# Supplementary material for: A computational model of spatio-temporal cardiac intracellular calcium handling with realistic structure and spatial flux distribution from sarcoplasmic reticulum and t-tubule reconstructions
Source: PLoS Comput Biol. 2017 Aug 31;13(8):e1005714. doi: 10.1371/journal.pcbi.1005714 (PMC5597258; doi:10.1371/journal.pcbi.1005714)
Supplement: S1 Code — Code provided in C/C++ and includes the structural datasets used in this study. Documentation is provided on use of and updating the code. Updates may also be available on Michael Colman’s website, http://www.physicsoftheheart.com and github repository: https://github.com/michaelcolman/CODE---PLOS-Comp-Biol-2017-Model-SR. (ZIP) [file pcbi.1005714.s001.zip]

Archive with 173 entries (165 files):
- PLOS_SR_Clean/Documentation_for_model_code.pdf
- PLOS_SR_Clean/Framework_geometry_and_state_files/
- PLOS_SR_Clean/Framework_geometry_and_state_files/SR_full_geo_map.map
- PLOS_SR_Clean/Framework_geometry_and_state_files/Intracellular_structure_geometries/
- PLOS_SR_Clean/Framework_geometry_and_state_files/Intracellular_structure_geometries/JSR_full.geom
- PLOS_SR_Clean/Framework_geometry_and_state_files/Intracellular_structure_geometries/Neighbours_SR_full.geom
- PLOS_SR_Clean/Framework_geometry_and_state_files/Intracellular_structure_geometries/SR_1D_full.geom
- PLOS_SR_Clean/Framework_geometry_and_state_files/Intracellular_structure_geometries/SL_TT_geometry_full.geom
- PLOS_SR_Clean/Framework_geometry_and_state_files/Intracellular_structure_geometries/CYTO_full_extended.geom
- PLOS_SR_Clean/Framework_geometry_and_state_files/Intracellular_structure_geometries/SL_TT_geometry_cross_section.geom
- PLOS_SR_Clean/Framework_geometry_and_state_files/Intracellular_structure_geometries/JSR_full_increased.geom
- PLOS_SR_Clean/Framework_geometry_and_state_files/Intracellular_structure_geometries/JSR_cross_section.geom
- PLOS_SR_Clean/Framework_geometry_and_state_files/Intracellular_structure_geometries/SR_1D_full_extended.geom
- PLOS_SR_Clean/Framework_geometry_and_state_files/Intracellular_structure_geometries/JSR_full_extended_increased.geom
- PLOS_SR_Clean/Framework_geometry_and_state_files/Intracellular_structure_geometries/CYTO_cross_section.geom
- PLOS_SR_Clean/Framework_geometry_and_state_files/Intracellular_structure_geometries/Neighbours_SR_cross_section.geom
- PLOS_SR_Clean/Framework_geometry_and_state_files/Intracellular_structure_geometries/CYTO_full.geom
- PLOS_SR_Clean/Framework_geometry_and_state_files/Intracellular_structure_geometries/JSR_full_extended.geom
- PLOS_SR_Clean/Framework_geometry_and_state_files/Intracellular_structure_geometries/SR_1D_cross_section.geom
- PLOS_SR_Clean/Framework_geometry_and_state_files/Intracellular_structure_geometries/JSR_cross_section_increased.geom
- PLOS_SR_Clean/Framework_geometry_and_state_files/Intracellular_structure_geometries/SL_TT_geometry_full_extended.geom
- PLOS_SR_Clean/Framework_geometry_and_state_files/Intracellular_structure_geometries/Neighbours_SR_full_extended.geom
- PLOS_SR_Clean/Framework_geometry_and_state_files/State_files/
- PLOS_SR_Clean/lib/
- PLOS_SR_Clean/lib/CRU.h
- PLOS_SR_Clean/lib/Intracellular_structure.cpp
- PLOS_SR_Clean/lib/Membrane.h
- PLOS_SR_Clean/lib/MersenneTwister.h
- PLOS_SR_Clean/lib/Intracellular_structure.h
- PLOS_SR_Clean/lib/Params.c
- PLOS_SR_Clean/lib/myofilament.hpp
- PLOS_SR_Clean/lib/Membrane_ORd_currents.cpp
- PLOS_SR_Clean/lib/lsoda.hpp
- PLOS_SR_Clean/lib/CRU.cpp
- PLOS_SR_Clean/lib/Params.h
- PLOS_SR_Clean/lib/Arguments.c
- PLOS_SR_Clean/lib/Het_and_modulation.h
- PLOS_SR_Clean/lib/FDM.h
- PLOS_SR_Clean/lib/FDM.cpp
- PLOS_SR_Clean/lib/Het_and_modulation.c
- PLOS_SR_Clean/lib/myofilament.cpp
- PLOS_SR_Clean/lib/Arguments.h
- PLOS_SR_Clean/lib/Membrane.c
- PLOS_SR_Clean/Makefile
- PLOS_SR_Clean/PATH.txt
- PLOS_SR_Clean/Single_cell_structural_3D_no_SS.cc
- PLOS_SR_Clean/Single_cell_structural_3D_with_SS_alternative.cc
- PLOS_SR_Clean/Single_cell_structural_3D_with_SS.cc
- PLOS_SR_Clean/Spatial_diff_out/
- PLOS_SR_Clean/Spatial_diff_out/CaSR_1D_output_0230.dat
- PLOS_SR_Clean/Spatial_diff_out/Ca_output_0150.vtk
- PLOS_SR_Clean/Spatial_diff_out/Ca_output_0240.vtk
- PLOS_SR_Clean/Spatial_diff_out/Ca_output_0220.vtk
- PLOS_SR_Clean/Spatial_diff_out/CaSR_output_0230.vtk
- PLOS_SR_Clean/Spatial_diff_out/Ca_output_0120.vtk
- PLOS_SR_Clean/Spatial_diff_out/CaSR_output_0110.vtk
- PLOS_SR_Clean/Spatial_diff_out/Ca_1D_output_0210.dat
- PLOS_SR_Clean/Spatial_diff_out/Ca_output_0180.vtk
- PLOS_SR_Clean/Spatial_diff_out/Ca_1D_output_0220.dat
- PLOS_SR_Clean/Spatial_diff_out/CaSR_1D_output_0180.dat
- PLOS_SR_Clean/Spatial_diff_out/Ca_1D_output_0020.dat
- PLOS_SR_Clean/Spatial_diff_out/CaSR_1D_output_0000.dat
- PLOS_SR_Clean/Spatial_diff_out/Ca_output_0000.vtk
- PLOS_SR_Clean/Spatial_diff_out/CaSR_output_0050.vtk
- PLOS_SR_Clean/Spatial_diff_out/Ca_output_0140.vtk
- PLOS_SR_Clean/Spatial_diff_out/Ca_output_0030.vtk
- PLOS_SR_Clean/Spatial_diff_out/Ca_1D_output_0010.dat
- PLOS_SR_Clean/Spatial_diff_out/Ca_1D_output_0130.dat
- PLOS_SR_Clean/Spatial_diff_out/Ca_1D_output_0230.dat
- PLOS_SR_Clean/Spatial_diff_out/Ca_1D_output_0250.dat
- PLOS_SR_Clean/Spatial_diff_out/Ca_1D_output_0080.dat
- PLOS_SR_Clean/Spatial_diff_out/CaSR_output_0250.vtk
- PLOS_SR_Clean/Spatial_diff_out/CaSR_1D_output_0170.dat
- PLOS_SR_Clean/Spatial_diff_out/CaSR_1D_output_0240.dat
- PLOS_SR_Clean/Spatial_diff_out/CaSR_output_0220.vtk
- PLOS_SR_Clean/Spatial_diff_out/CaSR_1D_output_0210.dat
- PLOS_SR_Clean/Spatial_diff_out/CaSR_1D_output_0080.dat
- PLOS_SR_Clean/Spatial_diff_out/Ca_output_0100.vtk
- PLOS_SR_Clean/Spatial_diff_out/CaSR_1D_output_0060.dat
- PLOS_SR_Clean/Spatial_diff_out/CaSR_1D_output_0120.dat
- PLOS_SR_Clean/Spatial_diff_out/CaSR_1D_output_0100.dat
- PLOS_SR_Clean/Spatial_diff_out/CaSR_output_0030.vtk
- PLOS_SR_Clean/Spatial_diff_out/Ca_output_0200.vtk
- PLOS_SR_Clean/Spatial_diff_out/Ca_output_0050.vtk
- PLOS_SR_Clean/Spatial_diff_out/CaSR_1D_output_0070.dat
- PLOS_SR_Clean/Spatial_diff_out/Ca_output_0090.vtk
- PLOS_SR_Clean/Spatial_diff_out/CaSR_1D_output_0020.dat
- PLOS_SR_Clean/Spatial_diff_out/CaSR_output_0040.vtk
- PLOS_SR_Clean/Spatial_diff_out/Ca_1D_output_0150.dat
- PLOS_SR_Clean/Spatial_diff_out/Ca_1D_output_0120.dat
- PLOS_SR_Clean/Spatial_diff_out/CaSR_output_0240.vtk
- PLOS_SR_Clean/Spatial_diff_out/Ca_1D_output_0000.dat
- PLOS_SR_Clean/Spatial_diff_out/Ca_output_0020.vtk
- PLOS_SR_Clean/Spatial_diff_out/CaSR_output_0190.vtk
- PLOS_SR_Clean/Spatial_diff_out/CaSR_output_0200.vtk
- PLOS_SR_Clean/Spatial_diff_out/Ca_1D_output_0140.dat
- PLOS_SR_Clean/Spatial_diff_out/Ca_1D_output_0030.dat
- PLOS_SR_Clean/Spatial_diff_out/CaSR_output_0100.vtk
- PLOS_SR_Clean/Spatial_diff_out/Ca_1D_output_0200.dat
- PLOS_SR_Clean/Spatial_diff_out/Ca_output_0040.vtk
- PLOS_SR_Clean/Spatial_diff_out/Ca_output_0010.vtk
- PLOS_SR_Clean/Spatial_diff_out/Ca_output_0110.vtk
- PLOS_SR_Clean/Spatial_diff_out/Ca_1D_output_0090.dat
- PLOS_SR_Clean/Spatial_diff_out/Ca_1D_output_0100.dat
- PLOS_SR_Clean/Spatial_diff_out/Ca_1D_output_0240.dat
- PLOS_SR_Clean/Spatial_diff_out/Ca_output_0070.vtk
- PLOS_SR_Clean/Spatial_diff_out/CaSR_output_0060.vtk
- PLOS_SR_Clean/Spatial_diff_out/Ca_1D_output_0040.dat
- PLOS_SR_Clean/Spatial_diff_out/Ca_1D_output_0180.dat
- PLOS_SR_Clean/Spatial_diff_out/Ca_1D_output_0160.dat
- PLOS_SR_Clean/Spatial_diff_out/Ca_output_0130.vtk
- PLOS_SR_Clean/Spatial_diff_out/Ca_1D_output_0060.dat
- PLOS_SR_Clean/Spatial_diff_out/CaSR_1D_output_0160.dat
- PLOS_SR_Clean/Spatial_diff_out/CaSR_1D_output_0220.dat
- PLOS_SR_Clean/Spatial_diff_out/CaSR_output_0140.vtk
- PLOS_SR_Clean/Spatial_diff_out/Ca_1D_output_0070.dat
- PLOS_SR_Clean/Spatial_diff_out/CaSR_output_0080.vtk
- PLOS_SR_Clean/Spatial_diff_out/CaSR_output_0150.vtk
- PLOS_SR_Clean/Spatial_diff_out/CaSR_output_0010.vtk
- PLOS_SR_Clean/Spatial_diff_out/Ca_output_0230.vtk
- PLOS_SR_Clean/Spatial_diff_out/Ca_output_0170.vtk
- PLOS_SR_Clean/Spatial_diff_out/Ca_output_0080.vtk
- PLOS_SR_Clean/Spatial_diff_out/CaSR_1D_output_0040.dat
- PLOS_SR_Clean/Spatial_diff_out/Ca_output_0190.vtk
- PLOS_SR_Clean/Spatial_diff_out/CaSR_1D_output_0050.dat
- PLOS_SR_Clean/Spatial_diff_out/Ca_1D_output_0110.dat
- PLOS_SR_Clean/Spatial_diff_out/CaSR_output_0090.vtk
- PLOS_SR_Clean/Spatial_diff_out/CaSR_output_0070.vtk
- PLOS_SR_Clean/Spatial_diff_out/CaSR_1D_output_0030.dat
- PLOS_SR_Clean/Spatial_diff_out/CaSR_1D_output_0140.dat
- PLOS_SR_Clean/Spatial_diff_out/Ca_1D_output_0190.dat
- PLOS_SR_Clean/Spatial_diff_out/CaSR_1D_output_0110.dat
- PLOS_SR_Clean/Spatial_diff_out/CaSR_1D_output_0250.dat
- PLOS_SR_Clean/Spatial_diff_out/CaSR_output_0000.vtk
- PLOS_SR_Clean/Spatial_diff_out/CaSR_1D_output_0200.dat
- PLOS_SR_Clean/Spatial_diff_out/CaSR_1D_output_0010.dat
- PLOS_SR_Clean/Spatial_diff_out/Ca_output_0250.vtk
- PLOS_SR_Clean/Spatial_diff_out/CaSR_output_0120.vtk
- PLOS_SR_Clean/Spatial_diff_out/CaSR_output_0160.vtk
- PLOS_SR_Clean/Spatial_diff_out/Ca_output_0060.vtk
- PLOS_SR_Clean/Spatial_diff_out/Ca_1D_output_0170.dat
- PLOS_SR_Clean/Spatial_diff_out/CaSR_1D_output_0150.dat
- PLOS_SR_Clean/Spatial_diff_out/Ca_1D_output_0050.dat
- PLOS_SR_Clean/Spatial_diff_out/CaSR_1D_output_0130.dat
- PLOS_SR_Clean/Spatial_diff_out/Ca_output_0210.vtk
- PLOS_SR_Clean/Spatial_diff_out/CaSR_output_0210.vtk
- PLOS_SR_Clean/Spatial_diff_out/CaSR_output_0170.vtk
- PLOS_SR_Clean/Spatial_diff_out/CaSR_output_0180.vtk
- PLOS_SR_Clean/Spatial_diff_out/CaSR_1D_output_0190.dat
- PLOS_SR_Clean/Spatial_diff_out/CaSR_1D_output_0090.dat
- PLOS_SR_Clean/Spatial_diff_out/CaSR_output_0020.vtk
- PLOS_SR_Clean/Spatial_diff_out/CaSR_output_0130.vtk
- PLOS_SR_Clean/Spatial_diff_out/Ca_output_0160.vtk
- PLOS_SR_Clean/Tools/
- PLOS_SR_Clean/Tools/SR_full_geo_map.map
- PLOS_SR_Clean/Tools/Make_cropped_vtk_from_cross_section
- PLOS_SR_Clean/Tools/Make_SR_VTK_files_cropped_from_cross_section
- PLOS_SR_Clean/Tools/Make_SR_VTK_files_cropped_from_cross_section.c
- PLOS_SR_Clean/Tools/Make_cropped_vtk_from_cross_section.c
- PLOS_SR_Clean/Whole_cell_out/
- PLOS_SR_Clean/Whole_cell_out/Excitation.dat
- PLOS_SR_Clean/Whole_cell_out/CRU.dat
- PLOS_SR_Clean/Whole_cell_out/RyR_states.dat
- PLOS_SR_Clean/Whole_cell_out/Ca_linescan_X.dat
- PLOS_SR_Clean/Whole_cell_out/Ca_linescan_Z.dat
- PLOS_SR_Clean/Whole_cell_out/Currents.dat
- PLOS_SR_Clean/Whole_cell_out_idealised_small_first_few_ms/
- PLOS_SR_Clean/Whole_cell_out_idealised_small_first_few_ms/Excitation.dat
- PLOS_SR_Clean/Whole_cell_out_idealised_small_first_few_ms/CRU.dat
- PLOS_SR_Clean/Whole_cell_out_idealised_small_first_few_ms/RyR_states.dat
- PLOS_SR_Clean/Whole_cell_out_idealised_small_first_few_ms/Ca_linescan_X.dat
- PLOS_SR_Clean/Whole_cell_out_idealised_small_first_few_ms/Ca_linescan_Z.dat
- PLOS_SR_Clean/Whole_cell_out_idealised_small_first_few_ms/Currents.dat
