# Supplementary material for: A computational model of spatio-temporal cardiac intracellular calcium handling with realistic structure and spatial flux distribution from sarcoplasmic reticulum and t-tubule reconstructions
Source: PLoS Comput Biol. 2017 Aug 31;13(8):e1005714. doi: 10.1371/journal.pcbi.1005714 (PMC5597258; doi:10.1371/journal.pcbi.1005714)
Supplement: S1 Code — Code provided in C/C++ and includes the structural datasets used in this study. Documentation is provided on use of and updating the code. Updates may also be available on Michael Colman’s website, http://www.physicsoftheheart.com and github repository: https://github.com/michaelcolman/CODE---PLOS-Comp-Biol-2017-Model-SR. (ZIP) [file pcbi.1005714.s001.zip › PLOS_SR_Clean/Framework_geometry_and_state_files/Intracellular_structure_geometries/SR_1D_full.geom]

0 0 0 0 0 0 0 0 0 0 0 0 0 0 0 0 0 0 0 0 0 0 0 0 0 0 0 0 0 0 0 0 0 0 0 0 0 0 0 0 0 0 0 0 0 0 0 0 0 0 0 0 0 0 0 0 0 0 0 0 0 0 0 0 0 0 0 0 0 0 0 0 0 0 0 0 0 0 0 0 0 0 0 0 0 0 0 0 0 0 0 0 0 0 0 0 0 0 0 0 
0 0 0 0 0 0 0 0 0 0 0 0 0 0 0 0 0 0 0 0 0 0 0 0 0 0 0 0 0 0 0 0 0 0 0 0 0 0 0 0 0 0 0 0 0 0 0 0 0 0 0 0 0 0 0 0 0 0 0 0 0 0 0 0 0 0 0 0 0 0 0 0 0 0 0 0 0 0 0 0 0 0 0 0 0 0 0 0 0 0 0 0 0 0 0 0 0 0 0 0 
0 0 0 0 0 0 0 0 0 0 0 0 0 0 0 0 0 0 0 0 0 0 0 0 0 0 0 0 0 0 0 0 0 0 0 0 0 0 0 0 0 0 0 0 0 0 0 0 0 0 0 0 0 0 0 0 0 0 0 0 0 0 0 0 0 0 0 0 0 0 0 0 0 0 0 0 0 0 0 0 0 0 0 0 0 0 0 0 0 0 0 0 0 0 0 0 0 0 0 0 
0 0 0 0 0 0 0 0 0 0 0 0 0 0 0 0 0 0 0 0 0 0 0 0 0 0 0 0 0 0 0 0 0 0 0 0 0 0 0 0 0 0 0 0 0 0 0 0 0 0 0 0 0 0 0 0 0 0 0 0 0 0 0 0 0 0 0 0 0 0 0 0 0 0 0 0 0 0 0 0 0 0 0 0 0 0 0 0 0 0 0 0 0 0 0 0 0 0 0 0 
0 0 0 0 0 0 0 0 0 0 0 0 0 0 0 0 0 0 0 0 0 0 0 0 0 0 0 0 0 0 0 0 0 0 0 0 0 0 0 0 0 0 0 0 0 0 0 0 0 0 0 0 0 0 0 0 0 0 0 0 0 0 0 0 0 0 0 0 0 0 0 0 0 0 0 0 0 0 0 0 0 0 0 0 0 0 0 0 0 0 0 0 0 0 0 0 0 0 0 0 
0 0 0 0 0 0 0 0 0 0 0 0 0 0 0 0 0 0 0 0 0 0 0 0 0 0 0 0 0 0 0 0 0 0 0 0 0 0 0 0 0 0 0 0 0 0 0 0 0 0 0 0 0 0 0 0 0 0 0 0 0 0 0 0 0 0 0 0 0 0 0 0 0 0 0 0 0 0 0 0 0 0 0 0 0 0 0 0 0 0 0 0 0 0 0 0 0 0 0 0 
0 0 0 0 0 0 0 0 0 0 0 0 0 0 0 0 0 0 0 0 0 0 0 0 0 0 0 0 0 0 0 0 0 0 0 0 0 0 0 0 0 1 0 1 0 0 0 0 0 0 0 0 0 0 0 0 1 0 1 0 0 0 0 0 0 0 0 0 0 0 0 0 0 0 0 0 0 0 0 0 0 0 0 0 0 0 0 0 0 0 0 0 0 0 0 0 0 0 0 0 
0 0 0 0 0 0 0 0 0 0 0 0 0 0 0 0 0 0 0 0 0 0 0 0 0 0 0 0 0 0 0 0 0 0 0 1 1 0 0 1 1 0 1 1 0 0 0 0 0 0 0 0 0 0 0 0 1 1 0 1 1 0 0 1 1 0 0 0 0 0 0 0 0 0 0 0 0 0 0 0 0 0 0 0 0 0 0 0 0 0 0 0 0 0 0 0 0 0 0 0 
0 0 0 0 0 0 0 0 0 0 0 0 0 0 0 0 0 0 0 0 0 0 0 0 0 0 0 0 1 1 1 0 0 1 1 0 0 0 0 0 0 1 1 0 0 0 0 1 0 1 1 0 1 0 0 0 0 1 1 0 0 0 0 0 0 1 1 0 0 1 1 1 0 0 0 0 0 0 0 0 0 0 0 0 0 0 0 0 0 0 0 0 0 0 0 0 0 0 0 0 
0 0 0 0 0 0 0 0 0 0 0 0 0 0 0 0 0 0 0 0 0 0 1 0 1 1 1 1 0 1 1 1 0 0 1 0 0 0 1 1 0 1 0 1 1 1 1 0 0 1 1 0 0 1 1 1 1 0 1 0 1 1 0 0 0 1 0 0 1 1 1 0 1 1 1 1 0 1 0 0 0 0 0 0 0 0 0 0 0 0 0 0 0 0 0 0 0 0 0 0 
0 0 0 0 0 0 0 0 0 0 0 0 0 0 0 0 0 0 0 0 1 0 1 1 0 0 1 1 0 1 1 1 1 1 1 0 0 1 1 1 1 0 1 0 0 1 1 0 0 1 1 0 0 1 1 0 0 1 0 1 1 1 1 0 0 1 1 1 1 1 1 0 1 1 0 0 1 1 0 1 0 0 0 0 0 0 0 0 0 0 0 0 0 0 0 0 0 0 0 0 
0 0 0 0 0 0 0 0 0 0 0 0 0 0 0 0 1 1 0 1 0 0 1 1 0 0 1 0 1 1 1 1 1 0 1 1 0 1 1 1 1 1 0 0 0 1 1 0 0 1 1 0 0 1 1 0 0 0 1 1 1 1 1 0 1 1 0 1 1 1 1 1 0 1 0 0 1 1 0 0 1 0 1 1 0 0 0 0 0 0 0 0 0 0 0 0 0 0 0 0 
0 0 0 0 0 0 0 0 0 0 0 0 0 0 0 1 1 0 0 1 0 1 1 0 1 1 1 0 0 1 0 1 1 1 0 1 1 0 1 0 0 1 1 0 1 0 1 1 1 1 1 1 1 1 0 1 0 1 1 0 0 1 0 1 1 0 1 1 1 0 1 0 0 1 1 1 0 1 1 0 1 0 0 1 1 0 0 0 0 0 0 0 0 0 0 0 0 0 0 0 
0 0 0 0 0 0 0 0 0 0 0 0 0 0 0 1 1 0 0 0 0 1 1 1 0 0 1 1 0 1 1 1 1 1 0 0 1 1 0 1 1 1 0 0 1 1 1 0 0 0 0 0 0 1 1 1 0 0 1 1 1 0 1 1 0 0 1 1 1 1 1 0 1 1 0 0 1 1 1 0 0 0 0 1 1 0 0 0 0 0 0 0 0 0 0 0 0 0 0 0 
0 0 0 0 0 0 0 0 0 0 0 0 1 1 0 1 0 0 0 0 0 1 0 0 0 0 1 1 0 1 0 1 1 1 1 1 1 1 1 0 1 1 0 0 1 0 0 0 0 0 0 0 0 0 0 1 0 0 1 1 0 1 1 1 1 1 1 1 1 0 1 0 1 1 0 0 0 0 1 0 0 0 0 0 1 0 1 1 0 0 0 0 0 0 0 0 0 0 0 0 
0 0 0 0 0 0 0 0 0 0 1 0 0 0 1 1 0 0 0 0 0 1 0 1 0 0 0 0 0 1 0 1 0 1 0 0 0 0 0 0 1 1 0 0 1 1 1 1 1 0 0 1 1 1 1 1 0 0 1 1 0 0 0 0 0 0 1 0 1 0 1 0 0 0 0 0 1 0 1 0 0 0 0 0 1 1 0 0 0 1 0 0 0 0 0 0 0 0 0 0 
0 0 0 0 0 0 0 0 0 1 0 0 1 0 1 1 1 1 0 0 1 0 1 1 1 0 0 1 1 0 1 1 0 1 0 1 1 0 1 1 1 0 0 1 0 0 0 0 1 0 0 1 0 0 0 0 1 0 0 1 1 1 0 1 1 0 1 0 1 1 0 1 1 0 0 1 1 1 0 1 0 0 1 1 1 1 0 1 0 0 1 0 0 0 0 0 0 0 0 0 
0 0 0 0 0 0 0 0 1 0 0 0 1 0 0 0 1 1 0 1 1 0 0 1 1 1 0 0 1 0 0 0 1 0 1 1 1 1 1 1 0 0 1 0 0 0 0 0 1 0 0 1 0 0 0 0 0 1 0 0 1 1 1 1 1 1 0 1 0 0 0 1 0 0 1 1 1 0 0 1 1 0 1 1 0 0 0 1 0 0 0 1 0 0 0 0 0 0 0 0 
0 0 0 0 0 0 0 0 1 0 0 0 0 0 1 0 1 0 0 1 1 0 0 1 1 1 0 1 1 0 0 0 1 0 1 0 0 1 1 1 1 0 1 0 0 1 0 0 1 1 1 1 0 0 1 0 0 1 0 1 1 1 1 0 0 1 0 1 0 0 0 1 1 0 1 1 1 0 0 1 1 0 0 1 0 1 0 0 0 0 0 1 0 0 0 0 0 0 0 0 
0 0 0 0 0 0 1 0 1 0 1 0 0 0 0 0 0 0 0 1 0 1 0 0 0 0 0 0 1 0 0 0 1 0 0 0 1 0 0 1 1 0 1 1 1 0 0 0 1 1 1 1 0 0 0 1 1 1 0 1 1 0 0 1 0 0 0 1 0 0 0 1 0 0 0 0 0 0 1 0 1 0 0 0 0 0 0 0 0 1 0 1 0 1 0 0 0 0 0 0 
0 0 0 0 0 0 1 0 1 0 0 0 1 0 0 0 0 0 0 0 0 0 1 0 0 0 1 0 1 0 0 1 0 0 0 0 0 0 0 1 1 1 1 1 0 0 0 0 1 1 1 1 0 0 0 0 1 1 1 1 1 0 0 0 0 0 0 0 1 0 0 1 0 1 0 0 0 1 0 0 0 0 0 0 0 0 0 1 0 0 0 1 0 1 0 0 0 0 0 0 
0 0 0 0 0 0 0 0 1 0 0 1 0 0 0 0 0 0 0 1 0 0 1 1 0 1 0 0 1 0 0 1 1 0 0 1 1 0 0 0 1 1 1 1 1 1 0 0 1 0 0 1 0 0 1 1 1 1 1 1 0 0 0 1 1 0 0 1 1 0 0 1 0 0 1 0 1 1 0 0 1 0 0 0 0 0 0 0 1 0 0 1 0 0 0 0 0 0 0 0 
0 0 0 0 1 0 0 0 0 1 1 0 1 0 0 0 1 0 0 1 0 0 1 0 1 1 0 1 1 0 0 0 1 0 1 0 1 0 0 0 1 1 1 1 1 0 0 0 1 1 1 1 0 0 0 1 1 1 1 1 0 0 0 1 0 1 0 1 0 0 0 1 1 0 1 1 0 1 0 0 1 0 0 1 0 0 0 1 0 1 1 0 0 0 0 1 0 0 0 0 
0 0 0 1 1 0 0 0 0 0 0 0 0 0 1 0 1 0 1 1 0 0 1 0 0 0 1 1 0 0 0 1 1 0 0 0 1 0 1 1 0 1 1 1 1 0 1 0 0 1 1 0 0 1 0 1 1 1 1 0 1 1 0 1 0 0 0 1 1 0 0 0 1 1 0 0 0 1 0 0 1 1 0 1 0 1 0 0 0 0 0 0 0 0 0 1 1 0 0 0 
0 0 0 0 1 0 1 0 0 0 0 0 1 0 0 0 1 0 0 1 0 1 1 0 0 1 1 1 0 0 0 0 0 0 1 0 1 1 0 1 1 1 1 1 0 1 0 0 0 1 1 0 0 0 1 0 1 1 1 1 1 0 1 1 0 1 0 0 0 0 0 0 1 1 1 0 0 1 1 0 1 0 0 1 0 0 0 1 0 0 0 0 0 1 0 1 0 0 0 0 
0 1 1 0 0 0 1 0 0 0 0 0 0 0 0 0 0 0 0 0 1 1 1 1 1 1 0 0 1 0 0 0 0 1 1 0 1 0 0 1 1 1 1 1 0 1 1 0 1 1 1 1 0 1 1 0 1 1 1 1 1 0 0 1 0 1 1 0 0 0 0 1 0 0 1 1 1 1 1 1 0 0 0 0 0 0 0 0 0 0 0 0 0 1 0 0 0 1 1 0 
0 1 1 0 0 0 1 0 0 0 0 0 0 0 0 0 0 0 0 0 1 1 1 1 1 1 0 0 1 0 0 0 0 1 1 0 1 0 0 1 1 1 1 1 0 1 1 0 1 1 1 1 0 1 1 0 1 1 1 1 1 0 0 1 0 1 1 0 0 0 0 1 0 0 1 1 1 1 1 1 0 0 0 0 0 0 0 0 0 0 0 0 0 1 0 0 0 1 1 0 
0 0 0 0 1 0 1 0 0 0 0 0 1 0 0 0 1 0 0 1 0 1 1 0 0 1 1 1 0 0 0 0 0 0 1 0 1 1 0 1 1 1 1 1 0 1 0 0 0 1 1 0 0 0 1 0 1 1 1 1 1 0 1 1 0 1 0 0 0 0 0 0 1 1 1 0 0 1 1 0 1 0 0 1 0 0 0 1 0 0 0 0 0 1 0 1 0 0 0 0 
0 0 0 1 1 0 0 0 0 0 0 0 0 0 1 0 1 0 1 1 0 0 1 0 0 0 1 1 0 0 0 1 1 0 0 0 1 0 1 1 0 1 1 1 1 0 1 0 0 1 1 0 0 1 0 1 1 1 1 0 1 1 0 1 0 0 0 1 1 0 0 0 1 1 0 0 0 1 0 0 1 1 0 1 0 1 0 0 0 0 0 0 0 0 0 1 1 0 0 0 
0 0 0 0 1 0 0 0 0 1 1 0 1 0 0 0 1 0 0 1 0 0 1 0 1 1 0 1 1 0 0 0 1 0 1 0 1 0 0 0 1 1 1 1 1 0 0 0 1 1 1 1 0 0 0 1 1 1 1 1 0 0 0 1 0 1 0 1 0 0 0 1 1 0 1 1 0 1 0 0 1 0 0 1 0 0 0 1 0 1 1 0 0 0 0 1 0 0 0 0 
0 0 0 0 0 0 0 0 1 0 0 1 0 0 0 0 0 0 0 1 0 0 1 1 0 1 0 0 1 0 0 1 1 0 0 1 1 0 0 0 1 1 1 1 1 1 0 0 1 0 0 1 0 0 1 1 1 1 1 1 0 0 0 1 1 0 0 1 1 0 0 1 0 0 1 0 1 1 0 0 1 0 0 0 0 0 0 0 1 0 0 1 0 0 0 0 0 0 0 0 
0 0 0 0 0 0 1 0 1 0 0 0 1 0 0 0 0 0 0 0 0 0 1 0 0 0 1 0 1 0 0 1 0 0 0 0 0 0 0 1 1 1 1 1 0 0 0 0 1 1 1 1 0 0 0 0 1 1 1 1 1 0 0 0 0 0 0 0 1 0 0 1 0 1 0 0 0 1 0 0 0 0 0 0 0 0 0 1 0 0 0 1 0 1 0 0 0 0 0 0 
0 0 0 0 0 0 1 0 1 0 1 0 0 0 0 0 0 0 0 1 0 1 0 0 0 0 0 0 1 0 0 0 1 0 0 0 1 0 0 1 1 0 1 1 1 0 0 0 1 1 1 1 0 0 0 1 1 1 0 1 1 0 0 1 0 0 0 1 0 0 0 1 0 0 0 0 0 0 1 0 1 0 0 0 0 0 0 0 0 1 0 1 0 1 0 0 0 0 0 0 
0 0 0 0 0 0 0 0 1 0 0 0 0 0 1 0 1 0 0 1 1 0 0 1 1 1 0 1 1 0 0 0 1 0 1 0 0 1 1 1 1 0 1 0 0 1 0 0 1 1 1 1 0 0 1 0 0 1 0 1 1 1 1 0 0 1 0 1 0 0 0 1 1 0 1 1 1 0 0 1 1 0 0 1 0 1 0 0 0 0 0 1 0 0 0 0 0 0 0 0 
0 0 0 0 0 0 0 0 1 0 0 0 1 0 0 0 1 1 0 1 1 0 0 1 1 1 0 0 1 0 0 0 1 0 1 1 1 1 1 1 0 0 1 0 0 0 0 0 1 0 0 1 0 0 0 0 0 1 0 0 1 1 1 1 1 1 0 1 0 0 0 1 0 0 1 1 1 0 0 1 1 0 1 1 0 0 0 1 0 0 0 1 0 0 0 0 0 0 0 0 
0 0 0 0 0 0 0 0 0 1 0 0 1 0 1 1 1 1 0 0 1 0 1 1 1 0 0 1 1 0 1 1 0 1 0 1 1 0 1 1 1 0 0 1 0 0 0 0 1 0 0 1 0 0 0 0 1 0 0 1 1 1 0 1 1 0 1 0 1 1 0 1 1 0 0 1 1 1 0 1 0 0 1 1 1 1 0 1 0 0 1 0 0 0 0 0 0 0 0 0 
0 0 0 0 0 0 0 0 0 0 1 0 0 0 1 1 0 0 0 0 0 1 0 1 0 0 0 0 0 1 0 1 0 1 0 0 0 0 0 0 1 1 0 0 1 1 1 1 1 0 0 1 1 1 1 1 0 0 1 1 0 0 0 0 0 0 1 0 1 0 1 0 0 0 0 0 1 0 1 0 0 0 0 0 1 1 0 0 0 1 0 0 0 0 0 0 0 0 0 0 
0 0 0 0 0 0 0 0 0 0 0 0 1 1 0 1 0 0 0 0 0 1 0 0 0 0 1 1 0 1 0 1 1 1 1 1 1 1 1 0 1 1 0 0 1 0 0 0 0 0 0 0 0 0 0 1 0 0 1 1 0 1 1 1 1 1 1 1 1 0 1 0 1 1 0 0 0 0 1 0 0 0 0 0 1 0 1 1 0 0 0 0 0 0 0 0 0 0 0 0 
0 0 0 0 0 0 0 0 0 0 0 0 0 0 0 1 1 0 0 0 0 1 1 1 0 0 1 1 0 1 1 1 1 1 0 0 1 1 0 1 1 1 0 0 1 1 1 0 0 0 0 0 0 1 1 1 0 0 1 1 1 0 1 1 0 0 1 1 1 1 1 0 1 1 0 0 1 1 1 0 0 0 0 1 1 0 0 0 0 0 0 0 0 0 0 0 0 0 0 0 
0 0 0 0 0 0 0 0 0 0 0 0 0 0 0 1 1 0 0 1 0 1 1 0 1 1 1 0 0 1 0 1 1 1 0 1 1 0 1 0 0 1 1 0 1 0 1 1 1 1 1 1 1 1 0 1 0 1 1 0 0 1 0 1 1 0 1 1 1 0 1 0 0 1 1 1 0 1 1 0 1 0 0 1 1 0 0 0 0 0 0 0 0 0 0 0 0 0 0 0 
0 0 0 0 0 0 0 0 0 0 0 0 0 0 0 0 1 1 0 1 0 0 1 1 0 0 1 0 1 1 1 1 1 0 1 1 0 1 1 1 1 1 0 0 0 1 1 0 0 1 1 0 0 1 1 0 0 0 1 1 1 1 1 0 1 1 0 1 1 1 1 1 0 1 0 0 1 1 0 0 1 0 1 1 0 0 0 0 0 0 0 0 0 0 0 0 0 0 0 0 
0 0 0 0 0 0 0 0 0 0 0 0 0 0 0 0 0 0 0 0 1 0 1 1 0 0 1 1 0 1 1 1 1 1 1 0 0 1 1 1 1 0 1 0 0 1 1 0 0 1 1 0 0 1 1 0 0 1 0 1 1 1 1 0 0 1 1 1 1 1 1 0 1 1 0 0 1 1 0 1 0 0 0 0 0 0 0 0 0 0 0 0 0 0 0 0 0 0 0 0 
0 0 0 0 0 0 0 0 0 0 0 0 0 0 0 0 0 0 0 0 0 0 1 0 1 1 1 1 0 1 1 1 0 0 1 0 0 0 1 1 0 1 0 1 1 1 1 0 0 1 1 0 0 1 1 1 1 0 1 0 1 1 0 0 0 1 0 0 1 1 1 0 1 1 1 1 0 1 0 0 0 0 0 0 0 0 0 0 0 0 0 0 0 0 0 0 0 0 0 0 
0 0 0 0 0 0 0 0 0 0 0 0 0 0 0 0 0 0 0 0 0 0 0 0 0 0 0 0 1 1 1 0 0 1 1 0 0 0 0 0 0 1 1 0 0 0 0 1 0 1 1 0 1 0 0 0 0 1 1 0 0 0 0 0 0 1 1 0 0 1 1 1 0 0 0 0 0 0 0 0 0 0 0 0 0 0 0 0 0 0 0 0 0 0 0 0 0 0 0 0 
0 0 0 0 0 0 0 0 0 0 0 0 0 0 0 0 0 0 0 0 0 0 0 0 0 0 0 0 0 0 0 0 0 0 0 1 1 0 0 1 1 0 1 1 0 0 0 0 0 0 0 0 0 0 0 0 1 1 0 1 1 0 0 1 1 0 0 0 0 0 0 0 0 0 0 0 0 0 0 0 0 0 0 0 0 0 0 0 0 0 0 0 0 0 0 0 0 0 0 0 
0 0 0 0 0 0 0 0 0 0 0 0 0 0 0 0 0 0 0 0 0 0 0 0 0 0 0 0 0 0 0 0 0 0 0 0 0 0 0 0 0 1 0 1 0 0 0 0 0 0 0 0 0 0 0 0 1 0 1 0 0 0 0 0 0 0 0 0 0 0 0 0 0 0 0 0 0 0 0 0 0 0 0 0 0 0 0 0 0 0 0 0 0 0 0 0 0 0 0 0 
0 0 0 0 0 0 0 0 0 0 0 0 0 0 0 0 0 0 0 0 0 0 0 0 0 0 0 0 0 0 0 0 0 0 0 0 0 0 0 0 0 0 0 0 0 0 0 0 0 0 0 0 0 0 0 0 0 0 0 0 0 0 0 0 0 0 0 0 0 0 0 0 0 0 0 0 0 0 0 0 0 0 0 0 0 0 0 0 0 0 0 0 0 0 0 0 0 0 0 0 
0 0 0 0 0 0 0 0 0 0 0 0 0 0 0 0 0 0 0 0 0 0 0 0 0 0 0 0 0 0 0 0 0 0 0 0 0 0 0 0 0 0 0 0 0 0 0 0 0 0 0 0 0 0 0 0 0 0 0 0 0 0 0 0 0 0 0 0 0 0 0 0 0 0 0 0 0 0 0 0 0 0 0 0 0 0 0 0 0 0 0 0 0 0 0 0 0 0 0 0 
0 0 0 0 0 0 0 0 0 0 0 0 0 0 0 0 0 0 0 0 0 0 0 0 0 0 0 0 0 0 0 0 0 0 0 0 0 0 0 0 0 0 0 0 0 0 0 0 0 0 0 0 0 0 0 0 0 0 0 0 0 0 0 0 0 0 0 0 0 0 0 0 0 0 0 0 0 0 0 0 0 0 0 0 0 0 0 0 0 0 0 0 0 0 0 0 0 0 0 0 
0 0 0 0 0 0 0 0 0 0 0 0 0 0 0 0 0 0 0 0 0 0 0 0 0 0 0 0 0 0 0 0 0 0 0 0 0 0 0 0 0 0 0 0 0 0 0 0 0 0 0 0 0 0 0 0 0 0 0 0 0 0 0 0 0 0 0 0 0 0 0 0 0 0 0 0 0 0 0 0 0 0 0 0 0 0 0 0 0 0 0 0 0 0 0 0 0 0 0 0 
0 0 0 0 0 0 0 0 0 0 0 0 0 0 0 0 0 0 0 0 0 0 0 0 0 0 0 0 0 0 0 0 0 0 0 0 0 0 0 0 0 0 0 0 0 0 0 0 0 0 0 0 0 0 0 0 0 0 0 0 0 0 0 0 0 0 0 0 0 0 0 0 0 0 0 0 0 0 0 0 0 0 0 0 0 0 0 0 0 0 0 0 0 0 0 0 0 0 0 0 
0 0 0 0 0 0 0 0 0 0 0 0 0 0 0 0 0 0 0 0 0 0 0 0 0 0 0 0 0 0 0 0 0 0 0 0 0 0 0 0 0 0 0 0 0 0 0 0 0 0 0 0 0 0 0 0 0 0 0 0 0 0 0 0 0 0 0 0 0 0 0 0 0 0 0 0 0 0 0 0 0 0 0 0 0 0 0 0 0 0 0 0 0 0 0 0 0 0 0 0 

0 0 0 0 0 0 0 0 0 0 0 0 0 0 0 0 0 0 0 0 0 0 0 0 0 0 0 0 0 0 0 0 0 0 0 0 0 0 0 0 0 0 0 0 0 0 0 0 0 0 0 0 0 0 0 0 0 0 0 0 0 0 0 0 0 0 0 0 0 0 0 0 0 0 0 0 0 0 0 0 0 0 0 0 0 0 0 0 0 0 0 0 0 0 0 0 0 0 0 0 
0 0 0 0 0 0 0 0 0 0 0 0 0 0 0 0 0 0 0 0 0 0 0 0 0 0 0 0 0 0 0 0 0 0 0 0 0 0 0 0 0 0 0 0 0 0 0 0 0 0 0 0 0 0 0 0 0 0 0 0 0 0 0 0 0 0 0 0 0 0 0 0 0 0 0 0 0 0 0 0 0 0 0 0 0 0 0 0 0 0 0 0 0 0 0 0 0 0 0 0 
0 0 0 0 0 0 0 0 0 0 0 0 0 0 0 0 0 0 0 0 0 0 0 0 0 0 0 0 0 0 0 0 0 0 0 0 0 0 0 0 0 0 0 0 0 0 0 0 0 0 0 0 0 0 0 0 0 0 0 0 0 0 0 0 0 0 0 0 0 0 0 0 0 0 0 0 0 0 0 0 0 0 0 0 0 0 0 0 0 0 0 0 0 0 0 0 0 0 0 0 
0 0 0 0 0 0 0 0 0 0 0 0 0 0 0 0 0 0 0 0 0 0 0 0 0 0 0 0 0 0 0 0 0 0 0 0 0 0 0 0 0 0 0 0 0 0 0 0 0 0 0 0 0 0 0 0 0 0 0 0 0 0 0 0 0 0 0 0 0 0 0 0 0 0 0 0 0 0 0 0 0 0 0 0 0 0 0 0 0 0 0 0 0 0 0 0 0 0 0 0 
0 0 0 0 0 0 0 0 0 0 0 0 0 0 0 0 0 0 0 0 0 0 0 0 0 0 0 0 0 0 0 0 0 0 0 0 0 0 0 0 0 0 0 0 0 0 0 0 0 0 0 0 0 0 0 0 0 0 0 0 0 0 0 0 0 0 0 0 0 0 0 0 0 0 0 0 0 0 0 0 0 0 0 0 0 0 0 0 0 0 0 0 0 0 0 0 0 0 0 0 
0 0 0 0 0 0 0 0 0 0 0 0 0 0 0 0 0 0 0 0 0 0 0 0 0 0 0 0 0 0 0 0 0 0 0 0 0 0 0 0 0 0 0 0 0 0 0 0 0 0 0 0 0 0 0 0 0 0 0 0 0 0 0 0 0 0 0 0 0 0 0 0 0 0 0 0 0 0 0 0 0 0 0 0 0 0 0 0 0 0 0 0 0 0 0 0 0 0 0 0 
0 0 0 0 0 0 0 0 0 0 0 0 0 0 0 0 0 0 0 0 0 0 0 0 0 0 0 0 0 0 0 0 0 0 0 0 0 0 0 0 0 1 0 0 0 0 0 0 0 0 0 0 0 0 0 0 0 0 1 0 0 0 0 0 0 0 0 0 0 0 0 0 0 0 0 0 0 0 0 0 0 0 0 0 0 0 0 0 0 0 0 0 0 0 0 0 0 0 0 0 
0 0 0 0 0 0 0 0 0 0 0 0 0 0 0 0 0 0 0 0 0 0 0 0 0 0 0 0 0 0 0 1 1 1 1 0 1 1 1 1 1 0 0 0 1 1 0 0 0 1 1 0 0 0 1 1 0 0 0 1 1 1 1 1 0 1 1 1 1 0 0 0 0 0 0 0 0 0 0 0 0 0 0 0 0 0 0 0 0 0 0 0 0 0 0 0 0 0 0 0 
0 0 0 0 0 0 0 0 0 0 0 0 0 0 0 0 0 0 0 0 0 0 0 0 0 0 0 1 1 0 0 0 0 0 1 0 0 0 0 0 0 0 0 0 0 0 0 1 1 1 1 1 1 0 0 0 0 0 0 0 0 0 0 0 0 1 0 0 0 0 0 1 1 0 0 0 0 0 0 0 0 0 0 0 0 0 0 0 0 0 0 0 0 0 0 0 0 0 0 0 
0 0 0 0 0 0 0 0 0 0 0 0 0 0 0 0 0 0 0 0 0 0 0 0 0 1 1 0 0 0 0 0 0 0 1 0 0 1 0 0 0 1 0 1 0 1 1 0 0 1 1 0 0 1 1 0 1 0 1 0 0 0 1 0 0 1 0 0 0 0 0 0 0 1 1 0 0 0 0 0 0 0 0 0 0 0 0 0 0 0 0 0 0 0 0 0 0 0 0 0 
0 0 0 0 0 0 0 0 0 0 0 0 0 0 0 0 0 0 0 0 1 0 1 0 0 0 1 0 0 0 0 0 0 1 1 1 0 0 1 0 1 0 1 0 0 0 0 0 0 0 0 0 0 0 0 0 0 1 0 1 0 1 0 0 1 1 1 0 0 0 0 0 0 1 0 0 0 1 0 1 0 0 0 0 0 0 0 0 0 0 0 0 0 0 0 0 0 0 0 0 
0 0 0 0 0 0 0 0 0 0 0 0 0 0 0 0 1 0 0 1 0 0 1 1 1 0 1 0 1 1 0 0 0 0 0 1 0 1 0 1 0 0 0 0 0 0 0 0 0 1 1 0 0 0 0 0 0 0 0 0 1 0 1 0 1 0 0 0 0 0 1 1 0 1 0 1 1 1 0 0 1 0 0 1 0 0 0 0 0 0 0 0 0 0 0 0 0 0 0 0 
0 0 0 0 0 0 0 0 0 0 0 0 0 0 0 1 0 0 1 1 0 1 1 1 1 1 1 1 1 0 0 1 0 1 0 1 0 0 1 1 0 0 0 1 1 0 1 1 1 1 1 1 1 1 0 1 1 0 0 0 1 1 0 0 1 0 1 0 1 0 0 1 1 1 1 1 1 1 1 0 1 1 0 0 1 0 0 0 0 0 0 0 0 0 0 0 0 0 0 0 
0 0 0 0 0 0 0 0 0 0 0 0 0 0 0 1 1 0 1 1 1 1 1 1 1 0 1 1 0 0 1 1 1 0 0 0 1 0 0 1 0 0 0 0 1 1 0 0 0 0 0 0 0 0 1 1 0 0 0 0 1 0 0 1 0 0 0 1 1 1 0 0 1 1 0 1 1 1 1 1 1 1 0 1 1 0 0 0 0 0 0 0 0 0 0 0 0 0 0 0 
0 0 0 0 0 0 0 0 0 0 0 0 1 1 0 1 1 1 1 1 1 1 1 0 0 0 1 1 0 1 0 1 1 1 1 1 1 1 0 0 1 1 0 0 1 0 0 0 0 0 0 0 0 0 0 1 0 0 1 1 0 0 1 1 1 1 1 1 1 0 1 0 1 1 0 0 0 1 1 1 1 1 1 1 1 0 1 1 0 0 0 0 0 0 0 0 0 0 0 0 
0 0 0 0 0 0 0 0 0 0 0 0 1 0 1 1 0 1 1 1 1 1 1 1 1 1 1 1 1 1 0 1 1 1 1 1 1 0 0 0 1 1 0 0 1 1 1 1 1 1 1 1 1 1 1 1 0 0 1 1 0 0 0 1 1 1 1 1 1 0 1 1 1 1 1 1 1 1 1 1 1 1 1 0 1 1 0 1 0 0 0 0 0 0 0 0 0 0 0 0 
0 0 0 0 0 0 0 0 0 1 0 1 1 1 1 1 1 1 1 0 1 0 1 0 1 1 0 1 1 1 1 1 0 1 1 1 1 1 1 1 1 0 0 1 1 0 0 0 1 0 0 1 0 0 0 1 1 0 0 1 1 1 1 1 1 1 1 0 1 1 1 1 1 0 1 1 0 1 0 1 0 1 1 1 1 1 1 1 1 0 1 0 0 0 0 0 0 0 0 0 
0 0 0 0 0 0 0 0 1 0 0 1 1 0 0 0 1 1 1 1 1 0 0 1 0 1 1 0 1 0 1 1 1 0 1 1 1 1 1 0 1 0 1 0 1 0 0 0 1 1 1 1 0 0 0 1 0 1 0 1 0 1 1 1 1 1 0 1 1 1 0 1 0 1 1 0 1 0 0 1 1 1 1 1 0 0 0 1 1 0 0 1 0 0 0 0 0 0 0 0 
0 0 0 0 0 0 0 0 1 0 1 0 1 1 1 1 1 0 1 1 1 1 1 0 1 1 1 1 1 0 1 0 1 0 1 1 0 1 0 0 1 0 1 0 0 1 0 0 1 1 1 1 0 0 1 0 0 1 0 1 0 0 1 0 1 1 0 1 0 1 0 1 1 1 1 1 0 1 1 1 1 1 0 1 1 1 1 1 0 1 0 1 0 0 0 0 0 0 0 0 
0 0 0 0 0 0 0 1 1 1 1 1 1 0 1 0 1 0 0 1 0 1 0 0 0 1 1 0 1 1 1 0 1 1 0 0 1 1 0 1 1 0 1 1 1 0 0 0 1 0 0 1 0 0 0 1 1 1 0 1 1 0 1 1 0 0 1 1 0 1 1 1 0 1 1 0 0 0 1 0 1 0 0 1 0 1 0 1 1 1 1 1 1 0 0 0 0 0 0 0 
0 0 0 0 0 0 1 0 1 0 1 1 1 1 1 0 1 1 1 0 0 0 1 1 0 1 1 0 1 1 0 1 0 1 1 0 1 0 0 0 1 0 0 1 0 1 1 1 1 0 0 1 1 1 1 0 1 0 0 1 0 0 0 1 0 1 1 0 1 0 1 1 0 1 1 0 1 1 0 0 0 1 1 1 0 1 1 1 1 1 0 1 0 1 0 0 0 0 0 0 
0 0 0 0 0 1 0 1 0 0 0 1 1 0 0 1 1 1 0 1 0 0 1 1 0 1 0 0 1 0 0 1 1 1 1 1 1 0 0 0 1 1 0 1 1 1 0 0 0 0 0 0 0 0 1 1 1 0 1 1 0 0 0 1 1 1 1 1 1 0 0 1 0 0 1 0 1 1 0 0 1 0 1 1 1 0 0 1 1 0 0 0 1 0 1 0 0 0 0 0 
0 0 0 0 0 0 1 1 1 1 1 1 0 0 0 1 1 0 1 1 0 0 1 0 0 0 0 0 1 0 0 0 1 0 1 1 1 0 0 0 1 1 0 1 1 0 0 1 0 1 1 0 1 0 0 1 1 0 1 1 0 0 0 1 1 1 0 1 0 0 0 1 0 0 0 0 0 1 0 0 1 1 0 1 1 0 0 0 1 1 1 1 1 1 0 0 0 0 0 0 
0 0 0 1 1 1 1 0 1 0 0 0 1 1 1 1 1 0 1 1 0 0 1 0 0 0 0 1 0 0 0 1 1 0 1 0 1 0 1 0 0 1 1 0 0 0 1 0 0 0 0 0 0 1 0 0 0 1 1 0 0 1 0 1 0 1 0 1 1 0 0 0 1 0 0 0 0 1 0 0 1 1 0 1 1 1 1 1 0 0 0 1 0 1 1 1 1 0 0 0 
0 0 1 0 1 0 0 1 0 1 0 0 1 1 1 0 1 0 0 0 0 1 1 0 0 0 0 1 0 0 0 0 0 0 0 0 1 1 1 1 1 1 1 0 0 1 0 0 0 0 0 0 0 0 1 0 0 1 1 1 1 1 1 1 0 0 0 0 0 0 0 0 1 0 0 0 0 1 1 0 0 0 0 1 0 1 1 1 0 0 1 0 1 0 0 1 0 1 0 0 
0 0 1 0 1 1 1 0 0 1 0 0 0 1 0 0 0 0 0 0 1 0 1 1 1 1 0 0 1 0 0 0 0 1 0 0 0 1 0 0 1 1 0 1 0 1 1 0 0 1 1 0 0 1 1 0 1 0 1 1 0 0 1 0 0 0 1 0 0 0 0 1 0 0 1 1 1 1 0 1 0 0 0 0 0 0 1 0 0 0 1 0 0 1 1 1 0 1 0 0 
0 0 1 0 1 1 1 0 0 1 0 0 0 1 0 0 0 0 0 0 1 0 1 1 1 1 0 0 1 0 0 0 0 1 0 0 0 1 0 0 1 1 0 1 0 1 1 0 0 1 1 0 0 1 1 0 1 0 1 1 0 0 1 0 0 0 1 0 0 0 0 1 0 0 1 1 1 1 0 1 0 0 0 0 0 0 1 0 0 0 1 0 0 1 1 1 0 1 0 0 
0 0 1 0 1 0 0 1 0 1 0 0 1 1 1 0 1 0 0 0 0 1 1 0 0 0 0 1 0 0 0 0 0 0 0 0 1 1 1 1 1 1 1 0 0 1 0 0 0 0 0 0 0 0 1 0 0 1 1 1 1 1 1 1 0 0 0 0 0 0 0 0 1 0 0 0 0 1 1 0 0 0 0 1 0 1 1 1 0 0 1 0 1 0 0 1 0 1 0 0 
0 0 0 1 1 1 1 0 1 0 0 0 1 1 1 1 1 0 1 1 0 0 1 0 0 0 0 1 0 0 0 1 1 0 1 0 1 0 1 0 0 1 1 0 0 0 1 0 0 0 0 0 0 1 0 0 0 1 1 0 0 1 0 1 0 1 0 1 1 0 0 0 1 0 0 0 0 1 0 0 1 1 0 1 1 1 1 1 0 0 0 1 0 1 1 1 1 0 0 0 
0 0 0 0 0 0 1 1 1 1 1 1 0 0 0 1 1 0 1 1 0 0 1 0 0 0 0 0 1 0 0 0 1 0 1 1 1 0 0 0 1 1 0 1 1 0 0 1 0 1 1 0 1 0 0 1 1 0 1 1 0 0 0 1 1 1 0 1 0 0 0 1 0 0 0 0 0 1 0 0 1 1 0 1 1 0 0 0 1 1 1 1 1 1 0 0 0 0 0 0 
0 0 0 0 0 1 0 1 0 0 0 1 1 0 0 1 1 1 0 1 0 0 1 1 0 1 0 0 1 0 0 1 1 1 1 1 1 0 0 0 1 1 0 1 1 1 0 0 0 0 0 0 0 0 1 1 1 0 1 1 0 0 0 1 1 1 1 1 1 0 0 1 0 0 1 0 1 1 0 0 1 0 1 1 1 0 0 1 1 0 0 0 1 0 1 0 0 0 0 0 
0 0 0 0 0 0 1 0 1 0 1 1 1 1 1 0 1 1 1 0 0 0 1 1 0 1 1 0 1 1 0 1 0 1 1 0 1 0 0 0 1 0 0 1 0 1 1 1 1 0 0 1 1 1 1 0 1 0 0 1 0 0 0 1 0 1 1 0 1 0 1 1 0 1 1 0 1 1 0 0 0 1 1 1 0 1 1 1 1 1 0 1 0 1 0 0 0 0 0 0 
0 0 0 0 0 0 0 1 1 1 1 1 1 0 1 0 1 0 0 1 0 1 0 0 0 1 1 0 1 1 1 0 1 1 0 0 1 1 0 1 1 0 1 1 1 0 0 0 1 0 0 1 0 0 0 1 1 1 0 1 1 0 1 1 0 0 1 1 0 1 1 1 0 1 1 0 0 0 1 0 1 0 0 1 0 1 0 1 1 1 1 1 1 0 0 0 0 0 0 0 
0 0 0 0 0 0 0 0 1 0 1 0 1 1 1 1 1 0 1 1 1 1 1 0 1 1 1 1 1 0 1 0 1 0 1 1 0 1 0 0 1 0 1 0 0 1 0 0 1 1 1 1 0 0 1 0 0 1 0 1 0 0 1 0 1 1 0 1 0 1 0 1 1 1 1 1 0 1 1 1 1 1 0 1 1 1 1 1 0 1 0 1 0 0 0 0 0 0 0 0 
0 0 0 0 0 0 0 0 1 0 0 1 1 0 0 0 1 1 1 1 1 0 0 1 0 1 1 0 1 0 1 1 1 0 1 1 1 1 1 0 1 0 1 0 1 0 0 0 1 1 1 1 0 0 0 1 0 1 0 1 0 1 1 1 1 1 0 1 1 1 0 1 0 1 1 0 1 0 0 1 1 1 1 1 0 0 0 1 1 0 0 1 0 0 0 0 0 0 0 0 
0 0 0 0 0 0 0 0 0 1 0 1 1 1 1 1 1 1 1 0 1 0 1 0 1 1 0 1 1 1 1 1 0 1 1 1 1 1 1 1 1 0 0 1 1 0 0 0 1 0 0 1 0 0 0 1 1 0 0 1 1 1 1 1 1 1 1 0 1 1 1 1 1 0 1 1 0 1 0 1 0 1 1 1 1 1 1 1 1 0 1 0 0 0 0 0 0 0 0 0 
0 0 0 0 0 0 0 0 0 0 0 0 1 0 1 1 0 1 1 1 1 1 1 1 1 1 1 1 1 1 0 1 1 1 1 1 1 0 0 0 1 1 0 0 1 1 1 1 1 1 1 1 1 1 1 1 0 0 1 1 0 0 0 1 1 1 1 1 1 0 1 1 1 1 1 1 1 1 1 1 1 1 1 0 1 1 0 1 0 0 0 0 0 0 0 0 0 0 0 0 
0 0 0 0 0 0 0 0 0 0 0 0 1 1 0 1 1 1 1 1 1 1 1 0 0 0 1 1 0 1 0 1 1 1 1 1 1 1 0 0 1 1 0 0 1 0 0 0 0 0 0 0 0 0 0 1 0 0 1 1 0 0 1 1 1 1 1 1 1 0 1 0 1 1 0 0 0 1 1 1 1 1 1 1 1 0 1 1 0 0 0 0 0 0 0 0 0 0 0 0 
0 0 0 0 0 0 0 0 0 0 0 0 0 0 0 1 1 0 1 1 1 1 1 1 1 0 1 1 0 0 1 1 1 0 0 0 1 0 0 1 0 0 0 0 1 1 0 0 0 0 0 0 0 0 1 1 0 0 0 0 1 0 0 1 0 0 0 1 1 1 0 0 1 1 0 1 1 1 1 1 1 1 0 1 1 0 0 0 0 0 0 0 0 0 0 0 0 0 0 0 
0 0 0 0 0 0 0 0 0 0 0 0 0 0 0 1 0 0 1 1 0 1 1 1 1 1 1 1 1 0 0 1 0 1 0 1 0 0 1 1 0 0 0 1 1 0 1 1 1 1 1 1 1 1 0 1 1 0 0 0 1 1 0 0 1 0 1 0 1 0 0 1 1 1 1 1 1 1 1 0 1 1 0 0 1 0 0 0 0 0 0 0 0 0 0 0 0 0 0 0 
0 0 0 0 0 0 0 0 0 0 0 0 0 0 0 0 1 0 0 1 0 0 1 1 1 0 1 0 1 1 0 0 0 0 0 1 0 1 0 1 0 0 0 0 0 0 0 0 0 1 1 0 0 0 0 0 0 0 0 0 1 0 1 0 1 0 0 0 0 0 1 1 0 1 0 1 1 1 0 0 1 0 0 1 0 0 0 0 0 0 0 0 0 0 0 0 0 0 0 0 
0 0 0 0 0 0 0 0 0 0 0 0 0 0 0 0 0 0 0 0 1 0 1 0 0 0 1 0 0 0 0 0 0 1 1 1 0 0 1 0 1 0 1 0 0 0 0 0 0 0 0 0 0 0 0 0 0 1 0 1 0 1 0 0 1 1 1 0 0 0 0 0 0 1 0 0 0 1 0 1 0 0 0 0 0 0 0 0 0 0 0 0 0 0 0 0 0 0 0 0 
0 0 0 0 0 0 0 0 0 0 0 0 0 0 0 0 0 0 0 0 0 0 0 0 0 1 1 0 0 0 0 0 0 0 1 0 0 1 0 0 0 1 0 1 0 1 1 0 0 1 1 0 0 1 1 0 1 0 1 0 0 0 1 0 0 1 0 0 0 0 0 0 0 1 1 0 0 0 0 0 0 0 0 0 0 0 0 0 0 0 0 0 0 0 0 0 0 0 0 0 
0 0 0 0 0 0 0 0 0 0 0 0 0 0 0 0 0 0 0 0 0 0 0 0 0 0 0 1 1 0 0 0 0 0 1 0 0 0 0 0 0 0 0 0 0 0 0 1 1 1 1 1 1 0 0 0 0 0 0 0 0 0 0 0 0 1 0 0 0 0 0 1 1 0 0 0 0 0 0 0 0 0 0 0 0 0 0 0 0 0 0 0 0 0 0 0 0 0 0 0 
0 0 0 0 0 0 0 0 0 0 0 0 0 0 0 0 0 0 0 0 0 0 0 0 0 0 0 0 0 0 0 1 1 1 1 0 1 1 1 1 1 0 0 0 1 1 0 0 0 1 1 0 0 0 1 1 0 0 0 1 1 1 1 1 0 1 1 1 1 0 0 0 0 0 0 0 0 0 0 0 0 0 0 0 0 0 0 0 0 0 0 0 0 0 0 0 0 0 0 0 
0 0 0 0 0 0 0 0 0 0 0 0 0 0 0 0 0 0 0 0 0 0 0 0 0 0 0 0 0 0 0 0 0 0 0 0 0 0 0 0 0 1 0 0 0 0 0 0 0 0 0 0 0 0 0 0 0 0 1 0 0 0 0 0 0 0 0 0 0 0 0 0 0 0 0 0 0 0 0 0 0 0 0 0 0 0 0 0 0 0 0 0 0 0 0 0 0 0 0 0 
0 0 0 0 0 0 0 0 0 0 0 0 0 0 0 0 0 0 0 0 0 0 0 0 0 0 0 0 0 0 0 0 0 0 0 0 0 0 0 0 0 0 0 0 0 0 0 0 0 0 0 0 0 0 0 0 0 0 0 0 0 0 0 0 0 0 0 0 0 0 0 0 0 0 0 0 0 0 0 0 0 0 0 0 0 0 0 0 0 0 0 0 0 0 0 0 0 0 0 0 
0 0 0 0 0 0 0 0 0 0 0 0 0 0 0 0 0 0 0 0 0 0 0 0 0 0 0 0 0 0 0 0 0 0 0 0 0 0 0 0 0 0 0 0 0 0 0 0 0 0 0 0 0 0 0 0 0 0 0 0 0 0 0 0 0 0 0 0 0 0 0 0 0 0 0 0 0 0 0 0 0 0 0 0 0 0 0 0 0 0 0 0 0 0 0 0 0 0 0 0 
0 0 0 0 0 0 0 0 0 0 0 0 0 0 0 0 0 0 0 0 0 0 0 0 0 0 0 0 0 0 0 0 0 0 0 0 0 0 0 0 0 0 0 0 0 0 0 0 0 0 0 0 0 0 0 0 0 0 0 0 0 0 0 0 0 0 0 0 0 0 0 0 0 0 0 0 0 0 0 0 0 0 0 0 0 0 0 0 0 0 0 0 0 0 0 0 0 0 0 0 
0 0 0 0 0 0 0 0 0 0 0 0 0 0 0 0 0 0 0 0 0 0 0 0 0 0 0 0 0 0 0 0 0 0 0 0 0 0 0 0 0 0 0 0 0 0 0 0 0 0 0 0 0 0 0 0 0 0 0 0 0 0 0 0 0 0 0 0 0 0 0 0 0 0 0 0 0 0 0 0 0 0 0 0 0 0 0 0 0 0 0 0 0 0 0 0 0 0 0 0 
0 0 0 0 0 0 0 0 0 0 0 0 0 0 0 0 0 0 0 0 0 0 0 0 0 0 0 0 0 0 0 0 0 0 0 0 0 0 0 0 0 0 0 0 0 0 0 0 0 0 0 0 0 0 0 0 0 0 0 0 0 0 0 0 0 0 0 0 0 0 0 0 0 0 0 0 0 0 0 0 0 0 0 0 0 0 0 0 0 0 0 0 0 0 0 0 0 0 0 0 
0 0 0 0 0 0 0 0 0 0 0 0 0 0 0 0 0 0 0 0 0 0 0 0 0 0 0 0 0 0 0 0 0 0 0 0 0 0 0 0 0 0 0 0 0 0 0 0 0 0 0 0 0 0 0 0 0 0 0 0 0 0 0 0 0 0 0 0 0 0 0 0 0 0 0 0 0 0 0 0 0 0 0 0 0 0 0 0 0 0 0 0 0 0 0 0 0 0 0 0 

0 0 0 0 0 0 0 0 0 0 0 0 0 0 0 0 0 0 0 0 0 0 0 0 0 0 0 0 0 0 0 0 0 0 0 0 0 0 0 0 0 0 0 0 0 0 0 0 0 0 0 0 0 0 0 0 0 0 0 0 0 0 0 0 0 0 0 0 0 0 0 0 0 0 0 0 0 0 0 0 0 0 0 0 0 0 0 0 0 0 0 0 0 0 0 0 0 0 0 0 
0 0 0 0 0 0 0 0 0 0 0 0 0 0 0 0 0 0 0 0 0 0 0 0 0 0 0 0 0 0 0 0 0 0 0 0 0 0 0 0 0 0 0 0 0 0 0 0 0 0 0 0 0 0 0 0 0 0 0 0 0 0 0 0 0 0 0 0 0 0 0 0 0 0 0 0 0 0 0 0 0 0 0 0 0 0 0 0 0 0 0 0 0 0 0 0 0 0 0 0 
0 0 0 0 0 0 0 0 0 0 0 0 0 0 0 0 0 0 0 0 0 0 0 0 0 0 0 0 0 0 0 0 0 0 0 0 0 0 0 0 0 0 0 0 0 0 0 0 0 0 0 0 0 0 0 0 0 0 0 0 0 0 0 0 0 0 0 0 0 0 0 0 0 0 0 0 0 0 0 0 0 0 0 0 0 0 0 0 0 0 0 0 0 0 0 0 0 0 0 0 
0 0 0 0 0 0 0 0 0 0 0 0 0 0 0 0 0 0 0 0 0 0 0 0 0 0 0 0 0 0 0 0 0 0 0 0 0 0 0 0 0 0 0 0 0 0 0 0 0 0 0 0 0 0 0 0 0 0 0 0 0 0 0 0 0 0 0 0 0 0 0 0 0 0 0 0 0 0 0 0 0 0 0 0 0 0 0 0 0 0 0 0 0 0 0 0 0 0 0 0 
0 0 0 0 0 0 0 0 0 0 0 0 0 0 0 0 0 0 0 0 0 0 0 0 0 0 0 0 0 0 0 0 0 0 0 0 0 0 0 0 0 0 0 0 0 0 0 0 0 0 0 0 0 0 0 0 0 0 0 0 0 0 0 0 0 0 0 0 0 0 0 0 0 0 0 0 0 0 0 0 0 0 0 0 0 0 0 0 0 0 0 0 0 0 0 0 0 0 0 0 
0 0 0 0 0 0 0 0 0 0 0 0 0 0 0 0 0 0 0 0 0 0 0 0 0 0 0 0 0 0 0 0 0 0 0 0 0 0 0 0 0 0 0 0 0 0 0 0 0 0 0 0 0 0 0 0 0 0 0 0 0 0 0 0 0 0 0 0 0 0 0 0 0 0 0 0 0 0 0 0 0 0 0 0 0 0 0 0 0 0 0 0 0 0 0 0 0 0 0 0 
0 0 0 0 0 0 0 0 0 0 0 0 0 0 0 0 0 0 0 0 0 0 0 0 0 0 0 0 0 0 0 0 0 0 0 0 0 0 0 0 0 0 0 1 0 0 0 0 0 0 0 0 0 0 0 0 1 0 0 0 0 0 0 0 0 0 0 0 0 0 0 0 0 0 0 0 0 0 0 0 0 0 0 0 0 0 0 0 0 0 0 0 0 0 0 0 0 0 0 0 
0 0 0 0 0 0 0 0 0 0 0 0 0 0 0 0 0 0 0 0 0 0 0 0 0 0 0 0 0 0 1 1 1 0 1 0 1 1 1 1 1 0 0 1 1 1 0 0 0 0 0 0 0 0 1 1 1 0 0 1 1 1 1 1 0 1 0 1 1 1 0 0 0 0 0 0 0 0 0 0 0 0 0 0 0 0 0 0 0 0 0 0 0 0 0 0 0 0 0 0 
0 0 0 0 0 0 0 0 0 0 0 0 0 0 0 0 0 0 0 0 0 0 0 0 0 0 1 0 1 0 0 0 0 0 0 0 0 1 0 0 0 0 1 1 0 0 0 1 1 1 1 1 1 0 0 0 1 1 0 0 0 0 1 0 0 0 0 0 0 0 0 1 0 1 0 0 0 0 0 0 0 0 0 0 0 0 0 0 0 0 0 0 0 0 0 0 0 0 0 0 
0 0 0 0 0 0 0 0 0 0 0 0 0 0 0 0 0 0 0 0 0 0 0 0 0 1 0 0 0 0 0 1 0 0 1 0 0 0 1 0 0 1 0 1 1 1 1 0 0 1 1 0 0 1 1 1 1 0 1 0 0 1 0 0 0 1 0 0 1 0 0 0 0 0 1 0 0 0 0 0 0 0 0 0 0 0 0 0 0 0 0 0 0 0 0 0 0 0 0 0 
0 0 0 0 0 0 0 0 0 0 0 0 0 0 0 0 0 0 0 0 0 0 1 0 0 0 1 0 0 0 0 0 0 1 1 1 0 0 1 0 0 0 1 0 0 0 1 0 0 0 0 0 0 1 0 0 0 1 0 0 0 1 0 0 1 1 1 0 0 0 0 0 0 1 0 0 0 1 0 0 0 0 0 0 0 0 0 0 0 0 0 0 0 0 0 0 0 0 0 0 
0 0 0 0 0 0 0 0 0 0 0 0 0 0 0 1 0 0 0 1 0 0 1 0 0 0 1 0 1 1 0 0 0 0 0 1 0 0 0 1 1 0 0 0 0 0 1 0 0 0 0 0 0 1 0 0 0 0 0 1 1 0 0 0 1 0 0 0 0 0 1 1 0 1 0 0 0 1 0 0 1 0 0 0 1 0 0 0 0 0 0 0 0 0 0 0 0 0 0 0 
0 0 0 0 0 0 0 0 0 0 0 0 0 1 0 0 0 0 1 0 0 1 1 0 1 0 1 0 0 0 0 0 0 1 0 1 0 0 1 1 0 1 0 0 1 0 0 1 0 1 1 0 1 0 0 1 0 0 1 0 1 1 0 0 1 0 1 0 0 0 0 0 0 1 0 1 0 1 1 0 0 1 0 0 0 0 1 0 0 0 0 0 0 0 0 0 0 0 0 0 
0 0 0 0 0 0 0 0 0 0 0 0 1 0 0 0 0 0 0 0 1 0 1 0 0 0 1 0 0 0 1 0 0 0 0 0 0 0 0 1 0 0 0 0 0 1 0 0 0 0 0 0 0 0 1 0 0 0 0 0 1 0 0 0 0 0 0 0 0 1 0 0 0 1 0 0 0 1 0 1 0 0 0 0 0 0 0 1 0 0 0 0 0 0 0 0 0 0 0 0 
0 0 0 0 0 0 0 0 0 0 0 0 0 0 0 1 0 0 0 0 1 1 0 0 0 0 1 0 0 1 0 0 0 0 0 0 0 1 0 0 0 1 0 0 0 0 0 0 0 0 0 0 0 0 0 0 0 0 1 0 0 0 1 0 0 0 0 0 0 0 1 0 0 1 0 0 0 0 1 1 0 0 0 0 1 0 0 0 0 0 0 0 0 0 0 0 0 0 0 0 
0 0 0 0 0 0 0 0 0 0 0 0 0 0 0 1 0 1 0 1 1 1 0 1 1 1 0 0 0 1 0 1 0 1 0 0 1 0 0 0 1 1 0 0 0 1 1 1 1 0 0 1 1 1 1 0 0 0 1 1 0 0 0 1 0 0 1 0 1 0 1 0 0 0 1 1 1 0 1 1 1 0 1 0 1 0 0 0 0 0 0 0 0 0 0 0 0 0 0 0 
0 0 0 0 0 0 0 0 1 1 0 0 0 1 0 0 0 1 1 1 1 0 1 1 1 1 0 0 1 0 1 1 0 1 0 0 0 0 1 0 1 0 0 1 0 0 0 0 1 0 0 1 0 0 0 0 1 0 0 1 0 1 0 0 0 0 1 0 1 1 0 1 0 0 1 1 1 1 0 1 1 1 1 0 0 0 1 0 0 0 1 1 0 0 0 0 0 0 0 0 
0 0 0 0 0 0 0 0 1 0 0 0 0 0 0 0 1 1 0 0 1 0 0 1 1 0 0 0 1 0 1 1 1 0 0 0 1 1 0 0 1 0 1 0 1 0 0 0 1 0 0 1 0 0 0 1 0 1 0 1 0 0 1 1 0 0 0 1 1 1 0 1 0 0 0 1 1 0 0 1 0 0 1 1 0 0 0 0 0 0 0 1 0 0 0 0 0 0 0 0 
0 0 0 0 0 0 0 0 0 1 1 0 0 1 1 1 1 0 0 1 1 1 1 1 1 0 1 0 1 0 1 0 1 0 1 1 0 1 0 0 1 0 1 0 1 1 0 0 1 1 1 1 0 0 1 1 0 1 0 1 0 0 1 0 1 1 0 1 0 1 0 1 0 1 0 1 1 1 1 1 1 0 0 1 1 1 1 0 0 1 1 0 0 0 0 0 0 0 0 0 
0 0 0 0 0 0 1 1 0 0 0 0 1 0 0 0 1 0 0 1 0 1 1 1 0 0 0 1 1 1 1 1 1 1 0 0 0 1 0 0 1 0 1 1 1 0 0 0 1 0 0 1 0 0 0 1 1 1 0 1 0 0 1 0 0 0 1 1 1 1 1 1 1 0 0 0 1 1 1 0 1 0 0 1 0 0 0 1 0 0 0 0 1 1 0 0 0 0 0 0 
0 0 0 0 0 1 0 0 1 0 1 0 1 0 1 0 1 1 1 1 0 0 1 1 0 1 1 0 1 1 1 1 1 1 1 0 1 0 0 0 1 1 0 0 0 1 1 1 1 0 0 1 1 1 1 0 0 0 1 1 0 0 0 1 0 1 1 1 1 1 1 1 0 1 1 0 1 1 0 0 1 1 1 1 0 1 0 1 0 1 0 1 0 0 1 0 0 0 0 0 
0 0 0 0 0 1 0 0 0 1 0 0 1 0 0 1 1 0 1 1 0 0 1 1 1 1 0 0 1 1 0 1 1 1 1 1 1 0 0 0 1 1 0 1 0 1 0 0 1 0 0 1 0 0 1 0 1 0 1 1 0 0 0 1 1 1 1 1 1 0 1 1 0 0 1 1 1 1 0 0 1 1 0 1 1 0 0 1 0 0 1 0 0 0 1 0 0 0 0 0 
0 0 0 0 0 0 1 0 0 1 1 1 1 0 0 1 1 0 1 1 0 0 1 0 0 0 0 1 1 1 1 0 1 0 1 1 1 0 0 0 0 0 0 1 0 1 1 1 0 0 0 0 1 1 1 0 1 0 0 0 0 0 0 1 1 1 0 1 0 1 1 1 1 0 0 0 0 1 0 0 1 1 0 1 1 0 0 1 1 1 1 0 0 1 0 0 0 0 0 0 
0 0 0 0 0 1 1 0 1 1 0 0 1 1 1 1 1 0 1 1 0 0 1 0 0 1 1 1 0 1 1 1 1 0 1 1 1 0 1 0 0 1 0 0 1 0 1 0 0 0 0 0 0 1 0 1 0 0 1 0 0 1 0 1 1 1 0 1 1 1 1 0 1 1 1 0 0 1 0 0 1 1 0 1 1 1 1 1 0 0 1 1 0 1 1 0 0 0 0 0 
0 0 1 0 1 0 0 0 0 1 0 0 1 1 1 0 1 0 1 1 0 0 1 0 0 1 1 1 0 1 1 0 0 1 1 0 1 1 0 0 1 1 0 0 0 1 0 0 0 0 0 0 0 0 1 0 0 0 1 1 0 0 1 1 0 1 1 0 0 1 1 0 1 1 1 0 0 1 0 0 1 1 0 1 0 1 1 1 0 0 1 0 0 0 0 1 0 1 0 0 
0 0 0 0 1 1 1 0 0 1 1 1 0 1 1 0 0 1 1 1 1 0 0 0 1 1 0 0 1 0 0 0 0 1 1 0 1 1 0 0 1 1 0 1 1 1 1 1 0 0 0 0 1 1 1 1 1 0 1 1 0 0 1 1 0 1 1 0 0 0 0 1 0 0 1 1 0 0 0 1 1 1 1 0 0 1 1 0 1 1 1 0 0 1 1 1 0 0 0 0 
0 0 0 0 1 1 1 0 0 1 1 1 0 1 1 0 0 1 1 1 1 0 0 0 1 1 0 0 1 0 0 0 0 1 1 0 1 1 0 0 1 1 0 1 1 1 1 1 0 0 0 0 1 1 1 1 1 0 1 1 0 0 1 1 0 1 1 0 0 0 0 1 0 0 1 1 0 0 0 1 1 1 1 0 0 1 1 0 1 1 1 0 0 1 1 1 0 0 0 0 
0 0 1 0 1 0 0 0 0 1 0 0 1 1 1 0 1 0 1 1 0 0 1 0 0 1 1 1 0 1 1 0 0 1 1 0 1 1 0 0 1 1 0 0 0 1 0 0 0 0 0 0 0 0 1 0 0 0 1 1 0 0 1 1 0 1 1 0 0 1 1 0 1 1 1 0 0 1 0 0 1 1 0 1 0 1 1 1 0 0 1 0 0 0 0 1 0 1 0 0 
0 0 0 0 0 1 1 0 1 1 0 0 1 1 1 1 1 0 1 1 0 0 1 0 0 1 1 1 0 1 1 1 1 0 1 1 1 0 1 0 0 1 0 0 1 0 1 0 0 0 0 0 0 1 0 1 0 0 1 0 0 1 0 1 1 1 0 1 1 1 1 0 1 1 1 0 0 1 0 0 1 1 0 1 1 1 1 1 0 0 1 1 0 1 1 0 0 0 0 0 
0 0 0 0 0 0 1 0 0 1 1 1 1 0 0 1 1 0 1 1 0 0 1 0 0 0 0 1 1 1 1 0 1 0 1 1 1 0 0 0 0 0 0 1 0 1 1 1 0 0 0 0 1 1 1 0 1 0 0 0 0 0 0 1 1 1 0 1 0 1 1 1 1 0 0 0 0 1 0 0 1 1 0 1 1 0 0 1 1 1 1 0 0 1 0 0 0 0 0 0 
0 0 0 0 0 1 0 0 0 1 0 0 1 0 0 1 1 0 1 1 0 0 1 1 1 1 0 0 1 1 0 1 1 1 1 1 1 0 0 0 1 1 0 1 0 1 0 0 1 0 0 1 0 0 1 0 1 0 1 1 0 0 0 1 1 1 1 1 1 0 1 1 0 0 1 1 1 1 0 0 1 1 0 1 1 0 0 1 0 0 1 0 0 0 1 0 0 0 0 0 
0 0 0 0 0 1 0 0 1 0 1 0 1 0 1 0 1 1 1 1 0 0 1 1 0 1 1 0 1 1 1 1 1 1 1 0 1 0 0 0 1 1 0 0 0 1 1 1 1 0 0 1 1 1 1 0 0 0 1 1 0 0 0 1 0 1 1 1 1 1 1 1 0 1 1 0 1 1 0 0 1 1 1 1 0 1 0 1 0 1 0 1 0 0 1 0 0 0 0 0 
0 0 0 0 0 0 1 1 0 0 0 0 1 0 0 0 1 0 0 1 0 1 1 1 0 0 0 1 1 1 1 1 1 1 0 0 0 1 0 0 1 0 1 1 1 0 0 0 1 0 0 1 0 0 0 1 1 1 0 1 0 0 1 0 0 0 1 1 1 1 1 1 1 0 0 0 1 1 1 0 1 0 0 1 0 0 0 1 0 0 0 0 1 1 0 0 0 0 0 0 
0 0 0 0 0 0 0 0 0 1 1 0 0 1 1 1 1 0 0 1 1 1 1 1 1 0 1 0 1 0 1 0 1 0 1 1 0 1 0 0 1 0 1 0 1 1 0 0 1 1 1 1 0 0 1 1 0 1 0 1 0 0 1 0 1 1 0 1 0 1 0 1 0 1 0 1 1 1 1 1 1 0 0 1 1 1 1 0 0 1 1 0 0 0 0 0 0 0 0 0 
0 0 0 0 0 0 0 0 1 0 0 0 0 0 0 0 1 1 0 0 1 0 0 1 1 0 0 0 1 0 1 1 1 0 0 0 1 1 0 0 1 0 1 0 1 0 0 0 1 0 0 1 0 0 0 1 0 1 0 1 0 0 1 1 0 0 0 1 1 1 0 1 0 0 0 1 1 0 0 1 0 0 1 1 0 0 0 0 0 0 0 1 0 0 0 0 0 0 0 0 
0 0 0 0 0 0 0 0 1 1 0 0 0 1 0 0 0 1 1 1 1 0 1 1 1 1 0 0 1 0 1 1 0 1 0 0 0 0 1 0 1 0 0 1 0 0 0 0 1 0 0 1 0 0 0 0 1 0 0 1 0 1 0 0 0 0 1 0 1 1 0 1 0 0 1 1 1 1 0 1 1 1 1 0 0 0 1 0 0 0 1 1 0 0 0 0 0 0 0 0 
0 0 0 0 0 0 0 0 0 0 0 0 0 0 0 1 0 1 0 1 1 1 0 1 1 1 0 0 0 1 0 1 0 1 0 0 1 0 0 0 1 1 0 0 0 1 1 1 1 0 0 1 1 1 1 0 0 0 1 1 0 0 0 1 0 0 1 0 1 0 1 0 0 0 1 1 1 0 1 1 1 0 1 0 1 0 0 0 0 0 0 0 0 0 0 0 0 0 0 0 
0 0 0 0 0 0 0 0 0 0 0 0 0 0 0 1 0 0 0 0 1 1 0 0 0 0 1 0 0 1 0 0 0 0 0 0 0 1 0 0 0 1 0 0 0 0 0 0 0 0 0 0 0 0 0 0 0 0 1 0 0 0 1 0 0 0 0 0 0 0 1 0 0 1 0 0 0 0 1 1 0 0 0 0 1 0 0 0 0 0 0 0 0 0 0 0 0 0 0 0 
0 0 0 0 0 0 0 0 0 0 0 0 1 0 0 0 0 0 0 0 1 0 1 0 0 0 1 0 0 0 1 0 0 0 0 0 0 0 0 1 0 0 0 0 0 1 0 0 0 0 0 0 0 0 1 0 0 0 0 0 1 0 0 0 0 0 0 0 0 1 0 0 0 1 0 0 0 1 0 1 0 0 0 0 0 0 0 1 0 0 0 0 0 0 0 0 0 0 0 0 
0 0 0 0 0 0 0 0 0 0 0 0 0 1 0 0 0 0 1 0 0 1 1 0 1 0 1 0 0 0 0 0 0 1 0 1 0 0 1 1 0 1 0 0 1 0 0 1 0 1 1 0 1 0 0 1 0 0 1 0 1 1 0 0 1 0 1 0 0 0 0 0 0 1 0 1 0 1 1 0 0 1 0 0 0 0 1 0 0 0 0 0 0 0 0 0 0 0 0 0 
0 0 0 0 0 0 0 0 0 0 0 0 0 0 0 1 0 0 0 1 0 0 1 0 0 0 1 0 1 1 0 0 0 0 0 1 0 0 0 1 1 0 0 0 0 0 1 0 0 0 0 0 0 1 0 0 0 0 0 1 1 0 0 0 1 0 0 0 0 0 1 1 0 1 0 0 0 1 0 0 1 0 0 0 1 0 0 0 0 0 0 0 0 0 0 0 0 0 0 0 
0 0 0 0 0 0 0 0 0 0 0 0 0 0 0 0 0 0 0 0 0 0 1 0 0 0 1 0 0 0 0 0 0 1 1 1 0 0 1 0 0 0 1 0 0 0 1 0 0 0 0 0 0 1 0 0 0 1 0 0 0 1 0 0 1 1 1 0 0 0 0 0 0 1 0 0 0 1 0 0 0 0 0 0 0 0 0 0 0 0 0 0 0 0 0 0 0 0 0 0 
0 0 0 0 0 0 0 0 0 0 0 0 0 0 0 0 0 0 0 0 0 0 0 0 0 1 0 0 0 0 0 1 0 0 1 0 0 0 1 0 0 1 0 1 1 1 1 0 0 1 1 0 0 1 1 1 1 0 1 0 0 1 0 0 0 1 0 0 1 0 0 0 0 0 1 0 0 0 0 0 0 0 0 0 0 0 0 0 0 0 0 0 0 0 0 0 0 0 0 0 
0 0 0 0 0 0 0 0 0 0 0 0 0 0 0 0 0 0 0 0 0 0 0 0 0 0 1 0 1 0 0 0 0 0 0 0 0 1 0 0 0 0 1 1 0 0 0 1 1 1 1 1 1 0 0 0 1 1 0 0 0 0 1 0 0 0 0 0 0 0 0 1 0 1 0 0 0 0 0 0 0 0 0 0 0 0 0 0 0 0 0 0 0 0 0 0 0 0 0 0 
0 0 0 0 0 0 0 0 0 0 0 0 0 0 0 0 0 0 0 0 0 0 0 0 0 0 0 0 0 0 1 1 1 0 1 0 1 1 1 1 1 0 0 1 1 1 0 0 0 0 0 0 0 0 1 1 1 0 0 1 1 1 1 1 0 1 0 1 1 1 0 0 0 0 0 0 0 0 0 0 0 0 0 0 0 0 0 0 0 0 0 0 0 0 0 0 0 0 0 0 
0 0 0 0 0 0 0 0 0 0 0 0 0 0 0 0 0 0 0 0 0 0 0 0 0 0 0 0 0 0 0 0 0 0 0 0 0 0 0 0 0 0 0 1 0 0 0 0 0 0 0 0 0 0 0 0 1 0 0 0 0 0 0 0 0 0 0 0 0 0 0 0 0 0 0 0 0 0 0 0 0 0 0 0 0 0 0 0 0 0 0 0 0 0 0 0 0 0 0 0 
0 0 0 0 0 0 0 0 0 0 0 0 0 0 0 0 0 0 0 0 0 0 0 0 0 0 0 0 0 0 0 0 0 0 0 0 0 0 0 0 0 0 0 0 0 0 0 0 0 0 0 0 0 0 0 0 0 0 0 0 0 0 0 0 0 0 0 0 0 0 0 0 0 0 0 0 0 0 0 0 0 0 0 0 0 0 0 0 0 0 0 0 0 0 0 0 0 0 0 0 
0 0 0 0 0 0 0 0 0 0 0 0 0 0 0 0 0 0 0 0 0 0 0 0 0 0 0 0 0 0 0 0 0 0 0 0 0 0 0 0 0 0 0 0 0 0 0 0 0 0 0 0 0 0 0 0 0 0 0 0 0 0 0 0 0 0 0 0 0 0 0 0 0 0 0 0 0 0 0 0 0 0 0 0 0 0 0 0 0 0 0 0 0 0 0 0 0 0 0 0 
0 0 0 0 0 0 0 0 0 0 0 0 0 0 0 0 0 0 0 0 0 0 0 0 0 0 0 0 0 0 0 0 0 0 0 0 0 0 0 0 0 0 0 0 0 0 0 0 0 0 0 0 0 0 0 0 0 0 0 0 0 0 0 0 0 0 0 0 0 0 0 0 0 0 0 0 0 0 0 0 0 0 0 0 0 0 0 0 0 0 0 0 0 0 0 0 0 0 0 0 
0 0 0 0 0 0 0 0 0 0 0 0 0 0 0 0 0 0 0 0 0 0 0 0 0 0 0 0 0 0 0 0 0 0 0 0 0 0 0 0 0 0 0 0 0 0 0 0 0 0 0 0 0 0 0 0 0 0 0 0 0 0 0 0 0 0 0 0 0 0 0 0 0 0 0 0 0 0 0 0 0 0 0 0 0 0 0 0 0 0 0 0 0 0 0 0 0 0 0 0 
0 0 0 0 0 0 0 0 0 0 0 0 0 0 0 0 0 0 0 0 0 0 0 0 0 0 0 0 0 0 0 0 0 0 0 0 0 0 0 0 0 0 0 0 0 0 0 0 0 0 0 0 0 0 0 0 0 0 0 0 0 0 0 0 0 0 0 0 0 0 0 0 0 0 0 0 0 0 0 0 0 0 0 0 0 0 0 0 0 0 0 0 0 0 0 0 0 0 0 0 
0 0 0 0 0 0 0 0 0 0 0 0 0 0 0 0 0 0 0 0 0 0 0 0 0 0 0 0 0 0 0 0 0 0 0 0 0 0 0 0 0 0 0 0 0 0 0 0 0 0 0 0 0 0 0 0 0 0 0 0 0 0 0 0 0 0 0 0 0 0 0 0 0 0 0 0 0 0 0 0 0 0 0 0 0 0 0 0 0 0 0 0 0 0 0 0 0 0 0 0 

0 0 0 0 0 0 0 0 0 0 0 0 0 0 0 0 0 0 0 0 0 0 0 0 0 0 0 0 0 0 0 0 0 0 0 0 0 0 0 0 0 0 0 0 0 0 0 0 0 0 0 0 0 0 0 0 0 0 0 0 0 0 0 0 0 0 0 0 0 0 0 0 0 0 0 0 0 0 0 0 0 0 0 0 0 0 0 0 0 0 0 0 0 0 0 0 0 0 0 0 
0 0 0 0 0 0 0 0 0 0 0 0 0 0 0 0 0 0 0 0 0 0 0 0 0 0 0 0 0 0 0 0 0 0 0 0 0 0 0 0 0 0 0 0 0 0 0 0 0 0 0 0 0 0 0 0 0 0 0 0 0 0 0 0 0 0 0 0 0 0 0 0 0 0 0 0 0 0 0 0 0 0 0 0 0 0 0 0 0 0 0 0 0 0 0 0 0 0 0 0 
0 0 0 0 0 0 0 0 0 0 0 0 0 0 0 0 0 0 0 0 0 0 0 0 0 0 0 0 0 0 0 0 0 0 0 0 0 0 0 0 0 0 0 0 0 0 0 0 0 0 0 0 0 0 0 0 0 0 0 0 0 0 0 0 0 0 0 0 0 0 0 0 0 0 0 0 0 0 0 0 0 0 0 0 0 0 0 0 0 0 0 0 0 0 0 0 0 0 0 0 
0 0 0 0 0 0 0 0 0 0 0 0 0 0 0 0 0 0 0 0 0 0 0 0 0 0 0 0 0 0 0 0 0 0 0 0 0 0 0 0 0 0 0 0 0 0 0 0 0 0 0 0 0 0 0 0 0 0 0 0 0 0 0 0 0 0 0 0 0 0 0 0 0 0 0 0 0 0 0 0 0 0 0 0 0 0 0 0 0 0 0 0 0 0 0 0 0 0 0 0 
0 0 0 0 0 0 0 0 0 0 0 0 0 0 0 0 0 0 0 0 0 0 0 0 0 0 0 0 0 0 0 0 0 0 0 0 0 0 0 0 0 0 0 0 0 0 0 0 0 0 0 0 0 0 0 0 0 0 0 0 0 0 0 0 0 0 0 0 0 0 0 0 0 0 0 0 0 0 0 0 0 0 0 0 0 0 0 0 0 0 0 0 0 0 0 0 0 0 0 0 
0 0 0 0 0 0 0 0 0 0 0 0 0 0 0 0 0 0 0 0 0 0 0 0 0 0 0 0 0 0 0 0 0 0 0 0 0 0 0 0 0 0 0 0 0 0 0 0 0 0 0 0 0 0 0 0 0 0 0 0 0 0 0 0 0 0 0 0 0 0 0 0 0 0 0 0 0 0 0 0 0 0 0 0 0 0 0 0 0 0 0 0 0 0 0 0 0 0 0 0 
0 0 0 0 0 0 0 0 0 0 0 0 0 0 0 0 0 0 0 0 0 0 0 0 0 0 0 0 0 0 0 0 0 0 0 0 0 1 0 0 0 0 0 1 1 0 0 0 0 0 0 0 0 0 0 1 1 0 0 0 0 0 1 0 0 0 0 0 0 0 0 0 0 0 0 0 0 0 0 0 0 0 0 0 0 0 0 0 0 0 0 0 0 0 0 0 0 0 0 0 
0 0 0 0 0 0 0 0 0 0 0 0 0 0 0 0 0 0 0 0 0 0 0 0 0 0 0 0 0 1 0 0 0 1 0 0 1 1 1 0 0 0 0 0 1 1 0 0 0 0 0 0 0 0 1 1 0 0 0 0 0 1 1 1 0 0 1 0 0 0 1 0 0 0 0 0 0 0 0 0 0 0 0 0 0 0 0 0 0 0 0 0 0 0 0 0 0 0 0 0 
0 0 0 0 0 0 0 0 0 0 0 0 0 0 0 0 0 0 0 0 0 0 0 0 0 1 1 1 0 1 1 0 0 0 1 0 0 0 0 0 0 0 1 1 0 0 0 1 1 1 1 1 1 0 0 0 1 1 0 0 0 0 0 0 0 1 0 0 0 1 1 0 1 1 1 0 0 0 0 0 0 0 0 0 0 0 0 0 0 0 0 0 0 0 0 0 0 0 0 0 
0 0 0 0 0 0 0 0 0 0 0 0 0 0 0 0 0 0 0 0 0 0 0 0 1 0 0 0 0 0 0 1 0 0 1 0 0 0 1 0 0 1 1 1 0 1 1 0 0 1 1 0 0 1 1 0 1 1 1 0 0 1 0 0 0 1 0 0 1 0 0 0 0 0 0 1 0 0 0 0 0 0 0 0 0 0 0 0 0 0 0 0 0 0 0 0 0 0 0 0 
0 0 0 0 0 0 0 0 0 0 0 0 0 0 0 0 1 0 0 1 0 0 1 0 0 0 1 0 0 0 1 1 0 1 1 1 0 0 1 0 0 1 1 0 0 1 1 0 1 1 1 1 0 1 1 0 0 1 1 0 0 1 0 0 1 1 1 0 1 1 0 0 0 1 0 0 0 1 0 0 1 0 0 1 0 0 0 0 0 0 0 0 0 0 0 0 0 0 0 0 
0 0 0 0 0 0 0 0 0 0 0 0 0 0 1 1 1 0 0 1 0 0 0 0 0 0 1 0 0 1 0 0 0 1 1 1 0 1 0 1 0 1 1 0 0 1 1 1 1 0 0 1 1 1 1 0 0 1 1 0 1 0 1 0 1 1 1 0 0 0 1 0 0 1 0 0 0 0 0 0 1 0 0 1 1 1 0 0 0 0 0 0 0 0 0 0 0 0 0 0 
0 0 0 0 0 0 0 0 0 0 0 0 1 1 0 1 1 0 1 1 0 0 1 0 1 1 1 0 0 1 0 0 0 1 0 1 0 0 1 1 0 1 0 1 1 1 1 1 1 0 0 1 1 1 1 1 1 0 1 0 1 1 0 0 1 0 1 0 0 0 1 0 0 1 1 1 0 1 0 0 1 1 0 1 1 0 1 1 0 0 0 0 0 0 0 0 0 0 0 0 
0 0 0 0 0 0 0 0 0 0 0 0 1 0 0 0 0 1 0 0 0 0 0 1 0 0 1 0 0 0 1 0 0 0 0 0 0 0 0 1 0 1 0 1 1 1 1 0 1 1 1 1 0 1 1 1 1 0 1 0 1 0 0 0 0 0 0 0 0 1 0 0 0 1 0 0 1 0 0 0 0 0 1 0 0 0 0 1 0 0 0 0 0 0 0 0 0 0 0 0 
0 0 0 0 0 0 0 0 0 0 1 1 1 1 0 1 0 0 0 0 0 0 0 0 0 0 1 0 0 1 0 0 0 0 1 1 0 1 1 0 1 1 0 0 1 0 0 0 1 1 1 1 0 0 0 1 0 0 1 1 0 1 1 0 1 1 0 0 0 0 1 0 0 1 0 0 0 0 0 0 0 0 0 0 1 0 1 1 1 1 0 0 0 0 0 0 0 0 0 0 
0 0 0 0 0 0 0 0 0 1 0 0 1 0 0 1 0 0 0 1 0 0 1 1 0 0 1 0 1 1 0 0 0 1 0 0 1 0 0 0 1 1 0 0 1 1 1 1 1 0 0 1 1 1 1 1 0 0 1 1 0 0 0 1 0 0 1 0 0 0 1 1 0 1 0 0 1 1 0 0 1 0 0 0 1 0 0 1 0 0 1 0 0 0 0 0 0 0 0 0 
0 0 0 0 0 0 0 0 1 0 0 1 0 1 1 0 0 0 0 0 1 0 0 0 0 1 0 0 1 0 1 1 0 1 0 0 0 0 1 0 1 0 0 0 1 0 0 0 1 0 0 1 0 0 0 1 0 0 0 1 0 1 0 0 0 0 1 0 1 1 0 1 0 0 1 0 0 0 0 1 0 0 0 0 0 1 1 0 1 0 0 1 0 0 0 0 0 0 0 0 
0 0 0 0 0 0 0 1 0 0 0 0 0 0 0 0 0 0 0 0 0 0 0 0 0 0 0 0 1 0 0 1 1 0 0 1 1 1 0 0 1 0 1 0 1 0 0 0 1 0 0 1 0 0 0 1 0 1 0 1 0 0 1 1 1 0 0 1 1 0 0 1 0 0 0 0 0 0 0 0 0 0 0 0 0 0 0 0 0 0 0 0 1 0 0 0 0 0 0 0 
0 0 0 0 0 0 0 1 0 1 0 0 0 0 1 0 0 0 0 1 1 1 0 0 0 1 0 0 1 0 0 0 1 0 1 1 0 0 0 0 1 0 1 0 1 0 0 0 0 0 0 0 0 0 0 1 0 1 0 1 0 0 0 0 1 1 0 1 0 0 0 1 0 0 1 0 0 0 1 1 1 0 0 0 0 1 0 0 0 0 1 0 1 0 0 0 0 0 0 0 
0 0 0 0 0 0 1 0 0 0 0 0 1 0 0 0 1 0 0 0 0 0 0 1 0 0 0 1 1 0 0 0 1 0 0 0 0 1 0 1 1 0 1 0 1 0 0 0 1 1 1 1 0 0 0 1 0 1 0 1 1 0 1 0 0 0 0 1 0 0 0 1 1 0 0 0 1 0 0 0 0 0 0 1 0 0 0 1 0 0 0 0 0 1 0 0 0 0 0 0 
0 0 0 0 1 1 0 0 0 0 1 0 0 0 1 1 1 0 0 0 0 0 1 0 0 0 1 0 0 1 1 1 1 0 0 0 1 0 0 0 1 1 0 0 0 1 1 1 1 0 0 1 1 1 1 0 0 0 1 1 0 0 0 1 0 0 0 1 1 1 1 0 0 1 0 0 0 1 0 0 0 0 0 1 1 1 0 0 0 1 0 0 0 0 1 1 0 0 0 0 
0 0 0 0 0 0 0 0 0 0 0 0 1 0 0 0 0 0 0 1 0 0 1 0 1 0 0 0 1 1 1 1 1 0 1 0 1 0 0 0 1 1 0 0 0 1 0 0 1 1 1 1 0 0 1 0 0 0 1 1 0 0 0 1 0 1 0 1 1 1 1 1 0 0 0 1 0 1 0 0 1 0 0 0 0 0 0 1 0 0 0 0 0 0 0 0 0 0 0 0 
0 0 0 0 0 0 0 0 0 0 1 0 0 0 0 0 1 0 0 1 0 0 1 0 1 0 0 1 1 0 0 0 1 0 1 0 1 0 0 0 0 1 1 1 0 0 1 0 0 1 1 0 0 1 0 0 1 1 1 0 0 0 0 1 0 1 0 1 0 0 0 1 1 0 0 1 0 1 0 0 1 0 0 1 0 0 0 0 0 1 0 0 0 0 0 0 0 0 0 0 
0 0 0 0 0 0 0 0 0 1 0 0 1 0 1 0 1 0 0 1 0 1 1 0 1 1 1 1 0 1 0 1 1 0 1 0 0 0 1 0 0 1 0 0 1 0 1 0 0 1 1 0 0 1 0 1 0 0 1 0 0 1 0 0 0 1 0 1 1 0 1 0 1 1 1 1 0 1 1 0 1 0 0 1 0 1 0 1 0 0 1 0 0 0 0 0 0 0 0 0 
0 0 0 0 0 0 0 1 0 0 0 0 0 0 0 0 0 1 1 1 1 1 1 0 0 1 1 1 0 1 1 0 0 1 1 0 0 1 1 1 1 1 1 0 0 0 0 0 0 1 1 0 0 0 0 0 0 1 1 1 1 1 1 0 0 1 1 0 0 1 1 0 1 1 1 0 0 1 1 1 1 1 1 0 0 0 0 0 0 0 0 0 1 0 0 0 0 0 0 0 
0 0 0 0 0 0 1 0 0 0 0 0 0 0 1 0 0 1 0 1 1 1 1 1 1 1 0 1 1 1 1 0 1 1 1 0 0 0 1 1 0 1 0 1 0 1 0 0 0 0 0 0 0 0 1 0 1 0 1 0 1 1 0 0 0 1 1 1 0 1 1 1 1 0 1 1 1 1 1 1 1 0 1 0 0 1 0 0 0 0 0 0 0 1 0 0 0 0 0 0 
0 0 0 0 0 0 1 0 0 0 0 0 0 0 1 0 0 1 0 1 1 1 1 1 1 1 0 1 1 1 1 0 1 1 1 0 0 0 1 1 0 1 0 1 0 1 0 0 0 0 0 0 0 0 1 0 1 0 1 0 1 1 0 0 0 1 1 1 0 1 1 1 1 0 1 1 1 1 1 1 1 0 1 0 0 1 0 0 0 0 0 0 0 1 0 0 0 0 0 0 
0 0 0 0 0 0 0 1 0 0 0 0 0 0 0 0 0 1 1 1 1 1 1 0 0 1 1 1 0 1 1 0 0 1 1 0 0 1 1 1 1 1 1 0 0 0 0 0 0 1 1 0 0 0 0 0 0 1 1 1 1 1 1 0 0 1 1 0 0 1 1 0 1 1 1 0 0 1 1 1 1 1 1 0 0 0 0 0 0 0 0 0 1 0 0 0 0 0 0 0 
0 0 0 0 0 0 0 0 0 1 0 0 1 0 1 0 1 0 0 1 0 1 1 0 1 1 1 1 0 1 0 1 1 0 1 0 0 0 1 0 0 1 0 0 1 0 1 0 0 1 1 0 0 1 0 1 0 0 1 0 0 1 0 0 0 1 0 1 1 0 1 0 1 1 1 1 0 1 1 0 1 0 0 1 0 1 0 1 0 0 1 0 0 0 0 0 0 0 0 0 
0 0 0 0 0 0 0 0 0 0 1 0 0 0 0 0 1 0 0 1 0 0 1 0 1 0 0 1 1 0 0 0 1 0 1 0 1 0 0 0 0 1 1 1 0 0 1 0 0 1 1 0 0 1 0 0 1 1 1 0 0 0 0 1 0 1 0 1 0 0 0 1 1 0 0 1 0 1 0 0 1 0 0 1 0 0 0 0 0 1 0 0 0 0 0 0 0 0 0 0 
0 0 0 0 0 0 0 0 0 0 0 0 1 0 0 0 0 0 0 1 0 0 1 0 1 0 0 0 1 1 1 1 1 0 1 0 1 0 0 0 1 1 0 0 0 1 0 0 1 1 1 1 0 0 1 0 0 0 1 1 0 0 0 1 0 1 0 1 1 1 1 1 0 0 0 1 0 1 0 0 1 0 0 0 0 0 0 1 0 0 0 0 0 0 0 0 0 0 0 0 
0 0 0 0 1 1 0 0 0 0 1 0 0 0 1 1 1 0 0 0 0 0 1 0 0 0 1 0 0 1 1 1 1 0 0 0 1 0 0 0 1 1 0 0 0 1 1 1 1 0 0 1 1 1 1 0 0 0 1 1 0 0 0 1 0 0 0 1 1 1 1 0 0 1 0 0 0 1 0 0 0 0 0 1 1 1 0 0 0 1 0 0 0 0 1 1 0 0 0 0 
0 0 0 0 0 0 1 0 0 0 0 0 1 0 0 0 1 0 0 0 0 0 0 1 0 0 0 1 1 0 0 0 1 0 0 0 0 1 0 1 1 0 1 0 1 0 0 0 1 1 1 1 0 0 0 1 0 1 0 1 1 0 1 0 0 0 0 1 0 0 0 1 1 0 0 0 1 0 0 0 0 0 0 1 0 0 0 1 0 0 0 0 0 1 0 0 0 0 0 0 
0 0 0 0 0 0 0 1 0 1 0 0 0 0 1 0 0 0 0 1 1 1 0 0 0 1 0 0 1 0 0 0 1 0 1 1 0 0 0 0 1 0 1 0 1 0 0 0 0 0 0 0 0 0 0 1 0 1 0 1 0 0 0 0 1 1 0 1 0 0 0 1 0 0 1 0 0 0 1 1 1 0 0 0 0 1 0 0 0 0 1 0 1 0 0 0 0 0 0 0 
0 0 0 0 0 0 0 1 0 0 0 0 0 0 0 0 0 0 0 0 0 0 0 0 0 0 0 0 1 0 0 1 1 0 0 1 1 1 0 0 1 0 1 0 1 0 0 0 1 0 0 1 0 0 0 1 0 1 0 1 0 0 1 1 1 0 0 1 1 0 0 1 0 0 0 0 0 0 0 0 0 0 0 0 0 0 0 0 0 0 0 0 1 0 0 0 0 0 0 0 
0 0 0 0 0 0 0 0 1 0 0 1 0 1 1 0 0 0 0 0 1 0 0 0 0 1 0 0 1 0 1 1 0 1 0 0 0 0 1 0 1 0 0 0 1 0 0 0 1 0 0 1 0 0 0 1 0 0 0 1 0 1 0 0 0 0 1 0 1 1 0 1 0 0 1 0 0 0 0 1 0 0 0 0 0 1 1 0 1 0 0 1 0 0 0 0 0 0 0 0 
0 0 0 0 0 0 0 0 0 1 0 0 1 0 0 1 0 0 0 1 0 0 1 1 0 0 1 0 1 1 0 0 0 1 0 0 1 0 0 0 1 1 0 0 1 1 1 1 1 0 0 1 1 1 1 1 0 0 1 1 0 0 0 1 0 0 1 0 0 0 1 1 0 1 0 0 1 1 0 0 1 0 0 0 1 0 0 1 0 0 1 0 0 0 0 0 0 0 0 0 
0 0 0 0 0 0 0 0 0 0 1 1 1 1 0 1 0 0 0 0 0 0 0 0 0 0 1 0 0 1 0 0 0 0 1 1 0 1 1 0 1 1 0 0 1 0 0 0 1 1 1 1 0 0 0 1 0 0 1 1 0 1 1 0 1 1 0 0 0 0 1 0 0 1 0 0 0 0 0 0 0 0 0 0 1 0 1 1 1 1 0 0 0 0 0 0 0 0 0 0 
0 0 0 0 0 0 0 0 0 0 0 0 1 0 0 0 0 1 0 0 0 0 0 1 0 0 1 0 0 0 1 0 0 0 0 0 0 0 0 1 0 1 0 1 1 1 1 0 1 1 1 1 0 1 1 1 1 0 1 0 1 0 0 0 0 0 0 0 0 1 0 0 0 1 0 0 1 0 0 0 0 0 1 0 0 0 0 1 0 0 0 0 0 0 0 0 0 0 0 0 
0 0 0 0 0 0 0 0 0 0 0 0 1 1 0 1 1 0 1 1 0 0 1 0 1 1 1 0 0 1 0 0 0 1 0 1 0 0 1 1 0 1 0 1 1 1 1 1 1 0 0 1 1 1 1 1 1 0 1 0 1 1 0 0 1 0 1 0 0 0 1 0 0 1 1 1 0 1 0 0 1 1 0 1 1 0 1 1 0 0 0 0 0 0 0 0 0 0 0 0 
0 0 0 0 0 0 0 0 0 0 0 0 0 0 1 1 1 0 0 1 0 0 0 0 0 0 1 0 0 1 0 0 0 1 1 1 0 1 0 1 0 1 1 0 0 1 1 1 1 0 0 1 1 1 1 0 0 1 1 0 1 0 1 0 1 1 1 0 0 0 1 0 0 1 0 0 0 0 0 0 1 0 0 1 1 1 0 0 0 0 0 0 0 0 0 0 0 0 0 0 
0 0 0 0 0 0 0 0 0 0 0 0 0 0 0 0 1 0 0 1 0 0 1 0 0 0 1 0 0 0 1 1 0 1 1 1 0 0 1 0 0 1 1 0 0 1 1 0 1 1 1 1 0 1 1 0 0 1 1 0 0 1 0 0 1 1 1 0 1 1 0 0 0 1 0 0 0 1 0 0 1 0 0 1 0 0 0 0 0 0 0 0 0 0 0 0 0 0 0 0 
0 0 0 0 0 0 0 0 0 0 0 0 0 0 0 0 0 0 0 0 0 0 0 0 1 0 0 0 0 0 0 1 0 0 1 0 0 0 1 0 0 1 1 1 0 1 1 0 0 1 1 0 0 1 1 0 1 1 1 0 0 1 0 0 0 1 0 0 1 0 0 0 0 0 0 1 0 0 0 0 0 0 0 0 0 0 0 0 0 0 0 0 0 0 0 0 0 0 0 0 
0 0 0 0 0 0 0 0 0 0 0 0 0 0 0 0 0 0 0 0 0 0 0 0 0 1 1 1 0 1 1 0 0 0 1 0 0 0 0 0 0 0 1 1 0 0 0 1 1 1 1 1 1 0 0 0 1 1 0 0 0 0 0 0 0 1 0 0 0 1 1 0 1 1 1 0 0 0 0 0 0 0 0 0 0 0 0 0 0 0 0 0 0 0 0 0 0 0 0 0 
0 0 0 0 0 0 0 0 0 0 0 0 0 0 0 0 0 0 0 0 0 0 0 0 0 0 0 0 0 1 0 0 0 1 0 0 1 1 1 0 0 0 0 0 1 1 0 0 0 0 0 0 0 0 1 1 0 0 0 0 0 1 1 1 0 0 1 0 0 0 1 0 0 0 0 0 0 0 0 0 0 0 0 0 0 0 0 0 0 0 0 0 0 0 0 0 0 0 0 0 
0 0 0 0 0 0 0 0 0 0 0 0 0 0 0 0 0 0 0 0 0 0 0 0 0 0 0 0 0 0 0 0 0 0 0 0 0 1 0 0 0 0 0 1 1 0 0 0 0 0 0 0 0 0 0 1 1 0 0 0 0 0 1 0 0 0 0 0 0 0 0 0 0 0 0 0 0 0 0 0 0 0 0 0 0 0 0 0 0 0 0 0 0 0 0 0 0 0 0 0 
0 0 0 0 0 0 0 0 0 0 0 0 0 0 0 0 0 0 0 0 0 0 0 0 0 0 0 0 0 0 0 0 0 0 0 0 0 0 0 0 0 0 0 0 0 0 0 0 0 0 0 0 0 0 0 0 0 0 0 0 0 0 0 0 0 0 0 0 0 0 0 0 0 0 0 0 0 0 0 0 0 0 0 0 0 0 0 0 0 0 0 0 0 0 0 0 0 0 0 0 
0 0 0 0 0 0 0 0 0 0 0 0 0 0 0 0 0 0 0 0 0 0 0 0 0 0 0 0 0 0 0 0 0 0 0 0 0 0 0 0 0 0 0 0 0 0 0 0 0 0 0 0 0 0 0 0 0 0 0 0 0 0 0 0 0 0 0 0 0 0 0 0 0 0 0 0 0 0 0 0 0 0 0 0 0 0 0 0 0 0 0 0 0 0 0 0 0 0 0 0 
0 0 0 0 0 0 0 0 0 0 0 0 0 0 0 0 0 0 0 0 0 0 0 0 0 0 0 0 0 0 0 0 0 0 0 0 0 0 0 0 0 0 0 0 0 0 0 0 0 0 0 0 0 0 0 0 0 0 0 0 0 0 0 0 0 0 0 0 0 0 0 0 0 0 0 0 0 0 0 0 0 0 0 0 0 0 0 0 0 0 0 0 0 0 0 0 0 0 0 0 
0 0 0 0 0 0 0 0 0 0 0 0 0 0 0 0 0 0 0 0 0 0 0 0 0 0 0 0 0 0 0 0 0 0 0 0 0 0 0 0 0 0 0 0 0 0 0 0 0 0 0 0 0 0 0 0 0 0 0 0 0 0 0 0 0 0 0 0 0 0 0 0 0 0 0 0 0 0 0 0 0 0 0 0 0 0 0 0 0 0 0 0 0 0 0 0 0 0 0 0 
0 0 0 0 0 0 0 0 0 0 0 0 0 0 0 0 0 0 0 0 0 0 0 0 0 0 0 0 0 0 0 0 0 0 0 0 0 0 0 0 0 0 0 0 0 0 0 0 0 0 0 0 0 0 0 0 0 0 0 0 0 0 0 0 0 0 0 0 0 0 0 0 0 0 0 0 0 0 0 0 0 0 0 0 0 0 0 0 0 0 0 0 0 0 0 0 0 0 0 0 
0 0 0 0 0 0 0 0 0 0 0 0 0 0 0 0 0 0 0 0 0 0 0 0 0 0 0 0 0 0 0 0 0 0 0 0 0 0 0 0 0 0 0 0 0 0 0 0 0 0 0 0 0 0 0 0 0 0 0 0 0 0 0 0 0 0 0 0 0 0 0 0 0 0 0 0 0 0 0 0 0 0 0 0 0 0 0 0 0 0 0 0 0 0 0 0 0 0 0 0 

0 0 0 0 0 0 0 0 0 0 0 0 0 0 0 0 0 0 0 0 0 0 0 0 0 0 0 0 0 0 0 0 0 0 0 0 0 0 0 0 0 0 0 0 0 0 0 0 0 0 0 0 0 0 0 0 0 0 0 0 0 0 0 0 0 0 0 0 0 0 0 0 0 0 0 0 0 0 0 0 0 0 0 0 0 0 0 0 0 0 0 0 0 0 0 0 0 0 0 0 
0 0 0 0 0 0 0 0 0 0 0 0 0 0 0 0 0 0 0 0 0 0 0 0 0 0 0 0 0 0 0 0 0 0 0 0 0 0 0 0 0 0 0 0 0 0 0 0 0 0 0 0 0 0 0 0 0 0 0 0 0 0 0 0 0 0 0 0 0 0 0 0 0 0 0 0 0 0 0 0 0 0 0 0 0 0 0 0 0 0 0 0 0 0 0 0 0 0 0 0 
0 0 0 0 0 0 0 0 0 0 0 0 0 0 0 0 0 0 0 0 0 0 0 0 0 0 0 0 0 0 0 0 0 0 0 0 0 0 0 0 0 0 0 0 0 0 0 0 0 0 0 0 0 0 0 0 0 0 0 0 0 0 0 0 0 0 0 0 0 0 0 0 0 0 0 0 0 0 0 0 0 0 0 0 0 0 0 0 0 0 0 0 0 0 0 0 0 0 0 0 
0 0 0 0 0 0 0 0 0 0 0 0 0 0 0 0 0 0 0 0 0 0 0 0 0 0 0 0 0 0 0 0 0 0 0 0 0 0 0 0 0 0 0 0 0 0 0 0 0 0 0 0 0 0 0 0 0 0 0 0 0 0 0 0 0 0 0 0 0 0 0 0 0 0 0 0 0 0 0 0 0 0 0 0 0 0 0 0 0 0 0 0 0 0 0 0 0 0 0 0 
0 0 0 0 0 0 0 0 0 0 0 0 0 0 0 0 0 0 0 0 0 0 0 0 0 0 0 0 0 0 0 0 0 0 0 0 0 0 0 0 0 0 0 0 0 0 0 0 0 0 0 0 0 0 0 0 0 0 0 0 0 0 0 0 0 0 0 0 0 0 0 0 0 0 0 0 0 0 0 0 0 0 0 0 0 0 0 0 0 0 0 0 0 0 0 0 0 0 0 0 
0 0 0 0 0 0 0 0 0 0 0 0 0 0 0 0 0 0 0 0 0 0 0 0 0 0 0 0 0 0 0 0 0 0 0 0 0 0 0 0 0 0 0 0 0 0 0 0 0 0 0 0 0 0 0 0 0 0 0 0 0 0 0 0 0 0 0 0 0 0 0 0 0 0 0 0 0 0 0 0 0 0 0 0 0 0 0 0 0 0 0 0 0 0 0 0 0 0 0 0 
0 0 0 0 0 0 0 0 0 0 0 0 0 0 0 0 0 0 0 0 0 0 0 0 0 0 0 0 0 0 0 0 0 0 0 0 0 0 0 0 0 0 0 0 0 1 0 0 0 0 0 0 0 0 1 0 0 0 0 0 0 0 0 0 0 0 0 0 0 0 0 0 0 0 0 0 0 0 0 0 0 0 0 0 0 0 0 0 0 0 0 0 0 0 0 0 0 0 0 0 
0 0 0 0 0 0 0 0 0 0 0 0 0 0 0 0 0 0 0 0 0 0 0 0 0 0 0 0 0 0 0 0 0 1 0 0 1 1 0 1 1 0 0 1 0 1 1 1 1 0 0 1 1 1 1 0 1 0 0 1 1 0 1 1 0 0 1 0 0 0 0 0 0 0 0 0 0 0 0 0 0 0 0 0 0 0 0 0 0 0 0 0 0 0 0 0 0 0 0 0 
0 0 0 0 0 0 0 0 0 0 0 0 0 0 0 0 0 0 0 0 0 0 0 0 0 1 1 1 0 1 1 0 0 0 1 0 0 1 0 0 0 0 1 1 0 0 1 1 1 1 1 1 1 1 0 0 1 1 0 0 0 0 1 0 0 1 0 0 0 1 1 0 1 1 1 0 0 0 0 0 0 0 0 0 0 0 0 0 0 0 0 0 0 0 0 0 0 0 0 0 
0 0 0 0 0 0 0 0 0 0 0 0 0 0 0 0 0 0 0 0 0 0 1 1 1 1 0 0 0 0 0 0 0 0 1 0 0 0 1 0 0 0 1 1 1 1 0 0 0 1 1 0 0 0 1 1 1 1 0 0 0 1 0 0 0 1 0 0 0 0 0 0 0 0 1 1 1 1 0 0 0 0 0 0 0 0 0 0 0 0 0 0 0 0 0 0 0 0 0 0 
0 0 0 0 0 0 0 0 0 0 0 0 0 0 1 1 0 0 0 1 1 0 0 0 0 0 1 0 0 0 1 1 0 1 1 0 0 0 1 0 0 0 0 0 0 0 1 0 1 0 0 1 0 1 0 0 0 0 0 0 0 1 0 0 0 1 1 0 1 1 0 0 0 1 0 0 0 0 0 1 1 0 0 0 1 1 0 0 0 0 0 0 0 0 0 0 0 0 0 0 
0 0 0 0 0 0 0 0 0 0 0 0 0 1 1 0 1 0 0 1 0 0 0 0 0 0 1 0 1 1 0 0 0 1 1 0 0 0 0 1 0 0 0 0 0 0 1 1 1 0 0 1 1 1 0 0 0 0 0 0 1 0 0 0 0 1 1 0 0 0 1 1 0 1 0 0 0 0 0 0 1 0 0 1 0 1 1 0 0 0 0 0 0 0 0 0 0 0 0 0 
0 0 0 0 0 0 0 0 0 0 0 0 0 1 0 1 1 0 1 0 0 1 1 0 1 1 1 0 0 0 0 0 0 0 0 1 0 0 1 1 0 1 1 1 1 0 0 1 1 1 1 1 1 0 0 1 1 1 1 0 1 1 0 0 1 0 0 0 0 0 0 0 0 1 1 1 0 1 1 0 0 1 0 1 1 0 1 0 0 0 0 0 0 0 0 0 0 0 0 0 
0 0 0 0 0 0 0 0 0 0 0 0 0 0 0 1 1 1 0 0 0 0 0 1 0 0 1 0 0 0 1 0 0 0 0 0 0 0 1 1 0 1 0 1 1 1 0 0 1 1 1 1 0 0 1 1 1 0 1 0 1 1 0 0 0 0 0 0 0 1 0 0 0 1 0 0 1 0 0 0 0 0 1 1 1 0 0 0 0 0 0 0 0 0 0 0 0 0 0 0 
0 0 0 0 0 0 0 0 0 0 1 1 1 1 0 1 0 0 0 0 0 0 0 0 0 0 1 0 0 1 0 0 0 0 1 1 0 1 1 0 0 1 0 0 1 0 0 0 1 0 0 1 0 0 0 1 0 0 1 0 0 1 1 0 1 1 0 0 0 0 1 0 0 1 0 0 0 0 0 0 0 0 0 0 1 0 1 1 1 1 0 0 0 0 0 0 0 0 0 0 
0 0 0 0 0 0 0 0 1 0 0 0 1 1 1 0 0 0 0 1 1 1 1 1 0 0 1 0 1 1 0 0 0 1 0 0 1 0 0 0 0 1 0 0 1 1 1 1 1 0 0 1 1 1 1 1 0 0 1 0 0 0 0 1 0 0 1 0 0 0 1 1 0 1 0 0 1 1 1 1 1 0 0 0 0 1 1 1 0 0 0 1 0 0 0 0 0 0 0 0 
0 0 0 0 0 0 0 1 0 0 0 1 0 1 1 0 0 0 1 0 1 0 1 0 0 0 0 0 1 0 1 1 0 1 0 0 1 0 1 1 1 0 0 1 1 0 0 0 1 0 0 1 0 0 0 1 1 0 0 1 1 1 0 1 0 0 1 0 1 1 0 1 0 0 0 0 0 1 0 1 0 1 0 0 0 1 1 0 1 0 0 0 1 0 0 0 0 0 0 0 
0 0 0 0 0 0 0 1 1 0 1 1 0 0 0 1 0 0 0 1 1 0 0 0 0 0 0 0 1 0 0 1 1 0 0 1 1 1 1 1 1 0 1 1 1 0 0 0 1 1 1 1 0 0 0 1 1 1 0 1 1 1 1 1 1 0 0 1 1 0 0 1 0 0 0 0 0 0 0 1 1 0 0 0 1 0 0 0 1 1 0 1 1 0 0 0 0 0 0 0 
0 0 0 0 0 0 0 1 0 1 1 0 0 1 1 0 0 0 1 1 1 1 0 0 1 1 1 0 1 0 0 0 1 0 1 0 0 1 0 0 0 0 1 1 1 1 0 0 1 1 1 1 0 0 1 1 1 1 0 0 0 0 1 0 0 1 0 1 0 0 0 1 0 1 1 1 0 0 1 1 1 1 0 0 0 1 1 0 0 1 1 0 1 0 0 0 0 0 0 0 
0 0 0 0 0 0 1 0 0 0 0 0 1 0 0 0 0 0 0 1 0 1 1 0 0 1 0 1 1 0 0 0 1 0 0 0 0 1 0 1 1 0 1 1 1 0 0 0 1 1 1 1 0 0 0 1 1 1 0 1 1 0 1 0 0 0 0 1 0 0 0 1 1 0 1 0 0 1 1 0 1 0 0 0 0 0 0 1 0 0 0 0 0 1 0 0 0 0 0 0 
0 0 0 0 0 1 0 0 0 0 1 1 0 0 1 1 1 0 1 0 0 0 1 0 1 1 1 0 1 1 0 1 1 1 0 0 1 0 0 0 1 1 0 0 0 1 1 1 1 0 0 1 1 1 1 0 0 0 1 1 0 0 0 1 0 0 1 1 1 0 1 1 0 1 1 1 0 1 0 0 0 1 0 1 1 1 0 0 1 1 0 0 0 0 1 0 0 0 0 0 
0 0 0 0 1 0 0 0 0 0 0 1 1 0 0 1 1 0 0 1 0 0 1 0 1 0 0 0 1 0 0 1 1 0 1 0 1 0 0 0 1 1 0 0 0 1 0 0 1 1 1 1 0 0 1 0 0 0 1 1 0 0 0 1 0 1 0 1 1 0 0 1 0 0 0 1 0 1 0 0 1 0 0 1 1 0 0 1 1 0 0 0 0 0 0 1 0 0 0 0 
0 0 0 0 0 0 1 0 0 0 1 1 1 0 1 1 1 0 0 1 0 0 1 0 0 1 0 0 1 0 1 0 1 0 1 0 1 0 0 0 0 1 1 0 0 0 0 1 1 1 1 1 1 0 0 0 0 1 1 0 0 0 0 1 0 1 0 1 0 1 0 1 0 0 1 0 0 1 0 0 1 0 0 1 1 1 0 1 1 1 0 0 0 1 0 0 0 0 0 0 
0 0 0 1 0 1 0 0 0 0 0 0 1 0 1 0 1 0 0 0 0 0 1 0 0 0 1 1 0 0 0 1 1 0 1 0 1 0 1 1 0 1 0 0 0 1 1 0 1 1 1 1 0 1 1 0 0 0 1 0 1 1 0 1 0 1 0 1 1 0 0 0 1 1 0 0 0 1 0 0 0 0 0 1 0 1 0 1 0 0 0 0 0 0 1 0 1 0 0 0 
0 0 0 0 0 0 1 1 0 1 0 0 1 0 1 0 0 0 1 0 0 0 1 0 0 0 0 1 0 0 0 0 0 1 1 0 1 1 0 1 1 1 1 0 0 1 0 0 1 1 1 1 0 0 1 0 0 1 1 1 1 0 1 1 0 1 1 0 0 0 0 0 1 0 0 0 0 1 0 0 0 1 0 0 0 1 0 1 0 0 1 0 1 1 0 0 0 0 0 0 
0 0 0 0 0 0 1 0 0 0 0 1 1 0 0 0 0 1 0 0 0 0 1 1 1 1 0 0 0 0 1 0 0 1 1 0 1 0 0 0 0 1 1 1 0 1 0 1 1 1 1 1 1 0 1 0 1 1 1 0 0 0 0 1 0 1 1 0 0 1 0 0 0 0 1 1 1 1 0 0 0 0 1 0 0 0 0 1 1 0 0 0 0 1 0 0 0 0 0 0 
0 0 0 0 0 0 1 0 0 0 0 1 1 0 0 0 0 1 0 0 0 0 1 1 1 1 0 0 0 0 1 0 0 1 1 0 1 0 0 0 0 1 1 1 0 1 0 1 1 1 1 1 1 0 1 0 1 1 1 0 0 0 0 1 0 1 1 0 0 1 0 0 0 0 1 1 1 1 0 0 0 0 1 0 0 0 0 1 1 0 0 0 0 1 0 0 0 0 0 0 
0 0 0 0 0 0 1 1 0 1 0 0 1 0 1 0 0 0 1 0 0 0 1 0 0 0 0 1 0 0 0 0 0 1 1 0 1 1 0 1 1 1 1 0 0 1 0 0 1 1 1 1 0 0 1 0 0 1 1 1 1 0 1 1 0 1 1 0 0 0 0 0 1 0 0 0 0 1 0 0 0 1 0 0 0 1 0 1 0 0 1 0 1 1 0 0 0 0 0 0 
0 0 0 1 0 1 0 0 0 0 0 0 1 0 1 0 1 0 0 0 0 0 1 0 0 0 1 1 0 0 0 1 1 0 1 0 1 0 1 1 0 1 0 0 0 1 1 0 1 1 1 1 0 1 1 0 0 0 1 0 1 1 0 1 0 1 0 1 1 0 0 0 1 1 0 0 0 1 0 0 0 0 0 1 0 1 0 1 0 0 0 0 0 0 1 0 1 0 0 0 
0 0 0 0 0 0 1 0 0 0 1 1 1 0 1 1 1 0 0 1 0 0 1 0 0 1 0 0 1 0 1 0 1 0 1 0 1 0 0 0 0 1 1 0 0 0 0 1 1 1 1 1 1 0 0 0 0 1 1 0 0 0 0 1 0 1 0 1 0 1 0 1 0 0 1 0 0 1 0 0 1 0 0 1 1 1 0 1 1 1 0 0 0 1 0 0 0 0 0 0 
0 0 0 0 1 0 0 0 0 0 0 1 1 0 0 1 1 0 0 1 0 0 1 0 1 0 0 0 1 0 0 1 1 0 1 0 1 0 0 0 1 1 0 0 0 1 0 0 1 1 1 1 0 0 1 0 0 0 1 1 0 0 0 1 0 1 0 1 1 0 0 1 0 0 0 1 0 1 0 0 1 0 0 1 1 0 0 1 1 0 0 0 0 0 0 1 0 0 0 0 
0 0 0 0 0 1 0 0 0 0 1 1 0 0 1 1 1 0 1 0 0 0 1 0 1 1 1 0 1 1 0 1 1 1 0 0 1 0 0 0 1 1 0 0 0 1 1 1 1 0 0 1 1 1 1 0 0 0 1 1 0 0 0 1 0 0 1 1 1 0 1 1 0 1 1 1 0 1 0 0 0 1 0 1 1 1 0 0 1 1 0 0 0 0 1 0 0 0 0 0 
0 0 0 0 0 0 1 0 0 0 0 0 1 0 0 0 0 0 0 1 0 1 1 0 0 1 0 1 1 0 0 0 1 0 0 0 0 1 0 1 1 0 1 1 1 0 0 0 1 1 1 1 0 0 0 1 1 1 0 1 1 0 1 0 0 0 0 1 0 0 0 1 1 0 1 0 0 1 1 0 1 0 0 0 0 0 0 1 0 0 0 0 0 1 0 0 0 0 0 0 
0 0 0 0 0 0 0 1 0 1 1 0 0 1 1 0 0 0 1 1 1 1 0 0 1 1 1 0 1 0 0 0 1 0 1 0 0 1 0 0 0 0 1 1 1 1 0 0 1 1 1 1 0 0 1 1 1 1 0 0 0 0 1 0 0 1 0 1 0 0 0 1 0 1 1 1 0 0 1 1 1 1 0 0 0 1 1 0 0 1 1 0 1 0 0 0 0 0 0 0 
0 0 0 0 0 0 0 1 1 0 1 1 0 0 0 1 0 0 0 1 1 0 0 0 0 0 0 0 1 0 0 1 1 0 0 1 1 1 1 1 1 0 1 1 1 0 0 0 1 1 1 1 0 0 0 1 1 1 0 1 1 1 1 1 1 0 0 1 1 0 0 1 0 0 0 0 0 0 0 1 1 0 0 0 1 0 0 0 1 1 0 1 1 0 0 0 0 0 0 0 
0 0 0 0 0 0 0 1 0 0 0 1 0 1 1 0 0 0 1 0 1 0 1 0 0 0 0 0 1 0 1 1 0 1 0 0 1 0 1 1 1 0 0 1 1 0 0 0 1 0 0 1 0 0 0 1 1 0 0 1 1 1 0 1 0 0 1 0 1 1 0 1 0 0 0 0 0 1 0 1 0 1 0 0 0 1 1 0 1 0 0 0 1 0 0 0 0 0 0 0 
0 0 0 0 0 0 0 0 1 0 0 0 1 1 1 0 0 0 0 1 1 1 1 1 0 0 1 0 1 1 0 0 0 1 0 0 1 0 0 0 0 1 0 0 1 1 1 1 1 0 0 1 1 1 1 1 0 0 1 0 0 0 0 1 0 0 1 0 0 0 1 1 0 1 0 0 1 1 1 1 1 0 0 0 0 1 1 1 0 0 0 1 0 0 0 0 0 0 0 0 
0 0 0 0 0 0 0 0 0 0 1 1 1 1 0 1 0 0 0 0 0 0 0 0 0 0 1 0 0 1 0 0 0 0 1 1 0 1 1 0 0 1 0 0 1 0 0 0 1 0 0 1 0 0 0 1 0 0 1 0 0 1 1 0 1 1 0 0 0 0 1 0 0 1 0 0 0 0 0 0 0 0 0 0 1 0 1 1 1 1 0 0 0 0 0 0 0 0 0 0 
0 0 0 0 0 0 0 0 0 0 0 0 0 0 0 1 1 1 0 0 0 0 0 1 0 0 1 0 0 0 1 0 0 0 0 0 0 0 1 1 0 1 0 1 1 1 0 0 1 1 1 1 0 0 1 1 1 0 1 0 1 1 0 0 0 0 0 0 0 1 0 0 0 1 0 0 1 0 0 0 0 0 1 1 1 0 0 0 0 0 0 0 0 0 0 0 0 0 0 0 
0 0 0 0 0 0 0 0 0 0 0 0 0 1 0 1 1 0 1 0 0 1 1 0 1 1 1 0 0 0 0 0 0 0 0 1 0 0 1 1 0 1 1 1 1 0 0 1 1 1 1 1 1 0 0 1 1 1 1 0 1 1 0 0 1 0 0 0 0 0 0 0 0 1 1 1 0 1 1 0 0 1 0 1 1 0 1 0 0 0 0 0 0 0 0 0 0 0 0 0 
0 0 0 0 0 0 0 0 0 0 0 0 0 1 1 0 1 0 0 1 0 0 0 0 0 0 1 0 1 1 0 0 0 1 1 0 0 0 0 1 0 0 0 0 0 0 1 1 1 0 0 1 1 1 0 0 0 0 0 0 1 0 0 0 0 1 1 0 0 0 1 1 0 1 0 0 0 0 0 0 1 0 0 1 0 1 1 0 0 0 0 0 0 0 0 0 0 0 0 0 
0 0 0 0 0 0 0 0 0 0 0 0 0 0 1 1 0 0 0 1 1 0 0 0 0 0 1 0 0 0 1 1 0 1 1 0 0 0 1 0 0 0 0 0 0 0 1 0 1 0 0 1 0 1 0 0 0 0 0 0 0 1 0 0 0 1 1 0 1 1 0 0 0 1 0 0 0 0 0 1 1 0 0 0 1 1 0 0 0 0 0 0 0 0 0 0 0 0 0 0 
0 0 0 0 0 0 0 0 0 0 0 0 0 0 0 0 0 0 0 0 0 0 1 1 1 1 0 0 0 0 0 0 0 0 1 0 0 0 1 0 0 0 1 1 1 1 0 0 0 1 1 0 0 0 1 1 1 1 0 0 0 1 0 0 0 1 0 0 0 0 0 0 0 0 1 1 1 1 0 0 0 0 0 0 0 0 0 0 0 0 0 0 0 0 0 0 0 0 0 0 
0 0 0 0 0 0 0 0 0 0 0 0 0 0 0 0 0 0 0 0 0 0 0 0 0 1 1 1 0 1 1 0 0 0 1 0 0 1 0 0 0 0 1 1 0 0 1 1 1 1 1 1 1 1 0 0 1 1 0 0 0 0 1 0 0 1 0 0 0 1 1 0 1 1 1 0 0 0 0 0 0 0 0 0 0 0 0 0 0 0 0 0 0 0 0 0 0 0 0 0 
0 0 0 0 0 0 0 0 0 0 0 0 0 0 0 0 0 0 0 0 0 0 0 0 0 0 0 0 0 0 0 0 0 1 0 0 1 1 0 1 1 0 0 1 0 1 1 1 1 0 0 1 1 1 1 0 1 0 0 1 1 0 1 1 0 0 1 0 0 0 0 0 0 0 0 0 0 0 0 0 0 0 0 0 0 0 0 0 0 0 0 0 0 0 0 0 0 0 0 0 
0 0 0 0 0 0 0 0 0 0 0 0 0 0 0 0 0 0 0 0 0 0 0 0 0 0 0 0 0 0 0 0 0 0 0 0 0 0 0 0 0 0 0 0 0 1 0 0 0 0 0 0 0 0 1 0 0 0 0 0 0 0 0 0 0 0 0 0 0 0 0 0 0 0 0 0 0 0 0 0 0 0 0 0 0 0 0 0 0 0 0 0 0 0 0 0 0 0 0 0 
0 0 0 0 0 0 0 0 0 0 0 0 0 0 0 0 0 0 0 0 0 0 0 0 0 0 0 0 0 0 0 0 0 0 0 0 0 0 0 0 0 0 0 0 0 0 0 0 0 0 0 0 0 0 0 0 0 0 0 0 0 0 0 0 0 0 0 0 0 0 0 0 0 0 0 0 0 0 0 0 0 0 0 0 0 0 0 0 0 0 0 0 0 0 0 0 0 0 0 0 
0 0 0 0 0 0 0 0 0 0 0 0 0 0 0 0 0 0 0 0 0 0 0 0 0 0 0 0 0 0 0 0 0 0 0 0 0 0 0 0 0 0 0 0 0 0 0 0 0 0 0 0 0 0 0 0 0 0 0 0 0 0 0 0 0 0 0 0 0 0 0 0 0 0 0 0 0 0 0 0 0 0 0 0 0 0 0 0 0 0 0 0 0 0 0 0 0 0 0 0 
0 0 0 0 0 0 0 0 0 0 0 0 0 0 0 0 0 0 0 0 0 0 0 0 0 0 0 0 0 0 0 0 0 0 0 0 0 0 0 0 0 0 0 0 0 0 0 0 0 0 0 0 0 0 0 0 0 0 0 0 0 0 0 0 0 0 0 0 0 0 0 0 0 0 0 0 0 0 0 0 0 0 0 0 0 0 0 0 0 0 0 0 0 0 0 0 0 0 0 0 
0 0 0 0 0 0 0 0 0 0 0 0 0 0 0 0 0 0 0 0 0 0 0 0 0 0 0 0 0 0 0 0 0 0 0 0 0 0 0 0 0 0 0 0 0 0 0 0 0 0 0 0 0 0 0 0 0 0 0 0 0 0 0 0 0 0 0 0 0 0 0 0 0 0 0 0 0 0 0 0 0 0 0 0 0 0 0 0 0 0 0 0 0 0 0 0 0 0 0 0 
0 0 0 0 0 0 0 0 0 0 0 0 0 0 0 0 0 0 0 0 0 0 0 0 0 0 0 0 0 0 0 0 0 0 0 0 0 0 0 0 0 0 0 0 0 0 0 0 0 0 0 0 0 0 0 0 0 0 0 0 0 0 0 0 0 0 0 0 0 0 0 0 0 0 0 0 0 0 0 0 0 0 0 0 0 0 0 0 0 0 0 0 0 0 0 0 0 0 0 0 
0 0 0 0 0 0 0 0 0 0 0 0 0 0 0 0 0 0 0 0 0 0 0 0 0 0 0 0 0 0 0 0 0 0 0 0 0 0 0 0 0 0 0 0 0 0 0 0 0 0 0 0 0 0 0 0 0 0 0 0 0 0 0 0 0 0 0 0 0 0 0 0 0 0 0 0 0 0 0 0 0 0 0 0 0 0 0 0 0 0 0 0 0 0 0 0 0 0 0 0 

0 0 0 0 0 0 0 0 0 0 0 0 0 0 0 0 0 0 0 0 0 0 0 0 0 0 0 0 0 0 0 0 0 0 0 0 0 0 0 0 0 0 0 0 0 0 0 0 0 0 0 0 0 0 0 0 0 0 0 0 0 0 0 0 0 0 0 0 0 0 0 0 0 0 0 0 0 0 0 0 0 0 0 0 0 0 0 0 0 0 0 0 0 0 0 0 0 0 0 0 
0 0 0 0 0 0 0 0 0 0 0 0 0 0 0 0 0 0 0 0 0 0 0 0 0 0 0 0 0 0 0 0 0 0 0 0 0 0 0 0 0 0 0 0 0 0 0 0 0 0 0 0 0 0 0 0 0 0 0 0 0 0 0 0 0 0 0 0 0 0 0 0 0 0 0 0 0 0 0 0 0 0 0 0 0 0 0 0 0 0 0 0 0 0 0 0 0 0 0 0 
0 0 0 0 0 0 0 0 0 0 0 0 0 0 0 0 0 0 0 0 0 0 0 0 0 0 0 0 0 0 0 0 0 0 0 0 0 0 0 0 0 0 0 0 0 0 0 0 0 0 0 0 0 0 0 0 0 0 0 0 0 0 0 0 0 0 0 0 0 0 0 0 0 0 0 0 0 0 0 0 0 0 0 0 0 0 0 0 0 0 0 0 0 0 0 0 0 0 0 0 
0 0 0 0 0 0 0 0 0 0 0 0 0 0 0 0 0 0 0 0 0 0 0 0 0 0 0 0 0 0 0 0 0 0 0 0 0 0 0 0 0 0 0 0 0 0 0 0 0 0 0 0 0 0 0 0 0 0 0 0 0 0 0 0 0 0 0 0 0 0 0 0 0 0 0 0 0 0 0 0 0 0 0 0 0 0 0 0 0 0 0 0 0 0 0 0 0 0 0 0 
0 0 0 0 0 0 0 0 0 0 0 0 0 0 0 0 0 0 0 0 0 0 0 0 0 0 0 0 0 0 0 0 0 0 0 0 0 0 0 0 0 0 0 0 0 0 0 0 0 0 0 0 0 0 0 0 0 0 0 0 0 0 0 0 0 0 0 0 0 0 0 0 0 0 0 0 0 0 0 0 0 0 0 0 0 0 0 0 0 0 0 0 0 0 0 0 0 0 0 0 
0 0 0 0 0 0 0 0 0 0 0 0 0 0 0 0 0 0 0 0 0 0 0 0 0 0 0 0 0 0 0 0 0 0 0 0 0 0 0 0 0 0 0 0 0 0 0 0 0 0 0 0 0 0 0 0 0 0 0 0 0 0 0 0 0 0 0 0 0 0 0 0 0 0 0 0 0 0 0 0 0 0 0 0 0 0 0 0 0 0 0 0 0 0 0 0 0 0 0 0 
0 0 0 0 0 0 0 0 0 0 0 0 0 0 0 0 0 0 0 0 0 0 0 0 0 0 0 0 0 0 0 0 0 0 0 0 0 0 0 0 0 1 1 1 0 1 0 0 0 0 0 0 0 0 1 0 1 1 1 0 0 0 0 0 0 0 0 0 0 0 0 0 0 0 0 0 0 0 0 0 0 0 0 0 0 0 0 0 0 0 0 0 0 0 0 0 0 0 0 0 
0 0 0 0 0 0 0 0 0 0 0 0 0 0 0 0 0 0 0 0 0 0 0 0 0 0 0 0 0 0 0 0 0 0 0 0 0 0 0 1 1 0 0 0 0 0 1 0 0 0 0 0 0 1 0 0 0 0 0 1 1 0 0 0 0 0 0 0 0 0 0 0 0 0 0 0 0 0 0 0 0 0 0 0 0 0 0 0 0 0 0 0 0 0 0 0 0 0 0 0 
0 0 0 0 0 0 0 0 0 0 0 0 0 0 0 0 0 0 0 0 0 0 0 0 0 1 1 1 1 1 1 0 0 1 1 0 0 1 0 0 0 0 1 1 0 0 1 1 1 1 1 1 1 1 0 0 1 1 0 0 0 0 1 0 0 1 1 0 0 1 1 1 1 1 1 0 0 0 0 0 0 0 0 0 0 0 0 0 0 0 0 0 0 0 0 0 0 0 0 0 
0 0 0 0 0 0 0 0 0 0 0 0 0 0 0 0 0 0 0 0 0 0 1 1 1 1 0 0 0 1 1 1 0 1 1 0 0 1 1 1 0 1 1 1 1 1 1 0 0 1 1 0 0 1 1 1 1 1 1 0 1 1 1 0 0 1 1 0 1 1 1 0 0 0 1 1 1 1 0 0 0 0 0 0 0 0 0 0 0 0 0 0 0 0 0 0 0 0 0 0 
0 0 0 0 0 0 0 0 0 0 0 0 0 0 0 0 0 0 1 1 1 0 0 0 0 0 1 0 0 1 1 1 0 1 1 1 0 1 1 0 0 0 1 0 0 1 1 0 1 1 1 1 0 1 1 0 0 1 0 0 0 1 1 0 1 1 1 0 1 1 1 0 0 1 0 0 0 0 0 1 1 1 0 0 0 0 0 0 0 0 0 0 0 0 0 0 0 0 0 0 
0 0 0 0 0 0 0 0 0 0 0 0 0 1 1 0 1 0 0 1 0 0 0 0 0 0 1 0 0 1 1 0 1 1 1 1 0 1 1 1 1 1 0 0 0 0 0 1 1 0 0 1 1 0 0 0 0 0 1 1 1 1 1 0 1 1 1 1 0 1 1 0 0 1 0 0 0 0 0 0 1 0 0 1 0 1 1 0 0 0 0 0 0 0 0 0 0 0 0 0 
0 0 0 0 0 0 0 0 0 0 0 0 0 0 0 1 1 0 1 0 0 0 0 0 1 0 1 0 1 1 0 0 0 1 0 0 0 1 1 1 0 1 1 0 0 0 1 0 0 0 0 0 0 1 0 0 0 1 1 0 1 1 1 0 0 0 1 0 0 0 1 1 0 1 0 1 0 0 0 0 0 1 0 1 1 0 0 0 0 0 0 0 0 0 0 0 0 0 0 0 
0 0 0 0 0 0 0 0 0 0 0 0 1 0 0 0 1 1 0 0 0 0 0 1 0 0 1 1 0 0 1 1 0 0 0 0 0 1 0 1 0 1 0 0 1 1 0 0 0 0 0 0 0 0 1 1 0 0 1 0 1 0 1 0 0 0 0 0 1 1 0 0 1 1 0 0 1 0 0 0 0 0 1 1 0 0 0 1 0 0 0 0 0 0 0 0 0 0 0 0 
0 0 0 0 0 0 0 0 0 0 0 1 0 0 0 0 0 0 0 0 0 0 0 0 0 0 0 0 0 0 0 0 0 0 0 1 0 1 1 0 0 1 0 0 1 0 0 0 0 0 0 0 0 0 0 1 0 0 1 0 0 1 1 0 1 0 0 0 0 0 0 0 0 0 0 0 0 0 0 0 0 0 0 0 0 0 0 0 1 0 0 0 0 0 0 0 0 0 0 0 
0 0 0 0 0 0 0 0 0 0 0 0 0 0 0 0 0 0 0 0 1 0 0 1 0 1 0 1 1 1 0 0 0 1 0 0 1 0 0 0 0 0 0 0 1 1 1 0 1 0 0 1 0 1 1 1 0 0 0 0 0 0 0 1 0 0 1 0 0 0 1 1 1 0 1 0 1 0 0 1 0 0 0 0 0 0 0 0 0 0 0 0 0 0 0 0 0 0 0 0 
0 0 0 0 0 0 0 0 0 0 0 1 0 1 0 0 0 0 1 0 1 0 1 1 1 1 0 1 1 0 1 1 0 0 0 0 0 0 1 0 1 0 0 1 0 0 0 0 1 0 0 1 0 0 0 0 1 0 0 1 0 1 0 0 0 0 0 0 1 1 0 1 1 0 1 1 1 1 0 1 0 1 0 0 0 0 1 0 1 0 0 0 0 0 0 0 0 0 0 0 
0 0 0 0 0 0 0 0 1 0 0 0 0 0 0 1 0 0 0 0 1 0 0 1 0 0 1 0 1 0 0 0 1 0 0 0 0 1 1 1 1 0 1 1 0 0 0 0 1 0 0 1 0 0 0 0 1 1 0 1 1 1 1 0 0 0 0 1 0 0 0 1 0 1 0 0 1 0 0 1 0 0 0 0 1 0 0 0 0 0 0 1 0 0 0 0 0 0 0 0 
0 0 0 0 0 0 0 0 0 0 1 0 0 1 1 0 0 0 1 1 1 1 0 0 1 0 0 0 1 0 0 0 1 0 0 0 0 1 1 1 1 0 1 0 1 0 0 0 1 1 1 1 0 0 0 1 0 1 0 1 1 1 1 0 0 0 0 1 0 0 0 1 0 0 0 1 0 0 1 1 1 1 0 0 0 1 1 0 0 1 0 0 0 0 0 0 0 0 0 0 
0 0 0 0 0 0 1 1 1 0 0 0 0 0 0 0 0 0 0 1 0 0 0 0 0 0 0 1 1 0 1 0 1 0 0 0 1 1 1 1 1 0 1 1 1 1 0 0 1 1 1 1 0 0 1 1 1 1 0 1 1 1 1 1 0 0 0 1 0 1 0 1 1 0 0 0 0 0 0 0 1 0 0 0 0 0 0 0 0 0 0 1 1 1 0 0 0 0 0 0 
0 0 0 0 0 0 0 0 1 0 1 0 0 0 1 0 1 0 1 1 0 0 1 0 1 0 1 0 1 1 0 1 1 1 0 0 1 0 0 1 1 0 1 0 1 1 1 1 1 0 0 1 1 1 1 1 0 1 0 1 1 0 0 1 0 0 1 1 1 0 1 1 0 1 0 1 0 1 0 0 1 1 0 1 0 1 0 0 0 1 0 1 0 0 0 0 0 0 0 0 
0 0 0 0 1 0 0 0 0 0 0 0 1 0 0 0 0 0 0 1 0 0 1 0 1 0 0 0 1 0 0 1 1 0 1 0 1 0 0 0 1 1 1 1 1 1 0 1 1 1 1 1 1 0 1 1 1 1 1 1 0 0 0 1 0 1 0 1 1 0 0 1 0 0 0 1 0 1 0 0 1 0 0 0 0 0 0 1 0 0 0 0 0 0 0 1 0 0 0 0 
0 0 0 0 0 0 1 0 0 0 1 0 1 0 1 1 1 0 0 1 0 0 1 0 0 1 0 1 1 0 1 0 1 0 1 0 1 0 0 0 0 0 0 0 0 1 1 1 0 0 0 0 1 1 1 0 0 0 0 0 0 0 0 1 0 1 0 1 0 1 0 1 1 0 1 0 0 1 0 0 1 0 0 1 1 1 0 1 0 1 0 0 0 1 0 0 0 0 0 0 
0 0 0 1 0 0 0 0 0 0 0 0 1 0 1 0 1 0 1 1 0 0 1 0 0 0 1 1 0 0 0 1 1 0 1 0 1 0 1 0 0 0 0 0 1 1 1 0 0 0 0 0 0 1 1 1 0 0 0 0 0 1 0 1 0 1 0 1 1 0 0 0 1 1 0 0 0 1 0 0 1 1 0 1 0 1 0 1 0 0 0 0 0 0 0 0 1 0 0 0 
0 1 0 0 0 0 1 0 0 0 0 0 0 0 1 0 0 1 1 0 0 1 1 0 0 1 1 1 0 0 0 0 0 0 1 0 1 0 0 1 1 1 1 1 0 1 0 0 0 1 1 0 0 0 1 0 1 1 1 1 1 0 0 1 0 1 0 0 0 0 0 0 1 1 1 0 0 1 1 0 0 1 1 0 0 1 0 0 0 0 0 0 0 1 0 0 0 0 1 0 
0 0 0 0 0 0 1 0 0 0 0 1 1 0 1 0 0 1 0 0 0 0 1 0 0 1 0 0 1 0 0 0 0 1 1 0 1 1 0 1 0 0 1 1 1 1 1 1 1 1 1 1 1 1 1 1 1 1 0 0 1 0 1 1 0 1 1 0 0 0 0 1 0 0 1 0 0 1 0 0 0 0 1 0 0 1 0 1 1 0 0 0 0 1 0 0 0 0 0 0 
0 0 0 0 0 0 1 0 0 0 0 1 1 0 1 0 0 1 0 0 0 0 1 0 0 1 0 0 1 0 0 0 0 1 1 0 1 1 0 1 0 0 1 1 1 1 1 1 1 1 1 1 1 1 1 1 1 1 0 0 1 0 1 1 0 1 1 0 0 0 0 1 0 0 1 0 0 1 0 0 0 0 1 0 0 1 0 1 1 0 0 0 0 1 0 0 0 0 0 0 
0 1 0 0 0 0 1 0 0 0 0 0 0 0 1 0 0 1 1 0 0 1 1 0 0 1 1 1 0 0 0 0 0 0 1 0 1 0 0 1 1 1 1 1 0 1 0 0 0 1 1 0 0 0 1 0 1 1 1 1 1 0 0 1 0 1 0 0 0 0 0 0 1 1 1 0 0 1 1 0 0 1 1 0 0 1 0 0 0 0 0 0 0 1 0 0 0 0 1 0 
0 0 0 1 0 0 0 0 0 0 0 0 1 0 1 0 1 0 1 1 0 0 1 0 0 0 1 1 0 0 0 1 1 0 1 0 1 0 1 0 0 0 0 0 1 1 1 0 0 0 0 0 0 1 1 1 0 0 0 0 0 1 0 1 0 1 0 1 1 0 0 0 1 1 0 0 0 1 0 0 1 1 0 1 0 1 0 1 0 0 0 0 0 0 0 0 1 0 0 0 
0 0 0 0 0 0 1 0 0 0 1 0 1 0 1 1 1 0 0 1 0 0 1 0 0 1 0 1 1 0 1 0 1 0 1 0 1 0 0 0 0 0 0 0 0 1 1 1 0 0 0 0 1 1 1 0 0 0 0 0 0 0 0 1 0 1 0 1 0 1 0 1 1 0 1 0 0 1 0 0 1 0 0 1 1 1 0 1 0 1 0 0 0 1 0 0 0 0 0 0 
0 0 0 0 1 0 0 0 0 0 0 0 1 0 0 0 0 0 0 1 0 0 1 0 1 0 0 0 1 0 0 1 1 0 1 0 1 0 0 0 1 1 1 1 1 1 0 1 1 1 1 1 1 0 1 1 1 1 1 1 0 0 0 1 0 1 0 1 1 0 0 1 0 0 0 1 0 1 0 0 1 0 0 0 0 0 0 1 0 0 0 0 0 0 0 1 0 0 0 0 
0 0 0 0 0 0 0 0 1 0 1 0 0 0 1 0 1 0 1 1 0 0 1 0 1 0 1 0 1 1 0 1 1 1 0 0 1 0 0 1 1 0 1 0 1 1 1 1 1 0 0 1 1 1 1 1 0 1 0 1 1 0 0 1 0 0 1 1 1 0 1 1 0 1 0 1 0 1 0 0 1 1 0 1 0 1 0 0 0 1 0 1 0 0 0 0 0 0 0 0 
0 0 0 0 0 0 1 1 1 0 0 0 0 0 0 0 0 0 0 1 0 0 0 0 0 0 0 1 1 0 1 0 1 0 0 0 1 1 1 1 1 0 1 1 1 1 0 0 1 1 1 1 0 0 1 1 1 1 0 1 1 1 1 1 0 0 0 1 0 1 0 1 1 0 0 0 0 0 0 0 1 0 0 0 0 0 0 0 0 0 0 1 1 1 0 0 0 0 0 0 
0 0 0 0 0 0 0 0 0 0 1 0 0 1 1 0 0 0 1 1 1 1 0 0 1 0 0 0 1 0 0 0 1 0 0 0 0 1 1 1 1 0 1 0 1 0 0 0 1 1 1 1 0 0 0 1 0 1 0 1 1 1 1 0 0 0 0 1 0 0 0 1 0 0 0 1 0 0 1 1 1 1 0 0 0 1 1 0 0 1 0 0 0 0 0 0 0 0 0 0 
0 0 0 0 0 0 0 0 1 0 0 0 0 0 0 1 0 0 0 0 1 0 0 1 0 0 1 0 1 0 0 0 1 0 0 0 0 1 1 1 1 0 1 1 0 0 0 0 1 0 0 1 0 0 0 0 1 1 0 1 1 1 1 0 0 0 0 1 0 0 0 1 0 1 0 0 1 0 0 1 0 0 0 0 1 0 0 0 0 0 0 1 0 0 0 0 0 0 0 0 
0 0 0 0 0 0 0 0 0 0 0 1 0 1 0 0 0 0 1 0 1 0 1 1 1 1 0 1 1 0 1 1 0 0 0 0 0 0 1 0 1 0 0 1 0 0 0 0 1 0 0 1 0 0 0 0 1 0 0 1 0 1 0 0 0 0 0 0 1 1 0 1 1 0 1 1 1 1 0 1 0 1 0 0 0 0 1 0 1 0 0 0 0 0 0 0 0 0 0 0 
0 0 0 0 0 0 0 0 0 0 0 0 0 0 0 0 0 0 0 0 1 0 0 1 0 1 0 1 1 1 0 0 0 1 0 0 1 0 0 0 0 0 0 0 1 1 1 0 1 0 0 1 0 1 1 1 0 0 0 0 0 0 0 1 0 0 1 0 0 0 1 1 1 0 1 0 1 0 0 1 0 0 0 0 0 0 0 0 0 0 0 0 0 0 0 0 0 0 0 0 
0 0 0 0 0 0 0 0 0 0 0 1 0 0 0 0 0 0 0 0 0 0 0 0 0 0 0 0 0 0 0 0 0 0 0 1 0 1 1 0 0 1 0 0 1 0 0 0 0 0 0 0 0 0 0 1 0 0 1 0 0 1 1 0 1 0 0 0 0 0 0 0 0 0 0 0 0 0 0 0 0 0 0 0 0 0 0 0 1 0 0 0 0 0 0 0 0 0 0 0 
0 0 0 0 0 0 0 0 0 0 0 0 1 0 0 0 1 1 0 0 0 0 0 1 0 0 1 1 0 0 1 1 0 0 0 0 0 1 0 1 0 1 0 0 1 1 0 0 0 0 0 0 0 0 1 1 0 0 1 0 1 0 1 0 0 0 0 0 1 1 0 0 1 1 0 0 1 0 0 0 0 0 1 1 0 0 0 1 0 0 0 0 0 0 0 0 0 0 0 0 
0 0 0 0 0 0 0 0 0 0 0 0 0 0 0 1 1 0 1 0 0 0 0 0 1 0 1 0 1 1 0 0 0 1 0 0 0 1 1 1 0 1 1 0 0 0 1 0 0 0 0 0 0 1 0 0 0 1 1 0 1 1 1 0 0 0 1 0 0 0 1 1 0 1 0 1 0 0 0 0 0 1 0 1 1 0 0 0 0 0 0 0 0 0 0 0 0 0 0 0 
0 0 0 0 0 0 0 0 0 0 0 0 0 1 1 0 1 0 0 1 0 0 0 0 0 0 1 0 0 1 1 0 1 1 1 1 0 1 1 1 1 1 0 0 0 0 0 1 1 0 0 1 1 0 0 0 0 0 1 1 1 1 1 0 1 1 1 1 0 1 1 0 0 1 0 0 0 0 0 0 1 0 0 1 0 1 1 0 0 0 0 0 0 0 0 0 0 0 0 0 
0 0 0 0 0 0 0 0 0 0 0 0 0 0 0 0 0 0 1 1 1 0 0 0 0 0 1 0 0 1 1 1 0 1 1 1 0 1 1 0 0 0 1 0 0 1 1 0 1 1 1 1 0 1 1 0 0 1 0 0 0 1 1 0 1 1 1 0 1 1 1 0 0 1 0 0 0 0 0 1 1 1 0 0 0 0 0 0 0 0 0 0 0 0 0 0 0 0 0 0 
0 0 0 0 0 0 0 0 0 0 0 0 0 0 0 0 0 0 0 0 0 0 1 1 1 1 0 0 0 1 1 1 0 1 1 0 0 1 1 1 0 1 1 1 1 1 1 0 0 1 1 0 0 1 1 1 1 1 1 0 1 1 1 0 0 1 1 0 1 1 1 0 0 0 1 1 1 1 0 0 0 0 0 0 0 0 0 0 0 0 0 0 0 0 0 0 0 0 0 0 
0 0 0 0 0 0 0 0 0 0 0 0 0 0 0 0 0 0 0 0 0 0 0 0 0 1 1 1 1 1 1 0 0 1 1 0 0 1 0 0 0 0 1 1 0 0 1 1 1 1 1 1 1 1 0 0 1 1 0 0 0 0 1 0 0 1 1 0 0 1 1 1 1 1 1 0 0 0 0 0 0 0 0 0 0 0 0 0 0 0 0 0 0 0 0 0 0 0 0 0 
0 0 0 0 0 0 0 0 0 0 0 0 0 0 0 0 0 0 0 0 0 0 0 0 0 0 0 0 0 0 0 0 0 0 0 0 0 0 0 1 1 0 0 0 0 0 1 0 0 0 0 0 0 1 0 0 0 0 0 1 1 0 0 0 0 0 0 0 0 0 0 0 0 0 0 0 0 0 0 0 0 0 0 0 0 0 0 0 0 0 0 0 0 0 0 0 0 0 0 0 
0 0 0 0 0 0 0 0 0 0 0 0 0 0 0 0 0 0 0 0 0 0 0 0 0 0 0 0 0 0 0 0 0 0 0 0 0 0 0 0 0 1 1 1 0 1 0 0 0 0 0 0 0 0 1 0 1 1 1 0 0 0 0 0 0 0 0 0 0 0 0 0 0 0 0 0 0 0 0 0 0 0 0 0 0 0 0 0 0 0 0 0 0 0 0 0 0 0 0 0 
0 0 0 0 0 0 0 0 0 0 0 0 0 0 0 0 0 0 0 0 0 0 0 0 0 0 0 0 0 0 0 0 0 0 0 0 0 0 0 0 0 0 0 0 0 0 0 0 0 0 0 0 0 0 0 0 0 0 0 0 0 0 0 0 0 0 0 0 0 0 0 0 0 0 0 0 0 0 0 0 0 0 0 0 0 0 0 0 0 0 0 0 0 0 0 0 0 0 0 0 
0 0 0 0 0 0 0 0 0 0 0 0 0 0 0 0 0 0 0 0 0 0 0 0 0 0 0 0 0 0 0 0 0 0 0 0 0 0 0 0 0 0 0 0 0 0 0 0 0 0 0 0 0 0 0 0 0 0 0 0 0 0 0 0 0 0 0 0 0 0 0 0 0 0 0 0 0 0 0 0 0 0 0 0 0 0 0 0 0 0 0 0 0 0 0 0 0 0 0 0 
0 0 0 0 0 0 0 0 0 0 0 0 0 0 0 0 0 0 0 0 0 0 0 0 0 0 0 0 0 0 0 0 0 0 0 0 0 0 0 0 0 0 0 0 0 0 0 0 0 0 0 0 0 0 0 0 0 0 0 0 0 0 0 0 0 0 0 0 0 0 0 0 0 0 0 0 0 0 0 0 0 0 0 0 0 0 0 0 0 0 0 0 0 0 0 0 0 0 0 0 
0 0 0 0 0 0 0 0 0 0 0 0 0 0 0 0 0 0 0 0 0 0 0 0 0 0 0 0 0 0 0 0 0 0 0 0 0 0 0 0 0 0 0 0 0 0 0 0 0 0 0 0 0 0 0 0 0 0 0 0 0 0 0 0 0 0 0 0 0 0 0 0 0 0 0 0 0 0 0 0 0 0 0 0 0 0 0 0 0 0 0 0 0 0 0 0 0 0 0 0 
0 0 0 0 0 0 0 0 0 0 0 0 0 0 0 0 0 0 0 0 0 0 0 0 0 0 0 0 0 0 0 0 0 0 0 0 0 0 0 0 0 0 0 0 0 0 0 0 0 0 0 0 0 0 0 0 0 0 0 0 0 0 0 0 0 0 0 0 0 0 0 0 0 0 0 0 0 0 0 0 0 0 0 0 0 0 0 0 0 0 0 0 0 0 0 0 0 0 0 0 
0 0 0 0 0 0 0 0 0 0 0 0 0 0 0 0 0 0 0 0 0 0 0 0 0 0 0 0 0 0 0 0 0 0 0 0 0 0 0 0 0 0 0 0 0 0 0 0 0 0 0 0 0 0 0 0 0 0 0 0 0 0 0 0 0 0 0 0 0 0 0 0 0 0 0 0 0 0 0 0 0 0 0 0 0 0 0 0 0 0 0 0 0 0 0 0 0 0 0 0 

0 0 0 0 0 0 0 0 0 0 0 0 0 0 0 0 0 0 0 0 0 0 0 0 0 0 0 0 0 0 0 0 0 0 0 0 0 0 0 0 0 0 0 0 0 0 0 0 0 0 0 0 0 0 0 0 0 0 0 0 0 0 0 0 0 0 0 0 0 0 0 0 0 0 0 0 0 0 0 0 0 0 0 0 0 0 0 0 0 0 0 0 0 0 0 0 0 0 0 0 
0 0 0 0 0 0 0 0 0 0 0 0 0 0 0 0 0 0 0 0 0 0 0 0 0 0 0 0 0 0 0 0 0 0 0 0 0 0 0 0 0 0 0 0 0 0 0 0 0 0 0 0 0 0 0 0 0 0 0 0 0 0 0 0 0 0 0 0 0 0 0 0 0 0 0 0 0 0 0 0 0 0 0 0 0 0 0 0 0 0 0 0 0 0 0 0 0 0 0 0 
0 0 0 0 0 0 0 0 0 0 0 0 0 0 0 0 0 0 0 0 0 0 0 0 0 0 0 0 0 0 0 0 0 0 0 0 0 0 0 0 0 0 0 0 0 0 0 0 0 0 0 0 0 0 0 0 0 0 0 0 0 0 0 0 0 0 0 0 0 0 0 0 0 0 0 0 0 0 0 0 0 0 0 0 0 0 0 0 0 0 0 0 0 0 0 0 0 0 0 0 
0 0 0 0 0 0 0 0 0 0 0 0 0 0 0 0 0 0 0 0 0 0 0 0 0 0 0 0 0 0 0 0 0 0 0 0 0 0 0 0 0 0 0 0 0 0 0 0 0 0 0 0 0 0 0 0 0 0 0 0 0 0 0 0 0 0 0 0 0 0 0 0 0 0 0 0 0 0 0 0 0 0 0 0 0 0 0 0 0 0 0 0 0 0 0 0 0 0 0 0 
0 0 0 0 0 0 0 0 0 0 0 0 0 0 0 0 0 0 0 0 0 0 0 0 0 0 0 0 0 0 0 0 0 0 0 0 0 0 0 0 0 0 0 0 0 0 0 0 0 0 0 0 0 0 0 0 0 0 0 0 0 0 0 0 0 0 0 0 0 0 0 0 0 0 0 0 0 0 0 0 0 0 0 0 0 0 0 0 0 0 0 0 0 0 0 0 0 0 0 0 
0 0 0 0 0 0 0 0 0 0 0 0 0 0 0 0 0 0 0 0 0 0 0 0 0 0 0 0 0 0 0 0 0 0 0 0 0 0 0 0 0 0 0 0 0 0 0 0 0 0 0 0 0 0 0 0 0 0 0 0 0 0 0 0 0 0 0 0 0 0 0 0 0 0 0 0 0 0 0 0 0 0 0 0 0 0 0 0 0 0 0 0 0 0 0 0 0 0 0 0 
0 0 0 0 0 0 0 0 0 0 0 0 0 0 0 0 0 0 0 0 0 0 0 0 0 0 0 0 0 0 0 0 0 0 0 0 0 0 0 0 0 1 1 0 0 1 0 0 0 0 0 0 0 0 1 0 0 1 1 0 0 0 0 0 0 0 0 0 0 0 0 0 0 0 0 0 0 0 0 0 0 0 0 0 0 0 0 0 0 0 0 0 0 0 0 0 0 0 0 0 
0 0 0 0 0 0 0 0 0 0 0 0 0 0 0 0 0 0 0 0 0 0 0 0 0 0 0 0 0 0 0 0 0 0 0 0 0 0 0 1 1 0 0 0 0 0 1 0 0 0 0 0 0 1 0 0 0 0 0 1 1 0 0 0 0 0 0 0 0 0 0 0 0 0 0 0 0 0 0 0 0 0 0 0 0 0 0 0 0 0 0 0 0 0 0 0 0 0 0 0 
0 0 0 0 0 0 0 0 0 0 0 0 0 0 0 0 0 0 0 0 0 0 0 0 0 0 0 1 1 1 0 0 0 1 0 0 0 1 0 0 0 0 0 1 0 0 1 0 0 0 0 0 0 1 0 0 1 0 0 0 0 0 1 0 0 0 1 0 0 0 1 1 1 0 0 0 0 0 0 0 0 0 0 0 0 0 0 0 0 0 0 0 0 0 0 0 0 0 0 0 
0 0 0 0 0 0 0 0 0 0 0 0 0 0 0 0 0 0 0 0 0 0 1 1 1 1 1 0 0 1 1 1 0 1 1 0 0 1 1 1 0 0 0 1 1 1 1 0 0 1 1 0 0 1 1 1 1 0 0 0 1 1 1 0 0 1 1 0 1 1 1 0 0 1 1 1 1 1 0 0 0 0 0 0 0 0 0 0 0 0 0 0 0 0 0 0 0 0 0 0 
0 0 0 0 0 0 0 0 0 0 0 0 0 0 0 0 0 1 1 0 1 1 1 0 0 0 1 0 1 1 0 1 1 1 1 1 0 1 0 0 1 0 0 0 0 1 1 0 1 1 1 1 0 1 1 0 0 0 0 1 0 0 1 0 1 1 1 1 1 0 1 1 0 1 0 0 0 1 1 1 0 1 1 0 0 0 0 0 0 0 0 0 0 0 0 0 0 0 0 0 
0 0 0 0 0 0 0 0 0 0 0 0 0 0 1 0 1 0 0 1 0 1 1 0 1 0 1 0 1 0 0 1 1 1 1 0 0 1 1 0 0 0 1 0 0 1 0 1 1 0 0 1 1 0 1 0 0 1 0 0 0 1 1 0 0 1 1 1 1 0 0 1 0 1 0 1 0 1 1 0 1 0 0 1 0 1 0 0 0 0 0 0 0 0 0 0 0 0 0 0 
0 0 0 0 0 0 0 0 0 0 0 0 0 1 0 1 1 0 1 0 0 1 0 0 1 0 1 0 1 0 0 1 1 1 0 0 0 1 1 1 0 1 1 1 1 0 1 1 0 1 1 0 1 1 0 1 1 1 1 0 1 1 1 0 0 0 1 1 1 0 0 1 0 1 0 1 0 0 1 0 0 1 0 1 1 0 1 0 0 0 0 0 0 0 0 0 0 0 0 0 
0 0 0 0 0 0 0 0 0 0 0 0 0 0 0 1 1 1 0 0 0 0 0 1 0 0 1 1 1 1 1 1 1 1 0 0 1 1 0 1 0 1 0 0 1 1 0 0 1 1 1 1 0 0 1 1 0 0 1 0 1 0 1 1 0 0 1 1 1 1 1 1 1 1 0 0 1 0 0 0 0 0 1 1 1 0 0 0 0 0 0 0 0 0 0 0 0 0 0 0 
0 0 0 0 0 0 0 0 0 0 0 1 1 1 0 0 0 1 0 0 0 0 0 0 0 0 1 1 0 0 0 1 1 1 1 1 0 1 1 0 1 1 0 0 1 0 0 0 1 1 1 1 0 0 0 1 0 0 1 1 0 1 1 0 1 1 1 1 1 0 0 0 1 1 0 0 0 0 0 0 0 0 1 0 0 0 1 1 1 0 0 0 0 0 0 0 0 0 0 0 
0 0 0 0 0 0 0 0 0 0 0 1 1 0 1 1 1 1 0 0 0 0 0 1 0 1 0 1 1 1 0 1 1 1 1 1 1 1 0 0 1 0 0 0 1 1 1 1 1 0 0 1 1 1 1 1 0 0 0 1 0 0 1 1 1 1 1 1 1 0 1 1 1 0 1 0 1 0 0 0 0 0 1 1 1 1 0 1 1 0 0 0 0 0 0 0 0 0 0 0 
0 0 0 0 0 0 0 0 1 1 0 1 1 1 1 0 1 1 1 0 1 0 0 0 1 1 1 1 1 0 1 1 0 1 0 0 1 0 1 1 1 0 0 1 0 0 0 0 1 0 0 1 0 0 0 0 1 0 0 1 1 1 0 1 0 0 1 0 1 1 0 1 1 1 1 1 0 0 0 1 0 1 1 1 0 1 1 1 1 0 1 1 0 0 0 0 0 0 0 0 
0 0 0 0 0 0 0 0 0 0 0 1 0 0 0 1 1 0 0 0 0 0 0 1 1 0 1 0 1 0 1 1 1 0 0 1 1 1 1 0 0 0 1 0 1 0 0 0 1 0 0 1 0 0 0 1 0 1 0 0 0 1 1 1 1 0 0 1 1 1 0 1 0 1 0 1 1 0 0 0 0 0 0 1 1 0 0 0 1 0 0 0 0 0 0 0 0 0 0 0 
0 0 0 0 0 0 0 1 1 0 1 0 0 0 1 0 1 1 0 1 1 0 0 0 1 0 1 1 1 0 1 0 1 0 1 0 0 0 1 0 0 0 0 0 1 0 0 0 1 1 1 1 0 0 0 1 0 0 0 0 0 1 0 0 0 1 0 1 0 1 0 1 1 1 0 1 0 0 0 1 1 0 1 1 0 1 0 0 0 1 0 1 1 0 0 0 0 0 0 0 
0 0 0 0 0 0 1 1 1 0 0 0 1 0 0 0 1 1 0 1 0 0 0 0 0 1 0 1 0 0 1 0 1 0 0 0 1 0 0 0 0 0 1 1 0 0 0 0 1 1 1 1 0 0 0 0 1 1 0 0 0 0 0 1 0 0 0 1 0 1 0 0 1 0 1 0 0 0 0 0 1 0 1 1 0 0 0 1 0 0 0 1 1 1 0 0 0 0 0 0 
0 0 0 0 0 1 0 0 1 0 1 0 0 0 0 1 1 0 0 0 0 0 1 0 1 0 1 0 1 1 0 1 0 0 0 0 1 0 0 0 1 1 0 0 1 0 0 1 1 0 0 1 1 0 0 1 0 0 1 1 0 0 0 1 0 0 0 0 1 0 1 1 0 1 0 1 0 1 0 0 0 0 0 1 1 0 0 0 0 1 0 1 0 0 1 0 0 0 0 0 
0 0 0 0 1 0 0 1 1 1 0 0 1 0 0 1 1 0 0 1 0 0 1 0 0 0 0 0 1 0 0 0 0 0 1 0 0 0 0 0 1 1 1 1 1 0 0 0 1 1 1 1 0 0 0 1 1 1 1 1 0 0 0 0 0 1 0 0 0 0 0 1 0 0 0 0 0 1 0 0 1 0 0 1 1 0 0 1 0 0 1 1 1 0 0 1 0 0 0 0 
0 0 0 0 1 0 1 0 1 1 0 0 0 0 1 0 1 0 0 1 0 0 1 0 0 0 0 1 1 0 0 0 1 0 0 0 1 0 1 0 0 1 0 0 1 0 0 0 0 0 0 0 0 0 0 1 0 0 1 0 0 1 0 1 0 0 0 1 0 0 0 1 1 0 0 0 0 1 0 0 1 0 0 1 0 1 0 0 0 0 1 1 0 1 0 1 0 0 0 0 
0 0 1 1 1 0 0 0 1 1 0 0 0 0 1 0 0 0 0 1 0 0 1 0 0 0 1 1 0 0 0 1 1 0 1 0 1 0 1 1 0 1 1 0 0 0 1 0 0 1 1 0 0 1 0 0 0 1 1 0 1 1 0 1 0 1 0 1 1 0 0 0 1 1 0 0 0 1 0 0 1 0 0 0 0 1 0 0 0 0 1 1 0 0 0 1 1 1 0 0 
0 0 1 0 0 0 0 0 1 1 0 0 0 0 0 0 0 1 0 0 1 1 1 0 0 1 0 1 0 0 0 0 0 0 1 0 1 0 0 0 1 1 1 1 0 0 0 0 0 1 1 0 0 0 0 0 1 1 1 1 0 0 0 1 0 1 0 0 0 0 0 0 1 0 1 0 0 1 1 1 0 0 1 0 0 0 0 0 0 0 1 1 0 0 0 0 0 1 0 0 
0 1 0 0 0 0 0 0 0 0 0 0 1 0 0 0 0 1 0 0 0 0 1 0 1 1 0 1 1 0 1 0 0 1 1 0 0 1 1 1 0 0 0 1 1 1 0 1 1 1 1 1 1 0 1 1 1 0 0 0 1 1 1 0 0 1 1 0 0 1 0 1 1 0 1 1 0 1 0 0 0 0 1 0 0 0 0 1 0 0 0 0 0 0 0 0 0 0 1 0 
0 1 0 0 0 0 0 0 0 0 0 0 1 0 0 0 0 1 0 0 0 0 1 0 1 1 0 1 1 0 1 0 0 1 1 0 0 1 1 1 0 0 0 1 1 1 0 1 1 1 1 1 1 0 1 1 1 0 0 0 1 1 1 0 0 1 1 0 0 1 0 1 1 0 1 1 0 1 0 0 0 0 1 0 0 0 0 1 0 0 0 0 0 0 0 0 0 0 1 0 
0 0 1 0 0 0 0 0 1 1 0 0 0 0 0 0 0 1 0 0 1 1 1 0 0 1 0 1 0 0 0 0 0 0 1 0 1 0 0 0 1 1 1 1 0 0 0 0 0 1 1 0 0 0 0 0 1 1 1 1 0 0 0 1 0 1 0 0 0 0 0 0 1 0 1 0 0 1 1 1 0 0 1 0 0 0 0 0 0 0 1 1 0 0 0 0 0 1 0 0 
0 0 1 1 1 0 0 0 1 1 0 0 0 0 1 0 0 0 0 1 0 0 1 0 0 0 1 1 0 0 0 1 1 0 1 0 1 0 1 1 0 1 1 0 0 0 1 0 0 1 1 0 0 1 0 0 0 1 1 0 1 1 0 1 0 1 0 1 1 0 0 0 1 1 0 0 0 1 0 0 1 0 0 0 0 1 0 0 0 0 1 1 0 0 0 1 1 1 0 0 
0 0 0 0 1 0 1 0 1 1 0 0 0 0 1 0 1 0 0 1 0 0 1 0 0 0 0 1 1 0 0 0 1 0 0 0 1 0 1 0 0 1 0 0 1 0 0 0 0 0 0 0 0 0 0 1 0 0 1 0 0 1 0 1 0 0 0 1 0 0 0 1 1 0 0 0 0 1 0 0 1 0 0 1 0 1 0 0 0 0 1 1 0 1 0 1 0 0 0 0 
0 0 0 0 1 0 0 1 1 1 0 0 1 0 0 1 1 0 0 1 0 0 1 0 0 0 0 0 1 0 0 0 0 0 1 0 0 0 0 0 1 1 1 1 1 0 0 0 1 1 1 1 0 0 0 1 1 1 1 1 0 0 0 0 0 1 0 0 0 0 0 1 0 0 0 0 0 1 0 0 1 0 0 1 1 0 0 1 0 0 1 1 1 0 0 1 0 0 0 0 
0 0 0 0 0 1 0 0 1 0 1 0 0 0 0 1 1 0 0 0 0 0 1 0 1 0 1 0 1 1 0 1 0 0 0 0 1 0 0 0 1 1 0 0 1 0 0 1 1 0 0 1 1 0 0 1 0 0 1 1 0 0 0 1 0 0 0 0 1 0 1 1 0 1 0 1 0 1 0 0 0 0 0 1 1 0 0 0 0 1 0 1 0 0 1 0 0 0 0 0 
0 0 0 0 0 0 1 1 1 0 0 0 1 0 0 0 1 1 0 1 0 0 0 0 0 1 0 1 0 0 1 0 1 0 0 0 1 0 0 0 0 0 1 1 0 0 0 0 1 1 1 1 0 0 0 0 1 1 0 0 0 0 0 1 0 0 0 1 0 1 0 0 1 0 1 0 0 0 0 0 1 0 1 1 0 0 0 1 0 0 0 1 1 1 0 0 0 0 0 0 
0 0 0 0 0 0 0 1 1 0 1 0 0 0 1 0 1 1 0 1 1 0 0 0 1 0 1 1 1 0 1 0 1 0 1 0 0 0 1 0 0 0 0 0 1 0 0 0 1 1 1 1 0 0 0 1 0 0 0 0 0 1 0 0 0 1 0 1 0 1 0 1 1 1 0 1 0 0 0 1 1 0 1 1 0 1 0 0 0 1 0 1 1 0 0 0 0 0 0 0 
0 0 0 0 0 0 0 0 0 0 0 1 0 0 0 1 1 0 0 0 0 0 0 1 1 0 1 0 1 0 1 1 1 0 0 1 1 1 1 0 0 0 1 0 1 0 0 0 1 0 0 1 0 0 0 1 0 1 0 0 0 1 1 1 1 0 0 1 1 1 0 1 0 1 0 1 1 0 0 0 0 0 0 1 1 0 0 0 1 0 0 0 0 0 0 0 0 0 0 0 
0 0 0 0 0 0 0 0 1 1 0 1 1 1 1 0 1 1 1 0 1 0 0 0 1 1 1 1 1 0 1 1 0 1 0 0 1 0 1 1 1 0 0 1 0 0 0 0 1 0 0 1 0 0 0 0 1 0 0 1 1 1 0 1 0 0 1 0 1 1 0 1 1 1 1 1 0 0 0 1 0 1 1 1 0 1 1 1 1 0 1 1 0 0 0 0 0 0 0 0 
0 0 0 0 0 0 0 0 0 0 0 1 1 0 1 1 1 1 0 0 0 0 0 1 0 1 0 1 1 1 0 1 1 1 1 1 1 1 0 0 1 0 0 0 1 1 1 1 1 0 0 1 1 1 1 1 0 0 0 1 0 0 1 1 1 1 1 1 1 0 1 1 1 0 1 0 1 0 0 0 0 0 1 1 1 1 0 1 1 0 0 0 0 0 0 0 0 0 0 0 
0 0 0 0 0 0 0 0 0 0 0 1 1 1 0 0 0 1 0 0 0 0 0 0 0 0 1 1 0 0 0 1 1 1 1 1 0 1 1 0 1 1 0 0 1 0 0 0 1 1 1 1 0 0 0 1 0 0 1 1 0 1 1 0 1 1 1 1 1 0 0 0 1 1 0 0 0 0 0 0 0 0 1 0 0 0 1 1 1 0 0 0 0 0 0 0 0 0 0 0 
0 0 0 0 0 0 0 0 0 0 0 0 0 0 0 1 1 1 0 0 0 0 0 1 0 0 1 1 1 1 1 1 1 1 0 0 1 1 0 1 0 1 0 0 1 1 0 0 1 1 1 1 0 0 1 1 0 0 1 0 1 0 1 1 0 0 1 1 1 1 1 1 1 1 0 0 1 0 0 0 0 0 1 1 1 0 0 0 0 0 0 0 0 0 0 0 0 0 0 0 
0 0 0 0 0 0 0 0 0 0 0 0 0 1 0 1 1 0 1 0 0 1 0 0 1 0 1 0 1 0 0 1 1 1 0 0 0 1 1 1 0 1 1 1 1 0 1 1 0 1 1 0 1 1 0 1 1 1 1 0 1 1 1 0 0 0 1 1 1 0 0 1 0 1 0 1 0 0 1 0 0 1 0 1 1 0 1 0 0 0 0 0 0 0 0 0 0 0 0 0 
0 0 0 0 0 0 0 0 0 0 0 0 0 0 1 0 1 0 0 1 0 1 1 0 1 0 1 0 1 0 0 1 1 1 1 0 0 1 1 0 0 0 1 0 0 1 0 1 1 0 0 1 1 0 1 0 0 1 0 0 0 1 1 0 0 1 1 1 1 0 0 1 0 1 0 1 0 1 1 0 1 0 0 1 0 1 0 0 0 0 0 0 0 0 0 0 0 0 0 0 
0 0 0 0 0 0 0 0 0 0 0 0 0 0 0 0 0 1 1 0 1 1 1 0 0 0 1 0 1 1 0 1 1 1 1 1 0 1 0 0 1 0 0 0 0 1 1 0 1 1 1 1 0 1 1 0 0 0 0 1 0 0 1 0 1 1 1 1 1 0 1 1 0 1 0 0 0 1 1 1 0 1 1 0 0 0 0 0 0 0 0 0 0 0 0 0 0 0 0 0 
0 0 0 0 0 0 0 0 0 0 0 0 0 0 0 0 0 0 0 0 0 0 1 1 1 1 1 0 0 1 1 1 0 1 1 0 0 1 1 1 0 0 0 1 1 1 1 0 0 1 1 0 0 1 1 1 1 0 0 0 1 1 1 0 0 1 1 0 1 1 1 0 0 1 1 1 1 1 0 0 0 0 0 0 0 0 0 0 0 0 0 0 0 0 0 0 0 0 0 0 
0 0 0 0 0 0 0 0 0 0 0 0 0 0 0 0 0 0 0 0 0 0 0 0 0 0 0 1 1 1 0 0 0 1 0 0 0 1 0 0 0 0 0 1 0 0 1 0 0 0 0 0 0 1 0 0 1 0 0 0 0 0 1 0 0 0 1 0 0 0 1 1 1 0 0 0 0 0 0 0 0 0 0 0 0 0 0 0 0 0 0 0 0 0 0 0 0 0 0 0 
0 0 0 0 0 0 0 0 0 0 0 0 0 0 0 0 0 0 0 0 0 0 0 0 0 0 0 0 0 0 0 0 0 0 0 0 0 0 0 1 1 0 0 0 0 0 1 0 0 0 0 0 0 1 0 0 0 0 0 1 1 0 0 0 0 0 0 0 0 0 0 0 0 0 0 0 0 0 0 0 0 0 0 0 0 0 0 0 0 0 0 0 0 0 0 0 0 0 0 0 
0 0 0 0 0 0 0 0 0 0 0 0 0 0 0 0 0 0 0 0 0 0 0 0 0 0 0 0 0 0 0 0 0 0 0 0 0 0 0 0 0 1 1 0 0 1 0 0 0 0 0 0 0 0 1 0 0 1 1 0 0 0 0 0 0 0 0 0 0 0 0 0 0 0 0 0 0 0 0 0 0 0 0 0 0 0 0 0 0 0 0 0 0 0 0 0 0 0 0 0 
0 0 0 0 0 0 0 0 0 0 0 0 0 0 0 0 0 0 0 0 0 0 0 0 0 0 0 0 0 0 0 0 0 0 0 0 0 0 0 0 0 0 0 0 0 0 0 0 0 0 0 0 0 0 0 0 0 0 0 0 0 0 0 0 0 0 0 0 0 0 0 0 0 0 0 0 0 0 0 0 0 0 0 0 0 0 0 0 0 0 0 0 0 0 0 0 0 0 0 0 
0 0 0 0 0 0 0 0 0 0 0 0 0 0 0 0 0 0 0 0 0 0 0 0 0 0 0 0 0 0 0 0 0 0 0 0 0 0 0 0 0 0 0 0 0 0 0 0 0 0 0 0 0 0 0 0 0 0 0 0 0 0 0 0 0 0 0 0 0 0 0 0 0 0 0 0 0 0 0 0 0 0 0 0 0 0 0 0 0 0 0 0 0 0 0 0 0 0 0 0 
0 0 0 0 0 0 0 0 0 0 0 0 0 0 0 0 0 0 0 0 0 0 0 0 0 0 0 0 0 0 0 0 0 0 0 0 0 0 0 0 0 0 0 0 0 0 0 0 0 0 0 0 0 0 0 0 0 0 0 0 0 0 0 0 0 0 0 0 0 0 0 0 0 0 0 0 0 0 0 0 0 0 0 0 0 0 0 0 0 0 0 0 0 0 0 0 0 0 0 0 
0 0 0 0 0 0 0 0 0 0 0 0 0 0 0 0 0 0 0 0 0 0 0 0 0 0 0 0 0 0 0 0 0 0 0 0 0 0 0 0 0 0 0 0 0 0 0 0 0 0 0 0 0 0 0 0 0 0 0 0 0 0 0 0 0 0 0 0 0 0 0 0 0 0 0 0 0 0 0 0 0 0 0 0 0 0 0 0 0 0 0 0 0 0 0 0 0 0 0 0 
0 0 0 0 0 0 0 0 0 0 0 0 0 0 0 0 0 0 0 0 0 0 0 0 0 0 0 0 0 0 0 0 0 0 0 0 0 0 0 0 0 0 0 0 0 0 0 0 0 0 0 0 0 0 0 0 0 0 0 0 0 0 0 0 0 0 0 0 0 0 0 0 0 0 0 0 0 0 0 0 0 0 0 0 0 0 0 0 0 0 0 0 0 0 0 0 0 0 0 0 
0 0 0 0 0 0 0 0 0 0 0 0 0 0 0 0 0 0 0 0 0 0 0 0 0 0 0 0 0 0 0 0 0 0 0 0 0 0 0 0 0 0 0 0 0 0 0 0 0 0 0 0 0 0 0 0 0 0 0 0 0 0 0 0 0 0 0 0 0 0 0 0 0 0 0 0 0 0 0 0 0 0 0 0 0 0 0 0 0 0 0 0 0 0 0 0 0 0 0 0 

0 0 0 0 0 0 0 0 0 0 0 0 0 0 0 0 0 0 0 0 0 0 0 0 0 0 0 0 0 0 0 0 0 0 0 0 0 0 0 0 0 0 0 0 0 0 0 0 0 0 0 0 0 0 0 0 0 0 0 0 0 0 0 0 0 0 0 0 0 0 0 0 0 0 0 0 0 0 0 0 0 0 0 0 0 0 0 0 0 0 0 0 0 0 0 0 0 0 0 0 
0 0 0 0 0 0 0 0 0 0 0 0 0 0 0 0 0 0 0 0 0 0 0 0 0 0 0 0 0 0 0 0 0 0 0 0 0 0 0 0 0 0 0 0 0 0 0 0 0 0 0 0 0 0 0 0 0 0 0 0 0 0 0 0 0 0 0 0 0 0 0 0 0 0 0 0 0 0 0 0 0 0 0 0 0 0 0 0 0 0 0 0 0 0 0 0 0 0 0 0 
0 0 0 0 0 0 0 0 0 0 0 0 0 0 0 0 0 0 0 0 0 0 0 0 0 0 0 0 0 0 0 0 0 0 0 0 0 0 0 0 0 0 0 0 0 0 0 0 0 0 0 0 0 0 0 0 0 0 0 0 0 0 0 0 0 0 0 0 0 0 0 0 0 0 0 0 0 0 0 0 0 0 0 0 0 0 0 0 0 0 0 0 0 0 0 0 0 0 0 0 
0 0 0 0 0 0 0 0 0 0 0 0 0 0 0 0 0 0 0 0 0 0 0 0 0 0 0 0 0 0 0 0 0 0 0 0 0 0 0 0 0 0 0 0 0 0 0 0 0 0 0 0 0 0 0 0 0 0 0 0 0 0 0 0 0 0 0 0 0 0 0 0 0 0 0 0 0 0 0 0 0 0 0 0 0 0 0 0 0 0 0 0 0 0 0 0 0 0 0 0 
0 0 0 0 0 0 0 0 0 0 0 0 0 0 0 0 0 0 0 0 0 0 0 0 0 0 0 0 0 0 0 0 0 0 0 0 0 0 0 0 0 0 0 0 0 0 0 0 0 0 0 0 0 0 0 0 0 0 0 0 0 0 0 0 0 0 0 0 0 0 0 0 0 0 0 0 0 0 0 0 0 0 0 0 0 0 0 0 0 0 0 0 0 0 0 0 0 0 0 0 
0 0 0 0 0 0 0 0 0 0 0 0 0 0 0 0 0 0 0 0 0 0 0 0 0 0 0 0 0 0 0 0 0 0 0 0 0 0 0 0 0 0 0 0 0 0 0 0 0 0 0 0 0 0 0 0 0 0 0 0 0 0 0 0 0 0 0 0 0 0 0 0 0 0 0 0 0 0 0 0 0 0 0 0 0 0 0 0 0 0 0 0 0 0 0 0 0 0 0 0 
0 0 0 0 0 0 0 0 0 0 0 0 0 0 0 0 0 0 0 0 0 0 0 0 0 0 0 0 0 0 0 0 0 0 0 0 0 0 0 0 1 1 0 0 0 0 0 0 0 0 0 0 0 0 0 0 0 0 1 1 0 0 0 0 0 0 0 0 0 0 0 0 0 0 0 0 0 0 0 0 0 0 0 0 0 0 0 0 0 0 0 0 0 0 0 0 0 0 0 0 
0 0 0 0 0 0 0 0 0 0 0 0 0 0 0 0 0 0 0 0 0 0 0 0 0 0 0 0 0 0 0 0 1 0 0 0 1 1 0 1 1 0 0 1 0 1 0 0 0 0 0 0 0 0 1 0 1 0 0 1 1 0 1 1 0 0 0 1 0 0 0 0 0 0 0 0 0 0 0 0 0 0 0 0 0 0 0 0 0 0 0 0 0 0 0 0 0 0 0 0 
0 0 0 0 0 0 0 0 0 0 0 0 0 0 0 0 0 0 0 0 0 0 0 0 0 0 1 1 1 0 0 0 0 0 1 0 0 1 0 0 0 0 1 1 0 0 0 0 0 0 0 0 0 0 0 0 1 1 0 0 0 0 1 0 0 1 0 0 0 0 0 1 1 1 0 0 0 0 0 0 0 0 0 0 0 0 0 0 0 0 0 0 0 0 0 0 0 0 0 0 
0 0 0 0 0 0 0 0 0 0 0 0 0 0 0 0 0 0 0 0 0 1 0 1 1 0 0 0 0 0 0 0 0 0 1 0 0 0 1 1 0 0 1 1 0 1 0 0 0 0 0 0 0 0 1 0 1 1 0 0 1 1 0 0 0 1 0 0 0 0 0 0 0 0 0 1 1 0 1 0 0 0 0 0 0 0 0 0 0 0 0 0 0 0 0 0 0 0 0 0 
0 0 0 0 0 0 0 0 0 0 0 0 0 0 0 0 0 1 1 1 1 0 1 0 0 0 0 0 1 1 0 1 0 0 1 0 0 0 0 0 0 0 0 0 0 1 1 0 0 0 0 0 0 1 1 0 0 0 0 0 0 0 0 0 0 1 0 0 1 0 1 1 0 0 0 0 0 1 0 1 1 1 1 0 0 0 0 0 0 0 0 0 0 0 0 0 0 0 0 0 
0 0 0 0 0 0 0 0 0 0 0 0 0 1 1 0 0 0 0 1 0 1 0 0 1 0 1 0 1 0 0 1 1 0 0 0 0 0 0 0 0 1 0 0 0 0 0 0 1 1 1 1 0 0 0 0 0 0 1 0 0 0 0 0 0 0 0 1 1 0 0 1 0 1 0 1 0 0 1 0 1 0 0 0 0 1 1 0 0 0 0 0 0 0 0 0 0 0 0 0 
0 0 0 0 0 0 0 0 0 0 0 0 1 1 0 0 1 1 1 0 1 1 1 1 1 0 1 1 1 0 0 0 0 0 0 0 0 1 0 1 0 1 0 0 1 0 1 1 1 0 0 1 1 1 0 1 0 0 1 0 1 0 1 0 0 0 0 0 0 0 0 1 1 1 0 1 1 1 1 1 0 1 1 1 0 0 1 1 0 0 0 0 0 0 0 0 0 0 0 0 
0 0 0 0 0 0 0 0 0 0 0 0 0 0 0 0 1 1 0 1 1 0 1 1 0 0 1 1 0 0 0 0 0 0 0 0 0 1 0 1 0 0 0 0 0 1 0 0 0 0 0 0 0 0 1 0 0 0 0 0 1 0 1 0 0 0 0 0 0 0 0 0 1 1 0 0 1 1 0 1 1 0 1 1 0 0 0 0 0 0 0 0 0 0 0 0 0 0 0 0 
0 0 0 0 0 0 0 0 0 0 0 1 1 1 1 0 1 1 1 1 0 1 0 1 0 1 1 0 0 0 0 1 1 0 0 0 0 1 0 0 0 1 0 0 1 0 0 0 0 0 0 0 0 0 0 1 0 0 1 0 0 0 1 0 0 0 0 1 1 0 0 0 0 1 1 0 1 0 1 0 1 1 1 1 0 1 1 1 1 0 0 0 0 0 0 0 0 0 0 0 
0 0 0 0 0 0 0 0 0 0 0 1 1 1 1 1 1 1 1 1 1 0 1 1 0 1 1 0 1 1 0 1 0 1 0 1 1 0 0 0 1 0 0 0 1 1 1 1 1 0 0 1 1 1 1 1 0 0 0 1 0 0 0 1 1 0 1 0 1 0 1 1 0 1 1 0 1 1 0 1 1 1 1 1 1 1 1 1 1 0 0 0 0 0 0 0 0 0 0 0 
0 0 0 0 0 0 0 0 0 1 0 1 0 1 0 0 1 1 1 1 1 0 0 1 1 1 1 1 1 0 1 1 0 1 0 1 1 0 1 1 1 0 0 1 1 0 0 0 1 0 0 1 0 0 0 1 1 0 0 1 1 1 0 1 1 0 1 0 1 1 0 1 1 1 1 1 1 0 0 1 1 1 1 1 0 0 1 0 1 0 1 0 0 0 0 0 0 0 0 0 
0 0 0 0 0 0 0 0 0 0 1 1 1 0 1 1 1 0 1 1 1 0 1 1 0 0 1 0 1 0 1 1 1 0 1 1 1 1 1 1 1 0 1 0 1 0 0 0 1 0 0 1 0 0 0 1 0 1 0 1 1 1 1 1 1 1 0 1 1 1 0 1 0 1 0 0 1 1 0 1 1 1 0 1 1 1 0 1 1 1 0 0 0 0 0 0 0 0 0 0 
0 0 0 0 0 0 0 0 1 0 1 1 1 1 1 0 1 0 1 1 1 1 1 1 1 0 1 1 1 1 1 0 1 1 1 0 0 1 1 0 0 0 1 1 1 0 0 0 1 1 1 1 0 0 0 1 1 1 0 0 0 1 1 0 0 1 1 1 0 1 1 1 1 1 0 1 1 1 1 1 1 1 0 1 0 1 1 1 1 1 0 1 0 0 0 0 0 0 0 0 
0 0 0 0 0 0 0 1 0 1 1 1 1 1 1 0 1 1 1 1 0 1 1 1 1 0 1 1 1 1 1 0 1 1 1 0 1 0 0 0 0 0 1 1 0 1 0 0 1 0 0 1 0 0 1 0 1 1 0 0 0 0 0 1 0 1 1 1 0 1 1 1 1 1 0 1 1 1 1 0 1 1 1 1 0 1 1 1 1 1 1 0 1 0 0 0 0 0 0 0 
0 0 0 0 0 1 0 1 0 0 1 1 0 1 1 1 1 1 1 1 0 0 1 1 1 1 1 0 1 1 1 1 1 1 1 0 1 0 0 0 1 0 0 0 0 0 0 1 1 0 0 1 1 0 0 0 0 0 0 1 0 0 0 1 0 1 1 1 1 1 1 1 0 1 1 1 1 1 0 0 1 1 1 1 1 1 1 0 1 1 0 0 1 0 1 0 0 0 0 0 
0 0 0 0 1 0 1 1 1 1 1 1 1 0 1 1 1 0 1 1 0 0 1 0 0 0 0 0 1 0 1 1 1 1 1 1 1 0 0 0 1 0 0 0 0 0 0 0 1 1 1 1 0 0 0 0 0 0 0 1 0 0 0 1 1 1 1 1 1 1 0 1 0 0 0 0 0 1 0 0 1 1 0 1 1 1 0 1 1 1 1 1 1 1 0 1 0 0 0 0 
0 0 0 1 1 1 1 1 0 1 0 1 1 0 1 1 1 0 1 0 0 0 1 0 0 0 0 0 1 0 1 0 1 1 0 1 0 0 0 0 0 0 1 1 0 0 0 1 0 0 0 0 1 0 0 0 1 1 0 0 0 0 0 0 1 0 1 1 0 1 0 1 0 0 0 0 0 1 0 0 0 1 0 1 1 1 0 1 1 0 1 0 1 1 1 1 1 0 0 0 
0 0 1 1 1 1 0 0 1 0 0 0 1 1 1 0 0 0 0 1 0 0 1 0 0 0 0 1 0 0 0 0 1 0 1 0 1 0 1 0 0 0 0 0 0 0 1 0 0 0 0 0 0 1 0 0 0 0 0 0 0 1 0 1 0 1 0 1 0 0 0 0 1 0 0 0 0 1 0 0 1 0 0 0 0 1 1 1 0 0 0 1 0 0 1 1 1 1 0 0 
0 0 1 1 0 0 1 1 1 1 0 0 0 1 1 0 0 1 1 1 0 1 0 0 0 0 0 1 0 0 0 0 0 0 1 0 1 1 0 0 1 1 0 0 0 0 0 0 0 1 1 0 0 0 0 0 0 0 1 1 0 0 1 1 0 1 0 0 0 0 0 0 1 0 0 0 0 0 1 0 1 1 1 0 0 1 1 0 0 0 1 1 1 1 0 0 1 1 0 0 
0 0 0 0 1 1 1 0 1 1 1 0 1 1 0 0 0 1 0 1 0 0 0 0 0 1 0 1 1 0 0 0 0 0 1 0 0 1 1 0 0 0 0 1 0 1 1 1 1 1 1 1 1 1 1 0 1 0 0 0 0 1 1 0 0 1 0 0 0 0 0 1 1 0 1 0 0 0 0 0 1 0 1 0 0 0 1 1 0 1 1 1 0 1 1 1 0 0 0 0 
0 0 0 0 1 1 1 0 1 1 1 0 1 1 0 0 0 1 0 1 0 0 0 0 0 1 0 1 1 0 0 0 0 0 1 0 0 1 1 0 0 0 0 1 0 1 1 1 1 1 1 1 1 1 1 0 1 0 0 0 0 1 1 0 0 1 0 0 0 0 0 1 1 0 1 0 0 0 0 0 1 0 1 0 0 0 1 1 0 1 1 1 0 1 1 1 0 0 0 0 
0 0 1 1 0 0 1 1 1 1 0 0 0 1 1 0 0 1 1 1 0 1 0 0 0 0 0 1 0 0 0 0 0 0 1 0 1 1 0 0 1 1 0 0 0 0 0 0 0 1 1 0 0 0 0 0 0 0 1 1 0 0 1 1 0 1 0 0 0 0 0 0 1 0 0 0 0 0 1 0 1 1 1 0 0 1 1 0 0 0 1 1 1 1 0 0 1 1 0 0 
0 0 1 1 1 1 0 0 1 0 0 0 1 1 1 0 0 0 0 1 0 0 1 0 0 0 0 1 0 0 0 0 1 0 1 0 1 0 1 0 0 0 0 0 0 0 1 0 0 0 0 0 0 1 0 0 0 0 0 0 0 1 0 1 0 1 0 1 0 0 0 0 1 0 0 0 0 1 0 0 1 0 0 0 0 1 1 1 0 0 0 1 0 0 1 1 1 1 0 0 
0 0 0 1 1 1 1 1 0 1 0 1 1 0 1 1 1 0 1 0 0 0 1 0 0 0 0 0 1 0 1 0 1 1 0 1 0 0 0 0 0 0 1 1 0 0 0 1 0 0 0 0 1 0 0 0 1 1 0 0 0 0 0 0 1 0 1 1 0 1 0 1 0 0 0 0 0 1 0 0 0 1 0 1 1 1 0 1 1 0 1 0 1 1 1 1 1 0 0 0 
0 0 0 0 1 0 1 1 1 1 1 1 1 0 1 1 1 0 1 1 0 0 1 0 0 0 0 0 1 0 1 1 1 1 1 1 1 0 0 0 1 0 0 0 0 0 0 0 1 1 1 1 0 0 0 0 0 0 0 1 0 0 0 1 1 1 1 1 1 1 0 1 0 0 0 0 0 1 0 0 1 1 0 1 1 1 0 1 1 1 1 1 1 1 0 1 0 0 0 0 
0 0 0 0 0 1 0 1 0 0 1 1 0 1 1 1 1 1 1 1 0 0 1 1 1 1 1 0 1 1 1 1 1 1 1 0 1 0 0 0 1 0 0 0 0 0 0 1 1 0 0 1 1 0 0 0 0 0 0 1 0 0 0 1 0 1 1 1 1 1 1 1 0 1 1 1 1 1 0 0 1 1 1 1 1 1 1 0 1 1 0 0 1 0 1 0 0 0 0 0 
0 0 0 0 0 0 0 1 0 1 1 1 1 1 1 0 1 1 1 1 0 1 1 1 1 0 1 1 1 1 1 0 1 1 1 0 1 0 0 0 0 0 1 1 0 1 0 0 1 0 0 1 0 0 1 0 1 1 0 0 0 0 0 1 0 1 1 1 0 1 1 1 1 1 0 1 1 1 1 0 1 1 1 1 0 1 1 1 1 1 1 0 1 0 0 0 0 0 0 0 
0 0 0 0 0 0 0 0 1 0 1 1 1 1 1 0 1 0 1 1 1 1 1 1 1 0 1 1 1 1 1 0 1 1 1 0 0 1 1 0 0 0 1 1 1 0 0 0 1 1 1 1 0 0 0 1 1 1 0 0 0 1 1 0 0 1 1 1 0 1 1 1 1 1 0 1 1 1 1 1 1 1 0 1 0 1 1 1 1 1 0 1 0 0 0 0 0 0 0 0 
0 0 0 0 0 0 0 0 0 0 1 1 1 0 1 1 1 0 1 1 1 0 1 1 0 0 1 0 1 0 1 1 1 0 1 1 1 1 1 1 1 0 1 0 1 0 0 0 1 0 0 1 0 0 0 1 0 1 0 1 1 1 1 1 1 1 0 1 1 1 0 1 0 1 0 0 1 1 0 1 1 1 0 1 1 1 0 1 1 1 0 0 0 0 0 0 0 0 0 0 
0 0 0 0 0 0 0 0 0 1 0 1 0 1 0 0 1 1 1 1 1 0 0 1 1 1 1 1 1 0 1 1 0 1 0 1 1 0 1 1 1 0 0 1 1 0 0 0 1 0 0 1 0 0 0 1 1 0 0 1 1 1 0 1 1 0 1 0 1 1 0 1 1 1 1 1 1 0 0 1 1 1 1 1 0 0 1 0 1 0 1 0 0 0 0 0 0 0 0 0 
0 0 0 0 0 0 0 0 0 0 0 1 1 1 1 1 1 1 1 1 1 0 1 1 0 1 1 0 1 1 0 1 0 1 0 1 1 0 0 0 1 0 0 0 1 1 1 1 1 0 0 1 1 1 1 1 0 0 0 1 0 0 0 1 1 0 1 0 1 0 1 1 0 1 1 0 1 1 0 1 1 1 1 1 1 1 1 1 1 0 0 0 0 0 0 0 0 0 0 0 
0 0 0 0 0 0 0 0 0 0 0 1 1 1 1 0 1 1 1 1 0 1 0 1 0 1 1 0 0 0 0 1 1 0 0 0 0 1 0 0 0 1 0 0 1 0 0 0 0 0 0 0 0 0 0 1 0 0 1 0 0 0 1 0 0 0 0 1 1 0 0 0 0 1 1 0 1 0 1 0 1 1 1 1 0 1 1 1 1 0 0 0 0 0 0 0 0 0 0 0 
0 0 0 0 0 0 0 0 0 0 0 0 0 0 0 0 1 1 0 1 1 0 1 1 0 0 1 1 0 0 0 0 0 0 0 0 0 1 0 1 0 0 0 0 0 1 0 0 0 0 0 0 0 0 1 0 0 0 0 0 1 0 1 0 0 0 0 0 0 0 0 0 1 1 0 0 1 1 0 1 1 0 1 1 0 0 0 0 0 0 0 0 0 0 0 0 0 0 0 0 
0 0 0 0 0 0 0 0 0 0 0 0 1 1 0 0 1 1 1 0 1 1 1 1 1 0 1 1 1 0 0 0 0 0 0 0 0 1 0 1 0 1 0 0 1 0 1 1 1 0 0 1 1 1 0 1 0 0 1 0 1 0 1 0 0 0 0 0 0 0 0 1 1 1 0 1 1 1 1 1 0 1 1 1 0 0 1 1 0 0 0 0 0 0 0 0 0 0 0 0 
0 0 0 0 0 0 0 0 0 0 0 0 0 1 1 0 0 0 0 1 0 1 0 0 1 0 1 0 1 0 0 1 1 0 0 0 0 0 0 0 0 1 0 0 0 0 0 0 1 1 1 1 0 0 0 0 0 0 1 0 0 0 0 0 0 0 0 1 1 0 0 1 0 1 0 1 0 0 1 0 1 0 0 0 0 1 1 0 0 0 0 0 0 0 0 0 0 0 0 0 
0 0 0 0 0 0 0 0 0 0 0 0 0 0 0 0 0 1 1 1 1 0 1 0 0 0 0 0 1 1 0 1 0 0 1 0 0 0 0 0 0 0 0 0 0 1 1 0 0 0 0 0 0 1 1 0 0 0 0 0 0 0 0 0 0 1 0 0 1 0 1 1 0 0 0 0 0 1 0 1 1 1 1 0 0 0 0 0 0 0 0 0 0 0 0 0 0 0 0 0 
0 0 0 0 0 0 0 0 0 0 0 0 0 0 0 0 0 0 0 0 0 1 0 1 1 0 0 0 0 0 0 0 0 0 1 0 0 0 1 1 0 0 1 1 0 1 0 0 0 0 0 0 0 0 1 0 1 1 0 0 1 1 0 0 0 1 0 0 0 0 0 0 0 0 0 1 1 0 1 0 0 0 0 0 0 0 0 0 0 0 0 0 0 0 0 0 0 0 0 0 
0 0 0 0 0 0 0 0 0 0 0 0 0 0 0 0 0 0 0 0 0 0 0 0 0 0 1 1 1 0 0 0 0 0 1 0 0 1 0 0 0 0 1 1 0 0 0 0 0 0 0 0 0 0 0 0 1 1 0 0 0 0 1 0 0 1 0 0 0 0 0 1 1 1 0 0 0 0 0 0 0 0 0 0 0 0 0 0 0 0 0 0 0 0 0 0 0 0 0 0 
0 0 0 0 0 0 0 0 0 0 0 0 0 0 0 0 0 0 0 0 0 0 0 0 0 0 0 0 0 0 0 0 1 0 0 0 1 1 0 1 1 0 0 1 0 1 0 0 0 0 0 0 0 0 1 0 1 0 0 1 1 0 1 1 0 0 0 1 0 0 0 0 0 0 0 0 0 0 0 0 0 0 0 0 0 0 0 0 0 0 0 0 0 0 0 0 0 0 0 0 
0 0 0 0 0 0 0 0 0 0 0 0 0 0 0 0 0 0 0 0 0 0 0 0 0 0 0 0 0 0 0 0 0 0 0 0 0 0 0 0 1 1 0 0 0 0 0 0 0 0 0 0 0 0 0 0 0 0 1 1 0 0 0 0 0 0 0 0 0 0 0 0 0 0 0 0 0 0 0 0 0 0 0 0 0 0 0 0 0 0 0 0 0 0 0 0 0 0 0 0 
0 0 0 0 0 0 0 0 0 0 0 0 0 0 0 0 0 0 0 0 0 0 0 0 0 0 0 0 0 0 0 0 0 0 0 0 0 0 0 0 0 0 0 0 0 0 0 0 0 0 0 0 0 0 0 0 0 0 0 0 0 0 0 0 0 0 0 0 0 0 0 0 0 0 0 0 0 0 0 0 0 0 0 0 0 0 0 0 0 0 0 0 0 0 0 0 0 0 0 0 
0 0 0 0 0 0 0 0 0 0 0 0 0 0 0 0 0 0 0 0 0 0 0 0 0 0 0 0 0 0 0 0 0 0 0 0 0 0 0 0 0 0 0 0 0 0 0 0 0 0 0 0 0 0 0 0 0 0 0 0 0 0 0 0 0 0 0 0 0 0 0 0 0 0 0 0 0 0 0 0 0 0 0 0 0 0 0 0 0 0 0 0 0 0 0 0 0 0 0 0 
0 0 0 0 0 0 0 0 0 0 0 0 0 0 0 0 0 0 0 0 0 0 0 0 0 0 0 0 0 0 0 0 0 0 0 0 0 0 0 0 0 0 0 0 0 0 0 0 0 0 0 0 0 0 0 0 0 0 0 0 0 0 0 0 0 0 0 0 0 0 0 0 0 0 0 0 0 0 0 0 0 0 0 0 0 0 0 0 0 0 0 0 0 0 0 0 0 0 0 0 
0 0 0 0 0 0 0 0 0 0 0 0 0 0 0 0 0 0 0 0 0 0 0 0 0 0 0 0 0 0 0 0 0 0 0 0 0 0 0 0 0 0 0 0 0 0 0 0 0 0 0 0 0 0 0 0 0 0 0 0 0 0 0 0 0 0 0 0 0 0 0 0 0 0 0 0 0 0 0 0 0 0 0 0 0 0 0 0 0 0 0 0 0 0 0 0 0 0 0 0 
0 0 0 0 0 0 0 0 0 0 0 0 0 0 0 0 0 0 0 0 0 0 0 0 0 0 0 0 0 0 0 0 0 0 0 0 0 0 0 0 0 0 0 0 0 0 0 0 0 0 0 0 0 0 0 0 0 0 0 0 0 0 0 0 0 0 0 0 0 0 0 0 0 0 0 0 0 0 0 0 0 0 0 0 0 0 0 0 0 0 0 0 0 0 0 0 0 0 0 0 
0 0 0 0 0 0 0 0 0 0 0 0 0 0 0 0 0 0 0 0 0 0 0 0 0 0 0 0 0 0 0 0 0 0 0 0 0 0 0 0 0 0 0 0 0 0 0 0 0 0 0 0 0 0 0 0 0 0 0 0 0 0 0 0 0 0 0 0 0 0 0 0 0 0 0 0 0 0 0 0 0 0 0 0 0 0 0 0 0 0 0 0 0 0 0 0 0 0 0 0 

0 0 0 0 0 0 0 0 0 0 0 0 0 0 0 0 0 0 0 0 0 0 0 0 0 0 0 0 0 0 0 0 0 0 0 0 0 0 0 0 0 0 0 0 0 0 0 0 0 0 0 0 0 0 0 0 0 0 0 0 0 0 0 0 0 0 0 0 0 0 0 0 0 0 0 0 0 0 0 0 0 0 0 0 0 0 0 0 0 0 0 0 0 0 0 0 0 0 0 0 
0 0 0 0 0 0 0 0 0 0 0 0 0 0 0 0 0 0 0 0 0 0 0 0 0 0 0 0 0 0 0 0 0 0 0 0 0 0 0 0 0 0 0 0 0 0 0 0 0 0 0 0 0 0 0 0 0 0 0 0 0 0 0 0 0 0 0 0 0 0 0 0 0 0 0 0 0 0 0 0 0 0 0 0 0 0 0 0 0 0 0 0 0 0 0 0 0 0 0 0 
0 0 0 0 0 0 0 0 0 0 0 0 0 0 0 0 0 0 0 0 0 0 0 0 0 0 0 0 0 0 0 0 0 0 0 0 0 0 0 0 0 0 0 0 0 0 0 0 0 0 0 0 0 0 0 0 0 0 0 0 0 0 0 0 0 0 0 0 0 0 0 0 0 0 0 0 0 0 0 0 0 0 0 0 0 0 0 0 0 0 0 0 0 0 0 0 0 0 0 0 
0 0 0 0 0 0 0 0 0 0 0 0 0 0 0 0 0 0 0 0 0 0 0 0 0 0 0 0 0 0 0 0 0 0 0 0 0 0 0 0 0 0 0 0 0 0 0 0 0 0 0 0 0 0 0 0 0 0 0 0 0 0 0 0 0 0 0 0 0 0 0 0 0 0 0 0 0 0 0 0 0 0 0 0 0 0 0 0 0 0 0 0 0 0 0 0 0 0 0 0 
0 0 0 0 0 0 0 0 0 0 0 0 0 0 0 0 0 0 0 0 0 0 0 0 0 0 0 0 0 0 0 0 0 0 0 0 0 0 0 0 0 0 0 0 0 0 0 0 0 0 0 0 0 0 0 0 0 0 0 0 0 0 0 0 0 0 0 0 0 0 0 0 0 0 0 0 0 0 0 0 0 0 0 0 0 0 0 0 0 0 0 0 0 0 0 0 0 0 0 0 
0 0 0 0 0 0 0 0 0 0 0 0 0 0 0 0 0 0 0 0 0 0 0 0 0 0 0 0 0 0 0 0 0 0 0 0 0 0 0 0 0 0 0 0 0 0 0 0 0 0 0 0 0 0 0 0 0 0 0 0 0 0 0 0 0 0 0 0 0 0 0 0 0 0 0 0 0 0 0 0 0 0 0 0 0 0 0 0 0 0 0 0 0 0 0 0 0 0 0 0 
0 0 0 0 0 0 0 0 0 0 0 0 0 0 0 0 0 0 0 0 0 0 0 0 0 0 0 0 0 0 0 0 0 0 0 0 0 0 0 1 1 1 0 0 1 0 0 0 0 0 0 0 0 0 0 1 0 0 1 1 1 0 0 0 0 0 0 0 0 0 0 0 0 0 0 0 0 0 0 0 0 0 0 0 0 0 0 0 0 0 0 0 0 0 0 0 0 0 0 0 
0 0 0 0 0 0 0 0 0 0 0 0 0 0 0 0 0 0 0 0 0 0 0 0 0 0 0 0 1 1 1 1 1 0 0 1 1 0 0 0 0 0 0 0 0 0 0 0 0 0 0 0 0 0 0 0 0 0 0 0 0 0 0 1 1 0 0 1 1 1 1 1 0 0 0 0 0 0 0 0 0 0 0 0 0 0 0 0 0 0 0 0 0 0 0 0 0 0 0 0 
0 0 0 0 0 0 0 0 0 0 0 0 0 0 0 0 0 0 0 0 0 1 1 0 1 1 1 1 0 0 0 0 0 0 0 0 0 1 0 0 0 1 1 1 0 0 0 1 0 0 0 0 1 0 0 0 1 1 1 0 0 0 1 0 0 0 0 0 0 0 0 0 1 1 1 1 0 1 1 0 0 0 0 0 0 0 0 0 0 0 0 0 0 0 0 0 0 0 0 0 
0 0 0 0 0 0 0 0 0 0 0 0 0 0 0 0 0 0 0 0 0 1 0 0 1 0 0 0 0 0 0 0 0 1 1 0 0 1 1 1 1 1 1 1 0 1 1 0 0 1 1 0 0 1 1 0 1 1 1 1 1 1 1 0 0 1 1 0 0 0 0 0 0 0 0 1 0 0 1 0 0 0 0 0 0 0 0 0 0 0 0 0 0 0 0 0 0 0 0 0 
0 0 0 0 0 0 0 0 0 0 0 0 0 0 0 0 0 1 1 1 0 0 0 0 0 0 0 0 0 1 0 1 0 0 1 0 0 0 0 0 0 1 1 0 0 1 1 0 1 1 1 1 0 1 1 0 0 1 1 0 0 0 0 0 0 1 0 0 1 0 1 0 0 0 0 0 0 0 0 0 1 1 1 0 0 0 0 0 0 0 0 0 0 0 0 0 0 0 0 0 
0 0 0 0 0 0 0 0 0 0 0 0 0 1 1 0 0 0 1 1 0 1 1 0 1 0 1 0 1 1 0 0 0 0 0 1 0 0 0 1 0 0 0 0 0 0 0 0 0 1 1 0 0 0 0 0 0 0 0 0 1 0 0 0 1 0 0 0 0 0 1 1 0 1 0 1 0 1 1 0 1 1 0 0 0 1 1 0 0 0 0 0 0 0 0 0 0 0 0 0 
0 0 0 0 0 0 0 0 0 0 0 0 1 0 0 0 1 1 1 0 1 1 0 1 0 0 0 0 0 1 0 0 0 1 0 1 0 0 0 1 0 1 1 1 1 0 1 1 0 0 0 0 1 1 0 1 1 1 1 0 1 0 0 0 1 0 1 0 0 0 1 0 0 0 0 0 1 0 1 1 0 1 1 1 0 0 0 1 0 0 0 0 0 0 0 0 0 0 0 0 
0 0 0 0 0 0 0 0 0 0 0 1 0 0 0 0 0 0 0 0 0 0 0 1 0 0 0 1 0 0 0 0 0 1 0 0 0 0 0 1 0 1 0 1 1 0 0 0 0 0 0 0 0 0 0 1 1 0 1 0 1 0 0 0 0 0 1 0 0 0 0 0 1 0 0 0 1 0 0 0 0 0 0 0 0 0 0 0 1 0 0 0 0 0 0 0 0 0 0 0 
0 0 0 0 0 0 0 0 0 0 1 0 0 1 0 0 0 0 0 0 0 1 0 0 0 1 0 1 0 0 0 0 0 0 0 0 0 1 0 0 0 1 0 0 0 0 0 0 0 0 0 0 0 0 0 0 0 0 1 0 0 0 1 0 0 0 0 0 0 0 0 0 1 0 1 0 0 0 1 0 0 0 0 0 0 0 1 0 0 1 0 0 0 0 0 0 0 0 0 0 
0 0 0 0 0 0 0 0 0 1 0 1 0 0 1 0 0 0 1 0 0 0 0 1 0 1 0 0 1 1 0 0 0 1 0 0 0 1 0 0 0 0 0 0 1 1 1 1 1 0 0 1 1 1 1 1 0 0 0 0 0 0 1 0 0 0 1 0 0 0 1 1 0 0 1 0 1 0 0 0 0 1 0 0 0 1 0 0 1 0 1 0 0 0 0 0 0 0 0 0 
0 0 0 0 0 0 0 0 1 0 0 1 0 1 0 0 0 1 0 0 1 0 0 0 0 1 0 0 1 0 1 0 0 1 0 0 1 0 1 1 1 0 0 0 1 0 0 0 0 0 0 0 0 0 0 1 0 0 0 1 1 1 0 1 0 0 1 0 0 1 0 1 0 0 1 0 0 0 0 1 0 0 1 0 0 0 1 0 1 0 0 1 0 0 0 0 0 0 0 0 
0 0 0 0 0 0 0 1 0 0 0 0 0 0 1 1 0 0 0 0 1 1 1 1 1 0 1 0 1 0 0 0 0 0 0 1 1 1 1 1 1 0 1 1 1 0 0 0 0 0 0 0 0 0 0 1 1 1 0 1 1 1 1 1 1 0 0 0 0 0 0 1 0 1 0 1 1 1 1 1 0 0 0 0 1 1 0 0 0 0 0 0 1 0 0 0 0 0 0 0 
0 0 0 0 0 0 0 1 0 0 1 0 0 1 0 0 0 0 1 0 1 1 0 0 1 0 1 0 1 0 1 0 1 0 1 0 0 0 0 0 1 0 1 0 1 0 0 0 0 0 0 0 0 0 0 1 0 1 0 1 0 0 0 0 0 1 0 1 0 1 0 1 0 1 0 1 0 0 1 1 0 1 0 0 0 0 1 0 0 1 0 0 1 0 0 0 0 0 0 0 
0 0 0 0 0 1 0 1 0 0 0 0 0 0 0 0 0 0 1 0 0 0 1 0 0 0 1 0 1 1 1 0 1 1 0 0 0 1 0 1 1 0 1 1 0 1 1 0 1 0 0 1 0 1 1 0 1 1 0 1 1 0 1 0 0 0 1 1 0 1 1 1 0 1 0 0 0 1 0 0 0 1 0 0 0 0 0 0 0 0 0 0 1 0 1 0 0 0 0 0 
0 0 0 0 1 1 0 0 0 0 0 0 0 0 0 0 1 1 1 1 0 0 1 1 1 0 1 0 1 1 1 1 0 1 0 0 1 0 0 0 1 1 0 0 0 0 0 0 1 0 0 1 0 0 0 0 0 0 1 1 0 0 0 1 0 0 1 0 1 1 1 1 0 1 0 1 1 1 0 0 1 1 1 1 0 0 0 0 0 0 0 0 0 0 1 1 0 0 0 0 
0 0 0 0 1 0 0 0 1 1 1 0 1 0 1 1 1 0 1 1 0 0 1 1 1 1 0 0 1 1 1 1 1 1 1 0 1 0 0 0 1 0 0 0 1 0 0 0 1 1 1 1 0 0 0 1 0 0 0 1 0 0 0 1 0 1 1 1 1 1 1 1 0 0 1 1 1 1 0 0 1 1 0 1 1 1 0 1 0 1 1 1 0 0 0 1 0 0 0 0 
0 0 1 0 0 0 1 0 0 0 0 0 1 0 1 1 1 0 1 1 0 0 1 0 0 0 1 1 1 1 1 0 1 1 1 1 0 0 1 0 0 1 1 1 0 0 0 0 0 0 0 0 0 0 0 0 1 1 1 0 0 1 0 0 1 1 1 1 0 1 1 1 1 1 0 0 0 1 0 0 1 1 0 1 1 1 0 1 0 0 0 0 0 1 0 0 0 1 0 0 
0 0 1 0 0 0 0 0 1 0 0 0 1 1 1 0 0 1 1 1 0 0 1 0 0 1 1 1 0 1 1 1 1 0 1 0 1 0 1 1 0 1 0 0 0 0 1 0 0 0 0 0 0 1 0 0 0 0 1 0 1 1 0 1 0 1 0 1 1 1 1 0 1 1 1 0 0 1 0 0 1 1 1 0 0 1 1 1 0 0 0 1 0 0 0 0 0 1 0 0 
0 0 0 0 0 0 1 0 1 1 0 1 0 0 1 0 0 1 1 1 1 1 1 0 1 1 0 1 0 1 1 0 0 1 1 0 1 0 0 0 0 1 1 1 0 0 1 0 0 1 1 0 0 1 0 0 1 1 1 0 0 0 0 1 0 1 1 0 0 1 1 0 1 0 1 1 0 1 1 1 1 1 1 0 0 1 0 0 1 0 1 1 0 1 0 0 0 0 0 0 
0 0 0 0 1 0 0 0 1 1 1 1 1 1 1 1 1 1 1 1 0 0 1 0 1 1 0 1 1 0 1 0 1 1 1 0 0 1 0 0 0 0 0 0 1 0 1 1 1 1 1 1 1 1 0 1 0 0 0 0 0 0 1 0 0 1 1 1 0 1 0 1 1 0 1 1 0 1 0 0 1 1 1 1 1 1 1 1 1 1 1 1 0 0 0 1 0 0 0 0 
0 0 0 0 1 0 0 0 1 1 1 1 1 1 1 1 1 1 1 1 0 0 1 0 1 1 0 1 1 0 1 0 1 1 1 0 0 1 0 0 0 0 0 0 1 0 1 1 1 1 1 1 1 1 0 1 0 0 0 0 0 0 1 0 0 1 1 1 0 1 0 1 1 0 1 1 0 1 0 0 1 1 1 1 1 1 1 1 1 1 1 1 0 0 0 1 0 0 0 0 
0 0 0 0 0 0 1 0 1 1 0 1 0 0 1 0 0 1 1 1 1 1 1 0 1 1 0 1 0 1 1 0 0 1 1 0 1 0 0 0 0 1 1 1 0 0 1 0 0 1 1 0 0 1 0 0 1 1 1 0 0 0 0 1 0 1 1 0 0 1 1 0 1 0 1 1 0 1 1 1 1 1 1 0 0 1 0 0 1 0 1 1 0 1 0 0 0 0 0 0 
0 0 1 0 0 0 0 0 1 0 0 0 1 1 1 0 0 1 1 1 0 0 1 0 0 1 1 1 0 1 1 1 1 0 1 0 1 0 1 1 0 1 0 0 0 0 1 0 0 0 0 0 0 1 0 0 0 0 1 0 1 1 0 1 0 1 0 1 1 1 1 0 1 1 1 0 0 1 0 0 1 1 1 0 0 1 1 1 0 0 0 1 0 0 0 0 0 1 0 0 
0 0 1 0 0 0 1 0 0 0 0 0 1 0 1 1 1 0 1 1 0 0 1 0 0 0 1 1 1 1 1 0 1 1 1 1 0 0 1 0 0 1 1 1 0 0 0 0 0 0 0 0 0 0 0 0 1 1 1 0 0 1 0 0 1 1 1 1 0 1 1 1 1 1 0 0 0 1 0 0 1 1 0 1 1 1 0 1 0 0 0 0 0 1 0 0 0 1 0 0 
0 0 0 0 1 0 0 0 1 1 1 0 1 0 1 1 1 0 1 1 0 0 1 1 1 1 0 0 1 1 1 1 1 1 1 0 1 0 0 0 1 0 0 0 1 0 0 0 1 1 1 1 0 0 0 1 0 0 0 1 0 0 0 1 0 1 1 1 1 1 1 1 0 0 1 1 1 1 0 0 1 1 0 1 1 1 0 1 0 1 1 1 0 0 0 1 0 0 0 0 
0 0 0 0 1 1 0 0 0 0 0 0 0 0 0 0 1 1 1 1 0 0 1 1 1 0 1 0 1 1 1 1 0 1 0 0 1 0 0 0 1 1 0 0 0 0 0 0 1 0 0 1 0 0 0 0 0 0 1 1 0 0 0 1 0 0 1 0 1 1 1 1 0 1 0 1 1 1 0 0 1 1 1 1 0 0 0 0 0 0 0 0 0 0 1 1 0 0 0 0 
0 0 0 0 0 1 0 1 0 0 0 0 0 0 0 0 0 0 1 0 0 0 1 0 0 0 1 0 1 1 1 0 1 1 0 0 0 1 0 1 1 0 1 1 0 1 1 0 1 0 0 1 0 1 1 0 1 1 0 1 1 0 1 0 0 0 1 1 0 1 1 1 0 1 0 0 0 1 0 0 0 1 0 0 0 0 0 0 0 0 0 0 1 0 1 0 0 0 0 0 
0 0 0 0 0 0 0 1 0 0 1 0 0 1 0 0 0 0 1 0 1 1 0 0 1 0 1 0 1 0 1 0 1 0 1 0 0 0 0 0 1 0 1 0 1 0 0 0 0 0 0 0 0 0 0 1 0 1 0 1 0 0 0 0 0 1 0 1 0 1 0 1 0 1 0 1 0 0 1 1 0 1 0 0 0 0 1 0 0 1 0 0 1 0 0 0 0 0 0 0 
0 0 0 0 0 0 0 1 0 0 0 0 0 0 1 1 0 0 0 0 1 1 1 1 1 0 1 0 1 0 0 0 0 0 0 1 1 1 1 1 1 0 1 1 1 0 0 0 0 0 0 0 0 0 0 1 1 1 0 1 1 1 1 1 1 0 0 0 0 0 0 1 0 1 0 1 1 1 1 1 0 0 0 0 1 1 0 0 0 0 0 0 1 0 0 0 0 0 0 0 
0 0 0 0 0 0 0 0 1 0 0 1 0 1 0 0 0 1 0 0 1 0 0 0 0 1 0 0 1 0 1 0 0 1 0 0 1 0 1 1 1 0 0 0 1 0 0 0 0 0 0 0 0 0 0 1 0 0 0 1 1 1 0 1 0 0 1 0 0 1 0 1 0 0 1 0 0 0 0 1 0 0 1 0 0 0 1 0 1 0 0 1 0 0 0 0 0 0 0 0 
0 0 0 0 0 0 0 0 0 1 0 1 0 0 1 0 0 0 1 0 0 0 0 1 0 1 0 0 1 1 0 0 0 1 0 0 0 1 0 0 0 0 0 0 1 1 1 1 1 0 0 1 1 1 1 1 0 0 0 0 0 0 1 0 0 0 1 0 0 0 1 1 0 0 1 0 1 0 0 0 0 1 0 0 0 1 0 0 1 0 1 0 0 0 0 0 0 0 0 0 
0 0 0 0 0 0 0 0 0 0 1 0 0 1 0 0 0 0 0 0 0 1 0 0 0 1 0 1 0 0 0 0 0 0 0 0 0 1 0 0 0 1 0 0 0 0 0 0 0 0 0 0 0 0 0 0 0 0 1 0 0 0 1 0 0 0 0 0 0 0 0 0 1 0 1 0 0 0 1 0 0 0 0 0 0 0 1 0 0 1 0 0 0 0 0 0 0 0 0 0 
0 0 0 0 0 0 0 0 0 0 0 1 0 0 0 0 0 0 0 0 0 0 0 1 0 0 0 1 0 0 0 0 0 1 0 0 0 0 0 1 0 1 0 1 1 0 0 0 0 0 0 0 0 0 0 1 1 0 1 0 1 0 0 0 0 0 1 0 0 0 0 0 1 0 0 0 1 0 0 0 0 0 0 0 0 0 0 0 1 0 0 0 0 0 0 0 0 0 0 0 
0 0 0 0 0 0 0 0 0 0 0 0 1 0 0 0 1 1 1 0 1 1 0 1 0 0 0 0 0 1 0 0 0 1 0 1 0 0 0 1 0 1 1 1 1 0 1 1 0 0 0 0 1 1 0 1 1 1 1 0 1 0 0 0 1 0 1 0 0 0 1 0 0 0 0 0 1 0 1 1 0 1 1 1 0 0 0 1 0 0 0 0 0 0 0 0 0 0 0 0 
0 0 0 0 0 0 0 0 0 0 0 0 0 1 1 0 0 0 1 1 0 1 1 0 1 0 1 0 1 1 0 0 0 0 0 1 0 0 0 1 0 0 0 0 0 0 0 0 0 1 1 0 0 0 0 0 0 0 0 0 1 0 0 0 1 0 0 0 0 0 1 1 0 1 0 1 0 1 1 0 1 1 0 0 0 1 1 0 0 0 0 0 0 0 0 0 0 0 0 0 
0 0 0 0 0 0 0 0 0 0 0 0 0 0 0 0 0 1 1 1 0 0 0 0 0 0 0 0 0 1 0 1 0 0 1 0 0 0 0 0 0 1 1 0 0 1 1 0 1 1 1 1 0 1 1 0 0 1 1 0 0 0 0 0 0 1 0 0 1 0 1 0 0 0 0 0 0 0 0 0 1 1 1 0 0 0 0 0 0 0 0 0 0 0 0 0 0 0 0 0 
0 0 0 0 0 0 0 0 0 0 0 0 0 0 0 0 0 0 0 0 0 1 0 0 1 0 0 0 0 0 0 0 0 1 1 0 0 1 1 1 1 1 1 1 0 1 1 0 0 1 1 0 0 1 1 0 1 1 1 1 1 1 1 0 0 1 1 0 0 0 0 0 0 0 0 1 0 0 1 0 0 0 0 0 0 0 0 0 0 0 0 0 0 0 0 0 0 0 0 0 
0 0 0 0 0 0 0 0 0 0 0 0 0 0 0 0 0 0 0 0 0 1 1 0 1 1 1 1 0 0 0 0 0 0 0 0 0 1 0 0 0 1 1 1 0 0 0 1 0 0 0 0 1 0 0 0 1 1 1 0 0 0 1 0 0 0 0 0 0 0 0 0 1 1 1 1 0 1 1 0 0 0 0 0 0 0 0 0 0 0 0 0 0 0 0 0 0 0 0 0 
0 0 0 0 0 0 0 0 0 0 0 0 0 0 0 0 0 0 0 0 0 0 0 0 0 0 0 0 1 1 1 1 1 0 0 1 1 0 0 0 0 0 0 0 0 0 0 0 0 0 0 0 0 0 0 0 0 0 0 0 0 0 0 1 1 0 0 1 1 1 1 1 0 0 0 0 0 0 0 0 0 0 0 0 0 0 0 0 0 0 0 0 0 0 0 0 0 0 0 0 
0 0 0 0 0 0 0 0 0 0 0 0 0 0 0 0 0 0 0 0 0 0 0 0 0 0 0 0 0 0 0 0 0 0 0 0 0 0 0 1 1 1 0 0 1 0 0 0 0 0 0 0 0 0 0 1 0 0 1 1 1 0 0 0 0 0 0 0 0 0 0 0 0 0 0 0 0 0 0 0 0 0 0 0 0 0 0 0 0 0 0 0 0 0 0 0 0 0 0 0 
0 0 0 0 0 0 0 0 0 0 0 0 0 0 0 0 0 0 0 0 0 0 0 0 0 0 0 0 0 0 0 0 0 0 0 0 0 0 0 0 0 0 0 0 0 0 0 0 0 0 0 0 0 0 0 0 0 0 0 0 0 0 0 0 0 0 0 0 0 0 0 0 0 0 0 0 0 0 0 0 0 0 0 0 0 0 0 0 0 0 0 0 0 0 0 0 0 0 0 0 
0 0 0 0 0 0 0 0 0 0 0 0 0 0 0 0 0 0 0 0 0 0 0 0 0 0 0 0 0 0 0 0 0 0 0 0 0 0 0 0 0 0 0 0 0 0 0 0 0 0 0 0 0 0 0 0 0 0 0 0 0 0 0 0 0 0 0 0 0 0 0 0 0 0 0 0 0 0 0 0 0 0 0 0 0 0 0 0 0 0 0 0 0 0 0 0 0 0 0 0 
0 0 0 0 0 0 0 0 0 0 0 0 0 0 0 0 0 0 0 0 0 0 0 0 0 0 0 0 0 0 0 0 0 0 0 0 0 0 0 0 0 0 0 0 0 0 0 0 0 0 0 0 0 0 0 0 0 0 0 0 0 0 0 0 0 0 0 0 0 0 0 0 0 0 0 0 0 0 0 0 0 0 0 0 0 0 0 0 0 0 0 0 0 0 0 0 0 0 0 0 
0 0 0 0 0 0 0 0 0 0 0 0 0 0 0 0 0 0 0 0 0 0 0 0 0 0 0 0 0 0 0 0 0 0 0 0 0 0 0 0 0 0 0 0 0 0 0 0 0 0 0 0 0 0 0 0 0 0 0 0 0 0 0 0 0 0 0 0 0 0 0 0 0 0 0 0 0 0 0 0 0 0 0 0 0 0 0 0 0 0 0 0 0 0 0 0 0 0 0 0 
0 0 0 0 0 0 0 0 0 0 0 0 0 0 0 0 0 0 0 0 0 0 0 0 0 0 0 0 0 0 0 0 0 0 0 0 0 0 0 0 0 0 0 0 0 0 0 0 0 0 0 0 0 0 0 0 0 0 0 0 0 0 0 0 0 0 0 0 0 0 0 0 0 0 0 0 0 0 0 0 0 0 0 0 0 0 0 0 0 0 0 0 0 0 0 0 0 0 0 0 
0 0 0 0 0 0 0 0 0 0 0 0 0 0 0 0 0 0 0 0 0 0 0 0 0 0 0 0 0 0 0 0 0 0 0 0 0 0 0 0 0 0 0 0 0 0 0 0 0 0 0 0 0 0 0 0 0 0 0 0 0 0 0 0 0 0 0 0 0 0 0 0 0 0 0 0 0 0 0 0 0 0 0 0 0 0 0 0 0 0 0 0 0 0 0 0 0 0 0 0 

0 0 0 0 0 0 0 0 0 0 0 0 0 0 0 0 0 0 0 0 0 0 0 0 0 0 0 0 0 0 0 0 0 0 0 0 0 0 0 0 0 0 0 0 0 0 0 0 0 0 0 0 0 0 0 0 0 0 0 0 0 0 0 0 0 0 0 0 0 0 0 0 0 0 0 0 0 0 0 0 0 0 0 0 0 0 0 0 0 0 0 0 0 0 0 0 0 0 0 0 
0 0 0 0 0 0 0 0 0 0 0 0 0 0 0 0 0 0 0 0 0 0 0 0 0 0 0 0 0 0 0 0 0 0 0 0 0 0 0 0 0 0 0 0 0 0 0 0 0 0 0 0 0 0 0 0 0 0 0 0 0 0 0 0 0 0 0 0 0 0 0 0 0 0 0 0 0 0 0 0 0 0 0 0 0 0 0 0 0 0 0 0 0 0 0 0 0 0 0 0 
0 0 0 0 0 0 0 0 0 0 0 0 0 0 0 0 0 0 0 0 0 0 0 0 0 0 0 0 0 0 0 0 0 0 0 0 0 0 0 0 0 0 0 0 0 0 0 0 0 0 0 0 0 0 0 0 0 0 0 0 0 0 0 0 0 0 0 0 0 0 0 0 0 0 0 0 0 0 0 0 0 0 0 0 0 0 0 0 0 0 0 0 0 0 0 0 0 0 0 0 
0 0 0 0 0 0 0 0 0 0 0 0 0 0 0 0 0 0 0 0 0 0 0 0 0 0 0 0 0 0 0 0 0 0 0 0 0 0 0 0 0 0 0 0 0 0 0 0 0 0 0 0 0 0 0 0 0 0 0 0 0 0 0 0 0 0 0 0 0 0 0 0 0 0 0 0 0 0 0 0 0 0 0 0 0 0 0 0 0 0 0 0 0 0 0 0 0 0 0 0 
0 0 0 0 0 0 0 0 0 0 0 0 0 0 0 0 0 0 0 0 0 0 0 0 0 0 0 0 0 0 0 0 0 0 0 0 0 0 0 0 0 0 0 0 1 1 1 0 0 0 0 0 0 1 1 1 0 0 0 0 0 0 0 0 0 0 0 0 0 0 0 0 0 0 0 0 0 0 0 0 0 0 0 0 0 0 0 0 0 0 0 0 0 0 0 0 0 0 0 0 
0 0 0 0 0 0 0 0 0 0 0 0 0 0 0 0 0 0 0 0 0 0 0 0 0 0 0 0 0 0 0 0 0 0 0 0 0 0 0 0 0 0 0 1 0 0 0 0 0 0 0 0 0 0 0 0 1 0 0 0 0 0 0 0 0 0 0 0 0 0 0 0 0 0 0 0 0 0 0 0 0 0 0 0 0 0 0 0 0 0 0 0 0 0 0 0 0 0 0 0 
0 0 0 0 0 0 0 0 0 0 0 0 0 0 0 0 0 0 0 0 0 0 0 0 0 0 0 0 0 0 0 0 0 0 0 0 0 0 1 1 1 1 1 1 0 0 0 0 0 0 0 0 0 0 0 0 1 1 1 1 1 1 0 0 0 0 0 0 0 0 0 0 0 0 0 0 0 0 0 0 0 0 0 0 0 0 0 0 0 0 0 0 0 0 0 0 0 0 0 0 
0 0 0 0 0 0 0 0 0 0 0 0 0 0 0 0 0 0 0 0 0 0 0 0 0 0 0 0 0 0 1 1 1 0 0 1 0 0 0 0 0 0 0 1 0 0 1 1 0 0 0 0 1 1 0 0 1 0 0 0 0 0 0 0 1 0 0 1 1 1 0 0 0 0 0 0 0 0 0 0 0 0 0 0 0 0 0 0 0 0 0 0 0 0 0 0 0 0 0 0 
0 0 0 0 0 0 0 0 0 0 0 0 0 0 0 0 0 0 0 0 0 0 0 1 1 1 1 1 0 0 0 0 0 0 0 0 0 1 0 1 0 0 0 0 1 0 0 1 0 0 0 0 1 0 0 1 0 0 0 0 1 0 1 0 0 0 0 0 0 0 0 0 1 1 1 1 1 0 0 0 0 0 0 0 0 0 0 0 0 0 0 0 0 0 0 0 0 0 0 0 
0 0 0 0 0 0 0 0 0 0 0 0 0 0 0 0 0 0 0 0 1 1 1 1 0 0 0 0 0 0 0 0 0 0 1 0 0 1 1 0 0 0 0 0 0 1 1 0 0 1 1 0 0 1 1 0 0 0 0 0 0 1 1 0 0 1 0 0 0 0 0 0 0 0 0 0 1 1 1 1 0 0 0 0 0 0 0 0 0 0 0 0 0 0 0 0 0 0 0 0 
0 0 0 0 0 0 0 0 0 0 0 0 0 0 0 1 1 1 0 1 0 0 1 0 0 0 0 0 0 1 1 1 0 0 1 1 0 0 0 0 0 0 1 0 0 1 1 0 0 0 0 0 0 1 1 0 0 1 0 0 0 0 0 0 1 1 0 0 1 1 1 0 0 0 0 0 0 1 0 0 1 0 1 1 1 0 0 0 0 0 0 0 0 0 0 0 0 0 0 0 
0 0 0 0 0 0 0 0 0 0 0 0 0 1 1 1 0 0 1 0 0 1 0 1 1 1 1 0 0 0 0 1 0 0 1 1 0 0 0 1 0 0 1 0 0 0 1 0 1 0 0 1 0 1 0 0 0 1 0 0 1 0 0 0 1 1 0 0 1 0 0 0 0 1 1 1 1 0 1 0 0 1 0 0 1 1 1 0 0 0 0 0 0 0 0 0 0 0 0 0 
0 0 0 0 0 0 0 0 0 0 0 0 0 0 0 1 1 1 0 0 1 0 0 1 1 0 1 0 0 1 0 0 1 1 0 1 0 0 0 1 0 1 1 1 1 0 1 1 1 1 1 1 1 1 0 1 1 1 1 0 1 0 0 0 1 0 1 1 0 0 1 0 0 1 0 1 1 0 0 1 0 0 1 1 1 0 0 0 0 0 0 0 0 0 0 0 0 0 0 0 
0 0 0 0 0 0 0 0 0 0 1 0 0 0 0 0 0 0 0 0 0 0 0 1 0 0 0 0 0 0 0 0 1 0 0 0 0 1 0 1 0 1 0 1 1 1 0 0 0 1 1 0 0 0 1 1 1 0 1 0 1 0 1 0 0 0 0 1 0 0 0 0 0 0 0 0 1 0 0 0 0 0 0 0 0 0 0 0 0 1 0 0 0 0 0 0 0 0 0 0 
0 0 0 0 0 0 0 0 0 0 1 0 1 1 0 0 0 0 0 0 0 1 0 0 0 0 0 1 0 0 0 0 1 1 1 0 0 1 1 0 0 0 0 0 1 0 0 0 1 1 1 1 0 0 0 1 0 0 0 0 0 1 1 0 0 1 1 1 0 0 0 0 1 0 0 0 0 0 1 0 0 0 0 0 0 0 1 1 0 1 0 0 0 0 0 0 0 0 0 0 
0 0 0 0 0 0 0 0 0 1 0 0 0 0 1 0 0 0 1 0 0 0 0 1 0 0 0 1 1 1 0 1 0 1 0 0 1 1 0 1 1 1 0 0 1 1 1 1 1 0 0 1 1 1 1 1 0 0 1 1 1 0 1 1 0 0 1 0 1 0 1 1 1 0 0 0 1 0 0 0 0 1 0 0 0 1 0 0 0 0 1 0 0 0 0 0 0 0 0 0 
0 0 0 0 0 0 0 1 1 0 0 1 0 1 0 0 1 0 0 0 1 0 0 0 1 0 0 0 1 0 1 1 0 1 0 0 1 0 1 1 1 0 0 0 1 0 0 0 1 0 0 1 0 0 0 1 0 0 0 1 1 1 0 1 0 0 1 0 1 1 0 1 0 0 0 1 0 0 0 1 0 0 0 1 0 0 1 0 1 0 0 1 1 0 0 0 0 0 0 0 
0 0 0 0 0 0 0 0 0 0 1 0 0 0 1 1 1 0 1 1 1 0 0 0 1 0 1 0 1 0 1 1 1 0 0 1 1 1 1 0 0 0 1 0 1 0 0 0 1 0 0 1 0 0 0 1 0 1 0 0 0 1 1 1 1 0 0 1 1 1 0 1 0 1 0 1 0 0 0 1 1 1 0 1 1 1 0 0 0 1 0 0 0 0 0 0 0 0 0 0 
0 0 0 0 0 0 0 0 0 1 0 0 0 1 0 0 0 0 1 1 0 0 0 0 1 0 0 1 1 0 0 0 1 0 1 0 0 1 0 0 0 0 1 0 0 0 0 0 1 1 1 1 0 0 0 0 0 1 0 0 0 0 1 0 0 1 0 1 0 0 0 1 1 0 0 1 0 0 0 0 1 1 0 0 0 0 1 0 0 0 1 0 0 0 0 0 0 0 0 0 
0 0 0 0 0 1 0 1 1 0 1 0 1 1 0 0 0 0 1 0 0 0 1 0 0 0 0 0 1 0 0 0 0 0 0 0 1 1 0 1 0 0 1 0 0 0 1 0 1 1 1 1 0 1 0 0 0 1 0 0 1 0 1 1 0 0 0 0 0 0 0 1 0 0 0 0 0 1 0 0 0 1 0 0 0 0 1 1 0 1 0 1 1 0 1 0 0 0 0 0 
0 0 0 0 1 0 0 0 0 0 0 0 0 0 1 0 0 0 0 0 0 0 1 1 1 0 1 0 0 0 0 0 0 0 0 0 0 0 0 0 1 1 0 0 0 0 0 0 1 1 1 1 0 0 0 0 0 0 1 1 0 0 0 0 0 0 0 0 0 0 0 0 0 1 0 1 1 1 0 0 0 0 0 0 0 1 0 0 0 0 0 0 0 0 0 1 0 0 0 0 
0 0 0 1 1 0 0 0 0 0 1 0 1 0 1 0 1 0 1 0 0 0 1 0 0 0 0 0 1 0 0 0 1 0 1 0 1 0 0 0 0 0 0 1 1 0 0 0 1 1 1 1 0 0 0 1 1 0 0 0 0 0 0 1 0 1 0 1 0 0 0 1 0 0 0 0 0 1 0 0 0 1 0 1 0 1 0 1 0 1 0 0 0 0 0 1 1 0 0 0 
0 0 0 0 0 0 0 0 0 0 0 1 0 0 1 1 0 0 0 0 0 0 1 0 0 1 0 0 0 0 1 0 1 0 1 0 1 0 1 0 0 1 0 0 0 0 1 1 0 1 1 0 1 1 0 0 0 0 1 0 0 1 0 1 0 1 0 1 0 1 0 0 0 0 1 0 0 1 0 0 0 0 0 0 1 1 0 0 1 0 0 0 0 0 0 0 0 0 0 0 
0 0 0 0 0 0 0 0 0 0 0 0 1 0 0 0 0 0 1 1 0 1 1 0 0 1 1 1 0 1 1 0 0 0 1 0 1 0 0 1 0 1 0 1 0 0 1 0 0 1 1 0 0 1 0 0 1 0 1 0 1 0 0 1 0 1 0 0 0 1 1 0 1 1 1 0 0 1 1 0 1 1 0 0 0 0 0 1 0 0 0 0 0 0 0 0 0 0 0 0 
0 0 0 0 1 0 1 0 0 0 0 0 0 0 0 0 0 0 1 0 1 0 1 1 1 1 0 1 0 1 1 0 0 0 1 0 0 1 0 1 1 1 1 1 0 0 1 0 1 1 1 1 0 1 0 0 1 1 1 1 1 0 1 0 0 1 0 0 0 1 1 0 1 0 1 1 1 1 0 1 0 1 0 0 0 0 0 0 0 0 0 0 0 1 0 1 0 0 0 0 
0 0 0 0 1 0 0 0 0 0 0 0 0 0 0 0 0 0 1 0 1 0 1 1 0 1 1 1 1 1 1 0 1 1 0 0 0 1 0 0 0 0 0 0 1 0 0 1 0 0 0 0 1 0 0 1 0 0 0 0 0 0 1 0 0 0 1 1 0 1 1 1 1 1 1 0 1 1 0 1 0 1 0 0 0 0 0 0 0 0 0 0 0 0 0 1 0 0 0 0 
0 0 0 0 1 0 0 0 0 0 0 0 0 0 0 0 0 0 1 0 1 0 1 1 0 1 1 1 1 1 1 0 1 1 0 0 0 1 0 0 0 0 0 0 1 0 0 1 0 0 0 0 1 0 0 1 0 0 0 0 0 0 1 0 0 0 1 1 0 1 1 1 1 1 1 0 1 1 0 1 0 1 0 0 0 0 0 0 0 0 0 0 0 0 0 1 0 0 0 0 
0 0 0 0 1 0 1 0 0 0 0 0 0 0 0 0 0 0 1 0 1 0 1 1 1 1 0 1 0 1 1 0 0 0 1 0 0 1 0 1 1 1 1 1 0 0 1 0 1 1 1 1 0 1 0 0 1 1 1 1 1 0 1 0 0 1 0 0 0 1 1 0 1 0 1 1 1 1 0 1 0 1 0 0 0 0 0 0 0 0 0 0 0 1 0 1 0 0 0 0 
0 0 0 0 0 0 0 0 0 0 0 0 1 0 0 0 0 0 1 1 0 1 1 0 0 1 1 1 0 1 1 0 0 0 1 0 1 0 0 1 0 1 0 1 0 0 1 0 0 1 1 0 0 1 0 0 1 0 1 0 1 0 0 1 0 1 0 0 0 1 1 0 1 1 1 0 0 1 1 0 1 1 0 0 0 0 0 1 0 0 0 0 0 0 0 0 0 0 0 0 
0 0 0 0 0 0 0 0 0 0 0 1 0 0 1 1 0 0 0 0 0 0 1 0 0 1 0 0 0 0 1 0 1 0 1 0 1 0 1 0 0 1 0 0 0 0 1 1 0 1 1 0 1 1 0 0 0 0 1 0 0 1 0 1 0 1 0 1 0 1 0 0 0 0 1 0 0 1 0 0 0 0 0 0 1 1 0 0 1 0 0 0 0 0 0 0 0 0 0 0 
0 0 0 1 1 0 0 0 0 0 1 0 1 0 1 0 1 0 1 0 0 0 1 0 0 0 0 0 1 0 0 0 1 0 1 0 1 0 0 0 0 0 0 1 1 0 0 0 1 1 1 1 0 0 0 1 1 0 0 0 0 0 0 1 0 1 0 1 0 0 0 1 0 0 0 0 0 1 0 0 0 1 0 1 0 1 0 1 0 1 0 0 0 0 0 1 1 0 0 0 
0 0 0 0 1 0 0 0 0 0 0 0 0 0 1 0 0 0 0 0 0 0 1 1 1 0 1 0 0 0 0 0 0 0 0 0 0 0 0 0 1 1 0 0 0 0 0 0 1 1 1 1 0 0 0 0 0 0 1 1 0 0 0 0 0 0 0 0 0 0 0 0 0 1 0 1 1 1 0 0 0 0 0 0 0 1 0 0 0 0 0 0 0 0 0 1 0 0 0 0 
0 0 0 0 0 1 0 1 1 0 1 0 1 1 0 0 0 0 1 0 0 0 1 0 0 0 0 0 1 0 0 0 0 0 0 0 1 1 0 1 0 0 1 0 0 0 1 0 1 1 1 1 0 1 0 0 0 1 0 0 1 0 1 1 0 0 0 0 0 0 0 1 0 0 0 0 0 1 0 0 0 1 0 0 0 0 1 1 0 1 0 1 1 0 1 0 0 0 0 0 
0 0 0 0 0 0 0 0 0 1 0 0 0 1 0 0 0 0 1 1 0 0 0 0 1 0 0 1 1 0 0 0 1 0 1 0 0 1 0 0 0 0 1 0 0 0 0 0 1 1 1 1 0 0 0 0 0 1 0 0 0 0 1 0 0 1 0 1 0 0 0 1 1 0 0 1 0 0 0 0 1 1 0 0 0 0 1 0 0 0 1 0 0 0 0 0 0 0 0 0 
0 0 0 0 0 0 0 0 0 0 1 0 0 0 1 1 1 0 1 1 1 0 0 0 1 0 1 0 1 0 1 1 1 0 0 1 1 1 1 0 0 0 1 0 1 0 0 0 1 0 0 1 0 0 0 1 0 1 0 0 0 1 1 1 1 0 0 1 1 1 0 1 0 1 0 1 0 0 0 1 1 1 0 1 1 1 0 0 0 1 0 0 0 0 0 0 0 0 0 0 
0 0 0 0 0 0 0 1 1 0 0 1 0 1 0 0 1 0 0 0 1 0 0 0 1 0 0 0 1 0 1 1 0 1 0 0 1 0 1 1 1 0 0 0 1 0 0 0 1 0 0 1 0 0 0 1 0 0 0 1 1 1 0 1 0 0 1 0 1 1 0 1 0 0 0 1 0 0 0 1 0 0 0 1 0 0 1 0 1 0 0 1 1 0 0 0 0 0 0 0 
0 0 0 0 0 0 0 0 0 1 0 0 0 0 1 0 0 0 1 0 0 0 0 1 0 0 0 1 1 1 0 1 0 1 0 0 1 1 0 1 1 1 0 0 1 1 1 1 1 0 0 1 1 1 1 1 0 0 1 1 1 0 1 1 0 0 1 0 1 0 1 1 1 0 0 0 1 0 0 0 0 1 0 0 0 1 0 0 0 0 1 0 0 0 0 0 0 0 0 0 
0 0 0 0 0 0 0 0 0 0 1 0 1 1 0 0 0 0 0 0 0 1 0 0 0 0 0 1 0 0 0 0 1 1 1 0 0 1 1 0 0 0 0 0 1 0 0 0 1 1 1 1 0 0 0 1 0 0 0 0 0 1 1 0 0 1 1 1 0 0 0 0 1 0 0 0 0 0 1 0 0 0 0 0 0 0 1 1 0 1 0 0 0 0 0 0 0 0 0 0 
0 0 0 0 0 0 0 0 0 0 1 0 0 0 0 0 0 0 0 0 0 0 0 1 0 0 0 0 0 0 0 0 1 0 0 0 0 1 0 1 0 1 0 1 1 1 0 0 0 1 1 0 0 0 1 1 1 0 1 0 1 0 1 0 0 0 0 1 0 0 0 0 0 0 0 0 1 0 0 0 0 0 0 0 0 0 0 0 0 1 0 0 0 0 0 0 0 0 0 0 
0 0 0 0 0 0 0 0 0 0 0 0 0 0 0 1 1 1 0 0 1 0 0 1 1 0 1 0 0 1 0 0 1 1 0 1 0 0 0 1 0 1 1 1 1 0 1 1 1 1 1 1 1 1 0 1 1 1 1 0 1 0 0 0 1 0 1 1 0 0 1 0 0 1 0 1 1 0 0 1 0 0 1 1 1 0 0 0 0 0 0 0 0 0 0 0 0 0 0 0 
0 0 0 0 0 0 0 0 0 0 0 0 0 1 1 1 0 0 1 0 0 1 0 1 1 1 1 0 0 0 0 1 0 0 1 1 0 0 0 1 0 0 1 0 0 0 1 0 1 0 0 1 0 1 0 0 0 1 0 0 1 0 0 0 1 1 0 0 1 0 0 0 0 1 1 1 1 0 1 0 0 1 0 0 1 1 1 0 0 0 0 0 0 0 0 0 0 0 0 0 
0 0 0 0 0 0 0 0 0 0 0 0 0 0 0 1 1 1 0 1 0 0 1 0 0 0 0 0 0 1 1 1 0 0 1 1 0 0 0 0 0 0 1 0 0 1 1 0 0 0 0 0 0 1 1 0 0 1 0 0 0 0 0 0 1 1 0 0 1 1 1 0 0 0 0 0 0 1 0 0 1 0 1 1 1 0 0 0 0 0 0 0 0 0 0 0 0 0 0 0 
0 0 0 0 0 0 0 0 0 0 0 0 0 0 0 0 0 0 0 0 1 1 1 1 0 0 0 0 0 0 0 0 0 0 1 0 0 1 1 0 0 0 0 0 0 1 1 0 0 1 1 0 0 1 1 0 0 0 0 0 0 1 1 0 0 1 0 0 0 0 0 0 0 0 0 0 1 1 1 1 0 0 0 0 0 0 0 0 0 0 0 0 0 0 0 0 0 0 0 0 
0 0 0 0 0 0 0 0 0 0 0 0 0 0 0 0 0 0 0 0 0 0 0 1 1 1 1 1 0 0 0 0 0 0 0 0 0 1 0 1 0 0 0 0 1 0 0 1 0 0 0 0 1 0 0 1 0 0 0 0 1 0 1 0 0 0 0 0 0 0 0 0 1 1 1 1 1 0 0 0 0 0 0 0 0 0 0 0 0 0 0 0 0 0 0 0 0 0 0 0 
0 0 0 0 0 0 0 0 0 0 0 0 0 0 0 0 0 0 0 0 0 0 0 0 0 0 0 0 0 0 1 1 1 0 0 1 0 0 0 0 0 0 0 1 0 0 1 1 0 0 0 0 1 1 0 0 1 0 0 0 0 0 0 0 1 0 0 1 1 1 0 0 0 0 0 0 0 0 0 0 0 0 0 0 0 0 0 0 0 0 0 0 0 0 0 0 0 0 0 0 
0 0 0 0 0 0 0 0 0 0 0 0 0 0 0 0 0 0 0 0 0 0 0 0 0 0 0 0 0 0 0 0 0 0 0 0 0 0 1 1 1 1 1 1 0 0 0 0 0 0 0 0 0 0 0 0 1 1 1 1 1 1 0 0 0 0 0 0 0 0 0 0 0 0 0 0 0 0 0 0 0 0 0 0 0 0 0 0 0 0 0 0 0 0 0 0 0 0 0 0 
0 0 0 0 0 0 0 0 0 0 0 0 0 0 0 0 0 0 0 0 0 0 0 0 0 0 0 0 0 0 0 0 0 0 0 0 0 0 0 0 0 0 0 1 0 0 0 0 0 0 0 0 0 0 0 0 1 0 0 0 0 0 0 0 0 0 0 0 0 0 0 0 0 0 0 0 0 0 0 0 0 0 0 0 0 0 0 0 0 0 0 0 0 0 0 0 0 0 0 0 
0 0 0 0 0 0 0 0 0 0 0 0 0 0 0 0 0 0 0 0 0 0 0 0 0 0 0 0 0 0 0 0 0 0 0 0 0 0 0 0 0 0 0 0 1 1 1 0 0 0 0 0 0 1 1 1 0 0 0 0 0 0 0 0 0 0 0 0 0 0 0 0 0 0 0 0 0 0 0 0 0 0 0 0 0 0 0 0 0 0 0 0 0 0 0 0 0 0 0 0 
0 0 0 0 0 0 0 0 0 0 0 0 0 0 0 0 0 0 0 0 0 0 0 0 0 0 0 0 0 0 0 0 0 0 0 0 0 0 0 0 0 0 0 0 0 0 0 0 0 0 0 0 0 0 0 0 0 0 0 0 0 0 0 0 0 0 0 0 0 0 0 0 0 0 0 0 0 0 0 0 0 0 0 0 0 0 0 0 0 0 0 0 0 0 0 0 0 0 0 0 
0 0 0 0 0 0 0 0 0 0 0 0 0 0 0 0 0 0 0 0 0 0 0 0 0 0 0 0 0 0 0 0 0 0 0 0 0 0 0 0 0 0 0 0 0 0 0 0 0 0 0 0 0 0 0 0 0 0 0 0 0 0 0 0 0 0 0 0 0 0 0 0 0 0 0 0 0 0 0 0 0 0 0 0 0 0 0 0 0 0 0 0 0 0 0 0 0 0 0 0 
0 0 0 0 0 0 0 0 0 0 0 0 0 0 0 0 0 0 0 0 0 0 0 0 0 0 0 0 0 0 0 0 0 0 0 0 0 0 0 0 0 0 0 0 0 0 0 0 0 0 0 0 0 0 0 0 0 0 0 0 0 0 0 0 0 0 0 0 0 0 0 0 0 0 0 0 0 0 0 0 0 0 0 0 0 0 0 0 0 0 0 0 0 0 0 0 0 0 0 0 
0 0 0 0 0 0 0 0 0 0 0 0 0 0 0 0 0 0 0 0 0 0 0 0 0 0 0 0 0 0 0 0 0 0 0 0 0 0 0 0 0 0 0 0 0 0 0 0 0 0 0 0 0 0 0 0 0 0 0 0 0 0 0 0 0 0 0 0 0 0 0 0 0 0 0 0 0 0 0 0 0 0 0 0 0 0 0 0 0 0 0 0 0 0 0 0 0 0 0 0 

0 0 0 0 0 0 0 0 0 0 0 0 0 0 0 0 0 0 0 0 0 0 0 0 0 0 0 0 0 0 0 0 0 0 0 0 0 0 0 0 0 0 0 0 0 0 0 0 0 0 0 0 0 0 0 0 0 0 0 0 0 0 0 0 0 0 0 0 0 0 0 0 0 0 0 0 0 0 0 0 0 0 0 0 0 0 0 0 0 0 0 0 0 0 0 0 0 0 0 0 
0 0 0 0 0 0 0 0 0 0 0 0 0 0 0 0 0 0 0 0 0 0 0 0 0 0 0 0 0 0 0 0 0 0 0 0 0 0 0 0 0 0 0 0 0 0 0 0 0 0 0 0 0 0 0 0 0 0 0 0 0 0 0 0 0 0 0 0 0 0 0 0 0 0 0 0 0 0 0 0 0 0 0 0 0 0 0 0 0 0 0 0 0 0 0 0 0 0 0 0 
0 0 0 0 0 0 0 0 0 0 0 0 0 0 0 0 0 0 0 0 0 0 0 0 0 0 0 0 0 0 0 0 0 0 0 0 0 0 0 0 0 0 0 0 0 0 0 0 0 0 0 0 0 0 0 0 0 0 0 0 0 0 0 0 0 0 0 0 0 0 0 0 0 0 0 0 0 0 0 0 0 0 0 0 0 0 0 0 0 0 0 0 0 0 0 0 0 0 0 0 
0 0 0 0 0 0 0 0 0 0 0 0 0 0 0 0 0 0 0 0 0 0 0 0 0 0 0 0 0 0 0 0 0 0 0 0 0 0 0 0 0 0 0 0 0 0 0 0 0 0 0 0 0 0 0 0 0 0 0 0 0 0 0 0 0 0 0 0 0 0 0 0 0 0 0 0 0 0 0 0 0 0 0 0 0 0 0 0 0 0 0 0 0 0 0 0 0 0 0 0 
0 0 0 0 0 0 0 0 0 0 0 0 0 0 0 0 0 0 0 0 0 0 0 0 0 0 0 0 0 0 0 0 0 0 0 0 0 0 0 0 0 0 0 0 0 0 1 0 0 0 0 0 0 1 0 0 0 0 0 0 0 0 0 0 0 0 0 0 0 0 0 0 0 0 0 0 0 0 0 0 0 0 0 0 0 0 0 0 0 0 0 0 0 0 0 0 0 0 0 0 
0 0 0 0 0 0 0 0 0 0 0 0 0 0 0 0 0 0 0 0 0 0 0 0 0 0 0 0 0 0 0 0 0 0 0 0 0 0 0 0 0 0 0 0 0 0 0 0 0 0 0 0 0 0 0 0 0 0 0 0 0 0 0 0 0 0 0 0 0 0 0 0 0 0 0 0 0 0 0 0 0 0 0 0 0 0 0 0 0 0 0 0 0 0 0 0 0 0 0 0 
0 0 0 0 0 0 0 0 0 0 0 0 0 0 0 0 0 0 0 0 0 0 0 0 0 0 0 0 0 0 0 0 0 0 0 0 0 0 0 0 1 1 1 1 1 1 0 0 0 0 0 0 0 0 1 1 1 1 1 1 0 0 0 0 0 0 0 0 0 0 0 0 0 0 0 0 0 0 0 0 0 0 0 0 0 0 0 0 0 0 0 0 0 0 0 0 0 0 0 0 
0 0 0 0 0 0 0 0 0 0 0 0 0 0 0 0 0 0 0 0 0 0 0 0 0 0 0 0 1 0 0 0 1 0 1 1 1 1 1 1 0 0 1 1 0 0 1 1 1 1 1 1 1 1 0 0 1 1 0 0 1 1 1 1 1 1 0 1 0 0 0 1 0 0 0 0 0 0 0 0 0 0 0 0 0 0 0 0 0 0 0 0 0 0 0 0 0 0 0 0 
0 0 0 0 0 0 0 0 0 0 0 0 0 0 0 0 0 0 0 0 0 0 0 0 0 1 1 1 0 1 1 0 0 1 1 0 0 1 0 1 0 1 1 1 1 0 0 0 0 1 1 0 0 0 0 1 1 1 1 0 1 0 1 0 0 1 1 0 0 1 1 0 1 1 1 0 0 0 0 0 0 0 0 0 0 0 0 0 0 0 0 0 0 0 0 0 0 0 0 0 
0 0 0 0 0 0 0 0 0 0 0 0 0 0 0 0 0 0 0 0 1 0 1 1 0 0 0 0 0 1 0 0 0 0 1 0 0 1 1 1 1 0 0 0 0 1 1 0 0 1 1 0 0 1 1 0 0 0 0 1 1 1 1 0 0 1 0 0 0 0 1 0 0 0 0 0 1 1 0 1 0 0 0 0 0 0 0 0 0 0 0 0 0 0 0 0 0 0 0 0 
0 0 0 0 0 0 0 0 0 0 0 0 0 0 0 0 1 1 1 1 0 0 0 0 0 0 0 0 0 1 1 1 0 0 0 1 0 1 0 1 1 0 0 0 0 1 1 0 1 1 1 1 0 1 1 0 0 0 0 1 1 0 1 0 1 0 0 0 1 1 1 0 0 0 0 0 0 0 0 0 1 1 1 1 0 0 0 0 0 0 0 0 0 0 0 0 0 0 0 0 
0 0 0 0 0 0 0 0 0 0 0 0 0 1 1 1 0 0 1 0 0 1 0 1 1 1 1 0 1 1 0 1 0 0 1 0 0 0 0 1 0 1 1 0 0 0 1 0 1 1 1 1 0 1 0 0 0 1 1 0 1 0 0 0 0 1 0 0 1 0 1 1 0 1 1 1 1 0 1 0 0 1 0 0 1 1 1 0 0 0 0 0 0 0 0 0 0 0 0 0 
0 0 0 0 0 0 0 0 0 0 0 0 1 0 0 1 1 1 0 0 1 0 0 1 1 0 0 0 0 1 0 0 1 1 0 1 0 0 0 1 0 1 0 1 1 0 1 1 0 0 0 0 1 1 0 1 1 0 1 0 1 0 0 0 1 0 1 1 0 0 1 0 0 0 0 1 1 0 0 1 0 0 1 1 1 0 0 1 0 0 0 0 0 0 0 0 0 0 0 0 
0 0 0 0 0 0 0 0 0 0 0 0 0 0 0 0 0 1 0 0 0 0 0 1 0 1 0 0 0 0 0 0 0 1 0 0 0 1 0 1 0 0 0 1 1 0 0 0 0 0 0 0 0 0 0 1 1 0 0 0 1 0 1 0 0 0 1 0 0 0 0 0 0 0 1 0 1 0 0 0 0 0 1 0 0 0 0 0 0 0 0 0 0 0 0 0 0 0 0 0 
0 0 0 0 0 0 0 0 0 0 1 0 1 1 1 0 0 1 0 1 0 1 0 1 0 1 0 0 0 0 0 0 0 1 1 0 0 1 0 0 0 1 0 0 1 0 0 0 1 0 0 1 0 0 0 1 0 0 1 0 0 0 1 0 0 1 1 0 0 0 0 0 0 0 1 0 1 0 1 0 1 0 1 0 0 1 1 1 0 1 0 0 0 0 0 0 0 0 0 0 
0 0 0 0 0 0 0 0 1 0 0 1 0 1 1 0 0 0 1 1 0 0 0 1 0 1 0 1 1 1 0 0 0 1 0 0 0 0 0 0 1 1 0 0 1 1 1 1 1 0 0 1 1 1 1 1 0 0 1 1 0 0 0 0 0 0 1 0 0 0 1 1 1 0 1 0 1 0 0 0 1 1 0 0 0 1 1 0 1 0 0 1 0 0 0 0 0 0 0 0 
0 0 0 0 0 0 0 0 1 0 0 1 0 1 0 0 0 1 1 1 1 0 0 1 1 1 1 0 1 0 0 1 0 1 0 0 1 0 1 0 1 0 0 1 1 0 0 0 1 0 0 1 0 0 0 1 1 0 0 1 0 1 0 1 0 0 1 0 1 0 0 1 0 1 1 1 1 0 0 1 1 1 1 0 0 0 1 0 1 0 0 1 0 0 0 0 0 0 0 0 
0 0 0 0 0 0 0 0 0 0 1 1 0 0 1 1 1 0 1 1 1 0 0 1 0 0 1 0 1 0 1 1 1 0 0 0 1 1 1 1 1 0 1 0 1 0 0 0 1 0 0 1 0 0 0 1 0 1 0 1 1 1 1 1 0 0 0 1 1 1 0 1 0 1 0 0 1 0 0 1 1 1 0 1 1 1 0 0 1 1 0 0 0 0 0 0 0 0 0 0 
0 0 0 0 0 0 0 0 0 1 0 0 0 1 0 0 1 0 1 1 0 1 0 0 1 0 0 1 1 1 1 0 1 1 1 0 0 1 1 1 1 0 1 0 1 0 0 0 1 1 1 1 0 0 0 1 0 1 0 1 1 1 1 0 0 1 1 1 0 1 1 1 1 0 0 1 0 0 1 0 1 1 0 1 0 0 1 0 0 0 1 0 0 0 0 0 0 0 0 0 
0 0 0 0 0 1 0 1 1 0 1 1 0 0 0 0 1 0 1 0 0 0 1 0 0 0 0 0 1 1 0 0 0 1 0 0 1 1 0 1 0 0 1 1 1 1 1 1 1 0 0 1 1 1 1 1 1 1 0 0 1 0 1 1 0 0 1 0 0 0 1 1 0 0 0 0 0 1 0 0 0 1 0 1 0 0 0 0 1 1 0 1 1 0 1 0 0 0 0 0 
0 0 0 0 1 0 0 1 1 0 0 0 0 0 1 1 1 1 0 1 0 0 1 1 1 0 0 0 1 1 0 0 0 1 0 0 1 0 0 0 1 1 0 0 1 1 1 1 1 0 0 1 1 1 1 1 0 0 1 1 0 0 0 1 0 0 1 0 0 0 1 1 0 0 0 1 1 1 0 0 1 0 1 1 1 1 0 0 0 0 0 1 1 0 0 1 0 0 0 0 
0 0 0 0 1 0 0 0 0 0 1 1 1 0 1 0 1 0 1 1 0 0 1 0 0 0 0 0 1 0 0 1 1 1 0 0 1 0 0 0 0 0 0 1 1 1 1 1 1 1 1 1 1 1 1 1 1 0 0 0 0 0 0 1 0 0 1 1 1 0 0 1 0 0 0 0 0 1 0 0 1 1 0 1 0 1 0 1 1 1 0 0 0 0 0 1 0 0 0 0 
0 0 1 1 1 1 0 0 0 0 0 1 1 0 1 1 0 0 1 1 0 0 1 0 0 0 0 0 1 0 1 1 1 0 1 0 0 0 1 0 0 1 1 1 1 1 1 0 0 1 1 0 0 1 1 1 1 1 1 0 0 1 0 0 0 1 0 1 1 1 0 1 0 0 0 0 0 1 0 0 1 1 0 0 1 1 0 1 1 0 0 0 0 0 1 1 1 1 0 0 
0 0 0 0 0 0 0 0 0 0 0 0 1 0 1 0 0 0 1 0 0 1 1 0 0 0 1 1 0 0 0 1 0 0 1 0 1 0 0 1 0 0 1 1 1 1 1 0 0 1 1 0 0 1 1 1 1 1 0 0 1 0 0 1 0 1 0 0 1 0 0 0 1 1 0 0 0 1 1 0 0 1 0 0 0 1 0 1 0 0 0 0 0 0 0 0 0 0 0 0 
0 0 0 1 0 0 1 0 0 1 0 1 0 0 1 0 0 1 1 0 0 0 1 1 0 1 0 1 0 0 1 0 0 0 1 0 0 1 0 1 0 0 0 0 0 1 1 1 1 1 1 1 1 1 1 0 0 0 0 0 1 0 1 0 0 1 0 0 0 1 0 0 1 0 1 0 1 1 0 0 0 1 1 0 0 1 0 0 1 0 1 0 0 1 0 0 1 0 0 0 
0 0 0 0 1 0 1 0 0 0 1 1 1 1 1 0 0 1 1 0 0 0 0 0 0 1 0 0 0 0 0 0 0 1 1 0 0 1 0 0 0 0 0 0 1 0 0 1 1 1 1 1 1 0 0 1 0 0 0 0 0 0 1 0 0 1 1 0 0 0 0 0 0 0 1 0 0 0 0 0 0 1 1 0 0 1 1 1 1 1 0 0 0 1 0 1 0 0 0 0 
0 0 0 0 1 0 1 0 0 0 1 1 1 1 1 0 0 1 1 0 0 0 0 0 0 1 0 0 0 0 0 0 0 1 1 0 0 1 0 0 0 0 0 0 1 0 0 1 1 1 1 1 1 0 0 1 0 0 0 0 0 0 1 0 0 1 1 0 0 0 0 0 0 0 1 0 0 0 0 0 0 1 1 0 0 1 1 1 1 1 0 0 0 1 0 1 0 0 0 0 
0 0 0 1 0 0 1 0 0 1 0 1 0 0 1 0 0 1 1 0 0 0 1 1 0 1 0 1 0 0 1 0 0 0 1 0 0 1 0 1 0 0 0 0 0 1 1 1 1 1 1 1 1 1 1 0 0 0 0 0 1 0 1 0 0 1 0 0 0 1 0 0 1 0 1 0 1 1 0 0 0 1 1 0 0 1 0 0 1 0 1 0 0 1 0 0 1 0 0 0 
0 0 0 0 0 0 0 0 0 0 0 0 1 0 1 0 0 0 1 0 0 1 1 0 0 0 1 1 0 0 0 1 0 0 1 0 1 0 0 1 0 0 1 1 1 1 1 0 0 1 1 0 0 1 1 1 1 1 0 0 1 0 0 1 0 1 0 0 1 0 0 0 1 1 0 0 0 1 1 0 0 1 0 0 0 1 0 1 0 0 0 0 0 0 0 0 0 0 0 0 
0 0 1 1 1 1 0 0 0 0 0 1 1 0 1 1 0 0 1 1 0 0 1 0 0 0 0 0 1 0 1 1 1 0 1 0 0 0 1 0 0 1 1 1 1 1 1 0 0 1 1 0 0 1 1 1 1 1 1 0 0 1 0 0 0 1 0 1 1 1 0 1 0 0 0 0 0 1 0 0 1 1 0 0 1 1 0 1 1 0 0 0 0 0 1 1 1 1 0 0 
0 0 0 0 1 0 0 0 0 0 1 1 1 0 1 0 1 0 1 1 0 0 1 0 0 0 0 0 1 0 0 1 1 1 0 0 1 0 0 0 0 0 0 1 1 1 1 1 1 1 1 1 1 1 1 1 1 0 0 0 0 0 0 1 0 0 1 1 1 0 0 1 0 0 0 0 0 1 0 0 1 1 0 1 0 1 0 1 1 1 0 0 0 0 0 1 0 0 0 0 
0 0 0 0 1 0 0 1 1 0 0 0 0 0 1 1 1 1 0 1 0 0 1 1 1 0 0 0 1 1 0 0 0 1 0 0 1 0 0 0 1 1 0 0 1 1 1 1 1 0 0 1 1 1 1 1 0 0 1 1 0 0 0 1 0 0 1 0 0 0 1 1 0 0 0 1 1 1 0 0 1 0 1 1 1 1 0 0 0 0 0 1 1 0 0 1 0 0 0 0 
0 0 0 0 0 1 0 1 1 0 1 1 0 0 0 0 1 0 1 0 0 0 1 0 0 0 0 0 1 1 0 0 0 1 0 0 1 1 0 1 0 0 1 1 1 1 1 1 1 0 0 1 1 1 1 1 1 1 0 0 1 0 1 1 0 0 1 0 0 0 1 1 0 0 0 0 0 1 0 0 0 1 0 1 0 0 0 0 1 1 0 1 1 0 1 0 0 0 0 0 
0 0 0 0 0 0 0 0 0 1 0 0 0 1 0 0 1 0 1 1 0 1 0 0 1 0 0 1 1 1 1 0 1 1 1 0 0 1 1 1 1 0 1 0 1 0 0 0 1 1 1 1 0 0 0 1 0 1 0 1 1 1 1 0 0 1 1 1 0 1 1 1 1 0 0 1 0 0 1 0 1 1 0 1 0 0 1 0 0 0 1 0 0 0 0 0 0 0 0 0 
0 0 0 0 0 0 0 0 0 0 1 1 0 0 1 1 1 0 1 1 1 0 0 1 0 0 1 0 1 0 1 1 1 0 0 0 1 1 1 1 1 0 1 0 1 0 0 0 1 0 0 1 0 0 0 1 0 1 0 1 1 1 1 1 0 0 0 1 1 1 0 1 0 1 0 0 1 0 0 1 1 1 0 1 1 1 0 0 1 1 0 0 0 0 0 0 0 0 0 0 
0 0 0 0 0 0 0 0 1 0 0 1 0 1 0 0 0 1 1 1 1 0 0 1 1 1 1 0 1 0 0 1 0 1 0 0 1 0 1 0 1 0 0 1 1 0 0 0 1 0 0 1 0 0 0 1 1 0 0 1 0 1 0 1 0 0 1 0 1 0 0 1 0 1 1 1 1 0 0 1 1 1 1 0 0 0 1 0 1 0 0 1 0 0 0 0 0 0 0 0 
0 0 0 0 0 0 0 0 1 0 0 1 0 1 1 0 0 0 1 1 0 0 0 1 0 1 0 1 1 1 0 0 0 1 0 0 0 0 0 0 1 1 0 0 1 1 1 1 1 0 0 1 1 1 1 1 0 0 1 1 0 0 0 0 0 0 1 0 0 0 1 1 1 0 1 0 1 0 0 0 1 1 0 0 0 1 1 0 1 0 0 1 0 0 0 0 0 0 0 0 
0 0 0 0 0 0 0 0 0 0 1 0 1 1 1 0 0 1 0 1 0 1 0 1 0 1 0 0 0 0 0 0 0 1 1 0 0 1 0 0 0 1 0 0 1 0 0 0 1 0 0 1 0 0 0 1 0 0 1 0 0 0 1 0 0 1 1 0 0 0 0 0 0 0 1 0 1 0 1 0 1 0 1 0 0 1 1 1 0 1 0 0 0 0 0 0 0 0 0 0 
0 0 0 0 0 0 0 0 0 0 0 0 0 0 0 0 0 1 0 0 0 0 0 1 0 1 0 0 0 0 0 0 0 1 0 0 0 1 0 1 0 0 0 1 1 0 0 0 0 0 0 0 0 0 0 1 1 0 0 0 1 0 1 0 0 0 1 0 0 0 0 0 0 0 1 0 1 0 0 0 0 0 1 0 0 0 0 0 0 0 0 0 0 0 0 0 0 0 0 0 
0 0 0 0 0 0 0 0 0 0 0 0 1 0 0 1 1 1 0 0 1 0 0 1 1 0 0 0 0 1 0 0 1 1 0 1 0 0 0 1 0 1 0 1 1 0 1 1 0 0 0 0 1 1 0 1 1 0 1 0 1 0 0 0 1 0 1 1 0 0 1 0 0 0 0 1 1 0 0 1 0 0 1 1 1 0 0 1 0 0 0 0 0 0 0 0 0 0 0 0 
0 0 0 0 0 0 0 0 0 0 0 0 0 1 1 1 0 0 1 0 0 1 0 1 1 1 1 0 1 1 0 1 0 0 1 0 0 0 0 1 0 1 1 0 0 0 1 0 1 1 1 1 0 1 0 0 0 1 1 0 1 0 0 0 0 1 0 0 1 0 1 1 0 1 1 1 1 0 1 0 0 1 0 0 1 1 1 0 0 0 0 0 0 0 0 0 0 0 0 0 
0 0 0 0 0 0 0 0 0 0 0 0 0 0 0 0 1 1 1 1 0 0 0 0 0 0 0 0 0 1 1 1 0 0 0 1 0 1 0 1 1 0 0 0 0 1 1 0 1 1 1 1 0 1 1 0 0 0 0 1 1 0 1 0 1 0 0 0 1 1 1 0 0 0 0 0 0 0 0 0 1 1 1 1 0 0 0 0 0 0 0 0 0 0 0 0 0 0 0 0 
0 0 0 0 0 0 0 0 0 0 0 0 0 0 0 0 0 0 0 0 1 0 1 1 0 0 0 0 0 1 0 0 0 0 1 0 0 1 1 1 1 0 0 0 0 1 1 0 0 1 1 0 0 1 1 0 0 0 0 1 1 1 1 0 0 1 0 0 0 0 1 0 0 0 0 0 1 1 0 1 0 0 0 0 0 0 0 0 0 0 0 0 0 0 0 0 0 0 0 0 
0 0 0 0 0 0 0 0 0 0 0 0 0 0 0 0 0 0 0 0 0 0 0 0 0 1 1 1 0 1 1 0 0 1 1 0 0 1 0 1 0 1 1 1 1 0 0 0 0 1 1 0 0 0 0 1 1 1 1 0 1 0 1 0 0 1 1 0 0 1 1 0 1 1 1 0 0 0 0 0 0 0 0 0 0 0 0 0 0 0 0 0 0 0 0 0 0 0 0 0 
0 0 0 0 0 0 0 0 0 0 0 0 0 0 0 0 0 0 0 0 0 0 0 0 0 0 0 0 1 0 0 0 1 0 1 1 1 1 1 1 0 0 1 1 0 0 1 1 1 1 1 1 1 1 0 0 1 1 0 0 1 1 1 1 1 1 0 1 0 0 0 1 0 0 0 0 0 0 0 0 0 0 0 0 0 0 0 0 0 0 0 0 0 0 0 0 0 0 0 0 
0 0 0 0 0 0 0 0 0 0 0 0 0 0 0 0 0 0 0 0 0 0 0 0 0 0 0 0 0 0 0 0 0 0 0 0 0 0 0 0 1 1 1 1 1 1 0 0 0 0 0 0 0 0 1 1 1 1 1 1 0 0 0 0 0 0 0 0 0 0 0 0 0 0 0 0 0 0 0 0 0 0 0 0 0 0 0 0 0 0 0 0 0 0 0 0 0 0 0 0 
0 0 0 0 0 0 0 0 0 0 0 0 0 0 0 0 0 0 0 0 0 0 0 0 0 0 0 0 0 0 0 0 0 0 0 0 0 0 0 0 0 0 0 0 0 0 0 0 0 0 0 0 0 0 0 0 0 0 0 0 0 0 0 0 0 0 0 0 0 0 0 0 0 0 0 0 0 0 0 0 0 0 0 0 0 0 0 0 0 0 0 0 0 0 0 0 0 0 0 0 
0 0 0 0 0 0 0 0 0 0 0 0 0 0 0 0 0 0 0 0 0 0 0 0 0 0 0 0 0 0 0 0 0 0 0 0 0 0 0 0 0 0 0 0 0 0 1 0 0 0 0 0 0 1 0 0 0 0 0 0 0 0 0 0 0 0 0 0 0 0 0 0 0 0 0 0 0 0 0 0 0 0 0 0 0 0 0 0 0 0 0 0 0 0 0 0 0 0 0 0 
0 0 0 0 0 0 0 0 0 0 0 0 0 0 0 0 0 0 0 0 0 0 0 0 0 0 0 0 0 0 0 0 0 0 0 0 0 0 0 0 0 0 0 0 0 0 0 0 0 0 0 0 0 0 0 0 0 0 0 0 0 0 0 0 0 0 0 0 0 0 0 0 0 0 0 0 0 0 0 0 0 0 0 0 0 0 0 0 0 0 0 0 0 0 0 0 0 0 0 0 
0 0 0 0 0 0 0 0 0 0 0 0 0 0 0 0 0 0 0 0 0 0 0 0 0 0 0 0 0 0 0 0 0 0 0 0 0 0 0 0 0 0 0 0 0 0 0 0 0 0 0 0 0 0 0 0 0 0 0 0 0 0 0 0 0 0 0 0 0 0 0 0 0 0 0 0 0 0 0 0 0 0 0 0 0 0 0 0 0 0 0 0 0 0 0 0 0 0 0 0 
0 0 0 0 0 0 0 0 0 0 0 0 0 0 0 0 0 0 0 0 0 0 0 0 0 0 0 0 0 0 0 0 0 0 0 0 0 0 0 0 0 0 0 0 0 0 0 0 0 0 0 0 0 0 0 0 0 0 0 0 0 0 0 0 0 0 0 0 0 0 0 0 0 0 0 0 0 0 0 0 0 0 0 0 0 0 0 0 0 0 0 0 0 0 0 0 0 0 0 0 
0 0 0 0 0 0 0 0 0 0 0 0 0 0 0 0 0 0 0 0 0 0 0 0 0 0 0 0 0 0 0 0 0 0 0 0 0 0 0 0 0 0 0 0 0 0 0 0 0 0 0 0 0 0 0 0 0 0 0 0 0 0 0 0 0 0 0 0 0 0 0 0 0 0 0 0 0 0 0 0 0 0 0 0 0 0 0 0 0 0 0 0 0 0 0 0 0 0 0 0 

0 0 0 0 0 0 0 0 0 0 0 0 0 0 0 0 0 0 0 0 0 0 0 0 0 0 0 0 0 0 0 0 0 0 0 0 0 0 0 0 0 0 0 0 0 0 0 0 0 0 0 0 0 0 0 0 0 0 0 0 0 0 0 0 0 0 0 0 0 0 0 0 0 0 0 0 0 0 0 0 0 0 0 0 0 0 0 0 0 0 0 0 0 0 0 0 0 0 0 0 
0 0 0 0 0 0 0 0 0 0 0 0 0 0 0 0 0 0 0 0 0 0 0 0 0 0 0 0 0 0 0 0 0 0 0 0 0 0 0 0 0 0 0 0 0 0 0 0 0 0 0 0 0 0 0 0 0 0 0 0 0 0 0 0 0 0 0 0 0 0 0 0 0 0 0 0 0 0 0 0 0 0 0 0 0 0 0 0 0 0 0 0 0 0 0 0 0 0 0 0 
0 0 0 0 0 0 0 0 0 0 0 0 0 0 0 0 0 0 0 0 0 0 0 0 0 0 0 0 0 0 0 0 0 0 0 0 0 0 0 0 0 0 0 0 0 0 0 0 0 0 0 0 0 0 0 0 0 0 0 0 0 0 0 0 0 0 0 0 0 0 0 0 0 0 0 0 0 0 0 0 0 0 0 0 0 0 0 0 0 0 0 0 0 0 0 0 0 0 0 0 
0 0 0 0 0 0 0 0 0 0 0 0 0 0 0 0 0 0 0 0 0 0 0 0 0 0 0 0 0 0 0 0 0 0 0 0 0 0 0 0 0 0 0 0 0 0 0 0 0 0 0 0 0 0 0 0 0 0 0 0 0 0 0 0 0 0 0 0 0 0 0 0 0 0 0 0 0 0 0 0 0 0 0 0 0 0 0 0 0 0 0 0 0 0 0 0 0 0 0 0 
0 0 0 0 0 0 0 0 0 0 0 0 0 0 0 0 0 0 0 0 0 0 0 0 0 0 0 0 0 0 0 0 0 0 0 0 0 0 0 0 0 0 0 0 0 0 1 0 0 0 0 0 0 1 0 0 0 0 0 0 0 0 0 0 0 0 0 0 0 0 0 0 0 0 0 0 0 0 0 0 0 0 0 0 0 0 0 0 0 0 0 0 0 0 0 0 0 0 0 0 
0 0 0 0 0 0 0 0 0 0 0 0 0 0 0 0 0 0 0 0 0 0 0 0 0 0 0 0 0 0 0 0 0 0 0 0 0 0 0 0 0 0 0 0 0 0 0 0 0 0 0 0 0 0 0 0 0 0 0 0 0 0 0 0 0 0 0 0 0 0 0 0 0 0 0 0 0 0 0 0 0 0 0 0 0 0 0 0 0 0 0 0 0 0 0 0 0 0 0 0 
0 0 0 0 0 0 0 0 0 0 0 0 0 0 0 0 0 0 0 0 0 0 0 0 0 0 0 0 0 0 0 0 0 0 0 0 0 1 1 1 1 0 0 1 0 0 0 0 0 0 0 0 0 0 0 0 1 0 0 1 1 1 1 0 0 0 0 0 0 0 0 0 0 0 0 0 0 0 0 0 0 0 0 0 0 0 0 0 0 0 0 0 0 0 0 0 0 0 0 0 
0 0 0 0 0 0 0 0 0 0 0 0 0 0 0 0 0 0 0 0 0 0 0 0 0 0 0 0 1 1 1 1 1 0 1 1 0 1 0 0 0 0 0 1 0 0 1 1 1 0 0 1 1 1 0 0 1 0 0 0 0 0 1 0 1 1 0 1 1 1 1 1 0 0 0 0 0 0 0 0 0 0 0 0 0 0 0 0 0 0 0 0 0 0 0 0 0 0 0 0 
0 0 0 0 0 0 0 0 0 0 0 0 0 0 0 0 0 0 0 0 0 0 0 0 0 1 1 1 0 1 1 0 0 1 1 0 0 1 1 0 0 0 0 0 1 0 0 0 0 1 1 0 0 0 0 1 0 0 0 0 0 1 1 0 0 1 1 0 0 1 1 0 1 1 1 0 0 0 0 0 0 0 0 0 0 0 0 0 0 0 0 0 0 0 0 0 0 0 0 0 
0 0 0 0 0 0 0 0 0 0 0 0 0 0 0 0 0 0 0 0 0 1 1 1 1 0 0 0 0 1 0 1 0 1 1 1 0 1 1 1 0 1 1 0 0 1 1 0 0 1 1 0 0 1 1 0 0 1 1 0 1 1 1 0 1 1 1 0 1 0 1 0 0 0 0 1 1 1 1 0 0 0 0 0 0 0 0 0 0 0 0 0 0 0 0 0 0 0 0 0 
0 0 0 0 0 0 0 0 0 0 0 0 0 0 0 1 1 1 1 1 0 0 1 0 0 0 0 0 0 0 0 1 0 1 1 1 0 1 1 1 1 0 1 0 0 1 1 0 1 1 1 1 0 1 1 0 0 1 0 1 1 1 1 0 1 1 1 0 1 0 0 0 0 0 0 0 0 1 0 0 1 1 1 1 1 0 0 0 0 0 0 0 0 0 0 0 0 0 0 0 
0 0 0 0 0 0 0 0 0 0 0 0 0 0 1 1 0 0 1 0 0 1 0 0 1 1 1 0 0 1 0 1 1 1 1 0 0 1 1 1 0 1 1 1 0 1 1 0 1 0 0 1 0 1 1 0 1 1 1 0 1 1 1 0 0 1 1 1 1 0 1 0 0 1 1 1 0 0 1 0 0 1 0 0 1 1 0 0 0 0 0 0 0 0 0 0 0 0 0 0 
0 0 0 0 0 0 0 0 0 0 0 0 1 1 0 1 1 1 0 0 1 0 0 1 0 0 0 0 1 1 0 1 1 1 1 1 0 1 1 1 0 1 0 1 1 0 1 1 0 0 0 0 1 1 0 1 1 0 1 0 1 1 1 0 1 1 1 1 1 0 1 1 0 0 0 0 1 0 0 1 0 0 1 1 1 0 1 1 0 0 0 0 0 0 0 0 0 0 0 0 
0 0 0 0 0 0 0 0 0 0 0 1 0 0 0 1 1 1 0 0 0 0 0 1 0 1 0 1 0 0 1 1 1 1 0 1 0 1 1 1 0 1 0 0 1 1 0 0 0 0 0 0 0 0 1 1 0 0 1 0 1 1 1 0 1 0 1 1 1 1 0 0 1 0 1 0 1 0 0 0 0 0 1 1 1 0 0 0 1 0 0 0 0 0 0 0 0 0 0 0 
0 0 0 0 0 0 0 0 0 1 1 0 1 1 1 1 0 0 0 1 1 1 0 0 0 1 0 1 0 0 0 1 1 1 0 1 0 1 1 0 1 0 0 0 1 0 0 0 1 0 0 1 0 0 0 1 0 0 0 1 0 1 1 0 1 0 1 1 1 0 0 0 1 0 1 0 0 0 1 1 1 0 0 0 1 1 1 1 0 1 1 0 0 0 0 0 0 0 0 0 
0 0 0 0 0 0 0 0 1 0 0 1 0 1 1 0 0 0 0 1 0 0 0 1 0 0 1 1 1 1 0 1 0 1 0 1 0 1 0 0 1 0 0 0 1 1 1 1 1 0 0 1 1 1 1 1 0 0 0 1 0 0 1 0 1 0 1 0 1 0 1 1 1 1 0 0 1 0 0 0 1 0 0 0 0 1 1 0 1 0 0 1 0 0 0 0 0 0 0 0 
0 0 0 0 0 0 0 0 1 0 0 1 0 0 0 0 0 0 0 1 0 0 0 0 1 1 0 0 1 0 0 1 1 1 0 0 1 0 0 0 1 0 0 1 0 0 0 0 1 0 0 1 0 0 0 0 1 0 0 1 0 0 0 1 0 0 1 1 1 0 0 1 0 0 1 1 0 0 0 0 1 0 0 0 0 0 0 0 1 0 0 1 0 0 0 0 0 0 0 0 
0 0 0 0 0 0 0 0 0 0 1 0 0 0 1 1 0 0 1 1 1 1 1 1 1 0 1 0 0 0 0 0 0 0 0 1 0 1 1 0 1 0 1 0 1 0 0 0 1 0 0 1 0 0 0 1 0 1 0 1 0 1 1 0 1 0 0 0 0 0 0 0 0 1 0 1 1 1 1 1 1 1 0 0 1 1 0 0 0 1 0 0 0 0 0 0 0 0 0 0 
0 0 0 0 0 1 0 0 0 0 0 0 1 1 0 0 1 0 1 0 0 0 0 0 1 0 1 1 0 0 0 0 1 0 1 0 0 1 1 1 1 0 1 1 0 0 0 0 1 1 1 1 0 0 0 0 1 1 0 1 1 1 1 0 0 1 0 1 0 0 0 0 1 1 0 1 0 0 0 0 0 1 0 1 0 0 1 1 0 0 0 0 0 0 1 0 0 0 0 0 
0 0 0 0 0 1 0 0 1 0 0 0 0 0 0 0 1 0 1 0 0 0 0 0 0 0 1 0 1 0 0 0 0 1 0 0 0 1 0 1 1 1 1 0 0 1 1 1 1 0 0 1 1 1 1 0 0 1 1 1 1 0 1 0 0 0 1 0 0 0 0 1 0 1 0 0 0 0 0 0 0 1 0 1 0 0 0 0 0 0 0 1 0 0 1 0 0 0 0 0 
0 0 0 0 1 0 0 1 0 0 0 0 0 0 0 0 1 1 0 1 0 0 1 0 1 0 0 0 1 1 0 0 0 1 0 0 1 0 0 0 1 1 1 1 1 0 0 0 1 0 0 1 0 0 0 1 1 1 1 1 0 0 0 1 0 0 1 0 0 0 1 1 0 0 0 1 0 1 0 0 1 0 1 1 0 0 0 0 0 0 0 0 1 0 0 1 0 0 0 0 
0 0 0 0 1 0 0 0 0 1 0 1 1 0 0 0 0 0 0 1 0 0 1 0 1 0 0 0 1 0 0 0 1 0 0 0 1 0 0 1 0 1 0 0 0 0 1 1 1 0 0 1 1 1 0 0 0 0 1 0 1 0 0 1 0 0 0 1 0 0 0 1 0 0 0 1 0 1 0 0 1 0 0 0 0 0 0 1 1 0 1 0 0 0 0 1 0 0 0 0 
0 0 1 1 0 0 0 0 0 0 0 0 1 0 1 0 0 0 1 1 0 0 1 0 0 0 0 1 1 0 1 1 1 0 0 0 0 0 1 1 0 1 1 1 1 0 1 0 0 0 0 0 0 1 0 1 1 1 1 0 1 1 0 0 0 0 0 1 1 1 0 1 1 0 0 0 0 1 0 0 1 1 0 0 0 1 0 1 0 0 0 0 0 0 0 0 1 1 0 0 
0 0 0 1 1 0 0 0 0 1 0 0 1 0 0 0 0 0 1 0 0 1 1 0 0 1 1 1 0 0 0 1 0 0 1 0 0 0 0 1 0 1 1 1 0 0 1 0 0 1 1 0 0 1 0 0 1 1 1 0 1 0 0 0 0 1 0 0 1 0 0 0 1 1 1 0 0 1 1 0 0 1 0 0 0 0 0 1 0 0 1 0 0 0 0 1 1 0 0 0 
0 0 0 0 0 0 1 0 0 0 0 0 0 0 1 0 0 1 0 0 0 0 1 1 0 1 0 1 0 0 1 0 0 1 1 0 0 0 0 0 1 1 1 1 1 1 1 1 1 1 1 1 1 1 1 1 1 1 1 1 0 0 0 0 0 1 1 0 0 1 0 0 1 0 1 0 1 1 0 0 0 0 1 0 0 1 0 0 0 0 0 0 0 1 0 0 0 0 0 0 
0 0 0 0 0 0 0 0 0 0 0 0 1 1 1 0 1 1 1 0 0 0 1 0 0 1 0 0 1 0 1 0 1 1 1 0 0 1 1 1 0 0 0 0 1 1 0 0 1 1 1 1 0 0 1 1 0 0 0 0 1 1 1 0 0 1 1 1 0 1 0 1 0 0 1 0 0 1 0 0 0 1 1 1 0 1 1 1 0 0 0 0 0 0 0 0 0 0 0 0 
0 0 0 0 0 0 0 0 0 0 0 0 1 1 1 0 1 1 1 0 0 0 1 0 0 1 0 0 1 0 1 0 1 1 1 0 0 1 1 1 0 0 0 0 1 1 0 0 1 1 1 1 0 0 1 1 0 0 0 0 1 1 1 0 0 1 1 1 0 1 0 1 0 0 1 0 0 1 0 0 0 1 1 1 0 1 1 1 0 0 0 0 0 0 0 0 0 0 0 0 
0 0 0 0 0 0 1 0 0 0 0 0 0 0 1 0 0 1 0 0 0 0 1 1 0 1 0 1 0 0 1 0 0 1 1 0 0 0 0 0 1 1 1 1 1 1 1 1 1 1 1 1 1 1 1 1 1 1 1 1 0 0 0 0 0 1 1 0 0 1 0 0 1 0 1 0 1 1 0 0 0 0 1 0 0 1 0 0 0 0 0 0 0 1 0 0 0 0 0 0 
0 0 0 1 1 0 0 0 0 1 0 0 1 0 0 0 0 0 1 0 0 1 1 0 0 1 1 1 0 0 0 1 0 0 1 0 0 0 0 1 0 1 1 1 0 0 1 0 0 1 1 0 0 1 0 0 1 1 1 0 1 0 0 0 0 1 0 0 1 0 0 0 1 1 1 0 0 1 1 0 0 1 0 0 0 0 0 1 0 0 1 0 0 0 0 1 1 0 0 0 
0 0 1 1 0 0 0 0 0 0 0 0 1 0 1 0 0 0 1 1 0 0 1 0 0 0 0 1 1 0 1 1 1 0 0 0 0 0 1 1 0 1 1 1 1 0 1 0 0 0 0 0 0 1 0 1 1 1 1 0 1 1 0 0 0 0 0 1 1 1 0 1 1 0 0 0 0 1 0 0 1 1 0 0 0 1 0 1 0 0 0 0 0 0 0 0 1 1 0 0 
0 0 0 0 1 0 0 0 0 1 0 1 1 0 0 0 0 0 0 1 0 0 1 0 1 0 0 0 1 0 0 0 1 0 0 0 1 0 0 1 0 1 0 0 0 0 1 1 1 0 0 1 1 1 0 0 0 0 1 0 1 0 0 1 0 0 0 1 0 0 0 1 0 0 0 1 0 1 0 0 1 0 0 0 0 0 0 1 1 0 1 0 0 0 0 1 0 0 0 0 
0 0 0 0 1 0 0 1 0 0 0 0 0 0 0 0 1 1 0 1 0 0 1 0 1 0 0 0 1 1 0 0 0 1 0 0 1 0 0 0 1 1 1 1 1 0 0 0 1 0 0 1 0 0 0 1 1 1 1 1 0 0 0 1 0 0 1 0 0 0 1 1 0 0 0 1 0 1 0 0 1 0 1 1 0 0 0 0 0 0 0 0 1 0 0 1 0 0 0 0 
0 0 0 0 0 1 0 0 1 0 0 0 0 0 0 0 1 0 1 0 0 0 0 0 0 0 1 0 1 0 0 0 0 1 0 0 0 1 0 1 1 1 1 0 0 1 1 1 1 0 0 1 1 1 1 0 0 1 1 1 1 0 1 0 0 0 1 0 0 0 0 1 0 1 0 0 0 0 0 0 0 1 0 1 0 0 0 0 0 0 0 1 0 0 1 0 0 0 0 0 
0 0 0 0 0 1 0 0 0 0 0 0 1 1 0 0 1 0 1 0 0 0 0 0 1 0 1 1 0 0 0 0 1 0 1 0 0 1 1 1 1 0 1 1 0 0 0 0 1 1 1 1 0 0 0 0 1 1 0 1 1 1 1 0 0 1 0 1 0 0 0 0 1 1 0 1 0 0 0 0 0 1 0 1 0 0 1 1 0 0 0 0 0 0 1 0 0 0 0 0 
0 0 0 0 0 0 0 0 0 0 1 0 0 0 1 1 0 0 1 1 1 1 1 1 1 0 1 0 0 0 0 0 0 0 0 1 0 1 1 0 1 0 1 0 1 0 0 0 1 0 0 1 0 0 0 1 0 1 0 1 0 1 1 0 1 0 0 0 0 0 0 0 0 1 0 1 1 1 1 1 1 1 0 0 1 1 0 0 0 1 0 0 0 0 0 0 0 0 0 0 
0 0 0 0 0 0 0 0 1 0 0 1 0 0 0 0 0 0 0 1 0 0 0 0 1 1 0 0 1 0 0 1 1 1 0 0 1 0 0 0 1 0 0 1 0 0 0 0 1 0 0 1 0 0 0 0 1 0 0 1 0 0 0 1 0 0 1 1 1 0 0 1 0 0 1 1 0 0 0 0 1 0 0 0 0 0 0 0 1 0 0 1 0 0 0 0 0 0 0 0 
0 0 0 0 0 0 0 0 1 0 0 1 0 1 1 0 0 0 0 1 0 0 0 1 0 0 1 1 1 1 0 1 0 1 0 1 0 1 0 0 1 0 0 0 1 1 1 1 1 0 0 1 1 1 1 1 0 0 0 1 0 0 1 0 1 0 1 0 1 0 1 1 1 1 0 0 1 0 0 0 1 0 0 0 0 1 1 0 1 0 0 1 0 0 0 0 0 0 0 0 
0 0 0 0 0 0 0 0 0 1 1 0 1 1 1 1 0 0 0 1 1 1 0 0 0 1 0 1 0 0 0 1 1 1 0 1 0 1 1 0 1 0 0 0 1 0 0 0 1 0 0 1 0 0 0 1 0 0 0 1 0 1 1 0 1 0 1 1 1 0 0 0 1 0 1 0 0 0 1 1 1 0 0 0 1 1 1 1 0 1 1 0 0 0 0 0 0 0 0 0 
0 0 0 0 0 0 0 0 0 0 0 1 0 0 0 1 1 1 0 0 0 0 0 1 0 1 0 1 0 0 1 1 1 1 0 1 0 1 1 1 0 1 0 0 1 1 0 0 0 0 0 0 0 0 1 1 0 0 1 0 1 1 1 0 1 0 1 1 1 1 0 0 1 0 1 0 1 0 0 0 0 0 1 1 1 0 0 0 1 0 0 0 0 0 0 0 0 0 0 0 
0 0 0 0 0 0 0 0 0 0 0 0 1 1 0 1 1 1 0 0 1 0 0 1 0 0 0 0 1 1 0 1 1 1 1 1 0 1 1 1 0 1 0 1 1 0 1 1 0 0 0 0 1 1 0 1 1 0 1 0 1 1 1 0 1 1 1 1 1 0 1 1 0 0 0 0 1 0 0 1 0 0 1 1 1 0 1 1 0 0 0 0 0 0 0 0 0 0 0 0 
0 0 0 0 0 0 0 0 0 0 0 0 0 0 1 1 0 0 1 0 0 1 0 0 1 1 1 0 0 1 0 1 1 1 1 0 0 1 1 1 0 1 1 1 0 1 1 0 1 0 0 1 0 1 1 0 1 1 1 0 1 1 1 0 0 1 1 1 1 0 1 0 0 1 1 1 0 0 1 0 0 1 0 0 1 1 0 0 0 0 0 0 0 0 0 0 0 0 0 0 
0 0 0 0 0 0 0 0 0 0 0 0 0 0 0 1 1 1 1 1 0 0 1 0 0 0 0 0 0 0 0 1 0 1 1 1 0 1 1 1 1 0 1 0 0 1 1 0 1 1 1 1 0 1 1 0 0 1 0 1 1 1 1 0 1 1 1 0 1 0 0 0 0 0 0 0 0 1 0 0 1 1 1 1 1 0 0 0 0 0 0 0 0 0 0 0 0 0 0 0 
0 0 0 0 0 0 0 0 0 0 0 0 0 0 0 0 0 0 0 0 0 1 1 1 1 0 0 0 0 1 0 1 0 1 1 1 0 1 1 1 0 1 1 0 0 1 1 0 0 1 1 0 0 1 1 0 0 1 1 0 1 1 1 0 1 1 1 0 1 0 1 0 0 0 0 1 1 1 1 0 0 0 0 0 0 0 0 0 0 0 0 0 0 0 0 0 0 0 0 0 
0 0 0 0 0 0 0 0 0 0 0 0 0 0 0 0 0 0 0 0 0 0 0 0 0 1 1 1 0 1 1 0 0 1 1 0 0 1 1 0 0 0 0 0 1 0 0 0 0 1 1 0 0 0 0 1 0 0 0 0 0 1 1 0 0 1 1 0 0 1 1 0 1 1 1 0 0 0 0 0 0 0 0 0 0 0 0 0 0 0 0 0 0 0 0 0 0 0 0 0 
0 0 0 0 0 0 0 0 0 0 0 0 0 0 0 0 0 0 0 0 0 0 0 0 0 0 0 0 1 1 1 1 1 0 1 1 0 1 0 0 0 0 0 1 0 0 1 1 1 0 0 1 1 1 0 0 1 0 0 0 0 0 1 0 1 1 0 1 1 1 1 1 0 0 0 0 0 0 0 0 0 0 0 0 0 0 0 0 0 0 0 0 0 0 0 0 0 0 0 0 
0 0 0 0 0 0 0 0 0 0 0 0 0 0 0 0 0 0 0 0 0 0 0 0 0 0 0 0 0 0 0 0 0 0 0 0 0 1 1 1 1 0 0 1 0 0 0 0 0 0 0 0 0 0 0 0 1 0 0 1 1 1 1 0 0 0 0 0 0 0 0 0 0 0 0 0 0 0 0 0 0 0 0 0 0 0 0 0 0 0 0 0 0 0 0 0 0 0 0 0 
0 0 0 0 0 0 0 0 0 0 0 0 0 0 0 0 0 0 0 0 0 0 0 0 0 0 0 0 0 0 0 0 0 0 0 0 0 0 0 0 0 0 0 0 0 0 0 0 0 0 0 0 0 0 0 0 0 0 0 0 0 0 0 0 0 0 0 0 0 0 0 0 0 0 0 0 0 0 0 0 0 0 0 0 0 0 0 0 0 0 0 0 0 0 0 0 0 0 0 0 
0 0 0 0 0 0 0 0 0 0 0 0 0 0 0 0 0 0 0 0 0 0 0 0 0 0 0 0 0 0 0 0 0 0 0 0 0 0 0 0 0 0 0 0 0 0 1 0 0 0 0 0 0 1 0 0 0 0 0 0 0 0 0 0 0 0 0 0 0 0 0 0 0 0 0 0 0 0 0 0 0 0 0 0 0 0 0 0 0 0 0 0 0 0 0 0 0 0 0 0 
0 0 0 0 0 0 0 0 0 0 0 0 0 0 0 0 0 0 0 0 0 0 0 0 0 0 0 0 0 0 0 0 0 0 0 0 0 0 0 0 0 0 0 0 0 0 0 0 0 0 0 0 0 0 0 0 0 0 0 0 0 0 0 0 0 0 0 0 0 0 0 0 0 0 0 0 0 0 0 0 0 0 0 0 0 0 0 0 0 0 0 0 0 0 0 0 0 0 0 0 
0 0 0 0 0 0 0 0 0 0 0 0 0 0 0 0 0 0 0 0 0 0 0 0 0 0 0 0 0 0 0 0 0 0 0 0 0 0 0 0 0 0 0 0 0 0 0 0 0 0 0 0 0 0 0 0 0 0 0 0 0 0 0 0 0 0 0 0 0 0 0 0 0 0 0 0 0 0 0 0 0 0 0 0 0 0 0 0 0 0 0 0 0 0 0 0 0 0 0 0 
0 0 0 0 0 0 0 0 0 0 0 0 0 0 0 0 0 0 0 0 0 0 0 0 0 0 0 0 0 0 0 0 0 0 0 0 0 0 0 0 0 0 0 0 0 0 0 0 0 0 0 0 0 0 0 0 0 0 0 0 0 0 0 0 0 0 0 0 0 0 0 0 0 0 0 0 0 0 0 0 0 0 0 0 0 0 0 0 0 0 0 0 0 0 0 0 0 0 0 0 
0 0 0 0 0 0 0 0 0 0 0 0 0 0 0 0 0 0 0 0 0 0 0 0 0 0 0 0 0 0 0 0 0 0 0 0 0 0 0 0 0 0 0 0 0 0 0 0 0 0 0 0 0 0 0 0 0 0 0 0 0 0 0 0 0 0 0 0 0 0 0 0 0 0 0 0 0 0 0 0 0 0 0 0 0 0 0 0 0 0 0 0 0 0 0 0 0 0 0 0 

0 0 0 0 0 0 0 0 0 0 0 0 0 0 0 0 0 0 0 0 0 0 0 0 0 0 0 0 0 0 0 0 0 0 0 0 0 0 0 0 0 0 0 0 0 0 0 0 0 0 0 0 0 0 0 0 0 0 0 0 0 0 0 0 0 0 0 0 0 0 0 0 0 0 0 0 0 0 0 0 0 0 0 0 0 0 0 0 0 0 0 0 0 0 0 0 0 0 0 0 
0 0 0 0 0 0 0 0 0 0 0 0 0 0 0 0 0 0 0 0 0 0 0 0 0 0 0 0 0 0 0 0 0 0 0 0 0 0 0 0 0 0 0 0 0 0 0 0 0 0 0 0 0 0 0 0 0 0 0 0 0 0 0 0 0 0 0 0 0 0 0 0 0 0 0 0 0 0 0 0 0 0 0 0 0 0 0 0 0 0 0 0 0 0 0 0 0 0 0 0 
0 0 0 0 0 0 0 0 0 0 0 0 0 0 0 0 0 0 0 0 0 0 0 0 0 0 0 0 0 0 0 0 0 0 0 0 0 0 0 0 0 0 0 0 0 0 0 0 0 0 0 0 0 0 0 0 0 0 0 0 0 0 0 0 0 0 0 0 0 0 0 0 0 0 0 0 0 0 0 0 0 0 0 0 0 0 0 0 0 0 0 0 0 0 0 0 0 0 0 0 
0 0 0 0 0 0 0 0 0 0 0 0 0 0 0 0 0 0 0 0 0 0 0 0 0 0 0 0 0 0 0 0 0 0 0 0 0 0 0 0 0 0 0 0 0 0 0 0 0 0 0 0 0 0 0 0 0 0 0 0 0 0 0 0 0 0 0 0 0 0 0 0 0 0 0 0 0 0 0 0 0 0 0 0 0 0 0 0 0 0 0 0 0 0 0 0 0 0 0 0 
0 0 0 0 0 0 0 0 0 0 0 0 0 0 0 0 0 0 0 0 0 0 0 0 0 0 0 0 0 0 0 0 0 0 0 0 0 0 0 0 0 0 0 0 0 1 1 0 0 0 0 0 0 1 1 0 0 0 0 0 0 0 0 0 0 0 0 0 0 0 0 0 0 0 0 0 0 0 0 0 0 0 0 0 0 0 0 0 0 0 0 0 0 0 0 0 0 0 0 0 
0 0 0 0 0 0 0 0 0 0 0 0 0 0 0 0 0 0 0 0 0 0 0 0 0 0 0 0 0 0 0 0 0 0 0 0 0 0 0 0 0 0 0 0 0 0 1 0 0 0 0 0 0 1 0 0 0 0 0 0 0 0 0 0 0 0 0 0 0 0 0 0 0 0 0 0 0 0 0 0 0 0 0 0 0 0 0 0 0 0 0 0 0 0 0 0 0 0 0 0 
0 0 0 0 0 0 0 0 0 0 0 0 0 0 0 0 0 0 0 0 0 0 0 0 0 0 0 0 0 0 1 1 0 0 0 0 0 1 0 1 1 1 0 1 0 1 0 0 0 0 0 0 0 0 1 0 1 0 1 1 1 0 1 0 0 0 0 0 1 1 0 0 0 0 0 0 0 0 0 0 0 0 0 0 0 0 0 0 0 0 0 0 0 0 0 0 0 0 0 0 
0 0 0 0 0 0 0 0 0 0 0 0 0 0 0 0 0 0 0 0 0 0 0 0 0 0 0 0 1 0 0 0 1 0 0 0 0 1 0 0 0 0 1 1 0 0 1 1 0 0 0 0 1 1 0 0 1 1 0 0 0 0 1 0 0 0 0 1 0 0 0 1 0 0 0 0 0 0 0 0 0 0 0 0 0 0 0 0 0 0 0 0 0 0 0 0 0 0 0 0 
0 0 0 0 0 0 0 0 0 0 0 0 0 0 0 0 0 0 0 0 0 0 1 1 0 1 1 1 0 0 0 0 0 1 1 0 0 1 1 0 0 0 1 1 1 1 0 0 0 0 0 0 0 0 1 1 1 1 0 0 0 1 1 0 0 1 1 0 0 0 0 0 1 1 1 0 1 1 0 0 0 0 0 0 0 0 0 0 0 0 0 0 0 0 0 0 0 0 0 0 
0 0 0 0 0 0 0 0 0 0 0 0 0 0 0 0 1 1 1 0 1 0 1 1 0 0 0 0 0 1 0 1 0 0 1 0 0 1 0 1 0 0 1 0 0 1 1 0 0 1 1 0 0 1 1 0 0 1 0 0 1 0 1 0 0 1 0 0 1 0 1 0 0 0 0 0 1 1 0 1 0 1 1 1 0 0 0 0 0 0 0 0 0 0 0 0 0 0 0 0 
0 0 0 0 0 0 0 0 0 0 0 0 0 0 0 1 1 1 1 1 0 1 1 0 0 1 0 0 1 0 0 1 1 1 1 0 0 1 0 0 0 0 0 0 0 1 1 0 0 0 0 0 0 1 1 0 0 0 0 0 0 0 1 0 0 1 1 1 1 0 0 1 0 0 1 0 0 1 1 0 1 1 1 1 1 0 0 0 0 0 0 0 0 0 0 0 0 0 0 0 
0 0 0 0 0 0 0 0 0 0 0 0 0 0 0 1 1 0 1 0 0 1 1 1 1 1 1 1 1 0 0 1 1 1 0 0 0 1 0 1 0 0 1 0 0 0 1 1 0 0 0 0 1 1 0 0 0 1 0 0 1 0 1 0 0 0 1 1 1 0 0 1 1 1 1 1 1 1 1 0 0 1 0 1 1 0 0 0 0 0 0 0 0 0 0 0 0 0 0 0 
0 0 0 0 0 0 0 0 0 0 0 0 1 1 0 1 1 1 0 0 1 1 1 1 0 0 1 1 1 1 0 0 1 0 0 0 0 1 1 1 1 1 0 0 1 0 1 1 0 1 1 0 1 1 0 1 0 0 1 1 1 1 1 0 0 0 0 1 0 0 1 1 1 1 0 0 1 1 1 1 0 0 1 1 1 0 1 1 0 0 0 0 0 0 0 0 0 0 0 0 
0 0 0 0 0 0 0 0 0 0 0 1 0 0 1 1 1 1 0 0 0 1 1 1 0 1 1 1 1 0 1 0 1 0 1 0 0 1 1 1 0 1 0 0 1 1 0 0 1 0 0 1 0 0 1 1 0 0 1 0 1 1 1 0 0 1 0 1 0 1 0 1 1 1 1 0 1 1 1 0 0 0 1 1 1 1 0 0 1 0 0 0 0 0 0 0 0 0 0 0 
0 0 0 0 0 0 0 0 0 0 1 1 1 1 1 1 1 0 0 0 1 1 0 1 0 1 1 1 0 1 0 1 1 1 1 1 0 1 0 0 1 0 0 0 1 0 0 0 1 0 0 1 0 0 0 1 0 0 0 1 0 0 1 0 1 1 1 1 1 0 1 0 1 1 1 0 1 0 1 1 0 0 0 1 1 1 1 1 1 1 0 0 0 0 0 0 0 0 0 0 
0 0 0 0 0 0 0 0 0 0 0 1 1 1 1 1 1 1 1 1 1 0 0 1 0 0 1 1 1 1 0 1 0 1 1 1 1 1 1 1 1 0 0 0 1 1 1 1 1 0 0 1 1 1 1 1 0 0 0 1 1 1 1 1 1 1 1 0 1 0 1 1 1 1 0 0 1 0 0 1 1 1 1 1 1 1 1 1 1 0 0 0 0 0 0 0 0 0 0 0 
0 0 0 0 0 0 0 0 0 0 1 1 1 0 0 1 1 1 1 1 1 0 0 0 1 0 1 1 1 0 1 1 1 1 1 1 1 1 1 1 1 0 0 1 1 0 0 0 1 0 0 1 0 0 0 1 1 0 0 1 1 1 1 1 1 1 1 1 1 1 0 1 1 1 0 1 0 0 0 1 1 1 1 1 1 0 0 1 1 1 0 0 0 0 0 0 0 0 0 0 
0 0 0 0 0 0 0 1 1 0 1 0 1 1 1 1 1 0 1 1 1 0 0 1 1 0 1 0 1 0 1 1 1 0 1 1 1 1 1 0 1 0 1 0 1 0 0 0 1 0 0 1 0 0 0 1 0 1 0 1 0 1 1 1 1 1 0 1 1 1 0 1 0 1 0 1 1 0 0 1 1 1 0 1 1 1 1 1 0 1 0 1 1 0 0 0 0 0 0 0 
0 0 0 0 0 0 1 1 1 1 1 1 1 1 0 0 1 1 1 0 0 0 0 1 1 0 1 1 1 0 1 0 1 1 1 0 0 1 0 0 0 0 1 0 1 0 0 0 1 1 1 1 0 0 0 1 0 1 0 0 0 0 1 0 0 1 1 1 0 1 0 1 1 1 0 1 1 0 0 0 0 1 1 1 0 0 1 1 1 1 1 1 1 1 0 0 0 0 0 0 
0 0 0 0 0 1 0 1 1 1 1 1 1 1 1 0 1 1 1 0 0 0 1 1 1 1 1 0 0 0 1 0 0 1 1 0 1 0 0 0 0 0 1 1 0 1 1 1 0 0 0 0 1 1 1 0 1 1 0 0 0 0 0 1 0 1 1 0 0 1 0 0 0 1 1 1 1 1 0 0 0 1 1 1 0 1 1 1 1 1 1 1 1 0 1 0 0 0 0 0 
0 0 0 0 0 0 0 1 1 0 0 1 0 0 1 1 1 1 0 1 0 0 1 0 1 1 0 0 1 1 0 0 0 1 1 0 1 0 0 0 1 1 0 1 0 1 1 0 1 1 1 1 0 1 1 0 1 0 1 1 0 0 0 1 0 1 1 0 0 0 1 1 0 0 1 1 0 1 0 0 1 0 1 1 1 1 0 0 1 0 0 1 1 0 0 0 0 0 0 0 
0 0 0 1 1 0 1 0 0 1 1 1 1 0 0 1 0 0 1 1 0 0 1 0 0 0 0 0 1 0 0 0 0 1 1 1 1 0 0 1 0 1 0 0 0 0 0 1 1 0 0 1 1 0 0 0 0 0 1 0 1 0 0 1 1 1 1 0 0 0 0 1 0 0 0 0 0 1 0 0 1 1 0 0 1 0 0 1 1 1 1 0 0 1 0 1 1 0 0 0 
0 0 1 1 1 1 1 1 1 1 0 0 1 0 1 0 0 0 0 1 0 0 1 0 0 0 0 1 0 0 1 1 1 0 1 1 1 0 1 0 0 0 1 1 1 0 1 0 0 1 1 0 0 1 0 1 1 1 0 0 0 1 0 1 1 1 0 1 1 1 0 0 1 0 0 0 0 1 0 0 1 0 0 0 0 1 0 1 0 0 1 1 1 1 1 1 1 1 0 0 
0 0 1 1 0 0 0 0 1 1 0 0 0 1 1 0 0 0 0 1 0 0 1 0 0 1 0 1 0 1 0 0 0 0 1 0 0 1 1 1 0 1 1 1 0 0 0 0 0 1 1 0 0 0 0 0 1 1 1 0 1 1 1 0 0 1 0 0 0 0 1 0 1 0 1 0 0 1 0 0 1 0 0 0 0 1 1 0 0 0 1 1 0 0 0 0 1 1 0 0 
0 0 0 0 1 1 1 0 0 1 0 0 0 0 0 0 0 1 1 0 0 0 1 1 0 0 0 1 0 0 0 0 0 0 1 0 0 0 0 1 1 1 1 1 1 1 1 1 1 1 1 1 1 1 1 1 1 1 1 1 1 0 0 0 0 1 0 0 0 0 0 0 1 0 0 0 1 1 0 0 0 1 1 0 0 0 0 0 0 0 1 0 0 1 1 1 0 0 0 0 
0 0 0 0 0 1 1 0 0 1 0 0 1 0 0 0 0 0 1 0 0 0 1 0 0 1 0 0 1 0 1 0 1 0 1 0 0 0 1 1 0 0 0 0 0 0 0 0 0 0 0 0 0 0 0 0 0 0 0 0 1 1 0 0 0 1 0 1 0 1 0 1 0 0 1 0 0 1 0 0 0 1 0 0 0 0 0 1 0 0 1 0 0 1 1 0 0 0 0 0 
0 0 0 0 0 1 1 0 0 1 0 0 1 0 0 0 0 0 1 0 0 0 1 0 0 1 0 0 1 0 1 0 1 0 1 0 0 0 1 1 0 0 0 0 0 0 0 0 0 0 0 0 0 0 0 0 0 0 0 0 1 1 0 0 0 1 0 1 0 1 0 1 0 0 1 0 0 1 0 0 0 1 0 0 0 0 0 1 0 0 1 0 0 1 1 0 0 0 0 0 
0 0 0 0 1 1 1 0 0 1 0 0 0 0 0 0 0 1 1 0 0 0 1 1 0 0 0 1 0 0 0 0 0 0 1 0 0 0 0 1 1 1 1 1 1 1 1 1 1 1 1 1 1 1 1 1 1 1 1 1 1 0 0 0 0 1 0 0 0 0 0 0 1 0 0 0 1 1 0 0 0 1 1 0 0 0 0 0 0 0 1 0 0 1 1 1 0 0 0 0 
0 0 1 1 0 0 0 0 1 1 0 0 0 1 1 0 0 0 0 1 0 0 1 0 0 1 0 1 0 1 0 0 0 0 1 0 0 1 1 1 0 1 1 1 0 0 0 0 0 1 1 0 0 0 0 0 1 1 1 0 1 1 1 0 0 1 0 0 0 0 1 0 1 0 1 0 0 1 0 0 1 0 0 0 0 1 1 0 0 0 1 1 0 0 0 0 1 1 0 0 
0 0 1 1 1 1 1 1 1 1 0 0 1 0 1 0 0 0 0 1 0 0 1 0 0 0 0 1 0 0 1 1 1 0 1 1 1 0 1 0 0 0 1 1 1 0 1 0 0 1 1 0 0 1 0 1 1 1 0 0 0 1 0 1 1 1 0 1 1 1 0 0 1 0 0 0 0 1 0 0 1 0 0 0 0 1 0 1 0 0 1 1 1 1 1 1 1 1 0 0 
0 0 0 1 1 0 1 0 0 1 1 1 1 0 0 1 0 0 1 1 0 0 1 0 0 0 0 0 1 0 0 0 0 1 1 1 1 0 0 1 0 1 0 0 0 0 0 1 1 0 0 1 1 0 0 0 0 0 1 0 1 0 0 1 1 1 1 0 0 0 0 1 0 0 0 0 0 1 0 0 1 1 0 0 1 0 0 1 1 1 1 0 0 1 0 1 1 0 0 0 
0 0 0 0 0 0 0 1 1 0 0 1 0 0 1 1 1 1 0 1 0 0 1 0 1 1 0 0 1 1 0 0 0 1 1 0 1 0 0 0 1 1 0 1 0 1 1 0 1 1 1 1 0 1 1 0 1 0 1 1 0 0 0 1 0 1 1 0 0 0 1 1 0 0 1 1 0 1 0 0 1 0 1 1 1 1 0 0 1 0 0 1 1 0 0 0 0 0 0 0 
0 0 0 0 0 1 0 1 1 1 1 1 1 1 1 0 1 1 1 0 0 0 1 1 1 1 1 0 0 0 1 0 0 1 1 0 1 0 0 0 0 0 1 1 0 1 1 1 0 0 0 0 1 1 1 0 1 1 0 0 0 0 0 1 0 1 1 0 0 1 0 0 0 1 1 1 1 1 0 0 0 1 1 1 0 1 1 1 1 1 1 1 1 0 1 0 0 0 0 0 
0 0 0 0 0 0 1 1 1 1 1 1 1 1 0 0 1 1 1 0 0 0 0 1 1 0 1 1 1 0 1 0 1 1 1 0 0 1 0 0 0 0 1 0 1 0 0 0 1 1 1 1 0 0 0 1 0 1 0 0 0 0 1 0 0 1 1 1 0 1 0 1 1 1 0 1 1 0 0 0 0 1 1 1 0 0 1 1 1 1 1 1 1 1 0 0 0 0 0 0 
0 0 0 0 0 0 0 1 1 0 1 0 1 1 1 1 1 0 1 1 1 0 0 1 1 0 1 0 1 0 1 1 1 0 1 1 1 1 1 0 1 0 1 0 1 0 0 0 1 0 0 1 0 0 0 1 0 1 0 1 0 1 1 1 1 1 0 1 1 1 0 1 0 1 0 1 1 0 0 1 1 1 0 1 1 1 1 1 0 1 0 1 1 0 0 0 0 0 0 0 
0 0 0 0 0 0 0 0 0 0 1 1 1 0 0 1 1 1 1 1 1 0 0 0 1 0 1 1 1 0 1 1 1 1 1 1 1 1 1 1 1 0 0 1 1 0 0 0 1 0 0 1 0 0 0 1 1 0 0 1 1 1 1 1 1 1 1 1 1 1 0 1 1 1 0 1 0 0 0 1 1 1 1 1 1 0 0 1 1 1 0 0 0 0 0 0 0 0 0 0 
0 0 0 0 0 0 0 0 0 0 0 1 1 1 1 1 1 1 1 1 1 0 0 1 0 0 1 1 1 1 0 1 0 1 1 1 1 1 1 1 1 0 0 0 1 1 1 1 1 0 0 1 1 1 1 1 0 0 0 1 1 1 1 1 1 1 1 0 1 0 1 1 1 1 0 0 1 0 0 1 1 1 1 1 1 1 1 1 1 0 0 0 0 0 0 0 0 0 0 0 
0 0 0 0 0 0 0 0 0 0 1 1 1 1 1 1 1 0 0 0 1 1 0 1 0 1 1 1 0 1 0 1 1 1 1 1 0 1 0 0 1 0 0 0 1 0 0 0 1 0 0 1 0 0 0 1 0 0 0 1 0 0 1 0 1 1 1 1 1 0 1 0 1 1 1 0 1 0 1 1 0 0 0 1 1 1 1 1 1 1 0 0 0 0 0 0 0 0 0 0 
0 0 0 0 0 0 0 0 0 0 0 1 0 0 1 1 1 1 0 0 0 1 1 1 0 1 1 1 1 0 1 0 1 0 1 0 0 1 1 1 0 1 0 0 1 1 0 0 1 0 0 1 0 0 1 1 0 0 1 0 1 1 1 0 0 1 0 1 0 1 0 1 1 1 1 0 1 1 1 0 0 0 1 1 1 1 0 0 1 0 0 0 0 0 0 0 0 0 0 0 
0 0 0 0 0 0 0 0 0 0 0 0 1 1 0 1 1 1 0 0 1 1 1 1 0 0 1 1 1 1 0 0 1 0 0 0 0 1 1 1 1 1 0 0 1 0 1 1 0 1 1 0 1 1 0 1 0 0 1 1 1 1 1 0 0 0 0 1 0 0 1 1 1 1 0 0 1 1 1 1 0 0 1 1 1 0 1 1 0 0 0 0 0 0 0 0 0 0 0 0 
0 0 0 0 0 0 0 0 0 0 0 0 0 0 0 1 1 0 1 0 0 1 1 1 1 1 1 1 1 0 0 1 1 1 0 0 0 1 0 1 0 0 1 0 0 0 1 1 0 0 0 0 1 1 0 0 0 1 0 0 1 0 1 0 0 0 1 1 1 0 0 1 1 1 1 1 1 1 1 0 0 1 0 1 1 0 0 0 0 0 0 0 0 0 0 0 0 0 0 0 
0 0 0 0 0 0 0 0 0 0 0 0 0 0 0 1 1 1 1 1 0 1 1 0 0 1 0 0 1 0 0 1 1 1 1 0 0 1 0 0 0 0 0 0 0 1 1 0 0 0 0 0 0 1 1 0 0 0 0 0 0 0 1 0 0 1 1 1 1 0 0 1 0 0 1 0 0 1 1 0 1 1 1 1 1 0 0 0 0 0 0 0 0 0 0 0 0 0 0 0 
0 0 0 0 0 0 0 0 0 0 0 0 0 0 0 0 1 1 1 0 1 0 1 1 0 0 0 0 0 1 0 1 0 0 1 0 0 1 0 1 0 0 1 0 0 1 1 0 0 1 1 0 0 1 1 0 0 1 0 0 1 0 1 0 0 1 0 0 1 0 1 0 0 0 0 0 1 1 0 1 0 1 1 1 0 0 0 0 0 0 0 0 0 0 0 0 0 0 0 0 
0 0 0 0 0 0 0 0 0 0 0 0 0 0 0 0 0 0 0 0 0 0 1 1 0 1 1 1 0 0 0 0 0 1 1 0 0 1 1 0 0 0 1 1 1 1 0 0 0 0 0 0 0 0 1 1 1 1 0 0 0 1 1 0 0 1 1 0 0 0 0 0 1 1 1 0 1 1 0 0 0 0 0 0 0 0 0 0 0 0 0 0 0 0 0 0 0 0 0 0 
0 0 0 0 0 0 0 0 0 0 0 0 0 0 0 0 0 0 0 0 0 0 0 0 0 0 0 0 1 0 0 0 1 0 0 0 0 1 0 0 0 0 1 1 0 0 1 1 0 0 0 0 1 1 0 0 1 1 0 0 0 0 1 0 0 0 0 1 0 0 0 1 0 0 0 0 0 0 0 0 0 0 0 0 0 0 0 0 0 0 0 0 0 0 0 0 0 0 0 0 
0 0 0 0 0 0 0 0 0 0 0 0 0 0 0 0 0 0 0 0 0 0 0 0 0 0 0 0 0 0 1 1 0 0 0 0 0 1 0 1 1 1 0 1 0 1 0 0 0 0 0 0 0 0 1 0 1 0 1 1 1 0 1 0 0 0 0 0 1 1 0 0 0 0 0 0 0 0 0 0 0 0 0 0 0 0 0 0 0 0 0 0 0 0 0 0 0 0 0 0 
0 0 0 0 0 0 0 0 0 0 0 0 0 0 0 0 0 0 0 0 0 0 0 0 0 0 0 0 0 0 0 0 0 0 0 0 0 0 0 0 0 0 0 0 0 0 1 0 0 0 0 0 0 1 0 0 0 0 0 0 0 0 0 0 0 0 0 0 0 0 0 0 0 0 0 0 0 0 0 0 0 0 0 0 0 0 0 0 0 0 0 0 0 0 0 0 0 0 0 0 
0 0 0 0 0 0 0 0 0 0 0 0 0 0 0 0 0 0 0 0 0 0 0 0 0 0 0 0 0 0 0 0 0 0 0 0 0 0 0 0 0 0 0 0 0 1 1 0 0 0 0 0 0 1 1 0 0 0 0 0 0 0 0 0 0 0 0 0 0 0 0 0 0 0 0 0 0 0 0 0 0 0 0 0 0 0 0 0 0 0 0 0 0 0 0 0 0 0 0 0 
0 0 0 0 0 0 0 0 0 0 0 0 0 0 0 0 0 0 0 0 0 0 0 0 0 0 0 0 0 0 0 0 0 0 0 0 0 0 0 0 0 0 0 0 0 0 0 0 0 0 0 0 0 0 0 0 0 0 0 0 0 0 0 0 0 0 0 0 0 0 0 0 0 0 0 0 0 0 0 0 0 0 0 0 0 0 0 0 0 0 0 0 0 0 0 0 0 0 0 0 
0 0 0 0 0 0 0 0 0 0 0 0 0 0 0 0 0 0 0 0 0 0 0 0 0 0 0 0 0 0 0 0 0 0 0 0 0 0 0 0 0 0 0 0 0 0 0 0 0 0 0 0 0 0 0 0 0 0 0 0 0 0 0 0 0 0 0 0 0 0 0 0 0 0 0 0 0 0 0 0 0 0 0 0 0 0 0 0 0 0 0 0 0 0 0 0 0 0 0 0 
0 0 0 0 0 0 0 0 0 0 0 0 0 0 0 0 0 0 0 0 0 0 0 0 0 0 0 0 0 0 0 0 0 0 0 0 0 0 0 0 0 0 0 0 0 0 0 0 0 0 0 0 0 0 0 0 0 0 0 0 0 0 0 0 0 0 0 0 0 0 0 0 0 0 0 0 0 0 0 0 0 0 0 0 0 0 0 0 0 0 0 0 0 0 0 0 0 0 0 0 
0 0 0 0 0 0 0 0 0 0 0 0 0 0 0 0 0 0 0 0 0 0 0 0 0 0 0 0 0 0 0 0 0 0 0 0 0 0 0 0 0 0 0 0 0 0 0 0 0 0 0 0 0 0 0 0 0 0 0 0 0 0 0 0 0 0 0 0 0 0 0 0 0 0 0 0 0 0 0 0 0 0 0 0 0 0 0 0 0 0 0 0 0 0 0 0 0 0 0 0 

0 0 0 0 0 0 0 0 0 0 0 0 0 0 0 0 0 0 0 0 0 0 0 0 0 0 0 0 0 0 0 0 0 0 0 0 0 0 0 0 0 0 0 0 0 0 0 0 0 0 0 0 0 0 0 0 0 0 0 0 0 0 0 0 0 0 0 0 0 0 0 0 0 0 0 0 0 0 0 0 0 0 0 0 0 0 0 0 0 0 0 0 0 0 0 0 0 0 0 0 
0 0 0 0 0 0 0 0 0 0 0 0 0 0 0 0 0 0 0 0 0 0 0 0 0 0 0 0 0 0 0 0 0 0 0 0 0 0 0 0 0 0 0 0 0 0 0 0 0 0 0 0 0 0 0 0 0 0 0 0 0 0 0 0 0 0 0 0 0 0 0 0 0 0 0 0 0 0 0 0 0 0 0 0 0 0 0 0 0 0 0 0 0 0 0 0 0 0 0 0 
0 0 0 0 0 0 0 0 0 0 0 0 0 0 0 0 0 0 0 0 0 0 0 0 0 0 0 0 0 0 0 0 0 0 0 0 0 0 0 0 0 0 0 0 0 0 0 0 0 0 0 0 0 0 0 0 0 0 0 0 0 0 0 0 0 0 0 0 0 0 0 0 0 0 0 0 0 0 0 0 0 0 0 0 0 0 0 0 0 0 0 0 0 0 0 0 0 0 0 0 
0 0 0 0 0 0 0 0 0 0 0 0 0 0 0 0 0 0 0 0 0 0 0 0 0 0 0 0 0 0 0 0 0 0 0 0 0 0 0 0 0 0 0 0 0 0 0 0 0 0 0 0 0 0 0 0 0 0 0 0 0 0 0 0 0 0 0 0 0 0 0 0 0 0 0 0 0 0 0 0 0 0 0 0 0 0 0 0 0 0 0 0 0 0 0 0 0 0 0 0 
0 0 0 0 0 0 0 0 0 0 0 0 0 0 0 0 0 0 0 0 0 0 0 0 0 0 0 0 0 0 0 0 0 0 0 0 0 0 0 0 0 0 0 0 0 1 1 0 0 0 0 0 0 1 1 0 0 0 0 0 0 0 0 0 0 0 0 0 0 0 0 0 0 0 0 0 0 0 0 0 0 0 0 0 0 0 0 0 0 0 0 0 0 0 0 0 0 0 0 0 
0 0 0 0 0 0 0 0 0 0 0 0 0 0 0 0 0 0 0 0 0 0 0 0 0 0 0 0 0 0 0 0 0 0 0 0 0 1 0 0 1 0 0 0 0 0 1 1 0 0 0 0 1 1 0 0 0 0 0 1 0 0 1 0 0 0 0 0 0 0 0 0 0 0 0 0 0 0 0 0 0 0 0 0 0 0 0 0 0 0 0 0 0 0 0 0 0 0 0 0 
0 0 0 0 0 0 0 0 0 0 0 0 0 0 0 0 0 0 0 0 0 0 0 0 0 0 0 0 0 0 0 1 1 0 0 0 0 1 1 1 1 1 0 1 0 1 0 1 1 0 0 1 1 0 1 0 1 0 1 1 1 1 1 0 0 0 0 1 1 0 0 0 0 0 0 0 0 0 0 0 0 0 0 0 0 0 0 0 0 0 0 0 0 0 0 0 0 0 0 0 
0 0 0 0 0 0 0 0 0 0 0 0 0 0 0 0 0 0 0 0 0 0 0 0 0 0 0 1 1 0 0 0 1 1 1 0 0 1 0 0 0 0 1 0 0 0 1 0 0 0 0 0 0 1 0 0 0 1 0 0 0 0 1 0 0 1 1 1 0 0 0 1 1 0 0 0 0 0 0 0 0 0 0 0 0 0 0 0 0 0 0 0 0 0 0 0 0 0 0 0 
0 0 0 0 0 0 0 0 0 0 0 0 0 0 0 0 0 0 0 0 0 0 1 1 1 1 1 0 0 0 1 0 0 1 1 0 0 1 1 1 0 0 1 1 1 1 1 0 0 0 0 0 0 1 1 1 1 1 0 0 1 1 1 0 0 1 1 0 0 1 0 0 0 1 1 1 1 1 0 0 0 0 0 0 0 0 0 0 0 0 0 0 0 0 0 0 0 0 0 0 
0 0 0 0 0 0 0 0 0 0 0 0 0 0 0 0 1 1 1 1 1 0 1 0 0 0 0 0 0 0 0 1 0 0 1 0 1 0 0 1 0 0 0 0 0 1 1 0 0 0 0 0 0 1 1 0 0 0 0 0 1 0 0 1 0 1 0 0 1 0 0 0 0 0 0 0 0 1 0 1 1 1 1 1 0 0 0 0 0 0 0 0 0 0 0 0 0 0 0 0 
0 0 0 0 0 0 0 0 0 0 0 0 0 0 1 0 1 0 0 1 0 1 0 0 0 0 0 0 1 0 0 0 0 0 1 0 1 0 0 0 0 0 0 0 0 1 1 0 1 0 0 1 0 1 1 0 0 0 0 0 0 0 0 1 0 1 0 0 0 0 0 1 0 0 0 0 0 0 1 0 1 0 0 1 0 1 0 0 0 0 0 0 0 0 0 0 0 0 0 0 
0 0 0 0 0 0 0 0 0 0 0 0 1 1 0 0 0 0 1 0 0 1 0 1 0 1 0 1 1 1 0 1 1 0 0 0 0 0 0 1 0 0 1 0 0 0 1 0 1 0 0 1 0 1 0 0 0 1 0 0 1 0 0 0 0 0 0 1 1 0 1 1 1 0 1 0 1 0 1 0 0 1 0 0 0 0 1 1 0 0 0 0 0 0 0 0 0 0 0 0 
0 0 0 0 0 0 0 0 0 0 0 1 0 0 0 1 0 0 0 0 1 0 0 1 0 0 0 0 0 0 1 0 1 0 0 0 0 0 0 0 1 1 0 0 1 0 1 1 1 1 1 1 1 1 0 1 0 0 1 1 0 0 0 0 0 0 0 1 0 1 0 0 0 0 0 0 1 0 0 1 0 0 0 0 1 0 0 0 1 0 0 0 0 0 0 0 0 0 0 0 
0 0 0 0 0 0 0 0 0 0 0 0 0 0 1 0 1 0 1 1 0 1 0 1 0 1 0 0 0 0 0 0 1 0 0 0 0 1 1 1 0 1 0 0 0 0 0 0 0 1 1 0 0 0 0 0 0 0 1 0 1 1 1 0 0 0 0 1 0 0 0 0 0 0 1 0 1 0 1 0 1 1 0 1 0 1 0 0 0 0 0 0 0 0 0 0 0 0 0 0 
0 0 0 0 0 0 0 0 1 1 1 1 1 1 1 0 0 0 0 1 1 1 0 1 0 1 0 1 0 0 0 1 0 0 0 0 0 1 0 0 0 1 0 0 0 0 0 0 1 1 1 1 0 0 0 0 0 0 1 0 0 0 1 0 0 0 0 0 1 0 0 0 1 0 1 0 1 0 1 1 1 0 0 0 0 1 1 1 1 1 1 1 0 0 0 0 0 0 0 0 
0 0 0 0 0 0 0 0 0 0 0 1 0 1 1 0 1 1 1 1 1 0 0 1 1 1 0 0 1 0 0 1 0 1 0 0 1 1 1 1 1 0 0 0 1 1 1 1 1 0 0 1 1 1 1 1 0 0 0 1 1 1 1 1 0 0 1 0 1 0 0 1 0 0 1 1 1 0 0 1 1 1 1 1 0 1 1 0 1 0 0 0 0 0 0 0 0 0 0 0 
0 0 0 0 0 0 0 0 0 0 1 0 0 0 0 0 0 1 1 1 0 0 0 1 1 0 0 0 1 0 1 1 0 0 0 1 1 0 1 0 1 0 0 1 0 0 0 0 1 0 0 1 0 0 0 0 1 0 0 1 0 1 0 1 1 0 0 0 1 1 0 1 0 0 0 1 1 0 0 0 1 1 1 0 0 0 0 0 0 1 0 0 0 0 0 0 0 0 0 0 
0 0 0 0 0 0 0 0 0 0 0 0 1 1 1 1 1 0 1 1 1 1 1 1 0 0 1 0 0 0 1 1 1 0 1 1 0 1 0 0 1 0 1 0 1 0 0 0 1 0 0 1 0 0 0 1 0 1 0 1 0 0 1 0 1 1 0 1 1 1 0 0 0 1 0 0 1 1 1 1 1 1 0 1 1 1 1 1 0 0 0 0 0 0 0 0 0 0 0 0 
0 0 0 0 0 0 1 1 1 0 0 1 1 1 0 0 1 1 1 1 0 1 1 1 0 0 1 1 1 1 1 0 1 1 0 0 0 1 1 0 1 0 1 0 1 0 0 0 1 1 1 1 0 0 0 1 0 1 0 1 0 1 1 0 0 0 1 1 0 1 1 1 1 1 0 0 1 1 1 0 1 1 1 1 0 0 1 1 1 0 0 1 1 1 0 0 0 0 0 0 
0 0 0 0 0 1 0 1 0 1 1 1 1 0 1 1 1 1 1 1 0 0 1 1 1 0 1 0 1 1 1 1 1 0 1 0 1 1 0 0 1 0 1 1 1 1 1 1 0 0 0 0 1 1 1 1 1 1 0 1 0 0 1 1 0 1 0 1 1 1 1 1 0 1 0 1 1 1 0 0 1 1 1 1 1 1 0 1 1 1 1 0 1 0 1 0 0 0 0 0 
0 0 0 0 0 0 0 1 1 1 0 1 0 0 1 1 1 1 1 1 0 0 1 1 1 0 1 0 1 1 1 1 1 1 1 0 1 0 0 0 0 1 0 0 0 1 0 0 0 0 0 0 0 0 1 0 0 0 1 0 0 0 0 1 0 1 1 1 1 1 1 1 0 1 0 1 1 1 0 0 1 1 1 1 1 1 0 0 1 0 1 1 1 0 0 0 0 0 0 0 
0 0 0 1 0 0 1 0 0 1 1 1 1 0 1 1 1 0 1 1 0 0 1 0 0 0 1 0 1 0 1 1 1 1 1 1 1 0 0 1 0 1 0 1 1 0 0 1 1 0 0 1 1 0 0 1 1 0 1 0 1 0 0 1 1 1 1 1 1 1 0 1 0 1 0 0 0 1 0 0 1 1 0 1 1 1 0 1 1 1 1 0 0 1 0 0 1 0 0 0 
0 0 1 0 0 1 1 0 0 1 0 0 1 1 1 0 0 0 1 1 0 1 1 0 0 0 1 1 1 1 0 1 1 0 1 1 0 0 0 0 0 0 1 1 0 0 0 0 0 0 0 0 0 0 0 0 1 1 0 0 0 0 0 0 1 1 0 1 1 0 1 1 1 1 0 0 0 1 1 0 1 1 0 0 0 1 1 1 0 0 1 0 0 1 1 0 0 1 0 0 
0 0 1 0 1 0 1 0 0 1 0 1 1 1 0 0 0 1 1 1 0 1 1 0 0 1 0 1 0 1 1 0 0 0 1 1 1 1 1 1 0 1 1 0 0 0 0 0 0 1 1 0 0 0 0 0 0 1 1 0 1 1 1 1 1 1 0 0 0 1 1 0 1 0 1 0 0 1 1 0 1 1 1 0 0 0 1 1 1 0 1 0 0 1 0 1 0 1 0 0 
0 0 0 0 1 1 1 0 1 1 0 1 0 1 1 0 0 1 1 1 1 0 1 0 0 1 0 0 1 1 1 0 0 0 0 0 0 1 0 0 1 0 1 1 1 1 1 1 1 1 1 1 1 1 1 1 1 1 0 1 0 0 1 0 0 0 0 0 0 1 1 1 0 0 1 0 0 1 0 1 1 1 1 0 0 1 1 0 1 0 1 1 0 1 1 1 0 0 0 0 
0 0 1 1 1 0 1 0 1 1 1 1 1 1 1 1 0 0 1 1 0 0 1 0 0 1 0 0 0 0 1 0 1 1 1 0 0 1 1 1 0 0 0 0 0 0 0 0 0 1 1 0 0 0 0 0 0 0 0 0 1 1 1 0 0 1 1 1 0 1 0 0 0 0 1 0 0 1 0 0 1 1 0 0 1 1 1 1 1 1 1 1 0 1 0 1 1 1 0 0 
0 0 1 1 1 0 1 0 1 1 1 1 1 1 1 1 0 0 1 1 0 0 1 0 0 1 0 0 0 0 1 0 1 1 1 0 0 1 1 1 0 0 0 0 0 0 0 0 0 1 1 0 0 0 0 0 0 0 0 0 1 1 1 0 0 1 1 1 0 1 0 0 0 0 1 0 0 1 0 0 1 1 0 0 1 1 1 1 1 1 1 1 0 1 0 1 1 1 0 0 
0 0 0 0 1 1 1 0 1 1 0 1 0 1 1 0 0 1 1 1 1 0 1 0 0 1 0 0 1 1 1 0 0 0 0 0 0 1 0 0 1 0 1 1 1 1 1 1 1 1 1 1 1 1 1 1 1 1 0 1 0 0 1 0 0 0 0 0 0 1 1 1 0 0 1 0 0 1 0 1 1 1 1 0 0 1 1 0 1 0 1 1 0 1 1 1 0 0 0 0 
0 0 1 0 1 0 1 0 0 1 0 1 1 1 0 0 0 1 1 1 0 1 1 0 0 1 0 1 0 1 1 0 0 0 1 1 1 1 1 1 0 1 1 0 0 0 0 0 0 1 1 0 0 0 0 0 0 1 1 0 1 1 1 1 1 1 0 0 0 1 1 0 1 0 1 0 0 1 1 0 1 1 1 0 0 0 1 1 1 0 1 0 0 1 0 1 0 1 0 0 
0 0 1 0 0 1 1 0 0 1 0 0 1 1 1 0 0 0 1 1 0 1 1 0 0 0 1 1 1 1 0 1 1 0 1 1 0 0 0 0 0 0 1 1 0 0 0 0 0 0 0 0 0 0 0 0 1 1 0 0 0 0 0 0 1 1 0 1 1 0 1 1 1 1 0 0 0 1 1 0 1 1 0 0 0 1 1 1 0 0 1 0 0 1 1 0 0 1 0 0 
0 0 0 1 0 0 1 0 0 1 1 1 1 0 1 1 1 0 1 1 0 0 1 0 0 0 1 0 1 0 1 1 1 1 1 1 1 0 0 1 0 1 0 1 1 0 0 1 1 0 0 1 1 0 0 1 1 0 1 0 1 0 0 1 1 1 1 1 1 1 0 1 0 1 0 0 0 1 0 0 1 1 0 1 1 1 0 1 1 1 1 0 0 1 0 0 1 0 0 0 
0 0 0 0 0 0 0 1 1 1 0 1 0 0 1 1 1 1 1 1 0 0 1 1 1 0 1 0 1 1 1 1 1 1 1 0 1 0 0 0 0 1 0 0 0 1 0 0 0 0 0 0 0 0 1 0 0 0 1 0 0 0 0 1 0 1 1 1 1 1 1 1 0 1 0 1 1 1 0 0 1 1 1 1 1 1 0 0 1 0 1 1 1 0 0 0 0 0 0 0 
0 0 0 0 0 1 0 1 0 1 1 1 1 0 1 1 1 1 1 1 0 0 1 1 1 0 1 0 1 1 1 1 1 0 1 0 1 1 0 0 1 0 1 1 1 1 1 1 0 0 0 0 1 1 1 1 1 1 0 1 0 0 1 1 0 1 0 1 1 1 1 1 0 1 0 1 1 1 0 0 1 1 1 1 1 1 0 1 1 1 1 0 1 0 1 0 0 0 0 0 
0 0 0 0 0 0 1 1 1 0 0 1 1 1 0 0 1 1 1 1 0 1 1 1 0 0 1 1 1 1 1 0 1 1 0 0 0 1 1 0 1 0 1 0 1 0 0 0 1 1 1 1 0 0 0 1 0 1 0 1 0 1 1 0 0 0 1 1 0 1 1 1 1 1 0 0 1 1 1 0 1 1 1 1 0 0 1 1 1 0 0 1 1 1 0 0 0 0 0 0 
0 0 0 0 0 0 0 0 0 0 0 0 1 1 1 1 1 0 1 1 1 1 1 1 0 0 1 0 0 0 1 1 1 0 1 1 0 1 0 0 1 0 1 0 1 0 0 0 1 0 0 1 0 0 0 1 0 1 0 1 0 0 1 0 1 1 0 1 1 1 0 0 0 1 0 0 1 1 1 1 1 1 0 1 1 1 1 1 0 0 0 0 0 0 0 0 0 0 0 0 
0 0 0 0 0 0 0 0 0 0 1 0 0 0 0 0 0 1 1 1 0 0 0 1 1 0 0 0 1 0 1 1 0 0 0 1 1 0 1 0 1 0 0 1 0 0 0 0 1 0 0 1 0 0 0 0 1 0 0 1 0 1 0 1 1 0 0 0 1 1 0 1 0 0 0 1 1 0 0 0 1 1 1 0 0 0 0 0 0 1 0 0 0 0 0 0 0 0 0 0 
0 0 0 0 0 0 0 0 0 0 0 1 0 1 1 0 1 1 1 1 1 0 0 1 1 1 0 0 1 0 0 1 0 1 0 0 1 1 1 1 1 0 0 0 1 1 1 1 1 0 0 1 1 1 1 1 0 0 0 1 1 1 1 1 0 0 1 0 1 0 0 1 0 0 1 1 1 0 0 1 1 1 1 1 0 1 1 0 1 0 0 0 0 0 0 0 0 0 0 0 
0 0 0 0 0 0 0 0 1 1 1 1 1 1 1 0 0 0 0 1 1 1 0 1 0 1 0 1 0 0 0 1 0 0 0 0 0 1 0 0 0 1 0 0 0 0 0 0 1 1 1 1 0 0 0 0 0 0 1 0 0 0 1 0 0 0 0 0 1 0 0 0 1 0 1 0 1 0 1 1 1 0 0 0 0 1 1 1 1 1 1 1 0 0 0 0 0 0 0 0 
0 0 0 0 0 0 0 0 0 0 0 0 0 0 1 0 1 0 1 1 0 1 0 1 0 1 0 0 0 0 0 0 1 0 0 0 0 1 1 1 0 1 0 0 0 0 0 0 0 1 1 0 0 0 0 0 0 0 1 0 1 1 1 0 0 0 0 1 0 0 0 0 0 0 1 0 1 0 1 0 1 1 0 1 0 1 0 0 0 0 0 0 0 0 0 0 0 0 0 0 
0 0 0 0 0 0 0 0 0 0 0 1 0 0 0 1 0 0 0 0 1 0 0 1 0 0 0 0 0 0 1 0 1 0 0 0 0 0 0 0 1 1 0 0 1 0 1 1 1 1 1 1 1 1 0 1 0 0 1 1 0 0 0 0 0 0 0 1 0 1 0 0 0 0 0 0 1 0 0 1 0 0 0 0 1 0 0 0 1 0 0 0 0 0 0 0 0 0 0 0 
0 0 0 0 0 0 0 0 0 0 0 0 1 1 0 0 0 0 1 0 0 1 0 1 0 1 0 1 1 1 0 1 1 0 0 0 0 0 0 1 0 0 1 0 0 0 1 0 1 0 0 1 0 1 0 0 0 1 0 0 1 0 0 0 0 0 0 1 1 0 1 1 1 0 1 0 1 0 1 0 0 1 0 0 0 0 1 1 0 0 0 0 0 0 0 0 0 0 0 0 
0 0 0 0 0 0 0 0 0 0 0 0 0 0 1 0 1 0 0 1 0 1 0 0 0 0 0 0 1 0 0 0 0 0 1 0 1 0 0 0 0 0 0 0 0 1 1 0 1 0 0 1 0 1 1 0 0 0 0 0 0 0 0 1 0 1 0 0 0 0 0 1 0 0 0 0 0 0 1 0 1 0 0 1 0 1 0 0 0 0 0 0 0 0 0 0 0 0 0 0 
0 0 0 0 0 0 0 0 0 0 0 0 0 0 0 0 1 1 1 1 1 0 1 0 0 0 0 0 0 0 0 1 0 0 1 0 1 0 0 1 0 0 0 0 0 1 1 0 0 0 0 0 0 1 1 0 0 0 0 0 1 0 0 1 0 1 0 0 1 0 0 0 0 0 0 0 0 1 0 1 1 1 1 1 0 0 0 0 0 0 0 0 0 0 0 0 0 0 0 0 
0 0 0 0 0 0 0 0 0 0 0 0 0 0 0 0 0 0 0 0 0 0 1 1 1 1 1 0 0 0 1 0 0 1 1 0 0 1 1 1 0 0 1 1 1 1 1 0 0 0 0 0 0 1 1 1 1 1 0 0 1 1 1 0 0 1 1 0 0 1 0 0 0 1 1 1 1 1 0 0 0 0 0 0 0 0 0 0 0 0 0 0 0 0 0 0 0 0 0 0 
0 0 0 0 0 0 0 0 0 0 0 0 0 0 0 0 0 0 0 0 0 0 0 0 0 0 0 1 1 0 0 0 1 1 1 0 0 1 0 0 0 0 1 0 0 0 1 0 0 0 0 0 0 1 0 0 0 1 0 0 0 0 1 0 0 1 1 1 0 0 0 1 1 0 0 0 0 0 0 0 0 0 0 0 0 0 0 0 0 0 0 0 0 0 0 0 0 0 0 0 
0 0 0 0 0 0 0 0 0 0 0 0 0 0 0 0 0 0 0 0 0 0 0 0 0 0 0 0 0 0 0 1 1 0 0 0 0 1 1 1 1 1 0 1 0 1 0 1 1 0 0 1 1 0 1 0 1 0 1 1 1 1 1 0 0 0 0 1 1 0 0 0 0 0 0 0 0 0 0 0 0 0 0 0 0 0 0 0 0 0 0 0 0 0 0 0 0 0 0 0 
0 0 0 0 0 0 0 0 0 0 0 0 0 0 0 0 0 0 0 0 0 0 0 0 0 0 0 0 0 0 0 0 0 0 0 0 0 1 0 0 1 0 0 0 0 0 1 1 0 0 0 0 1 1 0 0 0 0 0 1 0 0 1 0 0 0 0 0 0 0 0 0 0 0 0 0 0 0 0 0 0 0 0 0 0 0 0 0 0 0 0 0 0 0 0 0 0 0 0 0 
0 0 0 0 0 0 0 0 0 0 0 0 0 0 0 0 0 0 0 0 0 0 0 0 0 0 0 0 0 0 0 0 0 0 0 0 0 0 0 0 0 0 0 0 0 1 1 0 0 0 0 0 0 1 1 0 0 0 0 0 0 0 0 0 0 0 0 0 0 0 0 0 0 0 0 0 0 0 0 0 0 0 0 0 0 0 0 0 0 0 0 0 0 0 0 0 0 0 0 0 
0 0 0 0 0 0 0 0 0 0 0 0 0 0 0 0 0 0 0 0 0 0 0 0 0 0 0 0 0 0 0 0 0 0 0 0 0 0 0 0 0 0 0 0 0 0 0 0 0 0 0 0 0 0 0 0 0 0 0 0 0 0 0 0 0 0 0 0 0 0 0 0 0 0 0 0 0 0 0 0 0 0 0 0 0 0 0 0 0 0 0 0 0 0 0 0 0 0 0 0 
0 0 0 0 0 0 0 0 0 0 0 0 0 0 0 0 0 0 0 0 0 0 0 0 0 0 0 0 0 0 0 0 0 0 0 0 0 0 0 0 0 0 0 0 0 0 0 0 0 0 0 0 0 0 0 0 0 0 0 0 0 0 0 0 0 0 0 0 0 0 0 0 0 0 0 0 0 0 0 0 0 0 0 0 0 0 0 0 0 0 0 0 0 0 0 0 0 0 0 0 
0 0 0 0 0 0 0 0 0 0 0 0 0 0 0 0 0 0 0 0 0 0 0 0 0 0 0 0 0 0 0 0 0 0 0 0 0 0 0 0 0 0 0 0 0 0 0 0 0 0 0 0 0 0 0 0 0 0 0 0 0 0 0 0 0 0 0 0 0 0 0 0 0 0 0 0 0 0 0 0 0 0 0 0 0 0 0 0 0 0 0 0 0 0 0 0 0 0 0 0 
0 0 0 0 0 0 0 0 0 0 0 0 0 0 0 0 0 0 0 0 0 0 0 0 0 0 0 0 0 0 0 0 0 0 0 0 0 0 0 0 0 0 0 0 0 0 0 0 0 0 0 0 0 0 0 0 0 0 0 0 0 0 0 0 0 0 0 0 0 0 0 0 0 0 0 0 0 0 0 0 0 0 0 0 0 0 0 0 0 0 0 0 0 0 0 0 0 0 0 0 

0 0 0 0 0 0 0 0 0 0 0 0 0 0 0 0 0 0 0 0 0 0 0 0 0 0 0 0 0 0 0 0 0 0 0 0 0 0 0 0 0 0 0 0 0 0 0 0 0 0 0 0 0 0 0 0 0 0 0 0 0 0 0 0 0 0 0 0 0 0 0 0 0 0 0 0 0 0 0 0 0 0 0 0 0 0 0 0 0 0 0 0 0 0 0 0 0 0 0 0 
0 0 0 0 0 0 0 0 0 0 0 0 0 0 0 0 0 0 0 0 0 0 0 0 0 0 0 0 0 0 0 0 0 0 0 0 0 0 0 0 0 0 0 0 0 0 0 0 0 0 0 0 0 0 0 0 0 0 0 0 0 0 0 0 0 0 0 0 0 0 0 0 0 0 0 0 0 0 0 0 0 0 0 0 0 0 0 0 0 0 0 0 0 0 0 0 0 0 0 0 
0 0 0 0 0 0 0 0 0 0 0 0 0 0 0 0 0 0 0 0 0 0 0 0 0 0 0 0 0 0 0 0 0 0 0 0 0 0 0 0 0 0 0 0 0 0 0 0 0 0 0 0 0 0 0 0 0 0 0 0 0 0 0 0 0 0 0 0 0 0 0 0 0 0 0 0 0 0 0 0 0 0 0 0 0 0 0 0 0 0 0 0 0 0 0 0 0 0 0 0 
0 0 0 0 0 0 0 0 0 0 0 0 0 0 0 0 0 0 0 0 0 0 0 0 0 0 0 0 0 0 0 0 0 0 0 0 0 0 0 0 0 0 0 0 0 0 0 0 0 0 0 0 0 0 0 0 0 0 0 0 0 0 0 0 0 0 0 0 0 0 0 0 0 0 0 0 0 0 0 0 0 0 0 0 0 0 0 0 0 0 0 0 0 0 0 0 0 0 0 0 
0 0 0 0 0 0 0 0 0 0 0 0 0 0 0 0 0 0 0 0 0 0 0 0 0 0 0 0 0 0 0 0 0 0 0 0 0 0 0 0 0 0 0 0 0 0 1 0 0 0 0 0 0 1 0 0 0 0 0 0 0 0 0 0 0 0 0 0 0 0 0 0 0 0 0 0 0 0 0 0 0 0 0 0 0 0 0 0 0 0 0 0 0 0 0 0 0 0 0 0 
0 0 0 0 0 0 0 0 0 0 0 0 0 0 0 0 0 0 0 0 0 0 0 0 0 0 0 0 0 0 0 0 0 0 0 0 0 0 1 1 0 1 1 1 0 0 0 1 1 0 0 1 1 0 0 0 1 1 1 0 1 1 0 0 0 0 0 0 0 0 0 0 0 0 0 0 0 0 0 0 0 0 0 0 0 0 0 0 0 0 0 0 0 0 0 0 0 0 0 0 
0 0 0 0 0 0 0 0 0 0 0 0 0 0 0 0 0 0 0 0 0 0 0 0 0 0 0 0 0 0 1 0 0 0 0 1 0 0 0 1 0 0 0 1 0 1 0 1 0 0 0 0 1 0 1 0 1 0 0 0 1 0 0 0 1 0 0 0 0 1 0 0 0 0 0 0 0 0 0 0 0 0 0 0 0 0 0 0 0 0 0 0 0 0 0 0 0 0 0 0 
0 0 0 0 0 0 0 0 0 0 0 0 0 0 0 0 0 0 0 0 0 0 0 0 0 0 0 1 1 1 0 0 1 1 1 0 0 1 0 0 0 0 0 1 0 0 1 1 0 0 0 0 1 1 0 0 1 0 0 0 0 0 1 0 0 1 1 1 0 0 1 1 1 0 0 0 0 0 0 0 0 0 0 0 0 0 0 0 0 0 0 0 0 0 0 0 0 0 0 0 
0 0 0 0 0 0 0 0 0 0 0 0 0 0 0 0 0 0 0 0 0 0 1 1 1 1 1 0 0 0 1 0 0 0 0 0 0 0 0 1 0 0 0 0 1 1 1 0 0 0 0 0 0 1 1 1 0 0 0 0 1 0 0 0 0 0 0 0 0 1 0 0 0 1 1 1 1 1 0 0 0 0 0 0 0 0 0 0 0 0 0 0 0 0 0 0 0 0 0 0 
0 0 0 0 0 0 0 0 0 0 0 0 0 0 0 0 1 1 1 1 1 0 1 0 0 0 0 0 0 1 0 1 0 0 1 0 1 0 0 1 0 0 0 0 0 1 1 0 0 1 1 0 0 1 1 0 0 0 0 0 1 0 0 1 0 1 0 0 1 0 1 0 0 0 0 0 0 1 0 1 1 1 1 1 0 0 0 0 0 0 0 0 0 0 0 0 0 0 0 0 
0 0 0 0 0 0 0 0 0 0 0 0 0 0 1 1 0 0 1 1 0 1 0 0 0 1 0 0 1 0 1 1 0 0 1 0 1 0 0 0 0 0 1 1 0 1 1 0 1 0 0 1 0 1 1 0 1 1 0 0 0 0 0 1 0 1 0 0 1 1 0 1 0 0 1 0 0 0 1 0 1 1 0 0 1 1 0 0 0 0 0 0 0 0 0 0 0 0 0 0 
0 0 0 0 0 0 0 0 0 0 0 0 1 1 0 1 0 0 1 0 0 1 1 1 0 1 0 1 1 1 1 1 0 0 1 0 1 0 0 1 0 0 1 0 1 0 1 1 1 0 0 1 1 1 0 1 0 1 0 0 1 0 0 1 0 1 0 0 1 1 1 1 1 0 1 0 1 1 1 0 0 1 0 0 1 0 1 1 0 0 0 0 0 0 0 0 0 0 0 0 
0 0 0 0 0 0 0 0 0 0 0 0 0 0 0 0 0 1 0 0 0 0 0 1 0 0 0 0 1 1 1 0 1 1 0 0 1 0 0 1 1 1 1 1 1 1 1 1 0 0 0 0 1 1 1 1 1 1 1 1 1 0 0 1 0 0 1 1 0 1 1 1 0 0 0 0 1 0 0 0 0 0 1 0 0 0 0 0 0 0 0 0 0 0 0 0 0 0 0 0 
0 0 0 0 0 0 0 0 0 0 0 0 1 0 1 0 1 0 0 0 0 0 0 1 0 1 0 0 1 0 0 0 0 0 1 1 0 1 1 1 0 1 0 0 1 0 0 0 0 1 1 0 0 0 0 1 0 0 1 0 1 1 1 0 1 1 0 0 0 0 0 1 0 0 1 0 1 0 0 0 0 0 0 1 0 1 0 1 0 0 0 0 0 0 0 0 0 0 0 0 
0 0 0 0 0 0 0 0 1 1 0 1 0 1 1 0 0 0 0 0 1 1 0 1 0 0 0 1 0 1 0 0 0 1 0 0 0 1 0 0 1 1 0 0 0 0 1 1 0 1 1 0 1 1 0 0 0 0 1 1 0 0 1 0 0 0 1 0 0 0 1 0 1 0 0 0 1 0 1 1 0 0 0 0 0 1 1 0 1 0 1 1 0 0 0 0 0 0 0 0 
0 0 0 0 0 0 0 0 0 0 1 1 0 1 0 0 0 0 0 0 0 0 1 0 0 0 0 0 1 1 0 0 0 1 0 1 0 0 0 1 1 0 0 0 1 1 0 1 1 0 0 1 1 0 1 1 0 0 0 1 1 0 0 0 1 0 1 0 0 0 1 1 0 0 0 0 0 1 0 0 0 0 0 0 0 0 1 0 1 1 0 0 0 0 0 0 0 0 0 0 
0 0 0 0 0 0 0 0 0 0 0 1 0 0 0 0 0 0 0 0 0 0 0 0 0 0 1 0 1 0 1 1 1 1 0 1 0 1 1 0 0 0 0 1 0 0 0 0 1 0 0 1 0 0 0 0 1 0 0 0 0 1 1 0 1 0 1 1 1 1 0 1 0 1 0 0 0 0 0 0 0 0 0 0 0 0 0 0 1 0 0 0 0 0 0 0 0 0 0 0 
0 0 0 0 0 0 1 0 0 1 0 0 0 1 1 1 0 0 1 0 1 1 0 0 1 0 1 0 1 0 0 0 1 0 1 1 1 1 0 0 0 0 1 1 1 0 0 0 0 0 0 0 0 0 0 1 1 1 0 0 0 0 1 1 1 1 0 1 0 0 0 1 0 1 0 1 0 0 1 1 0 1 0 0 1 1 1 0 0 0 1 0 0 1 0 0 0 0 0 0 
0 0 0 0 0 0 0 1 1 1 0 1 0 0 0 0 0 0 1 0 0 0 0 1 1 0 0 0 1 0 0 0 1 1 0 0 0 1 0 0 0 0 0 0 1 0 0 0 0 1 1 0 0 0 0 1 0 0 0 0 0 0 1 0 0 0 1 1 0 0 0 1 0 0 0 1 1 0 0 0 0 1 0 0 0 0 0 0 1 0 1 1 1 0 0 0 0 0 0 0 
0 0 0 0 0 0 0 0 0 0 1 1 0 0 0 0 1 1 0 0 0 0 1 1 0 0 0 0 1 0 1 0 1 0 0 0 1 0 0 0 1 1 1 1 0 1 1 0 1 1 1 1 0 1 1 0 1 1 1 1 0 0 0 1 0 0 0 1 0 1 0 1 0 0 0 0 1 1 0 0 0 0 1 1 0 0 0 0 1 1 0 0 0 0 0 0 0 0 0 0 
0 0 0 0 1 0 0 0 0 0 0 0 0 0 1 0 1 0 0 1 0 0 1 0 0 0 0 0 1 1 1 0 1 0 0 0 1 0 0 0 0 1 0 0 0 0 0 0 1 1 1 1 0 0 0 0 0 0 1 0 0 0 0 1 0 0 0 1 0 1 1 1 0 0 0 0 0 1 0 0 1 0 0 1 0 1 0 0 0 0 0 0 0 0 0 1 0 0 0 0 
0 0 1 1 0 0 1 0 0 0 1 0 0 0 1 0 0 1 0 1 0 0 1 0 1 1 0 0 1 0 1 0 1 1 0 1 1 0 0 1 0 1 1 1 1 0 0 1 0 1 1 0 1 0 0 1 1 1 1 0 1 0 0 1 1 0 1 1 0 1 0 1 0 0 1 1 0 1 0 0 1 0 1 0 0 1 0 0 0 1 0 0 0 1 0 0 1 1 0 0 
1 0 0 0 0 0 0 0 0 0 0 0 1 1 1 0 0 0 1 1 0 1 1 0 0 1 1 1 1 0 1 1 1 0 0 1 1 0 1 1 0 0 1 0 0 0 0 0 0 1 1 0 0 0 0 0 0 1 0 0 1 1 0 1 1 0 0 1 1 1 0 1 1 1 1 0 0 1 1 0 1 1 0 0 0 1 1 1 0 0 0 0 0 0 0 0 0 0 0 1 
1 0 0 0 0 0 0 0 0 0 0 0 0 0 1 0 0 1 0 1 1 1 1 0 1 1 0 1 1 1 1 0 0 0 1 1 0 1 0 1 0 1 1 0 0 0 0 0 0 1 1 0 0 0 0 0 0 1 1 0 1 0 1 0 1 1 0 0 0 1 1 1 1 0 1 1 0 1 1 1 1 0 1 0 0 1 0 0 0 0 0 0 0 0 0 0 0 0 0 1 
0 1 0 0 0 1 1 0 1 0 0 0 0 0 1 0 0 1 1 0 1 0 1 1 1 1 0 1 1 1 1 0 0 1 1 0 0 0 0 0 1 1 1 1 1 1 1 0 1 1 1 1 0 1 1 1 1 1 1 1 0 0 0 0 0 1 1 0 0 1 1 1 1 0 1 1 1 1 0 1 0 1 1 0 0 1 0 0 0 0 0 1 0 1 1 0 0 0 1 0 
0 1 1 0 0 0 1 0 0 0 0 1 1 0 0 1 1 1 0 0 1 0 1 0 0 1 1 1 1 1 1 1 1 0 1 0 0 1 1 1 1 0 0 0 0 0 0 0 0 0 0 0 0 0 0 0 0 0 0 1 1 1 1 0 0 1 0 1 1 1 1 1 1 1 1 0 0 1 0 1 0 0 1 1 1 0 0 1 1 0 0 0 0 1 0 0 0 1 1 0 
0 1 1 0 0 0 1 0 0 0 0 1 1 0 0 1 1 1 0 0 1 0 1 0 0 1 1 1 1 1 1 1 1 0 1 0 0 1 1 1 1 0 0 0 0 0 0 0 0 0 0 0 0 0 0 0 0 0 0 1 1 1 1 0 0 1 0 1 1 1 1 1 1 1 1 0 0 1 0 1 0 0 1 1 1 0 0 1 1 0 0 0 0 1 0 0 0 1 1 0 
0 1 0 0 0 1 1 0 1 0 0 0 0 0 1 0 0 1 1 0 1 0 1 1 1 1 0 1 1 1 1 0 0 1 1 0 0 0 0 0 1 1 1 1 1 1 1 0 1 1 1 1 0 1 1 1 1 1 1 1 0 0 0 0 0 1 1 0 0 1 1 1 1 0 1 1 1 1 0 1 0 1 1 0 0 1 0 0 0 0 0 1 0 1 1 0 0 0 1 0 
1 0 0 0 0 0 0 0 0 0 0 0 0 0 1 0 0 1 0 1 1 1 1 0 1 1 0 1 1 1 1 0 0 0 1 1 0 1 0 1 0 1 1 0 0 0 0 0 0 1 1 0 0 0 0 0 0 1 1 0 1 0 1 0 1 1 0 0 0 1 1 1 1 0 1 1 0 1 1 1 1 0 1 0 0 1 0 0 0 0 0 0 0 0 0 0 0 0 0 1 
1 0 0 0 0 0 0 0 0 0 0 0 1 1 1 0 0 0 1 1 0 1 1 0 0 1 1 1 1 0 1 1 1 0 0 1 1 0 1 1 0 0 1 0 0 0 0 0 0 1 1 0 0 0 0 0 0 1 0 0 1 1 0 1 1 0 0 1 1 1 0 1 1 1 1 0 0 1 1 0 1 1 0 0 0 1 1 1 0 0 0 0 0 0 0 0 0 0 0 1 
0 0 1 1 0 0 1 0 0 0 1 0 0 0 1 0 0 1 0 1 0 0 1 0 1 1 0 0 1 0 1 0 1 1 0 1 1 0 0 1 0 1 1 1 1 0 0 1 0 1 1 0 1 0 0 1 1 1 1 0 1 0 0 1 1 0 1 1 0 1 0 1 0 0 1 1 0 1 0 0 1 0 1 0 0 1 0 0 0 1 0 0 0 1 0 0 1 1 0 0 
0 0 0 0 1 0 0 0 0 0 0 0 0 0 1 0 1 0 0 1 0 0 1 0 0 0 0 0 1 1 1 0 1 0 0 0 1 0 0 0 0 1 0 0 0 0 0 0 1 1 1 1 0 0 0 0 0 0 1 0 0 0 0 1 0 0 0 1 0 1 1 1 0 0 0 0 0 1 0 0 1 0 0 1 0 1 0 0 0 0 0 0 0 0 0 1 0 0 0 0 
0 0 0 0 0 0 0 0 0 0 1 1 0 0 0 0 1 1 0 0 0 0 1 1 0 0 0 0 1 0 1 0 1 0 0 0 1 0 0 0 1 1 1 1 0 1 1 0 1 1 1 1 0 1 1 0 1 1 1 1 0 0 0 1 0 0 0 1 0 1 0 1 0 0 0 0 1 1 0 0 0 0 1 1 0 0 0 0 1 1 0 0 0 0 0 0 0 0 0 0 
0 0 0 0 0 0 0 1 1 1 0 1 0 0 0 0 0 0 1 0 0 0 0 1 1 0 0 0 1 0 0 0 1 1 0 0 0 1 0 0 0 0 0 0 1 0 0 0 0 1 1 0 0 0 0 1 0 0 0 0 0 0 1 0 0 0 1 1 0 0 0 1 0 0 0 1 1 0 0 0 0 1 0 0 0 0 0 0 1 0 1 1 1 0 0 0 0 0 0 0 
0 0 0 0 0 0 1 0 0 1 0 0 0 1 1 1 0 0 1 0 1 1 0 0 1 0 1 0 1 0 0 0 1 0 1 1 1 1 0 0 0 0 1 1 1 0 0 0 0 0 0 0 0 0 0 1 1 1 0 0 0 0 1 1 1 1 0 1 0 0 0 1 0 1 0 1 0 0 1 1 0 1 0 0 1 1 1 0 0 0 1 0 0 1 0 0 0 0 0 0 
0 0 0 0 0 0 0 0 0 0 0 1 0 0 0 0 0 0 0 0 0 0 0 0 0 0 1 0 1 0 1 1 1 1 0 1 0 1 1 0 0 0 0 1 0 0 0 0 1 0 0 1 0 0 0 0 1 0 0 0 0 1 1 0 1 0 1 1 1 1 0 1 0 1 0 0 0 0 0 0 0 0 0 0 0 0 0 0 1 0 0 0 0 0 0 0 0 0 0 0 
0 0 0 0 0 0 0 0 0 0 1 1 0 1 0 0 0 0 0 0 0 0 1 0 0 0 0 0 1 1 0 0 0 1 0 1 0 0 0 1 1 0 0 0 1 1 0 1 1 0 0 1 1 0 1 1 0 0 0 1 1 0 0 0 1 0 1 0 0 0 1 1 0 0 0 0 0 1 0 0 0 0 0 0 0 0 1 0 1 1 0 0 0 0 0 0 0 0 0 0 
0 0 0 0 0 0 0 0 1 1 0 1 0 1 1 0 0 0 0 0 1 1 0 1 0 0 0 1 0 1 0 0 0 1 0 0 0 1 0 0 1 1 0 0 0 0 1 1 0 1 1 0 1 1 0 0 0 0 1 1 0 0 1 0 0 0 1 0 0 0 1 0 1 0 0 0 1 0 1 1 0 0 0 0 0 1 1 0 1 0 1 1 0 0 0 0 0 0 0 0 
0 0 0 0 0 0 0 0 0 0 0 0 1 0 1 0 1 0 0 0 0 0 0 1 0 1 0 0 1 0 0 0 0 0 1 1 0 1 1 1 0 1 0 0 1 0 0 0 0 1 1 0 0 0 0 1 0 0 1 0 1 1 1 0 1 1 0 0 0 0 0 1 0 0 1 0 1 0 0 0 0 0 0 1 0 1 0 1 0 0 0 0 0 0 0 0 0 0 0 0 
0 0 0 0 0 0 0 0 0 0 0 0 0 0 0 0 0 1 0 0 0 0 0 1 0 0 0 0 1 1 1 0 1 1 0 0 1 0 0 1 1 1 1 1 1 1 1 1 0 0 0 0 1 1 1 1 1 1 1 1 1 0 0 1 0 0 1 1 0 1 1 1 0 0 0 0 1 0 0 0 0 0 1 0 0 0 0 0 0 0 0 0 0 0 0 0 0 0 0 0 
0 0 0 0 0 0 0 0 0 0 0 0 1 1 0 1 0 0 1 0 0 1 1 1 0 1 0 1 1 1 1 1 0 0 1 0 1 0 0 1 0 0 1 0 1 0 1 1 1 0 0 1 1 1 0 1 0 1 0 0 1 0 0 1 0 1 0 0 1 1 1 1 1 0 1 0 1 1 1 0 0 1 0 0 1 0 1 1 0 0 0 0 0 0 0 0 0 0 0 0 
0 0 0 0 0 0 0 0 0 0 0 0 0 0 1 1 0 0 1 1 0 1 0 0 0 1 0 0 1 0 1 1 0 0 1 0 1 0 0 0 0 0 1 1 0 1 1 0 1 0 0 1 0 1 1 0 1 1 0 0 0 0 0 1 0 1 0 0 1 1 0 1 0 0 1 0 0 0 1 0 1 1 0 0 1 1 0 0 0 0 0 0 0 0 0 0 0 0 0 0 
0 0 0 0 0 0 0 0 0 0 0 0 0 0 0 0 1 1 1 1 1 0 1 0 0 0 0 0 0 1 0 1 0 0 1 0 1 0 0 1 0 0 0 0 0 1 1 0 0 1 1 0 0 1 1 0 0 0 0 0 1 0 0 1 0 1 0 0 1 0 1 0 0 0 0 0 0 1 0 1 1 1 1 1 0 0 0 0 0 0 0 0 0 0 0 0 0 0 0 0 
0 0 0 0 0 0 0 0 0 0 0 0 0 0 0 0 0 0 0 0 0 0 1 1 1 1 1 0 0 0 1 0 0 0 0 0 0 0 0 1 0 0 0 0 1 1 1 0 0 0 0 0 0 1 1 1 0 0 0 0 1 0 0 0 0 0 0 0 0 1 0 0 0 1 1 1 1 1 0 0 0 0 0 0 0 0 0 0 0 0 0 0 0 0 0 0 0 0 0 0 
0 0 0 0 0 0 0 0 0 0 0 0 0 0 0 0 0 0 0 0 0 0 0 0 0 0 0 1 1 1 0 0 1 1 1 0 0 1 0 0 0 0 0 1 0 0 1 1 0 0 0 0 1 1 0 0 1 0 0 0 0 0 1 0 0 1 1 1 0 0 1 1 1 0 0 0 0 0 0 0 0 0 0 0 0 0 0 0 0 0 0 0 0 0 0 0 0 0 0 0 
0 0 0 0 0 0 0 0 0 0 0 0 0 0 0 0 0 0 0 0 0 0 0 0 0 0 0 0 0 0 1 0 0 0 0 1 0 0 0 1 0 0 0 1 0 1 0 1 0 0 0 0 1 0 1 0 1 0 0 0 1 0 0 0 1 0 0 0 0 1 0 0 0 0 0 0 0 0 0 0 0 0 0 0 0 0 0 0 0 0 0 0 0 0 0 0 0 0 0 0 
0 0 0 0 0 0 0 0 0 0 0 0 0 0 0 0 0 0 0 0 0 0 0 0 0 0 0 0 0 0 0 0 0 0 0 0 0 0 1 1 0 1 1 1 0 0 0 1 1 0 0 1 1 0 0 0 1 1 1 0 1 1 0 0 0 0 0 0 0 0 0 0 0 0 0 0 0 0 0 0 0 0 0 0 0 0 0 0 0 0 0 0 0 0 0 0 0 0 0 0 
0 0 0 0 0 0 0 0 0 0 0 0 0 0 0 0 0 0 0 0 0 0 0 0 0 0 0 0 0 0 0 0 0 0 0 0 0 0 0 0 0 0 0 0 0 0 1 0 0 0 0 0 0 1 0 0 0 0 0 0 0 0 0 0 0 0 0 0 0 0 0 0 0 0 0 0 0 0 0 0 0 0 0 0 0 0 0 0 0 0 0 0 0 0 0 0 0 0 0 0 
0 0 0 0 0 0 0 0 0 0 0 0 0 0 0 0 0 0 0 0 0 0 0 0 0 0 0 0 0 0 0 0 0 0 0 0 0 0 0 0 0 0 0 0 0 0 0 0 0 0 0 0 0 0 0 0 0 0 0 0 0 0 0 0 0 0 0 0 0 0 0 0 0 0 0 0 0 0 0 0 0 0 0 0 0 0 0 0 0 0 0 0 0 0 0 0 0 0 0 0 
0 0 0 0 0 0 0 0 0 0 0 0 0 0 0 0 0 0 0 0 0 0 0 0 0 0 0 0 0 0 0 0 0 0 0 0 0 0 0 0 0 0 0 0 0 0 0 0 0 0 0 0 0 0 0 0 0 0 0 0 0 0 0 0 0 0 0 0 0 0 0 0 0 0 0 0 0 0 0 0 0 0 0 0 0 0 0 0 0 0 0 0 0 0 0 0 0 0 0 0 
0 0 0 0 0 0 0 0 0 0 0 0 0 0 0 0 0 0 0 0 0 0 0 0 0 0 0 0 0 0 0 0 0 0 0 0 0 0 0 0 0 0 0 0 0 0 0 0 0 0 0 0 0 0 0 0 0 0 0 0 0 0 0 0 0 0 0 0 0 0 0 0 0 0 0 0 0 0 0 0 0 0 0 0 0 0 0 0 0 0 0 0 0 0 0 0 0 0 0 0 
0 0 0 0 0 0 0 0 0 0 0 0 0 0 0 0 0 0 0 0 0 0 0 0 0 0 0 0 0 0 0 0 0 0 0 0 0 0 0 0 0 0 0 0 0 0 0 0 0 0 0 0 0 0 0 0 0 0 0 0 0 0 0 0 0 0 0 0 0 0 0 0 0 0 0 0 0 0 0 0 0 0 0 0 0 0 0 0 0 0 0 0 0 0 0 0 0 0 0 0 

0 0 0 0 0 0 0 0 0 0 0 0 0 0 0 0 0 0 0 0 0 0 0 0 0 0 0 0 0 0 0 0 0 0 0 0 0 0 0 0 0 0 0 0 0 0 0 0 0 0 0 0 0 0 0 0 0 0 0 0 0 0 0 0 0 0 0 0 0 0 0 0 0 0 0 0 0 0 0 0 0 0 0 0 0 0 0 0 0 0 0 0 0 0 0 0 0 0 0 0 
0 0 0 0 0 0 0 0 0 0 0 0 0 0 0 0 0 0 0 0 0 0 0 0 0 0 0 0 0 0 0 0 0 0 0 0 0 0 0 0 0 0 0 0 0 0 0 0 0 0 0 0 0 0 0 0 0 0 0 0 0 0 0 0 0 0 0 0 0 0 0 0 0 0 0 0 0 0 0 0 0 0 0 0 0 0 0 0 0 0 0 0 0 0 0 0 0 0 0 0 
0 0 0 0 0 0 0 0 0 0 0 0 0 0 0 0 0 0 0 0 0 0 0 0 0 0 0 0 0 0 0 0 0 0 0 0 0 0 0 0 0 0 0 0 0 0 0 0 0 0 0 0 0 0 0 0 0 0 0 0 0 0 0 0 0 0 0 0 0 0 0 0 0 0 0 0 0 0 0 0 0 0 0 0 0 0 0 0 0 0 0 0 0 0 0 0 0 0 0 0 
0 0 0 0 0 0 0 0 0 0 0 0 0 0 0 0 0 0 0 0 0 0 0 0 0 0 0 0 0 0 0 0 0 0 0 0 0 0 0 0 0 0 0 0 0 0 0 0 0 0 0 0 0 0 0 0 0 0 0 0 0 0 0 0 0 0 0 0 0 0 0 0 0 0 0 0 0 0 0 0 0 0 0 0 0 0 0 0 0 0 0 0 0 0 0 0 0 0 0 0 
0 0 0 0 0 0 0 0 0 0 0 0 0 0 0 0 0 0 0 0 0 0 0 0 0 0 0 0 0 0 0 0 0 0 0 0 0 0 0 0 0 0 0 0 0 0 1 0 0 0 0 0 0 1 0 0 0 0 0 0 0 0 0 0 0 0 0 0 0 0 0 0 0 0 0 0 0 0 0 0 0 0 0 0 0 0 0 0 0 0 0 0 0 0 0 0 0 0 0 0 
0 0 0 0 0 0 0 0 0 0 0 0 0 0 0 0 0 0 0 0 0 0 0 0 0 0 0 0 0 0 0 0 0 0 0 0 0 0 0 0 0 0 1 1 1 0 0 1 0 1 1 0 1 0 0 1 1 1 0 0 0 0 0 0 0 0 0 0 0 0 0 0 0 0 0 0 0 0 0 0 0 0 0 0 0 0 0 0 0 0 0 0 0 0 0 0 0 0 0 0 
0 0 0 0 0 0 0 0 0 0 0 0 0 0 0 0 0 0 0 0 0 0 0 0 0 0 0 0 0 0 0 0 0 0 1 1 1 1 1 1 1 1 1 1 0 1 1 0 0 0 0 0 0 1 1 0 1 1 1 1 1 1 1 1 1 1 0 0 0 0 0 0 0 0 0 0 0 0 0 0 0 0 0 0 0 0 0 0 0 0 0 0 0 0 0 0 0 0 0 0 
0 0 0 0 0 0 0 0 0 0 0 0 0 0 0 0 0 0 0 0 0 0 0 0 0 0 0 1 1 1 0 0 0 1 1 0 0 1 0 0 0 0 1 1 1 0 1 1 1 1 1 1 1 1 0 1 1 1 0 0 0 0 1 0 0 1 1 0 0 0 1 1 1 0 0 0 0 0 0 0 0 0 0 0 0 0 0 0 0 0 0 0 0 0 0 0 0 0 0 0 
0 0 0 0 0 0 0 0 0 0 0 0 0 0 0 0 0 0 0 0 1 1 1 0 1 1 1 0 0 1 1 0 0 0 0 0 0 1 1 1 1 1 1 1 1 1 1 0 0 1 1 0 0 1 1 1 1 1 1 1 1 1 1 0 0 0 0 0 0 1 1 0 0 1 1 1 0 1 1 1 0 0 0 0 0 0 0 0 0 0 0 0 0 0 0 0 0 0 0 0 
0 0 0 0 0 0 0 0 0 0 0 0 0 0 0 0 0 0 1 1 0 0 1 0 0 0 0 0 0 1 0 1 0 0 1 0 1 0 0 1 1 0 1 0 0 1 1 0 0 1 1 0 0 1 1 0 0 1 0 1 1 0 0 1 0 1 0 0 1 0 1 0 0 0 0 0 0 1 0 0 1 1 0 0 0 0 0 0 0 0 0 0 0 0 0 0 0 0 0 0 
0 0 0 0 0 0 0 0 0 0 0 0 0 0 1 0 0 0 1 1 0 1 1 1 0 1 0 0 1 0 1 1 0 0 1 0 1 0 0 0 1 1 1 0 0 1 1 0 1 1 1 1 0 1 1 0 0 1 1 1 0 0 0 1 0 1 0 0 1 1 0 1 0 0 1 0 1 1 1 0 1 1 0 0 0 1 0 0 0 0 0 0 0 0 0 0 0 0 0 0 
0 0 0 0 0 0 0 0 0 0 0 0 1 1 0 0 0 1 1 0 0 1 1 1 1 1 0 1 0 1 1 0 1 0 1 0 1 0 1 1 1 0 1 1 1 0 1 1 1 1 1 1 1 1 0 1 1 1 0 1 1 1 0 1 0 1 0 1 0 1 1 0 1 0 1 1 1 1 1 0 0 1 1 0 0 0 1 1 0 0 0 0 0 0 0 0 0 0 0 0 
0 0 0 0 0 0 0 0 0 0 0 0 0 0 1 0 1 0 0 0 0 0 0 1 0 1 0 0 0 0 1 0 1 1 0 0 1 0 0 1 0 1 0 1 1 0 1 1 1 1 1 1 1 1 0 1 1 0 1 0 1 0 0 1 0 0 1 1 0 1 0 0 0 0 1 0 1 0 0 0 0 0 0 1 0 1 0 0 0 0 0 0 0 0 0 0 0 0 0 0 
0 0 0 0 0 0 0 0 0 1 0 0 1 0 1 0 1 0 0 0 0 0 0 1 0 1 1 0 1 0 0 0 0 0 1 1 0 1 1 1 0 1 0 1 1 1 0 0 1 0 0 1 0 0 1 1 1 0 1 0 1 1 1 0 1 1 0 0 0 0 0 1 0 1 1 0 1 0 0 0 0 0 0 1 0 1 0 1 0 0 1 0 0 0 0 0 0 0 0 0 
0 0 0 0 0 0 0 0 1 0 1 1 0 1 1 0 0 0 0 0 1 1 0 1 0 0 0 1 1 1 1 0 0 1 0 1 0 0 0 0 0 1 0 0 1 0 1 1 1 1 1 1 1 1 0 1 0 0 1 0 0 0 0 0 1 0 1 0 0 1 1 1 1 0 0 0 1 0 1 1 0 0 0 0 0 1 1 0 1 1 0 1 0 0 0 0 0 0 0 0 
0 0 0 0 0 0 0 0 0 0 0 1 0 1 0 0 1 0 0 0 0 1 1 1 0 0 0 0 1 0 0 1 0 1 0 0 0 0 1 1 1 0 0 1 1 1 1 1 1 1 1 1 1 1 1 1 1 0 0 1 1 1 0 0 0 0 1 0 1 0 0 1 0 0 0 0 1 1 1 0 0 0 0 1 0 0 1 0 1 0 0 0 0 0 0 0 0 0 0 0 
0 0 0 0 0 0 0 0 0 0 0 1 0 0 0 1 0 0 1 0 0 0 0 0 1 0 0 0 1 0 0 1 1 1 0 0 0 0 1 0 1 1 0 1 1 0 0 0 1 0 0 1 0 0 0 1 1 0 1 1 0 1 0 0 0 0 1 1 1 0 0 1 0 0 0 1 0 0 0 0 0 1 0 0 1 0 0 0 1 0 0 0 0 0 0 0 0 0 0 0 
0 0 0 0 0 0 0 0 1 1 1 0 0 1 1 1 1 0 1 0 1 1 0 0 0 0 1 0 1 0 1 1 1 0 1 1 1 1 0 0 1 0 0 1 1 0 0 0 1 1 1 1 0 0 0 1 1 0 0 1 0 0 1 1 1 1 0 1 1 1 0 1 0 1 0 0 0 0 1 1 0 1 0 1 1 1 1 0 0 1 1 1 0 0 0 0 0 0 0 0 
0 0 0 0 0 1 0 0 0 1 1 1 0 0 0 0 1 0 1 0 0 1 1 0 0 0 1 0 1 1 1 0 1 1 1 0 0 1 0 0 1 0 0 1 1 0 0 0 0 1 1 0 0 0 0 1 1 0 0 1 0 0 1 0 0 1 1 1 0 1 1 1 0 1 0 0 0 1 1 0 0 1 0 1 0 0 0 0 1 1 1 0 0 0 1 0 0 0 0 0 
0 0 0 0 0 0 0 1 0 0 1 0 0 0 1 1 1 1 1 1 0 0 1 1 1 0 0 0 1 1 0 0 1 0 1 0 1 0 0 0 1 0 1 0 0 1 1 1 1 1 1 1 1 1 1 0 0 1 0 1 0 0 0 1 0 1 0 1 0 0 1 1 0 0 0 1 1 1 0 0 1 1 1 1 1 1 0 0 0 1 0 0 1 0 0 0 0 0 0 0 
1 0 0 0 0 0 0 1 1 1 0 0 0 0 1 0 1 0 0 1 0 0 1 0 0 0 0 0 1 0 0 1 1 0 1 0 1 0 0 0 0 0 0 0 1 0 0 1 1 1 1 1 1 0 0 1 0 0 0 0 0 0 0 1 0 1 0 1 1 0 0 1 0 0 0 0 0 1 0 0 1 0 0 1 0 1 0 0 0 0 1 1 1 0 0 0 0 0 0 1 
1 0 0 1 1 1 1 0 0 0 1 1 1 0 1 1 1 1 1 1 0 0 1 0 0 0 0 0 1 0 1 0 1 1 1 1 0 0 0 1 0 0 1 1 1 1 1 1 0 1 1 0 1 1 1 1 1 1 0 0 1 0 0 0 1 1 1 1 0 1 0 1 0 0 0 0 0 1 0 0 1 1 1 1 1 1 0 1 1 1 0 0 0 1 1 1 1 0 0 1 
1 0 0 1 1 1 0 0 0 1 0 1 1 1 1 0 0 0 1 0 0 0 1 0 0 1 1 0 1 0 1 1 1 0 0 1 1 0 1 0 0 0 1 1 1 1 1 1 0 1 1 0 1 1 1 1 1 1 0 0 0 1 0 1 1 0 0 1 1 1 0 1 0 1 1 0 0 1 0 0 0 1 0 0 0 1 1 1 1 0 1 0 0 0 1 1 1 0 0 1 
1 1 0 0 1 0 0 0 0 1 0 1 0 1 0 0 0 1 0 0 0 0 1 0 0 0 0 1 0 1 0 0 0 0 1 1 1 1 0 0 0 1 1 0 0 0 1 0 0 1 1 0 0 1 0 0 0 1 1 0 0 0 1 1 1 1 0 0 0 0 1 0 1 0 0 0 0 1 0 0 0 0 1 0 0 0 1 0 1 0 1 0 0 0 0 1 0 0 1 1 
0 1 0 0 0 0 1 0 1 0 0 1 1 1 0 0 0 1 0 0 0 0 0 1 0 0 0 0 0 0 1 0 0 0 1 0 0 1 1 0 1 0 0 1 1 1 1 1 1 1 1 1 1 1 1 1 1 0 0 1 0 1 1 0 0 1 0 0 0 1 0 0 0 0 0 0 1 0 0 0 0 0 1 0 0 0 1 1 1 0 0 1 0 1 0 0 0 0 1 0 
0 1 1 0 0 0 1 0 0 1 0 0 1 0 0 0 0 1 0 0 0 0 0 1 0 1 0 0 0 0 0 0 1 0 1 0 0 1 1 1 1 0 0 0 0 0 1 0 1 1 1 1 0 1 0 0 0 0 0 1 1 1 1 0 0 1 0 1 0 0 0 0 0 0 1 0 1 0 0 0 0 0 1 0 0 0 0 1 0 0 1 0 0 1 0 0 0 1 1 0 
0 1 1 0 0 0 1 0 0 1 0 0 1 0 0 0 0 1 0 0 0 0 0 1 0 1 0 0 0 0 0 0 1 0 1 0 0 1 1 1 1 0 0 0 0 0 1 0 1 1 1 1 0 1 0 0 0 0 0 1 1 1 1 0 0 1 0 1 0 0 0 0 0 0 1 0 1 0 0 0 0 0 1 0 0 0 0 1 0 0 1 0 0 1 0 0 0 1 1 0 
0 1 0 0 0 0 1 0 1 0 0 1 1 1 0 0 0 1 0 0 0 0 0 1 0 0 0 0 0 0 1 0 0 0 1 0 0 1 1 0 1 0 0 1 1 1 1 1 1 1 1 1 1 1 1 1 1 0 0 1 0 1 1 0 0 1 0 0 0 1 0 0 0 0 0 0 1 0 0 0 0 0 1 0 0 0 1 1 1 0 0 1 0 1 0 0 0 0 1 0 
1 1 0 0 1 0 0 0 0 1 0 1 0 1 0 0 0 1 0 0 0 0 1 0 0 0 0 1 0 1 0 0 0 0 1 1 1 1 0 0 0 1 1 0 0 0 1 0 0 1 1 0 0 1 0 0 0 1 1 0 0 0 1 1 1 1 0 0 0 0 1 0 1 0 0 0 0 1 0 0 0 0 1 0 0 0 1 0 1 0 1 0 0 0 0 1 0 0 1 1 
1 0 0 1 1 1 0 0 0 1 0 1 1 1 1 0 0 0 1 0 0 0 1 0 0 1 1 0 1 0 1 1 1 0 0 1 1 0 1 0 0 0 1 1 1 1 1 1 0 1 1 0 1 1 1 1 1 1 0 0 0 1 0 1 1 0 0 1 1 1 0 1 0 1 1 0 0 1 0 0 0 1 0 0 0 1 1 1 1 0 1 0 0 0 1 1 1 0 0 1 
1 0 0 1 1 1 1 0 0 0 1 1 1 0 1 1 1 1 1 1 0 0 1 0 0 0 0 0 1 0 1 0 1 1 1 1 0 0 0 1 0 0 1 1 1 1 1 1 0 1 1 0 1 1 1 1 1 1 0 0 1 0 0 0 1 1 1 1 0 1 0 1 0 0 0 0 0 1 0 0 1 1 1 1 1 1 0 1 1 1 0 0 0 1 1 1 1 0 0 1 
1 0 0 0 0 0 0 1 1 1 0 0 0 0 1 0 1 0 0 1 0 0 1 0 0 0 0 0 1 0 0 1 1 0 1 0 1 0 0 0 0 0 0 0 1 0 0 1 1 1 1 1 1 0 0 1 0 0 0 0 0 0 0 1 0 1 0 1 1 0 0 1 0 0 0 0 0 1 0 0 1 0 0 1 0 1 0 0 0 0 1 1 1 0 0 0 0 0 0 1 
0 0 0 0 0 0 0 1 0 0 1 0 0 0 1 1 1 1 1 1 0 0 1 1 1 0 0 0 1 1 0 0 1 0 1 0 1 0 0 0 1 0 1 0 0 1 1 1 1 1 1 1 1 1 1 0 0 1 0 1 0 0 0 1 0 1 0 1 0 0 1 1 0 0 0 1 1 1 0 0 1 1 1 1 1 1 0 0 0 1 0 0 1 0 0 0 0 0 0 0 
0 0 0 0 0 1 0 0 0 1 1 1 0 0 0 0 1 0 1 0 0 1 1 0 0 0 1 0 1 1 1 0 1 1 1 0 0 1 0 0 1 0 0 1 1 0 0 0 0 1 1 0 0 0 0 1 1 0 0 1 0 0 1 0 0 1 1 1 0 1 1 1 0 1 0 0 0 1 1 0 0 1 0 1 0 0 0 0 1 1 1 0 0 0 1 0 0 0 0 0 
0 0 0 0 0 0 0 0 1 1 1 0 0 1 1 1 1 0 1 0 1 1 0 0 0 0 1 0 1 0 1 1 1 0 1 1 1 1 0 0 1 0 0 1 1 0 0 0 1 1 1 1 0 0 0 1 1 0 0 1 0 0 1 1 1 1 0 1 1 1 0 1 0 1 0 0 0 0 1 1 0 1 0 1 1 1 1 0 0 1 1 1 0 0 0 0 0 0 0 0 
0 0 0 0 0 0 0 0 0 0 0 1 0 0 0 1 0 0 1 0 0 0 0 0 1 0 0 0 1 0 0 1 1 1 0 0 0 0 1 0 1 1 0 1 1 0 0 0 1 0 0 1 0 0 0 1 1 0 1 1 0 1 0 0 0 0 1 1 1 0 0 1 0 0 0 1 0 0 0 0 0 1 0 0 1 0 0 0 1 0 0 0 0 0 0 0 0 0 0 0 
0 0 0 0 0 0 0 0 0 0 0 1 0 1 0 0 1 0 0 0 0 1 1 1 0 0 0 0 1 0 0 1 0 1 0 0 0 0 1 1 1 0 0 1 1 1 1 1 1 1 1 1 1 1 1 1 1 0 0 1 1 1 0 0 0 0 1 0 1 0 0 1 0 0 0 0 1 1 1 0 0 0 0 1 0 0 1 0 1 0 0 0 0 0 0 0 0 0 0 0 
0 0 0 0 0 0 0 0 1 0 1 1 0 1 1 0 0 0 0 0 1 1 0 1 0 0 0 1 1 1 1 0 0 1 0 1 0 0 0 0 0 1 0 0 1 0 1 1 1 1 1 1 1 1 0 1 0 0 1 0 0 0 0 0 1 0 1 0 0 1 1 1 1 0 0 0 1 0 1 1 0 0 0 0 0 1 1 0 1 1 0 1 0 0 0 0 0 0 0 0 
0 0 0 0 0 0 0 0 0 1 0 0 1 0 1 0 1 0 0 0 0 0 0 1 0 1 1 0 1 0 0 0 0 0 1 1 0 1 1 1 0 1 0 1 1 1 0 0 1 0 0 1 0 0 1 1 1 0 1 0 1 1 1 0 1 1 0 0 0 0 0 1 0 1 1 0 1 0 0 0 0 0 0 1 0 1 0 1 0 0 1 0 0 0 0 0 0 0 0 0 
0 0 0 0 0 0 0 0 0 0 0 0 0 0 1 0 1 0 0 0 0 0 0 1 0 1 0 0 0 0 1 0 1 1 0 0 1 0 0 1 0 1 0 1 1 0 1 1 1 1 1 1 1 1 0 1 1 0 1 0 1 0 0 1 0 0 1 1 0 1 0 0 0 0 1 0 1 0 0 0 0 0 0 1 0 1 0 0 0 0 0 0 0 0 0 0 0 0 0 0 
0 0 0 0 0 0 0 0 0 0 0 0 1 1 0 0 0 1 1 0 0 1 1 1 1 1 0 1 0 1 1 0 1 0 1 0 1 0 1 1 1 0 1 1 1 0 1 1 1 1 1 1 1 1 0 1 1 1 0 1 1 1 0 1 0 1 0 1 0 1 1 0 1 0 1 1 1 1 1 0 0 1 1 0 0 0 1 1 0 0 0 0 0 0 0 0 0 0 0 0 
0 0 0 0 0 0 0 0 0 0 0 0 0 0 1 0 0 0 1 1 0 1 1 1 0 1 0 0 1 0 1 1 0 0 1 0 1 0 0 0 1 1 1 0 0 1 1 0 1 1 1 1 0 1 1 0 0 1 1 1 0 0 0 1 0 1 0 0 1 1 0 1 0 0 1 0 1 1 1 0 1 1 0 0 0 1 0 0 0 0 0 0 0 0 0 0 0 0 0 0 
0 0 0 0 0 0 0 0 0 0 0 0 0 0 0 0 0 0 1 1 0 0 1 0 0 0 0 0 0 1 0 1 0 0 1 0 1 0 0 1 1 0 1 0 0 1 1 0 0 1 1 0 0 1 1 0 0 1 0 1 1 0 0 1 0 1 0 0 1 0 1 0 0 0 0 0 0 1 0 0 1 1 0 0 0 0 0 0 0 0 0 0 0 0 0 0 0 0 0 0 
0 0 0 0 0 0 0 0 0 0 0 0 0 0 0 0 0 0 0 0 1 1 1 0 1 1 1 0 0 1 1 0 0 0 0 0 0 1 1 1 1 1 1 1 1 1 1 0 0 1 1 0 0 1 1 1 1 1 1 1 1 1 1 0 0 0 0 0 0 1 1 0 0 1 1 1 0 1 1 1 0 0 0 0 0 0 0 0 0 0 0 0 0 0 0 0 0 0 0 0 
0 0 0 0 0 0 0 0 0 0 0 0 0 0 0 0 0 0 0 0 0 0 0 0 0 0 0 1 1 1 0 0 0 1 1 0 0 1 0 0 0 0 1 1 1 0 1 1 1 1 1 1 1 1 0 1 1 1 0 0 0 0 1 0 0 1 1 0 0 0 1 1 1 0 0 0 0 0 0 0 0 0 0 0 0 0 0 0 0 0 0 0 0 0 0 0 0 0 0 0 
0 0 0 0 0 0 0 0 0 0 0 0 0 0 0 0 0 0 0 0 0 0 0 0 0 0 0 0 0 0 0 0 0 0 1 1 1 1 1 1 1 1 1 1 0 1 1 0 0 0 0 0 0 1 1 0 1 1 1 1 1 1 1 1 1 1 0 0 0 0 0 0 0 0 0 0 0 0 0 0 0 0 0 0 0 0 0 0 0 0 0 0 0 0 0 0 0 0 0 0 
0 0 0 0 0 0 0 0 0 0 0 0 0 0 0 0 0 0 0 0 0 0 0 0 0 0 0 0 0 0 0 0 0 0 0 0 0 0 0 0 0 0 1 1 1 0 0 1 0 1 1 0 1 0 0 1 1 1 0 0 0 0 0 0 0 0 0 0 0 0 0 0 0 0 0 0 0 0 0 0 0 0 0 0 0 0 0 0 0 0 0 0 0 0 0 0 0 0 0 0 
0 0 0 0 0 0 0 0 0 0 0 0 0 0 0 0 0 0 0 0 0 0 0 0 0 0 0 0 0 0 0 0 0 0 0 0 0 0 0 0 0 0 0 0 0 0 1 0 0 0 0 0 0 1 0 0 0 0 0 0 0 0 0 0 0 0 0 0 0 0 0 0 0 0 0 0 0 0 0 0 0 0 0 0 0 0 0 0 0 0 0 0 0 0 0 0 0 0 0 0 
0 0 0 0 0 0 0 0 0 0 0 0 0 0 0 0 0 0 0 0 0 0 0 0 0 0 0 0 0 0 0 0 0 0 0 0 0 0 0 0 0 0 0 0 0 0 0 0 0 0 0 0 0 0 0 0 0 0 0 0 0 0 0 0 0 0 0 0 0 0 0 0 0 0 0 0 0 0 0 0 0 0 0 0 0 0 0 0 0 0 0 0 0 0 0 0 0 0 0 0 
0 0 0 0 0 0 0 0 0 0 0 0 0 0 0 0 0 0 0 0 0 0 0 0 0 0 0 0 0 0 0 0 0 0 0 0 0 0 0 0 0 0 0 0 0 0 0 0 0 0 0 0 0 0 0 0 0 0 0 0 0 0 0 0 0 0 0 0 0 0 0 0 0 0 0 0 0 0 0 0 0 0 0 0 0 0 0 0 0 0 0 0 0 0 0 0 0 0 0 0 
0 0 0 0 0 0 0 0 0 0 0 0 0 0 0 0 0 0 0 0 0 0 0 0 0 0 0 0 0 0 0 0 0 0 0 0 0 0 0 0 0 0 0 0 0 0 0 0 0 0 0 0 0 0 0 0 0 0 0 0 0 0 0 0 0 0 0 0 0 0 0 0 0 0 0 0 0 0 0 0 0 0 0 0 0 0 0 0 0 0 0 0 0 0 0 0 0 0 0 0 
0 0 0 0 0 0 0 0 0 0 0 0 0 0 0 0 0 0 0 0 0 0 0 0 0 0 0 0 0 0 0 0 0 0 0 0 0 0 0 0 0 0 0 0 0 0 0 0 0 0 0 0 0 0 0 0 0 0 0 0 0 0 0 0 0 0 0 0 0 0 0 0 0 0 0 0 0 0 0 0 0 0 0 0 0 0 0 0 0 0 0 0 0 0 0 0 0 0 0 0 

0 0 0 0 0 0 0 0 0 0 0 0 0 0 0 0 0 0 0 0 0 0 0 0 0 0 0 0 0 0 0 0 0 0 0 0 0 0 0 0 0 0 0 0 0 0 0 0 0 0 0 0 0 0 0 0 0 0 0 0 0 0 0 0 0 0 0 0 0 0 0 0 0 0 0 0 0 0 0 0 0 0 0 0 0 0 0 0 0 0 0 0 0 0 0 0 0 0 0 0 
0 0 0 0 0 0 0 0 0 0 0 0 0 0 0 0 0 0 0 0 0 0 0 0 0 0 0 0 0 0 0 0 0 0 0 0 0 0 0 0 0 0 0 0 0 0 0 0 0 0 0 0 0 0 0 0 0 0 0 0 0 0 0 0 0 0 0 0 0 0 0 0 0 0 0 0 0 0 0 0 0 0 0 0 0 0 0 0 0 0 0 0 0 0 0 0 0 0 0 0 
0 0 0 0 0 0 0 0 0 0 0 0 0 0 0 0 0 0 0 0 0 0 0 0 0 0 0 0 0 0 0 0 0 0 0 0 0 0 0 0 0 0 0 0 0 0 0 0 0 0 0 0 0 0 0 0 0 0 0 0 0 0 0 0 0 0 0 0 0 0 0 0 0 0 0 0 0 0 0 0 0 0 0 0 0 0 0 0 0 0 0 0 0 0 0 0 0 0 0 0 
0 0 0 0 0 0 0 0 0 0 0 0 0 0 0 0 0 0 0 0 0 0 0 0 0 0 0 0 0 0 0 0 0 0 0 0 0 0 0 0 0 0 0 0 0 0 0 0 0 0 0 0 0 0 0 0 0 0 0 0 0 0 0 0 0 0 0 0 0 0 0 0 0 0 0 0 0 0 0 0 0 0 0 0 0 0 0 0 0 0 0 0 0 0 0 0 0 0 0 0 
0 0 0 0 0 0 0 0 0 0 0 0 0 0 0 0 0 0 0 0 0 0 0 0 0 0 0 0 0 0 0 0 0 0 0 0 0 0 0 0 0 0 0 0 0 0 0 1 0 0 0 0 1 0 0 0 0 0 0 0 0 0 0 0 0 0 0 0 0 0 0 0 0 0 0 0 0 0 0 0 0 0 0 0 0 0 0 0 0 0 0 0 0 0 0 0 0 0 0 0 
0 0 0 0 0 0 0 0 0 0 0 0 0 0 0 0 0 0 0 0 0 0 0 0 0 0 0 0 0 0 0 0 0 0 0 0 0 0 0 0 0 1 1 1 0 0 0 0 0 1 1 0 0 0 0 0 1 1 1 0 0 0 0 0 0 0 0 0 0 0 0 0 0 0 0 0 0 0 0 0 0 0 0 0 0 0 0 0 0 0 0 0 0 0 0 0 0 0 0 0 
0 0 0 0 0 0 0 0 0 0 0 0 0 0 0 0 0 0 0 0 0 0 0 0 0 0 0 0 0 0 0 0 0 1 1 1 0 0 0 1 1 1 0 1 0 1 1 0 0 0 0 0 0 1 1 0 1 0 1 1 1 0 0 0 1 1 1 0 0 0 0 0 0 0 0 0 0 0 0 0 0 0 0 0 0 0 0 0 0 0 0 0 0 0 0 0 0 0 0 0 
0 0 0 0 0 0 0 0 0 0 0 0 0 0 0 0 0 0 0 0 0 0 0 0 0 0 0 1 1 1 1 0 0 1 1 0 0 1 0 1 1 0 1 1 1 0 0 1 1 1 1 1 1 0 0 1 1 1 0 1 1 0 1 0 0 1 1 0 0 1 1 1 1 0 0 0 0 0 0 0 0 0 0 0 0 0 0 0 0 0 0 0 0 0 0 0 0 0 0 0 
0 0 0 0 0 0 0 0 0 0 0 0 0 0 0 0 0 0 0 0 0 1 1 1 1 1 1 0 0 1 1 1 0 0 1 0 1 1 1 1 1 1 1 1 0 1 1 0 0 1 1 0 0 1 1 0 1 1 1 1 1 1 1 1 0 1 0 0 1 1 1 0 0 1 1 1 1 1 1 0 0 0 0 0 0 0 0 0 0 0 0 0 0 0 0 0 0 0 0 0 
0 0 0 0 0 0 0 0 0 0 0 0 0 0 0 0 0 1 1 1 0 0 1 0 0 0 0 0 0 0 1 1 0 1 1 0 1 1 1 1 1 1 1 0 0 1 1 1 0 1 1 0 1 1 1 0 0 1 1 1 1 1 1 1 0 1 1 0 1 1 0 0 0 0 0 0 0 1 0 0 1 1 1 0 0 0 0 0 0 0 0 0 0 0 0 0 0 0 0 0 
0 0 0 0 0 0 0 0 0 0 0 0 0 0 1 0 0 0 0 1 0 0 0 1 0 1 0 0 1 0 1 1 0 0 1 0 1 1 1 1 0 1 1 1 0 0 1 0 1 1 1 1 0 1 0 0 1 1 1 0 1 1 1 1 0 1 0 0 1 1 0 1 0 0 1 0 1 0 0 0 1 0 0 0 0 1 0 0 0 0 0 0 0 0 0 0 0 0 0 0 
0 0 0 0 0 0 0 0 0 0 0 1 1 1 0 0 0 1 1 0 0 0 1 1 0 0 0 1 1 1 1 0 1 0 1 0 1 1 1 1 1 1 1 1 1 0 1 1 1 1 1 1 1 1 0 1 1 1 1 1 1 1 1 1 0 1 0 1 0 1 1 1 1 0 0 0 1 1 0 0 0 1 1 0 0 0 1 1 1 0 0 0 0 0 0 0 0 0 0 0 
0 0 0 0 0 0 0 0 0 0 1 1 0 0 1 0 1 0 0 0 0 0 0 1 0 1 0 0 1 0 1 0 1 1 1 0 1 1 1 1 1 1 0 1 1 1 1 1 1 1 1 1 1 1 1 1 1 0 1 1 1 1 1 1 0 1 1 1 0 1 0 1 0 0 1 0 1 0 0 0 0 0 0 1 0 1 0 0 1 1 0 0 0 0 0 0 0 0 0 0 
0 0 0 0 0 0 0 0 0 1 1 0 1 0 1 0 0 0 0 0 0 1 0 1 0 1 0 0 1 0 0 0 0 0 1 1 0 1 1 1 0 0 0 0 1 0 0 0 1 1 1 1 0 0 0 1 0 0 0 0 1 1 1 0 1 1 0 0 0 0 0 1 0 0 1 0 1 0 1 0 0 0 0 0 0 1 0 1 0 1 1 0 0 0 0 0 0 0 0 0 
0 0 0 0 0 0 0 0 1 0 0 1 0 0 1 0 1 0 1 1 1 0 0 1 0 1 0 1 1 1 1 0 0 1 0 1 0 1 0 0 0 0 0 0 0 0 1 1 1 0 0 1 1 1 0 0 0 0 0 0 0 0 1 0 1 0 1 0 0 1 1 1 1 0 1 0 1 0 0 1 1 1 0 1 0 1 0 0 1 0 0 1 0 0 0 0 0 0 0 0 
0 0 0 0 0 0 0 1 1 0 0 0 1 1 0 0 0 1 0 0 0 1 1 1 1 1 1 1 1 0 0 1 0 1 0 0 0 0 1 1 1 0 0 1 1 1 1 0 1 0 0 1 0 1 1 1 1 0 0 1 1 1 0 0 0 0 1 0 1 0 0 1 1 1 1 1 1 1 1 0 0 0 1 0 0 0 1 1 0 0 0 1 1 0 0 0 0 0 0 0 
0 0 0 0 0 0 0 1 0 0 0 0 0 0 1 1 0 0 0 0 0 0 0 1 1 0 1 0 1 0 0 0 0 1 0 0 0 0 1 0 1 0 0 1 1 0 0 0 1 0 0 1 0 0 0 1 1 0 0 1 0 1 0 0 0 0 1 0 0 0 0 1 0 1 0 1 1 0 0 0 0 0 0 0 1 1 0 0 0 0 0 0 1 0 0 0 0 0 0 0 
0 0 0 0 0 0 0 0 1 1 0 0 0 1 1 0 0 0 1 0 1 1 0 1 0 0 1 0 1 0 0 0 1 0 1 1 0 0 0 0 1 0 1 1 1 0 0 0 0 1 1 0 0 0 0 1 1 1 0 1 0 0 0 0 1 1 0 1 0 0 0 1 0 1 0 0 1 0 1 1 0 1 0 0 0 1 1 0 0 0 1 1 0 0 0 0 0 0 0 0 
0 0 0 0 0 1 0 0 0 0 0 1 1 1 0 0 1 1 1 0 0 0 1 0 0 0 1 0 1 0 1 0 0 1 1 0 0 1 1 1 1 1 1 1 1 0 1 0 1 1 1 1 0 1 0 1 1 1 1 1 1 1 1 0 0 1 1 0 0 1 0 1 0 1 0 0 0 1 0 0 0 1 1 1 0 0 1 1 1 0 0 0 0 0 1 0 0 0 0 0 
0 0 0 0 0 0 0 1 0 0 0 0 0 0 1 1 1 1 1 0 0 0 1 0 0 0 0 0 1 0 0 0 1 0 0 0 0 1 0 0 1 1 1 1 1 1 1 1 1 1 1 1 1 1 1 1 1 1 1 1 0 0 1 0 0 0 0 1 0 0 0 1 0 0 0 0 0 1 0 0 0 1 1 1 1 1 0 0 0 0 0 0 1 0 0 0 0 0 0 0 
0 0 0 0 0 0 0 0 1 1 0 1 0 0 1 0 1 0 0 1 0 0 1 0 0 0 0 0 1 0 0 1 1 0 0 0 1 0 0 0 1 1 1 1 1 0 0 1 1 1 1 1 1 0 0 1 1 1 1 1 0 0 0 1 0 0 0 1 1 0 0 1 0 0 0 0 0 1 0 0 1 0 0 1 0 1 0 0 1 0 1 1 0 0 0 0 0 0 0 0 
0 1 1 1 1 1 0 0 0 1 1 1 1 0 1 1 0 1 1 1 0 0 1 0 0 1 0 0 1 0 0 0 1 0 1 1 1 0 0 1 0 1 1 1 1 1 1 1 0 1 1 0 1 1 1 1 1 1 1 0 1 0 0 1 1 1 0 1 0 0 0 1 0 0 1 0 0 1 0 0 1 1 1 0 1 1 0 1 1 1 1 0 0 0 1 1 1 1 1 0 
0 0 0 1 1 0 0 0 0 0 0 1 1 1 1 0 0 0 1 1 0 1 1 0 0 1 1 1 1 0 1 1 1 0 1 0 0 0 1 0 0 1 1 1 1 1 1 1 0 0 0 0 1 1 1 1 1 1 1 0 0 1 0 0 0 1 0 1 1 1 0 1 1 1 1 0 0 1 1 0 1 1 0 0 0 1 1 1 1 0 0 0 0 0 0 1 1 0 0 0 
0 0 0 0 1 0 0 0 0 1 0 1 0 0 1 0 0 1 0 0 1 1 1 0 0 1 0 1 0 1 1 0 0 0 1 0 0 1 0 0 0 1 1 1 0 1 1 0 0 1 1 0 0 1 1 0 1 1 1 0 0 0 1 0 0 1 0 0 0 1 1 0 1 0 1 0 0 1 1 1 0 0 1 0 0 1 0 0 1 0 1 0 0 0 0 1 0 0 0 0 
0 0 0 0 0 0 1 0 0 1 0 1 1 1 1 0 0 1 0 0 0 0 1 0 0 1 0 1 1 1 1 0 0 1 1 0 0 1 0 0 1 0 1 1 1 1 1 1 1 1 1 1 1 1 1 1 1 1 0 1 0 0 1 0 0 1 1 0 0 1 1 1 1 0 1 0 0 1 0 0 0 0 1 0 0 1 1 1 1 0 1 0 0 1 0 0 0 0 0 0 
0 0 1 0 0 0 0 0 0 1 0 0 1 0 1 1 1 1 0 0 0 0 0 0 0 1 0 1 1 0 1 1 1 1 1 0 0 0 1 0 1 0 0 0 1 1 1 1 1 0 0 1 1 1 1 1 0 0 0 1 0 1 0 0 0 1 1 1 1 1 0 1 1 0 1 0 0 0 0 0 0 0 1 1 1 1 0 1 0 0 1 0 0 0 0 0 0 1 0 0 
0 0 1 0 0 0 0 0 0 1 0 0 1 0 1 1 1 1 0 0 0 0 0 0 0 1 0 1 1 0 1 1 1 1 1 0 0 0 1 0 1 0 0 0 1 1 1 1 1 0 0 1 1 1 1 1 0 0 0 1 0 1 0 0 0 1 1 1 1 1 0 1 1 0 1 0 0 0 0 0 0 0 1 1 1 1 0 1 0 0 1 0 0 0 0 0 0 1 0 0 
0 0 0 0 0 0 1 0 0 1 0 1 1 1 1 0 0 1 0 0 0 0 1 0 0 1 0 1 1 1 1 0 0 1 1 0 0 1 0 0 1 0 1 1 1 1 1 1 1 1 1 1 1 1 1 1 1 1 0 1 0 0 1 0 0 1 1 0 0 1 1 1 1 0 1 0 0 1 0 0 0 0 1 0 0 1 1 1 1 0 1 0 0 1 0 0 0 0 0 0 
0 0 0 0 1 0 0 0 0 1 0 1 0 0 1 0 0 1 0 0 1 1 1 0 0 1 0 1 0 1 1 0 0 0 1 0 0 1 0 0 0 1 1 1 0 1 1 0 0 1 1 0 0 1 1 0 1 1 1 0 0 0 1 0 0 1 0 0 0 1 1 0 1 0 1 0 0 1 1 1 0 0 1 0 0 1 0 0 1 0 1 0 0 0 0 1 0 0 0 0 
0 0 0 1 1 0 0 0 0 0 0 1 1 1 1 0 0 0 1 1 0 1 1 0 0 1 1 1 1 0 1 1 1 0 1 0 0 0 1 0 0 1 1 1 1 1 1 1 0 0 0 0 1 1 1 1 1 1 1 0 0 1 0 0 0 1 0 1 1 1 0 1 1 1 1 0 0 1 1 0 1 1 0 0 0 1 1 1 1 0 0 0 0 0 0 1 1 0 0 0 
0 1 1 1 1 1 0 0 0 1 1 1 1 0 1 1 0 1 1 1 0 0 1 0 0 1 0 0 1 0 0 0 1 0 1 1 1 0 0 1 0 1 1 1 1 1 1 1 0 1 1 0 1 1 1 1 1 1 1 0 1 0 0 1 1 1 0 1 0 0 0 1 0 0 1 0 0 1 0 0 1 1 1 0 1 1 0 1 1 1 1 0 0 0 1 1 1 1 1 0 
0 0 0 0 0 0 0 0 1 1 0 1 0 0 1 0 1 0 0 1 0 0 1 0 0 0 0 0 1 0 0 1 1 0 0 0 1 0 0 0 1 1 1 1 1 0 0 1 1 1 1 1 1 0 0 1 1 1 1 1 0 0 0 1 0 0 0 1 1 0 0 1 0 0 0 0 0 1 0 0 1 0 0 1 0 1 0 0 1 0 1 1 0 0 0 0 0 0 0 0 
0 0 0 0 0 0 0 1 0 0 0 0 0 0 1 1 1 1 1 0 0 0 1 0 0 0 0 0 1 0 0 0 1 0 0 0 0 1 0 0 1 1 1 1 1 1 1 1 1 1 1 1 1 1 1 1 1 1 1 1 0 0 1 0 0 0 0 1 0 0 0 1 0 0 0 0 0 1 0 0 0 1 1 1 1 1 0 0 0 0 0 0 1 0 0 0 0 0 0 0 
0 0 0 0 0 1 0 0 0 0 0 1 1 1 0 0 1 1 1 0 0 0 1 0 0 0 1 0 1 0 1 0 0 1 1 0 0 1 1 1 1 1 1 1 1 0 1 0 1 1 1 1 0 1 0 1 1 1 1 1 1 1 1 0 0 1 1 0 0 1 0 1 0 1 0 0 0 1 0 0 0 1 1 1 0 0 1 1 1 0 0 0 0 0 1 0 0 0 0 0 
0 0 0 0 0 0 0 0 1 1 0 0 0 1 1 0 0 0 1 0 1 1 0 1 0 0 1 0 1 0 0 0 1 0 1 1 0 0 0 0 1 0 1 1 1 0 0 0 0 1 1 0 0 0 0 1 1 1 0 1 0 0 0 0 1 1 0 1 0 0 0 1 0 1 0 0 1 0 1 1 0 1 0 0 0 1 1 0 0 0 1 1 0 0 0 0 0 0 0 0 
0 0 0 0 0 0 0 1 0 0 0 0 0 0 1 1 0 0 0 0 0 0 0 1 1 0 1 0 1 0 0 0 0 1 0 0 0 0 1 0 1 0 0 1 1 0 0 0 1 0 0 1 0 0 0 1 1 0 0 1 0 1 0 0 0 0 1 0 0 0 0 1 0 1 0 1 1 0 0 0 0 0 0 0 1 1 0 0 0 0 0 0 1 0 0 0 0 0 0 0 
0 0 0 0 0 0 0 1 1 0 0 0 1 1 0 0 0 1 0 0 0 1 1 1 1 1 1 1 1 0 0 1 0 1 0 0 0 0 1 1 1 0 0 1 1 1 1 0 1 0 0 1 0 1 1 1 1 0 0 1 1 1 0 0 0 0 1 0 1 0 0 1 1 1 1 1 1 1 1 0 0 0 1 0 0 0 1 1 0 0 0 1 1 0 0 0 0 0 0 0 
0 0 0 0 0 0 0 0 1 0 0 1 0 0 1 0 1 0 1 1 1 0 0 1 0 1 0 1 1 1 1 0 0 1 0 1 0 1 0 0 0 0 0 0 0 0 1 1 1 0 0 1 1 1 0 0 0 0 0 0 0 0 1 0 1 0 1 0 0 1 1 1 1 0 1 0 1 0 0 1 1 1 0 1 0 1 0 0 1 0 0 1 0 0 0 0 0 0 0 0 
0 0 0 0 0 0 0 0 0 1 1 0 1 0 1 0 0 0 0 0 0 1 0 1 0 1 0 0 1 0 0 0 0 0 1 1 0 1 1 1 0 0 0 0 1 0 0 0 1 1 1 1 0 0 0 1 0 0 0 0 1 1 1 0 1 1 0 0 0 0 0 1 0 0 1 0 1 0 1 0 0 0 0 0 0 1 0 1 0 1 1 0 0 0 0 0 0 0 0 0 
0 0 0 0 0 0 0 0 0 0 1 1 0 0 1 0 1 0 0 0 0 0 0 1 0 1 0 0 1 0 1 0 1 1 1 0 1 1 1 1 1 1 0 1 1 1 1 1 1 1 1 1 1 1 1 1 1 0 1 1 1 1 1 1 0 1 1 1 0 1 0 1 0 0 1 0 1 0 0 0 0 0 0 1 0 1 0 0 1 1 0 0 0 0 0 0 0 0 0 0 
0 0 0 0 0 0 0 0 0 0 0 1 1 1 0 0 0 1 1 0 0 0 1 1 0 0 0 1 1 1 1 0 1 0 1 0 1 1 1 1 1 1 1 1 1 0 1 1 1 1 1 1 1 1 0 1 1 1 1 1 1 1 1 1 0 1 0 1 0 1 1 1 1 0 0 0 1 1 0 0 0 1 1 0 0 0 1 1 1 0 0 0 0 0 0 0 0 0 0 0 
0 0 0 0 0 0 0 0 0 0 0 0 0 0 1 0 0 0 0 1 0 0 0 1 0 1 0 0 1 0 1 1 0 0 1 0 1 1 1 1 0 1 1 1 0 0 1 0 1 1 1 1 0 1 0 0 1 1 1 0 1 1 1 1 0 1 0 0 1 1 0 1 0 0 1 0 1 0 0 0 1 0 0 0 0 1 0 0 0 0 0 0 0 0 0 0 0 0 0 0 
0 0 0 0 0 0 0 0 0 0 0 0 0 0 0 0 0 1 1 1 0 0 1 0 0 0 0 0 0 0 1 1 0 1 1 0 1 1 1 1 1 1 1 0 0 1 1 1 0 1 1 0 1 1 1 0 0 1 1 1 1 1 1 1 0 1 1 0 1 1 0 0 0 0 0 0 0 1 0 0 1 1 1 0 0 0 0 0 0 0 0 0 0 0 0 0 0 0 0 0 
0 0 0 0 0 0 0 0 0 0 0 0 0 0 0 0 0 0 0 0 0 1 1 1 1 1 1 0 0 1 1 1 0 0 1 0 1 1 1 1 1 1 1 1 0 1 1 0 0 1 1 0 0 1 1 0 1 1 1 1 1 1 1 1 0 1 0 0 1 1 1 0 0 1 1 1 1 1 1 0 0 0 0 0 0 0 0 0 0 0 0 0 0 0 0 0 0 0 0 0 
0 0 0 0 0 0 0 0 0 0 0 0 0 0 0 0 0 0 0 0 0 0 0 0 0 0 0 1 1 1 1 0 0 1 1 0 0 1 0 1 1 0 1 1 1 0 0 1 1 1 1 1 1 0 0 1 1 1 0 1 1 0 1 0 0 1 1 0 0 1 1 1 1 0 0 0 0 0 0 0 0 0 0 0 0 0 0 0 0 0 0 0 0 0 0 0 0 0 0 0 
0 0 0 0 0 0 0 0 0 0 0 0 0 0 0 0 0 0 0 0 0 0 0 0 0 0 0 0 0 0 0 0 0 1 1 1 0 0 0 1 1 1 0 1 0 1 1 0 0 0 0 0 0 1 1 0 1 0 1 1 1 0 0 0 1 1 1 0 0 0 0 0 0 0 0 0 0 0 0 0 0 0 0 0 0 0 0 0 0 0 0 0 0 0 0 0 0 0 0 0 
0 0 0 0 0 0 0 0 0 0 0 0 0 0 0 0 0 0 0 0 0 0 0 0 0 0 0 0 0 0 0 0 0 0 0 0 0 0 0 0 0 1 1 1 0 0 0 0 0 1 1 0 0 0 0 0 1 1 1 0 0 0 0 0 0 0 0 0 0 0 0 0 0 0 0 0 0 0 0 0 0 0 0 0 0 0 0 0 0 0 0 0 0 0 0 0 0 0 0 0 
0 0 0 0 0 0 0 0 0 0 0 0 0 0 0 0 0 0 0 0 0 0 0 0 0 0 0 0 0 0 0 0 0 0 0 0 0 0 0 0 0 0 0 0 0 0 0 1 0 0 0 0 1 0 0 0 0 0 0 0 0 0 0 0 0 0 0 0 0 0 0 0 0 0 0 0 0 0 0 0 0 0 0 0 0 0 0 0 0 0 0 0 0 0 0 0 0 0 0 0 
0 0 0 0 0 0 0 0 0 0 0 0 0 0 0 0 0 0 0 0 0 0 0 0 0 0 0 0 0 0 0 0 0 0 0 0 0 0 0 0 0 0 0 0 0 0 0 0 0 0 0 0 0 0 0 0 0 0 0 0 0 0 0 0 0 0 0 0 0 0 0 0 0 0 0 0 0 0 0 0 0 0 0 0 0 0 0 0 0 0 0 0 0 0 0 0 0 0 0 0 
0 0 0 0 0 0 0 0 0 0 0 0 0 0 0 0 0 0 0 0 0 0 0 0 0 0 0 0 0 0 0 0 0 0 0 0 0 0 0 0 0 0 0 0 0 0 0 0 0 0 0 0 0 0 0 0 0 0 0 0 0 0 0 0 0 0 0 0 0 0 0 0 0 0 0 0 0 0 0 0 0 0 0 0 0 0 0 0 0 0 0 0 0 0 0 0 0 0 0 0 
0 0 0 0 0 0 0 0 0 0 0 0 0 0 0 0 0 0 0 0 0 0 0 0 0 0 0 0 0 0 0 0 0 0 0 0 0 0 0 0 0 0 0 0 0 0 0 0 0 0 0 0 0 0 0 0 0 0 0 0 0 0 0 0 0 0 0 0 0 0 0 0 0 0 0 0 0 0 0 0 0 0 0 0 0 0 0 0 0 0 0 0 0 0 0 0 0 0 0 0 
0 0 0 0 0 0 0 0 0 0 0 0 0 0 0 0 0 0 0 0 0 0 0 0 0 0 0 0 0 0 0 0 0 0 0 0 0 0 0 0 0 0 0 0 0 0 0 0 0 0 0 0 0 0 0 0 0 0 0 0 0 0 0 0 0 0 0 0 0 0 0 0 0 0 0 0 0 0 0 0 0 0 0 0 0 0 0 0 0 0 0 0 0 0 0 0 0 0 0 0 

0 0 0 0 0 0 0 0 0 0 0 0 0 0 0 0 0 0 0 0 0 0 0 0 0 0 0 0 0 0 0 0 0 0 0 0 0 0 0 0 0 0 0 0 0 0 0 0 0 0 0 0 0 0 0 0 0 0 0 0 0 0 0 0 0 0 0 0 0 0 0 0 0 0 0 0 0 0 0 0 0 0 0 0 0 0 0 0 0 0 0 0 0 0 0 0 0 0 0 0 
0 0 0 0 0 0 0 0 0 0 0 0 0 0 0 0 0 0 0 0 0 0 0 0 0 0 0 0 0 0 0 0 0 0 0 0 0 0 0 0 0 0 0 0 0 0 0 0 0 0 0 0 0 0 0 0 0 0 0 0 0 0 0 0 0 0 0 0 0 0 0 0 0 0 0 0 0 0 0 0 0 0 0 0 0 0 0 0 0 0 0 0 0 0 0 0 0 0 0 0 
0 0 0 0 0 0 0 0 0 0 0 0 0 0 0 0 0 0 0 0 0 0 0 0 0 0 0 0 0 0 0 0 0 0 0 0 0 0 0 0 0 0 0 0 0 0 0 0 0 0 0 0 0 0 0 0 0 0 0 0 0 0 0 0 0 0 0 0 0 0 0 0 0 0 0 0 0 0 0 0 0 0 0 0 0 0 0 0 0 0 0 0 0 0 0 0 0 0 0 0 
0 0 0 0 0 0 0 0 0 0 0 0 0 0 0 0 0 0 0 0 0 0 0 0 0 0 0 0 0 0 0 0 0 0 0 0 0 0 0 0 0 0 0 0 0 0 0 0 0 0 0 0 0 0 0 0 0 0 0 0 0 0 0 0 0 0 0 0 0 0 0 0 0 0 0 0 0 0 0 0 0 0 0 0 0 0 0 0 0 0 0 0 0 0 0 0 0 0 0 0 
0 0 0 0 0 0 0 0 0 0 0 0 0 0 0 0 0 0 0 0 0 0 0 0 0 0 0 0 0 0 0 0 0 0 0 0 0 0 0 0 0 0 0 0 0 0 0 1 0 0 0 0 1 0 0 0 0 0 0 0 0 0 0 0 0 0 0 0 0 0 0 0 0 0 0 0 0 0 0 0 0 0 0 0 0 0 0 0 0 0 0 0 0 0 0 0 0 0 0 0 
0 0 0 0 0 0 0 0 0 0 0 0 0 0 0 0 0 0 0 0 0 0 0 0 0 0 0 0 0 0 0 0 0 0 0 0 0 0 1 1 0 1 1 1 0 0 0 0 0 1 1 0 0 0 0 0 1 1 1 0 1 1 0 0 0 0 0 0 0 0 0 0 0 0 0 0 0 0 0 0 0 0 0 0 0 0 0 0 0 0 0 0 0 0 0 0 0 0 0 0 
0 0 0 0 0 0 0 0 0 0 0 0 0 0 0 0 0 0 0 0 0 0 0 0 0 0 0 0 0 0 0 0 1 1 1 1 0 1 0 0 1 0 0 1 0 1 0 0 0 0 0 0 0 0 1 0 1 0 0 1 0 0 1 0 1 1 1 1 0 0 0 0 0 0 0 0 0 0 0 0 0 0 0 0 0 0 0 0 0 0 0 0 0 0 0 0 0 0 0 0 
0 0 0 0 0 0 0 0 0 0 0 0 0 0 0 0 0 0 0 0 0 0 0 0 0 0 0 0 0 1 0 0 0 0 0 0 0 1 0 1 1 0 1 1 1 0 0 0 1 1 1 1 0 0 0 1 1 1 0 1 1 0 1 0 0 0 0 0 0 0 1 0 0 0 0 0 0 0 0 0 0 0 0 0 0 0 0 0 0 0 0 0 0 0 0 0 0 0 0 0 
0 0 0 0 0 0 0 0 0 0 0 0 0 0 0 0 0 0 0 0 0 0 1 1 1 1 1 0 0 1 1 1 0 0 1 0 1 1 0 1 0 1 0 0 0 1 1 0 0 0 0 0 0 1 1 0 0 0 1 0 1 0 1 1 0 1 0 0 1 1 1 0 0 1 1 1 1 1 0 0 0 0 0 0 0 0 0 0 0 0 0 0 0 0 0 0 0 0 0 0 
0 0 0 0 0 0 0 0 0 0 0 0 0 0 0 1 1 1 1 1 0 0 1 0 0 0 0 0 0 1 0 0 1 1 1 0 1 1 1 0 1 1 0 0 0 1 1 0 0 1 1 0 0 1 1 0 0 0 1 1 0 1 1 1 0 1 1 1 0 0 1 0 0 0 0 0 0 1 0 0 1 1 1 1 1 0 0 0 0 0 0 0 0 0 0 0 0 0 0 0 
0 0 0 0 0 0 0 0 0 0 0 0 0 1 0 1 0 0 1 0 0 1 1 1 1 1 0 0 1 0 0 1 1 1 1 0 1 1 1 0 0 0 1 1 0 0 1 0 1 1 1 1 0 1 0 0 1 1 0 0 0 1 1 1 0 1 1 1 1 0 0 1 0 0 1 1 1 1 1 0 0 1 0 0 1 0 1 0 0 0 0 0 0 0 0 0 0 0 0 0 
0 0 0 0 0 0 0 0 0 0 0 0 1 1 1 1 0 1 1 0 1 1 1 1 0 0 0 1 1 0 1 0 1 0 1 0 1 1 0 0 1 0 1 1 1 0 1 1 1 1 1 1 1 1 0 1 1 1 0 1 0 0 1 1 0 1 0 1 0 1 0 1 1 0 0 0 1 1 1 1 0 1 1 0 1 1 1 1 0 0 0 0 0 0 0 0 0 0 0 0 
0 0 0 0 0 0 0 0 0 0 1 1 0 0 1 0 1 1 0 0 0 1 0 1 0 1 0 0 1 0 1 1 1 1 1 0 1 1 0 1 1 1 0 1 1 1 1 0 0 1 1 0 0 1 1 1 1 0 1 1 1 0 1 1 0 1 1 1 1 1 0 1 0 0 1 0 1 0 1 0 0 0 1 1 0 1 0 0 1 1 0 0 0 0 0 0 0 0 0 0 
0 0 0 0 0 0 0 0 0 1 1 1 1 1 1 0 1 0 0 0 0 1 0 1 0 1 0 0 1 1 1 1 1 0 1 1 0 0 1 0 0 1 0 0 1 1 0 0 1 1 1 1 0 0 1 1 0 0 1 0 0 1 0 0 1 1 0 1 1 1 1 1 0 0 1 0 1 0 1 0 0 0 0 1 0 1 1 1 1 1 1 0 0 0 0 0 0 0 0 0 
0 0 0 0 0 0 0 0 1 0 1 1 1 1 1 1 1 0 1 0 0 0 0 1 0 1 0 1 1 1 1 1 1 1 1 1 1 1 0 1 1 0 0 0 1 0 1 1 1 1 1 1 1 1 0 1 0 0 0 1 1 0 1 1 1 1 1 1 1 1 1 1 1 0 1 0 1 0 0 0 0 1 0 1 1 1 1 1 1 1 0 1 0 0 0 0 0 0 0 0 
0 0 0 0 0 0 0 1 1 0 1 1 1 1 0 1 0 1 0 0 0 0 1 1 0 0 1 1 1 1 0 1 1 1 0 1 1 1 1 1 1 0 0 1 1 1 1 0 1 1 1 1 0 1 1 1 1 0 0 1 1 1 1 1 1 0 1 1 1 0 1 1 1 1 0 0 1 1 0 0 0 0 1 0 1 0 1 1 1 1 0 1 1 0 0 0 0 0 0 0 
0 0 0 0 0 0 1 1 0 1 0 1 0 0 1 1 1 0 0 0 0 0 0 1 0 0 1 1 1 0 0 1 1 1 0 1 1 1 1 0 1 0 0 1 1 0 0 0 1 1 1 1 0 0 0 1 1 0 0 1 0 1 1 1 1 0 1 1 1 0 0 1 1 1 0 0 1 0 0 0 0 0 0 1 1 1 0 0 1 0 1 0 1 1 0 0 0 0 0 0 
0 0 0 0 0 0 1 1 1 1 0 0 0 1 0 0 1 0 1 0 0 1 0 1 1 0 1 1 1 0 0 0 1 0 1 1 0 1 0 0 0 0 0 1 1 0 0 0 1 1 1 1 0 0 0 1 1 0 0 0 0 0 1 0 1 1 0 1 0 0 0 1 1 1 0 1 1 0 1 0 0 1 0 1 0 0 1 0 0 0 1 1 1 1 0 0 0 0 0 0 
0 0 0 0 0 1 0 0 1 1 1 1 0 1 0 0 1 0 1 0 0 0 0 1 1 1 1 0 1 0 0 0 0 1 1 0 0 1 0 1 1 1 1 1 1 1 1 0 1 1 1 1 0 1 1 1 1 1 1 1 1 0 1 0 0 1 1 0 0 0 0 1 0 1 1 1 1 0 0 0 0 1 0 1 0 0 1 0 1 1 1 1 0 0 1 0 0 0 0 0 
0 0 0 0 1 0 0 1 0 0 0 0 0 0 1 0 1 1 1 1 0 0 0 1 0 0 1 0 0 0 0 0 0 1 1 0 1 1 0 0 1 1 0 0 0 1 1 0 1 1 1 1 0 1 1 0 0 0 1 1 0 0 1 1 0 1 1 0 0 0 0 0 0 1 0 0 1 0 0 0 1 1 1 1 0 1 0 0 0 0 0 0 1 0 0 1 0 0 0 0 
0 0 0 0 0 0 1 1 1 0 0 1 0 0 0 0 1 0 0 1 0 0 1 0 0 0 0 0 1 0 0 1 1 1 0 0 1 0 0 0 1 1 1 1 1 0 0 1 1 1 1 1 1 0 0 1 1 1 1 1 0 0 0 1 0 0 1 1 1 0 0 1 0 0 0 0 0 1 0 0 1 0 0 1 0 0 0 0 1 0 0 1 1 1 0 0 0 0 0 0 
0 0 1 1 0 1 1 0 0 1 1 0 1 0 1 0 0 1 0 1 0 0 1 0 0 0 0 0 1 0 0 0 1 0 1 0 1 0 0 1 0 0 1 1 1 1 0 1 0 1 1 0 1 0 1 1 1 1 0 0 1 0 0 1 0 1 0 1 0 0 0 1 0 0 0 0 0 1 0 0 1 0 1 0 0 1 0 1 0 1 1 0 0 1 1 0 1 1 0 0 
0 0 1 1 0 0 0 0 0 0 0 0 0 0 1 0 0 0 0 1 0 1 1 0 0 1 1 1 1 1 1 1 0 0 1 0 0 1 1 1 0 1 1 1 1 1 1 1 0 1 1 0 1 1 1 1 1 1 1 0 1 1 1 0 0 1 0 0 1 1 1 1 1 1 1 0 0 1 1 0 1 0 0 0 0 1 0 0 0 0 0 0 0 0 0 0 1 1 0 0 
0 0 1 0 1 0 0 0 0 1 0 0 0 0 1 0 0 1 0 0 0 1 1 0 0 1 0 1 0 1 1 0 0 0 1 0 0 1 0 1 1 1 1 1 0 0 0 0 0 1 1 0 0 0 0 0 1 1 1 1 1 0 1 0 0 1 0 0 0 1 1 0 1 0 1 0 0 1 1 0 0 0 1 0 0 1 0 0 0 0 1 0 0 0 0 1 0 1 0 0 
0 0 0 0 0 0 0 0 0 1 0 0 1 0 0 0 0 1 0 0 0 0 1 0 0 1 0 1 1 0 1 0 0 1 0 0 0 0 1 1 1 0 1 1 1 1 1 1 1 1 1 1 1 1 1 1 1 1 0 1 1 1 0 0 0 0 1 0 0 1 0 1 1 0 1 0 0 1 0 0 0 0 1 0 0 0 0 1 0 0 1 0 0 0 0 0 0 0 0 0 
0 1 1 0 0 0 0 0 0 0 0 0 1 0 0 1 1 0 0 0 1 0 1 0 0 1 1 1 1 0 1 1 1 0 1 0 0 0 1 0 1 0 0 0 1 0 1 1 1 0 0 1 1 1 0 1 0 0 0 1 0 1 0 0 0 1 0 1 1 1 0 1 1 1 1 0 0 1 0 1 0 0 0 1 1 0 0 1 0 0 0 0 0 0 0 0 0 1 1 0 
0 1 1 0 0 0 0 0 0 0 0 0 1 0 0 1 1 0 0 0 1 0 1 0 0 1 1 1 1 0 1 1 1 0 1 0 0 0 1 0 1 0 0 0 1 0 1 1 1 0 0 1 1 1 0 1 0 0 0 1 0 1 0 0 0 1 0 1 1 1 0 1 1 1 1 0 0 1 0 1 0 0 0 1 1 0 0 1 0 0 0 0 0 0 0 0 0 1 1 0 
0 0 0 0 0 0 0 0 0 1 0 0 1 0 0 0 0 1 0 0 0 0 1 0 0 1 0 1 1 0 1 0 0 1 0 0 0 0 1 1 1 0 1 1 1 1 1 1 1 1 1 1 1 1 1 1 1 1 0 1 1 1 0 0 0 0 1 0 0 1 0 1 1 0 1 0 0 1 0 0 0 0 1 0 0 0 0 1 0 0 1 0 0 0 0 0 0 0 0 0 
0 0 1 0 1 0 0 0 0 1 0 0 0 0 1 0 0 1 0 0 0 1 1 0 0 1 0 1 0 1 1 0 0 0 1 0 0 1 0 1 1 1 1 1 0 0 0 0 0 1 1 0 0 0 0 0 1 1 1 1 1 0 1 0 0 1 0 0 0 1 1 0 1 0 1 0 0 1 1 0 0 0 1 0 0 1 0 0 0 0 1 0 0 0 0 1 0 1 0 0 
0 0 1 1 0 0 0 0 0 0 0 0 0 0 1 0 0 0 0 1 0 1 1 0 0 1 1 1 1 1 1 1 0 0 1 0 0 1 1 1 0 1 1 1 1 1 1 1 0 1 1 0 1 1 1 1 1 1 1 0 1 1 1 0 0 1 0 0 1 1 1 1 1 1 1 0 0 1 1 0 1 0 0 0 0 1 0 0 0 0 0 0 0 0 0 0 1 1 0 0 
0 0 1 1 0 1 1 0 0 1 1 0 1 0 1 0 0 1 0 1 0 0 1 0 0 0 0 0 1 0 0 0 1 0 1 0 1 0 0 1 0 0 1 1 1 1 0 1 0 1 1 0 1 0 1 1 1 1 0 0 1 0 0 1 0 1 0 1 0 0 0 1 0 0 0 0 0 1 0 0 1 0 1 0 0 1 0 1 0 1 1 0 0 1 1 0 1 1 0 0 
0 0 0 0 0 0 1 1 1 0 0 1 0 0 0 0 1 0 0 1 0 0 1 0 0 0 0 0 1 0 0 1 1 1 0 0 1 0 0 0 1 1 1 1 1 0 0 1 1 1 1 1 1 0 0 1 1 1 1 1 0 0 0 1 0 0 1 1 1 0 0 1 0 0 0 0 0 1 0 0 1 0 0 1 0 0 0 0 1 0 0 1 1 1 0 0 0 0 0 0 
0 0 0 0 1 0 0 1 0 0 0 0 0 0 1 0 1 1 1 1 0 0 0 1 0 0 1 0 0 0 0 0 0 1 1 0 1 1 0 0 1 1 0 0 0 1 1 0 1 1 1 1 0 1 1 0 0 0 1 1 0 0 1 1 0 1 1 0 0 0 0 0 0 1 0 0 1 0 0 0 1 1 1 1 0 1 0 0 0 0 0 0 1 0 0 1 0 0 0 0 
0 0 0 0 0 1 0 0 1 1 1 1 0 1 0 0 1 0 1 0 0 0 0 1 1 1 1 0 1 0 0 0 0 1 1 0 0 1 0 1 1 1 1 1 1 1 1 0 1 1 1 1 0 1 1 1 1 1 1 1 1 0 1 0 0 1 1 0 0 0 0 1 0 1 1 1 1 0 0 0 0 1 0 1 0 0 1 0 1 1 1 1 0 0 1 0 0 0 0 0 
0 0 0 0 0 0 1 1 1 1 0 0 0 1 0 0 1 0 1 0 0 1 0 1 1 0 1 1 1 0 0 0 1 0 1 1 0 1 0 0 0 0 0 1 1 0 0 0 1 1 1 1 0 0 0 1 1 0 0 0 0 0 1 0 1 1 0 1 0 0 0 1 1 1 0 1 1 0 1 0 0 1 0 1 0 0 1 0 0 0 1 1 1 1 0 0 0 0 0 0 
0 0 0 0 0 0 1 1 0 1 0 1 0 0 1 1 1 0 0 0 0 0 0 1 0 0 1 1 1 0 0 1 1 1 0 1 1 1 1 0 1 0 0 1 1 0 0 0 1 1 1 1 0 0 0 1 1 0 0 1 0 1 1 1 1 0 1 1 1 0 0 1 1 1 0 0 1 0 0 0 0 0 0 1 1 1 0 0 1 0 1 0 1 1 0 0 0 0 0 0 
0 0 0 0 0 0 0 1 1 0 1 1 1 1 0 1 0 1 0 0 0 0 1 1 0 0 1 1 1 1 0 1 1 1 0 1 1 1 1 1 1 0 0 1 1 1 1 0 1 1 1 1 0 1 1 1 1 0 0 1 1 1 1 1 1 0 1 1 1 0 1 1 1 1 0 0 1 1 0 0 0 0 1 0 1 0 1 1 1 1 0 1 1 0 0 0 0 0 0 0 
0 0 0 0 0 0 0 0 1 0 1 1 1 1 1 1 1 0 1 0 0 0 0 1 0 1 0 1 1 1 1 1 1 1 1 1 1 1 0 1 1 0 0 0 1 0 1 1 1 1 1 1 1 1 0 1 0 0 0 1 1 0 1 1 1 1 1 1 1 1 1 1 1 0 1 0 1 0 0 0 0 1 0 1 1 1 1 1 1 1 0 1 0 0 0 0 0 0 0 0 
0 0 0 0 0 0 0 0 0 1 1 1 1 1 1 0 1 0 0 0 0 1 0 1 0 1 0 0 1 1 1 1 1 0 1 1 0 0 1 0 0 1 0 0 1 1 0 0 1 1 1 1 0 0 1 1 0 0 1 0 0 1 0 0 1 1 0 1 1 1 1 1 0 0 1 0 1 0 1 0 0 0 0 1 0 1 1 1 1 1 1 0 0 0 0 0 0 0 0 0 
0 0 0 0 0 0 0 0 0 0 1 1 0 0 1 0 1 1 0 0 0 1 0 1 0 1 0 0 1 0 1 1 1 1 1 0 1 1 0 1 1 1 0 1 1 1 1 0 0 1 1 0 0 1 1 1 1 0 1 1 1 0 1 1 0 1 1 1 1 1 0 1 0 0 1 0 1 0 1 0 0 0 1 1 0 1 0 0 1 1 0 0 0 0 0 0 0 0 0 0 
0 0 0 0 0 0 0 0 0 0 0 0 1 1 1 1 0 1 1 0 1 1 1 1 0 0 0 1 1 0 1 0 1 0 1 0 1 1 0 0 1 0 1 1 1 0 1 1 1 1 1 1 1 1 0 1 1 1 0 1 0 0 1 1 0 1 0 1 0 1 0 1 1 0 0 0 1 1 1 1 0 1 1 0 1 1 1 1 0 0 0 0 0 0 0 0 0 0 0 0 
0 0 0 0 0 0 0 0 0 0 0 0 0 1 0 1 0 0 1 0 0 1 1 1 1 1 0 0 1 0 0 1 1 1 1 0 1 1 1 0 0 0 1 1 0 0 1 0 1 1 1 1 0 1 0 0 1 1 0 0 0 1 1 1 0 1 1 1 1 0 0 1 0 0 1 1 1 1 1 0 0 1 0 0 1 0 1 0 0 0 0 0 0 0 0 0 0 0 0 0 
0 0 0 0 0 0 0 0 0 0 0 0 0 0 0 1 1 1 1 1 0 0 1 0 0 0 0 0 0 1 0 0 1 1 1 0 1 1 1 0 1 1 0 0 0 1 1 0 0 1 1 0 0 1 1 0 0 0 1 1 0 1 1 1 0 1 1 1 0 0 1 0 0 0 0 0 0 1 0 0 1 1 1 1 1 0 0 0 0 0 0 0 0 0 0 0 0 0 0 0 
0 0 0 0 0 0 0 0 0 0 0 0 0 0 0 0 0 0 0 0 0 0 1 1 1 1 1 0 0 1 1 1 0 0 1 0 1 1 0 1 0 1 0 0 0 1 1 0 0 0 0 0 0 1 1 0 0 0 1 0 1 0 1 1 0 1 0 0 1 1 1 0 0 1 1 1 1 1 0 0 0 0 0 0 0 0 0 0 0 0 0 0 0 0 0 0 0 0 0 0 
0 0 0 0 0 0 0 0 0 0 0 0 0 0 0 0 0 0 0 0 0 0 0 0 0 0 0 0 0 1 0 0 0 0 0 0 0 1 0 1 1 0 1 1 1 0 0 0 1 1 1 1 0 0 0 1 1 1 0 1 1 0 1 0 0 0 0 0 0 0 1 0 0 0 0 0 0 0 0 0 0 0 0 0 0 0 0 0 0 0 0 0 0 0 0 0 0 0 0 0 
0 0 0 0 0 0 0 0 0 0 0 0 0 0 0 0 0 0 0 0 0 0 0 0 0 0 0 0 0 0 0 0 1 1 1 1 0 1 0 0 1 0 0 1 0 1 0 0 0 0 0 0 0 0 1 0 1 0 0 1 0 0 1 0 1 1 1 1 0 0 0 0 0 0 0 0 0 0 0 0 0 0 0 0 0 0 0 0 0 0 0 0 0 0 0 0 0 0 0 0 
0 0 0 0 0 0 0 0 0 0 0 0 0 0 0 0 0 0 0 0 0 0 0 0 0 0 0 0 0 0 0 0 0 0 0 0 0 0 1 1 0 1 1 1 0 0 0 0 0 1 1 0 0 0 0 0 1 1 1 0 1 1 0 0 0 0 0 0 0 0 0 0 0 0 0 0 0 0 0 0 0 0 0 0 0 0 0 0 0 0 0 0 0 0 0 0 0 0 0 0 
0 0 0 0 0 0 0 0 0 0 0 0 0 0 0 0 0 0 0 0 0 0 0 0 0 0 0 0 0 0 0 0 0 0 0 0 0 0 0 0 0 0 0 0 0 0 0 1 0 0 0 0 1 0 0 0 0 0 0 0 0 0 0 0 0 0 0 0 0 0 0 0 0 0 0 0 0 0 0 0 0 0 0 0 0 0 0 0 0 0 0 0 0 0 0 0 0 0 0 0 
0 0 0 0 0 0 0 0 0 0 0 0 0 0 0 0 0 0 0 0 0 0 0 0 0 0 0 0 0 0 0 0 0 0 0 0 0 0 0 0 0 0 0 0 0 0 0 0 0 0 0 0 0 0 0 0 0 0 0 0 0 0 0 0 0 0 0 0 0 0 0 0 0 0 0 0 0 0 0 0 0 0 0 0 0 0 0 0 0 0 0 0 0 0 0 0 0 0 0 0 
0 0 0 0 0 0 0 0 0 0 0 0 0 0 0 0 0 0 0 0 0 0 0 0 0 0 0 0 0 0 0 0 0 0 0 0 0 0 0 0 0 0 0 0 0 0 0 0 0 0 0 0 0 0 0 0 0 0 0 0 0 0 0 0 0 0 0 0 0 0 0 0 0 0 0 0 0 0 0 0 0 0 0 0 0 0 0 0 0 0 0 0 0 0 0 0 0 0 0 0 
0 0 0 0 0 0 0 0 0 0 0 0 0 0 0 0 0 0 0 0 0 0 0 0 0 0 0 0 0 0 0 0 0 0 0 0 0 0 0 0 0 0 0 0 0 0 0 0 0 0 0 0 0 0 0 0 0 0 0 0 0 0 0 0 0 0 0 0 0 0 0 0 0 0 0 0 0 0 0 0 0 0 0 0 0 0 0 0 0 0 0 0 0 0 0 0 0 0 0 0 
0 0 0 0 0 0 0 0 0 0 0 0 0 0 0 0 0 0 0 0 0 0 0 0 0 0 0 0 0 0 0 0 0 0 0 0 0 0 0 0 0 0 0 0 0 0 0 0 0 0 0 0 0 0 0 0 0 0 0 0 0 0 0 0 0 0 0 0 0 0 0 0 0 0 0 0 0 0 0 0 0 0 0 0 0 0 0 0 0 0 0 0 0 0 0 0 0 0 0 0 

0 0 0 0 0 0 0 0 0 0 0 0 0 0 0 0 0 0 0 0 0 0 0 0 0 0 0 0 0 0 0 0 0 0 0 0 0 0 0 0 0 0 0 0 0 0 0 0 0 0 0 0 0 0 0 0 0 0 0 0 0 0 0 0 0 0 0 0 0 0 0 0 0 0 0 0 0 0 0 0 0 0 0 0 0 0 0 0 0 0 0 0 0 0 0 0 0 0 0 0 
0 0 0 0 0 0 0 0 0 0 0 0 0 0 0 0 0 0 0 0 0 0 0 0 0 0 0 0 0 0 0 0 0 0 0 0 0 0 0 0 0 0 0 0 0 0 0 0 0 0 0 0 0 0 0 0 0 0 0 0 0 0 0 0 0 0 0 0 0 0 0 0 0 0 0 0 0 0 0 0 0 0 0 0 0 0 0 0 0 0 0 0 0 0 0 0 0 0 0 0 
0 0 0 0 0 0 0 0 0 0 0 0 0 0 0 0 0 0 0 0 0 0 0 0 0 0 0 0 0 0 0 0 0 0 0 0 0 0 0 0 0 0 0 0 0 0 0 0 0 0 0 0 0 0 0 0 0 0 0 0 0 0 0 0 0 0 0 0 0 0 0 0 0 0 0 0 0 0 0 0 0 0 0 0 0 0 0 0 0 0 0 0 0 0 0 0 0 0 0 0 
0 0 0 0 0 0 0 0 0 0 0 0 0 0 0 0 0 0 0 0 0 0 0 0 0 0 0 0 0 0 0 0 0 0 0 0 0 0 0 0 0 0 0 0 0 0 0 0 0 0 0 0 0 0 0 0 0 0 0 0 0 0 0 0 0 0 0 0 0 0 0 0 0 0 0 0 0 0 0 0 0 0 0 0 0 0 0 0 0 0 0 0 0 0 0 0 0 0 0 0 
0 0 0 0 0 0 0 0 0 0 0 0 0 0 0 0 0 0 0 0 0 0 0 0 0 0 0 0 0 0 0 0 0 0 0 0 0 0 0 0 0 0 0 0 0 0 0 0 1 0 0 1 0 0 0 0 0 0 0 0 0 0 0 0 0 0 0 0 0 0 0 0 0 0 0 0 0 0 0 0 0 0 0 0 0 0 0 0 0 0 0 0 0 0 0 0 0 0 0 0 
0 0 0 0 0 0 0 0 0 0 0 0 0 0 0 0 0 0 0 0 0 0 0 0 0 0 0 0 0 0 0 0 0 0 0 0 0 0 0 0 0 1 0 0 0 0 0 0 0 1 1 0 0 0 0 0 0 0 1 0 0 0 0 0 0 0 0 0 0 0 0 0 0 0 0 0 0 0 0 0 0 0 0 0 0 0 0 0 0 0 0 0 0 0 0 0 0 0 0 0 
0 0 0 0 0 0 0 0 0 0 0 0 0 0 0 0 0 0 0 0 0 0 0 0 0 0 0 0 0 0 0 0 1 0 0 0 0 1 0 0 1 0 0 1 0 1 1 0 0 0 0 0 0 1 1 0 1 0 0 1 0 0 1 0 0 0 0 1 0 0 0 0 0 0 0 0 0 0 0 0 0 0 0 0 0 0 0 0 0 0 0 0 0 0 0 0 0 0 0 0 
0 0 0 0 0 0 0 0 0 0 0 0 0 0 0 0 0 0 0 0 0 0 0 0 0 0 0 0 0 0 0 0 0 0 0 0 0 1 0 1 0 0 1 1 1 0 0 0 0 1 1 0 0 0 0 1 1 1 0 0 1 0 1 0 0 0 0 0 0 0 0 0 0 0 0 0 0 0 0 0 0 0 0 0 0 0 0 0 0 0 0 0 0 0 0 0 0 0 0 0 
0 0 0 0 0 0 0 0 0 0 0 0 0 0 0 0 0 0 0 1 1 1 1 1 1 1 1 0 0 0 0 1 0 0 0 0 0 0 0 0 0 0 0 0 0 1 1 0 0 0 0 0 0 1 1 0 0 0 0 0 0 0 0 0 0 0 0 0 1 0 0 0 0 1 1 1 1 1 1 1 1 0 0 0 0 0 0 0 0 0 0 0 0 0 0 0 0 0 0 0 
0 0 0 0 0 0 0 0 0 0 0 0 0 0 1 1 1 1 0 1 0 0 0 0 0 0 0 0 1 1 0 0 0 0 1 0 0 0 0 0 1 0 0 0 0 1 0 0 0 0 0 0 0 0 1 0 0 0 0 1 0 0 0 0 0 1 0 0 0 0 1 1 0 0 0 0 0 0 0 0 1 0 1 1 1 1 0 0 0 0 0 0 0 0 0 0 0 0 0 0 
0 0 0 0 0 0 0 0 0 0 0 0 0 1 0 0 0 0 0 0 0 1 0 1 0 1 0 1 1 0 1 1 1 0 0 0 1 0 0 1 0 0 1 0 0 0 0 0 0 0 0 0 0 0 0 0 0 1 0 0 1 0 0 1 0 0 0 1 1 1 0 1 1 0 1 0 1 0 1 0 0 0 0 0 0 0 1 0 0 0 0 0 0 0 0 0 0 0 0 0 
0 0 0 0 0 0 0 0 0 0 0 0 1 0 0 1 0 1 1 0 1 1 0 0 0 0 1 1 0 0 1 0 0 0 1 0 1 0 0 0 1 0 0 0 1 0 1 1 0 0 0 0 1 1 0 1 0 0 0 1 0 0 0 1 0 1 0 0 0 1 0 0 1 1 0 0 0 0 1 1 0 1 1 0 1 0 0 1 0 0 0 0 0 0 0 0 0 0 0 0 
0 0 0 0 0 0 0 0 0 0 0 0 0 0 0 0 1 1 0 1 0 1 0 1 1 1 0 0 1 0 0 0 0 0 1 0 1 0 0 1 1 1 0 0 0 0 1 1 0 1 1 0 1 1 0 0 0 0 1 1 1 0 0 1 0 1 0 0 0 0 0 1 0 0 1 1 1 0 1 0 1 0 1 1 0 0 0 0 0 0 0 0 0 0 0 0 0 0 0 0 
0 0 0 0 0 0 0 0 0 1 0 0 1 1 1 0 1 1 1 1 1 1 0 1 0 0 0 0 0 0 0 0 0 0 1 1 0 0 1 0 0 1 0 0 1 0 0 0 0 0 0 0 0 0 0 1 0 0 1 0 0 1 0 0 1 1 0 0 0 0 0 0 0 0 0 0 1 0 1 1 1 1 1 1 0 1 1 1 0 0 1 0 0 0 0 0 0 0 0 0 
0 0 0 0 0 0 0 0 1 0 1 0 0 1 1 0 1 1 1 1 1 1 0 1 0 0 0 0 1 1 1 0 0 0 0 0 1 1 0 0 1 0 0 0 1 0 1 1 1 0 0 1 1 1 0 1 0 0 0 1 0 0 1 1 0 0 0 0 0 1 1 1 0 0 0 0 1 0 1 1 1 1 1 1 0 1 1 0 0 1 0 1 0 0 0 0 0 0 0 0 
0 0 0 0 0 0 0 1 0 0 1 1 0 0 0 1 1 1 1 1 0 0 1 1 0 0 0 0 1 1 0 1 0 1 0 0 0 1 1 0 1 0 0 1 1 1 1 0 1 0 0 1 0 1 1 1 1 0 0 1 0 1 1 0 0 0 1 0 1 0 1 1 0 0 0 0 1 1 0 0 1 1 1 1 1 0 0 0 1 1 0 0 1 0 0 0 0 0 0 0 
0 0 0 0 0 0 0 0 0 0 1 1 0 1 1 0 1 0 1 1 1 0 0 0 0 0 1 0 1 0 1 1 0 1 1 1 1 1 1 0 1 0 0 1 1 0 0 0 1 1 1 1 0 0 0 1 1 0 0 1 0 1 1 1 1 1 1 0 1 1 0 1 0 1 0 0 0 0 0 1 1 1 0 1 0 1 1 0 1 1 0 0 0 0 0 0 0 0 0 0 
0 0 0 0 0 0 1 0 1 1 1 1 1 1 0 0 1 0 1 0 1 1 1 1 0 0 1 1 1 0 1 1 1 0 1 1 0 0 0 0 1 0 0 1 1 0 0 0 1 1 1 1 0 0 0 1 1 0 0 1 0 0 0 0 1 1 0 1 1 1 0 1 1 1 0 0 1 1 1 1 0 1 0 1 0 0 1 1 1 1 1 1 0 1 0 0 0 0 0 0 
0 0 0 0 0 0 0 0 0 1 1 1 1 1 1 0 1 0 1 0 0 0 1 0 0 0 0 0 1 1 1 0 1 1 1 0 1 1 0 1 0 1 1 1 1 1 1 0 1 1 1 1 0 1 1 1 1 1 1 0 1 0 1 1 0 1 1 1 0 1 1 1 0 0 0 0 0 1 0 0 0 1 0 1 0 1 1 1 1 1 1 0 0 0 0 0 0 0 0 0 
0 0 0 0 0 0 0 1 1 1 1 0 0 1 1 1 1 1 1 1 0 0 1 1 1 0 1 0 1 1 0 1 1 1 1 0 0 0 0 0 1 0 0 0 1 1 1 1 1 1 1 1 1 1 1 1 0 0 0 1 0 0 0 0 0 1 1 1 1 0 1 1 0 1 0 1 1 1 0 0 1 1 1 1 1 1 1 0 0 1 1 1 1 0 0 0 0 0 0 0 
0 0 0 0 1 0 1 1 0 1 1 1 1 0 1 1 1 1 1 1 0 0 1 1 0 1 1 0 1 1 1 1 1 1 1 1 0 0 0 0 0 0 0 1 0 0 0 0 1 0 0 1 0 0 0 0 1 0 0 0 0 0 0 0 1 1 1 1 1 1 1 1 0 1 1 0 1 1 0 0 1 1 1 1 1 1 0 1 1 1 1 0 1 1 0 1 0 0 0 0 
0 0 0 1 0 1 1 1 0 1 1 1 1 0 1 1 0 1 1 1 0 0 1 0 0 1 0 0 1 0 1 0 1 1 1 1 1 0 0 1 0 0 1 0 0 1 0 1 0 0 0 0 1 0 1 0 0 1 0 0 1 0 0 1 1 1 1 1 0 1 0 1 0 0 1 0 0 1 0 0 1 1 1 0 1 1 0 1 1 1 1 0 1 1 1 0 1 0 0 0 
0 1 0 1 1 0 1 1 1 1 0 1 1 1 1 0 0 0 1 1 0 1 0 0 0 1 1 1 1 1 1 1 1 0 1 1 0 0 1 0 0 0 0 0 1 1 0 1 0 0 0 0 1 0 1 1 0 0 0 0 0 1 0 0 1 1 0 1 1 1 1 1 1 1 1 0 0 0 1 0 1 1 0 0 0 1 1 1 1 0 1 1 1 1 0 1 1 0 1 0 
0 1 1 1 1 1 0 0 1 1 0 1 0 1 0 0 0 1 1 1 0 1 0 0 0 0 0 1 0 1 1 0 0 0 1 1 0 1 1 0 0 1 1 0 0 0 1 0 0 1 1 0 0 1 0 0 0 1 1 0 0 1 1 0 1 1 0 0 0 1 1 0 1 0 0 0 0 0 1 0 1 1 1 0 0 0 1 0 1 0 1 1 0 0 1 1 1 1 1 0 
0 0 1 0 1 0 1 0 1 1 0 1 1 1 1 0 0 0 0 0 0 0 0 1 0 0 0 1 0 0 1 0 0 0 1 0 0 1 1 0 0 0 0 0 0 1 1 1 1 1 1 1 1 1 1 0 0 0 0 0 0 1 1 0 0 1 0 0 0 1 0 0 1 0 0 0 1 0 0 0 0 0 0 0 0 1 1 1 1 0 1 1 0 1 0 1 0 1 0 0 
0 0 1 1 0 1 1 1 0 1 1 1 1 0 1 1 1 1 0 0 0 0 0 0 0 0 0 0 1 0 0 0 1 1 1 0 0 1 1 1 1 0 0 0 0 0 0 1 1 0 0 1 1 0 0 0 0 0 0 1 1 1 1 0 0 1 1 1 0 0 0 1 0 0 0 0 0 0 0 0 0 0 1 1 1 1 0 1 1 1 1 0 1 1 1 0 1 1 0 0 
0 0 1 1 0 1 1 1 0 1 1 1 1 0 1 1 1 1 0 0 0 0 0 0 0 0 0 0 1 0 0 0 1 1 1 0 0 1 1 1 1 0 0 0 0 0 0 1 1 0 0 1 1 0 0 0 0 0 0 1 1 1 1 0 0 1 1 1 0 0 0 1 0 0 0 0 0 0 0 0 0 0 1 1 1 1 0 1 1 1 1 0 1 1 1 0 1 1 0 0 
0 0 1 0 1 0 1 0 1 1 0 1 1 1 1 0 0 0 0 0 0 0 0 1 0 0 0 1 0 0 1 0 0 0 1 0 0 1 1 0 0 0 0 0 0 1 1 1 1 1 1 1 1 1 1 0 0 0 0 0 0 1 1 0 0 1 0 0 0 1 0 0 1 0 0 0 1 0 0 0 0 0 0 0 0 1 1 1 1 0 1 1 0 1 0 1 0 1 0 0 
0 1 1 1 1 1 0 0 1 1 0 1 0 1 0 0 0 1 1 1 0 1 0 0 0 0 0 1 0 1 1 0 0 0 1 1 0 1 1 0 0 1 1 0 0 0 1 0 0 1 1 0 0 1 0 0 0 1 1 0 0 1 1 0 1 1 0 0 0 1 1 0 1 0 0 0 0 0 1 0 1 1 1 0 0 0 1 0 1 0 1 1 0 0 1 1 1 1 1 0 
0 1 0 1 1 0 1 1 1 1 0 1 1 1 1 0 0 0 1 1 0 1 0 0 0 1 1 1 1 1 1 1 1 0 1 1 0 0 1 0 0 0 0 0 1 1 0 1 0 0 0 0 1 0 1 1 0 0 0 0 0 1 0 0 1 1 0 1 1 1 1 1 1 1 1 0 0 0 1 0 1 1 0 0 0 1 1 1 1 0 1 1 1 1 0 1 1 0 1 0 
0 0 0 1 0 1 1 1 0 1 1 1 1 0 1 1 0 1 1 1 0 0 1 0 0 1 0 0 1 0 1 0 1 1 1 1 1 0 0 1 0 0 1 0 0 1 0 1 0 0 0 0 1 0 1 0 0 1 0 0 1 0 0 1 1 1 1 1 0 1 0 1 0 0 1 0 0 1 0 0 1 1 1 0 1 1 0 1 1 1 1 0 1 1 1 0 1 0 0 0 
0 0 0 0 1 0 1 1 0 1 1 1 1 0 1 1 1 1 1 1 0 0 1 1 0 1 1 0 1 1 1 1 1 1 1 1 0 0 0 0 0 0 0 1 0 0 0 0 1 0 0 1 0 0 0 0 1 0 0 0 0 0 0 0 1 1 1 1 1 1 1 1 0 1 1 0 1 1 0 0 1 1 1 1 1 1 0 1 1 1 1 0 1 1 0 1 0 0 0 0 
0 0 0 0 0 0 0 1 1 1 1 0 0 1 1 1 1 1 1 1 0 0 1 1 1 0 1 0 1 1 0 1 1 1 1 0 0 0 0 0 1 0 0 0 1 1 1 1 1 1 1 1 1 1 1 1 0 0 0 1 0 0 0 0 0 1 1 1 1 0 1 1 0 1 0 1 1 1 0 0 1 1 1 1 1 1 1 0 0 1 1 1 1 0 0 0 0 0 0 0 
0 0 0 0 0 0 0 0 0 1 1 1 1 1 1 0 1 0 1 0 0 0 1 0 0 0 0 0 1 1 1 0 1 1 1 0 1 1 0 1 0 1 1 1 1 1 1 0 1 1 1 1 0 1 1 1 1 1 1 0 1 0 1 1 0 1 1 1 0 1 1 1 0 0 0 0 0 1 0 0 0 1 0 1 0 1 1 1 1 1 1 0 0 0 0 0 0 0 0 0 
0 0 0 0 0 0 1 0 1 1 1 1 1 1 0 0 1 0 1 0 1 1 1 1 0 0 1 1 1 0 1 1 1 0 1 1 0 0 0 0 1 0 0 1 1 0 0 0 1 1 1 1 0 0 0 1 1 0 0 1 0 0 0 0 1 1 0 1 1 1 0 1 1 1 0 0 1 1 1 1 0 1 0 1 0 0 1 1 1 1 1 1 0 1 0 0 0 0 0 0 
0 0 0 0 0 0 0 0 0 0 1 1 0 1 1 0 1 0 1 1 1 0 0 0 0 0 1 0 1 0 1 1 0 1 1 1 1 1 1 0 1 0 0 1 1 0 0 0 1 1 1 1 0 0 0 1 1 0 0 1 0 1 1 1 1 1 1 0 1 1 0 1 0 1 0 0 0 0 0 1 1 1 0 1 0 1 1 0 1 1 0 0 0 0 0 0 0 0 0 0 
0 0 0 0 0 0 0 1 0 0 1 1 0 0 0 1 1 1 1 1 0 0 1 1 0 0 0 0 1 1 0 1 0 1 0 0 0 1 1 0 1 0 0 1 1 1 1 0 1 0 0 1 0 1 1 1 1 0 0 1 0 1 1 0 0 0 1 0 1 0 1 1 0 0 0 0 1 1 0 0 1 1 1 1 1 0 0 0 1 1 0 0 1 0 0 0 0 0 0 0 
0 0 0 0 0 0 0 0 1 0 1 0 0 1 1 0 1 1 1 1 1 1 0 1 0 0 0 0 1 1 1 0 0 0 0 0 1 1 0 0 1 0 0 0 1 0 1 1 1 0 0 1 1 1 0 1 0 0 0 1 0 0 1 1 0 0 0 0 0 1 1 1 0 0 0 0 1 0 1 1 1 1 1 1 0 1 1 0 0 1 0 1 0 0 0 0 0 0 0 0 
0 0 0 0 0 0 0 0 0 1 0 0 1 1 1 0 1 1 1 1 1 1 0 1 0 0 0 0 0 0 0 0 0 0 1 1 0 0 1 0 0 1 0 0 1 0 0 0 0 0 0 0 0 0 0 1 0 0 1 0 0 1 0 0 1 1 0 0 0 0 0 0 0 0 0 0 1 0 1 1 1 1 1 1 0 1 1 1 0 0 1 0 0 0 0 0 0 0 0 0 
0 0 0 0 0 0 0 0 0 0 0 0 0 0 0 0 1 1 0 1 0 1 0 1 1 1 0 0 1 0 0 0 0 0 1 0 1 0 0 1 1 1 0 0 0 0 1 1 0 1 1 0 1 1 0 0 0 0 1 1 1 0 0 1 0 1 0 0 0 0 0 1 0 0 1 1 1 0 1 0 1 0 1 1 0 0 0 0 0 0 0 0 0 0 0 0 0 0 0 0 
0 0 0 0 0 0 0 0 0 0 0 0 1 0 0 1 0 1 1 0 1 1 0 0 0 0 1 1 0 0 1 0 0 0 1 0 1 0 0 0 1 0 0 0 1 0 1 1 0 0 0 0 1 1 0 1 0 0 0 1 0 0 0 1 0 1 0 0 0 1 0 0 1 1 0 0 0 0 1 1 0 1 1 0 1 0 0 1 0 0 0 0 0 0 0 0 0 0 0 0 
0 0 0 0 0 0 0 0 0 0 0 0 0 1 0 0 0 0 0 0 0 1 0 1 0 1 0 1 1 0 1 1 1 0 0 0 1 0 0 1 0 0 1 0 0 0 0 0 0 0 0 0 0 0 0 0 0 1 0 0 1 0 0 1 0 0 0 1 1 1 0 1 1 0 1 0 1 0 1 0 0 0 0 0 0 0 1 0 0 0 0 0 0 0 0 0 0 0 0 0 
0 0 0 0 0 0 0 0 0 0 0 0 0 0 1 1 1 1 0 1 0 0 0 0 0 0 0 0 1 1 0 0 0 0 1 0 0 0 0 0 1 0 0 0 0 1 0 0 0 0 0 0 0 0 1 0 0 0 0 1 0 0 0 0 0 1 0 0 0 0 1 1 0 0 0 0 0 0 0 0 1 0 1 1 1 1 0 0 0 0 0 0 0 0 0 0 0 0 0 0 
0 0 0 0 0 0 0 0 0 0 0 0 0 0 0 0 0 0 0 1 1 1 1 1 1 1 1 0 0 0 0 1 0 0 0 0 0 0 0 0 0 0 0 0 0 1 1 0 0 0 0 0 0 1 1 0 0 0 0 0 0 0 0 0 0 0 0 0 1 0 0 0 0 1 1 1 1 1 1 1 1 0 0 0 0 0 0 0 0 0 0 0 0 0 0 0 0 0 0 0 
0 0 0 0 0 0 0 0 0 0 0 0 0 0 0 0 0 0 0 0 0 0 0 0 0 0 0 0 0 0 0 0 0 0 0 0 0 1 0 1 0 0 1 1 1 0 0 0 0 1 1 0 0 0 0 1 1 1 0 0 1 0 1 0 0 0 0 0 0 0 0 0 0 0 0 0 0 0 0 0 0 0 0 0 0 0 0 0 0 0 0 0 0 0 0 0 0 0 0 0 
0 0 0 0 0 0 0 0 0 0 0 0 0 0 0 0 0 0 0 0 0 0 0 0 0 0 0 0 0 0 0 0 1 0 0 0 0 1 0 0 1 0 0 1 0 1 1 0 0 0 0 0 0 1 1 0 1 0 0 1 0 0 1 0 0 0 0 1 0 0 0 0 0 0 0 0 0 0 0 0 0 0 0 0 0 0 0 0 0 0 0 0 0 0 0 0 0 0 0 0 
0 0 0 0 0 0 0 0 0 0 0 0 0 0 0 0 0 0 0 0 0 0 0 0 0 0 0 0 0 0 0 0 0 0 0 0 0 0 0 0 0 1 0 0 0 0 0 0 0 1 1 0 0 0 0 0 0 0 1 0 0 0 0 0 0 0 0 0 0 0 0 0 0 0 0 0 0 0 0 0 0 0 0 0 0 0 0 0 0 0 0 0 0 0 0 0 0 0 0 0 
0 0 0 0 0 0 0 0 0 0 0 0 0 0 0 0 0 0 0 0 0 0 0 0 0 0 0 0 0 0 0 0 0 0 0 0 0 0 0 0 0 0 0 0 0 0 0 0 1 0 0 1 0 0 0 0 0 0 0 0 0 0 0 0 0 0 0 0 0 0 0 0 0 0 0 0 0 0 0 0 0 0 0 0 0 0 0 0 0 0 0 0 0 0 0 0 0 0 0 0 
0 0 0 0 0 0 0 0 0 0 0 0 0 0 0 0 0 0 0 0 0 0 0 0 0 0 0 0 0 0 0 0 0 0 0 0 0 0 0 0 0 0 0 0 0 0 0 0 0 0 0 0 0 0 0 0 0 0 0 0 0 0 0 0 0 0 0 0 0 0 0 0 0 0 0 0 0 0 0 0 0 0 0 0 0 0 0 0 0 0 0 0 0 0 0 0 0 0 0 0 
0 0 0 0 0 0 0 0 0 0 0 0 0 0 0 0 0 0 0 0 0 0 0 0 0 0 0 0 0 0 0 0 0 0 0 0 0 0 0 0 0 0 0 0 0 0 0 0 0 0 0 0 0 0 0 0 0 0 0 0 0 0 0 0 0 0 0 0 0 0 0 0 0 0 0 0 0 0 0 0 0 0 0 0 0 0 0 0 0 0 0 0 0 0 0 0 0 0 0 0 
0 0 0 0 0 0 0 0 0 0 0 0 0 0 0 0 0 0 0 0 0 0 0 0 0 0 0 0 0 0 0 0 0 0 0 0 0 0 0 0 0 0 0 0 0 0 0 0 0 0 0 0 0 0 0 0 0 0 0 0 0 0 0 0 0 0 0 0 0 0 0 0 0 0 0 0 0 0 0 0 0 0 0 0 0 0 0 0 0 0 0 0 0 0 0 0 0 0 0 0 
0 0 0 0 0 0 0 0 0 0 0 0 0 0 0 0 0 0 0 0 0 0 0 0 0 0 0 0 0 0 0 0 0 0 0 0 0 0 0 0 0 0 0 0 0 0 0 0 0 0 0 0 0 0 0 0 0 0 0 0 0 0 0 0 0 0 0 0 0 0 0 0 0 0 0 0 0 0 0 0 0 0 0 0 0 0 0 0 0 0 0 0 0 0 0 0 0 0 0 0 

0 0 0 0 0 0 0 0 0 0 0 0 0 0 0 0 0 0 0 0 0 0 0 0 0 0 0 0 0 0 0 0 0 0 0 0 0 0 0 0 0 0 0 0 0 0 0 0 0 0 0 0 0 0 0 0 0 0 0 0 0 0 0 0 0 0 0 0 0 0 0 0 0 0 0 0 0 0 0 0 0 0 0 0 0 0 0 0 0 0 0 0 0 0 0 0 0 0 0 0 
0 0 0 0 0 0 0 0 0 0 0 0 0 0 0 0 0 0 0 0 0 0 0 0 0 0 0 0 0 0 0 0 0 0 0 0 0 0 0 0 0 0 0 0 0 0 0 0 0 0 0 0 0 0 0 0 0 0 0 0 0 0 0 0 0 0 0 0 0 0 0 0 0 0 0 0 0 0 0 0 0 0 0 0 0 0 0 0 0 0 0 0 0 0 0 0 0 0 0 0 
0 0 0 0 0 0 0 0 0 0 0 0 0 0 0 0 0 0 0 0 0 0 0 0 0 0 0 0 0 0 0 0 0 0 0 0 0 0 0 0 0 0 0 0 0 0 0 0 0 0 0 0 0 0 0 0 0 0 0 0 0 0 0 0 0 0 0 0 0 0 0 0 0 0 0 0 0 0 0 0 0 0 0 0 0 0 0 0 0 0 0 0 0 0 0 0 0 0 0 0 
0 0 0 0 0 0 0 0 0 0 0 0 0 0 0 0 0 0 0 0 0 0 0 0 0 0 0 0 0 0 0 0 0 0 0 0 0 0 0 0 0 0 0 0 0 0 0 0 0 0 0 0 0 0 0 0 0 0 0 0 0 0 0 0 0 0 0 0 0 0 0 0 0 0 0 0 0 0 0 0 0 0 0 0 0 0 0 0 0 0 0 0 0 0 0 0 0 0 0 0 
0 0 0 0 0 0 0 0 0 0 0 0 0 0 0 0 0 0 0 0 0 0 0 0 0 0 0 0 0 0 0 0 0 0 0 0 0 0 0 0 0 0 0 0 0 0 1 0 1 0 0 1 0 1 0 0 0 0 0 0 0 0 0 0 0 0 0 0 0 0 0 0 0 0 0 0 0 0 0 0 0 0 0 0 0 0 0 0 0 0 0 0 0 0 0 0 0 0 0 0 
0 0 0 0 0 0 0 0 0 0 0 0 0 0 0 0 0 0 0 0 0 0 0 0 0 0 0 0 0 0 0 0 0 0 1 1 1 0 1 1 0 0 0 0 0 0 0 0 1 1 1 1 0 0 0 0 0 0 0 0 1 1 0 1 1 1 0 0 0 0 0 0 0 0 0 0 0 0 0 0 0 0 0 0 0 0 0 0 0 0 0 0 0 0 0 0 0 0 0 0 
0 0 0 0 0 0 0 0 0 0 0 0 0 0 0 0 0 0 0 0 0 0 0 0 0 0 0 0 0 0 0 0 1 1 0 1 0 0 0 0 1 0 0 1 0 1 1 0 0 0 0 0 0 1 1 0 1 0 0 1 0 0 0 0 1 0 1 1 0 0 0 0 0 0 0 0 0 0 0 0 0 0 0 0 0 0 0 0 0 0 0 0 0 0 0 0 0 0 0 0 
0 0 0 0 0 0 0 0 0 0 0 0 0 0 0 0 0 0 0 0 0 1 1 0 0 0 0 1 1 1 0 0 0 1 1 0 0 1 0 1 0 0 0 1 1 0 0 0 1 1 1 1 0 0 0 1 1 0 0 0 1 0 1 0 0 1 1 0 0 0 1 1 1 0 0 0 0 1 1 0 0 0 0 0 0 0 0 0 0 0 0 0 0 0 0 0 0 0 0 0 
0 0 0 0 0 0 0 0 0 0 0 0 0 0 0 0 0 0 0 1 0 0 1 1 1 1 0 0 0 0 1 1 0 0 1 0 0 0 0 0 0 0 0 1 0 1 1 0 0 1 1 0 0 1 1 0 1 0 0 0 0 0 0 0 0 1 0 0 1 1 0 0 0 0 1 1 1 1 0 0 1 0 0 0 0 0 0 0 0 0 0 0 0 0 0 0 0 0 0 0 
0 0 0 0 0 0 0 0 0 0 0 0 0 0 1 1 1 1 0 1 0 0 1 0 0 0 0 0 0 1 1 0 0 0 0 0 1 0 0 0 0 0 1 1 0 1 1 1 0 1 1 0 1 1 1 0 1 1 0 0 0 0 0 1 0 0 0 0 0 1 1 0 0 0 0 0 0 1 0 0 1 0 1 1 1 1 0 0 0 0 0 0 0 0 0 0 0 0 0 0 
0 0 0 0 0 0 0 0 0 0 0 0 1 1 0 0 0 0 0 0 0 1 1 1 0 1 0 0 1 0 0 1 0 0 0 0 1 0 0 1 0 0 1 1 0 0 1 0 1 0 0 1 0 1 0 0 1 1 0 0 1 0 0 1 0 0 0 0 1 0 0 1 0 0 1 0 1 1 1 0 0 0 0 0 0 0 1 1 0 0 0 0 0 0 0 0 0 0 0 0 
0 0 0 0 0 0 0 0 1 0 0 0 1 0 0 1 0 1 0 0 1 0 1 0 0 0 0 0 0 0 1 1 0 0 1 0 1 1 0 0 1 0 1 0 1 0 1 1 0 0 0 0 1 1 0 1 0 1 0 1 0 0 1 1 0 1 0 0 1 1 0 0 0 0 0 0 0 1 0 1 0 0 1 0 1 0 0 1 0 0 0 1 0 0 0 0 0 0 0 0 
0 0 0 0 0 0 0 0 0 1 0 0 0 0 0 1 0 0 0 0 0 0 0 1 0 1 0 1 0 0 1 1 0 0 1 0 1 0 0 1 1 1 0 1 1 0 0 0 0 1 1 0 0 0 0 1 1 0 1 1 1 0 0 1 0 1 0 0 1 1 0 0 1 0 1 0 1 0 0 0 0 0 0 0 1 0 0 0 0 0 1 0 0 0 0 0 0 0 0 0 
0 0 0 0 0 0 0 0 1 0 0 1 0 1 0 0 1 0 0 0 1 1 0 1 0 0 0 0 0 1 0 0 0 0 1 1 0 0 1 0 0 1 0 0 1 0 0 0 0 0 0 0 0 0 0 1 0 0 1 0 0 1 0 0 1 1 0 0 0 0 1 0 0 0 0 0 1 0 1 1 0 0 0 1 0 0 1 0 1 0 0 1 0 0 0 0 0 0 0 0 
0 0 0 0 0 0 0 0 1 0 0 0 1 1 0 0 0 0 0 0 0 1 0 0 0 0 0 0 1 1 1 0 0 1 0 0 0 1 0 0 1 0 0 0 1 0 0 1 1 0 0 1 1 0 0 1 0 0 0 1 0 0 1 0 0 0 1 0 0 1 1 1 0 0 0 0 0 0 1 0 0 0 0 0 0 0 1 1 0 0 0 1 0 0 0 0 0 0 0 0 
0 0 0 0 0 0 0 1 0 0 0 0 0 0 0 0 0 1 0 1 0 0 1 1 1 0 0 0 1 0 0 1 0 1 0 0 1 0 1 0 1 0 0 0 1 1 0 0 1 0 0 1 0 0 1 1 0 0 0 1 0 1 0 1 0 0 1 0 1 0 0 1 0 0 0 1 1 1 0 0 1 0 1 0 0 0 0 0 0 0 0 0 1 0 0 0 0 0 0 0 
0 0 0 0 0 0 0 0 0 0 0 0 0 0 1 1 1 0 0 0 1 1 1 1 0 0 1 0 0 0 0 0 0 1 1 1 1 1 0 0 1 0 0 1 0 0 0 0 0 0 0 0 0 0 0 0 1 0 0 1 0 0 1 1 1 1 1 0 0 0 0 0 0 1 0 0 1 1 1 1 0 0 0 1 1 1 0 0 0 0 0 0 0 0 0 0 0 0 0 0 
0 0 0 0 0 0 1 0 0 1 0 1 1 1 0 0 0 0 1 0 0 1 0 1 0 0 1 0 1 0 0 1 1 0 1 1 0 1 0 0 1 0 0 1 1 0 0 0 0 1 1 0 0 0 0 1 1 0 0 1 0 0 1 0 1 1 0 1 1 0 0 1 0 1 0 0 1 0 1 0 0 1 0 0 0 0 1 1 1 0 1 0 0 1 0 0 0 0 0 0 
0 0 0 0 0 0 1 1 0 1 1 1 1 0 0 0 1 0 1 0 0 0 1 1 0 0 1 0 1 0 0 0 0 0 0 0 0 1 0 1 1 1 1 1 0 0 1 0 0 0 0 0 0 1 0 0 1 1 1 1 1 0 1 0 0 0 0 0 0 0 0 1 0 1 0 0 1 1 0 0 0 1 0 1 0 0 0 1 1 1 1 0 1 1 0 0 0 0 0 0 
0 0 0 0 0 0 0 1 0 0 0 0 0 0 1 0 0 0 1 1 0 0 1 1 0 1 1 0 1 0 0 0 0 0 0 1 1 1 0 0 1 1 0 0 0 0 0 1 1 1 1 1 1 0 0 0 0 0 1 1 0 0 1 1 1 0 0 0 0 0 0 1 0 1 1 0 1 1 0 0 1 1 0 0 0 1 0 0 0 0 0 0 1 0 0 0 0 0 0 0 
0 0 0 0 1 0 0 0 0 0 0 1 0 0 0 0 0 1 0 1 0 0 1 0 1 1 0 0 1 0 0 0 0 0 0 1 1 0 0 1 1 1 0 1 1 0 0 0 0 0 0 0 0 0 0 1 1 0 1 1 1 0 0 1 1 0 0 0 0 0 0 1 0 0 1 1 0 1 0 0 1 0 1 0 0 0 0 0 1 0 0 0 0 0 0 1 0 0 0 0 
0 0 1 0 0 1 1 0 0 0 0 1 0 0 1 0 0 1 1 1 0 1 1 0 0 1 0 1 1 0 1 0 0 0 1 1 1 0 0 1 0 0 1 1 0 1 0 1 0 0 0 0 1 0 1 0 1 1 0 0 1 0 0 1 1 1 0 0 0 1 0 1 1 0 1 0 0 1 1 0 1 1 1 0 0 1 0 0 1 0 0 0 0 1 1 0 0 1 0 0 
0 1 1 0 0 0 0 0 0 0 0 1 1 0 1 0 0 0 1 1 1 1 1 0 0 1 1 1 1 1 1 1 0 0 1 1 0 0 1 0 0 0 0 0 0 0 0 0 0 0 0 0 0 0 0 0 0 0 0 0 0 1 0 0 1 1 0 0 1 1 1 1 1 1 1 0 0 1 1 1 1 1 0 0 0 1 0 1 1 0 0 0 0 0 0 0 0 1 1 0 
0 1 0 1 0 0 0 0 0 0 0 1 0 0 1 0 0 1 1 1 1 1 1 0 1 1 0 1 1 1 1 0 0 0 1 0 0 1 0 0 0 1 1 0 0 0 1 0 0 0 0 0 0 1 0 0 0 1 1 0 0 0 1 0 0 1 0 0 0 1 1 1 1 0 1 1 0 1 1 1 1 1 1 0 0 1 0 0 1 0 0 0 0 0 0 0 1 0 1 0 
0 0 0 0 0 0 1 0 1 0 0 1 1 1 1 1 0 1 1 1 1 0 1 1 1 1 1 1 1 1 1 1 1 1 1 0 0 0 0 0 0 0 0 0 0 1 1 1 0 1 1 0 1 1 1 0 0 0 0 0 0 0 0 0 0 1 1 1 1 1 1 1 1 1 1 1 1 1 0 1 1 1 1 0 1 1 1 1 1 0 0 1 0 1 0 0 0 0 0 0 
0 0 1 1 1 1 0 1 0 0 1 1 1 0 1 1 1 1 1 1 1 1 1 1 1 1 1 1 1 0 1 1 1 1 1 1 1 1 1 0 1 0 0 0 0 1 1 1 1 0 0 1 1 1 1 0 0 0 0 1 0 1 1 1 1 1 1 1 1 1 0 1 1 1 1 1 1 1 1 1 1 1 1 1 1 1 0 1 1 1 0 0 1 0 1 1 1 1 0 0 
0 0 1 1 1 1 0 1 0 0 1 1 1 0 1 1 1 1 1 1 1 1 1 1 1 1 1 1 1 0 1 1 1 1 1 1 1 1 1 0 1 0 0 0 0 1 1 1 1 0 0 1 1 1 1 0 0 0 0 1 0 1 1 1 1 1 1 1 1 1 0 1 1 1 1 1 1 1 1 1 1 1 1 1 1 1 0 1 1 1 0 0 1 0 1 1 1 1 0 0 
0 0 0 0 0 0 1 0 1 0 0 1 1 1 1 1 0 1 1 1 1 0 1 1 1 1 1 1 1 1 1 1 1 1 1 0 0 0 0 0 0 0 0 0 0 1 1 1 0 1 1 0 1 1 1 0 0 0 0 0 0 0 0 0 0 1 1 1 1 1 1 1 1 1 1 1 1 1 0 1 1 1 1 0 1 1 1 1 1 0 0 1 0 1 0 0 0 0 0 0 
0 1 0 1 0 0 0 0 0 0 0 1 0 0 1 0 0 1 1 1 1 1 1 0 1 1 0 1 1 1 1 0 0 0 1 0 0 1 0 0 0 1 1 0 0 0 1 0 0 0 0 0 0 1 0 0 0 1 1 0 0 0 1 0 0 1 0 0 0 1 1 1 1 0 1 1 0 1 1 1 1 1 1 0 0 1 0 0 1 0 0 0 0 0 0 0 1 0 1 0 
0 1 1 0 0 0 0 0 0 0 0 1 1 0 1 0 0 0 1 1 1 1 1 0 0 1 1 1 1 1 1 1 0 0 1 1 0 0 1 0 0 0 0 0 0 0 0 0 0 0 0 0 0 0 0 0 0 0 0 0 0 1 0 0 1 1 0 0 1 1 1 1 1 1 1 0 0 1 1 1 1 1 0 0 0 1 0 1 1 0 0 0 0 0 0 0 0 1 1 0 
0 0 1 0 0 1 1 0 0 0 0 1 0 0 1 0 0 1 1 1 0 1 1 0 0 1 0 1 1 0 1 0 0 0 1 1 1 0 0 1 0 0 1 1 0 1 0 1 0 0 0 0 1 0 1 0 1 1 0 0 1 0 0 1 1 1 0 0 0 1 0 1 1 0 1 0 0 1 1 0 1 1 1 0 0 1 0 0 1 0 0 0 0 1 1 0 0 1 0 0 
0 0 0 0 1 0 0 0 0 0 0 1 0 0 0 0 0 1 0 1 0 0 1 0 1 1 0 0 1 0 0 0 0 0 0 1 1 0 0 1 1 1 0 1 1 0 0 0 0 0 0 0 0 0 0 1 1 0 1 1 1 0 0 1 1 0 0 0 0 0 0 1 0 0 1 1 0 1 0 0 1 0 1 0 0 0 0 0 1 0 0 0 0 0 0 1 0 0 0 0 
0 0 0 0 0 0 0 1 0 0 0 0 0 0 1 0 0 0 1 1 0 0 1 1 0 1 1 0 1 0 0 0 0 0 0 1 1 1 0 0 1 1 0 0 0 0 0 1 1 1 1 1 1 0 0 0 0 0 1 1 0 0 1 1 1 0 0 0 0 0 0 1 0 1 1 0 1 1 0 0 1 1 0 0 0 1 0 0 0 0 0 0 1 0 0 0 0 0 0 0 
0 0 0 0 0 0 1 1 0 1 1 1 1 0 0 0 1 0 1 0 0 0 1 1 0 0 1 0 1 0 0 0 0 0 0 0 0 1 0 1 1 1 1 1 0 0 1 0 0 0 0 0 0 1 0 0 1 1 1 1 1 0 1 0 0 0 0 0 0 0 0 1 0 1 0 0 1 1 0 0 0 1 0 1 0 0 0 1 1 1 1 0 1 1 0 0 0 0 0 0 
0 0 0 0 0 0 1 0 0 1 0 1 1 1 0 0 0 0 1 0 0 1 0 1 0 0 1 0 1 0 0 1 1 0 1 1 0 1 0 0 1 0 0 1 1 0 0 0 0 1 1 0 0 0 0 1 1 0 0 1 0 0 1 0 1 1 0 1 1 0 0 1 0 1 0 0 1 0 1 0 0 1 0 0 0 0 1 1 1 0 1 0 0 1 0 0 0 0 0 0 
0 0 0 0 0 0 0 0 0 0 0 0 0 0 1 1 1 0 0 0 1 1 1 1 0 0 1 0 0 0 0 0 0 1 1 1 1 1 0 0 1 0 0 1 0 0 0 0 0 0 0 0 0 0 0 0 1 0 0 1 0 0 1 1 1 1 1 0 0 0 0 0 0 1 0 0 1 1 1 1 0 0 0 1 1 1 0 0 0 0 0 0 0 0 0 0 0 0 0 0 
0 0 0 0 0 0 0 1 0 0 0 0 0 0 0 0 0 1 0 1 0 0 1 1 1 0 0 0 1 0 0 1 0 1 0 0 1 0 1 0 1 0 0 0 1 1 0 0 1 0 0 1 0 0 1 1 0 0 0 1 0 1 0 1 0 0 1 0 1 0 0 1 0 0 0 1 1 1 0 0 1 0 1 0 0 0 0 0 0 0 0 0 1 0 0 0 0 0 0 0 
0 0 0 0 0 0 0 0 1 0 0 0 1 1 0 0 0 0 0 0 0 1 0 0 0 0 0 0 1 1 1 0 0 1 0 0 0 1 0 0 1 0 0 0 1 0 0 1 1 0 0 1 1 0 0 1 0 0 0 1 0 0 1 0 0 0 1 0 0 1 1 1 0 0 0 0 0 0 1 0 0 0 0 0 0 0 1 1 0 0 0 1 0 0 0 0 0 0 0 0 
0 0 0 0 0 0 0 0 1 0 0 1 0 1 0 0 1 0 0 0 1 1 0 1 0 0 0 0 0 1 0 0 0 0 1 1 0 0 1 0 0 1 0 0 1 0 0 0 0 0 0 0 0 0 0 1 0 0 1 0 0 1 0 0 1 1 0 0 0 0 1 0 0 0 0 0 1 0 1 1 0 0 0 1 0 0 1 0 1 0 0 1 0 0 0 0 0 0 0 0 
0 0 0 0 0 0 0 0 0 1 0 0 0 0 0 1 0 0 0 0 0 0 0 1 0 1 0 1 0 0 1 1 0 0 1 0 1 0 0 1 1 1 0 1 1 0 0 0 0 1 1 0 0 0 0 1 1 0 1 1 1 0 0 1 0 1 0 0 1 1 0 0 1 0 1 0 1 0 0 0 0 0 0 0 1 0 0 0 0 0 1 0 0 0 0 0 0 0 0 0 
0 0 0 0 0 0 0 0 1 0 0 0 1 0 0 1 0 1 0 0 1 0 1 0 0 0 0 0 0 0 1 1 0 0 1 0 1 1 0 0 1 0 1 0 1 0 1 1 0 0 0 0 1 1 0 1 0 1 0 1 0 0 1 1 0 1 0 0 1 1 0 0 0 0 0 0 0 1 0 1 0 0 1 0 1 0 0 1 0 0 0 1 0 0 0 0 0 0 0 0 
0 0 0 0 0 0 0 0 0 0 0 0 1 1 0 0 0 0 0 0 0 1 1 1 0 1 0 0 1 0 0 1 0 0 0 0 1 0 0 1 0 0 1 1 0 0 1 0 1 0 0 1 0 1 0 0 1 1 0 0 1 0 0 1 0 0 0 0 1 0 0 1 0 0 1 0 1 1 1 0 0 0 0 0 0 0 1 1 0 0 0 0 0 0 0 0 0 0 0 0 
0 0 0 0 0 0 0 0 0 0 0 0 0 0 1 1 1 1 0 1 0 0 1 0 0 0 0 0 0 1 1 0 0 0 0 0 1 0 0 0 0 0 1 1 0 1 1 1 0 1 1 0 1 1 1 0 1 1 0 0 0 0 0 1 0 0 0 0 0 1 1 0 0 0 0 0 0 1 0 0 1 0 1 1 1 1 0 0 0 0 0 0 0 0 0 0 0 0 0 0 
0 0 0 0 0 0 0 0 0 0 0 0 0 0 0 0 0 0 0 1 0 0 1 1 1 1 0 0 0 0 1 1 0 0 1 0 0 0 0 0 0 0 0 1 0 1 1 0 0 1 1 0 0 1 1 0 1 0 0 0 0 0 0 0 0 1 0 0 1 1 0 0 0 0 1 1 1 1 0 0 1 0 0 0 0 0 0 0 0 0 0 0 0 0 0 0 0 0 0 0 
0 0 0 0 0 0 0 0 0 0 0 0 0 0 0 0 0 0 0 0 0 1 1 0 0 0 0 1 1 1 0 0 0 1 1 0 0 1 0 1 0 0 0 1 1 0 0 0 1 1 1 1 0 0 0 1 1 0 0 0 1 0 1 0 0 1 1 0 0 0 1 1 1 0 0 0 0 1 1 0 0 0 0 0 0 0 0 0 0 0 0 0 0 0 0 0 0 0 0 0 
0 0 0 0 0 0 0 0 0 0 0 0 0 0 0 0 0 0 0 0 0 0 0 0 0 0 0 0 0 0 0 0 1 1 0 1 0 0 0 0 1 0 0 1 0 1 1 0 0 0 0 0 0 1 1 0 1 0 0 1 0 0 0 0 1 0 1 1 0 0 0 0 0 0 0 0 0 0 0 0 0 0 0 0 0 0 0 0 0 0 0 0 0 0 0 0 0 0 0 0 
0 0 0 0 0 0 0 0 0 0 0 0 0 0 0 0 0 0 0 0 0 0 0 0 0 0 0 0 0 0 0 0 0 0 1 1 1 0 1 1 0 0 0 0 0 0 0 0 1 1 1 1 0 0 0 0 0 0 0 0 1 1 0 1 1 1 0 0 0 0 0 0 0 0 0 0 0 0 0 0 0 0 0 0 0 0 0 0 0 0 0 0 0 0 0 0 0 0 0 0 
0 0 0 0 0 0 0 0 0 0 0 0 0 0 0 0 0 0 0 0 0 0 0 0 0 0 0 0 0 0 0 0 0 0 0 0 0 0 0 0 0 0 0 0 0 0 1 0 1 0 0 1 0 1 0 0 0 0 0 0 0 0 0 0 0 0 0 0 0 0 0 0 0 0 0 0 0 0 0 0 0 0 0 0 0 0 0 0 0 0 0 0 0 0 0 0 0 0 0 0 
0 0 0 0 0 0 0 0 0 0 0 0 0 0 0 0 0 0 0 0 0 0 0 0 0 0 0 0 0 0 0 0 0 0 0 0 0 0 0 0 0 0 0 0 0 0 0 0 0 0 0 0 0 0 0 0 0 0 0 0 0 0 0 0 0 0 0 0 0 0 0 0 0 0 0 0 0 0 0 0 0 0 0 0 0 0 0 0 0 0 0 0 0 0 0 0 0 0 0 0 
0 0 0 0 0 0 0 0 0 0 0 0 0 0 0 0 0 0 0 0 0 0 0 0 0 0 0 0 0 0 0 0 0 0 0 0 0 0 0 0 0 0 0 0 0 0 0 0 0 0 0 0 0 0 0 0 0 0 0 0 0 0 0 0 0 0 0 0 0 0 0 0 0 0 0 0 0 0 0 0 0 0 0 0 0 0 0 0 0 0 0 0 0 0 0 0 0 0 0 0 
0 0 0 0 0 0 0 0 0 0 0 0 0 0 0 0 0 0 0 0 0 0 0 0 0 0 0 0 0 0 0 0 0 0 0 0 0 0 0 0 0 0 0 0 0 0 0 0 0 0 0 0 0 0 0 0 0 0 0 0 0 0 0 0 0 0 0 0 0 0 0 0 0 0 0 0 0 0 0 0 0 0 0 0 0 0 0 0 0 0 0 0 0 0 0 0 0 0 0 0 
0 0 0 0 0 0 0 0 0 0 0 0 0 0 0 0 0 0 0 0 0 0 0 0 0 0 0 0 0 0 0 0 0 0 0 0 0 0 0 0 0 0 0 0 0 0 0 0 0 0 0 0 0 0 0 0 0 0 0 0 0 0 0 0 0 0 0 0 0 0 0 0 0 0 0 0 0 0 0 0 0 0 0 0 0 0 0 0 0 0 0 0 0 0 0 0 0 0 0 0 

0 0 0 0 0 0 0 0 0 0 0 0 0 0 0 0 0 0 0 0 0 0 0 0 0 0 0 0 0 0 0 0 0 0 0 0 0 0 0 0 0 0 0 0 0 0 0 0 0 0 0 0 0 0 0 0 0 0 0 0 0 0 0 0 0 0 0 0 0 0 0 0 0 0 0 0 0 0 0 0 0 0 0 0 0 0 0 0 0 0 0 0 0 0 0 0 0 0 0 0 
0 0 0 0 0 0 0 0 0 0 0 0 0 0 0 0 0 0 0 0 0 0 0 0 0 0 0 0 0 0 0 0 0 0 0 0 0 0 0 0 0 0 0 0 0 0 0 0 0 0 0 0 0 0 0 0 0 0 0 0 0 0 0 0 0 0 0 0 0 0 0 0 0 0 0 0 0 0 0 0 0 0 0 0 0 0 0 0 0 0 0 0 0 0 0 0 0 0 0 0 
0 0 0 0 0 0 0 0 0 0 0 0 0 0 0 0 0 0 0 0 0 0 0 0 0 0 0 0 0 0 0 0 0 0 0 0 0 0 0 0 0 0 0 0 0 0 0 0 0 0 0 0 0 0 0 0 0 0 0 0 0 0 0 0 0 0 0 0 0 0 0 0 0 0 0 0 0 0 0 0 0 0 0 0 0 0 0 0 0 0 0 0 0 0 0 0 0 0 0 0 
0 0 0 0 0 0 0 0 0 0 0 0 0 0 0 0 0 0 0 0 0 0 0 0 0 0 0 0 0 0 0 0 0 0 0 0 0 0 0 0 0 0 0 0 0 0 0 0 0 0 0 0 0 0 0 0 0 0 0 0 0 0 0 0 0 0 0 0 0 0 0 0 0 0 0 0 0 0 0 0 0 0 0 0 0 0 0 0 0 0 0 0 0 0 0 0 0 0 0 0 
0 0 0 0 0 0 0 0 0 0 0 0 0 0 0 0 0 0 0 0 0 0 0 0 0 0 0 0 0 0 0 0 0 0 0 0 0 0 0 0 0 0 0 0 0 0 1 0 1 0 0 1 0 1 0 0 0 0 0 0 0 0 0 0 0 0 0 0 0 0 0 0 0 0 0 0 0 0 0 0 0 0 0 0 0 0 0 0 0 0 0 0 0 0 0 0 0 0 0 0 
0 0 0 0 0 0 0 0 0 0 0 0 0 0 0 0 0 0 0 0 0 0 0 0 0 0 0 0 0 0 0 0 0 0 0 0 1 0 1 1 0 0 1 1 1 1 0 0 1 1 1 1 0 0 1 1 1 1 0 0 1 1 0 1 0 0 0 0 0 0 0 0 0 0 0 0 0 0 0 0 0 0 0 0 0 0 0 0 0 0 0 0 0 0 0 0 0 0 0 0 
0 0 0 0 0 0 0 0 0 0 0 0 0 0 0 0 0 0 0 0 0 0 0 0 0 0 0 0 0 0 1 1 0 1 1 1 0 1 0 1 1 0 0 1 0 0 1 0 0 0 0 0 0 1 0 0 1 0 0 1 1 0 1 0 1 1 1 0 1 1 0 0 0 0 0 0 0 0 0 0 0 0 0 0 0 0 0 0 0 0 0 0 0 0 0 0 0 0 0 0 
0 0 0 0 0 0 0 0 0 0 0 0 0 0 0 0 0 0 0 0 0 1 1 0 0 0 1 1 1 1 0 1 0 0 0 0 0 0 0 0 0 0 0 1 1 0 0 1 1 1 1 1 1 0 0 1 1 0 0 0 0 0 0 0 0 0 0 0 1 0 1 1 1 1 0 0 0 1 1 0 0 0 0 0 0 0 0 0 0 0 0 0 0 0 0 0 0 0 0 0 
0 0 0 0 0 0 0 0 0 0 0 0 0 0 0 0 0 0 0 0 0 1 1 1 1 1 0 0 0 1 1 1 0 0 1 0 0 0 0 1 0 0 0 0 0 1 1 0 0 1 1 0 0 1 1 0 0 0 0 0 1 0 0 0 0 1 0 0 1 1 1 0 0 0 1 1 1 1 1 0 0 0 0 0 0 0 0 0 0 0 0 0 0 0 0 0 0 0 0 0 
0 0 0 0 0 0 0 0 0 0 0 0 0 0 0 0 0 1 1 1 0 0 1 0 0 0 0 0 0 1 0 1 0 0 0 0 0 0 0 0 0 0 1 0 0 0 0 1 1 0 0 1 1 0 0 0 0 1 0 0 0 0 0 0 0 0 0 0 1 0 1 0 0 0 0 0 0 1 0 0 1 1 1 0 0 0 0 0 0 0 0 0 0 0 0 0 0 0 0 0 
0 0 0 0 0 0 0 0 0 0 0 0 1 1 0 0 0 0 0 0 1 1 1 1 0 1 0 0 1 0 1 0 0 0 0 0 1 1 0 1 0 0 1 1 1 0 1 0 1 0 0 1 0 1 0 1 1 1 0 0 1 0 1 1 0 0 0 0 0 1 0 1 0 0 1 0 1 1 1 1 0 0 0 0 0 0 1 1 0 0 0 0 0 0 0 0 0 0 0 0 
0 0 0 0 0 0 0 0 0 0 0 1 0 0 0 1 0 1 0 0 1 0 1 0 0 0 0 1 1 0 1 1 1 0 1 0 0 1 0 0 1 1 1 1 1 0 1 1 1 0 0 1 1 1 0 1 1 1 1 1 0 0 1 0 0 1 0 1 1 1 0 1 1 0 0 0 0 1 0 1 0 0 1 0 1 0 0 0 1 0 0 0 0 0 0 0 0 0 0 0 
0 0 0 0 0 0 0 0 0 0 0 0 0 0 0 1 0 1 0 0 0 0 0 1 0 1 0 0 1 0 1 0 0 0 0 0 1 0 0 1 0 1 0 1 1 1 1 0 1 1 1 1 0 1 1 1 1 0 1 0 1 0 0 1 0 0 0 0 0 1 0 1 0 0 1 0 1 0 0 0 0 0 1 0 1 0 0 0 0 0 0 0 0 0 0 0 0 0 0 0 
0 0 0 0 0 0 0 0 0 0 0 1 1 1 0 1 0 0 0 0 1 1 0 1 0 0 0 0 0 0 0 0 0 0 1 1 0 0 1 0 0 1 0 0 1 0 0 0 1 1 1 1 0 0 0 1 0 0 1 0 0 1 0 0 1 1 0 0 0 0 0 0 0 0 0 0 1 0 1 1 0 0 0 0 1 0 1 1 1 0 0 0 0 0 0 0 0 0 0 0 
0 0 0 0 0 0 0 0 1 0 0 0 1 1 0 0 0 0 0 0 0 1 0 1 0 0 0 0 1 1 1 0 0 1 1 0 1 1 0 0 1 1 0 0 0 1 1 1 1 1 1 1 1 1 1 0 0 0 1 1 0 0 1 1 0 1 1 0 0 1 1 1 0 0 0 0 1 0 1 0 0 0 0 0 0 0 1 1 0 0 0 1 0 0 0 0 0 0 0 0 
0 0 0 0 0 0 0 1 0 0 0 0 0 0 0 1 1 1 0 1 0 0 1 1 0 0 0 0 1 0 0 1 0 1 0 0 0 0 1 0 0 0 0 1 1 1 1 0 1 0 0 1 0 1 1 1 1 0 0 0 0 1 0 0 0 0 1 0 1 0 0 1 0 0 0 0 1 1 0 0 1 0 1 1 1 0 0 0 0 0 0 0 1 0 0 0 0 0 0 0 
0 0 0 0 0 0 0 0 0 0 0 0 0 1 1 0 0 0 1 0 1 0 0 1 1 0 1 0 1 0 0 0 0 1 0 0 1 1 1 0 1 0 0 1 1 0 0 0 1 0 0 1 0 0 0 1 1 0 0 1 0 1 1 1 0 0 1 0 0 0 0 1 0 1 0 1 1 0 0 1 0 1 0 0 0 1 1 0 0 0 0 0 0 0 0 0 0 0 0 0 
0 0 0 0 0 0 0 0 1 1 1 0 0 1 0 0 0 0 1 0 0 1 0 0 0 0 0 0 1 0 0 0 1 0 1 1 0 1 0 0 1 0 0 1 1 0 0 0 0 1 1 0 0 0 0 1 1 0 0 1 0 0 1 0 1 1 0 1 0 0 0 1 0 0 0 0 0 0 1 0 0 1 0 0 0 0 1 0 0 1 1 1 0 0 0 0 0 0 0 0 
0 0 0 0 0 0 1 1 0 1 1 1 0 0 1 0 1 0 1 0 0 0 1 1 0 0 1 0 1 0 0 0 0 1 1 0 1 1 0 0 1 0 0 0 0 1 1 0 1 1 1 1 0 1 1 0 0 0 0 1 0 0 1 1 0 1 1 0 0 0 0 1 0 1 0 0 1 1 0 0 0 1 0 1 0 1 0 0 1 1 1 0 1 1 0 0 0 0 0 0 
0 0 0 0 1 0 0 1 1 0 0 0 0 0 0 0 1 1 0 1 0 0 0 0 0 0 0 0 1 0 0 0 0 0 0 0 1 0 0 0 0 1 0 0 1 1 1 1 1 1 1 1 1 1 1 1 0 0 1 0 0 0 0 1 0 0 0 0 0 0 0 1 0 0 0 0 0 0 0 0 1 0 1 1 0 0 0 0 0 0 0 1 1 0 0 1 0 0 0 0 
0 0 0 1 1 0 0 0 0 1 1 1 0 0 0 0 0 1 0 1 0 0 0 0 0 0 0 0 1 0 0 0 0 0 0 1 1 0 0 1 0 0 1 1 0 0 0 0 0 1 1 0 0 0 0 0 1 1 0 0 1 0 0 1 1 0 0 0 0 0 0 1 0 0 0 0 0 0 0 0 1 0 1 0 0 0 0 0 1 1 1 0 0 0 0 1 1 0 0 0 
0 0 0 1 1 1 1 1 0 0 0 1 0 0 1 0 0 0 1 0 0 0 1 0 0 1 0 0 0 0 0 0 0 1 1 1 1 0 1 1 0 0 1 0 1 0 0 1 0 1 1 0 1 0 0 1 0 1 0 0 1 1 0 1 1 1 1 0 0 0 0 0 0 0 1 0 0 1 0 0 0 1 0 0 0 1 0 0 1 0 0 0 1 1 1 1 1 0 0 0 
0 1 1 1 1 0 0 0 1 1 0 0 0 0 1 0 0 0 0 0 1 1 1 0 0 1 1 1 1 0 0 1 0 0 1 1 1 1 1 0 0 0 0 0 0 0 0 0 0 0 0 0 0 0 0 0 0 0 0 0 0 1 1 1 1 1 0 0 1 0 0 1 1 1 1 0 0 1 1 1 0 0 0 0 0 1 0 0 0 0 1 1 0 0 0 1 1 1 1 0 
0 1 0 0 0 0 0 0 0 0 0 0 0 0 1 0 0 0 1 1 1 0 1 1 1 0 0 0 0 1 0 0 0 0 1 0 0 1 0 0 0 1 0 1 0 0 1 0 1 1 1 1 0 1 0 0 1 0 1 0 0 0 1 0 0 1 0 0 0 0 1 0 0 0 0 1 1 1 0 1 1 1 0 0 0 1 0 0 0 0 0 0 0 0 0 0 0 0 1 0 
0 1 0 0 0 0 1 0 1 0 0 0 1 0 1 1 0 0 0 0 1 0 0 1 0 1 0 1 0 1 0 0 1 1 1 0 0 0 0 0 0 0 0 0 0 1 1 1 1 1 1 1 1 1 1 0 0 0 0 0 0 0 0 0 0 1 1 1 0 0 1 0 1 0 1 0 1 0 0 1 0 0 0 0 1 1 0 1 0 0 0 1 0 1 0 0 0 0 1 0 
0 0 0 1 1 0 0 1 0 0 0 0 1 0 1 1 0 1 1 1 0 1 1 1 1 0 1 0 0 0 1 1 0 0 0 1 0 1 1 1 1 0 0 0 1 1 1 1 1 0 0 1 1 1 1 1 0 0 0 1 1 1 1 0 1 0 0 0 1 1 0 0 0 1 0 1 1 1 1 0 1 1 1 0 1 1 0 1 0 0 0 0 1 0 0 1 1 0 0 0 
0 0 0 1 1 0 0 1 0 0 0 0 1 0 1 1 0 1 1 1 0 1 1 1 1 0 1 0 0 0 1 1 0 0 0 1 0 1 1 1 1 0 0 0 1 1 1 1 1 0 0 1 1 1 1 1 0 0 0 1 1 1 1 0 1 0 0 0 1 1 0 0 0 1 0 1 1 1 1 0 1 1 1 0 1 1 0 1 0 0 0 0 1 0 0 1 1 0 0 0 
0 1 0 0 0 0 1 0 1 0 0 0 1 0 1 1 0 0 0 0 1 0 0 1 0 1 0 1 0 1 0 0 1 1 1 0 0 0 0 0 0 0 0 0 0 1 1 1 1 1 1 1 1 1 1 0 0 0 0 0 0 0 0 0 0 1 1 1 0 0 1 0 1 0 1 0 1 0 0 1 0 0 0 0 1 1 0 1 0 0 0 1 0 1 0 0 0 0 1 0 
0 1 0 0 0 0 0 0 0 0 0 0 0 0 1 0 0 0 1 1 1 0 1 1 1 0 0 0 0 1 0 0 0 0 1 0 0 1 0 0 0 1 0 1 0 0 1 0 1 1 1 1 0 1 0 0 1 0 1 0 0 0 1 0 0 1 0 0 0 0 1 0 0 0 0 1 1 1 0 1 1 1 0 0 0 1 0 0 0 0 0 0 0 0 0 0 0 0 1 0 
0 1 1 1 1 0 0 0 1 1 0 0 0 0 1 0 0 0 0 0 1 1 1 0 0 1 1 1 1 0 0 1 0 0 1 1 1 1 1 0 0 0 0 0 0 0 0 0 0 0 0 0 0 0 0 0 0 0 0 0 0 1 1 1 1 1 0 0 1 0 0 1 1 1 1 0 0 1 1 1 0 0 0 0 0 1 0 0 0 0 1 1 0 0 0 1 1 1 1 0 
0 0 0 1 1 1 1 1 0 0 0 1 0 0 1 0 0 0 1 0 0 0 1 0 0 1 0 0 0 0 0 0 0 1 1 1 1 0 1 1 0 0 1 0 1 0 0 1 0 1 1 0 1 0 0 1 0 1 0 0 1 1 0 1 1 1 1 0 0 0 0 0 0 0 1 0 0 1 0 0 0 1 0 0 0 1 0 0 1 0 0 0 1 1 1 1 1 0 0 0 
0 0 0 1 1 0 0 0 0 1 1 1 0 0 0 0 0 1 0 1 0 0 0 0 0 0 0 0 1 0 0 0 0 0 0 1 1 0 0 1 0 0 1 1 0 0 0 0 0 1 1 0 0 0 0 0 1 1 0 0 1 0 0 1 1 0 0 0 0 0 0 1 0 0 0 0 0 0 0 0 1 0 1 0 0 0 0 0 1 1 1 0 0 0 0 1 1 0 0 0 
0 0 0 0 1 0 0 1 1 0 0 0 0 0 0 0 1 1 0 1 0 0 0 0 0 0 0 0 1 0 0 0 0 0 0 0 1 0 0 0 0 1 0 0 1 1 1 1 1 1 1 1 1 1 1 1 0 0 1 0 0 0 0 1 0 0 0 0 0 0 0 1 0 0 0 0 0 0 0 0 1 0 1 1 0 0 0 0 0 0 0 1 1 0 0 1 0 0 0 0 
0 0 0 0 0 0 1 1 0 1 1 1 0 0 1 0 1 0 1 0 0 0 1 1 0 0 1 0 1 0 0 0 0 1 1 0 1 1 0 0 1 0 0 0 0 1 1 0 1 1 1 1 0 1 1 0 0 0 0 1 0 0 1 1 0 1 1 0 0 0 0 1 0 1 0 0 1 1 0 0 0 1 0 1 0 1 0 0 1 1 1 0 1 1 0 0 0 0 0 0 
0 0 0 0 0 0 0 0 1 1 1 0 0 1 0 0 0 0 1 0 0 1 0 0 0 0 0 0 1 0 0 0 1 0 1 1 0 1 0 0 1 0 0 1 1 0 0 0 0 1 1 0 0 0 0 1 1 0 0 1 0 0 1 0 1 1 0 1 0 0 0 1 0 0 0 0 0 0 1 0 0 1 0 0 0 0 1 0 0 1 1 1 0 0 0 0 0 0 0 0 
0 0 0 0 0 0 0 0 0 0 0 0 0 1 1 0 0 0 1 0 1 0 0 1 1 0 1 0 1 0 0 0 0 1 0 0 1 1 1 0 1 0 0 1 1 0 0 0 1 0 0 1 0 0 0 1 1 0 0 1 0 1 1 1 0 0 1 0 0 0 0 1 0 1 0 1 1 0 0 1 0 1 0 0 0 1 1 0 0 0 0 0 0 0 0 0 0 0 0 0 
0 0 0 0 0 0 0 1 0 0 0 0 0 0 0 1 1 1 0 1 0 0 1 1 0 0 0 0 1 0 0 1 0 1 0 0 0 0 1 0 0 0 0 1 1 1 1 0 1 0 0 1 0 1 1 1 1 0 0 0 0 1 0 0 0 0 1 0 1 0 0 1 0 0 0 0 1 1 0 0 1 0 1 1 1 0 0 0 0 0 0 0 1 0 0 0 0 0 0 0 
0 0 0 0 0 0 0 0 1 0 0 0 1 1 0 0 0 0 0 0 0 1 0 1 0 0 0 0 1 1 1 0 0 1 1 0 1 1 0 0 1 1 0 0 0 1 1 1 1 1 1 1 1 1 1 0 0 0 1 1 0 0 1 1 0 1 1 0 0 1 1 1 0 0 0 0 1 0 1 0 0 0 0 0 0 0 1 1 0 0 0 1 0 0 0 0 0 0 0 0 
0 0 0 0 0 0 0 0 0 0 0 1 1 1 0 1 0 0 0 0 1 1 0 1 0 0 0 0 0 0 0 0 0 0 1 1 0 0 1 0 0 1 0 0 1 0 0 0 1 1 1 1 0 0 0 1 0 0 1 0 0 1 0 0 1 1 0 0 0 0 0 0 0 0 0 0 1 0 1 1 0 0 0 0 1 0 1 1 1 0 0 0 0 0 0 0 0 0 0 0 
0 0 0 0 0 0 0 0 0 0 0 0 0 0 0 1 0 1 0 0 0 0 0 1 0 1 0 0 1 0 1 0 0 0 0 0 1 0 0 1 0 1 0 1 1 1 1 0 1 1 1 1 0 1 1 1 1 0 1 0 1 0 0 1 0 0 0 0 0 1 0 1 0 0 1 0 1 0 0 0 0 0 1 0 1 0 0 0 0 0 0 0 0 0 0 0 0 0 0 0 
0 0 0 0 0 0 0 0 0 0 0 1 0 0 0 1 0 1 0 0 1 0 1 0 0 0 0 1 1 0 1 1 1 0 1 0 0 1 0 0 1 1 1 1 1 0 1 1 1 0 0 1 1 1 0 1 1 1 1 1 0 0 1 0 0 1 0 1 1 1 0 1 1 0 0 0 0 1 0 1 0 0 1 0 1 0 0 0 1 0 0 0 0 0 0 0 0 0 0 0 
0 0 0 0 0 0 0 0 0 0 0 0 1 1 0 0 0 0 0 0 1 1 1 1 0 1 0 0 1 0 1 0 0 0 0 0 1 1 0 1 0 0 1 1 1 0 1 0 1 0 0 1 0 1 0 1 1 1 0 0 1 0 1 1 0 0 0 0 0 1 0 1 0 0 1 0 1 1 1 1 0 0 0 0 0 0 1 1 0 0 0 0 0 0 0 0 0 0 0 0 
0 0 0 0 0 0 0 0 0 0 0 0 0 0 0 0 0 1 1 1 0 0 1 0 0 0 0 0 0 1 0 1 0 0 0 0 0 0 0 0 0 0 1 0 0 0 0 1 1 0 0 1 1 0 0 0 0 1 0 0 0 0 0 0 0 0 0 0 1 0 1 0 0 0 0 0 0 1 0 0 1 1 1 0 0 0 0 0 0 0 0 0 0 0 0 0 0 0 0 0 
0 0 0 0 0 0 0 0 0 0 0 0 0 0 0 0 0 0 0 0 0 1 1 1 1 1 0 0 0 1 1 1 0 0 1 0 0 0 0 1 0 0 0 0 0 1 1 0 0 1 1 0 0 1 1 0 0 0 0 0 1 0 0 0 0 1 0 0 1 1 1 0 0 0 1 1 1 1 1 0 0 0 0 0 0 0 0 0 0 0 0 0 0 0 0 0 0 0 0 0 
0 0 0 0 0 0 0 0 0 0 0 0 0 0 0 0 0 0 0 0 0 1 1 0 0 0 1 1 1 1 0 1 0 0 0 0 0 0 0 0 0 0 0 1 1 0 0 1 1 1 1 1 1 0 0 1 1 0 0 0 0 0 0 0 0 0 0 0 1 0 1 1 1 1 0 0 0 1 1 0 0 0 0 0 0 0 0 0 0 0 0 0 0 0 0 0 0 0 0 0 
0 0 0 0 0 0 0 0 0 0 0 0 0 0 0 0 0 0 0 0 0 0 0 0 0 0 0 0 0 0 1 1 0 1 1 1 0 1 0 1 1 0 0 1 0 0 1 0 0 0 0 0 0 1 0 0 1 0 0 1 1 0 1 0 1 1 1 0 1 1 0 0 0 0 0 0 0 0 0 0 0 0 0 0 0 0 0 0 0 0 0 0 0 0 0 0 0 0 0 0 
0 0 0 0 0 0 0 0 0 0 0 0 0 0 0 0 0 0 0 0 0 0 0 0 0 0 0 0 0 0 0 0 0 0 0 0 1 0 1 1 0 0 1 1 1 1 0 0 1 1 1 1 0 0 1 1 1 1 0 0 1 1 0 1 0 0 0 0 0 0 0 0 0 0 0 0 0 0 0 0 0 0 0 0 0 0 0 0 0 0 0 0 0 0 0 0 0 0 0 0 
0 0 0 0 0 0 0 0 0 0 0 0 0 0 0 0 0 0 0 0 0 0 0 0 0 0 0 0 0 0 0 0 0 0 0 0 0 0 0 0 0 0 0 0 0 0 1 0 1 0 0 1 0 1 0 0 0 0 0 0 0 0 0 0 0 0 0 0 0 0 0 0 0 0 0 0 0 0 0 0 0 0 0 0 0 0 0 0 0 0 0 0 0 0 0 0 0 0 0 0 
0 0 0 0 0 0 0 0 0 0 0 0 0 0 0 0 0 0 0 0 0 0 0 0 0 0 0 0 0 0 0 0 0 0 0 0 0 0 0 0 0 0 0 0 0 0 0 0 0 0 0 0 0 0 0 0 0 0 0 0 0 0 0 0 0 0 0 0 0 0 0 0 0 0 0 0 0 0 0 0 0 0 0 0 0 0 0 0 0 0 0 0 0 0 0 0 0 0 0 0 
0 0 0 0 0 0 0 0 0 0 0 0 0 0 0 0 0 0 0 0 0 0 0 0 0 0 0 0 0 0 0 0 0 0 0 0 0 0 0 0 0 0 0 0 0 0 0 0 0 0 0 0 0 0 0 0 0 0 0 0 0 0 0 0 0 0 0 0 0 0 0 0 0 0 0 0 0 0 0 0 0 0 0 0 0 0 0 0 0 0 0 0 0 0 0 0 0 0 0 0 
0 0 0 0 0 0 0 0 0 0 0 0 0 0 0 0 0 0 0 0 0 0 0 0 0 0 0 0 0 0 0 0 0 0 0 0 0 0 0 0 0 0 0 0 0 0 0 0 0 0 0 0 0 0 0 0 0 0 0 0 0 0 0 0 0 0 0 0 0 0 0 0 0 0 0 0 0 0 0 0 0 0 0 0 0 0 0 0 0 0 0 0 0 0 0 0 0 0 0 0 
0 0 0 0 0 0 0 0 0 0 0 0 0 0 0 0 0 0 0 0 0 0 0 0 0 0 0 0 0 0 0 0 0 0 0 0 0 0 0 0 0 0 0 0 0 0 0 0 0 0 0 0 0 0 0 0 0 0 0 0 0 0 0 0 0 0 0 0 0 0 0 0 0 0 0 0 0 0 0 0 0 0 0 0 0 0 0 0 0 0 0 0 0 0 0 0 0 0 0 0 

0 0 0 0 0 0 0 0 0 0 0 0 0 0 0 0 0 0 0 0 0 0 0 0 0 0 0 0 0 0 0 0 0 0 0 0 0 0 0 0 0 0 0 0 0 0 0 0 0 0 0 0 0 0 0 0 0 0 0 0 0 0 0 0 0 0 0 0 0 0 0 0 0 0 0 0 0 0 0 0 0 0 0 0 0 0 0 0 0 0 0 0 0 0 0 0 0 0 0 0 
0 0 0 0 0 0 0 0 0 0 0 0 0 0 0 0 0 0 0 0 0 0 0 0 0 0 0 0 0 0 0 0 0 0 0 0 0 0 0 0 0 0 0 0 0 0 0 0 0 0 0 0 0 0 0 0 0 0 0 0 0 0 0 0 0 0 0 0 0 0 0 0 0 0 0 0 0 0 0 0 0 0 0 0 0 0 0 0 0 0 0 0 0 0 0 0 0 0 0 0 
0 0 0 0 0 0 0 0 0 0 0 0 0 0 0 0 0 0 0 0 0 0 0 0 0 0 0 0 0 0 0 0 0 0 0 0 0 0 0 0 0 0 0 0 0 0 0 0 0 0 0 0 0 0 0 0 0 0 0 0 0 0 0 0 0 0 0 0 0 0 0 0 0 0 0 0 0 0 0 0 0 0 0 0 0 0 0 0 0 0 0 0 0 0 0 0 0 0 0 0 
0 0 0 0 0 0 0 0 0 0 0 0 0 0 0 0 0 0 0 0 0 0 0 0 0 0 0 0 0 0 0 0 0 0 0 0 0 0 0 0 0 0 0 0 0 1 0 1 0 0 0 0 1 0 1 0 0 0 0 0 0 0 0 0 0 0 0 0 0 0 0 0 0 0 0 0 0 0 0 0 0 0 0 0 0 0 0 0 0 0 0 0 0 0 0 0 0 0 0 0 
0 0 0 0 0 0 0 0 0 0 0 0 0 0 0 0 0 0 0 0 0 0 0 0 0 0 0 0 0 0 0 0 0 0 0 0 0 0 0 0 0 0 0 1 0 0 0 1 1 1 1 1 1 0 0 0 1 0 0 0 0 0 0 0 0 0 0 0 0 0 0 0 0 0 0 0 0 0 0 0 0 0 0 0 0 0 0 0 0 0 0 0 0 0 0 0 0 0 0 0 
0 0 0 0 0 0 0 0 0 0 0 0 0 0 0 0 0 0 0 0 0 0 0 0 0 0 0 0 0 0 0 0 0 0 0 0 0 0 1 1 0 1 1 0 0 0 0 0 1 1 1 1 0 0 0 0 0 1 1 0 1 1 0 0 0 0 0 0 0 0 0 0 0 0 0 0 0 0 0 0 0 0 0 0 0 0 0 0 0 0 0 0 0 0 0 0 0 0 0 0 
0 0 0 0 0 0 0 0 0 0 0 0 0 0 0 0 0 0 0 0 0 0 0 0 0 0 0 0 0 0 0 0 0 0 1 1 0 1 0 0 1 0 0 1 0 0 1 1 0 0 0 0 1 1 0 0 1 0 0 1 0 0 1 0 1 1 0 0 0 0 0 0 0 0 0 0 0 0 0 0 0 0 0 0 0 0 0 0 0 0 0 0 0 0 0 0 0 0 0 0 
0 0 0 0 0 0 0 0 0 0 0 0 0 0 0 0 0 0 0 0 0 1 1 0 0 0 1 1 0 0 0 1 0 1 1 1 1 1 1 1 1 0 1 1 1 0 0 0 0 0 0 0 0 0 0 1 1 1 0 1 1 1 1 1 1 1 1 0 1 0 0 0 1 1 0 0 0 1 1 0 0 0 0 0 0 0 0 0 0 0 0 0 0 0 0 0 0 0 0 0 
0 0 0 0 0 0 0 0 0 0 0 0 0 0 0 0 0 0 0 0 1 1 1 0 0 1 0 0 0 1 1 1 0 0 1 0 1 1 1 1 1 1 0 0 0 1 1 0 0 0 0 0 0 1 1 0 0 0 1 1 1 1 1 1 0 1 0 0 1 1 1 0 0 0 1 0 0 1 1 1 0 0 0 0 0 0 0 0 0 0 0 0 0 0 0 0 0 0 0 0 
0 0 0 0 0 0 0 0 0 0 0 0 0 0 1 0 1 1 1 1 0 0 1 0 0 0 0 0 0 1 1 1 1 1 1 0 1 1 1 0 1 1 1 0 0 1 1 1 0 0 0 0 1 1 1 0 0 1 1 1 0 1 1 1 0 1 1 1 1 1 1 0 0 0 0 0 0 1 0 0 1 1 1 1 0 1 0 0 0 0 0 0 0 0 0 0 0 0 0 0 
0 0 0 0 0 0 0 0 0 0 0 0 1 1 0 0 0 0 0 0 1 1 1 1 0 1 0 0 1 0 1 0 0 0 1 0 1 1 0 1 0 0 1 1 1 0 1 0 0 0 0 0 0 1 0 1 1 1 0 0 1 0 1 1 0 1 0 0 0 1 0 1 0 0 1 0 1 1 1 1 0 0 0 0 0 0 1 1 0 0 0 0 0 0 0 0 0 0 0 0 
0 0 0 0 0 0 0 0 0 0 0 1 0 0 0 1 0 0 1 0 1 0 1 0 0 0 0 1 1 0 1 0 1 0 0 0 1 1 0 1 1 1 0 0 1 0 0 1 0 0 0 0 1 0 0 1 0 0 1 1 1 0 1 1 0 0 0 1 0 1 0 1 1 0 0 0 0 1 0 1 0 1 0 0 1 0 0 0 1 0 0 0 0 0 0 0 0 0 0 0 
0 0 0 0 0 0 0 0 0 1 0 0 0 1 0 0 1 0 0 0 0 0 0 1 1 1 0 0 1 0 1 0 1 0 0 0 1 0 0 1 0 1 0 1 1 0 0 0 1 1 1 1 0 0 0 1 1 0 1 0 1 0 0 1 0 0 0 1 0 1 0 1 0 0 1 1 1 0 0 0 0 0 0 1 0 0 1 0 0 0 1 0 0 0 0 0 0 0 0 0 
0 0 0 0 0 0 0 0 0 0 0 0 1 1 0 0 0 1 0 0 0 1 0 1 0 1 0 1 1 0 0 0 1 0 1 1 0 0 1 0 0 0 0 0 1 0 0 0 1 0 0 1 0 0 0 1 0 0 0 0 0 1 0 0 1 1 0 1 0 0 0 1 1 0 1 0 1 0 1 0 0 0 1 0 0 0 1 1 0 0 0 0 0 0 0 0 0 0 0 0 
0 0 0 0 0 0 0 0 1 0 0 0 1 1 0 0 0 0 0 0 0 1 0 1 0 1 0 1 1 0 1 1 1 1 1 0 1 0 0 0 1 1 0 0 0 1 1 1 0 1 1 0 1 1 1 0 0 0 1 1 0 0 0 1 0 1 1 1 1 1 0 1 1 0 1 0 1 0 1 0 0 0 0 0 0 0 1 1 0 0 0 1 0 0 0 0 0 0 0 0 
0 0 0 0 0 0 0 1 0 0 0 0 0 0 0 1 0 0 0 1 0 0 1 1 0 1 1 0 1 0 0 1 0 1 0 1 0 0 1 0 1 0 0 1 1 1 0 0 1 0 0 1 0 0 1 1 1 0 0 1 0 1 0 0 1 0 1 0 1 0 0 1 0 1 1 0 1 1 0 0 1 0 0 0 1 0 0 0 0 0 0 0 1 0 0 0 0 0 0 0 
0 0 0 0 0 0 1 0 0 0 0 0 0 1 1 0 0 0 1 0 1 0 1 1 1 1 1 0 1 0 0 0 0 0 0 0 0 1 0 0 1 0 1 1 1 0 0 0 1 1 1 1 0 0 0 1 1 1 0 1 0 0 1 0 0 0 0 0 0 0 0 1 0 1 1 1 1 1 0 1 0 1 0 0 0 1 1 0 0 0 0 0 0 1 0 0 0 0 0 0 
0 0 0 0 0 0 0 0 1 0 1 0 0 1 0 0 0 0 1 0 0 1 0 1 0 0 0 0 1 0 1 0 1 0 1 0 0 1 1 1 1 0 1 1 1 0 0 0 0 1 1 0 0 0 0 1 1 1 0 1 1 1 1 0 0 1 0 1 0 1 0 1 0 0 0 0 1 0 1 0 0 1 0 0 0 0 1 0 0 1 0 1 0 0 0 0 0 0 0 0 
0 0 0 0 1 0 0 0 0 1 1 1 0 0 1 1 1 0 1 0 0 0 1 1 0 0 0 0 1 0 0 0 0 1 1 0 1 1 0 1 1 1 1 1 1 1 1 1 1 1 1 1 1 1 1 1 1 1 1 1 1 0 1 1 0 1 1 0 0 0 0 1 0 0 0 0 1 1 0 0 0 1 0 1 1 1 0 0 1 1 1 0 0 0 0 1 0 0 0 0 
0 0 0 0 1 0 0 1 1 0 0 0 0 0 0 1 1 1 1 0 0 0 1 0 0 0 1 0 1 0 0 0 0 0 0 0 1 0 0 0 1 1 1 1 1 1 1 1 1 1 1 1 1 1 1 1 1 1 1 1 0 0 0 1 0 0 0 0 0 0 0 1 0 1 0 0 0 1 0 0 0 1 1 1 1 0 0 0 0 0 0 1 1 0 0 1 0 0 0 0 
0 0 0 0 1 0 0 0 1 1 1 1 0 0 1 1 0 1 1 1 0 0 1 0 0 0 1 0 1 0 0 0 0 1 0 1 0 0 0 0 0 0 0 1 1 1 0 0 0 0 0 0 0 0 1 1 1 0 0 0 0 0 0 0 1 0 1 0 0 0 0 1 0 1 0 0 0 1 0 0 1 1 1 0 1 1 0 0 1 1 1 1 0 0 0 1 0 0 0 0 
0 0 0 0 1 1 1 1 1 0 0 1 0 0 1 0 1 0 1 1 0 0 1 0 0 1 0 1 0 0 1 1 0 1 1 1 1 0 0 0 0 0 1 1 1 1 1 1 0 1 1 0 1 1 1 1 1 1 0 0 0 0 0 1 1 1 1 0 1 1 0 0 1 0 1 0 0 1 0 0 1 1 0 1 0 1 0 0 1 0 0 1 1 1 1 1 0 0 0 0 
0 0 0 1 0 0 0 0 0 1 0 0 1 1 1 0 0 0 1 0 1 0 1 0 0 0 1 1 1 0 1 1 0 0 1 1 0 0 1 0 0 0 0 1 1 1 1 1 0 0 0 0 1 1 1 1 1 0 0 0 0 1 0 0 1 1 0 0 1 1 0 1 1 1 0 0 0 1 0 1 0 1 0 0 0 1 1 1 0 0 1 0 0 0 0 0 1 0 0 0 
0 1 1 0 0 0 1 0 0 1 0 1 0 0 1 0 0 1 1 0 0 0 0 0 0 0 0 1 0 1 0 0 0 0 1 0 1 1 0 0 0 1 1 1 1 1 1 1 1 1 1 1 1 1 1 1 1 1 1 0 0 0 1 1 0 1 0 0 0 0 1 0 1 0 0 0 0 0 0 0 0 1 1 0 0 1 0 0 1 0 1 0 0 1 0 0 0 1 1 0 
0 1 0 0 0 0 1 1 1 0 0 1 1 1 1 1 0 0 1 0 1 0 0 0 0 1 0 1 0 1 1 0 0 1 1 0 0 0 0 0 0 0 0 0 0 1 1 1 1 1 1 1 1 1 1 0 0 0 0 0 0 0 0 0 0 1 1 0 0 1 1 0 1 0 1 0 0 0 0 1 0 1 0 0 1 1 1 1 1 0 0 1 1 1 0 0 0 0 1 0 
0 0 0 1 1 0 0 1 0 1 0 1 1 0 1 1 1 1 1 1 0 1 0 0 1 0 1 0 0 1 0 0 1 1 1 1 1 1 1 1 1 0 0 0 0 1 1 1 1 0 0 1 1 1 1 0 0 0 0 1 1 1 1 1 1 1 1 1 0 0 1 0 0 1 0 1 0 0 1 0 1 1 1 1 1 1 0 1 1 0 1 0 1 0 0 1 1 0 0 0 
0 0 0 1 1 0 0 1 0 1 0 1 1 0 1 1 1 1 1 1 0 1 0 0 1 0 1 0 0 1 0 0 1 1 1 1 1 1 1 1 1 0 0 0 0 1 1 1 1 0 0 1 1 1 1 0 0 0 0 1 1 1 1 1 1 1 1 1 0 0 1 0 0 1 0 1 0 0 1 0 1 1 1 1 1 1 0 1 1 0 1 0 1 0 0 1 1 0 0 0 
0 1 0 0 0 0 1 1 1 0 0 1 1 1 1 1 0 0 1 0 1 0 0 0 0 1 0 1 0 1 1 0 0 1 1 0 0 0 0 0 0 0 0 0 0 1 1 1 1 1 1 1 1 1 1 0 0 0 0 0 0 0 0 0 0 1 1 0 0 1 1 0 1 0 1 0 0 0 0 1 0 1 0 0 1 1 1 1 1 0 0 1 1 1 0 0 0 0 1 0 
0 1 1 0 0 0 1 0 0 1 0 1 0 0 1 0 0 1 1 0 0 0 0 0 0 0 0 1 0 1 0 0 0 0 1 0 1 1 0 0 0 1 1 1 1 1 1 1 1 1 1 1 1 1 1 1 1 1 1 0 0 0 1 1 0 1 0 0 0 0 1 0 1 0 0 0 0 0 0 0 0 1 1 0 0 1 0 0 1 0 1 0 0 1 0 0 0 1 1 0 
0 0 0 1 0 0 0 0 0 1 0 0 1 1 1 0 0 0 1 0 1 0 1 0 0 0 1 1 1 0 1 1 0 0 1 1 0 0 1 0 0 0 0 1 1 1 1 1 0 0 0 0 1 1 1 1 1 0 0 0 0 1 0 0 1 1 0 0 1 1 0 1 1 1 0 0 0 1 0 1 0 1 0 0 0 1 1 1 0 0 1 0 0 0 0 0 1 0 0 0 
0 0 0 0 1 1 1 1 1 0 0 1 0 0 1 0 1 0 1 1 0 0 1 0 0 1 0 1 0 0 1 1 0 1 1 1 1 0 0 0 0 0 1 1 1 1 1 1 0 1 1 0 1 1 1 1 1 1 0 0 0 0 0 1 1 1 1 0 1 1 0 0 1 0 1 0 0 1 0 0 1 1 0 1 0 1 0 0 1 0 0 1 1 1 1 1 0 0 0 0 
0 0 0 0 1 0 0 0 1 1 1 1 0 0 1 1 0 1 1 1 0 0 1 0 0 0 1 0 1 0 0 0 0 1 0 1 0 0 0 0 0 0 0 1 1 1 0 0 0 0 0 0 0 0 1 1 1 0 0 0 0 0 0 0 1 0 1 0 0 0 0 1 0 1 0 0 0 1 0 0 1 1 1 0 1 1 0 0 1 1 1 1 0 0 0 1 0 0 0 0 
0 0 0 0 1 0 0 1 1 0 0 0 0 0 0 1 1 1 1 0 0 0 1 0 0 0 1 0 1 0 0 0 0 0 0 0 1 0 0 0 1 1 1 1 1 1 1 1 1 1 1 1 1 1 1 1 1 1 1 1 0 0 0 1 0 0 0 0 0 0 0 1 0 1 0 0 0 1 0 0 0 1 1 1 1 0 0 0 0 0 0 1 1 0 0 1 0 0 0 0 
0 0 0 0 1 0 0 0 0 1 1 1 0 0 1 1 1 0 1 0 0 0 1 1 0 0 0 0 1 0 0 0 0 1 1 0 1 1 0 1 1 1 1 1 1 1 1 1 1 1 1 1 1 1 1 1 1 1 1 1 1 0 1 1 0 1 1 0 0 0 0 1 0 0 0 0 1 1 0 0 0 1 0 1 1 1 0 0 1 1 1 0 0 0 0 1 0 0 0 0 
0 0 0 0 0 0 0 0 1 0 1 0 0 1 0 0 0 0 1 0 0 1 0 1 0 0 0 0 1 0 1 0 1 0 1 0 0 1 1 1 1 0 1 1 1 0 0 0 0 1 1 0 0 0 0 1 1 1 0 1 1 1 1 0 0 1 0 1 0 1 0 1 0 0 0 0 1 0 1 0 0 1 0 0 0 0 1 0 0 1 0 1 0 0 0 0 0 0 0 0 
0 0 0 0 0 0 1 0 0 0 0 0 0 1 1 0 0 0 1 0 1 0 1 1 1 1 1 0 1 0 0 0 0 0 0 0 0 1 0 0 1 0 1 1 1 0 0 0 1 1 1 1 0 0 0 1 1 1 0 1 0 0 1 0 0 0 0 0 0 0 0 1 0 1 1 1 1 1 0 1 0 1 0 0 0 1 1 0 0 0 0 0 0 1 0 0 0 0 0 0 
0 0 0 0 0 0 0 1 0 0 0 0 0 0 0 1 0 0 0 1 0 0 1 1 0 1 1 0 1 0 0 1 0 1 0 1 0 0 1 0 1 0 0 1 1 1 0 0 1 0 0 1 0 0 1 1 1 0 0 1 0 1 0 0 1 0 1 0 1 0 0 1 0 1 1 0 1 1 0 0 1 0 0 0 1 0 0 0 0 0 0 0 1 0 0 0 0 0 0 0 
0 0 0 0 0 0 0 0 1 0 0 0 1 1 0 0 0 0 0 0 0 1 0 1 0 1 0 1 1 0 1 1 1 1 1 0 1 0 0 0 1 1 0 0 0 1 1 1 0 1 1 0 1 1 1 0 0 0 1 1 0 0 0 1 0 1 1 1 1 1 0 1 1 0 1 0 1 0 1 0 0 0 0 0 0 0 1 1 0 0 0 1 0 0 0 0 0 0 0 0 
0 0 0 0 0 0 0 0 0 0 0 0 1 1 0 0 0 1 0 0 0 1 0 1 0 1 0 1 1 0 0 0 1 0 1 1 0 0 1 0 0 0 0 0 1 0 0 0 1 0 0 1 0 0 0 1 0 0 0 0 0 1 0 0 1 1 0 1 0 0 0 1 1 0 1 0 1 0 1 0 0 0 1 0 0 0 1 1 0 0 0 0 0 0 0 0 0 0 0 0 
0 0 0 0 0 0 0 0 0 1 0 0 0 1 0 0 1 0 0 0 0 0 0 1 1 1 0 0 1 0 1 0 1 0 0 0 1 0 0 1 0 1 0 1 1 0 0 0 1 1 1 1 0 0 0 1 1 0 1 0 1 0 0 1 0 0 0 1 0 1 0 1 0 0 1 1 1 0 0 0 0 0 0 1 0 0 1 0 0 0 1 0 0 0 0 0 0 0 0 0 
0 0 0 0 0 0 0 0 0 0 0 1 0 0 0 1 0 0 1 0 1 0 1 0 0 0 0 1 1 0 1 0 1 0 0 0 1 1 0 1 1 1 0 0 1 0 0 1 0 0 0 0 1 0 0 1 0 0 1 1 1 0 1 1 0 0 0 1 0 1 0 1 1 0 0 0 0 1 0 1 0 1 0 0 1 0 0 0 1 0 0 0 0 0 0 0 0 0 0 0 
0 0 0 0 0 0 0 0 0 0 0 0 1 1 0 0 0 0 0 0 1 1 1 1 0 1 0 0 1 0 1 0 0 0 1 0 1 1 0 1 0 0 1 1 1 0 1 0 0 0 0 0 0 1 0 1 1 1 0 0 1 0 1 1 0 1 0 0 0 1 0 1 0 0 1 0 1 1 1 1 0 0 0 0 0 0 1 1 0 0 0 0 0 0 0 0 0 0 0 0 
0 0 0 0 0 0 0 0 0 0 0 0 0 0 1 0 1 1 1 1 0 0 1 0 0 0 0 0 0 1 1 1 1 1 1 0 1 1 1 0 1 1 1 0 0 1 1 1 0 0 0 0 1 1 1 0 0 1 1 1 0 1 1 1 0 1 1 1 1 1 1 0 0 0 0 0 0 1 0 0 1 1 1 1 0 1 0 0 0 0 0 0 0 0 0 0 0 0 0 0 
0 0 0 0 0 0 0 0 0 0 0 0 0 0 0 0 0 0 0 0 1 1 1 0 0 1 0 0 0 1 1 1 0 0 1 0 1 1 1 1 1 1 0 0 0 1 1 0 0 0 0 0 0 1 1 0 0 0 1 1 1 1 1 1 0 1 0 0 1 1 1 0 0 0 1 0 0 1 1 1 0 0 0 0 0 0 0 0 0 0 0 0 0 0 0 0 0 0 0 0 
0 0 0 0 0 0 0 0 0 0 0 0 0 0 0 0 0 0 0 0 0 1 1 0 0 0 1 1 0 0 0 1 0 1 1 1 1 1 1 1 1 0 1 1 1 0 0 0 0 0 0 0 0 0 0 1 1 1 0 1 1 1 1 1 1 1 1 0 1 0 0 0 1 1 0 0 0 1 1 0 0 0 0 0 0 0 0 0 0 0 0 0 0 0 0 0 0 0 0 0 
0 0 0 0 0 0 0 0 0 0 0 0 0 0 0 0 0 0 0 0 0 0 0 0 0 0 0 0 0 0 0 0 0 0 1 1 0 1 0 0 1 0 0 1 0 0 1 1 0 0 0 0 1 1 0 0 1 0 0 1 0 0 1 0 1 1 0 0 0 0 0 0 0 0 0 0 0 0 0 0 0 0 0 0 0 0 0 0 0 0 0 0 0 0 0 0 0 0 0 0 
0 0 0 0 0 0 0 0 0 0 0 0 0 0 0 0 0 0 0 0 0 0 0 0 0 0 0 0 0 0 0 0 0 0 0 0 0 0 1 1 0 1 1 0 0 0 0 0 1 1 1 1 0 0 0 0 0 1 1 0 1 1 0 0 0 0 0 0 0 0 0 0 0 0 0 0 0 0 0 0 0 0 0 0 0 0 0 0 0 0 0 0 0 0 0 0 0 0 0 0 
0 0 0 0 0 0 0 0 0 0 0 0 0 0 0 0 0 0 0 0 0 0 0 0 0 0 0 0 0 0 0 0 0 0 0 0 0 0 0 0 0 0 0 1 0 0 0 1 1 1 1 1 1 0 0 0 1 0 0 0 0 0 0 0 0 0 0 0 0 0 0 0 0 0 0 0 0 0 0 0 0 0 0 0 0 0 0 0 0 0 0 0 0 0 0 0 0 0 0 0 
0 0 0 0 0 0 0 0 0 0 0 0 0 0 0 0 0 0 0 0 0 0 0 0 0 0 0 0 0 0 0 0 0 0 0 0 0 0 0 0 0 0 0 0 0 1 0 1 0 0 0 0 1 0 1 0 0 0 0 0 0 0 0 0 0 0 0 0 0 0 0 0 0 0 0 0 0 0 0 0 0 0 0 0 0 0 0 0 0 0 0 0 0 0 0 0 0 0 0 0 
0 0 0 0 0 0 0 0 0 0 0 0 0 0 0 0 0 0 0 0 0 0 0 0 0 0 0 0 0 0 0 0 0 0 0 0 0 0 0 0 0 0 0 0 0 0 0 0 0 0 0 0 0 0 0 0 0 0 0 0 0 0 0 0 0 0 0 0 0 0 0 0 0 0 0 0 0 0 0 0 0 0 0 0 0 0 0 0 0 0 0 0 0 0 0 0 0 0 0 0 
0 0 0 0 0 0 0 0 0 0 0 0 0 0 0 0 0 0 0 0 0 0 0 0 0 0 0 0 0 0 0 0 0 0 0 0 0 0 0 0 0 0 0 0 0 0 0 0 0 0 0 0 0 0 0 0 0 0 0 0 0 0 0 0 0 0 0 0 0 0 0 0 0 0 0 0 0 0 0 0 0 0 0 0 0 0 0 0 0 0 0 0 0 0 0 0 0 0 0 0 
0 0 0 0 0 0 0 0 0 0 0 0 0 0 0 0 0 0 0 0 0 0 0 0 0 0 0 0 0 0 0 0 0 0 0 0 0 0 0 0 0 0 0 0 0 0 0 0 0 0 0 0 0 0 0 0 0 0 0 0 0 0 0 0 0 0 0 0 0 0 0 0 0 0 0 0 0 0 0 0 0 0 0 0 0 0 0 0 0 0 0 0 0 0 0 0 0 0 0 0 

0 0 0 0 0 0 0 0 0 0 0 0 0 0 0 0 0 0 0 0 0 0 0 0 0 0 0 0 0 0 0 0 0 0 0 0 0 0 0 0 0 0 0 0 0 0 0 0 0 0 0 0 0 0 0 0 0 0 0 0 0 0 0 0 0 0 0 0 0 0 0 0 0 0 0 0 0 0 0 0 0 0 0 0 0 0 0 0 0 0 0 0 0 0 0 0 0 0 0 0 
0 0 0 0 0 0 0 0 0 0 0 0 0 0 0 0 0 0 0 0 0 0 0 0 0 0 0 0 0 0 0 0 0 0 0 0 0 0 0 0 0 0 0 0 0 0 0 0 0 0 0 0 0 0 0 0 0 0 0 0 0 0 0 0 0 0 0 0 0 0 0 0 0 0 0 0 0 0 0 0 0 0 0 0 0 0 0 0 0 0 0 0 0 0 0 0 0 0 0 0 
0 0 0 0 0 0 0 0 0 0 0 0 0 0 0 0 0 0 0 0 0 0 0 0 0 0 0 0 0 0 0 0 0 0 0 0 0 0 0 0 0 0 0 0 0 0 0 0 0 0 0 0 0 0 0 0 0 0 0 0 0 0 0 0 0 0 0 0 0 0 0 0 0 0 0 0 0 0 0 0 0 0 0 0 0 0 0 0 0 0 0 0 0 0 0 0 0 0 0 0 
0 0 0 0 0 0 0 0 0 0 0 0 0 0 0 0 0 0 0 0 0 0 0 0 0 0 0 0 0 0 0 0 0 0 0 0 0 0 0 0 0 0 0 0 1 0 0 1 0 0 0 0 1 0 0 1 0 0 0 0 0 0 0 0 0 0 0 0 0 0 0 0 0 0 0 0 0 0 0 0 0 0 0 0 0 0 0 0 0 0 0 0 0 0 0 0 0 0 0 0 
0 0 0 0 0 0 0 0 0 0 0 0 0 0 0 0 0 0 0 0 0 0 0 0 0 0 0 0 0 0 0 0 0 0 0 0 0 0 0 0 0 0 0 1 0 0 0 1 1 1 1 1 1 0 0 0 1 0 0 0 0 0 0 0 0 0 0 0 0 0 0 0 0 0 0 0 0 0 0 0 0 0 0 0 0 0 0 0 0 0 0 0 0 0 0 0 0 0 0 0 
0 0 0 0 0 0 0 0 0 0 0 0 0 0 0 0 0 0 0 0 0 0 0 0 0 0 0 0 0 0 0 0 0 1 1 1 0 1 1 1 1 1 1 0 0 1 0 0 1 1 1 1 0 0 1 0 0 1 1 1 1 1 1 0 1 1 1 0 0 0 0 0 0 0 0 0 0 0 0 0 0 0 0 0 0 0 0 0 0 0 0 0 0 0 0 0 0 0 0 0 
0 0 0 0 0 0 0 0 0 0 0 0 0 0 0 0 0 0 0 0 0 0 0 0 0 0 0 0 0 0 0 1 0 0 0 0 0 1 0 0 0 0 0 1 0 0 1 1 0 0 0 0 1 1 0 0 1 0 0 0 0 0 1 0 0 0 0 0 1 0 0 0 0 0 0 0 0 0 0 0 0 0 0 0 0 0 0 0 0 0 0 0 0 0 0 0 0 0 0 0 
0 0 0 0 0 0 0 0 0 0 0 0 0 0 0 0 0 0 0 0 0 0 0 0 0 1 1 1 0 1 0 1 0 0 0 0 0 1 1 1 0 0 1 0 1 1 0 0 1 1 1 1 0 0 1 1 0 1 0 0 1 1 1 0 0 0 0 0 1 0 1 0 1 1 1 0 0 0 0 0 0 0 0 0 0 0 0 0 0 0 0 0 0 0 0 0 0 0 0 0 
0 0 0 0 0 0 0 0 0 0 0 0 0 0 0 0 0 0 0 0 0 0 1 1 0 1 0 0 0 1 1 1 0 0 1 0 0 1 1 1 0 0 0 0 0 1 1 0 0 1 1 0 0 1 1 0 0 0 0 0 1 1 1 0 0 1 0 0 1 1 1 0 0 0 1 0 1 1 0 0 0 0 0 0 0 0 0 0 0 0 0 0 0 0 0 0 0 0 0 0 
0 0 0 0 0 0 0 0 0 0 0 0 0 0 1 1 1 1 1 1 0 0 1 0 0 0 0 0 0 1 0 1 1 1 1 0 1 1 1 0 1 0 1 0 0 1 1 1 0 1 1 0 1 1 1 0 0 1 0 1 0 1 1 1 0 1 1 1 1 0 1 0 0 0 0 0 0 1 0 0 1 1 1 1 1 1 0 0 0 0 0 0 0 0 0 0 0 0 0 0 
0 0 0 0 0 0 0 0 0 0 0 0 1 1 1 0 0 0 0 0 1 1 1 1 0 1 0 0 1 0 1 1 1 1 1 1 1 1 1 1 0 0 0 1 1 0 1 0 0 1 1 0 0 1 0 1 1 0 0 0 1 1 1 1 1 1 1 1 1 1 0 1 0 0 1 0 1 1 1 1 0 0 0 0 0 1 1 1 0 0 0 0 0 0 0 0 0 0 0 0 
0 0 0 0 0 0 0 0 0 0 1 1 1 0 1 1 0 1 0 1 1 0 1 0 0 0 0 0 1 0 1 0 1 1 1 1 1 1 1 1 1 1 0 1 1 0 1 1 1 1 1 1 1 1 0 1 1 0 1 1 1 1 1 1 1 1 1 1 0 1 0 1 0 0 0 0 0 1 0 1 1 0 1 0 1 1 0 1 1 1 0 0 0 0 0 0 0 0 0 0 
0 0 0 0 0 0 0 0 0 1 1 0 1 1 0 0 1 0 0 0 0 0 0 1 0 0 0 0 1 1 0 1 1 1 1 0 1 0 1 1 0 1 0 0 1 1 0 0 1 1 1 1 0 0 1 1 0 0 1 0 1 1 0 1 0 1 1 1 1 0 1 1 0 0 0 0 1 0 0 0 0 0 0 1 0 0 1 1 0 1 1 0 0 0 0 0 0 0 0 0 
0 0 0 0 0 0 0 0 1 1 1 1 1 1 0 0 0 0 0 0 0 1 0 1 0 0 0 0 1 1 1 1 1 0 1 1 0 1 1 0 0 1 0 0 1 0 0 0 1 1 1 1 0 0 0 1 0 0 1 0 0 1 1 0 1 1 0 1 1 1 1 1 0 0 0 0 1 0 1 0 0 0 0 0 0 0 1 1 1 1 1 1 0 0 0 0 0 0 0 0 
0 0 0 0 0 0 0 0 1 0 1 1 0 1 0 0 0 0 0 0 0 1 0 1 0 0 0 1 1 1 1 1 1 1 1 1 1 1 0 1 1 0 0 0 0 1 1 1 1 1 1 1 1 1 1 0 0 0 0 1 1 0 1 1 1 1 1 1 1 1 1 1 1 0 0 0 1 0 1 0 0 0 0 0 0 0 1 0 1 1 0 1 0 0 0 0 0 0 0 0 
0 0 0 0 0 0 0 1 0 0 0 1 0 0 1 1 0 0 0 0 0 0 1 1 1 1 1 1 1 0 0 1 1 1 0 1 1 0 1 1 1 0 0 1 1 1 0 0 1 1 1 1 0 0 1 1 1 0 0 1 1 1 0 1 1 0 1 1 1 0 0 1 1 1 1 1 1 1 0 0 0 0 0 0 1 1 0 0 1 0 0 0 1 0 0 0 0 0 0 0 
0 0 0 0 0 0 0 1 0 0 0 0 0 1 1 1 1 0 1 0 1 0 1 1 0 0 1 1 1 0 1 1 1 1 0 0 1 1 0 1 1 0 1 1 1 0 0 0 1 1 1 1 0 0 0 1 1 1 0 1 1 0 1 1 0 0 1 1 1 1 0 1 1 1 0 0 1 1 0 1 0 1 0 1 1 1 1 0 0 0 0 0 1 0 0 0 0 0 0 0 
0 0 0 0 0 0 1 0 1 0 1 0 1 1 0 0 0 0 1 0 0 1 1 1 0 0 1 0 1 0 1 0 1 0 1 0 0 1 1 0 0 0 1 0 1 0 0 0 0 0 0 0 0 0 0 1 0 1 0 0 0 1 1 0 0 1 0 1 0 1 0 1 0 1 0 0 1 1 1 0 0 1 0 0 0 0 1 1 0 1 0 1 0 1 0 0 0 0 0 0 
0 0 0 0 1 0 0 0 0 0 1 0 0 0 1 1 1 0 1 0 0 0 1 1 1 1 1 0 0 0 0 0 0 1 1 0 1 0 0 1 1 1 1 1 1 0 1 1 1 1 1 1 1 1 0 1 1 1 1 1 1 0 0 1 0 1 1 0 0 0 0 0 0 1 1 1 1 1 0 0 0 1 0 1 1 1 0 0 0 1 0 0 0 0 0 1 0 0 0 0 
0 0 0 0 1 0 0 1 1 0 0 0 0 0 0 1 1 0 1 0 0 0 1 1 0 0 1 0 0 0 0 0 0 1 1 0 0 1 0 0 1 1 0 0 1 1 0 0 1 1 1 1 0 0 1 1 0 0 1 1 0 0 1 0 0 1 1 0 0 0 0 0 0 1 0 0 1 1 0 0 0 1 0 1 1 0 0 0 0 0 0 1 1 0 0 1 0 0 0 0 
0 0 0 0 0 0 0 0 0 0 1 1 0 0 0 1 0 1 0 1 0 0 1 0 0 0 0 0 1 0 0 0 0 0 0 0 1 0 0 1 1 1 0 1 1 1 0 0 0 0 0 0 0 0 1 1 1 0 1 1 1 0 0 1 0 0 0 0 0 0 0 1 0 0 0 0 0 1 0 0 1 0 1 0 1 0 0 0 1 1 0 0 0 0 0 0 0 0 0 0 
0 0 0 0 0 1 1 1 1 0 0 1 0 0 1 0 0 0 0 1 0 1 1 0 0 1 0 1 0 0 0 0 0 1 0 1 1 0 1 1 0 1 1 1 0 1 0 1 0 0 0 0 1 0 1 0 1 1 1 0 1 1 0 1 1 0 1 0 0 0 0 0 1 0 1 0 0 1 1 0 1 0 0 0 0 1 0 0 1 0 0 1 1 1 1 0 0 0 0 0 
0 0 0 0 0 0 0 0 0 1 0 1 0 0 1 0 0 0 1 0 1 1 1 0 0 0 0 1 1 0 0 1 0 0 1 0 0 1 1 0 0 1 1 0 0 0 0 0 0 0 0 0 0 0 0 0 0 1 1 0 0 1 1 0 0 1 0 0 1 0 0 1 1 0 0 0 0 1 1 1 0 1 0 0 0 1 0 0 1 0 1 0 0 0 0 0 0 0 0 0 
0 1 1 0 1 0 1 0 0 0 0 1 0 1 1 0 0 0 1 0 1 0 1 0 0 0 0 1 0 1 0 0 0 0 1 0 0 1 0 1 1 1 1 1 1 1 1 1 0 1 1 0 1 1 1 1 1 1 1 1 1 0 1 0 0 1 0 0 0 0 1 0 1 0 0 0 0 1 0 1 0 1 0 0 0 1 1 0 1 0 0 0 0 1 0 1 0 1 1 0 
0 0 1 1 0 0 0 1 1 0 0 1 1 1 0 0 0 0 1 0 1 0 0 0 0 1 0 1 0 0 1 1 1 1 1 0 0 0 0 1 1 0 0 0 0 1 1 1 0 1 1 0 1 1 1 0 0 0 0 1 1 0 0 0 0 1 1 1 1 1 0 0 1 0 1 0 0 0 0 1 0 1 0 0 0 0 1 1 1 0 0 1 1 0 0 0 1 1 0 0 
0 0 1 1 1 0 0 0 0 0 0 1 1 0 1 1 1 1 1 1 0 1 1 0 0 0 1 0 0 1 0 0 0 0 1 1 1 1 1 1 1 1 0 1 1 1 1 1 1 0 0 1 1 1 1 1 1 0 1 1 1 1 1 1 1 1 0 0 0 0 1 0 0 1 0 0 0 1 1 0 1 1 1 1 1 1 0 1 1 0 0 0 0 0 0 1 1 1 0 0 
0 0 1 1 1 0 0 0 0 0 0 1 1 0 1 1 1 1 1 1 0 1 1 0 0 0 1 0 0 1 0 0 0 0 1 1 1 1 1 1 1 1 0 1 1 1 1 1 1 0 0 1 1 1 1 1 1 0 1 1 1 1 1 1 1 1 0 0 0 0 1 0 0 1 0 0 0 1 1 0 1 1 1 1 1 1 0 1 1 0 0 0 0 0 0 1 1 1 0 0 
0 0 1 1 0 0 0 1 1 0 0 1 1 1 0 0 0 0 1 0 1 0 0 0 0 1 0 1 0 0 1 1 1 1 1 0 0 0 0 1 1 0 0 0 0 1 1 1 0 1 1 0 1 1 1 0 0 0 0 1 1 0 0 0 0 1 1 1 1 1 0 0 1 0 1 0 0 0 0 1 0 1 0 0 0 0 1 1 1 0 0 1 1 0 0 0 1 1 0 0 
0 1 1 0 1 0 1 0 0 0 0 1 0 1 1 0 0 0 1 0 1 0 1 0 0 0 0 1 0 1 0 0 0 0 1 0 0 1 0 1 1 1 1 1 1 1 1 1 0 1 1 0 1 1 1 1 1 1 1 1 1 0 1 0 0 1 0 0 0 0 1 0 1 0 0 0 0 1 0 1 0 1 0 0 0 1 1 0 1 0 0 0 0 1 0 1 0 1 1 0 
0 0 0 0 0 0 0 0 0 1 0 1 0 0 1 0 0 0 1 0 1 1 1 0 0 0 0 1 1 0 0 1 0 0 1 0 0 1 1 0 0 1 1 0 0 0 0 0 0 0 0 0 0 0 0 0 0 1 1 0 0 1 1 0 0 1 0 0 1 0 0 1 1 0 0 0 0 1 1 1 0 1 0 0 0 1 0 0 1 0 1 0 0 0 0 0 0 0 0 0 
0 0 0 0 0 1 1 1 1 0 0 1 0 0 1 0 0 0 0 1 0 1 1 0 0 1 0 1 0 0 0 0 0 1 0 1 1 0 1 1 0 1 1 1 0 1 0 1 0 0 0 0 1 0 1 0 1 1 1 0 1 1 0 1 1 0 1 0 0 0 0 0 1 0 1 0 0 1 1 0 1 0 0 0 0 1 0 0 1 0 0 1 1 1 1 0 0 0 0 0 
0 0 0 0 0 0 0 0 0 0 1 1 0 0 0 1 0 1 0 1 0 0 1 0 0 0 0 0 1 0 0 0 0 0 0 0 1 0 0 1 1 1 0 1 1 1 0 0 0 0 0 0 0 0 1 1 1 0 1 1 1 0 0 1 0 0 0 0 0 0 0 1 0 0 0 0 0 1 0 0 1 0 1 0 1 0 0 0 1 1 0 0 0 0 0 0 0 0 0 0 
0 0 0 0 1 0 0 1 1 0 0 0 0 0 0 1 1 0 1 0 0 0 1 1 0 0 1 0 0 0 0 0 0 1 1 0 0 1 0 0 1 1 0 0 1 1 0 0 1 1 1 1 0 0 1 1 0 0 1 1 0 0 1 0 0 1 1 0 0 0 0 0 0 1 0 0 1 1 0 0 0 1 0 1 1 0 0 0 0 0 0 1 1 0 0 1 0 0 0 0 
0 0 0 0 1 0 0 0 0 0 1 0 0 0 1 1 1 0 1 0 0 0 1 1 1 1 1 0 0 0 0 0 0 1 1 0 1 0 0 1 1 1 1 1 1 0 1 1 1 1 1 1 1 1 0 1 1 1 1 1 1 0 0 1 0 1 1 0 0 0 0 0 0 1 1 1 1 1 0 0 0 1 0 1 1 1 0 0 0 1 0 0 0 0 0 1 0 0 0 0 
0 0 0 0 0 0 1 0 1 0 1 0 1 1 0 0 0 0 1 0 0 1 1 1 0 0 1 0 1 0 1 0 1 0 1 0 0 1 1 0 0 0 1 0 1 0 0 0 0 0 0 0 0 0 0 1 0 1 0 0 0 1 1 0 0 1 0 1 0 1 0 1 0 1 0 0 1 1 1 0 0 1 0 0 0 0 1 1 0 1 0 1 0 1 0 0 0 0 0 0 
0 0 0 0 0 0 0 1 0 0 0 0 0 1 1 1 1 0 1 0 1 0 1 1 0 0 1 1 1 0 1 1 1 1 0 0 1 1 0 1 1 0 1 1 1 0 0 0 1 1 1 1 0 0 0 1 1 1 0 1 1 0 1 1 0 0 1 1 1 1 0 1 1 1 0 0 1 1 0 1 0 1 0 1 1 1 1 0 0 0 0 0 1 0 0 0 0 0 0 0 
0 0 0 0 0 0 0 1 0 0 0 1 0 0 1 1 0 0 0 0 0 0 1 1 1 1 1 1 1 0 0 1 1 1 0 1 1 0 1 1 1 0 0 1 1 1 0 0 1 1 1 1 0 0 1 1 1 0 0 1 1 1 0 1 1 0 1 1 1 0 0 1 1 1 1 1 1 1 0 0 0 0 0 0 1 1 0 0 1 0 0 0 1 0 0 0 0 0 0 0 
0 0 0 0 0 0 0 0 1 0 1 1 0 1 0 0 0 0 0 0 0 1 0 1 0 0 0 1 1 1 1 1 1 1 1 1 1 1 0 1 1 0 0 0 0 1 1 1 1 1 1 1 1 1 1 0 0 0 0 1 1 0 1 1 1 1 1 1 1 1 1 1 1 0 0 0 1 0 1 0 0 0 0 0 0 0 1 0 1 1 0 1 0 0 0 0 0 0 0 0 
0 0 0 0 0 0 0 0 1 1 1 1 1 1 0 0 0 0 0 0 0 1 0 1 0 0 0 0 1 1 1 1 1 0 1 1 0 1 1 0 0 1 0 0 1 0 0 0 1 1 1 1 0 0 0 1 0 0 1 0 0 1 1 0 1 1 0 1 1 1 1 1 0 0 0 0 1 0 1 0 0 0 0 0 0 0 1 1 1 1 1 1 0 0 0 0 0 0 0 0 
0 0 0 0 0 0 0 0 0 1 1 0 1 1 0 0 1 0 0 0 0 0 0 1 0 0 0 0 1 1 0 1 1 1 1 0 1 0 1 1 0 1 0 0 1 1 0 0 1 1 1 1 0 0 1 1 0 0 1 0 1 1 0 1 0 1 1 1 1 0 1 1 0 0 0 0 1 0 0 0 0 0 0 1 0 0 1 1 0 1 1 0 0 0 0 0 0 0 0 0 
0 0 0 0 0 0 0 0 0 0 1 1 1 0 1 1 0 1 0 1 1 0 1 0 0 0 0 0 1 0 1 0 1 1 1 1 1 1 1 1 1 1 0 1 1 0 1 1 1 1 1 1 1 1 0 1 1 0 1 1 1 1 1 1 1 1 1 1 0 1 0 1 0 0 0 0 0 1 0 1 1 0 1 0 1 1 0 1 1 1 0 0 0 0 0 0 0 0 0 0 
0 0 0 0 0 0 0 0 0 0 0 0 1 1 1 0 0 0 0 0 1 1 1 1 0 1 0 0 1 0 1 1 1 1 1 1 1 1 1 1 0 0 0 1 1 0 1 0 0 1 1 0 0 1 0 1 1 0 0 0 1 1 1 1 1 1 1 1 1 1 0 1 0 0 1 0 1 1 1 1 0 0 0 0 0 1 1 1 0 0 0 0 0 0 0 0 0 0 0 0 
0 0 0 0 0 0 0 0 0 0 0 0 0 0 1 1 1 1 1 1 0 0 1 0 0 0 0 0 0 1 0 1 1 1 1 0 1 1 1 0 1 0 1 0 0 1 1 1 0 1 1 0 1 1 1 0 0 1 0 1 0 1 1 1 0 1 1 1 1 0 1 0 0 0 0 0 0 1 0 0 1 1 1 1 1 1 0 0 0 0 0 0 0 0 0 0 0 0 0 0 
0 0 0 0 0 0 0 0 0 0 0 0 0 0 0 0 0 0 0 0 0 0 1 1 0 1 0 0 0 1 1 1 0 0 1 0 0 1 1 1 0 0 0 0 0 1 1 0 0 1 1 0 0 1 1 0 0 0 0 0 1 1 1 0 0 1 0 0 1 1 1 0 0 0 1 0 1 1 0 0 0 0 0 0 0 0 0 0 0 0 0 0 0 0 0 0 0 0 0 0 
0 0 0 0 0 0 0 0 0 0 0 0 0 0 0 0 0 0 0 0 0 0 0 0 0 1 1 1 0 1 0 1 0 0 0 0 0 1 1 1 0 0 1 0 1 1 0 0 1 1 1 1 0 0 1 1 0 1 0 0 1 1 1 0 0 0 0 0 1 0 1 0 1 1 1 0 0 0 0 0 0 0 0 0 0 0 0 0 0 0 0 0 0 0 0 0 0 0 0 0 
0 0 0 0 0 0 0 0 0 0 0 0 0 0 0 0 0 0 0 0 0 0 0 0 0 0 0 0 0 0 0 1 0 0 0 0 0 1 0 0 0 0 0 1 0 0 1 1 0 0 0 0 1 1 0 0 1 0 0 0 0 0 1 0 0 0 0 0 1 0 0 0 0 0 0 0 0 0 0 0 0 0 0 0 0 0 0 0 0 0 0 0 0 0 0 0 0 0 0 0 
0 0 0 0 0 0 0 0 0 0 0 0 0 0 0 0 0 0 0 0 0 0 0 0 0 0 0 0 0 0 0 0 0 1 1 1 0 1 1 1 1 1 1 0 0 1 0 0 1 1 1 1 0 0 1 0 0 1 1 1 1 1 1 0 1 1 1 0 0 0 0 0 0 0 0 0 0 0 0 0 0 0 0 0 0 0 0 0 0 0 0 0 0 0 0 0 0 0 0 0 
0 0 0 0 0 0 0 0 0 0 0 0 0 0 0 0 0 0 0 0 0 0 0 0 0 0 0 0 0 0 0 0 0 0 0 0 0 0 0 0 0 0 0 1 0 0 0 1 1 1 1 1 1 0 0 0 1 0 0 0 0 0 0 0 0 0 0 0 0 0 0 0 0 0 0 0 0 0 0 0 0 0 0 0 0 0 0 0 0 0 0 0 0 0 0 0 0 0 0 0 
0 0 0 0 0 0 0 0 0 0 0 0 0 0 0 0 0 0 0 0 0 0 0 0 0 0 0 0 0 0 0 0 0 0 0 0 0 0 0 0 0 0 0 0 1 0 0 1 0 0 0 0 1 0 0 1 0 0 0 0 0 0 0 0 0 0 0 0 0 0 0 0 0 0 0 0 0 0 0 0 0 0 0 0 0 0 0 0 0 0 0 0 0 0 0 0 0 0 0 0 
0 0 0 0 0 0 0 0 0 0 0 0 0 0 0 0 0 0 0 0 0 0 0 0 0 0 0 0 0 0 0 0 0 0 0 0 0 0 0 0 0 0 0 0 0 0 0 0 0 0 0 0 0 0 0 0 0 0 0 0 0 0 0 0 0 0 0 0 0 0 0 0 0 0 0 0 0 0 0 0 0 0 0 0 0 0 0 0 0 0 0 0 0 0 0 0 0 0 0 0 
0 0 0 0 0 0 0 0 0 0 0 0 0 0 0 0 0 0 0 0 0 0 0 0 0 0 0 0 0 0 0 0 0 0 0 0 0 0 0 0 0 0 0 0 0 0 0 0 0 0 0 0 0 0 0 0 0 0 0 0 0 0 0 0 0 0 0 0 0 0 0 0 0 0 0 0 0 0 0 0 0 0 0 0 0 0 0 0 0 0 0 0 0 0 0 0 0 0 0 0 
0 0 0 0 0 0 0 0 0 0 0 0 0 0 0 0 0 0 0 0 0 0 0 0 0 0 0 0 0 0 0 0 0 0 0 0 0 0 0 0 0 0 0 0 0 0 0 0 0 0 0 0 0 0 0 0 0 0 0 0 0 0 0 0 0 0 0 0 0 0 0 0 0 0 0 0 0 0 0 0 0 0 0 0 0 0 0 0 0 0 0 0 0 0 0 0 0 0 0 0 

0 0 0 0 0 0 0 0 0 0 0 0 0 0 0 0 0 0 0 0 0 0 0 0 0 0 0 0 0 0 0 0 0 0 0 0 0 0 0 0 0 0 0 0 0 0 0 0 0 0 0 0 0 0 0 0 0 0 0 0 0 0 0 0 0 0 0 0 0 0 0 0 0 0 0 0 0 0 0 0 0 0 0 0 0 0 0 0 0 0 0 0 0 0 0 0 0 0 0 0 
0 0 0 0 0 0 0 0 0 0 0 0 0 0 0 0 0 0 0 0 0 0 0 0 0 0 0 0 0 0 0 0 0 0 0 0 0 0 0 0 0 0 0 0 0 0 0 0 0 0 0 0 0 0 0 0 0 0 0 0 0 0 0 0 0 0 0 0 0 0 0 0 0 0 0 0 0 0 0 0 0 0 0 0 0 0 0 0 0 0 0 0 0 0 0 0 0 0 0 0 
0 0 0 0 0 0 0 0 0 0 0 0 0 0 0 0 0 0 0 0 0 0 0 0 0 0 0 0 0 0 0 0 0 0 0 0 0 0 0 0 0 0 0 0 0 0 0 0 0 0 0 0 0 0 0 0 0 0 0 0 0 0 0 0 0 0 0 0 0 0 0 0 0 0 0 0 0 0 0 0 0 0 0 0 0 0 0 0 0 0 0 0 0 0 0 0 0 0 0 0 
0 0 0 0 0 0 0 0 0 0 0 0 0 0 0 0 0 0 0 0 0 0 0 0 0 0 0 0 0 0 0 0 0 0 0 0 0 0 0 0 0 0 0 1 1 0 0 1 0 0 0 0 1 0 0 1 1 0 0 0 0 0 0 0 0 0 0 0 0 0 0 0 0 0 0 0 0 0 0 0 0 0 0 0 0 0 0 0 0 0 0 0 0 0 0 0 0 0 0 0 
0 0 0 0 0 0 0 0 0 0 0 0 0 0 0 0 0 0 0 0 0 0 0 0 0 0 0 0 0 0 0 0 0 1 1 1 0 1 0 0 0 0 0 0 1 0 0 1 1 1 1 1 1 0 0 1 0 0 0 0 0 0 1 0 1 1 1 0 0 0 0 0 0 0 0 0 0 0 0 0 0 0 0 0 0 0 0 0 0 0 0 0 0 0 0 0 0 0 0 0 
0 0 0 0 0 0 0 0 0 0 0 0 0 0 0 0 0 0 0 0 0 0 0 0 0 0 0 0 0 0 0 0 1 1 1 0 0 0 1 1 1 1 1 1 0 1 0 0 0 1 1 0 0 0 1 0 1 1 1 1 1 1 0 0 0 1 1 1 0 0 0 0 0 0 0 0 0 0 0 0 0 0 0 0 0 0 0 0 0 0 0 0 0 0 0 0 0 0 0 0 
0 0 0 0 0 0 0 0 0 0 0 0 0 0 0 0 0 0 0 0 0 0 0 0 0 0 0 0 0 0 0 0 0 0 0 0 0 1 0 0 0 0 0 1 0 0 1 0 0 0 0 0 0 1 0 0 1 0 0 0 0 0 1 0 0 0 0 0 0 0 0 0 0 0 0 0 0 0 0 0 0 0 0 0 0 0 0 0 0 0 0 0 0 0 0 0 0 0 0 0 
0 0 0 0 0 0 0 0 0 0 0 0 0 0 0 0 0 0 0 0 0 0 0 0 0 0 1 1 0 1 0 1 0 0 0 0 0 1 1 1 0 0 1 0 1 0 0 0 0 0 0 0 0 0 0 1 0 1 0 0 1 1 1 0 0 0 0 0 1 0 1 0 1 1 0 0 0 0 0 0 0 0 0 0 0 0 0 0 0 0 0 0 0 0 0 0 0 0 0 0 
0 0 0 0 0 0 0 0 0 0 0 0 0 0 0 0 0 0 0 0 0 0 0 0 1 1 0 0 0 1 1 0 0 0 1 0 0 0 0 1 0 0 0 0 0 1 1 0 0 1 1 0 0 1 1 0 0 0 0 0 1 0 0 0 0 1 0 0 0 1 1 0 0 0 1 1 0 0 0 0 0 0 0 0 0 0 0 0 0 0 0 0 0 0 0 0 0 0 0 0 
0 0 0 0 0 0 0 0 0 0 0 0 0 0 1 1 1 1 1 1 0 0 1 0 0 1 0 0 1 1 0 1 0 1 1 0 0 1 0 0 0 0 1 0 0 1 1 1 0 1 1 0 1 1 1 0 0 1 0 0 0 0 1 0 0 1 1 0 1 0 1 1 0 0 1 0 0 1 0 0 1 1 1 1 1 1 0 0 0 0 0 0 0 0 0 0 0 0 0 0 
0 0 0 0 0 0 0 0 0 0 0 0 1 1 1 0 0 0 0 0 1 1 1 1 0 1 0 1 1 0 0 0 0 1 1 1 0 1 0 1 0 0 1 1 1 0 1 0 0 1 1 0 0 1 0 1 1 1 0 0 1 0 1 0 1 1 1 0 0 0 0 1 1 0 1 0 1 1 1 1 0 0 0 0 0 1 1 1 0 0 0 0 0 0 0 0 0 0 0 0 
0 0 0 0 0 0 0 0 0 0 1 1 0 0 1 1 0 1 1 1 1 1 1 0 1 1 0 1 0 0 1 0 1 1 1 0 1 0 0 0 1 1 1 1 1 0 1 1 1 1 1 1 1 1 0 1 1 1 1 1 0 0 0 1 0 1 1 1 0 1 0 0 1 0 1 1 0 1 1 1 1 1 1 0 1 1 0 0 1 1 0 0 0 0 0 0 0 0 0 0 
0 0 0 0 0 0 0 0 0 1 0 0 0 0 0 1 1 0 1 1 1 1 0 1 1 0 0 0 1 1 0 0 1 0 1 0 1 0 1 0 0 1 0 0 1 1 0 0 1 1 1 1 0 0 1 1 0 0 1 0 0 1 0 1 0 1 0 1 0 0 1 1 0 0 0 1 1 0 1 1 1 1 0 1 1 0 0 0 0 0 1 0 0 0 0 0 0 0 0 0 
0 0 0 0 0 0 0 0 0 1 0 0 1 1 1 1 0 1 0 1 1 1 0 1 0 0 0 0 0 0 1 0 1 0 1 1 0 0 1 0 0 1 0 0 1 0 0 0 1 1 1 1 0 0 0 1 0 0 1 0 0 1 0 0 1 1 0 1 0 1 0 0 0 0 0 0 1 0 1 1 1 0 1 0 1 1 1 1 0 0 1 0 0 0 0 0 0 0 0 0 
0 0 0 0 0 0 0 0 1 0 1 1 1 1 0 1 1 1 1 1 0 1 0 1 0 1 0 0 1 1 0 1 0 1 1 1 1 0 0 0 1 0 0 0 1 1 1 1 1 1 1 1 1 1 1 1 0 0 0 1 0 0 0 1 1 1 1 0 1 0 1 1 0 0 1 0 1 0 1 0 1 1 1 1 1 0 1 1 1 1 0 1 0 0 0 0 0 0 0 0 
0 0 0 0 0 0 0 1 0 0 1 1 0 0 1 1 1 1 1 1 0 0 1 0 0 0 0 1 1 1 0 1 1 1 0 1 1 0 1 1 1 0 0 1 1 1 0 0 1 1 1 1 0 0 1 1 1 0 0 1 1 1 0 1 1 0 1 1 1 0 1 1 1 0 0 0 0 1 0 0 1 1 1 1 1 1 0 0 1 1 0 0 1 0 0 0 0 0 0 0 
0 0 0 0 0 0 1 0 0 1 0 1 1 1 0 0 1 0 1 1 1 0 1 1 0 0 1 1 1 1 1 1 1 1 0 1 1 1 0 1 1 0 1 1 1 0 0 0 1 1 1 1 0 0 0 1 1 1 0 1 1 0 1 1 1 0 1 1 1 1 1 1 1 1 0 0 1 1 0 1 1 1 0 1 0 0 1 1 1 0 1 0 0 1 0 0 0 0 0 0 
0 0 0 0 0 1 1 1 1 0 1 1 1 1 0 0 1 1 1 0 0 1 0 0 0 1 1 0 1 1 1 0 1 0 1 0 0 1 0 0 0 0 1 0 1 0 0 0 0 1 1 0 0 0 0 1 0 1 0 0 0 0 1 0 0 1 0 1 0 1 1 1 0 1 1 0 0 0 1 0 0 1 1 1 0 0 1 1 1 1 0 1 1 1 1 0 0 0 0 0 
0 0 0 0 0 1 1 1 0 1 1 1 1 1 1 1 1 1 1 0 0 0 1 1 0 0 1 0 1 1 1 1 1 1 1 0 1 1 0 0 1 1 1 1 0 1 1 1 1 1 1 1 1 1 1 0 1 1 1 1 0 0 1 1 0 1 1 1 1 1 1 1 0 1 0 0 1 1 0 0 0 1 1 1 1 1 1 1 1 1 1 0 1 1 1 0 0 0 0 0 
0 0 0 0 1 0 1 1 1 1 0 1 0 0 1 1 1 1 1 0 0 0 1 0 1 1 1 0 1 1 1 1 1 1 1 0 0 1 0 0 1 1 0 1 1 1 0 0 1 1 1 1 0 0 1 1 1 0 1 1 0 0 1 0 0 1 1 1 1 1 1 1 0 1 1 1 0 1 0 0 0 1 1 1 1 1 0 0 1 0 1 1 1 1 0 1 0 0 0 0 
0 0 0 0 1 1 1 0 0 1 1 1 1 0 1 1 0 1 1 0 0 0 1 0 0 1 1 0 0 0 1 0 1 1 1 1 0 0 0 1 1 0 1 1 1 0 0 1 0 0 0 0 1 0 0 1 1 1 0 1 1 0 0 0 1 1 1 1 0 1 0 0 0 1 1 0 0 1 0 0 0 1 1 0 1 1 0 1 1 1 1 0 0 1 1 1 0 0 0 0 
0 0 1 0 1 1 1 1 1 1 0 1 1 1 1 0 0 0 1 0 0 1 1 0 0 1 0 0 0 0 1 0 0 1 1 1 0 0 1 0 0 1 1 1 0 0 0 1 0 0 0 0 1 0 0 0 1 1 1 0 0 1 0 0 1 1 1 0 0 1 0 0 0 0 1 0 0 1 1 0 0 1 0 0 0 1 1 1 1 0 1 1 1 1 1 1 0 1 0 0 
0 0 1 1 1 0 0 0 0 1 0 0 1 1 0 0 0 0 1 0 1 1 1 0 0 0 0 0 1 0 0 0 0 0 1 1 1 1 1 0 0 0 1 0 0 0 0 1 0 0 0 0 1 0 0 0 0 1 0 0 0 1 1 1 1 1 0 0 0 0 0 1 0 0 0 0 0 1 1 1 0 1 0 0 0 0 1 1 0 0 1 0 0 0 0 1 1 1 0 0 
0 0 1 0 1 1 1 0 1 1 0 1 0 1 1 0 0 0 1 0 1 0 0 0 0 0 0 1 0 0 0 0 0 0 1 0 0 1 0 1 1 1 1 1 1 1 1 1 0 1 1 0 1 1 1 1 1 1 1 1 1 0 1 0 0 1 0 0 0 0 0 0 1 0 0 0 0 0 0 1 0 1 0 0 0 1 1 0 1 0 1 1 0 1 1 1 0 1 0 0 
0 0 1 1 0 1 1 1 1 1 1 1 1 0 0 0 0 0 0 0 0 0 0 0 0 1 0 1 0 0 0 0 0 0 1 0 0 0 1 1 1 0 0 0 0 1 1 0 1 1 1 1 0 1 1 0 0 0 0 1 1 1 0 0 0 1 0 0 0 0 0 0 1 0 1 0 0 0 0 0 0 0 0 0 0 0 0 1 1 1 1 1 1 1 1 0 1 1 0 0 
0 0 1 0 1 1 1 1 0 0 0 1 0 1 0 0 1 0 1 1 0 1 1 0 0 0 1 0 0 0 0 0 0 0 0 1 1 1 1 1 1 0 0 0 0 1 1 1 1 0 0 1 1 1 1 0 0 0 0 1 1 1 1 1 1 0 0 0 0 0 0 0 0 1 0 0 0 1 1 0 1 1 0 1 0 0 1 0 1 0 0 0 1 1 1 1 0 1 0 0 
0 0 1 0 1 1 1 1 0 0 0 1 0 1 0 0 1 0 1 1 0 1 1 0 0 0 1 0 0 0 0 0 0 0 0 1 1 1 1 1 1 0 0 0 0 1 1 1 1 0 0 1 1 1 1 0 0 0 0 1 1 1 1 1 1 0 0 0 0 0 0 0 0 1 0 0 0 1 1 0 1 1 0 1 0 0 1 0 1 0 0 0 1 1 1 1 0 1 0 0 
0 0 1 1 0 1 1 1 1 1 1 1 1 0 0 0 0 0 0 0 0 0 0 0 0 1 0 1 0 0 0 0 0 0 1 0 0 0 1 1 1 0 0 0 0 1 1 0 1 1 1 1 0 1 1 0 0 0 0 1 1 1 0 0 0 1 0 0 0 0 0 0 1 0 1 0 0 0 0 0 0 0 0 0 0 0 0 1 1 1 1 1 1 1 1 0 1 1 0 0 
0 0 1 0 1 1 1 0 1 1 0 1 0 1 1 0 0 0 1 0 1 0 0 0 0 0 0 1 0 0 0 0 0 0 1 0 0 1 0 1 1 1 1 1 1 1 1 1 0 1 1 0 1 1 1 1 1 1 1 1 1 0 1 0 0 1 0 0 0 0 0 0 1 0 0 0 0 0 0 1 0 1 0 0 0 1 1 0 1 0 1 1 0 1 1 1 0 1 0 0 
0 0 1 1 1 0 0 0 0 1 0 0 1 1 0 0 0 0 1 0 1 1 1 0 0 0 0 0 1 0 0 0 0 0 1 1 1 1 1 0 0 0 1 0 0 0 0 1 0 0 0 0 1 0 0 0 0 1 0 0 0 1 1 1 1 1 0 0 0 0 0 1 0 0 0 0 0 1 1 1 0 1 0 0 0 0 1 1 0 0 1 0 0 0 0 1 1 1 0 0 
0 0 1 0 1 1 1 1 1 1 0 1 1 1 1 0 0 0 1 0 0 1 1 0 0 1 0 0 0 0 1 0 0 1 1 1 0 0 1 0 0 1 1 1 0 0 0 1 0 0 0 0 1 0 0 0 1 1 1 0 0 1 0 0 1 1 1 0 0 1 0 0 0 0 1 0 0 1 1 0 0 1 0 0 0 1 1 1 1 0 1 1 1 1 1 1 0 1 0 0 
0 0 0 0 1 1 1 0 0 1 1 1 1 0 1 1 0 1 1 0 0 0 1 0 0 1 1 0 0 0 1 0 1 1 1 1 0 0 0 1 1 0 1 1 1 0 0 1 0 0 0 0 1 0 0 1 1 1 0 1 1 0 0 0 1 1 1 1 0 1 0 0 0 1 1 0 0 1 0 0 0 1 1 0 1 1 0 1 1 1 1 0 0 1 1 1 0 0 0 0 
0 0 0 0 1 0 1 1 1 1 0 1 0 0 1 1 1 1 1 0 0 0 1 0 1 1 1 0 1 1 1 1 1 1 1 0 0 1 0 0 1 1 0 1 1 1 0 0 1 1 1 1 0 0 1 1 1 0 1 1 0 0 1 0 0 1 1 1 1 1 1 1 0 1 1 1 0 1 0 0 0 1 1 1 1 1 0 0 1 0 1 1 1 1 0 1 0 0 0 0 
0 0 0 0 0 1 1 1 0 1 1 1 1 1 1 1 1 1 1 0 0 0 1 1 0 0 1 0 1 1 1 1 1 1 1 0 1 1 0 0 1 1 1 1 0 1 1 1 1 1 1 1 1 1 1 0 1 1 1 1 0 0 1 1 0 1 1 1 1 1 1 1 0 1 0 0 1 1 0 0 0 1 1 1 1 1 1 1 1 1 1 0 1 1 1 0 0 0 0 0 
0 0 0 0 0 1 1 1 1 0 1 1 1 1 0 0 1 1 1 0 0 1 0 0 0 1 1 0 1 1 1 0 1 0 1 0 0 1 0 0 0 0 1 0 1 0 0 0 0 1 1 0 0 0 0 1 0 1 0 0 0 0 1 0 0 1 0 1 0 1 1 1 0 1 1 0 0 0 1 0 0 1 1 1 0 0 1 1 1 1 0 1 1 1 1 0 0 0 0 0 
0 0 0 0 0 0 1 0 0 1 0 1 1 1 0 0 1 0 1 1 1 0 1 1 0 0 1 1 1 1 1 1 1 1 0 1 1 1 0 1 1 0 1 1 1 0 0 0 1 1 1 1 0 0 0 1 1 1 0 1 1 0 1 1 1 0 1 1 1 1 1 1 1 1 0 0 1 1 0 1 1 1 0 1 0 0 1 1 1 0 1 0 0 1 0 0 0 0 0 0 
0 0 0 0 0 0 0 1 0 0 1 1 0 0 1 1 1 1 1 1 0 0 1 0 0 0 0 1 1 1 0 1 1 1 0 1 1 0 1 1 1 0 0 1 1 1 0 0 1 1 1 1 0 0 1 1 1 0 0 1 1 1 0 1 1 0 1 1 1 0 1 1 1 0 0 0 0 1 0 0 1 1 1 1 1 1 0 0 1 1 0 0 1 0 0 0 0 0 0 0 
0 0 0 0 0 0 0 0 1 0 1 1 1 1 0 1 1 1 1 1 0 1 0 1 0 1 0 0 1 1 0 1 0 1 1 1 1 0 0 0 1 0 0 0 1 1 1 1 1 1 1 1 1 1 1 1 0 0 0 1 0 0 0 1 1 1 1 0 1 0 1 1 0 0 1 0 1 0 1 0 1 1 1 1 1 0 1 1 1 1 0 1 0 0 0 0 0 0 0 0 
0 0 0 0 0 0 0 0 0 1 0 0 1 1 1 1 0 1 0 1 1 1 0 1 0 0 0 0 0 0 1 0 1 0 1 1 0 0 1 0 0 1 0 0 1 0 0 0 1 1 1 1 0 0 0 1 0 0 1 0 0 1 0 0 1 1 0 1 0 1 0 0 0 0 0 0 1 0 1 1 1 0 1 0 1 1 1 1 0 0 1 0 0 0 0 0 0 0 0 0 
0 0 0 0 0 0 0 0 0 1 0 0 0 0 0 1 1 0 1 1 1 1 0 1 1 0 0 0 1 1 0 0 1 0 1 0 1 0 1 0 0 1 0 0 1 1 0 0 1 1 1 1 0 0 1 1 0 0 1 0 0 1 0 1 0 1 0 1 0 0 1 1 0 0 0 1 1 0 1 1 1 1 0 1 1 0 0 0 0 0 1 0 0 0 0 0 0 0 0 0 
0 0 0 0 0 0 0 0 0 0 1 1 0 0 1 1 0 1 1 1 1 1 1 0 1 1 0 1 0 0 1 0 1 1 1 0 1 0 0 0 1 1 1 1 1 0 1 1 1 1 1 1 1 1 0 1 1 1 1 1 0 0 0 1 0 1 1 1 0 1 0 0 1 0 1 1 0 1 1 1 1 1 1 0 1 1 0 0 1 1 0 0 0 0 0 0 0 0 0 0 
0 0 0 0 0 0 0 0 0 0 0 0 1 1 1 0 0 0 0 0 1 1 1 1 0 1 0 1 1 0 0 0 0 1 1 1 0 1 0 1 0 0 1 1 1 0 1 0 0 1 1 0 0 1 0 1 1 1 0 0 1 0 1 0 1 1 1 0 0 0 0 1 1 0 1 0 1 1 1 1 0 0 0 0 0 1 1 1 0 0 0 0 0 0 0 0 0 0 0 0 
0 0 0 0 0 0 0 0 0 0 0 0 0 0 1 1 1 1 1 1 0 0 1 0 0 1 0 0 1 1 0 1 0 1 1 0 0 1 0 0 0 0 1 0 0 1 1 1 0 1 1 0 1 1 1 0 0 1 0 0 0 0 1 0 0 1 1 0 1 0 1 1 0 0 1 0 0 1 0 0 1 1 1 1 1 1 0 0 0 0 0 0 0 0 0 0 0 0 0 0 
0 0 0 0 0 0 0 0 0 0 0 0 0 0 0 0 0 0 0 0 0 0 0 0 1 1 0 0 0 1 1 0 0 0 1 0 0 0 0 1 0 0 0 0 0 1 1 0 0 1 1 0 0 1 1 0 0 0 0 0 1 0 0 0 0 1 0 0 0 1 1 0 0 0 1 1 0 0 0 0 0 0 0 0 0 0 0 0 0 0 0 0 0 0 0 0 0 0 0 0 
0 0 0 0 0 0 0 0 0 0 0 0 0 0 0 0 0 0 0 0 0 0 0 0 0 0 1 1 0 1 0 1 0 0 0 0 0 1 1 1 0 0 1 0 1 0 0 0 0 0 0 0 0 0 0 1 0 1 0 0 1 1 1 0 0 0 0 0 1 0 1 0 1 1 0 0 0 0 0 0 0 0 0 0 0 0 0 0 0 0 0 0 0 0 0 0 0 0 0 0 
0 0 0 0 0 0 0 0 0 0 0 0 0 0 0 0 0 0 0 0 0 0 0 0 0 0 0 0 0 0 0 0 0 0 0 0 0 1 0 0 0 0 0 1 0 0 1 0 0 0 0 0 0 1 0 0 1 0 0 0 0 0 1 0 0 0 0 0 0 0 0 0 0 0 0 0 0 0 0 0 0 0 0 0 0 0 0 0 0 0 0 0 0 0 0 0 0 0 0 0 
0 0 0 0 0 0 0 0 0 0 0 0 0 0 0 0 0 0 0 0 0 0 0 0 0 0 0 0 0 0 0 0 1 1 1 0 0 0 1 1 1 1 1 1 0 1 0 0 0 1 1 0 0 0 1 0 1 1 1 1 1 1 0 0 0 1 1 1 0 0 0 0 0 0 0 0 0 0 0 0 0 0 0 0 0 0 0 0 0 0 0 0 0 0 0 0 0 0 0 0 
0 0 0 0 0 0 0 0 0 0 0 0 0 0 0 0 0 0 0 0 0 0 0 0 0 0 0 0 0 0 0 0 0 1 1 1 0 1 0 0 0 0 0 0 1 0 0 1 1 1 1 1 1 0 0 1 0 0 0 0 0 0 1 0 1 1 1 0 0 0 0 0 0 0 0 0 0 0 0 0 0 0 0 0 0 0 0 0 0 0 0 0 0 0 0 0 0 0 0 0 
0 0 0 0 0 0 0 0 0 0 0 0 0 0 0 0 0 0 0 0 0 0 0 0 0 0 0 0 0 0 0 0 0 0 0 0 0 0 0 0 0 0 0 1 1 0 0 1 0 0 0 0 1 0 0 1 1 0 0 0 0 0 0 0 0 0 0 0 0 0 0 0 0 0 0 0 0 0 0 0 0 0 0 0 0 0 0 0 0 0 0 0 0 0 0 0 0 0 0 0 
0 0 0 0 0 0 0 0 0 0 0 0 0 0 0 0 0 0 0 0 0 0 0 0 0 0 0 0 0 0 0 0 0 0 0 0 0 0 0 0 0 0 0 0 0 0 0 0 0 0 0 0 0 0 0 0 0 0 0 0 0 0 0 0 0 0 0 0 0 0 0 0 0 0 0 0 0 0 0 0 0 0 0 0 0 0 0 0 0 0 0 0 0 0 0 0 0 0 0 0 
0 0 0 0 0 0 0 0 0 0 0 0 0 0 0 0 0 0 0 0 0 0 0 0 0 0 0 0 0 0 0 0 0 0 0 0 0 0 0 0 0 0 0 0 0 0 0 0 0 0 0 0 0 0 0 0 0 0 0 0 0 0 0 0 0 0 0 0 0 0 0 0 0 0 0 0 0 0 0 0 0 0 0 0 0 0 0 0 0 0 0 0 0 0 0 0 0 0 0 0 
0 0 0 0 0 0 0 0 0 0 0 0 0 0 0 0 0 0 0 0 0 0 0 0 0 0 0 0 0 0 0 0 0 0 0 0 0 0 0 0 0 0 0 0 0 0 0 0 0 0 0 0 0 0 0 0 0 0 0 0 0 0 0 0 0 0 0 0 0 0 0 0 0 0 0 0 0 0 0 0 0 0 0 0 0 0 0 0 0 0 0 0 0 0 0 0 0 0 0 0 

0 0 0 0 0 0 0 0 0 0 0 0 0 0 0 0 0 0 0 0 0 0 0 0 0 0 0 0 0 0 0 0 0 0 0 0 0 0 0 0 0 0 0 0 0 0 0 0 0 0 0 0 0 0 0 0 0 0 0 0 0 0 0 0 0 0 0 0 0 0 0 0 0 0 0 0 0 0 0 0 0 0 0 0 0 0 0 0 0 0 0 0 0 0 0 0 0 0 0 0 
0 0 0 0 0 0 0 0 0 0 0 0 0 0 0 0 0 0 0 0 0 0 0 0 0 0 0 0 0 0 0 0 0 0 0 0 0 0 0 0 0 0 0 0 0 0 0 0 0 0 0 0 0 0 0 0 0 0 0 0 0 0 0 0 0 0 0 0 0 0 0 0 0 0 0 0 0 0 0 0 0 0 0 0 0 0 0 0 0 0 0 0 0 0 0 0 0 0 0 0 
0 0 0 0 0 0 0 0 0 0 0 0 0 0 0 0 0 0 0 0 0 0 0 0 0 0 0 0 0 0 0 0 0 0 0 0 0 0 0 0 0 0 0 0 0 0 0 0 0 0 0 0 0 0 0 0 0 0 0 0 0 0 0 0 0 0 0 0 0 0 0 0 0 0 0 0 0 0 0 0 0 0 0 0 0 0 0 0 0 0 0 0 0 0 0 0 0 0 0 0 
0 0 0 0 0 0 0 0 0 0 0 0 0 0 0 0 0 0 0 0 0 0 0 0 0 0 0 0 0 0 0 0 0 0 0 0 0 0 0 0 0 0 0 1 1 0 0 1 0 0 0 0 1 0 0 1 1 0 0 0 0 0 0 0 0 0 0 0 0 0 0 0 0 0 0 0 0 0 0 0 0 0 0 0 0 0 0 0 0 0 0 0 0 0 0 0 0 0 0 0 
0 0 0 0 0 0 0 0 0 0 0 0 0 0 0 0 0 0 0 0 0 0 0 0 0 0 0 0 0 0 0 0 0 0 1 0 0 0 0 0 0 0 0 0 1 1 0 1 1 1 1 1 1 0 1 1 0 0 0 0 0 0 0 0 0 1 0 0 0 0 0 0 0 0 0 0 0 0 0 0 0 0 0 0 0 0 0 0 0 0 0 0 0 0 0 0 0 0 0 0 
0 0 0 0 0 0 0 0 0 0 0 0 0 0 0 0 0 0 0 0 0 0 0 0 0 0 0 0 0 0 0 0 1 0 1 0 0 0 0 1 1 0 0 1 0 1 0 0 0 1 1 0 0 0 1 0 1 0 0 1 1 0 0 0 0 1 0 1 0 0 0 0 0 0 0 0 0 0 0 0 0 0 0 0 0 0 0 0 0 0 0 0 0 0 0 0 0 0 0 0 
0 0 0 0 0 0 0 0 0 0 0 0 0 0 0 0 0 0 0 0 0 0 0 0 0 0 0 0 0 0 0 0 0 0 0 0 0 1 0 0 0 0 0 0 0 0 0 0 0 0 0 0 0 0 0 0 0 0 0 0 0 0 1 0 0 0 0 0 0 0 0 0 0 0 0 0 0 0 0 0 0 0 0 0 0 0 0 0 0 0 0 0 0 0 0 0 0 0 0 0 
0 0 0 0 0 0 0 0 0 0 0 0 0 0 0 0 0 0 0 0 0 0 0 0 0 1 1 1 1 1 0 1 0 0 0 0 0 1 1 0 0 0 1 1 1 0 1 0 0 0 0 0 0 1 0 1 1 1 0 0 0 1 1 0 0 0 0 0 1 0 1 1 1 1 1 0 0 0 0 0 0 0 0 0 0 0 0 0 0 0 0 0 0 0 0 0 0 0 0 0 
0 0 0 0 0 0 0 0 0 0 0 0 0 0 0 0 0 0 0 1 0 0 1 1 1 0 0 0 0 1 0 0 0 0 0 0 0 0 0 1 0 0 1 0 0 1 1 1 0 1 1 0 1 1 1 0 0 1 0 0 1 0 0 0 0 0 0 0 0 0 1 0 0 0 0 1 1 1 0 0 1 0 0 0 0 0 0 0 0 0 0 0 0 0 0 0 0 0 0 0 
0 0 0 0 0 0 0 0 0 0 0 0 0 1 1 1 0 1 1 0 0 0 0 0 0 0 0 0 0 1 0 1 1 0 1 0 0 1 0 0 0 0 1 0 0 1 1 0 0 1 1 0 0 1 1 0 0 1 0 0 0 0 1 0 0 1 0 1 1 0 1 0 0 0 0 0 0 0 0 0 0 1 1 0 1 1 1 0 0 0 0 0 0 0 0 0 0 0 0 0 
0 0 0 0 0 0 0 0 0 0 0 0 1 0 0 0 0 0 0 0 0 1 1 0 0 1 0 0 1 0 1 1 0 0 1 0 0 1 0 1 0 0 1 1 1 0 1 0 0 0 0 0 0 1 0 1 1 1 0 0 1 0 1 0 0 1 0 0 1 1 0 1 0 0 1 0 0 1 1 0 0 0 0 0 0 0 0 1 0 0 0 0 0 0 0 0 0 0 0 0 
0 0 0 0 0 0 0 0 0 0 1 1 0 0 0 0 0 1 0 1 1 1 1 0 1 1 0 0 1 0 1 0 0 1 0 0 1 0 0 0 1 1 0 0 1 0 1 1 0 1 1 0 1 1 0 1 0 0 1 1 0 0 0 1 0 0 1 0 0 1 0 1 0 0 1 1 0 1 1 1 1 0 1 0 0 0 0 0 1 1 0 0 0 0 0 0 0 0 0 0 
0 0 0 0 0 0 0 0 0 1 0 0 0 0 0 1 0 0 0 1 1 1 0 1 1 1 0 0 0 1 0 0 0 0 1 0 1 0 1 0 0 1 0 0 0 0 0 0 1 1 1 1 0 0 0 0 0 0 1 0 0 1 0 1 0 1 0 0 0 0 1 0 0 0 1 1 1 0 1 1 1 0 0 0 1 0 0 0 0 0 1 0 0 0 0 0 0 0 0 0 
0 0 0 0 0 0 0 0 0 1 0 1 0 1 0 0 0 0 0 1 0 1 0 1 0 0 0 0 0 0 1 1 0 0 1 0 0 0 1 0 0 1 0 0 1 0 0 0 1 0 0 1 0 0 0 1 0 0 1 0 0 1 0 0 0 1 0 0 1 1 0 0 0 0 0 0 1 0 1 0 1 0 0 0 0 0 1 0 1 0 1 0 0 0 0 0 0 0 0 0 
0 0 0 0 0 0 0 0 0 0 0 0 1 1 0 0 1 1 0 1 0 0 1 1 1 1 0 0 1 0 0 0 0 0 0 0 1 1 0 0 1 0 0 1 0 0 1 1 0 1 1 0 1 1 0 0 1 0 0 1 0 0 1 1 0 0 0 0 0 0 0 1 0 0 1 1 1 1 0 0 1 0 1 1 0 0 1 1 0 0 0 0 0 0 0 0 0 0 0 0 
0 0 0 0 0 0 0 1 0 0 0 0 0 0 1 1 0 1 0 1 0 0 1 1 1 0 0 0 0 1 0 0 0 1 0 0 0 0 1 0 1 0 0 1 1 1 0 0 1 1 1 1 0 0 1 1 1 0 0 1 0 1 0 0 0 0 1 0 0 0 1 0 0 0 0 1 1 1 0 0 1 0 1 0 1 1 0 0 0 0 0 0 1 0 0 0 0 0 0 0 
0 0 0 0 0 0 1 0 0 1 0 1 0 1 0 0 1 0 1 0 1 1 0 0 1 0 1 1 0 0 1 1 0 1 0 0 1 1 0 1 1 0 0 1 1 0 0 0 0 0 0 0 0 0 0 1 1 0 0 1 1 0 1 1 0 0 1 0 1 1 0 0 1 1 0 1 0 0 1 1 0 1 0 1 0 0 1 0 1 0 1 0 0 1 0 0 0 0 0 0 
0 0 0 0 0 1 0 0 0 0 0 1 1 1 0 0 1 1 1 0 0 0 0 0 0 0 1 0 1 1 1 0 1 0 0 0 0 0 1 0 1 0 1 0 1 0 0 0 0 1 1 0 0 0 0 1 0 1 0 1 0 1 0 0 0 0 0 1 0 1 1 1 0 1 0 0 0 0 0 0 0 1 1 1 0 0 1 1 1 0 0 0 0 0 1 0 0 0 0 0 
0 0 0 0 1 0 0 1 0 1 1 1 0 0 1 1 1 1 1 0 0 0 1 1 1 0 1 0 1 0 0 0 0 1 1 0 0 1 0 1 1 1 1 1 1 1 1 1 1 1 1 1 1 1 1 1 1 1 1 1 1 0 1 0 0 1 1 0 0 0 0 1 0 1 0 1 1 1 0 0 0 1 1 1 1 1 0 0 1 1 1 0 1 0 0 1 0 0 0 0 
0 0 0 0 0 0 0 0 0 0 0 0 0 0 1 1 0 1 1 0 0 0 1 1 1 0 1 0 1 1 0 0 1 1 0 0 1 1 0 0 1 1 1 0 1 1 0 0 0 0 0 0 0 0 1 1 0 1 1 1 0 0 1 1 0 0 1 1 0 0 1 1 0 1 0 1 1 1 0 0 0 1 1 0 1 1 0 0 0 0 0 0 0 0 0 0 0 0 0 0 
0 0 0 0 0 0 0 0 0 1 1 1 0 0 1 1 0 1 1 1 0 0 1 0 0 1 0 0 1 0 1 0 1 1 0 1 0 0 0 1 1 1 1 0 1 1 0 0 0 0 0 0 0 0 1 1 0 1 1 1 1 0 0 0 1 0 1 1 0 1 0 1 0 0 1 0 0 1 0 0 1 1 1 0 1 1 0 0 1 1 1 0 0 0 0 0 0 0 0 0 
0 0 0 0 1 0 1 1 0 0 0 0 1 1 1 1 0 0 1 1 0 1 1 0 0 1 1 1 1 1 1 1 0 1 1 1 0 0 1 0 0 0 0 0 0 0 0 1 0 0 0 0 1 0 0 0 0 0 0 0 0 1 0 0 1 1 1 0 1 1 1 1 1 1 1 0 0 1 1 0 1 1 0 0 1 1 1 1 0 0 0 0 1 1 0 1 0 0 0 0 
0 0 1 0 1 0 0 0 0 1 0 0 1 1 1 1 0 0 1 1 1 0 1 0 0 1 0 1 1 1 1 0 0 0 1 1 1 0 0 0 0 0 1 0 0 0 0 1 0 0 0 0 1 0 0 0 0 1 0 0 0 0 0 1 1 1 0 0 0 1 1 1 1 0 1 0 0 1 0 1 1 1 0 0 1 1 1 1 0 0 1 0 0 0 0 1 0 1 0 0 
0 0 0 0 1 1 1 0 1 1 0 1 0 1 1 1 0 1 1 1 1 0 1 1 1 0 0 1 0 1 1 0 0 0 1 0 0 0 0 0 1 1 1 1 1 1 1 1 1 1 1 1 1 1 1 1 1 1 1 1 0 0 0 0 0 1 0 0 0 1 1 0 1 0 0 1 1 1 0 1 1 1 1 0 1 1 1 0 1 0 1 1 0 1 1 1 0 0 0 0 
0 0 0 0 1 0 1 1 1 1 1 1 1 0 1 1 1 1 1 1 1 0 0 1 0 1 1 1 0 1 1 1 1 1 1 0 0 0 1 1 1 0 0 0 0 1 0 0 1 1 1 1 0 0 1 0 0 0 0 1 1 1 0 0 0 1 1 1 1 1 1 0 1 1 1 0 1 0 0 1 1 1 1 1 1 1 0 1 1 1 1 1 1 1 0 1 0 0 0 0 
0 0 1 1 0 1 1 1 0 1 1 0 0 1 1 1 1 1 1 0 1 1 1 1 1 0 1 0 0 0 1 1 1 1 1 1 1 1 1 0 0 0 1 1 1 1 1 1 1 0 0 1 1 1 1 1 1 1 0 0 0 1 1 1 1 1 1 1 1 1 0 0 0 1 0 1 1 1 1 1 0 1 1 1 1 1 1 0 0 1 1 0 1 1 1 0 1 1 0 0 
0 0 1 1 0 1 1 1 0 1 1 0 0 1 1 1 1 1 1 0 1 1 1 1 1 0 1 0 0 0 1 1 1 1 1 1 1 1 1 0 0 0 1 1 1 1 1 1 1 0 0 1 1 1 1 1 1 1 0 0 0 1 1 1 1 1 1 1 1 1 0 0 0 1 0 1 1 1 1 1 0 1 1 1 1 1 1 0 0 1 1 0 1 1 1 0 1 1 0 0 
0 0 0 0 1 0 1 1 1 1 1 1 1 0 1 1 1 1 1 1 1 0 0 1 0 1 1 1 0 1 1 1 1 1 1 0 0 0 1 1 1 0 0 0 0 1 0 0 1 1 1 1 0 0 1 0 0 0 0 1 1 1 0 0 0 1 1 1 1 1 1 0 1 1 1 0 1 0 0 1 1 1 1 1 1 1 0 1 1 1 1 1 1 1 0 1 0 0 0 0 
0 0 0 0 1 1 1 0 1 1 0 1 0 1 1 1 0 1 1 1 1 0 1 1 1 0 0 1 0 1 1 0 0 0 1 0 0 0 0 0 1 1 1 1 1 1 1 1 1 1 1 1 1 1 1 1 1 1 1 1 0 0 0 0 0 1 0 0 0 1 1 0 1 0 0 1 1 1 0 1 1 1 1 0 1 1 1 0 1 0 1 1 0 1 1 1 0 0 0 0 
0 0 1 0 1 0 0 0 0 1 0 0 1 1 1 1 0 0 1 1 1 0 1 0 0 1 0 1 1 1 1 0 0 0 1 1 1 0 0 0 0 0 1 0 0 0 0 1 0 0 0 0 1 0 0 0 0 1 0 0 0 0 0 1 1 1 0 0 0 1 1 1 1 0 1 0 0 1 0 1 1 1 0 0 1 1 1 1 0 0 1 0 0 0 0 1 0 1 0 0 
0 0 0 0 1 0 1 1 0 0 0 0 1 1 1 1 0 0 1 1 0 1 1 0 0 1 1 1 1 1 1 1 0 1 1 1 0 0 1 0 0 0 0 0 0 0 0 1 0 0 0 0 1 0 0 0 0 0 0 0 0 1 0 0 1 1 1 0 1 1 1 1 1 1 1 0 0 1 1 0 1 1 0 0 1 1 1 1 0 0 0 0 1 1 0 1 0 0 0 0 
0 0 0 0 0 0 0 0 0 1 1 1 0 0 1 1 0 1 1 1 0 0 1 0 0 1 0 0 1 0 1 0 1 1 0 1 0 0 0 1 1 1 1 0 1 1 0 0 0 0 0 0 0 0 1 1 0 1 1 1 1 0 0 0 1 0 1 1 0 1 0 1 0 0 1 0 0 1 0 0 1 1 1 0 1 1 0 0 1 1 1 0 0 0 0 0 0 0 0 0 
0 0 0 0 0 0 0 0 0 0 0 0 0 0 1 1 0 1 1 0 0 0 1 1 1 0 1 0 1 1 0 0 1 1 0 0 1 1 0 0 1 1 1 0 1 1 0 0 0 0 0 0 0 0 1 1 0 1 1 1 0 0 1 1 0 0 1 1 0 0 1 1 0 1 0 1 1 1 0 0 0 1 1 0 1 1 0 0 0 0 0 0 0 0 0 0 0 0 0 0 
0 0 0 0 1 0 0 1 0 1 1 1 0 0 1 1 1 1 1 0 0 0 1 1 1 0 1 0 1 0 0 0 0 1 1 0 0 1 0 1 1 1 1 1 1 1 1 1 1 1 1 1 1 1 1 1 1 1 1 1 1 0 1 0 0 1 1 0 0 0 0 1 0 1 0 1 1 1 0 0 0 1 1 1 1 1 0 0 1 1 1 0 1 0 0 1 0 0 0 0 
0 0 0 0 0 1 0 0 0 0 0 1 1 1 0 0 1 1 1 0 0 0 0 0 0 0 1 0 1 1 1 0 1 0 0 0 0 0 1 0 1 0 1 0 1 0 0 0 0 1 1 0 0 0 0 1 0 1 0 1 0 1 0 0 0 0 0 1 0 1 1 1 0 1 0 0 0 0 0 0 0 1 1 1 0 0 1 1 1 0 0 0 0 0 1 0 0 0 0 0 
0 0 0 0 0 0 1 0 0 1 0 1 0 1 0 0 1 0 1 0 1 1 0 0 1 0 1 1 0 0 1 1 0 1 0 0 1 1 0 1 1 0 0 1 1 0 0 0 0 0 0 0 0 0 0 1 1 0 0 1 1 0 1 1 0 0 1 0 1 1 0 0 1 1 0 1 0 0 1 1 0 1 0 1 0 0 1 0 1 0 1 0 0 1 0 0 0 0 0 0 
0 0 0 0 0 0 0 1 0 0 0 0 0 0 1 1 0 1 0 1 0 0 1 1 1 0 0 0 0 1 0 0 0 1 0 0 0 0 1 0 1 0 0 1 1 1 0 0 1 1 1 1 0 0 1 1 1 0 0 1 0 1 0 0 0 0 1 0 0 0 1 0 0 0 0 1 1 1 0 0 1 0 1 0 1 1 0 0 0 0 0 0 1 0 0 0 0 0 0 0 
0 0 0 0 0 0 0 0 0 0 0 0 1 1 0 0 1 1 0 1 0 0 1 1 1 1 0 0 1 0 0 0 0 0 0 0 1 1 0 0 1 0 0 1 0 0 1 1 0 1 1 0 1 1 0 0 1 0 0 1 0 0 1 1 0 0 0 0 0 0 0 1 0 0 1 1 1 1 0 0 1 0 1 1 0 0 1 1 0 0 0 0 0 0 0 0 0 0 0 0 
0 0 0 0 0 0 0 0 0 1 0 1 0 1 0 0 0 0 0 1 0 1 0 1 0 0 0 0 0 0 1 1 0 0 1 0 0 0 1 0 0 1 0 0 1 0 0 0 1 0 0 1 0 0 0 1 0 0 1 0 0 1 0 0 0 1 0 0 1 1 0 0 0 0 0 0 1 0 1 0 1 0 0 0 0 0 1 0 1 0 1 0 0 0 0 0 0 0 0 0 
0 0 0 0 0 0 0 0 0 1 0 0 0 0 0 1 0 0 0 1 1 1 0 1 1 1 0 0 0 1 0 0 0 0 1 0 1 0 1 0 0 1 0 0 0 0 0 0 1 1 1 1 0 0 0 0 0 0 1 0 0 1 0 1 0 1 0 0 0 0 1 0 0 0 1 1 1 0 1 1 1 0 0 0 1 0 0 0 0 0 1 0 0 0 0 0 0 0 0 0 
0 0 0 0 0 0 0 0 0 0 1 1 0 0 0 0 0 1 0 1 1 1 1 0 1 1 0 0 1 0 1 0 0 1 0 0 1 0 0 0 1 1 0 0 1 0 1 1 0 1 1 0 1 1 0 1 0 0 1 1 0 0 0 1 0 0 1 0 0 1 0 1 0 0 1 1 0 1 1 1 1 0 1 0 0 0 0 0 1 1 0 0 0 0 0 0 0 0 0 0 
0 0 0 0 0 0 0 0 0 0 0 0 1 0 0 0 0 0 0 0 0 1 1 0 0 1 0 0 1 0 1 1 0 0 1 0 0 1 0 1 0 0 1 1 1 0 1 0 0 0 0 0 0 1 0 1 1 1 0 0 1 0 1 0 0 1 0 0 1 1 0 1 0 0 1 0 0 1 1 0 0 0 0 0 0 0 0 1 0 0 0 0 0 0 0 0 0 0 0 0 
0 0 0 0 0 0 0 0 0 0 0 0 0 1 1 1 0 1 1 0 0 0 0 0 0 0 0 0 0 1 0 1 1 0 1 0 0 1 0 0 0 0 1 0 0 1 1 0 0 1 1 0 0 1 1 0 0 1 0 0 0 0 1 0 0 1 0 1 1 0 1 0 0 0 0 0 0 0 0 0 0 1 1 0 1 1 1 0 0 0 0 0 0 0 0 0 0 0 0 0 
0 0 0 0 0 0 0 0 0 0 0 0 0 0 0 0 0 0 0 1 0 0 1 1 1 0 0 0 0 1 0 0 0 0 0 0 0 0 0 1 0 0 1 0 0 1 1 1 0 1 1 0 1 1 1 0 0 1 0 0 1 0 0 0 0 0 0 0 0 0 1 0 0 0 0 1 1 1 0 0 1 0 0 0 0 0 0 0 0 0 0 0 0 0 0 0 0 0 0 0 
0 0 0 0 0 0 0 0 0 0 0 0 0 0 0 0 0 0 0 0 0 0 0 0 0 1 1 1 1 1 0 1 0 0 0 0 0 1 1 0 0 0 1 1 1 0 1 0 0 0 0 0 0 1 0 1 1 1 0 0 0 1 1 0 0 0 0 0 1 0 1 1 1 1 1 0 0 0 0 0 0 0 0 0 0 0 0 0 0 0 0 0 0 0 0 0 0 0 0 0 
0 0 0 0 0 0 0 0 0 0 0 0 0 0 0 0 0 0 0 0 0 0 0 0 0 0 0 0 0 0 0 0 0 0 0 0 0 1 0 0 0 0 0 0 0 0 0 0 0 0 0 0 0 0 0 0 0 0 0 0 0 0 1 0 0 0 0 0 0 0 0 0 0 0 0 0 0 0 0 0 0 0 0 0 0 0 0 0 0 0 0 0 0 0 0 0 0 0 0 0 
0 0 0 0 0 0 0 0 0 0 0 0 0 0 0 0 0 0 0 0 0 0 0 0 0 0 0 0 0 0 0 0 1 0 1 0 0 0 0 1 1 0 0 1 0 1 0 0 0 1 1 0 0 0 1 0 1 0 0 1 1 0 0 0 0 1 0 1 0 0 0 0 0 0 0 0 0 0 0 0 0 0 0 0 0 0 0 0 0 0 0 0 0 0 0 0 0 0 0 0 
0 0 0 0 0 0 0 0 0 0 0 0 0 0 0 0 0 0 0 0 0 0 0 0 0 0 0 0 0 0 0 0 0 0 1 0 0 0 0 0 0 0 0 0 1 1 0 1 1 1 1 1 1 0 1 1 0 0 0 0 0 0 0 0 0 1 0 0 0 0 0 0 0 0 0 0 0 0 0 0 0 0 0 0 0 0 0 0 0 0 0 0 0 0 0 0 0 0 0 0 
0 0 0 0 0 0 0 0 0 0 0 0 0 0 0 0 0 0 0 0 0 0 0 0 0 0 0 0 0 0 0 0 0 0 0 0 0 0 0 0 0 0 0 1 1 0 0 1 0 0 0 0 1 0 0 1 1 0 0 0 0 0 0 0 0 0 0 0 0 0 0 0 0 0 0 0 0 0 0 0 0 0 0 0 0 0 0 0 0 0 0 0 0 0 0 0 0 0 0 0 
0 0 0 0 0 0 0 0 0 0 0 0 0 0 0 0 0 0 0 0 0 0 0 0 0 0 0 0 0 0 0 0 0 0 0 0 0 0 0 0 0 0 0 0 0 0 0 0 0 0 0 0 0 0 0 0 0 0 0 0 0 0 0 0 0 0 0 0 0 0 0 0 0 0 0 0 0 0 0 0 0 0 0 0 0 0 0 0 0 0 0 0 0 0 0 0 0 0 0 0 
0 0 0 0 0 0 0 0 0 0 0 0 0 0 0 0 0 0 0 0 0 0 0 0 0 0 0 0 0 0 0 0 0 0 0 0 0 0 0 0 0 0 0 0 0 0 0 0 0 0 0 0 0 0 0 0 0 0 0 0 0 0 0 0 0 0 0 0 0 0 0 0 0 0 0 0 0 0 0 0 0 0 0 0 0 0 0 0 0 0 0 0 0 0 0 0 0 0 0 0 
0 0 0 0 0 0 0 0 0 0 0 0 0 0 0 0 0 0 0 0 0 0 0 0 0 0 0 0 0 0 0 0 0 0 0 0 0 0 0 0 0 0 0 0 0 0 0 0 0 0 0 0 0 0 0 0 0 0 0 0 0 0 0 0 0 0 0 0 0 0 0 0 0 0 0 0 0 0 0 0 0 0 0 0 0 0 0 0 0 0 0 0 0 0 0 0 0 0 0 0 

0 0 0 0 0 0 0 0 0 0 0 0 0 0 0 0 0 0 0 0 0 0 0 0 0 0 0 0 0 0 0 0 0 0 0 0 0 0 0 0 0 0 0 0 0 0 0 0 0 0 0 0 0 0 0 0 0 0 0 0 0 0 0 0 0 0 0 0 0 0 0 0 0 0 0 0 0 0 0 0 0 0 0 0 0 0 0 0 0 0 0 0 0 0 0 0 0 0 0 0 
0 0 0 0 0 0 0 0 0 0 0 0 0 0 0 0 0 0 0 0 0 0 0 0 0 0 0 0 0 0 0 0 0 0 0 0 0 0 0 0 0 0 0 0 0 0 0 0 0 0 0 0 0 0 0 0 0 0 0 0 0 0 0 0 0 0 0 0 0 0 0 0 0 0 0 0 0 0 0 0 0 0 0 0 0 0 0 0 0 0 0 0 0 0 0 0 0 0 0 0 
0 0 0 0 0 0 0 0 0 0 0 0 0 0 0 0 0 0 0 0 0 0 0 0 0 0 0 0 0 0 0 0 0 0 0 0 0 0 0 0 0 0 0 0 0 0 0 0 0 0 0 0 0 0 0 0 0 0 0 0 0 0 0 0 0 0 0 0 0 0 0 0 0 0 0 0 0 0 0 0 0 0 0 0 0 0 0 0 0 0 0 0 0 0 0 0 0 0 0 0 
0 0 0 0 0 0 0 0 0 0 0 0 0 0 0 0 0 0 0 0 0 0 0 0 0 0 0 0 0 0 0 0 0 0 0 0 0 0 0 0 0 0 0 1 1 0 0 1 1 0 0 1 1 0 0 1 1 0 0 0 0 0 0 0 0 0 0 0 0 0 0 0 0 0 0 0 0 0 0 0 0 0 0 0 0 0 0 0 0 0 0 0 0 0 0 0 0 0 0 0 
0 0 0 0 0 0 0 0 0 0 0 0 0 0 0 0 0 0 0 0 0 0 0 0 0 0 0 0 0 0 0 0 0 0 0 0 0 0 0 0 0 0 0 0 0 1 0 1 1 1 1 1 1 0 1 0 0 0 0 0 0 0 0 0 0 0 0 0 0 0 0 0 0 0 0 0 0 0 0 0 0 0 0 0 0 0 0 0 0 0 0 0 0 0 0 0 0 0 0 0 
0 0 0 0 0 0 0 0 0 0 0 0 0 0 0 0 0 0 0 0 0 0 0 0 0 0 0 0 0 0 0 0 0 0 1 1 0 1 1 1 1 1 1 1 0 1 0 0 0 1 1 0 0 0 1 0 1 1 1 1 1 1 1 0 1 1 0 0 0 0 0 0 0 0 0 0 0 0 0 0 0 0 0 0 0 0 0 0 0 0 0 0 0 0 0 0 0 0 0 0 
0 0 0 0 0 0 0 0 0 0 0 0 0 0 0 0 0 0 0 0 0 0 0 0 0 0 0 0 0 1 1 1 0 0 0 0 0 0 0 1 0 0 0 1 0 0 0 1 1 0 0 1 1 0 0 0 1 0 0 0 1 0 0 0 0 0 0 0 1 1 1 0 0 0 0 0 0 0 0 0 0 0 0 0 0 0 0 0 0 0 0 0 0 0 0 0 0 0 0 0 
0 0 0 0 0 0 0 0 0 0 0 0 0 0 0 0 0 0 0 0 0 0 0 0 0 1 1 1 1 1 0 1 0 0 0 0 0 1 1 0 0 0 1 1 0 0 1 0 1 0 0 1 0 1 0 0 1 1 0 0 0 1 1 0 0 0 0 0 1 0 1 1 1 1 1 0 0 0 0 0 0 0 0 0 0 0 0 0 0 0 0 0 0 0 0 0 0 0 0 0 
0 0 0 0 0 0 0 0 0 0 0 0 0 0 0 0 0 0 0 1 1 1 1 0 1 0 0 0 0 1 0 1 0 0 1 0 0 1 0 1 0 0 1 0 0 1 1 1 0 1 1 0 1 1 1 0 0 1 0 0 1 0 1 0 0 1 0 0 1 0 1 0 0 0 0 1 0 1 1 1 1 0 0 0 0 0 0 0 0 0 0 0 0 0 0 0 0 0 0 0 
0 0 0 0 0 0 0 0 0 0 0 0 0 0 1 1 0 1 1 0 0 1 1 0 0 0 0 0 0 1 0 0 1 0 0 0 0 1 0 1 0 0 1 1 0 1 1 1 1 1 1 1 1 1 1 0 1 1 0 0 1 0 1 0 0 0 0 1 0 0 1 0 0 0 0 0 0 1 1 0 0 1 1 0 1 1 0 0 0 0 0 0 0 0 0 0 0 0 0 0 
0 0 0 0 0 0 0 0 0 0 0 0 1 0 0 0 0 0 0 0 0 1 1 1 0 1 0 1 0 0 1 0 0 0 0 1 1 1 0 1 0 0 0 1 1 0 1 0 1 0 0 1 0 1 0 1 1 0 0 0 1 0 1 1 1 0 0 0 0 1 0 0 1 0 1 0 1 1 1 0 0 0 0 0 0 0 0 1 0 0 0 0 0 0 0 0 0 0 0 0 
0 0 0 0 0 0 0 0 0 0 1 1 0 0 0 0 0 1 0 1 0 0 1 0 1 0 0 1 1 0 1 1 0 1 1 0 0 0 0 0 1 1 0 1 1 0 1 1 1 1 1 1 1 1 0 1 1 0 1 1 0 0 0 0 0 1 1 0 1 1 0 1 1 0 0 1 0 1 0 0 1 0 1 0 0 0 0 0 1 1 0 0 0 0 0 0 0 0 0 0 
0 0 0 0 0 0 0 0 0 1 0 0 0 0 0 1 0 0 0 1 0 1 0 1 0 1 0 1 0 1 0 0 0 0 1 0 1 0 1 0 0 1 0 1 1 1 0 0 1 1 1 1 0 0 1 1 1 0 1 0 0 1 0 1 0 1 0 0 0 0 1 0 1 0 1 0 1 0 1 0 1 0 0 0 1 0 0 0 0 0 1 0 0 0 0 0 0 0 0 0 
0 0 0 0 0 0 0 0 0 0 0 1 0 1 0 0 0 0 0 1 0 1 0 0 0 0 1 1 1 0 1 1 0 0 1 1 0 0 1 0 1 1 0 0 1 0 0 1 1 1 1 1 1 0 0 1 0 0 1 1 0 1 0 0 1 1 0 0 1 1 0 1 1 1 0 0 0 0 1 0 1 0 0 0 0 0 1 0 1 0 0 0 0 0 0 0 0 0 0 0 
0 0 0 0 0 0 0 0 0 0 0 0 1 1 0 0 0 0 0 0 0 0 1 0 0 1 0 0 1 0 0 0 0 1 1 0 1 1 0 0 1 0 0 0 0 1 1 1 1 0 0 1 1 1 1 0 0 0 0 1 0 0 1 1 0 1 1 0 0 0 0 1 0 0 1 0 0 1 0 0 0 0 0 0 0 0 1 1 0 0 0 0 0 0 0 0 0 0 0 0 
0 0 0 0 0 0 0 1 0 0 0 0 0 0 1 1 1 1 1 0 0 0 1 1 1 0 0 1 0 1 0 0 0 1 0 1 1 0 1 0 0 0 0 0 1 1 0 0 1 1 1 1 0 0 1 1 0 0 0 0 0 1 0 1 1 0 1 0 0 0 1 0 1 0 0 1 1 1 0 0 0 1 1 1 1 1 0 0 0 0 0 0 1 0 0 0 0 0 0 0 
0 0 0 0 0 0 0 0 0 1 0 0 0 1 0 0 1 0 1 0 1 1 0 0 0 0 1 0 0 0 0 1 0 1 0 1 1 1 1 1 1 0 0 1 1 0 0 0 0 1 1 0 0 0 0 1 1 0 0 1 1 1 1 1 1 0 1 0 1 0 0 0 0 1 0 0 0 0 1 1 0 1 0 1 0 0 1 0 0 0 1 0 0 0 0 0 0 0 0 0 
0 0 0 0 0 1 0 0 1 1 1 0 0 0 0 0 1 0 1 0 0 0 0 0 0 0 1 0 1 1 1 0 1 0 1 0 0 0 0 0 0 0 0 0 1 0 0 0 0 0 0 0 0 0 0 1 0 0 0 0 0 0 0 0 0 1 0 1 0 1 1 1 0 1 0 0 0 0 0 0 0 1 0 1 0 0 0 0 0 1 1 1 0 0 1 0 0 0 0 0 
0 0 0 0 0 0 0 1 0 1 1 1 0 0 0 1 1 0 0 0 0 0 1 0 1 0 1 0 0 0 0 0 0 1 1 0 1 1 0 0 0 0 0 0 1 1 1 1 1 1 1 1 1 1 1 1 0 0 0 0 0 0 1 1 0 1 1 0 0 0 0 0 0 1 0 1 0 1 0 0 0 0 0 1 1 0 0 0 1 1 1 0 1 0 0 0 0 0 0 0 
0 0 0 0 0 0 0 1 0 0 0 0 0 0 0 0 1 0 0 0 0 0 1 0 0 0 1 0 0 0 0 0 1 0 0 1 1 0 0 0 1 0 1 0 0 0 0 0 1 1 1 1 0 0 0 0 0 1 0 1 0 0 0 1 1 0 0 1 0 0 0 0 0 1 0 0 0 1 0 0 0 0 0 1 0 0 0 0 0 0 0 0 1 0 0 0 0 0 0 0 
0 0 0 0 0 0 0 0 0 0 1 0 0 0 0 0 0 1 1 1 0 0 1 0 0 1 0 0 1 0 1 0 0 1 0 1 1 0 0 1 0 1 1 1 0 1 1 1 0 0 0 0 1 1 1 0 1 1 1 0 1 0 0 1 1 0 1 0 0 1 0 1 0 0 1 0 0 1 0 0 1 1 1 0 0 0 0 0 0 1 0 0 0 0 0 0 0 0 0 0 
0 0 0 0 0 1 1 1 0 1 0 0 1 0 1 0 0 0 0 0 1 1 1 0 0 1 1 0 0 1 1 1 0 1 0 1 1 0 1 0 0 1 1 1 0 0 0 1 0 0 0 0 1 0 0 0 1 1 1 0 0 1 0 1 1 0 1 0 1 1 1 0 0 1 1 0 0 1 1 1 0 0 0 0 0 1 0 1 0 0 1 0 1 1 1 0 0 0 0 0 
0 0 1 0 1 0 0 0 0 1 0 1 0 0 0 0 0 0 1 0 1 1 1 0 1 1 0 0 1 0 0 0 0 0 0 1 1 1 0 0 0 1 1 0 0 0 0 1 0 0 0 0 1 0 0 0 0 1 1 0 0 0 1 1 1 0 0 0 0 0 0 1 0 0 1 1 0 1 1 1 0 1 0 0 0 0 0 0 1 0 1 0 0 0 0 1 0 1 0 0 
0 0 0 0 1 0 1 0 0 1 0 1 0 0 0 1 0 1 0 0 1 0 1 1 1 1 0 1 0 0 0 0 0 0 1 0 0 0 0 0 1 1 1 1 1 0 1 0 0 1 1 0 0 1 0 1 1 1 1 1 0 0 0 0 0 1 0 0 0 0 0 0 1 0 1 1 1 1 0 1 0 0 1 0 1 0 0 0 1 0 1 0 0 1 0 1 0 0 0 0 
0 0 0 0 0 0 0 1 0 1 1 0 0 0 1 1 1 1 0 1 1 1 1 1 0 1 1 1 0 1 1 1 1 1 1 0 0 0 0 1 0 0 0 0 0 1 1 0 1 0 0 1 0 1 1 0 0 0 0 0 1 0 0 0 0 1 1 1 1 1 1 0 1 1 1 0 1 1 1 1 1 0 1 1 1 1 0 0 0 1 1 0 1 0 0 0 0 0 0 0 
0 0 0 0 0 0 0 0 0 0 1 1 0 1 0 0 0 0 0 0 1 1 1 1 1 0 1 0 0 1 1 1 1 1 1 1 1 1 1 0 1 1 1 1 1 1 1 1 1 0 0 1 1 1 1 1 1 1 1 1 0 1 1 1 1 1 1 1 1 1 1 0 0 1 0 1 1 1 1 1 0 0 0 0 0 0 1 0 1 1 0 0 0 0 0 0 0 0 0 0 
0 0 0 0 0 0 0 0 0 0 1 1 0 1 0 0 0 0 0 0 1 1 1 1 1 0 1 0 0 1 1 1 1 1 1 1 1 1 1 0 1 1 1 1 1 1 1 1 1 0 0 1 1 1 1 1 1 1 1 1 0 1 1 1 1 1 1 1 1 1 1 0 0 1 0 1 1 1 1 1 0 0 0 0 0 0 1 0 1 1 0 0 0 0 0 0 0 0 0 0 
0 0 0 0 0 0 0 1 0 1 1 0 0 0 1 1 1 1 0 1 1 1 1 1 0 1 1 1 0 1 1 1 1 1 1 0 0 0 0 1 0 0 0 0 0 1 1 0 1 0 0 1 0 1 1 0 0 0 0 0 1 0 0 0 0 1 1 1 1 1 1 0 1 1 1 0 1 1 1 1 1 0 1 1 1 1 0 0 0 1 1 0 1 0 0 0 0 0 0 0 
0 0 0 0 1 0 1 0 0 1 0 1 0 0 0 1 0 1 0 0 1 0 1 1 1 1 0 1 0 0 0 0 0 0 1 0 0 0 0 0 1 1 1 1 1 0 1 0 0 1 1 0 0 1 0 1 1 1 1 1 0 0 0 0 0 1 0 0 0 0 0 0 1 0 1 1 1 1 0 1 0 0 1 0 1 0 0 0 1 0 1 0 0 1 0 1 0 0 0 0 
0 0 1 0 1 0 0 0 0 1 0 1 0 0 0 0 0 0 1 0 1 1 1 0 1 1 0 0 1 0 0 0 0 0 0 1 1 1 0 0 0 1 1 0 0 0 0 1 0 0 0 0 1 0 0 0 0 1 1 0 0 0 1 1 1 0 0 0 0 0 0 1 0 0 1 1 0 1 1 1 0 1 0 0 0 0 0 0 1 0 1 0 0 0 0 1 0 1 0 0 
0 0 0 0 0 1 1 1 0 1 0 0 1 0 1 0 0 0 0 0 1 1 1 0 0 1 1 0 0 1 1 1 0 1 0 1 1 0 1 0 0 1 1 1 0 0 0 1 0 0 0 0 1 0 0 0 1 1 1 0 0 1 0 1 1 0 1 0 1 1 1 0 0 1 1 0 0 1 1 1 0 0 0 0 0 1 0 1 0 0 1 0 1 1 1 0 0 0 0 0 
0 0 0 0 0 0 0 0 0 0 1 0 0 0 0 0 0 1 1 1 0 0 1 0 0 1 0 0 1 0 1 0 0 1 0 1 1 0 0 1 0 1 1 1 0 1 1 1 0 0 0 0 1 1 1 0 1 1 1 0 1 0 0 1 1 0 1 0 0 1 0 1 0 0 1 0 0 1 0 0 1 1 1 0 0 0 0 0 0 1 0 0 0 0 0 0 0 0 0 0 
0 0 0 0 0 0 0 1 0 0 0 0 0 0 0 0 1 0 0 0 0 0 1 0 0 0 1 0 0 0 0 0 1 0 0 1 1 0 0 0 1 0 1 0 0 0 0 0 1 1 1 1 0 0 0 0 0 1 0 1 0 0 0 1 1 0 0 1 0 0 0 0 0 1 0 0 0 1 0 0 0 0 0 1 0 0 0 0 0 0 0 0 1 0 0 0 0 0 0 0 
0 0 0 0 0 0 0 1 0 1 1 1 0 0 0 1 1 0 0 0 0 0 1 0 1 0 1 0 0 0 0 0 0 1 1 0 1 1 0 0 0 0 0 0 1 1 1 1 1 1 1 1 1 1 1 1 0 0 0 0 0 0 1 1 0 1 1 0 0 0 0 0 0 1 0 1 0 1 0 0 0 0 0 1 1 0 0 0 1 1 1 0 1 0 0 0 0 0 0 0 
0 0 0 0 0 1 0 0 1 1 1 0 0 0 0 0 1 0 1 0 0 0 0 0 0 0 1 0 1 1 1 0 1 0 1 0 0 0 0 0 0 0 0 0 1 0 0 0 0 0 0 0 0 0 0 1 0 0 0 0 0 0 0 0 0 1 0 1 0 1 1 1 0 1 0 0 0 0 0 0 0 1 0 1 0 0 0 0 0 1 1 1 0 0 1 0 0 0 0 0 
0 0 0 0 0 0 0 0 0 1 0 0 0 1 0 0 1 0 1 0 1 1 0 0 0 0 1 0 0 0 0 1 0 1 0 1 1 1 1 1 1 0 0 1 1 0 0 0 0 1 1 0 0 0 0 1 1 0 0 1 1 1 1 1 1 0 1 0 1 0 0 0 0 1 0 0 0 0 1 1 0 1 0 1 0 0 1 0 0 0 1 0 0 0 0 0 0 0 0 0 
0 0 0 0 0 0 0 1 0 0 0 0 0 0 1 1 1 1 1 0 0 0 1 1 1 0 0 1 0 1 0 0 0 1 0 1 1 0 1 0 0 0 0 0 1 1 0 0 1 1 1 1 0 0 1 1 0 0 0 0 0 1 0 1 1 0 1 0 0 0 1 0 1 0 0 1 1 1 0 0 0 1 1 1 1 1 0 0 0 0 0 0 1 0 0 0 0 0 0 0 
0 0 0 0 0 0 0 0 0 0 0 0 1 1 0 0 0 0 0 0 0 0 1 0 0 1 0 0 1 0 0 0 0 1 1 0 1 1 0 0 1 0 0 0 0 1 1 1 1 0 0 1 1 1 1 0 0 0 0 1 0 0 1 1 0 1 1 0 0 0 0 1 0 0 1 0 0 1 0 0 0 0 0 0 0 0 1 1 0 0 0 0 0 0 0 0 0 0 0 0 
0 0 0 0 0 0 0 0 0 0 0 1 0 1 0 0 0 0 0 1 0 1 0 0 0 0 1 1 1 0 1 1 0 0 1 1 0 0 1 0 1 1 0 0 1 0 0 1 1 1 1 1 1 0 0 1 0 0 1 1 0 1 0 0 1 1 0 0 1 1 0 1 1 1 0 0 0 0 1 0 1 0 0 0 0 0 1 0 1 0 0 0 0 0 0 0 0 0 0 0 
0 0 0 0 0 0 0 0 0 1 0 0 0 0 0 1 0 0 0 1 0 1 0 1 0 1 0 1 0 1 0 0 0 0 1 0 1 0 1 0 0 1 0 1 1 1 0 0 1 1 1 1 0 0 1 1 1 0 1 0 0 1 0 1 0 1 0 0 0 0 1 0 1 0 1 0 1 0 1 0 1 0 0 0 1 0 0 0 0 0 1 0 0 0 0 0 0 0 0 0 
0 0 0 0 0 0 0 0 0 0 1 1 0 0 0 0 0 1 0 1 0 0 1 0 1 0 0 1 1 0 1 1 0 1 1 0 0 0 0 0 1 1 0 1 1 0 1 1 1 1 1 1 1 1 0 1 1 0 1 1 0 0 0 0 0 1 1 0 1 1 0 1 1 0 0 1 0 1 0 0 1 0 1 0 0 0 0 0 1 1 0 0 0 0 0 0 0 0 0 0 
0 0 0 0 0 0 0 0 0 0 0 0 1 0 0 0 0 0 0 0 0 1 1 1 0 1 0 1 0 0 1 0 0 0 0 1 1 1 0 1 0 0 0 1 1 0 1 0 1 0 0 1 0 1 0 1 1 0 0 0 1 0 1 1 1 0 0 0 0 1 0 0 1 0 1 0 1 1 1 0 0 0 0 0 0 0 0 1 0 0 0 0 0 0 0 0 0 0 0 0 
0 0 0 0 0 0 0 0 0 0 0 0 0 0 1 1 0 1 1 0 0 1 1 0 0 0 0 0 0 1 0 0 1 0 0 0 0 1 0 1 0 0 1 1 0 1 1 1 1 1 1 1 1 1 1 0 1 1 0 0 1 0 1 0 0 0 0 1 0 0 1 0 0 0 0 0 0 1 1 0 0 1 1 0 1 1 0 0 0 0 0 0 0 0 0 0 0 0 0 0 
0 0 0 0 0 0 0 0 0 0 0 0 0 0 0 0 0 0 0 1 1 1 1 0 1 0 0 0 0 1 0 1 0 0 1 0 0 1 0 1 0 0 1 0 0 1 1 1 0 1 1 0 1 1 1 0 0 1 0 0 1 0 1 0 0 1 0 0 1 0 1 0 0 0 0 1 0 1 1 1 1 0 0 0 0 0 0 0 0 0 0 0 0 0 0 0 0 0 0 0 
0 0 0 0 0 0 0 0 0 0 0 0 0 0 0 0 0 0 0 0 0 0 0 0 0 1 1 1 1 1 0 1 0 0 0 0 0 1 1 0 0 0 1 1 0 0 1 0 1 0 0 1 0 1 0 0 1 1 0 0 0 1 1 0 0 0 0 0 1 0 1 1 1 1 1 0 0 0 0 0 0 0 0 0 0 0 0 0 0 0 0 0 0 0 0 0 0 0 0 0 
0 0 0 0 0 0 0 0 0 0 0 0 0 0 0 0 0 0 0 0 0 0 0 0 0 0 0 0 0 1 1 1 0 0 0 0 0 0 0 1 0 0 0 1 0 0 0 1 1 0 0 1 1 0 0 0 1 0 0 0 1 0 0 0 0 0 0 0 1 1 1 0 0 0 0 0 0 0 0 0 0 0 0 0 0 0 0 0 0 0 0 0 0 0 0 0 0 0 0 0 
0 0 0 0 0 0 0 0 0 0 0 0 0 0 0 0 0 0 0 0 0 0 0 0 0 0 0 0 0 0 0 0 0 0 1 1 0 1 1 1 1 1 1 1 0 1 0 0 0 1 1 0 0 0 1 0 1 1 1 1 1 1 1 0 1 1 0 0 0 0 0 0 0 0 0 0 0 0 0 0 0 0 0 0 0 0 0 0 0 0 0 0 0 0 0 0 0 0 0 0 
0 0 0 0 0 0 0 0 0 0 0 0 0 0 0 0 0 0 0 0 0 0 0 0 0 0 0 0 0 0 0 0 0 0 0 0 0 0 0 0 0 0 0 0 0 1 0 1 1 1 1 1 1 0 1 0 0 0 0 0 0 0 0 0 0 0 0 0 0 0 0 0 0 0 0 0 0 0 0 0 0 0 0 0 0 0 0 0 0 0 0 0 0 0 0 0 0 0 0 0 
0 0 0 0 0 0 0 0 0 0 0 0 0 0 0 0 0 0 0 0 0 0 0 0 0 0 0 0 0 0 0 0 0 0 0 0 0 0 0 0 0 0 0 1 1 0 0 1 1 0 0 1 1 0 0 1 1 0 0 0 0 0 0 0 0 0 0 0 0 0 0 0 0 0 0 0 0 0 0 0 0 0 0 0 0 0 0 0 0 0 0 0 0 0 0 0 0 0 0 0 
0 0 0 0 0 0 0 0 0 0 0 0 0 0 0 0 0 0 0 0 0 0 0 0 0 0 0 0 0 0 0 0 0 0 0 0 0 0 0 0 0 0 0 0 0 0 0 0 0 0 0 0 0 0 0 0 0 0 0 0 0 0 0 0 0 0 0 0 0 0 0 0 0 0 0 0 0 0 0 0 0 0 0 0 0 0 0 0 0 0 0 0 0 0 0 0 0 0 0 0 
0 0 0 0 0 0 0 0 0 0 0 0 0 0 0 0 0 0 0 0 0 0 0 0 0 0 0 0 0 0 0 0 0 0 0 0 0 0 0 0 0 0 0 0 0 0 0 0 0 0 0 0 0 0 0 0 0 0 0 0 0 0 0 0 0 0 0 0 0 0 0 0 0 0 0 0 0 0 0 0 0 0 0 0 0 0 0 0 0 0 0 0 0 0 0 0 0 0 0 0 
0 0 0 0 0 0 0 0 0 0 0 0 0 0 0 0 0 0 0 0 0 0 0 0 0 0 0 0 0 0 0 0 0 0 0 0 0 0 0 0 0 0 0 0 0 0 0 0 0 0 0 0 0 0 0 0 0 0 0 0 0 0 0 0 0 0 0 0 0 0 0 0 0 0 0 0 0 0 0 0 0 0 0 0 0 0 0 0 0 0 0 0 0 0 0 0 0 0 0 0 

0 0 0 0 0 0 0 0 0 0 0 0 0 0 0 0 0 0 0 0 0 0 0 0 0 0 0 0 0 0 0 0 0 0 0 0 0 0 0 0 0 0 0 0 0 0 0 0 0 0 0 0 0 0 0 0 0 0 0 0 0 0 0 0 0 0 0 0 0 0 0 0 0 0 0 0 0 0 0 0 0 0 0 0 0 0 0 0 0 0 0 0 0 0 0 0 0 0 0 0 
0 0 0 0 0 0 0 0 0 0 0 0 0 0 0 0 0 0 0 0 0 0 0 0 0 0 0 0 0 0 0 0 0 0 0 0 0 0 0 0 0 0 0 0 0 0 0 0 0 0 0 0 0 0 0 0 0 0 0 0 0 0 0 0 0 0 0 0 0 0 0 0 0 0 0 0 0 0 0 0 0 0 0 0 0 0 0 0 0 0 0 0 0 0 0 0 0 0 0 0 
0 0 0 0 0 0 0 0 0 0 0 0 0 0 0 0 0 0 0 0 0 0 0 0 0 0 0 0 0 0 0 0 0 0 0 0 0 0 0 0 0 0 0 0 0 0 0 0 0 0 0 0 0 0 0 0 0 0 0 0 0 0 0 0 0 0 0 0 0 0 0 0 0 0 0 0 0 0 0 0 0 0 0 0 0 0 0 0 0 0 0 0 0 0 0 0 0 0 0 0 
0 0 0 0 0 0 0 0 0 0 0 0 0 0 0 0 0 0 0 0 0 0 0 0 0 0 0 0 0 0 0 0 0 0 0 0 0 0 0 0 0 0 0 1 1 1 0 1 1 0 0 1 1 0 1 1 1 0 0 0 0 0 0 0 0 0 0 0 0 0 0 0 0 0 0 0 0 0 0 0 0 0 0 0 0 0 0 0 0 0 0 0 0 0 0 0 0 0 0 0 
0 0 0 0 0 0 0 0 0 0 0 0 0 0 0 0 0 0 0 0 0 0 0 0 0 0 0 0 0 0 0 0 0 0 0 0 0 0 0 0 0 0 1 1 0 0 0 0 1 1 1 1 0 0 0 0 1 1 0 0 0 0 0 0 0 0 0 0 0 0 0 0 0 0 0 0 0 0 0 0 0 0 0 0 0 0 0 0 0 0 0 0 0 0 0 0 0 0 0 0 
0 0 0 0 0 0 0 0 0 0 0 0 0 0 0 0 0 0 0 0 0 0 0 0 0 0 0 0 0 0 0 0 0 0 0 0 0 1 0 0 1 1 1 1 0 1 1 0 0 1 1 0 0 1 1 0 1 1 1 1 0 0 1 0 0 0 0 0 0 0 0 0 0 0 0 0 0 0 0 0 0 0 0 0 0 0 0 0 0 0 0 0 0 0 0 0 0 0 0 0 
0 0 0 0 0 0 0 0 0 0 0 0 0 0 0 0 0 0 0 0 0 0 0 0 0 0 0 0 0 1 1 1 1 1 1 1 0 1 0 1 0 0 1 1 1 0 0 0 1 0 0 1 0 0 0 1 1 1 0 0 1 0 1 0 1 1 1 1 1 1 1 0 0 0 0 0 0 0 0 0 0 0 0 0 0 0 0 0 0 0 0 0 0 0 0 0 0 0 0 0 
0 0 0 0 0 0 0 0 0 0 0 0 0 0 0 0 0 0 0 0 0 0 0 0 0 1 1 1 1 0 1 1 0 1 1 1 0 1 1 0 1 1 1 0 1 1 1 0 0 1 1 0 0 1 1 1 0 1 1 1 0 1 1 0 1 1 1 0 1 1 0 1 1 1 1 0 0 0 0 0 0 0 0 0 0 0 0 0 0 0 0 0 0 0 0 0 0 0 0 0 
0 0 0 0 0 0 0 0 0 0 0 0 0 0 0 0 0 0 0 0 1 1 1 0 1 0 0 0 0 1 1 1 0 0 1 0 1 1 1 1 1 1 1 0 0 0 1 1 0 1 1 0 1 1 0 0 0 1 1 1 1 1 1 1 0 1 0 0 1 1 1 0 0 0 0 1 0 1 1 1 0 0 0 0 0 0 0 0 0 0 0 0 0 0 0 0 0 0 0 0 
0 0 0 0 0 0 0 0 0 0 0 0 0 0 1 1 0 0 1 0 0 1 1 0 0 0 0 0 0 0 1 0 1 1 0 0 1 1 0 1 0 0 1 1 0 0 0 0 0 0 0 0 0 0 0 0 1 1 0 0 1 0 1 1 0 0 1 1 0 1 0 0 0 0 0 0 0 1 1 0 0 1 0 0 1 1 0 0 0 0 0 0 0 0 0 0 0 0 0 0 
0 0 0 0 0 0 0 0 0 0 0 0 1 0 0 0 0 0 0 0 0 1 1 1 0 1 0 0 1 0 1 0 0 0 0 0 1 1 0 0 1 0 0 1 1 0 1 0 1 0 0 1 0 1 0 1 1 0 0 1 0 0 1 1 0 0 0 0 0 1 0 1 0 0 1 0 1 1 1 0 0 0 0 0 0 0 0 1 0 0 0 0 0 0 0 0 0 0 0 0 
0 0 0 0 0 0 0 0 0 0 1 1 0 0 0 0 0 1 0 1 0 0 1 0 1 0 1 1 1 0 1 1 0 1 1 0 0 0 0 0 0 0 0 0 1 0 1 1 1 0 0 1 1 1 0 1 0 0 0 0 0 0 0 0 0 1 1 0 1 1 0 1 1 1 0 1 0 1 0 0 1 0 1 0 0 0 0 0 1 1 0 0 0 0 0 0 0 0 0 0 
0 0 0 0 0 0 0 0 0 1 0 0 0 0 0 1 0 0 0 1 0 0 0 1 0 1 0 1 0 1 0 0 0 0 0 0 1 1 1 0 0 0 0 1 1 1 0 0 1 0 0 1 0 0 1 1 1 0 0 0 0 1 1 1 0 0 0 0 0 0 1 0 1 0 1 0 1 0 0 0 1 0 0 0 1 0 0 0 0 0 1 0 0 0 0 0 0 0 0 0 
0 0 0 0 0 0 0 0 0 0 0 1 0 1 0 0 0 1 0 1 0 1 0 0 0 0 0 1 0 0 1 1 0 0 1 0 0 0 0 0 0 1 0 0 1 0 0 1 1 0 0 1 1 0 0 1 0 0 1 0 0 0 0 0 0 1 0 0 1 1 0 0 1 0 0 0 0 0 1 0 1 0 1 0 0 0 1 0 1 0 0 0 0 0 0 0 0 0 0 0 
0 0 0 0 0 0 0 1 0 0 0 0 1 1 0 0 0 0 0 1 0 1 1 0 0 1 1 1 1 0 0 0 0 1 1 0 0 0 0 0 0 1 0 1 0 1 1 0 1 0 0 1 0 1 1 0 1 0 1 0 0 0 0 0 0 1 1 0 0 0 0 1 1 1 1 0 0 1 1 0 1 0 0 0 0 0 1 1 0 0 0 0 1 0 0 0 0 0 0 0 
0 0 0 0 0 0 0 1 0 0 0 0 0 0 1 1 0 1 1 1 0 0 1 1 1 1 0 0 0 1 0 0 0 1 0 0 0 0 1 1 1 0 0 1 1 1 0 0 1 0 0 1 0 0 1 1 1 0 0 1 1 1 0 0 0 0 1 0 0 0 1 0 0 0 1 1 1 1 0 0 1 1 1 0 1 1 0 0 0 0 0 0 1 0 0 0 0 0 0 0 
0 0 0 0 0 0 1 0 0 1 0 0 0 1 0 0 1 0 1 0 1 1 0 1 0 0 1 0 1 0 0 1 0 1 1 1 1 1 1 1 1 0 0 1 1 0 0 0 0 1 1 0 0 0 0 1 1 0 0 1 1 1 1 1 1 1 1 0 1 0 0 1 0 1 0 0 1 0 1 1 0 1 0 1 0 0 1 0 0 0 1 0 0 1 0 0 0 0 0 0 
0 0 0 0 0 1 0 1 1 1 0 0 1 1 0 0 1 0 1 0 0 0 1 0 0 0 1 0 1 0 1 0 1 0 1 0 0 1 1 0 0 0 0 0 1 0 0 0 0 1 1 0 0 0 0 1 0 0 0 0 0 1 1 0 0 1 0 1 0 1 0 1 0 1 0 0 0 1 0 0 0 1 0 1 0 0 1 1 0 0 1 1 1 0 1 0 0 0 0 0 
0 0 0 0 0 0 0 1 0 1 1 1 0 1 1 1 1 0 1 0 0 0 1 1 1 0 1 0 1 0 0 0 1 0 1 0 1 1 0 0 1 1 1 1 1 1 1 1 1 1 1 1 1 1 1 1 1 1 1 1 0 0 1 1 0 1 0 1 0 0 0 1 0 1 0 1 1 1 0 0 0 1 0 1 1 1 1 0 1 1 1 0 1 0 0 0 0 0 0 0 
0 0 0 0 0 0 0 0 0 1 0 0 0 0 0 1 0 0 0 0 0 0 1 0 0 0 1 0 0 0 0 1 1 0 1 1 0 0 0 0 1 1 1 1 0 0 0 0 1 1 1 1 0 0 0 0 1 1 1 1 0 0 0 0 1 1 0 1 1 0 0 0 0 1 0 0 0 1 0 0 0 0 0 0 1 0 0 0 0 0 1 0 0 0 0 0 0 0 0 0 
0 0 0 0 0 0 1 0 0 0 1 1 0 0 1 0 0 1 1 1 0 0 1 0 0 1 0 0 1 0 1 0 1 1 0 1 1 0 0 0 0 1 1 1 1 1 1 1 1 1 1 1 1 1 1 1 1 1 1 0 0 0 0 1 1 0 1 1 0 1 0 1 0 0 1 0 0 1 0 0 1 1 1 0 0 1 0 0 1 1 0 0 0 1 0 0 0 0 0 0 
0 0 1 0 0 1 1 1 0 1 0 0 1 1 1 0 0 0 1 0 1 0 0 0 0 1 1 0 0 1 1 1 0 1 1 1 1 0 1 0 0 1 0 1 1 1 1 1 0 0 0 0 1 1 1 1 1 0 1 0 0 1 0 1 1 1 1 0 1 1 1 0 0 1 1 0 0 0 0 1 0 1 0 0 0 1 1 1 0 0 1 0 1 1 1 0 0 1 0 0 
0 0 1 0 1 0 0 0 0 1 0 1 1 1 0 0 0 0 1 0 1 1 1 0 0 0 0 1 1 0 1 0 0 0 1 1 1 1 0 0 0 0 0 0 0 0 1 1 0 1 1 0 1 1 0 0 0 0 0 0 0 0 1 1 1 1 0 0 0 1 0 1 1 0 0 0 0 1 1 1 0 1 0 0 0 0 1 1 1 0 1 0 0 0 0 1 0 1 0 0 
0 0 1 0 1 1 1 0 0 1 0 1 0 0 0 0 0 1 1 1 0 0 0 1 0 0 0 1 0 0 0 0 0 0 1 0 0 1 0 0 0 1 1 0 1 0 1 1 1 1 1 1 1 1 0 1 0 1 1 0 0 0 1 0 0 1 0 0 0 0 0 0 1 0 0 0 1 0 0 0 1 1 1 0 0 0 0 0 1 0 1 0 0 1 1 1 0 1 0 0 
0 0 1 0 1 0 0 1 1 0 0 1 0 0 1 0 0 0 0 0 0 1 0 0 0 1 0 1 0 0 0 1 1 0 1 0 0 0 1 0 0 0 0 0 0 0 0 0 1 1 1 1 0 0 0 0 0 0 0 0 0 1 0 0 0 1 0 1 1 0 0 0 1 0 1 0 0 0 1 0 0 0 0 0 0 1 0 0 1 0 0 1 1 0 0 1 0 1 0 0 
0 0 1 0 0 1 0 0 0 0 1 0 0 1 0 0 0 0 0 0 0 0 1 0 0 0 0 0 0 0 1 1 0 0 1 1 1 1 1 0 0 1 1 1 1 1 0 1 0 0 0 0 1 0 1 1 1 1 1 0 0 1 1 1 1 1 0 0 1 1 0 0 0 0 0 0 0 1 0 0 0 0 0 0 0 0 1 0 0 1 0 0 0 0 1 0 0 1 0 0 
0 0 1 0 0 1 0 0 0 0 1 0 0 1 0 0 0 0 0 0 0 0 1 0 0 0 0 0 0 0 1 1 0 0 1 1 1 1 1 0 0 1 1 1 1 1 0 1 0 0 0 0 1 0 1 1 1 1 1 0 0 1 1 1 1 1 0 0 1 1 0 0 0 0 0 0 0 1 0 0 0 0 0 0 0 0 1 0 0 1 0 0 0 0 1 0 0 1 0 0 
0 0 1 0 1 0 0 1 1 0 0 1 0 0 1 0 0 0 0 0 0 1 0 0 0 1 0 1 0 0 0 1 1 0 1 0 0 0 1 0 0 0 0 0 0 0 0 0 1 1 1 1 0 0 0 0 0 0 0 0 0 1 0 0 0 1 0 1 1 0 0 0 1 0 1 0 0 0 1 0 0 0 0 0 0 1 0 0 1 0 0 1 1 0 0 1 0 1 0 0 
0 0 1 0 1 1 1 0 0 1 0 1 0 0 0 0 0 1 1 1 0 0 0 1 0 0 0 1 0 0 0 0 0 0 1 0 0 1 0 0 0 1 1 0 1 0 1 1 1 1 1 1 1 1 0 1 0 1 1 0 0 0 1 0 0 1 0 0 0 0 0 0 1 0 0 0 1 0 0 0 1 1 1 0 0 0 0 0 1 0 1 0 0 1 1 1 0 1 0 0 
0 0 1 0 1 0 0 0 0 1 0 1 1 1 0 0 0 0 1 0 1 1 1 0 0 0 0 1 1 0 1 0 0 0 1 1 1 1 0 0 0 0 0 0 0 0 1 1 0 1 1 0 1 1 0 0 0 0 0 0 0 0 1 1 1 1 0 0 0 1 0 1 1 0 0 0 0 1 1 1 0 1 0 0 0 0 1 1 1 0 1 0 0 0 0 1 0 1 0 0 
0 0 1 0 0 1 1 1 0 1 0 0 1 1 1 0 0 0 1 0 1 0 0 0 0 1 1 0 0 1 1 1 0 1 1 1 1 0 1 0 0 1 0 1 1 1 1 1 0 0 0 0 1 1 1 1 1 0 1 0 0 1 0 1 1 1 1 0 1 1 1 0 0 1 1 0 0 0 0 1 0 1 0 0 0 1 1 1 0 0 1 0 1 1 1 0 0 1 0 0 
0 0 0 0 0 0 1 0 0 0 1 1 0 0 1 0 0 1 1 1 0 0 1 0 0 1 0 0 1 0 1 0 1 1 0 1 1 0 0 0 0 1 1 1 1 1 1 1 1 1 1 1 1 1 1 1 1 1 1 0 0 0 0 1 1 0 1 1 0 1 0 1 0 0 1 0 0 1 0 0 1 1 1 0 0 1 0 0 1 1 0 0 0 1 0 0 0 0 0 0 
0 0 0 0 0 0 0 0 0 1 0 0 0 0 0 1 0 0 0 0 0 0 1 0 0 0 1 0 0 0 0 1 1 0 1 1 0 0 0 0 1 1 1 1 0 0 0 0 1 1 1 1 0 0 0 0 1 1 1 1 0 0 0 0 1 1 0 1 1 0 0 0 0 1 0 0 0 1 0 0 0 0 0 0 1 0 0 0 0 0 1 0 0 0 0 0 0 0 0 0 
0 0 0 0 0 0 0 1 0 1 1 1 0 1 1 1 1 0 1 0 0 0 1 1 1 0 1 0 1 0 0 0 1 0 1 0 1 1 0 0 1 1 1 1 1 1 1 1 1 1 1 1 1 1 1 1 1 1 1 1 0 0 1 1 0 1 0 1 0 0 0 1 0 1 0 1 1 1 0 0 0 1 0 1 1 1 1 0 1 1 1 0 1 0 0 0 0 0 0 0 
0 0 0 0 0 1 0 1 1 1 0 0 1 1 0 0 1 0 1 0 0 0 1 0 0 0 1 0 1 0 1 0 1 0 1 0 0 1 1 0 0 0 0 0 1 0 0 0 0 1 1 0 0 0 0 1 0 0 0 0 0 1 1 0 0 1 0 1 0 1 0 1 0 1 0 0 0 1 0 0 0 1 0 1 0 0 1 1 0 0 1 1 1 0 1 0 0 0 0 0 
0 0 0 0 0 0 1 0 0 1 0 0 0 1 0 0 1 0 1 0 1 1 0 1 0 0 1 0 1 0 0 1 0 1 1 1 1 1 1 1 1 0 0 1 1 0 0 0 0 1 1 0 0 0 0 1 1 0 0 1 1 1 1 1 1 1 1 0 1 0 0 1 0 1 0 0 1 0 1 1 0 1 0 1 0 0 1 0 0 0 1 0 0 1 0 0 0 0 0 0 
0 0 0 0 0 0 0 1 0 0 0 0 0 0 1 1 0 1 1 1 0 0 1 1 1 1 0 0 0 1 0 0 0 1 0 0 0 0 1 1 1 0 0 1 1 1 0 0 1 0 0 1 0 0 1 1 1 0 0 1 1 1 0 0 0 0 1 0 0 0 1 0 0 0 1 1 1 1 0 0 1 1 1 0 1 1 0 0 0 0 0 0 1 0 0 0 0 0 0 0 
0 0 0 0 0 0 0 1 0 0 0 0 1 1 0 0 0 0 0 1 0 1 1 0 0 1 1 1 1 0 0 0 0 1 1 0 0 0 0 0 0 1 0 1 0 1 1 0 1 0 0 1 0 1 1 0 1 0 1 0 0 0 0 0 0 1 1 0 0 0 0 1 1 1 1 0 0 1 1 0 1 0 0 0 0 0 1 1 0 0 0 0 1 0 0 0 0 0 0 0 
0 0 0 0 0 0 0 0 0 0 0 1 0 1 0 0 0 1 0 1 0 1 0 0 0 0 0 1 0 0 1 1 0 0 1 0 0 0 0 0 0 1 0 0 1 0 0 1 1 0 0 1 1 0 0 1 0 0 1 0 0 0 0 0 0 1 0 0 1 1 0 0 1 0 0 0 0 0 1 0 1 0 1 0 0 0 1 0 1 0 0 0 0 0 0 0 0 0 0 0 
0 0 0 0 0 0 0 0 0 1 0 0 0 0 0 1 0 0 0 1 0 0 0 1 0 1 0 1 0 1 0 0 0 0 0 0 1 1 1 0 0 0 0 1 1 1 0 0 1 0 0 1 0 0 1 1 1 0 0 0 0 1 1 1 0 0 0 0 0 0 1 0 1 0 1 0 1 0 0 0 1 0 0 0 1 0 0 0 0 0 1 0 0 0 0 0 0 0 0 0 
0 0 0 0 0 0 0 0 0 0 1 1 0 0 0 0 0 1 0 1 0 0 1 0 1 0 1 1 1 0 1 1 0 1 1 0 0 0 0 0 0 0 0 0 1 0 1 1 1 0 0 1 1 1 0 1 0 0 0 0 0 0 0 0 0 1 1 0 1 1 0 1 1 1 0 1 0 1 0 0 1 0 1 0 0 0 0 0 1 1 0 0 0 0 0 0 0 0 0 0 
0 0 0 0 0 0 0 0 0 0 0 0 1 0 0 0 0 0 0 0 0 1 1 1 0 1 0 0 1 0 1 0 0 0 0 0 1 1 0 0 1 0 0 1 1 0 1 0 1 0 0 1 0 1 0 1 1 0 0 1 0 0 1 1 0 0 0 0 0 1 0 1 0 0 1 0 1 1 1 0 0 0 0 0 0 0 0 1 0 0 0 0 0 0 0 0 0 0 0 0 
0 0 0 0 0 0 0 0 0 0 0 0 0 0 1 1 0 0 1 0 0 1 1 0 0 0 0 0 0 0 1 0 1 1 0 0 1 1 0 1 0 0 1 1 0 0 0 0 0 0 0 0 0 0 0 0 1 1 0 0 1 0 1 1 0 0 1 1 0 1 0 0 0 0 0 0 0 1 1 0 0 1 0 0 1 1 0 0 0 0 0 0 0 0 0 0 0 0 0 0 
0 0 0 0 0 0 0 0 0 0 0 0 0 0 0 0 0 0 0 0 1 1 1 0 1 0 0 0 0 1 1 1 0 0 1 0 1 1 1 1 1 1 1 0 0 0 1 1 0 1 1 0 1 1 0 0 0 1 1 1 1 1 1 1 0 1 0 0 1 1 1 0 0 0 0 1 0 1 1 1 0 0 0 0 0 0 0 0 0 0 0 0 0 0 0 0 0 0 0 0 
0 0 0 0 0 0 0 0 0 0 0 0 0 0 0 0 0 0 0 0 0 0 0 0 0 1 1 1 1 0 1 1 0 1 1 1 0 1 1 0 1 1 1 0 1 1 1 0 0 1 1 0 0 1 1 1 0 1 1 1 0 1 1 0 1 1 1 0 1 1 0 1 1 1 1 0 0 0 0 0 0 0 0 0 0 0 0 0 0 0 0 0 0 0 0 0 0 0 0 0 
0 0 0 0 0 0 0 0 0 0 0 0 0 0 0 0 0 0 0 0 0 0 0 0 0 0 0 0 0 1 1 1 1 1 1 1 0 1 0 1 0 0 1 1 1 0 0 0 1 0 0 1 0 0 0 1 1 1 0 0 1 0 1 0 1 1 1 1 1 1 1 0 0 0 0 0 0 0 0 0 0 0 0 0 0 0 0 0 0 0 0 0 0 0 0 0 0 0 0 0 
0 0 0 0 0 0 0 0 0 0 0 0 0 0 0 0 0 0 0 0 0 0 0 0 0 0 0 0 0 0 0 0 0 0 0 0 0 1 0 0 1 1 1 1 0 1 1 0 0 1 1 0 0 1 1 0 1 1 1 1 0 0 1 0 0 0 0 0 0 0 0 0 0 0 0 0 0 0 0 0 0 0 0 0 0 0 0 0 0 0 0 0 0 0 0 0 0 0 0 0 
0 0 0 0 0 0 0 0 0 0 0 0 0 0 0 0 0 0 0 0 0 0 0 0 0 0 0 0 0 0 0 0 0 0 0 0 0 0 0 0 0 0 1 1 0 0 0 0 1 1 1 1 0 0 0 0 1 1 0 0 0 0 0 0 0 0 0 0 0 0 0 0 0 0 0 0 0 0 0 0 0 0 0 0 0 0 0 0 0 0 0 0 0 0 0 0 0 0 0 0 
0 0 0 0 0 0 0 0 0 0 0 0 0 0 0 0 0 0 0 0 0 0 0 0 0 0 0 0 0 0 0 0 0 0 0 0 0 0 0 0 0 0 0 1 1 1 0 1 1 0 0 1 1 0 1 1 1 0 0 0 0 0 0 0 0 0 0 0 0 0 0 0 0 0 0 0 0 0 0 0 0 0 0 0 0 0 0 0 0 0 0 0 0 0 0 0 0 0 0 0 
0 0 0 0 0 0 0 0 0 0 0 0 0 0 0 0 0 0 0 0 0 0 0 0 0 0 0 0 0 0 0 0 0 0 0 0 0 0 0 0 0 0 0 0 0 0 0 0 0 0 0 0 0 0 0 0 0 0 0 0 0 0 0 0 0 0 0 0 0 0 0 0 0 0 0 0 0 0 0 0 0 0 0 0 0 0 0 0 0 0 0 0 0 0 0 0 0 0 0 0 
0 0 0 0 0 0 0 0 0 0 0 0 0 0 0 0 0 0 0 0 0 0 0 0 0 0 0 0 0 0 0 0 0 0 0 0 0 0 0 0 0 0 0 0 0 0 0 0 0 0 0 0 0 0 0 0 0 0 0 0 0 0 0 0 0 0 0 0 0 0 0 0 0 0 0 0 0 0 0 0 0 0 0 0 0 0 0 0 0 0 0 0 0 0 0 0 0 0 0 0 
0 0 0 0 0 0 0 0 0 0 0 0 0 0 0 0 0 0 0 0 0 0 0 0 0 0 0 0 0 0 0 0 0 0 0 0 0 0 0 0 0 0 0 0 0 0 0 0 0 0 0 0 0 0 0 0 0 0 0 0 0 0 0 0 0 0 0 0 0 0 0 0 0 0 0 0 0 0 0 0 0 0 0 0 0 0 0 0 0 0 0 0 0 0 0 0 0 0 0 0 

0 0 0 0 0 0 0 0 0 0 0 0 0 0 0 0 0 0 0 0 0 0 0 0 0 0 0 0 0 0 0 0 0 0 0 0 0 0 0 0 0 0 0 0 0 0 0 0 0 0 0 0 0 0 0 0 0 0 0 0 0 0 0 0 0 0 0 0 0 0 0 0 0 0 0 0 0 0 0 0 0 0 0 0 0 0 0 0 0 0 0 0 0 0 0 0 0 0 0 0 
0 0 0 0 0 0 0 0 0 0 0 0 0 0 0 0 0 0 0 0 0 0 0 0 0 0 0 0 0 0 0 0 0 0 0 0 0 0 0 0 0 0 0 0 0 0 0 0 0 0 0 0 0 0 0 0 0 0 0 0 0 0 0 0 0 0 0 0 0 0 0 0 0 0 0 0 0 0 0 0 0 0 0 0 0 0 0 0 0 0 0 0 0 0 0 0 0 0 0 0 
0 0 0 0 0 0 0 0 0 0 0 0 0 0 0 0 0 0 0 0 0 0 0 0 0 0 0 0 0 0 0 0 0 0 0 0 0 0 0 0 0 0 0 0 0 0 0 0 0 0 0 0 0 0 0 0 0 0 0 0 0 0 0 0 0 0 0 0 0 0 0 0 0 0 0 0 0 0 0 0 0 0 0 0 0 0 0 0 0 0 0 0 0 0 0 0 0 0 0 0 
0 0 0 0 0 0 0 0 0 0 0 0 0 0 0 0 0 0 0 0 0 0 0 0 0 0 0 0 0 0 0 0 0 0 0 0 0 0 0 0 0 0 0 0 1 1 0 1 1 0 0 1 1 0 1 1 0 0 0 0 0 0 0 0 0 0 0 0 0 0 0 0 0 0 0 0 0 0 0 0 0 0 0 0 0 0 0 0 0 0 0 0 0 0 0 0 0 0 0 0 
0 0 0 0 0 0 0 0 0 0 0 0 0 0 0 0 0 0 0 0 0 0 0 0 0 0 0 0 0 0 0 0 0 0 0 0 0 0 1 0 0 0 1 0 0 0 0 0 1 1 1 1 0 0 0 0 0 1 0 0 0 1 0 0 0 0 0 0 0 0 0 0 0 0 0 0 0 0 0 0 0 0 0 0 0 0 0 0 0 0 0 0 0 0 0 0 0 0 0 0 
0 0 0 0 0 0 0 0 0 0 0 0 0 0 0 0 0 0 0 0 0 0 0 0 0 0 0 0 0 0 0 0 0 0 0 1 1 1 0 0 0 0 0 0 0 0 1 0 0 0 0 0 0 1 0 0 0 0 0 0 0 0 1 1 1 0 0 0 0 0 0 0 0 0 0 0 0 0 0 0 0 0 0 0 0 0 0 0 0 0 0 0 0 0 0 0 0 0 0 0 
0 0 0 0 0 0 0 0 0 0 0 0 0 0 0 0 0 0 0 0 0 0 0 0 0 0 0 0 0 0 1 1 0 1 1 1 0 1 0 0 0 0 1 1 1 0 0 1 1 0 0 1 1 0 0 1 1 1 0 0 0 0 1 0 1 1 1 0 1 1 0 0 0 0 0 0 0 0 0 0 0 0 0 0 0 0 0 0 0 0 0 0 0 0 0 0 0 0 0 0 
0 0 0 0 0 0 0 0 0 0 0 0 0 0 0 0 0 0 0 0 0 0 0 0 0 0 1 1 1 0 1 1 1 1 1 1 0 0 1 1 0 1 0 0 1 1 1 0 0 1 1 0 0 1 1 1 0 0 1 0 1 1 0 0 1 1 1 1 1 1 0 1 1 1 0 0 0 0 0 0 0 0 0 0 0 0 0 0 0 0 0 0 0 0 0 0 0 0 0 0 
0 0 0 0 0 0 0 0 0 0 0 0 0 0 0 0 0 0 0 0 0 1 1 1 1 0 0 0 0 1 1 1 1 0 1 1 1 1 1 0 1 0 0 0 0 1 0 1 0 1 1 0 1 0 1 0 0 0 0 1 0 1 1 1 1 1 0 1 1 1 1 0 0 0 0 1 1 1 1 0 0 0 0 0 0 0 0 0 0 0 0 0 0 0 0 0 0 0 0 0 
0 0 0 0 0 0 0 0 0 0 0 0 0 0 0 1 1 1 1 0 0 0 1 0 0 0 0 0 0 0 1 0 1 1 1 0 1 1 1 1 0 0 1 1 0 0 1 0 1 0 0 1 0 1 0 0 1 1 0 0 1 1 1 1 0 1 1 1 0 1 0 0 0 0 0 0 0 1 0 0 0 1 1 1 1 0 0 0 0 0 0 0 0 0 0 0 0 0 0 0 
0 0 0 0 0 0 0 0 0 0 0 0 0 1 1 0 0 0 0 0 0 1 1 0 0 1 0 1 1 1 1 0 1 1 1 1 1 1 1 1 1 1 1 1 1 0 1 0 1 0 0 1 0 1 0 1 1 1 1 1 1 1 1 1 1 1 1 1 0 1 1 1 1 0 1 0 0 1 1 0 0 0 0 0 0 1 1 0 0 0 0 0 0 0 0 0 0 0 0 0 
0 0 0 0 0 0 0 0 0 0 0 1 0 0 0 1 0 1 0 1 0 0 1 0 1 0 0 1 1 1 1 1 1 1 1 0 0 1 1 1 0 1 0 0 0 1 1 1 0 0 0 0 1 1 1 0 0 0 1 0 1 1 1 0 0 1 1 1 1 1 1 1 1 0 0 1 0 1 0 0 1 0 1 0 1 0 0 0 1 0 0 0 0 0 0 0 0 0 0 0 
0 0 0 0 0 0 0 0 0 1 1 0 0 0 0 1 0 0 0 1 0 0 0 1 0 0 0 1 0 1 1 0 1 1 1 0 1 1 1 1 0 1 0 1 1 0 0 0 0 1 1 0 0 0 0 1 1 0 1 0 1 1 1 1 0 1 1 1 0 1 1 0 1 0 0 0 1 0 0 0 1 0 0 0 1 0 0 0 0 1 1 0 0 0 0 0 0 0 0 0 
0 0 0 0 0 0 0 0 1 1 0 0 0 0 0 0 0 1 0 0 0 1 0 0 0 1 1 1 1 0 1 1 0 0 1 0 0 0 1 0 0 1 0 0 1 0 0 0 1 0 0 1 0 0 0 1 0 0 1 0 0 1 0 0 0 1 0 0 1 1 0 1 1 1 1 0 0 0 1 0 0 0 1 0 0 0 0 0 0 0 1 1 0 0 0 0 0 0 0 0 
0 0 0 0 0 0 0 1 1 0 1 0 1 1 0 0 0 0 0 1 0 1 0 0 0 0 1 0 0 0 0 0 1 1 0 0 0 1 0 1 0 0 0 1 0 1 1 1 1 0 0 1 1 1 1 0 1 0 0 0 1 0 1 0 0 0 1 1 0 0 0 0 0 1 0 0 0 0 1 0 1 0 0 0 0 0 1 1 0 1 0 1 1 0 0 0 0 0 0 0 
0 0 0 0 0 0 1 1 0 0 0 0 0 0 0 1 0 0 1 1 0 0 1 0 1 1 0 0 0 1 0 1 1 0 0 0 0 0 1 1 1 0 0 1 1 1 0 0 0 1 1 0 0 0 1 1 1 0 0 1 1 1 0 0 0 0 0 1 1 0 1 0 0 0 1 1 0 1 0 0 1 1 0 0 1 0 0 0 0 0 0 0 1 1 0 0 0 0 0 0 
0 0 0 0 0 0 0 0 0 1 0 0 0 1 0 0 0 0 1 0 1 1 1 1 0 0 1 1 0 0 0 1 0 1 1 1 0 0 1 1 1 0 1 1 1 0 0 0 0 1 1 0 0 0 0 1 1 1 0 1 1 1 0 0 1 1 1 0 1 0 0 0 1 1 0 0 1 1 1 1 0 1 0 0 0 0 1 0 0 0 1 0 0 0 0 0 0 0 0 0 
0 0 0 0 0 1 0 1 0 0 0 0 1 0 1 0 1 1 1 0 0 0 1 1 1 1 1 0 0 0 0 0 0 0 1 0 0 1 1 1 1 1 1 0 1 0 0 0 0 1 1 0 0 0 0 1 0 1 1 1 1 1 1 0 0 1 0 0 0 0 0 0 0 1 1 1 1 1 0 0 0 1 1 1 0 1 0 1 0 0 0 0 1 0 1 0 0 0 0 0 
0 0 0 0 0 0 0 1 0 1 1 1 0 0 0 0 1 0 1 0 0 0 1 0 1 1 0 0 0 1 0 1 0 1 0 0 0 1 0 0 1 1 1 1 1 1 1 1 1 1 1 1 1 1 1 1 1 1 1 1 0 0 1 0 0 0 1 0 1 0 1 0 0 0 1 1 0 1 0 0 0 1 0 1 0 0 0 0 1 1 1 0 1 0 0 0 0 0 0 0 
0 0 0 0 0 0 0 0 1 0 0 0 0 0 0 0 0 0 1 0 0 0 1 0 0 1 1 0 0 1 0 1 0 0 0 1 0 1 0 0 1 1 1 1 1 1 0 0 1 0 0 1 0 0 1 1 1 1 1 1 0 0 1 0 1 0 0 0 1 0 1 0 0 1 1 0 0 1 0 0 0 1 0 0 0 0 0 0 0 0 0 1 0 0 0 0 0 0 0 0 
0 0 0 0 0 0 1 0 0 0 1 1 0 0 1 0 0 1 1 1 0 0 1 0 0 1 0 0 1 0 1 0 1 0 0 1 1 0 0 1 0 1 1 1 1 1 0 1 0 0 0 0 1 0 1 1 1 1 1 0 1 0 0 1 1 0 0 1 0 1 0 1 0 0 1 0 0 1 0 0 1 1 1 0 0 1 0 0 1 1 0 0 0 1 0 0 0 0 0 0 
0 0 0 1 0 1 1 0 0 0 0 0 1 1 0 0 0 0 1 0 1 1 1 0 0 1 1 1 0 0 1 1 0 1 0 1 0 0 1 0 0 1 1 1 1 1 1 1 0 0 0 0 1 1 1 1 1 1 1 0 0 1 0 0 1 0 1 0 1 1 0 0 1 1 1 0 0 1 1 1 0 1 0 0 0 0 1 1 0 0 0 0 0 1 1 0 1 0 0 0 
0 0 0 0 0 0 0 0 0 1 0 0 0 0 1 0 0 0 1 1 1 1 1 0 0 1 0 1 1 0 1 0 0 0 1 1 1 0 0 0 0 1 1 1 0 1 1 1 0 1 1 0 1 1 1 0 1 1 1 0 0 0 0 1 1 1 0 0 0 1 0 1 1 0 1 0 0 1 1 1 1 1 0 0 0 1 0 0 0 0 1 0 0 0 0 0 0 0 0 0 
0 0 0 0 0 1 1 0 0 1 0 1 0 0 1 1 0 1 1 0 0 0 0 1 0 1 0 1 0 1 0 0 0 0 1 0 0 0 0 0 1 1 1 1 1 1 1 1 1 1 1 1 1 1 1 1 1 1 1 1 0 0 0 0 0 1 0 0 0 0 1 0 1 0 1 0 1 0 0 0 0 1 1 0 1 1 0 0 1 0 1 0 0 1 1 0 0 0 0 0 
0 0 1 0 0 0 0 1 1 0 0 1 0 0 1 1 1 1 1 1 0 1 0 0 0 1 1 1 0 0 1 1 1 1 1 1 0 0 1 0 1 0 0 0 1 1 1 1 1 1 1 1 1 1 1 1 0 0 0 1 0 1 0 0 1 1 1 1 1 1 0 0 1 1 1 0 0 0 1 0 1 1 1 1 1 1 0 0 1 0 0 1 1 0 0 0 0 1 0 0 
0 0 0 0 0 1 0 1 0 0 0 0 1 1 0 0 0 1 0 0 1 0 1 0 0 0 1 0 0 0 1 0 0 0 0 1 1 1 0 0 0 1 1 1 1 1 1 1 1 0 0 1 1 1 1 1 1 1 1 0 0 0 1 1 1 0 0 0 0 1 0 0 0 1 0 0 0 1 0 1 0 0 1 0 0 0 1 1 0 0 0 0 1 0 1 0 0 0 0 0 
0 0 0 0 0 1 0 1 0 0 0 0 1 1 0 0 0 1 0 0 1 0 1 0 0 0 1 0 0 0 1 0 0 0 0 1 1 1 0 0 0 1 1 1 1 1 1 1 1 0 0 1 1 1 1 1 1 1 1 0 0 0 1 1 1 0 0 0 0 1 0 0 0 1 0 0 0 1 0 1 0 0 1 0 0 0 1 1 0 0 0 0 1 0 1 0 0 0 0 0 
0 0 1 0 0 0 0 1 1 0 0 1 0 0 1 1 1 1 1 1 0 1 0 0 0 1 1 1 0 0 1 1 1 1 1 1 0 0 1 0 1 0 0 0 1 1 1 1 1 1 1 1 1 1 1 1 0 0 0 1 0 1 0 0 1 1 1 1 1 1 0 0 1 1 1 0 0 0 1 0 1 1 1 1 1 1 0 0 1 0 0 1 1 0 0 0 0 1 0 0 
0 0 0 0 0 1 1 0 0 1 0 1 0 0 1 1 0 1 1 0 0 0 0 1 0 1 0 1 0 1 0 0 0 0 1 0 0 0 0 0 1 1 1 1 1 1 1 1 1 1 1 1 1 1 1 1 1 1 1 1 0 0 0 0 0 1 0 0 0 0 1 0 1 0 1 0 1 0 0 0 0 1 1 0 1 1 0 0 1 0 1 0 0 1 1 0 0 0 0 0 
0 0 0 0 0 0 0 0 0 1 0 0 0 0 1 0 0 0 1 1 1 1 1 0 0 1 0 1 1 0 1 0 0 0 1 1 1 0 0 0 0 1 1 1 0 1 1 1 0 1 1 0 1 1 1 0 1 1 1 0 0 0 0 1 1 1 0 0 0 1 0 1 1 0 1 0 0 1 1 1 1 1 0 0 0 1 0 0 0 0 1 0 0 0 0 0 0 0 0 0 
0 0 0 1 0 1 1 0 0 0 0 0 1 1 0 0 0 0 1 0 1 1 1 0 0 1 1 1 0 0 1 1 0 1 0 1 0 0 1 0 0 1 1 1 1 1 1 1 0 0 0 0 1 1 1 1 1 1 1 0 0 1 0 0 1 0 1 0 1 1 0 0 1 1 1 0 0 1 1 1 0 1 0 0 0 0 1 1 0 0 0 0 0 1 1 0 1 0 0 0 
0 0 0 0 0 0 1 0 0 0 1 1 0 0 1 0 0 1 1 1 0 0 1 0 0 1 0 0 1 0 1 0 1 0 0 1 1 0 0 1 0 1 1 1 1 1 0 1 0 0 0 0 1 0 1 1 1 1 1 0 1 0 0 1 1 0 0 1 0 1 0 1 0 0 1 0 0 1 0 0 1 1 1 0 0 1 0 0 1 1 0 0 0 1 0 0 0 0 0 0 
0 0 0 0 0 0 0 0 1 0 0 0 0 0 0 0 0 0 1 0 0 0 1 0 0 1 1 0 0 1 0 1 0 0 0 1 0 1 0 0 1 1 1 1 1 1 0 0 1 0 0 1 0 0 1 1 1 1 1 1 0 0 1 0 1 0 0 0 1 0 1 0 0 1 1 0 0 1 0 0 0 1 0 0 0 0 0 0 0 0 0 1 0 0 0 0 0 0 0 0 
0 0 0 0 0 0 0 1 0 1 1 1 0 0 0 0 1 0 1 0 0 0 1 0 1 1 0 0 0 1 0 1 0 1 0 0 0 1 0 0 1 1 1 1 1 1 1 1 1 1 1 1 1 1 1 1 1 1 1 1 0 0 1 0 0 0 1 0 1 0 1 0 0 0 1 1 0 1 0 0 0 1 0 1 0 0 0 0 1 1 1 0 1 0 0 0 0 0 0 0 
0 0 0 0 0 1 0 1 0 0 0 0 1 0 1 0 1 1 1 0 0 0 1 1 1 1 1 0 0 0 0 0 0 0 1 0 0 1 1 1 1 1 1 0 1 0 0 0 0 1 1 0 0 0 0 1 0 1 1 1 1 1 1 0 0 1 0 0 0 0 0 0 0 1 1 1 1 1 0 0 0 1 1 1 0 1 0 1 0 0 0 0 1 0 1 0 0 0 0 0 
0 0 0 0 0 0 0 0 0 1 0 0 0 1 0 0 0 0 1 0 1 1 1 1 0 0 1 1 0 0 0 1 0 1 1 1 0 0 1 1 1 0 1 1 1 0 0 0 0 1 1 0 0 0 0 1 1 1 0 1 1 1 0 0 1 1 1 0 1 0 0 0 1 1 0 0 1 1 1 1 0 1 0 0 0 0 1 0 0 0 1 0 0 0 0 0 0 0 0 0 
0 0 0 0 0 0 1 1 0 0 0 0 0 0 0 1 0 0 1 1 0 0 1 0 1 1 0 0 0 1 0 1 1 0 0 0 0 0 1 1 1 0 0 1 1 1 0 0 0 1 1 0 0 0 1 1 1 0 0 1 1 1 0 0 0 0 0 1 1 0 1 0 0 0 1 1 0 1 0 0 1 1 0 0 1 0 0 0 0 0 0 0 1 1 0 0 0 0 0 0 
0 0 0 0 0 0 0 1 1 0 1 0 1 1 0 0 0 0 0 1 0 1 0 0 0 0 1 0 0 0 0 0 1 1 0 0 0 1 0 1 0 0 0 1 0 1 1 1 1 0 0 1 1 1 1 0 1 0 0 0 1 0 1 0 0 0 1 1 0 0 0 0 0 1 0 0 0 0 1 0 1 0 0 0 0 0 1 1 0 1 0 1 1 0 0 0 0 0 0 0 
0 0 0 0 0 0 0 0 1 1 0 0 0 0 0 0 0 1 0 0 0 1 0 0 0 1 1 1 1 0 1 1 0 0 1 0 0 0 1 0 0 1 0 0 1 0 0 0 1 0 0 1 0 0 0 1 0 0 1 0 0 1 0 0 0 1 0 0 1 1 0 1 1 1 1 0 0 0 1 0 0 0 1 0 0 0 0 0 0 0 1 1 0 0 0 0 0 0 0 0 
0 0 0 0 0 0 0 0 0 1 1 0 0 0 0 1 0 0 0 1 0 0 0 1 0 0 0 1 0 1 1 0 1 1 1 0 1 1 1 1 0 1 0 1 1 0 0 0 0 1 1 0 0 0 0 1 1 0 1 0 1 1 1 1 0 1 1 1 0 1 1 0 1 0 0 0 1 0 0 0 1 0 0 0 1 0 0 0 0 1 1 0 0 0 0 0 0 0 0 0 
0 0 0 0 0 0 0 0 0 0 0 1 0 0 0 1 0 1 0 1 0 0 1 0 1 0 0 1 1 1 1 1 1 1 1 0 0 1 1 1 0 1 0 0 0 1 1 1 0 0 0 0 1 1 1 0 0 0 1 0 1 1 1 0 0 1 1 1 1 1 1 1 1 0 0 1 0 1 0 0 1 0 1 0 1 0 0 0 1 0 0 0 0 0 0 0 0 0 0 0 
0 0 0 0 0 0 0 0 0 0 0 0 0 1 1 0 0 0 0 0 0 1 1 0 0 1 0 1 1 1 1 0 1 1 1 1 1 1 1 1 1 1 1 1 1 0 1 0 1 0 0 1 0 1 0 1 1 1 1 1 1 1 1 1 1 1 1 1 0 1 1 1 1 0 1 0 0 1 1 0 0 0 0 0 0 1 1 0 0 0 0 0 0 0 0 0 0 0 0 0 
0 0 0 0 0 0 0 0 0 0 0 0 0 0 0 1 1 1 1 0 0 0 1 0 0 0 0 0 0 0 1 0 1 1 1 0 1 1 1 1 0 0 1 1 0 0 1 0 1 0 0 1 0 1 0 0 1 1 0 0 1 1 1 1 0 1 1 1 0 1 0 0 0 0 0 0 0 1 0 0 0 1 1 1 1 0 0 0 0 0 0 0 0 0 0 0 0 0 0 0 
0 0 0 0 0 0 0 0 0 0 0 0 0 0 0 0 0 0 0 0 0 1 1 1 1 0 0 0 0 1 1 1 1 0 1 1 1 1 1 0 1 0 0 0 0 1 0 1 0 1 1 0 1 0 1 0 0 0 0 1 0 1 1 1 1 1 0 1 1 1 1 0 0 0 0 1 1 1 1 0 0 0 0 0 0 0 0 0 0 0 0 0 0 0 0 0 0 0 0 0 
0 0 0 0 0 0 0 0 0 0 0 0 0 0 0 0 0 0 0 0 0 0 0 0 0 0 1 1 1 0 1 1 1 1 1 1 0 0 1 1 0 1 0 0 1 1 1 0 0 1 1 0 0 1 1 1 0 0 1 0 1 1 0 0 1 1 1 1 1 1 0 1 1 1 0 0 0 0 0 0 0 0 0 0 0 0 0 0 0 0 0 0 0 0 0 0 0 0 0 0 
0 0 0 0 0 0 0 0 0 0 0 0 0 0 0 0 0 0 0 0 0 0 0 0 0 0 0 0 0 0 1 1 0 1 1 1 0 1 0 0 0 0 1 1 1 0 0 1 1 0 0 1 1 0 0 1 1 1 0 0 0 0 1 0 1 1 1 0 1 1 0 0 0 0 0 0 0 0 0 0 0 0 0 0 0 0 0 0 0 0 0 0 0 0 0 0 0 0 0 0 
0 0 0 0 0 0 0 0 0 0 0 0 0 0 0 0 0 0 0 0 0 0 0 0 0 0 0 0 0 0 0 0 0 0 0 1 1 1 0 0 0 0 0 0 0 0 1 0 0 0 0 0 0 1 0 0 0 0 0 0 0 0 1 1 1 0 0 0 0 0 0 0 0 0 0 0 0 0 0 0 0 0 0 0 0 0 0 0 0 0 0 0 0 0 0 0 0 0 0 0 
0 0 0 0 0 0 0 0 0 0 0 0 0 0 0 0 0 0 0 0 0 0 0 0 0 0 0 0 0 0 0 0 0 0 0 0 0 0 1 0 0 0 1 0 0 0 0 0 1 1 1 1 0 0 0 0 0 1 0 0 0 1 0 0 0 0 0 0 0 0 0 0 0 0 0 0 0 0 0 0 0 0 0 0 0 0 0 0 0 0 0 0 0 0 0 0 0 0 0 0 
0 0 0 0 0 0 0 0 0 0 0 0 0 0 0 0 0 0 0 0 0 0 0 0 0 0 0 0 0 0 0 0 0 0 0 0 0 0 0 0 0 0 0 0 1 1 0 1 1 0 0 1 1 0 1 1 0 0 0 0 0 0 0 0 0 0 0 0 0 0 0 0 0 0 0 0 0 0 0 0 0 0 0 0 0 0 0 0 0 0 0 0 0 0 0 0 0 0 0 0 
0 0 0 0 0 0 0 0 0 0 0 0 0 0 0 0 0 0 0 0 0 0 0 0 0 0 0 0 0 0 0 0 0 0 0 0 0 0 0 0 0 0 0 0 0 0 0 0 0 0 0 0 0 0 0 0 0 0 0 0 0 0 0 0 0 0 0 0 0 0 0 0 0 0 0 0 0 0 0 0 0 0 0 0 0 0 0 0 0 0 0 0 0 0 0 0 0 0 0 0 
0 0 0 0 0 0 0 0 0 0 0 0 0 0 0 0 0 0 0 0 0 0 0 0 0 0 0 0 0 0 0 0 0 0 0 0 0 0 0 0 0 0 0 0 0 0 0 0 0 0 0 0 0 0 0 0 0 0 0 0 0 0 0 0 0 0 0 0 0 0 0 0 0 0 0 0 0 0 0 0 0 0 0 0 0 0 0 0 0 0 0 0 0 0 0 0 0 0 0 0 
0 0 0 0 0 0 0 0 0 0 0 0 0 0 0 0 0 0 0 0 0 0 0 0 0 0 0 0 0 0 0 0 0 0 0 0 0 0 0 0 0 0 0 0 0 0 0 0 0 0 0 0 0 0 0 0 0 0 0 0 0 0 0 0 0 0 0 0 0 0 0 0 0 0 0 0 0 0 0 0 0 0 0 0 0 0 0 0 0 0 0 0 0 0 0 0 0 0 0 0 

0 0 0 0 0 0 0 0 0 0 0 0 0 0 0 0 0 0 0 0 0 0 0 0 0 0 0 0 0 0 0 0 0 0 0 0 0 0 0 0 0 0 0 0 0 0 0 0 0 0 0 0 0 0 0 0 0 0 0 0 0 0 0 0 0 0 0 0 0 0 0 0 0 0 0 0 0 0 0 0 0 0 0 0 0 0 0 0 0 0 0 0 0 0 0 0 0 0 0 0 
0 0 0 0 0 0 0 0 0 0 0 0 0 0 0 0 0 0 0 0 0 0 0 0 0 0 0 0 0 0 0 0 0 0 0 0 0 0 0 0 0 0 0 0 0 0 0 0 0 0 0 0 0 0 0 0 0 0 0 0 0 0 0 0 0 0 0 0 0 0 0 0 0 0 0 0 0 0 0 0 0 0 0 0 0 0 0 0 0 0 0 0 0 0 0 0 0 0 0 0 
0 0 0 0 0 0 0 0 0 0 0 0 0 0 0 0 0 0 0 0 0 0 0 0 0 0 0 0 0 0 0 0 0 0 0 0 0 0 0 0 0 0 0 0 0 0 0 0 0 0 0 0 0 0 0 0 0 0 0 0 0 0 0 0 0 0 0 0 0 0 0 0 0 0 0 0 0 0 0 0 0 0 0 0 0 0 0 0 0 0 0 0 0 0 0 0 0 0 0 0 
0 0 0 0 0 0 0 0 0 0 0 0 0 0 0 0 0 0 0 0 0 0 0 0 0 0 0 0 0 0 0 0 0 0 0 0 0 0 0 0 0 0 0 0 1 1 0 0 1 0 0 1 0 0 1 1 0 0 0 0 0 0 0 0 0 0 0 0 0 0 0 0 0 0 0 0 0 0 0 0 0 0 0 0 0 0 0 0 0 0 0 0 0 0 0 0 0 0 0 0 
0 0 0 0 0 0 0 0 0 0 0 0 0 0 0 0 0 0 0 0 0 0 0 0 0 0 0 0 0 0 0 0 0 0 0 0 0 1 0 0 0 1 1 0 0 0 1 0 1 1 1 1 0 1 0 0 0 1 1 0 0 0 1 0 0 0 0 0 0 0 0 0 0 0 0 0 0 0 0 0 0 0 0 0 0 0 0 0 0 0 0 0 0 0 0 0 0 0 0 0 
0 0 0 0 0 0 0 0 0 0 0 0 0 0 0 0 0 0 0 0 0 0 0 0 0 0 0 0 0 0 0 0 0 0 0 1 0 1 0 0 0 0 0 0 0 0 0 0 0 0 0 0 0 0 0 0 0 0 0 0 0 0 1 0 1 0 0 0 0 0 0 0 0 0 0 0 0 0 0 0 0 0 0 0 0 0 0 0 0 0 0 0 0 0 0 0 0 0 0 0 
0 0 0 0 0 0 0 0 0 0 0 0 0 0 0 0 0 0 0 0 0 0 0 0 0 0 0 0 0 1 1 0 0 1 1 1 0 1 0 0 0 0 1 0 0 0 0 0 0 0 0 0 0 0 0 0 0 1 0 0 0 0 1 0 1 1 1 0 0 1 1 0 0 0 0 0 0 0 0 0 0 0 0 0 0 0 0 0 0 0 0 0 0 0 0 0 0 0 0 0 
0 0 0 0 0 0 0 0 0 0 0 0 0 0 0 0 0 0 0 0 0 0 0 0 0 0 1 1 0 0 1 1 0 0 1 0 0 1 1 1 1 0 1 0 0 1 0 0 0 0 0 0 0 0 1 0 0 1 0 1 1 1 1 0 0 1 0 0 1 1 0 0 1 1 0 0 0 0 0 0 0 0 0 0 0 0 0 0 0 0 0 0 0 0 0 0 0 0 0 0 
0 0 0 0 0 0 0 0 0 0 0 0 0 0 0 0 0 0 0 0 0 0 0 1 1 1 0 0 0 1 0 0 1 0 1 0 1 1 0 0 0 0 1 0 0 1 1 0 0 1 1 0 0 1 1 0 0 1 0 0 0 0 1 1 0 1 0 1 0 0 1 0 0 0 1 1 1 0 0 0 0 0 0 0 0 0 0 0 0 0 0 0 0 0 0 0 0 0 0 0 
0 0 0 0 0 0 0 0 0 0 0 0 0 0 0 1 1 1 1 0 0 1 1 0 0 0 0 0 1 1 0 0 0 1 1 0 1 1 0 1 0 0 0 1 1 0 1 0 0 0 0 0 0 1 0 1 1 0 0 0 1 0 1 1 0 1 1 0 0 0 1 1 0 0 0 0 0 1 1 0 0 1 1 1 1 0 0 0 0 0 0 0 0 0 0 0 0 0 0 0 
0 0 0 0 0 0 0 0 0 0 0 0 1 1 1 0 0 1 0 0 1 1 0 0 0 1 0 1 1 1 1 1 1 1 1 1 1 0 1 0 1 0 1 1 1 0 1 0 1 0 0 1 0 1 0 1 1 1 0 1 0 1 0 1 1 1 1 1 1 1 1 1 1 0 1 0 0 0 1 1 0 0 1 0 0 1 1 1 0 0 0 0 0 0 0 0 0 0 0 0 
0 0 0 0 0 0 0 0 0 0 0 1 1 0 1 1 1 1 1 1 0 0 1 0 1 0 0 0 1 1 0 0 1 1 0 0 1 1 1 0 0 1 0 0 1 1 1 1 0 0 0 0 1 1 1 1 0 0 1 0 0 1 1 1 0 0 1 1 0 0 1 1 0 0 0 1 0 1 0 0 1 1 1 1 1 1 0 1 1 0 0 0 0 0 0 0 0 0 0 0 
0 0 0 0 0 0 0 0 0 0 0 1 1 1 1 1 0 0 1 1 0 1 0 1 0 0 0 0 0 1 1 0 1 1 0 0 1 0 1 0 0 1 0 1 1 1 0 0 1 0 0 1 0 0 1 1 1 0 1 0 0 1 0 1 0 0 1 1 0 1 1 0 0 0 0 0 1 0 1 0 1 1 0 0 1 1 1 1 1 0 0 0 0 0 0 0 0 0 0 0 
0 0 0 0 0 0 0 0 0 0 1 1 1 1 1 1 0 1 0 1 0 1 0 0 0 1 1 1 1 1 1 1 0 0 1 1 0 1 1 0 1 1 0 0 1 0 0 1 1 0 0 1 1 0 0 1 0 0 1 1 0 1 1 0 1 1 0 0 1 1 1 1 1 1 1 0 0 0 1 0 1 0 1 0 1 1 1 1 1 1 0 0 0 0 0 0 0 0 0 0 
0 0 0 0 0 0 0 0 0 1 1 1 1 1 0 1 0 0 0 1 0 0 0 0 0 0 0 1 1 1 0 0 1 1 1 1 1 1 0 1 1 0 0 1 0 1 1 1 1 0 0 1 1 1 1 0 1 0 0 1 1 0 1 1 1 1 1 1 0 0 1 1 1 0 0 0 0 0 0 0 1 0 0 0 1 0 1 1 1 1 1 0 0 0 0 0 0 0 0 0 
0 0 0 0 0 0 0 1 0 1 0 1 0 0 1 1 1 1 1 1 0 0 0 0 1 0 0 1 1 1 1 1 1 1 0 1 1 0 1 0 0 0 0 1 1 0 0 0 1 1 1 1 0 0 0 1 1 0 0 0 0 1 0 1 1 0 1 1 1 1 1 1 1 0 0 1 0 0 0 0 1 1 1 1 1 1 0 0 1 0 1 0 1 0 0 0 0 0 0 0 
0 0 0 0 0 0 1 1 0 1 0 1 1 1 1 0 1 0 1 0 1 1 0 0 0 0 1 1 1 0 1 1 1 1 1 1 1 1 1 0 1 0 1 1 1 0 0 0 0 1 1 0 0 0 0 1 1 1 0 1 0 1 1 1 1 1 1 1 1 1 0 1 1 1 0 0 0 0 1 1 0 1 0 1 0 1 1 1 1 0 1 0 1 1 0 0 0 0 0 0 
0 0 0 0 0 0 1 1 1 1 0 1 1 1 1 0 1 0 1 0 0 0 1 0 1 1 1 0 1 0 1 0 1 0 1 0 0 1 0 0 0 0 0 0 1 0 0 0 1 1 1 1 0 0 0 1 0 0 0 0 0 0 1 0 0 1 0 1 0 1 0 1 0 1 1 1 0 1 0 0 0 1 0 1 0 1 1 1 1 0 1 1 1 1 0 0 0 0 0 0 
0 0 0 0 0 0 1 1 0 1 1 1 0 1 0 1 1 0 1 0 0 0 0 0 0 1 0 0 0 1 0 1 1 1 1 0 1 0 0 0 1 1 0 1 0 1 1 1 1 0 0 1 1 1 1 0 1 0 1 1 0 0 0 1 0 1 1 1 1 0 1 0 0 0 1 0 0 0 0 0 0 1 0 1 1 0 1 0 1 1 1 0 1 1 0 0 0 0 0 0 
0 0 0 0 1 0 1 0 1 1 0 0 0 0 0 0 0 0 1 0 0 0 1 0 0 1 0 0 0 1 0 0 1 1 0 1 0 0 0 0 1 1 0 1 1 1 0 0 1 0 0 1 0 0 1 1 1 0 1 1 0 0 0 0 1 0 1 1 0 0 1 0 0 0 1 0 0 1 0 0 0 1 0 0 0 0 0 0 0 0 1 1 0 1 0 1 0 0 0 0 
0 0 0 0 1 0 0 0 0 0 1 1 0 0 0 0 0 1 0 1 0 0 1 0 0 0 0 0 0 0 1 0 1 1 0 1 1 0 0 1 0 1 1 1 1 1 0 0 0 0 0 0 0 0 1 1 1 1 1 0 1 0 0 1 1 0 1 1 0 1 0 0 0 0 0 0 0 1 0 0 1 0 1 0 0 0 0 0 1 1 0 0 0 0 0 1 0 0 0 0 
0 0 0 1 1 0 1 1 0 1 0 0 1 1 0 0 0 0 1 0 1 1 0 0 0 0 0 0 0 0 1 0 0 1 0 0 1 1 1 0 0 1 1 1 0 1 0 1 0 0 0 0 1 0 1 0 1 1 1 0 0 1 1 1 0 0 1 0 0 1 0 0 0 0 0 0 0 0 1 1 0 1 0 0 0 0 1 1 0 0 1 0 1 1 0 1 1 0 0 0 
0 0 0 1 0 0 0 0 0 1 0 0 0 0 0 0 0 0 1 0 0 1 1 0 0 0 0 0 0 0 0 0 0 0 0 1 1 1 0 0 1 1 1 0 0 0 0 1 0 1 1 0 1 0 0 0 0 1 1 1 0 0 1 1 1 0 0 0 0 0 0 0 0 0 0 0 0 1 1 0 0 1 0 0 0 0 0 0 0 0 1 0 0 0 0 0 1 0 0 0 
0 0 0 0 1 1 1 0 0 1 0 1 0 0 1 0 0 0 0 0 0 0 0 0 0 1 0 1 0 0 0 0 0 0 1 0 0 0 1 1 1 1 1 0 0 1 1 0 1 1 1 1 0 1 1 0 0 1 1 1 1 1 0 0 0 1 0 0 0 0 0 0 1 0 1 0 0 0 0 0 0 0 0 0 0 1 0 0 1 0 1 0 0 1 1 1 0 0 0 0 
0 0 0 1 0 1 0 1 1 0 1 0 0 0 1 0 0 0 0 1 0 1 0 0 0 0 1 1 0 0 1 1 1 0 0 1 0 0 1 1 1 0 0 0 0 1 1 0 1 1 1 1 0 1 1 0 0 0 0 1 1 1 0 0 1 0 0 1 1 1 0 0 1 1 0 0 0 0 1 0 1 0 0 0 0 1 0 0 0 1 0 1 1 0 1 0 1 0 0 0 
0 0 1 1 0 1 0 0 0 0 0 0 0 1 0 0 0 0 0 0 0 0 1 0 0 0 0 0 0 0 1 0 0 0 0 1 1 1 1 0 1 1 1 1 1 1 1 1 0 0 0 0 1 1 1 1 1 1 1 1 0 1 1 1 1 0 0 0 0 1 0 0 0 0 0 0 0 1 0 0 0 0 0 0 0 0 1 0 0 0 0 0 0 0 1 0 1 1 0 0 
0 0 1 1 0 1 0 0 0 0 0 0 0 1 0 0 0 0 0 0 0 0 1 0 0 0 0 0 0 0 1 0 0 0 0 1 1 1 1 0 1 1 1 1 1 1 1 1 0 0 0 0 1 1 1 1 1 1 1 1 0 1 1 1 1 0 0 0 0 1 0 0 0 0 0 0 0 1 0 0 0 0 0 0 0 0 1 0 0 0 0 0 0 0 1 0 1 1 0 0 
0 0 0 1 0 1 0 1 1 0 1 0 0 0 1 0 0 0 0 1 0 1 0 0 0 0 1 1 0 0 1 1 1 0 0 1 0 0 1 1 1 0 0 0 0 1 1 0 1 1 1 1 0 1 1 0 0 0 0 1 1 1 0 0 1 0 0 1 1 1 0 0 1 1 0 0 0 0 1 0 1 0 0 0 0 1 0 0 0 1 0 1 1 0 1 0 1 0 0 0 
0 0 0 0 1 1 1 0 0 1 0 1 0 0 1 0 0 0 0 0 0 0 0 0 0 1 0 1 0 0 0 0 0 0 1 0 0 0 1 1 1 1 1 0 0 1 1 0 1 1 1 1 0 1 1 0 0 1 1 1 1 1 0 0 0 1 0 0 0 0 0 0 1 0 1 0 0 0 0 0 0 0 0 0 0 1 0 0 1 0 1 0 0 1 1 1 0 0 0 0 
0 0 0 1 0 0 0 0 0 1 0 0 0 0 0 0 0 0 1 0 0 1 1 0 0 0 0 0 0 0 0 0 0 0 0 1 1 1 0 0 1 1 1 0 0 0 0 1 0 1 1 0 1 0 0 0 0 1 1 1 0 0 1 1 1 0 0 0 0 0 0 0 0 0 0 0 0 1 1 0 0 1 0 0 0 0 0 0 0 0 1 0 0 0 0 0 1 0 0 0 
0 0 0 1 1 0 1 1 0 1 0 0 1 1 0 0 0 0 1 0 1 1 0 0 0 0 0 0 0 0 1 0 0 1 0 0 1 1 1 0 0 1 1 1 0 1 0 1 0 0 0 0 1 0 1 0 1 1 1 0 0 1 1 1 0 0 1 0 0 1 0 0 0 0 0 0 0 0 1 1 0 1 0 0 0 0 1 1 0 0 1 0 1 1 0 1 1 0 0 0 
0 0 0 0 1 0 0 0 0 0 1 1 0 0 0 0 0 1 0 1 0 0 1 0 0 0 0 0 0 0 1 0 1 1 0 1 1 0 0 1 0 1 1 1 1 1 0 0 0 0 0 0 0 0 1 1 1 1 1 0 1 0 0 1 1 0 1 1 0 1 0 0 0 0 0 0 0 1 0 0 1 0 1 0 0 0 0 0 1 1 0 0 0 0 0 1 0 0 0 0 
0 0 0 0 1 0 1 0 1 1 0 0 0 0 0 0 0 0 1 0 0 0 1 0 0 1 0 0 0 1 0 0 1 1 0 1 0 0 0 0 1 1 0 1 1 1 0 0 1 0 0 1 0 0 1 1 1 0 1 1 0 0 0 0 1 0 1 1 0 0 1 0 0 0 1 0 0 1 0 0 0 1 0 0 0 0 0 0 0 0 1 1 0 1 0 1 0 0 0 0 
0 0 0 0 0 0 1 1 0 1 1 1 0 1 0 1 1 0 1 0 0 0 0 0 0 1 0 0 0 1 0 1 1 1 1 0 1 0 0 0 1 1 0 1 0 1 1 1 1 0 0 1 1 1 1 0 1 0 1 1 0 0 0 1 0 1 1 1 1 0 1 0 0 0 1 0 0 0 0 0 0 1 0 1 1 0 1 0 1 1 1 0 1 1 0 0 0 0 0 0 
0 0 0 0 0 0 1 1 1 1 0 1 1 1 1 0 1 0 1 0 0 0 1 0 1 1 1 0 1 0 1 0 1 0 1 0 0 1 0 0 0 0 0 0 1 0 0 0 1 1 1 1 0 0 0 1 0 0 0 0 0 0 1 0 0 1 0 1 0 1 0 1 0 1 1 1 0 1 0 0 0 1 0 1 0 1 1 1 1 0 1 1 1 1 0 0 0 0 0 0 
0 0 0 0 0 0 1 1 0 1 0 1 1 1 1 0 1 0 1 0 1 1 0 0 0 0 1 1 1 0 1 1 1 1 1 1 1 1 1 0 1 0 1 1 1 0 0 0 0 1 1 0 0 0 0 1 1 1 0 1 0 1 1 1 1 1 1 1 1 1 0 1 1 1 0 0 0 0 1 1 0 1 0 1 0 1 1 1 1 0 1 0 1 1 0 0 0 0 0 0 
0 0 0 0 0 0 0 1 0 1 0 1 0 0 1 1 1 1 1 1 0 0 0 0 1 0 0 1 1 1 1 1 1 1 0 1 1 0 1 0 0 0 0 1 1 0 0 0 1 1 1 1 0 0 0 1 1 0 0 0 0 1 0 1 1 0 1 1 1 1 1 1 1 0 0 1 0 0 0 0 1 1 1 1 1 1 0 0 1 0 1 0 1 0 0 0 0 0 0 0 
0 0 0 0 0 0 0 0 0 1 1 1 1 1 0 1 0 0 0 1 0 0 0 0 0 0 0 1 1 1 0 0 1 1 1 1 1 1 0 1 1 0 0 1 0 1 1 1 1 0 0 1 1 1 1 0 1 0 0 1 1 0 1 1 1 1 1 1 0 0 1 1 1 0 0 0 0 0 0 0 1 0 0 0 1 0 1 1 1 1 1 0 0 0 0 0 0 0 0 0 
0 0 0 0 0 0 0 0 0 0 1 1 1 1 1 1 0 1 0 1 0 1 0 0 0 1 1 1 1 1 1 1 0 0 1 1 0 1 1 0 1 1 0 0 1 0 0 1 1 0 0 1 1 0 0 1 0 0 1 1 0 1 1 0 1 1 0 0 1 1 1 1 1 1 1 0 0 0 1 0 1 0 1 0 1 1 1 1 1 1 0 0 0 0 0 0 0 0 0 0 
0 0 0 0 0 0 0 0 0 0 0 1 1 1 1 1 0 0 1 1 0 1 0 1 0 0 0 0 0 1 1 0 1 1 0 0 1 0 1 0 0 1 0 1 1 1 0 0 1 0 0 1 0 0 1 1 1 0 1 0 0 1 0 1 0 0 1 1 0 1 1 0 0 0 0 0 1 0 1 0 1 1 0 0 1 1 1 1 1 0 0 0 0 0 0 0 0 0 0 0 
0 0 0 0 0 0 0 0 0 0 0 1 1 0 1 1 1 1 1 1 0 0 1 0 1 0 0 0 1 1 0 0 1 1 0 0 1 1 1 0 0 1 0 0 1 1 1 1 0 0 0 0 1 1 1 1 0 0 1 0 0 1 1 1 0 0 1 1 0 0 1 1 0 0 0 1 0 1 0 0 1 1 1 1 1 1 0 1 1 0 0 0 0 0 0 0 0 0 0 0 
0 0 0 0 0 0 0 0 0 0 0 0 1 1 1 0 0 1 0 0 1 1 0 0 0 1 0 1 1 1 1 1 1 1 1 1 1 0 1 0 1 0 1 1 1 0 1 0 1 0 0 1 0 1 0 1 1 1 0 1 0 1 0 1 1 1 1 1 1 1 1 1 1 0 1 0 0 0 1 1 0 0 1 0 0 1 1 1 0 0 0 0 0 0 0 0 0 0 0 0 
0 0 0 0 0 0 0 0 0 0 0 0 0 0 0 1 1 1 1 0 0 1 1 0 0 0 0 0 1 1 0 0 0 1 1 0 1 1 0 1 0 0 0 1 1 0 1 0 0 0 0 0 0 1 0 1 1 0 0 0 1 0 1 1 0 1 1 0 0 0 1 1 0 0 0 0 0 1 1 0 0 1 1 1 1 0 0 0 0 0 0 0 0 0 0 0 0 0 0 0 
0 0 0 0 0 0 0 0 0 0 0 0 0 0 0 0 0 0 0 0 0 0 0 1 1 1 0 0 0 1 0 0 1 0 1 0 1 1 0 0 0 0 1 0 0 1 1 0 0 1 1 0 0 1 1 0 0 1 0 0 0 0 1 1 0 1 0 1 0 0 1 0 0 0 1 1 1 0 0 0 0 0 0 0 0 0 0 0 0 0 0 0 0 0 0 0 0 0 0 0 
0 0 0 0 0 0 0 0 0 0 0 0 0 0 0 0 0 0 0 0 0 0 0 0 0 0 1 1 0 0 1 1 0 0 1 0 0 1 1 1 1 0 1 0 0 1 0 0 0 0 0 0 0 0 1 0 0 1 0 1 1 1 1 0 0 1 0 0 1 1 0 0 1 1 0 0 0 0 0 0 0 0 0 0 0 0 0 0 0 0 0 0 0 0 0 0 0 0 0 0 
0 0 0 0 0 0 0 0 0 0 0 0 0 0 0 0 0 0 0 0 0 0 0 0 0 0 0 0 0 1 1 0 0 1 1 1 0 1 0 0 0 0 1 0 0 0 0 0 0 0 0 0 0 0 0 0 0 1 0 0 0 0 1 0 1 1 1 0 0 1 1 0 0 0 0 0 0 0 0 0 0 0 0 0 0 0 0 0 0 0 0 0 0 0 0 0 0 0 0 0 
0 0 0 0 0 0 0 0 0 0 0 0 0 0 0 0 0 0 0 0 0 0 0 0 0 0 0 0 0 0 0 0 0 0 0 1 0 1 0 0 0 0 0 0 0 0 0 0 0 0 0 0 0 0 0 0 0 0 0 0 0 0 1 0 1 0 0 0 0 0 0 0 0 0 0 0 0 0 0 0 0 0 0 0 0 0 0 0 0 0 0 0 0 0 0 0 0 0 0 0 
0 0 0 0 0 0 0 0 0 0 0 0 0 0 0 0 0 0 0 0 0 0 0 0 0 0 0 0 0 0 0 0 0 0 0 0 0 1 0 0 0 1 1 0 0 0 1 0 1 1 1 1 0 1 0 0 0 1 1 0 0 0 1 0 0 0 0 0 0 0 0 0 0 0 0 0 0 0 0 0 0 0 0 0 0 0 0 0 0 0 0 0 0 0 0 0 0 0 0 0 
0 0 0 0 0 0 0 0 0 0 0 0 0 0 0 0 0 0 0 0 0 0 0 0 0 0 0 0 0 0 0 0 0 0 0 0 0 0 0 0 0 0 0 0 1 1 0 0 1 0 0 1 0 0 1 1 0 0 0 0 0 0 0 0 0 0 0 0 0 0 0 0 0 0 0 0 0 0 0 0 0 0 0 0 0 0 0 0 0 0 0 0 0 0 0 0 0 0 0 0 
0 0 0 0 0 0 0 0 0 0 0 0 0 0 0 0 0 0 0 0 0 0 0 0 0 0 0 0 0 0 0 0 0 0 0 0 0 0 0 0 0 0 0 0 0 0 0 0 0 0 0 0 0 0 0 0 0 0 0 0 0 0 0 0 0 0 0 0 0 0 0 0 0 0 0 0 0 0 0 0 0 0 0 0 0 0 0 0 0 0 0 0 0 0 0 0 0 0 0 0 
0 0 0 0 0 0 0 0 0 0 0 0 0 0 0 0 0 0 0 0 0 0 0 0 0 0 0 0 0 0 0 0 0 0 0 0 0 0 0 0 0 0 0 0 0 0 0 0 0 0 0 0 0 0 0 0 0 0 0 0 0 0 0 0 0 0 0 0 0 0 0 0 0 0 0 0 0 0 0 0 0 0 0 0 0 0 0 0 0 0 0 0 0 0 0 0 0 0 0 0 
0 0 0 0 0 0 0 0 0 0 0 0 0 0 0 0 0 0 0 0 0 0 0 0 0 0 0 0 0 0 0 0 0 0 0 0 0 0 0 0 0 0 0 0 0 0 0 0 0 0 0 0 0 0 0 0 0 0 0 0 0 0 0 0 0 0 0 0 0 0 0 0 0 0 0 0 0 0 0 0 0 0 0 0 0 0 0 0 0 0 0 0 0 0 0 0 0 0 0 0 

0 0 0 0 0 0 0 0 0 0 0 0 0 0 0 0 0 0 0 0 0 0 0 0 0 0 0 0 0 0 0 0 0 0 0 0 0 0 0 0 0 0 0 0 0 0 0 0 0 0 0 0 0 0 0 0 0 0 0 0 0 0 0 0 0 0 0 0 0 0 0 0 0 0 0 0 0 0 0 0 0 0 0 0 0 0 0 0 0 0 0 0 0 0 0 0 0 0 0 0 
0 0 0 0 0 0 0 0 0 0 0 0 0 0 0 0 0 0 0 0 0 0 0 0 0 0 0 0 0 0 0 0 0 0 0 0 0 0 0 0 0 0 0 0 0 0 0 0 0 0 0 0 0 0 0 0 0 0 0 0 0 0 0 0 0 0 0 0 0 0 0 0 0 0 0 0 0 0 0 0 0 0 0 0 0 0 0 0 0 0 0 0 0 0 0 0 0 0 0 0 
0 0 0 0 0 0 0 0 0 0 0 0 0 0 0 0 0 0 0 0 0 0 0 0 0 0 0 0 0 0 0 0 0 0 0 0 0 0 0 0 0 0 0 0 1 0 0 0 0 0 0 0 0 0 0 1 0 0 0 0 0 0 0 0 0 0 0 0 0 0 0 0 0 0 0 0 0 0 0 0 0 0 0 0 0 0 0 0 0 0 0 0 0 0 0 0 0 0 0 0 
0 0 0 0 0 0 0 0 0 0 0 0 0 0 0 0 0 0 0 0 0 0 0 0 0 0 0 0 0 0 0 0 0 0 0 0 0 0 0 0 0 0 0 0 1 1 0 0 1 0 0 1 0 0 1 1 0 0 0 0 0 0 0 0 0 0 0 0 0 0 0 0 0 0 0 0 0 0 0 0 0 0 0 0 0 0 0 0 0 0 0 0 0 0 0 0 0 0 0 0 
0 0 0 0 0 0 0 0 0 0 0 0 0 0 0 0 0 0 0 0 0 0 0 0 0 0 0 0 0 0 0 0 0 0 0 0 1 1 0 0 1 1 1 1 0 0 1 0 0 1 1 0 0 1 0 0 1 1 1 1 0 0 1 1 0 0 0 0 0 0 0 0 0 0 0 0 0 0 0 0 0 0 0 0 0 0 0 0 0 0 0 0 0 0 0 0 0 0 0 0 
0 0 0 0 0 0 0 0 0 0 0 0 0 0 0 0 0 0 0 0 0 0 0 0 0 0 0 0 0 0 0 0 0 0 1 1 0 0 0 0 0 0 0 1 0 0 0 0 0 0 0 0 0 0 0 0 1 0 0 0 0 0 0 0 1 1 0 0 0 0 0 0 0 0 0 0 0 0 0 0 0 0 0 0 0 0 0 0 0 0 0 0 0 0 0 0 0 0 0 0 
0 0 0 0 0 0 0 0 0 0 0 0 0 0 0 0 0 0 0 0 0 0 0 0 0 0 0 0 1 1 0 0 0 0 0 1 0 1 0 0 0 0 1 1 1 0 1 0 0 0 0 0 0 1 0 1 1 1 0 0 0 0 1 0 1 0 0 0 0 0 1 1 0 0 0 0 0 0 0 0 0 0 0 0 0 0 0 0 0 0 0 0 0 0 0 0 0 0 0 0 
0 0 0 0 0 0 0 0 0 0 0 0 0 0 0 0 0 0 0 0 0 0 0 0 0 1 1 1 0 0 1 1 1 0 1 0 0 1 1 1 1 0 1 0 0 1 0 0 0 1 1 0 0 0 1 0 0 1 0 1 1 1 1 0 0 1 0 1 1 1 0 0 1 1 1 0 0 0 0 0 0 0 0 0 0 0 0 0 0 0 0 0 0 0 0 0 0 0 0 0 
0 0 0 0 0 0 0 0 0 0 0 0 0 0 0 0 0 0 1 0 0 0 0 1 1 0 0 0 0 1 0 0 1 0 0 0 1 0 0 0 0 0 1 0 0 1 1 1 0 1 1 0 1 1 1 0 0 1 0 0 0 0 0 1 0 0 0 1 0 0 1 0 0 0 0 1 1 0 0 0 0 1 0 0 0 0 0 0 0 0 0 0 0 0 0 0 0 0 0 0 
0 0 0 0 0 0 0 0 0 0 0 0 0 0 1 0 0 1 1 0 0 1 1 0 0 1 0 0 1 1 0 0 0 0 1 0 0 1 0 1 0 0 0 1 1 0 1 0 0 0 0 0 0 1 0 1 1 0 0 0 1 0 1 0 0 1 0 0 0 0 1 1 0 0 1 0 0 1 1 0 0 1 1 0 0 1 0 0 0 0 0 0 0 0 0 0 0 0 0 0 
0 0 0 0 0 0 0 0 0 0 0 0 0 0 0 0 0 1 0 0 1 1 0 1 0 1 0 1 1 0 1 0 0 0 0 1 1 0 0 0 1 1 1 0 0 0 1 0 1 0 0 1 0 1 0 0 0 1 1 1 0 0 0 1 1 0 0 0 0 1 0 1 1 0 1 0 1 0 1 1 0 0 1 0 0 0 0 0 0 0 0 0 0 0 0 0 0 0 0 0 
0 0 0 0 0 0 0 0 0 0 0 1 0 0 0 0 0 1 1 1 1 1 1 1 1 1 1 1 1 1 0 1 1 1 0 0 1 0 0 0 0 0 0 0 1 0 0 1 0 0 0 0 1 0 0 1 0 0 0 0 0 0 0 1 0 0 1 1 1 0 1 1 1 1 1 1 1 1 1 1 1 1 1 0 0 0 0 0 1 0 0 0 0 0 0 0 0 0 0 0 
0 0 0 0 0 0 0 0 0 0 0 0 0 1 0 1 1 0 0 1 1 1 0 1 1 1 0 0 0 0 1 0 1 0 0 0 1 0 1 0 0 1 0 0 0 1 0 0 1 1 1 1 0 0 1 0 0 0 1 0 0 1 0 1 0 0 0 1 0 1 0 0 0 0 1 1 1 0 1 1 1 0 0 1 1 0 1 0 0 0 0 0 0 0 0 0 0 0 0 0 
0 0 0 0 0 0 0 0 0 0 0 1 0 1 0 1 1 1 0 1 0 0 1 0 0 1 0 0 1 1 0 0 1 0 1 0 0 1 1 0 1 0 0 0 1 0 0 1 0 0 0 0 1 0 0 1 0 0 0 1 0 1 1 0 0 1 0 1 0 0 1 1 0 0 1 0 0 1 0 0 1 0 1 1 1 0 1 0 1 0 0 0 0 0 0 0 0 0 0 0 
0 0 0 0 0 0 0 1 0 0 1 0 1 0 1 1 1 1 1 1 0 0 1 0 1 0 0 0 0 0 0 0 1 1 0 0 1 1 0 0 1 0 0 1 1 1 1 1 1 0 0 1 1 1 1 1 1 0 0 1 0 0 1 1 0 0 1 1 0 0 0 0 0 0 0 1 0 1 0 0 1 1 1 1 1 1 0 1 0 1 0 0 1 0 0 0 0 0 0 0 
0 0 0 0 0 0 1 1 0 0 1 1 0 0 1 1 1 1 1 1 1 0 1 0 1 0 0 1 0 0 1 1 1 0 0 0 1 0 0 0 1 0 0 1 1 0 0 0 0 1 1 0 0 0 0 1 1 0 0 1 0 0 0 1 0 0 0 1 1 1 0 0 1 0 0 1 0 1 0 1 1 1 1 1 1 1 0 0 1 1 0 0 1 1 0 0 0 0 0 0 
0 0 0 0 0 0 0 0 0 1 0 1 0 1 1 0 1 0 1 0 1 1 1 1 0 0 1 1 1 0 1 1 1 1 0 0 1 1 1 0 1 0 1 0 1 0 0 0 0 1 1 0 0 0 0 1 0 1 0 1 0 1 1 1 0 0 1 1 1 1 0 1 1 1 0 0 1 1 1 1 0 1 0 1 0 1 1 0 1 0 1 0 0 0 0 0 0 0 0 0 
0 0 0 0 0 0 1 0 0 0 0 1 1 1 1 1 1 1 1 0 0 0 1 1 1 1 0 0 1 1 1 0 0 0 1 0 0 1 0 0 1 0 1 0 1 0 0 0 0 1 1 0 0 0 0 1 0 1 0 1 0 0 1 0 0 1 0 0 0 1 1 1 0 0 1 1 1 1 0 0 0 1 1 1 1 1 1 1 1 0 0 0 0 1 0 0 0 0 0 0 
0 0 0 0 0 0 1 1 0 1 1 0 0 0 1 1 1 1 1 0 0 0 1 1 1 1 1 0 1 1 1 1 1 1 0 1 0 1 0 0 1 1 1 1 0 1 1 1 1 0 0 1 1 1 1 0 1 1 1 1 0 0 1 0 1 0 1 1 1 1 1 1 0 1 1 1 1 1 0 0 0 1 1 1 1 1 0 0 0 1 1 0 1 1 0 0 0 0 0 0 
0 0 0 0 1 0 1 1 1 1 1 0 0 0 1 1 0 1 1 1 0 0 1 1 0 0 1 0 0 1 1 1 1 1 0 1 1 0 0 0 1 1 1 1 1 1 0 0 1 0 0 1 0 0 1 1 1 1 1 1 0 0 0 1 1 0 1 1 1 1 1 0 0 1 0 0 1 1 0 0 1 1 1 0 1 1 0 0 0 1 1 1 1 1 0 1 0 0 0 0 
0 0 0 0 1 1 0 1 0 1 1 1 1 0 1 0 0 1 1 1 0 0 1 0 0 1 0 1 1 1 1 0 1 1 0 1 1 0 0 1 0 1 1 0 1 1 0 1 0 0 0 0 1 0 1 1 0 1 1 0 1 0 0 1 1 0 1 1 0 1 1 1 1 0 1 0 0 1 0 0 1 1 1 0 0 1 0 1 1 1 1 0 1 0 1 1 0 0 0 0 
0 0 0 0 0 1 1 1 1 1 0 0 1 0 1 0 0 0 1 1 1 0 1 0 0 0 1 1 0 0 1 0 0 1 1 1 1 1 1 0 0 1 1 1 0 0 0 1 0 0 0 0 1 0 0 0 1 1 1 0 0 1 1 1 1 1 1 0 0 1 0 0 1 1 0 0 0 1 0 1 1 1 0 0 0 1 0 1 0 0 1 1 1 1 1 0 0 0 0 0 
0 0 1 1 1 0 0 0 0 1 0 1 0 0 0 1 0 0 1 1 1 1 1 0 0 0 0 1 1 1 1 0 0 0 1 1 1 1 0 0 0 0 0 0 0 0 0 1 0 1 1 0 1 0 0 0 0 0 0 0 0 0 1 1 1 1 0 0 0 1 1 1 1 0 0 0 0 1 1 1 1 1 0 0 1 0 0 0 1 0 1 0 0 0 0 1 1 1 0 0 
0 0 1 0 1 1 1 1 1 1 0 1 0 0 1 0 0 1 1 0 1 0 0 0 0 0 0 1 0 1 1 0 0 0 1 0 0 1 0 1 0 0 1 1 1 1 1 0 1 1 1 1 0 1 1 1 1 1 0 0 1 0 1 0 0 1 0 0 0 1 1 0 1 0 0 0 0 0 0 1 0 1 1 0 0 1 0 0 1 0 1 1 1 1 1 1 0 1 0 0 
0 0 1 1 0 1 1 1 1 1 1 1 1 1 1 1 1 1 1 1 1 1 0 0 0 0 0 1 0 0 1 1 1 1 1 1 0 0 1 1 1 0 0 0 0 0 0 1 1 1 1 1 1 0 0 0 0 0 0 1 1 1 0 0 1 1 1 1 1 1 0 0 1 0 0 0 0 0 1 1 1 1 1 1 1 1 1 1 1 1 1 1 1 1 1 0 1 1 0 0 
0 0 1 1 1 1 0 1 1 0 1 1 0 1 0 0 1 1 0 0 1 0 0 0 0 0 1 0 0 0 0 1 0 0 0 1 1 1 1 0 1 1 1 1 1 1 0 1 1 0 0 1 1 0 1 1 1 1 1 1 0 1 1 1 1 0 0 0 1 0 0 0 0 1 0 0 0 0 0 1 0 0 1 1 0 0 1 0 1 1 0 1 1 0 1 1 1 1 0 0 
0 0 1 1 1 1 0 1 1 0 1 1 0 1 0 0 1 1 0 0 1 0 0 0 0 0 1 0 0 0 0 1 0 0 0 1 1 1 1 0 1 1 1 1 1 1 0 1 1 0 0 1 1 0 1 1 1 1 1 1 0 1 1 1 1 0 0 0 1 0 0 0 0 1 0 0 0 0 0 1 0 0 1 1 0 0 1 0 1 1 0 1 1 0 1 1 1 1 0 0 
0 0 1 1 0 1 1 1 1 1 1 1 1 1 1 1 1 1 1 1 1 1 0 0 0 0 0 1 0 0 1 1 1 1 1 1 0 0 1 1 1 0 0 0 0 0 0 1 1 1 1 1 1 0 0 0 0 0 0 1 1 1 0 0 1 1 1 1 1 1 0 0 1 0 0 0 0 0 1 1 1 1 1 1 1 1 1 1 1 1 1 1 1 1 1 0 1 1 0 0 
0 0 1 0 1 1 1 1 1 1 0 1 0 0 1 0 0 1 1 0 1 0 0 0 0 0 0 1 0 1 1 0 0 0 1 0 0 1 0 1 0 0 1 1 1 1 1 0 1 1 1 1 0 1 1 1 1 1 0 0 1 0 1 0 0 1 0 0 0 1 1 0 1 0 0 0 0 0 0 1 0 1 1 0 0 1 0 0 1 0 1 1 1 1 1 1 0 1 0 0 
0 0 1 1 1 0 0 0 0 1 0 1 0 0 0 1 0 0 1 1 1 1 1 0 0 0 0 1 1 1 1 0 0 0 1 1 1 1 0 0 0 0 0 0 0 0 0 1 0 1 1 0 1 0 0 0 0 0 0 0 0 0 1 1 1 1 0 0 0 1 1 1 1 0 0 0 0 1 1 1 1 1 0 0 1 0 0 0 1 0 1 0 0 0 0 1 1 1 0 0 
0 0 0 0 0 1 1 1 1 1 0 0 1 0 1 0 0 0 1 1 1 0 1 0 0 0 1 1 0 0 1 0 0 1 1 1 1 1 1 0 0 1 1 1 0 0 0 1 0 0 0 0 1 0 0 0 1 1 1 0 0 1 1 1 1 1 1 0 0 1 0 0 1 1 0 0 0 1 0 1 1 1 0 0 0 1 0 1 0 0 1 1 1 1 1 0 0 0 0 0 
0 0 0 0 1 1 0 1 0 1 1 1 1 0 1 0 0 1 1 1 0 0 1 0 0 1 0 1 1 1 1 0 1 1 0 1 1 0 0 1 0 1 1 0 1 1 0 1 0 0 0 0 1 0 1 1 0 1 1 0 1 0 0 1 1 0 1 1 0 1 1 1 1 0 1 0 0 1 0 0 1 1 1 0 0 1 0 1 1 1 1 0 1 0 1 1 0 0 0 0 
0 0 0 0 1 0 1 1 1 1 1 0 0 0 1 1 0 1 1 1 0 0 1 1 0 0 1 0 0 1 1 1 1 1 0 1 1 0 0 0 1 1 1 1 1 1 0 0 1 0 0 1 0 0 1 1 1 1 1 1 0 0 0 1 1 0 1 1 1 1 1 0 0 1 0 0 1 1 0 0 1 1 1 0 1 1 0 0 0 1 1 1 1 1 0 1 0 0 0 0 
0 0 0 0 0 0 1 1 0 1 1 0 0 0 1 1 1 1 1 0 0 0 1 1 1 1 1 0 1 1 1 1 1 1 0 1 0 1 0 0 1 1 1 1 0 1 1 1 1 0 0 1 1 1 1 0 1 1 1 1 0 0 1 0 1 0 1 1 1 1 1 1 0 1 1 1 1 1 0 0 0 1 1 1 1 1 0 0 0 1 1 0 1 1 0 0 0 0 0 0 
0 0 0 0 0 0 1 0 0 0 0 1 1 1 1 1 1 1 1 0 0 0 1 1 1 1 0 0 1 1 1 0 0 0 1 0 0 1 0 0 1 0 1 0 1 0 0 0 0 1 1 0 0 0 0 1 0 1 0 1 0 0 1 0 0 1 0 0 0 1 1 1 0 0 1 1 1 1 0 0 0 1 1 1 1 1 1 1 1 0 0 0 0 1 0 0 0 0 0 0 
0 0 0 0 0 0 0 0 0 1 0 1 0 1 1 0 1 0 1 0 1 1 1 1 0 0 1 1 1 0 1 1 1 1 0 0 1 1 1 0 1 0 1 0 1 0 0 0 0 1 1 0 0 0 0 1 0 1 0 1 0 1 1 1 0 0 1 1 1 1 0 1 1 1 0 0 1 1 1 1 0 1 0 1 0 1 1 0 1 0 1 0 0 0 0 0 0 0 0 0 
0 0 0 0 0 0 1 1 0 0 1 1 0 0 1 1 1 1 1 1 1 0 1 0 1 0 0 1 0 0 1 1 1 0 0 0 1 0 0 0 1 0 0 1 1 0 0 0 0 1 1 0 0 0 0 1 1 0 0 1 0 0 0 1 0 0 0 1 1 1 0 0 1 0 0 1 0 1 0 1 1 1 1 1 1 1 0 0 1 1 0 0 1 1 0 0 0 0 0 0 
0 0 0 0 0 0 0 1 0 0 1 0 1 0 1 1 1 1 1 1 0 0 1 0 1 0 0 0 0 0 0 0 1 1 0 0 1 1 0 0 1 0 0 1 1 1 1 1 1 0 0 1 1 1 1 1 1 0 0 1 0 0 1 1 0 0 1 1 0 0 0 0 0 0 0 1 0 1 0 0 1 1 1 1 1 1 0 1 0 1 0 0 1 0 0 0 0 0 0 0 
0 0 0 0 0 0 0 0 0 0 0 1 0 1 0 1 1 1 0 1 0 0 1 0 0 1 0 0 1 1 0 0 1 0 1 0 0 1 1 0 1 0 0 0 1 0 0 1 0 0 0 0 1 0 0 1 0 0 0 1 0 1 1 0 0 1 0 1 0 0 1 1 0 0 1 0 0 1 0 0 1 0 1 1 1 0 1 0 1 0 0 0 0 0 0 0 0 0 0 0 
0 0 0 0 0 0 0 0 0 0 0 0 0 1 0 1 1 0 0 1 1 1 0 1 1 1 0 0 0 0 1 0 1 0 0 0 1 0 1 0 0 1 0 0 0 1 0 0 1 1 1 1 0 0 1 0 0 0 1 0 0 1 0 1 0 0 0 1 0 1 0 0 0 0 1 1 1 0 1 1 1 0 0 1 1 0 1 0 0 0 0 0 0 0 0 0 0 0 0 0 
0 0 0 0 0 0 0 0 0 0 0 1 0 0 0 0 0 1 1 1 1 1 1 1 1 1 1 1 1 1 0 1 1 1 0 0 1 0 0 0 0 0 0 0 1 0 0 1 0 0 0 0 1 0 0 1 0 0 0 0 0 0 0 1 0 0 1 1 1 0 1 1 1 1 1 1 1 1 1 1 1 1 1 0 0 0 0 0 1 0 0 0 0 0 0 0 0 0 0 0 
0 0 0 0 0 0 0 0 0 0 0 0 0 0 0 0 0 1 0 0 1 1 0 1 0 1 0 1 1 0 1 0 0 0 0 1 1 0 0 0 1 1 1 0 0 0 1 0 1 0 0 1 0 1 0 0 0 1 1 1 0 0 0 1 1 0 0 0 0 1 0 1 1 0 1 0 1 0 1 1 0 0 1 0 0 0 0 0 0 0 0 0 0 0 0 0 0 0 0 0 
0 0 0 0 0 0 0 0 0 0 0 0 0 0 1 0 0 1 1 0 0 1 1 0 0 1 0 0 1 1 0 0 0 0 1 0 0 1 0 1 0 0 0 1 1 0 1 0 0 0 0 0 0 1 0 1 1 0 0 0 1 0 1 0 0 1 0 0 0 0 1 1 0 0 1 0 0 1 1 0 0 1 1 0 0 1 0 0 0 0 0 0 0 0 0 0 0 0 0 0 
0 0 0 0 0 0 0 0 0 0 0 0 0 0 0 0 0 0 1 0 0 0 0 1 1 0 0 0 0 1 0 0 1 0 0 0 1 0 0 0 0 0 1 0 0 1 1 1 0 1 1 0 1 1 1 0 0 1 0 0 0 0 0 1 0 0 0 1 0 0 1 0 0 0 0 1 1 0 0 0 0 1 0 0 0 0 0 0 0 0 0 0 0 0 0 0 0 0 0 0 
0 0 0 0 0 0 0 0 0 0 0 0 0 0 0 0 0 0 0 0 0 0 0 0 0 1 1 1 0 0 1 1 1 0 1 0 0 1 1 1 1 0 1 0 0 1 0 0 0 1 1 0 0 0 1 0 0 1 0 1 1 1 1 0 0 1 0 1 1 1 0 0 1 1 1 0 0 0 0 0 0 0 0 0 0 0 0 0 0 0 0 0 0 0 0 0 0 0 0 0 
0 0 0 0 0 0 0 0 0 0 0 0 0 0 0 0 0 0 0 0 0 0 0 0 0 0 0 0 1 1 0 0 0 0 0 1 0 1 0 0 0 0 1 1 1 0 1 0 0 0 0 0 0 1 0 1 1 1 0 0 0 0 1 0 1 0 0 0 0 0 1 1 0 0 0 0 0 0 0 0 0 0 0 0 0 0 0 0 0 0 0 0 0 0 0 0 0 0 0 0 
0 0 0 0 0 0 0 0 0 0 0 0 0 0 0 0 0 0 0 0 0 0 0 0 0 0 0 0 0 0 0 0 0 0 1 1 0 0 0 0 0 0 0 1 0 0 0 0 0 0 0 0 0 0 0 0 1 0 0 0 0 0 0 0 1 1 0 0 0 0 0 0 0 0 0 0 0 0 0 0 0 0 0 0 0 0 0 0 0 0 0 0 0 0 0 0 0 0 0 0 
0 0 0 0 0 0 0 0 0 0 0 0 0 0 0 0 0 0 0 0 0 0 0 0 0 0 0 0 0 0 0 0 0 0 0 0 1 1 0 0 1 1 1 1 0 0 1 0 0 1 1 0 0 1 0 0 1 1 1 1 0 0 1 1 0 0 0 0 0 0 0 0 0 0 0 0 0 0 0 0 0 0 0 0 0 0 0 0 0 0 0 0 0 0 0 0 0 0 0 0 
0 0 0 0 0 0 0 0 0 0 0 0 0 0 0 0 0 0 0 0 0 0 0 0 0 0 0 0 0 0 0 0 0 0 0 0 0 0 0 0 0 0 0 0 1 1 0 0 1 0 0 1 0 0 1 1 0 0 0 0 0 0 0 0 0 0 0 0 0 0 0 0 0 0 0 0 0 0 0 0 0 0 0 0 0 0 0 0 0 0 0 0 0 0 0 0 0 0 0 0 
0 0 0 0 0 0 0 0 0 0 0 0 0 0 0 0 0 0 0 0 0 0 0 0 0 0 0 0 0 0 0 0 0 0 0 0 0 0 0 0 0 0 0 0 1 0 0 0 0 0 0 0 0 0 0 1 0 0 0 0 0 0 0 0 0 0 0 0 0 0 0 0 0 0 0 0 0 0 0 0 0 0 0 0 0 0 0 0 0 0 0 0 0 0 0 0 0 0 0 0 
0 0 0 0 0 0 0 0 0 0 0 0 0 0 0 0 0 0 0 0 0 0 0 0 0 0 0 0 0 0 0 0 0 0 0 0 0 0 0 0 0 0 0 0 0 0 0 0 0 0 0 0 0 0 0 0 0 0 0 0 0 0 0 0 0 0 0 0 0 0 0 0 0 0 0 0 0 0 0 0 0 0 0 0 0 0 0 0 0 0 0 0 0 0 0 0 0 0 0 0 
0 0 0 0 0 0 0 0 0 0 0 0 0 0 0 0 0 0 0 0 0 0 0 0 0 0 0 0 0 0 0 0 0 0 0 0 0 0 0 0 0 0 0 0 0 0 0 0 0 0 0 0 0 0 0 0 0 0 0 0 0 0 0 0 0 0 0 0 0 0 0 0 0 0 0 0 0 0 0 0 0 0 0 0 0 0 0 0 0 0 0 0 0 0 0 0 0 0 0 0 

0 0 0 0 0 0 0 0 0 0 0 0 0 0 0 0 0 0 0 0 0 0 0 0 0 0 0 0 0 0 0 0 0 0 0 0 0 0 0 0 0 0 0 0 0 0 0 0 0 0 0 0 0 0 0 0 0 0 0 0 0 0 0 0 0 0 0 0 0 0 0 0 0 0 0 0 0 0 0 0 0 0 0 0 0 0 0 0 0 0 0 0 0 0 0 0 0 0 0 0 
0 0 0 0 0 0 0 0 0 0 0 0 0 0 0 0 0 0 0 0 0 0 0 0 0 0 0 0 0 0 0 0 0 0 0 0 0 0 0 0 0 0 0 0 0 0 0 0 0 0 0 0 0 0 0 0 0 0 0 0 0 0 0 0 0 0 0 0 0 0 0 0 0 0 0 0 0 0 0 0 0 0 0 0 0 0 0 0 0 0 0 0 0 0 0 0 0 0 0 0 
0 0 0 0 0 0 0 0 0 0 0 0 0 0 0 0 0 0 0 0 0 0 0 0 0 0 0 0 0 0 0 0 0 0 0 0 0 0 0 0 0 0 0 0 1 0 0 0 0 0 0 0 0 0 0 1 0 0 0 0 0 0 0 0 0 0 0 0 0 0 0 0 0 0 0 0 0 0 0 0 0 0 0 0 0 0 0 0 0 0 0 0 0 0 0 0 0 0 0 0 
0 0 0 0 0 0 0 0 0 0 0 0 0 0 0 0 0 0 0 0 0 0 0 0 0 0 0 0 0 0 0 0 0 0 0 0 0 0 0 0 0 0 0 0 1 1 0 0 1 1 1 1 0 0 1 1 0 0 0 0 0 0 0 0 0 0 0 0 0 0 0 0 0 0 0 0 0 0 0 0 0 0 0 0 0 0 0 0 0 0 0 0 0 0 0 0 0 0 0 0 
0 0 0 0 0 0 0 0 0 0 0 0 0 0 0 0 0 0 0 0 0 0 0 0 0 0 0 0 0 0 0 0 0 0 0 0 0 0 1 1 1 1 1 1 0 0 0 0 0 1 1 0 0 0 0 0 1 1 1 1 1 1 0 0 0 0 0 0 0 0 0 0 0 0 0 0 0 0 0 0 0 0 0 0 0 0 0 0 0 0 0 0 0 0 0 0 0 0 0 0 
0 0 0 0 0 0 0 0 0 0 0 0 0 0 0 0 0 0 0 0 0 0 0 0 0 0 0 0 0 0 0 0 0 0 1 0 0 0 0 0 0 0 0 1 0 0 0 0 0 0 0 0 0 0 0 0 1 0 0 0 0 0 0 0 0 1 0 0 0 0 0 0 0 0 0 0 0 0 0 0 0 0 0 0 0 0 0 0 0 0 0 0 0 0 0 0 0 0 0 0 
0 0 0 0 0 0 0 0 0 0 0 0 0 0 0 0 0 0 0 0 0 0 0 0 0 0 1 1 1 1 0 0 0 0 0 1 0 1 0 0 0 0 1 0 1 0 1 1 1 0 0 1 1 1 0 1 0 1 0 0 0 0 1 0 1 0 0 0 0 0 1 1 1 1 0 0 0 0 0 0 0 0 0 0 0 0 0 0 0 0 0 0 0 0 0 0 0 0 0 0 
0 0 0 0 0 0 0 0 0 0 0 0 0 0 0 0 0 0 0 0 0 0 0 0 1 1 1 0 0 1 0 1 1 0 0 0 0 0 0 1 1 0 1 0 0 1 1 0 0 1 1 0 0 1 1 0 0 1 0 1 1 0 0 0 0 0 0 1 1 0 1 0 0 1 1 1 0 0 0 0 0 0 0 0 0 0 0 0 0 0 0 0 0 0 0 0 0 0 0 0 
0 0 0 0 0 0 0 0 0 0 0 0 0 0 0 0 0 0 1 1 1 1 1 1 1 0 0 0 0 1 0 0 1 0 1 0 1 0 0 0 0 0 1 1 0 1 0 1 1 1 1 1 1 0 1 0 1 1 0 0 0 0 0 1 0 1 0 1 0 0 1 0 0 0 0 1 1 1 1 1 1 1 0 0 0 0 0 0 0 0 0 0 0 0 0 0 0 0 0 0 
0 0 0 0 0 0 0 0 0 0 0 0 0 0 0 1 1 1 0 0 0 1 0 0 0 0 0 0 1 1 0 0 0 0 1 0 1 1 0 0 0 0 1 1 1 1 1 0 1 1 1 1 0 1 1 1 1 1 0 0 0 0 1 1 0 1 0 0 0 0 1 1 0 0 0 0 0 0 1 0 0 0 1 1 1 0 0 0 0 0 0 0 0 0 0 0 0 0 0 0 
0 0 0 0 0 0 0 0 0 0 0 0 0 0 0 0 0 1 0 0 0 1 0 0 0 0 0 1 1 0 1 0 0 0 0 1 0 0 0 0 1 1 0 0 1 0 1 0 1 0 0 1 0 1 0 1 0 0 1 1 0 0 0 0 1 0 0 0 0 1 0 1 1 0 0 0 0 0 1 0 0 0 1 0 0 0 0 0 0 0 0 0 0 0 0 0 0 0 0 0 
0 0 0 0 0 0 0 0 0 0 0 1 1 0 0 0 1 1 1 0 1 0 0 0 1 0 0 0 0 1 0 0 1 1 1 0 0 0 0 1 0 1 0 0 0 1 1 1 0 0 0 0 1 1 1 0 0 0 1 0 1 0 0 0 0 1 1 1 0 0 1 0 0 0 0 1 0 0 0 1 0 1 1 1 0 0 0 1 1 0 0 0 0 0 0 0 0 0 0 0 
0 0 0 0 0 0 0 0 0 1 0 0 0 0 0 0 1 0 0 0 0 1 0 1 0 0 0 0 0 1 1 1 1 0 0 0 1 0 1 1 0 1 0 1 0 0 0 0 1 1 1 1 0 0 0 0 1 0 1 0 1 1 0 1 0 0 0 1 1 1 1 0 0 0 0 0 1 0 1 0 0 0 0 1 0 0 0 0 0 0 1 0 0 0 0 0 0 0 0 0 
0 0 0 0 0 0 0 0 1 0 0 1 0 1 0 0 0 1 0 1 0 0 1 0 0 1 0 0 1 1 1 0 0 0 1 0 0 0 0 0 1 0 0 0 1 0 0 0 1 0 0 1 0 0 0 1 0 0 0 1 0 0 0 0 0 1 0 0 0 1 1 1 0 0 1 0 0 1 0 0 1 0 1 0 0 0 1 0 1 0 0 1 0 0 0 0 0 0 0 0 
0 0 0 0 0 0 0 1 0 0 0 0 1 0 0 1 0 0 0 0 0 1 1 0 1 0 0 0 0 1 0 0 0 1 0 0 0 0 0 1 1 0 0 1 0 1 0 1 0 0 0 0 1 0 1 0 1 0 0 1 1 0 0 0 0 0 1 0 0 0 1 0 0 0 0 1 0 1 1 0 0 0 0 0 1 0 0 1 0 0 0 0 1 0 0 0 0 0 0 0 
0 0 0 0 0 0 1 0 0 0 0 0 0 0 1 1 1 0 0 1 0 0 1 1 1 0 1 1 0 0 0 0 0 1 0 0 0 0 1 0 0 0 0 1 1 0 0 0 0 1 1 0 0 0 0 1 1 0 0 0 0 1 0 0 0 0 1 0 0 0 0 0 1 1 0 1 1 1 0 0 1 0 0 1 1 1 0 0 0 0 0 0 0 1 0 0 0 0 0 0 
0 0 0 0 0 0 0 0 0 1 0 0 0 1 0 0 0 0 1 0 1 1 1 0 0 0 0 0 0 0 0 0 1 1 1 1 1 0 0 0 1 0 1 0 1 0 0 0 0 1 1 0 0 0 0 1 0 1 0 1 0 0 0 1 1 1 1 1 0 0 0 0 0 0 0 0 0 1 1 1 0 1 0 0 0 0 1 0 0 0 1 0 0 0 0 0 0 0 0 0 
0 0 0 0 0 0 0 0 0 0 0 0 0 0 0 0 1 0 1 0 0 0 0 0 0 0 0 0 0 0 0 0 0 0 1 0 0 1 0 1 1 0 1 0 1 0 0 0 0 0 0 0 0 0 0 1 0 1 0 1 1 0 1 0 0 1 0 0 0 0 0 0 0 0 0 0 0 0 0 0 0 1 0 1 0 0 0 0 0 0 0 0 0 0 0 0 0 0 0 0 
0 0 0 0 0 0 0 0 0 1 0 0 0 0 1 1 1 1 0 0 0 0 1 0 0 0 0 0 1 0 0 0 0 0 1 0 1 1 0 0 1 1 0 0 0 1 0 1 0 0 0 0 1 0 1 0 0 0 1 1 0 0 1 1 0 1 0 0 0 0 0 1 0 0 0 0 0 1 0 0 0 0 1 1 1 1 0 0 0 0 1 0 0 0 0 0 0 0 0 0 
0 0 0 0 0 0 0 0 0 0 0 0 0 0 1 1 0 1 1 1 0 0 1 0 0 1 1 0 0 0 1 0 1 0 0 1 1 0 0 0 1 1 0 0 0 0 0 0 1 0 0 1 0 0 0 0 0 0 1 1 0 0 0 1 1 0 0 1 0 1 0 0 0 1 1 0 0 1 0 0 1 1 1 0 1 1 0 0 0 0 0 0 0 0 0 0 0 0 0 0 
0 0 0 0 0 1 0 0 0 0 0 1 0 0 1 0 0 1 1 1 1 1 1 0 0 1 0 1 0 1 1 0 1 1 0 0 1 0 0 1 0 0 1 0 0 1 0 0 0 0 0 0 0 0 1 0 0 1 0 0 1 0 0 1 0 0 1 1 0 1 1 0 1 0 1 0 0 1 1 1 1 1 1 0 0 1 0 0 1 0 0 0 0 0 1 0 0 0 0 0 
0 0 0 0 0 0 0 0 0 1 0 0 0 1 1 0 0 0 1 1 1 1 1 1 1 1 1 0 0 1 1 0 0 1 0 0 0 1 1 0 0 0 1 0 0 0 0 1 0 0 0 0 1 0 0 0 0 1 0 0 0 1 1 0 0 0 1 0 0 1 1 0 0 1 1 1 1 1 1 1 1 1 0 0 0 1 1 0 0 0 1 0 0 0 0 0 0 0 0 0 
0 0 1 0 1 0 0 0 0 1 0 1 0 0 0 0 0 0 1 1 1 1 1 1 1 1 0 1 1 1 1 0 0 0 1 0 0 0 0 0 0 1 1 0 0 0 0 1 0 1 1 0 1 0 0 0 0 1 1 0 0 0 0 0 0 1 0 0 0 1 1 1 1 0 1 1 1 1 1 1 1 1 0 0 0 0 0 0 1 0 1 0 0 0 0 1 0 1 0 0 
0 0 0 0 0 0 0 0 1 1 0 1 0 0 1 1 1 1 1 0 1 1 0 1 1 1 1 1 0 1 0 0 0 1 1 0 0 0 0 1 1 1 0 0 1 1 1 0 1 1 1 1 0 1 1 1 0 0 1 1 1 0 0 0 0 1 1 0 0 0 1 0 1 1 1 1 1 0 1 1 0 1 1 1 1 1 0 0 1 0 1 1 0 0 0 0 0 0 0 0 
0 0 0 0 0 0 0 0 1 1 1 1 1 1 1 0 1 1 1 1 0 1 1 1 0 1 1 1 0 1 1 1 1 1 1 1 0 0 0 1 1 0 0 0 0 1 1 1 1 1 1 1 1 1 1 0 0 0 0 1 1 0 0 0 1 1 1 1 1 1 1 0 1 1 1 0 1 1 1 0 1 1 1 1 0 1 1 1 1 1 1 1 0 0 0 0 0 0 0 0 
0 0 1 1 0 1 0 0 0 0 1 0 1 1 0 0 1 1 0 0 1 0 1 1 1 0 1 0 0 1 1 1 0 0 0 1 1 0 1 0 0 0 1 1 1 1 1 1 1 0 0 1 1 1 1 1 1 1 0 0 0 1 0 1 1 0 0 0 1 1 1 0 0 1 0 1 1 1 0 1 0 0 1 1 0 0 1 1 0 1 0 0 0 0 1 0 1 1 0 0 
0 0 1 1 0 1 0 0 0 0 1 0 1 1 0 0 1 1 0 0 1 0 1 1 1 0 1 0 0 1 1 1 0 0 0 1 1 0 1 0 0 0 1 1 1 1 1 1 1 0 0 1 1 1 1 1 1 1 0 0 0 1 0 1 1 0 0 0 1 1 1 0 0 1 0 1 1 1 0 1 0 0 1 1 0 0 1 1 0 1 0 0 0 0 1 0 1 1 0 0 
0 0 0 0 0 0 0 0 1 1 1 1 1 1 1 0 1 1 1 1 0 1 1 1 0 1 1 1 0 1 1 1 1 1 1 1 0 0 0 1 1 0 0 0 0 1 1 1 1 1 1 1 1 1 1 0 0 0 0 1 1 0 0 0 1 1 1 1 1 1 1 0 1 1 1 0 1 1 1 0 1 1 1 1 0 1 1 1 1 1 1 1 0 0 0 0 0 0 0 0 
0 0 0 0 0 0 0 0 1 1 0 1 0 0 1 1 1 1 1 0 1 1 0 1 1 1 1 1 0 1 0 0 0 1 1 0 0 0 0 1 1 1 0 0 1 1 1 0 1 1 1 1 0 1 1 1 0 0 1 1 1 0 0 0 0 1 1 0 0 0 1 0 1 1 1 1 1 0 1 1 0 1 1 1 1 1 0 0 1 0 1 1 0 0 0 0 0 0 0 0 
0 0 1 0 1 0 0 0 0 1 0 1 0 0 0 0 0 0 1 1 1 1 1 1 1 1 0 1 1 1 1 0 0 0 1 0 0 0 0 0 0 1 1 0 0 0 0 1 0 1 1 0 1 0 0 0 0 1 1 0 0 0 0 0 0 1 0 0 0 1 1 1 1 0 1 1 1 1 1 1 1 1 0 0 0 0 0 0 1 0 1 0 0 0 0 1 0 1 0 0 
0 0 0 0 0 0 0 0 0 1 0 0 0 1 1 0 0 0 1 1 1 1 1 1 1 1 1 0 0 1 1 0 0 1 0 0 0 1 1 0 0 0 1 0 0 0 0 1 0 0 0 0 1 0 0 0 0 1 0 0 0 1 1 0 0 0 1 0 0 1 1 0 0 1 1 1 1 1 1 1 1 1 0 0 0 1 1 0 0 0 1 0 0 0 0 0 0 0 0 0 
0 0 0 0 0 1 0 0 0 0 0 1 0 0 1 0 0 1 1 1 1 1 1 0 0 1 0 1 0 1 1 0 1 1 0 0 1 0 0 1 0 0 1 0 0 1 0 0 0 0 0 0 0 0 1 0 0 1 0 0 1 0 0 1 0 0 1 1 0 1 1 0 1 0 1 0 0 1 1 1 1 1 1 0 0 1 0 0 1 0 0 0 0 0 1 0 0 0 0 0 
0 0 0 0 0 0 0 0 0 0 0 0 0 0 1 1 0 1 1 1 0 0 1 0 0 1 1 0 0 0 1 0 1 0 0 1 1 0 0 0 1 1 0 0 0 0 0 0 1 0 0 1 0 0 0 0 0 0 1 1 0 0 0 1 1 0 0 1 0 1 0 0 0 1 1 0 0 1 0 0 1 1 1 0 1 1 0 0 0 0 0 0 0 0 0 0 0 0 0 0 
0 0 0 0 0 0 0 0 0 1 0 0 0 0 1 1 1 1 0 0 0 0 1 0 0 0 0 0 1 0 0 0 0 0 1 0 1 1 0 0 1 1 0 0 0 1 0 1 0 0 0 0 1 0 1 0 0 0 1 1 0 0 1 1 0 1 0 0 0 0 0 1 0 0 0 0 0 1 0 0 0 0 1 1 1 1 0 0 0 0 1 0 0 0 0 0 0 0 0 0 
0 0 0 0 0 0 0 0 0 0 0 0 0 0 0 0 1 0 1 0 0 0 0 0 0 0 0 0 0 0 0 0 0 0 1 0 0 1 0 1 1 0 1 0 1 0 0 0 0 0 0 0 0 0 0 1 0 1 0 1 1 0 1 0 0 1 0 0 0 0 0 0 0 0 0 0 0 0 0 0 0 1 0 1 0 0 0 0 0 0 0 0 0 0 0 0 0 0 0 0 
0 0 0 0 0 0 0 0 0 1 0 0 0 1 0 0 0 0 1 0 1 1 1 0 0 0 0 0 0 0 0 0 1 1 1 1 1 0 0 0 1 0 1 0 1 0 0 0 0 1 1 0 0 0 0 1 0 1 0 1 0 0 0 1 1 1 1 1 0 0 0 0 0 0 0 0 0 1 1 1 0 1 0 0 0 0 1 0 0 0 1 0 0 0 0 0 0 0 0 0 
0 0 0 0 0 0 1 0 0 0 0 0 0 0 1 1 1 0 0 1 0 0 1 1 1 0 1 1 0 0 0 0 0 1 0 0 0 0 1 0 0 0 0 1 1 0 0 0 0 1 1 0 0 0 0 1 1 0 0 0 0 1 0 0 0 0 1 0 0 0 0 0 1 1 0 1 1 1 0 0 1 0 0 1 1 1 0 0 0 0 0 0 0 1 0 0 0 0 0 0 
0 0 0 0 0 0 0 1 0 0 0 0 1 0 0 1 0 0 0 0 0 1 1 0 1 0 0 0 0 1 0 0 0 1 0 0 0 0 0 1 1 0 0 1 0 1 0 1 0 0 0 0 1 0 1 0 1 0 0 1 1 0 0 0 0 0 1 0 0 0 1 0 0 0 0 1 0 1 1 0 0 0 0 0 1 0 0 1 0 0 0 0 1 0 0 0 0 0 0 0 
0 0 0 0 0 0 0 0 1 0 0 1 0 1 0 0 0 1 0 1 0 0 1 0 0 1 0 0 1 1 1 0 0 0 1 0 0 0 0 0 1 0 0 0 1 0 0 0 1 0 0 1 0 0 0 1 0 0 0 1 0 0 0 0 0 1 0 0 0 1 1 1 0 0 1 0 0 1 0 0 1 0 1 0 0 0 1 0 1 0 0 1 0 0 0 0 0 0 0 0 
0 0 0 0 0 0 0 0 0 1 0 0 0 0 0 0 1 0 0 0 0 1 0 1 0 0 0 0 0 1 1 1 1 0 0 0 1 0 1 1 0 1 0 1 0 0 0 0 1 1 1 1 0 0 0 0 1 0 1 0 1 1 0 1 0 0 0 1 1 1 1 0 0 0 0 0 1 0 1 0 0 0 0 1 0 0 0 0 0 0 1 0 0 0 0 0 0 0 0 0 
0 0 0 0 0 0 0 0 0 0 0 1 1 0 0 0 1 1 1 0 1 0 0 0 1 0 0 0 0 1 0 0 1 1 1 0 0 0 0 1 0 1 0 0 0 1 1 1 0 0 0 0 1 1 1 0 0 0 1 0 1 0 0 0 0 1 1 1 0 0 1 0 0 0 0 1 0 0 0 1 0 1 1 1 0 0 0 1 1 0 0 0 0 0 0 0 0 0 0 0 
0 0 0 0 0 0 0 0 0 0 0 0 0 0 0 0 0 1 0 0 0 1 0 0 0 0 0 1 1 0 1 0 0 0 0 1 0 0 0 0 1 1 0 0 1 0 1 0 1 0 0 1 0 1 0 1 0 0 1 1 0 0 0 0 1 0 0 0 0 1 0 1 1 0 0 0 0 0 1 0 0 0 1 0 0 0 0 0 0 0 0 0 0 0 0 0 0 0 0 0 
0 0 0 0 0 0 0 0 0 0 0 0 0 0 0 1 1 1 0 0 0 1 0 0 0 0 0 0 1 1 0 0 0 0 1 0 1 1 0 0 0 0 1 1 1 1 1 0 1 1 1 1 0 1 1 1 1 1 0 0 0 0 1 1 0 1 0 0 0 0 1 1 0 0 0 0 0 0 1 0 0 0 1 1 1 0 0 0 0 0 0 0 0 0 0 0 0 0 0 0 
0 0 0 0 0 0 0 0 0 0 0 0 0 0 0 0 0 0 1 1 1 1 1 1 1 0 0 0 0 1 0 0 1 0 1 0 1 0 0 0 0 0 1 1 0 1 0 1 1 1 1 1 1 0 1 0 1 1 0 0 0 0 0 1 0 1 0 1 0 0 1 0 0 0 0 1 1 1 1 1 1 1 0 0 0 0 0 0 0 0 0 0 0 0 0 0 0 0 0 0 
0 0 0 0 0 0 0 0 0 0 0 0 0 0 0 0 0 0 0 0 0 0 0 0 1 1 1 0 0 1 0 1 1 0 0 0 0 0 0 1 1 0 1 0 0 1 1 0 0 1 1 0 0 1 1 0 0 1 0 1 1 0 0 0 0 0 0 1 1 0 1 0 0 1 1 1 0 0 0 0 0 0 0 0 0 0 0 0 0 0 0 0 0 0 0 0 0 0 0 0 
0 0 0 0 0 0 0 0 0 0 0 0 0 0 0 0 0 0 0 0 0 0 0 0 0 0 1 1 1 1 0 0 0 0 0 1 0 1 0 0 0 0 1 0 1 0 1 1 1 0 0 1 1 1 0 1 0 1 0 0 0 0 1 0 1 0 0 0 0 0 1 1 1 1 0 0 0 0 0 0 0 0 0 0 0 0 0 0 0 0 0 0 0 0 0 0 0 0 0 0 
0 0 0 0 0 0 0 0 0 0 0 0 0 0 0 0 0 0 0 0 0 0 0 0 0 0 0 0 0 0 0 0 0 0 1 0 0 0 0 0 0 0 0 1 0 0 0 0 0 0 0 0 0 0 0 0 1 0 0 0 0 0 0 0 0 1 0 0 0 0 0 0 0 0 0 0 0 0 0 0 0 0 0 0 0 0 0 0 0 0 0 0 0 0 0 0 0 0 0 0 
0 0 0 0 0 0 0 0 0 0 0 0 0 0 0 0 0 0 0 0 0 0 0 0 0 0 0 0 0 0 0 0 0 0 0 0 0 0 1 1 1 1 1 1 0 0 0 0 0 1 1 0 0 0 0 0 1 1 1 1 1 1 0 0 0 0 0 0 0 0 0 0 0 0 0 0 0 0 0 0 0 0 0 0 0 0 0 0 0 0 0 0 0 0 0 0 0 0 0 0 
0 0 0 0 0 0 0 0 0 0 0 0 0 0 0 0 0 0 0 0 0 0 0 0 0 0 0 0 0 0 0 0 0 0 0 0 0 0 0 0 0 0 0 0 1 1 0 0 1 1 1 1 0 0 1 1 0 0 0 0 0 0 0 0 0 0 0 0 0 0 0 0 0 0 0 0 0 0 0 0 0 0 0 0 0 0 0 0 0 0 0 0 0 0 0 0 0 0 0 0 
0 0 0 0 0 0 0 0 0 0 0 0 0 0 0 0 0 0 0 0 0 0 0 0 0 0 0 0 0 0 0 0 0 0 0 0 0 0 0 0 0 0 0 0 1 0 0 0 0 0 0 0 0 0 0 1 0 0 0 0 0 0 0 0 0 0 0 0 0 0 0 0 0 0 0 0 0 0 0 0 0 0 0 0 0 0 0 0 0 0 0 0 0 0 0 0 0 0 0 0 
0 0 0 0 0 0 0 0 0 0 0 0 0 0 0 0 0 0 0 0 0 0 0 0 0 0 0 0 0 0 0 0 0 0 0 0 0 0 0 0 0 0 0 0 0 0 0 0 0 0 0 0 0 0 0 0 0 0 0 0 0 0 0 0 0 0 0 0 0 0 0 0 0 0 0 0 0 0 0 0 0 0 0 0 0 0 0 0 0 0 0 0 0 0 0 0 0 0 0 0 
0 0 0 0 0 0 0 0 0 0 0 0 0 0 0 0 0 0 0 0 0 0 0 0 0 0 0 0 0 0 0 0 0 0 0 0 0 0 0 0 0 0 0 0 0 0 0 0 0 0 0 0 0 0 0 0 0 0 0 0 0 0 0 0 0 0 0 0 0 0 0 0 0 0 0 0 0 0 0 0 0 0 0 0 0 0 0 0 0 0 0 0 0 0 0 0 0 0 0 0 

0 0 0 0 0 0 0 0 0 0 0 0 0 0 0 0 0 0 0 0 0 0 0 0 0 0 0 0 0 0 0 0 0 0 0 0 0 0 0 0 0 0 0 0 0 0 0 0 0 0 0 0 0 0 0 0 0 0 0 0 0 0 0 0 0 0 0 0 0 0 0 0 0 0 0 0 0 0 0 0 0 0 0 0 0 0 0 0 0 0 0 0 0 0 0 0 0 0 0 0 
0 0 0 0 0 0 0 0 0 0 0 0 0 0 0 0 0 0 0 0 0 0 0 0 0 0 0 0 0 0 0 0 0 0 0 0 0 0 0 0 0 0 0 0 0 0 0 0 0 0 0 0 0 0 0 0 0 0 0 0 0 0 0 0 0 0 0 0 0 0 0 0 0 0 0 0 0 0 0 0 0 0 0 0 0 0 0 0 0 0 0 0 0 0 0 0 0 0 0 0 
0 0 0 0 0 0 0 0 0 0 0 0 0 0 0 0 0 0 0 0 0 0 0 0 0 0 0 0 0 0 0 0 0 0 0 0 0 0 0 0 0 0 0 1 1 0 0 0 0 0 0 0 0 0 0 1 1 0 0 0 0 0 0 0 0 0 0 0 0 0 0 0 0 0 0 0 0 0 0 0 0 0 0 0 0 0 0 0 0 0 0 0 0 0 0 0 0 0 0 0 
0 0 0 0 0 0 0 0 0 0 0 0 0 0 0 0 0 0 0 0 0 0 0 0 0 0 0 0 0 0 0 0 0 0 0 0 0 0 0 0 0 0 1 1 1 1 1 1 1 1 1 1 1 1 1 1 1 1 0 0 0 0 0 0 0 0 0 0 0 0 0 0 0 0 0 0 0 0 0 0 0 0 0 0 0 0 0 0 0 0 0 0 0 0 0 0 0 0 0 0 
0 0 0 0 0 0 0 0 0 0 0 0 0 0 0 0 0 0 0 0 0 0 0 0 0 0 0 0 0 0 0 0 0 0 0 0 0 0 0 1 1 1 1 1 0 0 1 0 0 1 1 0 0 1 0 0 1 1 1 1 1 0 0 0 0 0 0 0 0 0 0 0 0 0 0 0 0 0 0 0 0 0 0 0 0 0 0 0 0 0 0 0 0 0 0 0 0 0 0 0 
0 0 0 0 0 0 0 0 0 0 0 0 0 0 0 0 0 0 0 0 0 0 0 0 0 0 0 0 0 0 0 0 0 1 1 1 1 1 0 1 0 0 1 1 0 0 1 1 0 0 0 0 1 1 0 0 1 1 0 0 1 0 1 1 1 1 1 0 0 0 0 0 0 0 0 0 0 0 0 0 0 0 0 0 0 0 0 0 0 0 0 0 0 0 0 0 0 0 0 0 
0 0 0 0 0 0 0 0 0 0 0 0 0 0 0 0 0 0 0 0 0 0 0 0 0 0 1 1 1 1 1 1 0 0 0 1 0 1 1 1 0 1 1 0 1 0 1 1 1 1 1 1 1 1 0 1 0 1 1 0 1 1 1 0 1 0 0 0 1 1 1 1 1 1 0 0 0 0 0 0 0 0 0 0 0 0 0 0 0 0 0 0 0 0 0 0 0 0 0 0 
0 0 0 0 0 0 0 0 0 0 0 0 0 0 0 0 0 0 0 0 0 0 0 1 1 1 0 0 0 0 1 1 1 0 0 0 1 1 0 1 1 1 1 0 0 1 0 0 0 1 1 0 0 0 1 0 0 1 1 1 1 0 1 1 0 0 0 1 1 1 0 0 0 0 1 1 1 0 0 0 0 0 0 0 0 0 0 0 0 0 0 0 0 0 0 0 0 0 0 0 
0 0 0 0 0 0 0 0 0 0 0 0 0 0 0 0 0 1 1 0 0 1 1 1 0 0 0 0 0 0 0 0 0 0 1 0 1 0 0 0 0 0 1 0 0 1 0 1 1 1 1 1 1 0 1 0 0 1 0 0 0 0 0 1 0 1 0 0 0 0 0 0 0 0 0 0 1 1 1 0 0 1 1 0 0 0 0 0 0 0 0 0 0 0 0 0 0 0 0 0 
0 0 0 0 0 0 0 0 0 0 0 0 0 0 1 1 1 1 1 0 0 1 0 0 0 1 0 0 1 0 0 0 0 0 0 0 1 0 1 0 0 0 1 1 1 1 1 0 1 1 1 1 0 1 1 1 1 1 0 0 0 1 0 1 0 0 0 0 0 0 0 1 0 0 1 0 0 0 1 0 0 1 1 1 1 1 0 0 0 0 0 0 0 0 0 0 0 0 0 0 
0 0 0 0 0 0 0 0 0 0 0 0 0 1 0 0 0 1 0 0 0 1 1 0 1 1 0 1 1 0 1 0 0 0 0 0 1 0 0 0 1 1 0 1 1 0 1 1 1 0 0 1 1 1 0 1 1 0 1 1 0 0 0 1 0 0 0 0 0 1 0 1 1 0 1 1 0 1 1 0 0 0 1 0 0 0 1 0 0 0 0 0 0 0 0 0 0 0 0 0 
0 0 0 0 0 0 0 1 1 0 0 1 1 0 0 0 0 1 1 0 0 0 1 1 1 0 0 0 0 1 0 0 0 1 0 0 0 0 0 0 0 1 0 1 1 1 1 1 0 1 1 0 1 1 1 1 1 0 1 0 0 0 0 0 0 0 1 0 0 0 1 0 0 0 0 1 1 1 0 0 0 1 1 0 0 0 0 1 1 0 0 1 1 0 0 0 0 0 0 0 
0 0 0 0 0 0 0 0 0 1 0 0 0 0 0 0 1 0 0 1 0 1 0 1 0 0 0 0 1 1 1 0 0 0 0 0 1 0 1 0 0 1 0 1 1 1 0 0 1 0 0 1 0 0 1 1 1 0 1 0 0 1 0 1 0 0 0 0 0 1 1 1 0 0 0 0 1 0 1 0 1 0 0 1 0 0 0 0 0 0 1 0 0 0 0 0 0 0 0 0 
0 0 0 0 0 0 0 0 0 0 0 1 0 1 0 0 0 1 0 1 0 0 1 0 0 0 1 0 1 1 0 0 0 0 1 1 0 0 0 0 1 1 0 0 1 0 1 1 1 0 0 1 1 1 0 1 0 0 1 1 0 0 0 0 1 1 0 0 0 0 1 1 0 1 0 0 0 1 0 0 1 0 1 0 0 0 1 0 1 0 0 0 0 0 0 0 0 0 0 0 
0 0 0 0 0 0 0 1 1 0 0 0 1 1 0 1 0 0 1 1 0 0 1 0 0 1 0 0 0 1 0 0 0 1 0 0 0 0 0 1 1 0 0 1 1 1 1 1 1 0 0 1 1 1 1 1 1 0 0 1 1 0 0 0 0 0 1 0 0 0 1 0 0 0 1 0 0 1 0 0 1 1 0 0 1 0 1 1 0 0 0 1 1 0 0 0 0 0 0 0 
0 0 0 0 0 0 1 1 0 0 0 0 0 0 1 1 1 1 1 1 1 0 1 1 1 1 1 1 0 0 1 0 0 1 0 0 0 0 1 0 0 0 1 1 1 1 0 0 1 1 1 1 0 0 1 1 1 1 0 0 0 1 0 0 0 0 1 0 0 1 0 0 1 1 1 1 1 1 0 1 1 1 1 1 1 1 0 0 0 0 0 0 1 1 0 0 0 0 0 0 
0 0 0 0 0 0 1 0 0 1 0 0 0 1 0 0 0 0 1 0 1 1 1 1 0 0 0 0 1 0 1 0 1 1 1 1 1 1 1 0 0 0 1 1 1 0 0 0 0 1 1 0 0 0 0 1 1 1 0 0 0 1 1 1 1 1 1 1 0 1 0 1 0 0 0 0 1 1 1 1 0 1 0 0 0 0 1 0 0 0 1 0 0 1 0 0 0 0 0 0 
0 0 0 0 0 0 0 1 0 1 1 1 1 1 1 0 1 1 1 0 0 0 0 1 0 0 0 0 1 1 1 0 0 0 1 0 1 1 0 0 1 0 1 1 1 0 0 0 0 1 1 0 0 0 0 1 1 1 0 1 0 0 1 1 0 1 0 0 0 1 1 1 0 0 0 0 1 0 0 0 0 1 1 1 0 1 1 1 1 1 1 0 1 0 0 0 0 0 0 0 
0 0 0 0 0 0 0 1 0 1 1 0 0 1 1 1 1 0 0 0 0 0 0 0 0 0 0 0 1 1 0 1 1 1 1 0 1 0 0 0 1 0 0 0 1 1 1 1 1 1 1 1 1 1 1 1 0 0 0 1 0 0 0 1 0 1 1 1 1 0 1 1 0 0 0 0 0 0 0 0 0 0 0 1 1 1 1 0 0 1 1 0 1 0 0 0 0 0 0 0 
0 0 0 0 0 0 0 0 0 1 1 0 0 0 1 0 0 1 0 0 0 0 1 0 0 1 0 0 0 1 1 0 1 1 0 1 0 0 0 0 1 0 0 1 0 0 0 0 1 1 1 1 0 0 0 0 1 0 0 1 0 0 0 0 1 0 1 1 0 1 1 0 0 0 1 0 0 1 0 0 0 0 1 0 0 1 0 0 0 1 1 0 0 0 0 0 0 0 0 0 
0 0 0 0 0 1 0 0 0 0 1 0 0 0 0 0 0 1 1 0 0 0 1 0 0 1 0 1 0 1 1 0 1 1 0 1 1 0 0 1 0 0 0 1 0 1 0 1 0 1 1 0 1 0 1 0 1 0 0 0 1 0 0 1 1 0 1 1 0 1 1 0 1 0 1 0 0 1 0 0 0 1 1 0 0 0 0 0 0 1 0 0 0 0 1 0 0 0 0 0 
0 0 0 0 0 1 1 0 0 1 0 1 1 1 1 0 0 0 1 0 0 1 0 0 0 0 0 0 0 0 0 0 0 1 1 1 1 1 1 0 0 0 0 0 0 0 0 1 0 1 1 0 1 0 0 0 0 0 0 0 0 1 1 1 1 1 1 0 0 0 0 0 0 0 0 0 0 0 1 0 0 1 0 0 0 1 1 1 1 0 1 0 0 1 1 0 0 0 0 0 
0 0 0 0 1 0 0 0 0 1 0 1 0 0 0 0 0 0 1 0 0 0 0 0 0 0 0 1 1 1 0 0 0 0 0 1 0 1 0 0 1 1 1 0 0 0 0 1 0 1 1 0 1 0 0 0 0 1 1 1 0 0 1 0 1 0 0 0 0 0 1 1 1 0 0 0 0 0 0 0 0 1 0 0 0 0 0 0 1 0 1 0 0 0 0 1 0 0 0 0 
0 0 0 0 0 0 0 0 0 1 0 1 0 0 0 0 0 0 0 0 0 1 0 1 0 1 0 0 0 1 0 0 0 0 1 0 0 1 0 0 0 1 0 0 1 1 0 0 0 1 1 0 0 0 1 1 0 0 1 0 0 0 1 0 0 1 0 0 0 0 1 0 0 0 1 0 1 0 1 0 0 0 0 0 0 0 0 0 1 0 1 0 0 0 0 0 0 0 0 0 
0 0 0 0 0 0 0 1 0 0 0 0 1 1 1 1 1 0 1 1 0 1 1 1 0 0 1 0 0 1 0 1 1 0 0 1 0 0 1 1 0 0 0 0 0 1 1 1 1 1 1 1 1 1 1 0 0 0 0 0 1 1 0 0 1 0 0 1 1 0 1 0 0 1 0 0 1 1 1 0 1 1 0 1 1 1 1 1 0 0 0 0 1 0 0 0 0 0 0 0 
0 0 0 0 0 1 0 1 0 0 1 0 0 1 0 0 0 1 0 0 0 0 0 0 1 0 1 0 0 0 1 0 0 0 0 1 0 1 1 0 1 1 1 1 0 1 0 1 1 0 0 1 1 0 1 0 1 1 1 1 0 1 1 0 1 0 0 0 0 1 0 0 0 1 0 1 0 0 0 0 0 0 1 0 0 0 1 0 0 1 0 0 1 0 1 0 0 0 0 0 
0 0 0 0 0 1 0 1 0 0 1 0 0 1 0 0 0 1 0 0 0 0 0 0 1 0 1 0 0 0 1 0 0 0 0 1 0 1 1 0 1 1 1 1 0 1 0 1 1 0 0 1 1 0 1 0 1 1 1 1 0 1 1 0 1 0 0 0 0 1 0 0 0 1 0 1 0 0 0 0 0 0 1 0 0 0 1 0 0 1 0 0 1 0 1 0 0 0 0 0 
0 0 0 0 0 0 0 1 0 0 0 0 1 1 1 1 1 0 1 1 0 1 1 1 0 0 1 0 0 1 0 1 1 0 0 1 0 0 1 1 0 0 0 0 0 1 1 1 1 1 1 1 1 1 1 0 0 0 0 0 1 1 0 0 1 0 0 1 1 0 1 0 0 1 0 0 1 1 1 0 1 1 0 1 1 1 1 1 0 0 0 0 1 0 0 0 0 0 0 0 
0 0 0 0 0 0 0 0 0 1 0 1 0 0 0 0 0 0 0 0 0 1 0 1 0 1 0 0 0 1 0 0 0 0 1 0 0 1 0 0 0 1 0 0 1 1 0 0 0 1 1 0 0 0 1 1 0 0 1 0 0 0 1 0 0 1 0 0 0 0 1 0 0 0 1 0 1 0 1 0 0 0 0 0 0 0 0 0 1 0 1 0 0 0 0 0 0 0 0 0 
0 0 0 0 1 0 0 0 0 1 0 1 0 0 0 0 0 0 1 0 0 0 0 0 0 0 0 1 1 1 0 0 0 0 0 1 0 1 0 0 1 1 1 0 0 0 0 1 0 1 1 0 1 0 0 0 0 1 1 1 0 0 1 0 1 0 0 0 0 0 1 1 1 0 0 0 0 0 0 0 0 1 0 0 0 0 0 0 1 0 1 0 0 0 0 1 0 0 0 0 
0 0 0 0 0 1 1 0 0 1 0 1 1 1 1 0 0 0 1 0 0 1 0 0 0 0 0 0 0 0 0 0 0 1 1 1 1 1 1 0 0 0 0 0 0 0 0 1 0 1 1 0 1 0 0 0 0 0 0 0 0 1 1 1 1 1 1 0 0 0 0 0 0 0 0 0 0 0 1 0 0 1 0 0 0 1 1 1 1 0 1 0 0 1 1 0 0 0 0 0 
0 0 0 0 0 1 0 0 0 0 1 0 0 0 0 0 0 1 1 0 0 0 1 0 0 1 0 1 0 1 1 0 1 1 0 1 1 0 0 1 0 0 0 1 0 1 0 1 0 1 1 0 1 0 1 0 1 0 0 0 1 0 0 1 1 0 1 1 0 1 1 0 1 0 1 0 0 1 0 0 0 1 1 0 0 0 0 0 0 1 0 0 0 0 1 0 0 0 0 0 
0 0 0 0 0 0 0 0 0 1 1 0 0 0 1 0 0 1 0 0 0 0 1 0 0 1 0 0 0 1 1 0 1 1 0 1 0 0 0 0 1 0 0 1 0 0 0 0 1 1 1 1 0 0 0 0 1 0 0 1 0 0 0 0 1 0 1 1 0 1 1 0 0 0 1 0 0 1 0 0 0 0 1 0 0 1 0 0 0 1 1 0 0 0 0 0 0 0 0 0 
0 0 0 0 0 0 0 1 0 1 1 0 0 1 1 1 1 0 0 0 0 0 0 0 0 0 0 0 1 1 0 1 1 1 1 0 1 0 0 0 1 0 0 0 1 1 1 1 1 1 1 1 1 1 1 1 0 0 0 1 0 0 0 1 0 1 1 1 1 0 1 1 0 0 0 0 0 0 0 0 0 0 0 1 1 1 1 0 0 1 1 0 1 0 0 0 0 0 0 0 
0 0 0 0 0 0 0 1 0 1 1 1 1 1 1 0 1 1 1 0 0 0 0 1 0 0 0 0 1 1 1 0 0 0 1 0 1 1 0 0 1 0 1 1 1 0 0 0 0 1 1 0 0 0 0 1 1 1 0 1 0 0 1 1 0 1 0 0 0 1 1 1 0 0 0 0 1 0 0 0 0 1 1 1 0 1 1 1 1 1 1 0 1 0 0 0 0 0 0 0 
0 0 0 0 0 0 1 0 0 1 0 0 0 1 0 0 0 0 1 0 1 1 1 1 0 0 0 0 1 0 1 0 1 1 1 1 1 1 1 0 0 0 1 1 1 0 0 0 0 1 1 0 0 0 0 1 1 1 0 0 0 1 1 1 1 1 1 1 0 1 0 1 0 0 0 0 1 1 1 1 0 1 0 0 0 0 1 0 0 0 1 0 0 1 0 0 0 0 0 0 
0 0 0 0 0 0 1 1 0 0 0 0 0 0 1 1 1 1 1 1 1 0 1 1 1 1 1 1 0 0 1 0 0 1 0 0 0 0 1 0 0 0 1 1 1 1 0 0 1 1 1 1 0 0 1 1 1 1 0 0 0 1 0 0 0 0 1 0 0 1 0 0 1 1 1 1 1 1 0 1 1 1 1 1 1 1 0 0 0 0 0 0 1 1 0 0 0 0 0 0 
0 0 0 0 0 0 0 1 1 0 0 0 1 1 0 1 0 0 1 1 0 0 1 0 0 1 0 0 0 1 0 0 0 1 0 0 0 0 0 1 1 0 0 1 1 1 1 1 1 0 0 1 1 1 1 1 1 0 0 1 1 0 0 0 0 0 1 0 0 0 1 0 0 0 1 0 0 1 0 0 1 1 0 0 1 0 1 1 0 0 0 1 1 0 0 0 0 0 0 0 
0 0 0 0 0 0 0 0 0 0 0 1 0 1 0 0 0 1 0 1 0 0 1 0 0 0 1 0 1 1 0 0 0 0 1 1 0 0 0 0 1 1 0 0 1 0 1 1 1 0 0 1 1 1 0 1 0 0 1 1 0 0 0 0 1 1 0 0 0 0 1 1 0 1 0 0 0 1 0 0 1 0 1 0 0 0 1 0 1 0 0 0 0 0 0 0 0 0 0 0 
0 0 0 0 0 0 0 0 0 1 0 0 0 0 0 0 1 0 0 1 0 1 0 1 0 0 0 0 1 1 1 0 0 0 0 0 1 0 1 0 0 1 0 1 1 1 0 0 1 0 0 1 0 0 1 1 1 0 1 0 0 1 0 1 0 0 0 0 0 1 1 1 0 0 0 0 1 0 1 0 1 0 0 1 0 0 0 0 0 0 1 0 0 0 0 0 0 0 0 0 
0 0 0 0 0 0 0 1 1 0 0 1 1 0 0 0 0 1 1 0 0 0 1 1 1 0 0 0 0 1 0 0 0 1 0 0 0 0 0 0 0 1 0 1 1 1 1 1 0 1 1 0 1 1 1 1 1 0 1 0 0 0 0 0 0 0 1 0 0 0 1 0 0 0 0 1 1 1 0 0 0 1 1 0 0 0 0 1 1 0 0 1 1 0 0 0 0 0 0 0 
0 0 0 0 0 0 0 0 0 0 0 0 0 1 0 0 0 1 0 0 0 1 1 0 1 1 0 1 1 0 1 0 0 0 0 0 1 0 0 0 1 1 0 1 1 0 1 1 1 0 0 1 1 1 0 1 1 0 1 1 0 0 0 1 0 0 0 0 0 1 0 1 1 0 1 1 0 1 1 0 0 0 1 0 0 0 1 0 0 0 0 0 0 0 0 0 0 0 0 0 
0 0 0 0 0 0 0 0 0 0 0 0 0 0 1 1 1 1 1 0 0 1 0 0 0 1 0 0 1 0 0 0 0 0 0 0 1 0 1 0 0 0 1 1 1 1 1 0 1 1 1 1 0 1 1 1 1 1 0 0 0 1 0 1 0 0 0 0 0 0 0 1 0 0 1 0 0 0 1 0 0 1 1 1 1 1 0 0 0 0 0 0 0 0 0 0 0 0 0 0 
0 0 0 0 0 0 0 0 0 0 0 0 0 0 0 0 0 1 1 0 0 1 1 1 0 0 0 0 0 0 0 0 0 0 1 0 1 0 0 0 0 0 1 0 0 1 0 1 1 1 1 1 1 0 1 0 0 1 0 0 0 0 0 1 0 1 0 0 0 0 0 0 0 0 0 0 1 1 1 0 0 1 1 0 0 0 0 0 0 0 0 0 0 0 0 0 0 0 0 0 
0 0 0 0 0 0 0 0 0 0 0 0 0 0 0 0 0 0 0 0 0 0 0 1 1 1 0 0 0 0 1 1 1 0 0 0 1 1 0 1 1 1 1 0 0 1 0 0 0 1 1 0 0 0 1 0 0 1 1 1 1 0 1 1 0 0 0 1 1 1 0 0 0 0 1 1 1 0 0 0 0 0 0 0 0 0 0 0 0 0 0 0 0 0 0 0 0 0 0 0 
0 0 0 0 0 0 0 0 0 0 0 0 0 0 0 0 0 0 0 0 0 0 0 0 0 0 1 1 1 1 1 1 0 0 0 1 0 1 1 1 0 1 1 0 1 0 1 1 1 1 1 1 1 1 0 1 0 1 1 0 1 1 1 0 1 0 0 0 1 1 1 1 1 1 0 0 0 0 0 0 0 0 0 0 0 0 0 0 0 0 0 0 0 0 0 0 0 0 0 0 
0 0 0 0 0 0 0 0 0 0 0 0 0 0 0 0 0 0 0 0 0 0 0 0 0 0 0 0 0 0 0 0 0 1 1 1 1 1 0 1 0 0 1 1 0 0 1 1 0 0 0 0 1 1 0 0 1 1 0 0 1 0 1 1 1 1 1 0 0 0 0 0 0 0 0 0 0 0 0 0 0 0 0 0 0 0 0 0 0 0 0 0 0 0 0 0 0 0 0 0 
0 0 0 0 0 0 0 0 0 0 0 0 0 0 0 0 0 0 0 0 0 0 0 0 0 0 0 0 0 0 0 0 0 0 0 0 0 0 0 1 1 1 1 1 0 0 1 0 0 1 1 0 0 1 0 0 1 1 1 1 1 0 0 0 0 0 0 0 0 0 0 0 0 0 0 0 0 0 0 0 0 0 0 0 0 0 0 0 0 0 0 0 0 0 0 0 0 0 0 0 
0 0 0 0 0 0 0 0 0 0 0 0 0 0 0 0 0 0 0 0 0 0 0 0 0 0 0 0 0 0 0 0 0 0 0 0 0 0 0 0 0 0 1 1 1 1 1 1 1 1 1 1 1 1 1 1 1 1 0 0 0 0 0 0 0 0 0 0 0 0 0 0 0 0 0 0 0 0 0 0 0 0 0 0 0 0 0 0 0 0 0 0 0 0 0 0 0 0 0 0 
0 0 0 0 0 0 0 0 0 0 0 0 0 0 0 0 0 0 0 0 0 0 0 0 0 0 0 0 0 0 0 0 0 0 0 0 0 0 0 0 0 0 0 1 1 0 0 0 0 0 0 0 0 0 0 1 1 0 0 0 0 0 0 0 0 0 0 0 0 0 0 0 0 0 0 0 0 0 0 0 0 0 0 0 0 0 0 0 0 0 0 0 0 0 0 0 0 0 0 0 
0 0 0 0 0 0 0 0 0 0 0 0 0 0 0 0 0 0 0 0 0 0 0 0 0 0 0 0 0 0 0 0 0 0 0 0 0 0 0 0 0 0 0 0 0 0 0 0 0 0 0 0 0 0 0 0 0 0 0 0 0 0 0 0 0 0 0 0 0 0 0 0 0 0 0 0 0 0 0 0 0 0 0 0 0 0 0 0 0 0 0 0 0 0 0 0 0 0 0 0 
0 0 0 0 0 0 0 0 0 0 0 0 0 0 0 0 0 0 0 0 0 0 0 0 0 0 0 0 0 0 0 0 0 0 0 0 0 0 0 0 0 0 0 0 0 0 0 0 0 0 0 0 0 0 0 0 0 0 0 0 0 0 0 0 0 0 0 0 0 0 0 0 0 0 0 0 0 0 0 0 0 0 0 0 0 0 0 0 0 0 0 0 0 0 0 0 0 0 0 0 

0 0 0 0 0 0 0 0 0 0 0 0 0 0 0 0 0 0 0 0 0 0 0 0 0 0 0 0 0 0 0 0 0 0 0 0 0 0 0 0 0 0 0 0 0 0 0 0 0 0 0 0 0 0 0 0 0 0 0 0 0 0 0 0 0 0 0 0 0 0 0 0 0 0 0 0 0 0 0 0 0 0 0 0 0 0 0 0 0 0 0 0 0 0 0 0 0 0 0 0 
0 0 0 0 0 0 0 0 0 0 0 0 0 0 0 0 0 0 0 0 0 0 0 0 0 0 0 0 0 0 0 0 0 0 0 0 0 0 0 0 0 0 0 0 0 0 0 0 0 0 0 0 0 0 0 0 0 0 0 0 0 0 0 0 0 0 0 0 0 0 0 0 0 0 0 0 0 0 0 0 0 0 0 0 0 0 0 0 0 0 0 0 0 0 0 0 0 0 0 0 
0 0 0 0 0 0 0 0 0 0 0 0 0 0 0 0 0 0 0 0 0 0 0 0 0 0 0 0 0 0 0 0 0 0 0 0 0 0 0 0 0 0 0 1 1 0 0 0 0 0 0 0 0 0 0 1 1 0 0 0 0 0 0 0 0 0 0 0 0 0 0 0 0 0 0 0 0 0 0 0 0 0 0 0 0 0 0 0 0 0 0 0 0 0 0 0 0 0 0 0 
0 0 0 0 0 0 0 0 0 0 0 0 0 0 0 0 0 0 0 0 0 0 0 0 0 0 0 0 0 0 0 0 0 0 0 0 0 0 0 0 0 1 1 1 1 1 1 0 1 1 1 1 0 1 1 1 1 1 1 0 0 0 0 0 0 0 0 0 0 0 0 0 0 0 0 0 0 0 0 0 0 0 0 0 0 0 0 0 0 0 0 0 0 0 0 0 0 0 0 0 
0 0 0 0 0 0 0 0 0 0 0 0 0 0 0 0 0 0 0 0 0 0 0 0 0 0 0 0 0 0 0 0 0 0 0 0 0 1 1 1 1 1 1 1 1 1 1 1 0 0 0 0 1 1 1 1 1 1 1 1 1 1 1 0 0 0 0 0 0 0 0 0 0 0 0 0 0 0 0 0 0 0 0 0 0 0 0 0 0 0 0 0 0 0 0 0 0 0 0 0 
0 0 0 0 0 0 0 0 0 0 0 0 0 0 0 0 0 0 0 0 0 0 0 0 0 0 0 0 0 1 0 1 0 1 0 1 1 1 0 0 0 0 1 1 0 0 1 1 0 0 0 0 1 1 0 0 1 1 0 0 0 0 1 1 1 0 1 0 1 0 1 0 0 0 0 0 0 0 0 0 0 0 0 0 0 0 0 0 0 0 0 0 0 0 0 0 0 0 0 0 
0 0 0 0 0 0 0 0 0 0 0 0 0 0 0 0 0 0 0 0 0 0 0 0 0 0 1 1 1 1 1 1 0 1 1 1 0 1 1 1 1 1 1 0 1 1 1 0 0 0 0 0 0 1 1 1 0 1 1 1 1 1 1 0 1 1 1 0 1 1 1 1 1 1 0 0 0 0 0 0 0 0 0 0 0 0 0 0 0 0 0 0 0 0 0 0 0 0 0 0 
0 0 0 0 0 0 0 0 0 0 0 0 0 0 0 0 0 0 0 0 1 1 0 1 1 1 0 0 0 1 1 1 1 1 1 1 1 1 1 1 1 1 0 0 0 1 0 0 0 0 0 0 0 0 1 0 0 0 1 1 1 1 1 1 1 1 1 1 1 1 1 0 0 0 1 1 1 0 1 1 0 0 0 0 0 0 0 0 0 0 0 0 0 0 0 0 0 0 0 0 
0 0 0 0 0 0 0 0 0 0 0 0 0 0 0 0 0 1 1 1 0 1 1 1 0 0 0 0 0 1 1 1 1 0 1 0 1 1 0 1 0 0 1 0 0 1 1 1 0 1 1 0 1 1 1 0 0 1 0 0 1 0 1 1 0 1 0 1 1 1 1 0 0 0 0 0 1 1 1 0 1 1 1 0 0 0 0 0 0 0 0 0 0 0 0 0 0 0 0 0 
0 0 0 0 0 0 0 0 0 0 0 0 0 0 0 0 0 1 0 0 0 1 0 0 0 1 0 0 1 1 1 0 0 0 1 0 1 1 1 1 1 0 1 1 1 1 0 0 1 1 1 1 0 0 1 1 1 1 0 1 1 1 1 1 0 1 0 0 0 1 1 1 0 0 1 0 0 0 1 0 0 0 1 0 0 0 0 0 0 0 0 0 0 0 0 0 0 0 0 0 
0 0 0 0 0 0 0 0 1 0 0 0 0 0 1 0 0 1 0 0 0 1 0 1 1 1 0 1 1 0 1 0 1 0 0 0 1 1 1 1 1 1 0 0 0 0 0 1 1 0 0 1 1 0 0 0 0 0 1 1 1 1 1 1 0 0 0 1 0 1 0 1 1 0 1 1 1 0 1 0 0 0 1 0 0 1 0 0 0 0 0 1 0 0 0 0 0 0 0 0 
0 0 0 0 0 0 0 0 0 0 0 1 1 0 0 0 0 1 0 0 0 0 1 1 1 1 1 0 1 1 0 0 1 1 0 0 1 0 0 1 0 1 0 1 0 1 1 1 1 0 0 1 1 1 1 0 1 0 1 0 1 0 0 1 0 0 1 1 0 0 1 1 0 1 1 1 1 1 0 0 0 0 1 0 0 0 0 1 1 0 0 0 0 0 0 0 0 0 0 0 
0 0 0 0 0 0 0 0 0 0 1 0 0 0 0 0 1 0 0 1 0 1 0 1 0 1 0 1 0 0 0 0 0 0 0 1 0 0 1 0 0 0 0 1 1 0 0 1 1 0 0 1 1 0 0 1 1 0 0 0 0 1 0 0 1 0 0 0 0 0 0 0 1 0 1 0 1 0 1 0 1 0 0 1 0 0 0 0 0 1 0 0 0 0 0 0 0 0 0 0 
0 0 0 0 0 0 0 0 0 0 0 0 0 0 0 1 0 1 0 1 0 0 1 0 0 1 0 1 1 1 0 0 0 0 1 1 0 1 0 0 1 0 0 1 0 0 1 1 1 0 0 1 1 1 0 0 1 0 0 1 0 0 1 0 1 1 0 0 0 0 1 1 1 0 1 0 0 1 0 0 1 0 1 0 1 0 0 0 0 0 0 0 0 0 0 0 0 0 0 0 
0 0 0 0 0 0 0 1 0 0 0 0 1 1 0 1 0 0 0 0 0 0 1 0 1 1 0 1 0 1 0 0 0 0 0 0 0 0 1 1 1 0 0 1 1 1 1 1 1 0 0 1 1 1 1 1 1 0 0 1 1 1 0 0 0 0 0 0 0 0 1 0 1 0 1 1 0 1 0 0 0 0 0 0 1 0 1 1 0 0 0 0 1 0 0 0 0 0 0 0 
0 0 0 0 0 0 1 1 0 0 0 1 0 0 1 1 1 1 0 1 1 0 1 1 1 1 1 1 0 0 1 0 0 1 0 0 0 0 1 1 1 0 1 1 1 0 0 0 1 1 1 1 0 0 0 1 1 1 0 1 1 1 0 0 0 0 1 0 0 1 0 0 1 1 1 1 1 1 0 1 1 0 1 1 1 1 0 0 1 0 0 0 1 1 0 0 0 0 0 0 
0 0 0 0 0 0 1 0 0 0 0 0 0 1 0 0 0 0 1 0 0 1 1 1 0 0 0 1 1 0 0 0 1 1 1 0 0 0 1 0 1 0 1 1 1 0 0 0 0 1 1 0 0 0 0 1 1 1 0 1 0 1 0 0 0 1 1 1 0 0 0 1 1 0 0 0 1 1 1 0 0 1 0 0 0 0 1 0 0 0 0 0 0 1 0 0 0 0 0 0 
0 0 0 0 0 1 0 1 0 0 1 0 1 1 0 0 1 1 1 0 0 0 1 1 1 1 0 0 1 1 0 0 0 0 1 0 1 1 0 1 1 1 1 1 1 0 0 1 1 1 1 1 1 0 0 1 1 1 1 1 1 0 1 1 0 1 0 0 0 0 1 1 0 0 1 1 1 1 0 0 0 1 1 1 0 0 1 1 0 1 0 0 1 0 1 0 0 0 0 0 
0 0 0 0 0 0 0 0 0 1 1 0 0 1 1 1 1 0 1 1 1 0 1 1 0 0 0 0 1 1 0 1 1 1 1 1 0 1 0 0 1 1 1 1 1 1 1 1 1 1 1 1 1 1 1 1 1 1 1 1 0 0 1 0 1 1 1 1 1 0 1 1 0 0 0 0 1 1 0 1 1 1 0 1 1 1 1 0 0 1 1 0 0 0 0 0 0 0 0 0 
0 0 0 0 0 0 0 0 0 0 1 0 0 0 1 1 0 1 0 0 0 0 1 0 0 1 0 1 1 1 1 0 1 1 0 1 1 0 0 0 1 1 1 1 1 1 0 1 1 0 0 1 1 0 1 1 1 1 1 1 0 0 0 1 1 0 1 1 0 1 1 1 1 0 1 0 0 1 0 0 0 0 1 0 1 1 0 0 0 1 0 0 0 0 0 0 0 0 0 0 
0 0 0 0 1 1 0 0 0 0 1 1 1 0 1 0 0 1 1 0 0 0 1 0 0 1 1 1 0 0 1 0 1 1 0 1 0 0 1 1 0 0 0 1 1 1 1 1 0 1 1 0 1 1 1 1 1 0 0 0 1 1 0 0 1 0 1 1 0 1 0 0 1 1 1 0 0 1 0 0 0 1 1 0 0 1 0 1 1 1 0 0 0 0 1 1 0 0 0 0 
0 0 1 0 0 1 1 1 1 1 0 0 1 0 1 0 0 0 1 0 0 1 0 0 0 1 0 1 0 1 1 0 0 1 0 1 1 1 1 0 0 0 0 1 1 1 1 1 0 1 1 0 1 1 1 1 1 0 0 0 0 1 1 1 1 0 1 0 0 1 1 0 1 0 1 0 0 0 1 0 0 1 0 0 0 1 0 1 0 0 1 1 1 1 1 0 0 1 0 0 
0 0 1 0 1 0 0 0 0 1 0 1 0 0 1 0 0 0 1 0 0 1 0 1 0 1 0 1 1 1 0 0 0 0 1 0 0 1 0 0 1 1 1 1 1 1 1 1 1 1 1 1 1 1 1 1 1 1 1 1 0 0 1 0 0 1 0 0 0 0 1 1 1 0 1 0 1 0 1 0 0 1 0 0 0 1 0 0 1 0 1 0 0 0 0 1 0 1 0 0 
0 0 0 0 0 1 1 1 1 1 0 1 0 0 0 0 0 0 1 0 0 1 0 0 0 1 0 1 0 1 1 0 0 1 1 1 0 1 0 0 1 1 0 0 0 0 1 0 1 1 1 1 0 1 0 0 0 0 1 1 0 0 1 0 1 1 1 0 0 1 1 0 1 0 1 0 0 0 1 0 0 1 0 0 0 0 0 0 1 0 1 1 1 1 1 0 0 0 0 0 
0 0 0 0 0 1 0 1 0 0 1 1 1 1 1 1 1 0 1 1 0 1 1 1 0 0 1 0 0 0 0 1 1 1 1 1 0 0 0 0 0 0 0 0 0 1 1 1 1 1 1 1 1 1 1 0 0 0 0 0 0 0 0 0 1 1 1 1 1 0 0 0 0 1 0 0 1 1 1 0 1 1 0 1 1 1 1 1 1 1 0 0 1 0 1 0 0 0 0 0 
0 0 0 0 0 1 0 1 1 0 1 0 1 1 1 0 0 1 0 0 0 0 0 1 0 0 1 0 0 0 0 0 0 0 0 1 1 1 1 0 1 1 1 1 0 0 0 0 1 0 0 1 0 0 0 0 1 1 1 1 0 1 1 1 1 0 0 0 0 0 0 0 0 1 0 0 1 0 0 0 0 0 1 0 0 1 1 1 0 1 0 1 1 0 1 0 0 0 0 0 
0 0 0 0 0 1 0 1 1 0 1 0 1 1 1 0 0 1 0 0 0 0 0 1 0 0 1 0 0 0 0 0 0 0 0 1 1 1 1 0 1 1 1 1 0 0 0 0 1 0 0 1 0 0 0 0 1 1 1 1 0 1 1 1 1 0 0 0 0 0 0 0 0 1 0 0 1 0 0 0 0 0 1 0 0 1 1 1 0 1 0 1 1 0 1 0 0 0 0 0 
0 0 0 0 0 1 0 1 0 0 1 1 1 1 1 1 1 0 1 1 0 1 1 1 0 0 1 0 0 0 0 1 1 1 1 1 0 0 0 0 0 0 0 0 0 1 1 1 1 1 1 1 1 1 1 0 0 0 0 0 0 0 0 0 1 1 1 1 1 0 0 0 0 1 0 0 1 1 1 0 1 1 0 1 1 1 1 1 1 1 0 0 1 0 1 0 0 0 0 0 
0 0 0 0 0 1 1 1 1 1 0 1 0 0 0 0 0 0 1 0 0 1 0 0 0 1 0 1 0 1 1 0 0 1 1 1 0 1 0 0 1 1 0 0 0 0 1 0 1 1 1 1 0 1 0 0 0 0 1 1 0 0 1 0 1 1 1 0 0 1 1 0 1 0 1 0 0 0 1 0 0 1 0 0 0 0 0 0 1 0 1 1 1 1 1 0 0 0 0 0 
0 0 1 0 1 0 0 0 0 1 0 1 0 0 1 0 0 0 1 0 0 1 0 1 0 1 0 1 1 1 0 0 0 0 1 0 0 1 0 0 1 1 1 1 1 1 1 1 1 1 1 1 1 1 1 1 1 1 1 1 0 0 1 0 0 1 0 0 0 0 1 1 1 0 1 0 1 0 1 0 0 1 0 0 0 1 0 0 1 0 1 0 0 0 0 1 0 1 0 0 
0 0 1 0 0 1 1 1 1 1 0 0 1 0 1 0 0 0 1 0 0 1 0 0 0 1 0 1 0 1 1 0 0 1 0 1 1 1 1 0 0 0 0 1 1 1 1 1 0 1 1 0 1 1 1 1 1 0 0 0 0 1 1 1 1 0 1 0 0 1 1 0 1 0 1 0 0 0 1 0 0 1 0 0 0 1 0 1 0 0 1 1 1 1 1 0 0 1 0 0 
0 0 0 0 1 1 0 0 0 0 1 1 1 0 1 0 0 1 1 0 0 0 1 0 0 1 1 1 0 0 1 0 1 1 0 1 0 0 1 1 0 0 0 1 1 1 1 1 0 1 1 0 1 1 1 1 1 0 0 0 1 1 0 0 1 0 1 1 0 1 0 0 1 1 1 0 0 1 0 0 0 1 1 0 0 1 0 1 1 1 0 0 0 0 1 1 0 0 0 0 
0 0 0 0 0 0 0 0 0 0 1 0 0 0 1 1 0 1 0 0 0 0 1 0 0 1 0 1 1 1 1 0 1 1 0 1 1 0 0 0 1 1 1 1 1 1 0 1 1 0 0 1 1 0 1 1 1 1 1 1 0 0 0 1 1 0 1 1 0 1 1 1 1 0 1 0 0 1 0 0 0 0 1 0 1 1 0 0 0 1 0 0 0 0 0 0 0 0 0 0 
0 0 0 0 0 0 0 0 0 1 1 0 0 1 1 1 1 0 1 1 1 0 1 1 0 0 0 0 1 1 0 1 1 1 1 1 0 1 0 0 1 1 1 1 1 1 1 1 1 1 1 1 1 1 1 1 1 1 1 1 0 0 1 0 1 1 1 1 1 0 1 1 0 0 0 0 1 1 0 1 1 1 0 1 1 1 1 0 0 1 1 0 0 0 0 0 0 0 0 0 
0 0 0 0 0 1 0 1 0 0 1 0 1 1 0 0 1 1 1 0 0 0 1 1 1 1 0 0 1 1 0 0 0 0 1 0 1 1 0 1 1 1 1 1 1 0 0 1 1 1 1 1 1 0 0 1 1 1 1 1 1 0 1 1 0 1 0 0 0 0 1 1 0 0 1 1 1 1 0 0 0 1 1 1 0 0 1 1 0 1 0 0 1 0 1 0 0 0 0 0 
0 0 0 0 0 0 1 0 0 0 0 0 0 1 0 0 0 0 1 0 0 1 1 1 0 0 0 1 1 0 0 0 1 1 1 0 0 0 1 0 1 0 1 1 1 0 0 0 0 1 1 0 0 0 0 1 1 1 0 1 0 1 0 0 0 1 1 1 0 0 0 1 1 0 0 0 1 1 1 0 0 1 0 0 0 0 1 0 0 0 0 0 0 1 0 0 0 0 0 0 
0 0 0 0 0 0 1 1 0 0 0 1 0 0 1 1 1 1 0 1 1 0 1 1 1 1 1 1 0 0 1 0 0 1 0 0 0 0 1 1 1 0 1 1 1 0 0 0 1 1 1 1 0 0 0 1 1 1 0 1 1 1 0 0 0 0 1 0 0 1 0 0 1 1 1 1 1 1 0 1 1 0 1 1 1 1 0 0 1 0 0 0 1 1 0 0 0 0 0 0 
0 0 0 0 0 0 0 1 0 0 0 0 1 1 0 1 0 0 0 0 0 0 1 0 1 1 0 1 0 1 0 0 0 0 0 0 0 0 1 1 1 0 0 1 1 1 1 1 1 0 0 1 1 1 1 1 1 0 0 1 1 1 0 0 0 0 0 0 0 0 1 0 1 0 1 1 0 1 0 0 0 0 0 0 1 0 1 1 0 0 0 0 1 0 0 0 0 0 0 0 
0 0 0 0 0 0 0 0 0 0 0 0 0 0 0 1 0 1 0 1 0 0 1 0 0 1 0 1 1 1 0 0 0 0 1 1 0 1 0 0 1 0 0 1 0 0 1 1 1 0 0 1 1 1 0 0 1 0 0 1 0 0 1 0 1 1 0 0 0 0 1 1 1 0 1 0 0 1 0 0 1 0 1 0 1 0 0 0 0 0 0 0 0 0 0 0 0 0 0 0 
0 0 0 0 0 0 0 0 0 0 1 0 0 0 0 0 1 0 0 1 0 1 0 1 0 1 0 1 0 0 0 0 0 0 0 1 0 0 1 0 0 0 0 1 1 0 0 1 1 0 0 1 1 0 0 1 1 0 0 0 0 1 0 0 1 0 0 0 0 0 0 0 1 0 1 0 1 0 1 0 1 0 0 1 0 0 0 0 0 1 0 0 0 0 0 0 0 0 0 0 
0 0 0 0 0 0 0 0 0 0 0 1 1 0 0 0 0 1 0 0 0 0 1 1 1 1 1 0 1 1 0 0 1 1 0 0 1 0 0 1 0 1 0 1 0 1 1 1 1 0 0 1 1 1 1 0 1 0 1 0 1 0 0 1 0 0 1 1 0 0 1 1 0 1 1 1 1 1 0 0 0 0 1 0 0 0 0 1 1 0 0 0 0 0 0 0 0 0 0 0 
0 0 0 0 0 0 0 0 1 0 0 0 0 0 1 0 0 1 0 0 0 1 0 1 1 1 0 1 1 0 1 0 1 0 0 0 1 1 1 1 1 1 0 0 0 0 0 1 1 0 0 1 1 0 0 0 0 0 1 1 1 1 1 1 0 0 0 1 0 1 0 1 1 0 1 1 1 0 1 0 0 0 1 0 0 1 0 0 0 0 0 1 0 0 0 0 0 0 0 0 
0 0 0 0 0 0 0 0 0 0 0 0 0 0 0 0 0 1 0 0 0 1 0 0 0 1 0 0 1 1 1 0 0 0 1 0 1 1 1 1 1 0 1 1 1 1 0 0 1 1 1 1 0 0 1 1 1 1 0 1 1 1 1 1 0 1 0 0 0 1 1 1 0 0 1 0 0 0 1 0 0 0 1 0 0 0 0 0 0 0 0 0 0 0 0 0 0 0 0 0 
0 0 0 0 0 0 0 0 0 0 0 0 0 0 0 0 0 1 1 1 0 1 1 1 0 0 0 0 0 1 1 1 1 0 1 0 1 1 0 1 0 0 1 0 0 1 1 1 0 1 1 0 1 1 1 0 0 1 0 0 1 0 1 1 0 1 0 1 1 1 1 0 0 0 0 0 1 1 1 0 1 1 1 0 0 0 0 0 0 0 0 0 0 0 0 0 0 0 0 0 
0 0 0 0 0 0 0 0 0 0 0 0 0 0 0 0 0 0 0 0 1 1 0 1 1 1 0 0 0 1 1 1 1 1 1 1 1 1 1 1 1 1 0 0 0 1 0 0 0 0 0 0 0 0 1 0 0 0 1 1 1 1 1 1 1 1 1 1 1 1 1 0 0 0 1 1 1 0 1 1 0 0 0 0 0 0 0 0 0 0 0 0 0 0 0 0 0 0 0 0 
0 0 0 0 0 0 0 0 0 0 0 0 0 0 0 0 0 0 0 0 0 0 0 0 0 0 1 1 1 1 1 1 0 1 1 1 0 1 1 1 1 1 1 0 1 1 1 0 0 0 0 0 0 1 1 1 0 1 1 1 1 1 1 0 1 1 1 0 1 1 1 1 1 1 0 0 0 0 0 0 0 0 0 0 0 0 0 0 0 0 0 0 0 0 0 0 0 0 0 0 
0 0 0 0 0 0 0 0 0 0 0 0 0 0 0 0 0 0 0 0 0 0 0 0 0 0 0 0 0 1 0 1 0 1 0 1 1 1 0 0 0 0 1 1 0 0 1 1 0 0 0 0 1 1 0 0 1 1 0 0 0 0 1 1 1 0 1 0 1 0 1 0 0 0 0 0 0 0 0 0 0 0 0 0 0 0 0 0 0 0 0 0 0 0 0 0 0 0 0 0 
0 0 0 0 0 0 0 0 0 0 0 0 0 0 0 0 0 0 0 0 0 0 0 0 0 0 0 0 0 0 0 0 0 0 0 0 0 1 1 1 1 1 1 1 1 1 1 1 0 0 0 0 1 1 1 1 1 1 1 1 1 1 1 0 0 0 0 0 0 0 0 0 0 0 0 0 0 0 0 0 0 0 0 0 0 0 0 0 0 0 0 0 0 0 0 0 0 0 0 0 
0 0 0 0 0 0 0 0 0 0 0 0 0 0 0 0 0 0 0 0 0 0 0 0 0 0 0 0 0 0 0 0 0 0 0 0 0 0 0 0 0 1 1 1 1 1 1 0 1 1 1 1 0 1 1 1 1 1 1 0 0 0 0 0 0 0 0 0 0 0 0 0 0 0 0 0 0 0 0 0 0 0 0 0 0 0 0 0 0 0 0 0 0 0 0 0 0 0 0 0 
0 0 0 0 0 0 0 0 0 0 0 0 0 0 0 0 0 0 0 0 0 0 0 0 0 0 0 0 0 0 0 0 0 0 0 0 0 0 0 0 0 0 0 1 1 0 0 0 0 0 0 0 0 0 0 1 1 0 0 0 0 0 0 0 0 0 0 0 0 0 0 0 0 0 0 0 0 0 0 0 0 0 0 0 0 0 0 0 0 0 0 0 0 0 0 0 0 0 0 0 
0 0 0 0 0 0 0 0 0 0 0 0 0 0 0 0 0 0 0 0 0 0 0 0 0 0 0 0 0 0 0 0 0 0 0 0 0 0 0 0 0 0 0 0 0 0 0 0 0 0 0 0 0 0 0 0 0 0 0 0 0 0 0 0 0 0 0 0 0 0 0 0 0 0 0 0 0 0 0 0 0 0 0 0 0 0 0 0 0 0 0 0 0 0 0 0 0 0 0 0 
0 0 0 0 0 0 0 0 0 0 0 0 0 0 0 0 0 0 0 0 0 0 0 0 0 0 0 0 0 0 0 0 0 0 0 0 0 0 0 0 0 0 0 0 0 0 0 0 0 0 0 0 0 0 0 0 0 0 0 0 0 0 0 0 0 0 0 0 0 0 0 0 0 0 0 0 0 0 0 0 0 0 0 0 0 0 0 0 0 0 0 0 0 0 0 0 0 0 0 0 

0 0 0 0 0 0 0 0 0 0 0 0 0 0 0 0 0 0 0 0 0 0 0 0 0 0 0 0 0 0 0 0 0 0 0 0 0 0 0 0 0 0 0 0 0 0 0 0 0 0 0 0 0 0 0 0 0 0 0 0 0 0 0 0 0 0 0 0 0 0 0 0 0 0 0 0 0 0 0 0 0 0 0 0 0 0 0 0 0 0 0 0 0 0 0 0 0 0 0 0 
0 0 0 0 0 0 0 0 0 0 0 0 0 0 0 0 0 0 0 0 0 0 0 0 0 0 0 0 0 0 0 0 0 0 0 0 0 0 0 0 0 0 0 0 0 0 0 0 0 0 0 0 0 0 0 0 0 0 0 0 0 0 0 0 0 0 0 0 0 0 0 0 0 0 0 0 0 0 0 0 0 0 0 0 0 0 0 0 0 0 0 0 0 0 0 0 0 0 0 0 
0 0 0 0 0 0 0 0 0 0 0 0 0 0 0 0 0 0 0 0 0 0 0 0 0 0 0 0 0 0 0 0 0 0 0 0 0 0 0 0 0 0 0 0 1 1 0 0 0 0 0 0 0 0 1 1 0 0 0 0 0 0 0 0 0 0 0 0 0 0 0 0 0 0 0 0 0 0 0 0 0 0 0 0 0 0 0 0 0 0 0 0 0 0 0 0 0 0 0 0 
0 0 0 0 0 0 0 0 0 0 0 0 0 0 0 0 0 0 0 0 0 0 0 0 0 0 0 0 0 0 0 0 0 0 0 0 0 0 0 0 0 0 1 1 0 0 1 0 1 1 1 1 0 1 0 0 1 1 0 0 0 0 0 0 0 0 0 0 0 0 0 0 0 0 0 0 0 0 0 0 0 0 0 0 0 0 0 0 0 0 0 0 0 0 0 0 0 0 0 0 
0 0 0 0 0 0 0 0 0 0 0 0 0 0 0 0 0 0 0 0 0 0 0 0 0 0 0 0 0 0 0 0 0 0 0 0 0 1 1 0 1 0 1 1 0 0 1 1 0 0 0 0 1 1 0 0 1 1 0 1 0 1 1 0 0 0 0 0 0 0 0 0 0 0 0 0 0 0 0 0 0 0 0 0 0 0 0 0 0 0 0 0 0 0 0 0 0 0 0 0 
0 0 0 0 0 0 0 0 0 0 0 0 0 0 0 0 0 0 0 0 0 0 0 0 0 0 0 0 0 1 1 1 0 0 0 1 0 1 0 0 0 0 1 1 0 0 1 1 0 0 0 0 1 1 0 0 1 1 0 0 0 0 1 0 1 0 0 0 1 1 1 0 0 0 0 0 0 0 0 0 0 0 0 0 0 0 0 0 0 0 0 0 0 0 0 0 0 0 0 0 
0 0 0 0 0 0 0 0 0 0 0 0 0 0 0 0 0 0 0 0 0 0 0 0 0 0 1 1 1 1 1 0 0 0 1 1 0 1 0 0 1 0 0 0 1 1 1 0 0 0 0 0 0 1 1 1 0 0 0 1 0 0 1 0 1 1 0 0 0 1 1 1 1 1 0 0 0 0 0 0 0 0 0 0 0 0 0 0 0 0 0 0 0 0 0 0 0 0 0 0 
0 0 0 0 0 0 0 0 0 0 0 0 0 0 0 0 0 0 0 0 0 0 0 0 1 1 0 0 0 1 0 0 1 1 1 1 0 1 0 0 0 0 0 0 0 1 1 0 0 1 1 0 0 1 1 0 0 0 0 0 0 0 1 0 1 1 1 1 0 0 1 0 0 0 1 1 0 0 0 0 0 0 0 0 0 0 0 0 0 0 0 0 0 0 0 0 0 0 0 0 
0 0 0 0 0 0 0 0 0 0 0 0 0 0 0 0 0 0 1 1 0 1 1 1 0 0 0 0 0 1 0 0 1 1 1 0 1 1 1 1 0 0 1 1 0 1 1 1 1 1 1 1 1 1 1 0 1 1 0 0 1 1 1 1 0 1 1 1 0 0 1 0 0 0 0 0 1 1 1 0 1 1 0 0 0 0 0 0 0 0 0 0 0 0 0 0 0 0 0 0 
0 0 0 0 0 0 0 0 0 0 0 0 0 0 0 0 0 1 1 0 0 1 1 0 0 0 0 0 1 1 1 0 0 1 1 0 1 1 1 1 1 0 1 1 1 1 1 0 1 1 1 1 0 1 1 1 1 1 0 1 1 1 1 1 0 1 1 0 0 1 1 1 0 0 0 0 0 1 1 0 0 1 1 0 0 0 0 0 0 0 0 0 0 0 0 0 0 0 0 0 
0 0 0 0 0 0 0 0 0 0 0 0 0 0 0 0 0 1 0 0 0 1 0 0 1 0 0 0 1 1 1 1 1 1 0 1 1 1 0 1 0 1 0 1 1 1 0 1 1 1 1 1 1 0 1 1 1 0 1 0 1 0 1 1 1 0 1 1 1 1 1 1 0 0 0 1 0 0 1 0 0 0 1 0 0 0 0 0 0 0 0 0 0 0 0 0 0 0 0 0 
0 0 0 0 0 0 0 0 0 0 0 1 1 0 1 1 0 1 0 0 0 0 0 1 0 1 0 0 1 1 1 0 1 1 1 1 1 1 0 1 0 1 0 1 0 1 1 1 1 0 0 1 1 1 1 0 1 0 1 0 1 0 1 1 1 1 1 1 0 1 1 1 0 0 1 0 1 0 0 0 0 0 1 0 1 1 0 1 1 0 0 0 0 0 0 0 0 0 0 0 
0 0 0 0 0 0 0 0 0 0 1 1 0 0 1 1 0 1 0 1 0 1 1 0 0 1 0 0 1 1 1 1 1 0 1 1 1 0 0 0 1 0 0 1 1 0 0 0 1 0 0 1 0 0 0 1 1 0 0 1 0 0 0 1 1 1 0 1 1 1 1 1 0 0 1 0 0 1 1 0 1 0 1 0 1 1 0 0 1 1 0 0 0 0 0 0 0 0 0 0 
0 0 0 0 0 0 0 0 0 1 1 1 1 0 1 1 0 0 0 1 0 0 1 0 0 0 0 1 1 1 1 1 1 0 1 1 1 1 0 0 1 0 0 1 0 0 1 1 1 0 0 1 1 1 0 0 1 0 0 1 0 0 1 1 1 1 0 1 1 1 1 1 1 0 0 0 0 1 0 0 1 0 0 0 1 1 0 1 1 1 1 0 0 0 0 0 0 0 0 0 
0 0 0 0 0 0 0 0 1 1 1 1 1 1 1 1 0 0 0 0 0 0 1 0 0 0 0 1 0 1 0 1 1 0 1 1 1 1 1 1 1 0 0 1 1 1 1 1 1 0 0 1 1 1 1 1 1 0 0 1 1 1 1 1 1 1 0 1 1 0 1 0 1 0 0 0 0 1 0 0 0 0 0 0 1 1 1 1 1 1 1 1 0 0 0 0 0 0 0 0 
0 0 0 0 0 0 0 1 0 0 0 1 0 0 1 1 0 1 0 1 1 0 1 0 1 0 1 1 0 1 1 0 0 1 0 1 1 1 1 0 0 0 1 0 0 0 0 0 1 1 1 1 0 0 0 0 0 1 0 0 0 1 1 1 1 0 1 0 0 1 1 0 1 1 0 1 0 1 0 1 1 0 1 0 1 1 0 0 1 0 0 0 1 0 0 0 0 0 0 0 
0 0 0 0 0 0 0 1 0 0 0 1 1 1 0 0 0 0 1 0 0 1 0 0 0 0 1 1 1 0 1 0 1 1 1 1 0 0 1 0 0 0 1 0 0 0 0 0 0 1 1 0 0 0 0 0 0 1 0 0 0 1 0 0 1 1 1 1 0 1 0 1 1 1 0 0 0 0 1 0 0 1 0 0 0 0 1 1 1 0 0 0 1 0 0 0 0 0 0 0 
0 0 0 0 0 0 1 1 0 0 1 0 1 1 0 0 1 1 1 0 0 0 1 1 0 1 1 0 1 1 1 0 0 0 1 0 1 0 1 0 0 0 0 1 1 0 0 0 1 1 1 1 0 0 0 1 1 0 0 0 0 1 0 1 0 1 0 0 0 1 1 1 0 1 1 0 1 1 0 0 0 1 1 1 0 0 1 1 0 1 0 0 1 1 0 0 0 0 0 0 
0 0 0 0 0 0 0 1 0 1 0 0 0 0 0 0 1 0 1 1 0 0 1 0 0 0 1 0 0 1 0 1 0 1 1 1 1 0 0 0 1 1 0 0 1 1 1 1 1 1 1 1 1 1 1 1 0 0 1 1 0 0 0 1 1 1 1 0 1 0 1 0 0 1 0 0 0 1 0 0 1 1 0 1 0 0 0 0 0 0 1 0 1 0 0 0 0 0 0 0 
0 0 0 0 1 0 0 0 0 1 1 0 0 0 0 0 0 0 0 0 0 0 1 0 0 1 0 0 0 0 1 0 1 1 0 0 1 0 0 1 1 1 1 0 1 1 0 0 0 0 0 0 0 0 1 1 0 1 1 1 1 0 0 1 0 0 1 1 0 1 0 0 0 0 1 0 0 1 0 0 0 0 0 0 0 0 0 0 0 1 1 0 0 0 0 1 0 0 0 0 
0 0 0 0 1 1 0 0 0 0 1 1 0 0 0 0 0 0 1 0 0 0 1 0 0 1 1 1 0 0 1 0 0 1 0 1 1 0 1 1 0 1 1 1 1 1 1 0 0 1 1 0 0 1 1 1 1 1 1 0 1 1 0 1 1 0 1 0 0 1 0 0 1 1 1 0 0 1 0 0 0 1 0 0 0 0 0 0 1 1 0 0 0 0 1 1 0 0 0 0 
0 0 1 1 1 0 0 1 0 1 0 0 1 0 0 0 0 0 1 0 0 1 1 0 0 1 0 1 0 1 1 0 0 1 1 1 1 1 1 0 0 1 0 0 0 1 1 1 0 1 1 0 1 1 1 0 0 0 1 0 0 1 1 1 1 1 1 0 0 1 1 0 1 0 1 0 0 1 1 0 0 1 0 0 0 0 0 1 0 0 1 0 1 0 0 1 1 1 0 0 
0 0 0 0 1 0 0 0 0 0 0 0 0 0 1 0 0 0 1 0 0 1 0 1 0 1 0 1 1 1 0 0 0 0 0 0 0 1 1 0 1 1 1 1 1 1 1 0 1 1 1 1 0 1 1 1 1 1 1 1 0 1 1 0 0 0 0 0 0 0 1 1 1 0 1 0 1 0 1 0 0 1 0 0 0 1 0 0 0 0 0 0 0 0 0 1 0 0 0 0 
0 0 1 0 0 0 1 1 1 1 0 1 0 0 0 0 1 0 1 0 0 1 0 1 0 1 0 1 0 1 0 0 0 1 0 1 0 1 1 1 1 1 0 0 0 1 1 0 0 1 1 0 0 1 1 0 0 0 1 1 1 1 1 0 1 0 1 0 0 0 1 0 1 0 1 0 1 0 1 0 0 1 0 1 0 0 0 0 1 0 1 1 1 1 0 0 0 1 0 0 
0 0 0 1 0 1 0 0 0 0 0 0 0 1 1 0 0 0 1 0 0 1 1 0 0 0 1 0 0 1 0 1 1 0 0 1 0 0 1 1 1 1 0 0 1 1 1 1 1 0 0 1 1 1 1 1 0 0 1 1 1 1 0 0 1 0 0 1 1 0 1 0 0 1 0 0 0 1 1 0 0 1 0 0 0 1 1 0 0 0 0 0 0 0 1 0 1 0 0 0 
0 0 0 1 1 1 0 0 1 0 1 0 0 1 1 0 0 1 0 0 1 0 0 1 0 0 1 0 0 1 0 0 0 0 0 1 0 1 1 0 1 1 1 1 0 0 0 1 1 0 0 1 1 0 0 0 1 1 1 1 0 1 1 0 1 0 0 0 0 0 1 0 0 1 0 0 1 0 0 1 0 0 1 0 0 1 1 0 0 1 0 1 0 0 1 1 1 0 0 0 
0 0 0 1 1 1 0 0 1 0 1 0 0 1 1 0 0 1 0 0 1 0 0 1 0 0 1 0 0 1 0 0 0 0 0 1 0 1 1 0 1 1 1 1 0 0 0 1 1 0 0 1 1 0 0 0 1 1 1 1 0 1 1 0 1 0 0 0 0 0 1 0 0 1 0 0 1 0 0 1 0 0 1 0 0 1 1 0 0 1 0 1 0 0 1 1 1 0 0 0 
0 0 0 1 0 1 0 0 0 0 0 0 0 1 1 0 0 0 1 0 0 1 1 0 0 0 1 0 0 1 0 1 1 0 0 1 0 0 1 1 1 1 0 0 1 1 1 1 1 0 0 1 1 1 1 1 0 0 1 1 1 1 0 0 1 0 0 1 1 0 1 0 0 1 0 0 0 1 1 0 0 1 0 0 0 1 1 0 0 0 0 0 0 0 1 0 1 0 0 0 
0 0 1 0 0 0 1 1 1 1 0 1 0 0 0 0 1 0 1 0 0 1 0 1 0 1 0 1 0 1 0 0 0 1 0 1 0 1 1 1 1 1 0 0 0 1 1 0 0 1 1 0 0 1 1 0 0 0 1 1 1 1 1 0 1 0 1 0 0 0 1 0 1 0 1 0 1 0 1 0 0 1 0 1 0 0 0 0 1 0 1 1 1 1 0 0 0 1 0 0 
0 0 0 0 1 0 0 0 0 0 0 0 0 0 1 0 0 0 1 0 0 1 0 1 0 1 0 1 1 1 0 0 0 0 0 0 0 1 1 0 1 1 1 1 1 1 1 0 1 1 1 1 0 1 1 1 1 1 1 1 0 1 1 0 0 0 0 0 0 0 1 1 1 0 1 0 1 0 1 0 0 1 0 0 0 1 0 0 0 0 0 0 0 0 0 1 0 0 0 0 
0 0 1 1 1 0 0 1 0 1 0 0 1 0 0 0 0 0 1 0 0 1 1 0 0 1 0 1 0 1 1 0 0 1 1 1 1 1 1 0 0 1 0 0 0 1 1 1 0 1 1 0 1 1 1 0 0 0 1 0 0 1 1 1 1 1 1 0 0 1 1 0 1 0 1 0 0 1 1 0 0 1 0 0 0 0 0 1 0 0 1 0 1 0 0 1 1 1 0 0 
0 0 0 0 1 1 0 0 0 0 1 1 0 0 0 0 0 0 1 0 0 0 1 0 0 1 1 1 0 0 1 0 0 1 0 1 1 0 1 1 0 1 1 1 1 1 1 0 0 1 1 0 0 1 1 1 1 1 1 0 1 1 0 1 1 0 1 0 0 1 0 0 1 1 1 0 0 1 0 0 0 1 0 0 0 0 0 0 1 1 0 0 0 0 1 1 0 0 0 0 
0 0 0 0 1 0 0 0 0 1 1 0 0 0 0 0 0 0 0 0 0 0 1 0 0 1 0 0 0 0 1 0 1 1 0 0 1 0 0 1 1 1 1 0 1 1 0 0 0 0 0 0 0 0 1 1 0 1 1 1 1 0 0 1 0 0 1 1 0 1 0 0 0 0 1 0 0 1 0 0 0 0 0 0 0 0 0 0 0 1 1 0 0 0 0 1 0 0 0 0 
0 0 0 0 0 0 0 1 0 1 0 0 0 0 0 0 1 0 1 1 0 0 1 0 0 0 1 0 0 1 0 1 0 1 1 1 1 0 0 0 1 1 0 0 1 1 1 1 1 1 1 1 1 1 1 1 0 0 1 1 0 0 0 1 1 1 1 0 1 0 1 0 0 1 0 0 0 1 0 0 1 1 0 1 0 0 0 0 0 0 1 0 1 0 0 0 0 0 0 0 
0 0 0 0 0 0 1 1 0 0 1 0 1 1 0 0 1 1 1 0 0 0 1 1 0 1 1 0 1 1 1 0 0 0 1 0 1 0 1 0 0 0 0 1 1 0 0 0 1 1 1 1 0 0 0 1 1 0 0 0 0 1 0 1 0 1 0 0 0 1 1 1 0 1 1 0 1 1 0 0 0 1 1 1 0 0 1 1 0 1 0 0 1 1 0 0 0 0 0 0 
0 0 0 0 0 0 0 1 0 0 0 1 1 1 0 0 0 0 1 0 0 1 0 0 0 0 1 1 1 0 1 0 1 1 1 1 0 0 1 0 0 0 1 0 0 0 0 0 0 1 1 0 0 0 0 0 0 1 0 0 0 1 0 0 1 1 1 1 0 1 0 1 1 1 0 0 0 0 1 0 0 1 0 0 0 0 1 1 1 0 0 0 1 0 0 0 0 0 0 0 
0 0 0 0 0 0 0 1 0 0 0 1 0 0 1 1 0 1 0 1 1 0 1 0 1 0 1 1 0 1 1 0 0 1 0 1 1 1 1 0 0 0 1 0 0 0 0 0 1 1 1 1 0 0 0 0 0 1 0 0 0 1 1 1 1 0 1 0 0 1 1 0 1 1 0 1 0 1 0 1 1 0 1 0 1 1 0 0 1 0 0 0 1 0 0 0 0 0 0 0 
0 0 0 0 0 0 0 0 1 1 1 1 1 1 1 1 0 0 0 0 0 0 1 0 0 0 0 1 0 1 0 1 1 0 1 1 1 1 1 1 1 0 0 1 1 1 1 1 1 0 0 1 1 1 1 1 1 0 0 1 1 1 1 1 1 1 0 1 1 0 1 0 1 0 0 0 0 1 0 0 0 0 0 0 1 1 1 1 1 1 1 1 0 0 0 0 0 0 0 0 
0 0 0 0 0 0 0 0 0 1 1 1 1 0 1 1 0 0 0 1 0 0 1 0 0 0 0 1 1 1 1 1 1 0 1 1 1 1 0 0 1 0 0 1 0 0 1 1 1 0 0 1 1 1 0 0 1 0 0 1 0 0 1 1 1 1 0 1 1 1 1 1 1 0 0 0 0 1 0 0 1 0 0 0 1 1 0 1 1 1 1 0 0 0 0 0 0 0 0 0 
0 0 0 0 0 0 0 0 0 0 1 1 0 0 1 1 0 1 0 1 0 1 1 0 0 1 0 0 1 1 1 1 1 0 1 1 1 0 0 0 1 0 0 1 1 0 0 0 1 0 0 1 0 0 0 1 1 0 0 1 0 0 0 1 1 1 0 1 1 1 1 1 0 0 1 0 0 1 1 0 1 0 1 0 1 1 0 0 1 1 0 0 0 0 0 0 0 0 0 0 
0 0 0 0 0 0 0 0 0 0 0 1 1 0 1 1 0 1 0 0 0 0 0 1 0 1 0 0 1 1 1 0 1 1 1 1 1 1 0 1 0 1 0 1 0 1 1 1 1 0 0 1 1 1 1 0 1 0 1 0 1 0 1 1 1 1 1 1 0 1 1 1 0 0 1 0 1 0 0 0 0 0 1 0 1 1 0 1 1 0 0 0 0 0 0 0 0 0 0 0 
0 0 0 0 0 0 0 0 0 0 0 0 0 0 0 0 0 1 0 0 0 1 0 0 1 0 0 0 1 1 1 1 1 1 0 1 1 1 0 1 0 1 0 1 1 1 0 1 1 1 1 1 1 0 1 1 1 0 1 0 1 0 1 1 1 0 1 1 1 1 1 1 0 0 0 1 0 0 1 0 0 0 1 0 0 0 0 0 0 0 0 0 0 0 0 0 0 0 0 0 
0 0 0 0 0 0 0 0 0 0 0 0 0 0 0 0 0 1 1 0 0 1 1 0 0 0 0 0 1 1 1 0 0 1 1 0 1 1 1 1 1 0 1 1 1 1 1 0 1 1 1 1 0 1 1 1 1 1 0 1 1 1 1 1 0 1 1 0 0 1 1 1 0 0 0 0 0 1 1 0 0 1 1 0 0 0 0 0 0 0 0 0 0 0 0 0 0 0 0 0 
0 0 0 0 0 0 0 0 0 0 0 0 0 0 0 0 0 0 1 1 0 1 1 1 0 0 0 0 0 1 0 0 1 1 1 0 1 1 1 1 0 0 1 1 0 1 1 1 1 1 1 1 1 1 1 0 1 1 0 0 1 1 1 1 0 1 1 1 0 0 1 0 0 0 0 0 1 1 1 0 1 1 0 0 0 0 0 0 0 0 0 0 0 0 0 0 0 0 0 0 
0 0 0 0 0 0 0 0 0 0 0 0 0 0 0 0 0 0 0 0 0 0 0 0 1 1 0 0 0 1 0 0 1 1 1 1 0 1 0 0 0 0 0 0 0 1 1 0 0 1 1 0 0 1 1 0 0 0 0 0 0 0 1 0 1 1 1 1 0 0 1 0 0 0 1 1 0 0 0 0 0 0 0 0 0 0 0 0 0 0 0 0 0 0 0 0 0 0 0 0 
0 0 0 0 0 0 0 0 0 0 0 0 0 0 0 0 0 0 0 0 0 0 0 0 0 0 1 1 1 1 1 0 0 0 1 1 0 1 0 0 1 0 0 0 1 1 1 0 0 0 0 0 0 1 1 1 0 0 0 1 0 0 1 0 1 1 0 0 0 1 1 1 1 1 0 0 0 0 0 0 0 0 0 0 0 0 0 0 0 0 0 0 0 0 0 0 0 0 0 0 
0 0 0 0 0 0 0 0 0 0 0 0 0 0 0 0 0 0 0 0 0 0 0 0 0 0 0 0 0 1 1 1 0 0 0 1 0 1 0 0 0 0 1 1 0 0 1 1 0 0 0 0 1 1 0 0 1 1 0 0 0 0 1 0 1 0 0 0 1 1 1 0 0 0 0 0 0 0 0 0 0 0 0 0 0 0 0 0 0 0 0 0 0 0 0 0 0 0 0 0 
0 0 0 0 0 0 0 0 0 0 0 0 0 0 0 0 0 0 0 0 0 0 0 0 0 0 0 0 0 0 0 0 0 0 0 0 0 1 1 0 1 0 1 1 0 0 1 1 0 0 0 0 1 1 0 0 1 1 0 1 0 1 1 0 0 0 0 0 0 0 0 0 0 0 0 0 0 0 0 0 0 0 0 0 0 0 0 0 0 0 0 0 0 0 0 0 0 0 0 0 
0 0 0 0 0 0 0 0 0 0 0 0 0 0 0 0 0 0 0 0 0 0 0 0 0 0 0 0 0 0 0 0 0 0 0 0 0 0 0 0 0 0 1 1 0 0 1 0 1 1 1 1 0 1 0 0 1 1 0 0 0 0 0 0 0 0 0 0 0 0 0 0 0 0 0 0 0 0 0 0 0 0 0 0 0 0 0 0 0 0 0 0 0 0 0 0 0 0 0 0 
0 0 0 0 0 0 0 0 0 0 0 0 0 0 0 0 0 0 0 0 0 0 0 0 0 0 0 0 0 0 0 0 0 0 0 0 0 0 0 0 0 0 0 0 1 1 0 0 0 0 0 0 0 0 1 1 0 0 0 0 0 0 0 0 0 0 0 0 0 0 0 0 0 0 0 0 0 0 0 0 0 0 0 0 0 0 0 0 0 0 0 0 0 0 0 0 0 0 0 0 
0 0 0 0 0 0 0 0 0 0 0 0 0 0 0 0 0 0 0 0 0 0 0 0 0 0 0 0 0 0 0 0 0 0 0 0 0 0 0 0 0 0 0 0 0 0 0 0 0 0 0 0 0 0 0 0 0 0 0 0 0 0 0 0 0 0 0 0 0 0 0 0 0 0 0 0 0 0 0 0 0 0 0 0 0 0 0 0 0 0 0 0 0 0 0 0 0 0 0 0 
0 0 0 0 0 0 0 0 0 0 0 0 0 0 0 0 0 0 0 0 0 0 0 0 0 0 0 0 0 0 0 0 0 0 0 0 0 0 0 0 0 0 0 0 0 0 0 0 0 0 0 0 0 0 0 0 0 0 0 0 0 0 0 0 0 0 0 0 0 0 0 0 0 0 0 0 0 0 0 0 0 0 0 0 0 0 0 0 0 0 0 0 0 0 0 0 0 0 0 0 

0 0 0 0 0 0 0 0 0 0 0 0 0 0 0 0 0 0 0 0 0 0 0 0 0 0 0 0 0 0 0 0 0 0 0 0 0 0 0 0 0 0 0 0 0 0 0 0 0 0 0 0 0 0 0 0 0 0 0 0 0 0 0 0 0 0 0 0 0 0 0 0 0 0 0 0 0 0 0 0 0 0 0 0 0 0 0 0 0 0 0 0 0 0 0 0 0 0 0 0 
0 0 0 0 0 0 0 0 0 0 0 0 0 0 0 0 0 0 0 0 0 0 0 0 0 0 0 0 0 0 0 0 0 0 0 0 0 0 0 0 0 0 0 0 0 0 0 0 0 0 0 0 0 0 0 0 0 0 0 0 0 0 0 0 0 0 0 0 0 0 0 0 0 0 0 0 0 0 0 0 0 0 0 0 0 0 0 0 0 0 0 0 0 0 0 0 0 0 0 0 
0 0 0 0 0 0 0 0 0 0 0 0 0 0 0 0 0 0 0 0 0 0 0 0 0 0 0 0 0 0 0 0 0 0 0 0 0 0 0 0 0 0 0 0 1 1 0 0 0 0 0 0 0 0 1 1 0 0 0 0 0 0 0 0 0 0 0 0 0 0 0 0 0 0 0 0 0 0 0 0 0 0 0 0 0 0 0 0 0 0 0 0 0 0 0 0 0 0 0 0 
0 0 0 0 0 0 0 0 0 0 0 0 0 0 0 0 0 0 0 0 0 0 0 0 0 0 0 0 0 0 0 0 0 0 0 0 0 0 0 0 0 1 1 0 0 0 0 0 0 0 0 0 0 0 0 0 0 1 1 0 0 0 0 0 0 0 0 0 0 0 0 0 0 0 0 0 0 0 0 0 0 0 0 0 0 0 0 0 0 0 0 0 0 0 0 0 0 0 0 0 
0 0 0 0 0 0 0 0 0 0 0 0 0 0 0 0 0 0 0 0 0 0 0 0 0 0 0 0 0 0 0 1 0 0 1 1 1 0 1 1 1 0 0 0 0 0 0 1 0 0 0 0 1 0 0 0 0 0 0 1 1 1 0 1 1 1 0 0 1 0 0 0 0 0 0 0 0 0 0 0 0 0 0 0 0 0 0 0 0 0 0 0 0 0 0 0 0 0 0 0 
0 0 0 0 0 0 0 0 0 0 0 0 0 0 0 0 0 0 0 0 0 0 0 0 0 0 0 0 1 1 1 1 0 0 1 1 0 0 0 0 0 0 0 1 0 0 0 1 0 0 0 0 1 0 0 0 1 0 0 0 0 0 0 0 1 1 0 0 1 1 1 1 0 0 0 0 0 0 0 0 0 0 0 0 0 0 0 0 0 0 0 0 0 0 0 0 0 0 0 0 
0 0 0 0 0 0 0 0 0 0 0 0 0 0 0 0 0 0 0 0 0 0 0 0 0 0 1 1 0 1 1 0 0 0 1 0 0 1 1 1 1 0 0 0 1 1 1 0 1 0 0 1 0 1 1 1 0 0 0 1 1 1 1 0 0 1 0 0 0 1 1 0 1 1 0 0 0 0 0 0 0 0 0 0 0 0 0 0 0 0 0 0 0 0 0 0 0 0 0 0 
0 0 0 0 0 0 0 0 0 0 0 0 0 0 0 0 0 0 0 0 0 0 1 0 1 1 0 0 0 1 0 0 0 0 1 1 0 1 0 0 0 0 0 0 0 1 0 0 0 1 1 0 0 0 1 0 0 0 0 0 0 0 1 0 1 1 0 0 0 0 1 0 0 0 1 1 0 1 0 0 0 0 0 0 0 0 0 0 0 0 0 0 0 0 0 0 0 0 0 0 
0 0 0 0 0 0 0 0 0 0 0 0 0 0 0 0 0 1 1 1 0 1 1 1 0 0 0 0 1 1 1 0 0 0 1 0 1 0 0 1 0 0 1 0 0 0 0 0 0 0 0 0 0 0 0 0 0 1 0 0 1 0 0 1 0 1 0 0 0 1 1 1 0 0 0 0 1 1 1 0 1 1 1 0 0 0 0 0 0 0 0 0 0 0 0 0 0 0 0 0 
0 0 0 0 0 0 0 0 0 0 0 0 0 0 0 1 1 1 1 0 0 1 1 0 0 1 0 1 1 1 1 0 0 1 1 0 1 1 0 0 1 1 1 1 1 1 0 0 1 1 1 1 0 0 1 1 1 1 1 1 0 0 1 1 0 1 1 0 0 1 1 1 1 0 1 0 0 1 1 0 0 1 1 1 1 0 0 0 0 0 0 0 0 0 0 0 0 0 0 0 
0 0 0 0 0 0 0 0 0 0 0 0 0 0 0 0 0 1 1 1 1 1 0 1 1 0 1 1 1 1 0 1 0 1 1 1 0 1 0 0 0 0 0 1 1 1 0 0 0 0 0 0 0 0 1 1 1 0 0 0 0 0 1 0 1 1 1 0 1 0 1 1 1 1 0 1 1 0 1 1 1 1 1 0 0 0 0 0 0 0 0 0 0 0 0 0 0 0 0 0 
0 0 0 0 0 0 0 0 0 0 0 1 1 0 1 0 0 1 1 1 1 1 0 1 1 1 0 0 0 1 0 0 0 1 1 0 0 1 0 1 0 1 0 1 1 1 1 1 0 0 0 0 1 1 1 1 1 0 1 0 1 0 1 0 0 1 1 0 0 0 1 0 0 0 1 1 1 0 1 1 1 1 1 0 0 1 0 1 1 0 0 0 0 0 0 0 0 0 0 0 
0 0 0 0 0 0 0 0 0 1 1 0 0 0 1 1 0 1 0 1 1 1 1 0 0 1 0 0 1 1 0 0 1 0 0 1 1 0 1 0 1 1 0 1 1 0 0 1 1 0 0 1 1 0 0 1 1 0 1 1 0 1 0 1 1 0 0 1 0 0 1 1 0 0 1 0 0 1 1 1 1 0 1 0 1 1 0 0 0 1 1 0 0 0 0 0 0 0 0 0 
0 0 0 0 0 0 0 0 1 1 0 1 1 1 1 1 1 1 0 1 0 1 1 0 0 1 1 0 0 1 0 0 1 0 1 0 1 1 0 0 1 0 0 1 0 0 1 1 1 0 0 1 1 1 0 0 1 0 0 1 0 0 1 1 0 1 0 1 0 0 1 0 0 1 1 0 0 1 1 0 1 0 1 1 1 1 1 1 1 0 1 1 0 0 0 0 0 0 0 0 
0 0 0 0 0 0 0 1 1 1 1 1 1 1 1 1 1 1 1 1 0 1 1 0 0 0 1 1 0 0 0 1 1 0 1 0 1 1 1 0 1 0 0 1 1 1 1 1 1 0 0 1 1 1 1 1 1 0 0 1 0 1 1 1 0 1 0 1 1 0 0 0 1 1 0 0 0 1 1 0 1 1 1 1 1 1 1 1 1 1 1 1 1 0 0 0 0 0 0 0 
0 0 0 0 0 0 0 1 0 1 1 1 0 0 1 1 1 1 1 1 1 0 1 0 1 1 0 1 0 1 1 1 1 1 0 0 1 1 0 0 1 0 1 1 1 0 0 0 1 1 1 1 0 0 0 1 1 1 0 1 0 0 1 1 0 0 1 1 1 1 1 0 1 0 1 1 0 1 0 1 1 1 1 1 1 1 0 0 1 1 1 0 1 0 0 0 0 0 0 0 
0 0 0 0 0 0 1 1 0 1 0 1 1 1 0 0 0 0 1 0 0 1 0 0 0 1 0 1 1 1 1 1 1 1 1 1 0 1 0 0 0 0 1 1 0 0 0 0 0 1 1 0 0 0 0 0 1 1 0 0 0 0 1 0 1 1 1 1 1 1 1 1 1 0 1 0 0 0 1 0 0 1 0 0 0 0 1 1 1 0 1 0 1 1 0 0 0 0 0 0 
0 0 0 0 0 1 1 1 0 1 1 1 1 1 1 1 1 1 1 0 0 0 1 0 1 1 1 0 1 1 1 0 0 1 1 0 1 1 0 0 1 0 1 1 0 0 1 0 1 1 1 1 0 1 0 0 1 1 0 1 0 0 1 1 0 1 1 0 0 1 1 1 0 1 1 1 0 1 0 0 0 1 1 1 1 1 1 1 1 1 1 0 1 1 1 0 0 0 0 0 
0 0 0 0 1 0 0 1 0 1 1 0 0 1 1 1 1 1 1 0 0 0 1 1 0 0 1 0 0 1 0 1 1 1 0 1 0 0 0 0 0 1 0 0 0 1 1 1 1 0 0 1 1 1 1 0 0 0 1 0 0 0 0 0 1 0 1 1 1 0 1 0 0 1 0 0 1 1 0 0 0 1 1 1 1 1 1 0 0 1 1 0 1 0 0 1 0 0 0 0 
0 0 0 0 1 0 1 0 1 1 1 0 0 0 1 1 0 1 1 1 0 0 1 0 0 1 0 0 1 1 1 1 1 1 0 1 0 0 0 0 1 1 0 0 1 1 0 1 0 0 0 0 1 0 1 1 0 0 1 1 0 0 0 0 1 0 1 1 1 1 1 1 0 0 1 0 0 1 0 0 1 1 1 0 1 1 0 0 0 1 1 1 0 1 0 1 0 0 0 0 
0 0 0 0 1 1 0 1 1 1 1 1 1 1 1 1 0 1 1 0 0 0 1 0 0 0 1 1 0 0 1 0 1 1 0 1 0 0 1 1 0 1 0 0 0 1 0 1 0 1 1 0 1 0 1 0 0 0 1 0 1 1 0 0 1 0 1 1 0 1 0 0 1 1 0 0 0 1 0 0 0 1 1 0 1 1 1 1 1 1 1 1 1 0 1 1 0 0 0 0 
0 0 0 1 1 0 1 1 1 1 0 0 1 1 1 0 0 0 1 0 1 1 1 0 0 0 0 1 0 0 1 0 0 1 1 1 1 1 1 0 0 1 1 0 0 0 0 1 0 1 1 0 1 0 0 0 0 1 1 0 0 1 1 1 1 1 1 0 0 1 0 0 1 0 0 0 0 1 1 1 0 1 0 0 0 1 1 1 0 0 1 1 1 1 0 1 1 0 0 0 
0 0 0 0 1 0 0 0 0 1 0 0 0 0 1 0 0 0 1 0 0 0 0 0 0 0 0 0 0 1 0 0 0 0 1 1 0 1 0 0 1 1 1 1 0 1 1 1 1 0 0 1 1 1 1 0 1 1 1 1 0 0 1 0 1 1 0 0 0 0 1 0 0 0 0 0 0 0 0 0 0 1 0 0 0 1 0 0 0 0 1 0 0 0 0 1 0 0 0 0 
0 0 0 0 1 1 0 1 1 1 0 1 0 0 1 0 0 1 1 0 0 0 0 0 0 1 0 1 0 1 0 0 0 1 0 1 0 1 1 1 1 0 0 0 0 1 0 0 0 1 1 0 0 0 1 0 0 0 0 1 1 1 1 0 1 0 1 0 0 0 1 0 1 0 1 0 0 0 0 0 0 1 1 0 0 1 0 0 1 0 1 1 1 0 1 1 0 0 0 0 
0 0 0 1 0 1 0 1 0 0 1 1 0 1 1 0 1 0 1 0 0 0 1 0 0 0 1 0 0 1 0 1 1 0 0 1 0 0 1 1 1 1 0 0 0 1 0 1 1 0 0 1 1 0 1 0 0 0 1 1 1 1 0 0 1 0 0 1 1 0 1 0 0 1 0 0 0 1 0 0 0 1 0 1 0 1 1 0 1 1 0 0 1 0 1 0 1 0 0 0 
0 0 0 1 1 1 1 1 1 0 1 0 0 1 1 0 0 1 0 0 0 0 0 0 0 0 0 0 0 1 0 0 0 0 0 1 1 1 1 0 1 1 1 1 0 0 0 0 1 0 0 1 0 0 0 0 1 1 1 1 0 1 1 1 1 0 0 0 0 0 1 0 0 0 0 0 0 0 0 0 0 0 1 0 0 1 1 0 0 1 0 1 1 1 1 1 1 0 0 0 
0 0 0 1 1 1 1 1 1 0 1 0 0 1 1 0 0 1 0 0 0 0 0 0 0 0 0 0 0 1 0 0 0 0 0 1 1 1 1 0 1 1 1 1 0 0 0 0 1 0 0 1 0 0 0 0 1 1 1 1 0 1 1 1 1 0 0 0 0 0 1 0 0 0 0 0 0 0 0 0 0 0 1 0 0 1 1 0 0 1 0 1 1 1 1 1 1 0 0 0 
0 0 0 1 0 1 0 1 0 0 1 1 0 1 1 0 1 0 1 0 0 0 1 0 0 0 1 0 0 1 0 1 1 0 0 1 0 0 1 1 1 1 0 0 0 1 0 1 1 0 0 1 1 0 1 0 0 0 1 1 1 1 0 0 1 0 0 1 1 0 1 0 0 1 0 0 0 1 0 0 0 1 0 1 0 1 1 0 1 1 0 0 1 0 1 0 1 0 0 0 
0 0 0 0 1 1 0 1 1 1 0 1 0 0 1 0 0 1 1 0 0 0 0 0 0 1 0 1 0 1 0 0 0 1 0 1 0 1 1 1 1 0 0 0 0 1 0 0 0 1 1 0 0 0 1 0 0 0 0 1 1 1 1 0 1 0 1 0 0 0 1 0 1 0 1 0 0 0 0 0 0 1 1 0 0 1 0 0 1 0 1 1 1 0 1 1 0 0 0 0 
0 0 0 0 1 0 0 0 0 1 0 0 0 0 1 0 0 0 1 0 0 0 0 0 0 0 0 0 0 1 0 0 0 0 1 1 0 1 0 0 1 1 1 1 0 1 1 1 1 0 0 1 1 1 1 0 1 1 1 1 0 0 1 0 1 1 0 0 0 0 1 0 0 0 0 0 0 0 0 0 0 1 0 0 0 1 0 0 0 0 1 0 0 0 0 1 0 0 0 0 
0 0 0 1 1 0 1 1 1 1 0 0 1 1 1 0 0 0 1 0 1 1 1 0 0 0 0 1 0 0 1 0 0 1 1 1 1 1 1 0 0 1 1 0 0 0 0 1 0 1 1 0 1 0 0 0 0 1 1 0 0 1 1 1 1 1 1 0 0 1 0 0 1 0 0 0 0 1 1 1 0 1 0 0 0 1 1 1 0 0 1 1 1 1 0 1 1 0 0 0 
0 0 0 0 1 1 0 1 1 1 1 1 1 1 1 1 0 1 1 0 0 0 1 0 0 0 1 1 0 0 1 0 1 1 0 1 0 0 1 1 0 1 0 0 0 1 0 1 0 1 1 0 1 0 1 0 0 0 1 0 1 1 0 0 1 0 1 1 0 1 0 0 1 1 0 0 0 1 0 0 0 1 1 0 1 1 1 1 1 1 1 1 1 0 1 1 0 0 0 0 
0 0 0 0 1 0 1 0 1 1 1 0 0 0 1 1 0 1 1 1 0 0 1 0 0 1 0 0 1 1 1 1 1 1 0 1 0 0 0 0 1 1 0 0 1 1 0 1 0 0 0 0 1 0 1 1 0 0 1 1 0 0 0 0 1 0 1 1 1 1 1 1 0 0 1 0 0 1 0 0 1 1 1 0 1 1 0 0 0 1 1 1 0 1 0 1 0 0 0 0 
0 0 0 0 1 0 0 1 0 1 1 0 0 1 1 1 1 1 1 0 0 0 1 1 0 0 1 0 0 1 0 1 1 1 0 1 0 0 0 0 0 1 0 0 0 1 1 1 1 0 0 1 1 1 1 0 0 0 1 0 0 0 0 0 1 0 1 1 1 0 1 0 0 1 0 0 1 1 0 0 0 1 1 1 1 1 1 0 0 1 1 0 1 0 0 1 0 0 0 0 
0 0 0 0 0 1 1 1 0 1 1 1 1 1 1 1 1 1 1 0 0 0 1 0 1 1 1 0 1 1 1 0 0 1 1 0 1 1 0 0 1 0 1 1 0 0 1 0 1 1 1 1 0 1 0 0 1 1 0 1 0 0 1 1 0 1 1 0 0 1 1 1 0 1 1 1 0 1 0 0 0 1 1 1 1 1 1 1 1 1 1 0 1 1 1 0 0 0 0 0 
0 0 0 0 0 0 1 1 0 1 0 1 1 1 0 0 0 0 1 0 0 1 0 0 0 1 0 1 1 1 1 1 1 1 1 1 0 1 0 0 0 0 1 1 0 0 0 0 0 1 1 0 0 0 0 0 1 1 0 0 0 0 1 0 1 1 1 1 1 1 1 1 1 0 1 0 0 0 1 0 0 1 0 0 0 0 1 1 1 0 1 0 1 1 0 0 0 0 0 0 
0 0 0 0 0 0 0 1 0 1 1 1 0 0 1 1 1 1 1 1 1 0 1 0 1 1 0 1 0 1 1 1 1 1 0 0 1 1 0 0 1 0 1 1 1 0 0 0 1 1 1 1 0 0 0 1 1 1 0 1 0 0 1 1 0 0 1 1 1 1 1 0 1 0 1 1 0 1 0 1 1 1 1 1 1 1 0 0 1 1 1 0 1 0 0 0 0 0 0 0 
0 0 0 0 0 0 0 1 1 1 1 1 1 1 1 1 1 1 1 1 0 1 1 0 0 0 1 1 0 0 0 1 1 0 1 0 1 1 1 0 1 0 0 1 1 1 1 1 1 0 0 1 1 1 1 1 1 0 0 1 0 1 1 1 0 1 0 1 1 0 0 0 1 1 0 0 0 1 1 0 1 1 1 1 1 1 1 1 1 1 1 1 1 0 0 0 0 0 0 0 
0 0 0 0 0 0 0 0 1 1 0 1 1 1 1 1 1 1 0 1 0 1 1 0 0 1 1 0 0 1 0 0 1 0 1 0 1 1 0 0 1 0 0 1 0 0 1 1 1 0 0 1 1 1 0 0 1 0 0 1 0 0 1 1 0 1 0 1 0 0 1 0 0 1 1 0 0 1 1 0 1 0 1 1 1 1 1 1 1 0 1 1 0 0 0 0 0 0 0 0 
0 0 0 0 0 0 0 0 0 1 1 0 0 0 1 1 0 1 0 1 1 1 1 0 0 1 0 0 1 1 0 0 1 0 0 1 1 0 1 0 1 1 0 1 1 0 0 1 1 0 0 1 1 0 0 1 1 0 1 1 0 1 0 1 1 0 0 1 0 0 1 1 0 0 1 0 0 1 1 1 1 0 1 0 1 1 0 0 0 1 1 0 0 0 0 0 0 0 0 0 
0 0 0 0 0 0 0 0 0 0 0 1 1 0 1 0 0 1 1 1 1 1 0 1 1 1 0 0 0 1 0 0 0 1 1 0 0 1 0 1 0 1 0 1 1 1 1 1 0 0 0 0 1 1 1 1 1 0 1 0 1 0 1 0 0 1 1 0 0 0 1 0 0 0 1 1 1 0 1 1 1 1 1 0 0 1 0 1 1 0 0 0 0 0 0 0 0 0 0 0 
0 0 0 0 0 0 0 0 0 0 0 0 0 0 0 0 0 1 1 1 1 1 0 1 1 0 1 1 1 1 0 1 0 1 1 1 0 1 0 0 0 0 0 1 1 1 0 0 0 0 0 0 0 0 1 1 1 0 0 0 0 0 1 0 1 1 1 0 1 0 1 1 1 1 0 1 1 0 1 1 1 1 1 0 0 0 0 0 0 0 0 0 0 0 0 0 0 0 0 0 
0 0 0 0 0 0 0 0 0 0 0 0 0 0 0 1 1 1 1 0 0 1 1 0 0 1 0 1 1 1 1 0 0 1 1 0 1 1 0 0 1 1 1 1 1 1 0 0 1 1 1 1 0 0 1 1 1 1 1 1 0 0 1 1 0 1 1 0 0 1 1 1 1 0 1 0 0 1 1 0 0 1 1 1 1 0 0 0 0 0 0 0 0 0 0 0 0 0 0 0 
0 0 0 0 0 0 0 0 0 0 0 0 0 0 0 0 0 1 1 1 0 1 1 1 0 0 0 0 1 1 1 0 0 0 1 0 1 0 0 1 0 0 1 0 0 0 0 0 0 0 0 0 0 0 0 0 0 1 0 0 1 0 0 1 0 1 0 0 0 1 1 1 0 0 0 0 1 1 1 0 1 1 1 0 0 0 0 0 0 0 0 0 0 0 0 0 0 0 0 0 
0 0 0 0 0 0 0 0 0 0 0 0 0 0 0 0 0 0 0 0 0 0 1 0 1 1 0 0 0 1 0 0 0 0 1 1 0 1 0 0 0 0 0 0 0 1 0 0 0 1 1 0 0 0 1 0 0 0 0 0 0 0 1 0 1 1 0 0 0 0 1 0 0 0 1 1 0 1 0 0 0 0 0 0 0 0 0 0 0 0 0 0 0 0 0 0 0 0 0 0 
0 0 0 0 0 0 0 0 0 0 0 0 0 0 0 0 0 0 0 0 0 0 0 0 0 0 1 1 0 1 1 0 0 0 1 0 0 1 1 1 1 0 0 0 1 1 1 0 1 0 0 1 0 1 1 1 0 0 0 1 1 1 1 0 0 1 0 0 0 1 1 0 1 1 0 0 0 0 0 0 0 0 0 0 0 0 0 0 0 0 0 0 0 0 0 0 0 0 0 0 
0 0 0 0 0 0 0 0 0 0 0 0 0 0 0 0 0 0 0 0 0 0 0 0 0 0 0 0 1 1 1 1 0 0 1 1 0 0 0 0 0 0 0 1 0 0 0 1 0 0 0 0 1 0 0 0 1 0 0 0 0 0 0 0 1 1 0 0 1 1 1 1 0 0 0 0 0 0 0 0 0 0 0 0 0 0 0 0 0 0 0 0 0 0 0 0 0 0 0 0 
0 0 0 0 0 0 0 0 0 0 0 0 0 0 0 0 0 0 0 0 0 0 0 0 0 0 0 0 0 0 0 1 0 0 1 1 1 0 1 1 1 0 0 0 0 0 0 1 0 0 0 0 1 0 0 0 0 0 0 1 1 1 0 1 1 1 0 0 1 0 0 0 0 0 0 0 0 0 0 0 0 0 0 0 0 0 0 0 0 0 0 0 0 0 0 0 0 0 0 0 
0 0 0 0 0 0 0 0 0 0 0 0 0 0 0 0 0 0 0 0 0 0 0 0 0 0 0 0 0 0 0 0 0 0 0 0 0 0 0 0 0 1 1 0 0 0 0 0 0 0 0 0 0 0 0 0 0 1 1 0 0 0 0 0 0 0 0 0 0 0 0 0 0 0 0 0 0 0 0 0 0 0 0 0 0 0 0 0 0 0 0 0 0 0 0 0 0 0 0 0 
0 0 0 0 0 0 0 0 0 0 0 0 0 0 0 0 0 0 0 0 0 0 0 0 0 0 0 0 0 0 0 0 0 0 0 0 0 0 0 0 0 0 0 0 1 1 0 0 0 0 0 0 0 0 1 1 0 0 0 0 0 0 0 0 0 0 0 0 0 0 0 0 0 0 0 0 0 0 0 0 0 0 0 0 0 0 0 0 0 0 0 0 0 0 0 0 0 0 0 0 
0 0 0 0 0 0 0 0 0 0 0 0 0 0 0 0 0 0 0 0 0 0 0 0 0 0 0 0 0 0 0 0 0 0 0 0 0 0 0 0 0 0 0 0 0 0 0 0 0 0 0 0 0 0 0 0 0 0 0 0 0 0 0 0 0 0 0 0 0 0 0 0 0 0 0 0 0 0 0 0 0 0 0 0 0 0 0 0 0 0 0 0 0 0 0 0 0 0 0 0 
0 0 0 0 0 0 0 0 0 0 0 0 0 0 0 0 0 0 0 0 0 0 0 0 0 0 0 0 0 0 0 0 0 0 0 0 0 0 0 0 0 0 0 0 0 0 0 0 0 0 0 0 0 0 0 0 0 0 0 0 0 0 0 0 0 0 0 0 0 0 0 0 0 0 0 0 0 0 0 0 0 0 0 0 0 0 0 0 0 0 0 0 0 0 0 0 0 0 0 0 

0 0 0 0 0 0 0 0 0 0 0 0 0 0 0 0 0 0 0 0 0 0 0 0 0 0 0 0 0 0 0 0 0 0 0 0 0 0 0 0 0 0 0 0 0 0 0 0 0 0 0 0 0 0 0 0 0 0 0 0 0 0 0 0 0 0 0 0 0 0 0 0 0 0 0 0 0 0 0 0 0 0 0 0 0 0 0 0 0 0 0 0 0 0 0 0 0 0 0 0 
0 0 0 0 0 0 0 0 0 0 0 0 0 0 0 0 0 0 0 0 0 0 0 0 0 0 0 0 0 0 0 0 0 0 0 0 0 0 0 0 0 0 0 0 0 0 0 0 0 0 0 0 0 0 0 0 0 0 0 0 0 0 0 0 0 0 0 0 0 0 0 0 0 0 0 0 0 0 0 0 0 0 0 0 0 0 0 0 0 0 0 0 0 0 0 0 0 0 0 0 
0 0 0 0 0 0 0 0 0 0 0 0 0 0 0 0 0 0 0 0 0 0 0 0 0 0 0 0 0 0 0 0 0 0 0 0 0 0 0 0 0 0 0 0 1 0 0 0 0 0 0 0 0 0 0 1 0 0 0 0 0 0 0 0 0 0 0 0 0 0 0 0 0 0 0 0 0 0 0 0 0 0 0 0 0 0 0 0 0 0 0 0 0 0 0 0 0 0 0 0 
0 0 0 0 0 0 0 0 0 0 0 0 0 0 0 0 0 0 0 0 0 0 0 0 0 0 0 0 0 0 0 0 0 0 1 1 0 0 0 0 0 0 0 0 0 0 1 0 0 0 0 0 0 1 0 0 0 0 0 0 0 0 0 0 1 1 0 0 0 0 0 0 0 0 0 0 0 0 0 0 0 0 0 0 0 0 0 0 0 0 0 0 0 0 0 0 0 0 0 0 
0 0 0 0 0 0 0 0 0 0 0 0 0 0 0 0 0 0 0 0 0 0 0 0 0 0 0 0 0 0 0 0 1 1 0 1 1 1 1 1 1 0 1 1 0 0 0 0 1 0 0 1 0 0 0 0 1 1 0 1 1 1 1 1 1 0 1 1 0 0 0 0 0 0 0 0 0 0 0 0 0 0 0 0 0 0 0 0 0 0 0 0 0 0 0 0 0 0 0 0 
0 0 0 0 0 0 0 0 0 0 0 0 0 0 0 0 0 0 0 0 0 0 0 0 0 0 0 0 0 1 0 0 0 0 0 0 0 0 0 0 0 0 1 1 0 0 1 1 0 0 0 0 1 1 0 0 1 1 0 0 0 0 0 0 0 0 0 0 0 0 1 0 0 0 0 0 0 0 0 0 0 0 0 0 0 0 0 0 0 0 0 0 0 0 0 0 0 0 0 0 
0 0 0 0 0 0 0 0 0 0 0 0 0 0 0 0 0 0 0 0 0 0 0 0 0 1 1 0 0 1 0 1 1 0 0 1 0 0 1 1 1 0 1 0 1 1 1 0 1 0 0 1 0 1 1 1 0 1 0 1 1 1 0 0 1 0 0 1 1 0 1 0 0 1 1 0 0 0 0 0 0 0 0 0 0 0 0 0 0 0 0 0 0 0 0 0 0 0 0 0 
0 0 0 0 0 0 0 0 0 0 0 0 0 0 0 0 0 0 0 0 0 1 1 1 1 0 0 0 0 1 1 0 1 0 0 1 0 1 0 0 0 0 1 0 0 1 1 0 0 1 1 0 0 1 1 0 0 1 0 0 0 0 1 0 1 0 0 1 0 1 1 0 0 0 0 1 1 1 1 0 0 0 0 0 0 0 0 0 0 0 0 0 0 0 0 0 0 0 0 0 
0 0 0 0 0 0 0 0 0 0 0 0 0 0 0 0 0 1 1 0 0 1 0 0 0 0 0 0 0 1 1 0 0 0 0 0 1 0 0 1 0 0 1 1 0 1 1 0 1 1 1 1 0 1 1 0 1 1 0 0 1 0 0 1 0 0 0 0 0 1 1 0 0 0 0 0 0 0 1 0 0 1 1 0 0 0 0 0 0 0 0 0 0 0 0 0 0 0 0 0 
0 0 0 0 0 0 0 0 0 0 0 0 0 0 1 1 0 0 0 0 0 1 1 0 0 1 0 1 1 1 1 0 0 0 0 0 1 0 0 0 1 1 1 1 1 1 0 0 1 1 1 1 0 0 1 1 1 1 1 1 0 0 0 1 0 0 0 0 0 1 1 1 1 0 1 0 0 1 1 0 0 0 0 0 1 1 0 0 0 0 0 0 0 0 0 0 0 0 0 0 
0 0 0 0 0 0 0 0 0 0 0 0 0 1 1 1 0 0 0 0 1 1 0 0 1 1 1 1 0 1 0 1 0 0 0 1 1 1 0 0 0 0 0 0 0 1 0 0 0 0 0 0 0 0 1 0 0 0 0 0 0 0 1 1 1 0 0 0 1 0 1 0 1 1 1 1 0 0 1 1 0 0 0 0 1 1 1 0 0 0 0 0 0 0 0 0 0 0 0 0 
0 0 0 0 0 0 0 0 0 0 0 1 1 0 0 0 0 1 1 0 1 1 0 1 1 1 0 0 0 1 0 0 0 1 1 0 0 1 0 1 0 1 0 1 0 1 0 1 1 0 0 1 1 0 1 0 1 0 1 0 1 0 1 0 0 1 1 0 0 0 1 0 0 0 1 1 1 0 1 1 0 1 1 0 0 0 0 1 1 0 0 0 0 0 0 0 0 0 0 0 
0 0 0 0 0 0 0 0 0 1 1 0 0 0 1 0 0 1 0 0 0 0 1 0 0 1 0 0 1 1 0 0 1 0 0 1 0 0 1 0 1 0 0 1 0 0 0 0 0 0 0 0 0 0 0 0 1 0 0 1 0 1 0 0 1 0 0 1 0 0 1 1 0 0 1 0 0 1 0 0 0 0 1 0 0 1 0 0 0 1 1 0 0 0 0 0 0 0 0 0 
0 0 0 0 0 0 0 0 1 0 0 1 1 0 0 1 1 1 0 0 1 1 1 0 1 1 0 0 0 1 0 0 1 0 1 0 0 0 0 0 1 0 0 1 0 0 1 1 0 0 0 0 1 1 0 0 1 0 0 1 0 0 0 0 0 1 0 1 0 0 1 0 0 0 1 1 0 1 1 1 0 0 1 1 1 0 0 1 1 0 0 1 0 0 0 0 0 0 0 0 
0 0 0 0 0 0 0 0 1 0 0 0 0 0 0 0 0 0 0 1 0 1 1 1 1 1 1 1 0 0 0 0 0 0 0 0 0 0 0 0 0 0 0 1 1 1 0 0 1 0 0 1 0 0 1 1 1 0 0 0 0 0 0 0 0 0 0 0 0 0 0 0 1 1 1 1 1 1 1 0 1 0 0 0 0 0 0 0 0 0 0 1 0 0 0 0 0 0 0 0 
0 0 0 0 0 0 0 0 0 1 0 0 0 0 1 1 1 1 0 1 1 1 1 0 0 0 0 1 0 1 0 0 0 0 0 0 0 0 0 0 1 0 1 1 0 0 0 0 0 1 1 0 0 0 0 0 1 1 0 1 0 0 0 0 0 0 0 0 0 0 1 0 1 0 0 0 0 1 1 1 1 0 1 1 1 1 0 0 0 0 1 0 0 0 0 0 0 0 0 0 
0 0 0 0 0 0 1 0 0 1 0 0 0 1 0 0 0 0 1 0 0 1 1 0 0 0 0 0 0 0 0 0 0 0 0 0 0 0 0 0 1 0 1 0 0 0 0 0 0 1 1 0 0 0 0 0 0 1 0 1 0 0 0 0 0 0 0 0 0 0 0 0 0 0 0 0 0 1 1 0 0 1 0 0 0 0 1 0 0 0 1 0 0 1 0 0 0 0 0 0 
0 0 0 0 0 1 0 1 0 0 0 0 1 0 1 1 1 1 1 0 0 0 1 1 1 1 0 0 1 0 0 0 0 0 0 0 0 1 0 1 1 0 1 1 0 0 1 1 1 0 0 1 1 1 0 0 1 1 0 1 1 0 1 0 0 0 0 0 0 0 0 1 0 0 1 1 1 1 0 0 0 1 1 1 1 1 0 1 0 0 0 0 1 0 1 0 0 0 0 0 
0 0 0 0 1 0 0 1 0 1 0 0 0 0 1 1 0 1 0 1 0 0 1 1 0 1 1 0 0 1 0 1 0 1 0 0 1 0 0 0 1 1 0 0 0 1 0 1 0 0 0 0 1 0 1 0 0 0 1 1 0 0 0 1 0 0 1 0 1 0 1 0 0 1 1 0 1 1 0 0 1 0 1 0 1 1 0 0 0 0 1 0 1 0 0 1 0 0 0 0 
0 0 0 0 0 0 0 0 1 0 1 0 0 0 1 1 0 0 0 1 0 0 1 0 0 1 0 1 1 1 1 0 0 0 0 1 0 0 0 1 1 1 0 0 0 1 0 1 0 0 0 0 1 0 1 0 0 0 1 1 1 0 0 0 1 0 0 0 0 1 1 1 1 0 1 0 0 1 0 0 1 0 0 0 1 1 0 0 0 1 0 1 0 0 0 0 0 0 0 0 
0 0 0 0 0 1 0 0 0 0 1 1 1 0 1 0 0 1 1 1 1 1 1 1 0 1 1 1 1 1 0 0 1 0 0 1 0 0 1 1 0 1 1 1 0 1 0 1 0 0 0 0 1 0 1 0 1 1 1 0 1 1 0 0 1 0 0 1 0 0 1 1 1 1 1 0 1 1 1 1 1 1 1 0 0 1 0 1 1 1 0 0 0 0 1 0 0 0 0 0 
0 0 0 1 0 0 1 1 0 1 0 1 1 1 1 1 0 0 1 1 1 1 1 1 1 1 1 1 1 1 0 0 0 1 1 1 1 1 0 0 0 0 1 0 0 1 0 1 0 1 1 0 1 0 1 0 0 1 0 0 0 0 1 1 1 1 1 0 0 0 1 1 1 1 1 1 1 1 1 1 1 1 0 0 1 1 1 1 1 0 1 0 1 1 0 0 1 0 0 0 
0 0 0 0 1 0 0 0 0 1 0 1 0 0 1 1 0 0 1 0 1 0 0 1 1 1 1 1 1 1 1 0 0 0 1 0 0 0 0 0 1 1 1 1 1 1 1 0 1 1 1 1 0 1 1 1 1 1 1 1 0 0 0 0 0 1 0 0 0 1 1 1 1 1 1 1 1 0 0 1 0 1 0 0 1 1 0 0 1 0 1 0 0 0 0 1 0 0 0 0 
0 0 1 0 1 1 1 1 1 1 1 1 0 0 1 1 1 1 1 1 1 1 0 1 1 1 1 1 0 1 1 1 1 1 1 1 0 0 0 1 1 0 0 0 0 1 0 0 0 1 1 0 0 0 1 0 0 0 0 1 1 0 0 0 1 1 1 1 1 1 1 0 1 1 1 1 1 0 1 1 1 1 1 1 1 1 0 0 1 1 1 1 1 1 1 1 0 1 0 0 
0 0 1 1 0 1 0 1 0 0 1 1 1 1 1 1 1 1 1 0 1 1 1 1 1 0 1 0 0 1 1 1 1 1 1 1 0 0 1 1 1 1 0 1 1 1 1 1 1 0 0 1 1 1 1 1 1 0 1 1 1 1 0 0 1 1 1 1 1 1 1 0 0 1 0 1 1 1 1 1 0 1 1 1 1 1 1 1 1 1 0 0 1 0 1 0 1 1 0 0 
0 0 0 1 1 1 1 1 1 1 1 0 1 1 1 0 0 1 0 0 1 1 0 0 0 1 1 0 0 1 1 1 0 0 0 1 1 1 0 0 0 0 1 0 0 0 0 0 1 0 0 1 0 0 0 0 0 1 0 0 0 0 1 1 1 0 0 0 1 1 1 0 0 1 1 0 0 0 1 1 0 0 1 0 0 1 1 1 0 1 1 1 1 1 1 1 1 0 0 0 
0 0 0 1 1 1 1 1 1 1 1 0 1 1 1 0 0 1 0 0 1 1 0 0 0 1 1 0 0 1 1 1 0 0 0 1 1 1 0 0 0 0 1 0 0 0 0 0 1 0 0 1 0 0 0 0 0 1 0 0 0 0 1 1 1 0 0 0 1 1 1 0 0 1 1 0 0 0 1 1 0 0 1 0 0 1 1 1 0 1 1 1 1 1 1 1 1 0 0 0 
0 0 1 1 0 1 0 1 0 0 1 1 1 1 1 1 1 1 1 0 1 1 1 1 1 0 1 0 0 1 1 1 1 1 1 1 0 0 1 1 1 1 0 1 1 1 1 1 1 0 0 1 1 1 1 1 1 0 1 1 1 1 0 0 1 1 1 1 1 1 1 0 0 1 0 1 1 1 1 1 0 1 1 1 1 1 1 1 1 1 0 0 1 0 1 0 1 1 0 0 
0 0 1 0 1 1 1 1 1 1 1 1 0 0 1 1 1 1 1 1 1 1 0 1 1 1 1 1 0 1 1 1 1 1 1 1 0 0 0 1 1 0 0 0 0 1 0 0 0 1 1 0 0 0 1 0 0 0 0 1 1 0 0 0 1 1 1 1 1 1 1 0 1 1 1 1 1 0 1 1 1 1 1 1 1 1 0 0 1 1 1 1 1 1 1 1 0 1 0 0 
0 0 0 0 1 0 0 0 0 1 0 1 0 0 1 1 0 0 1 0 1 0 0 1 1 1 1 1 1 1 1 0 0 0 1 0 0 0 0 0 1 1 1 1 1 1 1 0 1 1 1 1 0 1 1 1 1 1 1 1 0 0 0 0 0 1 0 0 0 1 1 1 1 1 1 1 1 0 0 1 0 1 0 0 1 1 0 0 1 0 1 0 0 0 0 1 0 0 0 0 
0 0 0 1 0 0 1 1 0 1 0 1 1 1 1 1 0 0 1 1 1 1 1 1 1 1 1 1 1 1 0 0 0 1 1 1 1 1 0 0 0 0 1 0 0 1 0 1 0 1 1 0 1 0 1 0 0 1 0 0 0 0 1 1 1 1 1 0 0 0 1 1 1 1 1 1 1 1 1 1 1 1 0 0 1 1 1 1 1 0 1 0 1 1 0 0 1 0 0 0 
0 0 0 0 0 1 0 0 0 0 1 1 1 0 1 0 0 1 1 1 1 1 1 1 0 1 1 1 1 1 0 0 1 0 0 1 0 0 1 1 0 1 1 1 0 1 0 1 0 0 0 0 1 0 1 0 1 1 1 0 1 1 0 0 1 0 0 1 0 0 1 1 1 1 1 0 1 1 1 1 1 1 1 0 0 1 0 1 1 1 0 0 0 0 1 0 0 0 0 0 
0 0 0 0 0 0 0 0 1 0 1 0 0 0 1 1 0 0 0 1 0 0 1 0 0 1 0 1 1 1 1 0 0 0 0 1 0 0 0 1 1 1 0 0 0 1 0 1 0 0 0 0 1 0 1 0 0 0 1 1 1 0 0 0 1 0 0 0 0 1 1 1 1 0 1 0 0 1 0 0 1 0 0 0 1 1 0 0 0 1 0 1 0 0 0 0 0 0 0 0 
0 0 0 0 1 0 0 1 0 1 0 0 0 0 1 1 0 1 0 1 0 0 1 1 0 1 1 0 0 1 0 1 0 1 0 0 1 0 0 0 1 1 0 0 0 1 0 1 0 0 0 0 1 0 1 0 0 0 1 1 0 0 0 1 0 0 1 0 1 0 1 0 0 1 1 0 1 1 0 0 1 0 1 0 1 1 0 0 0 0 1 0 1 0 0 1 0 0 0 0 
0 0 0 0 0 1 0 1 0 0 0 0 1 0 1 1 1 1 1 0 0 0 1 1 1 1 0 0 1 0 0 0 0 0 0 0 0 1 0 1 1 0 1 1 0 0 1 1 1 0 0 1 1 1 0 0 1 1 0 1 1 0 1 0 0 0 0 0 0 0 0 1 0 0 1 1 1 1 0 0 0 1 1 1 1 1 0 1 0 0 0 0 1 0 1 0 0 0 0 0 
0 0 0 0 0 0 1 0 0 1 0 0 0 1 0 0 0 0 1 0 0 1 1 0 0 0 0 0 0 0 0 0 0 0 0 0 0 0 0 0 1 0 1 0 0 0 0 0 0 1 1 0 0 0 0 0 0 1 0 1 0 0 0 0 0 0 0 0 0 0 0 0 0 0 0 0 0 1 1 0 0 1 0 0 0 0 1 0 0 0 1 0 0 1 0 0 0 0 0 0 
0 0 0 0 0 0 0 0 0 1 0 0 0 0 1 1 1 1 0 1 1 1 1 0 0 0 0 1 0 1 0 0 0 0 0 0 0 0 0 0 1 0 1 1 0 0 0 0 0 1 1 0 0 0 0 0 1 1 0 1 0 0 0 0 0 0 0 0 0 0 1 0 1 0 0 0 0 1 1 1 1 0 1 1 1 1 0 0 0 0 1 0 0 0 0 0 0 0 0 0 
0 0 0 0 0 0 0 0 1 0 0 0 0 0 0 0 0 0 0 1 0 1 1 1 1 1 1 1 0 0 0 0 0 0 0 0 0 0 0 0 0 0 0 1 1 1 0 0 1 0 0 1 0 0 1 1 1 0 0 0 0 0 0 0 0 0 0 0 0 0 0 0 1 1 1 1 1 1 1 0 1 0 0 0 0 0 0 0 0 0 0 1 0 0 0 0 0 0 0 0 
0 0 0 0 0 0 0 0 1 0 0 1 1 0 0 1 1 1 0 0 1 1 1 0 1 1 0 0 0 1 0 0 1 0 1 0 0 0 0 0 1 0 0 1 0 0 1 1 0 0 0 0 1 1 0 0 1 0 0 1 0 0 0 0 0 1 0 1 0 0 1 0 0 0 1 1 0 1 1 1 0 0 1 1 1 0 0 1 1 0 0 1 0 0 0 0 0 0 0 0 
0 0 0 0 0 0 0 0 0 1 1 0 0 0 1 0 0 1 0 0 0 0 1 0 0 1 0 0 1 1 0 0 1 0 0 1 0 0 1 0 1 0 0 1 0 0 0 0 0 0 0 0 0 0 0 0 1 0 0 1 0 1 0 0 1 0 0 1 0 0 1 1 0 0 1 0 0 1 0 0 0 0 1 0 0 1 0 0 0 1 1 0 0 0 0 0 0 0 0 0 
0 0 0 0 0 0 0 0 0 0 0 1 1 0 0 0 0 1 1 0 1 1 0 1 1 1 0 0 0 1 0 0 0 1 1 0 0 1 0 1 0 1 0 1 0 1 0 1 1 0 0 1 1 0 1 0 1 0 1 0 1 0 1 0 0 1 1 0 0 0 1 0 0 0 1 1 1 0 1 1 0 1 1 0 0 0 0 1 1 0 0 0 0 0 0 0 0 0 0 0 
0 0 0 0 0 0 0 0 0 0 0 0 0 1 1 1 0 0 0 0 1 1 0 0 1 1 1 1 0 1 0 1 0 0 0 1 1 1 0 0 0 0 0 0 0 1 0 0 0 0 0 0 0 0 1 0 0 0 0 0 0 0 1 1 1 0 0 0 1 0 1 0 1 1 1 1 0 0 1 1 0 0 0 0 1 1 1 0 0 0 0 0 0 0 0 0 0 0 0 0 
0 0 0 0 0 0 0 0 0 0 0 0 0 0 1 1 0 0 0 0 0 1 1 0 0 1 0 1 1 1 1 0 0 0 0 0 1 0 0 0 1 1 1 1 1 1 0 0 1 1 1 1 0 0 1 1 1 1 1 1 0 0 0 1 0 0 0 0 0 1 1 1 1 0 1 0 0 1 1 0 0 0 0 0 1 1 0 0 0 0 0 0 0 0 0 0 0 0 0 0 
0 0 0 0 0 0 0 0 0 0 0 0 0 0 0 0 0 1 1 0 0 1 0 0 0 0 0 0 0 1 1 0 0 0 0 0 1 0 0 1 0 0 1 1 0 1 1 0 1 1 1 1 0 1 1 0 1 1 0 0 1 0 0 1 0 0 0 0 0 1 1 0 0 0 0 0 0 0 1 0 0 1 1 0 0 0 0 0 0 0 0 0 0 0 0 0 0 0 0 0 
0 0 0 0 0 0 0 0 0 0 0 0 0 0 0 0 0 0 0 0 0 1 1 1 1 0 0 0 0 1 1 0 1 0 0 1 0 1 0 0 0 0 1 0 0 1 1 0 0 1 1 0 0 1 1 0 0 1 0 0 0 0 1 0 1 0 0 1 0 1 1 0 0 0 0 1 1 1 1 0 0 0 0 0 0 0 0 0 0 0 0 0 0 0 0 0 0 0 0 0 
0 0 0 0 0 0 0 0 0 0 0 0 0 0 0 0 0 0 0 0 0 0 0 0 0 1 1 0 0 1 0 1 1 0 0 1 0 0 1 1 1 0 1 0 1 1 1 0 1 0 0 1 0 1 1 1 0 1 0 1 1 1 0 0 1 0 0 1 1 0 1 0 0 1 1 0 0 0 0 0 0 0 0 0 0 0 0 0 0 0 0 0 0 0 0 0 0 0 0 0 
0 0 0 0 0 0 0 0 0 0 0 0 0 0 0 0 0 0 0 0 0 0 0 0 0 0 0 0 0 1 0 0 0 0 0 0 0 0 0 0 0 0 1 1 0 0 1 1 0 0 0 0 1 1 0 0 1 1 0 0 0 0 0 0 0 0 0 0 0 0 1 0 0 0 0 0 0 0 0 0 0 0 0 0 0 0 0 0 0 0 0 0 0 0 0 0 0 0 0 0 
0 0 0 0 0 0 0 0 0 0 0 0 0 0 0 0 0 0 0 0 0 0 0 0 0 0 0 0 0 0 0 0 1 1 0 1 1 1 1 1 1 0 1 1 0 0 0 0 1 0 0 1 0 0 0 0 1 1 0 1 1 1 1 1 1 0 1 1 0 0 0 0 0 0 0 0 0 0 0 0 0 0 0 0 0 0 0 0 0 0 0 0 0 0 0 0 0 0 0 0 
0 0 0 0 0 0 0 0 0 0 0 0 0 0 0 0 0 0 0 0 0 0 0 0 0 0 0 0 0 0 0 0 0 0 1 1 0 0 0 0 0 0 0 0 0 0 1 0 0 0 0 0 0 1 0 0 0 0 0 0 0 0 0 0 1 1 0 0 0 0 0 0 0 0 0 0 0 0 0 0 0 0 0 0 0 0 0 0 0 0 0 0 0 0 0 0 0 0 0 0 
0 0 0 0 0 0 0 0 0 0 0 0 0 0 0 0 0 0 0 0 0 0 0 0 0 0 0 0 0 0 0 0 0 0 0 0 0 0 0 0 0 0 0 0 1 0 0 0 0 0 0 0 0 0 0 1 0 0 0 0 0 0 0 0 0 0 0 0 0 0 0 0 0 0 0 0 0 0 0 0 0 0 0 0 0 0 0 0 0 0 0 0 0 0 0 0 0 0 0 0 
0 0 0 0 0 0 0 0 0 0 0 0 0 0 0 0 0 0 0 0 0 0 0 0 0 0 0 0 0 0 0 0 0 0 0 0 0 0 0 0 0 0 0 0 0 0 0 0 0 0 0 0 0 0 0 0 0 0 0 0 0 0 0 0 0 0 0 0 0 0 0 0 0 0 0 0 0 0 0 0 0 0 0 0 0 0 0 0 0 0 0 0 0 0 0 0 0 0 0 0 
0 0 0 0 0 0 0 0 0 0 0 0 0 0 0 0 0 0 0 0 0 0 0 0 0 0 0 0 0 0 0 0 0 0 0 0 0 0 0 0 0 0 0 0 0 0 0 0 0 0 0 0 0 0 0 0 0 0 0 0 0 0 0 0 0 0 0 0 0 0 0 0 0 0 0 0 0 0 0 0 0 0 0 0 0 0 0 0 0 0 0 0 0 0 0 0 0 0 0 0 

0 0 0 0 0 0 0 0 0 0 0 0 0 0 0 0 0 0 0 0 0 0 0 0 0 0 0 0 0 0 0 0 0 0 0 0 0 0 0 0 0 0 0 0 0 0 0 0 0 0 0 0 0 0 0 0 0 0 0 0 0 0 0 0 0 0 0 0 0 0 0 0 0 0 0 0 0 0 0 0 0 0 0 0 0 0 0 0 0 0 0 0 0 0 0 0 0 0 0 0 
0 0 0 0 0 0 0 0 0 0 0 0 0 0 0 0 0 0 0 0 0 0 0 0 0 0 0 0 0 0 0 0 0 0 0 0 0 0 0 0 0 0 0 0 0 0 0 0 0 0 0 0 0 0 0 0 0 0 0 0 0 0 0 0 0 0 0 0 0 0 0 0 0 0 0 0 0 0 0 0 0 0 0 0 0 0 0 0 0 0 0 0 0 0 0 0 0 0 0 0 
0 0 0 0 0 0 0 0 0 0 0 0 0 0 0 0 0 0 0 0 0 0 0 0 0 0 0 0 0 0 0 0 0 0 0 0 0 0 0 0 0 0 0 0 1 1 0 0 0 0 0 0 0 0 1 1 0 0 0 0 0 0 0 0 0 0 0 0 0 0 0 0 0 0 0 0 0 0 0 0 0 0 0 0 0 0 0 0 0 0 0 0 0 0 0 0 0 0 0 0 
0 0 0 0 0 0 0 0 0 0 0 0 0 0 0 0 0 0 0 0 0 0 0 0 0 0 0 0 0 0 0 0 0 0 0 1 0 0 0 0 0 0 0 0 0 0 1 0 0 0 0 0 0 1 0 0 0 0 0 0 0 0 0 0 1 0 0 0 0 0 0 0 0 0 0 0 0 0 0 0 0 0 0 0 0 0 0 0 0 0 0 0 0 0 0 0 0 0 0 0 
0 0 0 0 0 0 0 0 0 0 0 0 0 0 0 0 0 0 0 0 0 0 0 0 0 0 0 0 0 0 0 0 1 0 0 0 1 1 0 1 1 0 1 1 0 0 0 0 1 0 0 1 0 0 0 0 1 1 0 1 1 0 1 1 0 0 0 1 0 0 0 0 0 0 0 0 0 0 0 0 0 0 0 0 0 0 0 0 0 0 0 0 0 0 0 0 0 0 0 0 
0 0 0 0 0 0 0 0 0 0 0 0 0 0 0 0 0 0 0 0 0 0 0 0 0 0 1 1 1 1 0 0 0 0 0 1 0 0 0 0 0 1 1 1 0 0 1 1 0 0 0 0 1 1 0 0 1 1 1 0 0 0 0 0 1 0 0 0 0 0 1 1 1 1 0 0 0 0 0 0 0 0 0 0 0 0 0 0 0 0 0 0 0 0 0 0 0 0 0 0 
0 0 0 0 0 0 0 0 0 0 0 0 0 0 0 0 0 0 0 0 0 0 0 0 0 1 1 0 0 1 0 0 1 0 0 1 0 1 0 0 1 0 1 0 1 1 1 0 0 0 0 0 0 1 1 1 0 1 0 1 0 0 1 0 1 0 0 1 0 0 1 0 0 1 1 0 0 0 0 0 0 0 0 0 0 0 0 0 0 0 0 0 0 0 0 0 0 0 0 0 
0 0 0 0 0 0 0 0 0 0 0 0 0 0 0 0 0 0 0 0 0 0 1 1 1 0 0 0 0 0 0 0 1 0 0 0 0 1 0 0 0 1 1 0 0 1 1 0 0 0 0 0 0 1 1 0 0 1 1 0 0 0 1 0 0 0 0 1 0 0 0 0 0 0 0 1 1 1 0 0 0 0 0 0 0 0 0 0 0 0 0 0 0 0 0 0 0 0 0 0 
0 0 0 0 0 0 0 0 0 0 0 0 0 0 0 0 0 1 1 0 0 1 0 0 0 1 0 0 0 1 0 0 0 0 0 0 1 0 0 1 0 0 0 1 0 1 1 0 1 1 1 1 0 1 1 0 1 0 0 0 1 0 0 1 0 0 0 0 0 0 1 0 0 0 1 0 0 0 1 0 0 1 1 0 0 0 0 0 0 0 0 0 0 0 0 0 0 0 0 0 
0 0 0 0 0 0 0 0 0 0 0 0 0 0 0 1 1 1 0 0 0 1 1 0 0 1 0 0 1 1 1 0 0 0 0 0 1 0 0 0 1 1 1 0 1 1 1 1 1 1 1 1 1 1 1 1 0 1 1 1 0 0 0 1 0 0 0 0 0 1 1 1 0 0 1 0 0 1 1 0 0 0 1 1 1 0 0 0 0 0 0 0 0 0 0 0 0 0 0 0 
0 0 0 0 0 0 0 0 0 0 0 0 0 0 0 1 0 1 0 0 0 1 0 0 1 0 1 0 0 1 0 0 0 0 0 0 0 0 0 0 0 1 0 0 1 1 1 1 0 1 1 0 1 1 1 1 0 0 1 0 0 0 0 0 0 0 0 0 0 0 1 0 0 1 0 1 0 0 1 0 0 0 1 0 1 0 0 0 0 0 0 0 0 0 0 0 0 0 0 0 
0 0 0 0 0 0 0 0 0 0 0 1 1 1 0 0 0 1 1 0 0 0 0 1 0 0 0 0 0 1 0 0 0 0 1 0 0 1 0 1 0 1 0 1 1 1 1 1 1 1 1 1 1 1 1 1 1 0 1 0 1 0 1 0 0 1 0 0 0 0 1 0 0 0 0 0 1 0 0 0 0 1 1 0 0 0 1 1 1 0 0 0 0 0 0 0 0 0 0 0 
0 0 0 0 0 0 0 0 0 1 0 0 0 0 1 0 0 1 0 0 0 0 1 0 0 0 1 1 1 1 0 0 1 0 1 1 0 1 1 0 1 1 0 1 1 0 0 0 0 0 0 0 0 0 0 1 1 0 1 1 0 1 1 0 1 1 0 1 0 0 1 1 1 1 0 0 0 1 0 0 0 0 1 0 0 1 0 0 0 0 1 0 0 0 0 0 0 0 0 0 
0 0 0 0 0 0 0 0 0 0 0 1 1 1 0 0 1 1 0 0 0 0 1 0 0 1 1 1 0 1 0 0 0 0 1 0 1 1 0 0 1 0 0 0 0 0 1 1 0 0 0 0 1 1 0 0 0 0 0 1 0 0 1 1 0 1 0 0 0 0 1 0 1 1 1 0 0 1 0 0 0 0 1 1 0 0 1 1 1 0 0 0 0 0 0 0 0 0 0 0 
0 0 0 0 0 0 0 1 0 0 0 0 0 0 0 0 0 0 1 1 0 0 1 1 1 0 1 1 0 1 0 0 0 1 1 0 0 0 1 0 0 0 1 0 0 0 0 0 1 1 1 1 0 0 0 0 0 1 0 0 0 1 0 0 0 1 1 0 0 0 1 0 1 1 0 1 1 1 0 0 1 1 0 0 0 0 0 0 0 0 0 0 1 0 0 0 0 0 0 0 
0 0 0 0 0 0 0 1 0 1 0 0 0 0 1 1 1 1 0 1 1 0 1 0 0 0 0 1 0 1 1 0 1 1 0 0 0 1 0 0 1 0 1 1 0 0 0 0 0 1 1 0 0 0 0 0 1 1 0 1 0 0 1 0 0 0 1 1 0 1 1 0 1 0 0 0 0 1 0 1 1 0 1 1 1 1 0 0 0 0 1 0 1 0 0 0 0 0 0 0 
0 0 0 0 0 1 1 1 0 1 0 0 0 1 0 0 0 0 1 0 0 0 0 0 0 1 0 0 1 0 0 0 1 1 0 0 0 0 1 0 0 0 0 1 0 0 0 0 0 1 1 0 0 0 0 0 1 0 0 0 0 1 0 0 0 0 1 1 0 0 0 1 0 0 1 0 0 0 0 0 0 1 0 0 0 0 1 0 0 0 1 0 1 1 1 0 0 0 0 0 
0 0 0 0 0 1 0 1 0 0 1 1 1 0 0 0 1 1 1 0 0 0 1 0 0 1 0 0 1 1 1 0 0 0 1 0 1 1 0 0 0 0 1 0 0 1 1 1 1 1 1 1 1 1 1 0 0 1 0 0 0 0 1 1 0 1 0 0 0 1 1 1 0 0 1 0 0 1 0 0 0 1 1 1 0 0 0 1 1 1 0 0 1 0 1 0 0 0 0 0 
0 0 0 0 1 0 0 1 1 1 0 0 0 0 0 0 0 0 0 0 0 0 1 1 0 1 0 0 1 1 1 1 0 1 0 0 1 0 0 0 1 1 0 0 1 1 0 1 1 1 1 1 1 0 1 1 0 0 1 1 0 0 0 1 0 0 1 0 1 1 1 1 0 0 1 0 1 1 0 0 0 0 0 0 0 0 0 0 0 0 1 1 1 0 0 1 0 0 0 0 
0 0 0 0 0 0 0 0 1 1 1 0 0 0 0 0 0 1 0 0 0 0 0 0 0 0 0 1 0 0 1 0 0 0 0 1 1 0 0 0 1 0 0 1 0 0 0 1 0 0 0 0 1 0 0 0 1 0 0 1 0 0 0 1 1 0 0 0 0 1 0 0 1 0 0 0 0 0 0 0 0 0 1 0 0 0 0 0 0 1 1 1 0 0 0 0 0 0 0 0 
0 0 0 0 0 1 0 0 0 0 0 0 0 0 1 0 0 0 0 0 0 1 0 1 1 1 0 0 0 0 1 0 1 1 1 1 1 1 1 1 0 0 0 1 0 1 1 1 0 0 0 0 1 1 1 0 1 0 0 0 1 1 1 1 1 1 1 1 0 1 0 0 0 0 1 1 1 0 1 0 0 0 0 0 0 1 0 0 0 0 0 0 0 0 1 0 0 0 0 0 
0 0 0 0 0 0 1 1 0 1 0 0 1 0 0 0 0 0 1 1 1 1 0 1 1 0 0 0 1 1 0 0 0 0 0 1 1 1 0 0 0 0 0 0 0 1 0 1 0 1 1 0 1 0 1 0 0 0 0 0 0 0 1 1 1 0 0 0 0 0 1 1 0 0 0 1 1 0 1 1 1 1 0 0 0 0 0 1 0 0 1 0 1 1 0 0 0 0 0 0 
0 0 0 0 1 0 0 0 0 1 0 1 0 0 0 0 0 0 1 0 1 0 0 1 1 0 0 0 0 1 0 0 0 0 1 0 0 0 1 0 1 0 0 0 1 1 0 0 0 0 0 0 0 0 1 1 0 0 0 1 0 1 0 0 0 1 0 0 0 0 1 0 0 0 0 1 1 0 0 1 0 1 0 0 0 0 0 0 1 0 1 0 0 0 0 1 0 0 0 0 
0 0 0 0 0 0 0 1 0 1 0 1 1 0 1 0 1 0 1 1 0 1 0 1 0 1 0 0 0 1 0 0 0 0 1 1 0 0 0 1 1 0 0 0 0 1 0 0 0 0 0 0 0 0 1 0 0 0 0 1 1 0 0 0 1 1 0 0 0 0 1 0 0 0 1 0 1 0 1 0 1 1 0 1 0 1 0 1 1 0 1 0 1 0 0 0 0 0 0 0 
0 0 0 0 0 1 0 0 0 0 1 1 0 1 0 0 1 1 0 0 1 0 1 1 1 0 1 0 0 0 0 0 0 0 0 1 0 0 1 1 1 1 0 1 1 0 1 1 0 0 0 0 1 1 0 1 1 0 1 1 1 1 0 0 1 0 0 0 0 0 0 0 0 1 0 1 1 1 0 1 0 0 1 1 0 0 1 0 1 1 0 0 0 0 1 0 0 0 0 0 
0 0 0 0 0 0 1 1 1 0 1 0 0 0 1 0 0 1 0 0 1 1 0 1 0 1 1 0 0 1 0 0 0 0 0 1 0 0 0 0 1 0 1 0 0 0 0 0 0 0 0 0 0 0 0 0 0 1 0 1 0 0 0 0 1 0 0 0 0 0 1 0 0 1 1 0 1 0 1 1 0 0 1 0 0 1 0 0 0 1 0 1 1 1 0 0 0 0 0 0 
0 0 0 0 0 0 1 1 1 0 1 0 0 0 1 0 0 1 0 0 1 1 0 1 0 1 1 0 0 1 0 0 0 0 0 1 0 0 0 0 1 0 1 0 0 0 0 0 0 0 0 0 0 0 0 0 0 1 0 1 0 0 0 0 1 0 0 0 0 0 1 0 0 1 1 0 1 0 1 1 0 0 1 0 0 1 0 0 0 1 0 1 1 1 0 0 0 0 0 0 
0 0 0 0 0 1 0 0 0 0 1 1 0 1 0 0 1 1 0 0 1 0 1 1 1 0 1 0 0 0 0 0 0 0 0 1 0 0 1 1 1 1 0 1 1 0 1 1 0 0 0 0 1 1 0 1 1 0 1 1 1 1 0 0 1 0 0 0 0 0 0 0 0 1 0 1 1 1 0 1 0 0 1 1 0 0 1 0 1 1 0 0 0 0 1 0 0 0 0 0 
0 0 0 0 0 0 0 1 0 1 0 1 1 0 1 0 1 0 1 1 0 1 0 1 0 1 0 0 0 1 0 0 0 0 1 1 0 0 0 1 1 0 0 0 0 1 0 0 0 0 0 0 0 0 1 0 0 0 0 1 1 0 0 0 1 1 0 0 0 0 1 0 0 0 1 0 1 0 1 0 1 1 0 1 0 1 0 1 1 0 1 0 1 0 0 0 0 0 0 0 
0 0 0 0 1 0 0 0 0 1 0 1 0 0 0 0 0 0 1 0 1 0 0 1 1 0 0 0 0 1 0 0 0 0 1 0 0 0 1 0 1 0 0 0 1 1 0 0 0 0 0 0 0 0 1 1 0 0 0 1 0 1 0 0 0 1 0 0 0 0 1 0 0 0 0 1 1 0 0 1 0 1 0 0 0 0 0 0 1 0 1 0 0 0 0 1 0 0 0 0 
0 0 0 0 0 0 1 1 0 1 0 0 1 0 0 0 0 0 1 1 1 1 0 1 1 0 0 0 1 1 0 0 0 0 0 1 1 1 0 0 0 0 0 0 0 1 0 1 0 1 1 0 1 0 1 0 0 0 0 0 0 0 1 1 1 0 0 0 0 0 1 1 0 0 0 1 1 0 1 1 1 1 0 0 0 0 0 1 0 0 1 0 1 1 0 0 0 0 0 0 
0 0 0 0 0 1 0 0 0 0 0 0 0 0 1 0 0 0 0 0 0 1 0 1 1 1 0 0 0 0 1 0 1 1 1 1 1 1 1 1 0 0 0 1 0 1 1 1 0 0 0 0 1 1 1 0 1 0 0 0 1 1 1 1 1 1 1 1 0 1 0 0 0 0 1 1 1 0 1 0 0 0 0 0 0 1 0 0 0 0 0 0 0 0 1 0 0 0 0 0 
0 0 0 0 0 0 0 0 1 1 1 0 0 0 0 0 0 1 0 0 0 0 0 0 0 0 0 1 0 0 1 0 0 0 0 1 1 0 0 0 1 0 0 1 0 0 0 1 0 0 0 0 1 0 0 0 1 0 0 1 0 0 0 1 1 0 0 0 0 1 0 0 1 0 0 0 0 0 0 0 0 0 1 0 0 0 0 0 0 1 1 1 0 0 0 0 0 0 0 0 
0 0 0 0 1 0 0 1 1 1 0 0 0 0 0 0 0 0 0 0 0 0 1 1 0 1 0 0 1 1 1 1 0 1 0 0 1 0 0 0 1 1 0 0 1 1 0 1 1 1 1 1 1 0 1 1 0 0 1 1 0 0 0 1 0 0 1 0 1 1 1 1 0 0 1 0 1 1 0 0 0 0 0 0 0 0 0 0 0 0 1 1 1 0 0 1 0 0 0 0 
0 0 0 0 0 1 0 1 0 0 1 1 1 0 0 0 1 1 1 0 0 0 1 0 0 1 0 0 1 1 1 0 0 0 1 0 1 1 0 0 0 0 1 0 0 1 1 1 1 1 1 1 1 1 1 0 0 1 0 0 0 0 1 1 0 1 0 0 0 1 1 1 0 0 1 0 0 1 0 0 0 1 1 1 0 0 0 1 1 1 0 0 1 0 1 0 0 0 0 0 
0 0 0 0 0 1 1 1 0 1 0 0 0 1 0 0 0 0 1 0 0 0 0 0 0 1 0 0 1 0 0 0 1 1 0 0 0 0 1 0 0 0 0 1 0 0 0 0 0 1 1 0 0 0 0 0 1 0 0 0 0 1 0 0 0 0 1 1 0 0 0 1 0 0 1 0 0 0 0 0 0 1 0 0 0 0 1 0 0 0 1 0 1 1 1 0 0 0 0 0 
0 0 0 0 0 0 0 1 0 1 0 0 0 0 1 1 1 1 0 1 1 0 1 0 0 0 0 1 0 1 1 0 1 1 0 0 0 1 0 0 1 0 1 1 0 0 0 0 0 1 1 0 0 0 0 0 1 1 0 1 0 0 1 0 0 0 1 1 0 1 1 0 1 0 0 0 0 1 0 1 1 0 1 1 1 1 0 0 0 0 1 0 1 0 0 0 0 0 0 0 
0 0 0 0 0 0 0 1 0 0 0 0 0 0 0 0 0 0 1 1 0 0 1 1 1 0 1 1 0 1 0 0 0 1 1 0 0 0 1 0 0 0 1 0 0 0 0 0 1 1 1 1 0 0 0 0 0 1 0 0 0 1 0 0 0 1 1 0 0 0 1 0 1 1 0 1 1 1 0 0 1 1 0 0 0 0 0 0 0 0 0 0 1 0 0 0 0 0 0 0 
0 0 0 0 0 0 0 0 0 0 0 1 1 1 0 0 1 1 0 0 0 0 1 0 0 1 1 1 0 1 0 0 0 0 1 0 1 1 0 0 1 0 0 0 0 0 1 1 0 0 0 0 1 1 0 0 0 0 0 1 0 0 1 1 0 1 0 0 0 0 1 0 1 1 1 0 0 1 0 0 0 0 1 1 0 0 1 1 1 0 0 0 0 0 0 0 0 0 0 0 
0 0 0 0 0 0 0 0 0 1 0 0 0 0 1 0 0 1 0 0 0 0 1 0 0 0 1 1 1 1 0 0 1 0 1 1 0 1 1 0 1 1 0 1 1 0 0 0 0 0 0 0 0 0 0 1 1 0 1 1 0 1 1 0 1 1 0 1 0 0 1 1 1 1 0 0 0 1 0 0 0 0 1 0 0 1 0 0 0 0 1 0 0 0 0 0 0 0 0 0 
0 0 0 0 0 0 0 0 0 0 0 1 1 1 0 0 0 1 1 0 0 0 0 1 0 0 0 0 0 1 0 0 0 0 1 0 0 1 0 1 0 1 0 1 1 1 1 1 1 1 1 1 1 1 1 1 1 0 1 0 1 0 1 0 0 1 0 0 0 0 1 0 0 0 0 0 1 0 0 0 0 1 1 0 0 0 1 1 1 0 0 0 0 0 0 0 0 0 0 0 
0 0 0 0 0 0 0 0 0 0 0 0 0 0 0 1 0 1 0 0 0 1 0 0 1 0 1 0 0 1 0 0 0 0 0 0 0 0 0 0 0 1 0 0 1 1 1 1 0 1 1 0 1 1 1 1 0 0 1 0 0 0 0 0 0 0 0 0 0 0 1 0 0 1 0 1 0 0 1 0 0 0 1 0 1 0 0 0 0 0 0 0 0 0 0 0 0 0 0 0 
0 0 0 0 0 0 0 0 0 0 0 0 0 0 0 1 1 1 0 0 0 1 1 0 0 1 0 0 1 1 1 0 0 0 0 0 1 0 0 0 1 1 1 0 1 1 1 1 1 1 1 1 1 1 1 1 0 1 1 1 0 0 0 1 0 0 0 0 0 1 1 1 0 0 1 0 0 1 1 0 0 0 1 1 1 0 0 0 0 0 0 0 0 0 0 0 0 0 0 0 
0 0 0 0 0 0 0 0 0 0 0 0 0 0 0 0 0 1 1 0 0 1 0 0 0 1 0 0 0 1 0 0 0 0 0 0 1 0 0 1 0 0 0 1 0 1 1 0 1 1 1 1 0 1 1 0 1 0 0 0 1 0 0 1 0 0 0 0 0 0 1 0 0 0 1 0 0 0 1 0 0 1 1 0 0 0 0 0 0 0 0 0 0 0 0 0 0 0 0 0 
0 0 0 0 0 0 0 0 0 0 0 0 0 0 0 0 0 0 0 0 0 0 1 1 1 0 0 0 0 0 0 0 1 0 0 0 0 1 0 0 0 1 1 0 0 1 1 0 0 0 0 0 0 1 1 0 0 1 1 0 0 0 1 0 0 0 0 1 0 0 0 0 0 0 0 1 1 1 0 0 0 0 0 0 0 0 0 0 0 0 0 0 0 0 0 0 0 0 0 0 
0 0 0 0 0 0 0 0 0 0 0 0 0 0 0 0 0 0 0 0 0 0 0 0 0 1 1 0 0 1 0 0 1 0 0 1 0 1 0 0 1 0 1 0 1 1 1 0 0 0 0 0 0 1 1 1 0 1 0 1 0 0 1 0 1 0 0 1 0 0 1 0 0 1 1 0 0 0 0 0 0 0 0 0 0 0 0 0 0 0 0 0 0 0 0 0 0 0 0 0 
0 0 0 0 0 0 0 0 0 0 0 0 0 0 0 0 0 0 0 0 0 0 0 0 0 0 1 1 1 1 0 0 0 0 0 1 0 0 0 0 0 1 1 1 0 0 1 1 0 0 0 0 1 1 0 0 1 1 1 0 0 0 0 0 1 0 0 0 0 0 1 1 1 1 0 0 0 0 0 0 0 0 0 0 0 0 0 0 0 0 0 0 0 0 0 0 0 0 0 0 
0 0 0 0 0 0 0 0 0 0 0 0 0 0 0 0 0 0 0 0 0 0 0 0 0 0 0 0 0 0 0 0 1 0 0 0 1 1 0 1 1 0 1 1 0 0 0 0 1 0 0 1 0 0 0 0 1 1 0 1 1 0 1 1 0 0 0 1 0 0 0 0 0 0 0 0 0 0 0 0 0 0 0 0 0 0 0 0 0 0 0 0 0 0 0 0 0 0 0 0 
0 0 0 0 0 0 0 0 0 0 0 0 0 0 0 0 0 0 0 0 0 0 0 0 0 0 0 0 0 0 0 0 0 0 0 1 0 0 0 0 0 0 0 0 0 0 1 0 0 0 0 0 0 1 0 0 0 0 0 0 0 0 0 0 1 0 0 0 0 0 0 0 0 0 0 0 0 0 0 0 0 0 0 0 0 0 0 0 0 0 0 0 0 0 0 0 0 0 0 0 
0 0 0 0 0 0 0 0 0 0 0 0 0 0 0 0 0 0 0 0 0 0 0 0 0 0 0 0 0 0 0 0 0 0 0 0 0 0 0 0 0 0 0 0 1 1 0 0 0 0 0 0 0 0 1 1 0 0 0 0 0 0 0 0 0 0 0 0 0 0 0 0 0 0 0 0 0 0 0 0 0 0 0 0 0 0 0 0 0 0 0 0 0 0 0 0 0 0 0 0 
0 0 0 0 0 0 0 0 0 0 0 0 0 0 0 0 0 0 0 0 0 0 0 0 0 0 0 0 0 0 0 0 0 0 0 0 0 0 0 0 0 0 0 0 0 0 0 0 0 0 0 0 0 0 0 0 0 0 0 0 0 0 0 0 0 0 0 0 0 0 0 0 0 0 0 0 0 0 0 0 0 0 0 0 0 0 0 0 0 0 0 0 0 0 0 0 0 0 0 0 
0 0 0 0 0 0 0 0 0 0 0 0 0 0 0 0 0 0 0 0 0 0 0 0 0 0 0 0 0 0 0 0 0 0 0 0 0 0 0 0 0 0 0 0 0 0 0 0 0 0 0 0 0 0 0 0 0 0 0 0 0 0 0 0 0 0 0 0 0 0 0 0 0 0 0 0 0 0 0 0 0 0 0 0 0 0 0 0 0 0 0 0 0 0 0 0 0 0 0 0 

0 0 0 0 0 0 0 0 0 0 0 0 0 0 0 0 0 0 0 0 0 0 0 0 0 0 0 0 0 0 0 0 0 0 0 0 0 0 0 0 0 0 0 0 0 0 0 0 0 0 0 0 0 0 0 0 0 0 0 0 0 0 0 0 0 0 0 0 0 0 0 0 0 0 0 0 0 0 0 0 0 0 0 0 0 0 0 0 0 0 0 0 0 0 0 0 0 0 0 0 
0 0 0 0 0 0 0 0 0 0 0 0 0 0 0 0 0 0 0 0 0 0 0 0 0 0 0 0 0 0 0 0 0 0 0 0 0 0 0 0 0 0 0 0 0 0 0 0 0 0 0 0 0 0 0 0 0 0 0 0 0 0 0 0 0 0 0 0 0 0 0 0 0 0 0 0 0 0 0 0 0 0 0 0 0 0 0 0 0 0 0 0 0 0 0 0 0 0 0 0 
0 0 0 0 0 0 0 0 0 0 0 0 0 0 0 0 0 0 0 0 0 0 0 0 0 0 0 0 0 0 0 0 0 0 0 0 0 0 0 0 0 0 0 0 0 1 0 0 0 0 0 0 0 0 1 0 0 0 0 0 0 0 0 0 0 0 0 0 0 0 0 0 0 0 0 0 0 0 0 0 0 0 0 0 0 0 0 0 0 0 0 0 0 0 0 0 0 0 0 0 
0 0 0 0 0 0 0 0 0 0 0 0 0 0 0 0 0 0 0 0 0 0 0 0 0 0 0 0 0 0 0 0 0 0 1 1 0 0 0 0 0 1 1 1 0 0 1 0 0 0 0 0 0 1 0 0 1 1 1 0 0 0 0 0 1 1 0 0 0 0 0 0 0 0 0 0 0 0 0 0 0 0 0 0 0 0 0 0 0 0 0 0 0 0 0 0 0 0 0 0 
0 0 0 0 0 0 0 0 0 0 0 0 0 0 0 0 0 0 0 0 0 0 0 0 0 0 0 0 0 1 1 1 0 1 1 1 1 1 1 1 0 0 1 1 0 0 0 0 1 0 0 1 0 0 0 0 1 1 0 0 1 1 1 1 1 1 1 0 1 1 1 0 0 0 0 0 0 0 0 0 0 0 0 0 0 0 0 0 0 0 0 0 0 0 0 0 0 0 0 0 
0 0 0 0 0 0 0 0 0 0 0 0 0 0 0 0 0 0 0 0 0 0 0 0 0 0 1 1 1 1 0 1 0 1 1 1 0 1 1 1 0 1 1 0 0 0 1 1 1 0 0 1 1 1 0 0 0 1 1 0 1 1 1 0 1 1 1 0 1 0 1 1 1 1 0 0 0 0 0 0 0 0 0 0 0 0 0 0 0 0 0 0 0 0 0 0 0 0 0 0 
0 0 0 0 0 0 0 0 0 0 0 0 0 0 0 0 0 0 0 0 0 0 0 0 0 1 1 0 0 1 1 1 1 0 1 1 0 1 1 1 1 1 1 0 1 0 0 0 1 0 0 1 0 0 0 1 0 1 1 1 1 1 1 0 1 1 0 1 1 1 1 0 0 1 1 0 0 0 0 0 0 0 0 0 0 0 0 0 0 0 0 0 0 0 0 0 0 0 0 0 
0 0 0 0 0 0 0 0 0 0 0 0 0 0 0 0 0 0 0 1 0 0 0 1 1 0 0 0 0 1 1 0 1 0 1 1 0 1 1 0 0 1 1 0 0 0 0 0 0 0 0 0 0 0 0 0 0 1 1 0 0 1 1 0 1 1 0 1 0 1 1 0 0 0 0 1 1 0 0 0 1 0 0 0 0 0 0 0 0 0 0 0 0 0 0 0 0 0 0 0 
0 0 0 0 0 0 0 0 0 0 0 0 0 0 0 0 0 0 1 0 0 0 0 0 1 1 0 0 1 1 1 0 0 0 0 0 1 1 0 1 0 1 1 1 0 0 0 0 0 1 1 0 0 0 0 0 1 1 1 0 1 0 1 1 0 0 0 0 0 1 1 1 0 0 1 1 0 0 0 0 0 1 0 0 0 0 0 0 0 0 0 0 0 0 0 0 0 0 0 0 
0 0 0 0 0 0 0 0 0 0 0 0 0 0 0 0 0 0 0 0 0 0 1 0 0 1 0 1 1 1 1 0 0 0 0 0 1 0 1 0 1 1 1 1 0 1 0 1 0 1 1 0 1 0 1 0 1 1 1 1 0 1 0 1 0 0 0 0 0 1 1 1 1 0 1 0 0 1 0 0 0 0 0 0 0 0 0 0 0 0 0 0 0 0 0 0 0 0 0 0 
0 0 0 0 0 0 0 0 0 0 0 0 0 0 0 1 0 1 0 1 1 0 0 1 1 1 1 1 1 1 0 0 0 0 0 0 0 1 0 1 0 1 0 1 1 1 0 1 0 1 1 0 1 0 1 1 1 0 1 0 1 0 1 0 0 0 0 0 0 0 1 1 1 1 1 1 1 0 0 1 1 0 1 0 1 0 0 0 0 0 0 0 0 0 0 0 0 0 0 0 
0 0 0 0 0 0 0 0 0 0 0 1 1 0 0 0 0 1 1 0 0 1 0 1 1 0 0 1 1 1 0 0 0 0 0 0 0 1 0 1 0 1 0 1 1 1 0 1 1 1 1 1 1 0 1 1 1 0 1 0 1 0 1 0 0 0 0 0 0 0 1 1 1 0 0 1 1 0 1 0 0 1 1 0 0 0 0 1 1 0 0 0 0 0 0 0 0 0 0 0 
0 0 0 0 0 0 0 0 0 1 0 0 0 0 1 0 0 1 0 1 0 1 1 0 0 0 0 1 0 0 0 0 1 0 0 0 0 0 1 0 1 0 0 1 1 0 0 1 0 0 0 0 1 0 0 1 1 0 0 1 0 1 0 0 0 0 0 1 0 0 0 0 1 0 0 0 0 1 1 0 1 0 1 0 0 1 0 0 0 0 1 0 0 0 0 0 0 0 0 0 
0 0 0 0 0 0 0 0 0 0 0 0 1 1 0 0 1 1 0 0 0 0 0 0 0 1 0 1 0 0 0 0 0 0 1 1 1 0 0 0 1 0 0 1 0 1 1 1 0 1 1 0 1 1 1 0 1 0 0 1 0 0 0 1 1 1 0 0 0 0 0 0 1 0 1 0 0 0 0 0 0 0 1 1 0 0 1 1 0 0 0 0 0 0 0 0 0 0 0 0 
0 0 0 0 0 0 0 1 1 0 0 0 0 0 1 1 0 0 1 1 0 0 0 1 0 1 1 1 0 0 0 0 0 0 0 0 0 0 0 0 1 0 1 1 1 0 0 0 1 1 1 1 0 0 0 1 1 1 0 1 0 0 0 0 0 0 0 0 0 0 0 0 1 1 1 0 1 0 0 0 1 1 0 0 1 1 0 0 0 0 0 1 1 0 0 0 0 0 0 0 
0 0 0 0 0 0 1 1 0 0 0 0 0 0 1 1 1 1 1 1 1 1 1 1 1 1 1 0 0 0 1 0 1 1 0 0 0 1 1 0 1 0 1 1 1 0 0 0 1 1 1 1 0 0 0 1 1 1 0 1 0 1 1 0 0 0 1 1 0 1 0 0 0 1 1 1 1 1 1 1 1 1 1 1 1 1 0 0 0 0 0 0 1 1 0 0 0 0 0 0 
0 0 0 0 0 0 1 1 0 1 0 1 0 1 0 0 0 0 1 0 0 0 1 0 1 1 0 0 1 0 0 0 1 0 1 0 0 1 1 0 1 0 1 1 0 0 0 0 1 1 1 1 0 0 0 0 1 1 0 1 0 1 1 0 0 1 0 1 0 0 0 1 0 0 1 1 0 1 0 0 0 1 0 0 0 0 1 0 1 0 1 0 1 1 0 0 0 0 0 0 
0 0 0 0 0 0 0 0 0 1 1 1 1 1 1 1 1 1 0 0 1 0 1 1 0 1 0 0 1 1 1 0 0 0 0 0 1 1 0 0 1 1 1 1 0 1 1 1 1 1 1 1 1 1 1 0 1 1 1 1 0 0 1 1 0 0 0 0 0 1 1 1 0 0 1 0 1 1 0 1 0 0 1 1 1 1 1 1 1 1 1 0 0 0 0 0 0 0 0 0 
0 0 0 0 0 0 1 0 1 1 0 0 0 1 0 1 1 1 0 0 0 0 1 1 0 1 0 0 1 1 1 1 0 1 0 1 1 0 0 0 0 1 1 1 1 1 0 1 1 0 0 1 1 0 1 1 1 1 1 0 0 0 0 1 1 0 1 0 1 1 1 1 0 0 1 0 1 1 0 0 0 0 1 1 1 0 1 0 0 0 1 1 0 1 0 0 0 0 0 0 
0 0 0 0 0 0 0 1 1 1 1 0 0 0 1 0 1 1 0 0 0 0 1 0 0 1 0 1 0 0 1 0 0 1 0 1 0 0 0 1 0 0 0 1 1 1 1 1 0 0 0 0 1 1 1 1 1 0 0 0 1 0 0 0 1 0 1 0 0 1 0 0 1 0 1 0 0 1 0 0 0 0 1 1 0 1 0 0 0 1 1 1 1 0 0 0 0 0 0 0 
0 0 0 0 0 1 0 0 0 0 1 1 1 0 1 0 0 1 0 1 0 1 0 1 0 0 0 0 0 1 0 0 1 1 1 1 1 1 1 0 0 0 1 1 1 1 1 1 0 1 1 0 1 1 1 1 1 1 0 0 0 1 1 1 1 1 1 1 0 0 1 0 0 0 0 0 1 0 1 0 1 0 1 0 0 1 0 1 1 1 0 0 0 0 1 0 0 0 0 0 
0 0 1 0 0 1 1 1 1 1 0 0 1 0 0 0 0 0 1 1 0 0 0 1 1 0 0 1 1 1 0 0 0 0 1 1 1 0 0 0 0 0 1 0 0 0 1 1 1 1 1 1 1 1 0 0 0 1 0 0 0 0 0 1 1 1 0 0 0 0 1 1 1 0 0 1 1 0 0 0 1 1 0 0 0 0 0 1 0 0 1 1 1 1 1 0 0 1 0 0 
0 0 0 0 1 0 0 0 0 1 0 1 0 0 0 0 0 0 1 0 0 0 0 1 0 1 0 1 1 1 0 0 0 0 1 0 0 1 1 0 1 0 1 1 0 1 1 0 1 1 1 1 0 1 1 0 1 1 0 1 0 1 1 0 0 1 0 0 0 0 1 1 1 0 1 0 1 0 0 0 0 1 0 0 0 0 0 0 1 0 1 0 0 0 0 1 0 0 0 0 
0 0 0 0 1 0 0 1 1 1 0 1 0 0 1 0 0 0 1 1 0 1 1 0 0 0 0 1 0 1 0 0 1 0 0 1 0 1 0 1 0 0 0 0 0 1 1 1 1 1 1 1 1 1 1 0 0 0 0 0 1 0 1 0 1 0 0 1 0 0 1 0 1 0 0 0 0 1 1 0 1 1 0 0 0 1 0 0 1 0 1 1 1 0 0 1 0 0 0 0 
0 0 0 0 0 1 0 0 0 0 1 0 0 1 0 0 0 0 0 0 1 0 0 0 0 0 1 0 0 1 0 0 1 0 0 1 0 1 1 0 1 1 1 1 0 0 0 1 0 0 0 0 1 0 0 0 1 1 1 1 0 1 1 0 1 0 0 1 0 0 1 0 0 1 0 0 0 0 0 1 0 0 0 0 0 0 1 0 0 1 0 0 0 0 1 0 0 0 0 0 
0 0 0 0 1 0 1 0 0 1 0 0 0 0 1 0 0 1 0 0 0 0 0 0 0 0 0 0 0 1 0 0 0 0 0 1 0 0 0 0 1 0 1 0 0 0 0 0 1 1 1 1 0 0 0 0 0 1 0 1 0 0 0 0 1 0 0 0 0 0 1 0 0 0 0 0 0 0 0 0 0 0 1 0 0 1 0 0 0 0 1 0 0 1 0 1 0 0 0 0 
0 0 0 0 1 0 1 0 0 1 0 0 0 0 1 0 0 1 0 0 0 0 0 0 0 0 0 0 0 1 0 0 0 0 0 1 0 0 0 0 1 0 1 0 0 0 0 0 1 1 1 1 0 0 0 0 0 1 0 1 0 0 0 0 1 0 0 0 0 0 1 0 0 0 0 0 0 0 0 0 0 0 1 0 0 1 0 0 0 0 1 0 0 1 0 1 0 0 0 0 
0 0 0 0 0 1 0 0 0 0 1 0 0 1 0 0 0 0 0 0 1 0 0 0 0 0 1 0 0 1 0 0 1 0 0 1 0 1 1 0 1 1 1 1 0 0 0 1 0 0 0 0 1 0 0 0 1 1 1 1 0 1 1 0 1 0 0 1 0 0 1 0 0 1 0 0 0 0 0 1 0 0 0 0 0 0 1 0 0 1 0 0 0 0 1 0 0 0 0 0 
0 0 0 0 1 0 0 1 1 1 0 1 0 0 1 0 0 0 1 1 0 1 1 0 0 0 0 1 0 1 0 0 1 0 0 1 0 1 0 1 0 0 0 0 0 1 1 1 1 1 1 1 1 1 1 0 0 0 0 0 1 0 1 0 1 0 0 1 0 0 1 0 1 0 0 0 0 1 1 0 1 1 0 0 0 1 0 0 1 0 1 1 1 0 0 1 0 0 0 0 
0 0 0 0 1 0 0 0 0 1 0 1 0 0 0 0 0 0 1 0 0 0 0 1 0 1 0 1 1 1 0 0 0 0 1 0 0 1 1 0 1 0 1 1 0 1 1 0 1 1 1 1 0 1 1 0 1 1 0 1 0 1 1 0 0 1 0 0 0 0 1 1 1 0 1 0 1 0 0 0 0 1 0 0 0 0 0 0 1 0 1 0 0 0 0 1 0 0 0 0 
0 0 1 0 0 1 1 1 1 1 0 0 1 0 0 0 0 0 1 1 0 0 0 1 1 0 0 1 1 1 0 0 0 0 1 1 1 0 0 0 0 0 1 0 0 0 1 1 1 1 1 1 1 1 0 0 0 1 0 0 0 0 0 1 1 1 0 0 0 0 1 1 1 0 0 1 1 0 0 0 1 1 0 0 0 0 0 1 0 0 1 1 1 1 1 0 0 1 0 0 
0 0 0 0 0 1 0 0 0 0 1 1 1 0 1 0 0 1 0 1 0 1 0 1 0 0 0 0 0 1 0 0 1 1 1 1 1 1 1 0 0 0 1 1 1 1 1 1 0 1 1 0 1 1 1 1 1 1 0 0 0 1 1 1 1 1 1 1 0 0 1 0 0 0 0 0 1 0 1 0 1 0 1 0 0 1 0 1 1 1 0 0 0 0 1 0 0 0 0 0 
0 0 0 0 0 0 0 1 1 1 1 0 0 0 1 0 1 1 0 0 0 0 1 0 0 1 0 1 0 0 1 0 0 1 0 1 0 0 0 1 0 0 0 1 1 1 1 1 0 0 0 0 1 1 1 1 1 0 0 0 1 0 0 0 1 0 1 0 0 1 0 0 1 0 1 0 0 1 0 0 0 0 1 1 0 1 0 0 0 1 1 1 1 0 0 0 0 0 0 0 
0 0 0 0 0 0 1 0 1 1 0 0 0 1 0 1 1 1 0 0 0 0 1 1 0 1 0 0 1 1 1 1 0 1 0 1 1 0 0 0 0 1 1 1 1 1 0 1 1 0 0 1 1 0 1 1 1 1 1 0 0 0 0 1 1 0 1 0 1 1 1 1 0 0 1 0 1 1 0 0 0 0 1 1 1 0 1 0 0 0 1 1 0 1 0 0 0 0 0 0 
0 0 0 0 0 0 0 0 0 1 1 1 1 1 1 1 1 1 0 0 1 0 1 1 0 1 0 0 1 1 1 0 0 0 0 0 1 1 0 0 1 1 1 1 0 1 1 1 1 1 1 1 1 1 1 0 1 1 1 1 0 0 1 1 0 0 0 0 0 1 1 1 0 0 1 0 1 1 0 1 0 0 1 1 1 1 1 1 1 1 1 0 0 0 0 0 0 0 0 0 
0 0 0 0 0 0 1 1 0 1 0 1 0 1 0 0 0 0 1 0 0 0 1 0 1 1 0 0 1 0 0 0 1 0 1 0 0 1 1 0 1 0 1 1 0 0 0 0 1 1 1 1 0 0 0 0 1 1 0 1 0 1 1 0 0 1 0 1 0 0 0 1 0 0 1 1 0 1 0 0 0 1 0 0 0 0 1 0 1 0 1 0 1 1 0 0 0 0 0 0 
0 0 0 0 0 0 1 1 0 0 0 0 0 0 1 1 1 1 1 1 1 1 1 1 1 1 1 0 0 0 1 0 1 1 0 0 0 1 1 0 1 0 1 1 1 0 0 0 1 1 1 1 0 0 0 1 1 1 0 1 0 1 1 0 0 0 1 1 0 1 0 0 0 1 1 1 1 1 1 1 1 1 1 1 1 1 0 0 0 0 0 0 1 1 0 0 0 0 0 0 
0 0 0 0 0 0 0 1 1 0 0 0 0 0 1 1 0 0 1 1 0 0 0 1 0 1 1 1 0 0 0 0 0 0 0 0 0 0 0 0 1 0 1 1 1 0 0 0 1 1 1 1 0 0 0 1 1 1 0 1 0 0 0 0 0 0 0 0 0 0 0 0 1 1 1 0 1 0 0 0 1 1 0 0 1 1 0 0 0 0 0 1 1 0 0 0 0 0 0 0 
0 0 0 0 0 0 0 0 0 0 0 0 1 1 0 0 1 1 0 0 0 0 0 0 0 1 0 1 0 0 0 0 0 0 1 1 1 0 0 0 1 0 0 1 0 1 1 1 0 1 1 0 1 1 1 0 1 0 0 1 0 0 0 1 1 1 0 0 0 0 0 0 1 0 1 0 0 0 0 0 0 0 1 1 0 0 1 1 0 0 0 0 0 0 0 0 0 0 0 0 
0 0 0 0 0 0 0 0 0 1 0 0 0 0 1 0 0 1 0 1 0 1 1 0 0 0 0 1 0 0 0 0 1 0 0 0 0 0 1 0 1 0 0 1 1 0 0 1 0 0 0 0 1 0 0 1 1 0 0 1 0 1 0 0 0 0 0 1 0 0 0 0 1 0 0 0 0 1 1 0 1 0 1 0 0 1 0 0 0 0 1 0 0 0 0 0 0 0 0 0 
0 0 0 0 0 0 0 0 0 0 0 1 1 0 0 0 0 1 1 0 0 1 0 1 1 0 0 1 1 1 0 0 0 0 0 0 0 1 0 1 0 1 0 1 1 1 0 1 1 1 1 1 1 0 1 1 1 0 1 0 1 0 1 0 0 0 0 0 0 0 1 1 1 0 0 1 1 0 1 0 0 1 1 0 0 0 0 1 1 0 0 0 0 0 0 0 0 0 0 0 
0 0 0 0 0 0 0 0 0 0 0 0 0 0 0 1 0 1 0 1 1 0 0 1 1 1 1 1 1 1 0 0 0 0 0 0 0 1 0 1 0 1 0 1 1 1 0 1 0 1 1 0 1 0 1 1 1 0 1 0 1 0 1 0 0 0 0 0 0 0 1 1 1 1 1 1 1 0 0 1 1 0 1 0 1 0 0 0 0 0 0 0 0 0 0 0 0 0 0 0 
0 0 0 0 0 0 0 0 0 0 0 0 0 0 0 0 0 0 0 0 0 0 1 0 0 1 0 1 1 1 1 0 0 0 0 0 1 0 1 0 1 1 1 1 0 1 0 1 0 1 1 0 1 0 1 0 1 1 1 1 0 1 0 1 0 0 0 0 0 1 1 1 1 0 1 0 0 1 0 0 0 0 0 0 0 0 0 0 0 0 0 0 0 0 0 0 0 0 0 0 
0 0 0 0 0 0 0 0 0 0 0 0 0 0 0 0 0 0 1 0 0 0 0 0 1 1 0 0 1 1 1 0 0 0 0 0 1 1 0 1 0 1 1 1 0 0 0 0 0 1 1 0 0 0 0 0 1 1 1 0 1 0 1 1 0 0 0 0 0 1 1 1 0 0 1 1 0 0 0 0 0 1 0 0 0 0 0 0 0 0 0 0 0 0 0 0 0 0 0 0 
0 0 0 0 0 0 0 0 0 0 0 0 0 0 0 0 0 0 0 1 0 0 0 1 1 0 0 0 0 1 1 0 1 0 1 1 0 1 1 0 0 1 1 0 0 0 0 0 0 0 0 0 0 0 0 0 0 1 1 0 0 1 1 0 1 1 0 1 0 1 1 0 0 0 0 1 1 0 0 0 1 0 0 0 0 0 0 0 0 0 0 0 0 0 0 0 0 0 0 0 
0 0 0 0 0 0 0 0 0 0 0 0 0 0 0 0 0 0 0 0 0 0 0 0 0 1 1 0 0 1 1 1 1 0 1 1 0 1 1 1 1 1 1 0 1 0 0 0 1 0 0 1 0 0 0 1 0 1 1 1 1 1 1 0 1 1 0 1 1 1 1 0 0 1 1 0 0 0 0 0 0 0 0 0 0 0 0 0 0 0 0 0 0 0 0 0 0 0 0 0 
0 0 0 0 0 0 0 0 0 0 0 0 0 0 0 0 0 0 0 0 0 0 0 0 0 0 1 1 1 1 0 1 0 1 1 1 0 1 1 1 0 1 1 0 0 0 1 1 1 0 0 1 1 1 0 0 0 1 1 0 1 1 1 0 1 1 1 0 1 0 1 1 1 1 0 0 0 0 0 0 0 0 0 0 0 0 0 0 0 0 0 0 0 0 0 0 0 0 0 0 
0 0 0 0 0 0 0 0 0 0 0 0 0 0 0 0 0 0 0 0 0 0 0 0 0 0 0 0 0 1 1 1 0 1 1 1 1 1 1 1 0 0 1 1 0 0 0 0 1 0 0 1 0 0 0 0 1 1 0 0 1 1 1 1 1 1 1 0 1 1 1 0 0 0 0 0 0 0 0 0 0 0 0 0 0 0 0 0 0 0 0 0 0 0 0 0 0 0 0 0 
0 0 0 0 0 0 0 0 0 0 0 0 0 0 0 0 0 0 0 0 0 0 0 0 0 0 0 0 0 0 0 0 0 0 1 1 0 0 0 0 0 1 1 1 0 0 1 0 0 0 0 0 0 1 0 0 1 1 1 0 0 0 0 0 1 1 0 0 0 0 0 0 0 0 0 0 0 0 0 0 0 0 0 0 0 0 0 0 0 0 0 0 0 0 0 0 0 0 0 0 
0 0 0 0 0 0 0 0 0 0 0 0 0 0 0 0 0 0 0 0 0 0 0 0 0 0 0 0 0 0 0 0 0 0 0 0 0 0 0 0 0 0 0 0 0 1 0 0 0 0 0 0 0 0 1 0 0 0 0 0 0 0 0 0 0 0 0 0 0 0 0 0 0 0 0 0 0 0 0 0 0 0 0 0 0 0 0 0 0 0 0 0 0 0 0 0 0 0 0 0 
0 0 0 0 0 0 0 0 0 0 0 0 0 0 0 0 0 0 0 0 0 0 0 0 0 0 0 0 0 0 0 0 0 0 0 0 0 0 0 0 0 0 0 0 0 0 0 0 0 0 0 0 0 0 0 0 0 0 0 0 0 0 0 0 0 0 0 0 0 0 0 0 0 0 0 0 0 0 0 0 0 0 0 0 0 0 0 0 0 0 0 0 0 0 0 0 0 0 0 0 
0 0 0 0 0 0 0 0 0 0 0 0 0 0 0 0 0 0 0 0 0 0 0 0 0 0 0 0 0 0 0 0 0 0 0 0 0 0 0 0 0 0 0 0 0 0 0 0 0 0 0 0 0 0 0 0 0 0 0 0 0 0 0 0 0 0 0 0 0 0 0 0 0 0 0 0 0 0 0 0 0 0 0 0 0 0 0 0 0 0 0 0 0 0 0 0 0 0 0 0 

0 0 0 0 0 0 0 0 0 0 0 0 0 0 0 0 0 0 0 0 0 0 0 0 0 0 0 0 0 0 0 0 0 0 0 0 0 0 0 0 0 0 0 0 0 0 0 0 0 0 0 0 0 0 0 0 0 0 0 0 0 0 0 0 0 0 0 0 0 0 0 0 0 0 0 0 0 0 0 0 0 0 0 0 0 0 0 0 0 0 0 0 0 0 0 0 0 0 0 0 
0 0 0 0 0 0 0 0 0 0 0 0 0 0 0 0 0 0 0 0 0 0 0 0 0 0 0 0 0 0 0 0 0 0 0 0 0 0 0 0 0 0 0 0 1 0 0 0 0 0 0 0 0 0 0 1 0 0 0 0 0 0 0 0 0 0 0 0 0 0 0 0 0 0 0 0 0 0 0 0 0 0 0 0 0 0 0 0 0 0 0 0 0 0 0 0 0 0 0 0 
0 0 0 0 0 0 0 0 0 0 0 0 0 0 0 0 0 0 0 0 0 0 0 0 0 0 0 0 0 0 0 0 0 0 0 0 0 0 0 0 0 0 0 0 0 1 0 0 0 0 0 0 0 0 1 0 0 0 0 0 0 0 0 0 0 0 0 0 0 0 0 0 0 0 0 0 0 0 0 0 0 0 0 0 0 0 0 0 0 0 0 0 0 0 0 0 0 0 0 0 
0 0 0 0 0 0 0 0 0 0 0 0 0 0 0 0 0 0 0 0 0 0 0 0 0 0 0 0 0 0 0 0 1 0 0 0 0 1 1 0 0 0 1 0 1 0 1 1 0 0 0 0 1 1 0 1 0 1 0 0 0 1 1 0 0 0 0 1 0 0 0 0 0 0 0 0 0 0 0 0 0 0 0 0 0 0 0 0 0 0 0 0 0 0 0 0 0 0 0 0 
0 0 0 0 0 0 0 0 0 0 0 0 0 0 0 0 0 0 0 0 0 0 0 0 0 0 0 0 0 0 0 1 1 0 1 0 0 1 0 0 0 0 0 1 0 0 1 0 1 0 0 1 0 1 0 0 1 0 0 0 0 0 1 0 0 1 0 1 1 0 0 0 0 0 0 0 0 0 0 0 0 0 0 0 0 0 0 0 0 0 0 0 0 0 0 0 0 0 0 0 
0 0 0 0 0 0 0 0 0 0 0 0 0 0 0 0 0 0 0 0 0 0 0 0 0 0 1 1 1 1 0 0 0 1 0 1 0 0 0 0 1 0 1 1 1 0 1 1 1 0 0 1 1 1 0 1 1 1 0 1 0 0 0 0 1 0 1 0 0 0 1 1 1 1 0 0 0 0 0 0 0 0 0 0 0 0 0 0 0 0 0 0 0 0 0 0 0 0 0 0 
0 0 0 0 0 0 0 0 0 0 0 0 0 0 0 0 0 0 0 0 0 0 0 0 0 1 1 0 0 1 1 0 1 0 1 1 1 1 0 1 1 1 1 0 1 1 1 0 1 0 0 1 0 1 1 1 0 1 1 1 1 0 1 1 1 1 0 1 0 1 1 0 0 1 1 0 0 0 0 0 0 0 0 0 0 0 0 0 0 0 0 0 0 0 0 0 0 0 0 0 
0 0 0 0 0 0 0 0 0 0 0 0 0 0 0 0 0 0 0 1 1 1 0 0 1 0 0 0 0 0 1 0 1 0 1 1 0 1 1 0 0 1 1 0 0 0 0 0 1 0 0 1 0 0 0 0 0 1 1 0 0 1 1 0 1 1 0 1 0 1 0 0 0 0 0 1 0 0 1 1 1 0 0 0 0 0 0 0 0 0 0 0 0 0 0 0 0 0 0 0 
0 0 0 0 0 0 0 0 0 0 0 0 0 0 0 0 0 0 1 0 0 0 0 0 0 1 0 0 0 1 1 0 1 0 1 1 0 1 1 1 0 1 0 1 0 1 0 0 0 1 1 0 0 0 1 0 1 0 1 0 1 1 1 0 1 1 0 1 0 1 1 0 0 0 1 0 0 0 0 0 0 1 0 0 0 0 0 0 0 0 0 0 0 0 0 0 0 0 0 0 
0 0 0 0 0 0 0 0 0 0 0 0 0 0 0 0 0 0 0 0 0 0 0 0 0 1 0 0 0 1 1 1 1 1 1 1 1 0 1 1 1 1 0 0 0 1 0 1 0 1 1 0 1 0 1 0 0 0 1 1 1 1 0 1 1 1 1 1 1 1 1 0 0 0 1 0 0 0 0 0 0 0 0 0 0 0 0 0 0 0 0 0 0 0 0 0 0 0 0 0 
0 0 0 0 0 0 0 0 0 0 0 0 0 1 1 1 0 0 0 0 0 0 0 1 1 1 1 0 1 1 1 0 0 1 0 1 1 1 0 1 1 0 0 0 0 1 0 0 0 1 1 0 0 0 1 0 0 0 0 1 1 0 1 1 1 0 1 0 0 1 1 1 0 1 1 1 1 0 0 0 0 0 0 0 1 1 1 0 0 0 0 0 0 0 0 0 0 0 0 0 
0 0 0 0 0 0 0 0 0 0 0 1 1 1 0 0 0 1 1 1 0 0 0 1 0 0 0 0 1 0 1 1 1 1 1 1 1 1 1 1 1 0 0 1 1 0 0 1 1 1 1 1 1 0 0 1 1 0 0 1 1 1 1 1 1 1 1 1 1 1 0 1 0 0 0 0 1 0 0 0 1 1 1 0 0 0 1 1 1 0 0 0 0 0 0 0 0 0 0 0 
0 0 0 0 0 0 0 0 0 0 1 0 0 0 0 0 0 0 0 0 0 0 1 0 0 0 0 1 1 1 1 1 1 0 0 0 1 1 1 0 1 0 0 1 1 0 0 0 0 0 0 0 0 0 0 1 1 0 0 1 0 1 1 1 0 0 0 1 1 1 1 1 1 0 0 0 0 1 0 0 0 0 0 0 0 0 0 0 0 1 0 0 0 0 0 0 0 0 0 0
[truncated: 2,861,510 more chars]
