# Supplementary material for: A computational model of spatio-temporal cardiac intracellular calcium handling with realistic structure and spatial flux distribution from sarcoplasmic reticulum and t-tubule reconstructions
Source: PLoS Comput Biol. 2017 Aug 31;13(8):e1005714. doi: 10.1371/journal.pcbi.1005714 (PMC5597258; doi:10.1371/journal.pcbi.1005714)
Supplement: S1 Code — Code provided in C/C++ and includes the structural datasets used in this study. Documentation is provided on use of and updating the code. Updates may also be available on Michael Colman’s website, http://www.physicsoftheheart.com and github repository: https://github.com/michaelcolman/CODE---PLOS-Comp-Biol-2017-Model-SR. (ZIP) [file pcbi.1005714.s001.zip › PLOS_SR_Clean/Framework_geometry_and_state_files/Intracellular_structure_geometries/Neighbours_SR_cross_section.geom]

641 5841 742 740 641 641 641 
643 743 742 643 643 643 643 
656 756 757 656 656 656 656 
658 5858 759 757 658 658 658 
735 736 834 5936 5934 735 735 
736 5936 735 736 736 736 736 
739 740 5939 739 739 739 739 
740 5940 739 740 740 740 740 
742 743 842 742 742 742 742 
743 742 643 743 743 743 743 
756 757 656 756 756 756 756 
757 857 756 757 757 757 757 
759 760 5959 759 759 759 759 
760 5960 759 760 760 760 760 
763 764 5963 763 763 763 763 
764 763 865 5965 5963 764 764 
828 829 6028 828 828 828 828 
829 830 929 828 829 829 829 
830 930 829 830 830 830 830 
833 834 934 6034 5933 833 833 
834 934 6034 833 834 834 834 
841 842 941 841 841 841 841 
842 841 742 842 842 842 842 
847 6047 946 6048 847 847 847 
849 850 949 6049 849 849 849 
850 950 6050 849 850 850 850 
852 6052 953 6051 852 852 852 
857 858 757 857 857 857 857 
858 958 857 858 858 858 858 
865 866 965 6065 865 865 865 
866 865 965 6065 5966 866 866 
869 870 969 869 869 869 869 
870 871 970 869 870 870 870 
871 6071 870 871 871 871 871 
922 1022 1023 6222 922 922 922 
924 925 1023 6125 924 924 924 
925 926 6125 924 925 925 925 
926 927 1026 6126 925 926 926 
927 1027 926 927 927 927 927 
929 930 1029 829 929 929 929 
930 931 1030 929 830 930 930 
931 1031 930 931 931 931 931 
934 1034 6134 834 934 934 934 
938 939 1038 938 938 938 938 
939 1039 938 939 939 939 939 
941 6141 841 941 941 941 941 
943 944 6143 943 943 943 943 
944 945 943 944 944 944 944 
945 946 1045 6145 944 945 945 
946 1046 6146 945 946 946 946 
949 950 1049 6149 849 949 949 
950 1050 6150 949 850 950 950 
953 954 1053 6153 953 953 953 
954 955 1054 6154 953 954 954 
955 956 954 955 955 955 955 
956 6156 955 956 956 956 956 
958 6158 858 958 958 958 958 
960 961 1060 960 960 960 960 
961 1061 960 961 961 961 961 
965 1065 6165 865 965 965 965 
968 969 1068 968 968 968 968 
969 970 1069 968 869 969 969 
970 1070 969 870 970 970 970 
972 973 1072 972 972 972 972 
973 974 1073 6173 972 973 973 
974 975 6174 973 974 974 974 
975 974 1076 6174 975 975 975 
977 1077 1076 6277 977 977 977 
1020 6220 1119 1020 1020 1020 1020 
1022 1023 1122 6222 922 1022 1022 
1023 1123 1022 1023 1023 1023 1023 
1026 1027 1126 6226 926 1026 1026 
1027 1026 927 1027 1027 1027 1027 
1029 1030 1129 929 1029 1029 1029 
1030 1031 1130 1029 930 1030 1030 
1031 1032 1131 1030 931 1031 1031 
1032 1033 1132 1031 1032 1032 1032 
1033 1034 6233 1032 1033 1033 1033 
1034 1134 6234 1033 934 1034 1034 
1037 1038 1137 1037 1037 1037 1037 
1038 1039 1138 6238 1037 938 1038 
1039 1040 1139 1038 939 1039 1039 
1040 1140 6240 1039 1040 1040 1040 
1042 6242 1141 941 943 1042 1042 
1045 1046 1145 945 1045 1045 1045 
1046 1146 1045 946 1046 1046 1046 
1049 1050 1149 949 1049 1049 1049 
1050 1150 1049 950 1050 1050 1050 
1053 1054 1153 953 1053 1053 1053 
1054 1154 1053 954 1054 1054 1054 
1057 6257 1158 956 958 1057 1057 
1059 1060 1159 6259 1059 1059 1059 
1060 1061 1160 1059 960 1060 1060 
1061 1062 1161 6261 1060 961 1061 
1062 1162 1061 1062 1062 1062 1062 
1065 1066 1165 6265 965 1065 1065 
1066 1067 6266 1065 1066 1066 1066 
1067 1068 1167 1066 1067 1067 1067 
1068 1069 1168 1067 968 1068 1068 
1069 1070 1169 1068 969 1069 1069 
1070 1170 1069 970 1070 1070 1070 
1072 1073 972 1072 1072 1072 1072 
1073 1173 6273 1072 973 1073 1073 
1076 1077 1176 1076 1076 1076 1076 
1077 1177 6277 1076 977 1077 1077 
1079 6279 1180 1079 1079 1079 1079 
1116 1117 1216 6316 1116 1116 1116 
1117 1116 1216 6316 1117 1117 1117 
1119 1219 6319 1119 1119 1119 1119 
1122 1123 1222 6322 1022 1122 1122 
1123 6323 1122 1023 1123 1123 1123 
1126 1226 6326 1026 1126 1126 1126 
1128 1129 6328 1128 1128 1128 1128 
1129 1130 1229 6329 1128 1029 1129 
1130 1131 1129 1030 1130 1130 1130 
1131 1132 1231 1130 1031 1131 1131 
1132 1232 1131 1032 1132 1132 1132 
1134 1135 1034 1134 1134 1134 1134 
1135 1235 6335 1134 1135 1135 1135 
1137 1138 6337 1037 1137 1137 1137 
1138 1139 1238 1137 1038 1138 1138 
1139 1140 6339 1138 1039 1139 1139 
1140 1141 1139 1040 1140 1140 1140 
1141 1241 1140 1141 1141 1141 1141 
1145 1146 1045 1145 1145 1145 1145 
1146 1246 1145 1046 1146 1146 1146 
1149 1150 1249 6349 1049 1149 1149 
1150 1250 6350 1149 1050 1150 1150 
1153 1154 1253 1053 1153 1153 1153 
1154 1153 1054 1154 1154 1154 1154 
1158 1159 1258 1158 1158 1158 1158 
1159 1160 1158 1059 1159 1159 1159 
1160 1161 6360 1159 1060 1160 1160 
1161 1162 1261 1160 1061 1161 1161 
1162 6362 1161 1062 1162 1162 1162 
1164 1165 1264 6364 1164 1164 1164 
1165 1164 1065 1165 1165 1165 1165 
1167 1168 1267 1067 1167 1167 1167 
1168 1169 1268 1167 1068 1168 1168 
1169 1170 1168 1069 1169 1169 1169 
1170 1171 1270 6370 1169 1070 1170 
1171 6371 1170 1171 1171 1171 1171 
1173 1273 6373 1073 1173 1173 1173 
1176 1177 6376 1076 1176 1176 1176 
1177 1277 6377 1176 1077 1177 1177 
1180 1280 6380 1180 1180 1180 1180 
1182 1183 1283 6383 1182 1182 1182 
1183 1283 6383 1182 1183 1183 1183 
1215 1216 1315 6415 1215 1215 1215 
1216 1316 1215 1116 1216 1216 1216 
1219 6419 1119 1219 1219 1219 1219 
1221 1222 1321 6421 1221 1221 1221 
1222 1322 6422 1221 1122 1222 1222 
1224 1225 6424 1224 1224 1224 1224 
1225 1226 6425 1224 1225 1225 1225 
1226 1326 6426 1225 1126 1226 1226 
1229 1329 1129 1229 1229 1229 1229 
1231 1232 1331 6431 1131 1231 1231 
1232 1233 1332 1231 1132 1232 1232 
1233 1333 6433 1232 1233 1233 1233 
1235 1236 6435 1135 1235 1235 1235 
1236 1336 1235 1236 1236 1236 1236 
1238 6438 1138 1238 1238 1238 1238 
1241 1242 1341 1141 1241 1241 1241 
1242 1241 1341 1141 6443 1242 1242 
1244 1344 6444 1244 1244 1244 1244 
1246 1247 1346 6446 1146 1246 1246 
1247 1248 6447 1246 1247 1247 1247 
1248 1249 6448 1247 1248 1248 1248 
1249 1250 6449 1248 1149 1249 1249 
1250 1251 6450 1249 1150 1250 1250 
1251 1252 6451 1250 1251 1251 1251 
1252 1253 6452 1251 1252 1252 1252 
1253 1353 6453 1252 1153 1253 1253 
1255 1355 6455 1255 1255 1255 1255 
1257 1258 1358 1158 6456 1257 1257 
1258 1358 1257 1158 1258 1258 1258 
1261 6461 1161 1261 1261 1261 1261 
1263 1264 1363 1263 1263 1263 1263 
1264 6464 1263 1164 1264 1264 1264 
1266 1267 1366 6466 1266 1266 1266 
1267 1268 1367 1266 1167 1267 1267 
1268 1368 6468 1267 1168 1268 1268 
1270 1370 1170 1270 1270 1270 1270 
1273 1274 1373 6473 1173 1273 1273 
1274 1275 6474 1273 1274 1274 1274 
1275 6475 1274 1275 1275 1275 1275 
1277 1278 1377 6477 1177 1277 1277 
1278 1378 6478 1277 1278 1278 1278 
1280 6480 1180 1280 1280 1280 1280 
1283 1284 1383 1183 1283 1283 1283 
1284 1384 6484 1283 1284 1284 1284 
1315 1316 1415 6515 1215 1315 1315 
1316 6516 1315 1216 1316 1316 1316 
1321 1322 1421 6521 1221 1321 1321 
1322 1323 6522 1321 1222 1322 1322 
1323 6523 1322 1323 1323 1323 1323 
1326 1327 1426 6526 1226 1326 1326 
1327 1427 6527 1326 1327 1327 1327 
1329 1330 1429 1229 1329 1329 1329 
1330 1331 6530 1329 1330 1330 1330 
1331 1332 1431 6531 1330 1231 1331 
1332 1333 1432 6532 1331 1232 1332 
1333 1433 1332 1233 1333 1333 1333 
1336 1337 1436 6536 1236 1336 1336 
1337 1437 1336 1337 1337 1337 1337 
1339 1340 6539 1339 1339 1339 1339 
1340 1341 1440 1339 1340 1340 1340 
1341 1441 1340 1241 1341 1341 1341 
1344 1345 1444 6544 1244 1344 1344 
1345 1346 6545 1344 1345 1345 1345 
1346 1345 1246 1346 1346 1346 1346 
1353 1354 1253 1353 1353 1353 1353 
1354 1355 6554 1353 1354 1354 1354 
1355 1455 6555 1354 1255 1355 1355 
1358 1359 1458 1258 1358 1358 1358 
1359 1360 1459 1358 1359 1359 1359 
1360 6560 1359 1360 1360 1360 1360 
1362 1363 1462 1362 1362 1362 1362 
1363 1463 6563 1362 1263 1363 1363 
1366 1367 1466 1266 1366 1366 1366 
1367 1368 1467 6567 1366 1267 1367 
1368 1369 1468 6568 1367 1268 1368 
1369 1370 6569 1368 1369 1369 1369 
1370 1470 1369 1270 1370 1370 1370 
1372 1373 1472 6572 1372 1372 1372 
1373 1473 6573 1372 1273 1373 1373 
1376 1377 6576 1376 1376 1376 1376 
1377 1378 6577 1376 1277 1377 1377 
1378 1478 6578 1377 1278 1378 1378 
1383 1384 6583 1283 1383 1383 1383 
1384 1484 6584 1383 1284 1384 1384 
1412 1413 6612 1412 1412 1412 1412 
1413 6613 1412 1413 1413 1413 1413 
1415 1515 6615 1315 1415 1415 1415 
1421 1521 6621 1321 1421 1421 1421 
1426 1427 6626 1326 1426 1426 1426 
1427 6627 1426 1327 1427 1427 1427 
1429 1529 6629 1329 1429 1429 1429 
1431 1432 1531 6631 1331 1431 1431 
1432 1433 6632 1431 1332 1432 1432 
1433 1434 1533 6633 1432 1333 1433 
1434 1435 6634 1433 1434 1434 1434 
1435 1436 6635 1434 1435 1435 1435 
1436 1437 6636 1435 1336 1436 1436 
1437 1438 6637 1436 1337 1437 1437 
1438 1437 1337 1339 6637 1438 1438 
1440 1441 1540 6640 1340 1440 1440 
1441 1541 6641 1440 1341 1441 1441 
1444 1544 6644 1344 1444 1444 1444 
1455 1555 6655 1355 1455 1455 1455 
1458 1459 1558 6658 1358 1458 1458 
1459 1559 6659 1458 1359 1459 1459 
1461 1462 1360 1362 6662 1461 1461 
1462 1463 6662 1461 1362 1462 1462 
1463 1464 6663 1462 1363 1463 1463 
1464 1465 6664 1463 1464 1464 1464 
1465 1466 6665 1464 1465 1465 1465 
1466 1467 1566 6666 1465 1366 1466 
1467 1468 6667 1466 1367 1467 1467 
1468 1568 6668 1467 1368 1468 1468 
1470 1570 6670 1370 1470 1470 1470 
1472 1473 6672 1372 1472 1472 1472 
1473 6673 1472 1373 1473 1473 1473 
1478 1578 6678 1378 1478 1478 1478 
1484 1584 6684 1384 1484 1484 1484 
1486 1487 6686 1486 1486 1486 1486 
1487 6687 1486 1487 1487 1487 1487 
1510 1609 1510 1510 1510 1510 1510 
1514 1515 1614 6714 1514 1514 1514 
1515 1615 6715 1514 1415 1515 1515 
1521 6721 1421 1521 1521 1521 1521 
1523 1623 6723 1523 1523 1523 1523 
1529 6729 1429 1529 1529 1529 1529 
1531 1631 6731 1431 1531 1531 1531 
1533 1633 6733 1433 1533 1533 1533 
1540 1541 1640 6740 1440 1540 1540 
1541 6741 1540 1441 1541 1541 1541 
1544 1545 6744 1444 1544 1544 1544 
1545 1546 6745 1544 1545 1545 1545 
1546 1547 6746 1545 1546 1546 1546 
1547 1548 6747 1546 1547 1547 1547 
1548 1648 6748 1547 1548 1548 1548 
1551 1552 1651 6751 1551 1551 1551 
1552 1553 6752 1551 1552 1552 1552 
1553 1554 6753 1552 1553 1553 1553 
1554 1555 6754 1553 1554 1554 1554 
1555 6755 1554 1455 1555 1555 1555 
1558 1559 6758 1458 1558 1558 1558 
1559 1659 6759 1558 1459 1559 1559 
1566 1666 6766 1466 1566 1566 1566 
1568 1668 6768 1468 1568 1568 1568 
1570 6770 1470 1570 1570 1570 1570 
1576 1676 6776 1576 1576 1576 1576 
1578 6778 1478 1578 1578 1578 1578 
1584 1585 1684 6784 1484 1584 1584 
1585 1685 6785 1584 1585 1585 1585 
1589 1690 1589 1589 1589 1589 1589 
1609 6809 1708 1510 1609 1609 1609 
1612 1712 6812 1612 1612 1612 1612 
1614 1615 6814 1514 1614 1614 1614 
1615 1616 6815 1614 1515 1615 1615 
1616 1617 1716 6816 1615 1616 1616 
1617 1717 6817 1616 1617 1617 1617 
1620 1720 6820 1620 1620 1620 1620 
1622 1623 6822 1622 1622 1622 1622 
1623 1624 1723 1622 1523 1623 1623 
1624 1724 6824 1623 1624 1624 1624 
1627 1628 6827 1627 1627 1627 1627 
1628 1728 6828 1627 1628 1628 1628 
1630 1631 6830 1630 1630 1630 1630 
1631 6831 1630 1531 1631 1631 1631 
1633 6833 1533 1633 1633 1633 1633 
1635 1636 1735 6835 1635 1635 1635 
1636 1736 6836 1635 1636 1636 1636 
1638 1639 1738 6838 1638 1638 1638 
1639 1640 1739 6839 1638 1639 1639 
1640 6840 1639 1540 1640 1640 1640 
1643 6843 1742 1544 6844 1643 1643 
1648 1748 6848 1548 1648 1648 1648 
1651 1751 6851 1551 1651 1651 1651 
1656 6856 1757 1555 6855 1656 1656 
1659 1660 6859 1559 1659 1659 1659 
1660 1661 1760 6860 1659 1660 1660 
1661 1761 6861 1660 1661 1661 1661 
1663 1664 1763 6863 1663 1663 1663 
1664 1764 6864 1663 1664 1664 1664 
1666 6866 1566 1666 1666 1666 1666 
1668 1669 6868 1568 1668 1668 1668 
1669 6869 1668 1669 1669 1669 1669 
1671 1672 1771 6871 1671 1671 1671 
1672 6872 1671 1672 1672 1672 1672 
1675 1676 1775 6875 1675 1675 1675 
1676 1677 1776 1675 1576 1676 1676 
1677 6877 1676 1677 1677 1677 1677 
1679 1779 6879 1679 1679 1679 1679 
1682 1683 1782 6882 1682 1682 1682 
1683 1684 1783 6883 1682 1683 1683 
1684 1685 6884 1683 1584 1684 1684 
1685 6885 1684 1585 1685 1685 1685 
1687 1787 6887 1687 1687 1687 1687 
1690 6890 1791 1589 1690 1690 1690 
1708 1808 6908 1708 1708 1708 1708 
1712 6912 1612 1712 1712 1712 1712 
1716 1717 1816 6916 1616 1716 1716 
1717 6917 1716 1617 1717 1717 1717 
1719 1720 1819 6919 1719 1719 1719 
1720 1820 6920 1719 1620 1720 1720 
1723 1724 1823 6923 1623 1723 1723 
1724 1725 1824 1723 1624 1724 1724 
1725 1825 6925 1724 1725 1725 1725 
1728 1828 6928 1628 1728 1728 1728 
1732 1832 6932 1732 1732 1732 1732 
1734 1735 1834 6934 1734 1734 1734 
1735 1736 6935 1734 1635 1735 1735 
1736 1737 6936 1735 1636 1736 1736 
1737 1738 1837 6937 1736 1737 1737 
1738 1739 1838 6938 1737 1638 1738 
1739 1839 1738 1639 1739 1739 1739 
1742 1842 6942 1742 1742 1742 1742 
1748 1848 6948 1648 1748 1748 1748 
1751 1851 6951 1651 1751 1751 1751 
1757 1857 6957 1757 1757 1757 1757 
1760 1761 1860 1660 1760 1760 1760 
1761 1762 1861 6961 1760 1661 1761 
1762 1763 1862 6962 1761 1762 1762 
1763 1764 6963 1762 1663 1763 1763 
1764 1765 6964 1763 1664 1764 1764 
1765 1865 6965 1764 1765 1765 1765 
1767 1867 6967 1767 1767 1767 1767 
1771 1871 6971 1671 1771 1771 1771 
1774 1775 1874 6974 1774 1774 1774 
1775 1776 1875 1774 1675 1775 1775 
1776 1876 6976 1775 1676 1776 1776 
1779 1780 1879 6979 1679 1779 1779 
1780 1880 6980 1779 1780 1780 1780 
1782 1783 6982 1682 1782 1782 1782 
1783 1883 6983 1782 1683 1783 1783 
1787 6987 1687 1787 1787 1787 1787 
1791 1891 6991 1791 1791 1791 1791 
1808 1908 7008 1708 1808 1808 1808 
1814 7014 7015 7013 7114 1814 1814 
1816 7016 1716 1816 1816 1816 1816 
1819 1820 1919 7019 1719 1819 1819 
1820 7020 1819 1720 1820 1820 1820 
1823 1824 1723 1823 1823 1823 1823 
1824 1825 7024 1823 1724 1824 1824 
1825 7025 1824 1725 1825 1825 1825 
1827 1828 7027 1827 1827 1827 1827 
1828 1928 7028 1827 1728 1828 1828 
1832 1932 7032 1732 1832 1832 1832 
1834 7034 1734 1834 1834 1834 1834 
1837 1838 7037 1737 1837 1837 1837 
1838 1839 1837 1738 1838 1838 1838 
1839 1840 1939 1838 1739 1839 1839 
1840 1940 7040 1839 1840 1840 1840 
1842 1942 7042 1742 1842 1842 1842 
1845 7045 1944 1845 1845 1845 1845 
1848 1849 1948 7048 1748 1848 1848 
1849 1850 1949 7049 1848 1849 1849 
1850 1851 1950 7050 1849 1850 1850 
1851 1951 7051 1850 1751 1851 1851 
1854 7054 1955 1854 1854 1854 1854 
1857 1957 7057 1757 1857 1857 1857 
1859 1860 1959 7059 1859 1859 1859 
1860 1861 1960 1859 1760 1860 1860 
1861 1862 1860 1761 1861 1861 1861 
1862 7062 1861 1762 1862 1862 1862 
1865 7065 1765 1865 1865 1865 1865 
1867 1967 7067 1767 1867 1867 1867 
1871 1872 1971 7071 1771 1871 1871 
1872 7072 1871 1872 1872 1872 1872 
1874 1875 7074 1774 1874 1874 1874 
1875 1876 7075 1874 1775 1875 1875 
1876 1875 1776 1876 1876 1876 1876 
1879 1880 7079 1779 1879 1879 1879 
1880 1980 7080 1879 1780 1880 1880 
1883 7083 1783 1883 1883 1883 1883 
1885 7085 7086 7084 7185 1885 1885 
1891 1991 7091 1791 1891 1891 1891 
1906 2006 7107 7206 1906 1906 1906 
1908 2008 7108 1808 1908 1908 1908 
1910 7110 7111 7109 7210 7010 1910 
1919 7119 1819 1919 1919 1919 1919 
1921 7121 2022 1820 7021 1921 1921 
1928 2028 7128 1828 1928 1928 1928 
1932 7132 1832 1932 1932 1932 1932 
1936 7136 1837 7137 7236 1936 1936 
1939 1940 2039 7139 1839 1939 1939 
1940 2040 7140 1939 1840 1940 1940 
1942 1943 2042 7142 1842 1942 1942 
1943 1944 2043 7143 1942 1943 1943 
1944 7144 1943 1944 1944 1944 1944 
1948 1949 2048 7148 1848 1948 1948 
1949 1950 2049 1948 1849 1949 1949 
1950 1951 2050 1949 1850 1950 1950 
1951 2051 7151 1950 1851 1951 1951 
1955 1956 7155 1955 1955 1955 1955 
1956 1957 2056 7156 1955 1956 1956 
1957 2057 7157 1956 1857 1957 1957 
1959 1960 2059 7159 1859 1959 1959 
1960 2060 7160 1959 1860 1960 1960 
1963 7163 1862 7162 7263 1963 1963 
1967 7167 1867 1967 1967 1967 1967 
1971 2071 7171 1871 1971 1971 1971 
1978 7178 2077 1879 7078 1978 1978 
1980 7180 1880 1980 1980 1980 1980 
1989 7189 7190 7188 7289 7089 1989 
1991 2091 7191 1891 1991 1991 1991 
1993 2093 7192 7293 1993 1993 1993 
2006 7206 1906 2006 2006 2006 2006 
2008 2108 7208 1908 2008 2008 2008 
2012 7212 2111 7213 7211 7312 7112 
2022 2122 7222 2022 2022 2022 2022 
2026 7226 2125 7225 7126 2026 2026 
2028 2128 7228 1928 2028 2028 2028 
2031 2131 7231 2031 2031 2031 2031 
2039 2040 1939 2039 2039 2039 2039 
2040 2041 2140 7240 2039 1940 2040 
2041 2042 2141 2040 2041 2041 2041 
2042 2043 2142 2041 1942 2042 2042 
2043 2143 7243 2042 1943 2043 2043 
2048 2049 2148 7248 1948 2048 2048 
2049 2050 2048 1949 2049 2049 2049 
2050 2051 2049 1950 2050 2050 2050 
2051 2151 7251 2050 1951 2051 2051 
2056 2057 2156 7256 1956 2056 2056 
2057 2058 2157 2056 1957 2057 2057 
2058 2059 2158 2057 2058 2058 2058 
2059 2060 2159 7259 2058 1959 2059 
2060 2059 1960 2060 2060 2060 2060 
2068 2168 7268 2068 2068 2068 2068 
2071 2171 7271 1971 2071 2071 2071 
2073 7273 2174 7274 7173 2073 2073 
2077 2177 7277 2077 2077 2077 2077 
2087 7287 2188 7288 7286 7387 7187 
2091 2191 7291 1991 2091 2091 2091 
2093 7293 1993 2093 2093 2093 2093 
2108 2008 2209 7307 7408 7208 2108 
2111 7311 2212 2210 2012 7312 7411 
2119 2219 7319 2119 2119 2119 2119 
2122 2123 2222 7322 2022 2122 2122 
2123 7323 2122 2123 2123 2123 2123 
2125 2225 7325 2125 2125 2125 2125 
2128 2228 7328 2028 2128 2128 2128 
2131 2132 7331 2031 2131 2131 2131 
2132 2232 7332 2131 2132 2132 2132 
2135 2136 7335 2135 2135 2135 2135 
2136 2236 7336 2135 2136 2136 2136 
2140 2141 2240 7340 2040 2140 2140 
2141 2142 2241 7341 2140 2041 2141 
2142 2143 2242 2141 2042 2142 2142 
2143 2144 2243 7343 2142 2043 2143 
2144 2145 2244 7344 2143 2144 2144 
2145 7345 2144 2145 2145 2145 2145 
2148 2248 2048 2148 2148 2148 2148 
2151 2251 2051 2151 2151 2151 2151 
2154 2155 7354 2154 2154 2154 2154 
2155 2156 2255 7355 2154 2155 2155 
2156 2157 2256 7356 2155 2056 2156 
2157 2158 2257 2156 2057 2157 2157 
2158 2159 2258 7358 2157 2058 2158 
2159 2259 7359 2158 2059 2159 2159 
2163 2164 2263 7363 2163 2163 2163 
2164 7364 2163 2164 2164 2164 2164 
2167 2168 2267 7367 2167 2167 2167 
2168 7368 2167 2068 2168 2168 2168 
2171 2271 7371 2071 2171 2171 2171 
2174 2274 7374 2174 2174 2174 2174 
2176 2177 7376 2176 2176 2176 2176 
2177 2277 7377 2176 2077 2177 2177 
2180 2280 7380 2180 2180 2180 2180 
2188 7388 2289 2287 2087 7387 7488 
2191 2091 2290 7392 7491 7291 2191 
2204 2304 2303 7504 2204 2204 2204 
2209 2210 7409 2209 2209 2209 2209 
2210 7410 2209 2210 2210 2210 2210 
2212 2111 7411 7512 7312 2212 2212 
2216 2316 7416 2216 2216 2216 2216 
2219 2319 7419 2119 2219 2219 2219 
2222 2322 7422 2122 2222 2222 2222 
2224 2225 2123 2125 2224 2224 2224 
2225 2224 2125 2225 2225 2225 2225 
2227 2228 2327 2227 2227 2227 2227 
2228 7428 2227 2128 2228 2228 2228 
2232 2332 7432 2132 2232 2232 2232 
2234 7434 2135 7435 7534 7334 2234 
2236 2336 7436 2136 2236 2236 2236 
2240 2241 7440 2140 2240 2240 2240 
2241 2242 2341 7441 2240 2141 2241 
2242 2243 2342 2241 2142 2242 2242 
2243 2244 2343 7443 2242 2143 2243 
2244 2344 7444 2243 2144 2244 2244 
2248 2249 2148 2248 2248 2248 2248 
2249 2250 2349 7449 2248 2249 2249 
2250 2251 2350 7450 2249 2250 2250 
2251 2250 2151 2251 2251 2251 2251 
2255 2256 2355 7455 2155 2255 2255 
2256 2257 2356 7456 2255 2156 2256 
2257 2258 2357 2256 2157 2257 2257 
2258 2259 2358 7458 2257 2158 2258 
2259 7459 2258 2159 2259 2259 2259 
2263 2363 7463 2163 2263 2263 2263 
2265 7465 2164 7464 7565 7365 2265 
2267 2367 7467 2167 2267 2267 2267 
2271 2272 7471 2171 2271 2271 2271 
2272 2372 2271 2272 2272 2272 2272 
2274 2275 2174 2274 2274 2274 2274 
2275 2274 2174 2176 2275 2275 2275 
2277 2377 7477 2177 2277 2277 2277 
2280 2380 7480 2180 2280 2280 2280 
2283 2383 7483 2283 2283 2283 2283 
2287 2188 7488 7587 7387 2287 2287 
2289 2290 7489 2289 2289 2289 2289 
2290 7490 2289 2290 2290 2290 2290 
2295 2395 2396 7595 2295 2295 2295 
2303 2304 7503 2303 2303 2303 2303 
2304 2404 7504 2303 2204 2304 2304 
2314 7514 7515 7513 7614 2314 2314 
2316 2416 7516 2216 2316 2316 2316 
2318 2319 7518 2318 2318 2318 2318 
2319 2419 7519 2318 2219 2319 2319 
2322 2422 7522 2222 2322 2322 2322 
2326 2327 2426 2326 2326 2326 2326 
2327 2427 7527 2326 2227 2327 2327 
2331 2332 7531 2331 2331 2331 2331 
2332 7532 2331 2232 2332 2332 2332 
2336 2436 7536 2236 2336 2336 2336 
2338 2339 7538 2338 2338 2338 2338 
2339 2439 2338 2339 2339 2339 2339 
2341 2342 2441 7541 2241 2341 2341 
2342 2343 2442 7542 2341 2242 2342 
2343 2344 2443 2342 2243 2343 2343 
2344 2343 2244 2344 2344 2344 2344 
2346 7546 2445 2346 2346 2346 2346 
2349 2350 2449 2249 2349 2349 2349 
2350 2450 2349 2250 2350 2350 2350 
2353 7553 2454 2353 2353 2353 2353 
2355 2356 2255 2355 2355 2355 2355 
2356 2357 2456 2355 2256 2356 2356 
2357 2358 2457 7557 2356 2257 2357 
2358 2458 7558 2357 2258 2358 2358 
2360 2361 2460 2360 2360 2360 2360 
2361 7561 2360 2361 2361 2361 2361 
2363 2463 7563 2263 2363 2363 2363 
2367 2368 7567 2267 2367 2367 2367 
2368 7568 2367 2368 2368 2368 2368 
2372 2373 2472 7572 2272 2372 2372 
2373 2473 2372 2373 2373 2373 2373 
2377 2477 7577 2277 2377 2377 2377 
2380 2381 2480 7580 2280 2380 2380 
2381 7581 2380 2381 2381 2381 2381 
2383 2483 7583 2283 2383 2383 2383 
2385 7585 7586 7584 7685 2385 2385 
2395 2396 2495 7595 2295 2395 2395 
2396 7596 2395 2396 2396 2396 2396 
2404 7604 2304 2404 2404 2404 2404 
2406 2506 7607 7706 7506 2406 2406 
2412 7612 7613 7512 2412 2412 2412 
2416 7616 2316 2416 2416 2416 2416 
2419 2319 2520 2318 7519 2419 2419 
2421 2422 2521 7621 2421 2421 2421 
2422 2522 7622 2421 2322 2422 2422 
2425 2426 2525 2425 2425 2425 2425 
2426 2427 2425 2326 2426 2426 2426 
2427 7627 2426 2327 2427 2427 2427 
2434 2534 2533 7534 2434 2434 2434 
2436 2437 2536 7636 2336 2436 2436 
2437 7637 2436 2437 2437 2437 2437 
2439 2440 2539 7639 2339 2439 2439 
2440 2441 2540 7640 2439 2440 2440 
2441 2442 2541 7641 2440 2341 2441 
2442 2443 2542 7642 2441 2342 2442 
2443 2543 2442 2343 2443 2443 2443 
2445 2545 7645 2445 2445 2445 2445 
2449 2450 2549 2349 2449 2449 2449 
2450 2550 2449 2350 2450 2450 2450 
2454 2554 7654 2454 2454 2454 2454 
2456 2457 2556 2356 2456 2456 2456 
2457 2458 2557 7657 2456 2357 2457 
2458 2459 2558 7658 2457 2358 2458 
2459 2460 2559 7659 2458 2459 2459 
2460 2560 7660 2459 2360 2460 2460 
2462 2463 7662 2462 2462 2462 2462 
2463 2563 7663 2462 2363 2463 2463 
2465 2565 2566 7565 2465 2465 2465 
2472 2473 7672 2372 2472 2472 2472 
2473 2474 2472 2373 2473 2473 2473 
2474 2574 2473 2474 2474 2474 2474 
2477 2478 2577 7677 2377 2477 2477 
2478 2578 7678 2477 2478 2478 2478 
2480 2380 2579 2381 7580 2480 2480 
2483 7683 2383 2483 2483 2483 2483 
2487 7687 7686 7587 2487 2487 2487 
2493 2593 7692 7793 7593 2493 2493 
2495 7695 2395 2495 2495 2495 2495 
2501 2502 2601 2501 2501 2501 2501 
2502 2602 7702 2501 2502 2502 2502 
2506 2606 7706 2406 2506 2506 2506 
2520 2521 2620 7720 2520 2520 2520 
2521 2522 2621 2520 2421 2521 2521 
2522 2523 2622 7722 2521 2422 2522 
2523 2524 2623 7723 2522 2523 2523 
2524 2525 2624 7724 2523 2524 2524 
2525 2625 7725 2524 2425 2525 2525 
2528 2628 7728 2528 2528 2528 2528 
2533 2534 2633 7733 2533 2533 2533 
2534 2634 2533 2434 2534 2534 2534 
2536 2636 2436 2536 2536 2536 2536 
2539 2540 2639 2439 2539 2539 2539 
2540 2541 2640 7740 2539 2440 2540 
2541 2542 2641 7741 2540 2441 2541 
2542 2543 2642 2541 2442 2542 2542 
2543 2643 7743 2542 2443 2543 2543 
2545 2546 2645 7745 2445 2545 2545 
2546 2646 7746 2545 2546 2546 2546 
2548 2549 2648 2548 2548 2548 2548 
2549 2550 2649 7749 2548 2449 2549 
2550 2551 2650 7750 2549 2450 2550 
2551 2651 2550 2551 2551 2551 2551 
2553 2554 2653 7753 2553 2553 2553 
2554 2654 7754 2553 2454 2554 2554 
2556 2557 2656 7756 2456 2556 2556 
2557 2558 2657 2556 2457 2557 2557 
2558 2559 2658 7758 2557 2458 2558 
2559 2560 2659 7759 2558 2459 2559 
2560 2660 2559 2460 2560 2560 2560 
2563 2663 2463 2563 2563 2563 2563 
2565 2566 2665 2465 2565 2565 2565 
2566 2666 7766 2565 2566 2566 2566 
2571 2671 7771 2571 2571 2571 2571 
2574 2575 2674 7774 2474 2574 2574 
2575 2576 2675 7775 2574 2575 2575 
2576 2577 2676 7776 2575 2576 2576 
2577 2578 2677 7777 2576 2477 2577 
2578 2579 2678 2577 2478 2578 2578 
2579 2679 7779 2578 2579 2579 2579 
2593 2693 7793 2493 2593 2593 2593 
2597 2598 2697 7797 2597 2597 2597 
2598 2698 2597 2598 2598 2598 2598 
2601 2602 2501 2601 2601 2601 2601 
2602 7802 2601 2502 2602 2602 2602 
2606 2706 7806 2506 2606 2606 2606 
2620 2621 7820 2520 2620 2620 2620 
2621 2622 2721 2620 2521 2621 2621 
2622 2623 2722 7822 2621 2522 2622 
2623 2624 7823 2622 2523 2623 2623 
2624 2625 7824 2623 2524 2624 2624 
2625 2725 7825 2624 2525 2625 2625 
2628 7828 2528 2628 2628 2628 2628 
2633 2634 7833 2533 2633 2633 2633 
2634 2734 2633 2534 2634 2634 2634 
2636 2736 2536 2636 2636 2636 2636 
2639 2640 2739 2539 2639 2639 2639 
2640 2641 2740 7840 2639 2540 2640 
2641 2642 2741 7841 2640 2541 2641 
2642 2643 2742 2641 2542 2642 2642 
2643 2743 7843 2642 2543 2643 2643 
2645 2646 2745 7845 2545 2645 2645 
2646 7846 2645 2546 2646 2646 2646 
2648 2649 2548 2648 2648 2648 2648 
2649 2650 2749 7849 2648 2549 2649 
2650 2651 2750 7850 2649 2550 2650 
2651 2650 2551 2651 2651 2651 2651 
2653 2654 7853 2553 2653 2653 2653 
2654 2754 7854 2653 2554 2654 2654 
2656 2657 2756 7856 2556 2656 2656 
2657 2658 2757 2656 2557 2657 2657 
2658 2659 2758 7858 2657 2558 2658 
2659 2660 2759 7859 2658 2559 2659 
2660 2760 2659 2560 2660 2660 2660 
2663 2763 2563 2663 2663 2663 2663 
2665 2666 2765 2565 2665 2665 2665 
2666 7866 2665 2566 2666 2666 2666 
2671 7871 2571 2671 2671 2671 2671 
2674 2675 2774 7874 2574 2674 2674 
2675 2676 7875 2674 2575 2675 2675 
2676 2677 7876 2675 2576 2676 2676 
2677 2678 2777 7877 2676 2577 2677 
2678 2679 2778 2677 2578 2678 2678 
2679 7879 2678 2579 2679 2679 2679 
2693 2793 7893 2593 2693 2693 2693 
2697 2698 7897 2597 2697 2697 2697 
2698 2697 2598 2698 2698 2698 2698 
2704 2804 7904 2704 2704 2704 2704 
2706 2606 7907 8006 7806 2706 2706 
2712 7912 7913 8012 2712 2712 2712 
2716 2816 7916 2716 2716 2716 2716 
2719 2819 2818 2620 8019 2719 2719 
2721 2722 7921 2621 2721 2721 2721 
2722 2822 7922 2721 2622 2722 2722 
2725 2726 2625 2725 2725 2725 2725 
2726 2727 2826 2725 2726 2726 2726 
2727 2827 7927 2726 2727 2727 2727 
2734 2634 2633 8034 2734 2734 2734 
2736 2737 2836 7936 2636 2736 2736 
2737 7937 2736 2737 2737 2737 2737 
2739 2740 2839 7939 2639 2739 2739 
2740 2741 7940 2739 2640 2740 2740 
2741 2742 2841 7941 2740 2641 2741 
2742 2743 2842 7942 2741 2642 2742 
2743 2843 2742 2643 2743 2743 2743 
2745 7945 2645 2745 2745 2745 2745 
2749 2750 2849 2649 2749 2749 2749 
2750 2850 2749 2650 2750 2750 2750 
2754 7954 2654 2754 2754 2754 2754 
2756 2757 2856 2656 2756 2756 2756 
2757 2758 2857 7957 2756 2657 2757 
2758 2759 2858 7958 2757 2658 2758 
2759 2760 7959 2758 2659 2759 2759 
2760 2860 7960 2759 2660 2760 2760 
2762 2763 7962 2762 2762 2762 2762 
2763 2863 7963 2762 2663 2763 2763 
2765 2665 2666 8065 2765 2765 2765 
2772 2773 2872 7972 2772 2772 2772 
2773 2774 2873 2772 2773 2773 2773 
2774 2773 2674 2774 2774 2774 2774 
2777 2778 2877 7977 2677 2777 2777 
2778 7978 2777 2678 2778 2778 2778 
2780 2880 2881 2679 8080 2780 2780 
2783 2883 7983 2783 2783 2783 2783 
2787 7987 7986 8087 2787 2787 2787 
2793 2693 7992 8093 7893 2793 2793 
2795 2895 7995 2795 2795 2795 2795 
2803 2804 8003 2803 2803 2803 2803 
2804 2904 8004 2803 2704 2804 2804 
2814 8014 8015 8013 7914 2814 2814 
2816 2916 8016 2716 2816 2816 2816 
2818 2819 8018 2818 2818 2818 2818 
2819 2919 8019 2818 2719 2819 2819 
2822 2922 8022 2722 2822 2822 2822 
2826 2827 2726 2826 2826 2826 2826 
2827 2927 8027 2826 2727 2827 2827 
2831 2832 8031 2831 2831 2831 2831 
2832 2932 8032 2831 2832 2832 2832 
2836 2936 8036 2736 2836 2836 2836 
2838 2839 8038 2838 2838 2838 2838 
2839 2838 2739 2839 2839 2839 2839 
2841 2842 2941 8041 2741 2841 2841 
2842 2843 2942 8042 2841 2742 2842 
2843 2844 2943 2842 2743 2843 2843 
2844 2944 2843 2844 2844 2844 2844 
2846 8046 2745 2846 2846 2846 2846 
2849 2850 2949 2749 2849 2849 2849 
2850 2950 2849 2750 2850 2850 2850 
2853 8053 2754 2853 2853 2853 2853 
2855 2856 2955 2855 2855 2855 2855 
2856 2857 2956 2855 2756 2856 2856 
2857 2858 2957 8057 2856 2757 2857 
2858 2958 8058 2857 2758 2858 2858 
2860 2861 2760 2860 2860 2860 2860 
2861 8061 2860 2861 2861 2861 2861 
2863 2963 8063 2763 2863 2863 2863 
2867 2868 2967 8067 2867 2867 2867 
2868 8068 2867 2868 2868 2868 2868 
2872 2873 2972 8072 2772 2872 2872 
2873 2872 2773 2873 2873 2873 2873 
2877 2977 8077 2777 2877 2877 2877 
2880 2881 2980 8080 2780 2880 2880 
2881 8081 2880 2881 2881 2881 2881 
2883 2983 8083 2783 2883 2883 2883 
2885 8085 8086 8084 7985 2885 2885 
2895 2896 2995 8095 2795 2895 2895 
2896 8096 2895 2896 2896 2896 2896 
2904 2804 2803 8004 2904 2904 2904 
2909 2910 8109 2909 2909 2909 2909 
2910 8110 2909 2910 2910 2910 2910 
2912 3011 8111 8212 8012 2912 2912 
2916 8116 2816 2916 2916 2916 2916 
2919 3019 8119 2819 2919 2919 2919 
2922 3022 8122 2822 2922 2922 2922 
2924 2925 3025 3023 2924 2924 2924 
2925 3025 2924 2925 2925 2925 2925 
2927 2928 2827 2927 2927 2927 2927 
2928 3028 8128 2927 2928 2928 2928 
2932 3032 8132 2832 2932 2932 2932 
2934 8134 3035 8135 8234 8034 2934 
2936 3036 8136 2836 2936 2936 2936 
2940 2941 3040 8140 2940 2940 2940 
2941 2942 3041 8141 2940 2841 2941 
2942 2943 3042 2941 2842 2942 2942 
2943 2944 3043 8143 2942 2843 2943 
2944 3044 8144 2943 2844 2944 2944 
2948 2949 3048 2948 2948 2948 2948 
2949 2950 8149 2948 2849 2949 2949 
2950 2951 8150 2949 2850 2950 2950 
2951 3051 2950 2951 2951 2951 2951 
2955 2956 3055 8155 2855 2955 2955 
2956 2957 3056 8156 2955 2856 2956 
2957 2958 3057 2956 2857 2957 2957 
2958 2959 3058 8158 2957 2858 2958 
2959 3059 8159 2958 2959 2959 2959 
2963 3063 8163 2863 2963 2963 2963 
2965 8165 3064 8164 8265 8065 2965 
2967 3067 8167 2867 2967 2967 2967 
2971 2972 3071 8171 2971 2971 2971 
2972 2971 2872 2972 2972 2972 2972 
2974 2975 3074 2974 2974 2974 2974 
2975 2974 3076 3074 2975 2975 2975 
2977 3077 8177 2877 2977 2977 2977 
2980 3080 8180 2880 2980 2980 2980 
2983 8183 2883 2983 2983 2983 2983 
2987 3088 8188 8287 8087 2987 2987 
2989 2990 8189 2989 2989 2989 2989 
2990 8190 2989 2990 2990 2990 2990 
2995 2895 2896 8095 2995 2995 2995 
3008 3108 2909 8207 8308 8108 3008 
3011 8211 3112 2910 2912 8212 8311 
3019 8219 2919 3019 3019 3019 3019 
3022 3023 3122 8222 2922 3022 3022 
3023 8223 3022 3023 3023 3023 3023 
3025 8225 2925 3025 3025 3025 3025 
3028 3128 8228 2928 3028 3028 3028 
3031 3032 3131 8231 3031 3031 3031 
3032 8232 3031 2932 3032 3032 3032 
3035 3036 8235 3035 3035 3035 3035 
3036 8236 3035 2936 3036 3036 3036 
3040 3041 3140 8240 2940 3040 3040 
3041 3042 3141 8241 3040 2941 3041 
3042 3043 3142 3041 2942 3042 3042 
3043 3044 3143 8243 3042 2943 3043 
3044 3045 8244 3043 2944 3044 3044 
3045 8245 3044 3045 3045 3045 3045 
3048 3148 2948 3048 3048 3048 3048 
3051 3151 2951 3051 3051 3051 3051 
3054 3055 8254 3054 3054 3054 3054 
3055 3056 8255 3054 2955 3055 3055 
3056 3057 3156 8256 3055 2956 3056 
3057 3058 3157 3056 2957 3057 3057 
3058 3059 3158 8258 3057 2958 3058 
3059 3159 8259 3058 2959 3059 3059 
3063 3064 8263 2963 3063 3063 3063 
3064 8264 3063 3064 3064 3064 3064 
3067 3068 8267 2967 3067 3067 3067 
3068 3168 8268 3067 3068 3068 3068 
3071 3171 8271 2971 3071 3071 3071 
3074 8274 2974 3074 3074 3074 3074 
3076 3077 8276 3076 3076 3076 3076 
3077 3177 8277 3076 2977 3077 3077 
3080 8280 2980 3080 3080 3080 3080 
3088 8288 3187 2987 2989 8287 8388 
3091 3191 2990 8292 8391 8191 3091 
3106 3206 8306 3106 3106 3106 3106 
3108 3208 8308 3008 3108 3108 3108 
3112 8312 3011 8313 8311 8412 8212 
3122 8322 3022 3122 3122 3122 3122 
3126 8326 3025 8325 8426 3126 3126 
3128 3228 8328 3028 3128 3128 3128 
3131 8331 3031 3131 3131 3131 3131 
3139 3140 3239 3139 3139 3139 3139 
3140 3141 3240 8340 3139 3040 3140 
3141 3142 3140 3041 3141 3141 3141 
3142 3143 3242 3141 3042 3142 3142 
3143 3243 8343 3142 3043 3143 3143 
3148 3149 3248 8348 3048 3148 3148 
3149 3150 3249 3148 3149 3149 3149 
3150 3151 3250 3149 3150 3150 3150 
3151 3251 8351 3150 3051 3151 3151 
3156 3157 3256 8356 3056 3156 3156 
3157 3158 3257 3156 3057 3157 3157 
3158 3159 3157 3058 3158 3158 3158 
3159 3160 3259 8359 3158 3059 3159 
3160 3260 3159 3160 3160 3160 3160 
3168 8368 3068 3168 3168 3168 3168 
3171 3271 8371 3071 3171 3171 3171 
3173 8373 3074 8374 8473 3173 3173 
3177 8377 3077 3177 3177 3177 3177 
3187 8387 3088 8388 8386 8487 8287 
3191 3291 8391 3091 3191 3191 3191 
3193 3293 8393 3193 3193 3193 3193 
3206 3106 8407 8306 3206 3206 3206 
3208 3308 8408 3108 3208 3208 3208 
3210 8410 8411 8409 8510 8310 3210 
3219 3319 8419 3219 3219 3219 3219 
3221 8421 3320 3122 8521 3221 3221 
3228 3328 8428 3128 3228 3228 3228 
3232 3332 8432 3232 3232 3232 3232 
3236 8436 3337 8437 8336 3236 3236 
3239 3240 3339 8439 3139 3239 3239 
3240 3340 8440 3239 3140 3240 3240 
3242 3243 3342 8442 3142 3242 3242 
3243 3244 8443 3242 3143 3243 3243 
3244 8444 3243 3244 3244 3244 3244 
3248 3249 3348 8448 3148 3248 3248 
3249 3250 3349 3248 3149 3249 3249 
3250 3251 3350 3249 3150 3250 3250 
3251 3351 8451 3250 3151 3251 3251 
3255 3256 8455 3255 3255 3255 3255 
3256 3257 8456 3255 3156 3256 3256 
3257 3357 8457 3256 3157 3257 3257 
3259 3260 3359 8459 3159 3259 3259 
3260 3360 8460 3259 3160 3260 3260 
3263 8463 3362 8462 8363 3263 3263 
3267 3367 8467 3267 3267 3267 3267 
3271 3371 8471 3171 3271 3271 3271 
3278 8478 3379 3177 8578 3278 3278 
3280 3380 8480 3280 3280 3280 3280 
3289 8489 8490 8488 8589 8389 3289 
3291 3391 8491 3191 3291 3291 3291 
3293 3193 8492 8393 3293 3293 3293 
3308 3408 8508 3208 3308 3308 3308 
3314 8514 8515 8513 8414 3314 3314 
3316 3416 8516 3316 3316 3316 3316 
3319 3320 3419 8519 3219 3319 3319 
3320 3420 8520 3319 3320 3320 3320 
3323 3324 3423 3323 3323 3323 3323 
3324 3325 3424 8524 3323 3324 3324 
3325 3425 8525 3324 3325 3325 3325 
3327 3328 8527 3327 3327 3327 3327 
3328 3428 8528 3327 3228 3328 3328 
3332 3432 8532 3232 3332 3332 3332 
3334 3434 8534 3334 3334 3334 3334 
3337 3338 3437 8537 3337 3337 3337 
3338 3339 3438 3337 3338 3338 3338 
3339 3340 3439 3338 3239 3339 3339 
3340 8540 3339 3240 3340 3340 3340 
3342 3442 8542 3242 3342 3342 3342 
3345 8545 3244 3345 3345 3345 3345 
3348 3349 3448 8548 3248 3348 3348 
3349 3350 8549 3348 3249 3349 3349 
3350 3351 8550 3349 3250 3350 3350 
3351 3451 8551 3350 3251 3351 3351 
3354 8554 3255 3354 3354 3354 3354 
3357 3457 8557 3257 3357 3357 3357 
3359 3360 8559 3259 3359 3359 3359 
3360 3361 3460 3359 3260 3360 3360 
3361 3362 3461 3360 3361 3361 3361 
3362 3462 8562 3361 3362 3362 3362 
3365 3465 8565 3365 3365 3365 3365 
3367 3467 8567 3267 3367 3367 3367 
3371 3372 3471 8571 3271 3371 3371 
3372 8572 3371 3372 3372 3372 3372 
3374 3375 3474 8574 3374 3374 3374 
3375 3376 3475 8575 3374 3375 3375 
3376 3476 3375 3376 3376 3376 3376 
3379 3380 3479 8579 3379 3379 3379 
3380 3480 8580 3379 3280 3380 3380 
3383 3483 8583 3383 3383 3383 3383 
3385 8585 8586 8584 8485 3385 3385 
3391 3491 8591 3291 3391 3391 3391 
3408 8608 3308 3408 3408 3408 3408 
3412 3512 8612 3412 3412 3412 3412 
3416 3417 3516 8616 3316 3416 3416 
3417 3517 8617 3416 3417 3417 3417 
3419 3420 8619 3319 3419 3419 3419 
3420 3520 8620 3419 3320 3420 3420 
3423 3424 3523 8623 3323 3423 3423 
3424 3425 3524 3423 3324 3424 3424 
3425 8625 3424 3325 3425 3425 3425 
3428 3528 8628 3328 3428 3428 3428 
3432 8632 3332 3432 3432 3432 3432 
3434 3435 8634 3334 3434 3434 3434 
3435 3436 3535 8635 3434 3435 3435 
3436 3437 3536 8636 3435 3436 3436 
3437 3438 8637 3436 3337 3437 3437 
3438 3439 3538 8638 3437 3338 3438 
3439 3539 3438 3339 3439 3439 3439 
3442 8642 3342 3442 3442 3442 3442 
3448 3548 8648 3348 3448 3448 3448 
3451 3551 8651 3351 3451 3451 3451 
3457 8657 3357 3457 3457 3457 3457 
3460 3461 3560 3360 3460 3460 3460 
3461 3462 3561 8661 3460 3361 3461 
3462 3463 8662 3461 3362 3462 3462 
3463 3464 3563 8663 3462 3463 3463 
3464 3465 3564 8664 3463 3464 3464 
3465 8665 3464 3365 3465 3465 3465 
3467 8667 3367 3467 3467 3467 3467 
3471 3571 8671 3371 3471 3471 3471 
3474 3475 8674 3374 3474 3474 3474 
3475 3476 3575 3474 3375 3475 3475 
3476 3576 8676 3475 3376 3476 3476 
3479 3480 3579 8679 3379 3479 3479 
3480 8680 3479 3380 3480 3480 3480 
3482 3483 3582 8682 3482 3482 3482 
3483 3583 8683 3482 3383 3483 3483 
3487 3587 8687 3487 3487 3487 3487 
3491 8691 3391 3491 3491 3491 3491 
3509 8709 3610 3408 3509 3509 3509 
3512 8712 3412 3512 3512 3512 3512 
3514 3515 3614 8714 3514 3514 3514 
3515 3516 3615 8715 3514 3515 3515 
3516 3517 8716 3515 3416 3516 3516 
3517 8717 3516 3417 3517 3517 3517 
3520 8720 3420 3520 3520 3520 3520 
3522 3523 8722 3522 3522 3522 3522 
3523 3524 3623 3522 3423 3523 3523 
3524 8724 3523 3424 3524 3524 3524 
3527 3528 8727 3527 3527 3527 3527 
3528 8728 3527 3428 3528 3528 3528 
3530 3531 8730 3530 3530 3530 3530 
3531 3631 8731 3530 3531 3531 3531 
3533 3633 8733 3533 3533 3533 3533 
3535 3536 8735 3435 3535 3535 3535 
3536 8736 3535 3436 3536 3536 3536 
3538 3539 8738 3438 3538 3538 3538 
3539 3540 8739 3538 3439 3539 3539 
3540 3640 8740 3539 3540 3540 3540 
3543 8743 3644 3442 8744 3543 3543 
3548 3648 8748 3448 3548 3548 3548 
3551 3651 8751 3451 3551 3551 3551 
3556 8756 3655 3457 8755 3556 3556 
3559 3560 3659 8759 3559 3559 3559 
3560 3561 8760 3559 3460 3560 3560 
3561 8761 3560 3461 3561 3561 3561 
3563 3564 8763 3463 3563 3563 3563 
3564 8764 3563 3464 3564 3564 3564 
3566 3666 8766 3566 3566 3566 3566 
3568 3569 3668 8768 3568 3568 3568 
3569 8769 3568 3569 3569 3569 3569 
3571 3572 8771 3471 3571 3571 3571 
3572 8772 3571 3572 3572 3572 3572 
3575 3576 8775 3475 3575 3575 3575 
3576 3577 3676 3575 3476 3576 3576 
3577 8777 3576 3577 3577 3577 3577 
3579 8779 3479 3579 3579 3579 3579 
3582 3583 8782 3482 3582 3582 3582 
3583 3584 8783 3582 3483 3583 3583 
3584 3585 3684 8784 3583 3584 3584 
3585 3685 8785 3584 3585 3585 3585 
3587 8787 3487 3587 3587 3587 3587 
3590 8790 3689 3491 3590 3590 3590 
3610 3509 3610 3610 3610 3610 3610 
3614 3615 8814 3514 3614 3614 3614 
3615 3715 8815 3614 3515 3615 3615 
3621 3721 8821 3621 3621 3621 3621 
3623 8823 3523 3623 3623 3623 3623 
3629 3729 8829 3629 3629 3629 3629 
3631 3731 8831 3531 3631 3631 3631 
3633 3733 8833 3533 3633 3633 3633 
3640 3641 3740 8840 3540 3640 3640 
3641 3741 8841 3640 3641 3641 3641 
3644 3645 3744 8844 3644 3644 3644 
3645 3646 8845 3644 3645 3645 3645 
3646 3647 8846 3645 3646 3646 3646 
3647 3648 8847 3646 3647 3647 3647 
3648 8848 3647 3548 3648 3648 3648 
3651 3652 8851 3551 3651 3651 3651 
3652 3653 8852 3651 3652 3652 3652 
3653 3654 8853 3652 3653 3653 3653 
3654 3655 8854 3653 3654 3654 3654 
3655 3755 8855 3654 3655 3655 3655 
3658 3659 3758 8858 3658 3658 3658 
3659 3759 8859 3658 3559 3659 3659 
3666 3766 8866 3566 3666 3666 3666 
3668 3768 8868 3568 3668 3668 3668 
3670 3770 8870 3670 3670 3670 3670 
3676 8876 3576 3676 3676 3676 3676 
3678 3778 8878 3678 3678 3678 3678 
3684 3685 3784 8884 3584 3684 3684 
3685 8885 3684 3585 3685 3685 3685 
3689 3590 3689 3689 3689 3689 3689 
3712 3713 8912 3712 3712 3712 3712 
3713 8913 3712 3713 3713 3713 3713 
3715 3815 8915 3615 3715 3715 3715 
3721 3821 8921 3621 3721 3721 3721 
3726 3727 3826 8926 3726 3726 3726 
3727 3827 8927 3726 3727 3727 3727 
3729 3829 8929 3629 3729 3729 3729 
3731 3732 3831 8931 3631 3731 3731 
3732 3733 3832 8932 3731 3732 3732 
3733 3734 3833 8933 3732 3633 3733 
3734 3735 8934 3733 3734 3734 3734 
3735 3736 8935 3734 3735 3735 3735 
3736 3737 3836 8936 3735 3736 3736 
3737 3738 3837 8937 3736 3737 3737 
3738 3737 3839 3837 8937 3738 3738 
3740 3741 3840 8940 3640 3740 3740 
3741 3841 8941 3740 3641 3741 3741 
3744 3844 8944 3644 3744 3744 3744 
3755 3855 8955 3655 3755 3755 3755 
3758 3759 3858 8958 3658 3758 3758 
3759 3859 8959 3758 3659 3759 3759 
3761 3762 3862 3860 8962 3761 3761 
3762 3763 3862 8962 3761 3762 3762 
3763 3764 3863 8963 3762 3763 3763 
3764 3765 8964 3763 3764 3764 3764 
3765 3766 8965 3764 3765 3765 3765 
3766 3767 3866 8966 3765 3666 3766 
3767 3768 3867 8967 3766 3767 3767 
3768 3868 8968 3767 3668 3768 3768 
3770 3870 8970 3670 3770 3770 3770 
3772 3773 3872 8972 3772 3772 3772 
3773 3873 8973 3772 3773 3773 3773 
3778 3878 8978 3678 3778 3778 3778 
3784 3884 8984 3684 3784 3784 3784 
3786 3787 8986 3786 3786 3786 3786 
3787 8987 3786 3787 3787 3787 3787 
3815 3816 3915 9015 3715 3815 3815 
3816 3916 9016 3815 3816 3816 3816 
3821 3822 3921 9021 3721 3821 3821 
3822 3823 3922 9022 3821 3822 3822 
3823 9023 3822 3823 3823 3823 3823 
3826 3827 3926 9026 3726 3826 3826 
3827 9027 3826 3727 3827 3827 3827 
3829 3830 3929 3729 3829 3829 3829 
3830 3831 9030 3829 3830 3830 3830 
3831 3832 3931 9031 3830 3731 3831 
3832 3833 3932 9032 3831 3732 3832 
3833 3933 3832 3733 3833 3833 3833 
3836 3837 3936 9036 3736 3836 3836 
3837 3836 3737 3837 3837 3837 3837 
3839 3840 9039 3839 3839 3839 3839 
3840 3841 3839 3740 3840 3840 3840 
3841 3941 3840 3741 3841 3841 3841 
3844 3845 3944 9044 3744 3844 3844 
3845 3846 9045 3844 3845 3845 3845 
3846 3946 3845 3846 3846 3846 3846 
3853 3854 3953 3853 3853 3853 3853 
3854 3855 9054 3853 3854 3854 3854 
3855 3955 9055 3854 3755 3855 3855 
3858 3859 3958 3758 3858 3858 3858 
3859 3860 3858 3759 3859 3859 3859 
3860 9060 3859 3860 3860 3860 3860 
3862 3863 3762 3862 3862 3862 3862 
3863 3963 9063 3862 3763 3863 3863 
3866 3867 3966 3766 3866 3866 3866 
3867 3868 3967 9067 3866 3767 3867 
3868 3869 3968 9068 3867 3768 3868 
3869 3870 9069 3868 3869 3869 3869 
3870 3970 3869 3770 3870 3870 3870 
3872 3873 9072 3772 3872 3872 3872 
3873 3973 9073 3872 3773 3873 3873 
3876 3877 9076 3876 3876 3876 3876 
3877 3878 3977 9077 3876 3877 3877 
3878 3978 9078 3877 3778 3878 3878 
3883 3884 3983 9083 3883 3883 3883 
3884 3984 9084 3883 3784 3884 3884 
3915 3916 9115 3815 3915 3915 3915 
3916 4016 3915 3816 3916 3916 3916 
3919 4019 9119 3919 3919 3919 3919 
3921 3922 9121 3821 3921 3921 3921 
3922 4022 9122 3921 3822 3922 3922 
3924 3925 9124 3924 3924 3924 3924 
3925 3926 9125 3924 3925 3925 3925 
3926 4026 9126 3925 3826 3926 3926 
3929 4029 3829 3929 3929 3929 3929 
3931 3932 4031 9131 3831 3931 3931 
3932 3933 4032 3931 3832 3932 3932 
3933 9133 3932 3833 3933 3933 3933 
3935 3936 4035 9135 3935 3935 3935 
3936 3935 3836 3936 3936 3936 3936 
3938 4038 9138 3938 3938 3938 3938 
3941 3942 4041 3841 3941 3941 3941 
3942 3941 4041 3841 9143 3942 3942 
3944 9144 3844 3944 3944 3944 3944 
3946 3947 4046 9146 3846 3946 3946 
3947 3948 9147 3946 3947 3947 3947 
3948 3949 9148 3947 3948 3948 3948 
3949 3950 4049 9149 3948 3949 3949 
3950 3951 4050 9150 3949 3950 3950 
3951 3952 9151 3950 3951 3951 3951 
3952 3953 9152 3951 3952 3952 3952 
3953 4053 9153 3952 3853 3953 3953 
3955 9155 3855 3955 3955 3955 3955 
3957 3958 4058 3858 9156 3957 3957 
3958 4058 3957 3858 3958 3958 3958 
3961 4061 9161 3961 3961 3961 3961 
3963 3964 3863 3963 3963 3963 3963 
3964 4064 9164 3963 3964 3964 3964 
3966 3967 9166 3866 3966 3966 3966 
3967 3968 4067 3966 3867 3967 3967 
3968 4068 9168 3967 3868 3968 3968 
3970 4070 3870 3970 3970 3970 3970 
3973 3974 4073 9173 3873 3973 3973 
3974 3975 9174 3973 3974 3974 3974 
3975 9175 3974 3975 3975 3975 3975 
3977 3978 4077 9177 3877 3977 3977 
3978 9178 3977 3878 3978 3978 3978 
3980 4080 9180 3980 3980 3980 3980 
3983 3984 4083 3883 3983 3983 3983 
3984 9184 3983 3884 3984 3984 3984 
4016 4017 9216 3916 4016 4016 4016 
4017 4016 3916 9216 4017 4017 4017 
4019 9219 3919 4019 4019 4019 4019 
4022 4023 4122 9222 3922 4022 4022 
4023 4123 9223 4022 4023 4023 4023 
4026 4126 9226 3926 4026 4026 4026 
4028 4029 9228 4028 4028 4028 4028 
4029 4030 4129 9229 4028 3929 4029 
4030 4031 4130 4029 4030 4030 4030 
4031 4032 4131 4030 3931 4031 4031 
4032 4132 4031 3932 4032 4032 4032 
4034 4035 4134 4034 4034 4034 4034 
4035 9235 4034 3935 4035 4035 4035 
4037 4038 4137 9237 4037 4037 4037 
4038 4039 4138 4037 3938 4038 4038 
4039 4040 4139 9239 4038 4039 4039 
4040 4041 4140 4039 4040 4040 4040 
4041 4040 3941 4041 4041 4041 4041 
4045 4046 4145 4045 4045 4045 4045 
4046 4146 4045 3946 4046 4046 4046 
4049 4050 4149 9249 3949 4049 4049 
4050 4150 9250 4049 3950 4050 4050 
4053 4054 4153 3953 4053 4053 4053 
4054 4154 4053 4054 4054 4054 4054 
4058 4059 3958 4058 4058 4058 4058 
4059 4060 4159 4058 4059 4059 4059 
4060 4061 4160 9260 4059 4060 4060 
4061 4062 4161 4060 3961 4061 4061 
4062 4162 9262 4061 4062 4062 4062 
4064 4065 9264 3964 4064 4064 4064 
4065 4165 4064 4065 4065 4065 4065 
4067 4068 4167 3967 4067 4067 4067 
4068 4069 4168 4067 3968 4068 4068 
4069 4070 4169 4068 4069 4069 4069 
4070 4071 4170 9270 4069 3970 4070 
4071 9271 4070 4071 4071 4071 4071 
4073 4173 9273 3973 4073 4073 4073 
4076 4077 4176 9276 4076 4076 4076 
4077 4177 9277 4076 3977 4077 4077 
4080 9280 3980 4080 4080 4080 4080 
4082 4083 3983 9283 4082 4082 4082 
4083 9283 4082 3983 4083 4083 4083 
4120 9320 4019 4120 4120 4120 4120 
4122 4123 4222 9322 4022 4122 4122 
4123 4122 4023 4123 4123 4123 4123 
4126 4127 4226 9326 4026 4126 4126 
4127 4227 4126 4127 4127 4127 4127 
4129 4130 4229 4029 4129 4129 4129 
4130 4131 4230 4129 4030 4130 4130 
4131 4132 4231 4130 4031 4131 4131 
4132 4133 4131 4032 4132 4132 4132 
4133 4134 9333 4132 4133 4133 4133 
4134 4234 9334 4133 4034 4134 4134 
4137 4138 4037 4137 4137 4137 4137 
4138 4139 4238 9338 4137 4038 4138 
4139 4140 4239 4138 4039 4139 4139 
4140 9340 4139 4040 4140 4140 4140 
4142 9342 4243 4241 4041 4142 4142 
4145 4146 4245 4045 4145 4145 4145 
4146 4246 4145 4046 4146 4146 4146 
4149 4150 4249 4049 4149 4149 4149 
4150 4250 4149 4050 4150 4150 4150 
4153 4154 4253 4053 4153 4153 4153 
4154 4254 4153 4054 4154 4154 4154 
4157 9357 4258 4256 4058 4157 4157 
4159 4160 9359 4059 4159 4159 4159 
4160 4161 4260 4159 4060 4160 4160 
4161 4162 4261 9361 4160 4061 4161 
4162 4161 4062 4162 4162 4162 4162 
4165 4166 4265 9365 4065 4165 4165 
4166 4167 9366 4165 4166 4166 4166 
4167 4168 4166 4067 4167 4167 4167 
4168 4169 4268 4167 4068 4168 4168 
4169 4170 4269 4168 4069 4169 4169 
4170 4270 4169 4070 4170 4170 4170 
4172 4173 4272 4172 4172 4172 4172 
4173 4273 9373 4172 4073 4173 4173 
4176 4177 4076 4176 4176 4176 4176 
4177 4277 9377 4176 4077 4177 4177 
4179 9379 4080 4179 4179 4179 4179 
4222 4122 4123 9322 4222 4222 4222 
4224 4225 4123 9425 4224 4224 4224 
4225 4226 9425 4224 4225 4225 4225 
4226 4227 9426 4225 4126 4226 4226 
4227 4226 4127 4227 4227 4227 4227 
4229 4230 4329 4129 4229 4229 4229 
4230 4231 4330 4229 4130 4230 4230 
4231 4230 4131 4231 4231 4231 4231 
4234 4334 9434 4134 4234 4234 4234 
4238 4239 4138 4238 4238 4238 4238 
4239 4238 4139 4239 4239 4239 4239 
4241 4341 9441 4241 4241 4241 4241 
4243 4244 9443 4243 4243 4243 4243 
4244 4245 4243 4244 4244 4244 4244 
4245 4246 9445 4244 4145 4245 4245 
4246 9446 4245 4146 4246 4246 4246 
4249 4250 4349 9449 4149 4249 4249 
4250 4350 9450 4249 4150 4250 4250 
4253 4254 9453 4153 4253 4253 4253 
4254 4255 9454 4253 4154 4254 4254 
4255 4256 4254 4255 4255 4255 4255 
4256 9456 4255 4256 4256 4256 4256 
4258 4358 9458 4258 4258 4258 4258 
4260 4261 4160 4260 4260 4260 4260 
4261 4260 4161 4261 4261 4261 4261 
4265 4365 9465 4165 4265 4265 4265 
4268 4269 4168 4268 4268 4268 4268 
4269 4270 4369 4268 4169 4269 4269 
4270 4370 4269 4170 4270 4270 4270 
4272 4273 4172 4272 4272 4272 4272 
4273 4274 9473 4272 4173 4273 4273 
4274 4275 9474 4273 4274 4274 4274 
4275 4274 4176 9474 4275 4275 4275 
4277 4177 4176 9377 4277 4277 4277 
4328 4329 9528 4328 4328 4328 4328 
4329 4330 4328 4229 4329 4329 4329 
4330 4329 4230 4330 4330 4330 4330 
4333 4334 4234 9534 9633 4333 4333 
4334 9534 4333 4234 4334 4334 4334 
4341 4342 4241 4341 4341 4341 4341 
4342 4442 4341 4342 4342 4342 4342 
4347 9547 4246 9548 4347 4347 4347 
4349 4350 9549 4249 4349 4349 4349 
4350 9550 4349 4250 4350 4350 4350 
4352 9552 4253 9551 4352 4352 4352 
4357 4358 4457 4357 4357 4357 4357 
4358 4357 4258 4358 4358 4358 4358 
4365 4366 9565 4265 4365 4365 4365 
4366 4365 4265 9565 9666 4366 4366 
4369 4370 4269 4369 4369 4369 4369 
4370 4371 4369 4270 4370 4370 4370 
4371 9571 4370 4371 4371 4371 4371 
4435 4436 4334 9636 9634 4435 4435 
4436 9636 4435 4436 4436 4436 4436 
4439 4440 9639 4439 4439 4439 4439 
4440 9640 4439 4440 4440 4440 4440 
4442 4443 4342 4442 4442 4442 4442 
4443 4543 4442 4443 4443 4443 4443 
4456 4457 4556 4456 4456 4456 4456 
4457 4456 4357 4457 4457 4457 4457 
4459 4460 9659 4459 4459 4459 4459 
4460 9660 4459 4460 4460 4460 4460 
4463 4464 9663 4463 4463 4463 4463 
4464 4463 4365 9665 9663 4464 4464 
4541 9741 4440 4442 4541 4541 4541 
4543 4443 4442 4543 4543 4543 4543 
4556 4456 4457 4556 4556 4556 4556 
4558 9758 4457 4459 4558 4558 4558 
5841 5940 5841 5841 5841 5841 5841 
5858 5959 5858 5858 5858 5858 5858 
5931 5932 11131 5931 5931 5931 5931 
5932 5933 11132 5931 5932 5932 5932 
5933 5934 5932 5933 5933 5933 5933 
5934 6034 11134 5933 5934 5934 5934 
5936 5937 11136 5936 5936 5936 5936 
5937 5938 11137 5936 5937 5937 5937 
5938 5939 11138 5937 5938 5938 5938 
5939 5940 11139 5938 5939 5939 5939 
5940 11140 5939 5940 5940 5940 5940 
5944 5945 11144 5944 5944 5944 5944 
5945 11145 5944 5945 5945 5945 5945 
5949 5950 6049 5949 5949 5949 5949 
5950 6050 5949 5950 5950 5950 5950 
5954 5955 11154 5954 5954 5954 5954 
5955 11155 5954 5955 5955 5955 5955 
5959 5960 11159 5959 5959 5959 5959 
5960 5961 11160 5959 5960 5960 5960 
5961 5962 11161 5960 5961 5961 5961 
5962 5963 11162 5961 5962 5962 5962 
5963 11163 5962 5963 5963 5963 5963 
5965 5966 6065 11165 5965 5965 5965 
5966 5967 5965 5966 5966 5966 5966 
5967 5968 11167 5966 5967 5967 5967 
5968 11168 5967 5968 5968 5968 5968 
6027 6028 6126 11228 11226 6027 6027 
6028 11228 6027 6028 6028 6028 6028 
6034 6134 5934 6034 6034 6034 6034 
6047 6048 11247 6047 6047 6047 6047 
6048 6049 11248 6047 6048 6048 6048 
6049 6050 6149 11249 6048 5949 6049 
6050 6051 6150 11250 6049 5950 6050 
6051 6052 11251 6050 6051 6051 6051 
6052 11252 6051 6052 6052 6052 6052 
6065 6165 5965 6065 6065 6065 6065 
6071 6072 11271 6071 6071 6071 6071 
6072 6071 6173 11273 11271 6072 6072 
6125 6126 11325 6125 6125 6125 6125 
6126 6226 6125 6126 6126 6126 6126 
6134 6234 11334 6034 6134 6134 6134 
6137 6238 11338 11237 6137 6137 6137 
6141 11341 6141 6141 6141 6141 6141 
6143 11343 6143 6143 6143 6143 6143 
6145 6146 11345 6145 6145 6145 6145 
6146 11346 6145 6146 6146 6146 6146 
6149 6150 11349 6049 6149 6149 6149 
6150 11350 6149 6050 6150 6150 6150 
6153 6154 11353 6153 6153 6153 6153 
6154 11354 6153 6154 6154 6154 6154 
6156 11356 6156 6156 6156 6156 6156 
6158 11358 6158 6158 6158 6158 6158 
6162 6261 11361 11262 6162 6162 6162 
6165 6265 11365 6065 6165 6165 6165 
6173 6174 6273 6173 6173 6173 6173 
6174 11374 6173 6174 6174 6174 6174 
6220 6319 6220 6220 6220 6220 6220 
6222 6322 11422 6222 6222 6222 6222 
6226 6326 11426 6126 6226 6226 6226 
6233 6234 11433 6233 6233 6233 6233 
6234 6235 11434 6233 6134 6234 6234 
6235 6335 11435 6234 6235 6235 6235 
6238 11438 6238 6238 6238 6238 6238 
6240 6339 6141 11540 6240 6240 6240 
6242 11442 6242 6242 6242 6242 6242 
6257 11457 6257 6257 6257 6257 6257 
6259 6360 6158 11559 6259 6259 6259 
6261 11461 6261 6261 6261 6261 6261 
6264 6265 6364 11464 6264 6264 6264 
6265 6266 11465 6264 6165 6265 6265 
6266 11466 6265 6266 6266 6266 6266 
6273 6373 11473 6173 6273 6273 6273 
6277 6377 11477 6277 6277 6277 6277 
6279 6380 6279 6279 6279 6279 6279 
6316 6415 11515 6316 6316 6316 6316 
6319 6419 11519 6319 6319 6319 6319 
6322 6323 6422 11522 6222 6322 6322 
6323 6324 6423 6322 6323 6323 6323 
6324 6424 6323 6324 6324 6324 6324 
6326 6426 11526 6226 6326 6326 6326 
6328 6329 6428 11528 6328 6328 6328 
6329 11529 6328 6329 6329 6329 6329 
6335 6435 11535 6235 6335 6335 6335 
6337 6438 6238 6337 6337 6337 6337 
6339 6439 11539 6339 6339 6339 6339 
6349 6350 6449 6349 6349 6349 6349 
6350 6450 6349 6350 6350 6350 6350 
6360 6460 11560 6360 6360 6360 6360 
6362 6461 6261 6362 6362 6362 6362 
6364 6464 11564 6264 6364 6364 6364 
6370 6371 11570 6370 6370 6370 6370 
6371 6471 11571 6370 6371 6371 6371 
6373 6473 11573 6273 6373 6373 6373 
6375 6376 6475 6375 6375 6375 6375 
6376 6377 6476 6375 6376 6376 6376 
6377 6477 11577 6376 6277 6377 6377 
6380 6480 11580 6380 6380 6380 6380 
6383 6484 11584 6383 6383 6383 6383 
6415 6515 6415 6415 6415 6415 6415 
6418 6419 6518 11618 6418 6418 6418 
6419 6519 6418 6319 6419 6419 6419 
6421 6422 6521 11621 6421 6421 6421 
6422 6423 6522 11622 6421 6322 6422 
6423 6424 6523 6422 6323 6423 6423 
6424 6425 6524 11624 6423 6324 6424 
6425 6426 6424 6425 6425 6425 6425 
6426 6427 6526 11626 6425 6326 6426 
6427 6428 6527 6426 6427 6427 6427 
6428 6427 6328 6428 6428 6428 6428 
6431 6531 6431 6431 6431 6431 6431 
6433 11633 6433 6433 6433 6433 6433 
6435 11635 6335 6435 6435 6435 6435 
6438 6439 11638 6438 6438 6438 6438 
6439 6539 11639 6438 6339 6439 6439 
6443 6444 6544 11644 6443 6443 6443 
6444 6544 11644 6443 6444 6444 6444 
6446 6447 6446 6446 6446 6446 6446 
6447 6448 11647 6446 6447 6447 6447 
6448 6449 6447 6448 6448 6448 6448 
6449 6450 11649 6448 6349 6449 6449 
6450 6451 11650 6449 6350 6450 6450 
6451 6452 6450 6451 6451 6451 6451 
6452 6453 11652 6451 6452 6452 6452 
6453 6452 6453 6453 6453 6453 6453 
6455 6456 6555 11655 6455 6455 6455 
6456 6455 6555 11655 6456 6456 6456 
6460 6461 6560 11660 6360 6460 6460 
6461 11661 6460 6461 6461 6461 6461 
6464 11664 6364 6464 6464 6464 6464 
6466 11666 6466 6466 6466 6466 6466 
6468 6568 6468 6468 6468 6468 6468 
6471 6472 6371 6471 6471 6471 6471 
6472 6473 6572 6471 6472 6472 6472 
6473 6474 6573 11673 6472 6373 6473 
6474 6475 6473 6474 6474 6474 6474 
6475 6476 6575 11675 6474 6375 6475 
6476 6477 6576 6475 6376 6476 6476 
6477 6478 6577 11677 6476 6377 6477 
6478 6578 11678 6477 6478 6478 6478 
6480 6481 6580 6380 6480 6480 6480 
6481 6581 11681 6480 6481 6481 6481 
6484 6584 6484 6484 6484 6484 6484 
6515 6516 6615 6415 6515 6515 6515 
6516 6616 6515 6516 6516 6516 6516 
6518 6519 6618 6418 6518 6518 6518 
6519 6520 6619 6518 6419 6519 6519 
6520 6521 6620 11720 6519 6520 6520 
6521 6522 6621 6520 6421 6521 6521 
6522 6523 6622 11722 6521 6422 6522 
6523 6524 6522 6423 6523 6523 6523 
6524 6523 6424 6524 6524 6524 6524 
6526 6527 6626 11726 6426 6526 6526 
6527 6627 6526 6427 6527 6527 6527 
6530 6531 11730 6530 6530 6530 6530 
6531 6532 6631 6530 6431 6531 6531 
6532 6632 6531 6532 6532 6532 6532 
6536 6636 6536 6536 6536 6536 6536 
6539 11739 6439 6539 6539 6539 6539 
6544 6545 6644 6444 6544 6544 6544 
6545 11745 6544 6545 6545 6545 6545 
6554 6555 11754 6554 6554 6554 6554 
6555 6655 6554 6455 6555 6555 6555 
6560 11760 6460 6560 6560 6560 6560 
6563 6663 6563 6563 6563 6563 6563 
6567 6568 6667 6567 6567 6567 6567 
6568 6569 6668 6567 6468 6568 6568 
6569 11769 6568 6569 6569 6569 6569 
6572 6573 6672 6472 6572 6572 6572 
6573 6673 11773 6572 6473 6573 6573 
6575 6576 6475 6575 6575 6575 6575 
6576 6577 6575 6476 6576 6576 6576 
6577 6578 6677 11777 6576 6477 6577 
6578 6579 6678 6577 6478 6578 6578 
6579 6580 6679 11779 6578 6579 6579 
6580 6581 6680 6579 6480 6580 6580 
6581 6681 6580 6481 6581 6581 6581 
6583 6584 6683 6583 6583 6583 6583 
6584 6684 6583 6484 6584 6584 6584 
6612 6613 6712 6612 6612 6612 6612 
6613 6612 6613 6613 6613 6613 6613 
6615 6616 6715 11815 6515 6615 6615 
6616 6617 6615 6516 6616 6616 6616 
6617 6618 6717 6616 6617 6617 6617 
6618 6619 6718 6617 6518 6618 6618 
6619 6620 6719 6618 6519 6619 6619 
6620 6621 6720 11820 6619 6520 6620 
6621 6622 6721 11821 6620 6521 6621 
6622 6722 6621 6522 6622 6622 6622 
6626 6627 6726 11826 6526 6626 6626 
6627 6727 6626 6527 6627 6627 6627 
6629 6729 11829 6629 6629 6629 6629 
6631 6632 6731 6531 6631 6631 6631 
6632 6633 6732 6631 6532 6632 6632 
6633 6634 6733 6632 6633 6633 6633 
6634 6635 6734 6633 6634 6634 6634 
6635 6636 6735 6634 6635 6635 6635 
6636 6637 6736 6635 6536 6636 6636 
6637 11837 6636 6637 6637 6637 6637 
6640 6641 6740 6640 6640 6640 6640 
6641 6741 11841 6640 6641 6641 6641 
6644 6744 6544 6644 6644 6644 6644 
6655 6755 6555 6655 6655 6655 6655 
6658 6659 6758 11858 6658 6658 6658 
6659 6759 6658 6659 6659 6659 6659 
6662 6663 11862 6662 6662 6662 6662 
6663 6664 6763 6662 6563 6663 6663 
6664 6665 6764 6663 6664 6664 6664 
6665 6666 6765 6664 6665 6665 6665 
6666 6667 6766 6665 6666 6666 6666 
6667 6668 6767 6666 6567 6667 6667 
6668 6768 6667 6568 6668 6668 6668 
6670 6770 11870 6670 6670 6670 6670 
6672 6673 6772 6572 6672 6672 6672 
6673 6773 11873 6672 6573 6673 6673 
6677 6678 6777 6577 6677 6677 6677 
6678 6679 6778 11878 6677 6578 6678 
6679 6680 6779 11879 6678 6579 6679 
6680 6681 6780 6679 6580 6680 6680 
6681 6682 6781 6680 6581 6681 6681 
6682 6683 6782 6681 6682 6682 6682 
6683 6684 6682 6583 6683 6683 6683 
6684 6784 11884 6683 6584 6684 6684 
6686 6687 6686 6686 6686 6686 6686 
6687 6787 6686 6687 6687 6687 6687 
6712 6812 6612 6712 6712 6712 6712 
6714 6715 6814 6714 6714 6714 6714 
6715 6815 11915 6714 6615 6715 6715 
6717 6718 6817 11917 6617 6717 6717 
6718 6719 6818 6717 6618 6718 6718 
6719 6720 11919 6718 6619 6719 6719 
6720 6721 6820 11920 6719 6620 6720 
6721 6722 11921 6720 6621 6721 6721 
6722 6723 6822 6721 6622 6722 6722 
6723 6724 11923 6722 6723 6723 6723 
6724 6725 6824 11924 6723 6724 6724 
6725 6726 6825 11925 6724 6725 6725 
6726 6727 6725 6626 6726 6726 6726 
6727 6728 6827 6726 6627 6727 6727 
6728 6729 6828 6727 6728 6728 6728 
6729 6829 11929 6728 6629 6729 6729 
6731 6732 6831 11931 6631 6731 6731 
6732 6733 6731 6632 6732 6732 6732 
6733 6734 6833 11933 6732 6633 6733 
6734 6735 6834 6733 6634 6734 6734 
6735 6736 6835 6734 6635 6735 6735 
6736 6836 11936 6735 6636 6736 6736 
6740 6741 6840 11940 6640 6740 6740 
6741 11941 6740 6641 6741 6741 6741 
6744 6745 6844 6644 6744 6744 6744 
6745 6746 11945 6744 6745 6745 6745 
6746 6747 11946 6745 6746 6746 6746 
6747 6748 11947 6746 6747 6747 6747 
6748 6749 6848 11948 6747 6748 6748 
6749 6750 6748 6749 6749 6749 6749 
6750 6751 6749 6750 6750 6750 6750 
6751 6752 6851 11951 6750 6751 6751 
6752 6753 11952 6751 6752 6752 6752 
6753 6754 11953 6752 6753 6753 6753 
6754 6755 11954 6753 6754 6754 6754 
6755 6855 6754 6655 6755 6755 6755 
6758 6759 11958 6658 6758 6758 6758 
6759 6859 11959 6758 6659 6759 6759 
6763 6764 6863 11963 6663 6763 6763 
6764 6765 6864 6763 6664 6764 6764 
6765 6766 6865 6764 6665 6765 6765 
6766 6767 6866 11966 6765 6666 6766 
6767 6768 6766 6667 6767 6767 6767 
6768 6868 11968 6767 6668 6768 6768 
6770 6771 6870 11970 6670 6770 6770 
6771 6772 6871 6770 6771 6771 6771 
6772 6773 6872 6771 6672 6772 6772 
6773 6774 6772 6673 6773 6773 6773 
6774 6775 6874 11974 6773 6774 6774 
6775 6776 6875 11975 6774 6775 6775 
6776 6777 11976 6775 6776 6776 6776 
6777 6778 6877 6776 6677 6777 6777 
6778 6779 11978 6777 6678 6778 6778 
6779 6780 6879 11979 6778 6679 6779 
6780 6781 11980 6779 6680 6780 6780 
6781 6782 6881 6780 6681 6781 6781 
6782 6882 11982 6781 6682 6782 6782 
6784 6785 6884 11984 6684 6784 6784 
6785 6885 6784 6785 6785 6785 6785 
6787 6887 6687 6787 6787 6787 6787 
6809 12009 6809 6809 6809 6809 6809 
6811 6812 6911 6811 6811 6811 6811 
6812 6813 6912 6811 6712 6812 6812 
6813 6814 12013 6812 6813 6813 6813 
6814 6815 6813 6714 6814 6814 6814 
6815 6816 6814 6715 6815 6815 6815 
6816 6817 6916 6815 6816 6816 6816 
6817 6818 6917 12017 6816 6717 6817 
6818 6918 12018 6817 6718 6818 6818 
6820 6920 12020 6720 6820 6820 6820 
6822 12022 6722 6822 6822 6822 6822 
6824 6825 12024 6724 6824 6824 6824 
6825 6925 12025 6824 6725 6825 6825 
6827 6828 6727 6827 6827 6827 6827 
6828 6829 6928 12028 6827 6728 6828 
6829 6830 6828 6729 6829 6829 6829 
6830 6831 6930 12030 6829 6830 6830 
6831 6931 12031 6830 6731 6831 6831 
6833 6834 12033 6733 6833 6833 6833 
6834 6835 6934 6833 6734 6834 6834 
6835 6836 6935 6834 6735 6835 6835 
6836 6837 6936 6835 6736 6836 6836 
6837 6838 6937 6836 6837 6837 6837 
6838 6839 6938 12038 6837 6838 6838 
6839 6840 6838 6839 6839 6839 6839 
6840 6940 12040 6839 6740 6840 6840 
6843 6844 12043 6843 6843 6843 6843 
6844 6944 6843 6744 6844 6844 6844 
6848 6948 12048 6748 6848 6848 6848 
6851 6951 12051 6751 6851 6851 6851 
6855 6856 6955 6755 6855 6855 6855 
6856 12056 6855 6856 6856 6856 6856 
6859 6860 6959 12059 6759 6859 6859 
6860 6861 6859 6860 6860 6860 6860 
6861 6862 6961 12061 6860 6861 6861 
6862 6863 6962 6861 6862 6862 6862 
6863 6864 6963 6862 6763 6863 6863 
6864 6865 6964 6863 6764 6864 6864 
6865 6866 6965 6864 6765 6865 6865 
6866 12066 6865 6766 6866 6866 6866 
6868 6869 6968 12068 6768 6868 6868 
6869 6870 6969 12069 6868 6869 6869 
6870 6871 6869 6770 6870 6870 6870 
6871 6872 6971 12071 6870 6771 6871 
6872 6871 6772 6872 6872 6872 6872 
6874 6875 6974 12074 6774 6874 6874 
6875 12075 6874 6775 6875 6875 6875 
6877 12077 6777 6877 6877 6877 6877 
6879 6979 12079 6779 6879 6879 6879 
6881 6882 6981 12081 6781 6881 6881 
6882 6883 6982 12082 6881 6782 6882 
6883 6884 6983 6882 6883 6883 6883 
6884 6885 6883 6784 6884 6884 6884 
6885 6886 6884 6785 6885 6885 6885 
6886 6887 12086 6885 6886 6886 6886 
6887 6888 6987 6886 6787 6887 6887 
6888 6988 6887 6888 6888 6888 6888 
6890 12090 6890 6890 6890 6890 6890 
6908 7008 12108 6908 6908 6908 6908 
6911 6912 6811 6911 6911 6911 6911 
6912 7012 6911 6812 6912 6912 6912 
6916 6917 7016 12116 6816 6916 6916 
6917 6918 12117 6916 6817 6917 6917 
6918 6919 7018 6917 6818 6918 6918 
6919 6920 7019 6918 6919 6919 6919 
6920 7020 12120 6919 6820 6920 6920 
6923 12123 6923 6923 6923 6923 6923 
6925 6926 7025 6825 6925 6925 6925 
6926 7026 6925 6926 6926 6926 6926 
6928 7028 12128 6828 6928 6928 6928 
6930 6931 7030 12130 6830 6930 6930 
6931 6932 12131 6930 6831 6931 6931 
6932 7032 12132 6931 6932 6932 6932 
6934 6935 7034 6834 6934 6934 6934 
6935 6936 7035 6934 6835 6935 6935 
6936 6937 12136 6935 6836 6936 6936 
6937 6938 7037 12137 6936 6837 6937 
6938 6937 6838 6938 6938 6938 6938 
6940 7040 12140 6840 6940 6940 6940 
6942 7042 12142 6942 6942 6942 6942 
6944 12144 6844 6944 6944 6944 6944 
6948 6949 7048 12148 6848 6948 6948 
6949 6950 7049 6948 6949 6949 6949 
6950 6951 7050 6949 6950 6950 6950 
6951 7051 12151 6950 6851 6951 6951 
6955 12155 6855 6955 6955 6955 6955 
6957 7057 12157 6957 6957 6957 6957 
6959 7059 12159 6859 6959 6959 6959 
6961 6962 6861 6961 6961 6961 6961 
6962 6963 7062 12162 6961 6862 6962 
6963 6964 12163 6962 6863 6963 6963 
6964 6965 7064 6963 6864 6964 6964 
6965 7065 6964 6865 6965 6965 6965 
6967 6968 7067 12167 6967 6967 6967 
6968 6969 12168 6967 6868 6968 6968 
6969 7069 12169 6968 6869 6969 6969 
6971 7071 12171 6871 6971 6971 6971 
6973 6974 7073 6973 6973 6973 6973 
6974 7074 6973 6874 6974 6974 6974 
6976 12176 6976 6976 6976 6976 6976 
6979 6980 7079 12179 6879 6979 6979 
6980 6981 7080 6979 6980 6980 6980 
6981 6982 7081 6980 6881 6981 6981 
6982 6983 12182 6981 6882 6982 6982 
6983 7083 12183 6982 6883 6983 6983 
6987 6988 7087 6887 6987 6987 6987 
6988 6987 6888 6988 6988 6988 6988 
6991 7091 12191 6991 6991 6991 6991 
7008 7108 6908 7008 7008 7008 7008 
7010 7110 12210 7010 7010 7010 7010 
7012 7013 7112 6912 7012 7012 7012 
7013 7014 12213 7012 7013 7013 7013 
7014 7015 7114 12214 7013 7014 7014 
7015 7016 12215 7014 7015 7015 7015 
7016 7116 12216 7015 6916 7016 7016 
7018 7019 6918 7018 7018 7018 7018 
7019 7020 7119 12219 7018 6919 7019 
7020 7021 12220 7019 6920 7020 7020 
7021 7022 7121 12221 7020 7021 7021 
7022 12222 7021 7022 7022 7022 7022 
7024 7025 12224 7024 7024 7024 7024 
7025 7026 7125 7024 6925 7025 7025 
7026 7027 7126 12226 7025 6926 7026 
7027 7028 7026 7027 7027 7027 7027 
7028 7128 12228 7027 6928 7028 7028 
7030 7130 12230 6930 7030 7030 7030 
7032 7132 12232 6932 7032 7032 7032 
7034 7035 12234 6934 7034 7034 7034 
7035 12235 7034 6935 7035 7035 7035 
7037 7137 12237 6937 7037 7037 7037 
7040 7140 12240 6940 7040 7040 7040 
7042 7142 12242 6942 7042 7042 7042 
7045 12245 7045 7045 7045 7045 7045 
7048 7049 7148 12248 6948 7048 7048 
7049 7050 12249 7048 6949 7049 7049 
7050 7051 12250 7049 6950 7050 7050 
7051 7151 12251 7050 6951 7051 7051 
7054 12254 7054 7054 7054 7054 7054 
7057 7157 12257 6957 7057 7057 7057 
7059 7159 12259 6959 7059 7059 7059 
7062 7162 12262 6962 7062 7062 7062 
7064 7065 12264 6964 7064 7064 7064 
7065 12265 7064 6965 7065 7065 7065 
7067 7167 12267 6967 7067 7067 7067 
7069 7169 12269 6969 7069 7069 7069 
7071 7072 7171 12271 6971 7071 7071 
7072 7073 7071 7072 7072 7072 7072 
7073 7074 7173 12273 7072 6973 7073 
7074 7075 7174 7073 6974 7074 7074 
7075 12275 7074 7075 7075 7075 7075 
7077 7078 12277 7077 7077 7077 7077 
7078 7079 7178 12278 7077 7078 7078 
7079 7080 12279 7078 6979 7079 7079 
7080 7081 7180 12280 7079 6980 7080 
7081 7080 6981 7081 7081 7081 7081 
7083 7084 7183 12283 6983 7083 7083 
7084 7085 12284 7083 7084 7084 7084 
7085 7086 7185 12285 7084 7085 7085 
7086 7087 12286 7085 7086 7086 7086 
7087 7187 7086 6987 7087 7087 7087 
7089 7189 12289 7089 7089 7089 7089 
7091 7191 6991 7091 7091 7091 7091 
7107 7108 12307 7107 7107 7107 7107 
7108 7109 7208 7107 7008 7108 7108 
7109 7110 7108 7109 7109 7109 7109 
7110 7111 7210 7109 7010 7110 7110 
7111 7112 7211 7110 7111 7111 7111 
7112 7212 12312 7111 7012 7112 7112 
7114 7214 7014 7114 7114 7114 7114 
7116 7216 12316 7016 7116 7116 7116 
7119 12319 7019 7119 7119 7119 7119 
7121 12321 7021 7121 7121 7121 7121 
7125 7126 7225 7025 7125 7125 7125 
7126 7226 7125 7026 7126 7126 7126 
7128 7129 7228 12328 7028 7128 7128 
7129 7130 7229 12329 7128 7129 7129 
7130 12330 7129 7030 7130 7130 7130 
7132 7133 12332 7032 7132 7132 7132 
7133 7233 12333 7132 7133 7133 7133 
7136 7137 7236 7136 7136 7136 7136 
7137 12337 7136 7037 7137 7137 7137 
7139 7140 7139 7139 7139 7139 7139 
7140 7240 12340 7139 7040 7140 7140 
7142 7143 12342 7042 7142 7142 7142 
7143 7144 7243 12343 7142 7143 7143 
7144 12344 7143 7144 7144 7144 7144 
7148 7248 12348 7048 7148 7148 7148 
7151 7251 12351 7051 7151 7151 7151 
7155 7156 12355 7155 7155 7155 7155 
7156 7157 7256 12356 7155 7156 7156 
7157 12357 7156 7057 7157 7157 7157 
7159 7160 7259 12359 7059 7159 7159 
7160 7159 7160 7160 7160 7160 7160 
7162 7163 12362 7062 7162 7162 7162 
7163 7263 7162 7163 7163 7163 7163 
7166 7167 7266 12366 7166 7166 7166 
7167 12367 7166 7067 7167 7167 7167 
7169 7170 12369 7069 7169 7169 7169 
7170 7171 7270 12370 7169 7170 7170 
7171 7271 12371 7170 7071 7171 7171 
7173 7174 7273 7073 7173 7173 7173 
7174 7274 7173 7074 7174 7174 7174 
7178 12378 7078 7178 7178 7178 7178 
7180 12380 7080 7180 7180 7180 7180 
7183 7283 12383 7083 7183 7183 7183 
7185 7285 7085 7185 7185 7185 7185 
7187 7188 7287 12387 7087 7187 7187 
7188 7189 7288 7187 7188 7188 7188 
7189 7190 7289 7188 7089 7189 7189 
7190 7191 7189 7190 7190 7190 7190 
7191 7192 7291 7190 7091 7191 7191 
7192 12392 7191 7192 7192 7192 7192 
7206 7307 7305 7107 12405 12306 7206 
7208 12408 7108 7208 7208 7208 7208 
7210 7211 12410 7110 7210 7210 7210 
7211 7212 7311 7210 7111 7211 7211 
7212 7213 7312 12412 7211 7112 7212 
7213 7214 7212 7213 7213 7213 7213 
7214 12414 7213 7114 7214 7214 7214 
7216 7217 7316 12416 7116 7216 7216 
7217 7218 7317 12417 7216 7217 7217 
7218 12418 7217 7218 7218 7218 7218 
7222 7223 7322 12422 7222 7222 7222 
7223 7323 12423 7222 7223 7223 7223 
7225 7226 7325 12425 7125 7225 7225 
7226 12426 7225 7126 7226 7226 7226 
7228 7229 7328 12428 7128 7228 7228 
7229 12429 7228 7129 7229 7229 7229 
7231 7331 12431 7231 7231 7231 7231 
7233 7234 7333 12433 7133 7233 7233 
7234 7334 12434 7233 7234 7234 7234 
7236 7336 12436 7136 7236 7236 7236 
7240 7340 12440 7140 7240 7240 7240 
7243 7343 7143 7243 7243 7243 7243 
7245 7246 7345 12445 7245 7245 7245 
7246 7247 12446 7245 7246 7246 7246 
7247 7248 12447 7246 7247 7247 7247 
7248 12448 7247 7148 7248 7248 7248 
7251 7252 12451 7151 7251 7251 7251 
7252 7253 12452 7251 7252 7252 7252 
7253 7254 12453 7252 7253 7253 7253 
7254 7354 12454 7253 7254 7254 7254 
7256 7356 7156 7256 7256 7256 7256 
7259 7359 12459 7159 7259 7259 7259 
7263 7363 12463 7163 7263 7263 7263 
7265 7266 7365 12465 7265 7265 7265 
7266 7366 12466 7265 7166 7266 7266 
7268 7368 12468 7268 7268 7268 7268 
7270 7271 12470 7170 7270 7270 7270 
7271 7371 12471 7270 7171 7271 7271 
7273 7274 12473 7173 7273 7273 7273 
7274 7374 12474 7273 7174 7274 7274 
7276 7277 7376 12476 7276 7276 7276 
7277 7377 12477 7276 7277 7277 7277 
7281 7282 12481 7281 7281 7281 7281 
7282 7283 7382 12482 7281 7282 7282 
7283 7383 12483 7282 7183 7283 7283 
7285 7286 12485 7185 7285 7285 7285 
7286 7287 7285 7286 7286 7286 7286 
7287 7288 7387 12487 7286 7187 7287 
7288 7289 7388 7287 7188 7288 7288 
7289 12489 7288 7189 7289 7289 7289 
7291 12491 7191 7291 7291 7291 7291 
7293 7394 7392 7192 12494 12393 7293 
7305 12505 7406 7206 12405 7305 7305 
7307 7407 7408 7406 7206 7208 7307 
7311 7312 7411 7211 7311 7311 7311 
7312 12512 7311 7212 7312 7312 7312 
7315 7316 7415 12515 7315 7315 7315 
7316 7317 7416 12516 7315 7216 7316 
7317 7316 7217 7317 7317 7317 7317 
7319 7419 12519 7319 7319 7319 7319 
7322 7323 7422 12522 7222 7322 7322 
7323 12523 7322 7223 7323 7323 7323 
7325 12525 7225 7325 7325 7325 7325 
7328 7428 12528 7228 7328 7328 7328 
7331 7332 12531 7231 7331 7331 7331 
7332 7333 7432 12532 7331 7332 7332 
7333 7334 12533 7332 7233 7333 7333 
7334 7335 7434 12534 7333 7234 7334 
7335 7336 7435 12535 7334 7335 7335 
7336 7436 12536 7335 7236 7336 7336 
7340 7341 7440 12540 7240 7340 7340 
7341 7441 12541 7340 7341 7341 7341 
7343 7344 7443 12543 7243 7343 7343 
7344 7345 7444 7343 7344 7344 7344 
7345 12545 7344 7245 7345 7345 7345 
7354 7355 12554 7254 7354 7354 7354 
7355 7356 7455 7354 7355 7355 7355 
7356 7456 12556 7355 7256 7356 7356 
7358 7359 7458 12558 7358 7358 7358 
7359 7459 12559 7358 7259 7359 7359 
7363 7364 7463 12563 7263 7363 7363 
7364 7365 7464 12564 7363 7364 7364 
7365 7366 7465 12565 7364 7265 7365 
7366 7367 12566 7365 7266 7366 7366 
7367 7368 7467 12567 7366 7367 7367 
7368 12568 7367 7268 7368 7368 7368 
7371 7471 12571 7271 7371 7371 7371 
7374 12574 7274 7374 7374 7374 7374 
7376 7377 12576 7276 7376 7376 7376 
7377 7477 12577 7376 7277 7377 7377 
7380 7480 12580 7380 7380 7380 7380 
7382 7383 7282 7382 7382 7382 7382 
7383 7384 7483 12583 7382 7283 7383 
7384 7484 12584 7383 7384 7384 7384 
7387 7388 12587 7287 7387 7387 7387 
7388 7488 7387 7288 7388 7388 7388 
7392 7492 7493 7491 7291 7293 7392 
7394 12594 7493 7293 12494 7394 7394 
7406 7407 7506 12606 7406 7406 7406 
7407 7408 7406 7307 7407 7407 7407 
7408 7409 7508 7407 7408 7408 7408 
7409 7410 12609 7408 7409 7409 7409 
7410 7411 12610 7409 7410 7410 7410 
7411 12611 7410 7311 7411 7411 7411 
7415 7416 7515 12615 7315 7415 7415 
7416 7516 12616 7415 7316 7416 7416 
7418 7419 7518 12618 7418 7418 7418 
7419 7519 12619 7418 7319 7419 7419 
7422 7522 12622 7322 7422 7422 7422 
7428 12628 7328 7428 7428 7428 7428 
7432 7532 12632 7332 7432 7432 7432 
7434 7435 7534 12634 7334 7434 7434 
7435 7436 12635 7434 7335 7435 7435 
7436 7536 12636 7435 7336 7436 7436 
7440 7441 7340 7440 7440 7440 7440 
7441 7541 7440 7341 7441 7441 7441 
7443 7444 12643 7343 7443 7443 7443 
7444 7443 7344 7444 7444 7444 7444 
7447 12647 7546 12646 7447 7447 7447 
7449 7450 7449 7449 7449 7449 7449 
7450 7449 7450 7450 7450 7450 7450 
7452 12652 7553 12653 7452 7452 7452 
7455 7456 7355 7455 7455 7455 7455 
7456 12656 7455 7356 7456 7456 7456 
7458 7459 7558 7358 7458 7458 7458 
7459 7458 7359 7459 7459 7459 7459 
7463 7464 7563 12663 7363 7463 7463 
7464 7465 12664 7463 7364 7464 7464 
7465 7565 12665 7464 7365 7465 7465 
7467 7567 12667 7367 7467 7467 7467 
7471 12671 7371 7471 7471 7471 7471 
7477 7577 12677 7377 7477 7477 7477 
7480 7481 7580 12680 7380 7480 7480 
7481 7581 12681 7480 7481 7481 7481 
7483 7484 7583 12683 7383 7483 7483 
7484 7584 12684 7483 7384 7484 7484 
7488 7489 12688 7388 7488 7488 7488 
7489 7490 12689 7488 7489 7489 7489 
7490 7491 12690 7489 7490 7490 7490 
7491 7492 7591 7490 7491 7491 7491 
7492 7493 7491 7392 7492 7492 7492 
7493 7593 12693 7492 7493 7493 7493 
7503 7504 7503 7503 7503 7503 7503 
7504 7505 7604 7503 7504 7504 7504 
7505 7506 12705 7504 7505 7505 7505 
7506 12706 7505 7406 7506 7506 7506 
7508 12708 7408 7508 7508 7508 7508 
7512 7513 7612 12712 7512 7512 7512 
7513 7514 7613 12713 7512 7513 7513 
7514 7515 7614 12714 7513 7514 7514 
7515 7516 12715 7514 7415 7515 7515 
7516 7616 12716 7515 7416 7516 7516 
7518 7519 12718 7418 7518 7518 7518 
7519 12719 7518 7419 7519 7519 7519 
7522 7622 12722 7422 7522 7522 7522 
7527 7627 12727 7527 7527 7527 7527 
7531 7532 12731 7531 7531 7531 7531 
7532 12732 7531 7432 7532 7532 7532 
7534 12734 7434 7534 7534 7534 7534 
7536 7636 12736 7436 7536 7536 7536 
7538 7638 12738 7538 7538 7538 7538 
7541 7542 7641 12741 7441 7541 7541 
7542 7642 7541 7542 7542 7542 7542 
7546 12746 7546 7546 7546 7546 7546 
7553 12753 7553 7553 7553 7553 7553 
7557 7558 7657 7557 7557 7557 7557 
7558 7658 12758 7557 7458 7558 7558 
7561 7661 12761 7561 7561 7561 7561 
7563 7663 12763 7463 7563 7563 7563 
7565 12765 7465 7565 7565 7565 7565 
7567 7568 12767 7467 7567 7567 7567 
7568 12768 7567 7568 7568 7568 7568 
7572 7672 12772 7572 7572 7572 7572 
7577 7677 12777 7477 7577 7577 7577 
7580 7581 12780 7480 7580 7580 7580 
7581 12781 7580 7481 7581 7581 7581 
7583 7584 7683 12783 7483 7583 7583 
7584 7585 12784 7583 7484 7584 7584 
7585 7586 7685 12785 7584 7585 7585 
7586 7587 7686 12786 7585 7586 7586 
7587 7687 12787 7586 7587 7587 7587 
7591 12791 7491 7591 7591 7591 7591 
7593 7594 12793 7493 7593 7593 7593 
7594 7595 12794 7593 7594 7594 7594 
7595 7596 7695 7594 7595 7595 7595 
7596 7595 7596 7596 7596 7596 7596 
7602 7702 12802 7602 7602 7602 7602 
7604 7704 12804 7504 7604 7604 7604 
7607 7706 7506 7508 7607 7607 7607 
7609 7709 12809 7609 7609 7609 7609 
7612 7613 12812 7512 7612 7612 7612 
7613 7614 7713 12813 7612 7513 7613 
7614 12814 7613 7514 7614 7614 7614 
7616 12816 7516 7616 7616 7616 7616 
7621 7622 7621 7621 7621 7621 7621 
7622 7722 12822 7621 7522 7622 7622 
7627 12827 7527 7627 7627 7627 7627 
7636 7637 12836 7536 7636 7636 7636 
7637 7638 7737 12837 7636 7637 7637 
7638 7639 7637 7538 7638 7638 7638 
7639 7640 7638 7639 7639 7639 7639 
7640 7641 7740 12840 7639 7640 7640 
7641 7642 7741 12841 7640 7541 7641 
7642 7641 7542 7642 7642 7642 7642 
7645 7745 12845 7645 7645 7645 7645 
7654 7754 12854 7654 7654 7654 7654 
7657 7658 7557 7657 7657 7657 7657 
7658 7659 7758 12858 7657 7558 7658 
7659 7660 7759 12859 7658 7659 7659 
7660 7661 7659 7660 7660 7660 7660 
7661 7662 7660 7561 7661 7661 7661 
7662 7663 7762 12862 7661 7662 7662 
7663 12863 7662 7563 7663 7663 7663 
7672 12872 7572 7672 7672 7672 7672 
7677 7678 7777 12877 7577 7677 7677 
7678 7677 7678 7678 7678 7678 7678 
7683 12883 7583 7683 7683 7683 7683 
7685 7686 12885 7585 7685 7685 7685 
7686 7687 7786 12886 7685 7586 7686 
7687 12887 7686 7587 7687 7687 7687 
7690 7790 12890 7690 7690 7690 7690 
7692 7793 7591 7593 7692 7692 7692 
7695 7795 12895 7595 7695 7695 7695 
7697 7797 12897 7697 7697 7697 7697 
7702 7802 7602 7702 7702 7702 7702 
7704 7705 7804 12904 7604 7704 7704 
7705 7706 7805 12905 7704 7705 7705 
7706 7806 12906 7705 7706 7706 7706 
7709 7809 12909 7609 7709 7709 7709 
7713 7813 12913 7613 7713 7713 7713 
7720 7820 12920 7720 7720 7720 7720 
7722 7723 7822 7622 7722 7722 7722 
7723 7724 7823 7722 7723 7723 7723 
7724 7725 7824 12924 7723 7724 7724 
7725 7825 12925 7724 7725 7725 7725 
7728 7828 12928 7728 7728 7728 7728 
7733 7833 12933 7733 7733 7733 7733 
7737 7837 12937 7637 7737 7737 7737 
7740 7741 7840 12940 7640 7740 7740 
7741 7841 12941 7740 7641 7741 7741 
7743 7843 12943 7743 7743 7743 7743 
7745 7746 7845 12945 7645 7745 7745 
7746 7846 12946 7745 7746 7746 7746 
7749 7750 7849 7749 7749 7749 7749 
7750 7850 7749 7750 7750 7750 7750 
7753 7754 7853 12953 7753 7753 7753 
7754 7854 12954 7753 7654 7754 7754 
7756 7856 12956 7756 7756 7756 7756 
7758 7759 7858 12958 7658 7758 7758 
7759 7859 12959 7758 7659 7759 7759 
7762 7862 12962 7662 7762 7762 7762 
7766 7866 12966 7766 7766 7766 7766 
7771 7871 12971 7771 7771 7771 7771 
7774 7775 7874 12974 7774 7774 7774 
7775 7776 7875 12975 7774 7775 7775 
7776 7777 7876 7775 7776 7776 7776 
7777 7877 7776 7677 7777 7777 7777 
7779 7879 12979 7779 7779 7779 7779 
7786 7886 12986 7686 7786 7786 7786 
7790 7890 12990 7690 7790 7790 7790 
7793 7794 7893 12993 7793 7793 7793 
7794 7795 7894 12994 7793 7794 7794 
7795 7895 12995 7794 7695 7795 7795 
7797 7897 7697 7797 7797 7797 7797 
7802 7902 7702 7802 7802 7802 7802 
7804 7805 7904 13004 7704 7804 7804 
7805 7806 13005 7804 7705 7805 7805 
7806 13006 7805 7706 7806 7806 7806 
7809 7909 13009 7709 7809 7809 7809 
7813 7913 13013 7713 7813 7813 7813 
7820 13020 7720 7820 7820 7820 7820 
7822 7823 7922 7722 7822 7822 7822 
7823 7824 7822 7723 7823 7823 7823 
7824 7825 13024 7823 7724 7824 7824 
7825 13025 7824 7725 7825 7825 7825 
7828 13028 7728 7828 7828 7828 7828 
7833 13033 7733 7833 7833 7833 7833 
7837 7937 13037 7737 7837 7837 7837 
7840 7841 7940 13040 7740 7840 7840 
7841 7941 13041 7840 7741 7841 7841 
7843 13043 7743 7843 7843 7843 7843 
7845 7846 7945 13045 7745 7845 7845 
7846 13046 7845 7746 7846 7846 7846 
7849 7850 7749 7849 7849 7849 7849 
7850 7849 7750 7850 7850 7850 7850 
7853 7854 13053 7753 7853 7853 7853 
7854 7954 13054 7853 7754 7854 7854 
7856 13056 7756 7856 7856 7856 7856 
7858 7859 7958 13058 7758 7858 7858 
7859 7959 13059 7858 7759 7859 7859 
7862 7962 13062 7762 7862 7862 7862 
7866 13066 7766 7866 7866 7866 7866 
7871 13071 7771 7871 7871 7871 7871 
7874 7875 13074 7774 7874 7874 7874 
7875 7876 13075 7874 7775 7875 7875 
7876 7877 7875 7776 7876 7876 7876 
7877 7977 7876 7777 7877 7877 7877 
7879 13079 7779 7879 7879 7879 7879 
7886 7986 13086 7786 7886 7886 7886 
7890 7990 13090 7790 7890 7890 7890 
7893 7894 13093 7793 7893 7893 7893 
7894 7895 13094 7893 7794 7894 7894 
7895 7995 13095 7894 7795 7895 7895 
7897 7997 7797 7897 7897 7897 7897 
7902 13102 7802 7902 7902 7902 7902 
7904 8004 13104 7804 7904 7904 7904 
7907 8008 8006 7806 7907 7907 7907 
7909 13109 7809 7909 7909 7909 7909 
7912 7913 8012 13112 7912 7912 7912 
7913 7914 8013 13113 7912 7813 7913 
7914 8014 13114 7913 7914 7914 7914 
7916 8016 13116 7916 7916 7916 7916 
7921 7922 7921 7921 7921 7921 7921 
7922 8022 13122 7921 7822 7922 7922 
7927 8027 13127 7927 7927 7927 7927 
7936 7937 8036 13136 7936 7936 7936 
7937 7938 13137 7936 7837 7937 7937 
7938 7939 8038 7937 7938 7938 7938 
7939 7940 7938 7939 7939 7939 7939 
7940 7941 13140 7939 7840 7940 7940 
7941 7942 8041 13141 7940 7841 7941 
7942 8042 7941 7942 7942 7942 7942 
7945 13145 7845 7945 7945 7945 7945 
7954 13154 7854 7954 7954 7954 7954 
7957 7958 8057 7957 7957 7957 7957 
7958 7959 8058 13158 7957 7858 7958 
7959 7960 13159 7958 7859 7959 7959 
7960 7961 7959 7960 7960 7960 7960 
7961 7962 8061 7960 7961 7961 7961 
7962 7963 13162 7961 7862 7962 7962 
7963 8063 13163 7962 7963 7963 7963 
7972 8072 13172 7972 7972 7972 7972 
7977 7978 8077 13177 7877 7977 7977 
7978 7977 7978 7978 7978 7978 7978 
7983 8083 13183 7983 7983 7983 7983 
7985 7986 8085 13185 7985 7985 7985 
7986 7987 8086 13186 7985 7886 7986 
7987 8087 13187 7986 7987 7987 7987 
7990 13190 7890 7990 7990 7990 7990 
7992 8093 8091 7893 7992 7992 7992 
7995 8095 13195 7895 7995 7995 7995 
7997 13197 7897 7997 7997 7997 7997 
8003 8004 8003 8003 8003 8003 8003 
8004 8005 8003 7904 8004 8004 8004 
8005 8006 13205 8004 8005 8005 8005 
8006 8106 13206 8005 8006 8006 8006 
8008 8108 13208 8008 8008 8008 8008 
8012 8013 13212 7912 8012 8012 8012 
8013 8014 13213 8012 7913 8013 8013 
8014 8015 13214 8013 7914 8014 8014 
8015 8016 8115 13215 8014 8015 8015 
8016 8116 13216 8015 7916 8016 8016 
8018 8019 8118 13218 8018 8018 8018 
8019 8119 13219 8018 8019 8019 8019 
8022 8122 13222 7922 8022 8022 8022 
8027 13227 7927 8027 8027 8027 8027 
8031 8032 13231 8031 8031 8031 8031 
8032 8132 13232 8031 8032 8032 8032 
8034 8134 13234 8034 8034 8034 8034 
8036 8136 13236 7936 8036 8036 8036 
8038 13238 7938 8038 8038 8038 8038 
8041 8042 8141 13241 7941 8041 8041 
8042 8041 7942 8042 8042 8042 8042 
8046 13246 8046 8046 8046 8046 8046 
8053 13253 8053 8053 8053 8053 8053 
8057 8058 7957 8057 8057 8057 8057 
8058 8158 13258 8057 7958 8058 8058 
8061 13261 7961 8061 8061 8061 8061 
8063 8163 13263 7963 8063 8063 8063 
8065 8165 13265 8065 8065 8065 8065 
8067 8068 8167 13267 8067 8067 8067 
8068 13268 8067 8068 8068 8068 8068 
8072 13272 7972 8072 8072 8072 8072 
8077 8177 13277 7977 8077 8077 8077 
8080 8081 8180 13280 8080 8080 8080 
8081 8181 13281 8080 8081 8081 8081 
8083 8084 8183 13283 7983 8083 8083 
8084 8085 8184 13284 8083 8084 8084 
8085 8086 13285 8084 7985 8085 8085 
8086 8087 13286 8085 7986 8086 8086 
8087 13287 8086 7987 8087 8087 8087 
8091 8191 13291 8091 8091 8091 8091 
8093 8094 8193 13293 8093 8093 8093 
8094 8095 13294 8093 8094 8094 8094 
8095 8096 8094 7995 8095 8095 8095 
8096 8095 8096 8096 8096 8096 8096 
8106 8107 13306 8006 8106 8106 8106 
8107 8108 8207 8106 8107 8107 8107 
8108 8109 8107 8008 8108 8108 8108 
8109 8110 13309 8108 8109 8109 8109 
8110 8111 13310 8109 8110 8110 8110 
8111 8211 13311 8110 8111 8111 8111 
8115 8116 8215 13315 8015 8115 8115 
8116 8216 13316 8115 8016 8116 8116 
8118 8119 13318 8018 8118 8118 8118 
8119 8219 13319 8118 8019 8119 8119 
8122 8222 13322 8022 8122 8122 8122 
8128 8228 13328 8128 8128 8128 8128 
8132 8232 13332 8032 8132 8132 8132 
8134 8135 8234 13334 8034 8134 8134 
8135 8136 8235 13335 8134 8135 8135 
8136 8236 13336 8135 8036 8136 8136 
8140 8141 8240 8140 8140 8140 8140 
8141 8241 8140 8041 8141 8141 8141 
8143 8144 8243 13343 8143 8143 8143 
8144 8244 8143 8144 8144 8144 8144 
8147 13347 8046 13346 8147 8147 8147 
8149 8150 8149 8149 8149 8149 8149 
8150 8149 8150 8150 8150 8150 8150 
8152 13352 8053 13353 8152 8152 8152 
8155 8156 8255 8155 8155 8155 8155 
8156 8256 13356 8155 8156 8156 8156 
8158 8159 8258 8058 8158 8158 8158 
8159 8259 8158 8159 8159 8159 8159 
8163 8164 8263 13363 8063 8163 8163 
8164 8165 8264 13364 8163 8164 8164 
8165 8265 13365 8164 8065 8165 8165 
8167 8267 13367 8067 8167 8167 8167 
8171 8271 13371 8171 8171 8171 8171 
8177 8277 13377 8077 8177 8177 8177 
8180 8181 8280 13380 8080 8180 8180 
8181 13381 8180 8081 8181 8181 8181 
8183 8184 8283 13383 8083 8183 8183 
8184 8284 13384 8183 8084 8184 8184 
8188 8189 8288 13388 8188 8188 8188 
8189 8190 13389 8188 8189 8189 8189 
8190 8191 13390 8189 8190 8190 8190 
8191 8192 8190 8091 8191 8191 8191 
8192 8193 8292 8191 8192 8192 8192 
8193 13393 8192 8093 8193 8193 8193 
8205 13405 8306 8106 13505 8205 8205 
8207 8107 8308 8306 8106 8108 8207 
8211 8212 8311 8111 8211 8211 8211 
8212 8312 13412 8211 8212 8212 8212 
8215 8216 13415 8115 8215 8215 8215 
8216 8217 8316 13416 8215 8116 8216 
8217 8317 8216 8217 8217 8217 8217 
8219 13419 8119 8219 8219 8219 8219 
8222 8223 8322 13422 8122 8222 8222 
8223 8323 13423 8222 8223 8223 8223 
8225 8325 13425 8225 8225 8225 8225 
8228 8328 13428 8128 8228 8228 8228 
8231 8232 8331 13431 8231 8231 8231 
8232 8233 13432 8231 8132 8232 8232 
8233 8234 8333 13433 8232 8233 8233 
8234 8235 8334 13434 8233 8134 8234 
8235 8236 13435 8234 8135 8235 8235 
8236 8336 13436 8235 8136 8236 8236 
8240 8241 8340 13440 8140 8240 8240 
8241 13441 8240 8141 8241 8241 8241 
8243 8244 8343 13443 8143 8243 8243 
8244 8245 8243 8144 8244 8244 8244 
8245 8345 13445 8244 8245 8245 8245 
8254 8255 8354 13454 8254 8254 8254 
8255 8256 8254 8155 8255 8255 8255 
8256 8356 13456 8255 8156 8256 8256 
8258 8259 13458 8158 8258 8258 8258 
8259 8359 13459 8258 8159 8259 8259 
8263 8264 8363 13463 8163 8263 8263 
8264 8265 13464 8263 8164 8264 8264 
8265 8266 8365 13465 8264 8165 8265 
8266 8267 8366 13466 8265 8266 8266 
8267 8268 13467 8266 8167 8267 8267 
8268 8368 13468 8267 8268 8268 8268 
8271 8371 13471 8171 8271 8271 8271 
8274 8374 13474 8274 8274 8274 8274 
8276 8277 8376 13476 8276 8276 8276 
8277 8377 13477 8276 8177 8277 8277 
8280 13480 8180 8280 8280 8280 8280 
8282 8283 8382 8282 8282 8282 8282 
8283 8284 8383 13483 8282 8183 8283 
8284 13484 8283 8184 8284 8284 8284 
8287 8288 8387 13487 8287 8287 8287 
8288 8388 8287 8188 8288 8288 8288 
8292 8192 8393 8391 8191 8193 8292 
8294 13494 8393 8193 13594 8294 8294 
8306 8407 8205 8207 13505 13606 8306 
8308 8408 13508 8308 8308 8308 8308 
8310 8311 8410 13510 8310 8310 8310 
8311 8312 8411 8310 8211 8311 8311 
8312 8313 8412 13512 8311 8212 8312 
8313 8314 8312 8313 8313 8313 8313 
8314 8414 13514 8313 8314 8314 8314 
8316 8317 8416 13516 8216 8316 8316 
8317 8318 13517 8316 8217 8317 8317 
8318 13518 8317 8318 8318 8318 8318 
8322 8323 13522 8222 8322 8322 8322 
8323 13523 8322 8223 8323 8323 8323 
8325 8326 8425 13525 8225 8325 8325 
8326 8426 13526 8325 8326 8326 8326 
8328 8329 8428 13528 8228 8328 8328 
8329 8429 13529 8328 8329 8329 8329 
8331 13531 8231 8331 8331 8331 8331 
8333 8334 8433 13533 8233 8333 8333 
8334 13534 8333 8234 8334 8334 8334 
8336 8436 13536 8236 8336 8336 8336 
8340 8440 13540 8240 8340 8340 8340 
8343 8443 8243 8343 8343 8343 8343 
8345 8346 13545 8245 8345 8345 8345 
8346 8347 13546 8345 8346 8346 8346 
8347 8348 13547 8346 8347 8347 8347 
8348 8448 13548 8347 8348 8348 8348 
8351 8352 8451 13551 8351 8351 8351 
8352 8353 13552 8351 8352 8352 8352 
8353 8354 13553 8352 8353 8353 8353 
8354 13554 8353 8254 8354 8354 8354 
8356 8456 8256 8356 8356 8356 8356 
8359 8459 13559 8259 8359 8359 8359 
8363 8463 13563 8263 8363 8363 8363 
8365 8366 13565 8265 8365 8365 8365 
8366 8466 13566 8365 8266 8366 8366 
8368 13568 8268 8368 8368 8368 8368 
8370 8371 8470 13570 8370 8370 8370 
8371 8471 13571 8370 8271 8371 8371 
8373 8374 8473 13573 8373 8373 8373 
8374 8474 13574 8373 8274 8374 8374 
8376 8377 13576 8276 8376 8376 8376 
8377 13577 8376 8277 8377 8377 8377 
8381 8382 13581 8381 8381 8381 8381 
8382 8383 13582 8381 8282 8382 8382 
8383 8483 13583 8382 8283 8383 8383 
8385 8386 8485 13585 8385 8385 8385 
8386 8387 8385 8386 8386 8386 8386 
8387 8388 8487 13587 8386 8287 8387 
8388 8389 8488 8387 8288 8388 8388 
8389 8489 13589 8388 8389 8389 8389 
8391 8491 13591 8391 8391 8391 8391 
8393 8492 8292 8294 13594 13693 8393 
8407 8408 13607 8407 8407 8407 8407 
8408 8409 8508 8407 8308 8408 8408 
8409 8410 8408 8409 8409 8409 8409 
8410 8411 8510 8409 8310 8410 8410 
8411 8412 8410 8311 8411 8411 8411 
8412 8512 13612 8411 8312 8412 8412 
8414 8514 8314 8414 8414 8414 8414 
8416 8516 13616 8316 8416 8416 8416 
8419 8519 13619 8419 8419 8419 8419 
8421 8521 13621 8421 8421 8421 8421 
8425 8426 8525 8325 8425 8425 8425 
8426 8526 8425 8326 8426 8426 8426 
8428 8429 8528 13628 8328 8428 8428 
8429 8430 13629 8428 8329 8429 8429 
8430 8530 13630 8429 8430 8430 8430 
8432 8433 8532 13632 8432 8432 8432 
8433 13633 8432 8333 8433 8433 8433 
8436 8437 8336 8436 8436 8436 8436 
8437 8537 13637 8436 8437 8437 8437 
8439 8440 8439 8439 8439 8439 8439 
8440 8540 13640 8439 8340 8440 8440 
8442 8443 8542 13642 8442 8442 8442 
8443 8444 13643 8442 8343 8443 8443 
8444 13644 8443 8444 8444 8444 8444 
8448 8548 13648 8348 8448 8448 8448 
8451 8551 13651 8351 8451 8451 8451 
8455 8456 13655 8455 8455 8455 8455 
8456 8457 13656 8455 8356 8456 8456 
8457 8557 13657 8456 8457 8457 8457 
8459 8460 8559 13659 8359 8459 8459 
8460 8459 8460 8460 8460 8460 8460 
8462 8463 8562 13662 8462 8462 8462 
8463 8462 8363 8463 8463 8463 8463 
8466 8467 13666 8366 8466 8466 8466 
8467 8567 13667 8466 8467 8467 8467 
8469 8470 8569 13669 8469 8469 8469 
8470 8471 13670 8469 8370 8470 8470 
8471 8571 13671 8470 8371 8471 8471 
8473 8474 8573 8373 8473 8473 8473 
8474 8574 8473 8374 8474 8474 8474 
8478 8578 13678 8478 8478 8478 8478 
8480 8580 13680 8480 8480 8480 8480 
8483 8583 13683 8383 8483 8483 8483 
8485 8585 8385 8485 8485 8485 8485 
8487 8488 8587 13687 8387 8487 8487 
8488 8489 8487 8388 8488 8488 8488 
8489 8490 8589 8488 8389 8489 8489 
8490 8491 8489 8490 8490 8490 8490 
8491 8492 8591 8490 8391 8491 8491 
8492 13692 8491 8492 8492 8492 8492 
8508 8608 8408 8508 8508 8508 8508 
8510 13710 8410 8510 8510 8510 8510 
8512 8513 8612 8412 8512 8512 8512 
8513 8514 13713 8512 8513 8513 8513 
8514 8515 13714 8513 8414 8514 8514 
8515 8516 13715 8514 8515 8515 8515 
8516 8616 13716 8515 8416 8516 8516 
8518 8519 8618 8518 8518 8518 8518 
8519 8520 8619 13719 8518 8419 8519 
8520 8521 8620 13720 8519 8520 8520 
8521 8522 13721 8520 8421 8521 8521 
8522 13722 8521 8522 8522 8522 8522 
8524 8525 13724 8524 8524 8524 8524 
8525 8526 8625 8524 8425 8525 8525 
8526 8527 8626 13726 8525 8426 8526 
8527 8528 8526 8527 8527 8527 8527 
8528 8628 13728 8527 8428 8528 8528 
8530 8630 13730 8430 8530 8530 8530 
8532 8632 13732 8432 8532 8532 8532 
8534 8535 8634 13734 8534 8534 8534 
8535 8635 13735 8534 8535 8535 8535 
8537 8637 13737 8437 8537 8537 8537 
8540 8640 13740 8440 8540 8540 8540 
8542 8642 13742 8442 8542 8542 8542 
8545 13745 8545 8545 8545 8545 8545 
8548 8549 8648 13748 8448 8548 8548 
8549 8550 8649 13749 8548 8549 8549 
8550 8551 8650 13750 8549 8550 8550 
8551 8651 13751 8550 8451 8551 8551 
8554 13754 8554 8554 8554 8554 8554 
8557 8657 13757 8457 8557 8557 8557 
8559 8659 13759 8459 8559 8559 8559 
8562 8662 13762 8462 8562 8562 8562 
8564 8565 8664 13764 8564 8564 8564 
8565 8665 13765 8564 8565 8565 8565 
8567 8667 13767 8467 8567 8567 8567 
8569 8669 13769 8469 8569 8569 8569 
8571 8572 8671 13771 8471 8571 8571 
8572 8573 8571 8572 8572 8572 8572 
8573 8574 8673 13773 8572 8473 8573 
8574 8575 8674 8573 8474 8574 8574 
8575 13775 8574 8575 8575 8575 8575 
8577 8578 13777 8577 8577 8577 8577 
8578 8579 13778 8577 8478 8578 8578 
8579 8580 8679 13779 8578 8579 8579 
8580 8581 8680 13780 8579 8480 8580 
8581 8681 8580 8581 8581 8581 8581 
8583 8584 8683 13783 8483 8583 8583 
8584 8585 13784 8583 8584 8584 8584 
8585 8586 13785 8584 8485 8585 8585 
8586 8587 13786 8585 8586 8586 8586 
8587 8687 8586 8487 8587 8587 8587 
8589 13789 8489 8589 8589 8589 8589 
8591 8691 8491 8591 8591 8591 8591 
8608 13808 8508 8608 8608 8608 8608 
8611 8612 8711 8611 8611 8611 8611 
8612 8712 8611 8512 8612 8612 8612 
8616 8617 8716 13816 8516 8616 8616 
8617 8618 8717 13817 8616 8617 8617 
8618 8619 8718 8617 8518 8618 8618 
8619 8620 8618 8519 8619 8619 8619 
8620 8720 13820 8619 8520 8620 8620 
8623 13823 8623 8623 8623 8623 8623 
8625 8626 8725 8525 8625 8625 8625 
8626 8625 8526 8626 8626 8626 8626 
8628 8728 13828 8528 8628 8628 8628 
8630 8631 8730 13830 8530 8630 8630 
8631 8632 8731 13831 8630 8631 8631 
8632 13832 8631 8532 8632 8632 8632 
8634 8635 8734 8534 8634 8634 8634 
8635 8636 8735 8634 8535 8635 8635 
8636 8637 8736 13836 8635 8636 8636 
8637 8638 8737 13837 8636 8537 8637 
8638 8738 8637 8638 8638 8638 8638 
8640 8740 13840 8540 8640 8640 8640 
8642 13842 8542 8642 8642 8642 8642 
8644 8744 13844 8644 8644 8644 8644 
8648 8649 8748 13848 8548 8648 8648 
8649 8650 8648 8549 8649 8649 8649 
8650 8651 8649 8550 8650 8650 8650 
8651 8751 13851 8650 8551 8651 8651 
8655 8755 13855 8655 8655 8655 8655 
8657 13857 8557 8657 8657 8657 8657 
8659 8759 13859 8559 8659 8659 8659 
8661 8662 8761 8661 8661 8661 8661 
8662 8663 8762 13862 8661 8562 8662 
8663 8664 8763 13863 8662 8663 8663 
8664 8665 8764 8663 8564 8664 8664 
8665 8765 8664 8565 8665 8665 8665 
8667 8668 13867 8567 8667 8667 8667 
8668 8669 8768 13868 8667 8668 8668 
8669 8769 13869 8668 8569 8669 8669 
8671 8771 13871 8571 8671 8671 8671 
8673 8674 8573 8673 8673 8673 8673 
8674 8774 8673 8574 8674 8674 8674 
8676 13876 8676 8676 8676 8676 8676 
8679 8680 8779 13879 8579 8679 8679 
8680 8681 8679 8580 8680 8680 8680 
8681 8682 8781 8680 8581 8681 8681 
8682 8683 8782 13882 8681 8682 8682 
8683 8783 13883 8682 8583 8683 8683 
8687 8688 8787 8587 8687 8687 8687 
8688 8788 8687 8688 8688 8688 8688 
8691 13891 8591 8691 8691 8691 8691 
8709 13909 8709 8709 8709 8709 8709 
8711 8712 8611 8711 8711 8711 8711 
8712 8713 8812 8711 8612 8712 8712 
8713 8714 13913 8712 8713 8713 8713 
8714 8715 8814 8713 8714 8714 8714 
8715 8716 8815 8714 8715 8715 8715 
8716 8717 8715 8616 8716 8716 8716 
8717 8718 8817 13917 8716 8617 8717 
8718 8818 13918 8717 8618 8718 8718 
8720 8820 13920 8620 8720 8720 8720 
8722 8822 13922 8722 8722 8722 8722 
8724 8725 8824 13924 8724 8724 8724 
8725 8825 13925 8724 8625 8725 8725 
8727 8728 8827 8727 8727 8727 8727 
8728 8729 8828 13928 8727 8628 8728 
8729 8730 8829 8728 8729 8729 8729 
8730 8731 13930 8729 8630 8730 8730 
8731 8831 13931 8730 8631 8731 8731 
8733 8734 8833 13933 8733 8733 8733 
8734 8735 8834 8733 8634 8734 8734 
8735 8736 8835 8734 8635 8735 8735 
8736 8737 8836 8735 8636 8736 8736 
8737 8738 8736 8637 8737 8737 8737 
8738 8739 13938 8737 8638 8738 8738 
8739 8740 8738 8739 8739 8739 8739 
8740 8840 13940 8739 8640 8740 8740 
8743 8744 13943 8743 8743 8743 8743 
8744 8844 8743 8644 8744 8744 8744 
8748 8848 13948 8648 8748 8748 8748 
8751 8851 13951 8651 8751 8751 8751 
8755 8756 8855 8655 8755 8755 8755 
8756 13956 8755 8756 8756 8756 8756 
8759 8760 8859 13959 8659 8759 8759 
8760 8761 8759 8760 8760 8760 8760 
8761 8762 13961 8760 8661 8761 8761 
8762 8763 8761 8662 8762 8762 8762 
8763 8764 8863 8762 8663 8763 8763 
8764 8765 8864 8763 8664 8764 8764 
8765 8766 8865 8764 8665 8765 8765 
8766 8866 13966 8765 8766 8766 8766 
8768 8769 8868 13968 8668 8768 8768 
8769 8770 13969 8768 8669 8769 8769 
8770 8771 8870 8769 8770 8770 8770 
8771 8772 8871 13971 8770 8671 8771 
8772 8872 8771 8772 8772 8772 8772 
8774 8775 8874 13974 8674 8774 8774 
8775 8875 13975 8774 8775 8775 8775 
8777 8877 13977 8777 8777 8777 8777 
8779 8879 13979 8679 8779 8779 8779 
8781 8782 8881 13981 8681 8781 8781 
8782 8783 8882 13982 8781 8682 8782 
8783 8784 8782 8683 8783 8783 8783 
8784 8785 8884 8783 8784 8784 8784 
8785 8786 8885 8784 8785 8785 8785 
8786 8787 13986 8785 8786 8786 8786 
8787 8788 8887 8786 8687 8787 8787 
8788 8787 8688 8788 8788 8788 8788 
8790 13990 8790 8790 8790 8790 8790 
8812 8912 8712 8812 8812 8812 8812 
8814 8815 8714 8814 8814 8814 8814 
8815 8915 14015 8814 8715 8815 8815 
8817 8818 8917 14017 8717 8817 8817 
8818 8819 8918 8817 8718 8818 8818 
8819 8820 8919 14019 8818 8819 8819 
8820 8821 8920 14020 8819 8720 8820 
8821 8822 8921 14021 8820 8821 8821 
8822 8823 8922 8821 8722 8822 8822 
8823 8824 14023 8822 8823 8823 8823 
8824 8825 14024 8823 8724 8824 8824 
8825 8826 14025 8824 8725 8825 8825 
8826 8827 8926 8825 8826 8826 8826 
8827 8828 8927 8826 8727 8827 8827 
8828 8829 8827 8728 8828 8828 8828 
8829 8929 14029 8828 8729 8829 8829 
8831 8832 8931 14031 8731 8831 8831 
8832 8833 8932 8831 8832 8832 8832 
8833 8834 8933 14033 8832 8733 8833 
8834 8835 8934 8833 8734 8834 8834 
8835 8836 8935 8834 8735 8835 8835 
8836 8936 14036 8835 8736 8836 8836 
8840 8841 8940 14040 8740 8840 8840 
8841 8941 14041 8840 8841 8841 8841 
8844 8845 8944 8744 8844 8844 8844 
8845 8846 14045 8844 8845 8845 8845 
8846 8847 14046 8845 8846 8846 8846 
8847 8848 14047 8846 8847 8847 8847 
8848 8849 14048 8847 8748 8848 8848 
8849 8850 8848 8849 8849 8849 8849 
8850 8851 8849 8850 8850 8850 8850 
8851 8852 14051 8850 8751 8851 8851 
8852 8853 14052 8851 8852 8852 8852 
8853 8854 14053 8852 8853 8853 8853 
8854 8855 14054 8853 8854 8854 8854 
8855 8955 8854 8755 8855 8855 8855 
8858 8859 8958 14058 8858 8858 8858 
8859 8959 14059 8858 8759 8859 8859 
8863 8864 8963 14063 8763 8863 8863 
8864 8865 8964 8863 8764 8864 8864 
8865 8866 8965 8864 8765 8865 8865 
8866 8867 8966 14066 8865 8766 8866 
8867 8868 8967 8866 8867 8867 8867 
8868 8968 14068 8867 8768 8868 8868 
8870 8871 8970 14070 8770 8870 8870 
8871 8872 8870 8771 8871 8871 8871 
8872 8873 8972 8871 8772 8872 8872 
8873 8874 8973 8872 8873 8873 8873 
8874 8875 14074 8873 8774 8874 8874 
8875 8876 14075 8874 8775 8875 8875 
8876 8877 14076 8875 8876 8876 8876 
8877 8878 8977 8876 8777 8877 8877 
8878 8879 8978 14078 8877 8878 8878 
8879 8880 8979 14079 8878 8779 8879 
8880 8881 8980 14080 8879 8880 8880 
8881 8882 8981 8880 8781 8881 8881 
8882 8982 14082 8881 8782 8882 8882 
8884 8885 8984 14084 8784 8884 8884 
8885 8884 8785 8885 8885 8885 8885 
8887 8987 8787 8887 8887 8887 8887 
8912 8913 8812 8912 8912 8912 8912 
8913 8912 8913 8913 8913 8913 8913 
8915 8916 9015 14115 8815 8915 8915 
8916 8917 9016 8915 8916 8916 8916 
8917 8918 8916 8817 8917 8917 8917 
8918 8919 9018 8917 8818 8918 8918 
8919 8920 9019 8918 8819 8919 8919 
8920 8921 9020 14120 8919 8820 8920 
8921 8922 9021 14121 8920 8821 8921 
8922 9022 8921 8822 8922 8922 8922 
8926 8927 9026 14126 8826 8926 8926 
8927 9027 8926 8827 8927 8927 8927 
8929 14129 8829 8929 8929 8929 8929 
8931 8932 9031 8831 8931 8931 8931 
8932 8933 9032 8931 8832 8932 8932 
8933 8934 8932 8833 8933 8933 8933 
8934 8935 8933 8834 8934 8934 8934 
8935 8936 8934 8835 8935 8935 8935 
8936 8937 9036 8935 8836 8936 8936 
8937 14137 8936 8937 8937 8937 8937 
8940 8941 8840 8940 8940 8940 8940 
8941 14141 8940 8841 8941 8941 8941 
8944 9044 8844 8944 8944 8944 8944 
8955 9055 8855 8955 8955 8955 8955 
8958 8959 14158 8858 8958 8958 8958 
8959 8958 8859 8959 8959 8959 8959 
8962 8963 14162 8962 8962 8962 8962 
8963 8964 9063 8962 8863 8963 8963 
8964 8965 8963 8864 8964 8964 8964 
8965 8966 8964 8865 8965 8965 8965 
8966 8967 8965 8866 8966 8966 8966 
8967 8968 9067 8966 8867 8967 8967 
8968 9068 8967 8868 8968 8968 8968 
8970 14170 8870 8970 8970 8970 8970 
8972 8973 9072 8872 8972 8972 8972 
8973 9073 14173 8972 8873 8973 8973 
8977 8978 9077 8877 8977 8977 8977 
8978 8979 9078 14178 8977 8878 8978 
8979 8980 9079 14179 8978 8879 8979 
8980 8981 9080 8979 8880 8980 8980 
8981 8982 9081 8980 8881 8981 8981 
8982 8983 8981 8882 8982 8982 8982 
8983 8984 9083 8982 8983 8983 8983 
8984 9084 14184 8983 8884 8984 8984 
8986 8987 8986 8986 8986 8986 8986 
8987 8986 8887 8987 8987 8987 8987 
9015 9016 9115 8915 9015 9015 9015 
9016 9015 8916 9016 9016 9016 9016 
9018 9019 9118 8918 9018 9018 9018 
9019 9020 9119 9018 8919 9019 9019 
9020 9021 14220 9019 8920 9020 9020 
9021 9022 9121 9020 8921 9021 9021 
9022 9023 9122 14222 9021 8922 9022 
9023 9024 9123 9022 9023 9023 9023 
9024 9124 9023 9024 9024 9024 9024 
9026 9027 9126 14226 8926 9026 9026 
9027 9127 9026 8927 9027 9027 9027 
9030 9031 14230 9030 9030 9030 9030 
9031 9032 9131 9030 8931 9031 9031 
9032 9031 8932 9032 9032 9032 9032 
9036 8936 9036 9036 9036 9036 9036 
9039 9139 14239 9039 9039 9039 9039 
9044 9045 9144 8944 9044 9044 9044 
9045 14245 9044 9045 9045 9045 9045 
9054 9055 14254 9054 9054 9054 9054 
9055 9155 9054 8955 9055 9055 9055 
9060 9160 14260 9060 9060 9060 9060 
9063 8963 9063 9063 9063 9063 9063 
9067 9068 8967 9067 9067 9067 9067 
9068 9069 9168 9067 8968 9068 9068 
9069 14269 9068 9069 9069 9069 9069 
9072 9073 9172 8972 9072 9072 9072 
9073 9173 14273 9072 8973 9073 9073 
9075 9076 9175 9075 9075 9075 9075 
9076 9077 9176 9075 9076 9076 9076 
9077 9078 9177 14277 9076 8977 9077 
9078 9079 9178 9077 8978 9078 9078 
9079 9080 14279 9078 8979 9079 9079 
9080 9081 9180 9079 8980 9080 9080 
9081 9181 9080 8981 9081 9081 9081 
9083 9084 8983 9083 9083 9083 9083 
9084 9184 9083 8984 9084 9084 9084 
9115 9015 9115 9115 9115 9115 9115 
9118 9119 14318 9018 9118 9118 9118 
9119 9219 9118 9019 9119 9119 9119 
9121 9122 14321 9021 9121 9121 9121 
9122 9123 9222 14322 9121 9022 9122 
9123 9124 9223 9122 9023 9123 9123 
9124 9125 9224 14324 9123 9024 9124 
9125 9126 9124 9125 9125 9125 9125 
9126 9127 9226 14326 9125 9026 9126 
9127 9128 9126 9027 9127 9127 9127 
9128 9228 9127 9128 9128 9128 9128 
9131 9031 9131 9131 9131 9131 9131 
9133 14333 9133 9133 9133 9133 9133 
9135 9235 14335 9135 9135 9135 9135 
9138 9139 14338 9138 9138 9138 9138 
9139 9239 14339 9138 9039 9139 9139 
9143 9144 9044 14344 9143 9143 9143 
9144 14344 9143 9044 9144 9144 9144 
9146 9147 9146 9146 9146 9146 9146 
9147 9148 14347 9146 9147 9147 9147 
9148 9149 9147 9148 9148 9148 9148 
9149 9150 9249 14349 9148 9149 9149 
9150 9151 9250 14350 9149 9150 9150 
9151 9152 9150 9151 9151 9151 9151 
9152 9153 14352 9151 9152 9152 9152 
9153 9152 9153 9153 9153 9153 9153 
9155 9156 14355 9055 9155 9155 9155 
9156 9155 9055 14355 9156 9156 9156 
9160 9161 9260 14360 9060 9160 9160 
9161 14361 9160 9161 9161 9161 9161 
9164 9264 14364 9164 9164 9164 9164 
9166 14366 9166 9166 9166 9166 9166 
9168 9068 9168 9168 9168 9168 9168 
9171 9172 9271 9171 9171 9171 9171 
9172 9173 9171 9072 9172 9172 9172 
9173 9174 9273 14373 9172 9073 9173 
9174 9175 9173 9174 9174 9174 9174 
9175 9176 9275 14375 9174 9075 9175 
9176 9177 9276 9175 9076 9176 9176 
9177 9178 9277 14377 9176 9077 9177 
9178 14378 9177 9078 9178 9178 9178 
9180 9181 9280 9080 9180 9180 9180 
9181 14381 9180 9081 9181 9181 9181 
9184 9084 9184 9184 9184 9184 9184 
9216 9115 14415 9216 9216 9216 9216 
9219 14419 9119 9219 9219 9219 9219 
9222 9223 9322 14422 9122 9222 9222 
9223 9224 9222 9123 9223 9223 9223 
9224 9223 9124 9224 9224 9224 9224 
9226 9326 14426 9126 9226 9226 9226 
9228 9229 14428 9128 9228 9228 9228 
9229 14429 9228 9229 9229 9229 9229 
9235 9335 14435 9135 9235 9235 9235 
9237 9338 9138 9237 9237 9237 9237 
9239 14439 9139 9239 9239 9239 9239 
9249 9250 9149 9249 9249 9249 9249 
9250 9249 9150 9250 9250 9250 9250 
9260 14460 9160 9260 9260 9260 9260 
9262 9361 9161 9262 9262 9262 9262 
9264 9364 14464 9164 9264 9264 9264 
9270 9271 14470 9270 9270 9270 9270 
9271 14471 9270 9171 9271 9271 9271 
9273 9373 14473 9173 9273 9273 9273 
9275 9276 9175 9275 9275 9275 9275 
9276 9277 9275 9176 9276 9276 9276 
9277 9377 14477 9276 9177 9277 9277 
9280 14480 9180 9280 9280 9280 9280 
9283 9184 14484 9283 9283 9283 9283 
9320 9219 9320 9320 9320 9320 9320 
9322 14522 9222 9322 9322 9322 9322 
9326 9426 14526 9226 9326 9326 9326 
9333 9334 14533 9333 9333 9333 9333 
9334 9335 9434 14534 9333 9334 9334 
9335 14535 9334 9235 9335 9335 9335 
9338 14538 9338 9338 9338 9338 9338 
9340 9441 9239 14440 9340 9340 9340 
9342 14542 9342 9342 9342 9342 9342 
9357 14557 9357 9357 9357 9357 9357 
9359 9458 9260 14459 9359 9359 9359 
9361 14561 9361 9361 9361 9361 9361 
9364 9365 14564 9264 9364 9364 9364 
9365 9366 9465 14565 9364 9365 9365 
9366 14566 9365 9366 9366 9366 9366 
9373 9473 14573 9273 9373 9373 9373 
9377 14577 9277 9377 9377 9377 9377 
9379 9280 9379 9379 9379 9379 9379 
9425 9426 14625 9425 9425 9425 9425 
9426 9425 9326 9426 9426 9426 9426 
9434 9534 14634 9334 9434 9434 9434 
9437 9338 14638 14737 9437 9437 9437 
9441 14641 9441 9441 9441 9441 9441 
9443 14643 9443 9443 9443 9443 9443 
9445 9446 14645 9445 9445 9445 9445 
9446 14646 9445 9446 9446 9446 9446 
9449 9450 9549 14649 9449 9449 9449 
9450 9550 14650 9449 9450 9450 9450 
9453 9454 14653 9453 9453 9453 9453 
9454 14654 9453 9454 9454 9454 9454 
9456 14656 9456 9456 9456 9456 9456 
9458 14658 9458 9458 9458 9458 9458 
9462 9361 14661 14762 9462 9462 9462 
9465 9565 14665 9365 9465 9465 9465 
9473 9474 9373 9473 9473 9473 9473 
9474 14674 9473 9474 9474 9474 9474 
9527 9528 9426 14728 14726 9527 9527 
9528 14728 9527 9528 9528 9528 9528 
9534 9634 9434 9534 9534 9534 9534 
9547 9548 14747 9547 9547 9547 9547 
9548 9549 14748 9547 9548 9548 9548 
9549 9550 9649 14749 9548 9449 9549 
9550 9551 9650 14750 9549 9450 9550 
9551 9552 14751 9550 9551 9551 9551 
9552 14752 9551 9552 9552 9552 9552 
9565 9665 9465 9565 9565 9565 9565 
9571 9572 14771 9571 9571 9571 9571 
9572 9571 9473 14773 14771 9572 9572 
9631 9632 14831 9631 9631 9631 9631 
9632 9633 14832 9631 9632 9632 9632 
9633 9634 9632 9633 9633 9633 9633 
9634 14834 9633 9534 9634 9634 9634 
9636 9637 14836 9636 9636 9636 9636 
9637 9638 14837 9636 9637 9637 9637 
9638 9639 14838 9637 9638 9638 9638 
9639 9640 14839 9638 9639 9639 9639 
9640 14840 9639 9640 9640 9640 9640 
9644 9645 14844 9644 9644 9644 9644 
9645 14845 9644 9645 9645 9645 9645 
9649 9650 9549 9649 9649 9649 9649 
9650 9649 9550 9650 9650 9650 9650 
9654 9655 14854 9654 9654 9654 9654 
9655 14855 9654 9655 9655 9655 9655 
9659 9660 14859 9659 9659 9659 9659 
9660 9661 14860 9659 9660 9660 9660 
9661 9662 14861 9660 9661 9661 9661 
9662 9663 14862 9661 9662 9662 9662 
9663 14863 9662 9663 9663 9663 9663 
9665 9666 14865 9565 9665 9665 9665 
9666 9667 9665 9666 9666 9666 9666 
9667 9668 14867 9666 9667 9667 9667 
9668 14868 9667 9668 9668 9668 9668 
9741 9640 9741 9741 9741 9741 9741 
9758 9659 9758 9758 9758 9758 9758 
11043 11143 16243 11043 11043 11043 11043 
11056 11156 16256 11056 11056 11056 11056 
11130 11131 16329 5931 16430 11130 11130 
11131 11132 11130 5931 11131 11131 11131 
11132 11131 5932 11132 11132 11132 11132 
11134 5934 16333 5933 16434 6034 11134 
11136 11137 16336 5936 11136 11136 11136 
11137 11138 11237 16337 11136 5937 11137 
11138 11139 16338 11137 5938 11138 11138 
11139 11140 11138 5939 11139 11139 11139 
11140 11139 5940 11140 11140 11140 11140 
11143 11144 11243 11043 11143 11143 11143 
11144 11145 16344 11143 5944 11144 11144 
11145 16345 11144 5945 11145 11145 11145 
11154 11155 16354 5954 11154 11154 11154 
11155 11156 16355 11154 5955 11155 11155 
11156 11256 11155 11056 11156 11156 11156 
11159 11160 5959 11159 11159 11159 11159 
11160 11161 11159 5960 11160 11160 11160 
11161 11162 16361 11160 5961 11161 11161 
11162 11163 11262 16362 11161 5962 11162 
11163 16363 11162 5963 11163 11163 11163 
11165 5965 16366 5966 16465 6065 11165 
11167 11168 5967 11167 11167 11167 11167 
11168 11169 11167 5968 11168 11168 11168 
11169 11168 16370 5968 16469 11169 11169 
11226 16426 11325 16427 16425 6027 6126 
11228 6028 16429 16427 6027 11228 11228 
11237 11137 11338 11136 11138 6137 5937 
11242 11243 16442 11242 11242 11242 11242 
11243 11343 16443 11242 11143 11243 11243 
11247 11248 16447 6047 11247 11247 11247 
11248 11249 16448 11247 6048 11248 11248 
11249 11250 11349 16449 11248 6049 11249 
11250 11251 11350 16450 11249 6050 11250 
11251 11252 16451 11250 6051 11251 11251 
11252 16452 11251 6052 11252 11252 11252 
11256 11257 11356 16456 11156 11256 11256 
11257 16457 11256 11257 11257 11257 11257 
11262 11162 11361 11161 11163 6162 5962 
11271 6071 16472 16470 6072 11271 11271 
11273 16473 11374 16474 16472 6072 6173 
11325 6125 11426 11226 16524 6126 16425 
11331 16531 16631 11331 11331 11331 11331 
11334 11434 16534 6134 11334 11334 11334 
11338 11438 16538 11338 11338 11338 11338 
11341 16541 6141 11341 11341 11341 11341 
11343 11344 16543 11243 6143 11343 11343 
11344 11345 11343 11344 11344 11344 11344 
11345 11346 16545 11344 6145 11345 11345 
11346 11446 16546 11345 6146 11346 11346 
11349 11350 16549 11249 6149 11349 11349 
11350 16550 11349 11250 6150 11350 11350 
11353 11354 11453 16553 6153 11353 11353 
11354 11355 16554 11353 6154 11354 11354 
11355 11356 11354 11355 11355 11355 11355 
11356 16556 11355 11256 6156 11356 11356 
11358 16558 6158 11358 11358 11358 11358 
11361 11461 16561 11361 11361 11361 11361 
11365 11465 16565 6165 11365 11365 11365 
11368 16568 16668 11368 11368 11368 11368 
11374 6174 11473 11273 16575 6173 16474 
11422 11522 16622 6222 11422 11422 11422 
11426 11526 16626 6226 11426 11426 11426 
11433 11434 16633 6233 11433 11433 11433 
11434 11435 16634 11433 11334 6234 11434 
11435 11535 16635 11434 6235 11435 11435 
11438 16638 11338 6238 11438 11438 11438 
11442 16642 6242 11442 11442 11442 11442 
11446 11546 16646 11346 11446 11446 11446 
11453 11553 16653 11353 11453 11453 11453 
11457 16657 6257 11457 11457 11457 11457 
11461 16661 11361 6261 11461 11461 11461 
11464 11465 11564 16664 6264 11464 11464 
11465 11466 16665 11464 11365 6265 11465 
11466 16666 11465 6266 11466 11466 11466 
11473 11573 16673 6273 11473 11473 11473 
11477 11577 16677 6277 11477 11477 11477 
11515 16715 16716 16714 6316 16815 6415 
11519 16719 6319 11519 11519 11519 11519 
11522 11622 11422 6322 11522 11522 11522 
11526 11626 16726 11426 6326 11526 11526 
11528 11529 6328 11528 11528 11528 11528 
11529 16729 11528 6329 11529 11529 11529 
11535 11635 16735 11435 6335 11535 11535 
11539 11540 11639 16739 6339 11539 11539 
11540 11539 11641 11639 16741 16739 6339 
11546 16746 11446 11546 11546 11546 11546 
11553 16753 11453 11553 11553 11553 11553 
11559 11560 11660 11658 16760 16758 6360 
11560 11660 16760 11559 6360 11560 11560 
11564 11664 16764 11464 6364 11564 11564 
11570 11571 16770 6370 11570 11570 11570 
11571 11570 6371 11571 11571 11571 11571 
11573 11673 16773 11473 6373 11573 11573 
11577 11677 11477 6377 11577 11577 11577 
11580 16780 6380 11580 11580 11580 11580 
11584 16784 16785 16783 6383 16884 6484 
11613 16813 11712 16812 11613 11613 11613 
11618 16818 6418 11618 11618 11618 11618 
11621 11622 6421 11621 11621 11621 11621 
11622 11722 16822 11621 11522 6422 11622 
11624 16824 6424 11624 11624 11624 11624 
11626 11726 16826 11526 6426 11626 11626 
11633 16833 6433 11633 11633 11633 11633 
11635 16835 11535 6435 11635 11635 11635 
11638 11639 16838 6438 11638 11638 11638 
11639 11739 16839 11638 11539 6439 11639 
11641 16841 11540 16941 16741 11641 11641 
11644 16844 6444 11644 11644 11644 11644 
11647 16847 6447 11647 11647 11647 11647 
11649 11650 6449 11649 11649 11649 11649 
11650 11649 6450 11650 11650 11650 11650 
11652 16852 6452 11652 11652 11652 11652 
11655 16855 6455 11655 11655 11655 11655 
11658 16858 11559 16958 16758 11658 11658 
11660 11661 11760 16860 11560 6460 11660 
11661 16861 11660 6461 11661 11661 11661 
11664 16864 11564 6464 11664 11664 11664 
11666 16866 6466 11666 11666 11666 11666 
11673 11773 16873 11573 6473 11673 11673 
11675 16875 6475 11675 11675 11675 11675 
11677 11678 11777 16877 11577 6477 11677 
11678 11677 6478 11678 11678 11678 11678 
11681 16881 6481 11681 11681 11681 11681 
11686 16886 11787 16887 11686 11686 11686 
11712 16912 11613 17012 6612 16812 11712 
11720 11820 6520 11720 11720 11720 11720 
11722 11622 6522 11722 11722 11722 11722 
11726 11826 16926 11626 6526 11726 11726 
11730 16930 6530 11730 11730 11730 11730 
11739 16939 11639 6539 11739 11739 11739 
11745 16945 6545 11745 11745 11745 11745 
11754 16954 6554 11754 11754 11754 11754 
11760 16960 11660 6560 11760 11760 11760 
11769 16969 6569 11769 11769 11769 11769 
11773 11873 16973 11673 6573 11773 11773 
11777 11677 6577 11777 11777 11777 11777 
11779 11879 6579 11779 11779 11779 11779 
11787 16987 11686 17087 6687 16887 11787 
11815 11915 17015 6615 11815 11815 11815 
11820 11821 11920 11720 6620 11820 11820 
11821 11921 11820 6621 11821 11821 11821 
11826 17026 11726 6626 11826 11826 11826 
11829 11929 17029 6629 11829 11829 11829 
11837 17037 6637 11837 11837 11837 11837 
11841 11941 17041 6641 11841 11841 11841 
11858 11958 17058 6658 11858 11858 11858 
11862 17062 6662 11862 11862 11862 11862 
11870 11970 17070 6670 11870 11870 11870 
11873 17073 11773 6673 11873 11873 11873 
11878 11879 11978 6678 11878 11878 11878 
11879 11979 11878 11779 6679 11879 11879 
11884 11984 17084 6684 11884 11884 11884 
11915 17115 11815 6715 11915 11915 11915 
11917 12017 6717 11917 11917 11917 11917 
11919 11920 12019 17119 6719 11919 11919 
11920 11921 12020 11919 11820 6720 11920 
11921 11920 11821 6721 11921 11921 11921 
11923 11924 12023 17123 6723 11923 11923 
11924 11925 12024 11923 6724 11924 11924 
11925 12025 11924 6725 11925 11925 11925 
11929 17129 11829 6729 11929 11929 11929 
11931 12031 6731 11931 11931 11931 11931 
11933 12033 17133 6733 11933 11933 11933 
11936 17136 6736 11936 11936 11936 11936 
11940 11941 12040 17140 6740 11940 11940 
11941 17141 11940 11841 6741 11941 11941 
11945 11946 17145 6745 11945 11945 11945 
11946 11947 17146 11945 6746 11946 11946 
11947 11948 17147 11946 6747 11947 11947 
11948 12048 17148 11947 6748 11948 11948 
11951 11952 12051 17151 6751 11951 11951 
11952 11953 17152 11951 6752 11952 11952 
11953 11954 17153 11952 6753 11953 11953 
11954 17154 11953 6754 11954 11954 11954 
11958 11959 17158 11858 6758 11958 11958 
11959 12059 17159 11958 6759 11959 11959 
11963 17163 6763 11963 11963 11963 11963 
11966 12066 17166 6766 11966 11966 11966 
11968 12068 6768 11968 11968 11968 11968 
11970 17170 11870 6770 11970 11970 11970 
11974 11975 12074 6774 11974 11974 11974 
11975 11976 12075 11974 6775 11975 11975 
11976 12076 17176 11975 6776 11976 11976 
11978 11979 11878 6778 11978 11978 11978 
11979 11980 12079 11978 11879 6779 11979 
11980 12080 17180 11979 6780 11980 11980 
11982 12082 6782 11982 11982 11982 11982 
11984 17184 11884 6784 11984 11984 11984 
12008 12009 12108 17208 12008 12008 12008 
12009 12008 6809 12009 12009 12009 12009 
12013 17213 6813 12013 12013 12013 12013 
12017 12018 12117 11917 6817 12017 12017 
12018 12019 12017 6818 12018 12018 12018 
12019 12020 12018 11919 12019 12019 12019 
12020 12120 17220 12019 11920 6820 12020 
12022 12023 6822 12022 12022 12022 12022 
12023 12024 12123 12022 11923 12023 12023 
12024 12025 12124 12023 11924 6824 12024 
12025 17225 12024 11925 6825 12025 12025 
12028 12128 17228 6828 12028 12028 12028 
12030 12031 12130 17230 6830 12030 12030 
12031 12131 17231 12030 11931 6831 12031 
12033 17233 11933 6833 12033 12033 12033 
12038 17238 6838 12038 12038 12038 12038 
12040 12140 17240 11940 6840 12040 12040 
12043 6843 12144 12142 17244 6844 12043 
12048 12148 17248 11948 6848 12048 12048 
12051 12151 17251 11951 6851 12051 12051 
12056 6856 12157 12155 17255 6855 12056 
12059 12159 17259 11959 6859 12059 12059 
12061 17261 6861 12061 12061 12061 12061 
12066 17266 11966 6866 12066 12066 12066 
12068 12069 12168 17268 11968 6868 12068 
12069 12169 17269 12068 6869 12069 12069 
12071 12171 17271 6871 12071 12071 12071 
12074 12075 17274 11974 6874 12074 12074 
12075 12076 12175 12074 11975 6875 12075 
12076 12077 12176 12075 11976 12076 12076 
12077 12076 6877 12077 12077 12077 12077 
12079 12080 12179 17279 11979 6879 12079 
12080 12081 12079 11980 12080 12080 12080 
12081 12082 12080 6881 12081 12081 12081 
12082 12182 12081 11982 6882 12082 12082 
12086 17286 6886 12086 12086 12086 12086 
12090 12091 6890 12090 12090 12090 12090 
12091 12191 17291 12090 12091 12091 12091 
12108 12008 6908 12108 12108 12108 12108 
12116 12117 12216 6916 12116 12116 12116 
12117 12116 12017 6917 12117 12117 12117 
12120 12220 12020 6920 12120 12120 12120 
12123 12124 12223 12023 6923 12123 12123 
12124 12224 12123 12024 12124 12124 12124 
12128 12228 17328 12028 6928 12128 12128 
12130 12131 12230 12030 6930 12130 12130 
12131 12132 17331 12130 12031 6931 12131 
12132 12232 17332 12131 6932 12132 12132 
12136 12137 17336 6936 12136 12136 12136 
12137 12237 17337 12136 6937 12137 12137 
12140 12240 17340 12040 6940 12140 12140 
12142 12242 17342 6942 12142 12142 12142 
12144 12244 17344 6944 12144 12144 12144 
12148 12248 17348 12048 6948 12148 12148 
12151 12251 17351 12051 6951 12151 12151 
12155 12255 17355 6955 12155 12155 12155 
12157 12257 17357 6957 12157 12157 12157 
12159 12259 17359 12059 6959 12159 12159 
12162 12163 12262 17362 6962 12162 12162 
12163 17363 12162 6963 12163 12163 12163 
12167 12168 12267 17367 6967 12167 12167 
12168 12169 17368 12167 12068 6968 12168 
12169 12269 12168 12069 6969 12169 12169 
12171 12271 17371 12071 6971 12171 12171 
12175 12176 12275 12075 12175 12175 12175 
12176 12276 12175 12076 6976 12176 12176 
12179 12279 12079 6979 12179 12179 12179 
12182 12183 12082 6982 12182 12182 12182 
12183 12283 12182 6983 12183 12183 12183 
12191 12091 6991 12191 12191 12191 12191 
12209 12210 17409 12209 12209 12209 12209 
12210 12209 7010 12210 12210 12210 12210 
12213 12214 7013 12213 12213 12213 12213 
12214 12215 17414 12213 7014 12214 12214 
12215 12216 12214 7015 12215 12215 12215 
12216 12316 12215 12116 7016 12216 12216 
12219 12220 12319 17419 7019 12219 12219 
12220 12221 17420 12219 12120 7020 12220 
12221 12222 12321 17421 12220 7021 12221 
12222 12223 12322 12221 7022 12222 12222 
12223 12224 12323 12222 12123 12223 12223 
12224 12223 12124 7024 12224 12224 12224 
12226 7026 12327 17425 7025 7027 7126 
12228 12328 17428 12128 7028 12228 12228 
12230 12330 12130 7030 12230 12230 12230 
12232 12332 17432 12132 7032 12232 12232 
12234 12235 17434 7034 12234 12234 12234 
12235 17435 12234 7035 12235 12235 12235 
12237 12337 12137 7037 12237 12237 12237 
12240 12340 17440 12140 7040 12240 12240 
12242 12342 17442 12142 7042 12242 12242 
12244 12245 12344 17444 12144 12244 12244 
12245 12244 7045 12245 12245 12245 12245 
12248 12249 12348 12148 7048 12248 12248 
12249 12250 12248 7049 12249 12249 12249 
12250 12251 12249 7050 12250 12250 12250 
12251 12351 12250 12151 7051 12251 12251 
12254 12255 7054 12254 12254 12254 12254 
12255 12355 17455 12254 12155 12255 12255 
12257 12357 17457 12157 7057 12257 12257 
12259 12359 17459 12159 7059 12259 12259 
12262 12362 12162 7062 12262 12262 12262 
12264 12265 17464 7064 12264 12264 12264 
12265 17465 12264 7065 12265 12265 12265 
12267 12367 17467 12167 7067 12267 12267 
12269 12369 12169 7069 12269 12269 12269 
12271 12371 17471 12171 7071 12271 12271 
12273 7073 12372 17474 7072 7074 7173 
12275 12276 12175 7075 12275 12275 12275 
12276 12277 12376 12275 12176 12276 12276 
12277 12278 12377 12276 7077 12277 12277 
12278 12279 12378 17478 12277 7078 12278 
12279 12280 17479 12278 12179 7079 12279 
12280 12380 17480 12279 7080 12280 12280 
12283 12284 12383 12183 7083 12283 12283 
12284 12285 12283 7084 12284 12284 12284 
12285 12286 17485 12284 7085 12285 12285 
12286 12285 7086 12286 12286 12286 12286 
12289 12290 7089 12289 12289 12289 12289 
12290 17490 12289 12290 12290 12290 12290 
12306 12307 17506 12306 12306 12306 12306 
12307 12306 7107 12307 12307 12307 12307 
12312 12412 17512 7112 12312 12312 12312 
12316 12416 17516 12216 7116 12316 12316 
12319 12419 12219 7119 12319 12319 12319 
12321 12322 12221 7121 12321 12321 12321 
12322 12323 12422 12321 12222 12322 12322 
12323 12423 17523 12322 12223 12323 12323 
12327 12328 17527 12327 12327 12327 12327 
12328 12329 12428 17528 12327 12228 7128 
12329 12330 12429 12328 7129 12329 12329 
12330 12331 12430 12329 12230 7130 12330 
12331 12332 12431 12330 12331 12331 12331 
12332 12333 12432 17532 12331 12232 7132 
12333 12433 12332 7133 12333 12333 12333 
12337 17537 12237 7137 12337 12337 12337 
12340 12440 17540 12240 7140 12340 12340 
12342 12343 17542 12242 7142 12342 12342 
12343 12344 12342 7143 12343 12343 12343 
12344 17544 12343 12244 7144 12344 12344 
12348 12448 17548 12248 7148 12348 12348 
12351 12451 17551 12251 7151 12351 12351 
12355 12356 17555 12255 7155 12355 12355 
12356 12357 12355 7156 12356 12356 12356 
12357 17557 12356 12257 7157 12357 12357 
12359 12459 17559 12259 7159 12359 12359 
12362 17562 12262 7162 12362 12362 12362 
12366 12367 12466 7166 12366 12366 12366 
12367 12368 12467 17567 12366 12267 7167 
12368 12369 12468 12367 12368 12368 12368 
12369 12370 12469 12368 12269 7169 12369 
12370 12371 12470 12369 7170 12370 12370 
12371 12372 12471 17571 12370 12271 7171 
12372 17572 12371 12372 12372 12372 12372 
12376 12377 12476 17576 12276 12376 12376 
12377 12378 12477 12376 12277 12377 12377 
12378 12377 12278 7178 12378 12378 12378 
12380 12480 12280 7180 12380 12380 12380 
12383 12483 17583 12283 7183 12383 12383 
12387 12487 17587 7187 12387 12387 12387 
12392 12393 7192 12392 12392 12392 12392 
12393 17593 12392 12393 12393 12393 12393 
12405 12505 17605 12405 12405 12405 12405 
12408 7208 12509 12307 7108 12408 12408 
12410 17610 7210 12410 12410 12410 12410 
12412 12512 12312 7212 12412 12412 12412 
12414 17614 7214 12414 12414 12414 12414 
12416 12417 12516 17616 12316 7216 12416 
12417 12418 12416 7217 12417 12417 12417 
12418 12419 12518 12417 7218 12418 12418 
12419 12519 12418 12319 12419 12419 12419 
12422 12423 12522 17622 12322 7222 12422 
12423 12523 12422 12323 7223 12423 12423 
12425 12426 12525 7225 12425 12425 12425 
12426 17626 12425 7226 12426 12426 12426 
12428 12429 12528 12328 7228 12428 12428 
12429 12430 12529 17629 12428 12329 7229 
12430 12431 17630 12429 12330 12430 12430 
12431 12432 12531 17631 12430 12331 7231 
12432 12433 12532 17632 12431 12332 12432 
12433 12434 12533 12432 12333 7233 12433 
12434 12534 12433 7234 12434 12434 12434 
12436 12536 17636 7236 12436 12436 12436 
12440 12441 12540 17640 12340 7240 12440 
12441 12541 17641 12440 12441 12441 12441 
12445 12446 12545 17645 7245 12445 12445 
12446 12447 17646 12445 7246 12446 12446 
12447 12448 17647 12446 7247 12447 12447 
12448 12548 17648 12447 12348 7248 12448 
12451 12452 12551 17651 12351 7251 12451 
12452 12453 17652 12451 7252 12452 12452 
12453 12454 17653 12452 7253 12453 12453 
12454 12554 17654 12453 7254 12454 12454 
12458 12459 12558 17658 12458 12458 12458 
12459 12559 17659 12458 12359 7259 12459 
12463 12563 17663 7263 12463 12463 12463 
12465 12466 12565 7265 12465 12465 12465 
12466 12467 12566 12465 12366 7266 12466 
12467 12468 12567 17667 12466 12367 12467 
12468 12469 12568 17668 12467 12368 7268 
12469 12470 17669 12468 12369 12469 12469 
12470 12471 12570 17670 12469 12370 7270 
12471 12571 12470 12371 7271 12471 12471 
12473 12474 17673 7273 12473 12473 12473 
12474 12574 12473 7274 12474 12474 12474 
12476 12477 12576 12376 7276 12476 12476 
12477 12577 17677 12476 12377 7277 12477 
12480 12481 12580 12380 12480 12480 12480 
12481 12482 12581 12480 7281 12481 12481 
12482 12483 12481 7282 12482 12482 12482 
12483 12583 17683 12482 12383 7283 12483 
12485 17685 7285 12485 12485 12485 12485 
12487 12587 12387 7287 12487 12487 12487 
12489 17689 7289 12489 12489 12489 12489 
12491 7291 12590 12392 7191 12491 12491 
12494 12594 17694 12494 12494 12494 12494 
12505 12405 7305 12505 12505 12505 12505 
12509 12609 12610 12408 12410 7409 12509 
12512 12612 17712 12412 7312 12512 12512 
12515 12516 12615 7315 12515 12515 12515 
12516 12616 12515 12416 7316 12516 12516 
12518 12519 12618 12418 12518 12518 12518 
12519 12619 17719 12518 12419 7319 12519 
12522 12523 12622 17722 12422 7322 12522 
12523 12524 12522 12423 7323 12523 12523 
12524 12525 17724 12523 12524 12524 12524 
12525 12524 12425 7325 12525 12525 12525 
12528 12529 12628 17728 12428 7328 12528 
12529 12629 17729 12528 12429 12529 12529 
12531 12532 17731 12431 7331 12531 12531 
12532 12533 12632 17732 12531 12432 7332 
12533 12534 12532 12433 7333 12533 12533 
12534 12535 12634 17734 12533 12434 7334 
12535 12536 12635 12534 7335 12535 12535 
12536 12636 17736 12535 12436 7336 12536 
12540 12541 17740 12440 7340 12540 12540 
12541 17741 12540 12441 7341 12541 12541 
12543 12643 7343 12543 12543 12543 12543 
12545 12645 17745 12445 7345 12545 12545 
12548 17748 12448 12548 12548 12548 12548 
12551 17751 12451 12551 12551 12551 12551 
12554 12654 17754 12454 7354 12554 12554 
12556 12656 7356 12556 12556 12556 12556 
12558 12559 17758 12458 7358 12558 12558 
12559 17759 12558 12459 7359 12559 12559 
12563 12564 12663 17763 12463 7363 12563 
12564 12565 12664 12563 7364 12564 12564 
12565 12566 12665 17765 12564 12465 7365 
12566 12567 12565 12466 7366 12566 12566 
12567 12568 12667 17767 12566 12467 7367 
12568 17768 12567 12468 7368 12568 12568 
12570 12571 12670 17770 12470 12570 12570 
12571 12671 17771 12570 12471 7371 12571 
12574 12575 12474 7374 12574 12574 12574 
12575 12576 17775 12574 12575 12575 12575 
12576 12577 12575 12476 7376 12576 12576 
12577 12677 17777 12576 12477 7377 12577 
12580 12581 12680 17780 12480 7380 12580 
12581 12681 12580 12481 12581 12581 12581 
12583 12584 12683 12483 7383 12583 12583 
12584 12684 12583 7384 12584 12584 12584 
12587 12687 17787 12487 7387 12587 12587 
12590 12690 12689 12489 12491 7490 12590 
12594 12494 7394 12594 12594 12594 12594 
12606 12706 7406 12606 12606 12606 12606 
12609 12610 12709 12509 7409 12609 12609 
12610 12611 17810 12609 7410 12610 12610 
12611 12612 12610 7411 12611 12611 12611 
12612 12712 12611 12512 12612 12612 12612 
12615 12616 12715 12515 7415 12615 12615 
12616 12716 17816 12615 12516 7416 12616 
12618 12619 12718 12518 7418 12618 12618 
12619 12719 17819 12618 12519 7419 12619 
12622 12722 17822 12522 7422 12622 12622 
12627 12628 12727 17827 12627 12627 12627 
12628 12629 17828 12627 12528 7428 12628 
12629 12630 12729 12628 12529 12629 12629 
12630 12730 12629 12630 12630 12630 12630 
12632 12732 17832 12532 7432 12632 12632 
12634 12635 12734 17834 12534 7434 12634 
12635 12636 12735 12634 12535 7435 12635 
12636 12736 17836 12635 12536 7436 12636 
12643 17843 12543 7443 12643 12643 12643 
12645 12646 12545 12645 12645 12645 12645 
12646 12647 12746 17846 12645 12646 12646 
12647 12646 7447 12647 12647 12647 12647 
12652 12653 7452 12652 12652 12652 12652 
12653 12654 12753 17853 12652 12653 12653 
12654 12653 12554 12654 12654 12654 12654 
12656 17856 12556 7456 12656 12656 12656 
12663 12664 12763 17863 12563 7463 12663 
12664 12665 12764 12663 12564 7464 12664 
12665 12765 17865 12664 12565 7465 12665 
12667 12767 17867 12567 7467 12667 12667 
12669 12670 12769 12669 12669 12669 12669 
12670 12671 12770 12669 12570 12670 12670 
12671 12672 17871 12670 12571 7471 12671 
12672 12772 17872 12671 12672 12672 12672 
12677 12777 17877 12577 7477 12677 12677 
12680 12681 12780 17880 12580 7480 12680 
12681 12781 12680 12581 7481 12681 12681 
12683 12684 12783 17883 12583 7483 12683 
12684 12784 12683 12584 7484 12684 12684 
12687 12688 12787 12587 12687 12687 12687 
12688 12689 12687 7488 12688 12688 12688 
12689 12690 17889 12688 7489 12689 12689 
12690 12790 12689 12590 7490 12690 12690 
12693 12793 7493 12693 12693 12693 12693 
12705 12706 7505 12705 12705 12705 12705 
12706 12705 12606 7506 12706 12706 12706 
12708 12709 7508 12708 12708 12708 12708 
12709 12809 17909 12708 12609 12709 12709 
12712 12713 12812 17912 12612 7512 12712 
12713 12714 12813 12712 7513 12713 12713 
12714 12715 12814 17914 12713 7514 12714 
12715 12716 12714 12615 7515 12715 12715 
12716 12816 17916 12715 12616 7516 12716 
12718 12719 12818 12618 7518 12718 12718 
12719 12819 17919 12718 12619 7519 12719 
12722 12822 17922 12622 7522 12722 12722 
12725 12726 12825 17925 12725 12725 12725 
12726 12727 12826 17926 12725 12726 12726 
12727 12827 17927 12726 12627 7527 12727 
12729 12730 12829 17929 12629 12729 12729 
12730 12731 12830 12729 12630 12730 12730 
12731 12732 17931 12730 7531 12731 12731 
12732 17932 12731 12632 7532 12732 12732 
12734 12735 12834 17934 12634 7534 12734 
12735 12736 12734 12635 12735 12735 12735 
12736 12836 12735 12636 7536 12736 12736 
12738 17938 7538 12738 12738 12738 12738 
12741 12841 17941 7541 12741 12741 12741 
12744 17944 12845 12643 12645 7444 12744 
12746 17946 12646 7546 12746 12746 12746 
12753 17953 12653 7553 12753 12753 12753 
12755 17955 12854 12654 12656 7455 12755 
12758 12858 17958 7558 12758 12758 12758 
12761 17961 7561 12761 12761 12761 12761 
12763 12764 12863 12663 7563 12763 12763 
12764 12765 12763 12664 12764 12764 12764 
12765 12865 17965 12764 12665 7565 12765 
12767 12768 17967 12667 7567 12767 12767 
12768 12769 17968 12767 7568 12768 12768 
12769 12770 12869 12768 12669 12769 12769 
12770 12870 17970 12769 12670 12770 12770 
12772 12773 12872 17972 12672 7572 12772 
12773 12774 12873 17973 12772 12773 12773 
12774 12874 17974 12773 12774 12774 12774 
12777 12877 17977 12677 7577 12777 12777 
12780 12781 12880 17980 12680 7580 12780 
12781 12881 12780 12681 7581 12781 12781 
12783 12784 12883 17983 12683 7583 12783 
12784 12785 12783 12684 7584 12784 12784 
12785 12786 12885 17985 12784 7585 12785 
12786 12787 12886 12785 7586 12786 12786 
12787 12887 17987 12786 12687 7587 12787 
12790 12791 12890 17990 12690 12790 12790 
12791 12790 7591 12791 12791 12791 12791 
12793 12794 12693 7593 12793 12793 12793 
12794 12793 7594 12794 12794 12794 12794 
12802 7602 7702 12802 12802 12802 12802 
12804 12904 7604 12804 12804 12804 12804 
12809 12909 12709 7609 12809 12809 12809 
12812 12813 12712 7612 12812 12812 12812 
12813 12814 12913 12812 12713 7613 12813 
12814 12914 12813 12714 7614 12814 12814 
12816 12716 7616 12816 12816 12816 12816 
12818 12819 12918 18018 12718 12818 12818 
12819 12919 18019 12818 12719 12819 12819 
12822 18022 12722 7622 12822 12822 12822 
12825 12826 12925 18025 12725 12825 12825 
12826 12827 18026 12825 12726 12826 12826 
12827 18027 12826 12727 7627 12827 12827 
12829 12830 18029 12729 12829 12829 12829 
12830 18030 12829 12730 12830 12830 12830 
12833 12834 12933 18033 12833 12833 12833 
12834 12934 18034 12833 12734 12834 12834 
12836 12837 12936 12736 7636 12836 12836 
12837 12937 18037 12836 7637 12837 12837 
12840 12841 12940 18040 7640 12840 12840 
12841 12941 18041 12840 12741 7641 12841 
12845 12945 7645 12845 12845 12845 12845 
12854 12954 7654 12854 12854 12854 12854 
12858 12859 12958 18058 12758 7658 12858 
12859 12959 18059 12858 7659 12859 12859 
12862 12863 12962 18062 7662 12862 12862 
12863 12963 12862 12763 7663 12863 12863 
12865 12866 12965 18065 12765 12865 12865 
12866 12966 18066 12865 12866 12866 12866 
12869 12870 18069 12769 12869 12869 12869 
12870 18070 12869 12770 12870 12870 12870 
12872 12873 18072 12772 7672 12872 12872 
12873 12874 18073 12872 12773 12873 12873 
12874 12974 18074 12873 12774 12874 12874 
12877 18077 12777 7677 12877 12877 12877 
12880 12881 12980 18080 12780 12880 12880 
12881 12981 18081 12880 12781 12881 12881 
12883 12783 7683 12883 12883 12883 12883 
12885 12886 12985 12785 7685 12885 12885 
12886 12887 12986 12885 12786 7686 12886 
12887 12886 12787 7687 12887 12887 12887 
12890 12990 12790 7690 12890 12890 12890 
12895 12995 7695 12895 12895 12895 12895 
12897 7697 7797 12897 12897 12897 12897 
12904 12905 13004 12804 7704 12904 12904 
12905 12906 13005 12904 7705 12905 12905 
12906 13006 18106 12905 7706 12906 12906 
12909 12910 13009 12809 7709 12909 12909 
12910 12911 13010 12909 12910 12910 12910 
12911 13011 12910 12911 12911 12911 12911 
12913 12914 13013 12813 7713 12913 12913 
12914 13014 18114 12913 12814 12914 12914 
12917 12918 13017 18117 12917 12917 12917 
12918 12919 13018 12917 12818 12918 12918 
12919 12920 13019 18119 12918 12819 12919 
12920 13020 18120 12919 7720 12920 12920 
12924 12925 13024 18124 7724 12924 12924 
12925 13025 18125 12924 12825 7725 12925 
12928 13028 18128 7728 12928 12928 12928 
12933 12934 13033 18133 12833 7733 12933 
12934 13034 18134 12933 12834 12934 12934 
12936 12937 13036 12836 12936 12936 12936 
12937 13037 12936 12837 7737 12937 12937 
12940 12941 13040 12840 7740 12940 12940 
12941 13041 18141 12940 12841 7741 12941 
12943 12944 13043 18143 7743 12943 12943 
12944 12945 13044 12943 12944 12944 12944 
12945 12946 13045 18145 12944 12845 7745 
12946 12947 13046 12945 7746 12946 12946 
12947 13047 12946 12947 12947 12947 12947 
12952 12953 13052 12952 12952 12952 12952 
12953 12954 13053 12952 7753 12953 12953 
12954 12955 13054 18154 12953 12854 7754 
12955 12956 13055 12954 12955 12955 12955 
12956 13056 18156 12955 7756 12956 12956 
12958 12959 13058 18158 12858 7758 12958 
12959 13059 12958 12859 7759 12959 12959 
12962 12963 13062 12862 7762 12962 12962 
12963 13063 12962 12863 12963 12963 12963 
12965 12966 13065 18165 12865 12965 12965 
12966 13066 18166 12965 12866 7766 12966 
12971 13071 18171 7771 12971 12971 12971 
12974 12975 13074 18174 12874 7774 12974 
12975 13075 18175 12974 7775 12975 12975 
12979 12980 13079 18179 7779 12979 12979 
12980 12981 13080 18180 12979 12880 12980 
12981 12982 13081 12980 12881 12981 12981 
12982 13082 18182 12981 12982 12982 12982 
12985 12986 13085 18185 12885 12985 12985 
12986 13086 12985 12886 7786 12986 12986 
12988 12989 13088 12988 12988 12988 12988 
12989 12990 13089 12988 12989 12989 12989 
12990 13090 12989 12890 7790 12990 12990 
12993 12994 13093 18193 7793 12993 12993 
12994 12995 13094 12993 7794 12994 12994 
12995 13095 12994 12895 7795 12995 12995 
13004 13005 13104 12904 7804 13004 13004 
13005 13006 13004 12905 7805 13005 13005 
13006 18206 13005 12906 7806 13006 13006 
13009 13010 13109 12909 7809 13009 13009 
13010 13011 13009 12910 13010 13010 13010 
13011 13010 12911 13011 13011 13011 13011 
13013 13014 13113 12913 7813 13013 13013 
13014 13114 18214 13013 12914 13014 13014 
13017 13018 18217 12917 13017 13017 13017 
13018 13019 13118 13017 12918 13018 13018 
13019 13020 13119 18219 13018 12919 13019 
13020 18220 13019 12920 7820 13020 13020 
13024 13025 18224 12924 7824 13024 13024 
13025 13125 18225 13024 12925 7825 13025 
13028 18228 12928 7828 13028 13028 13028 
13033 13034 13133 18233 12933 7833 13033 
13034 13134 18234 13033 12934 13034 13034 
13036 13037 13136 12936 13036 13036 13036 
13037 13137 13036 12937 7837 13037 13037 
13040 13041 13140 12940 7840 13040 13040 
13041 13141 18241 13040 12941 7841 13041 
13043 13044 18243 12943 7843 13043 13043 
13044 13045 13043 12944 13044 13044 13044 
13045 13046 13145 18245 13044 12945 7845 
13046 13047 13045 12946 7846 13046 13046 
13047 13046 12947 13047 13047 13047 13047 
13052 13053 12952 13052 13052 13052 13052 
13053 13054 13052 12953 7853 13053 13053 
13054 13055 13154 18254 13053 12954 7854 
13055 13056 13054 12955 13055 13055 13055 
13056 18256 13055 12956 7856 13056 13056 
13058 13059 13158 18258 12958 7858 13058 
13059 13159 13058 12959 7859 13059 13059 
13062 13063 13162 12962 7862 13062 13062 
13063 13163 13062 12963 13063 13063 13063 
13065 13066 13165 18265 12965 13065 13065 
13066 13166 18266 13065 12966 7866 13066 
13071 18271 12971 7871 13071 13071 13071 
13074 13075 13174 18274 12974 7874 13074 
13075 18275 13074 12975 7875 13075 13075 
13079 13080 18279 12979 7879 13079 13079 
13080 13081 13180 18280 13079 12980 13080 
13081 13082 13181 13080 12981 13081 13081 
13082 18282 13081 12982 13082 13082 13082 
13085 13086 13185 18285 12985 13085 13085 
13086 13186 13085 12986 7886 13086 13086 
13088 13089 12988 13088 13088 13088 13088 
13089 13090 13088 12989 13089 13089 13089 
13090 13190 13089 12990 7890 13090 13090 
13093 13094 18293 12993 7893 13093 13093 
13094 13095 13093 12994 7894 13094 13094 
13095 13195 13094 12995 7895 13095 13095 
13102 7902 7802 13102 13102 13102 13102 
13104 13004 7904 13104 13104 13104 13104 
13109 13209 13009 7909 13109 13109 13109 
13112 13113 13212 7912 13112 13112 13112 
13113 13114 13213 13112 13013 7913 13113 
13114 13214 13113 13014 7914 13114 13114 
13116 13216 7916 13116 13116 13116 13116 
13118 13119 13218 18318 13018 13118 13118 
13119 13219 18319 13118 13019 13119 13119 
13122 13222 18322 7922 13122 13122 13122 
13125 13126 13225 18325 13025 13125 13125 
13126 13127 13226 18326 13125 13126 13126 
13127 13227 18327 13126 7927 13127 13127 
13129 13130 13229 18329 13129 13129 13129 
13130 13230 18330 13129 13130 13130 13130 
13133 13134 18333 13033 13133 13133 13133 
13134 13234 18334 13133 13034 13134 13134 
13136 13137 13236 13036 7936 13136 13136 
13137 18337 13136 13037 7937 13137 13137 
13140 13141 18340 13040 7940 13140 13140 
13141 13241 18341 13140 13041 7941 13141 
13145 13045 7945 13145 13145 13145 13145 
13154 13054 7954 13154 13154 13154 13154 
13158 13159 13258 18358 13058 7958 13158 
13159 18359 13158 13059 7959 13159 13159 
13162 13163 18362 13062 7962 13162 13162 
13163 13263 13162 13063 7963 13163 13163 
13165 13166 13265 18365 13065 13165 13165 
13166 18366 13165 13066 13166 13166 13166 
13169 13170 13269 18369 13169 13169 13169 
13170 13270 18370 13169 13170 13170 13170 
13172 13173 13272 18372 7972 13172 13172 
13173 13174 13273 18373 13172 13173 13173 
13174 13274 18374 13173 13074 13174 13174 
13177 13277 18377 7977 13177 13177 13177 
13180 13181 13280 18380 13080 13180 13180 
13181 13281 18381 13180 13081 13181 13181 
13183 13283 7983 13183 13183 13183 13183 
13185 13186 13285 13085 7985 13185 13185 
13186 13187 13286 13185 13086 7986 13186 
13187 13287 13186 7987 13187 13187 13187 
13190 13290 13090 7990 13190 13190 13190 
13195 13095 7995 13195 13195 13195 13195 
13197 7997 7897 13197 13197 13197 13197 
13205 13206 8005 13205 13205 13205 13205 
13206 13306 13205 8006 13206 13206 13206 
13208 13209 8008 13208 13208 13208 13208 
13209 13309 18409 13208 13109 13209 13209 
13212 13213 13312 18412 13112 8012 13212 
13213 13214 13212 13113 8013 13213 13213 
13214 13215 18414 13213 13114 8014 13214 
13215 13216 13315 13214 8015 13215 13215 
13216 13316 18416 13215 13116 8016 13216 
13218 13219 13318 13118 8018 13218 13218 
13219 13319 18419 13218 13119 8019 13219 
13222 13322 18422 13122 8022 13222 13222 
13225 13226 18425 13125 13225 13225 13225 
13226 13227 18426 13225 13126 13226 13226 
13227 13327 18427 13226 13127 8027 13227 
13229 13230 13329 18429 13129 13229 13229 
13230 13231 13330 13229 13130 13230 13230 
13231 13232 18431 13230 8031 13231 13231 
13232 13332 18432 13231 8032 13232 13232 
13234 13235 13334 18434 13134 8034 13234 
13235 13236 13335 13234 13235 13235 13235 
13236 13336 13235 13136 8036 13236 13236 
13238 18438 8038 13238 13238 13238 13238 
13241 18441 13141 8041 13241 13241 13241 
13244 18444 13345 13343 13145 8144 13244 
13246 13346 18446 8046 13246 13246 13246 
13253 13353 18453 8053 13253 13253 13253 
13255 18455 13356 13354 13154 8155 13255 
13258 18458 13158 8058 13258 13258 13258 
13261 18461 8061 13261 13261 13261 13261 
13263 13264 13363 13163 8063 13263 13263 
13264 13265 13364 13263 13264 13264 13264 
13265 13365 18465 13264 13165 8065 13265 
13267 13268 13367 18467 8067 13267 13267 
13268 13269 18468 13267 8068 13268 13268 
13269 13270 13369 13268 13169 13269 13269 
13270 13370 18470 13269 13170 13270 13270 
13272 13273 13372 18472 13172 8072 13272 
13273 13274 18473 13272 13173 13273 13273 
13274 18474 13273 13174 13274 13274 13274 
13277 13377 18477 13177 8077 13277 13277 
13280 13281 13380 18480 13180 8080 13280 
13281 13381 13280 13181 8081 13281 13281 
13283 13284 13383 18483 13183 8083 13283 
13284 13285 13384 13283 8084 13284 13284 
13285 13286 18485 13284 13185 8085 13285 
13286 13287 13285 13186 8086 13286 13286 
13287 13387 18487 13286 13187 8087 13287 
13290 13291 13390 18490 13190 13290 13290 
13291 13290 8091 13291 13291 13291 13291 
13293 13294 13393 8093 13293 13293 13293 
13294 13293 8094 13294 13294 13294 13294 
13306 13206 8106 13306 13306 13306 13306 
13309 13310 13409 13209 8109 13309 13309 
13310 13311 18510 13309 8110 13310 13310 
13311 13312 13310 8111 13311 13311 13311 
13312 13412 13311 13212 13312 13312 13312 
13315 13316 13415 13215 8115 13315 13315 
13316 13416 18516 13315 13216 8116 13316 
13318 13319 13418 13218 8118 13318 13318 
13319 13419 18519 13318 13219 8119 13319 
13322 13422 18522 13222 8122 13322 13322 
13327 13328 18527 13227 13327 13327 13327 
13328 13329 13428 18528 13327 8128 13328 
13329 13330 13429 13328 13229 13329 13329 
13330 13329 13230 13330 13330 13330 13330 
13332 13432 18532 13232 8132 13332 13332 
13334 13335 13434 18534 13234 8134 13334 
13335 13336 13435 13334 13235 8135 13335 
13336 13436 18536 13335 13236 8136 13336 
13343 13443 18543 8143 13343 13343 13343 
13345 13346 13445 13345 13345 13345 13345 
13346 13347 18546 13345 13246 13346 13346 
13347 13346 8147 13347 13347 13347 13347 
13352 13353 8152 13352 13352 13352 13352 
13353 13354 18553 13352 13253 13353 13353 
13354 13454 13353 13354 13354 13354 13354 
13356 13456 18556 8156 13356 13356 13356 
13363 13364 13463 18563 13263 8163 13363 
13364 13365 13464 13363 13264 8164 13364 
13365 13465 18565 13364 13265 8165 13365 
13367 13467 18567 13267 8167 13367 13367 
13369 13370 13269 13369 13369 13369 13369 
13370 13371 13470 13369 13270 13370 13370 
13371 13372 13471 18571 13370 8171 13371 
13372 18572 13371 13272 13372 13372 13372 
13377 13477 18577 13277 8177 13377 13377 
13380 13381 13480 18580 13280 8180 13380 
13381 13481 13380 13281 8181 13381 13381 
13383 13384 13483 18583 13283 8183 13383 
13384 13484 13383 13284 8184 13384 13384 
13387 13388 13487 13287 13387 13387 13387 
13388 13389 13387 8188 13388 13388 13388 
13389 13390 18589 13388 8189 13389 13389 
13390 13490 13389 13290 8190 13390 13390 
13393 13293 8193 13393 13393 13393 13393 
13405 13505 8205 13405 13405 13405 13405 
13409 13309 13510 13508 13310 8109 13409 
13412 13512 18612 13312 8212 13412 13412 
13415 13416 13315 8215 13415 13415 13415 
13416 13516 13415 13316 8216 13416 13416 
13418 13419 13518 13318 13418 13418 13418 
13419 13519 18619 13418 13319 8219 13419 
13422 13423 13522 18622 13322 8222 13422 
13423 13424 13523 13422 8223 13423 13423 
13424 13425 18624 13423 13424 13424 13424 
13425 13525 13424 8225 13425 13425 13425 
13428 13429 13528 18628 13328 8228 13428 
13429 13529 18629 13428 13329 13429 13429 
13431 13432 13531 18631 8231 13431 13431 
13432 13433 13532 18632 13431 13332 8232 
13433 13434 13533 13432 8233 13433 13433 
13434 13435 13534 18634 13433 13334 8234 
13435 13436 13434 13335 8235 13435 13435 
13436 13536 18636 13435 13336 8236 13436 
13440 13441 13540 18640 8240 13440 13440 
13441 13541 18641 13440 8241 13441 13441 
13443 13343 8243 13443 13443 13443 13443 
13445 13545 18645 13345 8245 13445 13445 
13448 13548 18648 13448 13448 13448 13448 
13451 13551 18651 13451 13451 13451 13451 
13454 13554 18654 13354 8254 13454 13454 
13456 13356 8256 13456 13456 13456 13456 
13458 13459 13558 18658 8258 13458 13458 
13459 13559 18659 13458 8259 13459 13459 
13463 13464 13563 18663 13363 8263 13463 
13464 13465 13463 13364 8264 13464 13464 
13465 13466 13565 18665 13464 13365 8265 
13466 13467 13566 13465 8266 13466 13466 
13467 13468 13567 18667 13466 13367 8267 
13468 13568 18668 13467 8268 13468 13468 
13470 13471 13570 18670 13370 13470 13470 
13471 13571 18671 13470 13371 8271 13471 
13474 13475 13574 8274 13474 13474 13474 
13475 13476 18675 13474 13475 13475 13475 
13476 13477 13576 13475 8276 13476 13476 
13477 13577 18677 13476 13377 8277 13477 
13480 13481 13580 18680 13380 8280 13480 
13481 13581 13480 13381 13481 13481 13481 
13483 13484 13583 13383 8283 13483 13483 
13484 13483 13384 8284 13484 13484 13484 
13487 13587 18687 13387 8287 13487 13487 
13490 13390 13591 13589 13389 8190 13490 
13494 13594 8294 13494 13494 13494 13494 
13505 18705 13405 13505 13505 13505 13505 
13508 8308 13607 13409 8408 13508 13508 
13510 18710 8310 13510 13510 13510 13510 
13512 13612 13412 8312 13512 13512 13512 
13514 18714 8314 13514 13514 13514 13514 
13516 13517 13616 18716 13416 8316 13516 
13517 13518 13516 8317 13517 13517 13517 
13518 13519 13517 13418 8318 13518 13518 
13519 13619 13518 13419 13519 13519 13519 
13522 13523 13622 18722 13422 8322 13522 
13523 13623 13522 13423 8323 13523 13523 
13525 13526 13425 8325 13525 13525 13525 
13526 18726 13525 8326 13526 13526 13526 
13528 13529 13628 13428 8328 13528 13528 
13529 13530 13629 18729 13528 13429 8329 
13530 13531 13630 18730 13529 13530 13530 
13531 13532 13631 18731 13530 13431 8331 
13532 13533 13632 18732 13531 13432 13532 
13533 13534 13633 13532 13433 8333 13533 
13534 13533 13434 8334 13534 13534 13534 
13536 18736 13436 8336 13536 13536 13536 
13540 13541 13640 18740 13440 8340 13540 
13541 18741 13540 13441 13541 13541 13541 
13545 13546 18745 13445 8345 13545 13545 
13546 13547 18746 13545 8346 13546 13546 
13547 13548 18747 13546 8347 13547 13547 
13548 13648 18748 13547 13448 8348 13548 
13551 13552 13651 18751 13451 8351 13551 
13552 13553 18752 13551 8352 13552 13552 
13553 13554 18753 13552 8353 13553 13553 
13554 18754 13553 13454 8354 13554 13554 
13558 13559 18758 13458 13558 13558 13558 
13559 13659 18759 13558 13459 8359 13559 
13563 18763 13463 8363 13563 13563 13563 
13565 13566 13465 8365 13565 13565 13565 
13566 13567 13666 13565 13466 8366 13566 
13567 13568 13667 18767 13566 13467 13567 
13568 13569 13668 18768 13567 13468 8368 
13569 13570 13669 18769 13568 13569 13569 
13570 13571 13670 18770 13569 13470 8370 
13571 13671 13570 13471 8371 13571 13571 
13573 13574 18773 8373 13573 13573 13573 
13574 13573 13474 8374 13574 13574 13574 
13576 13577 13676 13476 8376 13576 13576 
13577 13677 18777 13576 13477 8377 13577 
13580 13581 13680 13480 13580 13580 13580 
13581 13582 13580 13481 8381 13581 13581 
13582 13583 13581 8382 13582 13582 13582 
13583 13683 18783 13582 13483 8383 13583 
13585 18785 8385 13585 13585 13585 13585 
13587 13687 13487 8387 13587 13587 13587 
13589 18789 8389 13589 13589 13589 13589 
13591 8391 13692 13490 8491 13591 13591 
13594 18794 13494 13594 13594 13594 13594 
13606 13607 18806 13606 13606 13606 13606 
13607 13606 8407 13607 13607 13607 13607 
13612 18812 13512 8412 13612 13612 13612 
13616 13716 18816 13516 8416 13616 13616 
13619 13719 13519 8419 13619 13619 13619 
13621 13622 13721 8421 13621 13621 13621 
13622 13623 13722 13621 13522 13622 13622 
13623 13723 18823 13622 13523 13623 13623 
13627 13628 18827 13627 13627 13627 13627 
13628 13629 13728 18828 13627 13528 8428 
13629 13630 13628 13529 8429 13629 13629 
13630 13631 13730 13629 13530 8430 13630 
13631 13632 13630 13531 13631 13631 13631 
13632 13633 13732 18832 13631 13532 8432 
13633 13632 13533 8433 13633 13633 13633 
13637 13737 18837 8437 13637 13637 13637 
13640 13740 18840 13540 8440 13640 13640 
13642 13643 13742 18842 8442 13642 13642 
13643 13644 13642 8443 13643 13643 13643 
13644 13744 18844 13643 8444 13644 13644 
13648 13748 18848 13548 8448 13648 13648 
13651 13751 18851 13551 8451 13651 13651 
13655 13656 13755 18855 8455 13655 13655 
13656 13657 13655 8456 13656 13656 13656 
13657 13757 18857 13656 8457 13657 13657 
13659 13759 18859 13559 8459 13659 13659 
13662 13762 18862 8462 13662 13662 13662 
13666 13667 13566 8466 13666 13666 13666 
13667 13668 13767 18867 13666 13567 8467 
13668 13669 13667 13568 13668 13668 13668 
13669 13670 13769 13668 13569 8469 13669 
13670 13671 13669 13570 8470 13670 13670 
13671 13672 13771 18871 13670 13571 8471 
13672 18872 13671 13672 13672 13672 13672 
13676 13677 13776 18876 13576 13676 13676 
13677 13678 13777 13676 13577 13677 13677 
13678 13778 13677 8478 13678 13678 13678 
13680 13780 13580 8480 13680 13680 13680 
13683 13783 18883 13583 8483 13683 13683 
13687 18887 13587 8487 13687 13687 13687 
13692 13693 8492 13692 13692 13692 13692 
13693 18893 13692 13693 13693 13693 13693 
13709 13710 18909 13709 13709 13709 13709 
13710 13709 8510 13710 13710 13710 13710 
13713 13714 8513 13713 13713 13713 13713 
13714 13715 18914 13713 8514 13714 13714 
13715 13716 13714 8515 13715 13715 13715 
13716 13816 13715 13616 8516 13716 13716 
13719 13720 18919 13619 8519 13719 13719 
13720 13721 13820 18920 13719 8520 13720 
13721 13722 18921 13720 13621 8521 13721 
13722 13723 13721 13622 8522 13722 13722 
13723 13724 13823 13722 13623 13723 13723 
13724 13824 13723 8524 13724 13724 13724 
13726 8526 13627 18925 8525 8527 8626 
13728 13828 18928 13628 8528 13728 13728 
13730 13830 13630 8530 13730 13730 13730 
13732 13832 18932 13632 8532 13732 13732 
13734 13735 18934 8534 13734 13734 13734 
13735 18935 13734 8535 13735 13735 13735 
13737 13837 13637 8537 13737 13737 13737 
13740 13840 18940 13640 8540 13740 13740 
13742 13842 18942 13642 8542 13742 13742 
13744 13745 13844 18944 13644 13744 13744 
13745 13744 8545 13745 13745 13745 13745 
13748 13749 13848 13648 8548 13748 13748 
13749 13750 13748 8549 13749 13749 13749 
13750 13751 13749 8550 13750 13750 13750 
13751 13851 13750 13651 8551 13751 13751 
13754 13755 8554 13754 13754 13754 13754 
13755 13855 18955 13754 13655 13755 13755 
13757 13857 18957 13657 8557 13757 13757 
13759 13859 18959 13659 8559 13759 13759 
13762 13862 13662 8562 13762 13762 13762 
13764 13765 18964 8564 13764 13764 13764 
13765 18965 13764 8565 13765 13765 13765 
13767 13867 18967 13667 8567 13767 13767 
13769 13869 13669 8569 13769 13769 13769 
13771 13871 18971 13671 8571 13771 13771 
13773 8573 13672 18974 8572 8574 8673 
13775 13776 13875 8575 13775 13775 13775 
13776 13777 13876 13775 13676 13776 13776 
13777 13778 13776 13677 8577 13777 13777 
13778 13779 18978 13777 13678 8578 13778 
13779 13780 13879 18979 13778 8579 13779 
13780 18980 13779 13680 8580 13780 13780 
13783 13784 13883 13683 8583 13783 13783 
13784 13785 13783 8584 13784 13784 13784 
13785 13786 18985 13784 8585 13785 13785 
13786 13785 8586 13786 13786 13786 13786 
13789 13790 8589 13789 13789 13789 13789 
13790 18990 13789 13790 13790 13790 13790 
13808 13908 8608 13808 13808 13808 13808 
13816 13817 13716 8616 13816 13816 13816 
13817 13917 13816 8617 13817 13817 13817 
13820 13920 13720 8620 13820 13820 13820 
13823 13824 13923 13723 8623 13823 13823 
13824 13924 13823 13724 13824 13824 13824 
13828 13928 19028 13728 8628 13828 13828 
13830 13831 13930 13730 8630 13830 13830 
13831 13832 13931 19031 13830 8631 13831 
13832 19032 13831 13732 8632 13832 13832 
13836 13837 19036 8636 13836 13836 13836 
13837 19037 13836 13737 8637 13837 13837 
13840 13940 19040 13740 8640 13840 13840 
13842 19042 13742 8642 13842 13842 13842 
13844 19044 13744 8644 13844 13844 13844 
13848 13948 19048 13748 8648 13848 13848 
13851 13951 19051 13751 8651 13851 13851 
13855 19055 13755 8655 13855 13855 13855 
13857 19057 13757 8657 13857 13857 13857 
13859 13959 19059 13759 8659 13859 13859 
13862 13863 19062 13762 8662 13862 13862 
13863 19063 13862 8663 13863 13863 13863 
13867 13868 19067 13767 8667 13867 13867 
13868 13869 13968 19068 13867 8668 13868 
13869 13969 13868 13769 8669 13869 13869 
13871 13971 19071 13771 8671 13871 13871 
13875 13876 13975 13775 13875 13875 13875 
13876 13976 13875 13776 8676 13876 13876 
13879 13979 13779 8679 13879 13879 13879 
13882 13883 13982 8682 13882 13882 13882 
13883 13882 13783 8683 13883 13883 13883 
13891 13991 8691 13891 13891 13891 13891 
13908 13909 19108 13808 13908 13908 13908 
13909 13908 8709 13909 13909 13909 13909 
13913 19113 8713 13913 13913 13913 13913 
13917 13918 14017 13817 8717 13917 13917 
13918 13919 13917 8718 13918 13918 13918 
13919 13920 14019 13918 13919 13919 13919 
13920 14020 19120 13919 13820 8720 13920 
13922 13923 8722 13922 13922 13922 13922 
13923 13924 14023 13922 13823 13923 13923 
13924 13925 14024 13923 13824 8724 13924 
13925 14025 19125 13924 8725 13925 13925 
13928 19128 13828 8728 13928 13928 13928 
13930 13931 19130 13830 8730 13930 13930 
13931 14031 19131 13930 13831 8731 13931 
13933 14033 19133 8733 13933 13933 13933 
13938 19138 8738 13938 13938 13938 13938 
13940 14040 19140 13840 8740 13940 13940 
13943 8743 13842 13844 19144 8744 13943 
13948 14048 19148 13848 8748 13948 13948 
13951 14051 19151 13851 8751 13951 13951 
13956 8756 13855 13857 19155 8755 13956 
13959 14059 19159 13859 8759 13959 13959 
13961 19161 8761 13961 13961 13961 13961 
13966 14066 19166 8766 13966 13966 13966 
13968 13969 14068 19168 13868 8768 13968 
13969 19169 13968 13869 8769 13969 13969 
13971 19171 13871 8771 13971 13971 13971 
13974 13975 14074 19174 8774 13974 13974 
13975 13976 14075 13974 13875 8775 13975 
13976 13977 14076 13975 13876 13976 13976 
13977 13976 8777 13977 13977 13977 13977 
13979 13980 14079 19179 13879 8779 13979 
13980 13981 14080 13979 13980 13980 13980 
13981 13982 13980 8781 13981 13981 13981 
13982 14082 13981 13882 8782 13982 13982 
13986 19186 8786 13986 13986 13986 13986 
13990 13991 8790 13990 13990 13990 13990 
13991 19191 13990 13891 13991 13991 13991 
14015 14115 19215 8815 14015 14015 14015 
14017 13917 8817 14017 14017 14017 14017 
14019 14020 19219 13919 8819 14019 14019 
14020 14021 14120 14019 13920 8820 14020 
14021 14121 14020 8821 14021 14021 14021 
14023 14024 19223 13923 8823 14023 14023 
14024 14025 14023 13924 8824 14024 14024 
14025 14024 13925 8825 14025 14025 14025 
14029 14129 19229 8829 14029 14029 14029 
14031 13931 8831 14031 14031 14031 14031 
14033 19233 13933 8833 14033 14033 14033 
14036 19236 8836 14036 14036 14036 14036 
14040 14041 19240 13940 8840 14040 14040 
14041 14141 19241 14040 8841 14041 14041 
14045 14046 19245 8845 14045 14045 14045 
14046 14047 19246 14045 8846 14046 14046 
14047 14048 19247 14046 8847 14047 14047 
14048 19248 14047 13948 8848 14048 14048 
14051 14052 19251 13951 8851 14051 14051 
14052 14053 19252 14051 8852 14052 14052 
14053 14054 19253 14052 8853 14053 14053 
14054 19254 14053 8854 14054 14054 14054 
14058 14059 14158 19258 8858 14058 14058 
14059 19259 14058 13959 8859 14059 14059 
14063 19263 8863 14063 14063 14063 14063 
14066 19266 13966 8866 14066 14066 14066 
14068 13968 8868 14068 14068 14068 14068 
14070 14170 19270 8870 14070 14070 14070 
14074 14075 13974 8874 14074 14074 14074 
14075 14076 14074 13975 8875 14075 14075 
14076 19276 14075 13976 8876 14076 14076 
14078 14079 14178 8878 14078 14078 14078 
14079 14080 14179 14078 13979 8879 14079 
14080 19280 14079 13980 8880 14080 14080 
14082 13982 8882 14082 14082 14082 14082 
14084 14184 19284 8884 14084 14084 14084 
14115 19315 14015 8915 14115 14115 14115 
14120 14121 14220 14020 8920 14120 14120 
14121 14120 14021 8921 14121 14121 14121 
14126 14226 19326 8926 14126 14126 14126 
14129 19329 14029 8929 14129 14129 14129 
14137 19337 8937 14137 14137 14137 14137 
14141 19341 14041 8941 14141 14141 14141 
14158 19358 14058 8958 14158 14158 14158 
14162 19362 8962 14162 14162 14162 14162 
14170 19370 14070 8970 14170 14170 14170 
14173 14273 19373 8973 14173 14173 14173 
14178 14179 14078 8978 14178 14178 14178 
14179 14279 14178 14079 8979 14179 14179 
14184 19384 14084 8984 14184 14184 14184 
14212 19412 14313 19512 8912 19312 14212 
14220 14120 9020 14220 14220 14220 14220 
14222 14322 9022 14222 14222 14222 14222 
14226 14326 19426 14126 9026 14226 14226 
14230 19430 9030 14230 14230 14230 14230 
14239 14339 19439 9039 14239 14239 14239 
14245 19445 9045 14245 14245 14245 14245 
14254 19454 9054 14254 14254 14254 14254 
14260 14360 19460 9060 14260 14260 14260 
14269 19469 9069 14269 14269 14269 14269 
14273 14373 19473 14173 9073 14273 14273 
14277 14377 9077 14277 14277 14277 14277 
14279 14179 9079 14279 14279 14279 14279 
14287 19487 14386 19587 8987 19387 14287 
14313 19513 14212 19512 14313 14313 14313 
14318 19518 9118 14318 14318 14318 14318 
14321 14322 9121 14321 14321 14321 14321 
14322 14422 19522 14321 14222 9122 14322 
14324 19524 9124 14324 14324 14324 14324 
14326 14426 19526 14226 9126 14326 14326 
14333 19533 9133 14333 14333 14333 14333 
14335 14435 19535 9135 14335 14335 14335 
14338 14339 19538 9138 14338 14338 14338 
14339 14439 19539 14338 14239 9139 14339 
14341 19541 14440 19641 19441 14341 14341 
14344 19544 9144 14344 14344 14344 14344 
14347 19547 9147 14347 14347 14347 14347 
14349 14350 9149 14349 14349 14349 14349 
14350 14349 9150 14350 14350 14350 14350 
14352 19552 9152 14352 14352 14352 14352 
14355 19555 9155 14355 14355 14355 14355 
14358 19558 14459 19658 19458 14358 14358 
14360 14361 14460 19560 14260 9160 14360 
14361 19561 14360 9161 14361 14361 14361 
14364 14464 19564 9164 14364 14364 14364 
14366 19566 9166 14366 14366 14366 14366 
14373 14473 19573 14273 9173 14373 14373 
14375 19575 9175 14375 14375 14375 14375 
14377 14378 14477 19577 14277 9177 14377 
14378 14377 9178 14378 14378 14378 14378 
14381 19581 9181 14381 14381 14381 14381 
14386 19586 14287 19587 14386 14386 14386 
14415 19615 19616 19614 9216 9115 19515 
14419 19619 9219 14419 14419 14419 14419 
14422 14522 14322 9222 14422 14422 14422 
14426 14526 19626 14326 9226 14426 14426 
14428 14429 9228 14428 14428 14428 14428 
14429 19629 14428 9229 14429 14429 14429 
14435 14535 19635 14335 9235 14435 14435 
14439 14440 19639 14339 9239 14439 14439 
14440 14439 14339 14341 19641 19639 9239 
14446 14546 19646 14446 14446 14446 14446 
14453 14553 19653 14453 14453 14453 14453 
14459 14460 14358 14360 19660 19658 9260 
14460 19660 14459 14360 9260 14460 14460 
14464 14564 19664 14364 9264 14464 14464 
14470 14471 19670 9270 14470 14470 14470 
14471 14470 9271 14471 14471 14471 14471 
14473 14573 19673 14373 9273 14473 14473 
14477 14577 14377 9277 14477 14477 14477 
14480 19680 9280 14480 14480 14480 14480 
14484 19684 19685 19683 9283 9184 19584 
14522 19722 14422 9322 14522 14522 14522 
14526 19726 14426 9326 14526 14526 14526 
14533 14534 19733 9333 14533 14533 14533 
14534 14535 14634 19734 14533 9334 14534 
14535 19735 14534 14435 9335 14535 14535 
14538 14638 19738 9338 14538 14538 14538 
14542 19742 9342 14542 14542 14542 14542 
14546 14646 19746 14446 14546 14546 14546 
14553 14653 19753 14453 14553 14553 14553 
14557 19757 9357 14557 14557 14557 14557 
14561 14661 19761 9361 14561 14561 14561 
14564 14565 19764 14464 9364 14564 14564 
14565 14566 14665 19765 14564 9365 14565 
14566 19766 14565 9366 14566 14566 14566 
14573 19773 14473 9373 14573 14573 14573 
14577 19777 14477 9377 14577 14577 14577 
14625 9425 14726 14526 19824 9426 19925 
14631 19831 19731 14631 14631 14631 14631 
14634 19834 14534 9434 14634 14634 14634 
14638 19838 14538 14638 14638 14638 14638 
14641 19841 9441 14641 14641 14641 14641 
14643 14644 14743 19843 9443 14643 14643 
14644 14645 14643 14644 14644 14644 14644 
14645 14646 19845 14644 9445 14645 14645 
14646 19846 14645 14546 9446 14646 14646 
14649 14650 14749 19849 9449 14649 14649 
14650 14750 19850 14649 9450 14650 14650 
14653 14654 19853 14553 9453 14653 14653 
14654 14655 19854 14653 9454 14654 14654 
14655 14656 14654 14655 14655 14655 14655 
14656 14756 19856 14655 9456 14656 14656 
14658 19858 9458 14658 14658 14658 14658 
14661 19861 14561 14661 14661 14661 14661 
14665 19865 14565 9465 14665 14665 14665 
14668 19868 19768 14668 14668 14668 14668 
14674 9474 14773 14573 19875 9473 19974 
14726 19926 14625 19927 19925 9527 9426 
14728 9528 19929 19927 9527 14728 14728 
14737 14837 14838 14836 14638 20037 9637 
14742 14743 19942 14742 14742 14742 14742 
14743 14843 19943 14742 14643 14743 14743 
14747 14748 19947 9547 14747 14747 14747 
14748 14749 19948 14747 9548 14748 14748 
14749 14750 19949 14748 14649 9549 14749 
14750 14751 19950 14749 14650 9550 14750 
14751 14752 19951 14750 9551 14751 14751 
14752 19952 14751 9552 14752 14752 14752 
14756 14757 14856 19956 14656 14756 14756 
14757 19957 14756 14757 14757 14757 14757 
14762 14862 14863 14861 14661 20062 9662 
14771 9571 19972 19970 9572 14771 14771 
14773 19973 14674 19974 19972 9572 9473 
14830 14831 20029 9631 19930 14830 14830 
14831 14832 14830 9631 14831 14831 14831 
14832 14831 9632 14832 14832 14832 14832 
14834 9634 20033 9633 9534 19934 14834 
14836 14837 20036 9636 14836 14836 14836 
14837 14838 20037 14836 14737 9637 14837 
14838 14839 20038 14837 9638 14838 14838 
14839 14840 14838 9639 14839 14839 14839 
14840 14839 9640 14840 14840 14840 14840 
14843 14844 14943 14743 14843 14843 14843 
14844 14845 20044 14843 9644 14844 14844 
14845 20045 14844 9645 14845 14845 14845 
14854 14855 20054 9654 14854 14854 14854 
14855 14856 20055 14854 9655 14855 14855 
14856 14956 14855 14756 14856 14856 14856 
14859 14860 9659 14859 14859 14859 14859 
14860 14861 14859 9660 14860 14860 14860 
14861 14862 20061 14860 9661 14861 14861 
14862 14863 20062 14861 14762 9662 14862 
14863 20063 14862 9663 14863 14863 14863 
14865 9665 20066 9666 9565 19965 14865 
14867 14868 9667 14867 14867 14867 14867 
14868 14869 14867 9668 14868 14868 14868 
14869 14868 20070 9668 19969 14869 14869 
14943 20143 14843 14943 14943 14943 14943 
14956 20156 14856 14956 14956 14956 14956 
16237 16337 16338 16336 21537 11137 16237 
16243 16244 11043 16243 16243 16243 16243 
16244 16344 16243 16244 16244 16244 16244 
16255 16256 16355 16255 16255 16255 16255 
16256 16255 11056 16256 16256 16256 16256 
16262 16362 16363 16361 21562 11162 16262 
16329 16429 16430 11130 21629 16329 16329 
16333 21533 16434 11132 11134 16333 16333 
16336 16337 21536 11136 16336 16336 16336 
16337 16338 21537 16336 16237 11137 16337 
16338 16337 11138 16338 16338 16338 16338 
16344 16345 16244 11144 16344 16344 16344 
16345 21545 16344 11145 16345 16345 16345 
16354 16355 21554 11154 16354 16354 16354 
16355 16354 16255 11155 16355 16355 16355 
16361 16362 11161 16361 16361 16361 16361 
16362 16363 21562 16361 16262 11162 16362 
16363 21563 16362 11163 16363 16363 16363 
16366 21566 16465 11165 11167 16366 16366 
16370 16470 16469 11169 21670 16370 16370 
16425 16426 21625 16425 16425 16425 16425 
16426 16427 21626 16425 11226 16426 16426 
16427 21627 16426 16427 16427 16427 16427 
16429 16430 21629 16329 16429 16429 16429 
16430 21630 16429 16430 16430 16430 16430 
16434 16534 21634 16434 16434 16434 16434 
16442 16443 16542 21642 11242 16442 16442 
16443 16543 21643 16442 11243 16443 16443 
16447 16448 21647 11247 16447 16447 16447 
16448 16449 21648 16447 11248 16448 16448 
16449 16450 16549 21649 16448 11249 16449 
16450 16451 16550 21650 16449 11250 16450 
16451 16452 21651 16450 11251 16451 16451 
16452 21652 16451 11252 16452 16452 16452 
16456 16457 16556 21656 11256 16456 16456 
16457 16557 21657 16456 11257 16457 16457 
16465 16565 21665 16465 16465 16465 16465 
16469 16470 21669 16469 16469 16469 16469 
16470 21670 16469 16370 16470 16470 16470 
16472 16473 21672 16472 16472 16472 16472 
16473 16474 21673 16472 11273 16473 16473 
16474 21674 16473 16474 16474 16474 16474 
16524 21724 16425 21725 21723 11325 16524 
16531 16631 11331 16531 16531 16531 16531 
16534 16634 21734 16434 11334 16534 16534 
16538 16638 21738 11338 16538 16538 16538 
16541 16542 16641 11341 16541 16541 16541 
16542 16543 16642 21742 16541 16442 16542 
16543 21743 16542 16443 11343 16543 16543 
16545 16546 16645 21745 11345 16545 16545 
16546 16646 16545 11346 16546 16546 16546 
16549 16550 16649 21749 16449 11349 16549 
16550 16650 21750 16549 16450 11350 16550 
16553 16554 16653 11353 16553 16553 16553 
16554 16654 21754 16553 11354 16554 16554 
16556 16557 21756 16456 11356 16556 16556 
16557 16558 16657 21757 16556 16457 16557 
16558 16658 16557 11358 16558 16558 16558 
16561 16661 21761 11361 16561 16561 16561 
16565 16665 21765 16465 11365 16565 16565 
16568 16668 11368 16568 16568 16568 16568 
16575 21775 16474 21776 21774 11374 16575 
16616 16716 16715 21815 21916 16616 16616 
16619 16719 21819 16619 16619 16619 16619 
16622 11422 11522 21722 16622 16622 16622 
16626 16726 21826 11426 16626 16626 16626 
16630 16631 21830 16630 16630 16630 16630 
16631 21831 16630 16531 16631 16631 16631 
16633 16634 16733 21833 11433 16633 16633 
16634 16635 16734 21834 16633 16534 11434 
16635 16735 16634 11435 16635 16635 16635 
16638 21838 16538 11438 16638 16638 16638 
16641 16642 16741 16541 16641 16641 16641 
16642 16742 16641 16542 11442 16642 16642 
16645 16646 16745 16545 16645 16645 16645 
16646 16746 21846 16645 16546 11446 16646 
16648 16649 16748 21848 16648 16648 16648 
16649 16650 16648 16549 16649 16649 16649 
16650 16651 16649 16550 16650 16650 16650 
16651 16751 21851 16650 16651 16651 16651 
16653 16654 16753 21853 16553 11453 16653 
16654 16754 16653 16554 16654 16654 16654 
16657 16658 16757 16557 11457 16657 16657 
16658 16758 16657 16558 16658 16658 16658 
16661 21861 16561 11461 16661 16661 16661 
16664 16665 16764 11464 16664 16664 16664 
16665 16666 16765 21865 16664 16565 11465 
16666 16766 21866 16665 11466 16666 16666 
16668 16669 21868 16568 16668 16668 16668 
16669 21869 16668 16669 16669 16669 16669 
16673 16773 21873 11473 16673 16673 16673 
16677 11477 11577 21777 16677 16677 16677 
16680 16780 21880 16680 16680 16680 16680 
16683 16783 16784 21884 21983 16683 16683 
16714 16715 21914 16714 16714 16714 16714 
16715 16716 16815 16714 11515 16715 16715 
16716 16816 21916 16715 16616 16716 16716 
16719 16819 21919 16619 11519 16719 16719 
16726 16826 21926 16626 11526 16726 16726 
16729 16829 21929 11529 16729 16729 16729 
16733 16734 16833 21933 16633 16733 16733 
16734 16735 21934 16733 16634 16734 16734 
16735 16835 16734 16635 11535 16735 16735 
16737 16838 16638 16737 16737 16737 16737 
16739 16839 21939 11539 16739 16739 16739 
16741 16742 16841 16641 16741 16741 16741 
16742 16741 16642 16742 16742 16742 16742 
16745 16746 16845 16645 16745 16745 16745 
16746 16747 16846 21946 16745 16646 11546 
16747 16748 16847 21947 16746 16747 16747 
16748 16848 21948 16747 16648 16748 16748 
16751 16752 16851 21951 16651 16751 16751 
16752 16753 16852 21952 16751 16752 16752 
16753 16754 16853 21953 16752 16653 11553 
16754 16854 16753 16654 16754 16754 16754 
16757 16758 16657 16757 16757 16757 16757 
16758 16858 16757 16658 16758 16758 16758 
16760 16860 21960 11560 16760 16760 16760 
16762 16861 16661 16762 16762 16762 16762 
16764 16765 16864 16664 11564 16764 16764 
16765 16766 21965 16764 16665 16765 16765 
16766 16866 21966 16765 16666 16766 16766 
16770 16870 21970 11570 16770 16770 16770 
16773 16873 21973 16673 11573 16773 16773 
16780 16880 21980 16680 11580 16780 16780 
16783 16784 16883 21983 16683 16783 16783 
16784 16785 16884 16783 11584 16784 16784 
16785 21985 16784 16785 16785 16785 16785 
16812 16813 16912 16812 16812 16812 16812 
16813 22013 16812 11613 16813 16813 16813 
16815 16816 22015 16715 16815 16815 16815 
16816 22016 16815 16716 16816 16816 16816 
16818 16819 22018 11618 16818 16818 16818 
16819 16818 16719 16819 16819 16819 16819 
16822 22022 11622 16822 16822 16822 16822 
16824 16825 22024 11624 16824 16824 16824 
16825 16826 22025 16824 16825 16825 16825 
16826 16926 22026 16825 16726 11626 16826 
16829 16729 16930 11529 21929 16829 16829 
16833 16733 11633 16833 16833 16833 16833 
16835 22035 16735 11635 16835 16835 16835 
16838 16839 22038 11638 16838 16838 16838 
16839 16939 22039 16838 16739 11639 16839 
16841 16941 22041 16741 11641 16841 16841 
16843 16844 16943 22043 16843 16843 16843 
16844 16845 16944 22044 16843 11644 16844 
16845 16846 16945 16844 16745 16845 16845 
16846 16847 16946 16845 16746 16846 16846 
16847 16848 22047 16846 16747 11647 16847 
16848 16948 22048 16847 16748 16848 16848 
16851 16852 16951 22051 16751 16851 16851 
16852 16853 22052 16851 16752 11652 16852 
16853 16854 16953 16852 16753 16853 16853 
16854 16855 16954 16853 16754 16854 16854 
16855 16856 16955 22055 16854 11655 16855 
16856 16956 22056 16855 16856 16856 16856 
16858 16958 22058 16758 11658 16858 16858 
16860 16861 16960 22060 16760 11660 16860 
16861 22061 16860 11661 16861 16861 16861 
16864 22064 16764 11664 16864 16864 16864 
16866 16766 11666 16866 16866 16866 16866 
16870 16770 16969 11570 21970 16870 16870 
16873 16874 16973 22073 16773 11673 16873 
16874 16875 22074 16873 16874 16874 16874 
16875 22075 16874 11675 16875 16875 16875 
16877 22077 11677 16877 16877 16877 16877 
16880 16881 16780 16880 16880 16880 16880 
16881 22081 16880 11681 16881 16881 16881 
16883 16884 22083 16783 16883 16883 16883 
16884 22084 16883 16784 16884 16884 16884 
16886 16887 22086 11686 16886 16886 16886 
16887 16987 16886 16887 16887 16887 16887 
16912 17012 16812 11712 16912 16912 16912 
16917 22117 16816 16818 22116 16917 16917 
16923 22123 16822 16824 11722 16923 16923 
16926 17026 22126 16826 11726 16926 16926 
16930 22130 11730 16930 16930 16930 16930 
16939 22139 16839 11739 16939 16939 16939 
16941 17041 22141 16841 16941 16941 16941 
16943 16944 22143 16843 16943 16943 16943 
16944 16945 17044 22144 16943 16844 16944 
16945 16946 22145 16944 16845 11745 16945 
16946 16945 16846 16946 16946 16946 16946 
16948 16949 17048 22148 16848 16948 16948 
16949 16950 17049 22149 16948 16949 16949 
16950 16951 17050 22150 16949 16950 16950 
16951 17051 22151 16950 16851 16951 16951 
16953 16954 16853 16953 16953 16953 16953 
16954 16955 22154 16953 16854 11754 16954 
16955 16956 17055 22155 16954 16855 16955 
16956 22156 16955 16856 16956 16956 16956 
16958 17058 22158 16858 16958 16958 16958 
16960 22160 16860 11760 16960 16960 16960 
16969 22169 11769 16969 16969 16969 16969 
16973 17073 22173 16873 11773 16973 16973 
16976 22176 16875 16877 11777 16976 16976 
16982 22182 16881 16883 22183 16982 16982 
16987 17087 16887 11787 16987 16987 16987 
17010 17011 22210 17010 17010 17010 17010 
17011 17012 22211 17010 17011 17011 17011 
17012 17013 17112 22212 17011 16912 17012 
17013 22213 17012 17013 17013 17013 17013 
17015 17115 22215 11815 17015 17015 17015 
17026 17126 22226 16926 11826 17026 17026 
17029 17129 22229 11829 17029 17029 17029 
17034 17035 22234 17034 17034 17034 17034 
17035 22235 17034 17035 17035 17035 17035 
17037 17038 22237 11837 17037 17037 17037 
17038 22238 17037 17038 17038 17038 17038 
17040 17041 17140 17040 17040 17040 17040 
17041 17141 22241 17040 16941 11841 17041 
17044 17144 22244 16944 17044 17044 17044 
17048 17049 17148 22248 16948 17048 17048 
17049 17050 17048 16949 17049 17049 17049 
17050 17051 17049 16950 17050 17050 17050 
17051 17151 22251 17050 16951 17051 17051 
17055 17155 22255 16955 17055 17055 17055 
17058 17059 17158 22258 16958 11858 17058 
17059 17159 17058 17059 17059 17059 17059 
17061 17062 22261 17061 17061 17061 17061 
17062 22262 17061 11862 17062 17062 17062 
17064 17065 22264 17064 17064 17064 17064 
17065 22265 17064 17065 17065 17065 17065 
17070 17170 22270 11870 17070 17070 17070 
17073 17173 22273 16973 11873 17073 17073 
17084 17184 22284 11884 17084 17084 17084 
17086 17087 22286 17086 17086 17086 17086 
17087 17088 17187 22287 17086 16987 17087 
17088 17089 22288 17087 17088 17088 17088 
17089 22289 17088 17089 17089 17089 17089 
17109 17208 17010 22308 12009 17109 17109 
17112 22312 17012 17112 17112 17112 17112 
17115 17015 11915 17115 17115 17115 17115 
17119 22319 11919 17119 17119 17119 17119 
17122 17123 22322 17122 17122 17122 17122 
17123 22323 17122 11923 17123 17123 17123 
17126 22326 17026 17126 17126 17126 17126 
17128 17129 17228 22328 17128 17128 17128 
17129 22329 17128 17029 11929 17129 17129 
17133 17233 22333 11933 17133 17133 17133 
17136 22336 11936 17136 17136 17136 17136 
17140 17141 17240 17040 11940 17140 17140 
17141 22341 17140 17041 11941 17141 17141 
17144 17145 17244 22344 17044 17144 17144 
17145 17146 22345 17144 11945 17145 17145 
17146 17147 22346 17145 11946 17146 17146 
17147 17148 22347 17146 11947 17147 17147 
17148 17248 22348 17147 17048 11948 17148 
17151 17152 17251 22351 17051 11951 17151 
17152 17153 22352 17151 11952 17152 17152 
17153 17154 22353 17152 11953 17153 17153 
17154 17155 22354 17153 11954 17154 17154 
17155 17255 22355 17154 17055 17155 17155 
17158 17159 22358 17058 11958 17158 17158 
17159 17259 17158 17059 11959 17159 17159 
17163 22363 11963 17163 17163 17163 17163 
17166 17266 22366 11966 17166 17166 17166 
17170 17171 22370 17070 11970 17170 17170 
17171 17271 22371 17170 17171 17171 17171 
17173 22373 17073 17173 17173 17173 17173 
17176 17177 22376 11976 17176 17176 17176 
17177 22377 17176 17177 17177 17177 17177 
17180 22380 11980 17180 17180 17180 17180 
17184 17084 11984 17184 17184 17184 17184 
17187 22387 17087 17187 17187 17187 17187 
17190 17291 17089 22391 12090 17190 17190 
17208 12008 17307 17109 22407 12009 22508 
17211 22411 17112 22511 17211 17211 17211 
17213 17214 22413 12013 17213 17213 17213 
17214 22414 17213 17214 17214 17214 17214 
17220 22420 12020 17220 17220 17220 17220 
17225 12025 17126 12024 11925 17225 17225 
17228 17328 22428 17128 12028 17228 17228 
17230 17231 22430 12030 17230 17230 17230 
17231 17331 22431 17230 12031 17231 17231 
17233 22433 17133 12033 17233 17233 17233 
17238 22438 12038 17238 17238 17238 17238 
17240 17340 22440 17140 12040 17240 17240 
17244 17344 22444 17144 17244 17244 17244 
17248 17348 22448 17148 12048 17248 17248 
17251 17351 22451 17151 12051 17251 17251 
17255 17355 22455 17155 17255 17255 17255 
17259 17359 22459 17159 12059 17259 17259 
17261 22461 12061 17261 17261 17261 17261 
17266 22466 17166 12066 17266 17266 17266 
17268 17269 17368 22468 12068 17268 17268 
17269 22469 17268 12069 17269 17269 17269 
17271 17371 22471 17171 12071 17271 17271 
17274 12074 17173 12075 11974 17274 17274 
17279 22479 12079 17279 17279 17279 17279 
17285 17286 22485 17285 17285 17285 17285 
17286 22486 17285 12086 17286 17286 17286 
17288 22488 17187 22588 17288 17288 17288 
17291 12091 17392 17190 22492 12090 22591 
17307 17407 22507 17307 17307 17307 17307 
17328 17428 22528 17228 12128 17328 17328 
17331 17332 22531 17231 12131 17331 17331 
17332 17432 22532 17331 12132 17332 17332 
17335 17336 17435 22535 17335 17335 17335 
17336 17337 22536 17335 12136 17336 17336 
17337 22537 17336 12137 17337 17337 17337 
17340 17440 22540 17240 12140 17340 17340 
17342 17442 22542 12142 17342 17342 17342 
17344 17444 22544 17244 12144 17344 17344 
17348 22548 17248 12148 17348 17348 17348 
17351 22551 17251 12151 17351 17351 17351 
17355 17455 22555 17255 12155 17355 17355 
17357 17457 22557 12157 17357 17357 17357 
17359 17459 22559 17259 12159 17359 17359 
17362 17363 22562 12162 17362 17362 17362 
17363 17364 22563 17362 12163 17363 17363 
17364 17464 22564 17363 17364 17364 17364 
17367 17368 17467 22567 12167 17367 17367 
17368 22568 17367 17268 12168 17368 17368 
17371 17471 22571 17271 12171 17371 17371 
17392 17492 22592 17392 17392 17392 17392 
17407 22607 17307 17407 17407 17407 17407 
17409 22609 12209 17409 17409 17409 17409 
17414 22614 12214 17414 17414 17414 17414 
17419 17420 22619 12219 17419 17419 17419 
17420 17421 22620 17419 12220 17420 17420 
17421 22621 17420 12221 17421 17421 17421 
17425 22625 22626 22624 12224 12226 22725 
17428 17528 22628 17328 12228 17428 17428 
17432 17532 22632 17332 12232 17432 17432 
17434 17435 22634 12234 17434 17434 17434 
17435 17434 17335 12235 17435 17435 17435 
17440 17540 17340 12240 17440 17440 17440 
17442 17542 22642 17342 12242 17442 17442 
17444 17544 22644 17344 12244 17444 17444 
17455 17555 22655 17355 12255 17455 17455 
17457 17557 22657 17357 12257 17457 17457 
17459 17559 17359 12259 17459 17459 17459 
17464 17465 17364 12264 17464 17464 17464 
17465 22665 17464 12265 17465 17465 17465 
17467 17567 22667 17367 12267 17467 17467 
17471 17571 22671 17371 12271 17471 17471 
17474 22674 22675 22673 12273 12275 22774 
17478 17479 22678 12278 17478 17478 17478 
17479 17480 22679 17478 12279 17479 17479 
17480 22680 17479 12280 17480 17480 17480 
17485 22685 12285 17485 17485 17485 17485 
17490 22690 12290 17490 17490 17490 17490 
17492 22692 17392 17492 17492 17492 17492 
17506 22706 12306 17506 17506 17506 17506 
17512 22712 12312 17512 17512 17512 17512 
17516 17616 12316 17516 17516 17516 17516 
17523 12323 17622 22722 12322 12423 12223 
17527 17528 22727 12327 17527 17527 17527 
17528 22728 17527 17428 12328 17528 17528 
17532 17632 22732 17432 12332 17532 17532 
17537 22737 12337 17537 17537 17537 17537 
17539 17540 22739 17539 17539 17539 17539 
17540 17640 22740 17539 17440 12340 17540 
17542 22742 17442 12342 17542 17542 17542 
17544 22744 17444 12344 17544 17544 17544 
17548 17549 17648 22748 12348 17548 17548 
17549 17550 22749 17548 17549 17549 17549 
17550 17551 22750 17549 17550 17550 17550 
17551 17651 22751 17550 12351 17551 17551 
17555 22755 17455 12355 17555 17555 17555 
17557 22757 17457 12357 17557 17557 17557 
17559 17560 17659 22759 17459 12359 17559 
17560 22760 17559 17560 17560 17560 17560 
17562 22762 12362 17562 17562 17562 17562 
17567 17667 22767 17467 12367 17567 17567 
17571 17572 22771 17471 12371 17571 17571 
17572 22772 17571 12372 17572 17572 17572 
17576 12376 17677 22777 12377 12476 12276 
17583 17683 12383 17583 17583 17583 17583 
17587 22787 12387 17587 17587 17587 17587 
17593 22793 12393 17593 17593 17593 17593 
17604 17605 22805 12405 22904 17604 17604 
17605 22805 17604 12405 17605 17605 17605 
17610 22810 12410 17610 17610 17610 17610 
17614 17615 22814 12414 17614 17614 17614 
17615 17616 22815 17614 17615 17615 17615 
17616 22816 17615 17516 12416 17616 17616 
17622 17722 22822 12422 17622 17622 17622 
17626 22826 12426 17626 17626 17626 17626 
17629 17630 17729 22829 12429 17629 17629 
17630 17631 17730 17629 12430 17630 17630 
17631 17632 17731 22831 17630 12431 17631 
17632 17732 22832 17631 17532 12432 17632 
17636 17736 22836 12436 17636 17636 17636 
17640 17641 17740 22840 17540 12440 17640 
17641 17741 22841 17640 12441 17641 17641 
17645 17646 17745 22845 12445 17645 17645 
17646 17647 22846 17645 12446 17646 17646 
17647 17648 22847 17646 12447 17647 17647 
17648 17748 22848 17647 17548 12448 17648 
17651 17652 17751 22851 17551 12451 17651 
17652 17653 22852 17651 12452 17652 17652 
17653 17654 22853 17652 12453 17653 17653 
17654 17754 22854 17653 12454 17654 17654 
17658 17659 17758 22858 12458 17658 17658 
17659 17759 22859 17658 17559 12459 17659 
17663 17763 22863 12463 17663 17663 17663 
17667 17668 17767 22867 17567 12467 17667 
17668 17669 17768 22868 17667 12468 17668 
17669 17670 17769 17668 12469 17669 17669 
17670 17770 22870 17669 12470 17670 17670 
17673 22873 12473 17673 17673 17673 17673 
17677 17777 22877 12477 17677 17677 17677 
17683 17684 22883 17583 12483 17683 17683 
17684 17685 22884 17683 17684 17684 17684 
17685 22885 17684 12485 17685 17685 17685 
17689 22889 12489 17689 17689 17689 17689 
17694 17695 22894 12494 17694 17694 17694 
17695 17694 22894 12494 22995 17695 17695 
17712 22912 12512 17712 17712 17712 17712 
17719 17819 22919 12519 17719 17719 17719 
17722 17822 22922 17622 12522 17722 17722 
17724 17824 22924 12524 17724 17724 17724 
17728 17729 17828 22928 12528 17728 17728 
17729 17730 17728 17629 12529 17729 17729 
17730 17731 17729 17630 17730 17730 17730 
17731 17732 22931 17730 17631 12531 17731 
17732 17832 22932 17731 17632 12532 17732 
17734 17834 22934 12534 17734 17734 17734 
17736 17836 22936 17636 12536 17736 17736 
17740 17741 22940 17640 12540 17740 17740 
17741 17841 22941 17740 17641 12541 17741 
17745 22945 17645 12545 17745 17745 17745 
17748 17749 22948 17648 12548 17748 17748 
17749 17750 17849 22949 17748 17749 17749 
17750 17751 17850 22950 17749 17750 17750 
17751 22951 17750 17651 12551 17751 17751 
17754 22954 17654 12554 17754 17754 17754 
17758 17759 17858 22958 17658 12558 17758 
17759 22959 17758 17659 12559 17759 17759 
17763 17863 22963 17663 12563 17763 17763 
17765 17865 22965 12565 17765 17765 17765 
17767 17768 17867 22967 17667 12567 17767 
17768 17769 22968 17767 17668 12568 17768 
17769 17770 17768 17669 17769 17769 17769 
17770 17771 17769 17670 12570 17770 17770 
17771 17871 22971 17770 12571 17771 17771 
17775 17875 22975 12575 17775 17775 17775 
17777 17877 22977 17677 12577 17777 17777 
17780 17880 22980 12580 17780 17780 17780 
17787 22987 12587 17787 17787 17787 17787 
17810 23010 12610 17810 17810 17810 17810 
17816 17916 23016 12616 17816 17816 17816 
17819 17919 23019 17719 12619 17819 17819 
17822 17922 23022 17722 12622 17822 17822 
17824 17924 17724 17824 17824 17824 17824 
17827 17828 17927 12627 17827 17827 17827 
17828 23028 17827 17728 12628 17828 17828 
17832 17932 23032 17732 12632 17832 17832 
17834 17934 23034 17734 12634 17834 17834 
17836 23036 17736 12636 17836 17836 17836 
17841 17842 17941 23041 17741 17841 17841 
17842 17843 23042 17841 17842 17842 17842 
17843 17842 12643 17843 17843 17843 17843 
17846 17946 12646 17846 17846 17846 17846 
17849 17850 17949 23049 17749 17849 17849 
17850 17950 23050 17849 17750 17850 17850 
17853 17953 12653 17853 17853 17853 17853 
17856 17857 12656 17856 17856 17856 17856 
17857 17858 23057 17856 17857 17857 17857 
17858 17958 23058 17857 17758 17858 17858 
17863 23063 17763 12663 17863 17863 17863 
17865 17965 23065 17765 12665 17865 17865 
17867 17967 23067 17767 12667 17867 17867 
17871 17872 23071 17771 12671 17871 17871 
17872 17972 17871 12672 17872 17872 17872 
17875 17975 17775 17875 17875 17875 17875 
17877 17977 23077 17777 12677 17877 17877 
17880 17980 23080 17780 12680 17880 17880 
17883 17983 23083 12683 17883 17883 17883 
17889 23089 12689 17889 17889 17889 17889 
17909 12709 17810 12708 23209 12809 12609 
17912 23112 12712 17912 17912 17912 17912 
17914 23114 12714 17914 17914 17914 17914 
17916 23116 17816 12716 17916 17916 17916 
17919 18019 17819 12719 17919 17919 17919 
17921 17922 18021 17921 17921 17921 17921 
17922 18022 23122 17921 17822 12722 17922 
17924 17925 17824 17924 17924 17924 17924 
17925 17926 18025 17924 12725 17925 17925 
17926 17927 18026 23126 17925 12726 17926 
17927 18027 23127 17926 17827 12727 17927 
17929 18029 12729 17929 17929 17929 17929 
17931 17932 23131 12731 17931 17931 17931 
17932 23132 17931 17832 12732 17932 17932 
17934 18034 23134 17834 12734 17934 17934 
17938 18038 23138 12738 17938 17938 17938 
17941 18041 23141 17841 12741 17941 17941 
17944 12744 17843 23145 17944 17944 17944 
17946 23146 17846 12746 17946 17946 17946 
17949 17950 18049 23149 17849 17949 17949 
17950 18050 23150 17949 17850 17950 17950 
17953 23153 17853 12753 17953 17953 17953 
17955 12755 17856 23154 17955 17955 17955 
17958 18058 23158 17858 12758 17958 17958 
17961 18061 23161 12761 17961 17961 17961 
17965 18065 23165 17865 12765 17965 17965 
17967 17968 23167 17867 12767 17967 17967 
17968 23168 17967 12768 17968 17968 17968 
17970 18070 12770 17970 17970 17970 17970 
17972 17973 18072 23172 17872 12772 17972 
17973 17974 18073 23173 17972 12773 17973 
17974 17975 18074 17973 12774 17974 17974 
17975 17974 17875 17975 17975 17975 17975 
17977 17978 18077 23177 17877 12777 17977 
17978 18078 17977 17978 17978 17978 17978 
17980 18080 17880 12780 17980 17980 17980 
17983 23183 17883 12783 17983 17983 17983 
17985 23185 12785 17985 17985 17985 17985 
17987 23187 12787 17987 17987 17987 17987 
17990 12790 17889 12791 23290 12890 12690 
18007 23207 18106 23206 18007 18007 18007 
18017 18018 18117 18017 18017 18017 18017 
18018 18019 23218 18017 12818 18018 18018 
18019 18020 18119 18018 17919 12819 18019 
18020 18021 18120 18019 18020 18020 18020 
18021 18022 18121 18020 17921 18021 18021 
18022 18122 23222 18021 17922 12822 18022 
18025 18026 18125 17925 12825 18025 18025 
18026 18027 18025 17926 12826 18026 18026 
18027 18127 23227 18026 17927 12827 18027 
18029 18030 18129 17929 12829 18029 18029 
18030 18130 18029 12830 18030 18030 18030 
18033 18034 18133 23233 12833 18033 18033 
18034 18134 23234 18033 17934 12834 18034 
18037 18038 23237 12837 18037 18037 18037 
18038 18039 18138 18037 17938 18038 18038 
18039 18040 18139 23239 18038 18039 18039 
18040 18041 23240 18039 12840 18040 18040 
18041 18042 18141 23241 18040 17941 12841 
18042 23242 18041 18042 18042 18042 18042 
18049 18050 23249 17949 18049 18049 18049 
18050 23250 18049 17950 18050 18050 18050 
18057 18058 23257 18057 18057 18057 18057 
18058 18059 18158 23258 18057 17958 12858 
18059 18060 23259 18058 12859 18059 18059 
18060 18061 18160 23260 18059 18060 18060 
18061 18062 18161 18060 17961 18061 18061 
18062 23262 18061 12862 18062 18062 18062 
18065 18066 18165 23265 17965 12865 18065 
18066 18166 23266 18065 12866 18066 18066 
18069 18070 18169 12869 18069 18069 18069 
18070 18170 18069 17970 12870 18070 18070 
18072 18073 18172 23272 17972 12872 18072 
18073 18074 18072 17973 12873 18073 18073 
18074 18174 18073 17974 12874 18074 18074 
18077 18078 18177 23277 17977 12877 18077 
18078 18079 18178 18077 17978 18078 18078 
18079 18080 18179 18078 18079 18079 18079 
18080 18081 18180 18079 17980 12880 18080 
18081 18082 23281 18080 12881 18081 18081 
18082 18182 18081 18082 18082 18082 18082 
18092 23292 18193 23293 18092 18092 18092 
18106 18206 23306 12906 18106 18106 18106 
18114 18214 12914 18114 18114 18114 18114 
18117 18217 23317 18017 12917 18117 18117 
18119 18120 18219 18019 12919 18119 18119 
18120 18121 18220 18119 18020 12920 18120 
18121 18122 18221 18120 18021 18121 18121 
18122 18123 18222 23322 18121 18022 18122 
18123 18124 18223 23323 18122 18123 18123 
18124 18125 18224 23324 18123 12924 18124 
18125 18225 23325 18124 18025 12925 18125 
18127 18128 18227 18027 18127 18127 18127 
18128 18129 18228 18127 12928 18128 18128 
18129 18130 18229 18128 18029 18129 18129 
18130 18230 23330 18129 18030 18130 18130 
18132 18133 18232 18132 18132 18132 18132 
18133 18134 18233 23333 18132 18033 12933 
18134 18234 23334 18133 18034 12934 18134 
18138 18139 18238 18038 18138 18138 18138 
18139 18239 18138 18039 18139 18139 18139 
18141 18241 23341 18041 12941 18141 18141 
18143 18243 23343 12943 18143 18143 18143 
18145 18245 23345 12945 18145 18145 18145 
18154 18254 23354 12954 18154 18154 18154 
18156 18256 23356 12956 18156 18156 18156 
18158 18258 23358 18058 12958 18158 18158 
18160 18161 18260 18060 18160 18160 18160 
18161 18261 18160 18061 18161 18161 18161 
18165 18166 18265 23365 18065 12965 18165 
18166 18167 18266 23366 18165 18066 12966 
18167 18267 18166 18167 18167 18167 18167 
18169 18170 18269 23369 18069 18169 18169 
18170 18171 18270 18169 18070 18170 18170 
18171 18172 18271 18170 12971 18171 18171 
18172 18272 18171 18072 18172 18172 18172 
18174 18175 18274 23374 18074 12974 18174 
18175 18176 18275 23375 18174 12975 18175 
18176 18177 18276 23376 18175 18176 18176 
18177 18178 18277 23377 18176 18077 18177 
18178 18179 18278 18177 18078 18178 18178 
18179 18180 18279 18178 18079 12979 18179 
18180 18280 18179 18080 12980 18180 18180 
18182 18282 23382 18082 12982 18182 18182 
18185 18285 12985 18185 18185 18185 18185 
18193 18293 23393 12993 18193 18193 18193 
18206 23406 18106 13006 18206 18206 18206 
18214 18114 13014 18214 18214 18214 18214 
18217 18317 23417 18117 13017 18217 18217 
18219 18220 18319 18119 13019 18219 18219 
18220 18221 18320 18219 18120 13020 18220 
18221 18222 18321 18220 18121 18221 18221 
18222 18223 18322 23422 18221 18122 18222 
18223 18224 23423 18222 18123 18223 18223 
18224 18225 23424 18223 18124 13024 18224 
18225 18325 23425 18224 18125 13025 18225 
18227 18228 18327 18127 18227 18227 18227 
18228 18229 18227 18128 13028 18228 18228 
18229 18230 18329 18228 18129 18229 18229 
18230 18330 23430 18229 18130 18230 18230 
18232 18233 18132 18232 18232 18232 18232 
18233 18234 18333 23433 18232 18133 13033 
18234 18334 23434 18233 18134 13034 18234 
18238 18239 18338 18138 18238 18238 18238 
18239 18339 18238 18139 18239 18239 18239 
18241 18341 23441 18141 13041 18241 18241 
18243 23443 18143 13043 18243 18243 18243 
18245 23445 18145 13045 18245 18245 18245 
18254 23454 18154 13054 18254 18254 18254 
18256 23456 18156 13056 18256 18256 18256 
18258 18358 23458 18158 13058 18258 18258 
18260 18261 18360 18160 18260 18260 18260 
18261 18361 18260 18161 18261 18261 18261 
18265 18266 18365 23465 18165 13065 18265 
18266 18267 18366 23466 18265 18166 13066 
18267 18266 18167 18267 18267 18267 18267 
18269 18270 18369 23469 18169 18269 18269 
18270 18271 18370 18269 18170 18270 18270 
18271 18272 18270 18171 13071 18271 18271 
18272 18372 18271 18172 18272 18272 18272 
18274 18275 18374 23474 18174 13074 18274 
18275 18276 23475 18274 18175 13075 18275 
18276 18277 23476 18275 18176 18276 18276 
18277 18278 18377 23477 18276 18177 18277 
18278 18279 18378 18277 18178 18278 18278 
18279 18280 18379 18278 18179 13079 18279 
18280 18380 18279 18180 13080 18280 18280 
18282 18382 23482 18182 13082 18282 18282 
18285 18185 13085 18285 18285 18285 18285 
18293 23493 18193 13093 18293 18293 18293 
18307 23507 18206 23506 18307 18307 18307 
18317 18318 18217 18317 18317 18317 18317 
18318 18319 23518 18317 13118 18318 18318 
18319 18320 18419 18318 18219 13119 18319 
18320 18321 18319 18220 18320 18320 18320 
18321 18322 18421 18320 18221 18321 18321 
18322 18422 23522 18321 18222 13122 18322 
18325 18326 18425 18225 13125 18325 18325 
18326 18327 18426 18325 13126 18326 18326 
18327 18427 23527 18326 18227 13127 18327 
18329 18330 18429 18229 13129 18329 18329 
18330 18329 18230 13130 18330 18330 18330 
18333 18334 23533 18233 13133 18333 18333 
18334 18434 23534 18333 18234 13134 18334 
18337 18338 23537 13137 18337 18337 18337 
18338 18339 18438 18337 18238 18338 18338 
18339 18340 23539 18338 18239 18339 18339 
18340 18341 23540 18339 13140 18340 18340 
18341 18342 18441 23541 18340 18241 13141 
18342 23542 18341 18342 18342 18342 18342 
18349 18350 18449 23549 18349 18349 18349 
18350 18450 23550 18349 18350 18350 18350 
18357 18358 23557 18357 18357 18357 18357 
18358 18359 18458 23558 18357 18258 13158 
18359 18360 23559 18358 13159 18359 18359 
18360 18361 23560 18359 18260 18360 18360 
18361 18362 18461 18360 18261 18361 18361 
18362 23562 18361 13162 18362 18362 18362 
18365 18366 18465 23565 18265 13165 18365 
18366 23566 18365 18266 13166 18366 18366 
18369 18370 18269 13169 18369 18369 18369 
18370 18470 18369 18270 13170 18370 18370 
18372 18373 18472 23572 18272 13172 18372 
18373 18374 18473 18372 13173 18373 18373 
18374 18474 18373 18274 13174 18374 18374 
18377 18378 18477 23577 18277 13177 18377 
18378 18379 18478 18377 18278 18378 18378 
18379 18380 18378 18279 18379 18379 18379 
18380 18381 18480 18379 18280 13180 18380 
18381 18382 23581 18380 13181 18381 18381 
18382 18381 18282 18382 18382 18382 18382 
18392 23592 18293 23593 18392 18392 18392 
18409 13209 18510 13208 13309 13109 23509 
18412 23612 13212 18412 18412 18412 18412 
18414 23614 13214 18414 18414 18414 18414 
18416 18516 23616 13216 18416 18416 18416 
18419 18519 18319 13219 18419 18419 18419 
18421 18422 18321 18421 18421 18421 18421 
18422 18522 23622 18421 18322 13222 18422 
18424 18425 18524 18424 18424 18424 18424 
18425 18426 18424 18325 13225 18425 18425 
18426 18427 23626 18425 18326 13226 18426 
18427 18527 23627 18426 18327 13227 18427 
18429 18329 13229 18429 18429 18429 18429 
18431 18432 23631 13231 18431 18431 18431 
18432 18532 23632 18431 13232 18432 18432 
18434 18534 23634 18334 13234 18434 18434 
18438 23638 18338 13238 18438 18438 18438 
18441 18541 23641 18341 13241 18441 18441 
18444 13244 18543 23645 18444 18444 18444 
18446 18546 23646 13246 18446 18446 18446 
18449 18450 18549 23649 18349 18449 18449 
18450 18550 23650 18449 18350 18450 18450 
18453 18553 23653 13253 18453 18453 18453 
18455 13255 18556 23654 18455 18455 18455 
18458 18558 23658 18358 13258 18458 18458 
18461 23661 18361 13261 18461 18461 18461 
18465 18565 23665 18365 13265 18465 18465 
18467 18468 18567 23667 13267 18467 18467 
18468 23668 18467 13268 18468 18468 18468 
18470 18370 13270 18470 18470 18470 18470 
18472 18473 18572 23672 18372 13272 18472 
18473 18474 23673 18472 18373 13273 18473 
18474 18475 18473 18374 13274 18474 18474 
18475 18575 18474 18475 18475 18475 18475 
18477 18478 18577 23677 18377 13277 18477 
18478 18477 18378 18478 18478 18478 18478 
18480 18580 18380 13280 18480 18480 18480 
18483 18583 23683 13283 18483 18483 18483 
18485 23685 13285 18485 18485 18485 18485 
18487 23687 13287 18487 18487 18487 18487 
18490 13290 18589 13291 13390 13190 23590 
18510 23710 13310 18510 18510 18510 18510 
18516 23716 18416 13316 18516 18516 18516 
18519 18619 23719 18419 13319 18519 18519 
18522 18622 23722 18422 13322 18522 18522 
18524 18624 18424 18524 18524 18524 18524 
18527 18528 18427 13327 18527 18527 18527 
18528 18628 23728 18527 13328 18528 18528 
18532 18632 23732 18432 13332 18532 18532 
18534 18634 23734 18434 13334 18534 18534 
18536 18636 23736 13336 18536 18536 18536 
18541 18542 18641 23741 18441 18541 18541 
18542 18543 23742 18541 18542 18542 18542 
18543 18542 13343 18543 18543 18543 18543 
18546 18446 13346 18546 18546 18546 18546 
18549 18550 18649 23749 18449 18549 18549 
18550 18650 23750 18549 18450 18550 18550 
18553 18453 13353 18553 18553 18553 18553 
18556 18557 13356 18556 18556 18556 18556 
18557 18558 23757 18556 18557 18557 18557 
18558 18658 23758 18557 18458 18558 18558 
18563 18663 23763 13363 18563 18563 18563 
18565 18665 23765 18465 13365 18565 18565 
18567 18667 23767 18467 13367 18567 18567 
18571 18572 18671 23771 13371 18571 18571 
18572 18571 18472 13372 18572 18572 18572 
18575 18675 18475 18575 18575 18575 18575 
18577 18677 23777 18477 13377 18577 18577 
18580 18680 23780 18480 13380 18580 18580 
18583 23783 18483 13383 18583 18583 18583 
18589 23789 13389 18589 18589 18589 18589 
18612 23812 13412 18612 18612 18612 18612 
18619 23819 18519 13419 18619 18619 18619 
18622 18722 23822 18522 13422 18622 18622 
18624 23824 18524 13424 18624 18624 18624 
18628 18629 23828 18528 13428 18628 18628 
18629 18630 18729 18628 13429 18629 18629 
18630 18631 18730 18629 18630 18630 18630 
18631 18632 18731 23831 18630 13431 18631 
18632 18732 23832 18631 18532 13432 18632 
18634 23834 18534 13434 18634 18634 18634 
18636 18736 23836 18536 13436 18636 18636 
18640 18641 18740 23840 13440 18640 18640 
18641 18741 23841 18640 18541 13441 18641 
18645 18745 23845 13445 18645 18645 18645 
18648 18649 18748 23848 13448 18648 18648 
18649 18650 23849 18648 18549 18649 18649 
18650 18651 23850 18649 18550 18650 18650 
18651 18751 23851 18650 13451 18651 18651 
18654 18754 23854 13454 18654 18654 18654 
18658 18659 18758 23858 18558 13458 18658 
18659 18759 23859 18658 13459 18659 18659 
18663 18763 23863 18563 13463 18663 18663 
18665 23865 18565 13465 18665 18665 18665 
18667 18668 18767 23867 18567 13467 18667 
18668 18669 18768 23868 18667 13468 18668 
18669 18670 18769 18668 18669 18669 18669 
18670 18671 18770 18669 13470 18670 18670 
18671 23871 18670 18571 13471 18671 18671 
18675 23875 18575 13475 18675 18675 18675 
18677 18777 23877 18577 13477 18677 18677 
18680 23880 18580 13480 18680 18680 18680 
18687 23887 13487 18687 18687 18687 18687 
18704 18705 23905 13505 23804 18704 18704 
18705 23905 18704 13505 18705 18705 18705 
18710 23910 13510 18710 18710 18710 18710 
18714 18715 23914 13514 18714 18714 18714 
18715 18716 23915 18714 18715 18715 18715 
18716 18816 23916 18715 13516 18716 18716 
18722 23922 18622 13522 18722 18722 18722 
18726 23926 13526 18726 18726 18726 18726 
18729 18730 23929 18629 13529 18729 18729 
18730 18731 18729 18630 13530 18730 18730 
18731 18732 23931 18730 18631 13531 18731 
18732 18832 23932 18731 18632 13532 18732 
18736 23936 18636 13536 18736 18736 18736 
18740 18741 18840 23940 18640 13540 18740 
18741 23941 18740 18641 13541 18741 18741 
18745 18746 23945 18645 13545 18745 18745 
18746 18747 23946 18745 13546 18746 18746 
18747 18748 23947 18746 13547 18747 18747 
18748 18848 23948 18747 18648 13548 18748 
18751 18752 18851 23951 18651 13551 18751 
18752 18753 23952 18751 13552 18752 18752 
18753 18754 23953 18752 13553 18753 18753 
18754 23954 18753 18654 13554 18754 18754 
18758 18759 23958 18658 13558 18758 18758 
18759 18859 23959 18758 18659 13559 18759 
18763 23963 18663 13563 18763 18763 18763 
18767 18768 18867 23967 18667 13567 18767 
18768 18769 23968 18767 18668 13568 18768 
18769 18770 18768 18669 13569 18769 18769 
18770 23970 18769 18670 13570 18770 18770 
18773 23973 13573 18773 18773 18773 18773 
18777 23977 18677 13577 18777 18777 18777 
18783 18784 18883 23983 13583 18783 18783 
18784 18785 23984 18783 18784 18784 18784 
18785 23985 18784 13585 18785 18785 18785 
18789 23989 13589 18789 18789 18789 18789 
18794 18795 23994 13594 18794 18794 18794 
18795 18794 23994 13594 23895 18795 18795 
18806 24006 13606 18806 18806 18806 18806 
18812 24012 13612 18812 18812 18812 18812 
18816 18716 13616 18816 18816 18816 18816 
18823 13623 18722 24022 13622 13723 13523 
18827 18828 24027 13627 18827 18827 18827 
18828 18928 24028 18827 13628 18828 18828 
18832 18932 24032 18732 13632 18832 18832 
18837 24037 13637 18837 18837 18837 18837 
18839 18840 24039 18839 18839 18839 18839 
18840 18940 24040 18839 18740 13640 18840 
18842 18942 24042 13642 18842 18842 18842 
18844 18944 24044 13644 18844 18844 18844 
18848 18849 24048 18748 13648 18848 18848 
18849 18850 24049 18848 18849 18849 18849 
18850 18851 24050 18849 18850 18850 18850 
18851 24051 18850 18751 13651 18851 18851 
18855 18955 24055 13655 18855 18855 18855 
18857 18957 24057 13657 18857 18857 18857 
18859 18860 18959 24059 18759 13659 18859 
18860 24060 18859 18860 18860 18860 18860 
18862 24062 13662 18862 18862 18862 18862 
18867 18967 24067 18767 13667 18867 18867 
18871 18872 18971 24071 13671 18871 18871 
18872 24072 18871 13672 18872 18872 18872 
18876 13676 18777 24077 13677 13776 13576 
18883 18783 13683 18883 18883 18883 18883 
18887 24087 13687 18887 18887 18887 18887 
18893 24093 13693 18893 18893 18893 18893 
18907 19007 24107 18907 18907 18907 18907 
18909 24109 13709 18909 18909 18909 18909 
18914 24114 13714 18914 18914 18914 18914 
18919 18920 24119 13719 18919 18919 18919 
18920 18921 24120 18919 13720 18920 18920 
18921 24121 18920 13721 18921 18921 18921 
18925 24125 24126 24124 13724 13726 24025 
18928 19028 24128 18828 13728 18928 18928 
18932 19032 24132 18832 13732 18932 18932 
18934 18935 24134 13734 18934 18934 18934 
18935 19035 18934 13735 18935 18935 18935 
18940 19040 18840 13740 18940 18940 18940 
18942 19042 24142 18842 13742 18942 18942 
18944 19044 24144 18844 13744 18944 18944 
18955 19055 24155 18855 13755 18955 18955 
18957 19057 24157 18857 13757 18957 18957 
18959 19059 18859 13759 18959 18959 18959 
18964 18965 19064 13764 18964 18964 18964 
18965 24165 18964 13765 18965 18965 18965 
18967 19067 24167 18867 13767 18967 18967 
18971 19071 24171 18871 13771 18971 18971 
18974 24174 24175 24173 13773 13775 24074 
18978 18979 24178 13778 18978 18978 18978 
18979 18980 24179 18978 13779 18979 18979 
18980 24180 18979 13780 18980 18980 18980 
18985 24185 13785 18985 18985 18985 18985 
18990 24190 13790 18990 18990 18990 18990 
18992 19092 24192 18992 18992 18992 18992 
19007 24207 18907 19007 19007 19007 19007 
19028 19128 24228 18928 13828 19028 19028 
19031 19032 19131 24231 13831 19031 19031 
19032 24232 19031 18932 13832 19032 19032 
19035 19036 24235 18935 19035 19035 19035 
19036 19037 24236 19035 13836 19036 19036 
19037 24237 19036 13837 19037 19037 19037 
19040 19140 24240 18940 13840 19040 19040 
19042 24242 18942 13842 19042 19042 19042 
19044 19144 24244 18944 13844 19044 19044 
19048 19148 24248 13848 19048 19048 19048 
19051 19151 24251 13851 19051 19051 19051 
19055 19155 24255 18955 13855 19055 19055 
19057 24257 18957 13857 19057 19057 19057 
19059 19159 24259 18959 13859 19059 19059 
19062 19063 24262 13862 19062 19062 19062 
19063 19064 24263 19062 13863 19063 19063 
19064 24264 19063 18964 19064 19064 19064 
19067 19068 24267 18967 13867 19067 19067 
19068 19168 24268 19067 13868 19068 19068 
19071 19171 24271 18971 13871 19071 19071 
19092 24292 18992 19092 19092 19092 19092 
19108 13908 19209 19007 24307 13909 24408 
19111 24311 19212 24211 19111 19111 19111 
19113 19114 24313 13913 19113 19113 19113 
19114 24314 19113 19114 19114 19114 19114 
19120 24320 13920 19120 19120 19120 19120 
19125 13925 19226 13924 14025 19125 19125 
19128 19228 24328 19028 13928 19128 19128 
19130 19131 24330 13930 19130 19130 19130 
19131 24331 19130 19031 13931 19131 19131 
19133 19233 24333 13933 19133 19133 19133 
19138 24338 13938 19138 19138 19138 19138 
19140 19240 24340 19040 13940 19140 19140 
19144 19244 24344 19044 19144 19144 19144 
19148 19248 24348 19048 13948 19148 19148 
19151 19251 24351 19051 13951 19151 19151 
19155 19255 24355 19055 19155 19155 19155 
19159 19259 24359 19059 13959 19159 19159 
19161 24361 13961 19161 19161 19161 19161 
19166 19266 24366 13966 19166 19166 19166 
19168 19169 24368 19068 13968 19168 19168 
19169 24369 19168 13969 19169 19169 19169 
19171 19271 24371 19071 13971 19171 19171 
19174 13974 19273 13975 14074 19174 19174 
19179 24379 13979 19179 19179 19179 19179 
19185 19186 24385 19185 19185 19185 19185 
19186 24386 19185 13986 19186 19186 19186 
19188 24388 19287 24288 19188 19188 19188 
19191 13991 19290 19092 24392 13990 24491 
19209 19310 19108 24408 13909 19209 19209 
19212 19312 24412 19212 19212 19212 19212 
19215 19315 14015 19215 19215 19215 19215 
19219 24419 14019 19219 19219 19219 19219 
19222 19223 24422 19222 19222 19222 19222 
19223 24423 19222 14023 19223 19223 19223 
19226 19326 24426 19226 19226 19226 19226 
19228 19229 24428 19128 19228 19228 19228 
19229 19329 24429 19228 14029 19229 19229 
19233 24433 19133 14033 19233 19233 19233 
19236 24436 14036 19236 19236 19236 19236 
19240 19241 19340 19140 14040 19240 19240 
19241 19341 24441 19240 14041 19241 19241 
19244 19245 19344 24444 19144 19244 19244 
19245 19246 24445 19244 14045 19245 19245 
19246 19247 24446 19245 14046 19246 19246 
19247 19248 24447 19246 14047 19247 19247 
19248 19348 24448 19247 19148 14048 19248 
19251 19252 19351 24451 19151 14051 19251 
19252 19253 24452 19251 14052 19252 19252 
19253 19254 24453 19252 14053 19253 19253 
19254 19255 24454 19253 14054 19254 19254 
19255 19355 24455 19254 19155 19255 19255 
19258 19259 19358 24458 14058 19258 19258 
19259 19359 19258 19159 14059 19259 19259 
19263 24463 14063 19263 19263 19263 19263 
19266 24466 19166 14066 19266 19266 19266 
19270 19271 19370 24470 14070 19270 19270 
19271 24471 19270 19171 19271 19271 19271 
19273 19373 24473 19273 19273 19273 19273 
19276 19277 24476 14076 19276 19276 19276 
19277 24477 19276 19277 19277 19277 19277 
19280 24480 14080 19280 19280 19280 19280 
19284 19384 14084 19284 19284 19284 19284 
19287 19387 24487 19287 19287 19287 19287 
19290 19389 19191 24491 13990 19290 19290 
19310 19311 24510 19310 19310 19310 19310 
19311 19312 24511 19310 19311 19311 19311 
19312 19313 19412 24512 19311 19212 19312 
19313 24513 19312 19313 19313 19313 19313 
19315 24515 19215 14115 19315 19315 19315 
19326 19426 24526 19226 14126 19326 19326 
19329 24529 19229 14129 19329 19329 19329 
19334 19335 24534 19334 19334 19334 19334 
19335 24535 19334 19335 19335 19335 19335 
19337 19338 24537 14137 19337 19337 19337 
19338 24538 19337 19338 19338 19338 19338 
19340 19341 19240 19340 19340 19340 19340 
19341 19441 24541 19340 19241 14141 19341 
19344 19444 24544 19244 19344 19344 19344 
19348 19349 19448 24548 19248 19348 19348 
19349 19350 19449 19348 19349 19349 19349 
19350 19351 19450 19349 19350 19350 19350 
19351 19451 24551 19350 19251 19351 19351 
19355 19455 24555 19255 19355 19355 19355 
19358 19359 19458 24558 19258 14158 19358 
19359 19358 19259 19359 19359 19359 19359 
19361 19362 24561 19361 19361 19361 19361 
19362 24562 19361 14162 19362 19362 19362 
19364 19365 24564 19364 19364 19364 19364 
19365 24565 19364 19365 19365 19365 19365 
19370 24570 19270 14170 19370 19370 19370 
19373 19473 24573 19273 14173 19373 19373 
19384 24584 19284 14184 19384 19384 19384 
19386 19387 24586 19386 19386 19386 19386 
19387 19388 19487 24587 19386 19287 19387 
19388 19389 24588 19387 19388 19388 19388 
19389 24589 19388 19389 19389 19389 19389 
19412 19512 19312 14212 19412 19412 19412 
19417 24617 19518 19516 24616 19417 19417 
19423 24623 19524 19522 14222 19423 19423 
19426 19526 24626 19326 14226 19426 19426 
19430 24630 14230 19430 19430 19430 19430 
19439 19539 24639 14239 19439 19439 19439 
19441 19541 24641 19341 19441 19441 19441 
19443 19444 19543 24643 19443 19443 19443 
19444 19445 19544 24644 19443 19344 19444 
19445 19446 19545 24645 19444 14245 19445 
19446 19546 19445 19446 19446 19446 19446 
19448 19449 19548 24648 19348 19448 19448 
19449 19450 24649 19448 19349 19449 19449 
19450 19451 24650 19449 19350 19450 19450 
19451 19551 24651 19450 19351 19451 19451 
19453 19454 19553 19453 19453 19453 19453 
19454 19455 19554 24654 19453 14254 19454 
19455 19456 19555 24655 19454 19355 19455 
19456 19556 24656 19455 19456 19456 19456 
19458 19558 24658 19358 19458 19458 19458 
19460 19560 24660 14260 19460 19460 19460 
19469 24669 14269 19469 19469 19469 19469 
19473 19573 24673 19373 14273 19473 19473 
19476 24676 19577 19575 14277 19476 19476 
19482 24682 19583 19581 24683 19482 19482 
19487 19587 19387 14287 19487 19487 19487 
19512 19513 19412 19512 19512 19512 19512 
19513 24713 19512 14313 19513 19513 19513 
19515 19516 19615 24715 19515 19515 19515 
19516 19616 24716 19515 19516 19516 19516 
19518 19519 24718 14318 19518 19518 19518 
19519 19619 19518 19519 19519 19519 19519 
19522 24722 14322 19522 19522 19522 19522 
19524 19525 24724 14324 19524 19524 19524 
19525 19526 24725 19524 19525 19525 19525 
19526 19626 24726 19525 19426 14326 19526 
19529 19629 19430 24829 14429 19529 19529 
19533 19633 14333 19533 19533 19533 19533 
19535 19635 24735 14335 19535 19535 19535 
19538 19539 24738 14338 19538 19538 19538 
19539 19639 24739 19538 19439 14339 19539 
19541 19641 24741 19441 14341 19541 19541 
19543 19544 24743 19443 19543 19543 19543 
19544 19545 24744 19543 19444 14344 19544 
19545 19546 19645 19544 19445 19545 19545 
19546 19547 19646 19545 19446 19546 19546 
19547 19548 19647 24747 19546 14347 19547 
19548 19648 24748 19547 19448 19548 19548 
19551 19552 19651 24751 19451 19551 19551 
19552 19553 19652 24752 19551 14352 19552 
19553 19554 19653 19552 19453 19553 19553 
19554 19555 19654 19553 19454 19554 19554 
19555 19556 24755 19554 19455 14355 19555 
19556 24756 19555 19456 19556 19556 19556 
19558 19658 24758 19458 14358 19558 19558 
19560 19561 19660 24760 19460 14360 19560 
19561 24761 19560 14361 19561 19561 19561 
19564 19664 24764 14364 19564 19564 19564 
19566 19666 14366 19566 19566 19566 19566 
19570 19670 19469 24870 14470 19570 19570 
19573 19574 19673 24773 19473 14373 19573 
19574 19575 24774 19573 19574 19574 19574 
19575 24775 19574 14375 19575 19575 19575 
19577 24777 14377 19577 19577 19577 19577 
19580 19581 19680 19580 19580 19580 19580 
19581 24781 19580 14381 19581 19581 19581 
19583 19584 19683 24783 19583 19583 19583 
19584 19684 24784 19583 19584 19584 19584 
19586 19587 24786 14386 19586 19586 19586 
19587 19586 19487 19587 19587 19587 19587 
19614 19615 24814 19614 19614 19614 19614 
19615 19616 19614 19515 14415 19615 19615 
19616 19716 24816 19615 19516 19616 19616 
19619 19719 24819 19519 14419 19619 19619 
19626 19726 24826 19526 14426 19626 19626 
19629 24829 19529 14429 19629 19629 19629 
19633 19634 19733 24833 19533 19633 19633 
19634 19635 19734 24834 19633 19634 19634 
19635 19735 19634 19535 14435 19635 19635 
19637 19738 19538 19637 19637 19637 19637 
19639 24839 19539 14439 19639 19639 19639 
19641 19642 19741 19541 19641 19641 19641 
19642 19742 19641 19642 19642 19642 19642 
19645 19646 19745 19545 19645 19645 19645 
19646 19647 19746 24846 19645 19546 14446 
19647 19648 24847 19646 19547 19647 19647 
19648 19748 24848 19647 19548 19648 19648 
19651 19652 19751 24851 19551 19651 19651 
19652 19653 24852 19651 19552 19652 19652 
19653 19654 19753 24853 19652 19553 14453 
19654 19754 19653 19554 19654 19654 19654 
19657 19658 19757 19657 19657 19657 19657 
19658 19758 19657 19558 19658 19658 19658 
19660 24860 19560 14460 19660 19660 19660 
19662 19761 19561 19662 19662 19662 19662 
19664 19665 19764 19564 14464 19664 19664 
19665 19666 19765 24865 19664 19665 19665 
19666 19766 24866 19665 19566 19666 19666 
19670 24870 19570 14470 19670 19670 19670 
19673 19773 24873 19573 14473 19673 19673 
19680 19780 24880 19580 14480 19680 19680 
19683 19684 19783 24883 19583 19683 19683 
19684 19685 19683 19584 14484 19684 19684 
19685 24885 19684 19685 19685 19685 19685 
19716 19616 19615 24915 24816 19716 19716 
19719 24919 19619 19719 19719 19719 19719 
19722 14522 25022 14422 19722 19722 19722 
19726 24926 19626 14526 19726 19726 19726 
19730 19731 24930 19730 19730 19730 19730 
19731 19831 24931 19730 19731 19731 19731 
19733 19734 24933 19633 14533 19733 19733 
19734 19735 19834 24934 19733 19634 14534 
19735 19734 19635 14535 19735 19735 19735 
19738 19838 24938 14538 19738 19738 19738 
19741 19742 19841 19641 19741 19741 19741 
19742 19842 19741 19642 14542 19742 19742 
19745 19746 19845 19645 19745 19745 19745 
19746 19846 24946 19745 19646 14546 19746 
19748 19749 24948 19648 19748 19748 19748 
19749 19750 19849 19748 19749 19749 19749 
19750 19751 19850 19749 19750 19750 19750 
19751 24951 19750 19651 19751 19751 19751 
19753 19754 19853 24953 19653 14553 19753 
19754 19854 19753 19654 19754 19754 19754 
19757 19758 19857 19657 14557 19757 19757 
19758 19858 19757 19658 19758 19758 19758 
19761 19861 24961 14561 19761 19761 19761 
19764 19765 19664 14564 19764 19764 19764 
19765 19766 19865 24965 19764 19665 14565 
19766 24966 19765 19666 14566 19766 19766 
19768 19769 19868 24968 19768 19768 19768 
19769 24969 19768 19769 19769 19769 19769 
19773 24973 19673 14573 19773 19773 19773 
19777 14577 25077 14477 19777 19777 19777 
19780 24980 19680 19780 19780 19780 19780 
19783 19683 19684 24984 24883 19783 19783 
19824 25024 19925 25025 25023 14625 19824 
19831 19731 14631 19831 19831 19831 19831 
19834 19934 25034 19734 14634 19834 19834 
19838 25038 19738 14638 19838 19838 19838 
19841 19842 19741 14641 19841 19841 19841 
19842 19843 19942 25042 19841 19742 19842 
19843 19943 25043 19842 14643 19843 19843 
19845 19846 25045 19745 14645 19845 19845 
19846 19845 19746 14646 19846 19846 19846 
19849 19850 19949 25049 19749 14649 19849 
19850 19950 25050 19849 19750 14650 19850 
19853 19854 19753 14653 19853 19853 19853 
19854 25054 19853 19754 14654 19854 19854 
19856 19857 19956 25056 14656 19856 19856 
19857 19858 19957 25057 19856 19757 19857 
19858 19857 19758 14658 19858 19858 19858 
19861 25061 19761 14661 19861 19861 19861 
19865 19965 25065 19765 14665 19865 19865 
19868 19768 14668 19868 19868 19868 19868 
19875 25075 19974 25076 25074 14674 19875 
19925 19926 25125 19925 19925 19925 19925 
19926 19927 25126 19925 14726 19926 19926 
19927 25127 19926 19927 19927 19927 19927 
19929 19930 20029 25129 19929 19929 19929 
19930 25130 19929 19930 19930 19930 19930 
19934 25134 19834 19934 19934 19934 19934 
19942 19943 25142 19842 14742 19942 19942 
19943 25143 19942 19843 14743 19943 19943 
19947 19948 25147 14747 19947 19947 19947 
19948 19949 25148 19947 14748 19948 19948 
19949 19950 25149 19948 19849 14749 19949 
19950 19951 25150 19949 19850 14750 19950 
19951 19952 25151 19950 14751 19951 19951 
19952 25152 19951 14752 19952 19952 19952 
19956 19957 25156 19856 14756 19956 19956 
19957 25157 19956 19857 14757 19957 19957 
19965 25165 19865 19965 19965 19965 19965 
19969 19970 25169 19969 19969 19969 19969 
19970 20070 25170 19969 19970 19970 19970 
19972 19973 25172 19972 19972 19972 19972 
19973 19974 25173 19972 14773 19973 19973 
19974 25174 19973 19974 19974 19974 19974 
20029 19929 19930 14830 25129 20029 20029 
20033 25233 19934 14832 14834 20033 20033 
20036 20037 25236 14836 20036 20036 20036 
20037 20038 20137 25237 20036 14837 20037 
20038 20037 14838 20038 20038 20038 20038 
20044 20045 20144 14844 20044 20044 20044 
20045 25245 20044 14845 20045 20045 20045 
20054 20055 25254 14854 20054 20054 20054 
20055 20155 20054 14855 20055 20055 20055 
20061 20062 14861 20061 20061 20061 20061 
20062 20063 20162 25262 20061 14862 20062 
20063 25263 20062 14863 20063 20063 20063 
20066 25266 19965 14865 14867 20066 20066 
20070 19970 19969 14869 25170 20070 20070 
20137 20037 20036 20038 14837 25237 20137 
20143 20144 14943 20143 20143 20143 20143 
20144 20143 20044 20144 20144 20144 20144 
20155 20156 20055 20155 20155 20155 20155 
20156 20155 14956 20156 20156 20156 20156 
20162 20062 20061 20063 14862 25262 20162 
21445 21545 26645 21445 21445 21445 21445 
21454 21554 26654 21454 21454 21454 21454 
21533 16333 21634 26833 21533 21533 21533 
21536 21537 16336 21536 21536 21536 21536 
21537 21637 21536 16337 21537 21537 21537 
21539 21540 26739 21539 21539 21539 21539 
21540 26740 21539 21540 21540 21540 21540 
21543 21643 21642 16344 26843 16443 16243 
21545 21546 21445 16345 21545 21545 21545 
21546 21547 21646 26746 21545 21546 21546 
21547 21548 21647 21546 21547 21547 21547 
21548 21648 21547 21548 21548 21548 21548 
21551 21552 21651 21551 21551 21551 21551 
21552 21553 21652 21551 21552 21552 21552 
21553 21554 21653 26753 21552 21553 21553 
21554 21553 21454 16354 21554 21554 21554 
21556 21656 21657 16355 26856 16456 16256 
21559 21560 26759 21559 21559 21559 21559 
21560 26760 21559 21560 21560 21560 21560 
21562 21563 21662 16362 21562 21562 21562 
21563 21562 16363 21563 21563 21563 21563 
21566 16366 21665 26866 21566 21566 21566 
21625 21626 21725 26825 16425 21625 21625 
21626 21627 26826 21625 16426 21626 21626 
21627 26827 21626 16427 21627 21627 21627 
21629 21630 26829 16429 21629 21629 21629 
21630 26830 21629 16430 21630 21630 21630 
21634 21734 26834 16434 21634 21634 21634 
21637 26837 21537 21637 21637 21637 21637 
21642 21643 21742 26842 16442 21642 21642 
21643 21743 26843 21642 21543 16443 21643 
21646 21647 26846 21546 21646 21646 21646 
21647 21648 26847 21646 21547 16447 21647 
21648 21649 26848 21647 21548 16448 21648 
21649 21650 21749 26849 21648 16449 21649 
21650 21651 21750 26850 21649 16450 21650 
21651 21652 26851 21650 21551 16451 21651 
21652 21653 26852 21651 21552 16452 21652 
21653 26853 21652 21553 21653 21653 21653 
21656 21657 21756 26856 21556 16456 21656 
21657 21757 26857 21656 16457 21657 21657 
21662 26862 21562 21662 21662 21662 21662 
21665 21765 26865 16465 21665 21665 21665 
21669 21670 26869 16469 21669 21669 21669 
21670 26870 21669 16470 21670 21670 21670 
21672 21673 26872 16472 21672 21672 21672 
21673 21674 26873 21672 16473 21673 21673 
21674 21774 26874 21673 16474 21674 21674 
21722 21723 26922 21722 21722 21722 21722 
21723 21724 26923 21722 21723 21723 21723 
21724 21725 26924 21723 16524 21724 21724 
21725 26925 21724 21625 21725 21725 21725 
21734 21834 26934 21634 16534 21734 21734 
21738 21838 26938 16538 21738 21738 21738 
21742 21743 26942 21642 16542 21742 21742 
21743 21744 26943 21742 21643 16543 21743 
21744 21745 26944 21743 21744 21744 21744 
21745 26945 21744 16545 21745 21745 21745 
21749 21750 26949 21649 16549 21749 21749 
21750 26950 21749 21650 16550 21750 21750 
21754 21755 26954 16554 21754 21754 21754 
21755 21756 26955 21754 21755 21755 21755 
21756 21757 26956 21755 21656 16556 21756 
21757 26957 21756 21657 16557 21757 21757 
21761 21861 26961 16561 21761 21761 21761 
21765 21865 26965 21665 16565 21765 21765 
21774 21775 26974 21674 21774 21774 21774 
21775 21776 26975 21774 16575 21775 21775 
21776 21777 26976 21775 21776 21776 21776 
21777 26977 21776 21777 21777 21777 21777 
21814 21815 21914 21814 21814 21814 21814 
21815 21814 21916 21914 16616 16715 21815 
21819 21820 21919 27019 16619 21819 21819 
21820 27020 21819 21820 21820 21820 21820 
21826 21926 27026 16626 21826 21826 21826 
21830 21831 27030 16630 21830 21830 21830 
21831 27031 21830 16631 21831 21831 21831 
21833 21834 21933 27033 16633 21833 21833 
21834 21934 27034 21833 21734 16634 21834 
21838 27038 21738 16638 21838 21838 21838 
21846 21946 27046 16646 21846 21846 21846 
21848 21948 27048 16648 21848 21848 21848 
21851 21951 27051 16651 21851 21851 21851 
21853 21953 27053 16653 21853 21853 21853 
21861 27061 21761 16661 21861 21861 21861 
21865 21866 21965 27065 21765 16665 21865 
21866 21966 27066 21865 16666 21866 21866 
21868 21869 27068 16668 21868 21868 21868 
21869 27069 21868 16669 21869 21869 21869 
21873 21973 27073 16673 21873 21873 21873 
21879 21880 27079 21879 21879 21879 21879 
21880 21980 27080 21879 16680 21880 21880 
21884 21885 21985 21983 16683 16784 21884 
21885 21985 21884 21885 21885 21885 21885 
21913 21914 22013 27113 21913 21913 21913 
21914 27114 21913 21814 16714 21914 21914 
21916 22016 27116 16716 21916 21916 21916 
21919 27119 21819 16719 21919 21919 21919 
21926 22026 27126 21826 16726 21926 21926 
21928 21929 27129 16729 27228 21928 21928 
21929 27129 21928 16729 21929 21929 21929 
21933 21934 27133 21833 16733 21933 21933 
21934 27134 21933 21834 16734 21934 21934 
21939 22039 27139 16739 21939 21939 21939 
21946 21947 21846 16746 21946 21946 21946 
21947 21948 22047 27147 21946 16747 21947 
21948 22048 27148 21947 21848 16748 21948 
21951 21952 22051 27151 21851 16751 21951 
21952 21953 22052 27152 21951 16752 21952 
21953 21952 21853 16753 21953 21953 21953 
21960 22060 27160 16760 21960 21960 21960 
21965 21966 27165 21865 16765 21965 21965 
21966 27166 21965 21866 16766 21966 21966 
21970 21971 27170 16770 21970 21970 21970 
21971 21970 27170 16770 27271 21971 21971 
21973 22073 27173 21873 16773 21973 21973 
21980 27180 21880 16780 21980 21980 21980 
21983 22083 27183 16783 21983 21983 21983 
21985 21986 27185 21885 16785 21985 21985 
21986 22086 27186 21985 21986 21986 21986 
22013 21913 16813 22013 22013 22013 22013 
22015 22016 22115 27215 16815 22015 22015 
22016 22116 27216 22015 21916 16816 22016 
22018 27218 16818 22018 22018 22018 22018 
22021 22022 16822 22021 22021 22021 22021 
22022 22021 16822 22022 22022 22022 22022 
22024 22025 27224 16824 22024 22024 22024 
22025 22026 22024 16825 22025 22025 22025 
22026 22126 27226 22025 21926 16826 22026 
22035 16835 21934 16735 27135 22035 22035 
22038 22039 22138 27238 16838 22038 22038 
22039 22139 27239 22038 21939 16839 22039 
22041 22042 22141 27241 16841 22041 22041 
22042 22043 27242 22041 22042 22042 22042 
22043 22044 22143 22042 16843 22043 22043 
22044 22144 22043 16844 22044 22044 22044 
22047 22048 21947 16847 22047 22047 22047 
22048 22049 22148 22047 21948 16848 22048 
22049 22050 22149 22048 22049 22049 22049 
22050 22051 22150 22049 22050 22050 22050 
22051 22052 22151 22050 21951 16851 22051 
22052 22051 21952 16852 22052 22052 22052 
22055 22056 22155 16855 22055 22055 22055 
22056 22057 22156 22055 16856 22056 22056 
22057 22058 27257 22056 22057 22057 22057 
22058 22158 27258 22057 16858 22058 22058 
22060 22061 22160 27260 21960 16860 22060 
22061 22161 27261 22060 16861 22061 22061 
22064 16864 21965 16764 27164 22064 22064 
22073 22074 22173 27273 21973 16873 22073 
22074 22075 22073 16874 22074 22074 22074 
22075 27275 22074 16875 22075 22075 22075 
22077 22078 16877 22077 22077 22077 22077 
22078 22077 16877 22078 22078 22078 22078 
22081 27281 16881 22081 22081 22081 22081 
22083 22084 22183 27283 21983 16883 22083 
22084 22184 27284 22083 16884 22084 22084 
22086 21986 16886 22086 22086 22086 22086 
22115 22116 22215 22015 22115 22115 22115 
22116 22117 27316 22115 22016 22116 22116 
22117 27317 22116 16917 22117 22117 22117 
22123 27323 16923 22123 22123 22123 22123 
22126 22226 27326 22026 16926 22126 22126 
22130 27330 16930 22130 22130 22130 22130 
22138 22139 22238 22038 22138 22138 22138 
22139 27339 22138 22039 16939 22139 22139 
22141 22241 27341 22041 16941 22141 22141 
22143 22144 22043 16943 22143 22143 22143 
22144 22145 22244 27344 22143 22044 16944 
22145 27345 22144 16945 22145 22145 22145 
22148 22149 22248 22048 16948 22148 22148 
22149 22150 22148 22049 16949 22149 22149 
22150 22151 22149 22050 16950 22150 22150 
22151 22251 22150 22051 16951 22151 22151 
22154 22155 27354 16954 22154 22154 22154 
22155 22156 22255 27355 22154 22055 16955 
22156 22155 22056 16956 22156 22156 22156 
22158 22258 27358 22058 16958 22158 22158 
22160 22161 27360 22060 16960 22160 22160 
22161 22261 22160 22061 22161 22161 22161 
22169 27369 16969 22169 22169 22169 22169 
22173 22273 27373 22073 16973 22173 22173 
22176 27376 16976 22176 22176 22176 22176 
22182 22183 27382 16982 22182 22182 22182 
22183 22184 27383 22182 22083 22183 22183 
22184 22284 22183 22084 22184 22184 22184 
22210 22211 17010 22210 22210 22210 22210 
22211 22212 27411 22210 17011 22211 22211 
22212 22213 22312 22211 17012 22212 22212 
22213 22313 22212 17013 22213 22213 22213 
22215 22115 17015 22215 22215 22215 22215 
22226 22326 22126 17026 22226 22226 22226 
22229 22329 17029 22229 22229 22229 22229 
22234 22235 17034 22234 22234 22234 22234 
22235 27435 22234 17035 22235 22235 22235 
22237 22238 27437 17037 22237 22237 22237 
22238 27438 22237 22138 17038 22238 22238 
22241 22341 27441 22141 17041 22241 22241 
22244 22344 27444 22144 17044 22244 22244 
22248 22348 22148 17048 22248 22248 22248 
22251 22351 22151 17051 22251 22251 22251 
22255 22355 27455 22155 17055 22255 22255 
22258 22358 27458 22158 17058 22258 22258 
22261 22262 27461 22161 17061 22261 22261 
22262 27462 22261 17062 22262 22262 22262 
22264 22265 27464 17064 22264 22264 22264 
22265 22264 17065 22265 22265 22265 22265 
22270 22370 17070 22270 22270 22270 22270 
22273 22373 22173 17073 22273 22273 22273 
22284 22184 17084 22284 22284 22284 22284 
22286 22287 22386 17086 22286 22286 22286 
22287 22288 22387 22286 17087 22287 22287 
22288 22289 27488 22287 17088 22288 22288 
22289 22288 17089 22289 22289 22289 22289 
22308 22407 17109 17208 22308 22308 22308 
22312 22313 22212 17112 22312 22312 22312 
22313 22314 22413 22312 22213 22313 22313 
22314 22414 22313 22314 22314 22314 22314 
22319 22320 17119 22319 22319 22319 22319 
22320 22321 22420 27520 22319 22320 22320 
22321 22322 22320 22321 22321 22321 22321 
22322 22323 22422 22321 17122 22322 22322 
22323 27523 22322 17123 22323 22323 22323 
22326 22226 17126 22326 22326 22326 22326 
22328 22329 22428 27528 17128 22328 22328 
22329 27529 22328 22229 17129 22329 22329 
22333 22433 27533 17133 22333 22333 22333 
22336 22436 27536 17136 22336 22336 22336 
22341 22241 17141 22341 22341 22341 22341 
22344 22345 22444 27544 22244 17144 22344 
22345 22346 27545 22344 17145 22345 22345 
22346 22347 27546 22345 17146 22346 22346 
22347 22348 22346 17147 22347 22347 22347 
22348 22448 27548 22347 22248 17148 22348 
22351 22352 22451 27551 22251 17151 22351 
22352 22353 22351 17152 22352 22352 22352 
22353 22354 27553 22352 17153 22353 22353 
22354 22355 27554 22353 17154 22354 22354 
22355 22455 27555 22354 22255 17155 22355 
22358 22258 17158 22358 22358 22358 22358 
22363 22463 27563 17163 22363 22363 22363 
22366 22466 27566 17166 22366 22366 22366 
22370 22371 27570 22270 17170 22370 22370 
22371 22471 27571 22370 17171 22371 22371 
22373 22273 17173 22373 22373 22373 22373 
22376 22377 27576 17176 22376 22376 22376 
22377 22378 22477 22376 17177 22377 22377 
22378 22379 22377 22378 22378 22378 22378 
22379 22380 22479 27579 22378 22379 22379 
22380 22379 17180 22380 22380 22380 22380 
22385 22386 22485 22385 22385 22385 22385 
22386 22387 22486 22385 22286 22386 22386 
22387 22386 22287 17187 22387 22387 22387 
22391 22492 17190 17291 22391 22391 22391 
22407 22507 22508 22308 17208 17307 22407 
22411 22511 27611 17211 22411 22411 22411 
22413 22414 27613 22313 17213 22413 22413 
22414 22413 22314 17214 22414 22414 22414 
22418 27618 22519 22319 22418 22418 22418 
22420 22520 27620 22320 17220 22420 22420 
22422 27622 22322 22422 22422 22422 22422 
22428 22528 27628 22328 17228 22428 22428 
22430 22431 27630 17230 22430 22430 22430 
22431 22531 27631 22430 17231 22431 22431 
22433 22333 17233 22433 22433 22433 22433 
22436 22536 22336 22436 22436 22436 22436 
22438 22439 22538 27638 17238 22438 22438 
22439 22440 22539 22438 22439 22439 22439 
22440 22540 27640 22439 17240 22440 22440 
22443 22444 22543 27643 22443 22443 22443 
22444 22544 22443 22344 17244 22444 22444 
22448 22548 27648 22348 17248 22448 22448 
22451 22551 27651 22351 17251 22451 22451 
22455 22456 22555 22355 17255 22455 22455 
22456 22556 27656 22455 22456 22456 22456 
22459 22460 22559 27659 17259 22459 22459 
22460 22461 22560 22459 22460 22460 22460 
22461 22561 27661 22460 17261 22461 22461 
22463 22563 22363 22463 22463 22463 22463 
22466 22366 17266 22466 22466 22466 22466 
22468 22469 22568 27668 17268 22468 22468 
22469 27669 22468 17269 22469 22469 22469 
22471 22571 27671 22371 17271 22471 22471 
22477 27677 22377 22477 22477 22477 22477 
22479 22579 27679 22379 17279 22479 22479 
22481 27681 22580 22380 22481 22481 22481 
22485 22486 22385 17285 22485 22485 22485 
22486 27686 22485 22386 17286 22486 22486 
22488 22588 27688 17288 22488 22488 22488 
22492 22592 22591 22391 17291 17392 22492 
22507 22508 22607 22407 17307 22507 22507 
22508 27708 22507 22508 22508 22508 22508 
22510 22511 22610 22510 22510 22510 22510 
22511 22510 22411 22511 22511 22511 22511 
22515 27715 22614 22414 22515 22515 22515 
22519 22520 22619 22519 22519 22519 22519 
22520 22620 27720 22519 22420 22520 22520 
22528 22628 27728 22428 17328 22528 22528 
22531 22532 22431 17331 22531 22531 22531 
22532 22632 27732 22531 17332 22532 22532 
22535 22536 17335 22535 22535 22535 22535 
22536 22537 22535 22436 17336 22536 22536 
22537 22538 22637 27737 22536 17337 22537 
22538 22539 27738 22537 22438 22538 22538 
22539 22540 27739 22538 22439 22539 22539 
22540 27740 22539 22440 17340 22540 22540 
22542 22543 22642 27742 17342 22542 22542 
22543 22544 22643 27743 22542 22443 22543 
22544 22644 22543 22444 17344 22544 22544 
22548 22549 22648 27748 22448 17348 22548 
22549 22550 22649 22548 22549 22549 22549 
22550 22551 22650 22549 22550 22550 22550 
22551 22651 27751 22550 22451 17351 22551 
22555 22556 22655 22455 17355 22555 22555 
22556 22557 22656 27756 22555 22456 22556 
22557 22657 27757 22556 17357 22557 22557 
22559 22560 27759 22459 17359 22559 22559 
22560 22561 27760 22559 22460 22560 22560 
22561 22562 27761 22560 22461 22561 22561 
22562 22563 22662 27762 22561 17362 22562 
22563 22564 22562 22463 17363 22563 22563 
22564 22563 17364 22564 22564 22564 22564 
22567 22568 22667 27767 17367 22567 22567 
22568 22567 22468 17368 22568 22568 22568 
22571 22671 27771 22471 17371 22571 22571 
22579 22580 22679 27779 22479 22579 22579 
22580 22680 22579 22580 22580 22580 22580 
22584 27784 22685 22485 22584 22584 22584 
22588 22589 22488 22588 22588 22588 22588 
22589 22689 22588 22589 22589 22589 22589 
22591 22592 27791 22591 22591 22591 22591 
22592 22692 22591 22492 17392 22592 22592 
22607 22507 17407 22607 22607 22607 22607 
22609 22610 17409 22609 22609 22609 22609 
22610 27810 22609 22510 22610 22610 22610 
22613 22614 27813 22613 22613 22613 22613 
22614 27814 22613 17414 22614 22614 22614 
22618 22619 27818 22618 22618 22618 22618 
22619 22620 22719 27819 22618 22519 17419 
22620 22621 27820 22619 22520 17420 22620 
22621 22721 27821 22620 17421 22621 22621 
22624 22625 27824 22624 22624 22624 22624 
22625 22626 22725 22624 17425 22625 22625 
22626 22625 22727 22725 17425 27726 22626 
22628 22728 27828 22528 17428 22628 22628 
22632 22732 27832 22532 17432 22632 22632 
22634 17434 22535 17435 22634 22634 22634 
22637 22737 27837 22537 22637 22637 22637 
22642 22643 22742 27842 22542 17442 22642 
22643 22644 22743 22642 22543 22643 22643 
22644 22645 22744 27844 22643 22544 17444 
22645 22644 22744 22544 27844 17444 27945 
22648 22649 22748 27848 22548 22648 22648 
22649 22650 22749 27849 22648 22549 22649 
22650 22651 22750 27850 22649 22550 22650 
22651 22751 27851 22650 22551 22651 22651 
22654 22655 22755 22555 27855 17455 27954 
22655 22656 22755 27855 22654 22555 17455 
22656 22657 22756 22655 22556 22656 22656 
22657 22757 27857 22656 22557 17457 22657 
22662 22762 27862 22562 22662 22662 22662 
22665 17465 22564 17464 22665 22665 22665 
22667 22767 27867 22567 17467 22667 22667 
22671 22771 27871 22571 17471 22671 22671 
22673 22674 22774 22772 17474 27773 22673 
22674 22675 22774 22673 17474 22674 22674 
22675 27875 22674 22675 22675 22675 22675 
22678 22679 22778 27878 17478 22678 22678 
22679 22680 27879 22678 22579 17479 22679 
22680 22681 22780 27880 22679 22580 17480 
22681 27881 22680 22681 22681 22681 22681 
22685 22686 27885 17485 22685 22685 22685 
22686 27886 22685 22686 22686 22686 22686 
22689 22690 27889 22589 22689 22689 22689 
22690 22689 17490 22690 22690 22690 22690 
22692 22592 17492 22692 22692 22692 22692 
22706 27906 17506 22706 22706 22706 22706 
22712 17512 22811 22613 22712 22712 22712 
22719 27919 22619 22719 22719 22719 22719 
22721 22722 22621 22721 22721 22721 22721 
22722 22822 22721 22722 22722 22722 22722 
22725 22825 22625 22725 22725 22725 22725 
22727 22728 27927 17527 22727 22727 22727 
22728 22828 27928 22727 22628 17528 22728 
22732 22832 27932 22632 17532 22732 22732 
22737 27937 22637 17537 22737 22737 22737 
22739 22740 27939 17539 22739 22739 22739 
22740 22840 27940 22739 17540 22740 22740 
22742 22743 27942 22642 17542 22742 22742 
22743 22744 27943 22742 22643 22743 22743 
22744 27944 22743 22644 17544 22744 22744 
22748 22749 22848 27948 22648 17548 22748 
22749 22750 27949 22748 22649 17549 22749 
22750 22751 27950 22749 22650 17550 22750 
22751 22851 27951 22750 22651 17551 22751 
22755 22756 27955 22655 17555 22755 22755 
22756 22757 27956 22755 22656 22756 22756 
22757 27957 22756 22657 17557 22757 22757 
22759 22760 22859 27959 17559 22759 22759 
22760 27960 22759 17560 22760 22760 22760 
22762 27962 22662 17562 22762 22762 22762 
22767 22867 27967 22667 17567 22767 22767 
22771 22772 22871 27971 22671 17571 22771 
22772 27972 22771 17572 22772 22772 22772 
22774 22874 22674 22774 22774 22774 22774 
22777 22778 22877 22777 22777 22777 22777 
22778 22777 22678 22778 22778 22778 22778 
22780 27980 22680 22780 22780 22780 22780 
22787 17587 22888 22686 22787 22787 22787 
22793 27993 17593 22793 22793 22793 22793 
22805 17605 22904 22706 17604 22805 22805 
22810 22811 28010 17610 22810 22810 22810 
22811 22911 22810 22811 22811 22811 22811 
22814 22815 28014 17614 22814 22814 22814 
22815 22816 22915 22814 17615 22815 22815 
22816 22916 28016 22815 17616 22816 22816 
22818 28018 22919 22719 28019 22818 22818 
22822 22922 28022 22722 17622 22822 22822 
22824 22825 22924 28024 22824 22824 22824 
22825 22826 22824 22725 22825 22825 22825 
22826 28026 22825 17626 22826 22826 22826 
22828 22829 22928 28028 22728 22828 22828 
22829 28029 22828 17629 22829 22829 22829 
22831 22832 22931 28031 17631 22831 22831 
22832 22833 22932 28032 22831 22732 17632 
22833 28033 22832 22833 22833 22833 22833 
22836 22936 28036 17636 22836 22836 22836 
22840 22841 22940 28040 22740 17640 22840 
22841 22941 22840 17641 22841 22841 22841 
22845 22846 22945 28045 17645 22845 22845 
22846 22847 28046 22845 17646 22846 22846 
22847 22848 28047 22846 17647 22847 22847 
22848 22948 28048 22847 22748 17648 22848 
22851 22852 22951 28051 22751 17651 22851 
22852 22853 28052 22851 17652 22852 22852 
22853 22854 28053 22852 17653 22853 22853 
22854 22954 28054 22853 17654 22854 22854 
22858 22859 22958 17658 22858 22858 22858 
22859 22959 28059 22858 22759 17659 22859 
22863 22963 28063 17663 22863 22863 22863 
22866 22867 28066 22866 22866 22866 22866 
22867 22868 22967 28067 22866 22767 17667 
22868 22968 28068 22867 17668 22868 22868 
22870 22871 28070 17670 22870 22870 22870 
22871 22971 28071 22870 22771 22871 22871 
22873 22874 28073 17673 22873 22873 22873 
22874 22875 22873 22774 22874 22874 22874 
22875 22975 28075 22874 22875 22875 22875 
22877 22977 28077 22777 17677 22877 22877 
22881 28081 22980 22780 28080 22881 22881 
22883 22884 22983 28083 17683 22883 22883 
22884 22885 22984 22883 17684 22884 22884 
22885 28085 22884 17685 22885 22885 22885 
22888 22889 22988 22888 22888 22888 22888 
22889 28089 22888 17689 22889 22889 22889 
22894 17694 22995 22793 17695 22894 22894 
22904 28104 22805 17604 22904 22904 22904 
22911 22912 23011 22811 22911 22911 22911 
22912 23012 28112 22911 17712 22912 22912 
22915 22916 23015 22815 22915 22915 22915 
22916 23016 22915 22816 22916 22916 22916 
22919 23019 28119 17719 22919 22919 22919 
22922 23022 28122 22822 17722 22922 22922 
22924 28124 22824 17724 22924 22924 22924 
22928 23028 28128 22828 17728 22928 22928 
22931 22932 28131 22831 17731 22931 22931 
22932 23032 28132 22931 22832 17732 22932 
22934 23034 28134 17734 22934 22934 22934 
22936 23036 28136 22836 17736 22936 22936 
22940 22941 28140 22840 17740 22940 22940 
22941 23041 28141 22940 22841 17741 22941 
22945 28145 22845 17745 22945 22945 22945 
22948 22949 23048 28148 22848 17748 22948 
22949 22950 23049 28149 22948 17749 22949 
22950 22951 23050 28150 22949 17750 22950 
22951 23051 28151 22950 22851 17751 22951 
22954 28154 22854 17754 22954 22954 22954 
22958 22959 23058 28158 22858 17758 22958 
22959 28159 22958 22859 17759 22959 22959 
22963 23063 28163 22863 17763 22963 22963 
22965 23065 28165 17765 22965 22965 22965 
22967 22968 23067 28167 22867 17767 22967 
22968 28168 22967 22868 17768 22968 22968 
22971 23071 28171 22871 17771 22971 22971 
22975 28175 22875 17775 22975 22975 22975 
22977 23077 28177 22877 17777 22977 22977 
22980 23080 28180 17780 22980 22980 22980 
22983 22984 23083 22883 22983 22983 22983 
22984 23084 22983 22884 22984 22984 22984 
22987 22988 23087 28187 17787 22987 22987 
22988 23088 22987 22888 22988 22988 22988 
22995 28195 22894 17695 22995 22995 22995 
23006 28206 23105 23006 23006 23006 23006 
23010 23011 28210 17810 23010 23010 23010 
23011 23012 23010 22911 23011 23011 23011 
23012 23112 28212 23011 22912 23012 23012 
23014 23015 23114 28214 23014 23014 23014 
23015 23016 28215 23014 22915 23015 23015 
23016 23116 28216 23015 22916 17816 23016 
23019 28219 22919 17819 23019 23019 23019 
23022 23122 28222 22922 17822 23022 23022 
23025 28225 23126 22924 17824 17925 23025 
23028 28228 22928 17828 23028 23028 23028 
23030 28230 23131 22931 17730 23030 23030 
23032 23132 28232 22932 17832 23032 23032 
23034 23134 28234 22934 17834 23034 23034 
23036 23136 28236 22936 17836 23036 23036 
23041 23042 23141 22941 17841 23041 23041 
23042 23041 17842 23042 23042 23042 23042 
23047 23048 28247 23047 23047 23047 23047 
23048 23049 23148 23047 22948 23048 23048 
23049 23050 23149 23048 22949 17849 23049 
23050 23051 23150 23049 22950 17850 23050 
23051 23052 23151 23050 22951 23051 23051 
23052 28252 23051 23052 23052 23052 23052 
23057 23058 17857 23057 23057 23057 23057 
23058 23158 23057 22958 17858 23058 23058 
23063 23163 28263 22963 17863 23063 23063 
23065 23165 28265 22965 17865 23065 23065 
23067 23167 28267 22967 17867 23067 23067 
23069 28269 23168 22968 17769 23069 23069 
23071 28271 22971 17871 23071 23071 23071 
23074 28274 23173 22975 17875 17974 23074 
23077 23177 28277 22977 17877 23077 23077 
23080 28280 22980 17880 23080 23080 23080 
23083 23084 23183 28283 22983 17883 23083 
23084 23085 28284 23083 22984 23084 23084 
23085 23185 28285 23084 23085 23085 23085 
23087 23088 23187 28287 22987 23087 23087 
23088 23089 23087 22988 23088 23088 23088 
23089 28289 23088 17889 23089 23089 23089 
23093 28293 23194 23093 23093 23093 23093 
23103 28303 23103 23103 23103 23103 23103 
23105 23206 23006 23105 23105 23105 23105 
23112 23212 28312 23012 17912 23112 23112 
23114 23214 28314 23014 17914 23114 23114 
23116 28316 23016 17916 23116 23116 23116 
23122 23222 28322 23022 17922 23122 23122 
23126 23127 28326 17926 23126 23126 23126 
23127 23227 28327 23126 17927 23127 23127 
23131 23132 28331 17931 23131 23131 23131 
23132 28332 23131 23032 17932 23132 23132 
23134 23234 28334 23034 17934 23134 23134 
23136 23236 28336 23036 23136 23136 23136 
23138 23139 28338 17938 23138 23138 23138 
23139 23239 23138 23139 23139 23139 23139 
23141 23241 23041 17941 23141 23141 23141 
23145 23146 23245 28345 23145 23145 23145 
23146 28346 23145 17946 23146 23146 23146 
23148 23149 23248 23048 23148 23148 23148 
23149 23150 23249 23148 23049 17949 23149 
23150 23151 23250 23149 23050 17950 23150 
23151 23251 23150 23051 23151 23151 23151 
23153 23154 28353 17953 23153 23153 23153 
23154 23254 28354 23153 23154 23154 23154 
23158 23258 23058 17958 23158 23158 23158 
23160 23161 23260 23160 23160 23160 23160 
23161 28361 23160 17961 23161 23161 23161 
23163 23263 28363 23063 23163 23163 23163 
23165 23265 28365 23065 17965 23165 23165 
23167 23168 28367 23067 17967 23167 23167 
23168 28368 23167 17968 23168 23168 23168 
23172 23173 23272 28372 17972 23172 23172 
23173 28373 23172 17973 23173 23173 23173 
23177 23277 28377 23077 17977 23177 23177 
23183 28383 23083 17983 23183 23183 23183 
23185 23285 28385 23085 17985 23185 23185 
23187 23287 28387 23087 17987 23187 23187 
23194 23293 23093 23194 23194 23194 23194 
23196 28396 23196 23196 23196 23196 23196 
23206 23207 23306 28406 23206 23206 23206 
23207 23206 18007 23207 23207 23207 23207 
23209 17909 23209 23209 23209 23209 23209 
23212 23312 23112 23212 23212 23212 23212 
23214 28414 23114 23214 23214 23214 23214 
23218 28418 18018 23218 23218 23218 23218 
23222 23322 28422 23122 18022 23222 23222 
23227 28427 23127 18027 23227 23227 23227 
23233 23234 23333 18033 23233 23233 23233 
23234 23334 28434 23233 23134 18034 23234 
23236 23237 23336 28436 23136 23236 23236 
23237 23236 18037 23237 23237 23237 23237 
23239 23240 28439 23139 18039 23239 23239 
23240 23241 28440 23239 18040 23240 23240 
23241 23242 23341 28441 23240 23141 18041 
23242 23342 28442 23241 18042 23242 23242 
23245 23345 28445 23145 23245 23245 23245 
23248 23249 23348 23148 23248 23248 23248 
23249 23250 23349 28449 23248 23149 18049 
23250 23251 23350 28450 23249 23150 18050 
23251 23351 23250 23151 23251 23251 23251 
23254 23354 28454 23154 23254 23254 23254 
23257 23258 23357 28457 18057 23257 23257 
23258 23259 23358 28458 23257 23158 18058 
23259 23260 28459 23258 18059 23259 23259 
23260 28460 23259 23160 18060 23260 23260 
23262 23263 18062 23262 23262 23262 23262 
23263 23363 28463 23262 23163 23263 23263 
23265 23266 23365 28465 23165 18065 23265 
23266 23366 23265 18066 23266 23266 23266 
23272 28472 23172 18072 23272 23272 23272 
23277 23377 28477 23177 18077 23277 23277 
23281 28481 18081 23281 23281 23281 23281 
23285 28485 23185 23285 23285 23285 23285 
23287 23387 23187 23287 23287 23287 23287 
23290 17990 23290 23290 23290 23290 23290 
23292 23293 18092 23292 23292 23292 23292 
23293 23393 28493 23292 23293 23293 23293 
23306 23406 28506 23206 18106 23306 23306 
23311 23312 23411 28511 23311 23311 23311 
23312 23412 28512 23311 23212 23312 23312 
23317 23417 28517 18117 23317 23317 23317 
23322 23323 23422 28522 23222 18122 23322 
23323 23324 23423 23322 18123 23323 23323 
23324 23325 23424 23323 18124 23324 23324 
23325 23425 28525 23324 18125 23325 23325 
23330 23430 18130 23330 23330 23330 23330 
23333 23334 23433 28533 23233 18133 23333 
23334 23434 28534 23333 23234 18134 23334 
23336 23436 28536 23236 23336 23336 23336 
23341 23342 23441 23241 18141 23341 23341 
23342 23343 23442 28542 23341 23242 23342 
23343 23443 28543 23342 18143 23343 23343 
23345 23445 28545 23245 18145 23345 23345 
23347 23348 23447 28547 23347 23347 23347 
23348 23349 23448 28548 23347 23248 23348 
23349 23350 23449 28549 23348 23249 23349 
23350 23351 23450 28550 23349 23250 23350 
23351 23352 23451 28551 23350 23251 23351 
23352 23452 28552 23351 23352 23352 23352 
23354 23454 28554 23254 18154 23354 23354 
23356 23357 23456 28556 18156 23356 23356 
23357 23358 23457 28557 23356 23257 23357 
23358 23458 23357 23258 18158 23358 23358 
23363 23463 28563 23263 23363 23363 23363 
23365 23366 23465 28565 23265 18165 23365 
23366 23466 28566 23365 23266 18166 23366 
23369 23469 18169 23369 23369 23369 23369 
23374 23375 23474 28574 18174 23374 23374 
23375 23376 23475 23374 18175 23375 23375 
23376 23377 23476 23375 18176 23376 23376 
23377 23477 28577 23376 23277 18177 23377 
23382 23482 28582 18182 23382 23382 23382 
23387 23388 23487 28587 23287 23387 23387 
23388 23488 28588 23387 23388 23388 23388 
23393 23493 28593 23293 18193 23393 23393 
23406 23506 28606 23306 18206 23406 23406 
23411 23412 28611 23311 23411 23411 23411 
23412 23512 28612 23411 23312 23412 23412 
23417 28617 23317 18217 23417 23417 23417 
23422 23423 23522 28622 23322 18222 23422 
23423 23424 23422 23323 18223 23423 23423 
23424 23425 23423 23324 18224 23424 23424 
23425 28625 23424 23325 18225 23425 23425 
23430 23330 18230 23430 23430 23430 23430 
23433 23434 23533 28633 23333 18233 23433 
23434 23534 28634 23433 23334 18234 23434 
23436 23536 28636 23336 23436 23436 23436 
23441 23442 23541 23341 18241 23441 23441 
23442 23443 23542 28642 23441 23342 23442 
23443 28643 23442 23343 18243 23443 23443 
23445 23545 28645 23345 18245 23445 23445 
23447 23448 28647 23347 23447 23447 23447 
23448 23449 23548 28648 23447 23348 23448 
23449 23450 23549 28649 23448 23349 23449 
23450 23451 23550 28650 23449 23350 23450 
23451 23452 23551 28651 23450 23351 23451 
23452 28652 23451 23352 23452 23452 23452 
23454 23554 28654 23354 18254 23454 23454 
23456 23457 28656 23356 18256 23456 23456 
23457 23458 23557 28657 23456 23357 23457 
23458 23558 23457 23358 18258 23458 23458 
23463 23563 28663 23363 23463 23463 23463 
23465 23466 23565 28665 23365 18265 23465 
23466 23566 28666 23465 23366 18266 23466 
23469 23369 18269 23469 23469 23469 23469 
23474 23475 28674 23374 18274 23474 23474 
23475 23476 23474 23375 18275 23475 23475 
23476 23477 23475 23376 18276 23476 23476 
23477 23577 28677 23476 23377 18277 23477 
23482 28682 23382 18282 23482 23482 23482 
23487 23488 23587 28687 23387 23487 23487 
23488 28688 23487 23388 23488 23488 23488 
23493 23593 28693 23393 18293 23493 23493 
23506 23507 28706 23406 23506 23506 23506 
23507 23506 18307 23507 23507 23507 23507 
23509 18409 23509 23509 23509 23509 23509 
23512 23612 23412 23512 23512 23512 23512 
23514 23614 28714 23514 23514 23514 23514 
23518 28718 18318 23518 23518 23518 23518 
23522 23622 28722 23422 18322 23522 23522 
23527 23627 28727 18327 23527 23527 23527 
23533 23534 23433 18333 23533 23533 23533 
23534 23634 28734 23533 23434 18334 23534 
23536 23537 23636 28736 23436 23536 23536 
23537 23536 18337 23537 23537 23537 23537 
23539 23540 23639 28739 18339 23539 23539 
23540 23541 28740 23539 18340 23540 23540 
23541 23542 23641 28741 23540 23441 18341 
23542 28742 23541 23442 18342 23542 23542 
23545 23645 28745 23445 23545 23545 23545 
23548 23549 23648 23448 23548 23548 23548 
23549 23550 23649 28749 23548 23449 18349 
23550 23551 23650 28750 23549 23450 18350 
23551 23651 23550 23451 23551 23551 23551 
23554 23654 28754 23454 23554 23554 23554 
23557 23558 28757 23457 18357 23557 23557 
23558 23559 23658 28758 23557 23458 18358 
23559 23560 28759 23558 18359 23559 23559 
23560 23660 28760 23559 18360 23560 23560 
23562 23563 18362 23562 23562 23562 23562 
23563 23663 28763 23562 23463 23563 23563 
23565 23566 23665 28765 23465 18365 23565 
23566 23565 23466 18366 23566 23566 23566 
23572 23672 28772 18372 23572 23572 23572 
23577 23677 28777 23477 18377 23577 23577 
23581 28781 18381 23581 23581 23581 23581 
23585 23685 28785 23585 23585 23585 23585 
23587 23687 23487 23587 23587 23587 23587 
23590 18490 23590 23590 23590 23590 23590 
23592 23593 18392 23592 23592 23592 23592 
23593 28793 23592 23493 23593 23593 23593 
23603 28803 23603 23603 23603 23603 23603 
23605 23706 23506 23605 23605 23605 23605 
23612 23712 28812 23512 18412 23612 23612 
23614 23714 28814 23514 18414 23614 23614 
23616 23716 28816 18416 23616 23616 23616 
23622 23722 28822 23522 18422 23622 23622 
23626 23627 28826 18426 23626 23626 23626 
23627 28827 23626 23527 18427 23627 23627 
23631 23632 28831 18431 23631 23631 23631 
23632 23732 28832 23631 18432 23632 23632 
23634 23734 28834 23534 18434 23634 23634 
23636 23736 28836 23536 23636 23636 23636 
23638 23639 28838 18438 23638 23638 23638 
23639 23638 23539 23639 23639 23639 23639 
23641 23741 23541 18441 23641 23641 23641 
23645 23646 28845 23545 23645 23645 23645 
23646 28846 23645 18446 23646 23646 23646 
23648 23649 23748 23548 23648 23648 23648 
23649 23650 23749 23648 23549 18449 23649 
23650 23651 23750 23649 23550 18450 23650 
23651 23751 23650 23551 23651 23651 23651 
23653 23654 28853 18453 23653 23653 23653 
23654 28854 23653 23554 23654 23654 23654 
23658 23758 23558 18458 23658 23658 23658 
23660 23661 23560 23660 23660 23660 23660 
23661 28861 23660 18461 23661 23661 23661 
23663 23763 28863 23563 23663 23663 23663 
23665 23765 28865 23565 18465 23665 23665 
23667 23668 23767 28867 18467 23667 23667 
23668 28868 23667 18468 23668 23668 23668 
23672 23673 28872 23572 18472 23672 23672 
23673 28873 23672 18473 23673 23673 23673 
23677 23777 28877 23577 18477 23677 23677 
23683 23783 28883 18483 23683 23683 23683 
23685 23785 28885 23585 18485 23685 23685 
23687 23787 28887 23587 18487 23687 23687 
23694 23793 23593 23694 23694 23694 23694 
23696 28896 23696 23696 23696 23696 23696 
23706 28906 23605 23706 23706 23706 23706 
23710 23711 28910 18510 23710 23710 23710 
23711 23712 23811 23710 23711 23711 23711 
23712 23812 28912 23711 23612 23712 23712 
23714 23715 28914 23614 23714 23714 23714 
23715 23716 23815 28915 23714 23715 23715 
23716 23816 28916 23715 23616 18516 23716 
23719 23819 28919 18519 23719 23719 23719 
23722 23822 28922 23622 18522 23722 23722 
23725 28925 23824 23626 18524 18425 23725 
23728 23828 28928 18528 23728 23728 23728 
23730 28930 23831 23631 18630 23730 23730 
23732 23832 28932 23632 18532 23732 23732 
23734 23834 28934 23634 18534 23734 23734 
23736 23836 28936 23636 18536 23736 23736 
23741 23742 23841 23641 18541 23741 23741 
23742 23741 18542 23742 23742 23742 23742 
23747 23748 28947 23747 23747 23747 23747 
23748 23749 23848 23747 23648 23748 23748 
23749 23750 23849 23748 23649 18549 23749 
23750 23751 23850 23749 23650 18550 23750 
23751 23752 23851 23750 23651 23751 23751 
23752 28952 23751 23752 23752 23752 23752 
23757 23758 18557 23757 23757 23757 23757 
23758 23858 23757 23658 18558 23758 23758 
23763 23863 28963 23663 18563 23763 23763 
23765 23865 28965 23665 18565 23765 23765 
23767 23867 28967 23667 18567 23767 23767 
23769 28969 23868 23668 18669 23769 23769 
23771 23871 28971 18571 23771 23771 23771 
23774 28974 23875 23673 18575 18474 23774 
23777 23877 28977 23677 18577 23777 23777 
23780 23880 28980 18580 23780 23780 23780 
23783 23784 23883 28983 23683 18583 23783 
23784 23785 23884 28984 23783 23784 23784 
23785 28985 23784 23685 23785 23785 23785 
23787 23788 23887 28987 23687 23787 23787 
23788 23789 23888 23787 23788 23788 23788 
23789 28989 23788 18589 23789 23789 23789 
23793 28993 23694 23793 23793 23793 23793 
23804 29004 23905 18704 23804 23804 23804 
23811 23812 23911 23711 23811 23811 23811 
23812 29012 23811 23712 18612 23812 23812 
23815 23816 23915 23715 23815 23815 23815 
23816 23916 23815 23716 23816 23816 23816 
23819 29019 23719 18619 23819 23819 23819 
23822 23922 29022 23722 18622 23822 23822 
23824 23924 29024 18624 23824 23824 23824 
23828 23928 29028 23728 18628 23828 23828 
23831 23832 23931 29031 18631 23831 23831 
23832 23932 29032 23831 23732 18632 23832 
23834 29034 23734 18634 23834 23834 23834 
23836 23936 29036 23736 18636 23836 23836 
23840 23841 23940 29040 18640 23840 23840 
23841 23941 29041 23840 23741 18641 23841 
23845 23945 29045 18645 23845 23845 23845 
23848 23849 23948 29048 23748 18648 23848 
23849 23850 29049 23848 23749 18649 23849 
23850 23851 29050 23849 23750 18650 23850 
23851 23951 29051 23850 23751 18651 23851 
23854 23954 29054 18654 23854 23854 23854 
23858 23859 23958 29058 23758 18658 23858 
23859 23959 29059 23858 18659 23859 23859 
23863 23963 29063 23763 18663 23863 23863 
23865 29065 23765 18665 23865 23865 23865 
23867 23868 23967 29067 23767 18667 23867 
23868 23968 29068 23867 18668 23868 23868 
23871 23971 29071 23771 18671 23871 23871 
23875 23975 29075 18675 23875 23875 23875 
23877 23977 29077 23777 18677 23877 23877 
23880 29080 23780 18680 23880 23880 23880 
23883 23884 23983 23783 23883 23883 23883 
23884 23984 23883 23784 23884 23884 23884 
23887 23888 29087 23787 18687 23887 23887 
23888 23988 23887 23788 23888 23888 23888 
23895 29095 23994 18795 23895 23895 23895 
23905 18705 24006 23804 18704 23905 23905 
23910 23911 29110 18710 23910 23910 23910 
23911 23910 23811 23911 23911 23911 23911 
23914 23915 29114 18714 23914 23914 23914 
23915 23916 23914 23815 18715 23915 23915 
23916 29116 23915 23816 18716 23916 23916 
23918 29118 24019 23819 29119 23918 23918 
23922 24022 29122 23822 18722 23922 23922 
23924 23925 29124 23824 23924 23924 23924 
23925 23926 24025 23924 23925 23925 23925 
23926 29126 23925 18726 23926 23926 23926 
23928 23929 24028 29128 23828 23928 23928 
23929 29129 23928 18729 23929 23929 23929 
23931 23932 29131 23831 18731 23931 23931 
23932 23933 24032 29132 23931 23832 18732 
23933 29133 23932 23933 23933 23933 23933 
23936 29136 23836 18736 23936 23936 23936 
23940 23941 24040 29140 23840 18740 23940 
23941 23940 23841 18741 23941 23941 23941 
23945 23946 29145 23845 18745 23945 23945 
23946 23947 29146 23945 18746 23946 23946 
23947 23948 29147 23946 18747 23947 23947 
23948 24048 29148 23947 23848 18748 23948 
23951 23952 24051 29151 23851 18751 23951 
23952 23953 29152 23951 18752 23952 23952 
23953 23954 29153 23952 18753 23953 23953 
23954 29154 23953 23854 18754 23954 23954 
23958 23959 23858 18758 23958 23958 23958 
23959 24059 29159 23958 23859 18759 23959 
23963 29163 23863 18763 23963 23963 23963 
23966 23967 29166 23966 23966 23966 23966 
23967 23968 24067 29167 23966 23867 18767 
23968 29168 23967 23868 18768 23968 23968 
23970 23971 29170 18770 23970 23970 23970 
23971 24071 29171 23970 23871 23971 23971 
23973 23974 29173 18773 23973 23973 23973 
23974 23975 24074 23973 23974 23974 23974 
23975 29175 23974 23875 23975 23975 23975 
23977 24077 29177 23877 18777 23977 23977 
23981 29181 24080 23880 29180 23981 23981 
23983 23984 29183 23883 18783 23983 23983 
23984 23985 23983 23884 18784 23984 23984 
23985 29185 23984 18785 23985 23985 23985 
23988 23989 23888 23988 23988 23988 23988 
23989 29189 23988 18789 23989 23989 23989 
23994 18794 24093 23895 18795 23994 23994 
24006 29206 18806 24006 24006 24006 24006 
24012 18812 24113 23911 24012 24012 24012 
24019 24119 29219 24019 24019 24019 24019 
24021 24022 24121 24021 24021 24021 24021 
24022 24021 23922 24022 24022 24022 24022 
24025 24125 23925 24025 24025 24025 24025 
24027 24028 29227 18827 24027 24027 24027 
24028 24128 29228 24027 23928 18828 24028 
24032 24132 29232 23932 18832 24032 24032 
24037 24137 29237 18837 24037 24037 24037 
24039 24040 29239 18839 24039 24039 24039 
24040 29240 24039 23940 18840 24040 24040 
24042 24043 24142 29242 18842 24042 24042 
24043 24044 24143 29243 24042 24043 24043 
24044 24144 29244 24043 18844 24044 24044 
24048 24049 24148 29248 23948 18848 24048 
24049 24050 24149 29249 24048 18849 24049 
24050 24051 24150 29250 24049 18850 24050 
24051 24151 29251 24050 23951 18851 24051 
24055 24056 24155 29255 18855 24055 24055 
24056 24057 24156 29256 24055 24056 24056 
24057 24157 29257 24056 18857 24057 24057 
24059 24060 29259 23959 18859 24059 24059 
24060 29260 24059 18860 24060 24060 24060 
24062 24162 29262 18862 24062 24062 24062 
24067 24167 29267 23967 18867 24067 24067 
24071 24072 24171 29271 23971 18871 24071 
24072 29272 24071 18872 24072 24072 24072 
24074 24174 23974 24074 24074 24074 24074 
24077 24078 23977 24077 24077 24077 24077 
24078 24178 24077 24078 24078 24078 24078 
24080 24180 29280 24080 24080 24080 24080 
24087 18887 24186 23988 24087 24087 24087 
24093 29293 18893 24093 24093 24093 24093 
24107 24207 18907 24107 24107 24107 24107 
24109 24110 18909 24109 24109 24109 24109 
24110 24210 29310 24109 24110 24110 24110 
24113 24114 29313 24113 24113 24113 24113 
24114 29314 24113 18914 24114 24114 24114 
24118 24119 29318 24118 24118 24118 24118 
24119 24120 24219 29319 24118 24019 18919 
24120 24121 24220 29320 24119 18920 24120 
24121 29321 24120 24021 18921 24121 24121 
24124 24125 29324 24124 24124 24124 24124 
24125 24126 24124 24025 18925 24125 24125 
24126 24125 24025 24027 18925 29426 24126 
24128 24228 29328 24028 18928 24128 24128 
24132 24232 29332 24032 18932 24132 24132 
24134 18934 24235 18935 24134 24134 24134 
24137 24237 29337 24037 24137 24137 24137 
24142 24143 24242 29342 24042 18942 24142 
24143 24144 24243 24142 24043 24143 24143 
24144 24145 24244 29344 24143 24044 18944 
24145 24144 24244 24044 29344 18944 29245 
24148 24149 24248 29348 24048 24148 24148 
24149 24150 24249 29349 24148 24049 24149 
24150 24151 24250 29350 24149 24050 24150 
24151 24251 29351 24150 24051 24151 24151 
24154 24155 24255 24055 29355 18955 29254 
24155 24156 24255 29355 24154 24055 18955 
24156 24157 24256 24155 24056 24156 24156 
24157 24257 29357 24156 24057 18957 24157 
24162 24262 29362 24062 24162 24162 24162 
24165 18965 24264 18964 24165 24165 24165 
24167 24267 29367 24067 18967 24167 24167 
24171 24271 29371 24071 18971 24171 24171 
24173 24174 24072 24074 18974 29473 24173 
24174 24175 24173 24074 18974 24174 24174 
24175 29375 24174 24175 24175 24175 24175 
24178 24179 29378 24078 18978 24178 24178 
24179 24180 24279 29379 24178 18979 24179 
24180 24181 24280 29380 24179 24080 18980 
24181 29381 24180 24181 24181 24181 24181 
24185 24186 29385 18985 24185 24185 24185 
24186 29386 24185 24186 24186 24186 24186 
24189 24190 24289 29389 24189 24189 24189 
24190 24189 18990 24190 24190 24190 24190 
24192 24292 18992 24192 24192 24192 24192 
24207 24208 24307 24107 19007 24207 24207 
24208 29408 24207 24208 24208 24208 24208 
24210 24211 24110 24210 24210 24210 24210 
24211 24311 24210 24211 24211 24211 24211 
24215 29415 24314 24114 24215 24215 24215 
24219 24220 24119 24219 24219 24219 24219 
24220 24320 29420 24219 24120 24220 24220 
24228 24328 29428 24128 19028 24228 24228 
24231 24232 24331 19031 24231 24231 24231 
24232 29432 24231 24132 19032 24232 24232 
24235 24236 19035 24235 24235 24235 24235 
24236 24237 24336 24235 19036 24236 24236 
24237 24238 29437 24236 24137 19037 24237 
24238 24239 24338 29438 24237 24238 24238 
24239 24240 24339 29439 24238 24239 24239 
24240 24340 29440 24239 19040 24240 24240 
24242 24243 29442 24142 19042 24242 24242 
24243 24244 24343 29443 24242 24143 24243 
24244 24344 24243 24144 19044 24244 24244 
24248 24249 24348 29448 24148 19048 24248 
24249 24250 24248 24149 24249 24249 24249 
24250 24251 24249 24150 24250 24250 24250 
24251 24351 29451 24250 24151 19051 24251 
24255 24256 24355 24155 19055 24255 24255 
24256 24257 24356 29456 24255 24156 24256 
24257 29457 24256 24157 19057 24257 24257 
24259 24260 24359 29459 19059 24259 24259 
24260 24261 24360 29460 24259 24260 24260 
24261 24262 24361 29461 24260 24261 24261 
24262 24263 29462 24261 24162 19062 24262 
24263 24264 24363 24262 19063 24263 24263 
24264 24263 19064 24264 24264 24264 24264 
24267 24268 29467 24167 19067 24267 24267 
24268 24368 24267 19068 24268 24268 24268 
24271 24371 29471 24171 19071 24271 24271 
24279 24280 24379 29479 24179 24279 24279 
24280 24279 24180 24280 24280 24280 24280 
24284 29484 24385 24185 24284 24284 24284 
24288 24289 24388 24288 24288 24288 24288 
24289 24288 24189 24289 24289 24289 24289 
24291 24292 29491 24291 24291 24291 24291 
24292 24392 24291 24192 19092 24292 24292 
24307 24207 24408 24208 19108 19007 24307 
24311 29511 24211 19111 24311 24311 24311 
24313 24314 24413 29513 19113 24313 24313 
24314 24414 24313 19114 24314 24314 24314 
24318 29518 24419 24219 24318 24318 24318 
24320 24420 29520 24220 19120 24320 24320 
24322 24422 29522 24322 24322 24322 24322 
24328 24428 29528 24228 19128 24328 24328 
24330 24331 29530 19130 24330 24330 24330 
24331 29531 24330 24231 19131 24331 24331 
24333 24433 19133 24333 24333 24333 24333 
24336 24436 24236 24336 24336 24336 24336 
24338 24339 29538 24238 19138 24338 24338 
24339 24340 24338 24239 24339 24339 24339 
24340 29540 24339 24240 19140 24340 24340 
24343 24344 29543 24243 24343 24343 24343 
24344 24444 24343 24244 19144 24344 24344 
24348 24448 29548 24248 19148 24348 24348 
24351 24451 29551 24251 19151 24351 24351 
24355 24356 24455 24255 19155 24355 24355 
24356 29556 24355 24256 24356 24356 24356 
24359 24360 29559 24259 19159 24359 24359 
24360 24361 24359 24260 24360 24360 24360 
24361 29561 24360 24261 19161 24361 24361 
24363 24463 24263 24363 24363 24363 24363 
24366 24466 19166 24366 24366 24366 24366 
24368 24369 29568 24268 19168 24368 24368 
24369 29569 24368 19169 24369 24369 24369 
24371 24471 29571 24271 19171 24371 24371 
24377 24477 29577 24377 24377 24377 24377 
24379 24479 29579 24279 19179 24379 24379 
24381 29581 24480 24280 24381 24381 24381 
24385 24386 24485 19185 24385 24385 24385 
24386 24486 29586 24385 19186 24386 24386 
24388 29588 24288 19188 24388 24388 24388 
24392 24292 24491 24291 19191 19092 24392 
24408 24307 19209 19108 24408 24408 24408 
24412 24413 24512 19212 24412 24412 24412 
24413 24414 24513 24412 24313 24413 24413 
24414 24413 24314 24414 24414 24414 24414 
24419 24420 19219 24419 24419 24419 24419 
24420 24421 29620 24419 24320 24420 24420 
24421 24422 24420 24421 24421 24421 24421 
24422 24423 24421 24322 19222 24422 24422 
24423 29623 24422 19223 24423 24423 24423 
24426 24526 19226 24426 24426 24426 24426 
24428 24429 29628 24328 19228 24428 24428 
24429 24529 29629 24428 19229 24429 24429 
24433 29633 24333 19233 24433 24433 24433 
24436 29636 24336 19236 24436 24436 24436 
24441 24541 19241 24441 24441 24441 24441 
24444 24445 24544 29644 24344 19244 24444 
24445 24446 29645 24444 19245 24445 24445 
24446 24447 29646 24445 19246 24446 24446 
24447 24448 24446 19247 24447 24447 24447 
24448 24548 29648 24447 24348 19248 24448 
24451 24452 24551 29651 24351 19251 24451 
24452 24453 24451 19252 24452 24452 24452 
24453 24454 29653 24452 19253 24453 24453 
24454 24455 29654 24453 19254 24454 24454 
24455 24555 29655 24454 24355 19255 24455 
24458 24558 19258 24458 24458 24458 24458 
24463 29663 24363 19263 24463 24463 24463 
24466 29666 24366 19266 24466 24466 24466 
24470 24471 24570 29670 19270 24470 24470 
24471 29671 24470 24371 19271 24471 24471 
24473 24573 19273 24473 24473 24473 24473 
24476 24477 29676 19276 24476 24476 24476 
24477 24478 24476 24377 19277 24477 24477 
24478 24479 24477 24478 24478 24478 24478 
24479 24480 29679 24478 24379 24479 24479 
24480 24479 19280 24480 24480 24480 24480 
24485 24486 24385 24485 24485 24485 24485 
24486 24487 24586 24485 24386 24486 24486 
24487 24587 24486 19287 24487 24487 24487 
24491 24392 19290 19191 24491 24491 24491 
24510 24511 19310 24510 24510 24510 24510 
24511 24512 29711 24510 19311 24511 24511 
24512 24513 24511 24412 19312 24512 24512 
24513 24512 24413 19313 24513 24513 24513 
24515 24615 19315 24515 24515 24515 24515 
24526 24626 24426 19326 24526 24526 24526 
24529 24429 19329 24529 24529 24529 24529 
24534 24535 19334 24534 24534 24534 24534 
24535 29735 24534 19335 24535 24535 24535 
24537 24538 29737 19337 24537 24537 24537 
24538 24638 29738 24537 19338 24538 24538 
24541 24641 29741 24441 19341 24541 24541 
24544 24644 29744 24444 19344 24544 24544 
24548 24648 24448 19348 24548 24548 24548 
24551 24651 24451 19351 24551 24551 24551 
24555 24655 29755 24455 19355 24555 24555 
24558 24658 29758 24458 19358 24558 24558 
24561 24562 24661 29761 19361 24561 24561 
24562 29762 24561 19362 24562 24562 24562 
24564 24565 29764 19364 24564 24564 24564 
24565 24564 19365 24565 24565 24565 24565 
24570 24470 19370 24570 24570 24570 24570 
24573 24673 24473 19373 24573 24573 24573 
24584 24684 19384 24584 24584 24584 24584 
24586 24587 24486 19386 24586 24586 24586 
24587 24588 24586 24487 19387 24587 24587 
24588 24589 29788 24587 19388 24588 24588 
24589 24588 19389 24589 24589 24589 24589 
24615 24616 24715 24515 24615 24615 24615 
24616 24617 24716 29816 24615 24616 24616 
24617 29817 24616 19417 24617 24617 24617 
24623 29823 19423 24623 24623 24623 24623 
24626 24726 29826 24526 19426 24626 24626 
24630 29830 19430 24630 24630 24630 24630 
24638 24639 24738 24538 24638 24638 24638 
24639 24739 29839 24638 19439 24639 24639 
24641 24741 29841 24541 19441 24641 24641 
24643 24644 24743 19443 24643 24643 24643 
24644 24645 24744 29844 24643 24544 19444 
24645 29845 24644 19445 24645 24645 24645 
24648 24649 24748 24548 19448 24648 24648 
24649 24650 24749 24648 19449 24649 24649 
24650 24651 24750 24649 19450 24650 24650 
24651 24751 24650 24551 19451 24651 24651 
24654 24655 29854 19454 24654 24654 24654 
24655 24656 24755 29855 24654 24555 19455 
24656 24756 24655 19456 24656 24656 24656 
24658 24758 29858 24558 19458 24658 24658 
24660 24661 24760 29860 19460 24660 24660 
24661 24761 24660 24561 24661 24661 24661 
24669 29869 19469 24669 24669 24669 24669 
24673 24773 29873 24573 19473 24673 24673 
24676 29876 19476 24676 24676 24676 24676 
24682 24683 29882 19482 24682 24682 24682 
24683 24684 24783 29883 24682 24683 24683 
24684 24784 24683 24584 24684 24684 24684 
24713 24813 19513 24713 24713 24713 24713 
24715 24716 29915 24615 19515 24715 24715 
24716 24816 29916 24715 24616 19516 24716 
24718 29918 19518 24718 24718 24718 24718 
24721 24722 19522 24721 24721 24721 24721 
24722 24721 19522 24722 24722 24722 24722 
24724 24725 29924 19524 24724 24724 24724 
24725 24726 24724 19525 24725 24725 24725 
24726 24826 29926 24725 24626 19526 24726 
24735 19535 24834 30035 19635 24735 24735 
24738 24739 29938 24638 19538 24738 24738 
24739 24839 29939 24738 24639 19539 24739 
24741 24742 29941 24641 19541 24741 24741 
24742 24743 29942 24741 24742 24742 24742 
24743 24744 24742 24643 19543 24743 24743 
24744 24743 24644 19544 24744 24744 24744 
24747 24748 24847 19547 24747 24747 24747 
24748 24749 24848 24747 24648 19548 24748 
24749 24750 24748 24649 24749 24749 24749 
24750 24751 24749 24650 24750 24750 24750 
24751 24752 24851 24750 24651 19551 24751 
24752 24852 24751 19552 24752 24752 24752 
24755 24756 24655 19555 24755 24755 24755 
24756 24757 24755 24656 19556 24756 24756 
24757 24758 29957 24756 24757 24757 24757 
24758 29958 24757 24658 19558 24758 24758 
24760 24761 24860 29960 24660 19560 24760 
24761 29961 24760 24661 19561 24761 24761 
24764 19564 24865 30064 19664 24764 24764 
24773 24774 24873 29973 24673 19573 24773 
24774 24775 24773 19574 24774 24774 24774 
24775 29975 24774 19575 24775 24775 24775 
24777 24778 19577 24777 24777 24777 24777 
24778 24777 19577 24778 24778 24778 24778 
24781 29981 19581 24781 24781 24781 24781 
24783 24784 24883 29983 24683 19583 24783 
24784 29984 24783 24684 19584 24784 24784 
24786 24886 19586 24786 24786 24786 24786 
24813 24814 30013 24713 24813 24813 24813 
24814 24914 30014 24813 19614 24814 24814 
24816 30016 24716 19616 24816 24816 24816 
24819 24919 30019 19619 24819 24819 24819 
24826 24926 30026 24726 19626 24826 24826 
24828 24829 30029 19629 29928 24828 24828 
24829 30029 24828 19629 24829 24829 24829 
24833 24834 24933 30033 19633 24833 24833 
24834 24934 30034 24833 19634 24834 24834 
24839 30039 24739 19639 24839 24839 24839 
24846 24847 24946 19646 24846 24846 24846 
24847 24848 30047 24846 24747 19647 24847 
24848 24948 30048 24847 24748 19648 24848 
24851 24852 24951 30051 24751 19651 24851 
24852 24853 30052 24851 24752 19652 24852 
24853 24953 24852 19653 24853 24853 24853 
24860 30060 24760 19660 24860 24860 24860 
24865 24866 24965 30065 19665 24865 24865 
24866 24966 30066 24865 19666 24866 24866 
24870 24871 30070 19670 24870 24870 24870 
24871 24870 30070 19670 29971 24871 24871 
24873 24973 30073 24773 19673 24873 24873 
24880 24980 30080 19680 24880 24880 24880 
24883 30083 24783 19683 24883 24883 24883 
24885 24886 24985 30085 19685 24885 24885 
24886 30086 24885 24786 24886 24886 24886 
24914 24915 24814 24914 24914 24914 24914 
24915 24914 24814 24816 19716 19615 24915 
24919 24920 30119 24819 19719 24919 24919 
24920 30120 24919 24920 24920 24920 24920 
24926 30126 24826 19726 24926 24926 24926 
24930 24931 30130 19730 24930 24930 24930 
24931 30131 24930 19731 24931 24931 24931 
24933 24934 30133 24833 19733 24933 24933 
24934 25034 30134 24933 24834 19734 24934 
24938 25038 30138 19738 24938 24938 24938 
24946 30146 24846 19746 24946 24946 24946 
24948 30148 24848 19748 24948 24948 24948 
24951 30151 24851 19751 24951 24951 24951 
24953 30153 24853 19753 24953 24953 24953 
24961 25061 30161 19761 24961 24961 24961 
24965 24966 25065 30165 24865 19765 24965 
24966 30166 24965 24866 19766 24966 24966 
24968 24969 30168 19768 24968 24968 24968 
24969 30169 24968 19769 24969 24969 24969 
24973 30173 24873 19773 24973 24973 24973 
24979 24980 30179 24979 24979 24979 24979 
24980 30180 24979 24880 19780 24980 24980 
24984 24985 24883 24885 19783 19684 24984 
24985 24984 24885 24985 24985 24985 24985 
25022 25023 30222 25022 25022 25022 25022 
25023 25024 30223 25022 25023 25023 25023 
25024 25025 30224 25023 19824 25024 25024 
25025 25125 30225 25024 25025 25025 25025 
25034 25134 30234 24934 19834 25034 25034 
25038 30238 24938 19838 25038 25038 25038 
25042 25043 25142 30242 19842 25042 25042 
25043 25044 25143 30243 25042 19843 25043 
25044 25045 30244 25043 25044 25044 25044 
25045 30245 25044 19845 25045 25045 25045 
25049 25050 25149 30249 19849 25049 25049 
25050 25150 30250 25049 19850 25050 25050 
25054 25055 30254 19854 25054 25054 25054 
25055 25056 30255 25054 25055 25055 25055 
25056 25057 25156 30256 25055 19856 25056 
25057 25157 30257 25056 19857 25057 25057 
25061 30261 24961 19861 25061 25061 25061 
25065 25165 30265 24965 19865 25065 25065 
25074 25075 25174 30274 25074 25074 25074 
25075 25076 30275 25074 19875 25075 25075 
25076 25077 30276 25075 25076 25076 25076 
25077 30277 25076 25077 25077 25077 25077 
25125 25126 30325 25025 19925 25125 25125 
25126 25127 30326 25125 19926 25126 25126 
25127 30327 25126 19927 25127 25127 25127 
25129 25130 30329 19929 25129 25129 25129 
25130 30330 25129 19930 25130 25130 25130 
25134 30334 25034 19934 25134 25134 25134 
25137 25237 30337 25137 25137 25137 25137 
25142 25143 30342 25042 19942 25142 25142 
25143 25243 30343 25142 25043 19943 25143 
25146 25147 25246 30346 25146 25146 25146 
25147 25148 25247 30347 25146 19947 25147 
25148 25149 25248 30348 25147 19948 25148 
25149 25150 30349 25148 25049 19949 25149 
25150 25151 30350 25149 25050 19950 25150 
25151 25152 25251 30351 25150 19951 25151 
25152 25153 25252 30352 25151 19952 25152 
25153 25253 30353 25152 25153 25153 25153 
25156 25157 25256 30356 25056 19956 25156 
25157 30357 25156 25057 19957 25157 25157 
25162 25262 30362 25162 25162 25162 25162 
25165 30365 25065 19965 25165 25165 25165 
25169 25170 30369 19969 25169 25169 25169 
25170 30370 25169 19970 25170 25170 25170 
25172 25173 30372 19972 25172 25172 25172 
25173 25174 30373 25172 19973 25173 25173 
25174 30374 25173 25074 19974 25174 25174 
25233 20033 25134 30333 25233 25233 25233 
25236 25237 20036 25236 25236 25236 25236 
25237 25236 25137 20037 25237 25237 25237 
25239 25240 30439 25239 25239 25239 25239 
25240 30440 25239 25240 25240 25240 25240 
25243 25143 25142 20044 30543 20143 19943 
25245 25246 25345 20045 25245 25245 25245 
25246 25247 30446 25245 25146 25246 25246 
25247 25248 25246 25147 25247 25247 25247 
25248 25247 25148 25248 25248 25248 25248 
25251 25252 25151 25251 25251 25251 25251 
25252 25253 25251 25152 25252 25252 25252 
25253 25254 30453 25252 25153 25253 25253 
25254 25354 25253 20054 25254 25254 25254 
25256 25156 25157 20055 30556 20156 19956 
25259 25260 30459 25259 25259 25259 25259 
25260 30460 25259 25260 25260 25260 25260 
25262 25263 25162 20062 25262 25262 25262 
25263 25262 20063 25263 25263 25263 25263 
25266 20066 25165 30366 25266 25266 25266 
25345 30545 25245 25345 25345 25345 25345 
25354 30554 25254 25354 25354 25354 25354 
26641 26642 31841 26641 26641 26641 26641 
26642 26643 31842 26641 26642 26642 26642 
26643 26642 31842 21543 26643 26643 26643 
26645 31845 21445 26645 26645 26645 26645 
26654 31854 21454 26654 26654 26654 26654 
26656 26657 31857 21556 26656 26656 26656 
26657 26658 31857 26656 26657 26657 26657 
26658 31858 26657 26658 26658 26658 26658 
26739 26740 31939 21539 26739 26739 26739 
26740 31940 26739 21540 26740 26740 26740 
26746 26846 31946 21546 26746 26746 26746 
26753 26853 31953 21553 26753 26753 26753 
26759 26760 31959 21559 26759 26759 26759 
26760 31960 26759 21560 26760 26760 26760 
26825 26826 26925 21625 26825 26825 26825 
26826 26827 26825 21626 26826 26826 26826 
26827 26828 32027 26826 21627 26827 26827 
26828 26829 32028 26827 26828 26828 26828 
26829 26830 26929 32029 26828 21629 26829 
26830 26930 26829 21630 26830 26830 26830 
26833 26834 26933 32033 26833 26833 26833 
26834 26934 26833 21634 26834 26834 26834 
26837 26937 32037 21637 26837 26837 26837 
26842 26843 26942 21642 26842 26842 26842 
26843 26943 32043 26842 21643 26843 26843 
26846 26847 26946 32046 26746 21646 26846 
26847 26848 26846 21647 26847 26847 26847 
26848 26849 26847 21648 26848 26848 26848 
26849 26850 26949 26848 21649 26849 26849 
26850 26851 26950 26849 21650 26850 26850 
26851 26852 26850 21651 26851 26851 26851 
26852 26853 26851 21652 26852 26852 26852 
26853 26953 32053 26852 26753 21653 26853 
26856 26857 26956 32056 21656 26856 26856 
26857 26957 26856 21657 26857 26857 26857 
26862 26962 32062 21662 26862 26862 26862 
26865 26866 26965 21665 26865 26865 26865 
26866 26966 32066 26865 26866 26866 26866 
26869 26870 26969 21669 26869 26869 26869 
26870 26871 26970 32070 26869 21670 26870 
26871 26872 32071 26870 26871 26871 26871 
26872 26873 32072 26871 21672 26872 26872 
26873 26874 26872 21673 26873 26873 26873 
26874 26974 26873 21674 26874 26874 26874 
26922 26923 32122 21722 26922 26922 26922 
26923 26924 32123 26922 21723 26923 26923 
26924 26925 32124 26923 21724 26924 26924 
26925 32125 26924 26825 21725 26925 26925 
26929 26930 27029 32129 26829 26929 26929 
26930 26931 27030 32130 26929 26830 26930 
26931 27031 32131 26930 26931 26931 26931 
26933 26934 27033 32133 26833 26933 26933 
26934 27034 32134 26933 26834 21734 26934 
26937 26938 27037 32137 26837 26937 26937 
26938 26939 27038 32138 26937 21738 26938 
26939 32139 26938 26939 26939 26939 26939 
26941 26942 27042 26842 21742 26941 26941 
26942 26943 27042 26941 26842 21742 26942 
26943 26944 32143 26942 26843 21743 26943 
26944 26945 32144 26943 21744 26944 26944 
26945 26946 27045 32145 26944 21745 26945 
26946 27046 32146 26945 26846 26946 26946 
26949 26950 27049 32149 26849 21749 26949 
26950 27050 32150 26949 26850 21750 26950 
26953 26954 27053 32153 26853 26953 26953 
26954 26955 27054 32154 26953 21754 26954 
26955 26956 32155 26954 21755 26955 26955 
26956 26957 32156 26955 26856 21756 26956 
26957 26958 27057 26956 26857 21757 26957 
26958 26957 27057 26857 21757 26958 26958 
26960 26961 32160 26960 26960 26960 26960 
26961 26962 27061 32161 26960 21761 26961 
26962 27062 32162 26961 26862 26962 26962 
26965 26966 27065 32165 26865 21765 26965 
26966 27066 32166 26965 26866 26966 26966 
26968 26969 27068 32168 26968 26968 26968 
26969 26970 27069 32169 26968 26869 26969 
26970 27070 32170 26969 26870 26970 26970 
26974 26975 32174 26874 21774 26974 26974 
26975 26976 32175 26974 21775 26975 26975 
26976 26977 32176 26975 21776 26976 26976 
26977 32177 26976 21777 26977 26977 26977 
27018 27019 32218 27018 27018 27018 27018 
27019 27020 27119 27018 21819 27019 27019 
27020 32220 27019 21820 27020 27020 27020 
27026 27126 32226 21826 27026 27026 27026 
27029 27030 27129 32229 26929 27029 27029 
27030 27031 27130 27029 26930 21830 27030 
27031 32231 27030 26931 21831 27031 27031 
27033 27034 27133 32233 26933 21833 27033 
27034 27035 27134 32234 27033 26934 21834 
27035 27135 32235 27034 27035 27035 27035 
27037 27038 27137 32237 26937 27037 27037 
27038 27138 27037 26938 21838 27038 27038 
27042 26942 27141 26941 26943 32342 21742 
27045 27046 32245 26945 27045 27045 27045 
27046 32246 27045 26946 21846 27046 27046 
27048 27049 27148 32248 21848 27048 27048 
27049 27050 32249 27048 26949 27049 27049 
27050 27051 32250 27049 26950 27050 27050 
27051 27151 32251 27050 21851 27051 27051 
27053 27054 32253 26953 21853 27053 27053 
27054 32254 27053 26954 27054 27054 27054 
27057 26957 27158 26956 26958 32357 21757 
27061 27062 27161 26961 21861 27061 27061 
27062 27162 32262 27061 26962 27062 27062 
27064 27065 27164 32264 27064 27064 27064 
27065 27066 27165 32265 27064 26965 21865 
27066 27166 32266 27065 26966 21866 27066 
27068 27069 32268 26968 21868 27068 27068 
27069 27070 27169 27068 26969 21869 27069 
27070 27170 32270 27069 26970 27070 27070 
27073 27173 32273 21873 27073 27073 27073 
27079 27080 32279 21879 27079 27079 27079 
27080 27081 27180 27079 21880 27080 27080 
27081 32281 27080 27081 27081 27081 27081 
27113 27114 21913 27113 27113 27113 27113 
27114 32314 27113 21914 27114 27114 27114 
27116 27216 32316 21916 27116 27116 27116 
27119 32319 27019 21919 27119 27119 27119 
27126 27226 32326 27026 21926 27126 27126 
27129 27130 27229 27029 21929 27129 27129 
27130 27129 27030 27130 27130 27130 27130 
27132 27133 32332 27132 27132 27132 27132 
27133 27134 27233 32333 27132 27033 21933 
27134 27135 32334 27133 27034 21934 27134 
27135 27134 27035 27135 27135 27135 27135 
27137 27138 27237 32337 27037 27137 27137 
27138 27139 27238 32338 27137 27038 27138 
27139 27140 27239 27138 21939 27139 27139 
27140 27141 27139 27140 27140 27140 27140 
27141 27241 27140 27141 27141 27141 27141 
27147 27148 32347 21947 27147 27147 27147 
27148 32348 27147 27048 21948 27148 27148 
27151 27152 32351 27051 21951 27151 27151 
27152 32352 27151 21952 27152 27152 27152 
27158 27159 27258 27158 27158 27158 27158 
27159 27160 27158 27159 27159 27159 27159 
27160 27161 27260 27159 21960 27160 27160 
27161 27162 27261 32361 27160 27061 27161 
27162 27262 32362 27161 27062 27162 27162 
27164 27165 27064 27164 27164 27164 27164 
27165 27166 32365 27164 27065 21965 27165 
27166 27167 27266 32366 27165 27066 21966 
27167 32367 27166 27167 27167 27167 27167 
27169 27170 27069 27169 27169 27169 27169 
27170 27270 27169 27070 21970 27170 27170 
27173 27273 32373 27073 21973 27173 27173 
27180 32380 27080 21980 27180 27180 27180 
27183 27283 32383 21983 27183 27183 27183 
27185 27186 32385 21985 27185 27185 27185 
27186 27185 21986 27186 27186 27186 27186 
27215 27216 32415 22015 27215 27215 27215 
27216 27316 32416 27215 27116 22016 27216 
27218 32418 22018 27218 27218 27218 27218 
27224 32424 22024 27224 27224 27224 27224 
27226 27326 32426 27126 22026 27226 27226 
27228 27229 32428 27228 27228 27228 27228 
27229 27228 27129 27229 27229 27229 27229 
27233 32433 27133 27233 27233 27233 27233 
27237 27238 27337 32437 27137 27237 27237 
27238 27239 32438 27237 27138 22038 27238 
27239 27339 32439 27238 27139 22039 27239 
27241 27242 27341 32441 27141 22041 27241 
27242 32442 27241 22042 27242 27242 27242 
27246 32446 27345 27147 32447 22047 21946 
27253 32453 27354 27152 32452 22052 21953 
27257 27258 32457 22057 27257 27257 27257 
27258 27358 32458 27257 27158 22058 27258 
27260 27261 27360 32460 27160 22060 27260 
27261 27262 32461 27260 27161 22061 27261 
27262 27362 32462 27261 27162 27262 27262 
27266 32466 27166 27266 27266 27266 27266 
27270 27271 27170 27270 27270 27270 27270 
27271 32471 27270 27271 27271 27271 27271 
27273 27373 32473 27173 22073 27273 27273 
27275 32475 22075 27275 27275 27275 27275 
27281 32481 22081 27281 27281 27281 27281 
27283 27284 27383 32483 27183 22083 27283 
27284 32484 27283 22084 27284 27284 27284 
27312 27411 32612 22212 27312 27312 27312 
27316 27317 32516 27216 22116 27316 27316 
27317 32517 27316 22117 27317 27317 27317 
27323 32523 22123 27323 27323 27323 27323 
27326 27327 32526 27226 22126 27326 27326 
27327 32527 27326 27327 27327 27327 27327 
27330 27331 32530 22130 27330 27330 27330 
27331 32531 27330 27331 27331 27331 27331 
27337 27437 32537 27237 27337 27337 27337 
27339 32539 27239 22139 27339 27339 27339 
27341 27441 32541 27241 22141 27341 27341 
27344 27345 27444 32544 22144 27344 27344 
27345 32545 27344 22145 27345 27345 27345 
27354 27355 32554 22154 27354 27354 27354 
27355 27455 32555 27354 22155 27355 27355 
27358 27458 32558 27258 22158 27358 27358 
27360 32560 27260 22160 27360 27360 27360 
27362 27462 32562 27262 27362 27362 27362 
27368 27369 32568 27368 27368 27368 27368 
27369 32569 27368 22169 27369 27369 27369 
27372 27373 32572 27372 27372 27372 27372 
27373 32573 27372 27273 22173 27373 27373 
27376 32576 22176 27376 27376 27376 27376 
27382 27383 32582 22182 27382 27382 27382 
27383 32583 27382 27283 22183 27383 27383 
27387 27488 32687 22287 27387 27387 27387 
27411 32611 22211 27411 27411 27411 27411 
27435 32635 22235 27435 27435 27435 27435 
27437 27438 32637 27337 22237 27437 27437 
27438 32638 27437 22238 27438 27438 27438 
27441 32641 27341 22241 27441 27441 27441 
27444 27544 32644 27344 22244 27444 27444 
27455 27555 32655 27355 22255 27455 27455 
27458 32658 27358 22258 27458 27458 27458 
27461 27462 32661 22261 27461 27461 27461 
27462 32662 27461 27362 22262 27462 27462 
27464 32664 22264 27464 27464 27464 27464 
27488 32688 22288 27488 27488 27488 27488 
27520 27620 22320 27520 27520 27520 27520 
27523 27623 32723 22323 27523 27523 27523 
27525 27625 32725 27525 27525 27525 27525 
27527 27528 27627 32727 27527 27527 27527 
27528 27529 27628 32728 27527 22328 27528 
27529 32729 27528 22329 27529 27529 27529 
27533 32733 22333 27533 27533 27533 27533 
27536 32736 22336 27536 27536 27536 27536 
27544 27545 32744 27444 22344 27544 27544 
27545 27546 32745 27544 22345 27545 27545 
27546 32746 27545 22346 27546 27546 27546 
27548 27648 32748 22348 27548 27548 27548 
27551 27651 32751 22351 27551 27551 27551 
27553 27554 32753 22353 27553 27553 27553 
27554 27555 32754 27553 22354 27554 27554 
27555 32755 27554 27455 22355 27555 27555 
27563 32763 22363 27563 27563 27563 27563 
27566 32766 22366 27566 27566 27566 27566 
27570 27571 32770 22370 27570 27570 27570 
27571 27572 27671 32771 27570 22371 27571 
27572 27672 32772 27571 27572 27572 27572 
27574 27674 32774 27574 27574 27574 27574 
27576 27676 32776 22376 27576 27576 27576 
27579 27679 22379 27579 27579 27579 27579 
27611 32811 22411 27611 27611 27611 27611 
27613 32813 22413 27613 27613 27613 27613 
27618 32818 22418 27618 27618 27618 27618 
27620 27720 32820 27520 22420 27620 27620 
27622 27623 22422 27622 27622 27622 27622 
27623 27624 27723 27622 27523 27623 27623 
27624 27625 32824 27623 27624 27624 27624 
27625 32825 27624 27525 27625 27625 27625 
27627 27628 32827 27527 27627 27627 27627 
27628 27728 32828 27627 27528 22428 27628 
27630 27631 32830 22430 27630 27630 27630 
27631 32831 27630 22431 27631 27631 27631 
27638 27738 32838 22438 27638 27638 27638 
27640 27740 32840 22440 27640 27640 27640 
27643 27743 32843 22443 27643 27643 27643 
27648 27748 32848 27548 22448 27648 27648 
27651 27751 32851 27551 22451 27651 27651 
27656 27756 32856 22456 27656 27656 27656 
27659 27759 32859 22459 27659 27659 27659 
27661 27761 32861 22461 27661 27661 27661 
27668 27669 32868 22468 27668 27668 27668 
27669 32869 27668 22469 27669 27669 27669 
27671 27672 27771 32871 27571 22471 27671 
27672 32872 27671 27572 27672 27672 27672 
27674 27675 32874 27574 27674 27674 27674 
27675 27676 32875 27674 27675 27675 27675 
27676 27677 27776 27675 27576 27676 27676 
27677 27676 22477 27677 27677 27677 27677 
27679 27779 32879 27579 22479 27679 27679 
27681 32881 22481 27681 27681 27681 27681 
27686 32886 22486 27686 27686 27686 27686 
27688 32888 22488 27688 27688 27688 27688 
27708 22508 22507 33008 32808 27708 27708 
27715 32915 22515 27715 27715 27715 27715 
27720 27820 27620 22520 27720 27720 27720 
27723 32923 27623 27723 27723 27723 27723 
27726 32926 27625 27627 33026 22626 32826 
27728 27828 32928 27628 22528 27728 27728 
27732 27832 32932 22532 27732 27732 27732 
27737 27738 27837 32937 22537 27737 27737 
27738 27739 27838 32938 27737 27638 22538 
27739 27740 27839 27738 22539 27739 27739 
27740 27840 27739 27640 22540 27740 27740 
27742 27743 27842 32942 22542 27742 27742 
27743 27742 27643 22543 27743 27743 27743 
27748 27848 32948 27648 22548 27748 27748 
27751 27851 32951 27651 22551 27751 27751 
27756 27757 27656 22556 27756 27756 27756 
27757 27857 32957 27756 22557 27757 27757 
27759 27760 27859 27659 22559 27759 27759 
27760 27761 27860 27759 22560 27760 27760 
27761 27762 27861 32961 27760 27661 22561 
27762 27862 32962 27761 22562 27762 27762 
27767 27867 32967 22567 27767 27767 27767 
27771 27871 32971 27671 22571 27771 27771 
27773 32973 27672 27674 33073 22673 32873 
27776 32976 27676 27776 27776 27776 27776 
27779 27879 27679 22579 27779 27779 27779 
27784 32984 22584 27784 27784 27784 27784 
27791 22591 22592 33091 32891 27791 27791 
27810 33010 22610 27810 27810 27810 27810 
27813 27814 22613 27813 27813 27813 27813 
27814 33014 27813 22614 27814 27814 27814 
27818 27819 22618 27818 27818 27818 27818 
27819 27820 27919 33019 27818 22619 27819 
27820 27821 33020 27819 27720 22620 27820 
27821 27820 22621 27821 27821 27821 27821 
27824 33024 22624 27824 27824 27824 27824 
27828 27928 33028 27728 22628 27828 27828 
27832 27932 33032 27732 22632 27832 27832 
27837 27838 27937 27737 22637 27837 27837 
27838 27839 27938 33038 27837 27738 27838 
27839 27840 27939 27838 27739 27839 27839 
27840 27940 27839 27740 27840 27840 27840 
27842 27942 27742 22642 27842 27842 27842 
27844 27944 33044 22644 27844 27844 27844 
27848 27849 27948 33048 27748 22648 27848 
27849 27850 27949 33049 27848 22649 27849 
27850 27851 27950 33050 27849 22650 27850 
27851 27951 33051 27850 27751 22651 27851 
27855 27955 33055 22655 27855 27855 27855 
27857 27957 27757 22657 27857 27857 27857 
27859 27860 27959 27759 27859 27859 27859 
27860 27861 27960 27859 27760 27860 27860 
27861 27862 27961 33061 27860 27761 27861 
27862 27962 27861 27762 22662 27862 27862 
27867 27967 33067 27767 22667 27867 27867 
27871 27971 33071 27771 22671 27871 27871 
27875 33075 22675 27875 27875 27875 27875 
27878 27879 22678 27878 27878 27878 27878 
27879 27880 33079 27878 27779 22679 27879 
27880 27881 27980 33080 27879 22680 27880 
27881 27880 22681 27881 27881 27881 27881 
27885 27886 33085 22685 27885 27885 27885 
27886 27885 22686 27886 27886 27886 27886 
27889 33089 22689 27889 27889 27889 27889 
27906 27907 33106 22706 27906 27906 27906 
27907 27908 33107 27906 27907 27907 27907 
27908 28008 33108 27907 27908 27908 27908 
27919 28019 33119 27819 22719 27919 27919 
27927 27928 33127 22727 27927 27927 27927 
27928 28028 27927 27828 22728 27928 27928 
27930 33130 28031 28029 33030 27930 27930 
27932 28032 33132 27832 22732 27932 27932 
27936 27937 28036 33136 27936 27936 27936 
27937 27938 27936 27837 22737 27937 27937 
27938 27939 27937 27838 27938 27938 27938 
27939 27940 28039 27938 27839 22739 27939 
27940 28040 27939 27840 22740 27940 27940 
27942 27943 28042 33142 27842 22742 27942 
27943 27944 33143 27942 22743 27943 27943 
27944 27945 28044 27943 27844 22744 27944 
27945 28045 27944 27945 27945 27945 27945 
27948 27949 28048 33148 27848 22748 27948 
27949 27950 33149 27948 27849 22749 27949 
27950 27951 33150 27949 27850 22750 27950 
27951 28051 33151 27950 27851 22751 27951 
27954 27955 28054 27954 27954 27954 27954 
27955 27956 28055 27954 27855 22755 27955 
27956 27957 33156 27955 22756 27956 27956 
27957 28057 33157 27956 27857 22757 27957 
27959 27960 28059 27859 22759 27959 27959 
27960 27961 28060 27959 27860 22760 27960 
27961 27962 27960 27861 27961 27961 27961 
27962 27963 27961 27862 22762 27962 27962 
27963 28063 33163 27962 27963 27963 27963 
27967 28067 33167 27867 22767 27967 27967 
27969 33169 28070 28068 33069 27969 27969 
27971 27972 28071 27871 22771 27971 27971 
27972 33172 27971 22772 27972 27972 27972 
27980 28080 33180 27880 22780 27980 27980 
27991 27992 28091 33191 27991 27991 27991 
27992 27993 33192 27991 27992 27992 27992 
27993 33193 27992 22793 27993 27993 27993 
28008 33208 27908 28008 28008 28008 28008 
28010 33210 22810 28010 28010 28010 28010 
28014 22814 33215 22815 28014 28014 28014 
28016 33216 22816 28016 28016 28016 28016 
28018 28019 22818 28018 28018 28018 28018 
28019 28119 28018 27919 28019 28019 28019 
28022 28122 33222 22822 28022 28022 28022 
28024 28124 33224 22824 28024 28024 28024 
28026 33226 22826 28026 28026 28026 28026 
28028 28029 28128 33228 27928 22828 28028 
28029 33229 28028 22829 28029 28029 28029 
28031 28032 28131 33231 22831 28031 28031 
28032 28033 28132 28031 27932 22832 28032 
28033 28032 22833 28033 28033 28033 28033 
28036 28136 33236 27936 22836 28036 28036 
28039 28040 27939 28039 28039 28039 28039 
28040 28140 33240 28039 27940 22840 28040 
28042 28142 27942 28042 28042 28042 28042 
28044 28045 28144 33244 27944 28044 28044 
28045 28046 28145 28044 27945 22845 28045 
28046 28047 28045 22846 28046 28046 28046 
28047 28048 28147 33247 28046 22847 28047 
28048 28148 33248 28047 27948 22848 28048 
28051 28052 28151 33251 27951 22851 28051 
28052 28053 28152 33252 28051 22852 28052 
28053 28054 28052 22853 28053 28053 28053 
28054 28055 28154 28053 27954 22854 28054 
28055 28155 33255 28054 27955 28055 28055 
28057 28157 27957 28057 28057 28057 28057 
28059 28060 28159 33259 27959 22859 28059 
28060 28059 27960 28060 28060 28060 28060 
28063 28163 33263 27963 22863 28063 28063 
28066 28067 22866 28066 28066 28066 28066 
28067 28068 28167 28066 27967 22867 28067 
28068 28168 33268 28067 22868 28068 28068 
28070 28071 33270 22870 28070 28070 28070 
28071 28171 33271 28070 27971 22871 28071 
28073 33273 22873 28073 28073 28073 28073 
28075 28175 33275 22875 28075 28075 28075 
28077 28177 33277 22877 28077 28077 28077 
28080 28081 28180 27980 28080 28080 28080 
28081 28080 22881 28081 28081 28081 28081 
28083 33283 22883 28083 28083 28083 28083 
28085 22885 33284 22884 28085 28085 28085 
28089 33289 22889 28089 28089 28089 28089 
28091 33291 27991 28091 28091 28091 28091 
28104 33304 22904 28104 28104 28104 28104 
28112 28212 33312 22912 28112 28112 28112 
28119 28219 33319 28019 22919 28119 28119 
28122 28222 33322 28022 22922 28122 28122 
28124 28024 22924 28124 28124 28124 28124 
28128 28228 33328 28028 22928 28128 28128 
28131 28132 28031 22931 28131 28131 28131 
28132 28232 28131 28032 22932 28132 28132 
28134 28234 33334 22934 28134 28134 28134 
28136 28236 28036 22936 28136 28136 28136 
28140 28141 33340 28040 22940 28140 28140 
28141 28142 33341 28140 22941 28141 28141 
28142 28143 33342 28141 28042 28142 28142 
28143 28144 33343 28142 28143 28143 28143 
28144 28145 33344 28143 28044 28144 28144 
28145 28245 28144 28045 22945 28145 28145 
28147 28148 28247 28047 28147 28147 28147 
28148 28149 33348 28147 28048 22948 28148 
28149 28150 33349 28148 22949 28149 28149 
28150 28151 33350 28149 22950 28150 28150 
28151 28152 33351 28150 28051 22951 28151 
28152 28252 28151 28052 28152 28152 28152 
28154 28155 28254 28054 22954 28154 28154 
28155 28156 33355 28154 28055 28155 28155 
28156 28157 33356 28155 28156 28156 28156 
28157 28158 33357 28156 28057 28157 28157 
28158 28159 33358 28157 22958 28158 28158 
28159 33359 28158 28059 22959 28159 28159 
28163 28263 28063 22963 28163 28163 28163 
28165 28265 33365 22965 28165 28165 28165 
28167 28168 28267 28067 22967 28167 28167 
28168 28167 28068 22968 28168 28168 28168 
28171 28271 33371 28071 22971 28171 28171 
28175 28075 22975 28175 28175 28175 28175 
28177 28277 33377 28077 22977 28177 28177 
28180 28280 33380 28080 22980 28180 28180 
28187 28287 33387 22987 28187 28187 28187 
28195 33395 22995 28195 28195 28195 28195 
28206 33406 23006 28206 28206 28206 28206 
28210 23010 33409 23011 28210 28210 28210 
28212 28312 28112 23012 28212 28212 28212 
28214 28215 28314 33414 23014 28214 28214 
28215 28216 28214 23015 28215 28215 28215 
28216 28316 33416 28215 23016 28216 28216 
28219 28319 33419 28119 23019 28219 28219 
28222 28322 33422 28122 23022 28222 28222 
28225 23025 28326 28124 28225 28225 28225 
28227 28228 28327 33427 28227 28227 28227 
28228 33428 28227 28128 23028 28228 28228 
28230 23030 28331 28131 28230 28230 28230 
28232 28332 33432 28132 23032 28232 28232 
28234 28334 28134 23034 28234 28234 28234 
28236 28336 33436 28136 23036 28236 28236 
28245 28246 28345 28145 28245 28245 28245 
28246 28247 28346 28245 28246 28246 28246 
28247 28246 28147 23047 28247 28247 28247 
28252 28253 28152 23052 28252 28252 28252 
28253 28254 28353 28252 28253 28253 28253 
28254 28354 28253 28154 28254 28254 28254 
28263 28363 33463 28163 23063 28263 28263 
28265 28365 28165 23065 28265 28265 28265 
28267 28367 33467 28167 23067 28267 28267 
28269 23069 28368 28168 28269 28269 28269 
28271 28272 33471 28171 23071 28271 28271 
28272 28372 33472 28271 28272 28272 28272 
28274 23074 28373 28175 28274 28274 28274 
28277 28377 33477 28177 23077 28277 28277 
28280 28380 33480 28180 23080 28280 28280 
28283 28284 28383 33483 23083 28283 28283 
28284 28285 28283 23084 28284 28284 28284 
28285 28385 33485 28284 23085 28285 28285 
28287 28387 28187 23087 28287 28287 28287 
28289 23089 33490 23088 28289 28289 28289 
28293 33493 23093 28293 28293 28293 28293 
28303 33503 23103 28303 28303 28303 28303 
28312 28212 23112 28312 28312 28312 28312 
28314 28414 33514 28214 23114 28314 28314 
28316 28216 23116 28316 28316 28316 28316 
28318 28319 28418 28318 28318 28318 28318 
28319 33519 28318 28219 28319 28319 28319 
28322 28422 33522 28222 23122 28322 28322 
28326 28327 28426 33526 23126 28326 28326 
28327 28427 33527 28326 28227 23127 28327 
28331 28332 33531 23131 28331 28331 28331 
28332 33532 28331 28232 23132 28332 28332 
28334 28434 33534 28234 23134 28334 28334 
28336 28436 33536 28236 23136 28336 28336 
28338 33538 23138 28338 28338 28338 28338 
28344 28345 28445 28443 28245 23145 33444 
28345 28346 28445 28344 28245 23145 28345 
28346 33546 28345 28246 23146 28346 28346 
28353 28354 33553 28253 23153 28353 28353 
28354 28355 28454 28353 28254 23154 28354 
28355 28354 28456 28454 28254 23154 33455 
28361 33561 23161 28361 28361 28361 28361 
28363 28463 33563 28263 23163 28363 28363 
28365 28465 33565 28265 23165 28365 28365 
28367 28368 33567 28267 23167 28367 28367 
28368 33568 28367 23168 28368 28368 28368 
28372 28373 28472 33572 28272 23172 28372 
28373 28473 33573 28372 23173 28373 28373 
28377 28477 33577 28277 23177 28377 28377 
28380 28381 33580 28280 28380 28380 28380 
28381 28481 28380 28381 28381 28381 28381 
28383 28283 23183 28383 28383 28383 28383 
28385 28485 33585 28285 23185 28385 28385 
28387 28287 23187 28387 28387 28387 28387 
28396 33596 23196 28396 28396 28396 28396 
28401 33602 33701 28401 28401 28401 28401 
28406 28506 23206 28406 28406 28406 28406 
28414 28514 28314 23214 28414 28414 28414 
28417 28418 28517 33617 28417 28417 28417 
28418 28417 28318 23218 28418 28418 28418 
28421 28422 33621 28421 28421 28421 28421 
28422 28522 33622 28421 28322 23222 28422 
28425 28426 28525 33625 28425 28425 28425 
28426 28427 28425 28326 28426 28426 28426 
28427 33627 28426 28327 23227 28427 28427 
28434 28534 33634 28334 23234 28434 28434 
28436 28536 33636 28336 23236 28436 28436 
28439 28440 28539 23239 28439 28439 28439 
28440 28441 33640 28439 23240 28440 28440 
28441 28442 33641 28440 23241 28441 28441 
28442 28443 28542 33642 28441 23242 28442 
28443 28543 33643 28442 28443 28443 28443 
28445 28545 28345 23245 28445 28445 28445 
28449 28450 28549 33649 23249 28449 28449 
28450 28550 33650 28449 23250 28450 28450 
28454 28554 28354 23254 28454 28454 28454 
28456 28457 28556 33656 28456 28456 28456 
28457 28458 28557 33657 28456 23257 28457 
28458 28459 33658 28457 23258 28458 28458 
28459 28460 33659 28458 23259 28459 28459 
28460 28560 28459 23260 28460 28460 28460 
28463 28563 33663 28363 23263 28463 28463 
28465 28565 33665 28365 23265 28465 28465 
28472 28473 33672 28372 23272 28472 28472 
28473 28474 28472 28373 28473 28473 28473 
28474 28574 33674 28473 28474 28474 28474 
28477 28478 28577 33677 28377 23277 28477 
28478 33678 28477 28478 28478 28478 28478 
28481 28482 28381 23281 28481 28481 28481 
28482 28582 33682 28481 28482 28482 28482 
28485 28585 28385 23285 28485 28485 28485 
28493 28593 23293 28493 28493 28493 28493 
28498 33697 33798 28498 28498 28498 28498 
28506 28606 28406 23306 28506 28506 28506 
28511 28512 28611 23311 28511 28511 28511 
28512 28612 33712 28511 23312 28512 28512 
28514 28614 28414 28514 28514 28514 28514 
28517 28617 33717 28417 23317 28517 28517 
28522 28622 33722 28422 23322 28522 28522 
28525 28625 33725 28425 23325 28525 28525 
28528 28628 33728 28528 28528 28528 28528 
28533 28534 28633 33733 23333 28533 28533 
28534 28634 33734 28533 28434 23334 28534 
28536 28537 28636 28436 23336 28536 28536 
28537 28637 33737 28536 28537 28537 28537 
28539 28639 33739 28439 28539 28539 28539 
28542 28543 28642 28442 23342 28542 28542 
28543 28544 28643 33743 28542 28443 23343 
28544 28545 28644 33744 28543 28544 28544 
28545 28546 28645 33745 28544 28445 23345 
28546 28547 28646 28545 28546 28546 28546 
28547 28548 28647 33747 28546 23347 28547 
28548 28549 28648 33748 28547 23348 28548 
28549 28550 28649 33749 28548 28449 23349 
28550 28551 28650 33750 28549 28450 23350 
28551 28552 28651 33751 28550 23351 28551 
28552 28553 28652 33752 28551 23352 28552 
28553 28554 28653 28552 28553 28553 28553 
28554 28555 28654 33754 28553 28454 23354 
28555 28556 28655 33755 28554 28555 28555 
28556 28557 28656 33756 28555 28456 23356 
28557 28657 28556 28457 23357 28557 28557 
28560 28660 33760 28460 28560 28560 28560 
28562 28563 28662 33762 28562 28562 28562 
28563 28663 28562 28463 23363 28563 28563 
28565 28566 28665 33765 28465 23365 28565 
28566 28666 33766 28565 23366 28566 28566 
28571 28671 33771 28571 28571 28571 28571 
28574 28674 33774 28474 23374 28574 28574 
28577 28677 33777 28477 23377 28577 28577 
28582 28682 33782 28482 23382 28582 28582 
28585 28685 28485 28585 28585 28585 28585 
28587 28588 28687 33787 23387 28587 28587 
28588 28688 28587 23388 28588 28588 28588 
28593 28693 28493 23393 28593 28593 28593 
28606 28706 28506 23406 28606 28606 28606 
28611 28612 28511 23411 28611 28611 28611 
28612 33812 28611 28512 23412 28612 28612 
28614 28714 28514 28614 28614 28614 28614 
28617 28717 33817 28517 23417 28617 28617 
28622 28722 33822 28522 23422 28622 28622 
28625 28725 33825 28525 23425 28625 28625 
28628 33828 28528 28628 28628 28628 28628 
28633 28634 33833 28533 23433 28633 28633 
28634 28734 33834 28633 28534 23434 28634 
28636 28637 28736 28536 23436 28636 28636 
28637 33837 28636 28537 28637 28637 28637 
28639 28739 33839 28539 28639 28639 28639 
28642 28643 28742 28542 23442 28642 28642 
28643 28644 28743 33843 28642 28543 23443 
28644 28645 33844 28643 28544 28644 28644 
28645 28646 28745 33845 28644 28545 23445 
28646 28647 28645 28546 28646 28646 28646 
28647 28648 33847 28646 28547 23447 28647 
28648 28649 33848 28647 28548 23448 28648 
28649 28650 28749 33849 28648 28549 23449 
28650 28651 28750 33850 28649 28550 23450 
28651 28652 33851 28650 28551 23451 28651 
28652 28653 33852 28651 28552 23452 28652 
28653 28654 28652 28553 28653 28653 28653 
28654 28655 28754 33854 28653 28554 23454 
28655 28656 33855 28654 28555 28655 28655 
28656 28657 28756 33856 28655 28556 23456 
28657 28757 28656 28557 23457 28657 28657 
28660 28760 33860 28560 28660 28660 28660 
28662 28663 33862 28562 28662 28662 28662 
28663 28763 28662 28563 23463 28663 28663 
28665 28666 28765 33865 28565 23465 28665 
28666 33866 28665 28566 23466 28666 28666 
28671 33871 28571 28671 28671 28671 28671 
28674 28774 33874 28574 23474 28674 28674 
28677 28777 33877 28577 23477 28677 28677 
28682 28782 33882 28582 23482 28682 28682 
28685 28785 28585 28685 28685 28685 28685 
28687 28688 33887 28587 23487 28687 28687 
28688 28687 28588 23488 28688 28688 28688 
28693 28793 28593 23493 28693 28693 28693 
28701 33902 33801 28701 28701 28701 28701 
28706 28606 23506 28706 28706 28706 28706 
28714 28814 28614 23514 28714 28714 28714 
28717 28718 33917 28617 28717 28717 28717 
28718 28818 28717 23518 28718 28718 28718 
28721 28722 33921 28721 28721 28721 28721 
28722 28822 33922 28721 28622 23522 28722 
28725 28726 33925 28625 28725 28725 28725 
28726 28727 28826 28725 28726 28726 28726 
28727 28827 33927 28726 23527 28727 28727 
28734 28834 33934 28634 23534 28734 28734 
28736 28836 33936 28636 23536 28736 28736 
28739 28740 28639 23539 28739 28739 28739 
28740 28741 33940 28739 23540 28740 28740 
28741 28742 33941 28740 23541 28741 28741 
28742 28743 33942 28741 28642 23542 28742 
28743 33943 28742 28643 28743 28743 28743 
28745 28845 28645 23545 28745 28745 28745 
28749 28750 33949 28649 23549 28749 28749 
28750 33950 28749 28650 23550 28750 28750 
28754 28854 28654 23554 28754 28754 28754 
28756 28757 33956 28656 28756 28756 28756 
28757 28758 33957 28756 28657 23557 28757 
28758 28759 33958 28757 23558 28758 28758 
28759 28760 33959 28758 23559 28759 28759 
28760 28759 28660 23560 28760 28760 28760 
28763 28863 33963 28663 23563 28763 28763 
28765 28865 33965 28665 23565 28765 28765 
28772 28773 28872 33972 23572 28772 28772 
28773 28774 28873 28772 28773 28773 28773 
28774 33974 28773 28674 28774 28774 28774 
28777 28778 28877 33977 28677 23577 28777 
28778 33978 28777 28778 28778 28778 28778 
28781 28782 28881 23581 28781 28781 28781 
28782 33982 28781 28682 28782 28782 28782 
28785 28885 28685 23585 28785 28785 28785 
28793 28693 23593 28793 28793 28793 28793 
28798 33997 33898 28798 28798 28798 28798 
28803 34003 23603 28803 28803 28803 28803 
28812 28912 23612 28812 28812 28812 28812 
28814 28914 34014 28714 23614 28814 28814 
28816 28916 23616 28816 28816 28816 28816 
28818 28819 28718 28818 28818 28818 28818 
28819 28919 34019 28818 28819 28819 28819 
28822 28922 34022 28722 23622 28822 28822 
28826 28827 34026 28726 23626 28826 28826 
28827 28927 34027 28826 28727 23627 28827 
28831 28832 34031 23631 28831 28831 28831 
28832 28932 34032 28831 23632 28832 28832 
28834 28934 34034 28734 23634 28834 28834 
28836 28936 34036 28736 23636 28836 28836 
28838 34038 23638 28838 28838 28838 28838 
28844 28845 28945 28743 28745 23645 34144 
28845 28846 28945 28844 28745 23645 28845 
28846 28946 34046 28845 23646 28846 28846 
28853 28854 28953 34053 23653 28853 28853 
28854 28855 28954 28853 28754 23654 28854 
28855 28854 28954 28754 28756 23654 34155 
28861 34061 23661 28861 28861 28861 28861 
28863 28963 34063 28763 23663 28863 28863 
28865 28965 34065 28765 23665 28865 28865 
28867 28868 28967 34067 23667 28867 28867 
28868 34068 28867 23668 28868 28868 28868 
28872 28873 28972 34072 28772 23672 28872 
28873 34073 28872 28773 23673 28873 28873 
28877 28977 34077 28777 23677 28877 28877 
28880 28881 28980 34080 28880 28880 28880 
28881 28880 28781 28881 28881 28881 28881 
28883 28983 23683 28883 28883 28883 28883 
28885 28985 34085 28785 23685 28885 28885 
28887 28987 23687 28887 28887 28887 28887 
28896 34096 23696 28896 28896 28896 28896 
28906 34106 23706 28906 28906 28906 28906 
28910 23710 34109 23711 28910 28910 28910 
28912 29012 28812 23712 28912 28912 28912 
28914 28915 34114 28814 23714 28914 28914 
28915 28916 28914 23715 28915 28915 28915 
28916 34116 28915 28816 23716 28916 28916 
28919 29019 34119 28819 23719 28919 28919 
28922 29022 34122 28822 23722 28922 28922 
28925 23725 29024 28826 28925 28925 28925 
28927 28928 34127 28827 28927 28927 28927 
28928 29028 34128 28927 23728 28928 28928 
28930 23730 29031 28831 28930 28930 28930 
28932 29032 34132 28832 23732 28932 28932 
28934 29034 28834 23734 28934 28934 28934 
28936 29036 34136 28836 23736 28936 28936 
28945 28946 29045 28845 28945 28945 28945 
28946 28947 28945 28846 28946 28946 28946 
28947 29047 28946 23747 28947 28947 28947 
28952 28953 29052 23752 28952 28952 28952 
28953 28954 28952 28853 28953 28953 28953 
28954 29054 28953 28854 28954 28954 28954 
28963 29063 34163 28863 23763 28963 28963 
28965 29065 28865 23765 28965 28965 28965 
28967 29067 34167 28867 23767 28967 28967 
28969 23769 29068 28868 28969 28969 28969 
28971 28972 29071 34171 23771 28971 28971 
28972 34172 28971 28872 28972 28972 28972 
28974 23774 29075 28873 28974 28974 28974 
28977 29077 34177 28877 23777 28977 28977 
28980 29080 34180 28880 23780 28980 28980 
28983 28984 34183 28883 23783 28983 28983 
28984 28985 28983 23784 28984 28984 28984 
28985 34185 28984 28885 23785 28985 28985 
28987 29087 28887 23787 28987 28987 28987 
28989 23789 34190 23788 28989 28989 28989 
28993 34193 23793 28993 28993 28993 28993 
29004 34204 23804 29004 29004 29004 29004 
29012 34212 28912 23812 29012 29012 29012 
29019 29119 34219 28919 23819 29019 29019 
29022 29122 34222 28922 23822 29022 29022 
29024 29124 23824 29024 29024 29024 29024 
29028 29128 34228 28928 23828 29028 29028 
29031 29032 29131 23831 29031 29031 29031 
29032 29132 29031 28932 23832 29032 29032 
29034 34234 28934 23834 29034 29034 29034 
29036 29136 28936 23836 29036 29036 29036 
29040 29041 29140 34240 23840 29040 29040 
29041 29042 34241 29040 23841 29041 29041 
29042 29043 29142 34242 29041 29042 29042 
29043 29044 34243 29042 29043 29043 29043 
29044 29045 29144 34244 29043 29044 29044 
29045 29145 29044 28945 23845 29045 29045 
29047 29048 29147 28947 29047 29047 29047 
29048 29049 29148 34248 29047 23848 29048 
29049 29050 34249 29048 23849 29049 29049 
29050 29051 34250 29049 23850 29050 29050 
29051 29052 29151 34251 29050 23851 29051 
29052 29152 29051 28952 29052 29052 29052 
29054 29055 29154 28954 23854 29054 29054 
29055 29056 29155 34255 29054 29055 29055 
29056 29057 34256 29055 29056 29056 29056 
29057 29058 29157 34257 29056 29057 29057 
29058 29059 34258 29057 23858 29058 29058 
29059 29159 34259 29058 23859 29059 29059 
29063 29163 28963 23863 29063 29063 29063 
29065 34265 28965 23865 29065 29065 29065 
29067 29068 29167 28967 23867 29067 29067 
29068 29168 29067 23868 29068 29068 29068 
29071 29171 34271 28971 23871 29071 29071 
29075 29175 23875 29075 29075 29075 29075 
29077 29177 34277 28977 23877 29077 29077 
29080 29180 34280 28980 23880 29080 29080 
29087 34287 28987 23887 29087 29087 29087 
29095 34295 23895 29095 29095 29095 29095 
29108 29208 34308 29108 29108 29108 29108 
29110 34310 23910 29110 29110 29110 29110 
29114 23914 34315 23915 29114 29114 29114 
29116 34316 23916 29116 29116 29116 29116 
29118 29119 23918 29118 29118 29118 29118 
29119 29219 29118 29019 29119 29119 29119 
29122 34322 29022 23922 29122 29122 29122 
29124 34324 29024 23924 29124 29124 29124 
29126 34326 23926 29126 29126 29126 29126 
29128 29129 29228 34328 29028 23928 29128 
29129 34329 29128 23929 29129 29129 29129 
29131 29132 34331 29031 23931 29131 29131 
29132 29133 29232 29131 29032 23932 29132 
29133 29132 23933 29133 29133 29133 29133 
29136 29236 34336 29036 23936 29136 29136 
29139 29140 29239 29139 29139 29139 29139 
29140 29240 34340 29139 29040 23940 29140 
29142 29242 29042 29142 29142 29142 29142 
29144 29145 29244 34344 29044 29144 29144 
29145 29146 29245 29144 29045 23945 29145 
29146 29147 29145 23946 29146 29146 29146 
29147 29148 34347 29146 29047 23947 29147 
29148 29248 34348 29147 29048 23948 29148 
29151 29152 29251 34351 29051 23951 29151 
29152 29153 34352 29151 29052 23952 29152 
29153 29154 29152 23953 29153 29153 29153 
29154 29155 29254 29153 29054 23954 29154 
29155 29255 34355 29154 29055 29155 29155 
29157 29257 29057 29157 29157 29157 29157 
29159 29160 29259 34359 29059 23959 29159 
29160 29260 29159 29160 29160 29160 29160 
29163 29263 34363 29063 23963 29163 29163 
29166 29167 23966 29166 29166 29166 29166 
29167 29168 29267 29166 29067 23967 29167 
29168 34368 29167 29068 23968 29168 29168 
29170 29171 34370 23970 29170 29170 29170 
29171 29271 34371 29170 29071 23971 29171 
29173 34373 23973 29173 29173 29173 29173 
29175 34375 29075 23975 29175 29175 29175 
29177 34377 29077 23977 29177 29177 29177 
29180 29181 29280 29080 29180 29180 29180 
29181 29180 23981 29181 29181 29181 29181 
29183 34383 23983 29183 29183 29183 29183 
29185 23985 34384 23984 29185 29185 29185 
29189 34389 23989 29189 29189 29189 29189 
29191 29291 34391 29191 29191 29191 29191 
29206 29207 34406 24006 29206 29206 29206 
29207 29208 34407 29206 29207 29207 29207 
29208 34408 29207 29108 29208 29208 29208 
29219 29319 34419 29119 24019 29219 29219 
29227 29228 34427 24027 29227 29227 29227 
29228 29328 29227 29128 24028 29228 29228 
29230 34430 29129 29131 34530 29230 29230 
29232 29332 34432 29132 24032 29232 29232 
29236 29237 34436 29136 29236 29236 29236 
29237 29238 29337 29236 24037 29237 29237 
29238 29239 29338 29237 29238 29238 29238 
29239 29240 29339 29238 29139 24039 29239 
29240 29340 29239 29140 24040 29240 29240 
29242 29243 29342 34442 29142 24042 29242 
29243 29244 34443 29242 24043 29243 29243 
29244 29245 29344 29243 29144 24044 29244 
29245 29244 29145 29245 29245 29245 29245 
29248 29249 29348 34448 29148 24048 29248 
29249 29250 29349 34449 29248 24049 29249 
29250 29251 29350 34450 29249 24050 29250 
29251 29351 34451 29250 29151 24051 29251 
29254 29255 29154 29254 29254 29254 29254 
29255 29256 29355 29254 29155 24055 29255 
29256 29257 34456 29255 24056 29256 29256 
29257 29357 34457 29256 29157 24057 29257 
29259 29260 29359 29159 24059 29259 29259 
29260 29261 29360 29259 29160 24060 29260 
29261 29262 29361 29260 29261 29261 29261 
29262 29263 29362 29261 24062 29262 29262 
29263 34463 29262 29163 29263 29263 29263 
29267 29367 34467 29167 24067 29267 29267 
29269 34469 29168 29170 34569 29269 29269 
29271 29272 29371 29171 24071 29271 29271 
29272 34472 29271 24072 29272 29272 29272 
29280 29380 34480 29180 24080 29280 29280 
29291 29292 34491 29191 29291 29291 29291 
29292 29293 34492 29291 29292 29292 29292 
29293 34493 29292 24093 29293 29293 29293 
29310 34510 24110 29310 29310 29310 29310 
29313 29314 24113 29313 29313 29313 29313 
29314 34514 29313 24114 29314 29314 29314 
29318 29319 24118 29318 29318 29318 29318 
29319 29320 34519 29318 29219 24119 29319 
29320 29321 29420 34520 29319 24120 29320 
29321 29320 24121 29321 29321 29321 29321 
29324 34524 24124 29324 29324 29324 29324 
29328 29428 34528 29228 24128 29328 29328 
29332 29432 34532 29232 24132 29332 29332 
29337 29338 29437 29237 24137 29337 29337 
29338 29339 29438 34538 29337 29238 29338 
29339 29340 29439 29338 29239 29339 29339 
29340 29440 29339 29240 29340 29340 29340 
29342 29442 29242 24142 29342 29342 29342 
29344 34544 29244 24144 29344 29344 29344 
29348 29349 29448 34548 29248 24148 29348 
29349 29350 34549 29348 29249 24149 29349 
29350 29351 34550 29349 29250 24150 29350 
29351 29451 34551 29350 29251 24151 29351 
29355 34555 29255 24155 29355 29355 29355 
29357 29457 29257 24157 29357 29357 29357 
29359 29360 29459 29259 29359 29359 29359 
29360 29361 29460 29359 29260 29360 29360 
29361 29362 29461 34561 29360 29261 29361 
29362 29462 29361 29262 24162 29362 29362 
29367 29467 34567 29267 24167 29367 29367 
29371 29471 34571 29271 24171 29371 29371 
29375 34575 24175 29375 29375 29375 29375 
29378 29379 24178 29378 29378 29378 29378 
29379 29380 29479 34579 29378 24179 29379 
29380 29381 34580 29379 29280 24180 29380 
29381 29380 24181 29381 29381 29381 29381 
29385 29386 34585 24185 29385 29385 29385 
29386 29385 24186 29386 29386 29386 29386 
29389 34589 24189 29389 29389 29389 29389 
29408 24208 24207 34708 34508 29408 29408 
29415 34615 24215 29415 29415 29415 29415 
29420 29520 29320 24220 29420 29420 29420 
29423 29523 34623 29423 29423 29423 29423 
29426 34626 29527 29525 34726 24126 34526 
29428 29528 34628 29328 24228 29428 29428 
29432 34632 29332 24232 29432 29432 29432 
29437 29438 34637 29337 24237 29437 29437 
29438 29439 29538 34638 29437 29338 24238 
29439 29440 29438 29339 24239 29439 29439 
29440 29540 29439 29340 24240 29440 29440 
29442 29443 34642 29342 24242 29442 29442 
29443 29543 29442 24243 29443 29443 29443 
29448 29548 34648 29348 24248 29448 29448 
29451 29551 34651 29351 24251 29451 29451 
29456 29457 29556 24256 29456 29456 29456 
29457 34657 29456 29357 24257 29457 29457 
29459 29460 29559 29359 24259 29459 29459 
29460 29461 29459 29360 24260 29460 29460 
29461 29462 29561 34661 29460 29361 24261 
29462 34662 29461 29362 24262 29462 29462 
29467 34667 29367 24267 29467 29467 29467 
29471 29571 34671 29371 24271 29471 29471 
29473 34673 29574 29572 34773 24173 34573 
29476 29576 34676 29476 29476 29476 29476 
29479 29579 29379 24279 29479 29479 29479 
29484 34684 24284 29484 29484 29484 29484 
29491 24291 24292 34791 34591 29491 29491 
29511 34711 24311 29511 29511 29511 29511 
29513 34713 24313 29513 29513 29513 29513 
29518 34718 24318 29518 29518 29518 29518 
29520 29620 34720 29420 24320 29520 29520 
29522 29523 24322 29522 29522 29522 29522 
29523 29524 29623 29522 29423 29523 29523 
29524 29525 34724 29523 29524 29524 29524 
29525 29625 34725 29524 29525 29525 29525 
29527 29528 29627 34727 29527 29527 29527 
29528 29628 34728 29527 29428 24328 29528 
29530 29531 34730 24330 29530 29530 29530 
29531 34731 29530 24331 29531 29531 29531 
29538 34738 29438 24338 29538 29538 29538 
29540 34740 29440 24340 29540 29540 29540 
29543 34743 29443 24343 29543 29543 29543 
29548 29648 34748 29448 24348 29548 29548 
29551 29651 34751 29451 24351 29551 29551 
29556 34756 29456 24356 29556 29556 29556 
29559 34759 29459 24359 29559 29559 29559 
29561 34761 29461 24361 29561 29561 29561 
29568 29569 34768 24368 29568 29568 29568 
29569 34769 29568 24369 29569 29569 29569 
29571 29572 29671 34771 29471 24371 29571 
29572 29672 34772 29571 29572 29572 29572 
29574 29575 29674 34774 29574 29574 29574 
29575 29576 34775 29574 29575 29575 29575 
29576 29577 29676 29575 29476 29576 29576 
29577 29576 24377 29577 29577 29577 29577 
29579 29679 34779 29479 24379 29579 29579 
29581 34781 24381 29581 29581 29581 29581 
29586 34786 24386 29586 29586 29586 29586 
29588 34788 24388 29588 29588 29588 29588 
29620 29520 24420 29620 29620 29620 29620 
29623 34823 29523 24423 29623 29623 29623 
29625 34825 29525 29625 29625 29625 29625 
29627 29628 34827 29527 29627 29627 29627 
29628 29629 34828 29627 29528 24428 29628 
29629 34829 29628 24429 29629 29629 29629 
29633 34833 24433 29633 29633 29633 29633 
29636 34836 24436 29636 29636 29636 29636 
29644 29645 29744 34844 24444 29644 29644 
29645 29646 34845 29644 24445 29645 29645 
29646 34846 29645 24446 29646 29646 29646 
29648 34848 29548 24448 29648 29648 29648 
29651 34851 29551 24451 29651 29651 29651 
29653 29654 34853 24453 29653 29653 29653 
29654 29655 34854 29653 24454 29654 29654 
29655 29755 34855 29654 24455 29655 29655 
29663 34863 24463 29663 29663 29663 29663 
29666 34866 24466 29666 29666 29666 29666 
29670 29671 34870 24470 29670 29670 29670 
29671 29672 34871 29670 29571 24471 29671 
29672 34872 29671 29572 29672 29672 29672 
29674 34874 29574 29674 29674 29674 29674 
29676 34876 29576 24476 29676 29676 29676 
29679 29579 24479 29679 29679 29679 29679 
29711 34911 24511 29711 29711 29711 29711 
29735 34935 24535 29735 29735 29735 29735 
29737 29738 29837 34937 24537 29737 29737 
29738 34938 29737 24538 29738 29738 29738 
29741 29841 34941 24541 29741 29741 29741 
29744 29844 34944 29644 24544 29744 29744 
29755 29855 34955 29655 24555 29755 29755 
29758 29858 34958 24558 29758 29758 29758 
29761 29762 34961 24561 29761 29761 29761 
29762 29862 34962 29761 24562 29762 29762 
29764 34964 24564 29764 29764 29764 29764 
29788 34988 24588 29788 29788 29788 29788 
29812 29711 24512 34912 29812 29812 29812 
29816 29817 29916 35016 24616 29816 29816 
29817 35017 29816 24617 29817 29817 29817 
29823 35023 24623 29823 29823 29823 29823 
29826 29827 29926 35026 24626 29826 29826 
29827 35027 29826 29827 29827 29827 29827 
29830 29831 35030 24630 29830 29830 29830 
29831 35031 29830 29831 29831 29831 29831 
29837 29937 35037 29737 29837 29837 29837 
29839 29939 35039 24639 29839 29839 29839 
29841 29941 35041 29741 24641 29841 29841 
29844 29845 35044 29744 24644 29844 29844 
29845 35045 29844 24645 29845 29845 29845 
29854 29855 35054 24654 29854 29854 29854 
29855 35055 29854 29755 24655 29855 29855 
29858 29958 35058 29758 24658 29858 29858 
29860 29960 35060 24660 29860 29860 29860 
29862 29962 35062 29762 29862 29862 29862 
29868 29869 35068 29868 29868 29868 29868 
29869 35069 29868 24669 29869 29869 29869 
29872 29873 35072 29872 29872 29872 29872 
29873 29973 35073 29872 24673 29873 29873 
29876 35076 24676 29876 29876 29876 29876 
29882 29883 35082 24682 29882 29882 29882 
29883 29983 35083 29882 24683 29883 29883 
29887 29788 24587 34987 29887 29887 29887 
29915 29916 35115 24715 29915 29915 29915 
29916 30016 35116 29915 29816 24716 29916 
29918 35118 24718 29918 29918 29918 29918 
29924 35124 24724 29924 29924 29924 29924 
29926 30026 35126 29826 24726 29926 29926 
29928 29929 35128 29928 29928 29928 29928 
29929 30029 29928 29929 29929 29929 29929 
29933 30033 35133 29933 29933 29933 29933 
29937 29938 30037 35137 29837 29937 29937 
29938 29939 30038 35138 29937 24738 29938 
29939 30039 35139 29938 29839 24739 29939 
29941 29942 30041 35141 29841 24741 29941 
29942 35142 29941 24742 29942 29942 29942 
29946 35146 30047 29845 35147 24747 24846 
29953 35153 30052 29854 35152 24752 24853 
29957 29958 35157 24757 29957 29957 29957 
29958 30058 35158 29957 29858 24758 29958 
29960 29961 30060 35160 29860 24760 29960 
29961 29962 30061 35161 29960 24761 29961 
29962 30062 35162 29961 29862 29962 29962 
29966 30066 35166 29966 29966 29966 29966 
29970 29971 30070 29970 29970 29970 29970 
29971 35171 29970 29971 29971 29971 29971 
29973 30073 35173 29873 24773 29973 29973 
29975 35175 24775 29975 29975 29975 29975 
29981 35181 24781 29981 29981 29981 29981 
29983 29984 30083 35183 29883 24783 29983 
29984 35184 29983 24784 29984 29984 29984 
30013 30014 24813 30013 30013 30013 30013 
30014 35214 30013 24814 30014 30014 30014 
30016 35216 29916 24816 30016 30016 30016 
30019 30119 35219 24819 30019 30019 30019 
30026 30126 35226 29926 24826 30026 30026 
30029 30030 30129 29929 24829 30029 30029 
30030 30130 30029 30030 30030 30030 30030 
30032 30033 35232 30032 30032 30032 30032 
30033 30034 30133 35233 30032 29933 24833 
30034 30035 30134 35234 30033 24834 30034 
30035 30135 30034 30035 30035 30035 30035 
30037 30038 30137 35237 29937 30037 30037 
30038 30039 30138 35238 30037 29938 30038 
30039 30040 30038 29939 24839 30039 30039 
30040 30041 30039 30040 30040 30040 30040 
30041 30040 29941 30041 30041 30041 30041 
30047 30048 35247 24847 30047 30047 30047 
30048 30148 35248 30047 24848 30048 30048 
30051 30052 30151 35251 24851 30051 30051 
30052 35252 30051 24852 30052 30052 30052 
30058 30059 29958 30058 30058 30058 30058 
30059 30060 30058 30059 30059 30059 30059 
30060 30061 30059 29960 24860 30060 30060 
30061 30062 30161 35261 30060 29961 30061 
30062 30162 35262 30061 29962 30062 30062 
30064 30065 30164 30064 30064 30064 30064 
30065 30066 30165 35265 30064 24865 30065 
30066 30067 30166 35266 30065 29966 24866 
30067 35267 30066 30067 30067 30067 30067 
30069 30070 30169 30069 30069 30069 30069 
30070 30170 30069 29970 24870 30070 30070 
30073 30173 35273 29973 24873 30073 30073 
30080 30180 35280 24880 30080 30080 30080 
30083 35283 29983 24883 30083 30083 30083 
30085 30086 35285 24885 30085 30085 30085 
30086 30085 24886 30086 30086 30086 30086 
30118 30119 35318 30118 30118 30118 30118 
30119 30120 30118 30019 24919 30119 30119 
30120 35320 30119 24920 30120 30120 30120 
30126 35326 30026 24926 30126 30126 30126 
30129 30130 30229 35329 30029 30129 30129 
30130 30131 30230 30129 30030 24930 30130 
30131 30231 35331 30130 24931 30131 30131 
30133 30134 30233 35333 30033 24933 30133 
30134 30135 30234 35334 30133 30034 24934 
30135 35335 30134 30035 30135 30135 30135 
30137 30138 30237 35337 30037 30137 30137 
30138 30238 30137 30038 24938 30138 30138 
30142 30242 30243 30241 30041 25042 35242 
30145 30146 30245 35345 30145 30145 30145 
30146 30246 35346 30145 24946 30146 30146 
30148 30149 35348 30048 24948 30148 30148 
30149 30150 30249 35349 30148 30149 30149 
30150 30151 30250 35350 30149 30150 30150 
30151 35351 30150 30051 24951 30151 30151 
30153 30154 30253 35353 24953 30153 30153 
30154 30254 35354 30153 30154 30154 30154 
30157 30257 30258 30256 30058 25057 35257 
30161 30162 30261 30061 24961 30161 30161 
30162 30262 35362 30161 30062 30162 30162 
30164 30165 35364 30064 30164 30164 30164 
30165 30166 30265 35365 30164 30065 24965 
30166 30266 35366 30165 30066 24966 30166 
30168 30169 30268 35368 24968 30168 30168 
30169 30170 30269 30168 30069 24969 30169 
30170 30270 35370 30169 30070 30170 30170 
30173 35373 30073 24973 30173 30173 30173 
30179 30180 35379 24979 30179 30179 30179 
30180 30181 30179 30080 24980 30180 30180 
30181 35381 30180 30181 30181 30181 30181 
30222 30223 35422 25022 30222 30222 30222 
30223 30224 35423 30222 25023 30223 30223 
30224 30225 35424 30223 25024 30224 30224 
30225 30325 35425 30224 25025 30225 30225 
30229 30230 30329 35429 30129 30229 30229 
30230 30231 30330 35430 30229 30130 30230 
30231 35431 30230 30131 30231 30231 30231 
30233 30234 30333 35433 30133 30233 30233 
30234 30334 35434 30233 30134 25034 30234 
30237 30238 30337 35437 30137 30237 30237 
30238 30239 35438 30237 30138 25038 30238 
30239 35439 30238 30239 30239 30239 30239 
30241 30242 30342 30142 25042 30241 30241 
30242 30243 30342 30241 30142 25042 30242 
30243 30244 30343 35443 30242 25043 30243 
30244 30245 35444 30243 25044 30244 30244 
30245 30246 35445 30244 30145 25045 30245 
30246 30346 35446 30245 30146 30246 30246 
30249 30250 30349 35449 30149 25049 30249 
30250 30350 35450 30249 30150 25050 30250 
30253 30254 30353 35453 30153 30253 30253 
30254 30255 35454 30253 30154 25054 30254 
30255 30256 35455 30254 25055 30255 30255 
30256 30257 30356 35456 30255 25056 30256 
30257 30258 30357 30256 30157 25057 30257 
30258 30257 30357 30157 25057 30258 30258 
30260 30261 35460 30260 30260 30260 30260 
30261 30262 35461 30260 30161 25061 30261 
30262 30362 35462 30261 30162 30262 30262 
30265 30266 30365 35465 30165 25065 30265 
30266 30366 35466 30265 30166 30266 30266 
30268 30269 35468 30168 30268 30268 30268 
30269 30270 30369 35469 30268 30169 30269 
30270 30370 35470 30269 30170 30270 30270 
30274 30275 30374 35474 25074 30274 30274 
30275 30276 35475 30274 25075 30275 30275 
30276 30277 35476 30275 25076 30276 30276 
30277 35477 30276 25077 30277 30277 30277 
30325 30326 30225 25125 30325 30325 30325 
30326 30327 30325 25126 30326 30326 30326 
30327 30328 35527 30326 25127 30327 30327 
30328 30329 35528 30327 30328 30328 30328 
30329 30330 35529 30328 30229 25129 30329 
30330 30329 30230 25130 30330 30330 30330 
30333 30334 35533 30233 30333 30333 30333 
30334 30333 30234 25134 30334 30334 30334 
30337 35537 30237 25137 30337 30337 30337 
30342 30343 30242 25142 30342 30342 30342 
30343 35543 30342 30243 25143 30343 30343 
30346 30347 30446 35546 30246 25146 30346 
30347 30348 30346 25147 30347 30347 30347 
30348 30349 30347 25148 30348 30348 30348 
30349 30350 30348 30249 25149 30349 30349 
30350 30351 30349 30250 25150 30350 30350 
30351 30352 30350 25151 30351 30351 30351 
30352 30353 30351 25152 30352 30352 30352 
30353 30453 35553 30352 30253 25153 30353 
30356 30357 35556 30256 25156 30356 30356 
30357 30356 30257 25157 30357 30357 30357 
30362 35562 30262 25162 30362 30362 30362 
30365 30366 30265 25165 30365 30365 30365 
30366 35566 30365 30266 30366 30366 30366 
30369 30370 30269 25169 30369 30369 30369 
30370 30371 35570 30369 30270 25170 30370 
30371 30372 35571 30370 30371 30371 30371 
30372 30373 35572 30371 25172 30372 30372 
30373 30374 30372 25173 30373 30373 30373 
30374 30373 30274 25174 30374 30374 30374 
30439 30440 35639 25239 30439 30439 30439 
30440 35640 30439 25240 30440 30440 30440 
30446 35646 30346 25246 30446 30446 30446 
30453 35653 30353 25253 30453 30453 30453 
30459 30460 35659 25259 30459 30459 30459 
30460 35660 30459 25260 30460 30460 30460 
30541 30542 35741 30541 30541 30541 30541 
30542 30543 35742 30541 30542 30542 30542 
30543 30542 35742 25243 30543 30543 30543 
30545 35745 25345 30545 30545 30545 30545 
30554 35754 25354 30554 30554 30554 30554 
30556 30557 35757 25256 30556 30556 30556 
30557 30558 35757 30556 30557 30557 30557 
30558 35758 30557 30558 30558 30558 30558 
31841 31842 37041 26641 31841 31841 31841 
31842 31841 26642 31842 31842 31842 31842 
31845 26645 31946 37145 31845 31845 31845 
31854 26654 31953 37154 31854 31854 31854 
31857 31858 26657 31857 31857 31857 31857 
31858 37058 31857 26658 31858 31858 31858 
31939 31940 37139 26739 31939 31939 31939 
31940 37140 31939 26740 31940 31940 31940 
31946 32046 26746 31946 31946 31946 31946 
31953 32053 26753 31953 31953 31953 31953 
31959 31960 37159 26759 31959 31959 31959 
31960 37160 31959 26760 31960 31960 31960 
32027 32028 37227 26827 32027 32027 32027 
32028 32029 37228 32027 26828 32028 32028 
32029 32129 32028 26829 32029 32029 32029 
32033 32133 26833 32033 32033 32033 32033 
32037 32137 37237 26837 32037 32037 32037 
32043 32143 37243 26843 32043 32043 32043 
32046 32146 31946 26846 32046 32046 32046 
32053 32153 31953 26853 32053 32053 32053 
32056 32156 37256 26856 32056 32056 32056 
32062 32162 37262 26862 32062 32062 32062 
32066 32166 26866 32066 32066 32066 32066 
32070 32071 32170 26870 32070 32070 32070 
32071 32072 37271 32070 26871 32071 32071 
32072 37272 32071 26872 32072 32072 32072 
32122 32123 32222 26922 32122 32122 32122 
32123 32124 37323 32122 26923 32123 32123 
32124 32125 37324 32123 26924 32124 32124 
32125 32126 32124 26925 32125 32125 32125 
32126 32226 32125 32126 32126 32126 32126 
32129 32130 32229 32029 26929 32129 32129 
32130 32131 32129 26930 32130 32130 32130 
32131 32231 32130 26931 32131 32131 32131 
32133 32134 32233 32033 26933 32133 32133 
32134 32234 37334 32133 26934 32134 32134 
32137 32138 32237 32037 26937 32137 32137 
32138 32139 37338 32137 26938 32138 32138 
32139 37339 32138 26939 32139 32139 32139 
32143 32144 37343 32043 26943 32143 32143 
32144 32145 32143 26944 32144 32144 32144 
32145 32146 32245 37345 32144 26945 32145 
32146 32246 32145 32046 26946 32146 32146 
32149 32150 32249 26949 32149 32149 32149 
32150 32250 32149 26950 32150 32150 32150 
32153 32154 32253 32053 26953 32153 32153 
32154 32155 32254 37354 32153 26954 32154 
32155 32156 32154 26955 32155 32155 32155 
32156 37356 32155 32056 26956 32156 32156 
32160 32161 37360 26960 32160 32160 32160 
32161 32162 37361 32160 26961 32161 32161 
32162 32262 32161 32062 26962 32162 32162 
32165 32166 32265 37365 26965 32165 32165 
32166 32266 32165 32066 26966 32166 32166 
32168 32169 32268 26968 32168 32168 32168 
32169 32170 32168 26969 32169 32169 32169 
32170 32270 32169 32070 26970 32170 32170 
32173 32174 32273 32173 32173 32173 32173 
32174 32175 32173 26974 32174 32174 32174 
32175 32176 37375 32174 26975 32175 32175 
32176 32177 37376 32175 26976 32176 32176 
32177 32277 32176 26977 32177 32177 32177 
32217 32218 37417 32217 32217 32217 32217 
32218 37418 32217 27018 32218 32218 32218 
32220 32221 37420 27020 32220 32220 32220 
32221 32222 32321 32220 32221 32221 32221 
32222 32322 37422 32221 32122 32222 32222 
32226 32326 32126 27026 32226 32226 32226 
32228 32229 32328 37428 32228 32228 32228 
32229 37429 32228 32129 27029 32229 32229 
32231 32232 32331 37431 32131 27031 32231 
32232 32233 32332 32231 32232 32232 32232 
32233 32234 32333 32232 32133 27033 32233 
32234 32235 32334 37434 32233 32134 27034 
32235 32234 27035 32235 32235 32235 32235 
32237 32337 32137 27037 32237 32237 32237 
32240 32139 27140 32240 32240 32240 32240 
32245 32246 32345 37445 32145 27045 32245 
32246 37446 32245 32146 27046 32246 32246 
32248 32249 32348 27048 32248 32248 32248 
32249 32250 32248 32149 27049 32249 32249 
32250 32251 32249 32150 27050 32250 32250 
32251 32351 32250 27051 32251 32251 32251 
32253 32254 37453 32153 27053 32253 32253 
32254 32354 37454 32253 32154 27054 32254 
32259 32160 27159 32259 32259 32259 32259 
32262 32362 32162 27062 32262 32262 32262 
32264 32265 27064 32264 32264 32264 32264 
32265 32266 32365 37465 32264 32165 27065 
32266 32267 32366 32265 32166 27066 32266 
32267 32268 32367 32266 32267 32267 32267 
32268 32368 37468 32267 32168 27068 32268 
32270 32271 37470 32170 27070 32270 32270 
32271 32371 37471 32270 32271 32271 32271 
32273 32373 32173 27073 32273 32273 32273 
32277 32278 32377 37477 32177 32277 32277 
32278 32279 32378 32277 32278 32278 32278 
32279 37479 32278 27079 32279 32279 32279 
32281 32282 37481 27081 32281 32281 32281 
32282 37482 32281 32282 32282 32282 32282 
32314 37514 27114 32314 32314 32314 32314 
32316 32416 27116 32316 32316 32316 32316 
32319 37519 27119 32319 32319 32319 32319 
32321 32322 32421 37521 32221 32321 32321 
32322 32321 32222 32322 32322 32322 32322 
32324 32424 37524 32324 32324 32324 32324 
32326 32426 37526 32226 27126 32326 32326 
32328 32428 37528 32228 32328 32328 32328 
32331 32332 32431 37531 32231 32331 32331 
32332 32333 32432 37532 32331 32232 27132 
32333 32334 32433 32332 32233 27133 32333 
32334 32333 32234 27134 32334 32334 32334 
32337 32338 32437 32237 27137 32337 32337 
32338 32438 32337 27138 32338 32338 32338 
32342 32442 32443 32441 37541 27141 27242 
32345 32245 32446 32444 32246 27045 37445 
32347 32348 32447 27147 32347 32347 32347 
32348 37548 32347 32248 27148 32348 32348 
32351 32352 37551 32251 27151 32351 32351 
32352 32452 32351 27152 32352 32352 32352 
32354 32254 32455 32453 32253 27054 37454 
32357 32457 32458 32456 37558 27158 27257 
32361 32362 32461 27161 32361 32361 32361 
32362 32462 32361 32262 27162 32362 32362 
32365 32366 32265 27165 32365 32365 32365 
32366 32367 32466 32365 32266 27166 32366 
32367 32368 32467 37567 32366 32267 27167 
32368 32468 37568 32367 32268 32368 32368 
32371 32471 37571 32271 32371 32371 32371 
32373 32473 37573 32273 27173 32373 32373 
32375 32475 37575 32375 32375 32375 32375 
32377 32378 32277 32377 32377 32377 32377 
32378 32478 37578 32377 32278 32378 32378 
32380 37580 27180 32380 32380 32380 32380 
32383 32483 27183 32383 32383 32383 32383 
32385 37585 27185 32385 32385 32385 32385 
32413 37613 32314 37612 27113 37513 32413 
32415 32416 32515 27215 32415 32415 32415 
32416 32516 37616 32415 32316 27216 32416 
32418 37618 27218 32418 32418 32418 32418 
32421 37621 32321 32421 32421 32421 32421 
32424 37624 32324 27224 32424 32424 32424 
32426 32526 37626 32326 27226 32426 32426 
32428 32528 37628 32328 27228 32428 32428 
32431 32432 32531 32331 32431 32431 32431 
32432 32433 32532 32431 32332 32432 32432 
32433 32533 32432 32333 27233 32433 32433 
32437 32438 32537 37637 32337 27237 32437 
32438 32439 32437 32338 27238 32438 32438 
32439 32539 37639 32438 27239 32439 32439 
32441 32442 32541 37641 27241 32441 32441 
32442 32443 32441 32342 27242 32442 32442 
32443 32444 32442 32443 32443 32443 32443 
32444 32544 37644 32443 32444 32444 32444 
32446 32447 37646 27246 32446 32446 32446 
32447 37647 32446 32347 32447 32447 32447 
32449 32450 32549 32449 32449 32449 32449 
32450 32550 32449 32450 32450 32450 32450 
32452 32453 37652 32352 32452 32452 32452 
32453 37653 32452 27253 32453 32453 32453 
32455 32456 32555 37655 32455 32455 32455 
32456 32457 32455 32456 32456 32456 32456 
32457 32458 32456 32357 27257 32457 32457 
32458 32558 37658 32457 27258 32458 32458 
32460 32461 32560 37660 27260 32460 32460 
32461 32462 32460 32361 27261 32461 32461 
32462 32562 37662 32461 32362 27262 32462 
32466 32467 32566 32366 27266 32466 32466 
32467 32468 32567 32466 32367 32467 32467 
32468 32568 32467 32368 32468 32468 32468 
32471 32571 37671 32371 27271 32471 32471 
32473 32573 37673 32373 27273 32473 32473 
32475 37675 32375 27275 32475 32475 32475 
32478 37678 32378 32478 32478 32478 32478 
32481 37681 27281 32481 32481 32481 32481 
32483 32484 32583 37683 32383 27283 32483 
32484 32584 32483 27284 32484 32484 32484 
32486 37686 32385 37687 27186 37586 32486 
32515 32516 32415 32515 32515 32515 32515 
32516 32517 37716 32515 32416 27316 32516 
32517 32617 37717 32516 27317 32517 32517 
32523 37723 27323 32523 32523 32523 32523 
32526 32527 32626 37726 32426 27326 32526 
32527 32528 32627 37727 32526 27327 32527 
32528 32529 32527 32428 32528 32528 32528 
32529 32530 32528 32529 32529 32529 32529 
32530 32531 32529 27330 32530 32530 32530 
32531 32532 32631 32530 32431 27331 32531 
32532 32533 32632 32531 32432 32532 32532 
32533 32633 32532 32433 32533 32533 32533 
32536 32537 32637 32635 32437 37737 27337 
32537 32637 37737 32536 32437 27337 32537 
32539 37739 32439 27339 32539 32539 32539 
32541 32641 32441 27341 32541 32541 32541 
32544 32545 32644 32444 27344 32544 32544 
32545 37745 32544 27345 32545 32545 32545 
32548 32549 32648 32548 32548 32548 32548 
32549 32550 32649 32548 32449 32549 32549 
32550 32551 32650 32549 32450 32550 32550 
32551 32651 32550 32551 32551 32551 32551 
32554 32555 37754 27354 32554 32554 32554 
32555 32655 32554 32455 27355 32555 32555 
32558 32658 32458 27358 32558 32558 32558 
32560 37760 32460 27360 32560 32560 32560 
32562 32563 32662 37762 32462 27362 32562 
32563 32562 32664 32662 32462 37762 27362 
32566 32567 32666 32466 32566 32566 32566 
32567 32568 32667 32566 32467 32567 32567 
32568 32569 32668 32567 32468 27368 32568 
32569 32570 32568 27369 32569 32569 32569 
32570 32571 32569 32570 32570 32570 32570 
32571 32572 32570 32471 32571 32571 32571 
32572 32573 32672 37772 32571 27372 32572 
32573 32673 37773 32572 32473 27373 32573 
32576 37776 27376 32576 32576 32576 32576 
32582 32583 32682 37782 27382 32582 32582 
32583 32584 37783 32582 32483 27383 32583 
32584 32583 32484 32584 32584 32584 32584 
32611 32612 32711 37811 27411 32611 32611 
32612 32613 32712 37812 32611 32612 32612 
32613 37813 32612 32613 32613 32613 32613 
32617 32717 37817 32517 32617 32617 32617 
32626 32627 37826 32526 32626 32626 32626 
32627 32727 32626 32527 32627 32627 32627 
32631 32632 32731 37831 32531 32631 32631 
32632 32633 32732 37832 32631 32532 32632 
32633 32634 32733 32632 32533 32633 32633 
32634 32635 32734 32633 32634 32634 32634 
32635 32735 32634 27435 32635 32635 32635 
32637 32638 32737 37837 32537 27437 32637 
32638 32637 27438 32638 32638 32638 32638 
32640 32641 32740 32640 32640 32640 32640 
32641 37841 32640 32541 27441 32641 32641 
32644 32744 37844 32544 27444 32644 32644 
32648 32649 32748 32548 32648 32648 32648 
32649 32650 32648 32549 32649 32649 32649 
32650 32651 32649 32550 32650 32650 32650 
32651 32751 32650 32551 32651 32651 32651 
32655 32755 37855 32555 27455 32655 32655 
32658 32659 37858 32558 27458 32658 32658 
32659 32759 32658 32659 32659 32659 32659 
32661 32662 27461 32661 32661 32661 32661 
32662 32762 37862 32661 32562 27462 32662 
32664 32665 32764 27464 32664 32664 32664 
32665 32666 32765 32664 32665 32665 32665 
32666 32667 32766 32665 32566 32666 32666 
32667 32668 32767 37867 32666 32567 32667 
32668 32768 37868 32667 32568 32668 32668 
32672 32673 32772 32572 32672 32672 32672 
32673 37873 32672 32573 32673 32673 32673 
32682 32782 37882 32582 32682 32682 32682 
32686 32687 37886 32686 32686 32686 32686 
32687 32688 32787 37887 32686 32687 32687 
32688 32788 37888 32687 27488 32688 32688 
32711 32712 32811 37911 32611 32711 32711 
32712 32812 37912 32711 32612 32712 32712 
32714 32715 32814 37914 32714 32714 32714 
32715 32716 37915 32714 32715 32715 32715 
32716 32717 32816 37916 32715 32716 32716 
32717 32817 37917 32716 32617 32717 32717 
32723 37923 27523 32723 32723 32723 32723 
32725 32825 37925 27525 32725 32725 32725 
32727 32728 32827 32627 27527 32727 32727 
32728 32729 32828 37928 32727 27528 32728 
32729 37929 32728 27529 32729 32729 32729 
32731 32732 32831 37931 32631 32731 32731 
32732 32733 32731 32632 32732 32732 32732 
32733 32734 32833 37933 32732 32633 27533 
32734 32735 32733 32634 32734 32734 32734 
32735 32736 37935 32734 32635 32735 32735 
32736 32737 32836 37936 32735 27536 32736 
32737 32736 32637 32737 32737 32737 32737 
32740 32840 37940 32640 32740 32740 32740 
32744 32745 37944 32644 27544 32744 32744 
32745 32746 37945 32744 27545 32745 32745 
32746 32747 37946 32745 27546 32746 32746 
32747 32748 37947 32746 32747 32747 32747 
32748 32848 37948 32747 32648 27548 32748 
32751 32752 32851 37951 32651 27551 32751 
32752 32753 37952 32751 32752 32752 32752 
32753 32754 37953 32752 27553 32753 32753 
32754 32755 37954 32753 27554 32754 32754 
32755 37955 32754 32655 27555 32755 32755 
32759 32859 37959 32659 32759 32759 32759 
32762 32763 32662 32762 32762 32762 32762 
32763 32764 32863 37963 32762 27563 32763 
32764 32765 37964 32763 32664 32764 32764 
32765 32766 32764 32665 32765 32765 32765 
32766 32767 32866 37966 32765 32666 27566 
32767 32768 32766 32667 32767 32767 32767 
32768 32868 37968 32767 32668 32768 32768 
32770 32771 37970 27570 32770 32770 32770 
32771 32772 32871 37971 32770 27571 32771 
32772 32872 32771 32672 27572 32772 32772 
32774 32874 37974 27574 32774 32774 32774 
32776 37976 27576 32776 32776 32776 32776 
32782 32783 32882 37982 32682 32782 32782 
32783 32784 32883 37983 32782 32783 32783 
32784 32785 37984 32783 32784 32784 32784 
32785 32885 37985 32784 32785 32785 32785 
32787 32788 32887 37987 32687 32787 32787 
32788 32888 37988 32787 32688 32788 32788 
32808 32809 38009 27708 32808 32808 32808 
32809 38009 32808 32809 32809 32809 32809 
32811 32812 32911 38011 32711 27611 32811 
32812 32813 32811 32712 32812 32812 32812 
32813 32814 38013 32812 27613 32813 32813 
32814 32813 32714 32814 32814 32814 32814 
32816 32817 32916 38016 32716 32816 32816 
32817 32818 38017 32816 32717 32817 32817 
32818 38018 32817 27618 32818 32818 32818 
32820 38020 27620 32820 32820 32820 32820 
32824 32825 32924 38024 27624 32824 32824 
32825 32826 38025 32824 32725 27625 32825 
32826 32827 32926 38026 32825 32826 32826 
32827 32828 38027 32826 32727 27627 32827 
32828 32928 38028 32827 32728 27628 32828 
32830 32831 32930 38030 27630 32830 32830 
32831 32931 38031 32830 32731 27631 32831 
32833 38033 32733 32833 32833 32833 32833 
32836 32936 38036 32736 32836 32836 32836 
32838 32839 32938 38038 27638 32838 32838 
32839 32840 38039 32838 32839 32839 32839 
32840 38040 32839 32740 27640 32840 32840 
32843 38043 27643 32843 32843 32843 32843 
32848 32948 38048 32748 27648 32848 32848 
32851 32951 38051 32751 27651 32851 32851 
32856 38056 27656 32856 32856 32856 32856 
32859 32860 38059 32759 27659 32859 32859 
32860 32861 38060 32859 32860 32860 32860 
32861 32961 38061 32860 27661 32861 32861 
32863 32963 38063 32763 32863 32863 32863 
32866 38066 32766 32866 32866 32866 32866 
32868 32869 32968 38068 32768 27668 32868 
32869 32969 38069 32868 27669 32869 32869 
32871 32872 32971 38071 32771 27671 32871 
32872 32873 38072 32871 32772 27672 32872 
32873 32874 32973 38073 32872 32873 32873 
32874 32875 38074 32873 32774 27674 32874 
32875 32975 38075 32874 27675 32875 32875 
32879 38079 27679 32879 32879 32879 32879 
32881 32882 38081 27681 32881 32881 32881 
32882 32883 38082 32881 32782 32882 32882 
32883 32983 38083 32882 32783 32883 32883 
32885 32886 32785 32885 32885 32885 32885 
32886 32887 38086 32885 27686 32886 32886 
32887 32888 32886 32787 32887 32887 32887 
32888 32988 38088 32887 32788 27688 32888 
32890 32891 38090 32890 32890 32890 32890 
32891 32890 38090 27791 32891 32891 32891 
32911 38111 32811 32911 32911 32911 32911 
32915 32916 38115 27715 32915 32915 32915 
32916 33016 38116 32915 32816 32916 32916 
32923 32924 38123 27723 32923 32923 32923 
32924 33024 32923 32824 32924 32924 32924 
32926 33026 38126 32826 27726 32926 32926 
32928 33028 38128 32828 27728 32928 32928 
32930 32931 33030 38130 32830 32930 32930 
32931 32932 38131 32930 32831 32931 32931 
32932 33032 38132 32931 27732 32932 32932 
32935 32936 38135 32935 32935 32935 32935 
32936 32937 38136 32935 32836 32936 32936 
32937 32938 38137 32936 27737 32937 32937 
32938 33038 38138 32937 32838 27738 32938 
32942 38142 27742 32942 32942 32942 32942 
32944 33044 38144 32944 32944 32944 32944 
32948 33048 38148 32848 27748 32948 32948 
32951 33051 38151 32851 27751 32951 32951 
32955 33055 38155 32955 32955 32955 32955 
32957 38157 27757 32957 32957 32957 32957 
32961 32962 33061 38161 32861 27761 32961 
32962 32963 38162 32961 27762 32962 32962 
32963 32964 38163 32962 32863 32963 32963 
32964 38164 32963 32964 32964 32964 32964 
32967 32968 33067 38167 27767 32967 32967 
32968 32969 38168 32967 32868 32968 32968 
32969 33069 38169 32968 32869 32969 32969 
32971 33071 38171 32871 27771 32971 32971 
32973 33073 38173 32873 27773 32973 32973 
32975 32976 33075 32875 32975 32975 32975 
32976 38176 32975 27776 32976 32976 32976 
32983 32984 33083 38183 32883 32983 32983 
32984 38184 32983 27784 32984 32984 32984 
32988 38188 32888 32988 32988 32988 32988 
33007 33008 33107 33007 33007 33007 33007 
33008 33108 38208 33007 33008 33008 33008 
33010 38210 27810 33010 33010 33010 33010 
33014 38214 27814 33014 33014 33014 33014 
33016 33017 33116 38216 32916 33016 33016 
33017 33117 33016 33017 33017 33017 33017 
33019 33020 33119 38219 27819 33019 33019 
33020 38220 33019 27820 33020 33020 33020 
33024 38224 32924 27824 33024 33024 33024 
33026 33027 38226 32926 33026 33026 33026 
33027 33028 33127 38227 33026 33027 33027 
33028 38228 33027 32928 27828 33028 33028 
33030 33130 38230 32930 33030 33030 33030 
33032 33132 38232 32932 27832 33032 33032 
33034 38234 32935 38233 38334 38134 33034 
33038 38238 32938 27838 33038 33038 33038 
33044 38244 32944 27844 33044 33044 33044 
33048 33049 33148 38248 32948 27848 33048 
33049 33050 33149 38249 33048 27849 33049 
33050 33051 33150 38250 33049 27850 33050 
33051 33151 38251 33050 32951 27851 33051 
33055 38255 32955 27855 33055 33055 33055 
33061 38261 32961 27861 33061 33061 33061 
33065 38265 32964 38266 38365 38165 33065 
33067 33167 38267 32967 27867 33067 33067 
33069 33169 38269 32969 33069 33069 33069 
33071 33072 38271 32971 27871 33071 33071 
33072 33073 33172 38272 33071 33072 33072 
33073 38273 33072 32973 33073 33073 33073 
33075 38275 32975 27875 33075 33075 33075 
33079 33080 38279 27879 33079 33079 33079 
33080 33180 38280 33079 27880 33080 33080 
33082 33083 33182 33082 33082 33082 33082 
33083 33183 38283 33082 32983 33083 33083 
33085 38285 27885 33085 33085 33085 33085 
33089 38289 27889 33089 33089 33089 33089 
33091 33092 33191 38291 33091 33091 33091 
33092 33192 33091 33092 33092 33092 33092 
33106 33107 27906 33106 33106 33106 33106 
33107 33108 38307 33106 33007 27907 33107 
33108 33208 33107 33008 27908 33108 33108 
33112 38312 38313 38311 38212 33112 33112 
33116 33117 33216 38316 33016 33116 33116 
33117 38317 33116 33017 33117 33117 33117 
33119 38319 33019 27919 33119 33119 33119 
33125 33226 33224 33024 33026 38326 38324 
33127 38327 33027 27927 33127 33127 33127 
33130 38330 33030 27930 33130 33130 33130 
33132 38332 33032 27932 33132 33132 33132 
33136 33236 38336 27936 33136 33136 33136 
33142 33143 38342 27942 33142 33142 33142 
33143 38343 33142 27943 33143 33143 33143 
33148 33149 33248 38348 33048 27948 33148 
33149 33150 33148 33049 27949 33149 33149 
33150 33151 33149 33050 27950 33150 33150 
33151 33251 38351 33150 33051 27951 33151 
33156 33157 38356 27956 33156 33156 33156 
33157 38357 33156 27957 33157 33157 33157 
33163 33263 38363 27963 33163 33163 33163 
33167 38367 33067 27967 33167 33167 33167 
33169 38369 33069 27969 33169 33169 33169 
33172 38372 33072 27972 33172 33172 33172 
33174 33275 33273 33073 33075 38375 38373 
33180 38380 33080 27980 33180 33180 33180 
33182 33183 38382 33082 33182 33182 33182 
33183 33283 38383 33182 33083 33183 33183 
33187 38387 38388 38386 38287 33187 33187 
33191 33192 33291 33091 27991 33191 33191 
33192 33193 38392 33191 33092 27992 33192 
33193 33192 27993 33193 33193 33193 33193 
33205 38405 33304 33106 33205 33205 33205 
33208 33308 33108 28008 33208 33208 33208 
33210 38410 28010 33210 33210 33210 33210 
33215 33216 33315 38415 33215 33215 33215 
33216 33316 38416 33215 33116 28016 33216 
33222 33322 38422 28022 33222 33222 33222 
33224 38424 28024 33224 33224 33224 33224 
33226 38426 28026 33226 33226 33226 33226 
33228 33229 33328 38428 28028 33228 33228 
33229 38429 33228 28029 33229 33229 33229 
33231 38431 28031 33231 33231 33231 33231 
33236 38436 33136 28036 33236 33236 33236 
33240 33241 33340 38440 28040 33240 33240 
33241 33341 33240 33241 33241 33241 33241 
33244 33344 28044 33244 33244 33244 33244 
33247 33248 38447 28047 33247 33247 33247 
33248 33348 38448 33247 33148 28048 33248 
33251 33252 33351 38451 33151 28051 33251 
33252 38452 33251 28052 33252 33252 33252 
33255 33355 28055 33255 33255 33255 33255 
33258 33259 33358 33258 33258 33258 33258 
33259 33359 38459 33258 28059 33259 33259 
33263 38463 33163 28063 33263 33263 33263 
33268 38468 28068 33268 33268 33268 33268 
33270 33271 38470 28070 33270 33270 33270 
33271 33371 38471 33270 28071 33271 33271 
33273 38473 28073 33273 33273 33273 33273 
33275 38475 28075 33275 33275 33275 33275 
33277 33377 38477 28077 33277 33277 33277 
33283 33284 33383 38483 33183 28083 33283 
33284 33384 38484 33283 33284 33284 33284 
33289 38489 28089 33289 33289 33289 33289 
33291 33391 33191 28091 33291 33291 33291 
33294 38494 33395 33193 33294 33294 33294 
33304 33404 38504 28104 33304 33304 33304 
33307 33308 38507 33307 33307 33307 33307 
33308 33309 33408 38508 33307 33208 33308 
33309 33409 38509 33308 33309 33309 33309 
33312 38512 28112 33312 33312 33312 33312 
33315 33316 38515 33215 33315 33315 33315 
33316 33416 38516 33315 33216 33316 33316 
33319 33419 38519 28119 33319 33319 33319 
33322 33422 38522 33222 28122 33322 33322 
33328 33428 38528 33228 28128 33328 33328 
33334 38534 28134 33334 33334 33334 33334 
33340 33341 38540 33240 28140 33340 33340 
33341 33342 33441 33340 33241 28141 33341 
33342 33343 33341 28142 33342 33342 33342 
33343 33344 33342 28143 33343 33343 33343 
33344 33444 33343 33244 28144 33344 33344 
33348 33349 38548 33248 28148 33348 33348 
33349 33350 38549 33348 28149 33349 33349 
33350 33351 38550 33349 28150 33350 33350 
33351 38551 33350 33251 28151 33351 33351 
33355 33356 33455 33255 28155 33355 33355 
33356 33357 33355 28156 33356 33356 33356 
33357 33358 33356 28157 33357 33357 33357 
33358 33359 33458 33357 33258 28158 33358 
33359 38559 33358 33259 28159 33359 33359 
33365 38565 28165 33365 33365 33365 33365 
33371 33471 38571 33271 28171 33371 33371 
33377 33477 38577 33277 28177 33377 33377 
33380 33480 38580 28180 33380 33380 33380 
33383 33384 33483 38583 33283 33383 33383 
33384 38584 33383 33284 33384 33384 33384 
33387 38587 28187 33387 33387 33387 33387 
33390 33391 33490 38590 33390 33390 33390 
33391 33392 33491 38591 33390 33291 33391 
33392 38592 33391 33392 33392 33392 33392 
33395 33495 38595 28195 33395 33395 33395 
33404 33504 38604 33304 33404 33404 33404 
33406 38606 28206 33406 33406 33406 33406 
33408 33409 33508 33308 33408 33408 33408 
33409 33509 38609 33408 33309 33409 33409 
33414 33514 38614 28214 33414 33414 33414 
33416 38616 33316 28216 33416 33416 33416 
33419 33519 33319 28219 33419 33419 33419 
33422 33522 38622 33322 28222 33422 33422 
33427 33428 33527 28227 33427 33427 33427 
33428 38628 33427 33328 28228 33428 33428 
33432 33532 38632 28232 33432 33432 33432 
33436 33536 28236 33436 33436 33436 33436 
33438 33538 33539 38738 28338 33438 33438 
33441 33541 33341 33441 33441 33441 33441 
33444 33344 33343 38643 28245 28344 28144 
33455 33355 33356 38656 28254 28355 28155 
33458 33558 33358 33458 33458 33458 33458 
33461 33561 33560 38761 28361 33461 33461 
33463 33563 28263 33463 33463 33463 33463 
33467 33567 38667 28267 33467 33467 33467 
33471 33472 38671 33371 28271 33471 33471 
33472 33572 33471 28272 33472 33472 33472 
33477 33577 38677 33377 28277 33477 33477 
33480 33580 33380 28280 33480 33480 33480 
33483 38683 33383 28283 33483 33483 33483 
33485 33585 38685 28285 33485 33485 33485 
33490 33491 33590 38690 33390 33490 33490 
33491 33591 33490 33391 33491 33491 33491 
33493 38693 28293 33493 33493 33493 33493 
33495 33595 38695 33395 33495 33495 33495 
33502 33503 33602 38702 33502 33502 33502 
33503 33504 38703 33502 28303 33503 33503 
33504 38704 33503 33404 33504 33504 33504 
33508 33509 33608 38708 33408 33508 33508 
33509 33609 33508 33409 33509 33509 33509 
33514 38714 33414 28314 33514 33514 33514 
33519 38719 33419 28319 33519 33519 33519 
33522 33622 38722 33422 28322 33522 33522 
33526 33527 28326 33526 33526 33526 33526 
33527 33627 38727 33526 33427 28327 33527 
33531 33532 28331 33531 33531 33531 33531 
33532 38732 33531 33432 28332 33532 33532 
33534 33634 38734 28334 33534 33534 33534 
33536 33636 38736 33436 28336 33536 33536 
33538 33539 38738 33438 28338 33538 33538 
33539 33538 33640 33438 38738 28338 28439 
33541 33542 33641 33441 33541 33541 33541 
33542 33642 33541 33542 33542 33542 33542 
33546 38746 28346 33546 33546 33546 33546 
33549 33550 33649 33549 33549 33549 33549 
33550 33650 33549 33550 33550 33550 33550 
33553 38753 28353 33553 33553 33553 33553 
33557 33558 33657 33557 33557 33557 33557 
33558 33658 33557 33458 33558 33558 33558 
33560 33561 33659 33461 38761 28361 28460 
33561 38761 33560 33461 28361 33561 33561 
33563 33663 38763 33463 28363 33563 33563 
33565 33665 38765 28365 33565 33565 33565 
33567 33568 38767 33467 28367 33567 33567 
33568 33567 28368 33568 33568 33568 33568 
33572 33573 33672 38772 33472 28372 33572 
33573 33572 28373 33573 33573 33573 33573 
33577 33677 38777 33477 28377 33577 33577 
33580 38780 33480 28380 33580 33580 33580 
33585 38785 33485 28385 33585 33585 33585 
33590 33591 33690 33490 33590 33590 33590 
33591 33691 38791 33590 33491 33591 33591 
33595 33596 38795 33495 33595 33595 33595 
33596 33597 38796 33595 28396 33596 33596 
33597 33697 38797 33596 33597 33597 33597 
33602 38802 33502 33602 33602 33602 33602 
33608 33609 38808 33508 33608 33608 33608 
33609 38809 33608 33509 33609 33609 33609 
33617 33717 38817 28417 33617 33617 33617 
33620 33621 33519 38821 38819 28421 33620 
33621 33622 38821 33620 28421 33621 33621 
33622 33722 33621 33522 28422 33622 33622 
33625 33725 28425 33625 33625 33625 33625 
33627 33727 38827 33527 28427 33627 33627 
33634 33734 38834 33534 28434 33634 33634 
33636 38836 33536 28436 33636 33636 33636 
33640 33641 38840 28440 33640 33640 33640 
33641 33642 38841 33640 33541 28441 33641 
33642 33643 33641 33542 28442 33642 33642 
33643 33743 33642 28443 33643 33643 33643 
33649 33650 33749 38849 33549 28449 33649 
33650 33750 38850 33649 33550 28450 33650 
33656 33657 33756 28456 33656 33656 33656 
33657 33658 33656 33557 28457 33657 33657 
33658 33659 38858 33657 33558 28458 33658 
33659 38859 33658 28459 33659 33659 33659 
33663 38863 33563 28463 33663 33663 33663 
33665 33765 38865 33565 28465 33665 33665 
33672 33772 38872 33572 28472 33672 33672 
33674 33774 28474 33674 33674 33674 33674 
33677 33678 33777 33577 28477 33677 33677 
33678 33679 38878 33677 28478 33678 33678 
33679 33678 33580 38880 38878 28478 33679 
33682 33782 38882 28482 33682 33682 33682 
33690 33691 38890 33590 33690 33690 33690 
33691 38891 33690 33591 33691 33691 33691 
33697 38897 33597 33697 33697 33697 33697 
33701 33801 33602 28401 33701 33701 33701 
33712 33812 38912 28512 33712 33712 33712 
33717 33817 38917 33617 28517 33717 33717 
33722 33822 33622 28522 33722 33722 33722 
33724 33725 33824 33724 33724 33724 33724 
33725 33825 38925 33724 33625 28525 33725 
33727 33728 33827 38927 33627 33727 33727 
33728 33828 38928 33727 28528 33728 33728 
33730 33830 33730 33730 33730 33730 33730 
33733 33734 33833 28533 33733 33733 33733 
33734 33834 38934 33733 33634 28534 33734 
33737 33738 33837 38937 28537 33737 33737 
33738 33739 33838 38938 33737 33738 33738 
33739 33839 33738 28539 33739 33739 33739 
33743 33744 33843 38943 33643 28543 33743 
33744 33745 33844 33743 28544 33744 33744 
33745 33845 38945 33744 28545 33745 33745 
33747 33748 33847 38947 28547 33747 33747 
33748 33749 33848 38948 33747 28548 33748 
33749 33750 33849 38949 33748 33649 28549 
33750 33751 33850 38950 33749 33650 28550 
33751 33752 33851 38951 33750 28551 33751 
33752 33852 38952 33751 28552 33752 33752 
33754 33755 33854 38954 28554 33754 33754 
33755 33756 33855 33754 28555 33755 33755 
33756 33856 38956 33755 33656 28556 33756 
33760 33761 33860 28560 33760 33760 33760 
33761 33762 33861 38961 33760 33761 33761 
33762 33862 38962 33761 28562 33762 33762 
33765 33766 33865 38965 33665 28565 33765 
33766 33866 33765 28566 33766 33766 33766 
33769 33869 33769 33769 33769 33769 33769 
33771 33772 33871 38971 28571 33771 33771 
33772 33872 38972 33771 33672 33772 33772 
33774 33775 33874 38974 33674 28574 33774 
33775 33875 33774 33775 33775 33775 33775 
33777 33877 33677 28577 33777 33777 33777 
33782 33882 38982 33682 28582 33782 33782 
33787 33887 38987 28587 33787 33787 33787 
33798 33898 33697 28498 33798 33798 33798 
33801 33701 33902 28701 33801 33801 33801 
33812 39012 33712 28612 33812 33812 33812 
33817 33917 39017 33717 28617 33817 33817 
33822 33922 33722 28622 33822 33822 33822 
33824 33825 33724 33824 33824 33824 33824 
33825 33925 39025 33824 33725 28625 33825 
33827 33828 33927 39027 33727 33827 33827 
33828 39028 33827 33728 28628 33828 33828 
33830 33730 33830 33830 33830 33830 33830 
33833 33834 33733 28633 33833 33833 33833 
33834 33934 39034 33833 33734 28634 33834 
33837 33838 39037 33737 28637 33837 33837 
33838 33839 39038 33837 33738 33838 33838 
33839 33838 33739 28639 33839 33839 33839 
33843 33844 33943 39043 33743 28643 33843 
33844 33845 33843 33744 28644 33844 33844 
33845 39045 33844 33745 28645 33845 33845 
33847 33848 39047 33747 28647 33847 33847 
33848 33849 39048 33847 33748 28648 33848 
33849 33850 33949 39049 33848 33749 28649 
33850 33851 33950 39050 33849 33750 28650 
33851 33852 39051 33850 33751 28651 33851 
33852 39052 33851 33752 28652 33852 33852 
33854 33855 39054 33754 28654 33854 33854 
33855 33856 33854 33755 28655 33855 33855 
33856 33956 39056 33855 33756 28656 33856 
33860 33861 33760 28660 33860 33860 33860 
33861 33862 39061 33860 33761 33861 33861 
33862 39062 33861 33762 28662 33862 33862 
33865 33866 33965 39065 33765 28665 33865 
33866 33865 33766 28666 33866 33866 33866 
33869 33769 33869 33869 33869 33869 33869 
33871 33872 39071 33771 28671 33871 33871 
33872 33972 39072 33871 33772 33872 33872 
33874 33875 33974 39074 33774 28674 33874 
33875 33874 33775 33875 33875 33875 33875 
33877 33977 33777 28677 33877 33877 33877 
33882 33982 39082 33782 28682 33882 33882 
33887 39087 33787 28687 33887 33887 33887 
33898 33798 33997 28798 33898 33898 33898 
33902 34002 39102 33902 33902 33902 33902 
33908 33909 34008 39108 33908 33908 33908 
33909 34009 39109 33908 33909 33909 33909 
33917 39117 33817 28717 33917 33917 33917 
33920 33921 34019 39121 39119 28721 33920 
33921 33922 39121 33920 28721 33921 33921 
33922 34022 33921 33822 28722 33922 33922 
33925 33825 28725 33925 33925 33925 33925 
33927 34027 39127 33827 28727 33927 33927 
33934 34034 39134 33834 28734 33934 33934 
33936 34036 39136 28736 33936 33936 33936 
33940 33941 39140 28740 33940 33940 33940 
33941 33942 34041 39141 33940 28741 33941 
33942 33943 34042 33941 28742 33942 33942 
33943 33942 33843 28743 33943 33943 33943 
33949 33950 34049 39149 33849 28749 33949 
33950 34050 39150 33949 33850 28750 33950 
33956 33957 33856 28756 33956 33956 33956 
33957 33958 34057 33956 28757 33957 33957 
33958 33959 34058 39158 33957 28758 33958 
33959 39159 33958 28759 33959 33959 33959 
33963 34063 39163 28763 33963 33963 33963 
33965 34065 39165 33865 28765 33965 33965 
33972 34072 39172 33872 28772 33972 33972 
33974 33874 28774 33974 33974 33974 33974 
33977 33978 34077 33877 28777 33977 33977 
33978 33979 39178 33977 28778 33978 33978 
33979 33978 34080 39180 39178 28778 33979 
33982 39182 33882 28782 33982 33982 33982 
33990 33991 34090 39190 33990 33990 33990 
33991 34091 39191 33990 33991 33991 33991 
33997 34097 39197 33997 33997 33997 33997 
34002 34003 39202 33902 34002 34002 34002 
34003 34004 39203 34002 28803 34003 34003 
34004 34104 39204 34003 34004 34004 34004 
34008 34009 34108 39208 33908 34008 34008 
34009 34109 34008 33909 34009 34009 34009 
34014 34114 39214 28814 34014 34014 34014 
34019 34119 39219 28819 34019 34019 34019 
34022 34122 39222 33922 28822 34022 34022 
34026 34027 28826 34026 34026 34026 34026 
34027 34127 39227 34026 33927 28827 34027 
34031 34032 28831 34031 34031 34031 34031 
34032 34132 39232 34031 28832 34032 34032 
34034 39234 33934 28834 34034 34034 34034 
34036 34136 39236 33936 28836 34036 34036 
34038 34039 34138 39238 28838 34038 34038 
34039 34038 34138 33940 39238 28838 28739 
34041 34042 34141 33941 34041 34041 34041 
34042 34041 33942 34042 34042 34042 34042 
34046 39246 28846 34046 34046 34046 34046 
34049 34050 33949 34049 34049 34049 34049 
34050 34049 33950 34050 34050 34050 34050 
34053 39253 28853 34053 34053 34053 34053 
34057 34058 33957 34057 34057 34057 34057 
34058 34158 34057 33958 34058 34058 34058 
34060 34061 34161 33959 39261 28861 28760 
34061 34161 39261 34060 28861 34061 34061 
34063 34163 39263 33963 28863 34063 34063 
34065 39265 33965 28865 34065 34065 34065 
34067 34068 34167 39267 28867 34067 34067 
34068 34067 28868 34068 34068 34068 34068 
34072 34073 34172 39272 33972 28872 34072 
34073 34072 28873 34073 34073 34073 34073 
34077 34177 39277 33977 28877 34077 34077 
34080 34180 39280 28880 34080 34080 34080 
34085 34185 39285 28885 34085 34085 34085 
34090 34091 34190 33990 34090 34090 34090 
34091 34191 39291 34090 33991 34091 34091 
34095 34096 34195 39295 34095 34095 34095 
34096 34097 39296 34095 28896 34096 34096 
34097 39297 34096 33997 34097 34097 34097 
34104 34204 39304 34004 34104 34104 34104 
34106 39306 28906 34106 34106 34106 34106 
34108 34109 34208 34008 34108 34108 34108 
34109 34209 39309 34108 34009 34109 34109 
34114 39314 34014 28914 34114 34114 34114 
34116 34216 39316 28916 34116 34116 34116 
34119 34219 34019 28919 34119 34119 34119 
34122 34222 39322 34022 28922 34122 34122 
34127 34128 34027 28927 34127 34127 34127 
34128 34228 39328 34127 28928 34128 34128 
34132 39332 34032 28932 34132 34132 34132 
34136 34036 28936 34136 34136 34136 34136 
34138 34038 34039 28838 39238 34138 34138 
34141 34241 34041 34141 34141 34141 34141 
34144 34244 34243 39343 28945 29044 28844 
34155 34255 34256 39356 28954 29055 28855 
34158 34258 34058 34158 34158 34158 34158 
34161 34061 34060 28861 39261 34161 34161 
34163 34063 28963 34163 34163 34163 34163 
34167 39367 34067 28967 34167 34167 34167 
34171 34172 34271 39371 28971 34171 34171 
34172 34171 34072 28972 34172 34172 34172 
34177 34277 39377 34077 28977 34177 34177 
34180 34280 34080 28980 34180 34180 34180 
34183 34283 39383 28983 34183 34183 34183 
34185 39385 34085 28985 34185 34185 34185 
34190 34191 34290 39390 34090 34190 34190 
34191 34291 34190 34091 34191 34191 34191 
34193 39393 28993 34193 34193 34193 34193 
34195 34295 39395 34095 34195 34195 34195 
34204 39404 34104 29004 34204 34204 34204 
34207 34208 39407 34207 34207 34207 34207 
34208 34209 34308 39408 34207 34108 34208 
34209 39409 34208 34109 34209 34209 34209 
34212 39412 29012 34212 34212 34212 34212 
34215 34216 34315 39415 34215 34215 34215 
34216 34316 39416 34215 34116 34216 34216 
34219 39419 34119 29019 34219 34219 34219 
34222 34322 39422 34122 29022 34222 34222 
34228 34328 39428 34128 29028 34228 34228 
34234 39434 29034 34234 34234 34234 34234 
34240 34241 34340 39440 29040 34240 34240 
34241 34242 34341 34240 34141 29041 34241 
34242 34243 34241 29042 34242 34242 34242 
34243 34244 34242 29043 34243 34243 34243 
34244 34344 34243 34144 29044 34244 34244 
34248 34249 34348 39448 29048 34248 34248 
34249 34250 39449 34248 29049 34249 34249 
34250 34251 39450 34249 29050 34250 34250 
34251 34351 39451 34250 29051 34251 34251 
34255 34256 34355 34155 29055 34255 34255 
34256 34257 34255 29056 34256 34256 34256 
34257 34258 34256 29057 34257 34257 34257 
34258 34259 34358 34257 34158 29058 34258 
34259 34359 39459 34258 29059 34259 34259 
34265 39465 29065 34265 34265 34265 34265 
34271 34371 39471 34171 29071 34271 34271 
34277 34377 39477 34177 29077 34277 34277 
34280 39480 34180 29080 34280 34280 34280 
34283 34284 34383 39483 34183 34283 34283 
34284 34384 39484 34283 34284 34284 34284 
34287 39487 29087 34287 34287 34287 34287 
34290 34291 39490 34190 34290 34290 34290 
34291 34292 34391 39491 34290 34191 34291 
34292 39492 34291 34292 34292 34292 34292 
34295 39495 34195 29095 34295 34295 34295 
34305 39505 34406 34204 34305 34305 34305 
34308 34408 34208 29108 34308 34308 34308 
34310 39510 29110 34310 34310 34310 34310 
34315 34316 39515 34215 34315 34315 34315 
34316 34416 39516 34315 34216 29116 34316 
34322 39522 34222 29122 34322 34322 34322 
34324 39524 29124 34324 34324 34324 34324 
34326 39526 29126 34326 34326 34326 34326 
34328 34329 39528 34228 29128 34328 34328 
34329 39529 34328 29129 34329 34329 34329 
34331 39531 29131 34331 34331 34331 34331 
34336 34436 39536 29136 34336 34336 34336 
34340 34341 39540 34240 29140 34340 34340 
34341 34340 34241 34341 34341 34341 34341 
34344 34244 29144 34344 34344 34344 34344 
34347 34348 39547 29147 34347 34347 34347 
34348 34448 39548 34347 34248 29148 34348 
34351 34352 34451 39551 34251 29151 34351 
34352 39552 34351 29152 34352 34352 34352 
34355 34255 29155 34355 34355 34355 34355 
34358 34359 34258 34358 34358 34358 34358 
34359 39559 34358 34259 29159 34359 34359 
34363 34463 39563 29163 34363 34363 34363 
34368 39568 29168 34368 34368 34368 34368 
34370 34371 39570 29170 34370 34370 34370 
34371 39571 34370 34271 29171 34371 34371 
34373 39573 29173 34373 34373 34373 34373 
34375 39575 29175 34375 34375 34375 34375 
34377 39577 34277 29177 34377 34377 34377 
34383 34384 34483 39583 34283 29183 34383 
34384 39584 34383 34284 34384 34384 34384 
34389 39589 29189 34389 34389 34389 34389 
34391 34491 34291 29191 34391 34391 34391 
34394 39594 34493 34295 34394 34394 34394 
34406 34407 29206 34406 34406 34406 34406 
34407 34408 34507 39607 34406 29207 34407 
34408 34508 34407 34308 29208 34408 34408 
34412 39612 39613 39611 39712 34412 34412 
34416 34417 34516 39616 34316 34416 34416 
34417 34517 39617 34416 34417 34417 34417 
34419 34519 39619 29219 34419 34419 34419 
34425 34526 34524 34324 34326 39626 39624 
34427 34527 39627 29227 34427 34427 34427 
34430 34530 39630 29230 34430 34430 34430 
34432 34532 39632 29232 34432 34432 34432 
34436 39636 34336 29236 34436 34436 34436 
34442 34443 39642 29242 34442 34442 34442 
34443 39643 34442 29243 34443 34443 34443 
34448 34449 34548 39648 34348 29248 34448 
34449 34450 34549 34448 29249 34449 34449 
34450 34451 34550 34449 29250 34450 34450 
34451 34551 39651 34450 34351 29251 34451 
34456 34457 39656 29256 34456 34456 34456 
34457 39657 34456 29257 34457 34457 34457 
34463 39663 34363 29263 34463 34463 34463 
34467 34567 39667 29267 34467 34467 34467 
34469 34569 39669 29269 34469 34469 34469 
34472 34572 39672 29272 34472 34472 34472 
34474 34575 34573 34373 34375 39675 39673 
34480 34580 39680 29280 34480 34480 34480 
34482 34483 34582 39682 34482 34482 34482 
34483 34583 39683 34482 34383 34483 34483 
34487 39687 39688 39686 39787 34487 34487 
34491 34492 34591 34391 29291 34491 34491 
34492 34493 34592 39692 34491 29292 34492 
34493 34492 29293 34493 34493 34493 34493 
34507 34508 34407 34507 34507 34507 34507 
34508 39708 34507 34408 34508 34508 34508 
34510 39710 29310 34510 34510 34510 34510 
34514 39714 29314 34514 34514 34514 34514 
34516 34517 34616 39716 34416 34516 34516 
34517 34516 34417 34517 34517 34517 34517 
34519 34520 39719 34419 29319 34519 34519 
34520 39720 34519 29320 34520 34520 34520 
34524 34624 39724 29324 34524 34524 34524 
34526 34527 34626 39726 34526 34526 34526 
34527 34528 39727 34526 34427 34527 34527 
34528 34628 39728 34527 29328 34528 34528 
34530 34630 39730 34430 34530 34530 34530 
34532 34632 39732 34432 29332 34532 34532 
34534 39734 34635 39733 39834 39634 34534 
34538 34638 39738 29338 34538 34538 34538 
34544 34644 39744 29344 34544 34544 34544 
34548 34549 34648 39748 34448 29348 34548 
34549 34550 39749 34548 34449 29349 34549 
34550 34551 39750 34549 34450 29350 34550 
34551 34651 39751 34550 34451 29351 34551 
34555 34655 39755 29355 34555 34555 34555 
34561 34661 39761 29361 34561 34561 34561 
34565 39765 34664 39766 39865 39665 34565 
34567 34667 39767 34467 29367 34567 34567 
34569 34669 39769 34469 34569 34569 34569 
34571 34572 34671 39771 29371 34571 34571 
34572 34573 39772 34571 34472 34572 34572 
34573 34673 39773 34572 34573 34573 34573 
34575 34675 39775 29375 34575 34575 34575 
34579 34580 39779 29379 34579 34579 34579 
34580 39780 34579 34480 29380 34580 34580 
34582 34583 34482 34582 34582 34582 34582 
34583 34683 39783 34582 34483 34583 34583 
34585 39785 29385 34585 34585 34585 34585 
34589 39789 29389 34589 34589 34589 34589 
34591 34592 39791 34491 34591 34591 34591 
34592 34591 34492 34592 34592 34592 34592 
34611 34711 39811 34611 34611 34611 34611 
34615 34616 39815 29415 34615 34615 34615 
34616 34716 39816 34615 34516 34616 34616 
34623 34624 39823 29423 34623 34623 34623 
34624 34724 34623 34524 34624 34624 34624 
34626 34726 39826 34526 29426 34626 34626 
34628 34728 39828 34528 29428 34628 34628 
34630 34631 34730 39830 34530 34630 34630 
34631 34632 34731 39831 34630 34631 34631 
34632 39832 34631 34532 29432 34632 34632 
34635 34636 39835 34635 34635 34635 34635 
34636 34637 34736 39836 34635 34636 34636 
34637 34638 39837 34636 29437 34637 34637 
34638 34738 39838 34637 34538 29438 34638 
34642 39842 29442 34642 34642 34642 34642 
34644 39844 34544 34644 34644 34644 34644 
34648 34748 39848 34548 29448 34648 34648 
34651 34751 39851 34551 29451 34651 34651 
34655 39855 34555 34655 34655 34655 34655 
34657 39857 29457 34657 34657 34657 34657 
34661 34662 34761 39861 34561 29461 34661 
34662 34663 39862 34661 29462 34662 34662 
34663 34664 34763 39863 34662 34663 34663 
34664 39864 34663 34664 34664 34664 34664 
34667 34668 39867 34567 29467 34667 34667 
34668 34669 34768 39868 34667 34668 34668 
34669 34769 39869 34668 34569 34669 34669 
34671 34771 39871 34571 29471 34671 34671 
34673 34773 39873 34573 29473 34673 34673 
34675 34676 34775 34575 34675 34675 34675 
34676 39876 34675 29476 34676 34676 34676 
34683 34684 34783 39883 34583 34683 34683 
34684 39884 34683 29484 34684 34684 34684 
34688 34788 39888 34688 34688 34688 34688 
34708 34709 39909 29408 34708 34708 34708 
34709 39909 34708 34709 34709 34709 34709 
34711 34712 34811 39911 34611 29511 34711 
34712 34713 34812 34711 34712 34712 34712 
34713 34714 39913 34712 29513 34713 34713 
34714 34814 34713 34714 34714 34714 34714 
34716 34717 34816 39916 34616 34716 34716 
34717 34718 34817 39917 34716 34717 34717 
34718 39918 34717 29518 34718 34718 34718 
34720 39920 29520 34720 34720 34720 34720 
34724 34725 39924 34624 29524 34724 34724 
34725 34726 34825 39925 34724 29525 34725 
34726 34727 39926 34725 34626 34726 34726 
34727 34728 34827 39927 34726 29527 34727 
34728 34828 39928 34727 34628 29528 34728 
34730 34731 39930 34630 29530 34730 34730 
34731 34831 39931 34730 34631 29531 34731 
34733 34833 39933 34733 34733 34733 34733 
34736 34836 39936 34636 34736 34736 34736 
34738 34739 39938 34638 29538 34738 34738 
34739 34740 39939 34738 34739 34739 34739 
34740 34840 39940 34739 29540 34740 34740 
34743 39943 29543 34743 34743 34743 34743 
34748 34848 39948 34648 29548 34748 34748 
34751 34851 39951 34651 29551 34751 34751 
34756 39956 29556 34756 34756 34756 34756 
34759 34760 34859 39959 29559 34759 34759 
34760 34761 39960 34759 34760 34760 34760 
34761 39961 34760 34661 29561 34761 34761 
34763 34863 39963 34663 34763 34763 34763 
34766 34866 39966 34766 34766 34766 34766 
34768 34769 34868 39968 34668 29568 34768 
34769 39969 34768 34669 29569 34769 34769 
34771 34772 34871 39971 34671 29571 34771 
34772 34773 34872 39972 34771 29572 34772 
34773 34774 39973 34772 34673 34773 34773 
34774 34775 34874 39974 34773 29574 34774 
34775 39975 34774 34675 29575 34775 34775 
34779 39979 29579 34779 34779 34779 34779 
34781 34782 39981 29581 34781 34781 34781 
34782 34783 34882 39982 34781 34782 34782 
34783 34883 39983 34782 34683 34783 34783 
34785 34786 34885 34785 34785 34785 34785 
34786 34787 39986 34785 29586 34786 34786 
34787 34788 34887 34786 34787 34787 34787 
34788 34888 39988 34787 34688 29588 34788 
34790 34791 39990 34790 34790 34790 34790 
34791 34790 39990 29491 34791 34791 34791 
34811 34812 34911 40011 34711 34811 34811 
34812 34912 40012 34811 34712 34812 34812 
34814 34815 40014 34714 34814 34814 34814 
34815 34816 40015 34814 34815 34815 34815 
34816 34817 40016 34815 34716 34816 34816 
34817 34917 40017 34816 34717 34817 34817 
34823 40023 29623 34823 34823 34823 34823 
34825 40025 34725 29625 34825 34825 34825 
34827 34828 34927 34727 29627 34827 34827 
34828 34829 40028 34827 34728 29628 34828 
34829 40029 34828 29629 34829 34829 34829 
34831 34832 34931 40031 34731 34831 34831 
34832 34833 34932 34831 34832 34832 34832 
34833 34834 34933 40033 34832 34733 29633 
34834 34835 34934 34833 34834 34834 34834 
34835 34836 34935 40035 34834 34835 34835 
34836 34837 40036 34835 34736 29636 34836 
34837 34937 34836 34837 34837 34837 34837 
34840 34940 40040 34740 34840 34840 34840 
34844 34845 34944 40044 29644 34844 34844 
34845 34846 40045 34844 29645 34845 34845 
34846 34847 40046 34845 29646 34846 34846 
34847 34848 40047 34846 34847 34847 34847 
34848 34948 40048 34847 34748 29648 34848 
34851 34852 34951 40051 34751 29651 34851 
34852 34853 40052 34851 34852 34852 34852 
34853 34854 40053 34852 29653 34853 34853 
34854 34855 40054 34853 29654 34854 34854 
34855 34955 40055 34854 29655 34855 34855 
34859 34959 40059 34759 34859 34859 34859 
34862 34863 34962 34862 34862 34862 34862 
34863 34864 40063 34862 34763 29663 34863 
34864 34865 34964 40064 34863 34864 34864 
34865 34866 34965 34864 34865 34865 34865 
34866 34867 34966 40066 34865 34766 29666 
34867 34868 34967 34866 34867 34867 34867 
34868 34968 40068 34867 34768 34868 34868 
34870 34871 40070 29670 34870 34870 34870 
34871 34872 40071 34870 34771 29671 34871 
34872 34972 34871 34772 29672 34872 34872 
34874 40074 34774 29674 34874 34874 34874 
34876 40076 29676 34876 34876 34876 34876 
34882 34883 34982 40082 34782 34882 34882 
34883 34884 40083 34882 34783 34883 34883 
34884 34885 40084 34883 34884 34884 34884 
34885 40085 34884 34785 34885 34885 34885 
34887 34888 34987 40087 34787 34887 34887 
34888 34988 40088 34887 34788 34888 34888 
34911 34912 40111 34811 29711 34911 34911 
34912 34913 40112 34911 34812 34912 34912 
34913 40113 34912 34913 34913 34913 34913 
34917 35017 40117 34817 34917 34917 34917 
34926 34927 35026 40126 34926 34926 34926 
34927 35027 34926 34827 34927 34927 34927 
34931 34932 35031 40131 34831 34931 34931 
34932 34933 35032 40132 34931 34832 34932 
34933 34934 35033 34932 34833 34933 34933 
34934 34935 34933 34834 34934 34934 34934 
34935 34934 34835 29735 34935 34935 34935 
34937 34938 35037 40137 34837 29737 34937 
34938 34937 29738 34938 34938 34938 34938 
34940 34941 34840 34940 34940 34940 34940 
34941 35041 40141 34940 29741 34941 34941 
34944 35044 40144 34844 29744 34944 34944 
34948 34949 35048 34848 34948 34948 34948 
34949 34950 35049 34948 34949 34949 34949 
34950 34951 35050 34949 34950 34950 34950 
34951 35051 34950 34851 34951 34951 34951 
34955 35055 40155 34855 29755 34955 34955 
34958 34959 35058 40158 29758 34958 34958 
34959 34958 34859 34959 34959 34959 34959 
34961 34962 29761 34961 34961 34961 34961 
34962 35062 40162 34961 34862 29762 34962 
34964 34965 34864 29764 34964 34964 34964 
34965 34966 34964 34865 34965 34965 34965 
34966 34967 35066 34965 34866 34966 34966 
34967 34968 35067 40167 34966 34867 34967 
34968 35068 40168 34967 34868 34968 34968 
34972 34973 35072 34872 34972 34972 34972 
34973 35073 40173 34972 34973 34973 34973 
34982 35082 40182 34882 34982 34982 34982 
34986 34987 40186 34986 34986 34986 34986 
34987 34988 40187 34986 34887 34987 34987 
34988 40188 34987 34888 29788 34988 34988 
35015 35016 35115 35015 35015 35015 35015 
35016 35017 35116 40216 35015 29816 35016 
35017 40217 35016 34917 29817 35017 35017 
35023 40223 29823 35023 35023 35023 35023 
35026 35027 35126 40226 34926 29826 35026 
35027 35028 40227 35026 34927 29827 35027 
35028 35029 35128 35027 35028 35028 35028 
35029 35030 35028 35029 35029 35029 35029 
35030 35031 35029 29830 35030 35030 35030 
35031 35032 35131 35030 34931 29831 35031 
35032 35033 35132 35031 34932 35032 35032 
35033 35133 35032 34933 35033 35033 35033 
35036 35037 35137 34935 34937 40237 29837 
35037 35137 40237 35036 34937 29837 35037 
35039 35139 40239 29839 35039 35039 35039 
35041 35141 34941 29841 35041 35041 35041 
35044 35045 35144 34944 29844 35044 35044 
35045 40245 35044 29845 35045 35045 35045 
35048 35049 34948 35048 35048 35048 35048 
35049 35050 35149 35048 34949 35049 35049 
35050 35051 35150 35049 34950 35050 35050 
35051 35050 34951 35051 35051 35051 35051 
35054 35055 40254 29854 35054 35054 35054 
35055 35155 35054 34955 29855 35055 35055 
35058 35158 34958 29858 35058 35058 35058 
35060 35160 40260 29860 35060 35060 35060 
35062 35063 35162 40262 34962 29862 35062 
35063 35062 35162 34962 34964 40262 29862 
35066 35067 35166 34966 35066 35066 35066 
35067 35068 35167 35066 34967 35067 35067 
35068 35069 35168 35067 34968 29868 35068 
35069 35070 35068 29869 35069 35069 35069 
35070 35071 35069 35070 35070 35070 35070 
35071 35072 35171 35070 35071 35071 35071 
35072 35073 40272 35071 34972 29872 35072 
35073 35173 40273 35072 34973 29873 35073 
35076 40276 29876 35076 35076 35076 35076 
35082 35083 40282 34982 29882 35082 35082 
35083 35084 35183 40283 35082 29883 35083 
35084 35184 35083 35084 35084 35084 35084 
35113 40313 35214 40312 40413 30013 35113 
35115 35116 35015 29915 35115 35115 35115 
35116 35216 40316 35115 35016 29916 35116 
35118 40318 29918 35118 35118 35118 35118 
35121 35221 40321 35121 35121 35121 35121 
35124 35224 40324 29924 35124 35124 35124 
35126 35226 40326 35026 29926 35126 35126 
35128 35228 40328 35028 29928 35128 35128 
35131 35132 35231 35031 35131 35131 35131 
35132 35133 35232 35131 35032 35132 35132 
35133 35233 35132 35033 29933 35133 35133 
35137 35138 35237 40337 35037 29937 35137 
35138 35139 35238 35137 29938 35138 35138 
35139 40339 35138 35039 29939 35139 35139 
35141 35142 40341 35041 29941 35141 35141 
35142 35143 35242 35141 29942 35142 35142 
35143 35144 35142 35143 35143 35143 35143 
35144 40344 35143 35044 35144 35144 35144 
35146 35147 40346 29946 35146 35146 35146 
35147 35247 40347 35146 35147 35147 35147 
35149 35150 35049 35149 35149 35149 35149 
35150 35149 35050 35150 35150 35150 35150 
35152 35153 35252 40352 35152 35152 35152 
35153 40353 35152 29953 35153 35153 35153 
35155 35156 40355 35055 35155 35155 35155 
35156 35157 35155 35156 35156 35156 35156 
35157 35158 35257 35156 29957 35157 35157 
35158 40358 35157 35058 29958 35158 35158 
35160 35161 40360 35060 29960 35160 35160 
35161 35162 35261 35160 29961 35161 35161 
35162 35262 40362 35161 35062 29962 35162 
35166 35167 35266 35066 29966 35166 35166 
35167 35168 35267 35166 35067 35167 35167 
35168 35268 35167 35068 35168 35168 35168 
35171 35271 40371 35071 29971 35171 35171 
35173 35273 40373 35073 29973 35173 35173 
35175 35275 40375 29975 35175 35175 35175 
35178 35278 40378 35178 35178 35178 35178 
35181 40381 29981 35181 35181 35181 35181 
35183 35184 35283 40383 35083 29983 35183 
35184 35183 35084 29984 35184 35184 35184 
35186 40386 35285 40387 40486 30086 35186 
35214 40414 30014 35214 35214 35214 35214 
35216 35116 30016 35216 35216 35216 35216 
35219 40419 30019 35219 35219 35219 35219 
35221 35222 35321 40421 35121 35221 35221 
35222 35322 35221 35222 35222 35222 35222 
35224 40424 35124 35224 35224 35224 35224 
35226 35326 40426 35126 30026 35226 35226 
35228 35328 40428 35128 35228 35228 35228 
35231 35232 35331 40431 35131 35231 35231 
35232 35233 35332 40432 35231 35132 30032 
35233 35234 35333 35232 35133 30033 35233 
35234 35334 35233 30034 35234 35234 35234 
35237 35238 35337 35137 30037 35237 35237 
35238 35237 35138 30038 35238 35238 35238 
35242 35142 35141 35143 40441 30041 30142 
35245 35345 35346 35144 35146 40545 30145 
35247 35248 35147 30047 35247 35247 35247 
35248 35348 40448 35247 30048 35248 35248 
35251 35252 35351 40451 30051 35251 35251 
35252 35251 35152 30052 35252 35252 35252 
35254 35354 35353 35153 35155 40554 30154 
35257 35157 35156 35158 40458 30058 30157 
35261 35262 35161 30061 35261 35261 35261 
35262 35362 35261 35162 30062 35262 35262 
35265 35266 35365 30065 35265 35265 35265 
35266 35267 35366 35265 35166 30066 35266 
35267 35268 35367 40467 35266 35167 30067 
35268 35368 40468 35267 35168 35268 35268 
35271 35371 40471 35171 35271 35271 35271 
35273 35373 40473 35173 30073 35273 35273 
35275 40475 35175 35275 35275 35275 35275 
35277 35278 35377 35277 35277 35277 35277 
35278 35378 40478 35277 35178 35278 35278 
35280 40480 30080 35280 35280 35280 35280 
35283 35183 30083 35283 35283 35283 35283 
35285 40485 30085 35285 35285 35285 35285 
35317 35318 40517 35317 35317 35317 35317 
35318 40518 35317 30118 35318 35318 35318 
35320 35321 40520 30120 35320 35320 35320 
35321 35322 35320 35221 35321 35321 35321 
35322 35422 40522 35321 35222 35322 35322 
35326 35426 35226 30126 35326 35326 35326 
35328 35329 40528 35228 35328 35328 35328 
35329 35429 40529 35328 30129 35329 35329 
35331 35332 35431 40531 35231 30131 35331 
35332 35333 35331 35232 35332 35332 35332 
35333 35334 35433 35332 35233 30133 35333 
35334 35335 35434 40534 35333 35234 30134 
35335 35334 30135 35335 35335 35335 35335 
35337 35437 35237 30137 35337 35337 35337 
35340 35439 30040 35340 35340 35340 35340 
35345 35346 35445 40545 35245 30145 35345 
35346 35446 40546 35345 30146 35346 35346 
35348 35349 35248 30148 35348 35348 35348 
35349 35350 35449 35348 30149 35349 35349 
35350 35351 35450 35349 30150 35350 35350 
35351 35350 35251 30151 35351 35351 35351 
35353 35354 35453 40553 30153 35353 35353 
35354 35454 40554 35353 35254 30154 35354 
35359 35460 30059 35359 35359 35359 35359 
35362 35462 35262 30162 35362 35362 35362 
35364 35365 30164 35364 35364 35364 35364 
35365 35366 35465 40565 35364 35265 30165 
35366 35367 35466 35365 35266 30166 35366 
35367 35368 35366 35267 35367 35367 35367 
35368 35468 40568 35367 35268 30168 35368 
35370 35371 35470 40570 30170 35370 35370 
35371 40571 35370 35271 35371 35371 35371 
35373 35473 35273 30173 35373 35373 35373 
35377 35378 35477 40577 35277 35377 35377 
35378 35379 35377 35278 35378 35378 35378 
35379 40579 35378 30179 35379 35379 35379 
35381 35382 40581 30181 35381 35381 35381 
35382 40582 35381 35382 35382 35382 35382 
35422 35423 35322 30222 35422 35422 35422 
35423 35424 40623 35422 30223 35423 35423 
35424 35425 40624 35423 30224 35424 35424 
35425 35426 35424 30225 35425 35425 35425 
35426 35425 35326 35426 35426 35426 35426 
35429 35430 35529 35329 30229 35429 35429 
35430 35431 35429 30230 35430 35430 35430 
35431 35430 35331 30231 35431 35431 35431 
35433 35434 35533 35333 30233 35433 35433 
35434 40634 35433 35334 30234 35434 35434 
35437 35438 35537 35337 30237 35437 35437 
35438 35439 40638 35437 30238 35438 35438 
35439 40639 35438 30239 35439 35439 35439 
35443 35444 35543 40643 30243 35443 35443 
35444 35445 35443 30244 35444 35444 35444 
35445 35446 40645 35444 35345 30245 35445 
35446 35546 35445 35346 30246 35446 35446 
35449 35450 35349 30249 35449 35449 35449 
35450 35449 35350 30250 35450 35450 35450 
35453 35454 35553 35353 30253 35453 35453 
35454 35455 40654 35453 35354 30254 35454 
35455 35456 35454 30255 35455 35455 35455 
35456 35556 40656 35455 30256 35456 35456 
35460 35461 40660 30260 35460 35460 35460 
35461 35462 40661 35460 30261 35461 35461 
35462 35562 35461 35362 30262 35462 35462 
35465 35466 40665 35365 30265 35465 35465 
35466 35566 35465 35366 30266 35466 35466 
35468 35469 35368 30268 35468 35468 35468 
35469 35470 35468 30269 35469 35469 35469 
35470 35570 35469 35370 30270 35470 35470 
35473 35474 35373 35473 35473 35473 35473 
35474 35475 35473 30274 35474 35474 35474 
35475 35476 40675 35474 30275 35475 35475 
35476 35477 40676 35475 30276 35476 35476 
35477 35476 35377 30277 35477 35477 35477 
35527 35528 40727 30327 35527 35527 35527 
35528 35529 40728 35527 30328 35528 35528 
35529 35528 35429 30329 35529 35529 35529 
35533 35433 30333 35533 35533 35533 35533 
35537 40737 35437 30337 35537 35537 35537 
35543 40743 35443 30343 35543 35543 35543 
35546 35646 35446 30346 35546 35546 35546 
35553 35653 35453 30353 35553 35553 35553 
35556 40756 35456 30356 35556 35556 35556 
35562 40762 35462 30362 35562 35562 35562 
35566 35466 30366 35566 35566 35566 35566 
35570 35571 35470 30370 35570 35570 35570 
35571 35572 40771 35570 30371 35571 35571 
35572 40772 35571 30372 35572 35572 35572 
35639 35640 40839 30439 35639 35639 35639 
35640 40840 35639 30440 35640 35640 35640 
35646 35546 30446 35646 35646 35646 35646 
35653 35553 30453 35653 35653 35653 35653 
35659 35660 40859 30459 35659 35659 35659 
35660 40860 35659 30460 35660 35660 35660 
35741 35742 40941 30541 35741 35741 35741 
35742 35741 30542 35742 35742 35742 35742 
35745 30545 35646 40845 35745 35745 35745 
35754 30554 35653 40854 35754 35754 35754 
35757 35758 30557 35757 35757 35757 35757 
35758 40958 35757 30558 35758 35758 35758 
37040 37041 37140 42240 37040 37040 37040 
37041 42241 37040 31841 37041 37041 37041 
37058 37059 42258 31858 37058 37058 37058 
37059 37159 42259 37058 37059 37059 37059 
37132 42332 42331 37132 37132 37132 37132 
37136 37137 42336 37136 37136 37136 37136 
37137 37237 37136 37137 37137 37137 37137 
37139 37140 31939 37139 37139 37139 37139 
37140 37139 37040 31940 37140 37140 37140 
37143 37243 37242 42443 32043 37143 37143 
37145 31946 31845 37145 37145 37145 37145 
37154 31953 31854 37154 37154 37154 37154 
37156 37256 37257 42456 32056 37156 37156 
37159 37160 37059 31959 37159 37159 37159 
37160 37159 31960 37160 37160 37160 37160 
37162 37163 37262 37162 37162 37162 37162 
37163 42363 37162 37163 37163 37163 37163 
37167 42367 42368 37167 37167 37167 37167 
37226 37227 42426 37226 37226 37226 37226 
37227 37228 42427 37226 32027 37227 37227 
37228 37227 32028 37228 37228 37228 37228 
37234 37334 32033 42534 32134 37234 37234 
37237 42437 37137 32037 37237 37237 37237 
37242 37243 37342 42442 37242 37242 37242 
37243 37343 42443 37242 37143 32043 37243 
37256 37257 37356 42456 37156 32056 37256 
37257 37357 42457 37256 37257 37257 37257 
37262 42462 37162 32062 37262 37262 37262 
37265 37365 32066 42565 32165 37265 37265 
37271 37272 32071 37271 37271 37271 37271 
37272 37273 42472 37271 32072 37272 37272 
37273 42473 37272 37273 37273 37273 37273 
37321 42521 37422 37420 32122 32221 42421 
37323 37324 32123 37323 37323 37323 37323 
37324 42524 37323 32124 37324 37324 37324 
37334 37434 42534 37234 32134 37334 37334 
37338 37339 42538 32138 37338 37338 37338 
37339 42539 37338 32139 37339 37339 37339 
37342 37343 42542 37242 37342 37342 37342 
37343 42543 37342 37243 32143 37343 37343 
37345 37445 42545 32145 37345 37345 37345 
37354 37454 42554 32154 37354 37354 37354 
37356 37357 42556 37256 32156 37356 37356 
37357 42557 37356 37257 37357 37357 37357 
37360 37361 42560 32160 37360 37360 37360 
37361 42561 37360 32161 37361 37361 37361 
37365 37465 42565 37265 32165 37365 37365 
37375 37376 42575 32175 37375 37375 37375 
37376 37375 32176 37376 37376 37376 37376 
37378 42578 37479 37477 32177 32278 42478 
37417 37418 42617 32217 37417 37417 37417 
37418 37419 42618 37417 32218 37418 37418 
37419 37420 37519 42619 37418 37419 37419 
37420 37419 32220 37420 37420 37420 37420 
37422 32222 37521 37321 37323 32221 42722 
37428 37429 37528 32228 37428 37428 37428 
37429 42629 37428 32229 37429 37429 37429 
37431 37531 42631 32231 37431 37431 37431 
37434 42634 37334 32234 37434 37434 37434 
37445 37446 42645 37345 32245 37445 37445 
37446 42646 37445 32246 37446 37446 37446 
37453 37454 42653 32253 37453 37453 37453 
37454 42654 37453 37354 32254 37454 37454 
37465 42665 37365 32265 37465 37465 37465 
37468 37568 42668 32268 37468 37468 37468 
37470 37471 42670 32270 37470 37470 37470 
37471 37571 37470 32271 37471 37471 37471 
37477 32277 37578 37376 37378 32278 42777 
37479 37480 32279 37479 37479 37479 37479 
37480 37481 37580 42680 37479 37480 37480 
37481 37482 42681 37480 32281 37481 37481 
37482 42682 37481 32282 37482 37482 37482 
37513 37514 37613 42713 37513 37513 37513 
37514 42714 37513 32314 37514 37514 37514 
37519 42719 37419 32319 37519 37519 37519 
37521 37621 42721 32321 37521 37521 37521 
37524 37624 42724 32324 37524 37524 37524 
37526 37626 42726 32326 37526 37526 37526 
37528 37628 42728 37428 32328 37528 37528 
37531 37532 37431 32331 37531 37531 37531 
37532 37531 32332 37532 37532 37532 37532 
37541 37641 32342 42841 32441 42641 37541 
37548 37549 37648 32348 37548 37548 37548 
37549 37550 42749 37548 37549 37549 37549 
37550 37551 42750 37549 37550 37550 37550 
37551 37651 37550 32351 37551 37551 37551 
37558 37658 32357 42858 32458 42658 37558 
37567 37568 32367 37567 37567 37567 37567 
37568 37567 37468 32368 37568 37568 37568 
37571 37671 42771 37471 32371 37571 37571 
37573 37673 42773 32373 37573 37573 37573 
37575 37675 42775 32375 37575 37575 37575 
37578 37678 42778 32378 37578 37578 37578 
37580 42780 37480 32380 37580 37580 37580 
37585 37586 42785 32385 37585 37585 37585 
37586 37686 42786 37585 37586 37586 37586 
37612 37613 42812 37612 37612 37612 37612 
37613 37612 37513 32413 37613 37613 37613 
37616 37617 37716 42816 32416 37616 37616 
37617 37618 37717 42817 37616 37617 37617 
37618 42818 37617 32418 37618 37618 37618 
37620 37621 37720 42820 37620 37620 37620 
37621 37622 42821 37620 37521 32421 37621 
37622 37623 37722 37621 37622 37622 37622 
37623 37624 37723 42823 37622 37623 37623 
37624 37623 37524 32424 37624 37624 37624 
37626 37627 37726 37526 32426 37626 37626 
37627 37628 37727 37626 37627 37627 37627 
37628 37627 37528 32428 37628 37628 37628 
37637 37737 32437 37637 37637 37637 37637 
37639 37739 42839 32439 37639 37639 37639 
37641 42841 37541 32441 37641 37641 37641 
37644 42844 32444 37644 37644 37644 37644 
37646 37647 42846 32446 37646 37646 37646 
37647 37648 42847 37646 32447 37647 37647 
37648 37647 37548 37648 37648 37648 37648 
37651 37652 37551 37651 37651 37651 37651 
37652 37653 42852 37651 32452 37652 37652 
37653 42853 37652 32453 37653 37653 37653 
37655 42855 32455 37655 37655 37655 37655 
37658 42858 37558 32458 37658 37658 37658 
37660 37760 42860 32460 37660 37660 37660 
37662 37762 32462 37662 37662 37662 37662 
37671 37672 37571 32471 37671 37671 37671 
37672 37673 37772 37671 37672 37672 37672 
37673 37773 37672 37573 32473 37673 37673 
37675 37676 37575 32475 37675 37675 37675 
37676 37677 37776 42876 37675 37676 37676 
37677 37678 37777 37676 37677 37677 37677 
37678 37679 42878 37677 37578 32478 37678 
37679 37779 42879 37678 37679 37679 37679 
37681 37682 42881 32481 37681 37681 37681 
37682 37683 37782 42882 37681 37682 37682 
37683 37783 42883 37682 32483 37683 37683 
37686 37687 37586 32486 37686 37686 37686 
37687 42887 37686 37687 37687 37687 37687 
37716 37717 37816 37616 32516 37716 37716 
37717 37817 37716 37617 32517 37717 37717 
37719 37720 37819 37719 37719 37719 37719 
37720 37719 37620 37720 37720 37720 37720 
37722 37723 37622 37722 37722 37722 37722 
37723 37823 42923 37722 37623 32523 37723 
37726 37727 37826 37626 32526 37726 37726 
37727 42927 37726 37627 32527 37727 37727 
37737 37837 37637 32537 37737 37737 37737 
37739 42939 37639 32539 37739 37739 37739 
37745 32545 37844 37644 37646 42944 32544 
37754 32554 37855 37653 37655 42955 32555 
37760 42960 37660 32560 37760 37760 37760 
37762 37862 37662 32562 37762 37762 37762 
37772 37773 42972 37672 32572 37772 37772 
37773 37873 37772 37673 32573 37773 37773 
37776 37777 37876 42976 37676 32576 37776 
37777 37776 37677 37777 37777 37777 37777 
37779 37780 37679 37779 37779 37779 37779 
37780 37880 37779 37780 37780 37780 37780 
37782 37783 37882 37682 32582 37782 37782 
37783 37883 37782 37683 32583 37783 37783 
37811 37812 37911 32611 37811 37811 37811 
37812 37813 37912 37811 32612 37812 37812 
37813 37814 37913 43013 37812 32613 37813 
37814 37914 37813 37814 37814 37814 37814 
37816 37817 37916 37716 37816 37816 37816 
37817 37818 37917 37816 37717 32617 37817 
37818 37819 37918 37817 37818 37818 37818 
37819 37919 37818 37719 37819 37819 37819 
37821 43021 37922 37920 37720 37722 37821 
37823 37923 37723 37823 37823 37823 37823 
37825 37826 37925 43025 37825 37825 37825 
37826 37926 37825 37726 32626 37826 37826 
37831 37832 37931 32631 37831 37831 37831 
37832 37831 32632 37832 37832 37832 37832 
37837 43037 37737 32637 37837 37837 37837 
37841 43041 32641 37841 37841 37841 37841 
37844 37944 32644 37844 37844 37844 37844 
37855 37955 32655 37855 37855 37855 37855 
37858 43058 32658 37858 37858 37858 37858 
37862 43062 37762 32662 37862 37862 37862 
37867 37868 32667 37867 37867 37867 37867 
37868 37968 37867 32668 37868 37868 37868 
37873 37874 37973 37773 32673 37873 37873 
37874 37974 43074 37873 37874 37874 37874 
37876 37976 37776 37876 37876 37876 37876 
37878 43078 37979 37977 37777 37779 37878 
37880 37881 37980 37780 37880 37880 37880 
37881 37882 37981 37880 37881 37881 37881 
37882 37883 37982 37881 37782 32682 37882 
37883 37983 37882 37783 37883 37883 37883 
37885 37886 37985 37885 37885 37885 37885 
37886 37887 37986 43086 37885 32686 37886 
37887 37888 37987 37886 32687 37887 37887 
37888 37988 37887 32688 37888 37888 37888 
37911 37912 38011 43111 37811 32711 37911 
37912 37913 37911 37812 32712 37912 37912 
37913 37914 38013 37912 37813 37913 37913 
37914 37915 43114 37913 37814 32714 37914 
37915 37916 37914 32715 37915 37915 37915 
37916 37917 38016 37915 37816 32716 37916 
37917 37918 38017 37916 37817 32717 37917 
37918 37919 38018 43118 37917 37818 37918 
37919 37920 38019 37918 37819 37919 37919 
37920 38020 37919 37920 37920 37920 37920 
37922 37923 38023 37821 37823 43123 32723 
37923 38023 43123 37922 37823 32723 37923 
37925 37926 38025 43125 37825 32725 37925 
37926 38026 37925 37826 37926 37926 37926 
37928 37929 38028 43128 32728 37928 37928 
37929 43129 37928 32729 37929 37929 37929 
37931 38031 37831 32731 37931 37931 37931 
37933 38033 43133 32733 37933 37933 37933 
37935 37936 38035 32735 37935 37935 37935 
37936 38036 37935 32736 37936 37936 37936 
37940 38040 32740 37940 37940 37940 37940 
37944 37945 38044 43144 37844 32744 37944 
37945 37946 43145 37944 32745 37945 37945 
37946 37947 43146 37945 32746 37946 37946 
37947 37948 43147 37946 32747 37947 37947 
37948 38048 43148 37947 32748 37948 37948 
37951 37952 38051 43151 32751 37951 37951 
37952 37953 43152 37951 32752 37952 37952 
37953 37954 43153 37952 32753 37953 37953 
37954 37955 43154 37953 32754 37954 37954 
37955 38055 43155 37954 37855 32755 37955 
37959 38059 32759 37959 37959 37959 37959 
37963 37964 38063 32763 37963 37963 37963 
37964 38064 37963 32764 37964 37964 37964 
37966 38066 43166 32766 37966 37966 37966 
37968 38068 37868 32768 37968 37968 37968 
37970 37971 43170 32770 37970 37970 37970 
37971 38071 43171 37970 32771 37971 37971 
37973 37974 38073 37873 37973 37973 37973 
37974 38074 43174 37973 37874 32774 37974 
37976 37977 38076 43176 37876 32776 37976 
37977 37976 38076 37876 37878 43176 32776 
37979 37980 38079 37979 37979 37979 37979 
37980 37981 38080 37979 37880 37980 37980 
37981 37982 38081 43181 37980 37881 37981 
37982 37983 38082 37981 37882 32782 37982 
37983 37984 38083 37982 37883 32783 37983 
37984 37985 37983 32784 37984 37984 37984 
37985 37986 43185 37984 37885 32785 37985 
37986 37987 38086 37985 37886 37986 37986 
37987 37988 37986 37887 32787 37987 37987 
37988 38088 43188 37987 37888 32788 37988 
38009 32809 38110 43208 32808 43109 38009 
38011 38111 43211 37911 32811 38011 38011 
38013 43213 37913 32813 38013 38013 38013 
38016 38017 38116 37916 32816 38016 38016 
38017 38018 43217 38016 37917 32817 38017 
38018 38019 38118 38017 37918 32818 38018 
38019 38020 38119 38018 37919 38019 38019 
38020 38120 43220 38019 37920 32820 38020 
38023 38024 38123 37923 38023 38023 38023 
38024 38025 38023 32824 38024 38024 38024 
38025 38026 43225 38024 37925 32825 38025 
38026 38027 38126 38025 37926 32826 38026 
38027 38028 38026 32827 38027 38027 38027 
38028 38128 43228 38027 37928 32828 38028 
38030 38031 38130 43230 32830 38030 38030 
38031 38131 38030 37931 32831 38031 38031 
38033 43233 37933 32833 38033 38033 38033 
38035 38036 38135 37935 38035 38035 38035 
38036 38136 43236 38035 37936 32836 38036 
38038 38039 38138 43238 32838 38038 38038 
38039 38040 38139 43239 38038 32839 38039 
38040 38140 43240 38039 37940 32840 38040 
38043 38044 32843 38043 38043 38043 38043 
38044 38144 43244 38043 37944 38044 38044 
38048 38148 37948 32848 38048 38048 38048 
38051 38151 37951 32851 38051 38051 38051 
38055 38056 38155 43255 37955 38055 38055 
38056 38055 32856 38056 38056 38056 38056 
38059 38060 38159 43259 37959 32859 38059 
38060 38061 38160 43260 38059 32860 38060 
38061 38161 43261 38060 32861 38061 38061 
38063 38064 38163 43263 37963 32863 38063 
38064 38164 38063 37964 38064 38064 38064 
38066 43266 37966 32866 38066 38066 38066 
38068 38069 38168 37968 32868 38068 38068 
38069 38169 43269 38068 32869 38069 38069 
38071 38072 38171 43271 37971 32871 38071 
38072 38073 38071 32872 38072 38072 38072 
38073 38074 38173 38072 37973 32873 38073 
38074 38075 43274 38073 37974 32874 38074 
38075 38076 38074 32875 38075 38075 38075 
38076 38176 38075 37976 38076 38076 38076 
38079 38080 38179 43279 37979 32879 38079 
38080 38081 38180 38079 37980 38080 38080 
38081 38082 38181 38080 37981 32881 38081 
38082 38083 43282 38081 37982 32882 38082 
38083 38183 38082 37983 32883 38083 38083 
38086 43286 37986 32886 38086 38086 38086 
38088 38188 43288 37988 32888 38088 38088 
38090 32890 38189 43291 32891 43190 38090 
38110 38111 38210 38110 38110 38110 38110 
38111 38112 38211 38110 38011 32911 38111 
38112 38212 38111 38112 38112 38112 38112 
38114 38115 38214 43314 38114 38114 38114 
38115 38116 43315 38114 32915 38115 38115 
38116 38216 38115 38016 32916 38116 38116 
38118 38119 38218 38018 38118 38118 38118 
38119 38120 38219 38118 38019 38119 38119 
38120 38220 43320 38119 38020 38120 38120 
38122 38123 38222 43322 38122 38122 38122 
38123 38223 43323 38122 38023 32923 38123 
38126 38226 43326 38026 32926 38126 38126 
38128 38228 43328 38028 32928 38128 38128 
38130 38131 38230 38030 32930 38130 38130 
38131 38132 38130 38031 32931 38131 38131 
38132 38232 38131 32932 38132 38132 38132 
38134 38135 38234 38134 38134 38134 38134 
38135 38136 43335 38134 38035 32935 38135 
38136 38137 43336 38135 38036 32936 38136 
38137 38138 38237 43337 38136 32937 38137 
38138 38139 38238 43338 38137 38038 32938 
38139 38140 43339 38138 38039 38139 38139 
38140 43340 38139 38040 38140 38140 38140 
38142 38242 43342 32942 38142 38142 38142 
38144 38244 43344 38044 32944 38144 38144 
38148 38248 38048 32948 38148 38148 38148 
38151 38251 38051 32951 38151 38151 38151 
38155 38255 43355 38055 32955 38155 38155 
38157 38257 43357 32957 38157 38157 38157 
38159 38160 43359 38059 38159 38159 38159 
38160 38161 43360 38159 38060 38160 38160 
38161 38162 38261 43361 38160 38061 32961 
38162 38163 38262 43362 38161 32962 38162 
38163 38164 43363 38162 38063 32963 38163 
38164 38165 43364 38163 38064 32964 38164 
38165 38265 38164 38165 38165 38165 38165 
38167 38168 38267 32967 38167 38167 38167 
38168 38169 38167 38068 32968 38168 38168 
38169 38269 38168 38069 32969 38169 38169 
38171 38271 43371 38071 32971 38171 38171 
38173 38273 43373 38073 32973 38173 38173 
38176 38177 38276 43376 38076 32976 38176 
38177 38277 43377 38176 38177 38177 38177 
38179 38180 38279 43379 38079 38179 38179 
38180 38181 38280 38179 38080 38180 38180 
38181 38281 38180 38081 38181 38181 38181 
38183 38184 38283 38083 32983 38183 38183 
38184 38185 43384 38183 32984 38184 38184 
38185 38285 43385 38184 38185 38185 38185 
38187 38188 38287 38187 38187 38187 38187 
38188 38189 38288 38187 38088 32988 38188 
38189 38289 38188 38189 38189 38189 38189 
38208 33008 38309 38307 43407 33007 33108 
38210 38211 38310 43410 38110 33010 38210 
38211 38212 38311 38210 38111 38211 38211 
38212 38213 38312 38211 38112 38212 38212 
38213 38214 38313 43413 38212 38213 38213 
38214 38314 38213 38114 33014 38214 38214 
38216 38316 38116 33016 38216 38216 38216 
38218 38219 38318 43418 38118 38218 38218 
38219 38220 38319 38218 38119 33019 38219 
38220 38221 43420 38219 38120 33020 38220 
38221 38222 38321 43421 38220 38221 38221 
38222 38223 38322 38221 38122 38222 38222 
38223 38224 38323 38222 38123 38223 38223 
38224 38324 43424 38223 33024 38224 38224 
38226 38227 38326 43426 38126 33026 38226 
38227 38228 38327 38226 33027 38227 38227 
38228 38229 38328 43428 38227 38128 33028 
38229 38230 38329 38228 38229 38229 38229 
38230 38330 43430 38229 38130 33030 38230 
38232 38233 38332 43432 38132 33032 38232 
38233 38234 38333 38232 38233 38233 38233 
38234 38334 43434 38233 38134 33034 38234 
38237 38238 38137 38237 38237 38237 38237 
38238 38237 38138 33038 38238 38238 38238 
38242 38243 38342 43442 38142 38242 38242 
38243 38244 38343 38242 38243 38243 38243 
38244 43444 38243 38144 33044 38244 38244 
38248 38249 38348 38148 33048 38248 38248 
38249 38250 38248 33049 38249 38249 38249 
38250 38251 38249 33050 38250 38250 38250 
38251 38351 38250 38151 33051 38251 38251 
38255 38256 43455 38155 33055 38255 38255 
38256 38257 38356 38255 38256 38256 38256 
38257 38357 43457 38256 38157 38257 38257 
38261 38262 38161 33061 38261 38261 38261 
38262 38261 38162 38262 38262 38262 38262 
38265 38266 38365 43465 38165 33065 38265 
38266 38267 38366 38265 38266 38266 38266 
38267 38367 43467 38266 38167 33067 38267 
38269 38270 38369 43469 38169 33069 38269 
38270 38271 38370 38269 38270 38270 38270 
38271 38272 38371 43471 38270 38171 33071 
38272 38273 38372 38271 33072 38272 38272 
38273 38373 43473 38272 38173 33073 38273 
38275 38276 38375 43475 33075 38275 38275 
38276 38277 38376 38275 38176 38276 38276 
38277 38278 38377 38276 38177 38277 38277 
38278 38279 38378 43478 38277 38278 38278 
38279 38280 43479 38278 38179 33079 38279 
38280 38281 38380 38279 38180 33080 38280 
38281 38381 43481 38280 38181 38281 38281 
38283 38383 38183 33083 38283 38283 38283 
38285 38286 38385 38185 33085 38285 38285 
38286 38287 38386 43486 38285 38286 38286 
38287 38288 38387 38286 38187 38287 38287 
38288 38289 38388 38287 38188 38288 38288 
38289 38389 43489 38288 38189 33089 38289 
38291 33091 38392 38390 43492 33092 33191 
38307 38407 43507 33107 38307 38307 38307 
38309 38310 38410 38208 38210 33108 38309 
38310 38311 38410 38309 38210 38310 38310 
38311 38312 38411 38310 38211 38311 38311 
38312 38313 38311 38212 33112 38312 38312 
38313 38314 38413 38312 38213 38313 38313 
38314 38414 38313 38214 38314 38314 38314 
38316 38317 38416 38216 33116 38316 38316 
38317 38318 38417 38316 33117 38317 38317 
38318 38319 38418 43518 38317 38218 38318 
38319 38419 38318 38219 33119 38319 38319 
38321 38322 38221 38321 38321 38321 38321 
38322 38323 38422 43522 38321 38222 38322 
38323 38324 38423 38322 38223 38323 38323 
38324 38424 38323 38224 38324 38324 38324 
38326 38327 38426 43526 38226 38326 38326 
38327 38328 38326 38227 33127 38327 38327 
38328 38329 38428 43528 38327 38228 38328 
38329 38330 38429 43529 38328 38229 38329 
38330 38430 43530 38329 38230 33130 38330 
38332 38333 38432 43532 38232 33132 38332 
38333 38334 38433 43533 38332 38233 38333 
38334 38434 38333 38234 38334 38334 38334 
38336 38436 33136 38336 38336 38336 38336 
38342 38343 43542 38242 33142 38342 38342 
38343 43543 38342 38243 33143 38343 38343 
38345 43545 38244 43546 38345 38345 38345 
38348 38448 43548 38248 33148 38348 38348 
38351 38451 43551 38251 33151 38351 38351 
38354 43554 38255 43553 38354 38354 38354 
38356 38357 43556 38256 33156 38356 38356 
38357 43557 38356 38257 33157 38357 38357 
38363 38463 33163 38363 38363 38363 38363 
38365 38366 38465 38265 38365 38365 38365 
38366 38367 38466 43566 38365 38266 38366 
38367 38467 43567 38366 38267 33167 38367 
38369 38370 38469 43569 38269 33169 38369 
38370 38371 38470 43570 38369 38270 38370 
38371 38372 38471 43571 38370 38271 38371 
38372 38373 38371 38272 33172 38372 38372 
38373 38473 43573 38372 38273 38373 38373 
38375 38376 38475 38275 38375 38375 38375 
38376 38377 38476 38375 38276 38376 38376 
38377 38378 38477 43577 38376 38277 38377 
38378 38377 38278 38378 38378 38378 38378 
38380 38381 38480 38280 33180 38380 38380 
38381 38382 38481 43581 38380 38281 38381 
38382 38383 38482 38381 33182 38382 38382 
38383 38483 38382 38283 33183 38383 38383 
38385 38386 38485 38285 38385 38385 38385 
38386 38387 38486 38385 38286 38386 38386 
38387 38388 38386 38287 33187 38387 38387 
38388 38389 38488 38387 38288 38388 38388 
38389 38390 38489 38388 38289 38389 38389 
38390 38389 38489 38289 38291 33191 38390 
38392 38492 43592 33192 38392 38392 38392 
38405 43605 33205 38405 38405 38405 38405 
38407 38507 38307 38407 38407 38407 38407 
38410 38411 38510 38310 33210 38410 38410 
38411 38511 38410 38311 38411 38411 38411 
38413 38414 38313 38413 38413 38413 38413 
38414 38415 38514 38413 38314 38414 38414 
38415 38416 38515 38414 33215 38415 38415 
38416 38417 38516 43616 38415 38316 33216 
38417 38418 43617 38416 38317 38417 38417 
38418 38419 38518 43618 38417 38318 38418 
38419 38519 43619 38418 38319 38419 38419 
38422 38423 38522 43622 38322 33222 38422 
38423 38424 43623 38422 38323 38423 38423 
38424 38425 43624 38423 38324 33224 38424 
38425 38426 38424 38425 38425 38425 38425 
38426 43626 38425 38326 33226 38426 38426 
38428 38429 38528 43628 38328 33228 38428 
38429 38430 43629 38428 38329 33229 38429 
38430 38431 38530 43630 38429 38330 38430 
38431 38432 38531 43631 38430 33231 38431 
38432 38433 38532 38431 38332 38432 38432 
38433 38434 38533 43633 38432 38333 38433 
38434 38534 38433 38334 38434 38434 38434 
38436 38536 43636 38336 33236 38436 38436 
38440 38540 43640 33240 38440 38440 38440 
38447 38448 33247 38447 38447 38447 38447 
38448 38548 43648 38447 38348 33248 38448 
38451 38452 38551 43651 38351 33251 38451 
38452 38451 33252 38452 38452 38452 38452 
38459 38559 43659 33259 38459 38459 38459 
38463 38563 43663 38363 33263 38463 38463 
38465 38466 38565 38365 38465 38465 38465 
38466 38467 38566 43666 38465 38366 38466 
38467 38468 38567 38466 38367 38467 38467 
38468 38469 38568 43668 38467 33268 38468 
38469 38470 38569 43669 38468 38369 38469 
38470 38471 43670 38469 38370 33270 38470 
38471 38571 43671 38470 38371 33271 38471 
38473 38474 43673 38373 33273 38473 38473 
38474 38475 38473 38474 38474 38474 38474 
38475 38476 43675 38474 38375 33275 38475 
38476 38477 43676 38475 38376 38476 38476 
38477 38577 43677 38476 38377 33277 38477 
38480 38481 38580 43680 38380 38480 38480 
38481 38482 38581 43681 38480 38381 38481 
38482 38483 43682 38481 38382 38482 38482 
38483 38484 38583 43683 38482 38383 33283 
38484 38485 38584 38483 33284 38484 38484 
38485 38486 38585 38484 38385 38485 38485 
38486 38485 38386 38486 38486 38486 38486 
38488 38489 38588 38388 38488 38488 38488 
38489 38589 38488 38389 33289 38489 38489 
38492 38592 38392 38492 38492 38492 38492 
38494 43694 33294 38494 38494 38494 38494 
38504 38604 43704 33304 38504 38504 38504 
38506 38507 38606 38506 38506 38506 38506 
38507 38508 38607 38506 38407 33307 38507 
38508 38509 43708 38507 33308 38508 38508 
38509 38510 38609 43709 38508 33309 38509 
38510 38511 43710 38509 38410 38510 38510 
38511 38512 38611 38510 38411 38511 38511 
38512 38612 43712 38511 33312 38512 38512 
38514 38515 38614 43714 38414 38514 38514 
38515 38516 38615 43715 38514 38415 33315 
38516 38616 43716 38515 38416 33316 38516 
38518 38519 38618 43718 38418 38518 38518 
38519 43719 38518 38419 33319 38519 38519 
38522 38622 43722 38422 33322 38522 38522 
38528 38628 43728 38428 33328 38528 38528 
38530 38531 38630 43730 38430 38530 38530 
38531 38532 43731 38530 38431 38531 38531 
38532 38533 38632 43732 38531 38432 38532 
38533 38534 38633 43733 38532 38433 38533 
38534 38535 43734 38533 38434 33334 38534 
38535 38536 38635 38534 38535 38535 38535 
38536 43736 38535 38436 38536 38536 38536 
38540 43740 38440 33340 38540 38540 38540 
38548 38549 43748 38448 33348 38548 38548 
38549 38550 43749 38548 33349 38549 38549 
38550 38551 43750 38549 33350 38550 38550 
38551 43751 38550 38451 33351 38551 38551 
38559 43759 38459 33359 38559 38559 38559 
38563 38564 43763 38463 38563 38563 38563 
38564 38565 38664 38563 38564 38564 38564 
38565 38566 43765 38564 38465 33365 38565 
38566 38567 38666 43766 38565 38466 38566 
38567 38568 38667 43767 38566 38467 38567 
38568 38569 43768 38567 38468 38568 38568 
38569 38669 43769 38568 38469 38569 38569 
38571 38671 43771 38471 33371 38571 38571 
38577 38677 43777 38477 33377 38577 38577 
38580 38581 43780 38480 33380 38580 38580 
38581 38681 43781 38580 38481 38581 38581 
38583 38584 38683 43783 38483 33383 38583 
38584 38585 38684 43784 38583 38484 33384 
38585 38685 43785 38584 38485 38585 38585 
38587 38588 38687 43787 33387 38587 38587 
38588 38589 38688 38587 38488 38588 38588 
38589 38590 43789 38588 38489 38589 38589 
38590 38591 38690 43790 38589 33390 38590 
38591 38592 43791 38590 33391 38591 38591 
38592 38593 38692 38591 38492 33392 38592 
38593 38693 38592 38593 38593 38593 38593 
38595 38695 43795 33395 38595 38595 38595 
38603 38604 38703 38603 38603 38603 38603 
38604 38605 38704 38603 38504 33404 38604 
38605 38606 38705 38604 38605 38605 38605 
38606 38607 43806 38605 38506 33406 38606 
38607 38606 38507 38607 38607 38607 38607 
38609 38509 33409 38609 38609 38609 38609
[truncated: 3,219,885 more chars]
