# Supplementary material for: A computational model of spatio-temporal cardiac intracellular calcium handling with realistic structure and spatial flux distribution from sarcoplasmic reticulum and t-tubule reconstructions
Source: PLoS Comput Biol. 2017 Aug 31;13(8):e1005714. doi: 10.1371/journal.pcbi.1005714 (PMC5597258; doi:10.1371/journal.pcbi.1005714)
Supplement: S1 Code — Code provided in C/C++ and includes the structural datasets used in this study. Documentation is provided on use of and updating the code. Updates may also be available on Michael Colman’s website, http://www.physicsoftheheart.com and github repository: https://github.com/michaelcolman/CODE---PLOS-Comp-Biol-2017-Model-SR. (ZIP) [file pcbi.1005714.s001.zip › PLOS_SR_Clean/lib/myofilament.hpp]

#include <cmath>
#include "lsoda.hpp"

class Myofilament
{
public:
	Myofilament() : lsoda_integrator_myofilament(this, NEQ_myofilament)
	{
		LSODA_set();
        //std::cout << "Set initial conditions for myofilament solver." << std::endl;

        P0 = 1.6672012132596455e-03;// 1.04e-5;
		P1 = 1.4416741873793939e-03;// 9.02e-6;
		P2 = 2.6920336520753884e-03;// 1.68e-5;
		P3 = 2.3449372176401837e-03;// 1.46e-5;
		N0 = 9.9041768766118021e-01; // 0.99;
		N1 = 1.4356068652011372e-03; // 8.99e-6;
		HTRPNCa = 1.3055735570840798e-01;
		LTRPNCa = 1.8066410206828074e-02;
		myo_Pim = 2.0;
		myo_cai = 0;
		myo_ATPi = 0;
		myo_ADP = 0;

		//dt_myof = 0.05;
		t = 0;
	}

	~Myofilament()
	{
		lsoda_integrator_myofilament.n_lsoda_terminate();
	}

	void myo_out(std::ofstream &out);
    
    void run_step_myofilament(const double cai, const double ATP, const double ADP);
    void myofilament_ODE(double t, double *y, double *ydot, void *data);
    void state_update();
    void LSODA_solve();
    void LSODA_set();

	double dt_myof;
    double t;
    double V_AM;
    double Jtrpn;
    double Force;
    double Norm_force;

private:
    // These long ones are from some code they sent me
    // The others are from their Qince Li 2014 paper
    double P0;
    double P1;
    double P2;
    double P3;
    double N0;
    double N1;
    double HTRPNCa;
    double LTRPNCa;
    double myo_Pim;
    double myo_cai;
    double myo_ATPi;
    double myo_ADP;
    
    static const int NEQ_myofilament = 8;
    // static const int NEQ_myofilament_N = 5;
    // double atol[NEQ_myofilament+1], rtol[NEQ_myofilament+1], 
    double t_myofilament;
    double tout;
    double y_myofilament[NEQ_myofilament+1];
    // int    iwork1, iwork2, iwork5, iwork6, iwork7, iwork8, iwork9;
    // int    itol, itask, istate, iopt, jt, iout;
    LSODA<Myofilament> lsoda_integrator_myofilament;

};
