# Supplementary material for: A computational model of spatio-temporal cardiac intracellular calcium handling with realistic structure and spatial flux distribution from sarcoplasmic reticulum and t-tubule reconstructions
Source: PLoS Comput Biol. 2017 Aug 31;13(8):e1005714. doi: 10.1371/journal.pcbi.1005714 (PMC5597258; doi:10.1371/journal.pcbi.1005714)
Supplement: S1 Code — Code provided in C/C++ and includes the structural datasets used in this study. Documentation is provided on use of and updating the code. Updates may also be available on Michael Colman’s website, http://www.physicsoftheheart.com and github repository: https://github.com/michaelcolman/CODE---PLOS-Comp-Biol-2017-Model-SR. (ZIP) [file pcbi.1005714.s001.zip › PLOS_SR_Clean/lib/lsoda.hpp]

/*

 * Update: Memory allocate and deallocate, verified with valgrind --leak-check=full...
 * Haibo Ni <haibo.ni0822@gmail.com>
 * Fri 17 Jul 2015 11:10:10 BST

 * Potential problem with this code:
 * be adviced the existance of possible problem in shallow copy... to be updated with deep copy oprator...

 *
 * This is a C++ version of the LSODA library.
 *
 * Author           : Ismail Adeniran <ismail.adeniran@gmail.com>
 * Date             : 16-04-2014
 * Date Modified    : 16-04-2014


 *
 * It is a re-implementation of the C version by Heng Li <lh3lh3@gmail.com>, Heng Li <lh3@sanger.ac.uk>
 * http://lh3lh3.users.sourceforge.net/solveode.shtml
 * https://github.com/lh3/misc/blob/master/math/lsoda.c
 *
 * Compile with: g++ -std=c++11 -O3 -m64 -o lsoda lsoda.cpp
 *
 */

#ifndef LSODA_HPP_
#define LSODA_HPP_

#include <iostream>
#include <exception>
#include <stdexcept>
#include <vector>
#include <algorithm>
#include <numeric>
#include <iomanip>
#include <fstream>
#include <sstream>
#include <cmath>
//typedef void    (*_lsoda_f) (double, double *, double *, void *);


template< typename ODE>
class LSODA
{
public:
    //typedef void    (LSODA::*_lsoda_f) (double, double *, double *, void *);
    //-------------
    // Constructors
    //-------------
    LSODA( ODE *odee, int neq ) : ode(odee), m_neq(neq)
    {
        g_nyh = 0;
        g_lenyh = 0;
        illin = init = ntrep = ixpr = 0;
        yh = NULL;
        wm = NULL;
        ewt = NULL;
        savf = NULL;
        acor = NULL;
        ipvt = NULL;

        //        // Initialisation
        iwork1 = iwork2 = iwork5 = iwork6 = iwork7 = iwork8 = iwork9 = 0;
        rwork1 = rwork5 = rwork6 = rwork7 = 0.0;
        itol                        = 2;
        rtol = new double [m_neq + 1];
        atol = new double [m_neq + 1];
        rtol[0]                     = 1.0E-10;
        atol[0]                     = 1.0E-10;

        for ( std::size_t i = 1; i <= m_neq; ++i ) {
            rtol[i]     = 10.0E-6;//1.0E-10;
            atol[i]     = 1.0E-6;
        }

        itask   = 1;
        istate  = 1;
        iopt    = 0;
        jt      = 2;

        ETA     = 2.2204460492503131e-16;

		sm1[0] = 0.0;
		sm1[1] = 0.5;
		sm1[2] = 0.575;
		sm1[3] = 0.55;
		sm1[4] = 0.45;
		sm1[5] = 0.35;
		sm1[6] = 0.25;
		sm1[7] = 0.2;
		sm1[8] = 0.15;
		sm1[9] = 0.1;
		sm1[10] = 0.075;
		sm1[11] = 0.05;
		sm1[12] = 0.025;


		mord[0] = 0;
		mord[1] = 12;
		mord[2] = 5;
    }

    ~LSODA() {
        _freevectors();
        if (rtol)
        {
            delete [] rtol;
        }
        if (atol)
        {
            delete [] atol;
        }
    }

    /*
        Purpose : Find largest component of double vector dx
        --- Input ---

        n    : number of elements in input vector
        dx   : double vector with n+1 elements, dx[0] is not used
        incx : storage spacing between elements of dx

        --- Output ---

        idamax : smallest index, 0 if n <= 0

        Find smallest index of maximum magnitude of dx.
        idamax = first i, i=1 to n, to minimize fabs( dx[1-incx+i*incx] ).
     */
    int idamax( int n, double *dx, int incx )
    {
        double          dmax, xmag;
        int             i, ii, xindex;

        xindex = 0;
        if (n <= 0)
            return xindex;
        xindex = 1;
        if (n <= 1 || incx <= 0)
            return xindex;

        /* Code for increments not equal to 1.   */

        if (incx != 1) {
            dmax = fabs(dx[1]);
            ii = 2;
            for (i = 1 + incx; i <= n * incx; i = i + incx) {
                xmag = fabs(dx[i]);
                if (xmag > dmax) {
                    xindex = ii;
                    dmax = xmag;
                }
                ii++;
            }
            return xindex;
        }
        /* Code for increments equal to 1.  */

        dmax = fabs(dx[1]);
        for (i = 2; i <= n; i++) {
            xmag = fabs(dx[i]);
            if (xmag > dmax) {
                xindex = i;
                dmax = xmag;
            }
        }

        return xindex;
    }

    /*
        //=======
        //dscal.c
        //=======
        Purpose : scalar vector multiplication

        dx = da * dx


        --- Input ---

        n    : number of elements in input vector
        da   : double scale factor
        dx   : double vector with n+1 elements, dx[0] is not used
        incx : storage spacing between elements of dx


        --- Output ---

        dx = da * dx, unchanged if n <= 0

        For i = 0 to n-1, replace dx[1+i*incx] with
        da * dx[1+i*incx].
     */
    void dscal( int n, double da, double *dx, int incx )
    {
        int             m, i;

        if (n <= 0)
            return;

        /* Code for increments not equal to 1.  */

        if (incx != 1) {
            for (i = 1; i <= n * incx; i = i + incx)
                dx[i] = da * dx[i];
            return;
        }
        /* Code for increments equal to 1.  */

        /* Clean-up loop so remaining vector length is a multiple of 5.  */

        m = n % 5;
        if (m != 0) {
            for (i = 1; i <= m; i++)
                dx[i] = da * dx[i];
            if (n < 5)
                return;
        }
        for (i = m + 1; i <= n; i = i + 5) {
            dx[i] = da * dx[i];
            dx[i + 1] = da * dx[i + 1];
            dx[i + 2] = da * dx[i + 2];
            dx[i + 3] = da * dx[i + 3];
            dx[i + 4] = da * dx[i + 4];
        }

        return;
    }

    /*
     // ddot.c
     Purpose : Inner product dx . dy


     --- Input ---

     n    : number of elements in input vector(s)
     dx   : double vector with n+1 elements, dx[0] is not used
     incx : storage spacing between elements of dx
     dy   : double vector with n+1 elements, dy[0] is not used
     incy : storage spacing between elements of dy


     --- Output ---

     ddot : dot product dx . dy, 0 if n <= 0


     ddot = sum for i = 0 to n-1 of
     dx[lx+i*incx] * dy[ly+i*incy] where lx = 1 if
     incx >= 0, else lx = (-incx)*(n-1)+1, and ly
     is defined in a similar way using incy.

     */
    double ddot( int n, double *dx, int incx, double *dy, int incy )
    {
        double          dotprod;
        int             ix, iy, i, m;

        dotprod = 0.;
        if (n <= 0)
            return dotprod;

        /* Code for um_nequal or nonpositive increments.  */

        if (incx != incy || incx < 1) {
            ix = 1;
            iy = 1;
            if (incx < 0)
                ix = (-n + 1) * incx + 1;
            if (incy < 0)
                iy = (-n + 1) * incy + 1;
            for (i = 1; i <= n; i++) {
                dotprod = dotprod + dx[ix] * dy[iy];
                ix = ix + incx;
                iy = iy + incy;
            }
            return dotprod;
        }
        /* Code for both increments equal to 1.  */

        /* Clean-up loop so remaining vector length is a multiple of 5.  */

        if (incx == 1) {
            m = n % 5;
            if (m != 0) {
                for (i = 1; i <= m; i++)
                    dotprod = dotprod + dx[i] * dy[i];
                if (n < 5)
                    return dotprod;
            }
            for (i = m + 1; i <= n; i = i + 5)
                dotprod = dotprod + dx[i] * dy[i] + dx[i + 1] * dy[i + 1] +
                          dx[i + 2] * dy[i + 2] + dx[i + 3] * dy[i + 3] +
                          dx[i + 4] * dy[i + 4];
            return dotprod;
        }
        /* Code for positive equal nonunit increments.   */

        for (i = 1; i <= n * incx; i = i + incx)
            dotprod = dotprod + dx[i] * dy[i];

        return dotprod;
    }

    /*
     // daxpy.c
     From tam@dragonfly.wri.com Wed Apr 24 15:48:31 1991
     Return-Path: <tam>
     Date: Wed, 24 Apr 91 17:48:43 CDT
     From: tam@dragonfly.wri.com
     To: whitbeck@sanjuan.wrc.unr.edu

     Purpose : To compute

     dy = da * dx + dy


     --- Input ---

     n    : number of elements in input vector(s)
     da   : double scalar multiplier
     dx   : double vector with n+1 elements, dx[0] is not used
     incx : storage spacing between elements of dx
     dy   : double vector with n+1 elements, dy[0] is not used
     incy : storage spacing between elements of dy


     --- Output ---

     dy = da * dx + dy, unchanged if n <= 0


     For i = 0 to n-1, replace dy[ly+i*incy] with
     da*dx[lx+i*incx] + dy[ly+i*incy], where lx = 1
     if  incx >= 0, else lx = (-incx)*(n-1)+1 and ly is
     defined in a similar way using incy.

     */
    void daxpy( int n, double da, double *dx, int incx, double *dy, int incy ) //***changed double *da to double da
    {
        int             ix, iy, i, m;

        if (n < 0 or da == 0.0)
            return;

        /* Code for nom_nequal or nonpositive increments.  */

        if (incx != incy || incx < 1) {
            ix = 1;
            iy = 1;
            if (incx < 0)
                ix = (-n + 1) * incx + 1;
            if (incy < 0)
                iy = (-n + 1) * incy + 1;
            for (i = 1; i <= n; i++) {
                dy[iy] = dy[iy] + da * dx[ix];
                ix = ix + incx;
                iy = iy + incy;
            }
            return;
        }
        /* Code for both increments equal to 1.   */

        /* Clean-up loop so remaining vector length is a multiple of 4.  */

        if (incx == 1) {
            m = n % 4;
            if (m != 0) {
                for (i = 1; i <= m; i++)
                    dy[i] = dy[i] + da * dx[i];
                if (n < 4)
                    return;
            }
            for (i = m + 1; i <= n; i = i + 4) {
                dy[i] = dy[i] + da * dx[i];
                dy[i + 1] = dy[i + 1] + da * dx[i + 1];
                dy[i + 2] = dy[i + 2] + da * dx[i + 2];
                dy[i + 3] = dy[i + 3] + da * dx[i + 3];
            }
            return;
        }
        /* Code for equal, positive, nonunit increments.   */

        for (i = 1; i <= n * incx; i = i + incx)
            dy[i] = da * dx[i] + dy[i];
        return;
    }

    /*
     //dgesl.c
     Purpose : dgesl solves the linear system
     a * x = b or Transpose(a) * x = b
     using the factors computed by dgeco or degfa.


     On Entry :

     a    : double matrix of dimension ( n+1, n+1 ),
     the output from dgeco or dgefa.
     The 0-th row and column are not used.
     n    : the row dimension of a.
     ipvt : the pivot vector from degco or dgefa.
     b    : the right hand side vector.
     job  : = 0       to solve a * x = b,
     = nonzero to solve Transpose(a) * x = b.


     On Return :

     b : the solution vector x.


     Error Condition :

     A division by zero will occur if the input factor contains
     a zero on the diagonal.  Technically this indicates
     singularity but it is often caused by improper argments or
     improper setting of the pointers of a.  It will not occur
     if the subroutines are called correctly and if dgeco has
     set rcond > 0 or dgefa has set info = 0.

     BLAS : daxpy, ddot
     */
    void dgesl( double **a, int n, int *ipvt, double *b, int job )
    {
        int             nm1, k, j;
        double          t;

        nm1 = n - 1;

        /*
         Job = 0, solve a * x = b.
         */
        if (job == 0) {
            /*
             First solve L * y = b.
             */
            for (k = 1; k <= n; k++) {
                t = ddot(k - 1, a[k], 1, b, 1);
                b[k] = (b[k] - t) / a[k][k];
            }
            /*
             Now solve U * x = y.
             */
            for (k = n - 1; k >= 1; k--) {
                b[k] = b[k] + ddot(n - k, a[k] + k, 1, b + k, 1);
                j = ipvt[k];
                if (j != k) {
                    t = b[j];
                    b[j] = b[k];
                    b[k] = t;
                }
            }
            return;
        }
        /*
         Job = nonzero, solve Transpose(a) * x = b.

         First solve Transpose(U) * y = b.
         */
        for (k = 1; k <= n - 1; k++) {
            j = ipvt[k];
            t = b[j];
            if (j != k) {
                b[j] = b[k];
                b[k] = t;
            }
            daxpy(n - k, t, a[k] + k, 1, b + k, 1);
        }
        /*
         Now solve Transpose(L) * x = y.
         */
        for (k = n; k >= 1; k--) {
            b[k] = b[k] / a[k][k];
            t = -b[k];
            daxpy(k - 1, t, a[k], 1, b, 1);
        }
    }

    /*
     //dgefa.c
     Purpose : dgefa factors a double matrix by Gaussian elimination.

     dgefa is usually called by dgeco, but it can be called directly
     with a saving in time if rcond is not needed.
     (Time for dgeco) = (1+9/n)*(time for dgefa).

     This c version uses algorithm kji rather than the kij in dgefa.f.
     Note that the fortran version input variable lda is not needed.


     On Entry :

     a   : double matrix of dimension ( n+1, n+1 ),
     the 0-th row and column are not used.
     a is created using NewDoubleMatrix, hence
     lda is unnecessary.
     n   : the row dimension of a.

     On Return :

     a     : a lower triangular matrix and the multipliers
     which were used to obtain it.  The factorization
     can be written a = L * U where U is a product of
     permutation and unit upper triangular matrices
     and L is lower triangular.
     ipvt  : an n+1 integer vector of pivot indices.
     *info : = 0 normal value,
     = k if U[k][k] == 0.  This is not an error
     condition for this subroutine, but it does
     indicate that dgesl or dgedi will divide by
     zero if called.  Use rcond in dgeco for
     a reliable indication of singularity.

     Notice that the calling program must use &info.

     BLAS : daxpy, dscal, idamax
     */
    void dgefa( double **a, int n, int *ipvt, int *info )
    {
        int             j, k, i;
        double          t;

        /* Gaussian elimination with partial pivoting.   */

        *info = 0;
        for (k = 1; k <= n - 1; k++) {
            /*
             Find j = pivot index.  Note that a[k]+k-1 is the address of
             the 0-th element of the row vector whose 1st element is a[k][k].
             */
            j = idamax(n - k + 1, a[k] + k - 1, 1) + k - 1;
            ipvt[k] = j;
            /*
             Zero pivot implies this row already triangularized.
             */
            if (a[k][j] == 0.) {
                *info = k;
                continue;
            }
            /*
             Interchange if necessary.
             */
            if (j != k) {
                t = a[k][j];
                a[k][j] = a[k][k];
                a[k][k] = t;
            }
            /*
             Compute multipliers.
             */
            t = -1. / a[k][k];
            dscal(n - k, t, a[k] + k, 1);
            /*
             Column elimination with row indexing.
             */
            for (i = k + 1; i <= n; i++) {
                t = a[i][j];
                if (j != k) {
                    a[i][j] = a[i][k];
                    a[i][k] = t;
                }
                daxpy(n - k, t, a[k] + k, 1, a[i] + k, 1);
            }
        }           /* end k-loop  */

        ipvt[n] = n;
        if (a[n][n] == 0.)
            *info = n;
    }

    // Terminate lsoda due to illegal input.
    void terminate(int istate)
    {
        if (illin == 5) {
            fprintf(stderr, "[lsoda] repeated occurrence of illegal input. run aborted.. apparent infinite loop\n");
            std::exit(1);
        }
        else 
        {
            illin++;
            istate = -3;
        }
    }

    // Terminate lsoda due to various error conditions.
    void terminate2(double *y, double *t)
    {
        int i;
        yp1 = yh[1];
        for (i = 1; i <= n; i++)
            y[i] = yp1[i];
        *t = tn;
        illin = 0;
        freevectors();
    }

    //===================================================================
    // The following block handles all successful returns from lsoda.
    // If itask != 1, y is loaded from yh and t is set accordingly.
    // Istate is set to 2, the illegal input counter is zeroed, and the
    // optional outputs are loaded into the work arrays before returning.
    //===================================================================
    void successreturn(double *y, double *t, int itask, int ihit, double tcrit)
    {
        int i;
        yp1 = yh[1];
        for (i = 1; i <= n; i++)
            y[i] = yp1[i];
        *t = tn;
        if (itask == 4 || itask == 5)
            if (ihit)
                *t = tcrit;
        istate = 2;
        illin = 0;
        freevectors();
    }

    /*
     c-----------------------------------------------------------------------
     c This is the march 30, 1987 version of
     c lsoda. livermore solver for ordinary differential equations, with
     c         automatic method switching for stiff and nonstiff problems.
     c
     c this version is in double precision.
     c
     c lsoda solves the initial value problem for stiff or nonstiff
     c systems of first order ode-s,
     c     dy/dt = f(t,y) ,  or, in component form,
     c     dy(i)/dt = f(i) = f(i,t,y(1),y(2),...,y(m_neq)) (i = 1,...,m_neq).
     c
     c this a variant version of the lsode package.
     c it switches automatically between stiff and nonstiff methods.
     c this means that the user does not have to determine whether the
     c problem is stiff or not, and the solver will automatically choose the
     c appropriate method.  it always starts with the nonstiff method.
     c
     c authors..
     c                linda r. petzold  and  alan c. hindmarsh,
     c                computing and mathematics research division, l-316
     c                lawrence livermore national laboratory
     c                livermore, ca 94550.
     c
     c references..
     c 1.  alan c. hindmarsh,  odepack, a systematized collection of ode
     c     solvers, in scientific computing, r. s. stepleman et al. (eds.),
     c     north-holland, amsterdam, 1983, pp. 55-64.
     c 2.  linda r. petzold, automatic selection of methods for solving
     c     stiff and nonstiff systems of ordinary differential equations,
     c     siam j. sci. stat. comput. 4 (1983), pp. 136-148.
     c-----------------------------------------------------------------------
     c summary of usage.
     c
     c communication between the user and the lsoda package, for normal
     c situations, is summarized here.  this summary describes only a subset
     c of the full set of options available.  see the full description for
     c details, including alternative treatment of the jacobian matrix,
     c optional inputs and outputs, nonstandard options, and
     c instructions for special situations.  see also the example
     c problem (with program and output) following this summary.
     c
     c a. first provide a subroutine of the form..
     c               subroutine f (m_neq, t, y, ydot)
     c               dimension y(m_neq), ydot(m_neq)
     c which supplies the vector function f by loading ydot(i) with f(i).
     c
     c b. write a main program which calls subroutine lsoda once for
     c each point at which answers are desired.  this should also provide
     c for possible use of logical unit 6 for output of error messages
     c by lsoda.  on the first call to lsoda, supply arguments as follows..
     c f      = name of subroutine for right-hand side vector f.
     c          this name must be declared external in calling program.
     c m_neq    = number of first order ode-s.
     c y      = array of initial values, of length m_neq.
     c t      = the initial value of the independent variable.
     c tout   = first point where output is desired (.ne. t).
     c itol   = 1 or 2 according as atol (below) is a scalar or array.
     c rtol   = relative tolerance parameter (scalar).
     c atol   = absolute tolerance parameter (scalar or array).
     c          the estimated local error in y(i) will be controlled so as
     c          to be less than
     c             ewt(i) = rtol*abs(y(i)) + atol     if itol = 1, or
     c             ewt(i) = rtol*abs(y(i)) + atol(i)  if itol = 2.
     c          thus the local error test passes if, in each component,
     c          either the absolute error is less than atol (or atol(i)),
     c          or the relative error is less than rtol.
     c          use rtol = 0.0 for pure absolute error control, and
     c          use atol = 0.0 (or atol(i) = 0.0) for pure relative error
     c          control.  caution.. actual (global) errors may exceed these
     c          local tolerances, so choose them conservatively.
     c itask  = 1 for normal computation of output values of y at t = tout.
     c istate = integer flag (input and output).  set istate = 1.
     c iopt   = 0 to indicate no optional inputs used.
     c rwork  = real work array of length at least..
     c             22 + m_neq * max(16, m_neq + 9).
     c          see also paragraph e below.
     c lrw    = declared length of rwork (in user-s dimension).
     c iwork  = integer work array of length at least  20 + m_neq.
     c liw    = declared length of iwork (in user-s dimension).
     c jac    = name of subroutine for jacobian matrix.
     c          use a dummy name.  see also paragraph e below.
     c jt     = jacobian type indicator.  set jt = 2.
     c          see also paragraph e below.
     c note that the main program must declare arrays y, rwork, iwork,
     c and possibly atol.
     c
     c c. the output from the first call (or any call) is..
     c      y = array of computed values of y(t) vector.
     c      t = corresponding value of independent variable (normally tout).
     c istate = 2  if lsoda was successful, negative otherwise.
     c          -1 means excess work done on this call (perhaps wrong jt).
     c          -2 means excess accuracy requested (tolerances too small).
     c          -3 means illegal input detected (see printed message).
     c          -4 means repeated error test failures (check all inputs).
     c          -5 means repeated convergence failures (perhaps bad jacobian
     c             supplied or wrong choice of jt or tolerances).
     c          -6 means error weight became zero during problem. (solution
     c             component i vanished, and atol or atol(i) = 0.)
     c          -7 means work space insufficient to finish (see messages).
     c
     c d. to continue the integration after a successful return, simply
     c reset tout and call lsoda again.  no other parameters need be reset.
     c
     c e. note.. if and when lsoda regards the problem as stiff, and
     c switches methods accordingly, it must make use of the m_neq by m_neq
     c jacobian matrix, j = df/dy.  for the sake of simplicity, the
     c inputs to lsoda recommended in paragraph b above cause lsoda to
     c treat j as a full matrix, and to approximate it internally by
     c difference quotients.  alternatively, j can be treated as a band
     c matrix (with great potential reduction in the size of the rwork
     c array).  also, in either the full or banded case, the user can supply
     c j in closed form, with a routine whose name is passed as the jac
     c argument.  these alternatives are described in the paragraphs on
     c rwork, jac, and jt in the full description of the call sequence below.
     c
     c-----------------------------------------------------------------------
     */
    /*
     void
     lsoda(f, m_neq, y, t, tout, itol, rtol, atol, itask, istate,
     iopt, jt, iwork1, iwork2, iwork5, iwork6, iwork7, iwork8,
     iwork9, rwork1, rwork5, rwork6, rwork7, _data)
     _lsoda_f        f;
     void           *_data;

     int             m_neq, itol, itask, istate, iopt, jt;
     int             iwork1, iwork2, iwork5, iwork6, iwork7, iwork8, iwork9;
     double         *y, *t, tout, *rtol, *atol;
     double          rwork1, rwork5, rwork6, rwork7;
     */
    /*
     If the user does not supply any of these values, the calling program
     should initialize those untouched working variables to zero.

     ml = iwork1
     mu = iwork2
     ixpr = iwork5
     mxstep = iwork6
     mxhnil = iwork7
     mxordn = iwork8
     mxords = iwork9

     tcrit = rwork1
     h0 = rwork5
     hmax = rwork6
     hmin = rwork7
     */
    void lsoda_Old(void (ODE::*f)(double, double *, double *, void *), int m_neq, double *y, double *t, double tout, int itol, double *rtol, double *atol,
               int itask,int istate, int iopt, int jt,
               int iwork1, int iwork2, int iwork5, int iwork6, int iwork7, int iwork8, int iwork9,
               double rwork1, double rwork5, double rwork6, double rwork7, void *_data)
    // istate had been removed by Haibo
        // void lsoda(void (ODE::*f)(double, double *, double *, void *), int neq, double *y, double *t, double tout, int itol, double *rtol, double *atol,
        //        int itask, int *istate, int iopt, int jt,
        //        int iwork1, int iwork2, int iwork5, int iwork6, int iwork7, int iwork8, int iwork9,
        //        double rwork1, double rwork5, double rwork6, double rwork7, void *_data)
    {

        int             mxstp0 = 500, mxhnl0 = 10;

        int             i, iflag, lenyh, ihit;
        double          atoli, ayi, big, h0, hmax, hmx, rh, rtoli, tcrit, tdist, tnext, tol,
                        tolsf, tp, size, sum, w0;

        if (istate == 1) {
            _freevectors();
            /*int i;
            if (wm) for (i = 0; i <= g_nyh; ++i) { if (wm[i]) delete [] wm[i];}
            if (yh) for (i = 0; i <= g_lenyh; ++i) {if (yh[i]) delete [] yh[i];}*/
            g_nyh = g_lenyh = 0;
            yh = 0; wm = 0;
            ewt = 0; savf = 0; acor = 0; ipvt = 0;
        }


        /*
            Block a.
            This code block is executed on every call.
            It tests istate and itask for legality and branches appropriately.
            If istate > 1 but the flag init shows that initialization has not
            yet been done, an error return occurs.
            If istate = 1 and tout = t, return immediately.
         */

        if (istate < 1 || istate > 3) {
            fprintf(stderr, "[lsoda] illegal istate = %d\n", istate);
            terminate(istate);
            return;
        }
        if (itask < 1 || itask > 5) {
            fprintf(stderr, "[lsoda] illegal itask = %d\n", itask);
            terminate(istate);
            return;
        }
        if (init == 0 && (istate == 2 || istate == 3)) {
            fprintf(stderr, "[lsoda] istate > 1 but lsoda not initialized\n");
            terminate(istate);
            return;
        }
        if (istate == 1) {
            init = 0;
            if (tout == *t) {
                ntrep++;
                if (ntrep < 5) return;
                fprintf(stderr, "[lsoda] repeated calls with istate = 1 and tout = t. run aborted.. apparent infinite loop\n");
                return;
            }
        }
        /*
         Block b.
         The next code block is executed for the initial call ( istate = 1 ),
         or for a continuation call with parameter changes ( istate = 3 ).
         It contains checking of all inputs and various initializations.

         First check legality of the non-optional inputs m_neq, itol, iopt,
         jt, ml, and mu.
         */

        if (istate == 1 || istate == 3) {
            ntrep = 0;
            if (m_neq <= 0) {
                fprintf(stderr, "[lsoda] m_neq = %d is less than 1\n", m_neq);
                terminate(istate);
                return;
            }
            if (istate == 3 && m_neq > n) {
                fprintf(stderr, "[lsoda] istate = 3 and m_neq increased\n");
                terminate(istate);
                return;
            }
            n = m_neq;
            if (itol < 1 || itol > 4) {
                fprintf(stderr, "[lsoda] itol = %d illegal\n", itol);
                terminate(istate);
                return;
            }
            if (iopt < 0 || iopt > 1) {
                fprintf(stderr, "[lsoda] iopt = %d illegal\n", iopt);
                terminate(istate);
                return;
            }
            if (jt == 3 || jt < 1 || jt > 5) {
                fprintf(stderr, "[lsoda] jt = %d illegal\n", jt);
                terminate(istate);
                return;
            }
            jtyp = jt;
            if (jt > 2) {
                ml = iwork1;
                mu = iwork2;
                if (ml < 0 || ml >= n) {
                    fprintf(stderr, "[lsoda] ml = %d not between 1 and m_neq\n", ml);
                    terminate(istate);
                    return;
                }
                if (mu < 0 || mu >= n) {
                    fprintf(stderr, "[lsoda] mu = %d not between 1 and m_neq\n", mu);
                    terminate(istate);
                    return;
                }
            }
            /* Next process and check the optional inpus.   */

            /* Default options.   */

            if (iopt == 0) {
                ixpr = 0;
                mxstep = mxstp0;
                mxhnil = mxhnl0;
                hmxi = 10.0;
                hmin = 0.0000000;
                hmax = 0.1;
                if (istate == 1) {
                    h0 = 0.00001;
                    mxordn = mord[1];
                    mxords = mord[2];
                }
            }
            /* end if ( iopt == 0 )   */
            /* Optional inputs.   */
            else {      /* if ( iopt = 1 )  */
                ixpr = iwork5;
                if (ixpr < 0 || ixpr > 1) {
                    fprintf(stderr, "[lsoda] ixpr = %d is illegal\n", ixpr);
                    terminate(istate);
                    return;
                }
                mxstep = iwork6;
                if (mxstep < 0) {
                    fprintf(stderr, "[lsoda] mxstep < 0\n");
                    terminate(istate);
                    return;
                }
                if (mxstep == 0) mxstep = mxstp0;
                mxhnil = iwork7;
                if (mxhnil < 0) {
                    fprintf(stderr, "[lsoda] mxhnil < 0\n");
                    terminate(istate);
                    return;
                }
                if (istate == 1) {
                    h0 = rwork5;
                    mxordn = iwork8;
                    if (mxordn < 0) {
                        fprintf(stderr, "[lsoda] mxordn = %d is less than 0\n", mxordn);
                        terminate(istate);
                        return;
                    }
                    if (mxordn == 0) mxordn = 100;
                    mxordn = std::min(mxordn, mord[1]);
                    mxords = iwork9;
                    if (mxords < 0) {
                        fprintf(stderr, "[lsoda] mxords = %d is less than 0\n", mxords);
                        terminate(istate);
                        return;
                    }
                    if (mxords == 0) mxords = 100;
                    mxords = std::min(mxords, mord[2]);
                    if ((tout - *t) * h0 < 0.) {
                        fprintf(stderr, "[lsoda] tout = %g behind t = %g. integration direction is given by %g\n",
                                tout, *t, h0);
                        terminate(istate);
                        return;
                    }
                }   /* end if ( istate == 1 )  */
                hmax = rwork6;
                if (hmax < 0.) {
                    fprintf(stderr, "[lsoda] hmax < 0.\n");
                    terminate(istate);
                    return;
                }
                hmxi = 0.;
                if (hmax > 0)
                    hmxi = 1. / hmax;
                hmin = rwork7;
                if (hmin < 0.) {
                    fprintf(stderr, "[lsoda] hmin < 0.\n");
                    terminate(istate);
                    return;
                }
            }       /* end else   *//* end iopt = 1   */
        }           /* end if ( istate == 1 || istate == 3 )   */
        /*
         If istate = 1, meth is initialized to 1.

         Also allocate memory for yh, wm, ewt, savf, acor, ipvt.
         */

        // hmax = 0.001;


        if (istate == 1) {
            /*
             If memory were not freed, istate = 3 need not reallocate memory.
             Hence this section is not executed by istate = 3.
             */
            sqrteta = sqrt(ETA);
            meth = 1;
            g_nyh = nyh = n;
            g_lenyh = lenyh = 1 + std::max(mxordn, mxords);
            if (yh == NULL)
                yh = new double * [1 + lenyh];
            if (yh == NULL) {
                printf("lsoda -- insufficient memory for your problem\n");
                terminate(istate);
                return;
            }
            for (i = 0; i <= lenyh; i++)
                yh[i] = new double [1 + nyh];
            if (wm == NULL)
                wm = new double * [1 + nyh];
            if (wm == NULL) {
                printf("lsoda -- insufficient memory for your problem\n");
                terminate(istate);
                return;
            }
            for (i = 0; i <= nyh; i++)
                wm[i] = new double [1 + nyh];
            if (ewt == NULL)
                ewt = new double [1 + nyh];

            if (ewt == NULL) {
                delete [] yh;
                delete [] wm;
                printf("lsoda -- insufficient memory for your problem\n");
                terminate(istate);
                return;
            }

            if (savf == NULL)
                savf = new double[1 + nyh];
            if (savf == NULL) {
                delete [] yh;
                delete [] wm;
                delete [] ewt;
                printf("lsoda -- insufficient memory for your problem\n");
                terminate(istate);
                return;
            }
            if (acor == NULL)
                acor = new double [1 + nyh];
            if (acor == NULL) {
                delete [] yh;
                delete [] wm;
                delete [] ewt;
                delete [] savf;
                printf("lsoda -- insufficient memory for your problem\n");
                terminate(istate);
                return;
            }
            if (ipvt == NULL)
                ipvt = new int [1 + nyh];
            if (ipvt == NULL) {
                delete [] yh;
                delete [] wm;
                delete [] ewt;
                delete [] savf;
                delete [] acor;
                printf("lsoda -- insufficient memory for your problem\n");
                terminate(istate);
                return;
            }
        }
        /*
         Check rtol and atol for legality.
         */
        if (istate == 1 || istate == 3) {
            rtoli = rtol[1];
            atoli = atol[1];
            for (i = 1; i <= n; i++) {
                if (itol >= 3)
                    rtoli = rtol[i];
                if (itol == 2 || itol == 4)
                    atoli = atol[i];
                if (rtoli < 0.) {
                    fprintf(stderr, "[lsoda] rtol = %g is less than 0.\n", rtoli);
                    terminate(istate);
                    freevectors();
                    return;
                }
                if (atoli < 0.) {
                    fprintf(stderr, "[lsoda] atol = %g is less than 0.\n", atoli);
                    terminate(istate);
                    freevectors();
                    return;
                }
            }       /* end for   */
        }           /* end if ( istate == 1 || istate == 3 )   */
        /*
         If istate = 3, set flag to signal parameter changes to stoda.
         */
        if (istate == 3) {
            jstart = -1;
        }
        /*
         Block c.
         The next block is for the initial call only ( istate = 1 ).
         It contains all remaining initializations, the initial call to f,
         and the calculation of the initial step size.
         The error weights in ewt are inverted after being loaded.
         */
        if (istate == 1) {
            tn = *t;
            tsw = *t;
            maxord = mxordn;
            if (itask == 4 || itask == 5) {
                tcrit = rwork1;
                if ((tcrit - tout) * (tout - *t) < 0.) {
                    fprintf(stderr, "[lsoda] itask = 4 or 5 and tcrit behind tout\n");
                    terminate(istate);
                    freevectors();
                    return;
                }
                if (h0 != 0. && (*t + h0 - tcrit) * h0 > 0.)
                    h0 = tcrit - *t;
            }
            jstart = 0;
            nhnil = 0;
            nst = 0;
            nje = 0;
            nslast = 0;
            hu = 0.;
            nqu = 0;
            mused = 0;
            miter = 0;
            ccmax = 0.3;
            maxcor = 3;
            msbp = 20;
            mxncf = 10;


            /*
             Initial call to f.
             */


            (ode->*f) (*t, y + 1, yh[2] + 1, _data);
            // fprintf(stderr, "hmax = %f\n", hmax);
            nfe = 1;
            /*
             Load the initial value vector in yh.
             */

            yp1 = yh[1];

            for (i = 1; i <= n; i++)
                yp1[i] = y[i];
            /*
             Load and invert the ewt array.  ( h is temporarily set to 1. )
             */
            nq = 1;
            h = 0.1;
            ewset(itol, rtol, atol, y);
            for (i = 1; i <= n; i++) {
                if (ewt[i] <= 0.) {
                    fprintf(stderr, "[lsoda] ewt[%d] = %g <= 0.\n", i, ewt[i]);
                    terminate2(y, t);
                    return;
                }
                ewt[i] = 1. / ewt[i];
            }

            /*
             The coding below computes the step size, h0, to be attempted on the
             first step, unless the user has supplied a value for this.
             First check that tout - *t differs significantly from zero.
             A scalar tolerance quantity tol is computed, as max(rtol[i])
             if this is positive, or max(atol[i]/fabs(y[i])) otherwise, adjusted
             so as to be between 100*ETA and 0.001.
             Then the computed value h0 is given by

             h0^(-2) = 1. / ( tol * w0^2 ) + tol * ( norm(f) )^2

             where   w0     = max( fabs(*t), fabs(tout) ),
             f      = the initial value of the vector f(t,y), and
             norm() = the weighted vector norm used throughout, given by
             the vmnorm function routine, and weighted by the
             tolerances initially loaded into the ewt array.

             The sign of h0 is inferred from the initial values of tout and *t.
             fabs(h0) is made < fabs(tout-*t) in any case.
             */
            if (h0 == 0.) {
                tdist = fabs(tout - *t);
                w0 = std::max(fabs(*t), fabs(tout));
                if (tdist < 2. * ETA * w0) {
                    fprintf(stderr, "[lsoda] tout too close to t to start integration\n ");
                    terminate(istate);
                    freevectors();
                    return;
                }
                tol = rtol[1];
                if (itol > 2) {
                    for (i = 2; i <= n; i++)
                        tol = std::max(tol, rtol[i]);
                }
                if (tol <= 0.) {
                    atoli = atol[1];
                    for (i = 1; i <= n; i++) {
                        if (itol == 2 || itol == 4)
                            atoli = atol[i];
                        ayi = fabs(y[i]);
                        if (ayi != 0.)
                            tol = std::max(tol, atoli / ayi);
                    }
                }
                tol = std::max(tol, 100. * ETA);
                tol = std::min(tol, 0.001);
                sum = vmnorm(n, yh[2], ewt);
                sum = 1. / (tol * w0 * w0) + tol * sum * sum;
                h0 = 1. / sqrt(sum);
                h0 = std::min(h0, tdist);
                h0 = h0 * ((tout - *t >= 0.) ? 1. : -1.);
            }       /* end if ( h0 == 0. )   */
            /*
             Adjust h0 if necessary to meet hmax bound.
             */
            rh = fabs(h0) * hmxi;
            if (rh > 1.)
                h0 /= rh;
            /*
             Load h with h0 and scale yh[2] by h0.
             */
            h = h0;
            yp1 = yh[2];
            for (i = 1; i <= n; i++)
                yp1[i] *= h0;
        }           /* if ( istate == 1 )   */
        /*
         Block d.
         The next code block is for continuation calls only ( istate = 2 or 3 )
         and is to check stop conditions before taking a step.
         */
        if (istate == 2 || istate == 3) {
            nslast = nst;
            switch (itask) {
            case 1:
                if ((tn - tout) * h >= 0.) {
                    intdy(tout, 0, y, &iflag);
                    if (iflag != 0) {
                        fprintf(stderr, "[lsoda] trouble from intdy, itask = %d, tout = %g\n", itask, tout);
                        terminate(istate);
                        freevectors();
                        return;
                    }
                    *t = tout;
                    istate = 2;
                    illin = 0;
                    freevectors();
                    return;
                }
                break;
            case 2:
                break;
            case 3:
                tp = tn - hu * (1. + 100. * ETA);
                if ((tp - tout) * h > 0.) {
                    fprintf(stderr, "[lsoda] itask = %d and tout behind tcur - hu\n", itask);
                    terminate(istate);
                    freevectors();
                    return;
                }
                if ((tn - tout) * h < 0.) break;
                successreturn(y, t, itask, ihit, tcrit);
                return;
            case 4:
                tcrit = rwork1;
                if ((tn - tcrit) * h > 0.) {
                    fprintf(stderr, "[lsoda] itask = 4 or 5 and tcrit behind tcur\n");
                    terminate(istate);
                    freevectors();
                    return;
                }
                if ((tcrit - tout) * h < 0.) {
                    fprintf(stderr, "[lsoda] itask = 4 or 5 and tcrit behind tout\n");
                    terminate(istate);
                    freevectors();
                    return;
                }
                if ((tn - tout) * h >= 0.) {
                    intdy(tout, 0, y, &iflag);
                    if (iflag != 0) {
                        fprintf(stderr, "[lsoda] trouble from intdy, itask = %d, tout = %g\n", itask, tout);
                        terminate(istate);
                        freevectors();
                        return;
                    }
                    *t = tout;
                    istate = 2;
                    illin = 0;
                    freevectors();
                    return;
                }
            case 5:
                if (itask == 5) {
                    tcrit = rwork1;
                    if ((tn - tcrit) * h > 0.) {
                        fprintf(stderr, "[lsoda] itask = 4 or 5 and tcrit behind tcur\n");
                        terminate(istate);
                        freevectors();
                        return;
                    }
                }
                hmx = fabs(tn) + fabs(h);
                ihit = fabs(tn - tcrit) <= (100. * ETA * hmx);
                if (ihit) {
                    *t = tcrit;
                    successreturn(y, t, itask, ihit, tcrit);
                    return;
                }
                tnext = tn + h * (1. + 4. * ETA);
                if ((tnext - tcrit) * h <= 0.)
                    break;
                h = (tcrit - tn) * (1. - 4. * ETA);
                if (istate == 2)
                    jstart = -2;
                break;
            }       /* end switch   */
        }           /* end if ( istate == 2 || istate == 3 )   */
        /*
         Block e.
         The next block is normally executed for all calls and contains
         the call to the one-step core integrator stoda.

         This is a looping point for the integration steps.

         First check for too many steps being taken, update ewt ( if not at
         start of problem).  Check for too much accuracy being requested, and
         check for h below the roundoff level in *t.
         */
        while (1) {
            if (istate != 1 || nst != 0) {
                if ((nst - nslast) >= mxstep) {
                    fprintf(stderr, "[lsoda] %d steps taken before reaching tout\n", mxstep);
                    istate = -1;
                    terminate2(y, t);
                    return;
                }
                ewset(itol, rtol, atol, yh[1]);
                for (i = 1; i <= n; i++) {
                    if (ewt[i] <= 0.) {
                        fprintf(stderr, "[lsoda] ewt[%d] = %g <= 0.\n", i, ewt[i]);
                        istate = -6;
                        terminate2(y, t);
                        return;
                    }
                    ewt[i] = 1. / ewt[i];
                }
            }
            tolsf = ETA * vmnorm(n, yh[1], ewt);
            if (tolsf > 0.01) {
                tolsf = tolsf * 200.;
                if (nst == 0) {
                    fprintf(stderr, "lsoda -- at start of problem, too much accuracy\n");
                    fprintf(stderr, "         requested for precision of machine,\n");
                    fprintf(stderr, "         suggested scaling factor = %g\n", tolsf);
                    terminate(istate);
                    freevectors();
                    return;
                }
                fprintf(stderr, "lsoda -- at t = %g, too much accuracy requested\n", *t);
                fprintf(stderr, "         for precision of machine, suggested\n");
                fprintf(stderr, "         scaling factor = %g\n", tolsf);
                istate = -2;
                terminate2(y, t);
                return;
            }
            if ((tn + h) == tn) {
                nhnil++;
                if (nhnil <= mxhnil) {
                    fprintf(stderr, "lsoda -- warning..internal t = %g and h = %g are\n", tn, h);
                    fprintf(stderr, "         such that in the machine, t + h = t on the next step\n");
                    fprintf(stderr, "         solver will continue anyway.\n");
                    if (nhnil == mxhnil) {
                        fprintf(stderr, "lsoda -- above warning has been issued %d times,\n", nhnil);
                        fprintf(stderr, "         it will not be issued again for this problem\n");
                    }
                }
            }
            /*
             Call stoda
             */
            stoda(m_neq, y, f, _data);

            /*if (h > 0.1)
            {   printf( "meth= %d,   order= %d,   nfe= %d,   nje= %d\n",
                        meth, nq, nfe, nje );
                printf( "t= %20.15e,   h= %20.15e,   nst=%d\n", tn, h, nst );
                printf( "y= %20.15e,   %20.15e,   %20.15e\n\n\n",
                        yh[1][1], yh[1][2], yh[1][3] );
            }*/


            if (kflag == 0) {
                /*
                 Block f.
                 The following block handles the case of a successful return from the
                 core integrator ( kflag = 0 ).
                 If a method switch was just made, record tsw, reset maxord,
                 set jstart to -1 to signal stoda to complete the switch,
                 and do extra printing of data if ixpr = 1.
                 Then, in any case, check for stop conditions.
                 */
                init = 1;
                if (meth != mused) {
                    tsw = tn;
                    maxord = mxordn;
                    if (meth == 2)
                        maxord = mxords;
                    jstart = -1;
                    if (ixpr) {
                        if (meth == 2)
                            fprintf(stderr, "[lsoda] a switch to the stiff method has occurred ");
                        if (meth == 1)
                            fprintf(stderr, "[lsoda] a switch to the nonstiff method has occurred");
                        fprintf(stderr, "at t = %g, tentative step size h = %g, step nst = %d\n", tn, h, nst);
                    }
                }   /* end if ( meth != mused )   */
                /*
                 itask = 1.
                 If tout has been reached, interpolate.
                 */
                if (itask == 1) {
                    if ((tn - tout) * h < 0.)
                        continue;
                    intdy(tout, 0, y, &iflag);
                    *t = tout;
                    istate = 2;
                    illin = 0;
                    freevectors();
                    return;
                }
                /*
                 itask = 2.
                 */
                if (itask == 2) {
                    successreturn(y, t, itask, ihit, tcrit);
                    return;
                }
                /*
                 itask = 3.
                 Jump to exit if tout was reached.
                 */
                if (itask == 3) {
                    if ((tn - tout) * h >= 0.) {
                        successreturn(y, t, itask, ihit, tcrit);
                        return;
                    }
                    continue;
                }
                /*
                 itask = 4.
                 See if tout or tcrit was reached.  Adjust h if necessary.
                 */
                if (itask == 4) {
                    if ((tn - tout) * h >= 0.) {
                        intdy(tout, 0, y, &iflag);
                        *t = tout;
                        istate = 2;
                        illin = 0;
                        freevectors();
                        return;
                    } else {
                        hmx = fabs(tn) + fabs(h);
                        ihit = fabs(tn - tcrit) <= (100. * ETA * hmx);
                        if (ihit) {
                            successreturn(y, t, itask, ihit, tcrit);
                            return;
                        }
                        tnext = tn + h * (1. + 4. * ETA);
                        if ((tnext - tcrit) * h <= 0.)
                            continue;
                        h = (tcrit - tn) * (1. - 4. * ETA);
                        jstart = -2;
                        continue;
                    }
                }   /* end if ( itask == 4 )   */
                /*
                 itask = 5.
                 See if tcrit was reached and jump to exit.
                 */
                if (itask == 5) {
                    hmx = fabs(tn) + fabs(h);
                    ihit = fabs(tn - tcrit) <= (100. * ETA * hmx);
                    successreturn(y, t, itask, ihit, tcrit);
                    return;
                }
            }       /* end if ( kflag == 0 )   */
            /*
             kflag = -1, error test failed repeatedly or with fabs(h) = hmin.
             kflag = -2, convergence failed repeatedly or with fabs(h) = hmin.
             */
            if (kflag == -1 || kflag == -2) {
                fprintf(stderr, "lsoda -- at t = %g and step size h = %g, the\n", tn, h);
                if (kflag == -1) {
                    fprintf(stderr, "         error test failed repeatedly or\n");
                    fprintf(stderr, "         with fabs(h) = hmin\n");
                    istate = -4;
                }
                if (kflag == -2) {
                    fprintf(stderr, "         corrector convergence failed repeatedly or\n");
                    fprintf(stderr, "         with fabs(h) = hmin\n");
                    istate = -5;
                }
                big = 0.;
                imxer = 1;
                for (i = 1; i <= n; i++) {
                    size = fabs(acor[i]) * ewt[i];
                    if (big < size) {
                        big = size;
                        imxer = i;
                    }
                }
                terminate2(y, t);
                return;
            }       /* end if ( kflag == -1 || kflag == -2 )   */
        }           /* end while   */

    } //END: lsoda


    void lsoda(void (ODE::*f)(double, double *, double *, void *), double *y, double *t, double tout, void *_data)
    {


        int             i, iflag, lenyh, ihit;
        double          atoli, ayi, big, h0, hmax, hmx, rh, rtoli, tcrit, tdist, tnext, tol,
                        tolsf, tp, size, sum, w0;

        if (istate == 1) {
            _freevectors();
            /*int i;
            if (wm) for (i = 0; i <= g_nyh; ++i) { if (wm[i]) delete [] wm[i];}
            if (yh) for (i = 0; i <= g_lenyh; ++i) {if (yh[i]) delete [] yh[i];}*/
            g_nyh = g_lenyh = 0;
            yh = 0; wm = 0;
            ewt = 0; savf = 0; acor = 0; ipvt = 0;
        }


        /*
            Block a.
            This code block is executed on every call.
            It tests istate and itask for legality and branches appropriately.
            If istate > 1 but the flag init shows that initialization has not
            yet been done, an error return occurs.
            If istate = 1 and tout = t, return immediately.
         */

        if (istate < 1 || istate > 3) {
            fprintf(stderr, "[lsoda] illegal istate = %d\n", istate);
            terminate(istate);
            return;
        }
        if (itask < 1 || itask > 5) {
            fprintf(stderr, "[lsoda] illegal itask = %d\n", itask);
            terminate(istate);
            return;
        }
        if (init == 0 && (istate == 2 || istate == 3)) {
            fprintf(stderr, "[lsoda] istate > 1 but lsoda not initialized\n");
            terminate(istate);
            return;
        }
        if (istate == 1) {
            init = 0;
            if (tout == *t) {
                ntrep++;
                if (ntrep < 5) return;
                fprintf(stderr, "[lsoda] repeated calls with istate = 1 and tout = t. run aborted.. apparent infinite loop\n");
                return;
            }
        }
        /*
         Block b.
         The next code block is executed for the initial call ( istate = 1 ),
         or for a continuation call with parameter changes ( istate = 3 ).
         It contains checking of all inputs and various initializations.

         First check legality of the non-optional inputs m_neq, itol, iopt,
         jt, ml, and mu.
         */

        if (istate == 1 || istate == 3) {
            ntrep = 0;
            if (m_neq <= 0) {
                fprintf(stderr, "[lsoda] m_neq = %d is less than 1\n", m_neq);
                terminate(istate);
                return;
            }
            if (istate == 3 && m_neq > n) {
                fprintf(stderr, "[lsoda] istate = 3 and m_neq increased\n");
                terminate(istate);
                return;
            }
            n = m_neq;
            if (itol < 1 || itol > 4) {
                fprintf(stderr, "[lsoda] itol = %d illegal\n", itol);
                terminate(istate);
                return;
            }
            if (iopt < 0 || iopt > 1) {
                fprintf(stderr, "[lsoda] iopt = %d illegal\n", iopt);
                terminate(istate);
                return;
            }
            if (jt == 3 || jt < 1 || jt > 5) {
                fprintf(stderr, "[lsoda] jt = %d illegal\n", jt);
                terminate(istate);
                return;
            }
            jtyp = jt;
            if (jt > 2) {
                ml = iwork1;
                mu = iwork2;
                if (ml < 0 || ml >= n) {
                    fprintf(stderr, "[lsoda] ml = %d not between 1 and m_neq\n", ml);
                    terminate(istate);
                    return;
                }
                if (mu < 0 || mu >= n) {
                    fprintf(stderr, "[lsoda] mu = %d not between 1 and m_neq\n", mu);
                    terminate(istate);
                    return;
                }
            }
            /* Next process and check the optional inpus.   */

            /* Default options.   */

            if (iopt == 0) {
                ixpr = 0;
                mxstep = mxstp0;
                mxhnil = mxhnl0;
                hmxi = 10.0;
                hmin = 0.0000000;
                hmax = 0.1;
                if (istate == 1) {
                    h0 = 0.00001;
                    mxordn = mord[1];
                    mxords = mord[2];
                }
            }


            /* end if ( iopt == 0 )   */
            /* Optional inputs.   */
            else {      /* if ( iopt = 1 )  */
                ixpr = iwork5;
                if (ixpr < 0 || ixpr > 1) {
                    fprintf(stderr, "[lsoda] ixpr = %d is illegal\n", ixpr);
                    terminate(istate);
                    return;
                }
                mxstep = iwork6;
                if (mxstep < 0) {
                    fprintf(stderr, "[lsoda] mxstep < 0\n");
                    terminate(istate);
                    return;
                }
                if (mxstep == 0) mxstep = mxstp0;
                mxhnil = iwork7;
                if (mxhnil < 0) {
                    fprintf(stderr, "[lsoda] mxhnil < 0\n");
                    terminate(istate);
                    return;
                }
                if (istate == 1) {
                    h0 = rwork5;
                    mxordn = iwork8;
                    if (mxordn < 0) {
                        fprintf(stderr, "[lsoda] mxordn = %d is less than 0\n", mxordn);
                        terminate(istate);
                        return;
                    }
                    if (mxordn == 0) mxordn = 100;
                    mxordn = std::min(mxordn, mord[1]);
                    mxords = iwork9;
                    if (mxords < 0) {
                        fprintf(stderr, "[lsoda] mxords = %d is less than 0\n", mxords);
                        terminate(istate);
                        return;
                    }
                    if (mxords == 0) mxords = 100;
                    mxords = std::min(mxords, mord[2]);
                    if ((tout - *t) * h0 < 0.) {
                        fprintf(stderr, "[lsoda] tout = %g behind t = %g. integration direction is given by %g\n",
                                tout, *t, h0);
                        terminate(istate);
                        return;
                    }
                }   /* end if ( istate == 1 )  */
                hmax = rwork6;
                if (hmax < 0.) {
                    fprintf(stderr, "[lsoda] hmax < 0.\n");
                    terminate(istate);
                    return;
                }
                hmxi = 0.;
                if (hmax > 0)
                    hmxi = 1. / hmax;
                hmin = rwork7;
                if (hmin < 0.) {
                    fprintf(stderr, "[lsoda] hmin < 0.\n");
                    terminate(istate);
                    return;
                }
            }       /* end else   *//* end iopt = 1   */
        }           /* end if ( istate == 1 || istate == 3 )   */


        /*
         If istate = 1, meth is initialized to 1.

         Also allocate memory for yh, wm, ewt, savf, acor, ipvt.
         */

        // hmax = 0.001;


        if (istate == 1) {
            /*
             If memory were not freed, istate = 3 need not reallocate memory.
             Hence this section is not executed by istate = 3.
             */
            sqrteta = sqrt(ETA);
            meth = 1;
            g_nyh = nyh = n;
            g_lenyh = lenyh = 1 + std::max(mxordn, mxords);
            if (yh == NULL)
                yh = new double * [1 + lenyh];
            if (yh == NULL) {
                printf("lsoda -- insufficient memory for your problem\n");
                terminate(istate);
                return;
            }
            for (i = 0; i <= lenyh; i++)
                yh[i] = new double [1 + nyh];
            if (wm == NULL)
                wm = new double * [1 + nyh];
            if (wm == NULL) {
                printf("lsoda -- insufficient memory for your problem\n");
                terminate(istate);
                return;
            }
            for (i = 0; i <= nyh; i++)
                wm[i] = new double [1 + nyh];
            if (ewt == NULL)
                ewt = new double [1 + nyh];

            if (ewt == NULL) {
                delete [] yh;
                delete [] wm;
                printf("lsoda -- insufficient memory for your problem\n");
                terminate(istate);
                return;
            }

            if (savf == NULL)
                savf = new double[1 + nyh];
            if (savf == NULL) {
                delete [] yh;
                delete [] wm;
                delete [] ewt;
                printf("lsoda -- insufficient memory for your problem\n");
                terminate(istate);
                return;
            }
            if (acor == NULL)
                acor = new double [1 + nyh];
            if (acor == NULL) {
                delete [] yh;
                delete [] wm;
                delete [] ewt;
                delete [] savf;
                printf("lsoda -- insufficient memory for your problem\n");
                terminate(istate);
                return;
            }
            if (ipvt == NULL)
                ipvt = new int [1 + nyh];
            if (ipvt == NULL) {
                delete [] yh;
                delete [] wm;
                delete [] ewt;
                delete [] savf;
                delete [] acor;
                printf("lsoda -- insufficient memory for your problem\n");
                terminate(istate);
                return;
            }
        }
        /*
         Check rtol and atol for legality.
         */
        if (istate == 1 || istate == 3) {
            rtoli = rtol[1];
            atoli = atol[1];
            for (i = 1; i <= n; i++) {
                if (itol >= 3)
                    rtoli = rtol[i];
                if (itol == 2 || itol == 4)
                    atoli = atol[i];
                if (rtoli < 0.) {
                    fprintf(stderr, "[lsoda] rtol = %g is less than 0.\n", rtoli);
                    terminate(istate);
                    freevectors();
                    return;
                }
                if (atoli < 0.) {
                    fprintf(stderr, "[lsoda] atol = %g is less than 0.\n", atoli);
                    terminate(istate);
                    freevectors();
                    return;
                }
            }       /* end for   */
        }           /* end if ( istate == 1 || istate == 3 )   */
        /*
         If istate = 3, set flag to signal parameter changes to stoda.
         */
        if (istate == 3) {
            jstart = -1;
        }
        /*
         Block c.
         The next block is for the initial call only ( istate = 1 ).
         It contains all remaining initializations, the initial call to f,
         and the calculation of the initial step size.
         The error weights in ewt are inverted after being loaded.
         */
        if (istate == 1) {
            tn = *t;
            tsw = *t;
            maxord = mxordn;
            if (itask == 4 || itask == 5) {
                tcrit = rwork1;
                if ((tcrit - tout) * (tout - *t) < 0.) {
                    fprintf(stderr, "[lsoda] itask = 4 or 5 and tcrit behind tout\n");
                    terminate(istate);
                    freevectors();
                    return;
                }
                if (h0 != 0. && (*t + h0 - tcrit) * h0 > 0.)
                    h0 = tcrit - *t;
            }
            jstart = 0;
            nhnil = 0;
            nst = 0;
            nje = 0;
            nslast = 0;
            hu = 0.;
            nqu = 0;
            mused = 0;
            miter = 0;
            ccmax = 0.3;
            maxcor = 3;
            msbp = 20;
            mxncf = 10;


            /*
             Initial call to f.
             */


            (ode->*f) (*t, y + 1, yh[2] + 1, _data);
            // fprintf(stderr, "hmax = %f\n", hmax);
            nfe = 1;
            /*
             Load the initial value vector in yh.
             */

            yp1 = yh[1];

            for (i = 1; i <= n; i++)
                yp1[i] = y[i];
            /*
             Load and invert the ewt array.  ( h is temporarily set to 1. )
             */
            nq = 1;
            h = 0.1;
            ewset(itol, rtol, atol, y);
            for (i = 1; i <= n; i++) {
                if (ewt[i] <= 0.) {
                    fprintf(stderr, "[lsoda] ewt[%d] = %g <= 0.\n", i, ewt[i]);
                    terminate2(y, t);
                    return;
                }
                ewt[i] = 1. / ewt[i];
            }

            /*
             The coding below computes the step size, h0, to be attempted on the
             first step, unless the user has supplied a value for this.
             First check that tout - *t differs significantly from zero.
             A scalar tolerance quantity tol is computed, as max(rtol[i])
             if this is positive, or max(atol[i]/fabs(y[i])) otherwise, adjusted
             so as to be between 100*ETA and 0.001.
             Then the computed value h0 is given by

             h0^(-2) = 1. / ( tol * w0^2 ) + tol * ( norm(f) )^2

             where   w0     = max( fabs(*t), fabs(tout) ),
             f      = the initial value of the vector f(t,y), and
             norm() = the weighted vector norm used throughout, given by
             the vmnorm function routine, and weighted by the
             tolerances initially loaded into the ewt array.

             The sign of h0 is inferred from the initial values of tout and *t.
             fabs(h0) is made < fabs(tout-*t) in any case.
             */
            if (h0 == 0.) {
                tdist = fabs(tout - *t);
                w0 = std::max(fabs(*t), fabs(tout));
                if (tdist < 2. * ETA * w0) {
                    fprintf(stderr, "[lsoda] tout too close to t to start integration\n ");
                    terminate(istate);
                    freevectors();
                    return;
                }
                tol = rtol[1];
                if (itol > 2) {
                    for (i = 2; i <= n; i++)
                        tol = std::max(tol, rtol[i]);
                }
                if (tol <= 0.) {
                    atoli = atol[1];
                    for (i = 1; i <= n; i++) {
                        if (itol == 2 || itol == 4)
                            atoli = atol[i];
                        ayi = fabs(y[i]);
                        if (ayi != 0.)
                            tol = std::max(tol, atoli / ayi);
                    }
                }
                tol = std::max(tol, 100. * ETA);
                tol = std::min(tol, 0.001);
                sum = vmnorm(n, yh[2], ewt);
                sum = 1. / (tol * w0 * w0) + tol * sum * sum;
                h0 = 1. / sqrt(sum);
                h0 = std::min(h0, tdist);
                h0 = h0 * ((tout - *t >= 0.) ? 1. : -1.);
            }       /* end if ( h0 == 0. )   */
            /*
             Adjust h0 if necessary to meet hmax bound.
             */
            rh = fabs(h0) * hmxi;
            if (rh > 1.)
                h0 /= rh;
            /*
             Load h with h0 and scale yh[2] by h0.
             */
            h = h0;
            yp1 = yh[2];
            for (i = 1; i <= n; i++)
                yp1[i] *= h0;
        }           /* if ( istate == 1 )   */
        /*
         Block d.
         The next code block is for continuation calls only ( istate = 2 or 3 )
         and is to check stop conditions before taking a step.
         */
        if (istate == 2 || istate == 3) {
            nslast = nst;
            switch (itask) {
            case 1:
                if ((tn - tout) * h >= 0.) {
                    intdy(tout, 0, y, &iflag);
                    if (iflag != 0) {
                        fprintf(stderr, "[lsoda] trouble from intdy, itask = %d, tout = %g\n", itask, tout);
                        terminate(istate);
                        freevectors();
                        return;
                    }
                    *t = tout;
                    istate = 2;
                    illin = 0;
                    freevectors();
                    return;
                }
                break;
            case 2:
                break;
            case 3:
                tp = tn - hu * (1. + 100. * ETA);
                if ((tp - tout) * h > 0.) {
                    fprintf(stderr, "[lsoda] itask = %d and tout behind tcur - hu\n", itask);
                    terminate(istate);
                    freevectors();
                    return;
                }
                if ((tn - tout) * h < 0.) break;
                successreturn(y, t, itask, ihit, tcrit);
                return;
            case 4:
                tcrit = rwork1;
                if ((tn - tcrit) * h > 0.) {
                    fprintf(stderr, "[lsoda] itask = 4 or 5 and tcrit behind tcur\n");
                    terminate(istate);
                    freevectors();
                    return;
                }
                if ((tcrit - tout) * h < 0.) {
                    fprintf(stderr, "[lsoda] itask = 4 or 5 and tcrit behind tout\n");
                    terminate(istate);
                    freevectors();
                    return;
                }
                if ((tn - tout) * h >= 0.) {
                    intdy(tout, 0, y, &iflag);
                    if (iflag != 0) {
                        fprintf(stderr, "[lsoda] trouble from intdy, itask = %d, tout = %g\n", itask, tout);
                        terminate(istate);
                        freevectors();
                        return;
                    }
                    *t = tout;
                    istate = 2;
                    illin = 0;
                    freevectors();
                    return;
                }
            case 5:
                if (itask == 5) {
                    tcrit = rwork1;
                    if ((tn - tcrit) * h > 0.) {
                        fprintf(stderr, "[lsoda] itask = 4 or 5 and tcrit behind tcur\n");
                        terminate(istate);
                        freevectors();
                        return;
                    }
                }
                hmx = fabs(tn) + fabs(h);
                ihit = fabs(tn - tcrit) <= (100. * ETA * hmx);
                if (ihit) {
                    *t = tcrit;
                    successreturn(y, t, itask, ihit, tcrit);
                    return;
                }
                tnext = tn + h * (1. + 4. * ETA);
                if ((tnext - tcrit) * h <= 0.)
                    break;
                h = (tcrit - tn) * (1. - 4. * ETA);
                if (istate == 2)
                    jstart = -2;
                break;
            }       /* end switch   */
        }           /* end if ( istate == 2 || istate == 3 )   */
        /*
         Block e.
         The next block is normally executed for all calls and contains
         the call to the one-step core integrator stoda.

         This is a looping point for the integration steps.

         First check for too many steps being taken, update ewt ( if not at
         start of problem).  Check for too much accuracy being requested, and
         check for h below the roundoff level in *t.
         */
        while (1) {
            if (istate != 1 || nst != 0) {
                if ((nst - nslast) >= mxstep) {
                    fprintf(stderr, "[lsoda] %d steps taken before reaching tout\n", mxstep);
                    istate = -1;
                    terminate2(y, t);
                    return;
                }
                ewset(itol, rtol, atol, yh[1]);
                for (i = 1; i <= n; i++) {
                    if (ewt[i] <= 0.) {
                        fprintf(stderr, "[lsoda] ewt[%d] = %g <= 0.\n", i, ewt[i]);
                        istate = -6;
                        terminate2(y, t);
                        return;
                    }
                    ewt[i] = 1. / ewt[i];
                }
            }
            tolsf = ETA * vmnorm(n, yh[1], ewt);
            if (tolsf > 0.01) {
                tolsf = tolsf * 200.;
                if (nst == 0) {
                    fprintf(stderr, "lsoda -- at start of problem, too much accuracy\n");
                    fprintf(stderr, "         requested for precision of machine,\n");
                    fprintf(stderr, "         suggested scaling factor = %g\n", tolsf);
                    terminate(istate);
                    freevectors();
                    return;
                }
                fprintf(stderr, "lsoda -- at t = %g, too much accuracy requested\n", *t);
                fprintf(stderr, "         for precision of machine, suggested\n");
                fprintf(stderr, "         scaling factor = %g\n", tolsf);
                istate = -2;
                terminate2(y, t);
                return;
            }
            if ((tn + h) == tn) {
                nhnil++;
                if (nhnil <= mxhnil) {
                    fprintf(stderr, "lsoda -- warning..internal t = %g and h = %g are\n", tn, h);
                    fprintf(stderr, "         such that in the machine, t + h = t on the next step\n");
                    fprintf(stderr, "         solver will continue anyway.\n");
                    if (nhnil == mxhnil) {
                        fprintf(stderr, "lsoda -- above warning has been issued %d times,\n", nhnil);
                        fprintf(stderr, "         it will not be issued again for this problem\n");
                    }
                }
            }
            /*
             Call stoda
             */
            stoda(m_neq, y, f, _data);

            /*if (h > 0.1)
            {   printf( "meth= %d,   order= %d,   nfe= %d,   nje= %d\n",
                        meth, nq, nfe, nje );
                printf( "t= %20.15e,   h= %20.15e,   nst=%d\n", tn, h, nst );
                printf( "y= %20.15e,   %20.15e,   %20.15e\n\n\n",
                        yh[1][1], yh[1][2], yh[1][3] );
            }*/


            if (kflag == 0) {
                /*
                 Block f.
                 The following block handles the case of a successful return from the
                 core integrator ( kflag = 0 ).
                 If a method switch was just made, record tsw, reset maxord,
                 set jstart to -1 to signal stoda to complete the switch,
                 and do extra printing of data if ixpr = 1.
                 Then, in any case, check for stop conditions.
                 */
                init = 1;
                if (meth != mused) {
                    tsw = tn;
                    maxord = mxordn;
                    if (meth == 2)
                        maxord = mxords;
                    jstart = -1;
                    if (ixpr) {
                        if (meth == 2)
                            fprintf(stderr, "[lsoda] a switch to the stiff method has occurred ");
                        if (meth == 1)
                            fprintf(stderr, "[lsoda] a switch to the nonstiff method has occurred");
                        fprintf(stderr, "at t = %g, tentative step size h = %g, step nst = %d\n", tn, h, nst);
                    }
                }   /* end if ( meth != mused )   */
                /*
                 itask = 1.
                 If tout has been reached, interpolate.
                 */
                if (itask == 1) {
                    if ((tn - tout) * h < 0.)
                        continue;
                    intdy(tout, 0, y, &iflag);
                    *t = tout;
                    istate = 2;
                    illin = 0;
                    freevectors();
                    return;
                }
                /*
                 itask = 2.
                 */
                if (itask == 2) {
                    successreturn(y, t, itask, ihit, tcrit);
                    return;
                }
                /*
                 itask = 3.
                 Jump to exit if tout was reached.
                 */
                if (itask == 3) {
                    if ((tn - tout) * h >= 0.) {
                        successreturn(y, t, itask, ihit, tcrit);
                        return;
                    }
                    continue;
                }
                /*
                 itask = 4.
                 See if tout or tcrit was reached.  Adjust h if necessary.
                 */
                if (itask == 4) {
                    if ((tn - tout) * h >= 0.) {
                        intdy(tout, 0, y, &iflag);
                        *t = tout;
                        istate = 2;
                        illin = 0;
                        freevectors();
                        return;
                    } else {
                        hmx = fabs(tn) + fabs(h);
                        ihit = fabs(tn - tcrit) <= (100. * ETA * hmx);
                        if (ihit) {
                            successreturn(y, t, itask, ihit, tcrit);
                            return;
                        }
                        tnext = tn + h * (1. + 4. * ETA);
                        if ((tnext - tcrit) * h <= 0.)
                            continue;
                        h = (tcrit - tn) * (1. - 4. * ETA);
                        jstart = -2;
                        continue;
                    }
                }   /* end if ( itask == 4 )   */
                /*
                 itask = 5.
                 See if tcrit was reached and jump to exit.
                 */
                if (itask == 5) {
                    hmx = fabs(tn) + fabs(h);
                    ihit = fabs(tn - tcrit) <= (100. * ETA * hmx);
                    successreturn(y, t, itask, ihit, tcrit);
                    return;
                }
            }       /* end if ( kflag == 0 )   */
            /*
             kflag = -1, error test failed repeatedly or with fabs(h) = hmin.
             kflag = -2, convergence failed repeatedly or with fabs(h) = hmin.
             */
            if (kflag == -1 || kflag == -2) {
                fprintf(stderr, "lsoda -- at t = %g and step size h = %g, the\n", tn, h);
                if (kflag == -1) {
                    fprintf(stderr, "         error test failed repeatedly or\n");
                    fprintf(stderr, "         with fabs(h) = hmin\n");
                    istate = -4;
                }
                if (kflag == -2) {
                    fprintf(stderr, "         corrector convergence failed repeatedly or\n");
                    fprintf(stderr, "         with fabs(h) = hmin\n");
                    istate = -5;
                }
                big = 0.;
                imxer = 1;
                for (i = 1; i <= n; i++) {
                    size = fabs(acor[i]) * ewt[i];
                    if (big < size) {
                        big = size;
                        imxer = i;
                    }
                }
                terminate2(y, t);
                return;
            }       /* end if ( kflag == -1 || kflag == -2 )   */
        }           /* end while   */

    } //END: lsoda


    /*
     stoda performs one step of the integration of an initial value
     problem for a system of ordinary differential equations.
     Note.. stoda is independent of the value of the iteration method
     indicator miter, when this is != 0, and hence is independent
     of the type of chord method used, or the Jacobian structure.
     Communication with stoda is done with the following variables:

     jstart = an integer used for input only, with the following
     values and meanings:

     0  perform the first step,
     > 0  take a new step continuing from the last,
     -1  take the next step with a new value of h,
     n, meth, miter, and/or matrix parameters.
     -2  take the next step with a new value of h,
     but with other inputs unchanged.

     kflag = a completion code with the following meanings:

     0  the step was successful,
     -1  the requested error could not be achieved,
     -2  corrector convergence could not be achieved,
     -3  fatal error in prja or solsy.

     miter = corrector iteration method:

     0  functional iteration,
     >0  a chord method corresponding to jacobian type jt.

     */
    void stoda( int m_neq, double *y, void (ODE::*f)(double, double *, double *, void *), void *_data )
    {
        int             corflag, orderflag;
        int             i, i1, j, m, ncf;
        double          del, delp, dsm, dup, exup, r, rh, rhup, told;
        double          pdh, pnorm;

        /*
         stoda performs one step of the integration of an initial value
         problem for a system of ordinary differential equations.
         Note.. stoda is independent of the value of the iteration method
         indicator miter, when this is != 0, and hence is independent
         of the type of chord method used, or the Jacobian structure.
         Communication with stoda is done with the following variables:

         jstart = an integer used for input only, with the following
         values and meanings:

         0  perform the first step,
         > 0  take a new step continuing from the last,
         -1  take the next step with a new value of h,
         n, meth, miter, and/or matrix parameters.
         -2  take the next step with a new value of h,
         but with other inputs unchanged.

         kflag = a completion code with the following meanings:

         0  the step was successful,
         -1  the requested error could not be achieved,
         -2  corrector convergence could not be achieved,
         -3  fatal error in prja or solsy.

         miter = corrector iteration method:

         0  functional iteration,
         >0  a chord method corresponding to jacobian type jt.

         */
        kflag = 0;
        told = tn;
        ncf = 0;
        ierpj = 0;
        iersl = 0;
        jcur = 0;
        delp = 0.;

        /*
         On the first call, the order is set to 1, and other variables are
         initialized.  rmax is the maximum ratio by which h can be increased
         in a single step.  It is initially 1.e4 to compensate for the small
         initial h, but then is normally equal to 10.  If a filure occurs
         (in corrector convergence or error test), rmax is set at 2 for
         the next increase.
         cfode is called to get the needed coefficients for both methods.
         */
        if (jstart == 0) {
            lmax = maxord + 1;
            nq = 1;
            l = 2;
            ialth = 2;
            rmax = 0.1;
            rc = 0.;
            el0 = 1.;
            crate = 0.7;
            hold = h;
            nslp = 0;
            ipup = miter;
            /*
             Initialize switching parameters.  meth = 1 is assumed initially.
             */
            icount = 20;
            irflag = 0;
            pdest = 0.;
            pdlast = 0.;
            ratio = 5.;
            cfode(2);
            for (i = 1; i <= 5; i++)
                cm2[i] = tesco[i][2] * elco[i][i + 1];
            cfode(1);
            for (i = 1; i <= 12; i++)
                cm1[i] = tesco[i][2] * elco[i][i + 1];
            resetcoeff();
        }           /* end if ( jstart == 0 )   */
        /*
         The following block handles preliminaries needed when jstart = -1.
         ipup is set to miter to force a matrix update.
         If an order increase is about to be considered ( ialth = 1 ),
         ialth is reset to 2 to postpone consideration one more step.
         If the caller has changed meth, cfode is called to reset
         the coefficients of the method.
         If h is to be changed, yh must be rescaled.
         If h or meth is being changed, ialth is reset to l = nq + 1
         to prevent further changes in h for that many steps.
         */
        if (jstart == -1) {
            ipup = miter;
            lmax = maxord + 1;
            if (ialth == 1)
                ialth = 2;
            if (meth != mused) {
                cfode(meth);
                ialth = l;
                resetcoeff();
            }
            if (h != hold) {
                rh = h / hold;
                h = hold;
                scaleh(&rh, &pdh);
            }
        }           /* if ( jstart == -1 )   */
        if (jstart == -2) {
            if (h != hold) {
                rh = h / hold;
                h = hold;
                scaleh(&rh, &pdh);
            }
        }           /* if ( jstart == -2 )   */
        /*
         Prediction.
         This section computes the predicted values by effectively
         multiplying the yh array by the pascal triangle matrix.
         rc is the ratio of new to old values of the coefficient h * el[1].
         When rc differs from 1 by more than ccmax, ipup is set to miter
         to force pjac to be called, if a jacobian is involved.
         In any case, prja is called at least every msbp steps.
         */
        while (1) {
            while (1) {
                if (fabs(rc - 1.) > ccmax)
                    ipup = miter;
                if (nst >= nslp + msbp)
                    ipup = miter;
                tn += h;
                for (j = nq; j >= 1; j--)
                    for (i1 = j; i1 <= nq; i1++) {
                        yp1 = yh[i1];
                        yp2 = yh[i1 + 1];
                        for (i = 1; i <= n; i++)
                            yp1[i] += yp2[i];
                    }
                pnorm = vmnorm(n, yh[1], ewt);

                correction(m_neq, y, f, &corflag, pnorm, &del, &delp, &told, &ncf, &rh, &m, _data);
                if (corflag == 0)
                    break;
                if (corflag == 1) {
                    rh = std::max(rh, hmin / fabs(h));
                    scaleh(&rh, &pdh);
                    continue;
                }
                if (corflag == 2) {
                    kflag = -2;
                    hold = h;
                    jstart = 1;
                    return;
                }
            }       /* end inner while ( corrector loop )   */
            /*
             The corrector has converged.  jcur is set to 0
             to signal that the Jacobian involved may need updating later.
             The local error test is done now.
             */
            jcur = 0;
            if (m == 0)
                dsm = del / tesco[nq][2];
            if (m > 0)
                dsm = vmnorm(n, acor, ewt) / tesco[nq][2];
            if (dsm <= 1.) {
                /*
                 After a successful step, update the yh array.
                 Decrease icount by 1, and if it is -1, consider switching methods.
                 If a method switch is made, reset various parameters,
                 rescale the yh array, and exit.  If there is no switch,
                 consider changing h if ialth = 1.  Otherwise decrease ialth by 1.
                 If ialth is then 1 and nq < maxord, then acor is saved for
                 use in a possible order increase on the next step.
                 If a change in h is considered, an increase or decrease in order
                 by one is considered also.  A change in h is made only if it is by
                 a factor of at least 1.1.  If not, ialth is set to 3 to prevent
                 testing for that many steps.
                 */
                kflag = 0;
                nst++;
                hu = h;
                nqu = nq;
                mused = meth;
                for (j = 1; j <= l; j++) {
                    yp1 = yh[j];
                    r = el[j];
                    for (i = 1; i <= n; i++)
                        yp1[i] += r * acor[i];
                }
                icount--;
                if (icount < 0) {
                    methodswitch(dsm, pnorm, &pdh, &rh);
                    if (meth != mused) {
                        rh = std::max(rh, hmin / fabs(h));
                        scaleh(&rh, &pdh);
                        rmax = 10.;
                        endstoda();
                        break;
                    }
                }
                /*
                 No method switch is being made.  Do the usual step/order selection.
                 */
                ialth--;
                if (ialth == 0) {
                    rhup = 0.;
                    if (l != lmax) {
                        yp1 = yh[lmax];
                        for (i = 1; i <= n; i++)
                            savf[i] = acor[i] - yp1[i];
                        dup = vmnorm(n, savf, ewt) / tesco[nq][3];
                        exup = 1. / (double) (l + 1);
                        rhup = 1. / (1.4 * pow(dup, exup) + 0.0000014);
                    }
                    orderswitch(&rhup, dsm, &pdh, &rh, &orderflag);
                    /*
                     No change in h or nq.
                     */
                    if (orderflag == 0) {
                        endstoda();
                        break;
                    }
                    /*
                     h is changed, but not nq.
                     */
                    if (orderflag == 1) {
                        rh = std::max(rh, hmin / fabs(h));
                        scaleh(&rh, &pdh);
                        rmax = 10.;
                        endstoda();
                        break;
                    }
                    /*
                     both nq and h are changed.
                     */
                    if (orderflag == 2) {
                        resetcoeff();
                        rh = std::max(rh, hmin / fabs(h));
                        scaleh(&rh, &pdh);
                        rmax = 10.;
                        endstoda();
                        break;
                    }
                }   /* end if ( ialth == 0 )   */
                if (ialth > 1 || l == lmax) {
                    endstoda();
                    break;
                }
                yp1 = yh[lmax];
                for (i = 1; i <= n; i++)
                    yp1[i] = acor[i];
                endstoda();
                break;
            }
            /* end if ( dsm <= 1. )   */
            /*
             The error test failed.  kflag keeps track of multiple failures.
             Restore tn and the yh array to their previous values, and prepare
             to try the step again.  Compute the optimum step size for this or
             one lower.  After 2 or more failures, h is forced to decrease
             by a factor of 0.2 or less.
             */
            else {
                kflag--;
                tn = told;
                for (j = nq; j >= 1; j--)
                    for (i1 = j; i1 <= nq; i1++) {
                        yp1 = yh[i1];
                        yp2 = yh[i1 + 1];
                        for (i = 1; i <= n; i++)
                            yp1[i] -= yp2[i];
                    }
                rmax = 2.;
                if (fabs(h) <= hmin * 1.00001) {
                    kflag = -1;
                    hold = h;
                    jstart = 1;
                    break;
                }
                if (kflag > -3) {
                    rhup = 0.;
                    orderswitch(&rhup, dsm, &pdh, &rh, &orderflag);
                    if (orderflag == 1 || orderflag == 0) {
                        if (orderflag == 0)
                            rh = std::min(rh, 0.2);
                        rh = std::max(rh, hmin / fabs(h));
                        scaleh(&rh, &pdh);
                    }
                    if (orderflag == 2) {
                        resetcoeff();
                        rh = std::max(rh, hmin / fabs(h));
                        scaleh(&rh, &pdh);
                    }
                    continue;
                }
                /* if ( kflag > -3 )   */
                /*
                 Control reaches this section if 3 or more failures have occurred.
                 If 10 failures have occurred, exit with kflag = -1.
                 It is assumed that the derivatives that have accumulated in the
                 yh array have errors of the wrong order.  Hence the first
                 derivative is recomputed, and the order is set to 1.  Then
                 h is reduced by a factor of 10, and the step is retried,
                 until it succeeds or h reaches hmin.
                 */
                else {
                    if (kflag == -10) {
                        kflag = -1;
                        hold = h;
                        jstart = 1;
                        break;
                    } else {
                        rh = 0.1;
                        rh = std::max(hmin / fabs(h), rh);
                        h *= rh;
                        yp1 = yh[1];
                        for (i = 1; i <= n; i++)
                            y[i] = yp1[i];
                        (ode->*f) (tn, y + 1, savf + 1, _data);
                        nfe++;
                        yp1 = yh[2];
                        for (i = 1; i <= n; i++)
                            yp1[i] = h * savf[i];
                        ipup = miter;
                        ialth = 5;
                        if (nq == 1)
                            continue;
                        nq = 1;
                        l = 2;
                        resetcoeff();
                        continue;
                    }
                }   /* end else -- kflag <= -3 */
            }       /* end error failure handling   */
        }           /* end outer while   */

    }               /* end stoda   */

    void ewset( int itol, double *rtol, double *atol, double *ycur )
    {
        int             i;

        switch (itol) {
        case 1:
            for (i = 1; i <= n; i++)
                ewt[i] = rtol[1] * fabs(ycur[i]) + atol[1];
            break;
        case 2:
            for (i = 1; i <= n; i++)
                ewt[i] = rtol[1] * fabs(ycur[i]) + atol[i];
            break;
        case 3:
            for (i = 1; i <= n; i++)
                ewt[i] = rtol[i] * fabs(ycur[i]) + atol[1];
            break;
        case 4:
            for (i = 1; i <= n; i++)
                ewt[i] = rtol[i] * fabs(ycur[i]) + atol[i];
            break;
        }

    }               /* end ewset   */

    /*
     Intdy computes interpolated values of the k-th derivative of the
     dependent variable vector y, and stores it in dky.  This routine
     is called within the package with k = 0 and *t = tout, but may
     also be called by the user for any k up to the current order.
     ( See detailed instructions in the usage documentation. )

     The computed values in dky are gotten by interpolation using the
     Nordsieck history array yh.  This array corresponds uniquely to a
     vector-valued polynomial of degree nqcur or less, and dky is set
     to the k-th derivative of this polynomial at t.
     The formula for dky is

     q
     dky[i] = sum c[k][j] * ( t - tn )^(j-k) * h^(-j) * yh[j+1][i]
     j=k

     where c[k][j] = j*(j-1)*...*(j-k+1), q = nqcur, tn = tcur, h = hcur.
     The quantities nq = nqcur, l = nq+1, n = m_neq, tn, and h are declared
     static globally.  The above sum is done in reverse order.
     *iflag is returned negative if either k or t is out of bounds.
     */
    void intdy( double t, int k, double *dky, int *iflag )
    {
        int i, ic, j, jj, jp1;
        double c, r, s, tp;

        *iflag = 0;
        if (k < 0 || k > nq) {
            fprintf(stderr, "[intdy] k = %d illegal\n", k);
            *iflag = -1;
            return;
        }
        tp = tn - hu - 100. * ETA * (tn + hu);
        if ((t - tp) * (t - tn) > 0.) {
            fprintf(stderr, "intdy -- t = %g illegal. t not in interval tcur - hu to tcur\n", t);
            *iflag = -2;
            return;
        }
        s = (t - tn) / h;
        ic = 1;
        for (jj = l - k; jj <= nq; jj++)
            ic *= jj;
        c = (double) ic;
        yp1 = yh[l];
        for (i = 1; i <= n; i++)
            dky[i] = c * yp1[i];
        for (j = nq - 1; j >= k; j--) {
            jp1 = j + 1;
            ic = 1;
            for (jj = jp1 - k; jj <= j; jj++)
                ic *= jj;
            c = (double) ic;
            yp1 = yh[jp1];
            for (i = 1; i <= n; i++)
                dky[i] = c * yp1[i] + s * dky[i];
        }
        if (k == 0)
            return;
        r = pow(h, (double) (-k));
        for (i = 1; i <= n; i++)
            dky[i] *= r;

    }               /* end intdy   */

    /*
     cfode is called by the integrator routine to set coefficients
     needed there.  The coefficients for the current method, as
     given by the value of meth, are set for all orders and saved.
     The maximum order assumed here is 12 if meth = 1 and 5 if meth = 2.
     ( A smaller value of the maximum order is also allowed. )
     cfode is called once at the beginning of the problem, and
     is not called again unless and until meth is changed.

     The elco array contains the basic method coefficients.
     The coefficients el[i], 1 < i < nq+1, for the method of
     order nq are stored in elco[nq][i].  They are given by a generating
     polynomial, i.e.,

     l(x) = el[1] + el[2]*x + ... + el[nq+1]*x^nq.

     For the implicit Adams method, l(x) is given by

     dl/dx = (x+1)*(x+2)*...*(x+nq-1)/factorial(nq-1),   l(-1) = 0.

     For the bdf methods, l(x) is given by

     l(x) = (x+1)*(x+2)*...*(x+nq)/k,

     where   k = factorial(nq)*(1+1/2+...+1/nq).

     The tesco array contains test constants used for the
     local error test and the selection of step size and/or order.
     At order nq, tesco[nq][k] is used for the selection of step
     size at order nq-1 if k = 1, at order nq if k = 2, and at order
     nq+1 if k = 3.
     */
    void cfode( int meth )
    {
        int i, nq, nqm1, nqp1;
        double agamq, fnq, fnqm1, pc[13], pint, ragq, rqfac, rq1fac, tsign, xpin;

        if (meth == 1) {
            elco[1][1] = 1.0;
            elco[1][2] = 1.0;
            tesco[1][1] = 0.0;
            tesco[1][2] = 2.0;
            tesco[2][1] = 1.0;
            tesco[12][3] = 0.0;
            pc[1] = 1.0;
            rqfac = 1.0;
            for (nq = 2; nq <= 12; nq++) {
                /*
                 The pc array will contain the coefficients of the polynomial

                 p(x) = (x+1)*(x+2)*...*(x+nq-1).

                 Initially, p(x) = 1.
                 */
                rq1fac = rqfac;
                rqfac = rqfac / (double) nq;
                nqm1 = nq - 1;
                fnqm1 = (double) nqm1;
                nqp1 = nq + 1;
                /*
                 Form coefficients of p(x)*(x+nq-1).
                 */
                pc[nq] = 0.;
                for (i = nq; i >= 2; i--)
                    pc[i] = pc[i - 1] + fnqm1 * pc[i];
                pc[1] = fnqm1 * pc[1];
                /*
                 Compute integral, -1 to 0, of p(x) and x*p(x).
                 */
                pint = pc[1];
                xpin = pc[1] / 2.;
                tsign = 1.;
                for (i = 2; i <= nq; i++) {
                    tsign = -tsign;
                    pint += tsign * pc[i] / (double) i;
                    xpin += tsign * pc[i] / (double) (i + 1);
                }
                /*
                 Store coefficients in elco and tesco.
                 */
                elco[nq][1] = pint * rq1fac;
                elco[nq][2] = 1.;
                for (i = 2; i <= nq; i++)
                    elco[nq][i + 1] = rq1fac * pc[i] / (double) i;
                agamq = rqfac * xpin;
                ragq = 1. / agamq;
                tesco[nq][2] = ragq;
                if (nq < 12)
                    tesco[nqp1][1] = ragq * rqfac / (double) nqp1;
                tesco[nqm1][3] = ragq;
            }       /* end for   */
            return;
        }           /* end if ( meth == 1 )   */
        /*
         meth = 2.
         */
        pc[1] = 1.;
        rq1fac = 1.;
        /*
         The pc array will contain the coefficients of the polynomial

         p(x) = (x+1)*(x+2)*...*(x+nq).

         Initially, p(x) = 1.
         */
        for (nq = 1; nq <= 5; nq++) {
            fnq = (double) nq;
            nqp1 = nq + 1;
            /*
             Form coefficients of p(x)*(x+nq).
             */
            pc[nqp1] = 0.;
            for (i = nq + 1; i >= 2; i--)
                pc[i] = pc[i - 1] + fnq * pc[i];
            pc[1] *= fnq;
            /*
             Store coefficients in elco and tesco.
             */
            for (i = 1; i <= nqp1; i++)
                elco[nq][i] = pc[i] / pc[2];
            elco[nq][2] = 1.;
            tesco[nq][1] = rq1fac;
            tesco[nq][2] = ((double) nqp1) / elco[nq][1];
            tesco[nq][3] = ((double) (nq + 2)) / elco[nq][1];
            rq1fac /= fnq;
        }
        return;

    }               /* end cfode   */

    void scaleh( double *rh, double *pdh )
    {
        double          r;
        int             j, i;
        /*
         If h is being changed, the h ratio rh is checked against rmax, hmin,
         and hmxi, and the yh array is rescaled.  ialth is set to l = nq + 1
         to prevent a change of h for that many steps, unless forced by a
         convergence or error test failure.
         */
        *rh = std::min(*rh, rmax);
        *rh = *rh / std::max(1.0, fabs(h) * hmxi * *rh);
        /*
         If meth = 1, also restrict the new step size by the stability region.
         If this reduces h, set irflag to 1 so that if there are roundoff
         problems later, we can assume that is the cause of the trouble.
         */
        if (meth == 1) {
            irflag = 0;
            *pdh = std::max(std::fabs(h) * pdlast, 0.000001);
            if ((*rh * *pdh * 1.00001) >= sm1[nq]) {
                *rh = sm1[nq] / *pdh;
                irflag = 1;
            }
        }
        r = 1.;
        for (j = 2; j <= l; j++) {
            r *= *rh;
            yp1 = yh[j];
            for (i = 1; i <= n; i++)
                yp1[i] *= r;
        }
        h *= *rh;
        rc *= *rh;
        ialth = l;

    }               /* end scaleh   */

    /*
     prja is called by stoda to compute and process the matrix
     P = I - h * el[1] * J, where J is an approximation to the Jacobian.
     Here J is computed by finite differencing.
     J, scaled by -h * el[1], is stored in wm.  Then the norm of J ( the
     matrix norm consistent with the weighted max-norm on vectors given
     by vmnorm ) is computed, and J is overwritten by P.  P is then
     subjected to LU decomposition in preparation for later solution
     of linear systems with p as coefficient matrix.  This is done
     by dgefa if miter = 2, and by dgbfa if miter = 5.
     */
    void prja( int m_neq, double *y, void (ODE::*f)(double, double *, double *, void *), void *_data )
    {
        int             i, ier, j;
        double          fac, hl0, r, r0, yj;

        nje++;
        ierpj = 0;
        jcur = 1;
        hl0 = h * el0;
        /*
         If miter = 2, make n calls to f to approximate J.
         */
        if (miter != 2) {
            fprintf(stderr, "[prja] miter != 2\n");
            return;
        }
        if (miter == 2) {
            fac = vmnorm(n, savf, ewt);
            r0 = 1000. * fabs(h) * ETA * ((double) n) * fac;
            if (r0 == 0.)
                r0 = 1.;
            for (j = 1; j <= n; j++) {
                yj = y[j];
                r = std::max(sqrteta * fabs(yj), r0 / ewt[j]);
                y[j] += r;
                fac = -hl0 / r;
                (ode->*f) (tn, y + 1, acor + 1, _data);
                for (i = 1; i <= n; i++)
                    wm[i][j] = (acor[i] - savf[i]) * fac;
                y[j] = yj;
            }
            nfe += n;
            /*
             Compute norm of Jacobian.
             */
            pdnorm = fnorm(n, wm, ewt) / fabs(hl0);
            /*
             Add identity matrix.
             */
            for (i = 1; i <= n; i++)
                wm[i][i] += 1.;
            /*
             Do LU decomposition on P.
             */
            dgefa(wm, n, ipvt, &ier);
            if (ier != 0)
                ierpj = 1;
            return;
        }
    }               /* end prja   */

    /*
     This function routine computes the weighted max-norm
     of the vector of length n contained in the array v, with weights
     contained in the array w of length n.

     vmnorm = max( i = 1, ..., n ) fabs( v[i] ) * w[i].
     */
    double vmnorm( int n, double *v, double *w )
    {
        int             i;
        double          vm;

        vm = 0.;
        for (i = 1; i <= n; i++)
            vm = std::max(vm, fabs(v[i]) * w[i]);
        return vm;

    }

    /*
     This subroutine computes the norm of a full n by n matrix,
     stored in the array a, that is consistent with the weighted max-norm
     on vectors, with weights stored in the array w.

     fnorm = max(i=1,...,n) ( w[i] * sum(j=1,...,n) fabs( a[i][j] ) / w[j] )
     */
    double fnorm( int n, double **a, double *w )
    {
        int             i, j;
        double          an, sum, *ap1;

        an = 0.;
        for (i = 1; i <= n; i++) {
            sum = 0.;
            ap1 = a[i];
            for (j = 1; j <= n; j++)
                sum += fabs(ap1[j]) / w[j];
            an = std::max(an, sum * w[i]);
        }
        return an;
    }

    /*
     *corflag = 0 : corrector converged,
     1 : step size to be reduced, redo prediction,
     2 : corrector cannot converge, failure flag.
     */
    void correction(int m_neq, double *y, void (ODE::*f)(double, double *, double *, void *), int *corflag, double pnorm, double *del, double *delp, double *told,
                    int *ncf, double *rh, int *m, void *_data)
    {
        int             i;
        double          rm, rate, dcon;

        /*
         Up to maxcor corrector iterations are taken.  A convergence test is
         made on the r.m.s. norm of each correction, weighted by the error
         weight vector ewt.  The sum of the corrections is accumulated in the
         vector acor[i].  The yh array is not altered in the corrector loop.
         */

        *m = 0;
        *corflag = 0;
        rate = 0.;
        *del = 0.;
        yp1 = yh[1];
        for (i = 1; i <= n; i++)
            y[i] = yp1[i];
        (ode->*f) (tn, y + 1, savf + 1, _data);
        nfe++;
        /*
         If indicated, the matrix P = I - h * el[1] * J is reevaluated and
         preprocessed before starting the corrector iteration.  ipup is set
         to 0 as an indicator that this has been done.
         */
        while (1) {
            if (*m == 0) {
                if (ipup > 0) {
                    prja(m_neq, y, f, _data);
                    ipup = 0;
                    rc = 1.;
                    nslp = nst;
                    crate = 0.7;
                    if (ierpj != 0) {
                        corfailure(told, rh, ncf, corflag);
                        return;
                    }
                }
                for (i = 1; i <= n; i++)
                    acor[i] = 0.;
            }       /* end if ( *m == 0 )   */
            if (miter == 0) {
                /*
                 In case of functional iteration, update y directly from
                 the result of the last function evaluation.
                 */
                yp1 = yh[2];
                for (i = 1; i <= n; i++) {
                    savf[i] = h * savf[i] - yp1[i];
                    y[i] = savf[i] - acor[i];
                }
                *del = vmnorm(n, y, ewt);
                yp1 = yh[1];
                for (i = 1; i <= n; i++) {
                    y[i] = yp1[i] + el[1] * savf[i];
                    acor[i] = savf[i];
                }
            }
            /* end functional iteration   */
            /*
             In the case of the chord method, compute the corrector error,
             and solve the linear system with that as right-hand side and
             P as coefficient matrix.
             */
            else {
                yp1 = yh[2];
                for (i = 1; i <= n; i++)
                    y[i] = h * savf[i] - (yp1[i] + acor[i]);
                solsy(y);
                *del = vmnorm(n, y, ewt);
                yp1 = yh[1];
                for (i = 1; i <= n; i++) {
                    acor[i] += y[i];
                    y[i] = yp1[i] + el[1] * acor[i];
                }
            }       /* end chord method   */
            /*
             Test for convergence.  If *m > 0, an estimate of the convergence
             rate constant is stored in crate, and this is used in the test.

             We first check for a change of iterates that is the size of
             roundoff error.  If this occurs, the iteration has converged, and a
             new rate estimate is not formed.
             In all other cases, force at least two iterations to estimate a
             local Lipschitz constant estimate for Adams method.
             On convergence, form pdest = local maximum Lipschitz constant
             estimate.  pdlast is the most recent nonzero estimate.
             */
            if (*del <= 100. * pnorm * ETA)
                break;
            if (*m != 0 || meth != 1) {
                if (*m != 0) {
                    rm = 1024.0;
                    if (*del <= (1024. * *delp))
                        rm = *del / *delp;
                    rate = std::max(rate, rm);
                    crate = std::max(0.2 * crate, rm);
                }
                dcon = *del * std::min(1.0, 1.5 * crate) / (tesco[nq][2] * conit);
                if (dcon <= 1.) {
                    pdest = std::max(pdest, rate / fabs(h * el[1]));
                    if (pdest != 0.)
                        pdlast = pdest;
                    break;
                }
            }
            /*
             The corrector iteration failed to converge.
             If miter != 0 and the Jacobian is out of date, prja is called for
             the next try.   Otherwise the yh array is retracted to its values
             before prediction, and h is reduced, if possible.  If h cannot be
             reduced or mxncf failures have occured, exit with corflag = 2.
             */
            (*m)++;
            if (*m == maxcor || (*m >= 2 && *del > 2. * *delp)) {
                if (miter == 0 || jcur == 1) {
                    corfailure(told, rh, ncf, corflag);
                    return;
                }
                ipup = miter;
                /*
                 Restart corrector if Jacobian is recomputed.
                 */
                *m = 0;
                rate = 0.;
                *del = 0.;
                yp1 = yh[1];
                for (i = 1; i <= n; i++)
                    y[i] = yp1[i];
                (ode->*f) (tn, y + 1, savf + 1, _data);
                nfe++;
            }
            /*
             Iterate corrector.
             */
            else {
                *delp = *del;
                (ode->*f) (tn, y + 1, savf + 1, _data);
                nfe++;
            }
        }           /* end while   */
    }               /* end correction   */

    void corfailure( double *told, double *rh, int *ncf, int *corflag )
    {
        int             j, i1, i;

        ncf++;
        rmax = 2.;
        tn = *told;
        for (j = nq; j >= 1; j--)
            for (i1 = j; i1 <= nq; i1++) {
                yp1 = yh[i1];
                yp2 = yh[i1 + 1];
                for (i = 1; i <= n; i++)
                    yp1[i] -= yp2[i];
            }
        if (fabs(h) <= hmin * 1.00001 || *ncf == mxncf) {
            *corflag = 2;
            return;
        }
        *corflag = 1;
        *rh = 0.25;
        ipup = miter;
    }

    /*
     This routine manages the solution of the linear system arising from
     a chord iteration.  It is called if miter != 0.
     If miter is 2, it calls dgesl to accomplish this.
     If miter is 5, it calls dgbsl.

     y = the right-hand side vector on input, and the solution vector
     on output.
     */
    void solsy( double *y )
    {
        iersl = 0;
        if (miter != 2) {
            printf("solsy -- miter != 2\n");
            return;
        }
        if (miter == 2)
            dgesl(wm, n, ipvt, y, 0);
        return;
    }

    void methodswitch(double dsm, double pnorm, double *pdh, double *rh)
    {
        int             lm1, lm1p1, lm2, lm2p1, nqm1, nqm2;
        double          rh1, rh2, rh1it, exm2, dm2, exm1, dm1, alpha, exsm;

        /*
         We are current using an Adams method.  Consider switching to bdf.
         If the current order is greater than 5, assume the problem is
         not stiff, and skip this section.
         If the Lipschitz constant and error estimate are not polluted
         by roundoff, perform the usual test.
         Otherwise, switch to the bdf methods if the last step was
         restricted to insure stability ( irflag = 1 ), and stay with Adams
         method if not.  When switching to bdf with polluted error estimates,
         in the absence of other information, double the step size.

         When the estimates are ok, we make the usual test by computing
         the step size we could have (ideally) used on this step,
         with the current (Adams) method, and also that for the bdf.
         If nq > mxords, we consider changing to order mxords on switching.
         Compare the two step sizes to decide whether to switch.
         The step size advantage must be at least ratio = 5 to switch.
         */
        if (meth == 1) {
            if (nq > 5)
                return;
            if (dsm <= (100. * pnorm * ETA) || pdest == 0.) {
                if (irflag == 0)
                    return;
                rh2 = 2.0;
                nqm2 = std::min(nq, mxords);
            } else {
                exsm = 1.0 / (double) l;
                rh1 = 1.0 / (1.2 * pow(dsm, exsm) + 0.0000012);
                rh1it = 2.0 * rh1;
                *pdh = pdlast * fabs(h);
                if ((*pdh * rh1) > 0.00001)
                    rh1it = sm1[nq] / *pdh;
                rh1 = std::min(rh1, rh1it);
                if (nq > mxords) {
                    nqm2 = mxords;
                    lm2 = mxords + 1;
                    exm2 = 1.0 / (double) lm2;
                    lm2p1 = lm2 + 1;
                    dm2 = vmnorm(n, yh[lm2p1], ewt) / cm2[mxords];
                    rh2 = 1.0 / (1.2 * pow(dm2, exm2) + 0.0000012);
                } else {
                    dm2 = dsm * (cm1[nq] / cm2[nq]);
                    rh2 = 1.0 / (1.2 * pow(dm2, exsm) + 0.0000012);
                    nqm2 = nq;
                }
                if (rh2 < ratio * rh1)
                    return;
            }
            /*
             The method switch test passed.  Reset relevant quantities for bdf.
             */
            *rh = rh2;
            icount = 20;
            meth = 2;
            miter = jtyp;
            pdlast = 0.;
            nq = nqm2;
            l = nq + 1;
            return;
        }           /* end if ( meth == 1 )   */
        /*
         We are currently using a bdf method, considering switching to Adams.
         Compute the step size we could have (ideally) used on this step,
         with the current (bdf) method, and also that for the Adams.
         If nq > mxordn, we consider changing to order mxordn on switching.
         Compare the two step sizes to decide whether to switch.
         The step size advantage must be at least 5/ratio = 1 to switch.
         If the step size for Adams would be so small as to cause
         roundoff pollution, we stay with bdf.
         */
        exsm = 1.0 / (double) l;
        if (mxordn < nq) {
            nqm1 = mxordn;
            lm1 = mxordn + 1;
            exm1 = 1.0 / (double) lm1;
            lm1p1 = lm1 + 1;
            dm1 = vmnorm(n, yh[lm1p1], ewt) / cm1[mxordn];
            rh1 = 1.0 / (1.2 * pow(dm1, exm1) + 0.0000012);
        } else {
            dm1 = dsm * (cm2[nq] / cm1[nq]);
            rh1 = 1.0 / (1.2 * pow(dm1, exsm) + 0.0000012);
            nqm1 = nq;
            exm1 = exsm;
        }
        rh1it = 2.0 * rh1;
        *pdh = pdnorm * fabs(h);
        if ((*pdh * rh1) > 0.00001)
            rh1it = sm1[nqm1] / *pdh;
        rh1 = std::min(rh1, rh1it);
        rh2 = 1.0 / (1.2 * pow(dsm, exsm) + 0.0000012);
        if ((rh1 * ratio) < (5. * rh2))
            return;
        alpha = std::max(0.001, rh1);
        dm1 *= pow(alpha, exm1);
        if (dm1 <= 1000. * ETA * pnorm)
            return;
        /*
         The switch test passed.  Reset relevant quantities for Adams.
         */
        *rh = rh1;
        icount = 20;
        meth = 1;
        miter = 0;
        pdlast = 0.;
        nq = nqm1;
        l = nq + 1;
    }               /* end methodswitch   */

    /*
     This routine returns from stoda to lsoda.  Hence freevectors() is
     not executed.
     */
    void endstoda()
    {
        double          r;
        int             i;

        r = 1. / tesco[nqu][2];
        for (i = 1; i <= n; i++)
            acor[i] *= r;
        hold = h;
        jstart = 1;

    }

    /*
     Regardless of the success or failure of the step, factors
     rhdn, rhsm, and rhup are computed, by which h could be multiplied
     at order nq - 1, order nq, or order nq + 1, respectively.
     In the case of a failure, rhup = 0. to avoid an order increase.
     The largest of these is determined and the new order chosen
     accordingly.  If the order is to be increased, we compute one
     additional scaled derivative.

     orderflag = 0  : no change in h or nq,
     1  : change in h but not nq,
     2  : change in both h and nq.
     */
    void orderswitch( double *rhup, double dsm, double *pdh, double *rh, int *orderflag )
    {
        int             newq, i;
        double          exsm, rhdn, rhsm, ddn, exdn, r;

        *orderflag = 0;

        exsm = 1. / (double) l;
        rhsm = 1. / (1.2 * pow(dsm, exsm) + 0.0000012);

        rhdn = 0.;
        if (nq != 1) {
            ddn = vmnorm(n, yh[l], ewt) / tesco[nq][1];
            exdn = 1. / (double) nq;
            rhdn = 1. / (1.3 * pow(ddn, exdn) + 0.0000013);
        }
        /*
         If meth = 1, limit rh accordinfg to the stability region also.
         */
        if (meth == 1) {
            *pdh = std::max(fabs(h) * pdlast, 0.000001);
            if (l < lmax)
                *rhup = std::min(*rhup, sm1[l] / *pdh);
            rhsm = std::min(rhsm, sm1[nq] / *pdh);
            if (nq > 1)
                rhdn = std::min(rhdn, sm1[nq - 1] / *pdh);
            pdest = 0.;
        }
        if (rhsm >= *rhup) {
            if (rhsm >= rhdn) {
                newq = nq;
                *rh = rhsm;
            } else {
                newq = nq - 1;
                *rh = rhdn;
                if (kflag < 0 && *rh > 1.)
                    *rh = 1.;
            }
        } else {
            if (*rhup <= rhdn) {
                newq = nq - 1;
                *rh = rhdn;
                if (kflag < 0 && *rh > 1.)
                    *rh = 1.;
            } else {
                *rh = *rhup;
                if (*rh >= 1.1) {
                    r = el[l] / (double) l;
                    nq = l;
                    l = nq + 1;
                    yp1 = yh[l];
                    for (i = 1; i <= n; i++)
                        yp1[i] = acor[i] * r;
                    *orderflag = 2;
                    return;
                } else {
                    ialth = 3;
                    return;
                }
            }
        }
        /*
         If meth = 1 and h is restricted by stability, bypass 10 percent test.
         */
        if (meth == 1) {
            if ((*rh * *pdh * 1.00001) < sm1[newq])
                if (kflag == 0 && *rh < 1.1) {
                    ialth = 3;
                    return;
                }
        } else {
            if (kflag == 0 && *rh < 1.1) {
                ialth = 3;
                return;
            }
        }
        if (kflag <= -2)
            *rh = std::min(*rh, 0.2);
        /*
         If there is a change of order, reset nq, l, and the coefficients.
         In any case h is reset according to rh and the yh array is rescaled.
         Then exit or redo the step.
         */
        if (newq == nq) {
            *orderflag = 1;
            return;
        }
        nq = newq;
        l = nq + 1;
        *orderflag = 2;

    }               /* end orderswitch   */

    void resetcoeff()
    {
        /*
         The el vector and related constants are reset
         whenever the order nq is changed, or at the start of the problem.
         */

        int             i;
        double         *ep1;

        ep1 = elco[nq];
        for (i = 1; i <= l; i++)
            el[i] = ep1[i];
        rc = rc * el[1] / el0;
        el0 = el[1];
        conit = 0.5 / (double) (nq + 2);

    }

    /* This function does nothing. */
    void freevectors() {}


    void _freevectors()
    {
        int i;
        if (wm) {
            for (i = 0; i <= g_nyh; ++i)
                if (wm[i])
                {
                    delete [] wm[i];
                    /* code */
                }
            delete [] wm;
        }
        if (yh) {
            for (i = 0; i <= g_lenyh; ++i)
                if (yh[i])
                {
                    delete [] yh[i];
                }
            delete [] yh;
        }
        if (ewt) delete [] ewt;
        if (savf) delete [] savf;
        if (acor) delete [] acor;
        if (ipvt) delete [] ipvt;

        g_nyh = g_lenyh = 0;
        yh = 0; wm = 0;
        ewt = 0; savf = 0; acor = 0; ipvt = 0;
        wm = NULL;
        yh = NULL;
        ewt = NULL;
        savf = NULL;
        acor = NULL;
        ipvt = NULL;
    }

    //==========================
    // More convenient interface
    //==========================
    /* int n_lsoda( double y[], int n, double *x, double xout, double eps, const double yscal[], void (ODE::*devis)(double, double *, double *, void *), void *data )
     {
         int             i, istate, itask;
         double         *_y, *atol, *rtol;
         _y =  new double [3 * (n + 1)];//  sizeof(double));
         atol = _y + n + 1;
         rtol = atol + n + 1;
         for (i = 1; i <= n; ++i) {
             _y[i] = y[i - 1];
             atol[i] = eps * yscal[i - 1];
         }
         istate = init ? 2 : 1;
         itask = 2;
         lsoda(devis, n, _y, x, xout, 2, rtol, atol, itask, &istate, 0, 2, 0, 0, 0, 0, 0, 0, 0, 0., 0., 0., 0., data);
         for (i = 1; i <= n; ++i) y[i - 1] = _y[i];
         delete [] _y;
         return istate < 0 ? istate : 0;
     }
     */

    void n_lsoda_terminate()
    {
        if (init) _freevectors();
        init = 0;
    }


private:
    int g_nyh, g_lenyh;
    int ml, mu, imxer;
    double sqrteta, *yp1, *yp2;
    double ccmax, el0, h, hmin, hmxi, hu, rc, tn;
    int illin, init, mxstep, mxhnil, nhnil, ntrep, nslast, nyh, ierpj, iersl;
    int jcur, jstart, kflag, l, meth, miter, maxord, maxcor, msbp, mxncf, n, nq, nst, nfe, nje, nqu;
    double tsw, pdnorm;
    int ixpr, jtyp, mused, mxordn, mxords;
    double conit, crate, el[14], elco[13][14], hold, rmax, tesco[13][4];
    int ialth, ipup, lmax, nslp;
    double pdest, pdlast, ratio, cm1[13], cm2[6];
    int icount, irflag;

    // Variables for various vectors and the Jacobian
    double **yh, **wm, *ewt, *savf, *acor;
    int *ipvt;

    //    // Variables for the lsoda ODE solver
    double rwork1, rwork5, rwork6, rwork7;
    //  int    m_neq;
    // double atol[m_neq + 1], rtol[m_neq + 1], t, tout, y[m_neq + 1];
    double *atol;
    double *rtol;
    double *y;
    int    iwork1, iwork2, iwork5, iwork6, iwork7, iwork8, iwork9;
    int    itol, itask, istate, iopt, jt, iout;
    ODE *ode;
    int m_neq;
    double ETA;
    static int const mxstp0 = 500, mxhnl0 = 10;
    int mord[3];
    double sm1[13];


};

#endif


//class ODE
//{
//public:
//  ODE() : lsod( this )
//  {
//        // Initialisation
//        iwork1 = iwork2 = iwork5 = iwork6 = iwork7 = iwork8 = iwork9 = 0;
//        rwork1 = rwork5 = rwork6 = rwork7 = 0.0;
//        y[1] = 1.0E0;
//        y[2] = 0.0E0;
//        y[3] = 0.0E0;
//        t = 0.0E0;
//        tout = 0.4E0;
//        itol = 2;
//        rtol[0] = 0.0;
//        atol[0] = 0.0;
//        rtol[1] = rtol[3] = 1.0E-4;
//        rtol[2] = 1.0E-8;
//        atol[1] = 1.0E-6;
//        atol[2] = 1.0E-10;
//        atol[3] = 1.0E-6;
//        itask = 1;
//        istate = 1;
//        iopt = 0;
//        jt = 2;
//  }
//
//    void frhs( double t, double *y, double *ydot, void *data )
//    {
//        ydot[0] = 1.0E4 * y[1] * y[2] - 0.04E0 * y[0];
//        ydot[2] = 3.0E7 * y[1] * y[1];
//        ydot[1] = -1.0 * (ydot[0] + ydot[2]);
//    }

//  void operator()( /*std::ofstream& out*/ )
//    {
//        for (iout = 1; iout <= 12; iout++) {
//            lsod.lsoda(&ODE::frhs, m_neq, y, &t, tout, itol, rtol, atol, itask, &istate, iopt, jt,
//                  iwork1, iwork2, iwork5, iwork6, iwork7, iwork8, iwork9,
//                  rwork1, rwork5, rwork6, rwork7, 0);
//            printf(" at t= %12.4e y= %14.6e %14.6e %14.6e\n", t, y[1], y[2], y[3]);
//            if (istate <= 0) {
//                printf("error istate = %d\n", istate);
//                exit(0);
//            }
//            tout = tout * 10.0E0;
//        }
//        lsod.n_lsoda_terminate();
//
//        /*
//         The correct answer (up to certain precision):
//
//         at t=   4.0000e-01 y=   9.851712e-01   3.386380e-05   1.479493e-02
//         at t=   4.0000e+00 y=   9.055333e-01   2.240655e-05   9.444430e-02
//         at t=   4.0000e+01 y=   7.158403e-01   9.186334e-06   2.841505e-01
//         at t=   4.0000e+02 y=   4.505250e-01   3.222964e-06   5.494717e-01
//         at t=   4.0000e+03 y=   1.831976e-01   8.941773e-07   8.168015e-01
//         at t=   4.0000e+04 y=   3.898729e-02   1.621940e-07   9.610125e-01
//         at t=   4.0000e+05 y=   4.936362e-03   1.984221e-08   9.950636e-01
//         at t=   4.0000e+06 y=   5.161833e-04   2.065787e-09   9.994838e-01
//         at t=   4.0000e+07 y=   5.179804e-05   2.072027e-10   9.999482e-01
//         at t=   4.0000e+08 y=   5.283675e-06   2.113481e-11   9.999947e-01
//         at t=   4.0000e+09 y=   4.658667e-07   1.863468e-12   9.999995e-01
//         at t=   4.0000e+10 y=   1.431100e-08   5.724404e-14   1.000000e+00
//         */

//  }

//private:
//    // Variables for the lsoda ODE solver
//  double rwork1, rwork5, rwork6, rwork7;
//  static const int    m_neq = 3;
//  double atol[m_neq+1], rtol[m_neq+1], t, tout, y[m_neq+1];
//  int    iwork1, iwork2, iwork5, iwork6, iwork7, iwork8, iwork9;
//  int    itol, itask, istate, iopt, jt, iout;
//
//  LSODA<ODE> lsod;
//};

//int main()
//{
//    //===========
//    // Ouput File
//    //===========
//    std::ofstream outfile;

//    //Create an LSODA object
//    ODE ode;
//    ode();
//}
