# Supplementary material for: A computational model of spatio-temporal cardiac intracellular calcium handling with realistic structure and spatial flux distribution from sarcoplasmic reticulum and t-tubule reconstructions
Source: PLoS Comput Biol. 2017 Aug 31;13(8):e1005714. doi: 10.1371/journal.pcbi.1005714 (PMC5597258; doi:10.1371/journal.pcbi.1005714)
Supplement: S1 Code — Code provided in C/C++ and includes the structural datasets used in this study. Documentation is provided on use of and updating the code. Updates may also be available on Michael Colman’s website, http://www.physicsoftheheart.com and github repository: https://github.com/michaelcolman/CODE---PLOS-Comp-Biol-2017-Model-SR. (ZIP) [file pcbi.1005714.s001.zip › PLOS_SR_Clean/lib/myofilament.cpp]

#include "myofilament.hpp"

void Myofilament::run_step_myofilament(const double cai, const double ATP, const double ADP)
{
    myo_cai = cai;
    myo_ATPi = ATP;
    myo_ADP = ADP;
    LSODA_solve();
    state_update();
}

void Myofilament::myofilament_ODE(double t, double *y, double *ydot, void *data)
{
    // Implementation of the force generation model
    double khtrpn_pos = 100; // mM-1 ms-1 - Ca2+ on-rate for troponin high affinity sites
    double khtrpn_neg = 3.3e-4; // ms-1 - Ca2+ off-rate for troponin high affinity sites
    double kltrpn_pos = 100; // mM-1 ms-1 - Ca2+ on-rate for troponin low affinity sites
    double kltrpn_neg = 4e-2; // ms-1 - Ca2+ off-rate for troponin low affinity sites
    double HTRPN_tot = 0.14; // mM - Total troponin high-affinity sites
    double LTRPN_tot = 0.7; // mM - Total troponin low-affinity sitess
    double kpn_trpn = 0.04; // ms-1 - Transition rate from tropomyosin permissive to non-permissive
    double SL_Cort = 2.15; // uM - Sarcomere length
    double fXB = 0.05; // ms-1 - Transition rate from weak to strong cross bridge
    double gXB_min = 0.1; // ms-1 - Minimum transition rate from strong to weak cross bridge
    double zeta = 0.1; // N mm-2 - Conversion factor normalizing to physiological force - fudge factor
    double VAM_max = 7.2e-3; // mM ms-1 - Maximal rate of ATP hydrolysis by myofibrils (AM ATPase)
    double KMAM_ATP = 0.03; // mM - ATP half saturation constant of AM ATPase
    double KiAM = 0.26; // mM - ADP inhibition constant of AM ATPase

    double phi_myo = 1 + ((2.3 - SL_Cort)/pow((2.3-1.7),1.6));

    double f01 = 3*fXB;
    double f12 = 10*fXB; 
    double f23 = 7*fXB;
    double g01 = 1*gXB_min;
    double g12 = 2*gXB_min;
    double g23 = 3*gXB_min;
    double g01_SL = 1*phi_myo*gXB_min;
    double g12_SL = 2*phi_myo*gXB_min;
    double g23_SL = 3*phi_myo*gXB_min;

    double KCa_trpn = kltrpn_neg/kltrpn_pos;
    double Ntrpn = 3.5*SL_Cort - 2.0;
    double Khalf_trpn = 1/(1+(KCa_trpn/(1.4e-3 - 0.8e-3*((SL_Cort-1.7)/0.6))));
    double knp_trpn = kpn_trpn * pow(((LTRPNCa)/(Khalf_trpn * LTRPN_tot)),Ntrpn);
    
    double path_sum = g01*g12*g23 + f01*g12*g23 + f01*f12*g23 + f01*f12*f23;
    double P1_max = f01*g12*g23/path_sum;
    double P2_max = f01*f12*g23/path_sum;
    double P3_max = f01*f12*f23/path_sum;

    // This is what's in their supplement - noooope  
    // N0 = 1 - (N1 + P0 + P1 + P2 + P3);

    // dP0/dt
    ydot[0] = -(kpn_trpn + f01)*P0 + knp_trpn * N0 + g01_SL * P1;

    // std::cout << knp_trpn << "  " << P0 << "  " << N0 << "  " << P1 << std::endl;

    // dP1/dt
    ydot[1] = -(kpn_trpn + f12 + g01_SL)* P1 + knp_trpn * N1 + f01 * P0 + g12_SL* P2;

    // dP2/dt
    ydot[2] = -(f23 + g12_SL)*P2 + f12*P1 + g23_SL*P3;

    // dP3/dt
    ydot[3] = -g23_SL*P3 + f23*P2;

    // This is in their supplement as well, pricks
    // N1 += dt*(kpn_trpn*P1 + (knp_trpn + g01_SL)*N1);
    
    // dN1/dt
    ydot[4] =  kpn_trpn*P1 - (knp_trpn + g01_SL)*N1;
    
    // dN0/dt
    ydot[5] = -ydot[0] - ydot[1] - ydot[2] - ydot[3] - ydot[4];    
    
    // dHTRPNCa/dt
    ydot[6] = ((khtrpn_pos* myo_cai * (HTRPN_tot - HTRPNCa)) - (khtrpn_neg*HTRPNCa));
    // dLTRPNCa/dt
    ydot[7] = (kltrpn_pos* myo_cai * (LTRPN_tot - LTRPNCa)) - (kltrpn_neg*(1-(2/3*Norm_force))*LTRPNCa);

    // Troponin flux
    Jtrpn = ydot[6] + ydot[7];
      
    Force = zeta * ((P1 + N1 + 2*P2 + 3*P3)/(P1_max + 2*P2_max + 3*P3_max));

    Norm_force = (P1 + N1 + 2*P2 + 3*P3)/(P1_max + 2*P2_max + 3*P3_max);

    // VAM
    V_AM = VAM_max * ((f01*P0 + f12*P1 + f23*P2)/(f01 + f12 + f23)) / ( 1 + KMAM_ATP/myo_ATPi*(1 + myo_ADP/KiAM));

}

void Myofilament::state_update()
{
    P0 = y_myofilament[1];
    P1 = y_myofilament[2];
    P2 = y_myofilament[3];
    P3 = y_myofilament[4];
    N1 = y_myofilament[5];
    N0 = y_myofilament[6];
    HTRPNCa = y_myofilament[7];
    LTRPNCa = y_myofilament[8];
}

// Calls the solver and passes the function below containing ODEs to be solved
void Myofilament::LSODA_solve()
{   
    lsoda_integrator_myofilament.lsoda(&Myofilament::myofilament_ODE, y_myofilament, &t_myofilament, tout,0);

    tout = tout + dt_myof;
}

void Myofilament::LSODA_set()
{
    // Set initial conditions for solver
    y_myofilament[0] = 0.0; //Dummy
    y_myofilament[1] = P0;
    y_myofilament[2] = P1;
    y_myofilament[3] = P2;
    y_myofilament[4] = P3;
    y_myofilament[5] = N1;
    y_myofilament[6] = N0;
    y_myofilament[7] = HTRPNCa;
    y_myofilament[8] = LTRPNCa;

    t_myofilament = 0;
    tout =  t_myofilament + dt_myof;

}
