# Supplementary material for: A computational model of spatio-temporal cardiac intracellular calcium handling with realistic structure and spatial flux distribution from sarcoplasmic reticulum and t-tubule reconstructions
Source: PLoS Comput Biol. 2017 Aug 31;13(8):e1005714. doi: 10.1371/journal.pcbi.1005714 (PMC5597258; doi:10.1371/journal.pcbi.1005714)
Supplement: S1 Code — Code provided in C/C++ and includes the structural datasets used in this study. Documentation is provided on use of and updating the code. Updates may also be available on Michael Colman’s website, http://www.physicsoftheheart.com and github repository: https://github.com/michaelcolman/CODE---PLOS-Comp-Biol-2017-Model-SR. (ZIP) [file pcbi.1005714.s001.zip › PLOS_SR_Clean/Makefile]

CC = g++
CFLAGS = -O3 -fopenmp

model: lib/myofilament.cpp lib/Intracellular_structure.cpp lib/CRU.cpp lib/FDM.cpp lib/Het_and_modulation.c lib/Arguments.c lib/Membrane_ORd_currents.cpp lib/Membrane.c lib/Params.c Main.cc
	$(CC) $(CFLAGS) -o model lib/myofilament.cpp lib/Intracellular_structure.cpp lib/CRU.cpp lib/FDM.cpp lib/Het_and_modulation.c lib/Arguments.c lib/Membrane_ORd_currents.cpp lib/Membrane.c lib/Params.c Main.cc
