# Supplementary material for: A computational model of spatio-temporal cardiac intracellular calcium handling with realistic structure and spatial flux distribution from sarcoplasmic reticulum and t-tubule reconstructions
Source: PLoS Comput Biol. 2017 Aug 31;13(8):e1005714. doi: 10.1371/journal.pcbi.1005714 (PMC5597258; doi:10.1371/journal.pcbi.1005714)
Supplement: S1 Code — Code provided in C/C++ and includes the structural datasets used in this study. Documentation is provided on use of and updating the code. Updates may also be available on Michael Colman’s website, http://www.physicsoftheheart.com and github repository: https://github.com/michaelcolman/CODE---PLOS-Comp-Biol-2017-Model-SR. (ZIP) [file pcbi.1005714.s001.zip › PLOS_SR_Clean/Spatial_diff_out/CaSR_1D_output_0230.dat]

651.016761
651.221306
651.548083
651.925033
652.331331
652.769538
653.210456
653.635863
654.060385
654.503954
654.945277
655.369435
655.791789
656.231469
656.664590
657.071283
657.462060
657.851984
658.214292
658.524541
658.785234
658.999539
659.126130
650.588852
650.837981
651.207476
651.603758
652.019317
652.482518
652.942136
653.367728
653.787947
654.246430
654.698748
655.117527
655.531736
655.984017
656.427327
656.828678
657.211542
657.614075
657.987415
658.294982
658.552782
658.787063
658.932955
649.847976
650.182008
650.626151
651.050696
651.474886
651.986797
652.481390
652.904389
653.311189
653.801780
654.276656
654.684189
655.079052
655.559362
656.023204
656.412647
656.775995
657.205799
657.600426
657.899900
658.145857
658.419098
658.600789
649.055294
649.473792
649.987759
650.439796
650.870396
651.438202
651.970417
652.393046
652.783919
653.312890
653.813013
654.212088
654.585616
655.099421
655.584467
655.962637
656.302898
656.764214
657.180051
657.471228
657.700342
658.014266
658.228692
648.538895
648.931682
649.452674
649.943434
650.424568
650.995400
651.536840
651.986089
652.411114
652.929139
653.428582
653.847581
654.250339
654.748694
655.227548
655.619982
655.984822
656.429103
656.838872
657.145645
657.401231
657.698870
657.902062
648.029923
648.408725
648.935790
649.455205
649.972057
650.553471
651.106935
651.578375
652.027471
652.544651
653.047397
653.482429
653.904530
654.397422
654.873962
655.276641
655.656190
656.093029
656.500265
656.817982
657.088961
657.378246
657.573620
647.391137
647.809974
648.371420
648.906418
649.431695
650.046320
650.625363
651.103312
651.551343
652.091784
652.611909
653.047359
653.463633
653.975188
654.464353
654.863233
655.233888
655.687477
656.107023
656.421986
656.685953
656.994175
657.205127
646.752697
647.227437
647.825804
648.366586
648.883846
649.538491
650.144710
650.622254
651.056750
651.630086
652.170800
652.600362
652.998507
653.538726
654.044935
654.435517
654.786849
655.268059
655.704741
656.012566
656.258968
656.596613
656.828868
646.391265
646.820410
647.399761
647.957020
648.506625
649.146050
649.748474
650.247083
650.713131
651.269652
651.803674
652.250496
652.676189
653.196192
653.693104
654.099208
654.477362
654.939502
655.368245
655.692310
655.964676
656.279524
656.494025
646.015165
646.416400
646.981517
647.547039
648.113374
648.744799
649.344568
649.855958
650.339549
650.888199
651.418476
651.875851
652.316311
652.825755
653.317142
653.733194
654.126693
654.580234
655.005574
655.341073
655.628716
655.931766
656.134724
645.482127
645.913420
646.497091
647.060467
647.617261
648.264001
648.873931
649.379852
649.852876
650.416484
650.956254
651.407064
651.835544
652.357945
652.857911
653.268078
653.651459
654.120129
654.556452
654.888597
655.168530
655.488342
655.704532
644.926597
645.406372
646.014465
646.568543
647.101175
647.771349
648.393274
648.885743
649.333939
649.920791
650.472144
650.908969
651.312227
651.856892
652.368774
652.766827
653.127726
653.620854
654.071109
654.393020
654.652410
654.999220
655.235277
644.632834
645.061330
645.640067
646.197240
646.747301
647.387449
647.991655
648.492776
648.961241
649.519679
650.053495
650.498144
650.920945
651.438681
651.935513
652.344170
652.727354
653.196618
653.633771
653.966529
654.246759
654.567273
654.784392
644.320773
644.716176
645.271153
645.824062
646.376707
646.994484
647.582352
648.083838
648.558180
649.096542
649.615164
650.060653
650.490215
650.990559
651.475867
651.889127
652.282534
652.737717
653.165499
653.503426
653.793026
654.097742
654.301942
643.860316
644.280180
644.843705
645.381577
645.910184
646.528078
647.111594
647.594531
648.046252
648.587397
649.104596
649.534752
649.945380
650.452415
650.940762
651.343222
651.721779
652.187009
652.620338
652.949362
653.225984
653.543604
653.759522
643.399265
643.860977
644.437301
644.951292
645.439704
646.064265
646.643857
647.099144
647.513576
648.066398
648.585834
648.995190
649.375579
649.900164
650.396314
650.783048
651.135600
651.621473
652.064979
652.380428
652.633543
652.975037
653.208771
643.236223
643.638688
644.171501
644.671189
645.158495
645.735081
646.279990
646.728579
647.150160
647.664878
648.159973
648.572607
648.969362
649.464927
649.944177
650.339711
650.712471
651.172036
651.600252
651.925110
652.197994
652.511144
652.723396
643.109652
643.468550
643.960090
644.435705
644.905766
645.441248
645.952889
646.387450
646.803367
647.289830
647.764976
648.176430
648.579148
649.056642
649.523775
649.923573
650.305726
650.749143
651.166126
651.495528
651.777584
652.072369
652.268013
642.905628
643.275081
643.753965
644.193608
644.620471
645.138054
645.630202
646.035187
646.420564
646.903355
647.373880
647.770318
648.155483
648.639213
649.108911
649.498542
649.865870
650.316253
650.735580
651.054714
651.323183
651.626040
651.827185
642.779393
643.172829
643.641513
644.038341
644.409815
644.918753
645.395376
645.767300
646.112951
646.602971
647.073650
647.451784
647.810043
648.310070
648.786260
649.161529
649.503559
649.969224
650.392235
650.693174
650.932930
651.250594
651.462045
643.029048
643.338675
643.738548
644.107291
644.470275
644.920042
645.354707
645.722116
646.079352
646.528919
646.973743
647.360403
647.740533
648.208987
648.665349
649.052055
649.416070
649.848094
650.246277
650.550516
650.801368
651.075755
651.255308
643.374109
643.600064
643.927107
644.268448
644.622452
645.022153
645.419696
645.787257
646.155890
646.572163
646.993277
647.390253
647.789508
648.231288
648.668390
649.067267
649.449929
649.852873
650.226686
650.534758
650.792867
651.025963
651.169884
643.591977
643.774181
644.059781
644.382632
644.727589
645.101950
645.480060
645.846601
646.218893
646.619702
647.029016
647.430640
647.837795
648.267564
648.695132
649.099516
649.489638
649.878962
650.240035
650.548472
650.807019
651.018842
651.143434
650.561475
650.810540
651.179946
651.576204
651.991924
652.455594
652.916042
653.342787
653.764390
654.224373
654.678206
655.098444
655.514021
655.967576
656.412068
656.814502
657.198343
657.601737
657.975816
658.284004
658.542311
658.776969
658.923069
649.962869
650.306942
650.750849
651.162878
651.571240
652.082554
652.575709
652.990835
653.388350
653.884061
654.361611
654.763977
655.151283
655.637938
656.105705
656.491164
656.847772
657.283817
657.681720
657.976221
658.214391
658.493513
658.680444
648.855633
649.419972
650.010433
650.432461
650.790053
651.419298
651.983921
652.363659
652.683416
653.277164
653.811728
654.169350
654.473047
655.052762
655.575889
655.917667
656.192597
656.719287
657.172314
657.427900
657.595719
657.985101
658.260174
647.625810
648.482793
649.227499
649.642240
649.887768
650.699589
651.352110
651.684377
651.866117
652.621325
653.229997
653.532417
653.694288
654.429000
655.021831
655.307182
655.441895
656.118354
656.639682
656.842653
656.879907
657.434499
657.808117
647.377653
648.027912
648.717512
649.210453
649.623059
650.322754
650.942148
651.343397
651.673868
652.303526
652.869615
653.234117
653.538758
654.144958
654.689472
655.029348
655.298828
655.848429
656.323360
656.582560
656.755491
657.181736
657.490687
646.996231
647.555586
648.218314
648.756914
649.248384
649.916103
650.528005
650.971806
651.369376
651.955266
652.504868
652.905375
653.271907
653.830380
654.352527
654.721422
655.046679
655.548055
656.001672
656.291120
656.520080
656.894923
657.168938
646.166875
646.849675
647.584882
648.123114
648.579138
649.327524
649.988172
650.418463
650.770892
651.424712
652.013014
652.393211
652.709749
653.331428
653.887456
654.232166
654.505168
655.067261
655.554538
655.821901
656.002495
656.442778
656.762370
645.180387
646.111175
646.953683
647.459578
647.788567
648.699426
649.434050
649.820771
650.042379
650.846999
651.500350
651.830894
652.012296
652.779895
653.397396
653.691182
653.830388
654.535179
655.083413
655.302186
655.353838
655.941439
656.340409
645.144607
645.838586
646.592690
647.153873
647.634781
648.408794
649.093469
649.544621
649.915120
650.585511
651.188181
651.579838
651.905684
652.535912
653.099742
653.451516
653.731961
654.303204
654.800469
655.077624
655.267323
655.714990
656.038488
644.931440
645.515870
646.219336
646.805525
647.347423
648.067252
648.726943
649.210699
649.642325
650.261134
650.839722
651.262843
651.647413
652.222938
652.760104
653.141643
653.480250
653.999971
654.473631
654.782181
655.029108
655.419796
655.702462
644.230589
644.926358
645.684881
646.252874
646.741751
647.522110
648.212933
648.669720
649.045686
649.724727
650.334716
650.731358
651.060512
651.692599
652.258915
652.614330
652.899771
653.477842
653.983239
654.269253
654.467545
654.920985
655.245868
643.342988
644.278083
645.130616
645.651287
645.997637
646.922013
647.669988
648.068556
648.300358
649.122151
649.789119
650.128703
650.316337
651.087131
651.709203
652.009636
652.157861
652.875178
653.437842
653.671571
653.737089
654.335581
654.738414
643.385297
644.078130
644.831676
645.393576
645.875778
646.649219
647.333914
647.785616
648.156864
648.830648
649.434661
649.825184
650.148614
650.775640
651.338359
651.691899
651.976875
652.555300
653.061218
653.347344
653.545246
653.999269
654.325508
643.245645
643.823758
644.516939
645.090933
645.619518
646.324759
646.971474
647.444650
647.866703
648.475086
649.042082
649.453644
649.827479
650.392830
650.922735
651.300653
651.638654
652.159657
652.635474
652.946163
653.194677
653.586811
653.870877
642.627968
643.311284
644.049154
644.592086
645.053444
645.803575
646.467052
646.901279
647.256931
647.911795
648.497986
648.874121
649.186032
649.800797
650.353665
650.700363
650.980504
651.554423
652.056145
652.338502
652.532778
652.982747
653.307386
641.847434
642.762319
643.581873
644.062949
644.366542
645.242622
645.946961
646.309650
646.510493
647.294380
647.927076
648.239640
648.406372
649.153569
649.757269
650.045281
650.184891
650.893921
651.449098
651.676399
651.736090
652.326610
652.726289
642.033917
642.698482
643.403847
643.907334
644.326480
645.034212
645.658231
646.057751
646.383005
647.010610
647.574075
647.932668
648.230834
648.833628
649.376939
649.716673
649.991017
650.558772
651.055050
651.333459
651.524515
651.969526
652.289504
642.101312
642.638970
643.263812
643.757585
644.201829
644.822071
645.390658
645.796692
646.160490
646.714677
647.236528
647.614345
647.962162
648.503005
649.013370
649.378012
649.705314
650.213016
650.676971
650.979962
651.222853
651.603635
651.876128
641.776307
642.400388
643.043138
643.482389
643.839454
644.484467
645.053489
645.410152
645.700934
646.293324
646.830257
647.174109
647.463278
648.051521
648.583718
648.919373
649.191121
649.746387
650.231713
650.506334
650.697749
651.130365
651.433225
641.384717
642.213018
642.906978
643.263564
643.448617
644.199854
644.795700
645.077407
645.215053
645.927415
646.506363
646.791424
646.943224
647.658186
648.237706
648.518685
648.655523
649.335214
649.864063
650.079395
650.132398
650.692679
651.059363
642.066310
642.604093
643.147047
643.511150
643.806159
644.371707
644.874975
645.198044
645.467246
646.017632
646.522324
646.861367
647.152732
647.717710
648.230628
648.568548
648.844056
649.372384
649.829083
650.090766
650.266037
650.657548
650.928791
642.773587
643.093367
643.493054
643.848665
644.194171
644.640512
645.069975
645.425393
645.769589
646.221522
646.667768
647.049167
647.422181
647.897140
648.357371
648.739678
649.095882
649.532082
649.930498
650.226078
650.465637
650.743953
650.928285
643.160119
643.386163
643.713269
644.054260
644.407404
644.805781
645.201757
645.567834
645.935402
646.351260
646.772651
647.170447
647.570835
648.013826
648.452028
648.851719
649.234724
649.637381
650.010221
650.316831
650.573426
650.805754
650.949635
649.766649
650.100518
650.544439
650.968946
651.393633
651.906934
652.403980
652.830392
653.241305
653.736380
654.215800
654.627700
655.026643
655.510734
655.978059
656.370661
656.736808
657.169015
657.565655
657.866788
658.114105
658.388387
658.570667
648.801602
649.365843
649.956167
650.378175
650.736088
651.366237
651.932466
652.314452
652.636943
653.233697
653.771316
654.131868
654.438291
655.020524
655.545966
655.889825
656.166573
656.694789
657.149061
657.405650
657.574300
657.964349
658.239815
646.702198
647.968272
648.903206
649.251462
649.286330
650.323172
651.078759
651.314448
651.280394
652.256589
652.965416
653.170268
653.116985
654.069950
654.764882
654.958569
654.885569
655.774638
656.394540
656.507223
656.344920
657.130103
657.649125
643.614700
646.383536
647.795987
647.941105
647.004081
649.097627
650.169115
650.137226
649.106781
651.104727
652.111602
652.043576
651.001457
652.958311
653.944861
653.871417
652.834397
654.699203
655.602518
655.453617
654.347678
656.133826
657.022752
644.930539
646.337565
647.412194
647.835648
647.915862
649.048243
649.874984
650.121815
650.080535
651.112667
651.867255
652.068180
651.998262
652.997512
653.727423
653.908424
653.812905
654.744751
655.400744
655.508164
655.337755
656.186074
656.763110
645.059004
646.044207
646.978222
647.515564
647.886322
648.775527
649.519369
649.885699
650.122705
650.900324
651.562230
651.874033
652.073738
652.817625
653.449343
653.731232
653.893145
654.575750
655.138345
655.348850
655.434299
656.025069
656.470933
643.605081
645.060837
646.190981
646.659135
646.775614
647.971011
648.847953
649.124654
649.102077
650.163385
650.942909
651.156322
651.091470
652.113634
652.858328
653.039824
652.939249
653.894104
654.568834
654.683513
654.516149
655.387860
655.981824
640.899864
643.793406
645.330422
645.563362
644.678814
646.917689
648.093075
648.114416
647.109466
649.174480
650.234224
650.184833
649.136703
651.153401
652.174550
652.097345
651.032723
652.961774
653.908373
653.770474
652.658730
654.508954
655.440585
642.543025
644.011590
645.162415
645.654740
645.797086
647.019801
647.922106
648.220125
648.215706
649.294564
650.089228
650.314120
650.258249
651.289141
652.041679
652.229825
652.136416
653.101533
653.787584
653.913043
653.755723
654.636161
655.234719
642.905404
643.921017
644.900638
645.487876
645.910146
646.856119
647.650970
648.057301
648.327050
649.140967
649.834493
650.168916
650.385413
651.147559
651.794630
652.087401
652.260659
652.965280
653.551478
653.782733
653.887262
654.498084
654.954858
641.621331
643.090220
644.245520
644.746583
644.899978
646.125847
647.031045
647.330404
647.325873
648.418993
649.225003
649.457283
649.406571
650.437473
651.191000
651.381704
651.292417
652.264956
652.959808
653.094640
652.946343
653.834790
654.434667
639.046541
641.939797
643.486914
643.739271
642.882573
645.124749
646.306717
646.330406
645.316910
647.417956
648.500426
648.465066
647.429063
649.442973
650.465403
650.392578
649.334439
651.278048
652.240263
652.117050
651.016062
652.884085
653.820975
640.783344
642.249016
643.399283
643.894538
644.041469
645.259721
646.157911
646.451494
646.441792
647.529427
648.329491
648.555910
648.499621
649.524784
650.273907
650.462111
650.371911
651.344408
652.039308
652.173534
652.023809
652.912653
653.514595
641.235666
642.243770
643.212854
643.789039
644.199335
645.128389
645.907815
646.301949
646.561211
647.364313
648.046545
648.370569
648.577485
649.327179
649.964687
650.252341
650.424119
651.129363
651.717222
651.950300
652.056060
652.667819
653.126140
640.055081
641.508552
642.642176
643.119840
643.248848
644.439954
645.315191
645.593242
645.572562
646.635421
647.414689
647.627911
647.563842
648.571801
649.307806
649.488074
649.393431
650.360316
651.050170
651.181527
651.030223
651.911207
652.510008
637.614114
640.478801
641.990234
642.206268
641.317421
643.498469
644.632367
644.625156
643.597672
645.641276
646.682386
646.623549
645.580622
647.554810
648.551439
648.464293
647.399043
649.331088
650.284276
650.157244
649.059441
650.907014
651.836853
639.513594
640.946078
642.044362
642.480810
642.566357
643.713089
644.547239
644.789897
644.738423
645.772280
646.527599
646.723316
646.645924
647.640867
648.366440
648.539713
648.439046
649.398580
650.082372
650.209844
650.056122
650.931081
651.523302
640.208652
641.168981
642.061444
642.553432
642.877624
643.716267
644.413783
644.740694
644.943068
645.686398
646.319931
646.611252
646.794941
647.515976
648.131041
648.406155
648.569153
649.257024
649.830150
650.056503
650.160548
650.757674
651.198269
639.386820
640.762199
641.781144
642.147479
642.171279
643.246462
644.021135
644.224085
644.145978
645.133992
645.857583
646.042568
645.965518
646.936111
647.646198
647.820493
647.727737
648.662993
649.329572
649.456534
649.314373
650.171787
650.733840
637.440301
640.170812
641.521557
641.604604
640.607422
642.636227
643.649672
643.571487
642.511674
644.447304
645.420428
645.345732
644.321998
646.228611
647.188343
647.108172
646.078102
647.939404
648.848629
648.714368
647.629471
649.429491
650.303353
639.965733
641.201047
642.082982
642.370702
642.341841
643.312428
644.004676
644.183536
644.100572
645.026062
645.703479
645.894587
645.837337
646.765562
647.443566
647.631534
647.559994
648.448424
649.071132
649.190958
649.039490
649.829412
650.341204
641.657183
642.195424
642.738937
643.102741
643.396228
643.959188
644.459239
644.779197
645.046102
645.595522
646.100674
646.441313
646.734928
647.302344
647.817521
648.157163
648.433440
648.961154
649.415664
649.673830
649.845434
650.235365
650.506943
642.406757
642.716730
643.116907
643.484716
643.845167
644.290965
644.720862
645.083720
645.437638
645.885844
646.331398
646.720444
647.103922
647.575993
648.035690
648.424916
648.790073
649.221328
649.616637
649.916408
650.162605
650.434765
650.614408
648.894966
649.313261
649.826974
650.279123
650.710825
651.281399
651.818395
652.247660
652.646587
653.184452
653.693635
654.101398
654.482994
655.004225
655.496056
655.880280
656.225763
656.691396
657.110689
657.404612
657.636000
657.951778
658.167307
647.492470
648.349327
649.093873
649.508735
649.755152
650.569180
651.225547
651.563207
651.751600
652.514316
653.130682
653.440445
653.609085
654.350007
654.948496
655.238852
655.377796
656.057625
656.581515
656.786426
656.825323
657.381429
657.756016
643.535012
646.303846
647.716300
647.861568
646.925085
649.019838
650.093436
650.064561
649.037979
651.040554
652.052237
651.988745
650.950741
652.911339
653.901285
653.830797
652.796180
654.662741
655.567208
655.419031
654.313756
656.100821
656.990425
631.674586
643.348026
646.163356
645.385471
637.181092
646.642115
648.789014
647.751048
639.499296
648.754862
650.811563
649.742882
641.570473
650.682507
652.702852
651.654764
643.677151
652.500958
654.405732
653.289588
645.310688
654.054379
656.132041
641.481032
644.447559
646.036532
646.258351
645.352065
647.572172
648.734475
648.707110
647.652263
649.735611
650.806856
650.727275
649.650067
651.681094
652.720231
652.626140
651.547943
653.481905
654.437397
654.274731
653.143419
655.022935
655.993340
642.913636
644.471708
645.692396
646.191162
646.313857
647.553630
648.462029
648.726948
648.683634
649.780699
650.587093
650.786153
650.699566
651.753811
652.524973
652.694682
652.575313
653.559917
654.259086
654.363222
654.183996
655.102741
655.742581
640.015128
643.060193
644.716594
644.979105
644.084218
646.400356
647.626406
647.630319
646.586287
648.710134
649.809021
649.735490
648.644468
650.717081
651.776529
651.676194
650.569819
652.552993
653.537140
653.379594
652.236294
654.159174
655.154628
628.540952
640.511004
643.488324
642.775862
634.421572
644.247265
646.541127
645.553278
637.257352
646.656283
648.777417
647.703995
639.389982
648.697266
650.773405
649.694614
641.514453
650.583119
652.564109
651.444868
643.337324
652.278698
654.427273
638.904642
641.964314
643.643435
643.931746
643.064139
645.409954
646.663322
646.689618
645.664191
647.806727
648.921257
648.858936
647.776338
649.857796
650.925037
650.830897
649.731307
651.725955
652.722664
652.576593
651.443730
653.376694
654.377707
640.653719
642.248750
643.520465
644.071865
644.246877
645.550476
646.514696
646.820781
646.808565
647.946865
648.787027
649.007730
648.935364
650.009643
650.796571
650.975142
650.863700
651.875544
652.601953
652.727462
652.565872
653.509958
654.164014
637.974782
641.030910
642.714259
643.014453
642.166390
644.507583
645.759859
645.781599
644.741405
646.912956
648.044476
647.992398
646.919448
648.996159
650.062135
649.969037
648.871486
650.874646
651.880025
651.741521
650.612779
652.558797
653.563223
626.688186
638.632734
641.618527
640.935986
632.668716
642.440205
644.728035
643.722757
635.311449
644.853395
647.016492
645.965770
637.696237
646.967998
649.038659
647.960346
639.774577
648.868358
650.865697
649.755476
641.624088
650.618635
652.779026
637.145711
640.198349
641.876662
642.171388
641.317154
643.649866
644.894034
644.908982
643.862793
646.028399
647.153991
647.096442
646.018308
648.088673
649.149529
649.053357
647.954442
649.957190
650.962417
650.823339
649.693376
651.639693
652.645995
639.003717
640.589580
641.850564
642.392453
642.557970
643.841121
644.786834
645.078508
645.054239
646.180846
647.009928
647.221835
647.142377
648.201188
648.976176
649.148187
649.034305
650.045936
650.773534
650.900967
650.741225
651.685549
652.340716
636.456534
639.491111
641.151561
641.431458
640.568099
642.863329
644.080882
644.083151
643.039240
645.164492
646.264713
646.197065
645.122976
647.163851
648.206907
648.101889
646.999713
648.994570
649.994425
649.855294
648.732718
650.661574
651.661200
625.363520
637.242164
640.187491
639.478737
631.246305
640.886569
643.114759
642.091821
633.771369
643.146464
645.251647
644.189232
635.999568
645.143741
647.173017
646.079127
637.898411
646.966187
648.953007
647.849171
639.787623
648.693523
650.834879
635.975380
638.987339
640.610939
640.848668
639.940966
642.189500
643.363724
643.329204
642.253662
644.347605
645.422437
645.337239
644.250372
646.277024
647.308771
647.196729
646.088667
648.074408
649.066256
648.921782
647.795654
649.716952
650.709108
638.107610
639.638892
640.818648
641.274913
641.354704
642.540183
643.398657
643.622019
643.543298
644.601397
645.377351
645.557953
645.460285
646.484060
647.233232
647.393747
647.274533
648.261942
648.969436
649.087562
648.925297
649.849994
650.484691
635.987505
638.918023
640.451616
640.618720
639.659523
641.819453
642.927917
642.859194
641.779537
643.801270
644.835841
644.746360
643.684575
645.661026
646.669848
646.567138
645.495294
647.425822
648.387617
648.239873
647.128476
649.022414
649.980286
625.581652
637.187698
639.938358
639.101755
630.853551
640.233984
642.321352
641.252251
633.074397
642.159115
644.166024
643.114396
635.127720
644.018220
645.982034
644.927235
636.992267
645.773740
647.675099
646.563049
638.557897
647.359695
649.430034
636.853525
639.587146
640.946060
641.032043
640.034150
642.059561
643.068154
642.985034
641.921481
643.855400
644.829105
644.756822
643.736549
645.646888
646.610183
646.532883
645.504126
647.364008
648.267766
648.122844
647.020928
648.818374
649.702851
640.398496
641.228684
641.926392
642.283255
642.465020
643.209961
643.797764
644.071572
644.203323
644.913099
645.493073
645.782037
645.939414
646.660442
647.245686
647.531183
647.670216
648.348527
648.871595
649.076892
649.117298
649.673874
650.044968
641.584785
641.979039
642.448913
642.844078
643.210611
643.711666
644.178739
644.541469
644.880340
645.367455
645.839408
646.222141
646.586955
647.094131
647.577029
647.957552
648.302232
648.766821
649.184526
649.476752
649.706678
650.020354
650.233299
648.276507
648.669286
649.190395
649.681912
650.165283
650.740794
651.289933
651.749752
652.187730
652.720364
653.234810
653.668138
654.084093
654.594501
655.084262
655.486249
655.859066
656.309599
656.724025
657.034257
657.292763
657.593123
657.798071
647.141504
647.791898
648.481784
648.975536
649.390134
650.093753
650.719630
651.129899
651.471761
652.114909
652.694994
653.072731
653.389410
654.006548
654.560941
654.909388
655.185835
655.740568
656.218929
656.480341
656.655250
657.084044
657.394844
644.746849
646.154279
647.229519
647.653951
647.735825
648.870792
649.701771
649.954631
649.921539
650.964821
651.731175
651.942960
651.882660
652.890534
653.628202
653.815828
653.725429
654.660501
655.317954
655.425571
655.255514
656.106225
656.685295
641.376018
644.343112
645.932861
646.155677
645.250615
647.471790
648.635762
648.610803
647.559728
649.650231
650.729062
650.656182
649.584678
651.620697
652.664282
652.573931
651.498460
653.433648
654.388984
654.225044
653.092666
654.974278
655.946552
642.639962
644.213431
645.455148
645.969938
646.106381
647.351362
648.265082
648.532099
648.492785
649.599450
650.416093
650.620800
650.540255
651.600213
652.378819
652.553282
652.439504
653.425361
654.126816
654.231132
654.055501
654.981456
655.629769
642.720152
643.853441
644.947383
645.584161
646.024613
647.020192
647.849031
648.244917
648.496823
649.340146
650.057889
650.378315
650.576740
651.371760
652.047245
652.329222
652.484024
653.213340
653.818583
654.034382
654.126457
654.785354
655.294240
641.118573
642.749404
644.057021
644.624621
644.804101
646.120655
647.092650
647.395558
647.379374
648.518298
649.360152
649.575565
649.498550
650.582544
651.377883
651.554164
651.437302
652.451273
653.177345
653.294001
653.125813
654.078805
654.746409
638.258467
641.370144
643.107603
643.435251
642.596107
644.980301
646.264262
646.303410
645.285619
647.449878
648.582792
648.524844
647.443940
649.542766
650.625143
650.532795
649.432398
651.441832
652.451655
652.307439
651.177137
653.131335
654.152689
639.960041
641.605994
642.937840
643.533483
643.742846
645.090995
646.092412
646.420012
646.424399
647.581981
648.438813
648.664927
648.596138
649.688464
650.491411
650.674274
650.565035
651.590568
652.329673
652.458659
652.301739
653.264857
653.938294
640.365449
641.534635
642.682116
643.376867
643.876951
644.938300
645.826754
646.269721
646.559457
647.441383
648.190161
648.531214
648.744639
649.557392
650.248203
650.541180
650.708395
651.462678
652.095174
652.334750
652.448146
653.130142
653.652929
639.008689
640.654815
641.991575
642.597079
642.819052
644.172110
645.178102
645.508553
645.513861
646.685284
647.552186
647.784510
647.719974
648.811598
649.614705
649.799277
649.693318
650.725120
651.471541
651.607753
651.457371
652.428895
653.105839
636.341020
639.452600
641.201668
641.551415
640.743405
643.134345
644.427958
644.472012
643.447319
645.646865
646.800575
646.754861
645.684643
647.779536
648.861810
648.772457
647.677343
649.699794
650.723532
650.591639
649.469432
651.442558
652.472206
638.187724
639.830668
641.162565
641.762493
641.977887
643.322408
644.319772
644.642503
644.640748
645.805473
646.666202
646.892922
646.823032
647.908687
648.706825
648.888216
648.780611
649.811644
650.557778
650.693790
650.543105
651.515120
652.193195
638.729609
639.891353
641.028764
641.713197
642.201380
643.244056
644.114003
644.541252
644.817201
645.685828
646.422434
646.753379
646.957572
647.757219
648.437169
648.723611
648.887783
649.640853
650.273583
650.514373
650.629244
651.312194
651.836023
637.521955
639.152941
640.468599
641.051301
641.248120
642.562168
643.532144
643.835077
643.818876
644.956547
645.796209
646.010848
645.934319
647.002346
647.786557
647.959424
647.846351
648.870439
649.610780
649.743579
649.591603
650.555112
651.228771
635.035681
638.118911
639.832769
640.146608
639.305153
641.628607
642.865865
642.871055
641.825793
643.963278
645.074652
645.007024
643.931685
645.985745
647.040572
646.935725
645.831794
647.839807
648.852264
648.715311
647.596386
649.547478
650.567432
637.097758
638.706832
639.986322
640.526514
640.677659
641.943533
642.867705
643.130656
643.079703
644.185183
644.998882
645.195130
645.104823
646.159081
646.932092
647.097334
646.977486
647.991800
648.722066
648.846651
648.687691
649.642639
650.309512
637.943095
639.054586
640.113772
640.711393
641.108948
642.052962
642.830967
643.181621
643.392747
644.194974
644.878830
645.175648
645.356049
646.125285
646.781009
647.053687
647.207024
647.937665
648.547970
648.772716
648.875080
649.537957
650.044815
637.166464
638.713267
639.911573
640.378283
640.463481
641.650916
642.508561
642.726681
642.645076
643.699636
644.477571
644.661430
644.570721
645.598323
646.354024
646.519937
646.407229
647.392969
648.098557
648.212110
648.048595
648.980129
649.622823
635.276362
638.210146
639.751137
639.921116
638.961153
641.117003
642.219169
642.143949
641.059347
643.078438
644.113624
644.027556
642.970693
644.951931
645.965629
645.867437
644.798281
646.727367
647.682933
647.523907
646.396190
648.287681
649.254821
638.099113
639.478921
640.508252
640.877798
640.898853
641.966143
642.729681
642.921328
642.834622
643.818531
644.543364
644.733976
644.664992
645.644075
646.362493
646.543965
646.455191
647.388508
648.045691
648.155323
647.988230
648.841033
649.416477
640.093781
640.719857
641.366328
641.804482
642.155228
642.789089
643.343922
643.686627
643.966925
644.554596
645.093216
645.443908
645.742891
646.341795
646.884272
647.228468
647.505054
648.059267
648.536754
648.797671
648.972393
649.399796
649.707779
641.016779
641.386568
641.865493
642.301229
642.719537
643.224186
643.700771
644.090763
644.465009
644.942919
645.415351
645.819132
646.214849
646.710164
647.190953
647.589676
647.962292
648.412410
648.825432
649.133719
649.390080
649.687803
649.890356
647.644636
648.024128
648.552541
649.074400
649.595643
650.184418
650.749041
651.235412
651.702946
652.241582
652.766550
653.222683
653.664030
654.174343
654.666480
655.082568
655.472936
655.917723
656.330269
656.651420
656.925392
657.218326
657.416327
646.635692
647.196090
647.860575
648.401891
648.897583
649.571498
650.192693
650.649053
651.062903
651.669836
652.241490
652.662532
653.047422
653.622371
654.159247
654.540694
654.875751
655.383606
655.840618
656.131229
656.361382
656.740331
657.017713
644.748238
645.735246
646.671864
647.212625
647.587647
648.480818
649.230380
649.604441
649.852776
650.650996
651.334544
651.665522
651.881661
652.639984
653.284552
653.577274
653.747201
654.433711
654.996426
655.203887
655.286622
655.883288
656.334273
642.678579
644.239289
645.463307
645.966162
646.093483
647.334526
648.244725
648.511648
648.472235
649.589072
650.415041
650.630131
650.556561
651.621843
652.402725
652.580603
652.467069
653.452863
654.149310
654.246478
654.059381
654.987258
655.634023
642.589433
643.724379
644.820636
645.460138
645.903283
646.899839
647.729493
648.126302
648.380900
649.234465
649.963129
650.292694
650.498488
651.299648
651.980409
652.266688
652.424333
653.153963
653.757185
653.968801
654.057098
654.720074
655.232648
642.235666
643.181685
644.211270
644.925368
645.508932
646.424813
647.226677
647.699847
648.082306
648.838375
649.522740
649.913934
650.235531
650.934974
651.567630
651.910593
652.179853
652.812683
653.374214
653.648584
653.851079
654.406632
654.845787
640.994348
642.183517
643.348156
644.047891
644.545311
645.609180
646.496747
646.933076
647.216165
648.100769
648.853827
649.195997
649.410159
650.230350
650.926657
651.218667
651.381383
652.135567
652.764593
652.995472
653.100863
653.784348
654.311776
639.436292
641.122511
642.495732
643.120621
643.351006
644.731354
645.757522
646.096980
646.107228
647.289365
648.166226
648.402295
648.339161
649.447170
650.262175
650.448169
650.338160
651.377729
652.127401
652.259221
652.103482
653.080109
653.764696
639.787732
640.992789
642.183217
642.913097
643.442811
644.540615
645.460154
645.923828
646.229531
647.132812
647.899930
648.251981
648.473942
649.302184
650.006188
650.305328
650.476491
651.242683
651.885466
652.129718
652.247225
652.940821
653.474101
639.785195
640.767979
641.854021
642.630570
643.279207
644.265100
645.131883
645.658595
646.084551
646.877976
647.590345
648.000138
648.336091
649.052337
649.700664
650.056603
650.341181
650.999027
651.588943
651.889823
652.116428
652.693793
653.146134
638.819831
640.024969
641.219559
641.957733
642.498048
643.605753
644.535194
645.008306
645.322480
646.232940
647.003875
647.357852
647.580896
648.410034
649.115679
649.417720
649.593112
650.363837
651.012125
651.262117
651.385322
652.086244
652.623625
637.481966
639.169764
640.553908
641.197562
641.450901
642.851797
643.898144
644.255979
644.281656
645.477918
646.362923
646.603235
646.542581
647.652491
648.470761
648.662369
648.560831
649.609346
650.370038
650.512901
650.367147
651.358614
652.051576
638.006881
639.209057
640.398961
641.131579
641.665145
642.764156
643.684457
644.148983
644.454938
645.357767
646.122288
646.470614
646.688358
647.511926
648.212936
648.511967
648.685602
649.454986
650.102412
650.351991
650.475158
651.176690
651.714850
638.164224
639.140505
640.217056
640.983182
641.619173
642.586863
643.434848
643.944922
644.355708
645.133634
645.832300
646.230959
646.556934
647.261417
647.900022
648.250130
648.531660
649.186646
649.774809
650.075236
650.302362
650.881119
651.334706
637.367611
638.561308
639.737177
640.453135
640.966504
642.034348
642.923989
643.363131
643.647625
644.526620
645.272704
645.609596
645.819231
646.628224
647.316838
647.608058
647.776225
648.537416
649.177140
649.420874
649.539491
650.235406
650.770366
636.227103
637.896086
639.249433
639.857300
640.069975
641.406397
642.391185
642.698452
642.682448
643.830371
644.679024
644.897119
644.822318
645.902777
646.697489
646.874842
646.763893
647.796048
648.541713
648.673329
648.519272
649.499098
650.185556
637.000212
638.172415
639.312662
639.986127
640.452971
641.470851
642.311844
642.707633
642.954380
643.799943
644.519453
644.837330
645.032539
645.827796
646.505049
646.787990
646.948358
647.698882
648.326806
648.559790
648.668710
649.354955
649.883294
637.489602
638.417441
639.417557
640.096869
640.639962
641.505686
642.255653
642.681085
643.019240
643.729779
644.375393
644.738347
645.038095
645.713547
646.328193
646.662712
646.930169
647.562227
648.125241
648.404152
648.612148
649.169169
649.607087
637.144931
638.258444
639.319658
639.918093
640.314437
641.254313
642.025761
642.369709
642.575872
643.374917
644.059457
644.360589
644.547199
645.321639
645.983026
646.261681
646.419339
647.149189
647.754853
647.972909
648.069129
648.730871
649.238616
636.606392
638.142148
639.327045
639.784735
639.861436
641.038291
641.883950
642.094536
642.006684
643.058407
643.835470
644.024045
643.938169
644.971037
645.730312
645.901451
645.790026
646.775215
647.473316
647.576981
647.398838
648.321558
648.961014
638.139287
639.102794
639.999601
640.491010
640.808754
641.634408
642.314219
642.623464
642.812618
643.549021
644.184547
644.485504
644.682982
645.417400
646.046071
646.333928
646.505370
647.192275
647.755650
647.965888
648.051827
648.644458
649.090272
639.633406
640.171554
640.796047
641.285023
641.718796
642.322532
642.870512
643.256410
643.605145
644.152400
644.676799
645.064917
645.427435
645.983939
646.509732
646.887930
647.224069
647.732626
648.189459
648.479945
648.709547
649.085138
649.359119
640.433230
640.790984
641.279298
641.747332
642.204420
642.721499
643.211325
643.624963
644.025367
644.505004
644.982914
645.404855
645.822606
646.316580
646.799788
647.213382
647.604621
648.050079
648.462008
648.781714
649.053551
649.343300
649.538715
646.864184
647.285169
647.850483
648.391206
648.924647
649.550538
650.145021
650.642694
651.114984
651.684690
652.235239
652.699367
653.141560
653.676345
654.186053
654.602295
654.986571
655.449552
655.874590
656.192241
656.458583
656.771567
656.986282
645.662007
646.347798
647.087795
647.632553
648.096980
648.854716
649.527800
649.973802
650.346685
651.031115
651.651295
652.060470
652.402447
653.046625
653.622516
653.983916
654.269586
654.839040
655.328780
655.594602
655.773642
656.221000
656.546557
643.144491
644.605485
645.742489
646.219304
646.346044
647.546134
648.429164
648.712231
648.698510
649.796803
650.612181
650.855116
650.814595
651.857568
652.620574
652.817511
652.728349
653.686575
654.358009
654.461692
654.280693
655.169051
655.775086
639.622160
642.676549
644.342178
644.616276
643.737562
646.049653
647.274124
647.271473
646.209430
648.389125
649.528883
649.483962
648.414807
650.505069
651.579996
651.493187
650.398028
652.379159
653.354229
653.173453
651.987873
653.953973
654.970871
640.830717
642.466959
643.781578
644.357489
644.545772
645.863807
646.836569
647.138618
647.122614
648.288937
649.157016
649.392921
649.331951
650.428960
651.235303
651.420622
651.310012
652.323607
653.043931
653.148063
652.965022
653.933253
654.611860
640.836872
642.028724
643.197333
643.901654
644.403548
645.469923
646.359480
646.797650
647.084346
647.980321
648.745595
649.098206
649.320887
650.148029
650.850016
651.146465
651.312077
652.066667
652.693784
652.920586
653.022312
653.709962
654.241100
639.126853
640.836355
642.230175
642.868044
643.106213
644.503216
645.541205
645.885215
645.897095
647.099153
647.993263
648.239933
648.183231
649.303375
650.126850
650.315335
650.204026
651.252608
652.007518
652.139148
651.981655
652.966152
653.656623
636.136325
639.376121
641.216657
641.612901
640.812392
643.302722
644.660869
644.733764
643.713255
645.974111
647.169624
647.139960
646.064549
648.214339
649.328568
649.241676
648.123934
650.193185
651.241062
651.110695
649.978412
651.979307
653.028750
637.872302
639.599252
641.020722
641.690369
641.962517
643.396176
644.468926
644.842675
644.878826
646.099854
647.007336
647.262998
647.213502
648.342030
649.173807
649.369958
649.267666
650.329347
651.099220
651.245332
651.100693
652.095478
652.791920
638.286456
639.519987
640.749545
641.519001
642.088066
643.231426
644.192775
644.690160
645.024317
645.958002
646.749167
647.117682
647.352594
648.197967
648.917294
649.227627
649.409142
650.191815
650.850489
651.106722
651.234716
651.944124
652.488294
636.896892
638.618593
640.041123
640.717418
640.999455
642.446069
643.532780
643.921396
643.972208
645.195529
646.101087
646.354752
646.303637
647.434701
648.270118
648.471435
648.375834
649.439239
650.211758
650.360319
650.217376
651.222019
651.924485
634.171097
637.396775
639.241969
639.654089
638.874128
641.391934
642.777729
642.879498
641.890399
644.150984
645.344057
645.311644
644.232026
646.388967
647.510646
647.434296
646.333191
648.402972
649.456268
649.330464
648.196468
650.221937
651.284093
636.091728
637.810399
639.228342
639.899408
640.174966
641.612418
642.689313
643.068621
643.110038
644.324701
645.223949
645.472246
645.416245
646.541845
647.372811
647.571439
647.474183
648.535400
649.306015
649.453346
649.309960
650.315204
651.018384
636.681524
637.908128
639.128483
639.888795
640.446755
641.570342
642.511529
642.991936
643.310768
644.225960
645.001723
645.359150
645.585142
646.418330
647.128149
647.433822
647.613312
648.390357
649.044113
649.297209
649.423873
650.135011
650.680872
635.478170
637.191610
638.599055
639.258844
639.521525
640.918978
641.958757
642.309654
642.329256
643.517033
644.398391
644.639177
644.581506
645.687124
646.503049
646.694794
646.595020
647.643258
648.402586
648.541996
648.393093
649.392565
650.092538
632.966547
636.181312
638.002539
638.391195
637.596909
640.021049
641.330987
641.377429
640.350831
642.551943
643.708788
643.663066
642.591382
644.698233
645.789388
645.701464
644.602567
646.640863
647.671154
647.530075
646.386313
648.399162
649.454612
635.166993
636.858132
638.229632
638.847102
639.063045
640.408241
641.396491
641.701527
641.681459
642.834053
643.687905
643.909511
643.837436
644.928285
645.731843
645.914657
645.806479
646.842706
647.588564
647.715543
647.555412
648.543981
649.236929
636.123844
637.298287
638.440808
639.115560
639.581969
640.596928
641.432937
641.823607
642.066696
642.909985
643.630691
643.953122
644.154639
644.955156
645.638096
645.927079
646.092100
646.842766
647.467681
647.696160
647.801134
648.487225
649.016283
635.421654
637.036652
638.320743
638.862758
639.012004
640.270723
641.183637
641.435712
641.377806
642.476385
643.291417
643.497190
643.421078
644.483863
645.267364
645.445079
645.335739
646.347980
647.069882
647.182563
647.011970
647.968354
648.637838
633.594286
636.619117
638.249630
638.488501
637.576198
639.812662
640.969685
640.920000
639.838538
641.917522
642.992919
642.922373
641.861029
643.893945
644.938838
644.845005
643.756047
645.733754
646.711855
646.547564
645.396247
647.326634
648.325392
636.576774
638.014104
639.114809
639.548374
639.624667
640.754430
641.566096
641.787247
641.720923
642.744391
643.502330
643.712552
643.656417
644.667583
645.411107
645.603269
645.517459
646.476342
647.150075
647.261497
647.091051
647.965480
648.561292
638.701006
639.365466
640.067992
640.563711
640.968892
641.655767
642.254215
642.629138
642.936324
643.555294
644.122428
644.495068
644.813106
645.436026
645.999627
646.358205
646.646232
647.217491
647.708483
647.976408
648.156897
648.598527
648.919149
639.694836
640.095015
640.622033
641.110923
641.581428
642.135088
642.653222
643.076376
643.479276
643.985930
644.484988
644.911389
645.327653
645.844399
646.344632
646.758901
647.145204
647.610145
648.035965
648.353702
648.619015
648.928519
649.140313
646.067059
646.546258
647.152459
647.704061
648.235296
648.907097
649.534787
650.038155
650.503463
651.114431
651.694027
652.160068
652.591056
653.160456
653.692096
654.103843
654.471541
654.963718
655.406334
655.716268
655.964262
656.307758
656.544818
644.512717
645.449587
646.301501
646.819679
647.163719
648.088905
648.840989
649.247736
649.493528
650.340144
651.035713
651.403857
651.617994
652.414228
653.056603
653.371017
653.525826
654.238999
654.789171
655.003632
655.049358
655.648514
656.056362
640.266520
643.171885
644.722216
644.971878
644.109817
646.352536
647.535526
647.560490
646.548745
648.681851
649.794850
649.785752
648.770124
650.814019
651.858774
651.801611
650.753254
652.684111
653.624069
653.464104
652.310784
654.205485
655.159757
627.947351
639.952097
642.948912
642.262254
633.976183
643.756851
646.042233
645.024875
636.556436
646.181617
648.380998
647.350527
639.068495
648.399235
650.496522
649.437985
641.288872
650.338409
652.301479
651.124341
642.779324
651.959168
654.162684
637.785441
640.909667
642.661291
643.005841
642.187971
644.572804
645.858941
645.894441
644.861471
647.085116
648.262822
648.237260
647.181510
649.300412
650.399493
650.321030
649.231935
651.239663
652.240698
652.073305
650.900776
652.898517
653.941575
639.092777
640.786011
642.169365
642.805738
643.047754
644.435516
645.468301
645.813535
645.831443
647.038081
647.939862
648.197203
648.151700
649.274074
650.100471
650.295232
650.191341
651.232670
651.980287
652.105728
651.942749
652.929004
653.620627
635.947278
639.191373
641.038244
641.441297
640.647355
643.143343
644.506688
644.584698
643.570714
645.842468
647.049848
647.031037
645.965012
648.122448
649.242385
649.159703
648.044975
650.116115
651.164695
651.033972
649.901670
651.905212
652.956388
623.977776
636.453543
639.676573
639.089493
630.670244
640.852613
643.312032
642.365321
633.860683
643.651291
645.920009
644.887857
636.488320
645.991384
648.143795
647.055943
638.692619
648.028412
650.105207
649.002070
640.799972
649.932879
652.157649
634.648789
637.912063
639.788334
640.224421
639.465480
642.000505
643.400702
643.509887
642.521000
644.812131
646.032881
646.022727
644.963602
647.130404
648.259865
648.185706
647.080565
649.166080
650.230658
650.115072
648.995894
651.009916
652.067402
636.448329
638.190403
639.639454
640.342324
640.650378
642.123281
643.233832
643.641721
643.708733
644.954167
645.881635
646.153242
646.117513
647.261923
648.108551
648.317990
648.229014
649.303187
650.085754
650.242813
650.107632
651.115809
651.820661
633.676342
636.921240
638.793772
639.234646
638.484056
641.034891
642.451787
642.580132
641.614521
643.899105
645.113751
645.098874
644.034450
646.207663
647.343560
647.278012
646.186102
648.267255
649.331015
649.213350
648.086066
650.118490
651.185202
622.077069
634.458286
637.671636
637.096004
628.686027
638.909926
641.403345
640.498138
632.084835
641.815041
644.068900
643.026855
634.598934
644.133796
646.300998
645.233614
636.931151
646.224205
648.296313
647.184107
638.913766
648.135645
650.384257
632.877535
636.119124
637.987000
638.422925
637.666287
640.207457
641.614159
641.733162
640.758244
643.033341
644.241055
644.220801
643.151861
645.319489
646.451036
646.383161
645.289865
647.368002
648.428825
648.308967
647.180500
649.213397
650.280837
634.857549
636.591211
638.030844
638.726153
639.026223
640.476263
641.565162
641.956682
642.010332
643.233640
644.143732
644.404689
644.362299
645.492687
646.329526
646.535746
646.447029
647.512068
648.286526
648.437683
648.298676
649.309074
650.016123
632.284451
635.525509
637.386762
637.820226
637.073520
639.551110
640.912119
641.002859
640.014818
642.252654
643.440502
643.418722
642.366972
644.495671
645.606048
645.533009
644.447041
646.500434
647.545100
647.415809
646.282512
648.307683
649.371327
620.896169
633.291933
636.491143
635.921642
627.664847
637.625981
640.014869
639.059421
630.680646
640.276026
642.484692
641.450638
633.169169
642.514906
644.629666
643.559131
635.336006
644.516803
646.550671
645.420793
637.151375
646.347413
648.587166
632.023662
635.241043
637.065483
637.456510
636.663032
639.086118
640.393491
640.437068
639.408617
641.609548
642.768732
642.727495
641.661430
643.773636
644.870165
644.787384
643.692564
645.732583
646.762636
646.620197
645.475237
647.488592
648.544780
634.407898
636.082201
637.440850
638.051962
638.264694
639.597110
640.574715
640.874735
640.854205
641.999087
642.850886
643.078028
643.015619
644.105674
644.910922
645.099479
644.997826
646.031325
646.773732
646.899474
646.739773
647.721238
648.409683
632.410889
635.508357
637.230759
637.547953
636.704651
639.019740
640.244240
640.238587
639.190955
641.315922
642.429202
642.376796
641.327243
643.387881
644.456143
644.369848
643.285962
645.288242
646.290696
646.138621
644.999543
646.962214
647.988520
621.996573
633.930910
636.890591
636.184084
627.946981
637.573175
639.783453
638.750765
630.465676
639.783989
641.885975
640.848878
632.739184
641.844108
643.883911
642.818340
634.702812
643.722305
645.689072
644.555368
636.405428
645.387817
647.546599
633.736426
636.612749
638.127862
638.340228
637.440568
639.602694
640.712615
640.684316
639.646935
641.674628
642.718675
642.679504
641.668777
643.656644
644.673700
644.611279
643.570341
645.499295
646.443468
646.300308
645.180661
647.038980
647.975323
637.583459
638.498910
639.314804
639.786416
640.073872
640.926794
641.603503
641.940291
642.122959
642.897653
643.535430
643.865427
644.056819
644.827372
645.455343
645.766916
645.925290
646.641049
647.194348
647.414347
647.466033
648.056797
648.458264
638.929232
639.388206
639.957340
640.458495
640.927679
641.526805
642.077324
642.505440
642.900354
643.445232
643.970214
644.396263
644.799992
645.349734
645.871160
646.281151
646.651804
647.147244
647.592475
647.904740
648.153776
648.494178
648.728378
645.531242
645.967883
646.560336
647.135031
647.706240
648.371640
649.004632
649.538149
650.043970
650.645874
651.226390
651.717083
652.182459
652.737645
653.264774
653.695608
654.092837
654.568317
655.004781
655.332196
655.607012
655.927405
656.146704
644.297929
645.001088
645.769987
646.349710
646.852553
647.651023
648.363574
648.845668
649.252199
649.969868
650.621105
651.057346
651.422670
652.087684
652.681152
653.056785
653.355118
653.937766
654.439687
654.715549
654.903298
655.359070
655.690063
641.724848
643.206540
644.375646
644.889078
645.055189
646.298485
647.222896
647.542537
647.562576
648.696205
649.544605
649.815350
649.798279
650.862989
651.643907
651.854362
651.777165
652.750126
653.435285
653.549523
653.377524
654.276294
654.889342
638.135953
641.214724
642.915983
643.228797
642.390713
644.749172
646.017468
646.052423
645.024567
647.242168
648.416914
648.400497
647.354822
649.467948
650.561259
650.487420
649.403551
651.401453
652.392198
652.222954
651.046909
653.025764
654.051181
639.283158
640.944063
642.296360
642.914228
643.146621
644.512369
645.530553
645.872595
645.893487
647.098237
648.001756
648.267135
648.230951
649.350848
650.175759
650.375092
650.277472
651.308022
652.045111
652.163102
651.992392
652.973620
653.660393
639.228020
640.445935
641.654996
642.404710
642.953937
644.069686
645.006205
645.486341
645.812014
646.747336
647.548703
647.931736
648.180448
649.030956
649.751854
650.063336
650.243376
651.015578
651.660805
651.903899
652.020741
652.721935
653.260650
637.456136
639.195664
640.634174
641.320630
641.608414
643.057041
644.143578
644.530341
644.581744
645.824980
646.756647
647.034573
647.004778
648.149587
648.992597
649.196581
649.100258
650.167908
650.942652
651.092416
650.952358
651.951734
652.649299
634.413252
637.687297
639.576145
640.023147
639.273506
641.817694
643.225780
643.341525
642.359975
644.663883
645.898307
645.900152
644.851483
647.027620
648.162928
648.092314
646.989849
649.079771
650.148582
650.036582
648.921465
650.938541
651.995994
636.123365
637.881916
639.350614
640.071734
640.396357
641.884253
643.007668
643.425643
643.502174
644.765076
645.710810
645.998144
645.975959
647.130887
647.985138
648.199540
648.114411
649.196556
649.986922
650.151127
650.022951
651.032963
651.738034
636.521956
637.784958
639.060246
639.880917
640.503035
641.701124
642.713921
643.256528
643.631586
644.606133
645.434979
645.835087
646.097586
646.969754
647.712835
648.043043
648.243046
649.046116
649.724787
649.998590
650.142360
650.866236
651.419121
635.119153
636.871189
638.339697
639.066710
639.401326
640.903840
642.043020
642.476885
642.567509
643.831604
644.775352
645.060271
645.036326
646.195354
647.055954
647.277952
647.201080
648.285362
649.077744
649.242975
649.114658
650.133911
650.845631
632.387938
635.646055
637.538138
638.000448
637.272025
639.847043
641.286207
641.433045
640.482901
642.784718
644.016011
644.014132
642.960760
645.146976
646.294918
646.239389
645.156486
647.247706
648.320762
648.210603
647.089899
649.130507
650.202484
634.324109
636.072742
637.536200
638.257594
638.585521
640.078889
641.208401
641.633204
641.714904
642.969753
643.905817
644.184761
644.155863
645.309761
646.166430
646.386127
646.307568
647.389015
648.178346
648.340989
648.211032
649.230248
649.942534
634.937157
636.192344
637.457395
638.268093
638.878671
640.057107
641.050005
641.575743
641.935159
642.889760
643.701547
644.089719
644.343220
645.203915
645.938716
646.265248
646.463322
647.259475
647.930838
648.198607
648.338405
649.062777
649.617297
633.758841
635.502298
636.955323
637.665342
637.979879
639.432039
640.523117
640.918501
640.977805
642.204821
643.121891
643.392871
643.362040
644.495041
645.335595
645.547443
645.465302
646.532096
647.308240
647.461135
647.324286
648.337287
649.046351
631.280490
634.527497
636.395291
636.833529
636.089544
638.568467
639.929300
640.019002
639.030545
641.270837
642.462988
642.446354
641.400051
643.534262
644.649634
644.580707
643.498049
645.554710
646.601339
646.472577
645.339501
647.366638
648.431866
633.535635
635.256037
636.671964
637.338197
637.604120
639.001755
640.039043
640.386499
640.404232
641.594158
642.481760
642.731640
642.684518
643.800837
644.627032
644.827960
644.735633
645.789051
646.550674
646.690178
646.541250
647.542932
648.244964
634.554213
635.755445
636.940154
637.662278
638.177496
639.242524
640.125563
640.557429
640.837405
641.716323
642.469071
642.818408
643.043718
643.868013
644.572044
644.877967
645.058055
645.825191
646.465701
646.706934
646.823251
647.521710
648.059468
633.912985
635.554454
636.879654
637.467182
637.662976
638.969897
639.928094
640.219499
640.196612
641.329773
642.175459
642.406118
642.351699
643.437480
644.241183
644.434407
644.338758
645.367576
646.105406
646.230613
646.070646
647.039626
647.718359
632.148574
635.199971
636.870203
637.152054
636.283316
638.566193
639.766651
639.754071
638.705237
640.818053
641.922933
641.875304
640.833390
642.889149
643.953819
643.874372
642.797802
644.792691
645.787225
645.635271
644.493876
646.437431
647.445823
635.201267
636.661329
637.797682
638.271392
638.389226
639.562229
640.414759
640.671703
640.637347
641.692261
642.477946
642.710697
642.674214
643.706295
644.468339
644.675057
644.602477
645.577583
646.267268
646.391712
646.232303
647.118662
647.722718
637.385062
638.068520
638.802613
639.335759
639.780614
640.507997
641.145013
641.554655
641.893238
642.541743
643.135256
643.530416
643.868489
644.510916
645.092086
645.465681
645.767849
646.354596
646.860961
647.142418
647.334698
647.787061
648.114537
638.412665
638.829817
639.386026
639.910657
640.419621
641.012266
641.567643
642.024814
642.458658
642.993886
643.518629
643.967528
644.403962
644.939609
645.457003
645.886577
646.287490
646.767630
647.208514
647.539977
647.817345
648.136959
648.354856
644.964941
645.378028
645.963247
646.554573
647.152119
647.820816
648.462719
649.020027
649.553605
650.156595
650.741648
651.250564
651.737731
652.288724
652.815381
653.259823
653.675345
654.145369
654.581107
654.921731
655.212742
655.521564
655.729728
643.885986
644.485191
645.211205
645.823950
646.396713
647.153854
647.854707
648.381959
648.861239
649.535429
650.170084
650.644861
651.075516
651.692526
652.264430
652.672919
653.031745
653.567005
654.049221
654.359486
654.606541
655.004318
655.294373
641.872078
642.909303
643.916444
644.531380
644.983243
645.967221
646.801541
647.246083
647.557429
648.429730
649.181950
649.567760
649.828413
650.632219
651.313068
651.629845
651.819548
652.539126
653.131514
653.358586
653.456637
654.078854
654.547603
639.651414
641.277301
642.582017
643.162027
643.364086
644.707321
645.709056
646.046647
646.066110
647.267241
648.167962
648.438334
648.406236
649.522415
650.341483
650.540220
650.440081
651.468136
652.200151
652.317277
652.142110
653.105192
653.775182
639.446724
640.641422
641.820870
642.545924
643.075613
644.172438
645.095190
645.569156
645.892827
646.826929
647.629103
648.016478
648.269237
649.118492
649.837115
650.148494
650.327973
651.095502
651.734744
651.972583
652.083021
652.777172
653.309998
638.971761
639.978920
641.097201
641.905048
642.583615
643.601259
644.498329
645.053185
645.510435
646.347257
647.105436
647.556529
647.928695
648.676353
649.347267
649.718559
650.014598
650.684833
651.284232
651.590674
651.823135
652.409204
652.865755
637.594553
638.858733
640.123903
640.924388
641.520543
642.691817
643.677933
644.196117
644.552728
645.524084
646.355085
646.758423
647.023921
647.896535
648.632705
648.953396
649.142831
649.938566
650.609556
650.876112
651.016168
651.734325
652.277770
635.911990
637.693550
639.179399
639.909188
640.237462
641.733303
642.861763
643.280786
643.357411
644.636098
645.595929
645.892383
645.876248
647.043930
647.903394
648.118346
648.031885
649.119869
649.914920
650.081310
649.955586
650.973596
651.678058
636.231480
637.514952
638.811207
639.647699
640.281905
641.492468
642.515011
643.063816
643.445142
644.436463
645.282276
645.695490
645.968555
646.852561
647.602902
647.936479
648.138691
648.948962
649.634595
649.913603
650.062157
650.791014
651.344788
636.208536
637.260187
638.446185
639.328368
640.083501
641.182260
642.153871
642.769765
643.275595
644.152511
644.940225
645.410621
645.798838
646.570173
647.267004
647.661285
647.980824
648.681087
649.312024
649.646860
649.903828
650.513326
650.985978
635.210765
636.489668
637.785822
638.627542
639.271248
640.496573
641.534625
642.097557
642.489804
643.484705
644.330836
644.742938
645.015104
645.903357
646.661317
647.002789
647.212259
648.027536
648.717033
648.998367
649.147999
649.882752
650.442694
633.847140
635.621947
637.112552
637.856981
638.206275
639.732927
640.891969
641.338219
641.436471
642.721913
643.683361
643.978453
643.960252
645.136651
646.011265
646.241413
646.169279
647.267066
648.070059
648.240877
648.115179
649.145471
649.864025
634.419183
635.694088
636.984278
637.819383
638.455728
639.672340
640.701397
641.255774
641.639483
642.625357
643.463538
643.869340
644.136313
645.019720
645.774104
646.113344
646.321012
647.133655
647.820085
648.098475
648.245903
648.980150
649.540611
634.630883
635.673327
636.846784
637.716112
638.457233
639.538174
640.491739
641.091374
641.581224
642.439131
643.209927
643.667657
644.045783
644.806770
645.496415
645.886936
646.203734
646.898380
647.522713
647.851320
648.103521
648.712250
649.186403
633.877111
635.143633
636.419904
637.238357
637.853785
639.036141
640.031113
640.557268
640.917376
641.877254
642.695749
643.090370
643.349813
644.216391
644.956033
645.285915
645.486616
646.287333
646.961913
647.230544
647.370461
648.098759
648.656267
632.787532
634.543156
636.002381
636.710372
637.017503
638.473327
639.564290
639.954677
640.007246
641.239553
642.161197
642.433568
642.402051
643.543883
644.390388
644.603431
644.519502
645.593690
646.374027
646.526308
646.386318
647.404571
648.117107
633.686178
634.929637
636.168215
636.941705
637.507269
638.634988
639.576285
640.054372
640.372428
641.294802
642.082762
642.454566
642.695911
643.545128
644.269735
644.587723
644.777369
645.564786
646.225283
646.480891
646.609012
647.326660
647.877618
634.308283
635.298155
636.390477
637.168042
637.809720
638.778526
639.623322
640.128579
640.537131
641.319549
642.029409
642.443928
642.788644
643.513578
644.172112
644.539930
644.836203
645.502864
646.097619
646.400052
646.628547
647.213458
647.672320
634.082710
635.259763
636.412470
637.105772
637.595766
638.635792
639.498351
639.917050
640.187965
641.058062
641.804492
642.152057
642.377489
643.201878
643.906555
644.215271
644.397653
645.163893
645.802391
646.042348
646.155388
646.846454
647.377528
633.663237
635.268632
636.544305
637.091039
637.252545
638.528788
639.462481
639.741516
639.709367
640.834579
641.672440
641.901609
641.845137
642.932573
643.736232
643.934004
643.840828
644.867611
645.600921
645.724743
645.558257
646.514887
647.180064
635.354529
636.372526
637.348175
637.922913
638.323981
639.239220
640.000883
640.377883
640.625903
641.426839
642.118247
642.461081
642.693523
643.473457
644.141814
644.457906
644.653304
645.375709
645.971975
646.205634
646.309997
646.930063
647.396065
636.982815
637.563177
638.255131
638.821428
639.335625
640.021588
640.646285
641.099366
641.508313
642.114295
642.690949
643.122391
643.523219
644.119711
644.681639
645.089655
645.453433
645.993891
646.481637
646.797998
647.049955
647.448446
647.737854
637.857648
638.251700
638.801196
639.342664
639.877737
640.473331
641.037097
641.517208
641.977787
642.513700
643.042186
643.507961
643.965064
644.496949
645.014798
645.458928
645.879211
646.355339
646.797344
647.143937
647.439490
647.750183
647.958699
644.227343
644.676428
645.289027
645.888228
646.487505
647.185036
647.850660
648.414867
648.949120
649.578015
650.182498
650.693485
651.176290
651.747466
652.288471
652.731131
653.139892
653.629173
654.079401
654.418739
654.702980
655.030034
655.252828
642.966074
643.686267
644.478166
645.082272
645.611823
646.445399
647.192799
647.705781
648.140029
648.886630
649.563146
650.019508
650.401344
651.083196
651.690381
652.075846
652.383358
652.982886
653.501622
653.791215
653.989373
654.452404
654.787176
640.333660
641.846929
643.046047
643.582146
643.767803
645.056241
646.021124
646.371104
646.414551
647.583606
648.460731
648.750674
648.746308
649.831718
650.626583
650.841342
650.763922
651.764392
652.473926
652.605549
652.445749
653.352886
653.970166
636.656394
639.799307
641.541150
641.872352
641.031368
643.460723
644.778198
644.841119
643.822475
646.092091
647.301169
647.301884
646.257921
648.403508
649.512414
649.434047
648.323672
650.376502
651.402615
651.254703
650.092711
652.081380
653.111373
637.801768
639.499412
640.887561
641.532514
641.787591
643.201397
644.262182
644.635798
644.681329
645.924184
646.858862
647.145175
647.123462
648.265722
649.104619
649.307799
649.209849
650.269310
651.032972
651.170954
651.016110
652.008183
652.698881
637.712856
638.963280
640.210025
640.993413
641.574827
642.731997
643.707349
644.219243
644.572950
645.544119
646.376589
646.782890
647.051074
647.923507
648.658459
648.978293
649.166358
649.958966
650.625640
650.887226
651.021954
651.737043
652.278288
635.865183
637.658785
639.147435
639.872501
640.192709
641.685619
642.810418
643.224367
643.295994
644.583677
645.551144
645.852261
645.839623
647.015317
647.874466
648.086741
647.996438
649.086568
649.882843
650.049477
649.928880
650.951964
651.648313
632.709749
636.092764
638.050494
638.538157
637.810664
640.411628
641.859669
641.993846
641.006276
643.380816
644.659111
644.679085
643.625626
645.857299
647.017989
646.955020
645.847088
647.972041
649.063954
648.960085
647.838777
649.904674
650.970436
634.473072
636.287401
637.808558
638.570501
638.929144
640.461781
641.622898
642.066795
642.162499
643.470589
644.453453
644.763998
644.757111
645.945955
646.823756
647.051592
646.975268
648.080112
648.889640
649.065073
648.944343
649.978213
650.692576
634.887501
636.187693
637.506246
638.365629
639.023574
640.263753
641.313958
641.885331
642.285796
643.298954
644.162942
644.588548
644.871538
645.772541
646.539293
646.885582
647.098495
647.922031
648.619226
648.905948
649.060193
649.800204
650.361670
633.456372
635.256618
636.771784
637.534885
637.899154
639.449533
640.628158
641.087204
641.194959
642.505443
643.488423
643.797236
643.787669
644.982798
645.871218
646.108427
646.039815
647.150650
647.964196
648.140663
648.017327
649.056714
649.780006
630.663526
634.010945
635.960810
636.454782
635.736302
638.378845
639.862350
640.026460
639.065731
641.441851
642.720424
642.736750
641.674522
643.920884
645.103985
645.059504
643.966545
646.103262
647.202654
647.098900
645.965139
648.043384
649.132996
632.669030
634.464015
635.971880
636.727401
637.083878
638.625722
639.795954
640.247261
640.347226
641.648619
642.623466
642.926069
642.911492
644.101725
644.986683
645.221813
645.151527
646.259694
647.069983
647.243107
647.116954
648.155550
648.879544
633.321857
634.608444
635.910597
636.754668
637.397593
638.620330
639.653932
640.211195
640.597851
641.590900
642.437236
642.850522
643.124165
644.014008
644.773662
645.116624
645.327336
646.145071
646.835267
647.114970
647.262879
648.001438
648.565201
632.148625
633.932016
635.424059
636.163289
636.501840
638.006493
639.142751
639.569269
639.651333
640.921647
641.874188
642.167196
642.150250
643.316880
644.183429
644.408767
644.333188
645.427032
646.224424
646.387888
646.254940
647.286738
648.007470
629.649680
632.969086
634.883613
635.343285
634.595844
637.154228
638.568287
638.684380
637.697690
640.001882
641.234063
641.232651
640.178259
642.365811
643.511826
643.450188
642.353267
644.457383
645.531417
645.409689
644.264688
646.327798
647.410567
631.988977
633.747880
635.201058
635.894928
636.183609
637.632828
638.715028
639.093740
639.133982
640.365603
641.286031
641.554886
641.518747
642.666469
643.516798
643.729700
643.643037
644.723476
645.507266
645.658726
645.515072
646.536690
647.251034
633.066495
634.294903
635.512308
636.264389
636.809466
637.916713
638.839955
639.304054
639.611381
640.525106
641.306548
641.674387
641.913638
642.763194
643.488876
643.808535
643.999662
644.788108
645.449035
645.704688
645.831552
646.546468
647.094796
632.452424
634.128952
635.489448
636.105459
636.326616
637.677755
638.675701
638.995743
638.993412
640.165794
641.040032
641.283225
641.232279
642.350842
643.179630
643.385333
643.296498
644.350799
645.111141
645.249627
645.096008
646.087881
646.780412
630.689032
633.803305
635.515624
635.821367
634.960701
637.302287
638.544849
638.553516
637.502434
639.674665
640.811688
640.766562
639.697329
641.814530
642.912673
642.842183
641.756256
643.792833
644.814269
644.670757
643.516990
645.503367
646.532197
633.828403
635.320214
636.488213
636.987777
637.128694
638.342224
639.231180
639.514578
639.498978
640.590220
641.401865
641.645503
641.611229
642.673910
643.459431
643.678280
643.612745
644.612668
645.324522
645.462704
645.310211
646.218942
646.836242
636.071803
636.772818
637.531101
638.090068
638.562388
639.323075
639.992906
640.431389
640.795520
641.471826
642.088165
642.499284
642.850194
643.512096
644.110921
644.498178
644.813161
645.418484
645.943905
646.241383
646.446656
646.913304
647.249338
637.128131
637.558245
638.135468
638.685319
639.222341
639.846006
640.432617
640.918989
641.379665
641.940328
642.486917
642.953531
643.405553
643.957858
644.490984
644.934709
645.349910
645.846905
646.305515
646.653334
646.944753
647.276190
647.500854
643.457419
643.961648
644.608587
645.209997
645.797993
646.534337
647.227194
647.791836
648.313922
648.978924
649.606618
650.113624
650.579898
651.181687
651.741408
652.177081
652.567654
653.086696
653.555611
653.888242
654.154376
654.511034
654.755166
641.846312
642.818374
643.716709
644.284226
644.681198
645.677872
646.499568
646.967738
647.268096
648.173287
648.919669
649.328357
649.575475
650.406456
651.076902
651.411325
651.583216
652.330353
652.912618
653.152868
653.218350
653.831866
654.247452
637.465299
640.448976
642.061589
642.354881
641.518302
643.865494
645.131310
645.215090
644.240822
646.453724
647.625760
647.654312
646.657738
648.750628
649.825240
649.775060
648.711018
650.710926
651.699868
651.572327
650.441554
652.352986
653.316159
624.822390
637.103115
640.195079
639.531283
631.096122
641.162238
643.560109
642.589493
634.047666
643.868069
646.145309
645.142495
636.794537
646.260590
648.396662
647.314327
638.956799
648.270583
650.318292
649.181783
640.860681
650.061699
652.275362
634.804104
638.016271
639.840896
640.237277
639.450821
641.945878
643.319119
643.415962
642.422755
644.731265
645.972308
645.987027
644.952626
647.123830
648.254030
648.182665
647.078279
649.158046
650.212027
650.081103
648.936141
650.955234
652.008036
636.059605
637.819332
639.276538
639.979221
640.283806
641.756104
642.866695
643.275098
643.346798
644.626386
645.589574
645.891510
645.880649
647.048786
647.907099
648.121107
648.032650
649.115883
649.903858
650.061302
649.925480
650.939646
651.641207
632.737091
636.113832
638.062093
638.539637
637.802560
640.394657
641.835932
641.966099
640.977082
643.352137
644.631710
644.653605
643.602153
645.834776
646.995564
646.932384
645.823688
647.947058
649.036444
648.929300
647.804885
649.868683
650.932813
620.286377
633.236815
636.620578
636.106620
627.655796
638.027120
640.573878
639.648710
630.977104
641.063110
643.433141
642.420236
633.867402
643.618700
645.841619
644.765375
636.314674
645.798166
647.925393
646.816352
638.439970
647.815028
650.084226
631.320715
634.719788
636.701743
637.216540
636.517701
639.150069
640.627680
640.787237
639.821726
642.217959
643.514103
643.546265
642.501194
644.748758
645.929540
645.882568
644.787955
646.926285
648.028723
647.929754
646.804654
648.879499
649.961813
633.177870
634.995622
636.528915
637.307664
637.685773
639.244979
640.431656
640.898062
641.013931
642.338674
643.335850
643.657116
643.658830
644.862256
645.756572
645.998158
645.933487
647.049491
647.868003
648.048614
647.929407
648.970753
649.693996
630.327969
633.688709
635.655452
636.165731
635.462903
638.121946
639.620784
639.798259
638.850773
641.244349
642.539663
642.569785
641.519311
643.777822
644.970778
644.933408
643.846395
645.990916
647.097401
646.998837
645.869014
647.951315
649.043054
618.400767
631.165045
634.512546
633.988417
625.480223
635.958406
638.553051
637.666838
629.065002
639.111292
641.476111
640.456166
631.867462
641.664154
643.914879
642.857922
634.421848
643.917749
646.052361
644.940924
636.536176
645.939271
648.234491
629.543968
632.898157
634.856469
635.358526
634.647744
637.298306
638.789207
638.959763
638.005406
640.389774
641.677031
641.701484
640.646707
642.900176
644.089523
644.050130
642.961654
645.103460
646.206768
646.105053
644.972584
647.054097
648.146483
631.624644
633.422787
634.935934
635.697855
636.061108
637.602435
638.773490
639.228466
639.334615
640.636647
641.615445
641.926054
641.921615
643.111717
643.997786
644.236265
644.170637
645.279880
646.091213
646.265213
646.140158
647.179985
647.905359
629.045451
632.382550
634.323689
634.813515
634.099555
636.698502
638.152446
638.303677
637.348410
639.684967
640.945075
640.965178
639.928630
642.136599
643.300471
643.252416
642.167253
644.286217
645.374383
645.264038
644.128197
646.200328
647.288551
617.453705
630.157854
633.466022
632.923964
624.498135
634.781434
637.292870
636.377597
627.873188
637.724522
640.025296
639.009098
630.585358
640.163539
642.351771
641.283750
632.908701
642.307178
644.407330
643.281240
634.887700
644.255055
646.540091
628.913074
632.223956
634.125278
634.570046
633.807147
636.349720
637.749058
637.852795
636.856180
639.152386
640.378511
640.373174
639.316655
641.503823
642.650263
642.589620
641.494014
643.599702
644.675210
644.554627
643.409966
645.472469
646.554336
631.433207
633.163759
634.588204
635.260282
635.532134
636.951415
638.009210
638.372933
638.404540
639.620154
640.528856
640.792677
640.755878
641.898384
642.746718
642.962486
642.881228
643.958627
644.741393
644.895356
644.754759
645.770110
646.479095
629.477738
632.659701
634.455116
634.829257
634.028572
636.442435
637.747422
637.796364
636.776296
638.991748
640.163328
640.133192
639.073130
641.216288
642.336786
642.273729
641.193648
643.256312
644.304736
644.177090
643.038940
645.058088
646.112873
618.925867
631.128049
634.186245
633.519518
625.201329
635.044461
637.347893
636.343739
627.921994
637.489686
639.667783
638.617780
630.275470
639.680701
641.804779
640.747593
632.514337
641.715777
643.745438
642.616598
634.324554
643.508772
645.719817
630.980939
633.935282
635.516192
635.780062
634.918301
637.171701
638.355446
638.377210
637.363647
639.476013
640.573329
640.553150
639.529414
641.595437
642.661538
642.621546
641.584808
643.572757
644.562198
644.444206
643.326409
645.240091
646.203946
634.962333
635.913965
636.778832
637.303152
637.645940
638.566572
639.308510
639.702106
639.934050
640.764485
641.447440
641.809135
642.024857
642.835369
643.498329
643.836910
644.020010
644.773268
645.364118
645.615465
645.691668
646.311143
646.729155
636.365965
636.851015
637.462752
638.015428
638.541665
639.203102
639.815611
640.301420
640.749160
641.344110
641.912186
642.373562
642.808405
643.391267
643.943830
644.382020
644.781088
645.309827
645.789826
646.134184
646.410694
646.774119
647.021331
642.945262
643.402909
644.030245
644.648211
645.269444
645.991710
646.683153
647.272520
647.830257
648.480355
649.103117
649.629710
650.126293
650.710049
651.262451
651.715760
652.135204
652.635762
653.097055
653.446199
653.738339
654.071039
654.296803
641.669343
642.399413
643.207195
643.830442
644.382076
645.241239
646.015308
646.553873
647.011838
647.780193
648.475335
648.947288
649.342830
650.037444
650.655986
651.051794
651.369810
651.981202
652.511732
652.811614
653.017952
653.486943
653.824912
639.010851
640.536632
641.753696
642.309397
642.517020
643.832631
644.825596
645.201600
645.268810
646.460641
647.357057
647.662507
647.671602
648.770335
649.576745
649.801390
649.734064
650.747585
651.470183
651.612775
651.461435
652.375064
652.995992
635.304235
638.462384
640.224116
640.575304
639.755891
642.214015
643.560674
643.649670
642.654385
644.947763
646.176693
646.192618
645.161500
647.321336
648.442723
648.374370
647.273821
649.341036
650.381218
650.244514
649.090760
651.086397
652.120679
636.428847
638.140457
639.548375
640.214360
640.492367
641.934070
643.023302
643.422968
643.492330
644.758264
645.712219
646.013467
646.004498
647.161185
648.014142
648.229162
648.142584
649.215959
649.992829
650.141002
649.992999
650.991909
651.688052
636.318913
637.582655
638.849312
639.654755
640.260080
641.444339
642.447113
642.984581
643.362172
644.355905
645.206841
645.627171
645.907059
646.794611
647.546338
647.880357
648.081213
648.887303
649.565727
649.835099
649.973015
650.694794
651.244258
634.446299
636.254601
637.764521
638.512562
638.857022
640.376895
641.528469
641.967135
642.062363
643.372941
644.358183
644.671766
644.668221
645.860503
646.740616
646.969386
646.892656
647.996330
648.802756
648.973137
648.846916
649.876858
650.589013
631.266836
634.666572
636.647038
637.158244
636.454894
639.083062
640.557469
640.715281
639.750209
642.148785
643.446069
643.479086
642.435061
644.685222
645.868101
645.821970
644.727305
646.866255
647.968196
647.867292
646.739797
648.813099
649.894690
633.017393
634.846738
636.389758
637.175339
637.558572
639.117831
640.304821
640.772361
640.890842
642.222968
643.226885
643.554051
643.561498
644.768911
645.666225
645.909867
645.846810
646.965017
647.785075
647.966277
647.847273
648.887909
649.610646
633.421889
634.735994
636.075648
636.958490
637.641123
638.907669
639.983556
640.578668
641.002329
642.040160
642.927215
643.372572
643.673271
644.593037
645.377615
645.738667
645.964454
646.800943
647.508878
647.802689
647.961509
648.707889
649.275026
631.980405
633.795422
635.332126
636.118515
636.507121
638.084211
639.288654
639.771081
639.901758
641.238396
642.246618
642.577282
642.587136
643.801731
644.707338
644.958238
644.901587
646.025690
646.850453
647.034332
646.916215
647.962299
648.690701
629.181482
632.545150
634.517170
635.034101
634.339324
637.009269
638.519012
638.706196
637.767825
640.171695
641.477069
641.516220
640.473888
642.740571
643.940901
643.909405
642.827501
644.978330
646.089652
645.993473
644.864827
646.950502
648.045468
631.194868
633.003942
634.532408
635.310431
635.690931
637.259826
638.456616
638.932169
639.055904
640.384271
641.385343
641.710950
641.716874
642.927133
643.829338
644.078115
644.019886
645.141736
645.964048
646.145698
646.025889
647.071455
647.800199
631.860770
633.159651
634.480777
635.346523
636.013373
637.263242
638.324077
638.906779
639.318177
640.337391
641.208839
641.644425
641.938301
642.847920
643.625005
643.982293
644.205923
645.037485
645.740234
646.029648
646.185128
646.930621
647.498768
630.701557
632.497082
634.007454
634.767390
635.129172
636.661792
637.826308
638.278862
638.385675
639.681806
640.658428
640.972247
640.974210
642.160634
643.044887
643.284658
643.222177
644.330906
645.142195
645.316703
645.192412
646.231940
646.957328
628.219771
631.552029
633.484959
633.964725
633.239737
635.827202
637.270318
637.412463
636.449859
638.779599
640.034701
640.052143
639.014609
641.221820
642.385495
642.337942
641.253871
643.374409
644.464170
644.355139
643.220074
645.292261
646.380242
630.584885
632.355605
633.826957
634.541827
634.854306
636.331841
637.442348
637.847048
637.911520
639.167041
640.108340
640.394518
640.374232
641.539506
642.406183
642.633081
642.560132
643.657324
644.458210
644.624772
644.493634
645.525126
646.244603
631.690000
632.929808
634.165689
634.940028
635.510268
636.645355
637.595899
638.085503
638.416873
639.352904
640.152778
640.535833
640.789248
641.654232
642.394772
642.727973
642.933262
643.739177
644.419035
644.692704
644.835194
645.561188
646.114381
631.101300
632.789929
634.169743
634.808885
635.055857
636.434938
637.459414
637.804098
637.825381
639.019024
639.909126
640.164926
640.125807
641.258373
642.100930
642.319313
642.244360
643.317358
644.098817
644.258094
644.123309
645.127808
645.824604
629.361949
632.489081
634.221011
634.549654
633.714179
636.083639
637.352029
637.384155
636.355344
638.548307
639.700056
639.665905
638.606726
640.737396
641.848755
641.790167
640.717420
642.773565
643.817109
643.695122
642.560734
644.560761
645.594193
632.527917
634.030850
635.216858
635.738279
635.903577
637.143198
638.056784
638.362952
638.368692
639.479353
640.305830
640.560947
640.537294
641.612556
642.410727
642.641715
642.589839
643.608101
644.340606
644.498963
644.364183
645.285505
645.908074
634.793266
635.503576
636.277912
636.857258
637.352672
638.137707
638.831155
639.291963
639.676942
640.371834
641.003270
641.426885
641.789387
642.463572
643.074848
643.474680
643.803663
644.425945
644.970043
645.285764
645.506875
645.984722
646.325957
635.861701
636.300116
636.892196
637.461399
638.020567
638.667586
639.277241
639.785640
640.266830
640.845751
641.407729
641.887519
642.351750
642.916374
643.461969
643.918527
644.347820
644.860971
645.336995
645.701734
646.007712
646.349484
646.579222
642.399358
642.830475
643.445856
644.074768
644.716012
645.434425
646.128054
646.735383
647.315593
647.961217
648.583229
649.123716
649.638886
650.215740
650.765698
651.231630
651.668610
652.161667
652.619942
652.980328
653.287162
653.607369
653.821543
641.286764
641.908120
642.667422
643.318282
643.934389
644.743718
645.498552
646.076548
646.602544
647.320998
647.993668
648.499902
648.958187
649.601781
650.196907
650.625793
651.005151
651.565214
652.071988
652.403186
652.666661
653.076652
653.373287
639.210172
640.279262
641.325937
641.979103
642.471843
643.513730
644.406359
644.902078
645.258799
646.179147
646.971687
647.388415
647.675192
648.507960
649.212571
649.547579
649.755091
650.503795
651.124733
651.374533
651.489530
652.125607
652.602085
636.916356
638.587204
639.938147
640.555743
640.793203
642.202571
643.266961
643.655011
643.715966
644.970554
645.914086
646.214012
646.204340
647.353932
648.199178
648.414680
648.328034
649.391697
650.156295
650.297163
650.138359
651.117332
651.796455
636.680280
637.910432
639.133662
639.900085
640.472712
641.629208
642.611288
643.136669
643.506106
644.489279
645.331918
645.749239
646.027190
646.907721
647.654337
647.987145
648.186566
648.985202
649.654068
649.914403
650.041127
650.750316
651.292691
636.167649
637.206190
638.367609
639.219991
639.945609
641.019302
641.972517
642.578257
643.082829
643.966858
644.763276
645.243279
645.640793
646.420486
647.122967
647.520186
647.840000
648.539137
649.165050
649.490854
649.736864
650.338003
650.805876
634.734648
636.035796
637.348399
638.195717
638.839383
640.066957
641.107902
641.674616
642.077285
643.098309
643.966553
644.396015
644.683301
645.592754
646.366297
646.715636
646.928954
647.754826
648.451048
648.732485
648.879706
649.615157
650.174588
632.992206
634.821708
636.360694
637.138350
637.511892
639.066747
640.249645
640.713151
640.829293
642.164010
643.164956
643.486968
643.488633
644.701334
645.602790
645.846516
645.780632
646.902539
647.723444
647.901715
647.778068
648.817700
649.540583
633.297000
634.618113
635.963138
636.848041
637.530664
638.796773
639.872003
640.466459
640.890913
641.933940
642.823897
643.270134
643.571575
644.496346
645.285314
645.648254
645.874530
646.714455
647.424341
647.717587
647.874664
648.620463
649.187680
633.259256
634.343503
635.575341
636.505542
637.309949
638.463019
639.486630
640.148751
640.699364
641.627753
642.463317
642.973380
643.396944
644.207589
644.940314
645.362996
645.707060
646.435231
647.089830
647.440225
647.708303
648.332623
648.816206
632.235854
633.551652
634.895656
635.784714
636.475902
637.757341
638.847977
639.455305
639.889730
640.940756
641.840296
642.296170
642.605992
643.535536
644.328751
644.695954
644.926795
645.772086
646.486711
646.783233
646.942752
647.693980
648.265616
630.849418
632.670632
634.212700
635.003086
635.395684
636.982800
638.196117
638.684259
638.818859
640.168243
641.188177
641.528386
641.546221
642.768034
643.678813
643.931850
643.875518
645.008750
645.839597
646.024694
645.905284
646.956463
647.688850
631.448551
632.758737
634.094650
634.975305
635.658384
636.931954
638.015308
638.616009
639.043710
640.087236
640.980574
641.432219
641.738725
642.664489
643.454488
643.819540
644.048792
644.892140
645.604924
645.900092
646.058790
646.809768
647.381546
631.692788
632.763665
633.977821
634.890840
635.679201
636.816520
637.825841
638.475566
639.013450
639.925403
640.747752
641.249720
641.667399
642.469560
643.195158
643.613742
643.955275
644.679358
645.330171
645.678101
645.944849
646.568793
647.052755
630.965329
632.261001
633.576699
634.435727
635.095179
636.337374
637.391355
637.968963
638.376572
639.390491
640.258444
640.693326
640.988128
641.897427
642.674433
643.032296
643.257038
644.090235
644.794343
645.084611
645.240498
645.985996
646.554112
629.903985
631.694133
633.193907
633.939433
634.284632
635.806827
636.960215
637.401468
637.497613
638.786188
639.755743
640.062981
640.059048
641.247042
642.132234
642.371504
642.307896
643.420661
644.235291
644.411851
644.288394
645.328335
646.053358
630.862177
632.133819
633.411160
634.225550
634.836093
636.024216
637.024604
637.554236
637.919081
638.891681
639.722532
640.127587
640.398228
641.285746
642.044991
642.389958
642.604624
643.427872
644.123920
644.409014
644.560698
645.299523
645.861654
631.543970
632.559423
633.690494
634.512355
635.203459
636.229818
637.130545
637.686678
638.142940
638.971497
639.718783
640.163022
640.535099
641.292642
641.982016
642.376171
642.699272
643.401857
644.035148
644.373221
644.632562
645.240313
645.708834
631.367741
632.573181
633.766926
634.506096
635.046116
636.144531
637.061566
637.529072
637.846721
638.761969
639.540305
639.911750
640.158932
641.013877
641.747419
642.080061
642.287466
643.093064
643.775109
644.056461
644.207212
644.925176
645.463984
630.991801
632.630786
633.949259
634.540519
634.748126
636.085184
637.072702
637.397089
637.406257
638.578412
639.446805
639.695628
639.654622
640.774257
641.606526
641.825472
641.752793
642.823618
643.603551
643.769472
643.639502
644.627584
645.302083
632.744992
633.788982
634.802705
635.420700
635.868941
636.838459
637.650388
638.072120
638.361578
639.203802
639.925833
640.290775
640.542861
641.350345
642.045151
642.384096
642.604098
643.364788
644.003154
644.276251
644.414774
645.061412
645.538050
634.423724
635.024016
635.748966
636.355985
636.915988
637.651268
638.323524
638.821014
639.271451
639.915548
640.523013
640.979489
641.403397
642.025445
642.612787
643.045375
643.436033
644.010386
644.535194
644.887123
645.169858
645.590711
645.890337
635.325653
635.736838
636.316470
636.896703
637.475989
638.118475
638.728432
639.252545
639.754202
640.327116
640.886870
641.379347
641.861199
642.418303
642.961394
643.430928
643.878767
644.386714
644.862853
645.242320
645.566104
645.896997
646.115384
641.681371
642.146993
642.786073
643.417234
644.053418
644.793889
645.504399
646.111928
646.686597
647.352875
647.989752
648.528675
649.037065
649.632806
650.196269
650.659973
651.089577
651.600592
652.071492
652.428590
652.726984
653.064590
653.293042
640.387115
641.129837
641.952099
642.588232
643.153237
644.032994
644.827861
645.384492
645.858455
646.644650
647.354813
647.838741
648.245472
648.953432
649.583410
649.989123
650.316581
650.939361
651.480118
651.787731
651.999763
652.474572
652.815919
637.687006
639.240492
640.478820
641.045320
641.258955
642.603595
643.621747
644.014423
644.092576
645.308183
646.222228
646.538089
646.554522
647.671798
648.491517
648.724944
648.664202
649.692500
650.426932
650.576197
650.427808
651.350399
651.976605
633.916256
637.135849
638.928460
639.285189
638.449701
640.959235
642.337815
642.439673
641.439482
643.772483
645.023117
645.045259
644.007405
646.199876
647.339814
647.279222
646.177301
648.268449
649.323027
649.190575
648.031346
650.044103
651.086804
635.079233
636.818757
638.247763
638.923833
639.206990
640.677414
641.791445
642.207110
642.287122
643.576251
644.545647
644.854371
644.849754
646.026027
646.896028
647.122464
647.043860
648.133195
648.921990
649.075520
648.928456
649.936148
650.638726
634.986030
636.263460
637.544469
638.361015
638.977385
640.182467
641.205939
641.760462
642.154102
643.165755
644.026729
644.452455
644.737232
645.641371
646.411246
646.758941
646.970446
647.791083
648.480403
648.754445
648.892911
649.620501
650.176607
633.108611
634.928633
636.450647
637.207941
637.560991
639.102528
640.274575
640.729633
640.843776
642.175434
643.163266
643.475969
643.468878
644.683354
645.586435
645.828874
645.759018
646.882020
647.700907
647.873740
647.742402
648.778805
649.501409
629.910920
633.328270
635.321402
635.838550
635.133456
637.792563
639.288839
639.458090
638.496920
640.930781
642.234947
642.262475
641.196927
643.488466
644.699730
644.663384
643.560365
645.733728
646.852808
646.753449
645.615516
647.700262
648.793736
631.661437
633.501579
635.056112
635.851022
636.242902
637.822631
639.027905
639.508574
639.638151
640.992290
642.009286
642.341818
642.350864
643.581293
644.499182
644.754242
644.696424
645.833312
646.665737
646.850203
646.729100
647.775782
648.505264
632.057552
633.381842
634.733810
635.628149
636.322743
637.606974
638.699636
639.308275
639.745066
640.803001
641.707390
642.166050
642.478410
643.414888
644.214513
644.585551
644.818681
645.669032
646.387011
646.684182
646.842964
647.594340
648.166417
630.597175
632.428869
633.981224
634.779420
635.178187
636.775392
637.996932
638.490353
638.629251
639.992512
641.024487
641.373765
641.399256
642.629208
643.546276
643.802180
643.746393
644.888578
645.725162
645.911184
645.790009
646.844715
647.579554
627.770858
631.167347
633.159807
633.686869
632.993469
635.692769
637.221617
637.414902
636.468340
638.916911
640.253687
640.314609
639.288834
641.571489
642.781278
642.747820
641.648383
643.834822
644.963358
644.867210
643.724929
645.830745
646.935853
629.809763
631.635194
633.178959
633.968565
634.359320
635.949033
637.163952
637.651661
637.784742
639.140825
640.167285
640.513357
640.536491
641.762778
642.676557
642.930382
642.873169
644.013308
644.848164
645.033275
644.911792
645.966306
646.701095
630.494160
631.802185
633.134585
634.011069
634.689773
635.959041
637.038956
637.637709
638.064423
639.105256
639.997550
640.450709
640.760128
641.687447
642.479128
642.846245
643.077640
643.923042
644.637021
644.932576
645.091252
645.842125
646.413960
629.346396
631.149772
632.669222
633.436495
633.805497
635.362365
636.549253
637.019293
637.141123
638.458644
639.453805
639.780611
639.792019
641.001440
641.904009
642.154783
642.099279
643.225229
644.050323
644.233342
644.114092
645.159341
645.888010
626.872913
630.215783
632.157174
632.639328
631.907340
634.533956
636.004479
636.163723
635.210431
637.566407
638.839062
638.863021
637.819016
640.063356
641.249852
641.211547
640.125153
642.274427
643.383142
643.285068
642.155297
644.236058
645.327763
629.258765
631.036906
632.517469
633.240725
633.561926
635.064640
636.197721
636.620264
636.700206
637.975026
638.930755
639.226275
639.212691
640.399115
641.283267
641.521330
641.456500
642.573101
643.391623
643.572038
643.451600
644.490638
645.212163
630.382293
631.629300
632.876142
633.663360
634.248791
635.405444
636.375718
636.883119
637.232897
638.185658
638.996155
639.388772
639.652189
640.530957
641.284405
641.628020
641.843730
642.667654
643.366712
643.658710
643.818531
644.553059
645.105027
629.807430
631.505427
632.898132
633.551570
633.813777
635.217511
636.261996
636.624741
636.670252
637.881521
638.773418
639.036375
639.006779
640.148715
641.000169
641.225104
641.156359
642.252402
643.058436
643.242517
643.137044
644.152907
644.839344
628.076752
631.217973
632.964006
633.304680
632.475051
634.879283
636.169770
636.217993
635.208014
637.423937
638.577532
638.550777
637.502662
639.638670
640.755591
640.697794
639.617451
641.710071
642.783173
642.686796
641.579458
643.596214
644.619359
631.263328
632.775324
633.973977
634.509589
634.689719
635.952425
636.883893
637.204992
637.226287
638.352896
639.187805
639.451551
639.437568
640.520851
641.326620
641.563467
641.517296
642.557255
643.311877
643.490680
643.375011
644.307259
644.928112
633.542733
634.259566
635.044959
635.638467
636.150117
636.953182
637.662468
638.137938
638.537761
639.246156
639.887589
640.320787
640.693136
641.377011
641.997892
642.407081
642.746455
643.384199
643.944839
644.276285
644.511414
644.997230
645.339495
634.617977
635.061947
635.664121
636.246797
636.821594
637.484890
638.109750
638.632680
639.128050
639.719903
640.292865
640.782963
641.257523
641.832601
642.388754
642.856005
643.296787
643.823315
644.313247
644.691065
645.008050
645.356577
645.588571
640.937610
641.457118
642.126773
642.754159
643.371623
644.143686
644.873651
645.473586
646.028607
646.725498
647.381415
647.913269
648.403194
649.029467
649.612332
650.069751
650.481322
651.021736
651.510190
651.859055
652.137919
652.504392
652.753746
639.290196
640.287800
641.214128
641.806684
642.228900
643.266921
644.129118
644.632058
644.962554
645.903539
646.680002
647.112517
647.380970
648.239726
648.934624
649.290044
649.481230
650.252079
650.855289
651.111418
651.188288
651.813810
652.235974
634.810132
637.864468
639.520486
639.832506
638.994383
641.411624
642.728457
642.842609
641.879478
644.148522
645.357216
645.404946
644.413845
646.552162
647.656948
647.625183
646.570161
648.605351
649.619372
649.505118
648.376122
650.310217
651.284431
621.879930
634.442581
637.610290
636.943866
628.343863
638.643993
641.117581
640.162046
631.513922
641.507876
643.838246
642.839935
634.396530
644.009178
646.192525
645.122158
636.710944
646.124831
648.207104
647.075192
638.695980
647.979141
650.214535
632.095197
635.378615
637.246580
637.660619
636.871189
639.435915
640.859477
640.985241
640.001969
642.365828
643.640705
643.670268
642.636787
644.855538
646.022016
645.973225
644.879944
646.997025
648.076071
647.955718
646.808073
648.849656
649.916497
633.397581
635.185601
636.671201
637.396005
637.721290
639.236204
640.387044
640.827169
640.925902
642.242580
643.229919
643.545146
643.543645
644.747025
645.642440
645.883778
645.815491
646.928884
647.738840
647.905651
647.769299
648.796054
649.512590
630.058945
633.462892
635.436140
635.931832
635.206255
637.847454
639.328922
639.486678
638.516683
640.942214
642.239323
642.262405
641.194121
643.483128
644.692997
644.656057
643.552073
645.722763
646.837955
646.734075
645.591233
647.671536
648.762645
617.534375
630.555724
633.968771
633.461314
624.946063
635.440810
638.035859
637.121397
628.361580
638.604276
641.006929
639.976183
631.268748
641.216720
643.509222
642.444233
633.885976
643.528898
645.699155
644.589240
636.155324
645.585595
647.887296
628.602846
632.027637
634.033883
634.567324
633.880490
636.560164
638.074881
638.258023
637.303284
639.752014
641.079023
641.122429
640.070577
642.376176
643.600928
643.576137
642.483424
644.668013
645.796333
645.703195
644.569716
646.660236
647.758098
630.446881
632.286086
633.844600
634.647048
635.048965
636.644913
637.865339
638.358324
638.497991
639.864102
640.896937
641.245348
641.270025
642.508754
643.434762
643.697644
643.647162
644.792662
645.631298
645.818586
645.698517
646.750905
647.484518
627.551379
630.953597
632.953078
633.486749
632.799519
635.504837
637.039016
637.236969
636.295550
638.751795
640.095722
640.162602
639.142805
641.433775
642.651823
642.625070
641.530906
643.722612
644.854302
644.759055
643.616681
645.723001
646.828695
615.492270
628.400071
631.796315
631.287682
622.727633
633.320451
635.958817
635.074639
626.354665
636.591232
639.028687
638.051596
629.490329
639.325639
641.597482
640.527909
631.951867
641.626275
643.805959
642.688140
634.188938
643.699625
646.022192
626.763257
630.158347
632.148785
632.673843
631.978831
634.677060
636.205388
636.398871
635.453123
637.902422
639.241367
639.306096
638.285071
640.572276
641.786868
641.758142
640.662785
642.852069
643.981784
643.885653
642.743091
644.849035
645.954465
628.888289
630.705837
632.242348
633.026583
633.413248
634.994886
636.204373
636.691396
636.827090
638.173334
639.193839
639.539509
639.565714
640.792785
641.709592
641.969241
641.918987
643.057301
643.890570
644.076095
643.956403
645.007405
645.740081
626.329310
629.684730
631.645375
632.149657
631.442387
634.098607
635.598578
635.784103
634.855181
637.238526
638.536879
638.582284
637.556716
639.819966
641.022805
640.996937
639.920286
642.079592
643.195193
643.100457
641.972481
644.056978
645.151921
614.735522
627.479727
630.807198
630.261823
621.735901
632.184066
634.759038
633.874425
625.351764
635.293025
637.633526
636.622742
628.099932
637.840337
640.083782
639.029078
630.587202
640.105029
642.247896
641.140767
632.743154
642.139937
644.434004
626.254245
629.582431
631.503033
631.963404
631.209069
633.810148
635.255819
635.394327
634.424382
636.763775
638.021807
638.035957
636.985877
639.225033
640.408718
640.370172
639.284666
641.434123
642.543284
642.446735
641.318460
643.396317
644.483685
628.813361
630.558704
632.004776
632.701289
633.000580
634.463163
635.560509
635.959025
636.024472
637.275253
638.210299
638.496790
638.481872
639.654289
640.529929
640.767303
640.705608
641.818200
642.635354
642.819560
642.705117
643.736290
644.446951
626.883477
630.086217
631.906362
632.305270
631.525373
633.993025
635.338948
635.421322
634.436145
636.691604
637.880832
637.871528
636.835546
638.998744
640.138810
640.088757
639.012876
641.126775
642.219228
642.129584
641.027866
643.070557
644.118358
616.326860
628.579611
631.666069
631.013311
622.640191
632.613243
634.967428
633.989919
625.558030
635.209620
637.410305
636.383529
628.081077
637.486138
639.621614
638.558730
630.229928
639.581398
641.671627
640.579380
632.290560
641.535689
643.744061
628.447247
631.421589
633.026499
633.314727
632.472933
634.777142
635.998262
636.049023
635.060072
637.209285
638.330146
638.331599
637.331399
639.414554
640.497607
640.469204
639.435751
641.472693
642.502835
642.417632
641.324897
643.261424
644.227642
632.460691
633.425132
634.311024
634.861661
635.234183
636.190404
636.964521
637.387618
637.648272
638.507127
639.213289
639.596725
639.834254
640.665784
641.349404
641.707463
641.910505
642.693714
643.314616
643.592954
643.691767
644.325972
644.747912
633.878941
634.374781
635.005932
635.584306
636.140388
636.833787
637.476988
637.992222
638.468491
639.090282
639.682185
640.165954
640.622963
641.228038
641.802769
642.262925
642.684739
643.239068
643.744745
644.112490
644.408202
644.784024
645.036116
640.466825
640.935739
641.580329
642.218275
642.862174
643.611136
644.330209
644.945972
645.528886
646.204135
646.850672
647.399698
647.918952
648.527158
649.104150
649.581039
650.022768
650.544522
651.024533
651.389096
651.693362
652.034763
652.264779
639.167662
639.914164
640.742247
641.385060
641.957544
642.845889
643.649342
644.213923
644.695748
645.490874
646.210666
646.704334
647.121433
647.842181
648.486497
648.905899
649.245746
649.879595
650.429779
650.745159
650.963495
651.442441
651.785307
636.459253
638.017470
639.262101
639.834931
640.055432
641.408916
642.435754
642.835881
642.921158
644.145716
645.069351
645.394232
645.420010
646.550671
647.386081
647.633913
647.585831
648.625702
649.369974
649.527265
649.385687
650.313038
650.940704
632.680621
635.905724
637.704754
638.067139
637.237579
639.756167
641.143448
641.252202
640.258267
642.600281
643.860550
643.891314
642.862352
645.068833
646.224923
646.178798
645.089377
647.192375
648.256793
648.131869
646.978798
648.996833
650.041546
633.841611
635.585230
637.019406
637.700504
637.989387
639.467857
640.589820
641.011934
641.097584
642.394962
643.374164
643.692023
643.697303
644.887229
645.772486
646.012942
645.946715
647.047446
647.845532
648.005883
647.864097
648.876438
649.581439
633.747664
635.027629
636.312209
637.132831
637.754422
638.966648
639.997207
640.557307
640.954917
641.974027
642.845727
643.281107
643.576301
644.494048
645.278780
645.640143
645.863743
646.695419
647.393477
647.673474
647.816166
648.547809
649.106585
631.867632
633.689201
635.213522
635.973857
636.331390
637.879734
639.058195
639.517231
639.629242
640.967677
641.971616
642.294757
642.298130
643.526918
644.445327
644.701254
644.642994
645.777032
646.604238
646.781913
646.653382
647.693591
648.419337
628.664433
632.083060
634.078119
634.597892
633.896901
636.563168
638.066162
638.239634
637.276763
639.717456
641.037177
641.074503
640.018764
642.325566
643.552768
643.529785
642.437761
644.622279
645.749246
645.653659
644.517329
646.605760
647.702478
630.407480
632.249194
633.806331
634.604804
635.001746
636.588712
637.801162
638.287752
638.421918
639.783698
640.811204
641.153269
641.172925
642.418050
643.351474
643.620146
643.573726
644.720743
645.559816
645.747224
645.627418
646.676776
647.408665
630.795350
632.121894
633.477580
634.376753
635.077524
636.369353
637.469417
638.084776
638.528203
639.594853
640.509618
640.978796
641.302932
642.253947
643.068897
643.453832
643.698669
644.558264
645.281461
645.580361
645.739666
646.492881
647.066784
629.327077
631.161906
632.719067
633.523029
633.928708
635.534226
636.763571
637.264112
637.410645
638.783919
639.827183
640.188066
640.226171
641.471066
642.403633
642.673544
642.629439
643.780528
644.621221
644.807579
644.685769
645.742090
646.478732
626.494991
629.895342
631.893284
632.426485
631.740166
634.448566
635.985887
636.186792
635.248479
637.708418
639.057701
639.131180
638.118610
640.416806
641.642280
641.622628
640.534427
642.729883
643.862229
643.765674
642.621902
644.729589
645.836699
628.532648
630.361656
631.910875
632.706872
633.105112
634.703903
635.927768
636.424065
636.566608
637.934701
638.974404
639.333985
639.371234
640.613199
641.542678
641.810543
641.764912
642.913678
643.752370
643.937652
643.815373
644.871110
645.607321
629.218237
630.529538
631.867156
632.749960
633.436190
634.714508
635.803776
636.411881
636.848936
637.902377
638.808512
639.275842
639.599993
640.543255
641.350893
641.732565
641.976180
642.830182
643.548060
643.844401
644.002915
644.754533
645.327241
628.073038
629.879683
631.404151
632.177345
632.553478
634.119510
635.316073
635.795715
635.928103
637.258907
638.268526
638.609844
638.636181
639.862014
640.781017
641.046876
641.004244
642.139098
642.967972
643.151909
643.032622
644.078415
644.807736
625.604001
628.950242
630.896425
631.383922
630.658390
633.294250
634.774576
634.943252
634.000155
636.369967
637.657669
637.696339
636.667190
638.928320
640.131413
640.108061
639.034301
641.192705
642.305356
642.208183
641.078101
643.159336
644.251795
627.997512
629.778516
631.263337
631.991507
632.318837
633.830124
634.972670
635.404498
635.494299
636.782529
637.753792
638.064599
638.066344
639.269130
640.169247
640.421555
640.368562
641.493647
642.316067
642.496997
642.375208
643.414391
644.137329
629.129713
630.379122
631.629550
632.420890
633.011650
634.176133
635.155401
635.671347
636.029203
636.994933
637.822614
638.231541
638.510801
639.405596
640.174314
640.531292
640.757836
641.589388
642.291560
642.582358
642.737638
643.471811
644.027337
628.563100
630.263314
631.658959
632.315374
632.581641
633.992651
635.045511
635.414839
635.461127
636.684985
637.601100
637.882254
637.869097
639.027014
639.893247
640.130658
640.071657
641.174564
641.982218
642.161600
642.042498
643.057493
643.755042
626.840216
629.983707
631.732372
632.075279
631.248780
633.660207
634.958994
635.013175
634.002201
636.230587
637.409360
637.400714
636.368608
638.520373
639.651618
639.605537
638.534051
640.633298
641.707689
641.605848
640.483167
642.498789
643.534174
630.035015
631.549004
632.750350
633.288749
633.472683
634.742352
635.682258
636.010885
636.038407
637.176841
638.028560
638.307892
638.308719
639.406712
640.226072
640.474316
640.436956
641.483246
642.240040
642.416327
642.294128
643.225281
643.850312
632.320880
633.039555
633.827937
634.425167
634.941670
635.751703
636.469214
636.952854
637.360831
638.080318
638.735579
639.182688
639.568884
640.266516
640.900322
641.320671
641.668855
642.312745
642.876111
643.206970
643.439155
643.924087
644.267771
633.399531
633.845317
634.450712
635.037705
635.618016
636.288380
636.921349
637.452713
637.957053
638.559617
639.144970
639.648074
640.135875
640.724168
641.292851
641.771092
642.220643
642.753260
643.246250
643.624440
643.940195
644.288009
644.520220
639.970774
640.409051
641.036078
641.679039
642.336233
643.072555
643.784324
644.409009
645.006447
645.670589
646.312099
646.872752
647.409632
648.011070
648.587096
649.078365
649.538751
650.052834
650.529077
650.904249
651.222870
651.550766
651.767970
638.846300
639.476491
640.248446
640.913033
641.544329
642.372198
643.145572
643.740402
644.282780
645.020006
645.712271
646.237969
646.717135
647.386281
648.008791
648.463642
648.866644
649.448522
649.974007
650.320585
650.596795
651.015513
651.315063
636.748127
637.830030
638.891292
639.557044
640.062638
641.124918
642.037136
642.548567
642.919586
643.859745
644.672216
645.106765
645.412134
646.272795
647.007275
647.369015
647.599973
648.372025
649.012770
649.278217
649.406672
650.053826
650.533226
634.431821
636.120576
637.487568
638.115617
638.361671
639.794425
640.879567
641.281832
641.353785
642.630137
643.594022
643.909839
643.915389
645.096398
645.973671
646.215952
646.151406
647.240159
648.024834
648.179370
648.030510
649.023694
649.707963
634.197034
635.438750
636.674286
637.450646
638.033850
639.209387
640.209939
640.749588
641.131529
642.133049
642.994443
643.428335
643.724307
644.633431
645.410612
645.770325
645.993014
646.814895
647.502359
647.775243
647.911143
648.631228
649.179444
633.686617
634.731524
635.900964
636.761568
637.497664
638.587760
639.557705
640.177356
640.694317
641.594193
642.407939
642.904040
643.319925
644.127476
644.860270
645.284292
645.627314
646.348923
646.992280
647.328908
647.581944
648.191990
648.666351
632.249569
633.554390
634.871759
635.724646
636.376747
637.620774
638.678403
639.258467
639.671740
640.707345
641.592418
642.035540
642.338114
643.278142
644.084281
644.460080
644.694801
645.544314
646.257655
646.547117
646.697023
647.441537
648.009584
630.495785
632.328375
633.871041
634.652528
635.031959
636.605664
637.806565
638.283841
638.410540
639.760108
640.776967
641.109697
641.121678
642.370538
643.307320
643.576574
643.528494
644.676858
645.515070
645.698726
645.573613
646.624007
647.356598
630.785446
632.110138
633.460491
634.351989
635.044146
636.327229
637.419503
638.028503
638.466252
639.525247
640.431969
640.893103
641.211734
642.168097
642.989732
643.379115
643.626313
644.488166
645.212037
645.509920
645.667519
646.420287
646.994093
630.730501
631.819955
633.059718
633.999591
634.816418
635.986332
637.026411
637.703296
638.268794
639.215502
640.070805
640.600462
641.046131
641.886508
642.650167
643.099810
643.466203
644.213510
644.878664
645.231547
645.499481
646.128596
646.617064
629.689423
631.013096
632.367639
633.268076
633.972603
635.272756
636.380519
637.002472
637.452102
638.524872
639.447735
639.926383
640.260461
641.220609
642.044646
642.438372
642.690781
643.555073
644.278052
644.573712
644.729913
645.486567
646.063625
628.288808
630.120930
631.675377
632.477261
632.881854
634.490815
635.723043
636.226061
636.375335
637.750771
638.797450
639.162353
639.204715
640.459376
641.401440
641.679625
641.641869
642.796269
643.635493
643.817341
643.690508
644.750233
645.489598
628.888130
630.207154
631.554953
632.448209
633.145668
634.439331
635.541912
636.159867
636.606059
637.675444
638.596522
639.075189
639.409209
640.366935
641.187986
641.579516
641.830068
642.691807
643.412523
643.706782
643.862145
644.617775
645.194090
629.136290
630.214748
631.440100
632.365869
633.169278
634.325991
635.355042
636.023707
636.582280
637.520781
638.371825
638.902266
639.349041
640.183369
640.940618
641.387419
641.752642
642.494322
643.152846
643.501838
643.767822
644.394200
644.880705
628.413480
629.717135
631.043788
631.914592
632.587879
633.850179
634.924683
635.521351
635.949395
636.991865
637.890017
638.353776
638.677495
639.620492
640.430588
640.818035
641.068052
641.919898
642.631419
642.923212
643.078894
643.826260
644.396187
627.359461
629.158997
630.669704
631.425492
631.781963
633.325930
634.500522
634.959810
635.073966
636.393938
637.395260
637.731076
637.754345
638.978177
639.897370
640.165694
640.125892
641.259146
642.082294
642.260818
642.136837
643.178978
643.905868
628.335415
629.614387
630.901570
631.726397
632.349524
633.556908
634.577344
635.125569
635.510287
636.511474
637.373220
637.807770
638.107547
639.028406
639.819711
640.192493
640.430225
641.271766
641.976918
642.264750
642.416234
643.156363
643.720222
629.036089
630.057668
631.197566
632.029372
632.732943
633.777005
634.696566
635.270679
635.746281
636.601682
637.379757
637.854245
638.256247
639.045576
639.765194
640.185433
640.529909
641.249214
641.891466
642.231687
642.489360
643.097545
643.568446
628.876201
630.088029
631.290005
632.037584
632.588235
633.704358
634.639441
635.122764
635.456064
636.398078
637.209042
637.611121
637.887649
638.774193
639.536986
639.893684
640.119949
640.942042
641.632867
641.914649
642.060125
642.777810
643.321216
628.514650
630.161272
631.487815
632.085757
632.301024
633.657373
634.663149
635.001663
635.023144
636.223290
637.124699
637.403050
637.389174
638.540924
639.401869
639.642895
639.586050
640.674534
641.463817
641.629805
641.493577
642.481038
643.160353
630.286791
631.336559
632.357812
632.983622
633.441731
634.427992
635.257367
635.694683
636.000059
636.866981
637.617742
638.010551
638.289727
639.126457
639.848260
640.209261
640.446321
641.222143
641.868957
642.143234
642.278484
642.924316
643.403044
631.980269
632.585172
633.317508
633.933718
634.505363
635.256156
635.945283
636.459537
636.927862
637.594486
638.227585
638.710300
639.160644
639.809799
640.422718
640.877310
641.285608
641.873548
642.406137
642.760215
643.041684
643.461827
643.762080
632.889799
633.305189
633.892252
634.482422
635.074179
635.731889
636.358537
636.899962
637.420271
638.014821
638.598675
639.116384
639.624040
640.207196
640.775088
641.266442
641.731971
642.252924
642.736646
643.118834
643.442380
643.772710
643.991117
639.305139
639.774745
640.420832
641.060880
641.707094
642.458184
643.178809
643.795793
644.380584
645.059644
645.712104
646.268659
646.797126
647.417094
648.007236
648.496782
648.949682
649.480833
649.968411
650.339137
650.648741
650.993106
651.223206
638.006394
638.753015
639.582026
640.226450
640.800827
641.691119
642.495808
643.061049
643.544098
644.342782
645.068172
645.568550
645.993850
646.727215
647.385827
647.818449
648.169629
648.813349
649.371560
649.693652
649.918601
650.401909
650.744114
635.299818
636.856431
638.100651
638.674014
638.895408
640.250845
641.278610
641.678528
641.763774
642.991834
643.920479
644.249999
644.280694
645.426848
646.278940
646.540664
646.503513
647.554337
648.307211
648.471066
648.336464
649.272831
649.898818
631.525286
634.745104
636.541772
636.903196
636.072624
638.594058
639.982348
640.090161
639.094200
641.440789
642.705669
642.738299
641.706739
643.936265
645.111495
645.078917
643.997909
646.113928
647.186486
647.063703
645.905537
647.944304
648.991939
632.681848
634.422608
635.854455
636.534239
636.822701
638.302750
639.425649
639.847527
639.932689
641.232715
642.216486
642.538749
642.549164
643.754932
644.656143
644.909367
644.852996
645.964018
646.769218
646.932719
646.792266
647.813854
648.521915
632.587168
633.864150
635.145227
635.963258
636.583678
637.797704
638.830061
639.391155
639.789175
640.809066
641.684827
642.125083
642.426973
643.359330
644.158798
644.531881
644.764694
645.606108
646.310884
646.593776
646.738061
647.475704
648.037872
630.710821
632.526570
634.044099
634.799059
635.152597
636.705369
637.888171
638.351005
638.465851
639.800294
640.806276
641.130848
641.135696
642.384299
643.319710
643.586246
643.534033
644.680234
645.514481
645.692385
645.560507
646.609995
647.341617
627.511913
630.919108
632.904804
633.416217
632.704564
635.382637
636.894090
637.076806
636.128723
638.553843
639.869472
639.900731
638.829430
641.172455
642.422028
642.408252
641.313709
643.518801
644.653987
644.553798
643.400475
645.510479
646.617388
629.240364
631.076663
632.628369
633.422283
633.816098
635.408649
636.626844
637.119412
637.259778
638.617975
639.644872
639.986716
640.007097
641.272432
642.223989
642.504580
642.465026
643.623500
644.467403
644.652415
644.526998
645.584524
646.322099
629.617933
630.941893
632.294836
633.192157
633.892859
635.188897
636.293075
636.912333
637.359435
638.427270
639.344375
639.816844
640.147005
641.113938
641.945930
642.345198
642.601016
643.468726
644.193603
644.489403
644.644948
645.402045
645.979538
628.143988
629.976404
631.531486
632.333831
632.738742
634.350902
635.585209
636.089813
636.240660
637.616060
638.662164
639.025813
639.068052
640.331908
641.283926
641.570327
641.538966
642.697490
643.536626
643.715685
643.585004
644.648006
645.389731
625.309524
628.705552
630.700869
631.230624
630.537211
633.259572
634.804766
635.011498
634.080612
636.541535
637.893288
637.966813
636.948580
639.276631
640.525342
640.522788
639.445742
641.649817
642.779075
642.669802
641.503298
643.630258
644.746541
627.337921
629.165978
630.714903
631.510667
631.908906
633.514705
634.744207
635.245435
635.393831
636.767328
637.813429
638.179001
638.222649
639.483829
640.432241
640.716077
640.682434
641.837600
642.673966
642.851301
642.719546
643.780848
644.521337
628.015090
629.328152
630.667926
631.552899
632.241711
633.524277
634.617373
635.229007
635.670883
636.733576
637.650516
638.128860
638.464875
639.423740
640.247638
640.644596
640.900960
641.760563
642.475620
642.766094
642.919317
643.671353
644.245329
626.860287
628.672592
630.201843
630.978732
631.358245
632.927209
634.125902
634.606171
634.739529
636.085596
637.111211
637.467466
637.508528
638.749327
639.683869
639.965458
639.937264
641.077602
641.900926
642.077564
641.952235
642.997170
643.726812
624.379263
627.738383
629.691888
630.183744
629.461840
632.099323
633.580090
633.744875
632.791166
635.189045
636.498767
636.555467
635.543217
637.819068
639.037236
639.028807
637.967816
640.132345
641.238610
641.132498
639.993214
642.074681
643.167687
626.783107
628.569802
630.058855
630.789477
631.118696
632.631752
633.775708
634.207473
634.297860
635.603061
636.593441
636.922064
636.940572
638.159395
639.074779
639.340809
639.298577
640.427377
641.244590
641.417144
641.286944
642.323107
643.045906
627.921394
629.173387
630.425342
631.216517
631.806919
632.973090
633.954310
634.471475
634.832032
635.811364
636.657481
637.083881
637.379362
638.292430
639.077840
639.448226
639.683736
640.517334
641.214066
641.495144
641.639694
642.368412
642.924204
627.355380
629.058731
630.454699
631.108175
631.370749
632.784476
633.839126
634.207414
634.251213
635.490587
636.428190
636.725924
636.725384
637.907275
638.793735
639.045427
638.994554
640.098304
640.899251
641.066397
640.932389
641.938928
642.638879
625.628685
628.779863
630.529173
630.866550
630.030002
632.449200
633.750794
633.800968
632.777624
635.030250
636.232664
636.236658
635.204196
637.393263
638.549615
638.518922
637.455375
639.555044
640.622620
640.509159
639.374462
641.376775
642.413426
628.835194
630.351600
631.552368
632.086952
632.266394
633.538743
634.481383
634.810417
634.837635
635.990578
636.860187
637.153826
637.165840
638.286974
639.125902
639.387675
639.357610
640.404553
641.155623
641.321725
641.188146
642.110647
642.734869
631.128613
631.847715
632.635346
633.230594
633.745493
634.557083
635.277603
635.764413
636.176842
636.907125
637.576735
638.038194
638.438519
639.153143
639.802394
640.234377
640.589255
641.234225
641.793279
642.116075
642.339154
642.817806
643.159815
632.210588
632.656364
633.261234
633.847305
634.427304
635.099326
635.735561
636.271181
636.781484
637.393754
637.991786
638.508667
639.010677
639.613825
640.196128
640.685000
641.140926
641.674945
642.164599
642.536216
642.844586
643.187125
643.417265
638.613184
639.134554
639.807995
640.440540
641.063709
641.841248
642.575655
643.179411
643.739392
644.444724
645.112831
645.659690
646.167513
646.816349
647.424186
647.905487
648.338114
648.896253
649.398713
649.758363
650.045828
650.417779
650.668303
636.966016
637.964352
638.893482
639.490329
639.917433
640.960710
641.826821
642.332540
642.666714
643.615793
644.403880
644.849734
645.133663
646.016943
646.739097
647.119405
647.331768
648.121297
648.739095
649.006038
649.091692
649.725795
650.149085
632.490071
635.540480
637.196659
637.510879
636.675089
639.098391
640.418732
640.533874
639.571127
641.849154
643.068524
643.124800
642.138489
644.310989
645.448498
645.442730
644.406715
646.463944
647.493283
647.386726
646.257322
648.215156
649.192600
619.581705
632.119796
635.282669
634.614891
626.006814
636.321547
638.799398
637.842533
629.182136
639.195945
641.536911
640.537816
632.044577
641.746193
643.971083
642.925147
634.515212
643.968288
646.066006
644.927284
636.462965
645.854266
648.107759
629.772165
633.049469
634.914336
635.327364
634.537872
637.107894
638.534726
638.661106
637.676919
640.048178
641.333492
641.371527
640.343555
642.597351
643.795240
643.770619
642.694690
644.833074
645.925556
645.808505
644.653593
646.719512
647.795299
631.070376
632.853441
634.334277
635.055986
635.380243
636.900331
638.055656
638.498528
638.598682
639.917765
640.915336
641.241029
641.251661
642.484473
643.408520
643.672458
643.621528
644.754471
645.577451
645.749181
645.613613
646.652790
647.376441
627.739961
631.131166
633.093685
633.580480
632.844778
635.499686
636.990742
637.156867
636.195130
638.607565
639.914194
639.940436
638.865857
641.203285
642.447812
642.430694
641.333210
643.533141
644.663027
644.558257
643.400760
645.506506
646.610288
615.249551
628.223979
631.618415
631.092133
622.517400
633.076147
635.692880
634.803776
626.135832
636.282939
638.676345
637.624859
628.789240
638.906436
641.252514
640.200185
631.583445
641.320126
643.512009
642.385539
633.841670
643.390617
645.720357
626.265742
629.678109
631.674879
632.200098
631.504032
634.199258
635.726486
635.923014
634.987334
637.424215
638.751880
638.795063
637.735533
640.090143
641.351051
641.347697
640.262276
642.474735
643.614291
643.516174
642.364522
644.478690
645.588775
628.087961
629.922387
631.476429
632.275845
632.677213
634.282474
635.511911
636.013674
636.162363
637.532053
638.571837
638.928366
638.964237
640.234775
641.192648
641.481415
641.450076
642.612071
643.455963
643.638924
643.511358
644.572895
645.313571
625.183266
628.579867
630.575497
631.105357
630.412122
633.134867
634.680754
634.888475
633.958577
636.419571
637.770940
637.843898
636.826413
639.159982
640.414791
640.416900
639.343228
641.550826
642.682847
642.574924
641.408996
643.536974
644.654015
613.131829
626.019582
629.409327
628.889232
620.273252
630.935269
633.595050
632.725802
624.036104
634.262489
636.704727
635.722286
627.086349
637.043192
639.364709
638.324127
629.754266
639.457730
641.635630
640.487687
631.866649
641.495239
643.844534
624.373652
627.765807
629.755650
630.279587
629.580348
632.296909
633.838279
634.043236
633.111863
635.571987
636.924748
637.001407
635.986953
638.317141
639.567361
639.566300
638.490019
640.693164
641.821639
641.711716
640.544664
642.670295
643.785665
626.481423
628.302658
629.843527
630.632130
631.023821
632.614882
633.833312
634.328791
634.474935
635.840921
636.883622
637.251563
637.300674
638.557733
639.503881
639.789664
639.760327
640.909832
641.741473
641.918966
641.790388
642.843964
643.579496
623.900622
627.270641
629.241211
629.752985
629.053140
631.715968
633.221699
633.409106
632.476627
634.897573
636.228810
636.303795
635.307234
637.598249
638.828456
638.828295
637.773038
639.944009
641.054948
640.950564
639.812232
641.897697
642.993931
612.250870
625.053817
628.399224
627.863234
619.348189
629.797867
632.374770
631.477030
622.865658
632.931820
635.322957
634.348222
625.861702
635.626045
637.895606
636.864229
628.432664
637.971231
640.108865
638.987934
630.561994
639.973954
642.271117
623.823836
627.166729
629.096320
629.562009
628.812499
631.418311
632.868797
633.008149
632.033706
634.413698
635.710273
635.758983
634.741443
637.010457
638.221702
638.206623
637.137866
639.295879
640.399144
640.289650
639.145809
641.220491
642.308733
626.399150
628.150146
629.599594
630.296322
630.595425
632.063180
633.166886
633.569910
633.640305
634.919148
635.891012
636.211198
636.226715
637.434230
638.340769
638.602335
638.556538
639.673852
640.483006
640.650753
640.516451
641.538329
642.251382
624.468440
627.680226
629.501817
629.894880
629.104699
631.582631
632.935560
633.016947
632.017613
634.309406
635.546819
635.568964
634.549308
636.765802
637.945049
637.921543
636.860912
638.977234
640.058251
639.946316
638.814295
640.839549
641.898117
613.879387
626.173038
629.263719
628.597207
620.171160
630.194449
632.560395
631.571127
623.054376
632.810008
635.068435
634.058795
625.677106
635.231695
637.423120
636.389813
628.076432
637.429475
639.507974
638.396653
630.105143
639.300673
641.516051
626.048137
629.030251
630.635134
630.916224
630.063053
632.377427
633.606939
633.659623
632.664740
634.848417
636.006146
636.033961
635.047110
637.182063
638.303367
638.300603
637.281399
639.320559
640.341156
640.238209
639.126124
641.044749
642.011325
630.079084
631.044937
631.930160
632.477956
632.848164
633.809115
634.590929
635.021756
635.291437
636.172278
636.906801
637.317866
637.581811
638.446299
639.159256
639.539516
639.755814
640.542066
641.156052
641.420423
641.502862
642.125911
642.545772
631.503890
632.000083
632.630979
633.208646
633.765296
634.463228
635.114191
635.639045
636.127865
636.769050
637.385721
637.896151
638.380460
639.013948
639.614649
640.095288
640.529839
641.087808
641.588384
641.944965
642.227764
642.594445
642.843173
638.192522
638.662190
639.308781
639.949801
640.596953
641.348322
642.068534
642.685000
643.270012
643.950807
644.606843
645.168600
645.703494
646.330685
646.928141
647.424330
647.882813
648.418279
648.908422
649.279811
649.588708
649.933244
650.164430
636.895578
637.641823
638.470912
639.116077
639.691254
640.581554
641.385497
641.949908
642.432902
643.233042
643.961784
644.467171
644.898746
645.639313
646.305228
646.744374
647.101027
647.749168
648.309828
648.631862
648.854722
649.338248
649.682768
634.191993
635.747350
636.990859
637.564574
637.786575
639.141563
640.168092
640.566798
640.651672
641.880786
642.812440
643.146668
643.183387
644.336759
645.196146
645.464152
645.432218
646.487745
647.242906
647.405374
647.265750
648.202473
648.833484
630.419781
633.637422
635.432621
635.794020
634.963909
637.484480
638.871185
638.977605
637.981183
640.328565
641.596265
641.633482
640.607855
642.844713
644.027257
644.000789
642.924785
645.046030
646.121282
645.997333
644.834447
646.873866
647.926452
631.575022
633.313941
634.744353
635.423849
635.712482
637.191773
638.313192
638.733737
638.818461
640.119477
641.106375
641.433652
641.450433
642.663590
643.572244
643.832053
643.781316
644.897452
645.705604
645.869371
645.727373
646.749675
647.460060
631.478656
632.753911
634.033558
634.851040
635.471444
636.684956
637.716161
638.276264
638.674125
639.695260
640.574595
641.020483
641.329283
642.269073
643.076098
643.456240
643.695202
644.541538
645.249099
645.532801
645.676977
646.415402
646.978685
629.601537
631.414944
632.930956
633.684874
634.038129
635.590629
636.772792
637.235348
637.350651
638.686441
639.696333
640.027119
640.039398
641.295261
642.238038
642.511669
642.465676
643.616676
644.453476
644.632144
644.500524
645.551036
646.283457
626.403553
629.807357
631.790404
632.299826
631.587258
634.265148
635.776637
635.960139
635.013617
637.440193
638.759821
638.797638
637.734165
640.084093
641.340584
641.333498
640.244788
642.454592
643.592304
643.492766
642.339593
644.450987
645.558853
628.130904
629.964055
631.512238
632.303415
632.695640
634.287719
635.506313
636.000222
636.142685
637.503296
638.534572
638.882914
638.910877
640.183353
641.141821
641.428792
641.394654
642.557584
643.404294
643.590409
643.465534
644.524293
645.262764
628.506478
629.827462
631.176615
632.070682
632.769194
634.064447
635.169327
635.790435
636.240188
637.311301
638.233210
638.712112
639.049642
640.023923
640.862789
641.267928
641.528398
642.400330
643.128555
643.426037
643.582475
644.340789
644.919176
627.031145
628.860229
630.411132
631.209880
631.612265
633.223484
634.458894
634.966024
635.120276
636.499620
637.550931
637.921124
637.970704
639.241986
640.200575
640.491951
640.463900
641.626350
642.469534
642.650629
642.520898
643.585342
644.328141
624.194271
627.586667
629.577849
630.104309
629.408731
632.130325
633.676961
633.886810
632.960124
635.425659
636.783270
636.863877
635.853310
638.188883
639.443750
639.445347
638.370681
640.578235
641.711342
641.603813
640.437869
642.566442
643.683940
626.215741
628.041520
629.587749
630.381397
630.778384
632.384131
633.615419
634.120076
634.273224
635.652463
636.705734
637.079671
637.131929
638.400686
639.354614
639.641817
639.610042
640.767856
641.607218
641.785990
641.654715
642.717021
643.458315
626.884364
628.196787
629.535733
630.420116
631.108823
632.392124
633.487408
634.102846
634.550144
635.619837
636.545570
637.034008
637.379958
638.346458
639.174772
639.573498
639.830001
640.691259
641.409253
641.701197
641.854795
642.607215
643.181525
625.721377
627.534484
629.064544
629.842164
630.222534
631.792803
632.994058
633.478584
633.618090
634.972278
636.008220
636.376323
636.428794
637.677346
638.615013
638.896221
638.865321
640.006322
640.833439
641.011778
640.886522
641.931287
642.660883
623.234030
626.594852
628.550026
629.043197
628.322534
630.961511
632.445109
632.614544
631.667548
634.074298
635.395370
635.465072
634.465256
636.749351
637.970711
637.961634
636.897242
639.061674
640.170837
640.065223
638.924806
641.005270
642.097823
625.635431
627.423243
628.913340
629.644596
629.974413
631.488865
632.635924
633.072596
633.169903
634.484406
635.486645
635.828643
635.859931
637.088115
638.008645
638.276400
638.233186
639.361300
640.178076
640.348189
640.214696
641.248503
641.970311
626.772900
628.025091
629.276822
630.067181
630.656792
631.823873
632.808524
633.330851
633.698345
634.687151
635.545415
635.985344
636.293902
637.217615
638.010478
638.385289
638.622112
639.454556
640.147915
640.423520
640.562322
641.287254
641.841623
626.206489
627.909300
629.303836
629.954922
630.215015
631.628986
632.687556
633.061329
633.111959
634.360805
635.310767
635.622123
635.634924
636.828560
637.724435
637.982798
637.934998
639.037214
639.832592
639.991753
639.849736
640.851327
641.549712
624.479697
627.629982
629.377295
629.711617
628.871921
631.290965
632.596496
632.652112
631.635408
633.897264
635.111781
635.129109
634.109899
636.311237
637.478095
637.455373
636.395933
638.493972
639.555133
639.432693
638.289104
640.285943
641.320848
627.686497
629.202004
630.400929
630.932930
631.109953
632.382345
633.328262
633.662180
633.695762
634.857483
635.738402
636.044636
636.069378
637.202542
638.052010
638.321868
638.296035
639.341899
640.087290
640.245216
640.103554
641.020755
641.642918
629.980383
630.698729
631.484912
632.078334
632.591787
633.403760
634.127025
634.618243
635.036766
635.775378
636.455508
636.928735
637.341093
638.067180
638.726511
639.166196
639.525197
640.169729
640.724295
641.040327
641.256587
641.730468
642.070349
631.062699
631.507835
632.111545
632.696280
633.275428
633.948065
634.586807
635.126611
635.642870
636.263196
636.871257
637.399373
637.912936
638.527122
639.119118
639.615366
640.075313
640.609294
641.095281
641.461124
641.763553
642.101740
642.329780
637.745962
638.184168
638.812118
639.457152
640.116514
640.853730
641.565115
642.189303
642.787728
643.455787
644.104776
644.675965
645.225655
645.841486
646.432059
646.936439
647.407912
647.931002
648.413224
648.791124
649.110329
649.438964
649.657218
636.626149
637.254922
638.026632
638.692774
639.326013
640.154090
640.926304
641.519994
642.062816
642.803290
643.502465
644.038163
644.529661
645.213199
645.850251
646.317809
646.731493
647.323017
647.854945
648.203953
648.479965
648.899762
649.201290
634.536804
635.614123
636.672758
637.339201
637.846611
638.907754
639.817559
640.327089
640.698061
641.640348
642.458750
642.902350
643.219128
644.094376
644.843398
645.216835
645.457198
646.240578
646.888855
647.156202
647.282800
647.931886
648.415119
632.229364
633.909268
635.271028
635.898960
636.147156
637.577127
638.658796
639.058884
639.131002
640.408430
641.377542
641.701843
641.718075
642.914324
643.806068
644.058821
644.001502
645.104276
645.897975
646.054555
645.903330
646.899780
647.588507
631.989174
633.224708
634.455596
635.230970
635.814908
636.988598
637.986189
638.523676
638.905384
639.908791
640.776421
641.220200
641.528522
642.452441
643.244049
643.615709
643.848352
644.682033
645.377346
645.652955
645.788875
646.511500
647.062504
631.475080
632.514599
633.679203
634.537820
635.273750
636.362890
637.330812
637.949055
638.466233
639.368484
640.189676
640.697528
641.127563
641.949563
642.696623
643.133744
643.488314
644.220290
644.869993
645.209022
645.462939
646.075350
646.551602
630.040785
631.337574
632.647788
633.496884
634.147837
635.391695
636.448671
637.029245
637.444387
638.481702
639.374973
639.831646
640.150326
641.103694
641.923047
642.311726
642.557962
643.417411
644.136078
644.426822
644.576942
645.324782
645.894958
628.292708
630.112603
631.644788
632.420147
632.796807
634.370996
635.573053
636.053941
636.186598
637.536182
638.560591
638.907929
638.938104
640.198218
641.146642
641.427655
641.389852
642.548412
643.391648
643.575364
643.448514
644.504220
645.240028
628.573610
629.888990
631.229787
632.114738
632.803542
634.086213
635.179864
635.792614
636.235802
637.298445
638.213585
638.688440
639.023301
639.992894
640.827303
641.228838
641.486623
642.357665
643.086617
643.385570
643.543119
644.299423
644.875796
628.511482
629.593353
630.824346
631.757620
632.570653
633.739321
634.780728
635.461461
636.032537
636.985244
637.849849
638.392473
638.853133
639.708092
640.485593
640.947532
641.324157
642.080105
642.750698
643.105448
643.374078
644.006052
644.496795
627.468556
628.783271
630.128311
631.022041
631.722826
633.021172
634.130485
634.757169
635.213661
636.293496
637.226116
637.717455
638.066026
639.041459
639.879569
640.284764
640.545972
641.418587
642.147222
642.444416
642.600507
643.360803
643.940760
626.066377
627.886790
629.431116
630.227044
630.629165
632.236146
633.470339
633.979355
634.137535
635.520679
636.577948
636.956217
637.013306
638.283845
639.239487
639.527623
639.496629
640.659033
641.503443
641.685524
641.556371
642.621405
643.364560
626.647364
627.959971
629.301612
630.191214
630.887333
632.180871
633.286495
633.911059
634.366754
635.446744
636.381343
636.876143
637.227108
638.200530
639.033718
639.433691
639.690061
640.557760
641.282565
641.577402
641.731850
642.490222
643.068858
626.874776
627.951909
629.175869
630.101131
630.905123
632.063431
633.096626
633.772728
634.341982
635.293920
636.161973
636.712260
637.178970
638.028980
638.796136
639.248749
639.617456
640.363036
641.024839
641.374536
641.639954
642.267154
642.754599
626.132669
627.439426
628.768927
629.642196
630.318048
631.582934
632.662372
633.267467
633.707704
634.765844
635.684146
636.171530
636.518598
637.477429
638.294951
638.685066
638.935272
639.789192
640.503421
640.795212
640.949334
641.696233
642.266249
625.063226
626.869527
628.385706
629.145536
629.505720
631.052254
632.232162
632.700695
632.828338
634.165253
635.188731
635.550616
635.599595
636.839855
637.766353
638.036733
637.995792
639.129874
639.953750
640.129732
640.001564
641.041858
641.768179
626.037452
627.320320
628.610918
629.438015
630.063171
631.273260
632.299554
632.857322
633.255567
634.274756
635.159801
635.620959
635.946516
636.886100
637.688340
638.066639
638.305724
639.146569
639.848268
640.129269
640.273083
641.008634
641.570931
626.738989
627.761591
628.901734
629.732703
630.435588
631.481490
632.407198
632.990914
633.479630
634.353456
635.155684
635.657088
636.085167
636.895791
637.630759
638.061072
638.409980
639.127292
639.761559
640.089681
640.334956
640.935741
641.404519
626.579635
627.790670
628.990319
629.734191
630.281492
631.398020
632.339341
632.832162
633.177622
634.138024
634.974136
635.403513
635.706582
636.616687
637.398706
637.769719
638.003491
638.822277
639.500858
639.765401
639.893272
640.601268
641.143025
626.218545
627.863598
629.186654
629.779745
629.990822
631.346469
632.358133
632.705883
632.739061
633.957094
634.883254
635.188324
635.200647
636.377130
637.259519
637.517546
637.470584
638.554798
639.329968
639.476698
639.320984
640.297769
640.975233
627.991697
629.039770
630.057612
630.678952
631.133353
632.119616
632.954507
633.400675
633.717915
634.602002
635.375491
635.793391
636.097723
636.958414
637.701405
638.079070
638.325332
639.098673
639.733601
639.990951
640.109376
640.744918
641.220433
629.686327
630.289770
631.019356
631.632239
632.201506
632.953175
633.647483
634.170203
634.650279
635.333276
635.987309
636.493317
636.967367
637.639145
638.272078
638.742174
639.158999
639.746129
640.269758
640.610313
640.878117
641.289079
641.585610
630.596621
631.010774
631.595621
632.183322
632.773678
633.432801
634.064474
634.614174
635.146173
635.756594
636.360275
636.900117
637.430463
638.035304
638.622321
639.128370
639.602075
640.123151
640.599797
640.970723
641.282671
641.604688
641.819255
637.129417
637.597953
638.243988
638.885552
639.533568
640.284872
641.004721
641.621337
642.207314
642.889667
643.548268
644.113411
644.651714
645.281310
645.879806
646.375794
646.833676
647.369330
647.859182
648.229067
648.535603
648.878732
649.110024
635.839570
636.582341
637.409411
638.055040
638.631595
639.520845
640.323665
640.888167
641.372394
642.173328
642.904045
643.412647
643.847586
644.589909
645.255844
645.693292
646.047924
646.697642
647.259255
647.580166
647.800276
648.281954
648.627097
633.153133
634.697451
635.935241
636.509702
636.735629
638.086176
639.109688
639.508806
639.596655
640.824137
641.756385
642.093744
642.134329
643.287896
644.145159
644.407784
644.368768
645.431139
646.190813
646.353701
646.211674
647.144869
647.777144
629.408707
632.598338
634.382429
634.745857
633.927662
636.435009
637.815776
637.923725
636.935993
639.275727
640.542181
640.583105
639.563750
641.797904
642.975923
642.938925
641.842492
643.984735
645.070393
644.950491
643.790945
645.822233
646.874252
630.542270
632.268855
633.692340
634.371939
634.664228
636.138527
637.256254
637.676929
637.764764
639.064396
640.052766
640.384767
640.406795
641.619642
642.525776
642.780742
642.723979
643.847736
644.661258
644.827263
644.685869
645.705090
646.414780
630.438014
631.705578
632.979881
633.796435
634.417959
635.629189
636.657852
637.217752
637.617642
638.639859
639.523353
639.977270
640.294258
641.232549
642.036946
642.415665
642.654408
643.503089
644.212140
644.496346
644.640534
645.377756
645.940181
628.570814
630.370815
631.878595
632.630532
632.985020
634.534764
635.714455
636.177928
636.297673
637.634055
638.650521
638.996735
639.028468
640.272714
641.207201
641.479328
641.435380
642.586016
643.422075
643.600452
643.469183
644.519134
645.250356
625.399188
628.772130
630.740626
631.246628
630.537293
633.208874
634.717595
634.904628
633.969881
636.391687
637.719116
637.783228
636.769064
639.077897
640.315496
640.305246
639.221291
641.427012
642.562673
642.462692
641.310109
643.421399
644.528303
627.104454
628.922937
630.460546
631.247069
631.638089
633.226272
634.442969
634.939006
635.087086
636.449352
637.488117
637.852704
637.900648
639.161246
640.110716
640.395442
640.362794
641.525223
642.372011
642.558807
642.434938
643.494120
644.232340
627.472685
628.783785
630.123971
631.013000
631.708941
632.999659
634.102445
634.724976
635.178499
636.252810
637.180874
637.669740
638.016921
638.989037
639.824228
640.227446
640.487656
641.360989
642.091740
642.391632
642.549948
643.309313
643.888014
626.007164
627.820726
629.360378
630.154944
630.557648
632.159904
633.391206
633.899701
634.058441
635.440088
636.496468
636.875359
636.934195
638.202849
639.157413
639.445199
639.414447
640.579887
641.427990
641.613215
641.486314
642.552334
643.295790
623.193346
626.553090
628.528776
629.054224
628.370667
631.071682
632.610507
632.822113
631.903353
634.367768
635.729549
635.820653
634.826581
637.151854
638.399475
638.394929
637.313570
639.526983
640.666547
640.563955
639.401291
641.531630
642.649909
625.181391
626.993796
628.531211
629.322698
629.721568
631.319431
632.547369
633.054158
633.212416
634.593886
635.651793
636.033890
636.095190
637.361775
638.310894
638.592845
638.556775
639.716855
640.561055
640.744139
640.615845
641.679881
642.421963
625.825065
627.134114
628.470061
629.353360
630.042053
631.322888
632.418280
633.037677
633.490856
634.563090
635.493186
635.989032
636.342633
637.309707
638.133375
638.526023
638.777477
639.639028
640.361044
640.656849
640.813077
641.567093
642.142150
624.642549
626.459035
627.990848
628.769942
629.152142
630.721463
631.925091
632.417488
632.568370
633.920943
634.959116
635.334999
635.397077
636.646089
637.576716
637.849176
637.810314
638.950615
639.782172
639.964328
639.841297
640.887558
641.617865
622.135747
625.508698
627.469682
627.966970
627.252164
629.888336
631.375514
631.558422
630.637295
633.028981
634.347803
634.425185
633.437522
635.720176
636.933670
636.915210
635.841316
638.005425
639.118377
639.015390
637.875848
639.957652
641.050819
624.542887
626.335230
627.828325
628.561903
628.894242
630.408897
631.559852
632.005912
632.115805
633.429217
634.433845
634.783463
634.823885
636.053647
636.970313
637.232657
637.184092
638.310425
639.127604
639.297624
639.163497
640.197357
640.919333
625.684110
626.936495
628.188404
628.979431
629.570171
630.737382
631.725656
632.255508
632.631856
633.623994
634.487187
634.935454
635.252929
636.179062
636.971062
637.344597
637.580028
638.409670
639.099888
639.372148
639.508048
640.232281
640.786671
625.121281
626.820738
628.213362
628.865073
629.127846
630.538810
631.600271
631.982725
632.044790
633.295111
634.249802
634.571414
634.596854
635.789888
636.685338
636.945948
636.901759
637.998751
638.786598
638.938655
638.790381
639.792059
640.491095
623.400193
626.541785
628.285675
628.622740
627.793898
630.201162
631.507362
631.574251
630.578607
632.832496
634.049503
634.080335
633.085161
635.274925
636.439086
636.421363
635.372821
637.459499
638.509663
638.377002
637.221747
639.222907
640.259901
626.597653
628.109238
629.305677
629.837987
630.017655
631.286836
632.234816
632.576363
632.620608
633.784039
634.669893
634.986147
635.023295
636.156694
637.007621
637.281728
637.260547
638.301907
639.040376
639.191065
639.042926
639.959985
640.582652
628.885807
629.602377
630.386813
630.979415
631.492963
632.304702
633.030406
633.526848
633.951980
634.695484
635.381695
635.862847
636.283365
637.013876
637.676950
638.120435
638.482047
639.125078
639.675765
639.987259
640.199651
640.672101
641.011609
629.965818
630.409856
631.012157
631.595828
632.174592
632.847703
633.488813
634.032866
634.554533
635.180417
635.794826
636.330108
636.850695
637.470325
638.066774
638.566647
639.028699
639.562206
640.045769
640.408437
640.708055
641.044666
641.272081
636.484318
637.003701
637.676241
638.309782
638.934523
639.711963
640.445950
641.050398
641.612725
642.321583
642.995219
643.549203
644.064259
644.718531
645.329323
645.811190
646.243347
646.802274
647.304326
647.661173
647.944096
648.313560
648.564664
634.850730
635.842019
636.767495
637.365350
637.795455
638.836328
639.700512
640.206901
640.544258
641.495109
642.287544
642.740215
643.031433
643.918889
644.642190
645.020224
645.228783
646.022376
646.642100
646.906726
646.986831
647.617384
648.042664
630.416073
633.437067
635.081398
635.398065
634.574927
636.984563
638.298540
638.415572
637.462714
639.734509
640.954936
641.018019
640.041286
642.213776
643.348158
643.331772
642.274691
644.353579
645.392851
645.286968
644.154093
646.102482
647.083853
617.640535
630.044732
633.178522
632.519727
623.985154
634.223692
636.685166
635.735297
627.127833
637.091716
639.426883
638.436591
629.970200
639.653490
641.868720
640.794573
632.264776
641.839759
643.966560
642.838872
634.408264
643.755361
646.006561
627.709804
630.955118
632.805647
633.219516
632.441746
634.996894
636.416219
636.544079
635.570053
637.935376
639.223124
639.270638
638.254720
640.507384
641.701327
641.666890
640.571669
642.733221
643.837682
643.725468
642.574227
644.631750
645.706720
628.984919
630.751973
632.222373
632.941692
633.267736
634.782590
635.933626
636.377027
636.482259
637.802957
638.808321
639.149502
639.177690
640.406828
641.326684
641.588582
641.537034
642.675399
643.501840
643.674844
643.539482
644.576686
645.299622
625.682480
629.038855
630.984300
631.466538
630.733923
633.381148
634.868042
635.037648
634.089074
636.498454
637.816705
637.875187
636.855835
639.153827
640.380292
640.361101
639.269767
641.467594
642.596487
642.491478
641.334438
643.439776
644.542506
613.326124
626.157079
629.514780
628.982483
620.432768
630.959087
633.569500
632.692395
624.087790
634.185131
636.589875
635.607285
627.042392
636.905309
639.196920
638.139927
629.552246
639.262235
641.448881
640.321721
631.778607
641.328162
643.657256
624.216478
627.591706
629.566762
630.082831
629.385843
632.071426
633.595271
633.797151
632.876494
635.311998
636.652656
636.729343
635.725967
638.040822
639.282783
639.276547
638.196782
640.407093
641.547234
641.450788
640.301092
642.416571
643.526877
626.014898
627.829183
629.366190
630.156092
630.553174
632.149071
633.374752
633.879611
634.036028
635.410863
636.461571
636.836745
636.893029
638.158612
639.110963
639.397746
639.367046
640.532547
641.381907
641.569740
641.445844
642.509651
643.251259
623.137995
626.495638
628.468764
628.992196
628.307040
631.005659
632.542694
632.753510
631.834301
634.297015
635.656989
635.746768
634.752000
637.076842
638.325102
638.321943
637.242513
639.458558
640.600993
640.501107
639.340598
641.471659
642.590086
611.218601
623.955465
627.307060
626.792623
618.270793
628.822908
631.460242
630.596158
621.942687
632.145120
634.592567
633.634586
625.078022
634.968628
637.273109
636.220666
627.621432
637.355200
639.548081
638.409775
629.795146
639.426880
641.777696
622.309189
625.666355
627.638167
628.159482
627.471308
630.165675
631.699342
631.908520
630.988801
633.450364
634.810758
634.902903
633.910258
636.232770
637.475660
637.466993
636.382670
638.593174
639.731752
639.630072
638.468613
640.597506
641.714411
624.359951
626.174223
627.709260
628.495856
628.888227
630.473577
631.691684
632.194298
632.351982
633.721254
634.771107
635.151812
635.214945
636.473951
637.414745
637.692324
637.655372
638.807061
639.647242
639.832210
639.708551
640.765206
641.502220
621.738242
625.118292
627.092469
627.607057
626.912323
629.570742
631.079898
631.282850
630.379717
632.788327
634.120983
634.208675
633.229403
635.521316
636.742765
636.729844
635.660804
637.832797
638.953841
638.857114
637.722783
639.811445
640.909189
610.015939
622.878117
626.238057
625.711742
617.226476
627.650811
630.232071
629.367958
620.888359
630.841666
633.218039
632.256298
623.804055
633.553260
635.811324
634.765201
626.310396
635.857100
638.004437
636.888825
628.462142
637.879279
640.178045
621.636171
624.991016
626.926084
627.395698
626.652204
629.255606
630.712335
630.870069
629.927330
632.296211
633.595001
633.656854
632.656708
634.928593
636.135830
636.113430
635.035580
637.192336
638.297811
638.188598
637.043392
639.118578
640.207317
624.222466
625.973301
627.422069
628.119029
628.419935
629.886685
630.996697
631.413617
631.501590
632.785291
633.766011
634.101469
634.134154
635.346589
636.253633
636.514752
636.467669
637.580550
638.385052
638.547143
638.407333
639.428289
640.141535
622.301067
625.503184
627.319608
627.713402
626.932454
629.398808
630.756369
630.855173
629.883537
632.171953
633.417364
633.460056
632.471565
634.680591
635.859045
635.841230
634.791098
636.894624
637.962674
637.837823
636.691527
638.719967
639.780438
611.746534
623.998797
627.079604
626.422466
618.068431
628.016261
630.378511
629.417082
621.000368
630.681020
632.938347
631.961740
623.695844
633.159217
635.338777
634.318693
626.062491
635.357493
637.412838
636.279890
627.938898
637.170637
639.393225
623.873503
626.844975
628.443756
628.725125
627.881294
630.183938
631.416783
631.485243
630.516892
632.697930
633.864330
633.912659
632.956853
635.085700
636.209073
636.215153
635.208449
637.235803
638.243781
638.127455
637.000633
638.921938
639.890040
627.890870
628.852744
629.733886
630.279293
630.649417
631.609300
632.395888
632.836917
633.119862
634.009781
634.756145
635.182679
635.463104
636.335917
637.056361
637.444083
637.665687
638.449146
639.056464
639.312760
639.387843
640.008438
640.427615
629.311224
629.805038
630.432710
631.007683
631.563116
632.261815
632.917435
633.450537
633.949864
634.601908
635.231026
635.755409
636.253477
636.897768
637.507374
637.995118
638.433794
638.991126
639.487545
639.838436
640.115993
640.479665
640.727160
636.105032
636.573224
637.218877
637.860244
638.508226
639.259692
639.980487
640.599141
641.187946
641.873325
642.534947
643.102776
643.642754
644.272291
644.868912
645.361829
645.816373
646.349167
646.836618
647.204353
647.508959
647.850703
648.081380
634.817239
635.559521
636.386146
637.031681
637.608278
638.497404
639.300926
639.867457
640.354559
641.158281
641.891732
642.402832
642.839293
643.581278
644.244960
644.678959
645.030079
645.677219
646.236879
646.556021
646.774398
647.254733
647.599330
632.134507
633.677976
634.915102
635.489613
635.715746
637.065503
638.089200
638.490334
638.581199
639.810992
640.745483
641.085083
641.127010
642.279809
643.134243
643.392825
643.350008
644.410436
645.169059
645.330966
645.187668
646.119589
646.751426
628.394477
631.582653
633.365506
633.728749
632.910718
635.416365
636.796747
636.906688
635.922190
638.263783
639.532166
639.575283
638.557276
640.790347
641.965144
641.923718
640.823303
642.964420
644.050064
643.930191
642.770212
644.800397
645.852009
629.531909
631.256464
632.677561
633.355463
633.646463
635.118954
636.236379
636.658876
636.749674
638.051685
639.042583
639.377260
639.400884
640.612765
641.515832
641.766797
641.706670
642.829364
643.643107
643.809512
643.668104
644.686919
645.396550
629.432490
630.696896
631.967045
632.779896
633.398445
634.607536
635.636066
636.197822
636.600686
637.625962
638.512962
638.970581
639.289875
640.227202
641.028531
641.403640
641.639545
642.487112
643.196319
643.480926
643.625210
644.362687
644.925626
627.571474
629.366568
630.868109
631.614484
631.964614
633.511603
634.691136
635.156605
635.279563
636.619461
637.640348
637.991631
638.026833
639.269631
640.200564
640.469204
640.422815
641.572353
642.408497
642.587159
642.455902
643.506644
644.239007
624.405112
627.771576
629.732356
630.231777
629.517457
632.185690
633.693866
633.882733
632.951210
635.376461
636.708636
636.778734
635.769166
638.075926
639.309667
639.296303
638.210575
640.415504
641.551448
641.451968
640.299663
642.412177
643.520447
626.110042
627.922879
629.453241
630.233330
630.619319
632.203984
633.419604
633.916805
634.067404
635.432600
636.475336
636.844778
636.896326
638.156053
639.103079
639.385882
639.352453
640.515065
641.362947
641.551124
641.428450
642.488989
643.228271
626.477466
627.783693
629.117446
630.000737
630.692044
631.979023
633.080121
633.703140
634.158406
635.234597
636.165176
636.657190
637.006813
637.978992
638.813234
639.215875
639.476463
640.351101
641.083941
641.386242
641.546643
642.307416
642.886869
625.012919
626.821465
628.355036
629.144718
629.543541
631.141576
632.370484
632.878994
633.038943
634.421081
635.478270
635.858738
635.919119
637.188084
638.142567
638.430765
638.401355
639.569048
640.420134
640.608712
640.484668
641.552051
642.295987
622.199717
625.553972
627.523810
628.045286
627.358853
630.055160
631.590992
631.802277
630.884392
633.347899
634.708907
634.800250
633.806994
636.132460
637.380439
637.376892
636.297439
638.513702
639.656859
639.558264
638.399022
640.530634
641.649240
624.183083
625.991296
627.523948
628.311959
628.708026
630.302003
631.527187
632.033175
632.191398
633.571527
634.627752
635.008789
635.069868
636.336855
637.287015
637.570481
637.536574
638.699652
639.547536
639.734492
639.609436
640.675136
641.417857
624.821249
626.127165
627.459372
628.339758
629.025946
630.303589
631.396502
632.014758
632.467240
633.537749
634.465226
634.958483
635.310523
636.278367
637.104109
637.498838
637.752514
638.616924
639.342391
639.641578
639.800646
640.556731
641.132863
623.634576
625.448136
626.976699
627.753500
628.133814
629.700162
630.901346
631.392459
631.542346
632.892783
633.927240
634.298652
634.357223
635.607644
636.541940
636.817184
636.780502
637.923380
638.758020
638.942919
638.822210
639.870941
640.602777
621.124060
624.493748
626.451445
626.946772
626.230684
628.863920
630.348835
630.530709
629.608742
631.998266
633.312891
633.384748
632.392397
634.677150
635.895065
635.879632
634.807764
636.974078
638.089612
637.988701
636.850895
638.935478
640.030488
623.525093
625.314502
626.804163
627.535205
627.865823
629.378549
630.528532
630.974651
631.084540
632.396492
633.397831
633.743259
633.780543
635.011424
635.930840
636.195271
636.148210
637.276349
638.095782
638.267797
638.135512
639.171729
639.895280
624.660467
625.909813
627.157653
627.945104
628.533474
629.699822
630.688859
631.220415
631.598097
632.589845
633.451113
633.896938
634.212669
635.138935
635.931921
636.306259
636.542327
637.373337
638.065757
638.340172
638.478098
639.204361
639.760039
624.093559
625.789247
627.176720
627.823639
628.083334
629.494387
630.558342
630.944298
631.009235
632.260108
633.214022
633.534609
633.559284
634.751778
635.646827
635.906963
635.862031
636.959937
637.750472
637.904920
637.758814
638.762435
639.462646
622.369359
625.506500
627.244532
627.576112
626.743763
629.151840
630.461641
630.533236
629.541650
631.796681
633.013731
633.044560
632.049355
634.238275
635.401311
635.382432
634.332581
636.419820
637.472597
637.342297
636.189175
638.192261
639.230392
625.561984
627.070016
628.261478
628.789073
628.965872
630.235706
631.186946
631.532869
631.581036
632.746423
633.633258
633.950225
633.987740
635.120637
635.970569
636.243609
636.221677
637.263508
638.003776
638.156564
638.010435
638.929220
639.552888
627.846120
628.560184
629.340884
629.929888
630.441295
631.253420
631.981650
632.481677
632.910265
633.656171
634.344026
634.826385
635.247602
635.978059
636.640530
637.083265
637.444439
638.087958
638.640127
638.953488
639.167722
639.641683
639.982051
628.924079
629.366193
629.965516
630.546281
631.123320
631.796676
632.439836
632.986950
633.511754
634.140180
634.756538
635.293284
635.814780
636.434639
637.030778
637.530158
637.991994
638.526018
639.010888
639.375262
639.676586
640.014572
640.242761
635.697875
636.135283
636.762437
637.407199
638.066585
638.803812
639.516637
640.144490
640.748139
641.421599
642.076008
642.652167
643.205081
643.820900
644.408053
644.906749
645.372100
645.890188
646.368211
646.742180
647.057662
647.383624
647.600832
634.582623
635.210178
635.981013
636.647422
637.281231
638.108436
638.881354
639.478749
640.027060
640.772167
641.475942
642.016164
642.510590
643.193439
643.826142
644.287006
644.693979
645.281302
645.810158
646.156105
646.428758
646.845792
647.146423
632.501765
633.576703
634.634101
635.301952
635.811512
636.869373
637.778183
638.291628
638.669072
639.614152
640.435567
640.883072
641.202549
642.075930
642.819040
643.183953
643.416251
644.197498
644.845146
645.111410
645.235785
645.881694
646.364167
630.204509
631.879971
633.239350
633.869401
634.122096
635.544772
636.623357
637.027739
637.108298
638.385958
639.356702
639.684835
639.704196
640.897428
641.782008
642.024670
641.957452
643.061299
643.857347
644.015625
643.864999
644.857568
645.545024
629.970567
631.201166
632.427367
633.200926
633.784403
634.952896
635.948390
636.489292
636.877343
637.883696
638.755064
639.203939
639.515774
640.437337
641.222504
641.585869
641.811517
642.644829
643.341975
643.619400
643.756090
644.477258
645.027743
629.466311
630.498328
631.654287
632.506422
633.237710
634.322117
635.288717
635.910069
636.432942
637.340353
638.168094
638.683893
639.119475
639.938877
640.679448
641.109701
641.459282
642.189850
642.840337
643.180594
643.435238
644.048091
644.524949
628.048005
629.331672
630.627858
631.466390
632.110048
633.348037
634.403593
634.987529
635.409003
636.452505
637.354837
637.823832
638.152515
639.100422
639.911077
640.293089
640.535567
641.393004
642.111676
642.403054
642.553695
643.303468
643.875383
626.316553
628.116281
629.629720
630.392097
630.760580
632.327109
633.526917
634.011263
634.151162
635.506363
636.540932
636.904528
636.951085
638.200445
639.137534
639.412220
639.372334
640.528736
641.371880
641.556219
641.429800
642.488868
643.227170
626.590899
627.891314
629.215544
630.087636
630.767284
632.042442
633.133247
633.748214
634.196776
635.264748
636.188320
636.675304
637.020578
637.985805
638.813502
639.211188
639.468230
640.339578
641.070447
641.372039
641.532075
642.291451
642.869805
626.524318
627.594251
628.811023
629.732938
630.537399
631.697928
632.735385
633.417210
633.992197
634.948225
635.817895
636.367845
636.834660
637.689010
638.463977
638.924841
639.302668
640.061473
640.736429
641.096323
641.369523
642.004262
642.496271
625.485746
626.786950
628.117998
629.002571
629.697284
630.985170
632.088539
632.715807
633.176040
634.255643
635.189258
635.684319
636.037003
637.012536
637.849963
638.255873
638.519920
639.397419
640.132591
640.437418
640.600255
641.362612
641.942939
624.090239
625.892882
627.422615
628.212128
628.612771
630.205535
631.431468
631.940946
632.104032
633.482410
634.536779
634.916213
634.976699
636.246507
637.201902
637.491554
637.464180
638.632697
639.485116
639.676724
639.556545
640.622365
641.365086
624.656145
625.957012
627.287390
628.170710
628.862910
630.146497
631.245295
631.868742
632.325765
633.402127
634.333071
634.826624
635.178597
636.152740
636.987145
637.389405
637.649641
638.523430
639.256132
639.559581
639.721433
640.482506
641.061916
624.869452
625.938604
627.154048
628.073773
628.873450
630.024205
631.051499
631.725281
632.293651
633.242272
634.105643
634.651950
635.117298
635.969832
636.740001
637.195464
637.567611
638.318614
638.987536
639.344191
639.615373
640.246854
640.736529
624.120190
625.418892
626.740706
627.609953
628.283283
629.540400
630.613446
631.215437
631.653816
632.708183
633.619921
634.099491
634.441438
635.406077
636.229309
636.622891
636.875724
637.734093
638.454458
638.751197
638.909063
639.661949
640.235760
623.046678
624.842373
626.350244
627.107374
627.468060
629.004989
630.177909
630.643436
630.769280
632.102360
633.117931
633.468334
633.506659
634.757725
635.693014
635.967784
635.929233
637.066814
637.895392
638.073998
637.946712
638.995064
639.726531
624.005516
625.280416
626.562990
627.385393
628.008151
629.212779
630.235877
630.793295
631.191582
632.208187
633.087130
633.540186
633.859951
634.804887
635.612729
635.994366
636.235565
637.079318
637.784820
638.068606
638.214706
638.955852
639.522014
624.694056
625.709181
626.840063
627.663366
628.361294
629.405215
630.332447
630.919859
631.411679
632.284766
633.083466
633.580698
634.006399
634.818544
635.555596
635.987418
636.337621
637.057138
637.694683
638.025934
638.274249
638.879083
639.350603
624.528348
625.729465
626.916827
627.649516
628.189287
629.306865
630.254444
630.755625
631.108149
632.068863
632.903143
633.331169
633.633976
634.543383
635.324857
635.695617
635.929608
636.749709
637.431133
637.698759
637.829674
638.541278
639.085374
624.164577
625.796206
627.104428
627.683913
627.885121
629.244794
630.266029
630.625605
630.669750
631.887689
632.812836
633.118543
633.132504
634.306829
635.187098
635.443822
635.396530
636.481210
637.258674
637.408133
637.255015
638.235518
638.915285
625.924516
626.963315
627.969414
628.579817
629.027188
630.015814
630.858565
631.314799
631.641065
632.528046
633.302923
633.722624
634.028590
634.888374
635.629725
636.006015
636.251714
637.025597
637.662634
637.922751
638.044003
638.682602
639.160002
627.608566
628.206276
628.927731
629.532880
630.097479
630.850256
631.550085
632.080384
632.567634
633.255077
633.912217
634.420880
634.896827
635.568840
636.201019
636.670183
637.086617
637.674479
638.200165
638.543463
638.814098
639.227623
639.525679
628.513765
628.923862
629.502572
630.084334
630.671169
631.330891
631.966776
632.522634
633.060872
633.676205
634.283740
634.826704
635.359228
635.964907
636.551740
637.057245
637.530791
638.052715
638.531361
638.904945
639.219626
639.543955
639.759861
635.121368
635.589464
636.234553
636.875162
637.522386
638.272984
638.994432
639.615612
640.207640
640.895168
641.558066
642.126486
642.666061
643.293683
643.887068
644.376097
644.826849
645.356546
645.841768
646.208084
646.511743
646.852547
647.082650
633.832354
634.575928
635.403413
636.049769
636.627047
637.514155
638.317585
638.887012
639.378119
640.182941
640.916699
641.427960
641.863895
642.603592
643.263687
643.693560
644.040825
644.685169
645.243146
645.561635
645.779801
646.258892
646.602625
631.144964
632.693939
633.935242
634.514504
634.746394
636.089449
637.110722
637.515842
637.613851
638.841007
639.773376
640.112406
640.153964
641.303523
642.153656
642.407658
642.360771
643.419161
644.177299
644.340416
644.199256
645.128471
645.758564
627.395698
630.598080
632.388921
632.762100
631.962833
634.448498
635.822364
635.938374
634.970123
637.299389
638.562168
638.604317
637.587367
639.815211
640.984809
640.938293
639.833182
641.973638
643.060351
642.944413
641.792252
643.815320
644.863788
628.551645
630.279940
631.703018
632.383723
632.678959
634.143714
635.258253
635.684517
635.782302
637.081609
638.070535
638.404991
638.428491
639.636765
640.535130
640.781398
640.717543
641.839157
642.653958
642.823160
642.685219
643.702626
644.411371
628.469222
629.729778
630.995275
631.804609
632.420716
633.625477
634.653005
635.217409
635.624209
636.650629
637.538536
637.997636
638.317636
639.251353
640.047791
640.418370
640.651069
641.497362
642.207432
642.493852
642.639837
643.378843
643.942901
626.628517
628.410344
629.900493
630.639233
630.984620
632.526476
633.704947
634.172592
634.298910
635.641107
636.664728
637.020244
637.059753
638.296226
639.220778
639.484984
639.436337
640.584070
641.420515
641.599686
641.468073
642.523138
643.258603
623.488984
626.825678
628.768709
629.258973
628.541653
631.201456
632.707166
632.897544
631.969352
634.396446
635.732145
635.809864
634.813728
637.105915
638.331029
638.314119
637.228985
639.430660
640.566091
640.465418
639.308004
641.430182
642.543441
625.172927
626.971085
628.488803
629.260715
629.641792
631.220663
632.433893
632.931827
633.084495
634.450777
635.495388
635.868681
635.924807
637.179432
638.122221
638.403435
638.370658
639.533318
640.382466
640.572144
640.450177
641.515225
642.257251
625.530820
626.828128
628.153009
629.030629
629.718454
630.999538
632.097417
632.720879
633.178076
634.252661
635.181956
635.674212
636.024639
636.995599
637.829170
638.232908
638.496144
639.372981
640.108619
640.414933
640.579310
641.341718
641.921718
624.071344
625.868432
627.393671
628.181379
628.582375
630.169813
631.392879
631.902909
632.068341
633.442095
634.492731
634.869936
634.929059
636.198331
637.154603
637.446735
637.422972
638.593839
639.448757
639.644306
639.528728
640.593452
641.335120
621.275471
624.606891
626.566410
627.090821
626.421139
629.092548
630.617878
630.833333
629.933444
632.372879
633.720294
633.804883
632.808293
635.135227
636.386749
636.389443
635.319148
637.537570
638.685419
638.597805
637.457572
639.576261
640.688975
623.242727
625.039440
626.564288
627.351342
627.750239
629.332604
630.549802
631.054567
631.215334
632.584429
633.630602
634.004247
634.061345
635.330120
636.284814
636.574605
636.547946
637.715575
638.568469
638.762862
638.646386
639.709933
640.450804
623.879004
625.175016
626.499092
627.376363
628.061251
629.329929
630.414156
631.026123
631.473440
632.537885
633.457015
633.940307
634.285014
635.258085
636.091443
636.493674
636.754255
637.623645
638.353283
638.656337
638.818793
639.578039
640.155874
622.710055
624.503950
626.019794
626.793765
627.176133
628.728101
629.915664
630.394149
630.530840
631.880024
632.906404
633.260309
633.298748
634.567479
635.517608
635.803519
635.774722
636.921768
637.758658
637.942950
637.819408
638.877490
639.615019
620.235462
623.560148
625.497444
625.992533
625.292879
627.896046
629.360503
629.522651
628.571893
630.973796
632.281816
632.323923
631.275667
633.613988
634.860543
634.859418
633.797319
635.965704
637.081339
636.974298
635.819682
637.927704
639.033558
622.596169
624.365140
625.840550
626.566744
626.898179
628.398246
629.536808
629.971579
630.068705
631.379772
632.372827
632.699647
632.715172
633.963083
634.897173
635.170717
635.129906
636.261541
637.083215
637.254671
637.119680
638.165913
638.895717
623.709353
624.946854
626.182531
626.960672
627.542651
628.706044
629.692775
630.221069
630.594160
631.581457
632.434660
632.868810
633.174260
634.103526
634.901305
635.279033
635.517805
636.352834
637.049872
637.328155
637.469285
638.200703
638.759664
623.140425
624.820777
626.192220
626.822729
627.066784
628.485959
629.557133
629.946798
630.012681
631.258034
632.203923
632.514724
632.530298
633.722751
634.618220
634.877225
634.830864
635.933908
636.731414
636.892614
636.752495
637.759507
638.461573
621.429475
624.537876
626.253559
626.559512
625.689787
628.129005
629.456346
629.537368
628.553113
630.799463
632.007771
632.028222
631.019632
633.212006
634.374564
634.351261
633.294124
635.390223
636.451861
636.329983
635.185324
637.189616
638.228592
624.597237
626.091698
627.268722
627.780696
627.942566
629.222534
630.183549
630.535801
630.587311
631.748972
632.630141
632.940181
632.970299
634.101316
634.948580
635.217554
635.192081
636.237676
636.984149
637.143661
637.003602
637.925080
638.550001
626.866939
627.574973
628.347774
628.928628
629.434071
630.248574
630.980959
631.484214
631.914146
632.658294
633.342654
633.820507
634.236966
634.964015
635.623039
636.062300
636.421329
637.066418
637.622644
637.940972
638.159768
638.636626
638.978420
627.939215
628.377960
628.972338
629.548119
630.121884
630.795586
631.440669
631.989548
632.514951
633.142197
633.755993
634.289283
634.806957
635.423230
636.015851
636.512114
636.972231
637.507091
637.994961
638.363330
638.668482
639.009216
639.238821
634.518128
635.036699
635.707212
636.338461
636.961265
637.736729
638.471735
639.080668
639.648773
640.361311
641.037022
641.591795
642.105880
642.756566
643.361528
643.836431
644.261748
644.815024
645.312917
645.667027
645.948117
646.315830
646.565938
632.882699
633.875922
634.801758
635.400152
635.831576
636.867583
637.731254
638.242947
638.588069
639.540131
640.332719
640.785397
641.075520
641.958632
642.675489
643.046173
643.247778
644.036323
644.652875
644.916193
644.996062
645.624038
646.047758
628.435232
631.470079
633.121452
633.447256
632.642340
635.030761
636.338498
636.463868
635.530141
637.790711
639.005688
639.067524
638.091020
640.256452
641.382945
641.358361
640.293556
642.369275
643.407718
643.304512
642.178583
644.118830
645.096483
615.599698
628.072356
631.224940
630.592880
622.172157
632.293484
634.734082
633.801274
625.281333
635.164552
637.482415
636.490658
628.036599
637.699794
639.904528
638.820809
630.278023
639.856688
641.986308
640.869313
632.483141
641.787033
644.029069
625.744705
629.000790
630.854706
631.274506
630.512453
633.044659
634.457037
634.592960
633.637899
635.991941
637.274560
637.321562
636.306510
638.551580
639.737105
639.694510
638.592468
640.752835
641.859542
641.753188
640.611534
642.663388
643.736184
627.055375
628.814395
630.275466
630.988020
631.310313
632.816200
633.965258
634.413759
634.526895
635.848959
636.855626
637.199500
637.229644
638.451797
639.363107
639.617446
639.560792
640.697235
641.525608
641.702269
641.570253
642.610391
643.335459
623.798955
627.121836
629.044418
629.512745
628.773380
631.409287
632.893972
633.067806
632.125986
634.539115
635.862204
635.929541
634.923921
637.204923
638.419149
638.392825
637.299496
639.493343
640.623040
640.518871
639.358349
641.474989
642.584155
611.567337
624.266450
627.582615
627.034715
618.497369
628.990342
631.594273
630.720365
622.125554
632.222927
634.634288
633.672081
625.185780
634.968592
637.238710
636.176819
627.603300
637.295689
639.480412
638.348219
629.765744
639.363874
641.705765
622.342754
625.681910
627.631825
628.132870
627.428637
630.101540
631.620645
631.824060
630.907883
633.345234
634.689684
634.774999
633.786110
636.086193
637.319527
637.310893
636.234072
638.443865
639.587149
639.494042
638.343430
640.470784
641.586846
624.114513
625.910639
627.430610
628.209744
628.600980
630.184752
631.404229
631.910128
632.071239
633.442840
634.491808
634.868323
634.927141
636.190166
637.141071
637.429623
637.403828
638.573774
639.429840
639.626864
639.511957
640.579075
641.321717
621.253469
624.582634
626.538630
627.059345
626.386671
629.056161
630.580569
630.795797
629.896030
632.335160
633.682524
633.767276
632.770569
635.096344
636.347431
636.350804
635.282265
637.503293
638.654740
638.571266
637.434689
639.555048
640.668043
609.426187
622.059461
625.385235
624.884820
616.480204
626.898833
629.507360
628.659963
620.125796
630.199056
632.612958
631.642629
623.076835
632.973836
635.284693
634.244156
625.674166
635.398973
637.601728
636.493124
627.977801
637.523995
639.856741
620.425946
623.754663
625.710445
626.230965
625.556551
628.219930
629.737129
629.945743
629.040029
631.473291
632.814823
632.894352
631.894224
634.220384
635.471354
635.473862
634.403652
636.621580
637.770853
637.685991
636.548302
638.667319
639.779585
622.466172
624.260246
625.779801
626.560580
626.951905
628.518869
629.720790
630.212056
630.360574
631.719534
632.755152
633.117679
633.164600
634.435023
635.390689
635.682085
635.657929
636.819081
637.668180
637.861670
637.745152
638.808282
639.548529
619.891252
623.220871
625.169364
625.680511
624.999545
627.621552
629.103808
629.281864
628.345538
630.761749
632.081688
632.132396
631.091219
633.439034
634.695895
634.704095
633.650959
635.830160
636.956124
636.857770
635.710403
637.825288
638.935236
608.360360
621.013139
624.322495
623.805857
615.445836
625.720139
628.252077
627.340689
618.719711
628.784869
631.157642
630.116343
621.343097
631.406009
633.743952
632.728673
624.302390
633.843341
635.989747
634.854090
626.313926
635.857587
638.185864
619.781006
623.084305
624.991447
625.454559
624.722862
627.293233
628.726955
628.861961
627.886638
630.263673
631.549380
631.572713
630.508614
632.834077
634.073619
634.068888
633.003612
635.165986
636.275792
636.164437
635.005921
637.108320
638.210188
622.312268
624.039941
625.467034
626.147744
626.437055
627.898714
629.004318
629.414896
629.493748
630.770157
631.736846
632.050914
632.062104
633.282159
634.198551
634.465757
634.423246
635.543600
636.356784
636.525998
636.391461
637.422523
638.141844
620.395045
623.561824
625.348364
625.710345
624.887556
627.382385
628.755365
628.861113
627.893473
630.169174
631.399775
631.424446
630.416060
632.628367
633.808054
633.787414
632.731151
634.846571
635.928167
635.815758
634.681402
636.714788
637.778370
609.933429
622.064729
625.096477
624.377610
615.824702
625.960370
628.369533
627.428920
619.050508
628.689812
630.928137
629.929139
621.607559
631.108769
633.290696
632.259552
623.962733
633.300036
635.374836
634.258460
625.944134
635.166423
637.389204
621.946758
624.886140
626.457921
626.708969
625.824586
628.159382
629.412128
629.492112
628.532048
630.703429
631.859088
631.894475
630.922143
633.050917
634.169953
634.168011
633.151745
635.188358
636.207786
636.103468
634.988566
636.913440
637.883584
625.929087
626.879689
627.747123
628.278271
628.636691
629.602003
630.395789
630.842091
631.127326
632.013674
632.753772
633.172322
633.443986
634.310919
635.025073
635.406331
635.623574
636.409812
637.024142
637.289063
637.372286
637.997949
638.419699
627.338252
627.826223
628.445494
629.012020
629.561732
630.261002
630.919637
631.455450
631.955577
632.605374
633.229948
633.748254
634.239494
634.877291
635.480428
635.962412
636.397784
636.956373
637.457887
637.815706
638.100022
638.468614
638.718686
634.182602
634.648030
635.288760
635.924891
636.568575
637.317130
638.038271
638.660349
639.253230
639.940313
640.601317
641.166939
641.703485
642.328379
642.919564
643.406860
643.856114
644.384404
644.868573
645.234373
645.537993
645.879010
646.109304
632.896149
633.636699
634.459364
635.101028
635.674730
636.559704
637.362877
637.933446
638.425588
639.229700
639.961144
640.469280
640.902036
641.639039
642.297162
642.725673
643.071766
643.714730
644.271614
644.589614
644.807833
645.287260
645.631262
630.212242
631.757655
632.993505
633.567943
633.796396
635.137143
636.158202
636.564885
636.664315
637.890246
638.819620
639.155085
639.193320
640.340292
641.188862
641.442181
641.394782
642.451831
643.208879
643.371671
643.230821
644.160661
644.791182
626.464178
629.662711
631.448052
631.816696
631.014427
633.497650
634.871334
634.989277
634.022898
636.350453
637.609767
637.648163
636.627955
638.853424
640.021886
639.975378
638.870575
641.009919
642.095945
641.980300
640.829057
642.853234
643.902340
627.618301
629.342978
630.760935
631.437203
631.729365
633.192089
634.306654
634.734692
634.834078
636.132199
637.118115
637.449158
637.469695
638.675936
639.573426
639.819856
639.756559
640.878221
641.693775
641.864734
641.728912
642.747980
643.457504
627.534980
628.791614
630.051737
630.856332
631.469101
632.672006
633.699669
634.265697
634.674018
635.699796
636.585209
637.041329
637.358760
638.290912
639.086850
639.457869
639.691582
640.539126
641.251612
641.541581
641.691130
642.432374
642.997282
625.695717
627.472474
628.956242
629.689610
630.031297
631.571097
632.749584
633.218778
633.346810
634.688661
635.709975
636.062804
636.100113
637.335647
638.260345
638.525668
638.478852
639.628725
640.468911
640.653249
640.526566
641.584261
642.320530
622.557746
625.888149
627.823870
628.308261
627.586966
630.244278
631.749535
631.941036
631.014364
633.441228
634.775075
634.850636
633.852788
636.144719
637.370638
637.355584
636.273179
638.477589
639.617710
639.523423
638.372021
640.497003
641.610955
624.238116
626.031090
627.542175
628.308306
628.685158
630.261278
631.473441
631.971601
632.124990
633.491299
634.535104
634.907334
634.962621
636.217254
637.160880
637.443884
637.413899
638.580328
639.435387
639.632451
639.517155
640.585486
641.328262
624.592030
625.885273
627.204381
628.076439
628.759821
630.037827
631.133915
631.756556
632.213625
633.288473
634.217942
634.710219
635.060589
636.031606
636.865746
637.270916
637.536831
638.418401
639.161447
639.476586
639.648735
640.414753
640.995241
623.130634
624.924076
626.443878
627.226006
627.622231
629.206161
630.426609
630.934639
631.098934
632.473047
633.524528
633.902509
633.962088
635.231288
636.187867
636.481209
636.460131
637.636524
638.500363
638.706485
638.600218
639.668491
640.409922
620.334854
623.662595
625.616679
626.135385
625.460579
628.128003
629.649846
629.862068
628.959816
631.399290
632.747484
632.832813
631.836661
634.163314
635.415319
635.419674
634.352609
636.577036
637.734276
637.657770
636.527348
638.649120
639.761258
622.303328
624.096467
625.615993
626.397465
626.791174
628.368902
629.581689
630.082263
630.239716
631.607387
632.652863
633.025743
633.082031
634.350654
635.306901
635.599614
635.577185
636.751026
637.612444
637.816381
637.708029
638.774851
639.515960
622.943178
624.235230
625.553744
626.425503
627.105191
628.368486
629.447207
630.053823
630.496564
631.557873
632.474320
632.954588
633.296517
634.269371
635.105772
635.512548
635.778450
636.654114
637.391229
637.702142
637.871160
638.633719
639.212461
621.779995
623.568797
625.078333
625.846773
626.224057
627.769837
628.950702
629.422513
629.553202
630.897844
631.919790
632.268404
632.301841
633.569990
634.524537
634.816403
634.793738
635.946954
636.790520
636.981594
636.863719
637.924931
638.663626
619.310211
622.628657
624.559068
625.048801
624.344507
626.941055
628.398169
628.552852
627.595131
629.991750
631.294377
631.330014
630.275598
632.612678
633.863442
633.868129
632.811924
634.985905
636.107516
636.006615
634.857257
636.968177
638.075235
621.669107
623.433118
624.902612
625.623916
625.950993
627.445446
628.577553
629.005490
629.095953
630.401252
631.388447
631.708758
631.718286
632.964010
633.900165
634.177431
634.140894
635.277124
636.104025
636.280970
636.150767
637.199998
637.931189
622.779364
624.013077
625.243916
626.017809
626.596042
627.755223
628.736961
629.259633
629.626818
630.608255
631.455415
631.883263
632.182979
633.108985
633.906333
634.285199
634.526192
635.364536
636.065994
636.349173
636.494724
637.229234
637.789748
622.209122
623.885970
625.253062
625.879826
626.120819
627.537130
628.604717
628.989958
629.050744
630.290338
631.230145
631.534797
631.544700
632.732927
633.625902
633.883804
633.837770
634.942846
635.743967
635.909513
635.773492
636.783589
637.487283
620.497357
623.602173
625.313800
625.616474
624.744277
627.181702
628.506525
628.584062
627.595436
629.836247
631.038590
631.053052
630.038785
632.226277
633.385008
633.359076
632.300884
634.397927
635.462375
635.344245
634.203277
636.210506
637.251077
623.661514
625.153519
626.327656
626.837325
626.997528
628.276124
629.235048
629.584251
629.631790
630.788462
631.664127
631.968511
631.993070
633.118929
633.961713
634.227246
634.199897
635.245645
635.994169
636.156789
636.019952
636.944040
637.570402
625.927484
626.634099
627.405131
627.984536
628.488874
629.302196
630.032683
630.533153
630.959445
631.699137
632.378499
632.851073
633.262181
633.984063
634.638407
635.073921
635.430680
636.075409
636.633070
636.953917
637.175468
637.654591
637.997648
626.997605
627.435445
628.028638
628.603403
629.176311
629.848917
630.492209
631.038469
631.560456
632.183565
632.792675
633.320933
633.833416
634.444587
635.032517
635.524964
635.982671
636.516917
637.005868
637.376395
637.684000
638.026781
638.257536
633.815912
634.248031
634.866646
635.502862
636.155620
636.889014
637.601468
638.231473
638.837211
639.509956
640.160802
640.731739
641.279023
641.889707
642.472664
642.968055
643.430489
643.945595
644.421277
644.794013
645.109270
645.435591
645.653160
632.706803
633.328101
634.089229
634.746678
635.373927
636.196917
636.969498
637.569744
638.120796
638.864369
639.563459
640.097689
640.586166
641.263938
641.892963
642.351450
642.756359
643.340483
643.866646
644.211244
644.483758
644.901413
645.202583
630.635127
631.702066
632.747956
633.406755
633.910605
634.963225
635.871547
636.389237
636.771135
637.712679
638.527310
638.967667
639.280878
640.149361
640.889765
641.254188
641.486461
642.263754
642.908043
643.172911
643.297427
643.944620
644.428022
628.342413
630.008316
631.355772
631.977811
632.226943
633.642747
634.720502
635.130651
635.218445
636.489695
637.451711
637.772022
637.785253
638.973900
639.856788
640.101078
640.036938
641.135723
641.928363
642.086084
641.936479
642.931510
643.620409
628.103814
629.325960
630.541164
631.306239
631.884545
633.048220
634.043716
634.589400
634.982409
635.985287
636.849678
637.291527
637.597660
638.515385
639.299230
639.663816
639.891557
640.723552
641.420937
641.701128
641.841584
642.566019
643.118058
627.598845
628.621413
629.765370
630.607688
631.332438
632.412847
633.379916
634.005406
634.532440
635.438392
636.260618
636.770246
637.200724
638.017299
638.757260
639.188932
639.540937
640.273134
640.927661
641.274668
641.536290
642.153262
642.631588
626.188020
627.457691
628.738444
629.565258
630.201436
631.434857
632.490654
633.078665
633.504961
634.547709
635.444603
635.907643
636.231560
637.178190
637.989848
638.375015
638.622037
639.482405
640.207591
640.509240
640.670074
641.424154
641.997049
624.466188
626.245571
627.740038
628.489395
628.850240
630.410787
631.609666
632.097254
632.241849
633.596188
634.626055
634.984442
635.026603
636.276685
637.216608
637.496730
637.464634
638.623801
639.474752
639.672060
639.558945
640.621565
641.360051
624.726756
626.013002
627.321375
628.180980
628.852142
630.121453
631.210227
631.826229
632.277058
633.345168
634.266891
634.751494
635.094844
636.060669
636.890767
637.293075
637.556764
638.434324
639.175844
639.492080
639.665879
640.430618
641.009498
624.647593
625.707845
626.911834
627.822078
628.617539
629.771981
630.806037
631.486413
632.061394
633.018513
633.889019
634.439433
634.906460
635.761054
636.537438
637.001826
637.385712
638.153351
638.842140
639.219570
639.508762
640.149613
640.641384
623.603969
624.896714
626.215974
627.088864
627.773758
629.055013
630.153346
630.776296
631.233764
632.315492
633.252173
633.750015
634.104684
635.079655
635.917558
636.326544
636.596952
637.485070
638.237146
638.563696
638.746888
639.514240
640.091835
622.209417
624.002907
625.520620
626.297999
626.687730
628.273359
629.492563
629.994677
630.151292
631.532612
632.590882
632.973899
633.037512
634.305318
635.260862
635.554238
635.534395
636.714336
637.584859
637.800342
637.703693
638.771439
639.509739
622.776893
624.069479
625.388402
626.260209
626.941940
628.216700
629.306903
629.921714
630.371734
631.446914
632.378150
632.871814
633.223669
634.196920
635.033494
635.441324
635.710215
636.595882
637.345039
637.668235
637.847794
638.613393
639.191439
622.998486
624.058213
625.261539
626.170158
626.959818
628.099842
629.116171
629.779342
630.338841
631.282466
632.141875
632.683741
633.145142
633.997057
634.771802
635.235242
635.617464
636.380299
637.063580
637.435993
637.720615
638.357765
638.848354
622.265473
623.550143
624.857155
625.715396
626.379700
627.623535
628.682560
629.271005
629.697494
630.744531
631.649230
632.120432
632.454806
633.418255
634.247879
634.651425
634.915509
635.785174
636.518268
636.828585
636.998080
637.756331
638.331762
621.208517
622.983647
624.473864
625.220552
625.574573
627.095608
628.252259
628.702028
628.813142
630.138437
631.145553
631.485447
631.514063
632.762736
633.703893
633.988345
633.960814
635.108183
635.948054
636.139217
636.023350
637.076050
637.809031
622.156840
623.417759
624.686043
625.498477
626.113488
627.305949
628.315611
628.859366
629.244619
630.251356
631.120118
631.561817
631.871366
632.812005
633.622289
634.009984
634.258948
635.111007
635.826487
636.121266
636.277171
637.023598
637.592022
622.835298
623.840708
624.960232
625.774389
626.464828
627.500374
628.418015
628.994923
629.475847
630.338207
631.125701
631.611289
632.026520
632.832254
633.567606
634.000893
634.354922
635.080523
635.726577
636.067465
636.324522
636.935223
637.409614
622.667307
623.858687
625.035145
625.758969
626.291848
627.404353
628.345806
628.839423
629.183106
630.132823
630.955373
631.371658
631.663700
632.564821
633.340996
633.709118
633.943301
634.767074
635.455518
635.731632
635.870515
636.588171
637.135445
622.304796
623.924408
625.221268
625.792049
625.986592
627.344084
628.361829
628.716138
628.753457
629.960236
630.873551
631.167656
631.170697
632.335489
633.208059
633.459324
633.409622
634.495858
635.278772
635.435472
635.289390
636.275812
636.958788
624.053412
625.084857
626.083133
626.687460
627.130540
628.117045
628.956651
629.408033
629.727640
630.605052
631.369282
631.778119
632.073411
632.923184
633.655682
634.025030
634.266796
635.040772
635.681755
635.947881
636.075335
636.719090
637.199345
625.727143
626.321032
627.037917
627.639348
628.201251
628.951878
629.648520
630.174091
630.654964
631.334126
631.981826
632.480469
632.946196
633.608238
634.231258
634.692967
635.104771
635.691774
636.220188
636.568339
636.844279
637.262205
637.562720
626.626925
627.034747
627.610490
628.189694
628.774504
629.432121
630.064852
630.616129
631.148285
631.756022
632.354812
632.888287
633.410935
634.006801
634.584499
635.082470
635.551164
636.071754
636.552416
636.930128
637.249517
637.577786
637.795909
633.269855
633.730484
634.364128
634.993968
635.633267
636.379561
637.100178
637.722569
638.315134
638.999726
639.656599
640.217578
640.750172
641.372819
641.963714
642.452148
642.902678
643.430817
643.914491
644.280153
644.584231
644.926434
645.157625
631.993125
632.725782
633.538169
634.171807
634.740445
635.623157
636.426302
636.998147
637.490926
638.291678
639.018013
639.520894
639.949499
640.684643
641.343499
641.774894
642.123979
642.765306
643.320010
643.636541
643.854279
644.335547
644.680992
629.330168
630.859074
632.077561
632.641019
632.863433
634.202123
635.224246
635.634608
635.738014
636.957471
637.879408
638.208456
638.242168
639.388160
640.239578
640.500091
640.461659
641.511541
642.262171
642.420407
642.276069
643.210409
643.843934
625.606227
628.771464
630.533857
630.890212
630.081833
632.563695
633.939789
634.064979
633.111287
635.424117
636.672653
636.703426
635.678103
637.903921
639.077638
639.044647
637.964384
640.081881
641.155714
641.031937
639.870065
641.906226
642.960808
626.729147
628.437695
629.841135
630.508474
630.796240
632.258051
633.374706
633.807540
633.912041
635.203845
636.181617
636.505624
636.521578
637.728108
638.630151
638.885549
638.832867
639.948514
640.759281
640.928035
640.790871
641.814786
642.526888
626.630468
627.876884
629.126897
629.925170
630.535114
631.737381
632.766832
633.336616
633.748469
634.770812
635.648537
636.096822
636.408699
637.342575
638.143797
638.522298
638.763252
639.610776
640.324055
640.617845
640.772172
641.514824
642.079482
624.795808
626.557248
628.029406
628.757045
629.097217
630.635779
631.815843
632.289525
632.423439
633.761590
634.772418
635.113626
635.140288
636.383312
637.317490
637.593367
637.557607
638.706430
639.549379
639.743238
639.628962
640.682557
641.414697
621.679173
624.977017
626.895981
627.374274
626.653643
629.307140
630.813036
631.009361
630.091305
632.511783
633.834013
633.893629
632.871516
635.186023
636.427747
636.428473
635.368774
637.562150
638.703952
638.625175
637.501853
639.608319
640.712766
623.328282
625.107293
626.607761
627.368011
627.742586
629.317222
630.529880
631.030020
631.186358
632.551461
633.590831
633.956083
634.003483
635.266040
636.218228
636.510349
636.490565
637.657258
638.517825
638.727658
638.627518
639.691940
640.429652
623.662051
624.950022
626.262407
627.127689
627.805789
629.084051
630.180586
630.801862
631.257512
632.336732
633.269677
633.763334
634.113992
635.086498
635.922913
636.331418
636.601728
637.487455
638.239017
638.567328
638.752805
639.519675
640.096299
622.188217
623.980835
625.494999
626.266358
626.649689
628.239494
629.461587
629.962495
630.115429
631.505551
632.570819
632.958461
633.025274
634.290794
635.244579
635.537460
635.518222
636.699970
637.575095
637.798472
637.711211
638.778446
639.512976
619.382735
622.715110
624.663781
625.165114
624.458321
627.148917
628.675816
628.872191
627.932024
630.414837
631.788903
631.891730
630.914203
633.226667
634.471081
634.472962
633.406964
635.636930
636.806574
636.750932
635.649563
637.760189
638.862073
621.362072
623.154640
624.668515
625.438746
625.818703
627.401261
628.614389
629.106432
629.251445
630.635063
631.695617
632.080157
632.144757
633.407583
634.358954
634.650036
634.629021
635.808018
636.679549
636.898319
636.805595
637.870599
638.606650
622.014369
623.302351
624.614521
625.478626
626.151241
627.412921
628.489630
629.092103
629.531294
630.597216
631.521225
632.009835
632.357540
633.323808
634.155030
634.560575
634.828456
635.708865
636.454527
636.777334
636.957481
637.719395
638.294936
620.867538
622.646856
624.147686
624.909196
625.281165
626.823603
628.001782
628.471586
628.602167
629.946386
630.973551
631.334520
631.383087
632.631703
633.574333
633.863389
633.843114
635.000399
635.852583
636.057918
635.956033
637.009813
637.742299
618.419449
621.717605
623.636035
624.118852
623.409966
626.002693
627.456954
627.611286
626.658306
629.048581
630.356096
630.414748
629.409071
631.690748
632.916570
632.915402
631.862417
634.038201
635.168712
635.088044
633.973688
636.056978
637.151227
620.766966
622.521752
623.983884
624.700647
625.024420
626.514805
627.642861
628.067969
628.157369
629.459333
630.448600
630.778976
630.802252
632.027056
632.949411
633.222229
633.186612
634.324971
635.158074
635.346649
635.230299
636.271831
636.997338
621.872872
623.102270
624.329694
625.102509
625.680126
626.834027
627.809639
628.327118
628.690347
629.668255
630.514517
630.944349
631.245531
632.162632
632.952734
633.328636
633.569692
634.408616
635.112875
635.401175
635.551863
636.285993
636.845390
621.306042
622.978672
624.344657
624.975244
625.222120
626.628108
627.685644
628.063483
628.118946
629.353852
630.290993
630.595099
630.604696
631.785371
632.672508
632.928318
632.882980
633.985462
634.785847
634.952232
634.817168
635.829601
636.534393
619.602647
622.698806
624.410088
624.722635
623.871705
626.284581
627.593968
627.662589
626.668699
628.903405
630.102241
630.116526
629.106013
631.281388
632.433207
632.406112
631.352444
633.440967
634.501240
634.380755
633.236373
635.249052
636.292153
622.757397
624.246519
625.421295
625.936403
626.103751
627.372827
628.322051
628.663838
628.705729
629.857090
630.728714
631.030551
631.053230
632.172019
633.009203
633.271977
633.243961
634.285372
635.030994
635.192028
635.054269
635.980655
636.608525
625.016997
625.722991
626.494747
627.076528
627.582773
628.392312
629.117194
629.612109
630.033339
630.768268
631.443342
631.912054
632.319200
633.035704
633.685103
634.116947
634.471114
635.113009
635.668795
635.988814
636.210347
636.690515
637.034367
626.084201
626.522002
627.115780
627.691710
628.265093
628.935528
629.574934
630.116700
630.634153
631.252816
631.857601
632.381565
632.889536
633.495723
634.078893
634.567352
635.021940
635.553714
636.041165
636.411152
636.718940
637.062389
637.293661
632.678665
633.189314
633.848434
634.469414
635.084929
635.856567
636.590704
637.200271
637.768028
638.476407
639.145170
639.692027
640.199214
640.845783
641.449910
641.926498
642.353981
642.907000
643.404351
643.758664
644.040896
644.410938
644.662693
631.059680
632.038934
632.948333
633.533903
633.957094
634.989339
635.853008
636.367145
636.714095
637.659964
638.443787
638.887494
639.170358
640.050049
640.767856
641.143519
641.351231
642.136034
642.748913
643.010059
643.089046
643.720967
644.147408
626.656968
629.654169
631.276502
631.584852
630.770272
633.155453
634.465247
634.598393
633.677437
635.921292
637.122335
637.173002
636.188272
638.352122
639.483537
639.473474
638.434399
640.487582
641.512884
641.400987
640.264472
642.217861
643.201942
613.947953
626.279026
629.384402
628.731625
620.300244
630.420345
632.865962
631.952304
623.506159
633.312511
635.605571
634.599750
626.133491
635.800347
638.015379
636.966362
628.558906
638.006919
640.103708
638.966355
630.516284
639.887206
642.144505
623.958746
627.177135
629.005056
629.410063
628.640795
631.171639
632.587909
632.733621
631.793270
634.131014
635.398872
635.433842
634.410418
636.656064
637.849269
637.824078
636.750553
638.890244
639.986584
639.875587
638.727133
640.792719
641.871298
625.235193
626.974473
628.417945
629.119881
629.437624
630.942313
632.094550
632.549815
632.669577
633.985383
634.979862
635.310672
635.330313
636.556042
637.476070
637.743200
637.700532
638.835049
639.664565
639.848332
639.725483
640.767932
641.492717
621.999238
625.284230
627.184352
627.642888
626.902640
629.534694
631.021802
631.203543
630.272813
632.677745
633.984540
634.030862
632.997227
635.300722
636.533002
636.526246
635.459514
637.643350
638.776300
638.690799
637.561949
639.661879
640.761986
609.896773
622.446338
625.722131
625.164415
616.643868
627.114609
629.718050
628.854582
620.293640
630.360131
632.750157
631.750204
623.132021
633.043772
635.352614
634.327351
625.863859
635.465684
637.645401
636.550224
628.106928
637.582638
639.897335
620.526007
623.829721
625.758947
626.250006
625.543591
628.212460
629.732394
629.939927
629.030815
631.464367
632.801433
632.872930
631.860559
634.183869
635.433865
635.442498
634.390741
636.592670
637.743475
637.673897
636.558947
638.669679
639.775486
622.250144
624.036331
625.544561
626.311862
626.693080
628.278637
629.499497
630.003014
630.160246
631.541167
632.596744
632.975554
633.034369
634.299979
635.254580
635.548814
635.531051
636.706844
637.576597
637.795367
637.703430
638.770362
639.507364
619.363033
622.693973
624.640676
625.140197
624.432771
627.125342
628.655276
628.854692
627.917170
630.402068
631.777207
631.880192
630.902331
633.214822
634.459519
634.461940
633.396476
635.625971
636.795761
636.741149
635.641142
637.752405
638.854527
607.492666
620.161021
623.479317
622.935049
614.360162
624.934012
627.563594
626.669878
617.904998
628.217994
630.697215
629.766108
621.293549
631.104438
633.394810
632.349641
623.782085
633.515338
635.738953
634.671783
626.267560
635.729978
638.039744
618.538921
621.869731
623.815983
624.314268
623.603387
626.287798
627.807960
627.997967
627.052241
629.530602
630.901400
631.001953
630.022380
632.331445
633.572999
633.573264
632.505973
634.732538
635.898679
635.839596
634.734320
636.843031
637.946445
620.606068
622.392435
623.900561
624.667521
625.045147
626.610355
627.808873
628.292345
628.432747
629.800225
630.847943
631.224175
631.283038
632.538883
633.485702
633.776051
633.756212
634.925608
635.789248
636.003318
635.907587
636.967744
637.702667
618.068312
621.374329
623.305690
623.804157
623.113520
625.729334
627.206612
627.381519
626.447629
628.858734
630.185914
630.261458
629.269134
631.558783
632.790847
632.795286
631.748611
633.933987
635.075041
635.004502
633.898837
635.987304
637.083812
606.630079
619.192010
622.472926
621.942911
613.574795
623.841408
626.368238
625.459612
616.877103
626.899363
629.277867
628.301179
619.829569
629.577333
631.846289
630.820939
622.413054
631.945786
634.108038
633.023162
624.669577
634.040253
636.331188
617.976730
621.256626
623.148588
623.602755
622.864713
625.427313
626.853700
626.984258
626.009959
628.376774
629.664341
629.708630
628.690977
630.955639
632.166613
632.154822
631.093234
633.258426
634.379413
634.291744
633.171590
635.247292
636.336497
620.493231
622.211608
623.631422
624.309372
624.597727
626.048707
627.143305
627.544961
627.617101
628.886185
629.849910
630.166524
630.181658
631.382944
632.286255
632.548803
632.507246
633.628488
634.446860
634.625799
634.501938
635.531660
636.249027
618.584867
621.739911
623.522755
623.892193
623.088583
625.555055
626.908500
627.001629
626.025454
628.291857
629.516681
629.539824
628.533400
630.728121
631.896659
631.872936
630.821154
632.928998
634.008976
633.898098
632.764070
634.803940
635.870139
608.166591
620.252747
623.280099
622.587808
614.161506
624.163388
626.534898
625.578890
617.197132
626.819950
629.051015
628.054415
619.770527
629.217501
631.383218
630.352843
622.093174
631.386099
633.450131
632.327555
623.989197
633.240038
635.469734
620.134386
623.064457
624.635630
624.896962
624.033988
626.341941
627.575959
627.643522
626.674583
628.835914
629.983786
630.014489
629.041345
631.153344
632.261136
632.254345
631.239693
633.265389
634.279248
634.172101
633.054022
634.985296
635.958697
624.101486
625.050044
625.917677
626.452117
626.814027
627.771507
628.555571
628.992673
629.269425
630.147263
630.879304
631.290340
631.554461
632.410716
633.115270
633.489404
633.701857
634.482584
635.093668
635.357414
635.440762
636.068720
636.492045
625.505026
625.992426
626.611897
627.179551
627.729479
628.424660
629.076727
629.605066
630.097487
630.739382
631.355905
631.865940
632.348410
632.976530
633.570424
634.044597
634.473903
635.027826
635.526724
635.883818
636.168715
636.538708
636.789797
632.333697
632.793835
633.427120
634.056547
634.695546
635.441659
636.162110
636.784147
637.375988
638.059441
638.714848
639.274250
639.805579
640.427785
641.019291
641.509233
641.961731
642.491913
642.977776
643.345761
643.652004
643.995807
644.227825
631.056772
631.788777
632.601073
633.234462
633.802929
634.685581
635.488702
636.060347
636.552531
637.352204
638.077110
638.578448
639.005863
639.740749
640.400517
640.833794
641.185111
641.828378
642.385091
642.703859
642.923742
643.406548
643.752764
628.393179
629.921010
631.140347
631.703860
631.926363
633.265246
634.287679
634.698231
634.801378
636.019907
636.940478
637.268018
637.300625
638.446616
639.299395
639.562396
639.526668
640.578202
641.330482
641.490827
641.348643
642.284404
642.918583
624.671876
627.835149
629.597587
629.953711
629.145510
631.627893
633.004826
633.130846
632.177458
634.489648
635.736970
635.766271
634.739867
636.965811
638.141132
638.111037
637.033887
639.152651
640.227832
640.106147
638.946549
640.984027
642.039130
625.796671
627.503552
628.905844
629.572649
629.860707
631.323490
632.441633
632.875998
632.981299
634.272970
635.249977
635.572690
635.587582
636.794052
637.697361
637.955170
637.905108
639.022289
639.834731
640.005844
639.871164
640.896514
641.609068
625.697121
626.942528
628.191516
628.989540
629.600215
630.803980
631.835557
632.407481
632.820351
633.842994
634.720741
635.168099
635.478984
636.412536
637.214538
637.594840
637.837905
638.687051
639.402309
639.698839
639.856041
640.600204
641.165109
623.860674
625.621716
627.093202
627.821131
628.162612
629.703081
630.885679
631.361773
631.496180
632.834802
633.847085
634.188079
634.214026
635.456578
636.391201
636.668530
636.634590
637.784696
638.629516
638.826314
638.715396
639.770382
640.502272
620.740777
624.038867
625.957917
626.437200
625.718471
628.374133
629.882874
630.082134
629.165277
631.586356
632.910155
632.969845
631.947266
634.261253
635.503217
635.505164
634.447028
636.640934
637.783904
637.707496
636.587092
638.694626
639.798826
622.386465
624.165982
625.667137
626.428686
626.805251
628.382310
629.597988
630.101331
630.259972
631.626434
632.666892
633.032309
633.079427
634.341585
635.293819
635.586592
635.567525
636.734150
637.594901
637.805567
637.706541
638.771865
639.510212
622.717832
624.006385
625.319576
626.186004
626.865799
628.146444
629.245804
629.869921
630.327993
631.409285
632.343808
632.838232
633.189053
634.161382
634.997753
635.406491
635.676789
636.561551
637.311864
637.638833
637.823038
638.590621
639.169120
621.242986
623.036230
624.551045
625.323060
625.707495
627.299477
628.524037
629.027147
629.182145
630.574951
631.642587
632.031744
632.099222
633.364758
634.318543
634.611628
634.592098
635.771773
636.643949
636.863528
636.772192
637.840067
638.578158
618.438600
621.771551
623.720516
624.221845
623.515416
626.207928
627.736939
627.934925
626.996296
629.482170
630.859129
630.963926
629.987328
632.299771
633.544165
633.546408
632.480324
634.707566
635.873547
635.813407
634.707355
636.818833
637.924540
620.422224
622.214792
623.728279
624.497956
624.877884
626.461737
627.676605
628.170224
628.316864
629.702982
630.765998
631.152281
631.217528
632.479928
633.430819
633.721804
633.700449
634.877589
635.746803
635.963085
635.868111
636.933841
637.672102
621.080746
622.368016
623.678892
624.541718
625.213800
626.476272
627.554549
628.158805
628.599779
629.667505
630.593304
631.083300
631.431242
632.396164
633.226014
633.630827
633.898248
634.777799
635.522834
635.845449
636.025615
636.788153
637.364601
619.940688
621.718621
623.217206
623.976592
624.347389
625.890304
627.070063
627.541965
627.674534
629.019883
630.048273
630.410575
630.459280
631.705141
632.645144
632.932811
632.912047
634.069029
634.921773
635.128647
635.028368
636.082550
636.815057
617.498273
620.794668
622.710352
623.190523
622.479938
625.072870
626.528585
626.685106
625.734217
628.124927
629.433157
629.493186
628.487881
630.765382
631.987368
631.984188
630.930585
633.106060
634.237544
634.159232
633.047306
635.130630
636.224376
619.849530
621.602746
623.062428
623.776785
624.098836
625.588734
626.717385
627.143805
627.234456
628.536596
629.526002
629.856667
629.879151
631.100271
632.019002
632.289539
632.252837
633.390725
634.224539
634.414988
634.300541
635.342341
636.067530
620.958373
622.186543
623.412113
624.183129
624.759203
625.911767
626.886792
627.404441
627.767988
628.745663
629.591370
630.020298
630.319685
631.233682
632.020695
632.394288
632.633830
633.471795
634.176026
634.465204
634.616948
635.351406
635.910729
620.394152
622.065822
623.430546
624.060093
624.305812
625.709521
626.765266
627.142280
627.197337
628.431534
629.367477
629.669785
629.676933
630.854804
631.739221
631.992745
631.945552
633.046375
633.845797
634.012021
633.877194
634.889782
635.594583
618.692692
621.788026
623.498438
623.810554
622.958965
625.368806
626.675593
626.742792
625.748071
627.981708
629.178897
629.190827
628.177429
630.350069
631.499253
631.469769
630.413928
632.500084
633.558560
633.437072
632.292266
634.304843
635.347916
621.847982
623.336417
624.510342
625.024746
625.191041
626.457637
627.404653
627.745083
627.786037
628.936209
629.806037
630.105369
630.125041
631.240820
632.075022
632.334938
632.304193
633.342876
634.086284
634.245843
634.107256
635.033276
635.661013
624.107329
624.812711
625.583541
626.164301
626.669252
627.476957
628.200247
628.694079
629.114419
629.848156
630.521425
630.987626
631.391711
632.104924
632.750938
633.179449
633.530432
634.169374
634.722744
635.041053
635.261530
635.741148
636.084776
625.174187
625.611410
626.204233
626.779023
627.351083
628.020042
628.658210
629.199073
629.715686
630.333173
630.936165
631.457632
631.962510
632.565249
633.144800
633.629658
634.080824
634.609523
635.094468
635.462643
635.769271
636.112079
636.343077
631.946347
632.376486
632.992717
633.626920
634.278375
635.011100
635.723211
636.352704
636.957276
637.627946
638.275962
638.843811
639.388657
639.998629
640.583044
641.081718
641.548286
642.067423
642.547409
642.924803
643.244439
643.573941
643.793129
630.840431
631.458510
632.216381
632.871426
633.497323
634.319766
635.092261
635.692338
636.242527
636.984087
637.680331
638.211467
638.697619
639.375102
640.006338
640.469126
640.878964
641.466675
641.996569
642.345609
642.622497
643.043143
643.345756
628.775624
629.836299
630.877093
631.532757
632.035251
633.087642
633.996507
634.514895
634.896754
635.836416
636.648141
637.085337
637.396313
638.265174
639.009019
639.379639
639.618645
640.398140
641.044882
641.313856
641.442919
642.092657
642.577106
626.491794
628.147183
629.487092
630.105245
630.353242
631.769415
632.848778
633.261065
633.350291
634.619926
635.579057
635.896125
635.907044
637.096545
637.983713
638.235894
638.180957
639.279566
640.073313
640.235120
640.090717
641.087698
641.777124
626.247370
627.462919
628.672184
629.434219
630.012187
631.177354
632.175845
632.725143
633.120695
634.123192
634.985340
635.424243
635.728209
636.646216
637.433344
637.804033
638.038406
638.872359
639.572345
639.857445
640.003499
640.730515
641.282937
625.735013
626.754398
627.894707
628.735622
629.461427
630.544521
631.516043
632.146887
632.677904
633.584310
634.404846
634.911843
635.340226
636.156355
636.898340
637.334398
637.691379
638.426420
639.084798
639.438004
639.706518
640.326386
640.804378
624.318159
625.586957
626.865632
627.692791
628.331735
629.568563
630.629912
631.225071
631.657025
632.700072
633.595572
634.056407
634.378553
635.324208
636.137141
636.526156
636.777948
637.640248
638.369201
638.678116
638.847965
639.604512
640.175240
622.587883
624.368650
625.863284
626.614990
626.980537
628.544478
629.749396
630.245625
630.398317
631.751941
632.780226
633.137007
633.178152
634.426937
635.367762
635.651804
635.625133
636.783666
637.636624
637.840352
637.736118
638.799993
639.535971
622.841691
624.129378
625.439189
626.301525
626.976919
628.250680
629.345642
629.969281
630.426914
631.497020
632.419048
632.903314
633.246187
634.211283
635.041898
635.446505
635.712822
636.589716
637.331778
637.651191
637.829501
638.595909
639.174608
622.757845
623.819480
625.025006
625.937290
626.735878
627.895029
628.934790
629.621040
630.201284
631.162662
632.036073
632.588076
633.055699
633.910160
634.686919
635.152625
635.537386
636.302975
636.989837
637.366481
637.656004
638.298828
638.792545
621.711578
623.006072
624.326562
625.200079
625.886293
627.172339
628.275747
628.902536
629.363309
630.451460
631.393740
631.895234
632.251781
633.227001
634.065523
634.476291
634.747779
635.631007
636.377631
636.699057
636.878288
637.648438
638.230266
620.317889
622.113750
623.632148
624.408414
624.797007
626.387878
627.611715
628.115808
628.273112
629.663094
630.728919
631.116949
631.183327
632.451099
633.407377
633.703758
633.687247
634.859110
635.721574
635.929454
635.826080
636.898427
637.642166
620.895018
622.188064
623.506134
624.376156
625.056973
626.334891
627.428792
628.046137
628.498427
629.579596
630.516730
631.014646
631.368406
632.340829
633.176984
633.586040
633.855960
634.736988
635.481203
635.800279
635.977094
636.745378
637.326676
621.129908
622.188161
623.388611
624.294221
625.082423
626.224344
627.244093
627.910882
628.473876
629.421106
630.284415
630.829823
631.292480
632.141130
632.913092
633.375804
633.757996
634.518952
635.201043
635.573817
635.859645
636.498122
636.989742
620.411100
621.692547
622.994469
623.847870
624.509352
625.754750
626.817654
627.411173
627.842580
628.890956
629.798091
630.273639
630.610621
631.566027
632.389105
632.790206
633.054220
633.923011
634.657345
634.971803
635.145996
635.903945
636.478339
619.365824
621.136597
622.620529
623.361133
623.710830
625.233561
626.394374
626.850304
626.968159
628.291940
629.300204
629.646138
629.681474
630.915480
631.845841
632.126315
632.099005
633.244784
634.086584
634.284151
634.176074
635.225970
635.956174
620.320444
621.577867
622.840993
623.648510
624.260024
625.452102
626.463533
627.010736
627.399434
628.405496
629.274444
629.718413
630.028789
630.959517
631.761055
632.144278
632.391799
633.242626
633.959604
634.259040
634.419978
635.165732
635.732590
621.003949
622.006891
623.123037
623.934368
624.622538
625.655329
626.571509
627.148661
627.630224
628.491652
629.277923
629.762202
630.174472
630.973454
631.702402
632.131392
632.482879
633.206519
633.852549
634.195532
634.455086
635.066127
635.540062
620.841048
622.030574
623.205372
623.929075
624.461903
625.568548
626.505003
626.996169
627.338629
628.286512
629.106418
629.518994
629.806055
630.701875
631.473065
631.837267
632.068420
632.888657
633.575010
633.850843
633.990298
634.708301
635.255573
620.482690
622.100524
623.396857
623.970018
624.167903
625.515783
626.525684
626.875902
626.911041
628.115187
629.024843
629.313775
629.310434
630.470657
631.338827
631.586318
631.533474
632.614256
633.393148
633.547727
633.400756
634.387201
635.070235
622.231502
623.261737
624.259324
624.864376
625.307757
626.288036
627.121780
627.569595
627.886899
628.761626
629.522046
629.925630
630.214701
631.058946
631.786061
632.150344
632.387296
633.155648
633.792083
634.055293
634.181176
634.824382
635.304478
623.904100
624.497011
625.212759
625.813343
626.373834
627.120681
627.813662
628.336687
628.815555
629.492206
630.136230
630.629812
631.089432
631.745147
632.361726
632.817134
633.222916
633.804125
634.327826
634.672722
634.946721
635.363708
635.663864
624.802927
625.209834
625.784210
626.361922
626.944840
627.599731
628.229916
628.779259
629.309650
629.915007
630.510231
631.038758
631.555307
632.144458
632.715142
633.206165
633.668267
634.182906
634.658764
635.033072
635.350343
635.677488
635.895145
631.377937
631.839121
632.474617
633.106443
633.747372
634.494554
635.215220
635.836930
636.428678
637.113217
637.770479
638.331914
638.865217
639.489469
640.083247
640.575877
641.031652
641.565795
642.056284
642.429146
642.739475
643.085231
643.317874
630.100753
630.833419
631.648104
632.284186
632.854785
633.738414
634.541443
635.112212
635.603786
636.405275
637.132788
637.636604
638.066201
638.803330
639.465479
639.901493
640.256140
640.903484
641.465284
641.789946
642.015020
642.498695
642.844631
627.439337
628.965919
630.187412
630.753877
630.978877
632.318444
633.340213
633.748619
633.849278
635.072090
635.997014
636.327766
636.362684
637.511272
638.366541
638.632269
638.599905
639.655523
640.413720
640.582516
640.449533
641.382030
642.013402
623.727125
626.883926
628.646562
629.005259
628.200115
630.682553
632.058438
632.180769
631.219800
633.542516
634.796661
634.829817
633.805269
636.034274
637.211880
637.184163
636.110253
638.232437
639.313983
639.204334
638.064665
640.087690
641.135910
624.847322
626.553244
627.956623
628.625824
628.916441
630.380514
631.499312
631.933418
632.038019
633.335016
634.317213
634.643920
634.661444
635.869265
636.773265
637.032046
636.983698
638.103327
638.920098
639.098363
638.972360
639.993973
640.702860
624.741188
625.990867
627.243176
628.044612
628.658574
629.864581
630.898631
631.473564
631.889580
632.915424
633.797523
634.249853
634.564825
635.496952
636.296777
636.675920
636.918919
637.768865
638.486021
638.785821
638.947503
639.692309
640.254947
622.888958
624.665326
626.144365
626.878371
627.225421
628.768184
629.954536
630.436863
630.578510
631.917373
632.933744
633.283005
633.318836
634.552903
635.480212
635.753585
635.717680
636.866806
637.711222
637.908252
637.800311
638.859686
639.588340
619.731448
623.069699
625.006116
625.496105
624.787949
627.443708
628.956784
629.166198
628.266134
630.678927
632.004759
632.077581
631.081215
633.369322
634.597291
634.592971
633.531349
635.722530
636.862066
636.780200
635.651947
637.772163
638.876729
621.405153
623.202123
624.715805
625.486752
625.871340
627.452188
628.673123
629.184600
629.352256
630.718138
631.760334
632.132122
632.187941
633.441439
634.386610
634.675517
634.653452
635.815485
636.670116
636.873442
636.768388
637.837588
638.577742
621.753196
623.049310
624.370761
625.245479
625.932989
627.217952
628.322511
628.953900
629.418913
630.500354
631.434407
631.929682
632.281846
633.253034
634.088572
634.497545
634.767036
635.644098
636.383842
636.698790
636.873087
637.642834
638.225257
620.285404
622.083663
623.605632
624.387099
624.782221
626.375732
627.604444
628.116323
628.281564
629.669485
630.731923
631.116909
631.180813
632.450360
633.409037
633.708661
633.695152
634.859207
635.712663
635.910596
635.797495
636.874478
637.622473
617.483758
620.822244
622.778663
623.292176
622.605316
625.290362
626.821398
627.031750
626.115581
628.583116
629.948714
630.044431
629.056091
631.380739
632.635384
632.652064
631.609870
633.803242
634.941237
634.848576
633.696363
635.840059
636.963753
619.473332
621.269300
622.787934
623.565223
623.954590
625.539812
626.759027
627.261494
627.418167
628.798768
629.855546
630.236367
630.297081
631.563954
632.520671
632.819075
632.804405
633.966289
634.817544
635.013759
634.899005
635.974035
636.721061
620.136020
621.426014
622.739964
623.606506
624.283101
625.550321
626.634880
627.247008
627.694775
628.761245
629.683907
630.171074
630.517184
631.483090
632.315060
632.722539
632.990829
633.862622
634.597378
634.909269
635.080933
635.845371
636.425096
618.996027
620.778781
622.279577
623.039552
623.410921
624.961281
626.149838
626.631810
626.773942
628.116265
629.141034
629.501088
629.548614
630.794004
631.734474
632.023679
632.004035
633.154134
633.999246
634.198957
634.092950
635.148881
635.883324
616.546272
619.854566
621.773518
622.251631
621.534933
624.140920
625.608312
625.778740
624.846939
627.225706
628.527499
628.584913
627.578701
629.854912
631.076928
631.076350
630.028859
632.193064
633.316393
633.230967
632.110496
634.199688
635.296159
618.910141
620.667751
622.128884
622.842391
623.163329
624.659310
625.795746
626.231456
626.331344
627.631203
628.617831
628.946640
628.967845
630.188058
631.106434
631.377495
631.341531
632.474136
633.303020
633.489381
633.371512
634.414743
635.140902
620.025704
621.255482
622.481791
623.253038
623.829826
624.984415
625.963498
626.486745
626.855495
627.834333
628.679319
629.106428
629.403728
630.317876
631.105065
631.478364
631.716900
632.551930
633.253276
633.540313
633.690668
634.424693
634.983812
619.463131
621.136685
622.502788
623.134186
623.382843
624.784469
625.840947
626.221266
626.279984
627.516114
628.451511
628.750239
628.752027
629.933537
630.820285
631.074014
631.025678
632.124236
632.921639
633.086809
632.951768
633.962574
634.666292
617.760127
620.859709
622.572733
622.889103
622.046758
624.447024
625.751234
625.820278
624.828412
627.064114
628.260212
628.265349
627.237449
629.422889
630.577721
630.549250
629.492530
631.576301
632.632974
632.511238
631.368301
633.376690
634.417761
620.920681
622.410511
623.585337
624.101160
624.269807
625.533260
626.479829
626.822465
626.866374
628.018694
628.888399
629.184366
629.198654
630.317896
631.154063
631.413629
631.381192
632.417451
633.158763
633.317130
633.178088
634.101912
634.728316
623.183172
623.888592
624.659076
625.239509
625.744425
626.551493
627.275798
627.772219
628.195565
628.931577
629.605546
630.070589
630.472593
631.185653
631.831059
632.257918
632.606504
633.242747
633.793665
634.110094
634.329169
634.807287
635.150013
624.251322
624.688159
625.280185
625.854100
626.425630
627.094697
627.734400
628.277962
628.797540
629.417332
630.021364
630.542467
631.046092
631.647631
632.225528
632.708085
633.156481
633.682285
634.164576
634.530576
634.835509
635.176980
635.407228
630.770244
631.282492
631.945285
632.570189
633.188890
633.962335
634.696897
635.305983
635.873627
636.583990
637.255997
637.806387
638.317108
638.967564
639.576190
640.058174
640.492203
641.053050
641.559450
641.923269
642.213606
642.587660
642.840816
629.150906
630.130773
631.044280
631.634349
632.061131
633.094985
633.958519
634.471096
634.816661
635.766176
636.554689
637.002717
637.289448
638.173470
638.896032
639.277208
639.491577
640.284354
640.907051
641.179630
641.269320
641.902674
642.328738
624.754247
627.745882
629.372239
629.685770
628.875917
631.261795
632.570259
632.698797
631.769623
634.025022
635.234665
635.291000
634.309985
636.479331
637.615892
637.611417
636.579253
638.640125
639.676703
639.582045
638.469862
640.410693
641.388500
612.087603
624.380428
627.483760
626.835653
618.413754
628.529678
630.972515
630.047944
621.553005
631.413529
633.723160
632.724199
624.257107
633.934340
636.154711
635.110955
626.712195
636.164575
638.273621
637.166123
628.819299
638.097426
640.334734
622.064435
625.277816
627.107231
627.516437
626.752116
629.284773
630.702013
630.846347
629.900826
632.252032
633.530406
633.572876
632.554221
634.803374
635.998687
635.976009
634.906347
637.050488
638.154672
638.057664
636.931346
638.983198
640.054416
623.322636
625.070596
626.520969
627.229350
627.553351
629.061805
630.218314
630.678733
630.803813
632.125314
633.128437
633.469138
633.497904
634.720950
635.637726
635.903550
635.861317
636.997396
637.829868
638.018316
637.901514
638.944819
639.667151
620.039370
623.366177
625.285179
625.756326
625.028754
627.662712
629.155979
629.349485
628.436218
630.835905
632.150777
632.215383
631.211731
633.489918
634.707717
634.694477
633.624690
635.806881
636.938096
636.849409
635.715216
637.828203
638.927709
607.751119
620.493021
623.816689
623.282932
614.802767
625.252904
627.862085
627.022582
618.544561
628.542483
630.932598
629.969252
621.503135
631.265569
633.537848
632.500907
624.030777
633.628716
635.801076
634.687703
626.172880
635.723541
638.048892
618.552228
621.901037
623.855917
624.364761
623.675235
626.348767
627.877875
628.101191
627.213971
629.641036
630.981278
631.067378
630.082647
632.380170
633.615941
633.618092
632.561523
634.755628
635.895467
635.810975
634.677698
636.800826
637.912380
620.321716
622.122670
623.645945
624.428258
624.824249
626.417067
627.647449
628.164680
628.336143
629.716700
630.772132
631.153532
631.216147
632.479683
633.433064
633.728323
633.710661
634.872172
635.723443
635.920585
635.808331
636.881049
637.626186
617.447066
620.787865
622.747674
623.265437
622.583471
625.273132
626.809975
627.027387
626.117497
628.586128
629.951208
630.046594
629.058347
631.383047
632.637773
632.654494
631.611690
633.802326
634.936809
634.840581
633.685601
635.828814
636.952757
605.574048
618.259748
621.593036
621.077571
612.594759
623.099051
625.727037
624.864974
616.220068
626.422419
628.872593
627.920117
619.382622
629.260140
631.575232
630.569158
622.152032
631.717762
633.877741
632.734566
624.102554
633.767620
636.127589
616.638619
619.976480
621.932427
622.445831
621.758237
624.439544
625.966976
626.175132
625.256727
627.717789
629.076821
629.167603
628.175817
630.497686
631.750503
631.766228
630.722537
632.910747
634.043014
633.945489
632.789479
634.930505
636.053146
618.714286
620.506169
622.020279
622.794320
623.180656
624.754629
625.964838
626.463245
626.617928
627.982716
629.025710
629.397954
629.453787
630.711710
631.661865
631.956782
631.939794
633.094208
633.939899
634.135186
634.022812
635.088114
635.829291
616.172086
619.491484
621.428363
621.927813
621.234960
623.868355
625.362725
625.557536
624.647742
627.047871
628.368329
628.440945
627.447423
629.735750
630.967944
630.975227
629.933899
632.103393
633.230402
633.146836
632.028098
634.122596
635.223082
604.683087
617.305432
620.597192
620.060377
611.646363
621.972397
624.525444
623.649573
615.160216
625.103368
627.464336
626.483724
618.013467
627.756234
630.024486
629.006994
620.642812
630.122049
632.265559
631.164553
622.768688
632.176711
634.475615
616.092167
619.384583
621.280458
621.732966
620.989680
623.567358
625.008892
625.157807
624.206797
626.563842
627.846008
627.887900
626.868735
629.131209
630.340777
630.329928
629.272747
631.424673
632.535995
632.440379
631.311172
633.392168
634.483618
618.626239
620.348195
621.769847
622.448788
622.739048
624.193963
625.296021
625.708042
625.790454
627.061619
628.024747
628.338815
628.350081
629.551904
630.454978
630.716397
630.672886
631.788180
632.601143
632.776153
632.649589
633.678535
634.395480
616.719974
619.880093
621.666231
622.040600
621.247306
623.706010
625.059975
625.159050
624.189675
626.460171
627.684678
627.700848
626.679100
628.886119
630.059507
630.035694
628.981557
631.084709
632.160775
632.048170
630.915064
632.950194
634.014057
606.286428
618.393266
621.427802
620.748960
612.380990
622.325050
624.687130
623.733945
615.356581
624.984552
627.213812
626.198915
617.833091
627.358914
629.540942
628.512656
620.252574
629.539109
631.599501
630.477862
622.155952
631.385936
633.610356
618.276420
621.210735
622.784406
623.049951
622.196328
624.494658
625.727171
625.798766
624.835303
627.001052
628.149156
628.173012
627.184310
629.308258
630.420300
630.412470
629.394450
631.415129
632.424842
632.315638
631.198045
633.123831
634.094455
622.250879
623.199889
624.067393
624.601973
624.964896
625.921312
626.707453
627.149478
627.431916
628.314229
629.047939
629.457075
629.716918
630.573164
631.276233
631.646850
631.854510
632.629921
633.236245
633.496418
633.577252
634.202280
634.623899
623.656946
624.143896
624.762374
625.329046
625.878677
626.574549
627.229777
627.763293
628.261345
628.907711
629.526424
630.036013
630.516160
631.141857
631.732287
632.201793
632.625635
633.173928
633.667723
634.020685
634.302409
634.669901
634.919600
630.414939
630.876811
631.513620
632.147029
632.789450
633.537770
634.259134
634.881415
635.474345
636.161333
636.821970
637.387095
637.924120
638.552138
639.149669
639.646192
640.106461
640.646100
641.142791
641.521842
641.837387
642.186356
642.420240
629.137806
629.871049
630.686964
631.324541
631.896512
632.781113
633.584545
634.155479
634.648000
635.452288
636.183679
636.691526
637.125029
637.866110
638.531995
638.971644
639.330517
639.983452
640.551710
640.882853
641.113371
641.600176
641.947117
626.476831
628.003735
629.226284
629.794080
630.020266
631.360604
632.382363
632.790287
632.891463
634.117853
635.047608
635.382974
635.422057
636.574938
637.433859
637.702609
637.673745
638.734942
639.499710
639.675040
639.547520
640.482787
641.114717
622.765464
625.922336
627.685894
628.045843
627.241817
629.725027
631.100779
631.222296
630.261567
632.588877
633.848912
633.887374
632.867293
635.100926
636.281893
636.256278
635.184632
637.311764
638.398980
638.294659
637.159226
639.184177
640.232721
623.885062
625.591539
626.996522
627.667515
627.959728
629.424919
630.544156
630.978417
631.084354
632.385988
633.374425
633.707281
633.730099
634.942253
635.848839
636.108929
636.061886
637.184272
638.003987
638.184571
638.059842
639.082208
639.791721
623.776658
625.027781
626.283290
627.087787
627.704349
628.912163
629.947549
630.523927
630.942447
631.972976
632.861538
633.320808
633.641844
634.577864
635.379222
635.758632
636.001666
636.851926
637.568817
637.867252
638.026384
638.770580
639.334604
621.919744
623.698705
625.184063
625.923068
626.274197
627.819591
629.008201
629.493175
629.638283
630.981826
632.004675
632.361284
632.403585
633.640966
634.568722
634.841265
634.804107
635.951564
636.792957
636.985080
636.869680
637.927235
638.659548
618.761624
622.102950
624.046416
624.542517
623.839690
626.498882
628.015189
628.228435
627.332742
629.749942
631.081565
631.161146
630.170815
632.461531
633.689378
633.683723
632.620135
634.808593
635.943829
635.855844
634.719313
636.836987
637.944709
620.438514
622.238307
623.757438
624.534378
624.924723
626.510212
627.735668
628.252057
628.424618
629.794727
630.841480
631.218330
631.278682
632.534448
633.479860
633.767857
633.743920
634.902827
635.752904
635.950646
635.839725
636.906235
637.646864
620.787747
622.086659
623.413271
624.294208
624.988075
626.278801
627.389163
628.026637
628.497165
629.582301
630.519255
631.017533
631.372600
632.345800
633.182252
633.591178
633.859274
634.732914
635.467740
635.777184
635.946426
636.713490
637.295505
619.320647
621.121886
622.649252
623.437488
623.839736
625.439797
626.675360
627.194580
627.366177
628.756902
629.820426
630.206512
630.271949
631.543332
632.503568
632.804087
632.789816
633.949941
634.797821
634.989907
634.871815
635.946136
636.693536
616.520484
619.862046
621.824007
622.344627
621.665434
624.357359
625.895827
626.114384
625.205298
627.674813
629.040358
629.136103
628.148493
630.474843
631.731302
631.749377
630.706886
632.895747
634.027662
633.928973
632.771831
634.912951
636.036014
618.512904
620.311627
621.835355
622.619269
623.015953
624.608311
625.835108
626.345501
626.508735
627.891927
628.949284
629.330494
629.392023
630.660171
631.618022
631.916970
631.901230
633.058959
633.904648
634.095330
633.976129
635.048744
635.795038
619.178653
620.470977
621.789452
622.661920
623.345276
624.619640
625.711790
626.331573
626.785631
627.855327
628.779495
629.267844
629.615152
630.581917
631.414039
631.820873
632.087200
632.955059
633.684786
633.991636
634.159262
634.921525
635.500547
618.041122
619.825829
621.330776
622.096085
622.473692
624.031082
625.227309
625.717120
625.865841
627.211605
628.238367
628.600210
628.649309
629.895270
630.835084
631.122741
631.100523
632.246641
633.086933
633.281798
633.171911
634.225970
634.959873
615.593806
618.903639
620.826170
621.308935
620.597849
623.210550
624.685541
624.864040
623.939339
626.321538
627.625566
627.685149
626.680749
628.957425
630.178444
630.175961
629.125720
631.285951
632.404654
632.314580
631.190345
633.277978
634.374063
617.959516
619.718504
621.182565
621.900026
622.225882
623.727836
624.871173
625.314267
625.420826
626.724972
627.714737
628.046226
628.069410
629.290213
630.207734
630.476977
630.438389
631.567456
632.392354
632.574829
632.453829
633.495449
634.221041
619.075554
620.306772
621.535716
622.310425
622.891472
624.051169
625.036265
625.566060
625.941063
626.924995
627.774055
628.204358
628.503820
629.418809
630.205527
630.577399
630.813719
631.645790
632.343949
632.628063
632.776027
633.508343
634.066605
618.512631
620.187873
621.556601
622.191194
622.443609
623.849547
624.911258
625.297471
625.362172
626.603978
627.544130
627.846407
627.850478
629.033082
629.919776
630.172570
630.122531
631.218601
632.013499
632.176651
632.039941
633.048870
633.751402
616.809635
619.911136
621.626797
621.946177
621.107276
623.511272
624.820198
624.894721
623.908622
626.150317
627.351492
627.360287
626.334641
628.521287
629.676298
629.647215
628.589177
630.670705
631.725289
631.602156
630.458130
632.464452
633.504099
619.972139
621.463452
622.640445
623.158831
623.330527
624.597618
625.548861
625.896970
625.946677
627.104799
627.979411
628.278900
628.295316
629.415571
630.251764
630.510583
630.476739
631.510959
632.250343
632.407296
632.267046
633.189164
633.814383
622.236959
622.943428
623.715612
624.298242
624.805981
625.616729
626.345774
626.847700
627.276798
628.018304
628.696856
629.165175
629.569096
630.282901
630.928058
631.353900
631.700882
632.335126
632.884108
633.198940
633.416630
633.893347
634.235165
623.306576
623.744249
624.337740
624.913686
625.487970
626.160752
626.805222
627.354271
627.879515
628.504590
629.112981
629.637177
630.142564
630.744672
631.322135
631.803499
632.250163
632.773946
633.254260
633.618546
633.922010
634.262218
634.491701
630.020068
630.451624
631.070664
631.708263
632.362937
633.098160
633.811778
634.442353
635.049181
635.724876
636.379681
636.954716
637.506698
638.124009
638.715699
639.221808
639.696988
640.226962
640.719244
641.108923
641.438916
641.774647
641.996099
628.914314
629.533440
630.293902
630.952139
631.580979
632.405581
633.178855
633.778844
634.330426
635.078055
635.782360
636.321339
636.814840
637.500195
638.138744
638.608290
639.025992
639.625085
640.168185
640.530433
640.818442
641.245145
641.549402
626.851049
627.911726
628.954509
629.612872
630.117772
631.171943
632.080480
632.596564
632.977687
633.926155
634.748575
635.194641
635.512917
636.390906
637.142107
637.517797
637.762430
638.554354
639.215491
639.498527
639.639465
640.294458
640.779294
624.570873
626.224691
627.565637
628.185934
628.435818
629.853916
630.932446
631.340578
631.426078
632.708920
633.681849
634.008868
634.026481
635.226945
636.121228
636.375957
636.322526
637.434293
638.241867
638.416131
638.281973
639.282282
639.971352
624.325463
625.541056
626.752383
627.517529
628.098511
629.266044
630.265105
630.813482
631.210020
632.223342
633.098832
633.549551
633.863019
634.790114
635.582373
635.954740
636.190549
637.031681
637.739435
638.031018
638.181700
638.910216
639.462678
623.810447
624.831745
625.976354
626.822607
627.553512
628.640086
629.614173
630.247727
630.783485
631.699441
632.532873
633.053397
633.493483
634.317055
635.061636
635.497700
635.854514
636.591205
637.250798
637.603820
637.871059
638.490037
638.968257
622.389746
623.662287
624.948287
625.784020
626.431177
627.672482
628.738070
629.338931
629.778358
630.830064
631.738004
632.213418
632.548683
633.499998
634.312875
634.699701
634.949000
635.809085
636.534379
636.837898
637.001513
637.754863
638.326154
620.657136
622.442950
623.946936
624.710153
625.087586
626.656502
627.867216
628.371977
628.535062
629.895692
630.934536
631.304984
631.359236
632.611438
633.550690
633.831465
633.800807
634.955157
635.801897
635.997770
635.885518
636.944537
637.680370
620.911067
622.203927
623.523170
624.397372
625.084857
626.367140
627.470903
628.105028
628.573361
629.650972
630.581233
631.075393
631.427548
632.396370
633.226866
633.629561
633.892423
634.763809
635.498060
635.808449
635.978383
636.739775
637.317408
620.826958
621.894053
623.109443
624.034262
624.845912
626.016259
627.067672
627.766885
628.359046
629.326941
630.205050
630.762401
631.235571
632.093938
632.872699
633.338921
633.721667
634.480505
635.157777
635.524038
635.804464
636.442270
636.934873
619.780890
621.081492
622.412815
623.300338
624.001540
625.300086
626.417340
627.060410
627.536003
628.627724
629.570056
630.072441
630.431374
631.410735
632.253352
632.667589
632.939465
633.813660
634.548089
634.857273
635.026214
635.791342
636.372493
618.389598
620.192074
621.721866
622.513285
622.918903
624.522008
625.760769
626.284034
626.460154
627.849509
628.911766
629.297903
629.364489
630.636833
631.598431
631.900513
631.887450
633.046973
633.894999
634.089655
633.975636
635.043213
635.786396
618.973282
620.271842
621.599942
622.483417
623.179373
624.470942
625.580218
626.215091
626.682665
627.767005
628.703292
629.200801
629.555622
630.531211
631.370733
631.782656
632.052408
632.923924
633.655891
633.963310
634.130913
634.894698
635.475015
619.215929
620.278300
621.486875
622.403733
623.205194
624.361206
625.396523
626.079804
626.656608
627.609354
628.474549
629.021711
629.486606
630.337225
631.110001
631.572312
631.951521
632.704471
633.376269
633.738863
634.016627
634.651213
635.141815
618.504548
619.788650
621.096906
621.959616
622.632811
623.892318
624.971336
625.582239
626.028741
627.082493
627.992206
628.470778
628.810905
629.767502
630.589453
630.988024
631.247640
632.108516
632.833176
633.137839
633.304123
634.059210
634.633075
617.465491
619.237491
620.726197
621.474453
621.834327
623.370831
624.548035
625.022784
625.158692
626.485915
627.496361
627.845891
627.884904
629.119736
630.048187
630.325445
630.293624
631.431237
632.263596
632.451431
632.334946
633.383395
634.113697
618.421492
619.680694
620.948276
621.762640
622.383338
623.587442
624.613363
625.176807
625.580532
626.593791
627.467790
627.916644
628.230967
629.162882
629.962863
630.342935
630.585884
631.429791
632.138924
632.430647
632.585278
633.328595
633.894744
619.103738
620.109415
621.230390
622.048251
622.744671
623.787490
624.715798
625.306451
625.800936
626.672260
627.466304
627.956768
628.373340
629.174145
629.902444
630.329100
630.676771
631.394778
632.034784
632.372429
632.627694
633.235451
633.707647
618.938003
620.131733
621.312252
622.042621
622.583161
623.697879
624.644357
625.146958
625.501030
626.460555
627.290109
627.709730
628.001287
628.899629
629.671226
630.034307
630.262918
631.078292
631.760025
632.032799
632.170076
632.883655
633.427989
618.577589
620.201319
621.504168
622.084210
622.289836
623.644058
624.662468
625.022716
625.068243
626.285307
627.205624
627.501859
627.502793
628.666033
629.535296
629.782623
629.728539
630.804445
631.579455
631.732750
631.585946
632.566290
633.245287
620.331977
621.366193
622.368879
622.979585
623.429407
624.416414
625.258922
625.717081
626.045396
626.932049
627.702525
628.113166
628.406451
629.253093
629.980792
630.344307
630.579248
631.343589
631.976506
632.237811
632.362375
633.001405
633.478517
622.010482
622.605861
623.325336
623.930530
624.496749
625.250726
625.952896
626.486614
626.976704
627.664349
628.317575
628.817704
629.281195
629.938620
630.555049
631.008878
631.411923
631.989389
632.509539
632.851734
633.123429
633.537467
633.835617
622.912728
623.321453
623.898907
624.480778
625.069209
625.731412
626.370957
626.931069
627.472601
628.088434
628.692328
629.227024
629.747148
630.337601
630.907687
631.396665
631.855661
632.366549
632.838752
633.209964
633.524567
633.849225
634.065323
629.444291
629.906598
630.544461
631.179464
631.823834
632.574310
633.297503
633.921300
634.516413
635.207720
635.873241
636.442812
636.984013
637.616746
638.218653
638.718980
639.183455
639.729305
640.232901
640.618504
640.939653
641.292173
641.527128
628.167788
628.900956
629.717407
630.356037
630.929381
631.815974
632.620511
633.191288
633.684190
634.494449
635.232070
635.744400
636.181420
636.928209
637.598675
638.040891
638.402273
639.063034
639.639668
639.978007
640.214514
640.705649
641.053538
625.508780
627.034109
628.256035
628.823677
629.049650
630.392353
631.413943
631.817408
631.912398
633.151101
634.090756
634.430144
634.469512
635.632039
636.496473
636.764296
636.731418
637.806423
638.583052
638.765891
638.643610
639.585801
640.218537
621.801287
624.953431
626.714949
627.073273
626.265617
628.753802
630.128488
630.239135
629.254761
631.611812
632.887725
632.928715
631.898899
634.153320
635.341951
635.309571
634.216049
636.373218
637.476688
637.377390
636.238642
638.277143
639.328970
622.917303
624.621369
626.025497
626.696660
626.989053
628.456391
629.574997
630.004418
630.104126
631.418663
632.418359
632.757024
632.781811
634.004574
634.916239
635.174104
635.121173
636.254812
637.082744
637.266109
637.140873
638.167604
638.879033
622.811212
624.058644
625.313358
626.119673
626.738922
627.947894
628.983222
629.558698
629.977549
631.014961
631.911947
632.378494
632.705613
633.649749
634.455173
634.834748
635.076809
635.930598
636.650111
636.948911
637.106863
637.849932
638.414187
620.968776
622.735289
624.217015
624.959185
625.316445
626.860920
628.048923
628.534559
628.682148
630.030591
631.060077
631.422754
631.469578
632.717538
633.650366
633.923817
633.886084
635.035018
635.877132
636.069530
635.953971
637.004323
637.735029
617.842782
621.149650
623.083016
623.583644
622.894571
625.546552
627.060909
627.275890
626.384356
628.805007
630.141109
630.222646
629.227333
631.537118
632.773116
632.769020
631.703716
633.894933
635.031905
634.948133
633.822415
635.921001
637.022624
619.487320
621.275016
622.790637
623.571851
623.970099
625.556871
626.784645
627.305194
627.482853
628.856960
629.907658
630.287816
630.350447
631.615452
632.566276
632.856296
632.832686
633.992808
634.843934
635.043720
634.935157
635.993257
636.729546
619.817046
621.114097
622.442390
623.328589
624.029372
625.325631
626.442192
627.087276
627.565494
628.654036
629.593437
630.094844
630.453685
631.431693
632.271622
632.682755
632.952251
633.826846
634.563123
634.875366
635.046776
635.807632
636.385205
618.341088
620.144458
621.676312
622.471082
622.881061
624.488848
625.733811
626.265405
626.450443
627.840750
628.903380
629.291306
629.360529
630.634131
631.596536
631.899435
631.887636
633.048560
633.899540
634.099539
633.991714
635.053078
635.791872
615.537822
618.883618
620.851351
621.379343
620.708975
623.409408
624.959423
625.195642
624.312237
626.770193
628.130706
628.227716
627.245561
629.571056
630.828374
630.848965
629.810857
631.998710
633.135049
633.052192
631.927657
634.033903
635.140847
617.534789
619.336216
620.864983
621.655919
622.061029
623.662332
624.900029
625.424244
625.601910
626.985058
628.041928
628.425282
628.490505
629.759797
630.718417
631.018480
631.004157
632.161775
633.009665
633.207371
633.097908
634.157980
634.896039
618.207998
619.500641
620.822568
621.701465
622.393112
623.675963
624.778081
625.409589
625.874719
626.948022
627.874403
628.366114
628.717216
629.685783
630.518040
630.924391
631.190002
632.057034
632.786268
633.093589
633.261635
634.019613
634.595522
617.083082
618.862447
620.367999
621.139317
621.526122
623.090524
624.296109
624.798487
624.960691
626.308121
627.336712
627.702527
627.756152
629.003848
629.942716
630.228177
630.203176
631.348092
632.186206
632.377864
632.264241
633.317196
634.050535
614.655426
617.947614
619.866708
620.355499
619.656971
622.272730
623.756266
623.950047
623.048202
625.423124
626.726516
626.790166
625.791105
628.069063
629.288503
629.282579
628.226858
630.387502
631.503733
631.408431
630.276444
632.366626
633.463792
617.003284
618.756941
620.221239
620.944145
621.278568
622.786951
623.938891
624.393617
624.513219
625.820390
626.813953
627.150957
627.179493
628.402329
629.319175
629.586374
629.544942
630.672426
631.494582
631.673166
631.547961
632.588898
633.314364
618.106321
619.338619
620.571034
621.351367
621.939481
623.106628
624.099924
624.638629
625.022629
626.014227
626.870759
627.308582
627.614371
628.531436
629.318173
629.689530
629.924950
630.754991
631.450901
631.733167
631.879579
632.609328
633.166017
617.532745
619.213908
620.588847
621.229473
621.488101
622.902025
623.971473
624.364428
624.435184
625.688207
626.639160
626.951855
626.965273
628.147919
629.034168
629.287908
629.239567
630.332598
631.125762
631.290024
631.156147
632.158974
632.857639
615.818477
618.933080
620.657541
620.983067
620.148727
622.562114
623.878583
623.957554
622.971693
625.230673
626.445822
626.468406
625.459422
627.639296
628.792143
628.765630
627.714596
629.788968
630.841648
630.723409
629.592233
631.583165
632.615637
618.991688
620.489628
621.673331
622.197770
622.375391
623.650229
624.608824
624.963056
625.018264
626.187735
627.073322
627.383116
627.408653
628.529063
629.365368
629.625925
629.594653
630.626702
631.365394
631.524624
631.388195
632.304630
632.926058
621.264104
621.974188
622.751433
623.339732
623.853703
624.671593
625.407994
625.917063
626.353378
627.103607
627.790672
628.266588
628.676452
629.392699
630.039215
630.466353
630.814361
631.448146
631.996874
632.312298
632.530605
633.005307
633.345494
622.337313
622.777619
623.375454
623.956802
624.537298
625.217039
625.868869
626.425375
626.958159
627.591048
628.206835
628.737439
629.247730
629.852753
630.431959
630.914484
631.361794
631.885521
632.365660
632.729941
633.033229
633.372435
633.601080
628.827761
629.341323
630.007017
630.636074
631.259646
632.038345
632.777539
633.390634
633.963250
634.682357
635.363901
635.922998
636.441861
637.101466
637.718593
638.208053
638.650050
639.222290
639.740870
640.115913
640.415602
640.795982
641.051476
627.209348
628.189493
629.105021
629.698333
630.128871
631.167965
632.034963
632.548398
632.894762
633.857026
634.657721
635.114361
635.407389
636.302977
637.034565
637.420786
637.639046
638.446973
639.084429
639.368810
639.467440
640.108819
640.537467
622.817330
625.805087
627.431188
627.745535
626.934827
629.328674
630.638609
630.758282
629.807860
632.097787
633.328211
633.391143
632.403964
634.598511
635.746941
635.739269
634.688960
636.785842
637.845092
637.761387
636.650950
638.608732
639.590843
610.170690
622.441356
625.540531
624.888741
616.442255
626.588656
629.032401
628.077395
619.434917
629.456255
631.807065
630.806301
622.254187
632.037265
634.279024
633.211997
624.668396
634.280574
636.430039
635.325650
626.924713
636.272358
638.522724
620.124769
623.333103
625.162519
625.573631
624.809562
627.350055
628.768187
628.903164
627.936419
630.323197
631.624621
631.676504
630.654181
632.930120
634.136700
634.108690
633.017622
635.193311
636.313936
636.220083
635.086578
637.150908
638.227503
621.383458
623.124906
624.576344
625.290612
625.621986
627.134325
628.292599
628.752923
628.878966
630.214786
631.233666
631.587066
631.625157
632.864293
633.789718
634.056684
634.012175
635.155850
635.992888
636.181264
636.061255
637.102335
637.826195
618.135722
621.429264
623.343936
623.824840
623.115655
625.745463
627.238650
627.435121
626.528120
628.937086
630.263978
630.337857
629.335600
631.638928
632.868354
632.857896
631.786601
633.972697
635.105073
635.017249
633.887294
635.980231
637.078080
606.015542
618.585135
621.882710
621.364581
612.955741
623.351252
625.953676
625.119030
616.654381
626.654841
629.052302
628.085628
619.554471
629.406789
631.701361
630.667735
622.184840
631.798040
633.974937
632.876195
624.446462
633.894801
636.203745
616.649646
619.965631
621.915044
622.435295
621.767211
624.440419
625.974481
626.206762
625.330438
627.765194
629.113186
629.204394
628.217820
630.538147
631.785651
631.792053
630.735303
632.932507
634.074003
633.993901
632.871257
634.972090
636.075379
618.372157
620.170094
621.698596
622.492932
622.904040
624.508149
625.751030
626.283208
626.470115
627.857119
628.918123
629.306073
629.375628
630.648709
631.609044
631.908780
631.893818
633.056647
633.909731
634.111440
634.004492
635.064157
635.801443
615.481575
618.827956
620.797840
621.329493
620.663695
623.368439
624.923410
625.165378
624.287685
626.749109
628.112772
628.213108
627.234122
629.562038
630.821003
630.842742
629.805871
631.996018
633.135033
633.054936
631.932448
634.037760
635.143609
603.598704
616.298756
619.644658
619.144614
610.682325
621.200394
623.850658
623.029436
614.501306
624.613961
627.048645
626.100874
617.588347
627.451018
629.766825
628.767224
620.371089
629.921518
632.088306
630.988547
622.551426
632.016829
634.331943
614.678400
618.022466
619.988808
620.516345
619.845722
622.544163
624.092543
624.328261
623.444424
625.899126
627.257249
627.353327
626.370624
628.693820
629.948523
629.967173
628.927666
631.113817
632.249007
632.166022
631.041501
633.145324
634.250377
616.769669
618.562074
620.083262
620.870060
621.272868
622.863294
624.092967
624.614389
624.791920
626.163358
627.211283
627.590524
627.654005
628.915728
629.867032
630.161935
630.144119
631.296808
632.140810
632.336303
632.225311
633.281681
634.017161
614.258300
617.561480
619.499055
620.010651
619.338008
621.983031
623.495732
623.716526
622.839512
625.237875
626.561276
626.641563
625.656864
627.948661
629.180234
629.184389
628.137343
630.306095
631.428809
631.338348
630.210401
632.304853
633.404828
602.865824
615.395562
618.675012
618.151941
609.785133
620.094615
622.662935
621.823662
613.436984
623.309500
625.663209
624.690101
616.232750
625.975431
628.241555
627.217430
618.830635
628.324293
630.464278
629.351097
620.921112
630.353431
632.656648
614.183157
617.459242
619.354815
619.818158
619.093722
621.681918
623.140483
623.313798
622.394744
624.752590
626.041311
626.093707
625.084981
627.351455
628.560769
628.546961
627.483959
629.634644
630.741040
630.637670
629.498574
631.580334
632.671981
616.686676
618.410563
619.838878
620.528548
620.832532
622.302081
623.420666
623.850782
623.951578
625.237843
626.215410
626.543806
626.567490
627.773290
628.677195
628.938561
628.894202
630.005906
630.814721
630.986346
630.857265
631.881135
632.595135
614.757210
617.932071
619.730534
620.116165
619.333838
621.809238
623.178940
623.291236
622.330872
624.626589
625.872369
625.908998
624.909327
627.112463
628.284951
628.264146
627.216769
629.311540
630.384010
630.274647
629.152853
631.170726
632.226280
604.271515
616.435232
619.489808
618.821764
610.452906
620.424982
622.802985
621.855522
613.446040
623.140587
625.400489
624.416633
616.125015
625.595761
627.769796
626.749849
618.532530
627.776805
629.831027
628.724889
620.484236
629.628377
631.832922
616.314255
619.264589
620.851461
621.128308
620.285095
622.599588
623.846942
623.930387
622.974643
625.165705
626.335307
626.379399
625.412381
627.532618
628.644649
628.641114
627.631339
629.645195
630.653262
630.549484
629.445057
631.354361
632.316833
620.307256
621.263358
622.140437
622.685784
623.060646
624.031137
624.831915
625.288210
625.584703
626.484251
627.234265
627.657868
627.929477
628.790333
629.496379
629.869912
630.080102
630.854631
631.460564
631.721994
631.804559
632.425380
632.843946
621.720546
622.212467
622.839168
623.416172
623.977817
624.687319
625.357123
625.905491
626.418461
627.080096
627.713055
628.234922
628.724587
629.356136
629.950282
630.422349
630.847722
631.396129
631.889735
632.242740
632.524210
632.889878
633.138092
628.461993
628.926263
629.567942
630.208218
630.858713
631.615613
632.345292
632.975523
633.576842
634.273866
634.944545
635.518881
636.064524
636.701362
637.307171
637.811210
638.278989
638.827434
639.332804
639.719429
640.041142
640.394616
640.630634
627.184113
627.919203
628.739531
629.383612
629.963262
630.856312
631.667318
632.244542
632.743712
633.559770
634.302621
634.819819
635.261356
636.012163
636.686430
637.132293
637.496855
638.159855
638.737704
639.076320
639.312520
639.804422
640.153749
624.522308
626.049482
627.275439
627.848915
628.081574
629.430768
630.458739
630.868585
630.969851
632.214468
633.159514
633.504011
633.548096
634.714482
635.582578
635.854009
635.824187
636.900861
637.677820
637.859737
637.735277
638.677973
639.313279
620.810128
623.964183
625.730132
626.094898
625.294496
627.789258
629.170219
629.287053
628.308777
630.671769
631.953238
631.999577
630.974715
633.232884
634.425199
634.396540
633.306100
635.464518
636.567822
636.467152
635.325924
637.364746
638.418968
621.918681
623.625434
625.034939
625.713306
626.013448
627.487845
628.612890
629.048365
629.153920
630.474181
631.479289
631.823018
631.852433
633.079322
633.995224
634.257098
634.207258
635.342317
636.170329
636.352805
636.226305
637.253178
637.965708
621.804240
623.055326
624.316633
625.131123
625.758777
626.975336
628.017316
628.598732
629.023149
630.066021
630.968125
631.439212
631.770461
632.719130
633.529624
633.913787
634.159200
635.014697
635.734595
636.032877
636.190017
636.933098
637.497980
619.954411
621.725502
623.215012
623.966341
624.332711
625.885207
627.080038
627.571539
627.724487
629.078279
630.112695
630.479472
630.529991
631.782831
632.721537
633.000239
632.966273
634.117166
634.959908
635.152034
635.035837
636.086139
636.817346
616.823988
620.135994
622.077768
622.588113
621.908631
624.568946
626.090355
626.311309
625.425160
627.851353
629.192578
629.278322
628.286772
630.601673
631.843721
631.845041
630.783744
632.977141
634.115111
634.031546
632.905605
635.004211
636.106226
618.468226
620.260750
621.784466
622.575249
622.983125
624.578553
625.813810
626.340787
626.524259
627.904248
628.960618
629.345738
629.412833
630.682832
631.639035
631.933894
631.914093
633.076793
633.929617
634.130441
634.022391
635.080742
635.817258
618.799613
620.101052
621.436892
622.332261
623.042539
624.347672
625.472153
626.124186
626.608709
627.703657
628.649549
629.156893
629.520943
630.503698
631.348151
631.763366
632.036385
632.913960
633.652730
633.966972
634.139698
634.900966
635.478571
617.326106
619.133549
620.672455
621.475969
621.895265
623.512040
624.765318
625.304399
625.496280
626.893647
627.963697
628.358544
628.433650
629.711680
630.677811
630.984083
630.975485
632.139675
632.993773
633.196589
633.090782
634.152439
634.890925
614.526111
617.875643
619.849823
620.385994
619.724673
622.434180
623.993049
624.237633
623.362046
625.827828
627.196337
627.300844
626.325021
628.654620
629.915094
629.938548
628.903298
631.094386
632.233868
632.153969
631.031635
633.137769
634.244089
616.527749
618.332154
619.866320
620.664488
621.078115
622.688686
623.936066
624.469978
624.656983
626.048836
627.113722
627.504397
627.575786
628.849341
629.811159
630.114076
630.102518
631.262716
632.112689
632.312154
632.203848
633.263710
634.001270
617.206186
618.500886
619.826941
620.711914
621.411425
622.703750
623.816492
624.459205
624.935453
626.018449
626.952712
627.451475
627.808615
628.781611
629.617248
630.026642
630.295031
631.163788
631.893513
632.200861
632.368721
633.126196
633.701698
616.086099
617.866617
619.375102
620.151405
620.545431
622.119523
623.336589
623.851519
624.026675
625.384826
626.421025
626.793783
626.853507
628.105695
629.048086
629.336843
629.314807
630.460730
631.297800
631.487931
631.372974
632.425047
633.157966
613.661561
616.954362
618.875761
619.368951
618.677243
621.302835
622.798175
623.004857
622.116382
624.502740
625.814260
625.885323
624.892791
627.175340
628.398394
628.395882
627.343160
629.504500
630.619136
630.521714
629.387917
631.477036
632.573754
616.009303
617.764128
619.231278
619.958997
620.300503
621.818588
622.982013
623.449127
623.581292
624.899726
625.902326
626.247342
626.282760
627.510663
628.431426
628.702078
628.663467
629.791901
630.613149
630.790199
630.663541
631.703465
632.428441
617.110727
618.345156
619.581538
620.367536
620.963205
622.140043
623.144421
623.694783
624.090462
625.092960
625.958965
626.405208
626.718161
627.640695
628.431719
628.806735
629.045096
629.876658
630.572748
630.854601
631.000350
631.729246
632.285371
616.535688
618.220025
619.600087
620.247165
620.513709
621.937471
623.017704
623.421588
623.503147
624.766790
625.727502
626.048951
626.069811
627.258111
628.148894
628.406561
628.361473
629.456639
630.251049
630.416125
630.282541
631.284593
631.982537
614.821780
617.940355
619.670741
620.003203
619.176918
621.600287
622.927296
623.016566
622.040749
624.310077
625.535001
625.566444
624.565049
626.750563
627.908054
627.885687
626.838223
628.915190
629.969876
629.853398
628.723361
630.713526
631.745164
617.998883
619.500541
620.690187
621.221825
621.407746
622.692241
623.660914
624.025005
624.089830
625.268988
626.163800
626.481993
626.514780
627.640930
628.482057
628.746883
628.719295
629.754233
630.495244
630.656398
630.521167
631.437384
632.058332
620.275882
620.989274
621.772204
622.367719
622.890042
623.717237
624.463286
624.981869
625.427453
626.186760
626.882419
627.366172
627.782890
628.504876
629.156309
629.587760
629.939473
630.576255
631.127364
631.444629
631.664072
632.138996
632.479066
621.351992
621.795374
622.398699
622.987200
623.576004
624.264843
624.926074
625.491888
626.033722
626.675345
627.299348
627.837447
628.354355
628.965070
629.549212
630.036051
630.487057
631.013803
631.496318
631.862376
632.166779
632.506414
632.735129
628.057277
628.492919
629.119947
629.768556
630.435905
631.184209
631.910910
632.554411
633.173714
633.860959
634.526240
635.111023
635.672084
636.297644
636.897158
637.410797
637.892817
638.428332
638.924831
639.317602
639.650006
639.988104
640.211332
626.948760
627.571736
628.340249
629.009924
629.651908
630.489580
631.275820
631.888726
632.452915
633.212332
633.927369
634.476473
634.979378
635.672674
636.318730
636.795693
637.220072
637.823944
638.370231
638.734445
639.023855
639.452653
639.758885
624.880277
625.944151
626.995111
627.665857
628.185005
629.252018
630.173116
630.701867
631.095568
632.056246
632.890000
633.347142
633.675789
634.560944
635.319046
635.702123
635.953455
636.748703
637.411247
637.694400
637.834985
638.491736
638.978980
622.591403
624.247681
625.597376
626.231558
626.497498
627.928018
629.018589
629.438848
629.536425
630.831839
631.816824
632.156095
632.185677
633.392160
634.292864
634.555237
634.509055
635.622462
636.429856
636.602819
636.467039
637.468926
638.160377
622.328427
623.549098
624.771570
625.552071
626.149600
627.331225
628.343047
628.903499
629.311834
630.337213
631.224469
631.686670
632.010781
632.945609
633.745503
634.125609
634.367797
635.211253
635.919045
636.209353
636.358620
637.087899
637.641992
621.794119
622.823294
623.982100
624.845792
625.594433
626.696525
627.684066
628.329603
628.876687
629.804225
630.648929
631.179891
631.629519
632.462178
633.215959
633.660436
634.023574
634.763125
635.423069
635.774873
636.040546
636.659673
637.139178
620.356008
621.639166
622.942534
623.798052
624.464555
625.722282
626.801681
627.414299
627.864511
628.927787
629.846805
630.331864
630.675838
631.637308
632.460874
632.857189
633.113470
633.976586
634.702330
635.004623
635.166302
635.919419
636.492122
618.612522
620.411080
621.934209
622.718628
623.116689
624.702444
625.927297
626.443867
626.617440
627.990318
629.040566
629.420471
629.482931
630.746187
631.696815
631.987688
631.964863
633.122309
633.970046
634.165599
634.052275
635.110991
635.847950
618.867544
620.171569
621.508698
622.403466
623.111331
624.411388
625.530405
626.177591
626.657746
627.747752
628.689894
629.194521
629.556069
630.535087
631.375710
631.787443
632.057552
632.933393
633.670454
633.982507
634.153161
634.914832
635.493013
618.787811
619.864676
621.096445
622.040793
622.872404
624.061091
625.128847
625.842526
626.447908
627.428912
628.319889
628.889160
629.372925
630.240452
631.027561
631.501307
631.890657
632.655225
633.337406
633.707778
633.991012
634.629355
635.121849
617.746596
619.056400
620.403099
621.309305
622.030157
623.347220
624.481677
625.140556
625.630801
626.736774
627.693349
628.209432
628.580416
629.567602
630.416602
630.836733
631.114397
631.995391
632.736597
633.052343
633.226430
633.991306
634.571148
616.361266
618.172664
619.716767
620.525826
620.950710
622.572260
623.829151
624.369919
624.562647
625.967656
627.045287
627.446653
627.527081
628.805603
629.771903
630.078526
630.070167
631.237052
632.092476
632.294847
632.187784
633.253081
633.993731
616.955340
618.260701
619.600639
620.499564
621.213386
622.523893
623.652870
624.307587
624.794417
625.896154
626.847996
627.360262
627.727947
628.711052
629.555839
629.972658
630.247494
631.124611
631.861411
632.173414
632.344558
633.107222
633.685963
617.209555
618.276322
619.493737
620.423358
621.241050
622.416489
623.473354
624.179289
624.778789
625.751064
626.631627
627.193140
627.670701
628.529663
629.308212
629.776000
630.160704
630.917235
631.590112
631.953136
632.231017
632.864608
633.354344
616.509312
617.795226
619.109359
619.982154
620.669821
621.949431
623.051832
623.688041
624.161178
625.237093
626.161462
626.654541
627.008126
627.973067
628.800690
629.205220
629.471052
630.333851
631.055936
631.357423
631.521180
632.274797
632.848028
615.478527
617.250122
618.742802
619.499410
619.872189
621.429602
622.630950
623.131268
623.293746
624.645556
625.672314
626.037904
626.092110
627.334848
628.268794
628.552224
628.526884
629.665597
630.494090
630.677407
630.557279
631.604082
632.333808
616.432953
617.693974
618.967129
619.791016
620.425684
621.649787
622.698889
623.286802
623.715431
624.751920
625.644304
626.110096
626.439380
627.380859
628.187561
628.574034
628.822813
629.668562
630.375683
630.664414
630.816384
631.558014
632.123404
617.110720
618.121059
619.250390
620.079727
620.791225
621.853809
622.804385
623.418048
623.935591
624.828986
625.642282
626.150168
626.581684
627.393101
628.129328
628.563004
628.916658
629.637793
630.278343
630.615652
630.870176
631.476289
631.947334
616.940565
618.142096
619.333822
620.077179
620.633168
621.768246
622.736576
623.260648
623.635724
624.616968
625.466609
625.904405
626.211476
627.120568
627.900644
628.271409
628.506716
629.326431
630.011071
630.286525
630.425678
631.137046
631.679410
616.579156
618.213756
619.529924
620.123641
620.344118
621.719784
622.759887
623.140186
623.204588
624.443502
625.384337
625.699263
625.716516
626.889847
627.767607
628.023117
627.976566
629.057531
629.837074
629.995586
629.853653
630.830440
631.506575
618.344716
619.387806
620.403249
621.028323
621.494249
622.501149
623.364078
623.841634
624.188619
625.095084
625.884492
626.312399
626.620583
627.478107
628.214950
628.586864
628.829305
629.599441
630.237398
630.503569
630.631758
631.269615
631.745179
620.035022
620.637559
621.368794
621.988452
622.571217
623.343920
624.065402
624.617954
625.126320
625.832159
626.502662
627.018535
627.495733
628.164321
628.790282
629.252587
629.663032
630.246539
630.771697
631.118072
631.392560
631.806944
632.104711
620.944279
621.359383
621.948004
622.544206
623.149176
623.829544
624.487814
625.066382
625.625833
626.259036
626.879288
627.428881
627.962102
628.563705
629.143430
629.640884
630.107215
630.624176
631.101296
631.476351
631.793481
632.119085
632.335332
627.474958
627.943491
628.593335
629.244525
629.907085
630.675658
631.416931
632.058666
632.670330
633.374825
634.051523
634.631731
635.182800
635.823257
636.432562
636.940581
637.411531
637.960033
638.464016
638.849082
639.169698
639.523075
639.759755
626.193400
626.932504
627.761441
628.417676
629.010875
629.915450
630.738410
631.328672
631.840061
632.662393
633.410482
633.934406
634.382964
635.135565
635.812465
636.263526
636.633137
637.293487
637.867365
638.202960
638.437297
638.928310
639.278218
623.526093
625.055848
626.291044
626.879578
627.130201
628.488807
629.528754
629.955265
630.074910
631.320576
632.268626
632.622827
632.680718
633.841792
634.709828
634.990306
634.973616
636.038456
636.805383
636.982163
636.855773
637.795405
638.430823
619.807763
622.960424
624.736280
625.120523
624.348514
626.844750
628.236508
628.375207
627.430949
629.779660
631.060157
631.121687
630.130115
632.363084
633.550399
633.537742
632.483845
634.606808
635.691854
635.585590
634.447065
636.477971
637.530649
620.889957
622.602584
624.025315
624.722046
625.042585
626.528263
627.666322
628.118587
628.242097
629.563154
630.570951
630.923642
630.965941
632.187074
633.103394
633.375190
633.339349
634.463238
635.282152
635.460832
635.334150
636.359085
637.071641
620.745425
622.009909
623.289388
624.122860
624.768550
626.000544
627.056685
627.651397
628.087196
629.136304
630.043231
630.519760
630.856478
631.805824
632.619904
633.011266
633.263732
634.117231
634.833896
635.130042
635.286472
636.031389
636.598171
618.855119
620.654616
622.170805
622.943252
623.326558
624.897361
626.107208
626.609902
626.770778
628.133679
629.174823
629.546948
629.602426
630.856185
631.799407
632.085574
632.059080
633.209146
634.049769
634.238883
634.119312
635.176344
635.912170
615.671546
619.042684
621.021630
621.554350
620.887715
623.571032
625.108381
625.338504
624.455291
626.895526
628.246301
628.339937
627.358419
629.670205
630.915801
630.925742
629.876901
632.065177
633.199599
633.110005
631.971541
634.087410
635.197810
617.358977
619.180168
620.730490
621.541822
621.965797
623.578804
624.827781
625.363967
625.553861
626.944147
628.009559
628.402145
628.475810
629.747747
630.708052
631.009202
630.996344
632.160206
633.013361
633.212998
633.102913
634.169420
634.911267
617.718484
619.034647
620.388945
621.302008
622.028197
623.347755
624.483637
625.143592
625.634474
626.739682
627.695881
628.212018
628.583043
629.569155
630.417047
630.836287
631.113568
631.995457
632.737581
633.053580
633.227814
633.994986
634.576544
616.258077
618.076213
619.629842
620.449019
620.883383
622.512125
623.774342
624.318210
624.512633
625.924595
627.008984
627.416214
627.501764
628.781507
629.748914
630.056460
630.049058
631.220622
632.080066
632.284528
632.178479
633.248924
633.992348
613.462882
616.823871
618.811329
619.361856
618.715640
621.434462
623.000335
623.245874
622.362764
624.854997
626.243170
626.364365
625.406611
627.731682
628.990449
629.012123
627.971565
630.176523
631.322946
631.241890
630.109539
632.234196
633.348615
615.475492
617.287110
618.831402
619.641047
620.066776
621.688138
622.944820
623.485195
623.677639
625.086403
626.166284
626.570359
626.653488
627.929572
628.893013
629.197763
629.188291
630.356153
631.210928
631.411481
631.302178
632.369966
633.112228
616.161444
617.461247
618.794734
619.688056
620.396976
621.701616
622.826488
623.480047
623.968349
625.067313
626.013252
626.523235
626.890394
627.868344
628.707855
629.122346
629.397125
630.271035
631.003058
631.311835
631.481250
632.242101
632.819830
615.044920
616.830444
618.344494
619.125378
619.524138
621.114145
622.346373
622.873668
623.063056
624.444376
625.490466
625.874496
625.946011
627.202099
628.148650
628.445086
628.433663
629.582799
630.418827
630.609321
630.496323
631.549347
632.283006
612.620071
615.920348
617.846689
618.340360
617.643095
620.294074
621.807063
622.021541
621.130670
623.559203
624.887362
624.973620
623.999778
626.280679
627.506656
627.513387
626.475737
628.636465
629.748419
629.651528
628.521519
630.608974
631.705315
614.975343
616.735089
618.207431
618.939096
619.284819
620.818989
621.997585
622.475830
622.617654
623.958971
624.976491
625.334758
625.382828
626.615696
627.541684
627.820365
627.791665
628.923635
629.745669
629.924392
629.800263
630.840595
631.565774
616.081071
617.320541
618.563383
619.355866
619.959325
621.149823
622.168524
622.731761
623.140105
624.157639
625.035713
625.492819
625.815580
626.745476
627.543210
627.925514
628.171455
629.008635
629.708346
629.993444
630.142106
630.872128
631.428704
615.506858
617.198972
618.587330
619.241467
619.515072
620.954271
622.049654
622.466785
622.560470
623.836547
624.807995
625.138827
625.168013
626.364587
627.262740
627.527038
627.487998
628.590550
629.390802
629.560956
629.431859
630.434384
631.132360
613.791388
616.923864
618.664519
619.002905
618.177742
620.622944
621.966964
622.069337
621.104233
623.385492
624.620478
624.660261
623.665544
625.860448
627.025621
627.008951
625.964758
628.052076
629.114491
629.004987
627.882854
629.870684
630.901405
616.986480
618.496129
619.694706
620.234301
620.427855
621.727232
622.709980
623.086133
623.161537
624.351067
625.255207
625.581652
625.621952
626.756286
627.604879
627.876109
627.854163
628.896789
629.644517
629.811506
629.681238
630.598249
631.219382
619.277173
619.995849
620.786636
621.391001
621.923033
622.762254
623.520307
624.049938
624.505633
625.274487
625.978984
626.470893
626.895326
627.625005
628.283766
628.722006
629.080113
629.723452
630.280413
630.602619
630.825899
631.302758
631.643681
620.360406
620.808183
621.418863
622.016377
622.615266
623.315206
623.987549
624.563864
625.115476
625.766281
626.398878
626.945040
627.469653
628.087893
628.679293
629.173021
629.630553
630.163490
630.651493
631.022134
631.330067
631.671933
631.901737
626.857750
627.380367
628.062969
628.714093
629.361754
630.163530
630.925279
631.560324
632.152711
632.886494
633.580327
634.151319
634.681238
635.348446
635.972923
636.470455
636.919230
637.492710
638.010198
638.383761
638.682593
639.063805
639.321231
625.230302
626.218989
627.152428
627.770351
628.228304
629.289744
630.179825
630.718082
631.088375
632.062244
632.873693
633.344084
633.652218
634.550975
635.288091
635.684850
635.914620
636.717610
637.349083
637.629422
637.725988
638.366595
638.797224
620.827365
623.818639
625.463777
625.809359
625.039709
627.446766
628.778940
628.931713
628.025510
630.308322
631.543883
631.628245
630.680341
632.853313
634.000226
634.012620
633.002384
635.063788
636.103305
636.011919
634.901535
636.851809
637.835310
608.191735
620.435577
623.553312
622.946235
614.610315
624.705412
627.164867
626.261240
617.776940
627.677939
630.018519
629.060036
620.692295
630.307888
632.528588
631.506965
623.174787
632.579615
634.680783
633.569477
625.204114
634.508326
636.754161
618.069509
621.287583
623.143533
623.592201
622.873971
625.431518
626.874220
627.042964
626.120027
628.499358
629.805147
629.876839
628.891935
631.145367
632.351194
632.344678
631.295119
633.436427
634.539003
634.439989
633.310341
635.369168
636.446201
619.267497
621.036430
622.523874
623.275633
623.642940
625.185772
626.371957
626.858205
627.006929
628.354715
629.383371
629.747814
629.798132
631.037968
631.970449
632.251385
632.222085
633.361563
634.193827
634.379565
634.259002
635.304708
636.032826
615.926336
619.290467
621.259410
621.781211
621.102744
623.771667
625.295168
625.513320
624.619465
627.049067
628.389807
628.474725
627.485313
629.788049
631.025995
631.030308
629.976781
632.158981
633.288101
633.194697
632.053227
634.165588
635.273725
603.559847
616.389157
619.774027
619.297678
610.886989
621.355527
623.992590
623.173799
614.689624
624.743322
627.162431
626.214313
617.731430
627.549512
629.848369
628.834549
620.407462
629.980024
632.147418
631.031555
622.520012
632.060489
634.392231
614.420727
617.807779
619.811339
620.371544
619.732800
622.444068
624.006387
624.257004
623.391045
625.848524
627.214251
627.320026
626.348979
628.670576
629.925953
629.945196
628.905302
631.102434
632.245174
632.162852
631.031066
633.153884
634.268659
616.212039
618.040286
619.605444
620.435047
620.878134
622.511914
623.778463
624.327084
624.526163
625.933716
627.014118
627.418337
627.501605
628.781002
629.748541
630.056506
630.050178
631.222241
632.082942
632.288912
632.184413
633.256751
634.002044
613.343938
616.713530
618.713596
619.277306
618.643230
621.372184
622.946096
623.197577
622.318851
624.814693
626.206277
626.330123
625.374701
627.702358
628.963934
628.988143
627.950367
630.159545
631.310648
631.233633
630.104838
632.233465
633.350478
601.454465
614.192245
617.567417
617.098213
608.675855
619.205205
621.869364
621.044050
612.436920
622.664810
625.143904
624.231955
615.793070
625.607970
627.916860
626.910121
618.466150
628.082669
630.267935
629.160830
620.644843
630.206334
632.544283
612.568565
615.929700
617.918241
618.470492
617.826232
620.546602
622.114161
622.361679
621.480900
623.974019
625.361888
625.483615
624.526882
626.851440
628.109679
628.131937
627.093041
629.299011
630.445963
630.365682
629.234223
631.360030
632.475691
614.675214
616.479566
618.017937
618.823566
619.246399
620.862663
622.116405
622.657417
622.853377
624.255983
625.328158
625.729059
625.811993
627.083115
628.043001
628.348173
628.342235
629.506245
630.357555
630.558122
630.451307
631.515617
632.256037
612.168451
615.485027
617.436764
617.959309
617.292325
619.975262
621.517594
621.756652
620.887192
623.339849
624.690680
624.795266
623.836944
626.132993
627.373181
627.392311
626.366259
628.540275
629.665118
629.578966
628.458150
630.554643
631.656614
600.760538
613.321969
616.615459
616.090296
607.657195
618.074848
620.681830
619.841835
611.330995
621.393414
623.798685
622.862025
614.478126
624.180618
626.449638
625.445128
617.108129
626.579161
628.716323
627.608800
619.200496
628.618965
630.921021
612.108736
615.398026
617.306997
617.780016
617.060148
619.686564
621.175177
621.365992
620.450123
622.862180
624.184171
624.263440
623.282505
625.555164
626.774919
626.777015
625.734605
627.890927
629.001401
628.903785
627.772462
629.855112
630.947785
614.624082
616.359922
617.803562
618.508369
618.828649
620.326630
621.473230
621.927242
622.049733
623.365506
624.367393
624.716910
624.759606
625.979711
626.897253
627.172962
627.143224
628.266474
629.083738
629.262896
629.140754
630.167601
630.883178
612.695020
615.889726
617.707154
618.108124
617.337256
619.847622
621.247714
621.385368
620.447386
622.767636
624.034683
624.089505
623.105309
625.325415
626.512729
626.504764
625.467780
627.578853
628.663407
628.564643
627.453935
629.471720
630.527661
602.179737
614.400960
617.480375
616.821746
608.417393
618.471980
620.887659
619.965426
611.571980
621.294509
623.574794
622.606663
614.321326
623.817297
626.007080
624.996701
616.770472
626.050578
628.121704
627.031266
618.824289
627.946538
630.147901
614.289028
617.259196
618.865610
619.158891
618.327836
620.676035
621.951847
622.058798
621.123231
623.335212
624.523399
624.583663
623.630697
625.767633
626.894359
626.903026
625.902744
627.933214
628.954611
628.862508
627.769781
629.679365
630.642352
618.314679
619.282199
620.175935
620.739788
621.134290
622.129255
622.953869
623.431871
623.748198
624.666662
625.434195
625.873867
626.160527
627.036447
627.756747
628.143418
628.365917
629.153384
629.770745
630.041877
630.132307
630.757194
631.177776
619.743691
620.244891
620.887025
621.482728
622.064953
622.796783
623.488674
624.057777
624.590034
625.269837
625.919795
626.457532
626.962263
627.608466
628.216687
628.702078
629.140110
629.700612
630.204971
630.567031
630.855646
631.226041
631.476685
626.500117
626.977868
627.642873
628.311525
628.991632
629.776758
630.532760
631.186984
631.809142
632.522663
633.207220
633.794147
634.351110
634.996920
635.610979
636.123010
636.597330
637.148668
637.655047
638.042283
638.365406
638.721809
638.960769
625.202446
625.952224
626.798166
627.473400
628.085348
629.007505
629.846044
630.449377
630.971563
631.802893
632.558708
633.089153
633.543428
634.301261
634.982909
635.438027
635.811012
636.473950
637.049856
637.387212
637.623854
638.118162
638.470727
622.507918
624.050876
625.306172
625.916267
626.187660
627.565560
628.622557
629.063261
629.194391
630.448879
631.404260
631.764535
631.827793
632.993760
633.866480
634.151164
634.138027
635.205044
635.973485
636.151527
636.027251
636.970708
637.609415
618.760007
621.928360
623.727331
624.135743
623.386682
625.904024
627.314436
627.468667
626.536882
628.894125
630.181287
630.248157
629.261394
631.498643
632.690444
632.682156
631.632222
633.757150
634.843670
634.738775
633.602677
635.638091
636.694594
619.818272
621.547273
622.994611
623.717205
624.062265
625.570638
626.728564
627.197011
627.333173
628.663243
629.677375
630.034400
630.080376
631.305429
632.226039
632.501898
632.469833
633.596750
634.418452
634.599787
634.476650
635.506684
636.223261
619.652083
620.933882
622.239355
623.099975
623.771294
625.027214
626.104108
626.715329
627.163834
628.222349
629.135323
629.615215
629.954548
630.907504
631.725792
632.121023
632.377325
633.235123
633.956255
634.256656
634.417898
635.168589
635.739614
617.740890
619.559802
621.103961
621.904620
622.314113
623.909781
625.140981
625.660160
625.833547
627.206138
628.253193
628.627978
628.685325
629.942676
630.890304
631.180390
631.158005
632.313552
633.160132
633.354793
633.241024
634.304598
635.045067
614.542961
617.935390
619.943571
620.504779
619.864108
622.572568
624.131204
624.377214
623.505830
625.955865
627.312748
627.408991
626.429246
628.744968
629.995317
630.009385
628.965018
631.159740
632.301226
632.218065
631.086048
633.209086
634.324502
616.231652
618.071922
619.649639
620.488460
620.937813
622.574761
623.843826
624.394930
624.595966
625.995512
627.067170
627.462954
627.539102
628.815339
629.780651
630.086296
630.078472
631.249418
632.110363
632.317156
632.214059
633.287926
634.034863
616.597420
617.930242
619.309440
620.248276
620.998601
622.340549
623.495020
624.168680
624.669835
625.783773
626.746399
627.266394
627.640704
628.631744
629.485098
629.909251
630.192095
631.081801
631.832466
632.156227
632.337793
633.112502
633.699302
615.141365
616.974982
618.551796
619.394987
619.851897
621.501703
622.781233
623.337567
623.541301
624.961773
626.052950
626.464523
626.553930
627.839573
628.813228
629.126089
629.124628
630.305096
631.174113
631.386893
631.288248
632.366643
633.115873
612.349342
615.725312
617.734759
618.307686
617.682383
620.421145
622.003302
622.260268
621.385650
623.886481
625.282052
625.408123
624.454717
626.786814
628.052823
628.080366
627.046132
629.261262
630.418456
630.346468
629.221950
631.355049
632.475569
614.367398
616.192842
617.757648
618.588289
619.033676
620.673602
621.945433
622.496378
622.696605
624.114075
625.202539
625.612758
625.701410
626.985136
627.956685
628.268430
628.266385
629.444947
630.311323
630.521944
630.421505
631.497872
632.245883
615.057674
616.370649
617.723611
618.636714
619.364096
620.686208
621.825193
622.488091
622.982491
624.090539
625.047532
625.565455
625.939313
626.925600
627.774145
628.196584
628.479420
629.364685
630.109535
630.429533
630.608691
631.378286
631.961589
613.942870
615.741967
617.275312
618.075020
618.491052
620.098006
621.343486
621.878035
622.069048
623.460091
624.522558
624.916998
624.996316
626.261560
627.218000
627.522656
627.518840
628.680210
629.530985
629.733922
629.631347
630.693408
631.432700
611.521494
614.836023
616.781732
617.293530
616.612592
619.280573
620.806873
621.028307
620.138465
622.577591
623.923501
624.020932
623.055347
625.345964
626.582325
626.597450
625.567320
627.740877
628.868064
628.783721
627.664096
629.760625
630.862632
613.888438
615.661382
617.152296
617.901885
618.264088
619.814861
621.007278
621.494750
621.642737
622.994697
624.025600
624.393721
624.450016
625.692594
626.629023
626.916897
626.897190
628.041301
628.876404
629.066176
628.951560
630.000423
630.730995
615.009017
616.260887
617.521667
618.331982
618.952091
620.158981
621.191897
621.765936
622.183019
623.210998
624.100229
624.566337
624.897310
625.836754
626.644697
627.036593
627.292410
628.140842
628.851251
629.145465
629.302377
630.040245
630.601926
614.450045
616.154687
617.560920
618.232707
618.522795
619.978418
621.088383
621.517143
621.620732
622.907068
623.888437
624.227592
624.264728
625.470644
626.378682
626.652488
626.623708
627.736965
628.545846
628.723229
628.601014
629.610907
630.313896
612.753213
615.898350
617.656551
618.011990
617.202699
619.664144
621.022736
621.136899
620.181922
622.473158
623.717423
623.765035
622.777906
624.981828
626.156317
626.148411
625.113742
627.211452
628.281722
628.178480
627.062317
629.057219
630.092858
615.974332
617.494802
618.709068
619.264579
619.473311
620.787887
621.784394
622.171977
622.257323
623.456427
624.369392
624.703503
624.751285
625.894090
626.751302
627.030684
627.017380
628.069380
628.824962
628.998359
628.874057
629.797425
630.422876
618.290226
619.017678
619.821980
620.440922
620.987284
621.840541
622.611372
623.151941
623.617289
624.395283
625.108247
625.607788
626.039698
626.777406
627.444293
627.890397
628.256674
628.908579
629.473282
629.802157
630.031493
630.514019
630.858589
619.388693
619.844048
620.466897
621.078098
621.690719
622.403977
623.088487
623.675415
624.236481
624.896152
625.537003
626.090781
626.622868
627.248912
627.848196
628.349668
628.815140
629.356259
629.851937
630.229381
630.543396
630.890538
631.123590
626.119757
626.575605
627.234701
627.918904
628.621340
629.402790
630.158897
630.827018
631.466915
632.171849
632.852283
633.449688
634.021906
634.658075
635.267165
635.788678
636.277273
636.818449
637.319629
637.716309
638.053510
638.398338
638.626971
624.972520
625.620035
626.425539
627.134371
627.814001
628.687195
629.504889
630.143801
630.729412
631.506383
632.236167
632.797273
633.310882
634.014604
634.670388
635.155400
635.586462
636.195339
636.745355
637.112241
637.405729
637.842198
638.155114
622.838195
623.934709
625.031202
625.747111
626.308271
627.414662
628.370736
628.928288
629.345593
630.322852
631.170156
631.638146
631.976919
632.871687
633.639619
634.031413
634.290441
635.089130
635.753761
636.037764
636.181386
636.847640
637.343780
620.479467
622.177035
623.580584
624.266013
624.578873
626.052404
627.181523
627.633991
627.758918
629.068563
630.065168
630.413885
630.453365
631.667456
632.577657
632.849790
632.813932
633.928537
634.737087
634.910456
634.777833
635.791362
636.493465
620.171118
621.432203
622.710586
623.545423
624.192586
625.420695
626.473243
627.066147
627.500052
628.542570
629.441689
629.911257
630.242047
631.184880
631.994191
632.382771
632.633054
633.481909
634.194632
634.488697
634.644095
635.385869
635.950607
619.593847
620.664856
621.882110
622.802478
623.602621
624.753876
625.783760
626.461609
627.033224
627.979726
628.836399
629.372749
629.826455
630.667069
631.430355
631.882499
632.253003
633.001604
633.670761
634.030211
634.305051
634.937837
635.428146
618.105768
619.438524
620.806312
621.720720
622.439104
623.748854
624.872279
625.516586
625.990024
627.073819
628.005180
628.493969
628.839938
629.809957
630.643869
631.047646
631.311298
632.186556
632.925142
633.237801
633.410553
634.179260
634.763857
616.321980
618.180244
619.773110
620.616964
621.065054
622.705103
623.974620
624.521171
624.715405
626.110304
627.174036
627.557377
627.620984
628.894245
629.856283
630.154697
630.139406
631.311517
632.174742
632.382316
632.280986
633.357138
634.107149
616.591441
617.944338
619.344676
620.296823
621.054932
622.405289
623.565853
624.241439
624.741881
625.851776
626.807336
627.317007
627.681876
628.670964
629.522998
629.943001
630.222042
631.113420
631.867290
632.193165
632.377465
633.156411
633.747297
616.532676
617.649834
618.937629
619.935619
620.815546
622.050680
623.156573
623.896479
624.520900
625.520214
626.424719
627.000520
627.489483
628.368045
629.167099
629.649752
630.049015
630.830529
631.531095
631.916838
632.214851
632.870543
633.375605
615.499922
616.847656
618.246800
619.202822
619.968516
621.329775
622.500123
623.182702
623.689872
624.814006
625.784901
626.308020
626.684625
627.685369
628.548017
628.977142
629.264462
630.165494
630.927836
631.260212
631.449473
632.232948
632.826348
614.117616
615.967538
617.562332
618.417667
618.883345
620.547877
621.839266
622.401673
622.609402
624.033483
625.126655
625.535282
625.620805
626.916393
627.898667
628.214445
628.214652
629.405845
630.285536
630.505757
630.414042
631.499615
632.254898
614.727133
616.066774
617.453476
618.396018
619.148969
620.499017
621.660213
622.335865
622.838114
623.958710
624.927380
625.449734
625.826135
626.825976
627.687679
628.116585
628.404080
629.304568
630.065783
630.397166
630.585519
631.367829
631.960407
614.992533
616.091468
617.353005
618.323734
619.178391
620.391181
621.478721
622.204677
622.819189
623.811265
624.711285
625.286009
625.775108
626.651288
627.447948
627.930225
628.330212
629.110448
629.808498
630.192408
630.488939
631.141844
631.644775
614.291652
615.612289
616.970985
617.882535
618.603911
619.921148
621.054174
621.708570
622.193966
623.292435
624.240901
624.749866
625.116374
626.100050
626.947271
627.366866
627.647946
628.536751
629.286240
629.609830
629.792860
630.566353
631.153085
613.261141
615.072121
616.610843
617.404161
617.806787
619.404085
620.637204
621.154715
621.327219
622.705382
623.759238
624.141996
624.209513
625.472524
626.427009
626.724973
626.713170
627.880757
628.738129
628.943533
628.842245
629.909310
630.652931
614.245027
615.540116
616.856505
617.717448
618.384267
619.645142
620.725181
621.332964
621.776801
622.837320
623.753842
624.236638
624.580417
625.541755
626.368965
626.771817
627.037284
627.908787
628.641232
628.949925
629.119573
629.880149
630.458615
614.956212
615.997455
617.168096
618.034840
618.779797
619.877574
620.858760
621.494559
622.030516
622.946151
623.780946
624.305139
624.751577
625.582343
626.338733
626.789953
627.162274
627.906768
628.568161
628.921997
629.191960
629.815601
630.299014
614.813852
616.047808
617.281507
618.062071
618.651012
619.821531
620.821095
621.368408
621.763004
622.765695
623.635256
624.088135
624.409403
625.337738
626.137654
626.525682
626.780209
627.623063
628.324542
628.612468
628.763883
629.492458
630.047481
614.486198
616.156044
617.514558
618.144083
618.395394
619.806971
620.878607
621.282270
621.366251
622.625872
623.585555
623.914384
623.944647
625.137017
626.033628
626.304111
626.273543
627.378949
628.174690
628.343557
628.211197
629.205637
629.894816
616.314403
617.385444
618.437517
619.096002
619.592177
620.631537
621.523477
622.023545
622.389666
623.315806
624.123095
624.565051
624.886683
625.761601
626.515693
626.902081
627.159930
627.950428
628.604522
628.882198
629.021116
629.673882
630.160336
618.066608
618.690007
619.451394
620.101437
620.713130
621.514904
622.262616
622.836708
623.363828
624.088121
624.775580
625.305904
625.797120
626.481753
627.123755
627.600654
628.026367
628.627352
629.168043
629.527038
629.813135
630.239955
630.546246
619.012902
619.445074
620.060012
620.684534
621.317292
622.024807
622.707685
623.307178
623.885113
624.536019
625.172672
625.736914
626.284422
626.901405
627.496566
628.008689
628.490120
629.023315
629.515628
629.903810
630.232839
630.569573
630.793013
625.590561
626.089931
626.783861
627.478307
628.180476
628.986927
629.760234
630.425638
631.056092
631.779019
632.471700
633.063151
633.623962
634.276896
634.897486
635.412681
635.889659
636.447034
636.959725
637.351268
637.679586
638.045243
638.291825
624.235358
625.017019
625.900757
626.605244
627.240286
628.187541
629.046271
629.660789
630.190488
631.032245
631.796609
632.329330
632.784910
633.552035
634.242012
634.699213
635.073197
635.744008
636.327606
636.668025
636.908573
637.415731
637.779462
621.437687
623.035879
624.345897
624.990490
625.285158
626.695886
627.778807
628.231063
628.368960
629.635191
630.599387
630.956783
631.014627
632.195682
633.080686
633.365162
633.349005
634.428264
635.207253
635.385428
635.260854
636.225125
636.881890
617.577920
620.836760
622.708146
623.155359
622.427149
624.987318
626.429951
626.597478
625.675448
628.042565
629.337515
629.395103
628.390970
630.653779
631.862385
631.851388
630.792567
632.936110
634.036409
633.928381
632.783637
634.851627
635.933101
618.642268
620.435615
621.948122
622.712327
623.085759
624.633223
625.822292
626.304790
626.448962
627.792382
628.814917
629.166064
629.203647
630.443814
631.377013
631.651407
631.615385
632.756687
633.591692
633.774704
633.652912
634.707098
635.444675
618.471271
619.806977
621.173115
622.076244
622.778904
624.073208
625.181073
625.807217
626.264207
627.337310
628.258813
628.734282
629.067846
630.031855
630.860272
631.254448
631.508733
632.380183
633.115769
633.422353
633.590573
634.361205
634.949932
616.517416
618.400012
620.010212
620.852998
621.290834
622.930079
624.195433
624.728653
624.908016
626.298752
627.355476
627.722933
627.769833
629.041810
630.001381
630.288466
630.260746
631.435101
632.300902
632.505020
632.401483
633.484113
634.242230
613.264390
616.744393
618.827405
619.428592
618.806306
621.569165
623.166107
623.423638
622.551514
625.025735
626.394299
626.478651
625.477107
627.818609
629.085181
629.093346
628.034846
630.259132
631.425928
631.355474
630.240121
632.377787
633.510780
614.993336
616.896230
618.538807
619.418752
619.895685
621.575726
622.878134
623.441849
623.647081
625.063638
626.144604
626.532625
626.598077
627.889695
628.868054
629.171735
629.159763
630.351368
631.233658
631.451921
631.360519
632.453749
633.218323
615.386112
616.769412
618.206151
619.185133
619.965161
621.345291
622.530108
623.217020
623.724365
624.850657
625.819889
626.333115
626.699892
627.703961
628.569987
628.994959
629.277797
630.185501
630.955735
631.290789
631.483382
632.277934
632.881915
613.918948
615.806977
617.442365
618.322838
618.804900
620.495623
621.807245
622.376786
622.586730
624.016979
625.112282
625.511840
625.586571
626.893047
627.884426
628.198034
628.193996
629.397537
630.289684
630.514710
630.427746
631.526778
632.294637
611.102361
614.545085
616.617204
617.223361
616.612421
619.401181
621.019182
621.289792
620.424718
622.929890
624.326897
624.432627
623.444745
625.818370
627.110286
627.136782
626.090561
628.340939
629.527554
629.470284
628.362208
630.513427
631.653444
613.149678
615.028654
616.650439
617.516289
617.984458
619.662722
620.963899
621.525250
621.729190
623.155395
624.248784
624.648225
624.723465
626.029610
627.020745
627.334855
627.331798
628.535907
629.428111
629.653189
629.566172
630.664668
631.432000
613.855426
615.217256
616.624743
617.574060
618.326633
619.681883
620.845752
621.516226
622.011504
623.129312
624.094800
624.608554
624.977275
625.979569
626.844170
627.269843
627.554709
628.463447
629.233539
629.568710
629.761339
630.554364
631.156916
612.716961
614.576758
616.170897
617.006366
617.443845
619.086680
620.357704
620.896917
621.084466
622.486794
623.562044
623.952821
624.024757
625.309398
626.282977
626.586885
626.578202
627.771119
628.652399
628.870985
628.780355
629.869859
630.631404
610.256941
613.657712
615.673573
616.219085
615.549685
618.263221
619.818975
620.044501
619.150708
621.601847
622.961745
623.051801
622.068091
624.389200
625.645645
625.652885
624.597724
626.823485
627.988799
627.919189
626.807056
628.936583
630.064420
612.683437
614.516730
616.067737
616.852275
617.235028
618.820545
620.038078
620.531180
620.678464
622.043038
623.086305
623.451839
623.502099
624.763871
625.716795
626.004059
625.980125
627.155056
628.018020
628.220613
628.115999
629.192039
629.945048
613.851174
615.151513
616.465622
617.310830
617.954599
619.191270
620.246645
620.827844
621.247317
622.287689
623.188390
623.654959
623.985128
624.939129
625.761297
626.156823
626.417088
627.287844
628.016785
628.319409
628.484741
629.246625
629.828661
613.305321
615.064088
616.525840
617.231652
617.543828
619.029649
620.162743
620.598845
620.705492
622.005301
622.998445
623.337454
623.372957
624.594072
625.516430
625.793081
625.769238
626.907655
627.728521
627.906617
627.785109
628.822727
629.549003
611.616281
614.831319
616.649329
617.036760
616.245771
618.739054
620.121952
620.243325
619.292513
621.596692
622.852806
622.898440
621.906391
624.127860
625.316351
625.305139
624.260318
626.396985
627.481297
627.372782
626.243526
628.277620
629.341341
614.930835
616.496918
617.757358
618.341255
618.568780
619.909486
620.926528
621.321825
621.411447
622.623112
623.546753
623.881547
623.928554
625.084243
625.952599
626.232349
626.218877
627.292340
628.060763
628.234877
628.110151
629.057418
629.702761
617.338276
618.093122
618.929742
619.572864
620.137794
621.011500
621.798769
622.347961
622.819363
623.607499
624.329295
624.832219
625.266901
626.013777
626.689338
627.139137
627.509941
628.174755
628.749971
629.083975
629.318782
629.816068
630.172923
618.489414
618.963597
619.611242
620.243827
620.874292
621.604991
622.303711
622.899697
623.467780
624.136144
624.784748
625.343201
625.879650
626.513205
627.119928
627.626486
628.097816
628.648844
629.154004
629.538380
629.859659
630.217695
630.459253
625.079196
625.649064
626.391060
627.090979
627.778938
628.623231
629.419361
630.074202
630.680567
631.434359
632.145359
632.723645
633.258989
633.941642
634.579949
635.081971
635.533756
636.120333
636.650922
637.030939
637.337778
637.739208
638.014104
623.314549
624.379805
625.395158
626.067422
626.564389
627.679309
628.611625
629.167438
629.547043
630.546129
631.377935
631.849158
632.154166
633.076331
633.833069
634.230054
634.456192
635.279256
635.928697
636.210900
636.309620
636.981805
637.440687
618.645169
621.790573
623.563912
623.970325
623.229072
625.716204
627.107708
627.273648
626.368649
628.685955
629.947643
630.016804
629.039296
631.260629
632.441191
632.443828
631.411407
633.512127
634.580779
634.479612
633.350843
635.362447
636.397119
605.624048
618.218458
621.521181
620.977281
612.633046
622.860115
625.399942
624.509042
616.045902
625.963467
628.331882
627.334956
618.859898
628.598969
630.872951
629.829161
621.434968
630.919977
633.064270
631.926914
623.478895
632.916925
635.240730
615.668628
619.062943
621.070499
621.593617
620.912380
623.563420
625.076244
625.261394
624.340119
626.758408
628.090977
628.141045
627.119643
629.423133
630.664468
630.644919
629.570057
631.756211
632.894194
632.787317
631.641323
633.769942
634.905994
616.894095
618.797504
620.420896
621.251498
621.668732
623.296248
624.548592
625.054991
625.208477
626.594798
627.648285
627.997896
628.026435
629.299095
630.258744
630.530655
630.486648
631.662697
632.529322
632.719423
632.602828
633.700137
634.475774
613.432031
616.970451
619.093868
619.691025
619.046567
621.820803
623.420708
623.653400
622.750601
625.233981
626.605791
626.666544
625.636035
627.989108
629.261917
629.249742
628.165417
630.403762
631.580269
631.495184
630.362816
632.527012
633.686653
600.823166
613.976424
617.551329
617.137827
608.686528
619.337269
622.069308
621.252621
612.713715
622.865886
625.327730
624.336160
615.731127
625.680337
628.032796
626.987562
618.462379
628.162092
630.398683
629.296178
620.835265
630.390987
632.778280
611.897223
615.456829
617.612953
618.246759
617.640584
620.456359
622.093719
622.356475
621.478715
623.988117
625.384146
625.464880
624.452235
626.825634
628.117843
628.122356
627.053724
629.310487
630.504588
630.434310
629.314405
631.489727
632.656144
613.778731
615.735034
617.430922
618.335150
618.824806
620.543316
621.875073
622.440816
622.640746
624.083141
625.185142
625.570237
625.627956
626.944618
627.944106
628.246111
628.228174
629.445338
630.350102
630.570027
630.477727
631.601101
632.393206
610.859138
614.379202
616.518388
617.148115
616.542156
619.371079
621.017704
621.283911
620.404338
622.932443
624.343578
624.433488
623.423589
625.818812
627.126765
627.140809
626.076081
628.350213
629.556240
629.492534
628.374473
630.558907
631.729848
598.840483
611.808062
615.343422
614.923638
606.455965
617.155933
619.910841
619.099487
610.522726
620.748067
623.243161
622.265384
613.627004
623.656232
626.042483
625.012335
616.465932
626.227974
628.491053
627.400118
618.925572
628.517368
630.915731
610.093874
613.603542
615.727855
616.341967
615.721261
618.536790
620.172068
620.429292
619.543115
622.066806
623.476172
623.566494
622.557766
624.952827
626.260797
626.275730
625.212491
627.487932
628.694867
628.632011
627.514563
629.698836
630.869426
612.261750
614.190435
615.853036
616.725314
617.186004
618.877548
620.186521
620.734425
620.921465
622.354285
623.452858
623.840107
623.902275
625.216168
626.214010
626.517116
626.501974
627.721675
628.628041
628.849748
628.759014
629.881307
630.672228
609.672233
613.157038
615.252337
615.837498
615.191426
617.965064
619.568055
619.805135
618.911405
621.402200
622.792798
622.881388
621.888216
624.243586
625.527517
625.531757
624.466716
626.727348
627.923231
627.856280
626.741506
628.911445
630.074555
598.048702
610.936272
614.409834
613.934941
605.450626
616.031221
618.717049
617.869790
609.333364
619.435513
621.887360
620.916597
612.416357
622.260299
624.588771
623.540111
615.015375
624.722523
626.961599
625.865732
617.430817
626.958643
629.338169
609.652357
613.109010
615.160010
615.694040
614.993478
617.708528
619.257326
619.448779
618.515949
620.968544
622.327101
622.391486
621.377948
623.709389
624.971696
624.959189
623.879239
626.120977
627.297688
627.214483
626.085835
628.241470
629.395477
612.295712
614.154758
615.719813
616.488691
616.844501
618.411115
619.608620
620.069357
620.186363
621.537024
622.569652
622.913746
622.944535
624.203426
625.154877
625.428263
625.391710
626.568983
627.431520
627.621081
627.505754
628.592556
629.360508
610.359130
613.704909
615.654625
616.115911
615.372178
617.957774
619.413273
619.555371
618.609241
620.970387
622.270967
622.315884
621.312269
623.577948
624.801596
624.783725
623.724333
625.907370
627.033810
626.929378
625.800871
627.897703
629.017172
599.753434
612.234692
615.469801
614.863199
606.464628
616.612120
619.091665
618.169766
609.774219
619.532552
621.850223
620.862349
612.533841
622.097262
624.328180
623.282949
614.920821
624.383405
626.514045
625.396707
617.079293
626.370024
628.657426
612.161944
615.262508
616.980257
617.323295
616.514299
618.928371
620.253450
620.366519
619.426448
621.675876
622.894038
622.946801
621.977436
624.154306
625.311010
625.307908
624.280984
626.375208
627.435542
627.337370
626.225371
628.204597
629.222475
616.426199
617.461516
618.427020
619.035866
619.461184
620.500950
621.360992
621.851958
622.174900
623.118240
623.906779
624.349603
624.636528
625.535446
626.275952
626.665308
626.889203
627.707228
628.349902
628.628237
628.724470
629.384947
629.835867
617.983040
618.526385
619.220359
619.856715
620.471446
621.238651
621.959288
622.544340
623.088264
623.786847
624.453414
624.998924
625.510337
626.172982
626.796978
627.290522
627.737404
628.318698
628.843055
629.217340
629.518396
629.912293
630.182065
624.926259
625.473384
626.213271
626.928710
627.640727
628.473064
629.265406
629.930298
630.555572
631.294062
631.999010
632.585784
633.138973
633.805968
634.437953
634.948098
635.417325
635.988652
636.513555
636.902712
637.228465
637.615928
637.883439
623.390657
624.273829
625.237796
625.960252
626.588190
627.585300
628.477849
629.079436
629.582972
630.461804
631.251737
631.766619
632.193336
632.995884
633.710781
634.150401
634.496032
635.201851
635.810998
636.137112
636.356617
636.911609
637.319194
620.206102
622.049645
623.517077
624.161760
624.387926
625.921410
627.076660
627.481801
627.526048
628.897784
629.923332
630.227438
630.188656
631.473035
632.419068
632.651908
632.541362
633.722444
634.562470
634.693231
634.485201
635.573125
636.329457
615.885806
619.610608
621.729727
622.141799
621.221902
624.037890
625.606025
625.677828
624.535041
627.135800
628.542350
628.496768
627.268964
629.762005
631.081977
630.971102
629.693743
632.064029
633.274999
633.072278
631.723099
634.047146
635.298154
617.236130
619.304587
620.999432
621.769954
622.073901
623.757149
625.027846
625.459311
625.502775
626.960384
628.050245
628.341713
628.274002
629.625319
630.625492
630.842565
630.704531
631.956469
632.859807
632.991839
632.782068
633.972990
634.823040
617.201505
618.731935
620.246238
621.173723
621.852211
623.237984
624.407211
625.003626
625.404860
626.547620
627.515655
627.951970
628.224373
629.254801
630.129044
630.485886
630.681812
631.620879
632.405415
632.682406
632.806541
633.667686
634.339526
615.044709
617.212732
619.013197
619.864506
620.232480
622.012894
623.363722
623.845843
623.922771
625.430195
626.555883
626.862228
626.801374
628.186237
629.213869
629.442319
629.310940
630.599327
631.537042
631.692145
631.501814
632.723261
633.595443
611.421538
615.393537
617.743051
618.313513
617.496824
620.528774
622.259868
622.420572
621.322462
624.037051
625.521023
625.498114
624.266041
626.843267
628.224546
628.129423
626.847226
629.306728
630.591895
630.429408
629.110684
631.510607
632.818367
613.505662
615.694412
617.527462
618.415668
618.822426
620.643938
622.032056
622.544479
622.646930
624.179913
625.329252
625.655385
625.612577
627.017423
628.064406
628.309840
628.194696
629.501461
630.456930
630.627179
630.449686
631.682291
632.561261
614.080149
615.659977
617.245954
618.248705
619.003628
620.476646
621.723887
622.380529
622.830900
624.026760
625.041828
625.514163
625.818331
626.889977
627.803271
628.191439
628.416506
629.394627
630.216891
630.524574
630.674578
631.561093
632.249128
612.440233
614.609475
616.431137
617.316940
617.726818
619.558125
620.954691
621.471985
621.578049
623.123983
624.286560
624.622922
624.588507
626.009557
627.071059
627.327302
627.220641
628.540767
629.507287
629.684905
629.512102
630.751245
631.634015
609.273242
613.198714
615.529992
616.100402
615.291384
618.347918
620.098737
620.270674
619.177352
621.921992
623.432685
623.428882
622.208555
624.820767
626.230149
626.154839
624.885665
627.374348
628.681902
628.533997
627.223099
629.638247
630.954062
611.674977
613.834184
615.640944
616.510825
616.905536
618.723066
620.107874
620.615775
620.714888
622.256304
623.417113
623.753899
623.720648
625.141920
626.203765
626.461129
626.356168
627.677946
628.645829
628.824675
628.652756
629.892008
630.774572
612.559016
614.114738
6
