# Supplementary material for: A computational model of spatio-temporal cardiac intracellular calcium handling with realistic structure and spatial flux distribution from sarcoplasmic reticulum and t-tubule reconstructions
Source: PLoS Comput Biol. 2017 Aug 31;13(8):e1005714. doi: 10.1371/journal.pcbi.1005714 (PMC5597258; doi:10.1371/journal.pcbi.1005714)
Supplement: S1 Code — Code provided in C/C++ and includes the structural datasets used in this study. Documentation is provided on use of and updating the code. Updates may also be available on Michael Colman’s website, http://www.physicsoftheheart.com and github repository: https://github.com/michaelcolman/CODE---PLOS-Comp-Biol-2017-Model-SR. (ZIP) [file pcbi.1005714.s001.zip › PLOS_SR_Clean/Spatial_diff_out/Ca_output_0150.vtk]

# vtk DataFile Version 3.0
vtk output
ASCII
DATASET STRUCTURED_POINTS
DIMENSIONS 26 26 52
SPACING 1 1 1
ORIGIN 0 0 0
POINT_DATA 35152
SCALARS ImageFile float 1
LOOKUP_TABLE default
-100 -100 -100 -100 -100 -100 -100 -100 -100 -100 -100 -100 -100 -100 -100 -100 -100 -100 -100 -100 -100 -100 -100 -100 -100 -100 
-100 -100 -100 -100 -100 -100 -100 -100 -100 -100 -100 -100 -100 -100 -100 -100 -100 -100 -100 -100 -100 -100 -100 -100 -100 -100 
-100 -100 -100 -100 -100 -100 -100 -100 -100 -100 -100 -100 -100 -100 -100 -100 -100 -100 -100 -100 -100 -100 -100 -100 -100 -100 
-100 -100 -100 -100 -100 -100 -100 -100 -100 -100 -100 -100 -100 -100 -100 -100 -100 -100 -100 -100 -100 -100 -100 -100 -100 -100 
-100 -100 -100 -100 -100 -100 -100 -100 -100 -100 -100 -100 -100 -100 -100 -100 -100 -100 -100 -100 -100 -100 -100 -100 -100 -100 
-100 -100 -100 -100 -100 -100 -100 -100 -100 -100 -100 -100 -100 -100 -100 -100 -100 -100 -100 -100 -100 -100 -100 -100 -100 -100 
-100 -100 -100 -100 -100 -100 -100 -100 -100 -100 -100 -100 -100 -100 -100 -100 -100 -100 -100 -100 -100 -100 -100 -100 -100 -100 
-100 -100 -100 -100 -100 -100 -100 -100 -100 -100 -100 -100 -100 -100 -100 -100 -100 -100 -100 -100 -100 -100 -100 -100 -100 -100 
-100 -100 -100 -100 -100 -100 -100 -100 -100 -100 -100 -100 -100 -100 -100 -100 -100 -100 -100 -100 -100 -100 -100 -100 -100 -100 
-100 -100 -100 -100 -100 -100 -100 -100 -100 -100 -100 -100 -100 -100 -100 -100 -100 -100 -100 -100 -100 -100 -100 -100 -100 -100 
-100 -100 -100 -100 -100 -100 -100 -100 -100 -100 -100 -100 -100 -100 -100 -100 -100 -100 -100 -100 -100 -100 -100 -100 -100 -100 
-100 -100 -100 -100 -100 -100 -100 -100 -100 -100 -100 -100 -100 -100 -100 -100 -100 -100 -100 -100 -100 -100 -100 -100 -100 -100 
-100 -100 -100 -100 -100 -100 -100 -100 -100 -100 -100 -100 -100 -100 -100 -100 -100 -100 -100 -100 -100 -100 -100 -100 -100 -100 
-100 -100 -100 -100 -100 -100 -100 -100 -100 -100 -100 -100 -100 -100 -100 -100 -100 -100 -100 -100 -100 -100 -100 -100 -100 -100 
-100 -100 -100 -100 -100 -100 -100 -100 -100 -100 -100 -100 -100 -100 -100 -100 -100 -100 -100 -100 -100 -100 -100 -100 -100 -100 
-100 -100 -100 -100 -100 -100 -100 -100 -100 -100 -100 -100 -100 -100 -100 -100 -100 -100 -100 -100 -100 -100 -100 -100 -100 -100 
-100 -100 -100 -100 -100 -100 -100 -100 -100 -100 -100 -100 -100 -100 -100 -100 -100 -100 -100 -100 -100 -100 -100 -100 -100 -100 
-100 -100 -100 -100 -100 -100 -100 -100 -100 -100 -100 -100 -100 -100 -100 -100 -100 -100 -100 -100 -100 -100 -100 -100 -100 -100 
-100 -100 -100 -100 -100 -100 -100 -100 -100 -100 -100 -100 -100 -100 -100 -100 -100 -100 -100 -100 -100 -100 -100 -100 -100 -100 
-100 -100 -100 -100 -100 -100 -100 -100 -100 -100 -100 -100 -100 -100 -100 -100 -100 -100 -100 -100 -100 -100 -100 -100 -100 -100 
-100 -100 -100 -100 -100 -100 -100 -100 -100 -100 -100 -100 -100 -100 -100 -100 -100 -100 -100 -100 -100 -100 -100 -100 -100 -100 
-100 -100 -100 -100 -100 -100 -100 -100 -100 -100 -100 -100 -100 -100 -100 -100 -100 -100 -100 -100 -100 -100 -100 -100 -100 -100 
-100 -100 -100 -100 -100 -100 -100 -100 -100 -100 -100 -100 -100 -100 -100 -100 -100 -100 -100 -100 -100 -100 -100 -100 -100 -100 
-100 -100 -100 -100 -100 -100 -100 -100 -100 -100 -100 -100 -100 -100 -100 -100 -100 -100 -100 -100 -100 -100 -100 -100 -100 -100 
-100 -100 -100 -100 -100 -100 -100 -100 -100 -100 -100 -100 -100 -100 -100 -100 -100 -100 -100 -100 -100 -100 -100 -100 -100 -100 
-100 -100 -100 -100 -100 -100 -100 -100 -100 -100 -100 -100 -100 -100 -100 -100 -100 -100 -100 -100 -100 -100 -100 -100 -100 -100 
-100 -100 -100 -100 -100 -100 -100 -100 -100 -100 -100 -100 -100 -100 -100 -100 -100 -100 -100 -100 -100 -100 -100 -100 -100 -100 
-100 -100 -100 -100 -100 -100 -100 -100 -100 -100 -100 -100 -100 -100 -100 -100 -100 -100 -100 -100 -100 -100 -100 -100 -100 -100 
-100 -100 -100 -100 -100 -100 -100 -100 -100 -100 -100 -100 -100 -100 -100 -100 -100 -100 -100 -100 -100 -100 -100 -100 -100 -100 
-100 -100 -100 -100 -100 -100 -100 -100 -100 -100 -100 -100 -100 -100 -100 -100 -100 -100 -100 -100 -100 -100 -100 -100 -100 -100 
-100 -100 -100 -100 -100 -100 -100 -100 -100 -100 -100 -100 -100 -100 -100 -100 -100 -100 -100 -100 -100 -100 -100 -100 -100 -100 
-100 -100 -100 -100 -100 -100 -100 -100 -100 -100 -100 -100 -100 -100 -100 -100 -100 -100 -100 -100 -100 -100 -100 -100 -100 -100 
-100 -100 -100 -100 -100 -100 -100 -100 -100 -100 -100 -100 -100 -100 -100 -100 -100 -100 -100 -100 -100 -100 -100 -100 -100 -100 
-100 -100 -100 -100 -100 -100 -100 -100 -100 -100 -100 -100 -100 -100 -100 -100 -100 -100 -100 -100 -100 -100 -100 -100 -100 -100 
-100 -100 -100 -100 -100 -100 -100 -100 -100 -100 -100 -100 -100 -100 -100 -100 -100 -100 -100 -100 -100 -100 -100 -100 -100 -100 
-100 -100 -100 -100 -100 -100 -100 -100 -100 -100 -100 -100 -100 -100 -100 -100 -100 -100 -100 -100 -100 -100 -100 -100 -100 -100 
-100 -100 -100 -100 -100 -100 -100 -100 -100 -100 -100 -100 -100 -100 -100 -100 -100 -100 -100 -100 -100 -100 -100 -100 -100 -100 
-100 -100 -100 -100 -100 -100 -100 -100 -100 -100 -100 -100 -100 -100 -100 -100 -100 -100 -100 -100 -100 -100 -100 -100 -100 -100 
-100 -100 -100 -100 -100 -100 -100 -100 -100 -100 -100 -100 -100 -100 -100 -100 -100 -100 -100 -100 -100 -100 -100 -100 -100 -100 
-100 -100 -100 -100 -100 -100 -100 -100 -100 -100 -100 -100 -100 -100 -100 -100 -100 -100 -100 -100 -100 -100 -100 -100 -100 -100 
-100 -100 -100 -100 -100 -100 -100 -100 -100 -100 -100 -100 -100 -100 -100 -100 -100 -100 -100 -100 -100 -100 -100 -100 -100 -100 
-100 -100 -100 -100 -100 -100 -100 -100 -100 -100 -100 -100 -100 -100 -100 -100 -100 -100 -100 -100 -100 -100 -100 -100 -100 -100 
-100 -100 -100 -100 -100 -100 -100 -100 -100 -100 -100 -100 -100 -100 -100 -100 -100 -100 -100 -100 -100 -100 -100 -100 -100 -100 
-100 -100 -100 -100 -100 -100 -100 -100 -100 -100 -100 -100 -100 -100 -100 -100 -100 -100 -100 -100 -100 -100 -100 -100 -100 -100 
-100 -100 -100 -100 -100 -100 -100 -100 -100 -100 -100 -100 -100 -100 -100 -100 -100 -100 -100 -100 -100 -100 -100 -100 -100 -100 
-100 -100 -100 -100 -100 -100 -100 -100 -100 -100 -100 -100 -100 -100 -100 -100 -100 -100 -100 -100 -100 -100 -100 -100 -100 -100 
-100 -100 -100 -100 -100 -100 -100 -100 -100 -100 -100 -100 -100 -100 -100 -100 -100 -100 -100 -100 -100 -100 -100 -100 -100 -100 
-100 -100 -100 -100 -100 -100 -100 -100 -100 -100 -100 -100 -100 -100 -100 -100 -100 -100 -100 -100 -100 -100 -100 -100 -100 -100 
-100 -100 -100 -100 -100 -100 -100 -100 -100 -100 -100 -100 -100 -100 -100 -100 -100 -100 -100 -100 -100 -100 -100 -100 -100 -100 
-100 -100 -100 -100 -100 -100 -100 -100 -100 -100 -100 -100 -100 -100 -100 -100 -100 -100 -100 -100 -100 -100 -100 -100 -100 -100 
-100 -100 -100 -100 -100 -100 -100 -100 -100 -100 -100 -100 -100 -100 -100 -100 -100 -100 -100 -100 -100 -100 -100 -100 -100 -100 
-100 -100 -100 -100 -100 -100 -100 -100 -100 -100 -100 -100 -100 -100 -100 -100 -100 -100 -100 -100 -100 -100 -100 -100 -100 -100 
-100 -100 -100 -100 -100 -100 -100 -100 -100 -100 -100 -100 -100 -100 -100 -100 -100 -100 -100 -100 -100 -100 -100 -100 -100 -100 
-100 -100 -100 -100 -100 -100 -100 -100 -100 -100 -100 -100 -100 -100 -100 -100 -100 -100 -100 -100 -100 -100 -100 -100 -100 -100 
-100 -100 0.351440 0.344443 0.331724 0.316546 0.300917 0.287650 0.277257 0.270456 0.266361 0.264179 0.262956 0.262285 0.261745 0.261143 0.260405 0.259648 0.258892 0.258173 0.257553 0.257147 0.256919 0.256387 0.255727 -100 
-100 -100 0.363354 0.356307 0.343475 0.328163 0.312347 0.298828 0.288148 0.281105 0.276849 0.274490 0.273068 0.272283 0.271704 0.271105 0.270390 0.269661 0.268921 0.268193 0.267584 0.267280 0.267309 0.266756 0.265829 -100 
-100 -100 0.384891 0.377744 0.364681 0.349095 0.332900 0.318891 0.307657 0.300167 0.295653 0.292975 0.291143 0.290164 0.289521 0.288918 0.288205 0.287474 0.286704 0.285906 0.285295 0.285159 0.286142 0.285509 0.283526 -100 
-100 -100 0.410314 0.403107 0.389895 0.374019 0.357356 0.342693 0.330699 0.322527 0.317469 0.314394 0.312300 0.311208 0.310555 0.309936 0.309148 0.308301 0.307363 0.306323 0.305400 0.304945 0.305653 0.304823 0.302732 -100 
-100 -100 0.436618 0.429399 0.416138 0.400022 0.382943 0.367548 0.354573 0.345565 0.339728 0.336225 0.334019 0.332911 0.332342 0.331681 0.330671 0.329570 0.328335 0.326885 0.325296 0.324011 0.323162 0.322022 0.320804 -100 
-100 -100 0.459913 0.452642 0.439280 0.422952 0.405590 0.389510 0.375547 0.365773 0.359359 0.355453 0.353014 0.351872 0.351435 0.350691 0.349326 0.347894 0.346378 0.344503 0.342263 0.340241 0.338561 0.337092 0.336015 -100 
-100 -100 0.479619 0.472226 0.458710 0.442215 0.425433 0.408744 0.393062 0.382586 0.375689 0.371435 0.368719 0.367530 0.367415 0.366564 0.364622 0.362887 0.361322 0.359117 0.356152 0.353538 0.351252 0.349512 0.348455 -100 
-100 -100 0.494223 0.486584 0.472615 0.455565 0.438213 0.421017 0.404918 0.394124 0.386954 0.382446 0.379490 0.378100 0.377836 0.376881 0.374853 0.373039 0.371384 0.369070 0.365953 0.363149 0.360659 0.358784 0.357680 -100 
-100 -100 0.504787 0.496772 0.482018 0.464016 0.444894 0.427293 0.412078 0.401358 0.394121 0.389464 0.386302 0.384577 0.383711 0.382662 0.381026 0.379342 0.377539 0.375329 0.372618 0.370010 0.367646 0.365774 0.364609 -100 
-100 -100 0.511505 0.503087 0.487578 0.468750 0.448823 0.430948 0.415938 0.405367 0.398180 0.393473 0.390163 0.388187 0.387004 0.385884 0.384432 0.382904 0.381191 0.379188 0.376836 0.374573 0.372538 0.370740 0.369452 -100 
-100 -100 0.515262 0.506485 0.490205 0.470759 0.450295 0.432285 0.417483 0.407117 0.400215 0.395529 0.391991 0.389873 0.388542 0.387413 0.386085 0.384699 0.383143 0.381379 0.379392 0.377534 0.375986 0.374273 0.372739 -100 
-100 -100 0.515118 0.506249 0.489814 0.470208 0.449633 0.431622 0.416906 0.406627 0.399790 0.395153 0.391658 0.389580 0.388295 0.387277 0.386130 0.384943 0.383585 0.382022 0.380229 0.378518 0.377064 0.375386 0.373852 -100 
-100 -100 0.511027 0.502334 0.486345 0.467024 0.446680 0.428794 0.414097 0.403775 0.396779 0.392196 0.388986 0.387102 0.386011 0.385220 0.384363 0.383441 0.382314 0.380911 0.379178 0.377371 0.375652 0.373960 0.372651 -100 
-100 -100 0.503747 0.495309 0.479804 0.460988 0.441116 0.423486 0.408829 0.398487 0.391517 0.386989 0.383889 0.382220 0.381376 0.380854 0.380284 0.379625 0.378724 0.377476 0.375805 0.373954 0.372126 0.370416 0.369182 -100 
-100 -100 0.491856 0.483735 0.468846 0.450751 0.431668 0.414484 0.399945 0.389704 0.382985 0.378505 0.375281 0.373720 0.373086 0.372815 0.372528 0.372147 0.371512 0.370448 0.368893 0.367104 0.365475 0.363774 0.362363 -100 
-100 -100 0.474434 0.466692 0.452496 0.435254 0.417023 0.400507 0.386391 0.376355 0.369716 0.365274 0.362100 0.360620 0.360118 0.360058 0.360078 0.360055 0.359762 0.358923 0.357466 0.355711 0.354099 0.352433 0.351063 -100 
-100 -100 0.449329 0.442043 0.428682 0.412472 0.395252 0.379679 0.366365 0.356685 0.350004 0.345623 0.342684 0.341248 0.340792 0.340904 0.341290 0.341738 0.341916 0.341340 0.339928 0.338140 0.336326 0.334719 0.333627 -100 
-100 -100 0.417232 0.410454 0.398023 0.383071 0.367186 0.352826 0.340484 0.331415 0.325060 0.320817 0.317889 0.316364 0.315851 0.316074 0.316801 0.317752 0.318447 0.318135 0.316734 0.314934 0.313141 0.311621 0.310623 -100 
-100 -100 0.377605 0.371330 0.359683 0.346095 0.331788 0.318882 0.307787 0.299633 0.294017 0.290076 0.287087 0.285467 0.284878 0.285151 0.286115 0.287455 0.288619 0.288527 0.287116 0.285356 0.283683 0.282293 0.281375 -100 
-100 -100 0.334004 0.328267 0.317655 0.305442 0.292710 0.281347 0.271626 0.264541 0.259689 0.256244 0.253541 0.252031 0.251447 0.251694 0.252648 0.254016 0.255260 0.255298 0.254067 0.252532 0.251090 0.249894 0.249092 -100 
-100 -100 0.289440 0.284225 0.274830 0.263864 0.252603 0.242732 0.234464 0.228501 0.224371 0.221555 0.219486 0.218277 0.217785 0.217954 0.218690 0.219750 0.220697 0.220774 0.219917 0.218755 0.217605 0.216636 0.215999 -100 
-100 -100 0.253959 0.249095 0.240395 0.230307 0.220108 0.211419 0.204346 0.199380 0.195970 0.193726 0.192137 0.191203 0.190802 0.190894 0.191400 0.192124 0.192763 0.192825 0.192247 0.191394 0.190479 0.189688 0.189171 -100 
-100 -100 0.233152 0.228468 0.220140 0.210516 0.200911 0.192890 0.186529 0.182159 0.179207 0.177311 0.176008 0.175238 0.174900 0.174949 0.175314 0.175839 0.176291 0.176329 0.175890 0.175198 0.174410 0.173710 0.173255 -100 
-100 -100 -100 -100 -100 -100 -100 -100 -100 -100 -100 -100 -100 -100 -100 -100 -100 -100 -100 -100 -100 -100 -100 -100 -100 -100 
-100 -100 -100 -100 -100 -100 -100 -100 -100 -100 -100 -100 -100 -100 -100 -100 -100 -100 -100 -100 -100 -100 -100 -100 -100 -100 
-100 -100 -100 -100 -100 -100 -100 -100 -100 -100 -100 -100 -100 -100 -100 -100 -100 -100 -100 -100 -100 -100 -100 -100 -100 -100 
-100 -100 0.362833 0.355770 0.342920 0.327611 0.311836 0.298406 0.287849 0.280931 0.276770 0.274460 0.273035 0.272201 0.271546 0.270874 0.270108 0.269371 0.268673 0.268035 0.267556 0.267395 0.267560 0.267106 0.266230 -100 
-100 -100 0.375060 0.367902 0.354853 0.339369 0.323405 0.309735 0.298922 0.291827 0.287608 0.285115 0.283379 0.282364 0.281646 0.280973 0.280237 0.279545 0.278888 0.278272 0.277873 0.277998 0.278885 0.278423 0.276872 -100 
-100 -100 0.397147 0.389817 0.376395 0.360572 0.344231 0.330098 0.318780 0.311355 0.307104 0.304284 0.301901 0.300570 0.299747 0.299061 0.298327 0.297648 0.296992 0.296351 0.296116 0.296901 0.300494 0.299968 0.295709 -100 
-100 -100 0.422798 0.415424 0.401887 0.385823 0.369080 0.354321 0.342233 0.334129 0.329337 0.326113 0.323454 0.322010 0.321197 0.320489 0.319647 0.318830 0.318000 0.317104 0.316529 0.316977 0.320297 0.319559 0.315160 -100 
-100 -100 0.449018 0.441733 0.428364 0.412255 0.395311 0.379847 0.366623 0.357545 0.351768 0.348111 0.345540 0.344219 0.343617 0.342865 0.341684 0.340538 0.339388 0.337996 0.336482 0.335526 0.335468 0.334371 0.332494 -100 
-100 -100 0.472408 0.465157 0.451884 0.435844 0.419083 0.402959 0.388351 0.378332 0.371888 0.367826 0.365103 0.363896 0.363674 0.362827 0.361030 0.359421 0.358041 0.356136 0.353666 0.351638 0.350159 0.348682 0.347386 -100 
-100 -100 0.492415 0.485101 0.471874 0.456122 0.441380 0.424653 0.406943 0.395867 0.388863 0.384444 0.381475 0.380416 0.381129 0.380166 0.377175 0.375141 0.374129 0.371812 0.367965 0.365049 0.362686 0.360894 0.359761 -100 
-100 -100 0.507425 0.499853 0.486152 0.469827 0.454508 0.437261 0.419111 0.407702 0.400409 0.395734 0.392532 0.391279 0.391849 0.390772 0.387669 0.385527 0.384400 0.381951 0.377927 0.374797 0.372198 0.370265 0.369096 -100 
-100 -100 0.518514 0.510478 0.495729 0.477952 0.459384 0.441698 0.425796 0.414791 0.407488 0.402666 0.399244 0.397486 0.396855 0.395674 0.393521 0.391561 0.389806 0.387493 0.384483 0.381790 0.379473 0.377569 0.376284 -100 
-100 -100 0.525938 0.517377 0.501570 0.482633 0.462755 0.444746 0.429426 0.418720 0.411519 0.406649 0.403042 0.400939 0.399786 0.398528 0.396742 0.394981 0.393191 0.391128 0.388740 0.386639 0.384947 0.383156 0.381571 -100 
-100 -100 0.530811 0.521707 0.504552 0.484712 0.464044 0.445855 0.430883 0.420483 0.413815 0.408973 0.404911 0.402599 0.401220 0.399945 0.398325 0.396701 0.395024 0.393245 0.391407 0.390017 0.389330 0.387670 0.385456 -100 
-100 -100 0.530715 0.521505 0.504165 0.484123 0.463291 0.445078 0.430196 0.419880 0.413279 0.408488 0.404471 0.402196 0.400847 0.399687 0.398273 0.396857 0.395378 0.393818 0.392217 0.391018 0.390467 0.388866 0.386656 -100 
-100 -100 0.525600 0.516717 0.500331 0.480748 0.460228 0.442136 0.427210 0.416774 0.409801 0.405063 0.401524 0.399474 0.398310 0.397394 0.396324 0.395214 0.393981 0.392575 0.390974 0.389483 0.388261 0.386645 0.385029 -100 
-100 -100 0.517685 0.509139 0.493444 0.474513 0.454622 0.436792 0.421790 0.411309 0.404452 0.399766 0.396224 0.394345 0.393406 0.392772 0.392031 0.391218 0.390229 0.388979 0.387411 0.385790 0.384333 0.382701 0.381266 -100 
-100 -100 0.505278 0.497095 0.482131 0.464089 0.445294 0.427929 0.412811 0.402478 0.396333 0.391687 0.387526 0.385591 0.384816 0.384440 0.384009 0.383503 0.382804 0.381750 0.380312 0.378793 0.377845 0.376221 0.374303 -100 
-100 -100 0.487344 0.479552 0.465304 0.448135 0.430206 0.413509 0.398806 0.388665 0.382595 0.377989 0.373880 0.372034 0.371402 0.371266 0.371190 0.371099 0.370793 0.369976 0.368604 0.367074 0.366094 0.364492 0.362631 -100 
-100 -100 0.461706 0.454356 0.440877 0.424623 0.407431 0.391662 0.377974 0.368118 0.361541 0.356996 0.353609 0.351968 0.351443 0.351530 0.351908 0.352402 0.352672 0.352126 0.350693 0.348960 0.347333 0.345757 0.344534 -100 
-100 -100 0.429175 0.422292 0.409605 0.394532 0.378560 0.363998 0.351365 0.342125 0.335817 0.331399 0.328061 0.326336 0.325761 0.326008 0.326839 0.328005 0.328975 0.328708 0.327131 0.325234 0.323475 0.321942 0.320862 -100 
-100 -100 0.389619 0.383121 0.370703 0.356868 0.342409 0.329292 0.317943 0.309708 0.304429 0.300300 0.296583 0.294646 0.293964 0.294296 0.295471 0.297216 0.298904 0.298871 0.297064 0.295059 0.293339 0.291895 0.290871 -100 
-100 -100 0.345209 0.339249 0.327875 0.315401 0.302492 0.290900 0.280911 0.273725 0.269186 0.265552 0.262141 0.260323 0.259648 0.259967 0.261159 0.262962 0.264760 0.264859 0.263209 0.261401 0.259888 0.258624 0.257712 -100 
-100 -100 0.299091 0.293756 0.284078 0.272922 0.261468 0.251339 0.242769 0.236589 0.232412 0.229421 0.227033 0.225658 0.225119 0.225348 0.226261 0.227620 0.228908 0.229038 0.227954 0.226617 0.225404 0.224383 0.223680 -100 
-100 -100 0.262788 0.257830 0.248939 0.238652 0.228221 0.219251 0.211872 0.206657 0.203092 0.200692 0.198930 0.197899 0.197472 0.197606 0.198224 0.199126 0.199953 0.200062 0.199388 0.198448 0.197493 0.196670 0.196121 -100 
-100 -100 0.241574 0.236802 0.228306 0.218467 0.208605 0.200292 0.193630 0.189008 0.185871 0.183831 0.182409 0.181571 0.181214 0.181293 0.181735 0.182376 0.182944 0.183025 0.182553 0.181819 0.181008 0.180290 0.179819 -100 
-100 -100 -100 -100 -100 -100 -100 -100 -100 -100 -100 -100 -100 -100 -100 -100 -100 -100 -100 -100 -100 -100 -100 -100 -100 -100 
-100 -100 -100 -100 -100 -100 -100 -100 -100 -100 -100 -100 -100 -100 -100 -100 -100 -100 -100 -100 -100 -100 -100 -100 -100 -100 
-100 -100 -100 -100 -100 -100 -100 -100 -100 -100 -100 -100 -100 -100 -100 -100 -100 -100 -100 -100 -100 -100 -100 -100 -100 -100 
-100 -100 0.383411 0.376205 0.363062 0.347450 0.331345 0.317576 0.306699 0.299560 0.295324 0.292791 0.290966 0.289862 0.289010 0.288206 0.287366 0.286631 0.286010 0.285499 0.285298 0.285608 0.287017 0.286687 0.284862 -100 
-100 -100 0.396206 0.388827 0.375333 0.359471 0.343167 0.329181 0.318096 0.310897 0.306824 0.304103 0.301736 0.300335 0.299380 0.298570 0.297765 0.297095 0.296548 0.296108 0.296155 0.297246 0.301135 0.300815 0.296659 -100 
-100 -100 0.419307 0.411630 0.397515 0.381198 0.364532 0.350119 0.338638 0.331353 0.329056 0.325994 0.321156 0.319195 0.318034 0.317194 0.316378 0.315741 0.315268 0.314923 0.315858 0.319465 0.337406 0.337053 0.319119 -100 
-100 -100 0.445409 0.437714 0.423545 0.407070 0.390139 0.375139 0.362829 0.354846 0.352025 0.348547 0.343391 0.341324 0.340218 0.339357 0.338379 0.337583 0.336952 0.336333 0.336866 0.340109 0.357781 0.357192 0.339065 -100 
-100 -100 0.471584 0.464147 0.450554 0.434400 0.418238 0.402560 0.388170 0.378863 0.373179 0.369251 0.365998 0.364354 0.363846 0.362951 0.361360 0.360152 0.359266 0.357972 0.356541 0.356361 0.359177 0.358138 0.353594 -100 
-100 -100 0.495236 0.487974 0.474846 0.459353 0.444956 0.428636 0.411362 0.400634 0.393999 0.389646 0.386453 0.385223 0.385787 0.384802 0.381946 0.380148 0.379467 0.377522 0.374245 0.372161 0.371507 0.370004 0.367805 -100 
-100 -100 0.515882 0.508688 0.496577 0.482934 0.487869 0.470806 0.433277 0.420045 0.412006 0.407251 0.404035 0.403570 0.408293 0.407207 0.400083 0.397748 0.399420 0.396933 0.389758 0.385903 0.383327 0.381425 0.380080 -100 
-100 -100 0.531641 0.524174 0.511558 0.497325 0.501784 0.484172 0.446044 0.432433 0.424067 0.419043 0.415596 0.414948 0.419533 0.418324 0.411058 0.408575 0.410083 0.407430 0.400053 0.395940 0.393038 0.390983 0.389667 -100 
-100 -100 0.543740 0.535628 0.520816 0.503495 0.487247 0.469284 0.450582 0.438758 0.431213 0.426059 0.422137 0.420393 0.420574 0.419219 0.415894 0.413614 0.412426 0.409966 0.406006 0.403078 0.400855 0.398893 0.397353 -100 
-100 -100 0.552709 0.543830 0.527182 0.507996 0.488795 0.470442 0.453771 0.442657 0.435519 0.430317 0.425949 0.423628 0.422641 0.421184 0.418777 0.416707 0.414946 0.412803 0.410245 0.408438 0.407480 0.405702 0.403453 -100 
-100 -100 0.561183 0.551233 0.531092 0.510261 0.489153 0.470556 0.455195 0.444759 0.440825 0.435649 0.428206 0.425369 0.423789 0.422286 0.420218 0.418261 0.416438 0.414658 0.413111 0.412670 0.414004 0.412439 0.408541 -100 
-100 -100 0.561153 0.551081 0.530716 0.509625 0.488247 0.469596 0.454367 0.444023 0.440178 0.435055 0.427631 0.424808 0.423206 0.421818 0.420000 0.418257 0.416603 0.415070 0.413852 0.413682 0.415234 0.413767 0.409872 -100 
-100 -100 0.552575 0.543314 0.525905 0.505823 0.484985 0.466465 0.450998 0.440277 0.433587 0.428516 0.424009 0.421588 0.420239 0.419115 0.417723 0.416338 0.414949 0.413552 0.412210 0.411316 0.411247 0.409762 0.407331 -100 
-100 -100 0.543217 0.534475 0.518355 0.499251 0.479421 0.461189 0.445375 0.434600 0.428279 0.423252 0.418443 0.416052 0.414869 0.414035 0.413026 0.411987 0.410870 0.409632 0.408281 0.407120 0.406752 0.405252 0.403036 -100 
-100 -100 0.529802 0.521506 0.506397 0.488568 0.470638 0.452933 0.436412 0.426022 0.421965 0.416972 0.409897 0.406916 0.405746 0.405158 0.404484 0.403795 0.403011 0.402004 0.400928 0.400193 0.403132 0.401645 0.396179 -100 
-100 -100 0.510926 0.503037 0.488663 0.471726 0.454687 0.437660 0.421548 0.411354 0.407402 0.402463 0.395433 0.392553 0.391543 0.391237 0.390984 0.390789 0.390470 0.389717 0.388663 0.387847 0.390665 0.389186 0.383820 -100 
-100 -100 0.484431 0.476928 0.463013 0.446654 0.429572 0.413424 0.398923 0.388796 0.382761 0.377910 0.373304 0.371167 0.370445 0.370455 0.370793 0.371338 0.371751 0.371266 0.369850 0.368304 0.367421 0.365919 0.364093 -100 
-100 -100 0.451497 0.444322 0.430604 0.415169 0.398967 0.384006 0.370826 0.361368 0.355467 0.350754 0.346376 0.344218 0.343489 0.343734 0.344678 0.346133 0.347543 0.347349 0.345506 0.343519 0.342010 0.340488 0.339140 -100 
-100 -100 0.415507 0.408190 0.391042 0.376270 0.361272 0.347733 0.335983 0.327869 0.324086 0.319669 0.313824 0.311133 0.310219 0.310599 0.312049 0.314389 0.316998 0.317052 0.314523 0.312159 0.310494 0.308996 0.307728 -100 
-100 -100 0.369536 0.362765 0.346689 0.333254 0.319749 0.307705 0.297311 0.290222 0.287173 0.283259 0.277739 0.275193 0.274303 0.274698 0.276207 0.278654 0.281429 0.281620 0.279195 0.276978 0.275463 0.274123 0.272973 -100 
-100 -100 0.316987 0.311333 0.300584 0.288919 0.276989 0.266367 0.257290 0.250828 0.246836 0.243579 0.240430 0.238743 0.238117 0.238424 0.239572 0.241348 0.243181 0.243393 0.241934 0.240360 0.239086 0.238005 0.237197 -100 
-100 -100 0.278736 0.273563 0.264089 0.253349 0.242405 0.232903 0.224988 0.219376 0.215624 0.212978 0.210871 0.209682 0.209213 0.209407 0.210183 0.211331 0.212448 0.212629 0.211814 0.210762 0.209763 0.208903 0.208301 -100 
-100 -100 0.256550 0.251592 0.242713 0.232422 0.222023 0.213159 0.205955 0.200907 0.197469 0.195194 0.193571 0.192630 0.192247 0.192373 0.192931 0.193735 0.194479 0.194629 0.194118 0.193334 0.192493 0.191751 0.191257 -100 
-100 -100 -100 -100 -100 -100 -100 -100 -100 -100 -100 -100 -100 -100 -100 -100 -100 -100 -100 -100 -100 -100 -100 -100 -100 -100 
-100 -100 -100 -100 -100 -100 -100 -100 -100 -100 -100 -100 -100 -100 -100 -100 -100 -100 -100 -100 -100 -100 -100 -100 -100 -100 
-100 -100 -100 -100 -100 -100 -100 -100 -100 -100 -100 -100 -100 -100 -100 -100 -100 -100 -100 -100 -100 -100 -100 -100 -100 -100 
-100 -100 0.407711 0.400351 0.386911 0.370893 0.354305 0.340040 0.328691 0.321153 0.316589 0.313798 0.311761 0.310481 0.309471 0.308515 0.307544 0.306745 0.306140 0.305695 0.305590 0.306029 0.307587 0.307359 0.305567 -100 
-100 -100 0.420800 0.413262 0.399468 0.383201 0.366424 0.351951 0.340401 0.332803 0.328394 0.325413 0.322843 0.321280 0.320185 0.319230 0.318292 0.317561 0.317042 0.316662 0.316786 0.318002 0.322064 0.321836 0.317671 -100 
-100 -100 0.444425 0.436592 0.422187 0.405478 0.388359 0.373481 0.361544 0.353852 0.351226 0.347898 0.342842 0.340737 0.339459 0.338489 0.337543 0.336860 0.336453 0.336163 0.337124 0.340853 0.359018 0.358738 0.340707 -100 
-100 -100 0.471214 0.463377 0.448935 0.432090 0.414729 0.399293 0.386536 0.378138 0.374963 0.371204 0.365816 0.363596 0.362366 0.361394 0.360311 0.359496 0.358946 0.358375 0.358889 0.362201 0.380044 0.379504 0.361271 -100 
-100 -100 0.498235 0.490659 0.476804 0.460307 0.443755 0.427650 0.412801 0.403064 0.396981 0.392734 0.389237 0.387409 0.386761 0.385762 0.384116 0.382942 0.382158 0.380888 0.379382 0.379163 0.382013 0.380978 0.376384 -100 
-100 -100 0.522811 0.515414 0.502031 0.486209 0.471448 0.454694 0.436923 0.425725 0.418648 0.413938 0.410473 0.409034 0.409444 0.408374 0.405528 0.403856 0.403362 0.401418 0.397940 0.395692 0.394954 0.393407 0.391174 -100 
-100 -100 0.544434 0.537102 0.524741 0.510779 0.515579 0.498058 0.459746 0.445970 0.437418 0.432272 0.428769 0.428082 0.432639 0.431490 0.424443 0.422332 0.424294 0.421784 0.414261 0.410109 0.407360 0.405373 0.403987 -100 
-100 -100 0.561109 0.553504 0.540627 0.526063 0.530366 0.512264 0.473297 0.459086 0.450160 0.444715 0.440957 0.440072 0.444477 0.443204 0.436003 0.433720 0.435483 0.432787 0.425051 0.420638 0.417557 0.415416 0.414050 -100 
-100 -100 0.574076 0.565805 0.550695 0.533013 0.516352 0.497849 0.478489 0.466039 0.457933 0.452323 0.448037 0.446030 0.446025 0.444563 0.441211 0.438991 0.437902 0.435379 0.431197 0.428112 0.425812 0.423793 0.422197 -100 
-100 -100 0.583835 0.574762 0.557755 0.538173 0.518527 0.499589 0.482203 0.470425 0.462732 0.457042 0.452243 0.449622 0.448428 0.446823 0.444304 0.442169 0.440377 0.438173 0.435541 0.433745 0.432846 0.431064 0.428754 -100 
-100 -100 0.592919 0.582725 0.562154 0.540884 0.519314 0.500092 0.483958 0.472834 0.468412 0.462727 0.454728 0.451542 0.449736 0.448051 0.445801 0.443700 0.441777 0.439953 0.438446 0.438160 0.439662 0.438153 0.434214 -100 
-100 -100 0.592954 0.582639 0.561840 0.540306 0.518458 0.499164 0.483130 0.472072 0.467724 0.462089 0.454099 0.450916 0.449075 0.447494 0.445464 0.443541 0.441758 0.440205 0.439086 0.439139 0.440918 0.439556 0.435642 -100 
-100 -100 0.583929 0.574460 0.556667 0.536187 0.514889 0.495721 0.479446 0.467989 0.460719 0.455135 0.450152 0.447401 0.445818 0.444492 0.442886 0.441317 0.439806 0.438397 0.437169 0.436503 0.436690 0.435331 0.432892 -100 
-100 -100 0.573943 0.565004 0.548528 0.529067 0.508819 0.489954 0.473322 0.461808 0.454909 0.449381 0.444109 0.441393 0.439988 0.438950 0.437720 0.436504 0.435282 0.434049 0.432822 0.431883 0.431779 0.430420 0.428210 -100 
-100 -100 0.559787 0.551276 0.535756 0.517586 0.499287 0.480969 0.463620 0.452504 0.447902 0.442430 0.434895 0.431588 0.430234 0.429452 0.428533 0.427678 0.426810 0.425830 0.424895 0.424399 0.427644 0.426309 0.420820 -100 
-100 -100 0.539699 0.531600 0.516814 0.499531 0.482121 0.464505 0.447602 0.436731 0.432276 0.426905 0.419452 0.416275 0.415105 0.414638 0.414174 0.413847 0.413475 0.412773 0.411857 0.411262 0.414365 0.413038 0.407655 -100 
-100 -100 0.511524 0.503824 0.489544 0.472814 0.455319 0.438590 0.423374 0.412644 0.406162 0.400933 0.395983 0.393617 0.392764 0.392658 0.392870 0.393346 0.393766 0.393336 0.392017 0.390632 0.389951 0.388573 0.386767 -100 
-100 -100 0.476863 0.469478 0.455362 0.439502 0.422846 0.407300 0.393448 0.383451 0.377154 0.372120 0.367472 0.365155 0.364358 0.364541 0.365412 0.366861 0.368344 0.368207 0.366397 0.364502 0.363131 0.361698 0.360365 -100 
-100 -100 0.439138 0.431570 0.413925 0.398664 0.383204 0.369061 0.356606 0.347977 0.343821 0.339129 0.333078 0.330282 0.329364 0.329733 0.331152 0.333547 0.336320 0.336432 0.333840 0.331497 0.329925 0.328478 0.327191 -100 
-100 -100 0.391244 0.384210 0.367597 0.353610 0.339573 0.326902 0.315810 0.308224 0.304815 0.300662 0.294968 0.292345 0.291473 0.291896 0.293412 0.295941 0.298888 0.299145 0.296643 0.294414 0.292945 0.291635 0.290455 -100 
-100 -100 0.336707 0.330794 0.319543 0.307278 0.294707 0.283415 0.273694 0.266751 0.262424 0.258932 0.255616 0.253865 0.253258 0.253602 0.254789 0.256650 0.258609 0.258884 0.257407 0.255829 0.254573 0.253499 0.252674 -100 
-100 -100 0.296948 0.291515 0.281546 0.270170 0.258517 0.248313 0.239762 0.233664 0.229565 0.226684 0.224428 0.223179 0.222720 0.222955 0.223792 0.225029 0.226251 0.226497 0.225697 0.224650 0.223656 0.222792 0.222180 -100 
-100 -100 0.273932 0.268712 0.259335 0.248388 0.237248 0.227663 0.219822 0.214282 0.210490 0.207981 0.206214 0.205212 0.204833 0.205002 0.205630 0.206526 0.207367 0.207585 0.207105 0.206331 0.205489 0.204740 0.204237 -100 
-100 -100 -100 -100 -100 -100 -100 -100 -100 -100 -100 -100 -100 -100 -100 -100 -100 -100 -100 -100 -100 -100 -100 -100 -100 -100 
-100 -100 -100 -100 -100 -100 -100 -100 -100 -100 -100 -100 -100 -100 -100 -100 -100 -100 -100 -100 -100 -100 -100 -100 -100 -100 
-100 -100 -100 -100 -100 -100 -100 -100 -100 -100 -100 -100 -100 -100 -100 -100 -100 -100 -100 -100 -100 -100 -100 -100 -100 -100 
-100 -100 0.432985 0.425449 0.411675 0.395148 0.377927 0.363035 0.351075 0.342987 0.337856 0.334800 0.332771 0.331459 0.330385 0.329288 0.328135 0.327225 0.326611 0.326152 0.325892 0.326054 0.326608 0.326423 0.325643 -100 
-100 -100 0.446125 0.438469 0.424468 0.407760 0.390370 0.375265 0.363058 0.354788 0.349581 0.346340 0.344030 0.342591 0.341522 0.340450 0.339315 0.338467 0.337960 0.337503 0.337218 0.337620 0.338927 0.338701 0.337147 -100 
-100 -100 0.469871 0.462028 0.447648 0.430617 0.412899 0.397378 0.384684 0.376067 0.370782 0.367195 0.364275 0.362586 0.361608 0.360565 0.359350 0.358593 0.358370 0.357860 0.357400 0.358377 0.362543 0.362188 0.357629 -100 
-100 -100 0.497574 0.489705 0.475247 0.458031 0.439978 0.423890 0.410450 0.401131 0.395249 0.391202 0.387960 0.386132 0.385163 0.384138 0.382892 0.382094 0.381775 0.380976 0.380028 0.380510 0.384270 0.383619 0.378880 -100 
-100 -100 0.526240 0.518491 0.504248 0.487050 0.468852 0.452095 0.437521 0.427188 0.420247 0.415667 0.412392 0.410575 0.409623 0.408593 0.407282 0.406318 0.405641 0.404301 0.402367 0.401175 0.401117 0.399992 0.397978 -100 
-100 -100 0.552316 0.544610 0.530476 0.513363 0.495355 0.477917 0.461901 0.450530 0.442807 0.437714 0.434189 0.432389 0.431743 0.430689 0.429005 0.427913 0.427343 0.425437 0.422121 0.419455 0.417638 0.415994 0.414585 -100 
-100 -100 0.575240 0.567454 0.553331 0.536474 0.520465 0.502346 0.483073 0.470494 0.462056 0.456500 0.452652 0.450936 0.451174 0.450077 0.447473 0.446378 0.446905 0.444524 0.438989 0.434951 0.431938 0.429849 0.428571 -100 
-100 -100 0.592975 0.584907 0.570269 0.552802 0.536162 0.517413 0.497536 0.484468 0.475622 0.469709 0.465536 0.463571 0.463634 0.462400 0.459646 0.458376 0.458698 0.456120 0.450389 0.446145 0.442914 0.440670 0.439325 -100 
-100 -100 0.606706 0.598122 0.582342 0.563381 0.543427 0.524112 0.506308 0.493504 0.484602 0.478440 0.473878 0.471324 0.470142 0.468671 0.466513 0.464870 0.463646 0.461162 0.457308 0.454070 0.451515 0.449424 0.447936 -100 
-100 -100 0.616632 0.607393 0.590326 0.570112 0.548838 0.529067 0.511607 0.498981 0.490225 0.483920 0.478916 0.475877 0.474113 0.472421 0.470308 0.468411 0.466637 0.464415 0.461765 0.459735 0.458307 0.456509 0.454663 -100 
-100 -100 0.623719 0.613738 0.594928 0.573675 0.551664 0.531600 0.514215 0.501836 0.493898 0.487544 0.481616 0.478175 0.476191 0.474362 0.472072 0.470014 0.468066 0.466184 0.464520 0.463728 0.463797 0.462317 0.459795 -100 
-100 -100 0.623869 0.613771 0.594757 0.573308 0.551136 0.530990 0.513585 0.501210 0.493304 0.486975 0.481050 0.477616 0.475638 0.473868 0.471678 0.469707 0.467863 0.466250 0.465010 0.464623 0.465023 0.463731 0.461270 -100 
-100 -100 0.617145 0.607528 0.589782 0.568955 0.547103 0.527079 0.509639 0.497035 0.488434 0.482169 0.477066 0.473979 0.472152 0.470616 0.468824 0.467146 0.465548 0.464115 0.462900 0.462172 0.461848 0.460606 0.458879 -100 
-100 -100 0.607442 0.598201 0.581213 0.561179 0.540125 0.520407 0.502810 0.490105 0.481610 0.475427 0.470374 0.467506 0.465968 0.464715 0.463201 0.461824 0.460504 0.459267 0.458093 0.457188 0.456599 0.455383 0.453910 -100 
-100 -100 0.593309 0.584311 0.567672 0.548576 0.528988 0.509793 0.491813 0.479272 0.471831 0.465748 0.459834 0.456915 0.455876 0.454902 0.453387 0.452301 0.451308 0.450323 0.449316 0.448556 0.448632 0.447450 0.445376 -100 
-100 -100 0.571833 0.563232 0.547312 0.529085 0.510382 0.491918 0.474463 0.462255 0.455023 0.449110 0.443371 0.440639 0.439830 0.439183 0.438119 0.437556 0.437068 0.436370 0.435400 0.434567 0.434551 0.433377 0.431375 -100 
-100 -100 0.540670 0.532642 0.517882 0.500521 0.482236 0.464746 0.448753 0.437068 0.429223 0.423562 0.419069 0.416761 0.415931 0.415659 0.415550 0.415817 0.416143 0.415743 0.414536 0.413279 0.412296 0.411077 0.409868 -100 
-100 -100 0.502932 0.495364 0.481372 0.465070 0.447906 0.431623 0.416809 0.405929 0.398476 0.393127 0.388954 0.386782 0.386074 0.386129 0.386681 0.387856 0.389184 0.389069 0.387421 0.385747 0.384437 0.383155 0.382055 -100 
-100 -100 0.458448 0.451135 0.436971 0.421785 0.406320 0.391431 0.377605 0.367755 0.361433 0.356511 0.352126 0.349922 0.349351 0.349649 0.350678 0.352702 0.355351 0.355468 0.352978 0.350913 0.349531 0.348215 0.347005 -100 
-100 -100 0.408419 0.401598 0.388381 0.374383 0.360280 0.346836 0.334410 0.325680 0.320169 0.315829 0.311850 0.309856 0.309379 0.309764 0.310917 0.313083 0.315888 0.316141 0.313762 0.311800 0.310510 0.309294 0.308161 -100 
-100 -100 0.356072 0.349938 0.338718 0.325842 0.312620 0.300548 0.289963 0.282369 0.277238 0.273583 0.270716 0.269190 0.268762 0.269096 0.270096 0.271741 0.273553 0.273849 0.272545 0.271146 0.270022 0.269012 0.268208 -100 
-100 -100 0.315271 0.309539 0.299154 0.287025 0.274555 0.263558 0.254282 0.247671 0.243117 0.240061 0.237877 0.236694 0.236325 0.236580 0.237358 0.238521 0.239708 0.239998 0.239306 0.238365 0.237438 0.236608 0.236010 -100 
-100 -100 0.291550 0.286009 0.276031 0.264290 0.252266 0.241877 0.233349 0.227326 0.223179 0.220483 0.218659 0.217664 0.217332 0.217538 0.218175 0.219074 0.219933 0.220207 0.219811 0.219104 0.218299 0.217566 0.217069 -100 
-100 -100 -100 -100 -100 -100 -100 -100 -100 -100 -100 -100 -100 -100 -100 -100 -100 -100 -100 -100 -100 -100 -100 -100 -100 -100 
-100 -100 -100 -100 -100 -100 -100 -100 -100 -100 -100 -100 -100 -100 -100 -100 -100 -100 -100 -100 -100 -100 -100 -100 -100 -100 
-100 -100 -100 -100 -100 -100 -100 -100 -100 -100 -100 -100 -100 -100 -100 -100 -100 -100 -100 -100 -100 -100 -100 -100 -100 -100 
-100 -100 0.455659 0.447859 0.433609 0.416446 0.398523 0.382960 0.370386 0.361764 0.356169 0.352856 0.350770 0.349453 0.348368 0.347164 0.345847 0.344859 0.344299 0.343821 0.343388 0.343351 0.343629 0.343435 0.342861 -100 
-100 -100 0.469079 0.461180 0.446751 0.429425 0.411332 0.395538 0.382672 0.373780 0.367987 0.364503 0.362292 0.360987 0.360010 0.358856 0.357533 0.356624 0.356296 0.355769 0.355051 0.355006 0.355623 0.355350 0.354303 -100 
-100 -100 0.493302 0.485260 0.470555 0.452948 0.434524 0.418288 0.404866 0.395473 0.389342 0.385518 0.382990 0.381647 0.381041 0.379963 0.378444 0.377764 0.378321 0.377670 0.375940 0.375842 0.377820 0.377355 0.374585 -100 
-100 -100 0.521979 0.513890 0.499064 0.481220 0.462395 0.445568 0.431412 0.421298 0.414536 0.410228 0.407371 0.405872 0.405254 0.404223 0.402767 0.402166 0.402740 0.401797 0.399477 0.398791 0.400290 0.399498 0.396552 -100 
-100 -100 0.552069 0.544003 0.529182 0.511148 0.491935 0.474411 0.459297 0.448303 0.440659 0.435766 0.432575 0.430823 0.429835 0.428826 0.427717 0.427141 0.427062 0.425662 0.422940 0.421001 0.420062 0.418794 0.417254 -100 
-100 -100 0.579554 0.571433 0.556491 0.538204 0.518632 0.500371 0.484224 0.472351 0.463967 0.458495 0.454876 0.452875 0.451841 0.450884 0.449955 0.449829 0.450311 0.448437 0.444147 0.440652 0.438239 0.436416 0.435110 -100 
-100 -100 0.603803 0.595512 0.580313 0.561732 0.542558 0.523549 0.505563 0.492804 0.483729 0.477733 0.473679 0.471478 0.470622 0.469718 0.468858 0.469533 0.472007 0.469731 0.462567 0.457360 0.453720 0.451393 0.450068 -100 
-100 -100 0.622702 0.614114 0.598372 0.579173 0.559353 0.539662 0.520992 0.507673 0.498155 0.491737 0.487261 0.484739 0.483666 0.482611 0.481604 0.482094 0.484337 0.481865 0.474558 0.469224 0.465450 0.462985 0.461556 -100 
-100 -100 0.637567 0.628493 0.611778 0.591610 0.570100 0.549816 0.531602 0.518102 0.508491 0.501750 0.496713 0.493679 0.491951 0.490529 0.489128 0.488431 0.488162 0.485737 0.481138 0.477372 0.474576 0.472371 0.470817 -100 
-100 -100 0.648805 0.639021 0.620998 0.599857 0.577682 0.556931 0.538415 0.524889 0.515599 0.508636 0.502787 0.499167 0.497037 0.495257 0.493325 0.491769 0.490352 0.488167 0.485308 0.483227 0.481794 0.479999 0.478161 -100 
-100 -100 0.657079 0.646439 0.626635 0.604598 0.582180 0.561133 0.542219 0.528908 0.520937 0.513849 0.506385 0.502121 0.500014 0.497984 0.495306 0.493234 0.491339 0.489492 0.487896 0.487284 0.487315 0.485931 0.483672 -100 
-100 -100 0.657413 0.646658 0.626666 0.604510 0.582039 0.560912 0.541883 0.528512 0.520552 0.513455 0.505944 0.501664 0.499566 0.497541 0.494835 0.492714 0.490813 0.489231 0.488163 0.488069 0.488520 0.487374 0.485191 -100 
-100 -100 0.650066 0.639887 0.621172 0.599686 0.577390 0.556399 0.537481 0.523736 0.514541 0.507518 0.501400 0.497682 0.495590 0.493790 0.491651 0.489793 0.488096 0.486686 0.485664 0.485291 0.485272 0.484192 0.482510 -100 
-100 -100 0.640137 0.630280 0.612115 0.591429 0.569987 0.549326 0.530200 0.516238 0.506963 0.500036 0.494180 0.490837 0.489207 0.487676 0.485638 0.483990 0.482535 0.481314 0.480329 0.479787 0.479608 0.478560 0.477027 -100 
-100 -100 0.627071 0.617128 0.598245 0.578314 0.558660 0.538539 0.518673 0.504785 0.496779 0.489982 0.483116 0.479900 0.479552 0.478287 0.475441 0.473882 0.472699 0.471731 0.470923 0.470581 0.471075 0.470072 0.467954 -100 
-100 -100 0.604112 0.594569 0.576411 0.557355 0.538615 0.519274 0.500003 0.486544 0.478826 0.472288 0.465703 0.462749 0.462677 0.461756 0.459362 0.458332 0.457682 0.457006 0.456209 0.455775 0.456177 0.455184 0.453135 -100 
-100 -100 0.568874 0.560246 0.544338 0.526353 0.507807 0.489508 0.472139 0.459437 0.450983 0.444853 0.439945 0.437446 0.436714 0.436223 0.435565 0.435569 0.435894 0.435515 0.434340 0.433350 0.432774 0.431724 0.430427 -100 
-100 -100 0.528340 0.520275 0.505418 0.488601 0.471361 0.454301 0.438029 0.426217 0.418172 0.412516 0.408235 0.406062 0.405498 0.405403 0.405537 0.406559 0.408179 0.408068 0.406118 0.404562 0.403645 0.402506 0.401259 -100 
-100 -100 0.481757 0.473912 0.458886 0.443400 0.428646 0.412979 0.396894 0.385831 0.378635 0.373520 0.369499 0.367587 0.367441 0.367669 0.368246 0.370325 0.374176 0.374279 0.370545 0.368383 0.367544 0.366330 0.364695 -100 
-100 -100 0.429402 0.422044 0.407945 0.393571 0.380104 0.365881 0.351283 0.341458 0.335171 0.330707 0.327151 0.325509 0.325513 0.325872 0.326608 0.328840 0.332838 0.333075 0.329457 0.327376 0.326592 0.325449 0.323881 -100 
-100 -100 0.374351 0.367765 0.355751 0.342186 0.328622 0.315781 0.304064 0.295871 0.290399 0.286651 0.283893 0.282549 0.282379 0.282707 0.283467 0.285043 0.287168 0.287467 0.285838 0.284461 0.283581 0.282633 0.281683 -100 
-100 -100 0.331529 0.325413 0.314327 0.301407 0.288218 0.276457 0.266437 0.259388 0.254584 0.251426 0.249251 0.248156 0.247922 0.248197 0.248880 0.249995 0.251271 0.251588 0.250850 0.249969 0.249156 0.248367 0.247736 -100 
-100 -100 0.306735 0.300841 0.290205 0.277654 0.264798 0.253641 0.244479 0.238048 0.233660 0.230848 0.228998 0.228048 0.227798 0.228040 0.228660 0.229547 0.230443 0.230759 0.230401 0.229757 0.229016 0.228309 0.227809 -100 
-100 -100 -100 -100 -100 -100 -100 -100 -100 -100 -100 -100 -100 -100 -100 -100 -100 -100 -100 -100 -100 -100 -100 -100 -100 -100 
-100 -100 -100 -100 -100 -100 -100 -100 -100 -100 -100 -100 -100 -100 -100 -100 -100 -100 -100 -100 -100 -100 -100 -100 -100 -100 
-100 -100 -100 -100 -100 -100 -100 -100 -100 -100 -100 -100 -100 -100 -100 -100 -100 -100 -100 -100 -100 -100 -100 -100 -100 -100 
-100 -100 0.475157 0.467054 0.452240 0.434398 0.415745 0.399521 0.386341 0.377223 0.371203 0.367621 0.365416 0.364065 0.363103 0.361838 0.360318 0.359358 0.359126 0.358636 0.357803 0.357588 0.357856 0.357590 0.356846 -100 
-100 -100 0.489025 0.480806 0.465795 0.447765 0.428924 0.412448 0.398945 0.389512 0.383244 0.379505 0.377269 0.376037 0.375413 0.374220 0.372552 0.371776 0.372333 0.371766 0.370036 0.369697 0.370534 0.370162 0.368633 -100 
-100 -100 0.514018 0.505643 0.490338 0.472003 0.452800 0.435852 0.421744 0.411733 0.404989 0.400929 0.398668 0.397683 0.400142 0.399077 0.394797 0.394690 0.399139 0.398422 0.392581 0.391825 0.395567 0.394949 0.389903 -100 
-100 -100 0.543643 0.535206 0.519748 0.501132 0.481478 0.463916 0.449068 0.438317 0.430915 0.426357 0.423762 0.422610 0.425081 0.424076 0.419881 0.419957 0.424550 0.423538 0.416974 0.415536 0.418742 0.417779 0.412561 -100 
-100 -100 0.574868 0.566423 0.550896 0.532002 0.511813 0.493525 0.477811 0.466224 0.458026 0.452830 0.449591 0.447859 0.447151 0.446159 0.444986 0.444991 0.446577 0.445132 0.440630 0.438010 0.437095 0.435661 0.433617 -100 
-100 -100 0.603521 0.594982 0.579237 0.559945 0.539167 0.520094 0.503476 0.491047 0.482102 0.476269 0.472479 0.470321 0.469215 0.468339 0.467909 0.468979 0.471902 0.470026 0.463289 0.458626 0.455739 0.453699 0.452190 -100 
-100 -100 0.628994 0.620237 0.604074 0.584259 0.562907 0.543029 0.525402 0.512166 0.502551 0.496139 0.491796 0.489276 0.487935 0.487234 0.487864 0.491162 0.501397 0.499157 0.484350 0.476733 0.472014 0.469365 0.467902 -100 
-100 -100 0.649059 0.639980 0.623220 0.602770 0.580764 0.560157 0.541756 0.527898 0.517835 0.510943 0.506054 0.503136 0.501537 0.500666 0.501127 0.504211 0.514147 0.511712 0.496844 0.489180 0.484390 0.481626 0.480054 -100 
-100 -100 0.665376 0.655751 0.637944 0.616698 0.594037 0.572798 0.553781 0.539576 0.529566 0.522279 0.516487 0.512982 0.510975 0.509556 0.508607 0.508983 0.510826 0.508415 0.501784 0.497154 0.494070 0.491732 0.490020 -100 
-100 -100 0.678771 0.668198 0.648592 0.626375 0.603485 0.581757 0.561977 0.547762 0.538806 0.531218 0.523694 0.519328 0.517161 0.515226 0.512981 0.511668 0.510940 0.508772 0.505323 0.503240 0.502044 0.500258 0.498183 -100 
-100 -100 0.690529 0.678630 0.655897 0.632619 0.611159 0.589128 0.567338 0.553767 0.548723 0.540946 0.529048 0.523460 0.522668 0.520338 0.515440 0.512939 0.511007 0.509189 0.507705 0.507608 0.508262 0.506997 0.504440 -100 
-100 -100 0.691125 0.679102 0.656148 0.632810 0.611403 0.589294 0.567282 0.553590 0.548561 0.540740 0.528712 0.523079 0.522321 0.519953 0.514886 0.512193 0.510092 0.508541 0.507744 0.508300 0.509488 0.508506 0.506018 -100 
-100 -100 0.681330 0.670261 0.649631 0.627247 0.604802 0.582838 0.562087 0.547445 0.538774 0.531017 0.522788 0.518238 0.516424 0.514312 0.511086 0.508849 0.506957 0.505559 0.504793 0.504988 0.505709 0.504791 0.502772 -100 
-100 -100 0.671591 0.660767 0.640188 0.618689 0.597513 0.575904 0.554546 0.539494 0.530678 0.523023 0.515135 0.511170 0.510351 0.508501 0.504847 0.502661 0.500947 0.499720 0.498982 0.499033 0.499834 0.498950 0.496832 -100 
-100 -100 0.664124 0.652304 0.627196 0.606101 0.589668 0.568628 0.543565 0.528693 0.525782 0.518286 0.504865 0.501130 0.505864 0.504237 0.495243 0.492345 0.490620 0.489634 0.489162 0.489748 0.493852 0.493033 0.487780 -100 
-100 -100 0.639729 0.628327 0.603943 0.583766 0.568324 0.548120 0.523688 0.509307 0.506713 0.499569 0.486578 0.483189 0.488245 0.486988 0.478471 0.476140 0.475034 0.474349 0.473812 0.474263 0.478252 0.477449 0.472280 -100 
-100 -100 0.595990 0.586458 0.568091 0.549467 0.531566 0.512478 0.492806 0.479107 0.471051 0.464468 0.458131 0.455351 0.455602 0.454882 0.452722 0.452348 0.452943 0.452572 0.451112 0.450493 0.450847 0.449959 0.448049 -100 
-100 -100 0.552467 0.543656 0.526828 0.509609 0.493298 0.475494 0.456727 0.443781 0.435507 0.429551 0.424740 0.422531 0.422526 0.422304 0.421694 0.422827 0.425859 0.425750 0.422381 0.420766 0.420559 0.419540 0.417726 -100 
-100 -100 0.512378 0.503288 0.479265 0.463632 0.453751 0.437340 0.414603 0.401666 0.393805 0.388478 0.384386 0.382729 0.384245 0.384480 0.383786 0.386942 0.397579 0.397686 0.387172 0.384112 0.384203 0.383025 0.380196 -100 
-100 -100 0.457491 0.448916 0.426072 0.411520 0.402856 0.387906 0.366774 0.355191 0.348313 0.343719 0.340188 0.338866 0.340537 0.340953 0.340510 0.343842 0.354648 0.354891 0.344473 0.341467 0.341595 0.340465 0.337675 -100 
-100 -100 0.391017 0.383827 0.370277 0.356205 0.343179 0.329648 0.315988 0.307019 0.301326 0.297521 0.294749 0.293582 0.293834 0.294190 0.294687 0.296525 0.300136 0.300445 0.297350 0.295765 0.295331 0.294428 0.293027 -100 
-100 -100 0.345360 0.338834 0.326804 0.313202 0.299636 0.287196 0.276212 0.268731 0.263761 0.260555 0.258388 0.257401 0.257381 0.257688 0.258258 0.259424 0.261168 0.261510 0.260347 0.259457 0.258826 0.258082 0.257324 -100 
-100 -100 0.319149 0.312912 0.301617 0.288339 0.274783 0.262951 0.253169 0.246395 0.241846 0.238980 0.237141 0.236267 0.236128 0.236410 0.237002 0.237895 0.238898 0.239248 0.238850 0.238257 0.237613 0.236946 0.236423 -100 
-100 -100 -100 -100 -100 -100 -100 -100 -100 -100 -100 -100 -100 -100 -100 -100 -100 -100 -100 -100 -100 -100 -100 -100 -100 -100 
-100 -100 -100 -100 -100 -100 -100 -100 -100 -100 -100 -100 -100 -100 -100 -100 -100 -100 -100 -100 -100 -100 -100 -100 -100 -100 
-100 -100 -100 -100 -100 -100 -100 -100 -100 -100 -100 -100 -100 -100 -100 -100 -100 -100 -100 -100 -100 -100 -100 -100 -100 -100 
-100 -100 0.489879 0.481514 0.466216 0.447773 0.428482 0.411674 0.397988 0.388443 0.382050 0.378167 0.375736 0.374235 0.373196 0.371889 0.370354 0.369428 0.369236 0.368734 0.367803 0.367430 0.367521 0.367123 0.366315 -100 
-100 -100 0.504161 0.495656 0.480119 0.461452 0.441949 0.424879 0.410862 0.400996 0.394346 0.390318 0.387890 0.386546 0.385881 0.384638 0.382908 0.382125 0.382697 0.382101 0.380261 0.379759 0.380413 0.379909 0.378321 -100 
-100 -100 0.529885 0.521195 0.505303 0.486282 0.466381 0.448821 0.434188 0.423728 0.416582 0.412248 0.409843 0.408800 0.411281 0.410150 0.405712 0.405531 0.409947 0.409179 0.403219 0.402295 0.405807 0.405066 0.400016 -100 
-100 -100 0.560303 0.551550 0.535496 0.516177 0.495803 0.477620 0.462241 0.451034 0.443220 0.438388 0.435645 0.434421 0.436883 0.435783 0.431391 0.431351 0.435873 0.434805 0.428135 0.426550 0.429544 0.428484 0.423277 -100 
-100 -100 0.592323 0.583579 0.567494 0.547914 0.527001 0.508079 0.491836 0.479797 0.471202 0.465705 0.462252 0.460365 0.459536 0.458397 0.457049 0.456930 0.458433 0.456929 0.452357 0.449647 0.448624 0.447119 0.445047 -100 
-100 -100 0.621790 0.612973 0.596702 0.576730 0.555196 0.535471 0.518330 0.505446 0.496101 0.489938 0.485872 0.483481 0.482165 0.481097 0.480491 0.481422 0.484231 0.482299 0.475540 0.470842 0.467906 0.465828 0.464302 -100 
-100 -100 0.648090 0.639072 0.622394 0.601878 0.579684 0.559126 0.541008 0.527310 0.517290 0.510517 0.505839 0.503031 0.501422 0.500496 0.500934 0.504063 0.514116 0.511815 0.497053 0.489450 0.484727 0.482070 0.480602 -100 
-100 -100 0.668927 0.659603 0.642347 0.621202 0.598338 0.577013 0.558061 0.543676 0.533154 0.525870 0.520622 0.517398 0.515511 0.514406 0.514660 0.517552 0.527279 0.524770 0.509942 0.502295 0.497509 0.494753 0.493183 -100 
-100 -100 0.685933 0.676072 0.657801 0.635908 0.612468 0.590461 0.570734 0.555889 0.545333 0.537607 0.531454 0.527654 0.525381 0.523727 0.522564 0.522747 0.524414 0.521900 0.515229 0.510578 0.507482 0.505145 0.503436 -100 
-100 -100 0.699845 0.689047 0.669005 0.646187 0.622573 0.600037 0.579418 0.564462 0.554892 0.546821 0.538918 0.534268 0.531866 0.529710 0.527246 0.525741 0.524853 0.522556 0.519008 0.516855 0.515617 0.513822 0.511758 -100 
-100 -100 0.711872 0.699764 0.676648 0.652824 0.630724 0.607858 0.585095 0.570695 0.564965 0.556669 0.544381 0.538516 0.537509 0.534975 0.529862 0.527175 0.525100 0.523144 0.521516 0.521311 0.521910 0.520635 0.518086 -100 
-100 -100 0.712451 0.700240 0.676933 0.653076 0.631041 0.608093 0.585080 0.570519 0.564764 0.556406 0.543984 0.538081 0.537122 0.534561 0.529274 0.526392 0.524145 0.522465 0.521533 0.521995 0.523140 0.522165 0.519694 -100 
-100 -100 0.702343 0.691100 0.670119 0.647219 0.624103 0.601311 0.579632 0.564137 0.554741 0.546444 0.537835 0.533042 0.531065 0.528754 0.525275 0.522827 0.520778 0.519265 0.518418 0.518586 0.519316 0.518431 0.516442 -100 
-100 -100 0.691973 0.680991 0.660079 0.638074 0.616217 0.593814 0.571601 0.555734 0.546206 0.538037 0.529825 0.525678 0.524770 0.522719 0.518740 0.516297 0.514409 0.513091 0.512337 0.512440 0.513323 0.512506 0.510422 -100 
-100 -100 0.683557 0.671585 0.646176 0.624576 0.607454 0.585669 0.559845 0.544227 0.540638 0.532687 0.519047 0.515241 0.520045 0.518223 0.508762 0.505533 0.503607 0.502555 0.502128 0.502840 0.507090 0.506376 0.501167 -100 
-100 -100 0.657954 0.646408 0.621727 0.601053 0.584943 0.564054 0.538948 0.523914 0.520728 0.513212 0.500066 0.496651 0.501803 0.500369 0.491383 0.488711 0.487399 0.486680 0.486245 0.486886 0.491071 0.490409 0.485295 -100 
-100 -100 0.612752 0.603071 0.584386 0.565280 0.546762 0.527040 0.506767 0.492532 0.484027 0.477161 0.470700 0.467884 0.468147 0.467265 0.464757 0.464086 0.464490 0.464109 0.462812 0.462449 0.463060 0.462336 0.460483 -100 
-100 -100 0.567554 0.558584 0.541429 0.523723 0.506812 0.488422 0.469140 0.455776 0.447180 0.441049 0.436195 0.434005 0.434031 0.433670 0.432739 0.433561 0.436384 0.436283 0.433142 0.431858 0.431970 0.431136 0.429376 -100 
-100 -100 0.525698 0.516440 0.492044 0.475903 0.465423 0.448464 0.425289 0.412033 0.403941 0.398541 0.394519 0.392974 0.394611 0.394738 0.393691 0.396498 0.406888 0.407017 0.396792 0.394124 0.394583 0.393602 0.390811 -100 
-100 -100 0.469121 0.460365 0.437124 0.422037 0.412762 0.397292 0.375773 0.363936 0.356895 0.352300 0.348890 0.347717 0.349535 0.349889 0.349140 0.352156 0.362730 0.363009 0.352873 0.350238 0.350705 0.349761 0.347000 -100 
-100 -100 0.401180 0.393780 0.379819 0.365190 0.351552 0.337504 0.323473 0.314287 0.308492 0.304703 0.302030 0.300988 0.301348 0.301679 0.302002 0.303638 0.307105 0.307446 0.304557 0.303249 0.303067 0.302301 0.300929 -100 
-100 -100 0.354444 0.347688 0.335221 0.321046 0.306866 0.293906 0.282550 0.274856 0.269797 0.266605 0.264518 0.263635 0.263702 0.264017 0.264506 0.265567 0.267239 0.267612 0.266587 0.265878 0.265415 0.264765 0.264033 -100 
-100 -100 0.327634 0.321159 0.309413 0.295554 0.281382 0.269027 0.258867 0.251876 0.247236 0.244378 0.242607 0.241824 0.241763 0.242070 0.242630 0.243470 0.244440 0.244823 0.244525 0.244061 0.243535 0.242938 0.242440 -100 
-100 -100 -100 -100 -100 -100 -100 -100 -100 -100 -100 -100 -100 -100 -100 -100 -100 -100 -100 -100 -100 -100 -100 -100 -100 -100 
-100 -100 -100 -100 -100 -100 -100 -100 -100 -100 -100 -100 -100 -100 -100 -100 -100 -100 -100 -100 -100 -100 -100 -100 -100 -100 
-100 -100 -100 -100 -100 -100 -100 -100 -100 -100 -100 -100 -100 -100 -100 -100 -100 -100 -100 -100 -100 -100 -100 -100 -100 -100 
-100 -100 0.501134 0.492531 0.476754 0.457768 0.437892 0.420573 0.406439 0.396517 0.389761 0.385548 0.382808 0.381086 0.379809 0.378469 0.377046 0.376100 0.375619 0.375081 0.374340 0.373825 0.373528 0.372942 0.372213 -100 
-100 -100 0.515880 0.507084 0.490969 0.471689 0.451561 0.433970 0.419522 0.409299 0.402301 0.397956 0.395228 0.393677 0.392656 0.391345 0.389738 0.388717 0.388368 0.387726 0.386668 0.386132 0.386106 0.385440 0.384304 -100 
-100 -100 0.542630 0.533564 0.516766 0.497027 0.476434 0.458341 0.443293 0.432503 0.425029 0.420391 0.417601 0.416240 0.415819 0.414532 0.412415 0.411372 0.411749 0.410904 0.408769 0.408119 0.408978 0.408142 0.405789 -100 
-100 -100 0.573665 0.564538 0.547587 0.527563 0.506511 0.487794 0.472004 0.460482 0.452368 0.447237 0.444101 0.442541 0.442027 0.440687 0.438519 0.437435 0.437728 0.436561 0.433874 0.432707 0.433153 0.432049 0.429561 -100 
-100 -100 0.605780 0.596775 0.580169 0.560030 0.538541 0.519116 0.502451 0.490103 0.481243 0.475456 0.471668 0.469532 0.468246 0.466788 0.465067 0.464033 0.463625 0.462021 0.459102 0.456898 0.455554 0.454067 0.452534 -100 
-100 -100 0.635554 0.626580 0.609974 0.589592 0.567591 0.547391 0.529805 0.516623 0.507067 0.500613 0.496150 0.493467 0.491808 0.490267 0.488771 0.488186 0.488243 0.486183 0.481875 0.478293 0.475705 0.473770 0.472447 -100 
-100 -100 0.662228 0.653129 0.636278 0.615477 0.592984 0.571962 0.553298 0.539312 0.529243 0.522176 0.516947 0.513849 0.512124 0.510531 0.509092 0.509211 0.510973 0.508504 0.501635 0.496525 0.492899 0.490549 0.489210 -100 
-100 -100 0.683417 0.674062 0.656727 0.635339 0.612168 0.590350 0.570821 0.556093 0.545438 0.537842 0.532105 0.528628 0.526632 0.524850 0.523226 0.523108 0.524579 0.521864 0.514830 0.509604 0.505881 0.503427 0.501999 -100 
-100 -100 0.700352 0.690560 0.672413 0.650292 0.626340 0.603786 0.583545 0.568195 0.556994 0.548942 0.542765 0.538829 0.536275 0.534145 0.532100 0.530824 0.529984 0.527239 0.522552 0.518732 0.515917 0.513705 0.512145 -100 
-100 -100 0.713197 0.702720 0.683353 0.660450 0.636153 0.613012 0.591931 0.576186 0.565075 0.556671 0.549634 0.545154 0.542292 0.539852 0.537271 0.535157 0.533260 0.530684 0.527504 0.525198 0.523660 0.521827 0.519976 -100 
-100 -100 0.722369 0.711066 0.690102 0.666536 0.642445 0.618925 0.596840 0.580968 0.570949 0.562302 0.553599 0.548482 0.545734 0.543091 0.539768 0.537181 0.534908 0.532635 0.530545 0.529591 0.529575 0.528141 0.525751 -100 
-100 -100 0.722655 0.711291 0.690226 0.666629 0.642537 0.618915 0.596619 0.580567 0.570443 0.561723 0.552971 0.547877 0.545210 0.542595 0.539215 0.536565 0.534291 0.532298 0.530756 0.530360 0.530816 0.529659 0.527365 -100 
-100 -100 0.714234 0.703518 0.683731 0.660756 0.636557 0.613113 0.591292 0.574963 0.563573 0.554940 0.547700 0.543307 0.540806 0.538417 0.535446 0.532944 0.530780 0.529014 0.527711 0.527234 0.527258 0.526261 0.524632 -100 
-100 -100 0.702297 0.691971 0.672811 0.650640 0.627168 0.604154 0.582431 0.566015 0.554523 0.546078 0.539367 0.535620 0.533938 0.531816 0.528603 0.526104 0.524088 0.522580 0.521529 0.521142 0.521209 0.520355 0.518914 -100 
-100 -100 0.686364 0.675979 0.656125 0.634689 0.612906 0.590566 0.568449 0.552289 0.542046 0.533926 0.526721 0.523608 0.524126 0.522291 0.517426 0.514666 0.512775 0.511583 0.510899 0.510946 0.511742 0.511046 0.509209 -100 
-100 -100 0.659781 0.649804 0.630695 0.610159 0.589354 0.567957 0.546695 0.531247 0.521559 0.513932 0.507202 0.504489 0.505380 0.503925 0.499492 0.497222 0.495853 0.495037 0.494548 0.494710 0.495594 0.495006 0.493264 -100 
-100 -100 0.619980 0.610917 0.594088 0.574680 0.554254 0.534071 0.514912 0.500598 0.490720 0.483765 0.478623 0.476179 0.475740 0.474761 0.472806 0.471783 0.471460 0.471041 0.470396 0.470228 0.470482 0.469925 0.468788 -100 
-100 -100 0.574363 0.565846 0.550077 0.531824 0.512777 0.493978 0.476157 0.463100 0.454041 0.447877 0.443563 0.441569 0.441287 0.440765 0.439716 0.439660 0.440548 0.440461 0.439283 0.438815 0.438962 0.438396 0.437272 -100 
-100 -100 0.521977 0.513683 0.497937 0.480992 0.464451 0.447155 0.429750 0.417729 0.409757 0.404440 0.400783 0.399376 0.399837 0.399722 0.398950 0.399758 0.402714 0.402878 0.400166 0.399349 0.399905 0.399306 0.397601 -100 
-100 -100 0.464612 0.456748 0.441829 0.425914 0.410635 0.394844 0.379071 0.368493 0.361655 0.357178 0.354119 0.353081 0.353774 0.353906 0.353436 0.354509 0.357674 0.357994 0.355380 0.354590 0.355132 0.354551 0.352886 -100 
-100 -100 0.405517 0.398315 0.385122 0.369900 0.354487 0.340093 0.327257 0.318423 0.312626 0.308916 0.306493 0.305585 0.305846 0.306079 0.306174 0.307035 0.308647 0.309039 0.308128 0.307679 0.307674 0.307148 0.306236 -100 
-100 -100 0.359538 0.352744 0.340363 0.325733 0.310680 0.297357 0.286206 0.278518 0.273428 0.270295 0.268369 0.267596 0.267656 0.267942 0.268328 0.269084 0.270106 0.270521 0.270249 0.269960 0.269705 0.269205 0.268633 -100 
-100 -100 0.332969 0.326365 0.314371 0.300085 0.285355 0.272627 0.262311 0.255218 0.250539 0.247730 0.246077 0.245394 0.245383 0.245694 0.246199 0.246911 0.247697 0.248114 0.248083 0.247846 0.247480 0.246987 0.246555 -100 
-100 -100 -100 -100 -100 -100 -100 -100 -100 -100 -100 -100 -100 -100 -100 -100 -100 -100 -100 -100 -100 -100 -100 -100 -100 -100 
-100 -100 -100 -100 -100 -100 -100 -100 -100 -100 -100 -100 -100 -100 -100 -100 -100 -100 -100 -100 -100 -100 -100 -100 -100 -100 
-100 -100 -100 -100 -100 -100 -100 -100 -100 -100 -100 -100 -100 -100 -100 -100 -100 -100 -100 -100 -100 -100 -100 -100 -100 -100 
-100 -100 0.509658 0.500767 0.484454 0.464915 0.444512 0.426739 0.412212 0.401940 0.394842 0.390306 0.387297 0.385432 0.384158 0.382803 0.381300 0.380303 0.379714 0.379110 0.378348 0.377748 0.377356 0.376549 0.375566 -100 
-100 -100 0.525152 0.515944 0.499057 0.479067 0.458337 0.440275 0.425451 0.414906 0.407597 0.402957 0.400004 0.398410 0.397537 0.396178 0.394268 0.392985 0.392294 0.391591 0.390755 0.390358 0.390464 0.389617 0.388116 -100 
-100 -100 0.553296 0.543625 0.525526 0.504845 0.483543 0.464955 0.449556 0.438488 0.430755 0.425867 0.422920 0.421683 0.421535 0.420131 0.417405 0.415648 0.414906 0.413997 0.412859 0.412793 0.414153 0.413209 0.410348 -100 
-100 -100 0.584729 0.575010 0.556779 0.535842 0.514109 0.494914 0.478789 0.467027 0.458705 0.453347 0.450044 0.448593 0.448311 0.446765 0.443842 0.441860 0.440861 0.439610 0.438049 0.437593 0.438629 0.437478 0.434524 -100 
-100 -100 0.616154 0.606785 0.589501 0.568753 0.546777 0.526939 0.509937 0.497387 0.488397 0.482384 0.478315 0.476094 0.474907 0.473126 0.470552 0.468613 0.467228 0.465500 0.463291 0.461675 0.460772 0.459297 0.457506 -100 
-100 -100 0.645591 0.636448 0.619524 0.598830 0.576593 0.556050 0.538081 0.524765 0.515251 0.508577 0.503658 0.500768 0.499181 0.497153 0.494426 0.492455 0.490965 0.488727 0.485555 0.482817 0.480702 0.478877 0.477485 -100 
-100 -100 0.672245 0.663099 0.646167 0.625312 0.603068 0.581752 0.562389 0.548341 0.538751 0.531480 0.525404 0.522127 0.521006 0.518757 0.515059 0.512856 0.511597 0.508887 0.504445 0.500763 0.497827 0.495702 0.494402 -100 
-100 -100 0.693616 0.684259 0.666919 0.645529 0.622638 0.600515 0.580252 0.565436 0.555234 0.547434 0.540874 0.537231 0.535832 0.533385 0.529504 0.527067 0.525528 0.522542 0.517856 0.513973 0.510875 0.508642 0.507292 -100 
-100 -100 0.710689 0.700912 0.682768 0.660552 0.636506 0.613591 0.592830 0.577232 0.565951 0.557680 0.551151 0.547052 0.544517 0.541887 0.538672 0.536069 0.533776 0.530753 0.526884 0.523575 0.520990 0.518866 0.517346 -100 
-100 -100 0.723376 0.712965 0.693715 0.670771 0.646442 0.622873 0.601056 0.584802 0.573228 0.564596 0.557554 0.553065 0.550098 0.547337 0.544199 0.541437 0.538920 0.536039 0.532787 0.530307 0.528723 0.526827 0.524868 -100 
-100 -100 0.731936 0.720825 0.700327 0.677001 0.653302 0.629306 0.605934 0.589118 0.578069 0.569178 0.560971 0.556051 0.553011 0.550196 0.546904 0.544112 0.541730 0.539126 0.536432 0.534978 0.535255 0.533641 0.530509 -100 
-100 -100 0.731987 0.720843 0.700288 0.676916 0.653155 0.629034 0.605469 0.588446 0.577228 0.568261 0.560086 0.555281 0.552417 0.549702 0.546420 0.543669 0.541404 0.539089 0.536846 0.535867 0.536563 0.535203 0.532160 -100 
-100 -100 0.723437 0.712910 0.693440 0.670365 0.645865 0.621929 0.599507 0.582605 0.570493 0.561647 0.554768 0.550722 0.548466 0.545991 0.542672 0.539887 0.537577 0.535532 0.533739 0.532758 0.532528 0.531388 0.529647 -100 
-100 -100 0.710218 0.700216 0.681639 0.659243 0.634978 0.611502 0.589749 0.573026 0.560802 0.552225 0.546150 0.543081 0.542209 0.540022 0.535937 0.532862 0.530536 0.528793 0.527475 0.526810 0.526607 0.525691 0.524353 -100 
-100 -100 0.691321 0.681620 0.663424 0.641822 0.618559 0.595804 0.574463 0.558146 0.546519 0.538401 0.532921 0.531271 0.533682 0.531819 0.525120 0.521278 0.518867 0.517447 0.516639 0.516531 0.516911 0.516224 0.514797 -100 
-100 -100 0.663900 0.654616 0.637180 0.616481 0.594179 0.572409 0.552027 0.536504 0.525507 0.517926 0.512940 0.511709 0.514527 0.513042 0.506732 0.503327 0.501380 0.500387 0.499947 0.500146 0.500762 0.500248 0.498922 -100 
-100 -100 0.625293 0.616597 0.600423 0.580763 0.559373 0.538860 0.520102 0.505777 0.495422 0.488473 0.484018 0.482321 0.482810 0.481755 0.478739 0.476895 0.475969 0.475476 0.475220 0.475434 0.475887 0.475483 0.474495 -100 
-100 -100 0.579084 0.570857 0.555573 0.537004 0.516925 0.497851 0.480602 0.467691 0.458449 0.452308 0.448379 0.446882 0.447211 0.446561 0.444584 0.443574 0.443450 0.443365 0.443180 0.443513 0.444163 0.443845 0.442823 -100 
-100 -100 0.524597 0.516721 0.501952 0.484549 0.466236 0.448722 0.432790 0.421313 0.413370 0.408155 0.404904 0.404103 0.405375 0.405082 0.402984 0.402256 0.402989 0.403195 0.402760 0.403311 0.404788 0.404530 0.402799 -100 
-100 -100 0.466465 0.458973 0.444964 0.428597 0.411596 0.395610 0.381303 0.371280 0.364524 0.360175 0.357501 0.357025 0.358493 0.358463 0.356739 0.356356 0.357352 0.357733 0.357393 0.357968 0.359420 0.359172 0.357485 -100 
-100 -100 0.408199 0.401124 0.388150 0.372626 0.356411 0.341811 0.329432 0.320776 0.315005 0.311387 0.309194 0.308568 0.309179 0.309325 0.308827 0.308990 0.309747 0.310204 0.310290 0.310646 0.311168 0.310878 0.310025 -100 
-100 -100 0.362464 0.355659 0.343234 0.328344 0.312851 0.299303 0.288189 0.280508 0.275428 0.272367 0.270580 0.269952 0.270148 0.270402 0.270561 0.271029 0.271727 0.272189 0.272355 0.272487 0.272549 0.272198 0.271654 -100 
-100 -100 0.335943 0.329266 0.317120 0.302570 0.287509 0.274546 0.264126 0.256987 0.252312 0.249567 0.248018 0.247435 0.247496 0.247799 0.248211 0.248794 0.249453 0.249905 0.250084 0.250084 0.249917 0.249527 0.249121 -100 
-100 -100 -100 -100 -100 -100 -100 -100 -100 -100 -100 -100 -100 -100 -100 -100 -100 -100 -100 -100 -100 -100 -100 -100 -100 -100 
-100 -100 -100 -100 -100 -100 -100 -100 -100 -100 -100 -100 -100 -100 -100 -100 -100 -100 -100 -100 -100 -100 -100 -100 -100 -100 
-100 -100 -100 -100 -100 -100 -100 -100 -100 -100 -100 -100 -100 -100 -100 -100 -100 -100 -100 -100 -100 -100 -100 -100 -100 -100 
-100 -100 0.516859 0.507657 0.490561 0.470484 0.449588 0.431404 0.416491 0.405866 0.398419 0.393556 0.390278 0.388326 0.387148 0.385753 0.384026 0.382887 0.382168 0.381472 0.380672 0.380087 0.379942 0.378927 0.377379 -100 
-100 -100 0.533480 0.523778 0.505605 0.484860 0.463537 0.445042 0.429845 0.418980 0.411365 0.406438 0.403284 0.401780 0.401287 0.399862 0.397381 0.395708 0.394737 0.393952 0.393274 0.393250 0.394302 0.393291 0.390672 -100 
-100 -100 0.567886 0.557251 0.533150 0.511210 0.489005 0.469949 0.454194 0.442864 0.434916 0.429809 0.426759 0.425920 0.426584 0.425059 0.421188 0.418571 0.417144 0.416174 0.415782 0.416918 0.422844 0.421816 0.414510 -100 
-100 -100 0.599625 0.588948 0.564664 0.542485 0.519881 0.500239 0.483776 0.471807 0.463349 0.457806 0.454380 0.453305 0.453805 0.452067 0.447877 0.444903 0.443106 0.441778 0.441035 0.441859 0.447529 0.446344 0.438974 -100 
-100 -100 0.625180 0.615342 0.596824 0.575406 0.553064 0.532862 0.515447 0.502754 0.493834 0.487633 0.483177 0.481017 0.480324 0.478254 0.474491 0.471668 0.469573 0.467706 0.465927 0.464954 0.465198 0.463708 0.460912 -100 
-100 -100 0.653743 0.644354 0.626806 0.605822 0.583764 0.562936 0.544268 0.530915 0.521937 0.515091 0.509334 0.506366 0.505549 0.503107 0.498602 0.495428 0.492928 0.490487 0.487835 0.485604 0.484054 0.482264 0.480505 -100 
-100 -100 0.680031 0.670765 0.653730 0.633123 0.613321 0.591792 0.569800 0.555823 0.549257 0.541851 0.532552 0.529357 0.531197 0.528402 0.520256 0.515865 0.512753 0.509759 0.506331 0.503302 0.500784 0.498757 0.497390 -100 
-100 -100 0.701498 0.692051 0.674661 0.653575 0.633195 0.610864 0.587918 0.573156 0.566001 0.558074 0.548273 0.544698 0.546216 0.543219 0.534925 0.530317 0.526944 0.523657 0.519926 0.516629 0.513901 0.511765 0.510373 -100 
-100 -100 0.718825 0.708913 0.690549 0.668292 0.644806 0.621622 0.599867 0.584150 0.573514 0.565085 0.557591 0.553325 0.551420 0.548361 0.543500 0.539804 0.536621 0.533338 0.529728 0.526662 0.524436 0.522329 0.520536 -100 
-100 -100 0.732117 0.721472 0.701831 0.678917 0.655392 0.631505 0.608285 0.591584 0.580441 0.571618 0.563682 0.558925 0.556004 0.552938 0.549059 0.545785 0.542942 0.539811 0.536361 0.533939 0.533223 0.531248 0.528280 -100 
-100 -100 0.741524 0.730053 0.709031 0.686191 0.664599 0.640286 0.614121 0.596412 0.586660 0.577524 0.567295 0.561825 0.558565 0.555535 0.551959 0.549028 0.546855 0.544034 0.540848 0.539847 0.543672 0.541912 0.534972 -100 
-100 -100 0.741388 0.729911 0.708864 0.685976 0.664274 0.639820 0.613466 0.595505 0.585506 0.576294 0.566191 0.560949 0.558007 0.555138 0.551562 0.548709 0.546706 0.544178 0.541394 0.540829 0.545052 0.543529 0.536661 -100 
-100 -100 0.731453 0.720780 0.701046 0.677967 0.653985 0.629675 0.605993 0.588514 0.576454 0.567433 0.560173 0.556336 0.554832 0.552247 0.547952 0.544725 0.542289 0.540004 0.537802 0.536744 0.537322 0.536050 0.533232 -100 
-100 -100 0.716765 0.706813 0.688291 0.665723 0.641205 0.617369 0.595186 0.578137 0.565643 0.556996 0.551287 0.549278 0.550937 0.548671 0.541912 0.537680 0.534854 0.532853 0.531329 0.530647 0.530733 0.529747 0.527992 -100 
-100 -100 0.696126 0.686669 0.669003 0.647225 0.623244 0.600160 0.578934 0.562416 0.550222 0.542220 0.538229 0.539525 0.550814 0.548907 0.533280 0.526546 0.522959 0.521205 0.520335 0.520394 0.521021 0.520331 0.518696 -100 
-100 -100 0.667919 0.658911 0.642058 0.621203 0.598151 0.576089 0.555926 0.540258 0.528719 0.521290 0.517848 0.519610 0.531397 0.529874 0.514550 0.508202 0.505036 0.503751 0.503380 0.503884 0.504851 0.504388 0.502873 -100 
-100 -100 0.629272 0.620747 0.604846 0.585032 0.563140 0.542377 0.523671 0.509245 0.498643 0.491743 0.487921 0.487494 0.490802 0.489680 0.483704 0.480460 0.478809 0.478181 0.478203 0.478857 0.479892 0.479592 0.478309 -100 
-100 -100 0.582381 0.574302 0.559248 0.540536 0.519978 0.500709 0.483601 0.470692 0.461355 0.455261 0.451725 0.451060 0.453010 0.452259 0.448414 0.446247 0.445353 0.445220 0.445629 0.446694 0.448423 0.448281 0.446645 -100 
-100 -100 0.526537 0.518857 0.504593 0.487027 0.468001 0.450350 0.434937 0.423659 0.415785 0.410691 0.407885 0.408198 0.411484 0.411060 0.406580 0.404199 0.403624 0.403828 0.404692 0.406652 0.411567 0.411558 0.407104 -100 
-100 -100 0.467762 0.460446 0.446909 0.430385 0.412707 0.396613 0.382839 0.373051 0.366415 0.362209 0.359949 0.360528 0.363963 0.363816 0.359780 0.357823 0.357566 0.357972 0.358937 0.360907 0.365787 0.365791 0.361389 -100 
-100 -100 0.409695 0.402688 0.389815 0.374166 0.357610 0.342894 0.330667 0.322104 0.316406 0.312876 0.310882 0.310722 0.312199 0.312275 0.310720 0.310140 0.310358 0.310856 0.311556 0.312612 0.314149 0.314038 0.312633 -100 
-100 -100 0.363964 0.357155 0.344709 0.329685 0.313966 0.300290 0.289173 0.281506 0.276464 0.273461 0.271775 0.271324 0.271814 0.272035 0.271815 0.271993 0.272467 0.272965 0.273439 0.273927 0.274440 0.274202 0.273486 -100 
-100 -100 0.337437 0.330721 0.318489 0.303791 0.288542 0.275444 0.264960 0.257803 0.253147 0.250446 0.248964 0.248465 0.248628 0.248919 0.249196 0.249659 0.250230 0.250711 0.251045 0.251239 0.251272 0.250960 0.250530 -100 
-100 -100 -100 -100 -100 -100 -100 -100 -100 -100 -100 -100 -100 -100 -100 -100 -100 -100 -100 -100 -100 -100 -100 -100 -100 -100 
-100 -100 -100 -100 -100 -100 -100 -100 -100 -100 -100 -100 -100 -100 -100 -100 -100 -100 -100 -100 -100 -100 -100 -100 -100 -100 
-100 -100 -100 -100 -100 -100 -100 -100 -100 -100 -100 -100 -100 -100 -100 -100 -100 -100 -100 -100 -100 -100 -100 -100 -100 -100 
-100 -100 0.521395 0.512125 0.494888 0.474620 0.453471 0.434987 0.419739 0.408779 0.400999 0.395764 0.392084 0.389807 0.388408 0.386903 0.385129 0.383949 0.383151 0.382348 0.381411 0.380648 0.380311 0.379131 0.377487 -100 
-100 -100 0.538091 0.528315 0.509982 0.489039 0.467462 0.448677 0.433174 0.422021 0.414135 0.408844 0.405242 0.403372 0.402629 0.401068 0.398511 0.396766 0.395685 0.394790 0.394001 0.393826 0.394705 0.393542 0.390832 -100 
-100 -100 0.572736 0.562003 0.537634 0.515466 0.492995 0.473666 0.457655 0.446124 0.438043 0.432595 0.429000 0.427731 0.428092 0.426391 0.422396 0.419649 0.418038 0.416955 0.416514 0.417544 0.423341 0.422185 0.414788 -100 
-100 -100 0.604657 0.593861 0.569267 0.546821 0.523929 0.504028 0.487345 0.475230 0.466693 0.460853 0.456889 0.455371 0.455539 0.453594 0.449236 0.446081 0.444056 0.442613 0.441849 0.442601 0.448171 0.446886 0.439439 -100 
-100 -100 0.630378 0.620386 0.601565 0.579835 0.557182 0.536715 0.519100 0.506286 0.497273 0.490816 0.485927 0.483360 0.482341 0.480031 0.476054 0.473007 0.470670 0.468677 0.466881 0.465872 0.466047 0.464479 0.461628 -100 
-100 -100 0.659316 0.649706 0.631755 0.610371 0.587958 0.566862 0.548029 0.534610 0.525591 0.518533 0.512376 0.509008 0.507850 0.505131 0.500357 0.496883 0.494064 0.491492 0.488895 0.486700 0.485135 0.483298 0.481498 -100 
-100 -100 0.686024 0.676469 0.658893 0.637796 0.617593 0.595797 0.573677 0.559701 0.553176 0.545595 0.535884 0.532271 0.533746 0.530645 0.522173 0.517389 0.513829 0.510704 0.507455 0.504548 0.502067 0.500023 0.498631 -100 
-100 -100 0.707513 0.697788 0.679868 0.658288 0.637498 0.614905 0.591844 0.577097 0.569991 0.561918 0.551738 0.547771 0.548938 0.545646 0.537029 0.532028 0.528203 0.524785 0.521218 0.518021 0.515307 0.513160 0.511754 -100 
-100 -100 0.724419 0.714316 0.695595 0.672941 0.649084 0.625640 0.603757 0.588013 0.577368 0.568801 0.561018 0.556442 0.554252 0.550941 0.545816 0.541824 0.538328 0.534893 0.531276 0.528167 0.525856 0.523697 0.521900 -100 
-100 -100 0.737201 0.726469 0.706649 0.683451 0.659590 0.635451 0.612101 0.595334 0.584126 0.575166 0.567012 0.562021 0.558879 0.555613 0.551532 0.548043 0.544972 0.541665 0.538061 0.535434 0.534499 0.532426 0.529473 -100 
-100 -100 0.746119 0.734659 0.713624 0.690597 0.668685 0.644130 0.617850 0.600047 0.590179 0.580903 0.570507 0.564862 0.561423 0.558239 0.554514 0.551415 0.549056 0.546035 0.542594 0.541259 0.544745 0.542848 0.535947 -100 
-100 -100 0.745801 0.734373 0.713370 0.690337 0.668331 0.643636 0.617140 0.599037 0.588869 0.579509 0.569271 0.563902 0.560826 0.557840 0.554134 0.551130 0.548952 0.546224 0.543161 0.542234 0.546092 0.544424 0.537594 -100 
-100 -100 0.735902 0.725260 0.705536 0.682315 0.658055 0.633486 0.609597 0.591907 0.579628 0.570444 0.563086 0.559184 0.557624 0.554943 0.550502 0.547117 0.544512 0.542037 0.539592 0.538239 0.538527 0.537122 0.534312 -100 
-100 -100 0.721060 0.711135 0.692617 0.669911 0.645120 0.621017 0.598598 0.581286 0.568519 0.559713 0.553977 0.551992 0.553681 0.551343 0.544406 0.539987 0.536982 0.534808 0.533091 0.532195 0.532067 0.530975 0.529216 -100 
-100 -100 0.699996 0.690585 0.672958 0.651058 0.626786 0.603442 0.582006 0.565203 0.552674 0.544533 0.540630 0.542054 0.553484 0.551526 0.535659 0.528695 0.524909 0.522997 0.521981 0.521886 0.522340 0.521574 0.519956 -100 
-100 -100 0.671293 0.662344 0.645547 0.624592 0.601272 0.578978 0.558623 0.542683 0.530819 0.523273 0.519937 0.521840 0.533774 0.532212 0.516650 0.510067 0.506697 0.505284 0.504824 0.505245 0.506101 0.505597 0.504098 -100 
-100 -100 0.632126 0.623650 0.607795 0.587911 0.565822 0.544859 0.525969 0.511320 0.500489 0.493477 0.489674 0.489311 0.492674 0.491501 0.485353 0.481906 0.480063 0.479342 0.479365 0.480045 0.481092 0.480778 0.479474 -100 
-100 -100 0.584562 0.576538 0.561550 0.542795 0.522075 0.502649 0.485416 0.472354 0.462867 0.456677 0.453105 0.452431 0.454360 0.453543 0.449564 0.447203 0.446100 0.445917 0.446451 0.447674 0.449544 0.449426 0.447734 -100 
-100 -100 0.527945 0.520342 0.506198 0.488608 0.469421 0.451658 0.436213 0.424867 0.416919 0.411755 0.408879 0.409131 0.412335 0.411838 0.407249 0.404663 0.403815 0.404011 0.405162 0.407422 0.412624 0.412676 0.408109 -100 
-100 -100 0.468634 0.461397 0.447973 0.431430 0.413606 0.397433 0.383660 0.373841 0.367163 0.362918 0.360596 0.361108 0.364450 0.364245 0.360126 0.357991 0.357482 0.357907 0.359173 0.361450 0.366618 0.366699 0.362191 -100 
-100 -100 0.410351 0.403378 0.390547 0.374867 0.358213 0.343423 0.331162 0.322564 0.316833 0.313277 0.311250 0.311053 0.312479 0.312515 0.310904 0.310217 0.310307 0.310819 0.311690 0.312938 0.314645 0.314586 0.313138 -100 
-100 -100 0.364497 0.357691 0.345236 0.330164 0.314363 0.300615 0.289450 0.281746 0.276679 0.273659 0.271959 0.271492 0.271959 0.272158 0.271905 0.272030 0.272446 0.272956 0.273519 0.274108 0.274710 0.274504 0.273774 -100 
-100 -100 0.337912 0.331182 0.318916 0.304157 0.288830 0.275662 0.265127 0.257934 0.253257 0.250543 0.249055 0.248549 0.248701 0.248978 0.249237 0.249673 0.250220 0.250712 0.251097 0.251349 0.251432 0.251141 0.250710 -100 
-100 -100 -100 -100 -100 -100 -100 -100 -100 -100 -100 -100 -100 -100 -100 -100 -100 -100 -100 -100 -100 -100 -100 -100 -100 -100 
-100 -100 -100 -100 -100 -100 -100 -100 -100 -100 -100 -100 -100 -100 -100 -100 -100 -100 -100 -100 -100 -100 -100 -100 -100 -100 
-100 -100 -100 -100 -100 -100 -100 -100 -100 -100 -100 -100 -100 -100 -100 -100 -100 -100 -100 -100 -100 -100 -100 -100 -100 -100 
-100 -100 0.523957 0.514854 0.498049 0.477923 0.456741 0.438072 0.422555 0.411326 0.403306 0.397659 0.393348 0.390466 0.388486 0.386784 0.385129 0.383996 0.383141 0.382238 0.381131 0.380056 0.379127 0.377859 0.376595 -100 
-100 -100 0.539808 0.530352 0.512840 0.492228 0.470712 0.451791 0.436078 0.424760 0.416805 0.411079 0.406594 0.403821 0.402136 0.400345 0.398183 0.396651 0.395562 0.394552 0.393489 0.392707 0.392352 0.391082 0.389309 -100 
-100 -100 0.569294 0.559218 0.539801 0.518326 0.496166 0.476772 0.460681 0.449207 0.441556 0.435648 0.430552 0.427845 0.426595 0.424617 0.421547 0.419319 0.417793 0.416563 0.415560 0.415296 0.416414 0.415115 0.411927 -100 
-100 -100 0.601396 0.591183 0.571478 0.549621 0.526968 0.506990 0.490283 0.478287 0.470231 0.463963 0.458522 0.455557 0.454092 0.451864 0.448459 0.445849 0.443929 0.442336 0.441004 0.440468 0.441368 0.439934 0.436686 -100 
-100 -100 0.632959 0.623049 0.604613 0.582842 0.559876 0.539239 0.521677 0.508875 0.499812 0.493025 0.487424 0.483876 0.481632 0.479093 0.475822 0.473138 0.470877 0.468787 0.466713 0.465102 0.464080 0.462400 0.460443 -100 
-100 -100 0.663717 0.653802 0.635387 0.613360 0.589969 0.568608 0.550171 0.536750 0.527264 0.519951 0.513647 0.509453 0.506758 0.503863 0.500255 0.497261 0.494583 0.491971 0.489227 0.486763 0.484703 0.482775 0.481269 -100 
-100 -100 0.692194 0.681989 0.662879 0.640324 0.616735 0.594585 0.574875 0.560956 0.551689 0.543886 0.536338 0.531670 0.529371 0.526142 0.521325 0.517708 0.514546 0.511457 0.508141 0.505101 0.502433 0.500305 0.498940 -100 
-100 -100 0.713639 0.703251 0.683776 0.660685 0.636426 0.613471 0.592894 0.578239 0.568385 0.560123 0.552203 0.547260 0.544739 0.541339 0.536346 0.532500 0.529064 0.525679 0.522057 0.518738 0.515838 0.513599 0.512221 -100 
-100 -100 0.728762 0.718332 0.698933 0.675419 0.650160 0.626435 0.605312 0.589698 0.578478 0.569780 0.562270 0.557177 0.553738 0.550325 0.546259 0.542654 0.539214 0.535737 0.532041 0.528706 0.525900 0.523640 0.522136 -100 
-100 -100 0.739445 0.728790 0.709002 0.685182 0.659765 0.635420 0.613247 0.596838 0.585101 0.576053 0.568312 0.563105 0.559443 0.556076 0.552313 0.548859 0.545567 0.542144 0.538476 0.535358 0.533058 0.530867 0.529008 -100 
-100 -100 0.746058 0.735074 0.714738 0.690894 0.666152 0.641417 0.617787 0.600738 0.589411 0.580096 0.571325 0.565888 0.562240 0.558963 0.555288 0.551984 0.549018 0.545788 0.542270 0.539703 0.538811 0.536770 0.533842 -100 
-100 -100 0.745496 0.734600 0.714398 0.690653 0.665910 0.641041 0.617137 0.599731 0.588075 0.578651 0.570025 0.564867 0.561555 0.558479 0.554869 0.551663 0.548872 0.545915 0.542754 0.540569 0.540022 0.538199 0.535351 -100 
-100 -100 0.737254 0.726889 0.707574 0.684103 0.658699 0.633964 0.610963 0.593442 0.580635 0.571299 0.564182 0.560000 0.557634 0.554878 0.551080 0.547799 0.544962 0.542326 0.539748 0.537803 0.536594 0.535045 0.533395 -100 
-100 -100 0.723625 0.713762 0.695293 0.672490 0.647300 0.622998 0.600591 0.583071 0.569934 0.560884 0.554859 0.551976 0.551333 0.548941 0.544209 0.540523 0.537626 0.535348 0.533415 0.532058 0.531121 0.529885 0.528608 -100 
-100 -100 0.703324 0.693827 0.675872 0.653884 0.629475 0.605915 0.584142 0.566944 0.554013 0.545495 0.540684 0.539658 0.542991 0.540989 0.533128 0.528481 0.525400 0.523484 0.522209 0.521586 0.521295 0.520381 0.519152 -100 
-100 -100 0.674420 0.665362 0.648212 0.627196 0.603829 0.581325 0.560569 0.544210 0.531960 0.524031 0.519757 0.519184 0.522943 0.521338 0.513870 0.509641 0.507010 0.505600 0.504888 0.504813 0.504985 0.504336 0.503191 -100 
-100 -100 0.634302 0.625794 0.609853 0.589976 0.567885 0.546754 0.527519 0.512531 0.501409 0.494129 0.489846 0.488427 0.489202 0.487986 0.484326 0.481791 0.480199 0.479424 0.479255 0.479605 0.480137 0.479708 0.478664 -100 
-100 -100 0.586008 0.577995 0.563019 0.544315 0.523643 0.504090 0.486558 0.473237 0.463539 0.457110 0.453087 0.451558 0.451834 0.450967 0.448517 0.446835 0.445916 0.445695 0.446094 0.447076 0.448328 0.448114 0.446841 -100 
-100 -100 0.528743 0.521180 0.507129 0.489659 0.470650 0.452798 0.437019 0.425453 0.417373 0.411942 0.408408 0.407356 0.408272 0.407717 0.405273 0.403781 0.403249 0.403457 0.404443 0.406250 0.409121 0.409088 0.406669 -100 
-100 -100 0.469004 0.461803 0.448480 0.432061 0.414428 0.398187 0.384124 0.374127 0.367355 0.362861 0.359913 0.359164 0.360251 0.359988 0.358001 0.356945 0.356760 0.357202 0.358320 0.360169 0.363034 0.363033 0.360671 -100 
-100 -100 0.410441 0.403496 0.390722 0.375104 0.358518 0.343682 0.331275 0.322557 0.316729 0.313020 0.310686 0.309909 0.310323 0.310320 0.309636 0.309413 0.309637 0.310144 0.310946 0.312042 0.313270 0.313150 0.312062 -100 
-100 -100 0.364426 0.357635 0.345211 0.330164 0.314382 0.300604 0.289361 0.281577 0.276428 0.273313 0.271464 0.270772 0.270875 0.271048 0.271099 0.271376 0.271836 0.272335 0.272851 0.273351 0.273763 0.273513 0.272885 -100 
-100 -100 0.337764 0.331042 0.318790 0.304041 0.288715 0.275524 0.264941 0.257691 0.252947 0.250162 0.248585 0.247973 0.247991 0.248249 0.248598 0.249085 0.249649 0.250134 0.250488 0.250685 0.250691 0.250365 0.249942 -100 
-100 -100 -100 -100 -100 -100 -100 -100 -100 -100 -100 -100 -100 -100 -100 -100 -100 -100 -100 -100 -100 -100 -100 -100 -100 -100 
-100 -100 -100 -100 -100 -100 -100 -100 -100 -100 -100 -100 -100 -100 -100 -100 -100 -100 -100 -100 -100 -100 -100 -100 -100 -100 
-100 -100 -100 -100 -100 -100 -100 -100 -100 -100 -100 -100 -100 -100 -100 -100 -100 -100 -100 -100 -100 -100 -100 -100 -100 -100 
-100 -100 0.526225 0.517243 0.500560 0.480573 0.459407 0.440632 0.424950 0.413607 0.405579 0.399580 0.394560 0.391079 0.388622 0.386691 0.384984 0.383784 0.382837 0.381878 0.380742 0.379590 0.378544 0.377288 0.376144 -100 
-100 -100 0.541980 0.532687 0.515207 0.494810 0.473370 0.454396 0.438620 0.427421 0.419910 0.413818 0.408123 0.404417 0.402015 0.399953 0.397850 0.396326 0.395168 0.394090 0.392948 0.391967 0.391367 0.390095 0.388519 -100 
-100 -100 0.572765 0.562683 0.542243 0.520846 0.498759 0.479382 0.463442 0.452614 0.446742 0.440456 0.432765 0.428462 0.426075 0.423767 0.420957 0.418882 0.417339 0.416028 0.414871 0.414257 0.415135 0.413807 0.410722 -100 
-100 -100 0.605239 0.594905 0.573971 0.552035 0.529363 0.509386 0.492878 0.481610 0.475418 0.468809 0.460757 0.456164 0.453542 0.451000 0.447910 0.445512 0.443617 0.441945 0.440434 0.439523 0.440178 0.438695 0.435518 -100 
-100 -100 0.636397 0.626289 0.607216 0.585147 0.561930 0.541180 0.523718 0.511284 0.502918 0.495869 0.488994 0.484387 0.481294 0.478538 0.475563 0.473099 0.470914 0.468775 0.466547 0.464654 0.463344 0.461607 0.459783 -100 
-100 -100 0.668890 0.658344 0.638635 0.615684 0.591606 0.570005 0.551732 0.538635 0.529562 0.522055 0.514894 0.509806 0.506237 0.503207 0.500125 0.497505 0.495031 0.492422 0.489536 0.486880 0.484640 0.482639 0.481154 -100 
-100 -100 0.700078 0.688691 0.666900 0.642641 0.617636 0.595150 0.576019 0.562601 0.553696 0.545743 0.537444 0.531671 0.527855 0.524542 0.521011 0.518106 0.515369 0.512338 0.508829 0.505612 0.502806 0.500585 0.499174 -100 
-100 -100 0.721406 0.709824 0.687656 0.662821 0.637091 0.613792 0.593833 0.579699 0.570205 0.561828 0.553238 0.547260 0.543283 0.539830 0.536132 0.533005 0.529998 0.526675 0.522865 0.519366 0.516313 0.513969 0.512540 -100 
-100 -100 0.733438 0.722362 0.701709 0.677134 0.650964 0.626978 0.606192 0.590964 0.580101 0.571325 0.563273 0.557544 0.553451 0.550001 0.546457 0.543213 0.539956 0.536491 0.532678 0.529148 0.526081 0.523713 0.522258 -100 
-100 -100 0.741619 0.730805 0.710674 0.686270 0.659986 0.635494 0.613937 0.598021 0.586673 0.577573 0.569360 0.563684 0.559663 0.556243 0.552656 0.549298 0.545959 0.542487 0.538753 0.535363 0.532502 0.530200 0.528674 -100 
-100 -100 0.746281 0.735508 0.715451 0.691174 0.665093 0.640307 0.618077 0.601924 0.591374 0.582028 0.572524 0.566611 0.562686 0.559319 0.555624 0.552204 0.548938 0.545594 0.542060 0.538997 0.536707 0.534550 0.532752 -100 
-100 -100 0.745373 0.734768 0.714989 0.690956 0.664982 0.640081 0.617513 0.600917 0.589968 0.580496 0.571173 0.565591 0.562043 0.558871 0.555194 0.551817 0.548680 0.545584 0.542396 0.539703 0.537742 0.535797 0.534089 -100 
-100 -100 0.738190 0.727953 0.708802 0.685252 0.659373 0.634555 0.611929 0.594598 0.581935 0.572496 0.565050 0.560590 0.558026 0.555210 0.551419 0.548053 0.545014 0.542249 0.539572 0.537308 0.535465 0.533793 0.532521 -100 
-100 -100 0.725794 0.715849 0.697137 0.674286 0.649011 0.624568 0.601951 0.584189 0.570904 0.561699 0.555463 0.552344 0.551419 0.548995 0.544446 0.540798 0.537801 0.535394 0.533290 0.531623 0.530238 0.528874 0.527776 -100 
-100 -100 0.707116 0.697265 0.678261 0.656097 0.631767 0.608030 0.585731 0.568029 0.554771 0.546044 0.541036 0.539674 0.542729 0.540706 0.533068 0.528634 0.525531 0.523486 0.521979 0.520976 0.520197 0.519144 0.518104 -100 
-100 -100 0.678065 0.668647 0.650447 0.629289 0.606069 0.583398 0.562063 0.545168 0.532571 0.524418 0.519933 0.519004 0.522438 0.520808 0.513607 0.509616 0.506982 0.505447 0.504505 0.504078 0.503822 0.503034 0.502023 -100 
-100 -100 0.636193 0.627561 0.611332 0.591514 0.569621 0.548371 0.528671 0.513288 0.501929 0.494443 0.489903 0.488156 0.488482 0.487229 0.483919 0.481542 0.479942 0.479063 0.478740 0.478920 0.479319 0.478763 0.477618 -100 
-100 -100 0.586934 0.578909 0.563924 0.545404 0.525065 0.505446 0.487467 0.473892 0.464122 0.457480 0.453005 0.450932 0.450526 0.449599 0.447670 0.446264 0.445404 0.445134 0.445490 0.446569 0.448176 0.447853 0.446074 -100 
-100 -100 0.529077 0.521561 0.507654 0.490558 0.472281 0.454417 0.437931 0.426154 0.418218 0.412538 0.408189 0.406147 0.405762 0.405122 0.403752 0.402848 0.402514 0.402753 0.403855 0.406165 0.410281 0.410164 0.406465 -100 
-100 -100 0.468976 0.461834 0.448677 0.432630 0.415728 0.399501 0.384789 0.374640 0.368054 0.363326 0.359564 0.357836 0.357621 0.357272 0.356362 0.355891 0.355912 0.356397 0.357640 0.359996 0.364127 0.364049 0.360400 -100 
-100 -100 0.410167 0.403268 0.390605 0.375176 0.358893 0.344076 0.331432 0.322645 0.316855 0.312979 0.310210 0.308928 0.308722 0.308657 0.308434 0.308468 0.308777 0.309279 0.310084 0.311322 0.312962 0.312763 0.311167 -100 
-100 -100 0.364004 0.357251 0.344902 0.329962 0.314311 0.300556 0.289234 0.281401 0.276217 0.272978 0.270904 0.269975 0.269826 0.269955 0.270151 0.270517 0.271003 0.271480 0.271950 0.272430 0.272903 0.272579 0.271770 -100 
-100 -100 0.337272 0.330582 0.318390 0.303718 0.288467 0.275303 0.264693 0.257400 0.252598 0.249711 0.247991 0.247240 0.247134 0.247357 0.247748 0.248270 0.248843 0.249304 0.249603 0.249733 0.249693 0.249300 0.248805 -100 
-100 -100 -100 -100 -100 -100 -100 -100 -100 -100 -100 -100 -100 -100 -100 -100 -100 -100 -100 -100 -100 -100 -100 -100 -100 -100 
-100 -100 -100 -100 -100 -100 -100 -100 -100 -100 -100 -100 -100 -100 -100 -100 -100 -100 -100 -100 -100 -100 -100 -100 -100 -100 
-100 -100 -100 -100 -100 -100 -100 -100 -100 -100 -100 -100 -100 -100 -100 -100 -100 -100 -100 -100 -100 -100 -100 -100 -100 -100 
-100 -100 0.528955 0.519913 0.502655 0.482633 0.461437 0.442615 0.426903 0.415663 0.408157 0.401918 0.395885 0.391864 0.389081 0.386960 0.385089 0.383763 0.382733 0.381769 0.380727 0.379727 0.379076 0.377898 0.376512 -100 
-100 -100 0.546644 0.537026 0.517618 0.496935 0.475412 0.456434 0.440798 0.430161 0.424398 0.418066 0.410135 0.405444 0.402589 0.400288 0.397959 0.396287 0.395039 0.393955 0.392935 0.392227 0.392629 0.391432 0.389010 -100 
-100 -100 0.587945 0.576143 0.546568 0.523448 0.500834 0.481494 0.466176 0.457250 0.458131 0.451630 0.436724 0.430157 0.426954 0.424312 0.421133 0.418871 0.417241 0.415945 0.415111 0.415398 0.421048 0.419787 0.412132 -100 
-100 -100 0.620849 0.608658 0.578385 0.554537 0.531237 0.511272 0.495425 0.486142 0.486757 0.479967 0.464709 0.457816 0.454355 0.451507 0.448116 0.445593 0.443651 0.441998 0.440782 0.440747 0.446149 0.444710 0.436944 -100 
-100 -100 0.642900 0.632018 0.609998 0.587041 0.563380 0.542542 0.525353 0.513758 0.507489 0.500299 0.491024 0.485281 0.481652 0.478734 0.475751 0.473340 0.471221 0.469092 0.466883 0.465168 0.464787 0.463055 0.460321 -100 
-100 -100 0.675993 0.664418 0.641810 0.617560 0.592735 0.570919 0.552871 0.540428 0.532643 0.525045 0.516371 0.510362 0.506239 0.503135 0.500305 0.497943 0.495722 0.493153 0.490152 0.487474 0.485474 0.483445 0.481659 -100 
-100 -100 0.714489 0.701036 0.671618 0.644836 0.618407 0.595593 0.576895 0.564456 0.557364 0.549361 0.539080 0.532057 0.527381 0.524033 0.521124 0.518742 0.516676 0.513723 0.509776 0.506406 0.503578 0.501299 0.499773 -100 
-100 -100 0.735557 0.721916 0.692188 0.664816 0.637638 0.614003 0.594484 0.581323 0.573603 0.565205 0.554726 0.547560 0.542771 0.539319 0.536273 0.533691 0.531370 0.528135 0.523881 0.520205 0.517072 0.514655 0.513143 -100 
-100 -100 0.739213 0.727197 0.704185 0.678344 0.651374 0.627149 0.606615 0.592003 0.582274 0.573493 0.564267 0.557840 0.553362 0.549947 0.546730 0.543805 0.540842 0.537432 0.533465 0.529802 0.526603 0.524161 0.522684 -100 
-100 -100 0.744283 0.733080 0.712000 0.686968 0.660147 0.635531 0.614316 0.599054 0.589176 0.580080 0.570412 0.564127 0.559879 0.556477 0.553004 0.549774 0.546534 0.543074 0.539260 0.535726 0.532634 0.530255 0.528805 -100 
-100 -100 0.747325 0.736445 0.716094 0.691477 0.664910 0.640125 0.618713 0.603954 0.598734 0.589398 0.574633 0.567528 0.563571 0.560153 0.556027 0.552556 0.549222 0.545845 0.542243 0.538969 0.536174 0.533935 0.532471 -100 
-100 -100 0.746018 0.735394 0.715475 0.691247 0.664893 0.640019 0.618215 0.602926 0.597216 0.587739 0.573226 0.566538 0.563075 0.559842 0.555598 0.552084 0.548818 0.545661 0.542397 0.539486 0.537007 0.534974 0.533601 -100 
-100 -100 0.739374 0.729052 0.709559 0.685899 0.659880 0.635016 0.612510 0.595498 0.583942 0.574474 0.565926 0.561264 0.559377 0.556553 0.551948 0.548349 0.545150 0.542302 0.539525 0.537093 0.534978 0.533210 0.532021 -100 
-100 -100 0.728535 0.718262 0.698461 0.675386 0.650110 0.625563 0.602686 0.584759 0.571694 0.562447 0.556020 0.553360 0.554684 0.552280 0.545469 0.541228 0.537960 0.535428 0.533177 0.531333 0.529732 0.528261 0.527170 -100 
-100 -100 0.715052 0.704183 0.680815 0.657829 0.633439 0.609543 0.586687 0.568526 0.555089 0.546359 0.542090 0.542770 0.558683 0.556684 0.536228 0.529733 0.525746 0.523477 0.521752 0.520541 0.519560 0.518387 0.517308 -100 
-100 -100 0.685890 0.675468 0.652923 0.630997 0.607792 0.584978 0.563032 0.545632 0.532798 0.524619 0.520872 0.521945 0.538155 0.536537 0.516578 0.510552 0.507044 0.505281 0.504120 0.503516 0.503148 0.502231 0.501081 -100 
-100 -100 0.638637 0.629706 0.612473 0.592609 0.571024 0.549708 0.529476 0.513730 0.502231 0.494626 0.490060 0.488702 0.491114 0.489847 0.484397 0.481501 0.479677 0.478676 0.478243 0.478445 0.479248 0.478562 0.476802 -100 
-100 -100 0.587744 0.579671 0.564502 0.546293 0.526675 0.507058 0.488358 0.474527 0.464865 0.458051 0.453088 0.450750 0.450733 0.449754 0.447278 0.445826 0.444941 0.444638 0.445066 0.446668 0.449957 0.449521 0.445967 -100 
-100 -100 0.529146 0.521700 0.508039 0.491732 0.475285 0.457505 0.439395 0.427288 0.419911 0.414002 0.408449 0.405592 0.404630 0.403898 0.402812 0.402139 0.401978 0.402315 0.403950 0.408030 0.419691 0.419504 0.408422 -100 
-100 -100 0.468735 0.461690 0.448838 0.433594 0.418570 0.402454 0.386130 0.375710 0.369744 0.364793 0.359773 0.357183 0.356295 0.355846 0.355296 0.355079 0.355285 0.355879 0.357665 0.361796 0.373496 0.373358 0.362313 -100 
-100 -100 0.409703 0.402878 0.390401 0.375347 0.359791 0.345057 0.331891 0.323034 0.317469 0.313425 0.310030 0.308269 0.307689 0.307547 0.307483 0.307636 0.308016 0.308528 0.309446 0.311221 0.314569 0.314282 0.310927 -100 
-100 -100 0.363416 0.356721 0.344500 0.329754 0.314400 0.300719 0.289260 0.281401 0.276252 0.272883 0.270496 0.269312 0.268967 0.269037 0.269280 0.269690 0.270197 0.270641 0.271081 0.271643 0.272585 0.272167 0.270749 -100 
-100 -100 0.336620 0.329981 0.317893 0.303355 0.288262 0.275169 0.264542 0.257230 0.252395 0.249398 0.247492 0.246578 0.246348 0.246518 0.246915 0.247452 0.248023 0.248436 0.248654 0.248721 0.248694 0.248211 0.247540 -100 
-100 -100 -100 -100 -100 -100 -100 -100 -100 -100 -100 -100 -100 -100 -100 -100 -100 -100 -100 -100 -100 -100 -100 -100 -100 -100 
-100 -100 -100 -100 -100 -100 -100 -100 -100 -100 -100 -100 -100 -100 -100 -100 -100 -100 -100 -100 -100 -100 -100 -100 -100 -100 
-100 -100 -100 -100 -100 -100 -100 -100 -100 -100 -100 -100 -100 -100 -100 -100 -100 -100 -100 -100 -100 -100 -100 -100 -100 -100 
-100 -100 0.529677 0.520693 0.503526 0.483583 0.462422 0.443578 0.427798 0.416468 0.408866 0.402515 0.396353 0.392211 0.389331 0.387177 0.385326 0.384021 0.383015 0.382092 0.381120 0.380209 0.379647 0.378551 0.377223 -100 
-100 -100 0.547284 0.537732 0.518425 0.497828 0.476340 0.457345 0.441653 0.430948 0.425111 0.418671 0.410590 0.405743 0.402757 0.400429 0.398161 0.396547 0.395343 0.394302 0.393335 0.392695 0.393157 0.392036 0.389684 -100 
-100 -100 0.588518 0.576779 0.547286 0.524236 0.501644 0.482285 0.466926 0.457961 0.458802 0.452205 0.437127 0.430365 0.426985 0.424335 0.421291 0.419147 0.417603 0.416352 0.415540 0.415851 0.421510 0.420312 0.412747 -100 
-100 -100 0.621500 0.609330 0.579060 0.555209 0.531873 0.511867 0.495974 0.486663 0.487255 0.480402 0.465001 0.457937 0.454323 0.451507 0.448293 0.445920 0.444077 0.442477 0.441272 0.441244 0.446632 0.445247 0.437561 -100 
-100 -100 0.643882 0.632913 0.610728 0.587620 0.563823 0.542883 0.525618 0.513986 0.507707 0.500487 0.491137 0.485312 0.481628 0.478788 0.475992 0.473740 0.471725 0.469650 0.467469 0.465779 0.465415 0.463719 0.461023 -100 
-100 -100 0.677511 0.665701 0.642678 0.618075 0.592988 0.570997 0.552836 0.540344 0.532560 0.524963 0.516268 0.510242 0.506129 0.503157 0.500558 0.498390 0.496298 0.493801 0.490847 0.488213 0.486257 0.484252 0.482467 -100 
-100 -100 0.716575 0.702743 0.672624 0.645295 0.618479 0.595430 0.576597 0.564101 0.557020 0.549039 0.538761 0.531745 0.527084 0.523915 0.521325 0.519193 0.517298 0.514445 0.510564 0.507257 0.504506 0.502245 0.500680 -100 
-100 -100 0.737525 0.723501 0.693060 0.665126 0.637541 0.613660 0.593990 0.580759 0.573042 0.564685 0.554242 0.547121 0.542382 0.539146 0.536445 0.534140 0.532013 0.528898 0.524714 0.521098 0.518036 0.515634 0.514076 -100 
-100 -100 0.740383 0.728113 0.704655 0.678422 0.651144 0.626699 0.606006 0.591302 0.581558 0.572822 0.563676 0.557359 0.553023 0.549837 0.546920 0.544263 0.541509 0.538215 0.534295 0.530670 0.527512 0.525071 0.523558 -100 
-100 -100 0.744681 0.733363 0.712086 0.686848 0.659825 0.635034 0.613669 0.598294 0.588371 0.579314 0.569755 0.563620 0.559561 0.556392 0.553190 0.550227 0.547221 0.543871 0.540062 0.536540 0.533478 0.531086 0.529584 -100 
-100 -100 0.747126 0.736242 0.715887 0.691209 0.664526 0.639611 0.618065 0.603182 0.597878 0.588569 0.573931 0.566993 0.563243 0.560051 0.556176 0.552983 0.549937 0.546661 0.542991 0.539695 0.536921 0.534653 0.533112 -100 
-100 -100 0.745561 0.734979 0.715126 0.690901 0.664474 0.639504 0.617583 0.602173 0.596367 0.586908 0.572503 0.565958 0.562675 0.559650 0.555642 0.552397 0.549409 0.546344 0.542983 0.540019 0.537533 0.535458 0.533997 -100 
-100 -100 0.738925 0.728629 0.709177 0.685519 0.659448 0.634504 0.611899 0.594786 0.583161 0.573690 0.565200 0.560629 0.558865 0.556216 0.551842 0.548493 0.545522 0.542738 0.539871 0.537356 0.535202 0.533366 0.532082 -100 
-100 -100 0.728116 0.717852 0.698062 0.674973 0.649653 0.625042 0.602089 0.584091 0.570973 0.561708 0.555292 0.552660 0.554027 0.551771 0.545222 0.541252 0.538215 0.535723 0.533338 0.531367 0.529699 0.528129 0.526915 -100 
-100 -100 0.714635 0.703772 0.680406 0.657407 0.632983 0.609044 0.586135 0.567922 0.554435 0.545666 0.541355 0.541980 0.557819 0.555949 0.535834 0.529671 0.525964 0.523714 0.521776 0.520385 0.519342 0.518037 0.516760 -100 
-100 -100 0.685471 0.675064 0.652532 0.630612 0.607397 0.584564 0.562576 0.545126 0.532230 0.523989 0.520156 0.521121 0.537206 0.535695 0.516071 0.510373 0.507131 0.505357 0.503924 0.503070 0.502572 0.501493 0.500140 -100 
-100 -100 0.638254 0.629342 0.612142 0.592323 0.570779 0.549460 0.529180 0.513371 0.501793 0.494088 0.489392 0.487898 0.490201 0.489004 0.483808 0.481188 0.479578 0.478519 0.477762 0.477616 0.478149 0.477263 0.475367 -100 
-100 -100 0.587420 0.579373 0.564253 0.546139 0.526620 0.507024 0.488258 0.474339 0.464574 0.457620 0.452468 0.449932 0.449760 0.448827 0.446603 0.445443 0.444794 0.444398 0.444403 0.445540 0.448433 0.447760 0.444113 -100 
-100 -100 0.528893 0.521475 0.507863 0.491692 0.475422 0.457687 0.439471 0.427252 0.419751 0.413671 0.407875 0.404747 0.403548 0.402848 0.402078 0.401771 0.401987 0.402215 0.403244 0.406734 0.417880 0.417434 0.406303 -100 
-100 -100 0.468417 0.461417 0.448634 0.433549 0.418720 0.402673 0.386257 0.375731 0.369637 0.364521 0.359254 0.356386 0.355245 0.354815 0.354551 0.354665 0.355211 0.355701 0.356904 0.360463 0.371654 0.371277 0.360197 -100 
-100 -100 0.409229 0.402459 0.390083 0.375190 0.359804 0.345149 0.331952 0.323025 0.317361 0.313173 0.309574 0.307596 0.306838 0.306682 0.306768 0.307108 0.307633 0.308042 0.308591 0.309950 0.312927 0.312442 0.309038 -100 
-100 -100 0.362832 0.356194 0.344083 0.329487 0.314284 0.300689 0.289238 0.281342 0.276120 0.272636 0.270090 0.268743 0.268268 0.268300 0.268601 0.269093 0.269647 0.269995 0.270191 0.270468 0.271150 0.270579 0.269110 -100 
-100 -100 0.335980 0.329399 0.317420 0.303023 0.288069 0.275067 0.264471 0.257141 0.252249 0.249155 0.247118 0.246069 0.245730 0.245852 0.246259 0.246825 0.247393 0.247717 0.247754 0.247606 0.247383 0.246774 0.246051 -100 
-100 -100 -100 -100 -100 -100 -100 -100 -100 -100 -100 -100 -100 -100 -100 -100 -100 -100 -100 -100 -100 -100 -100 -100 -100 -100 
-100 -100 -100 -100 -100 -100 -100 -100 -100 -100 -100 -100 -100 -100 -100 -100 -100 -100 -100 -100 -100 -100 -100 -100 -100 -100 
-100 -100 -100 -100 -100 -100 -100 -100 -100 -100 -100 -100 -100 -100 -100 -100 -100 -100 -100 -100 -100 -100 -100 -100 -100 -100 
-100 -100 0.528401 0.519604 0.503222 0.483481 0.462417 0.443572 0.427683 0.416081 0.407766 0.401411 0.395944 0.392041 0.389236 0.387217 0.385638 0.384560 0.383729 0.382891 0.381923 0.380983 0.380131 0.379086 0.378126 -100 
-100 -100 0.543877 0.534805 0.517662 0.497546 0.476220 0.457194 0.441253 0.429871 0.422153 0.415709 0.409471 0.405195 0.402294 0.400156 0.398347 0.397089 0.396140 0.395191 0.394151 0.393289 0.392770 0.391690 0.390356 -100 
-100 -100 0.574387 0.564512 0.544426 0.523271 0.501272 0.481841 0.465785 0.454878 0.448924 0.442311 0.433962 0.428899 0.425795 0.423456 0.421242 0.419680 0.418536 0.417366 0.416161 0.415496 0.416202 0.415024 0.412325 -100 
-100 -100 0.607217 0.596934 0.576087 0.554154 0.531401 0.511283 0.494641 0.483327 0.477117 0.470258 0.461626 0.456345 0.453082 0.450611 0.448237 0.446452 0.445015 0.443495 0.441910 0.440907 0.441350 0.439977 0.437155 -100 
-100 -100 0.639758 0.629341 0.609646 0.587069 0.563406 0.542325 0.524629 0.512102 0.503726 0.496543 0.489330 0.484338 0.480935 0.478400 0.476119 0.474240 0.472459 0.470498 0.468321 0.466452 0.465137 0.463483 0.461797 -100 
-100 -100 0.674395 0.662999 0.641716 0.617535 0.592561 0.570392 0.551770 0.538530 0.529466 0.521920 0.514589 0.509322 0.505626 0.502976 0.500723 0.498771 0.496755 0.494387 0.491645 0.489125 0.487034 0.485097 0.483593 -100 
-100 -100 0.708372 0.695540 0.670725 0.644471 0.618084 0.594823 0.575277 0.561697 0.552885 0.544950 0.536487 0.530565 0.526497 0.523701 0.521396 0.519365 0.517226 0.514525 0.511249 0.508277 0.505837 0.503667 0.502025 -100 
-100 -100 0.729375 0.716326 0.691102 0.664229 0.637069 0.612949 0.592526 0.578186 0.568767 0.560452 0.551801 0.545801 0.541705 0.538866 0.536463 0.534285 0.531957 0.529013 0.525444 0.522191 0.519510 0.517198 0.515503 -100 
-100 -100 0.737936 0.725954 0.703644 0.677728 0.650539 0.625845 0.604540 0.589022 0.578091 0.569407 0.561535 0.556056 0.552290 0.549512 0.546970 0.544603 0.542064 0.538967 0.535286 0.531895 0.529022 0.526653 0.525032 -100 
-100 -100 0.743222 0.732039 0.711238 0.686179 0.659243 0.634201 0.612159 0.595881 0.584347 0.575331 0.567431 0.562181 0.558707 0.555982 0.553263 0.550780 0.548283 0.545157 0.541364 0.538011 0.535293 0.532946 0.531209 -100 
-100 -100 0.745664 0.734932 0.714980 0.690565 0.664275 0.639081 0.616285 0.599729 0.588798 0.579506 0.570459 0.565068 0.561811 0.559133 0.556237 0.553773 0.551694 0.548669 0.544664 0.541493 0.539296 0.537037 0.534946 -100 
-100 -100 0.743929 0.733506 0.714069 0.690104 0.664069 0.638854 0.615772 0.598786 0.587433 0.577973 0.569058 0.563940 0.560994 0.558454 0.555536 0.553096 0.551138 0.548312 0.544557 0.541662 0.539723 0.537621 0.535577 -100 
-100 -100 0.736915 0.726789 0.707832 0.684319 0.658285 0.633207 0.610257 0.592600 0.579680 0.570212 0.562949 0.558759 0.556567 0.554288 0.551266 0.548756 0.546580 0.544016 0.540945 0.538419 0.536523 0.534628 0.532982 -100 
-100 -100 0.724731 0.714821 0.696161 0.673272 0.647860 0.623203 0.600322 0.582321 0.568845 0.559568 0.553350 0.550267 0.549388 0.547429 0.543833 0.541150 0.539034 0.536764 0.534152 0.532100 0.530624 0.528949 0.527343 -100 
-100 -100 0.706123 0.696279 0.677270 0.655050 0.630601 0.606705 0.584220 0.566345 0.552924 0.544057 0.538875 0.537228 0.539874 0.538263 0.531944 0.528785 0.526840 0.524884 0.522559 0.521040 0.520383 0.518915 0.516940 -100 
-100 -100 0.677098 0.667695 0.649510 0.628353 0.605095 0.582326 0.560832 0.543772 0.530989 0.522616 0.517822 0.516450 0.519326 0.518031 0.512141 0.509428 0.507935 0.506388 0.504435 0.503270 0.502933 0.501628 0.499669 -100 
-100 -100 0.635339 0.626741 0.610577 0.590879 0.569119 0.547836 0.527931 0.512335 0.500724 0.492922 0.487948 0.485725 0.485597 0.484578 0.482251 0.480905 0.480213 0.479176 0.477683 0.476763 0.476386 0.475208 0.473552 -100 
-100 -100 0.586315 0.578334 0.563434 0.545182 0.525197 0.505616 0.487335 0.473459 0.463357 0.456275 0.451183 0.448436 0.447440 0.446678 0.445735 0.445436 0.445649 0.445112 0.443869 0.443397 0.443709 0.442650 0.440589 -100 
-100 -100 0.528831 0.521332 0.507453 0.490762 0.473373 0.455611 0.438402 0.426216 0.417861 0.411636 0.406471 0.403478 0.402159 0.401652 0.401621 0.402243 0.404057 0.403974 0.402258 0.402446 0.404664 0.403720 0.400022 -100 
-100 -100 0.468526 0.461434 0.448363 0.432795 0.416846 0.400781 0.385396 0.374861 0.367866 0.362592 0.358002 0.355308 0.354132 0.353857 0.354181 0.355115 0.357171 0.357325 0.355833 0.356135 0.358401 0.357540 0.353941 -100 
-100 -100 0.408994 0.402226 0.389815 0.374866 0.359157 0.344552 0.331723 0.322694 0.316599 0.312273 0.308849 0.306856 0.306019 0.305930 0.306326 0.307094 0.308137 0.308328 0.307742 0.307592 0.307985 0.307168 0.305471 -100 
-100 -100 0.362386 0.355791 0.343749 0.329249 0.314074 0.300560 0.289212 0.281252 0.275841 0.272252 0.269686 0.268249 0.267676 0.267710 0.268152 0.268835 0.269584 0.269781 0.269401 0.268973 0.268604 0.267818 0.266876 -100 
-100 -100 0.335437 0.328911 0.317034 0.302770 0.287934 0.275026 0.264486 0.257131 0.252154 0.248979 0.246863 0.245707 0.245267 0.245355 0.245807 0.246446 0.247052 0.247253 0.246978 0.246453 0.245804 0.245040 0.244399 -100 
-100 -100 -100 -100 -100 -100 -100 -100 -100 -100 -100 -100 -100 -100 -100 -100 -100 -100 -100 -100 -100 -100 -100 -100 -100 -100 
-100 -100 -100 -100 -100 -100 -100 -100 -100 -100 -100 -100 -100 -100 -100 -100 -100 -100 -100 -100 -100 -100 -100 -100 -100 -100 
-100 -100 -100 -100 -100 -100 -100 -100 -100 -100 -100 -100 -100 -100 -100 -100 -100 -100 -100 -100 -100 -100 -100 -100 -100 -100 
-100 -100 0.527582 0.518812 0.502521 0.482815 0.461786 0.442980 0.427116 0.415480 0.407010 0.400725 0.395549 0.391811 0.389124 0.387315 0.386066 0.385312 0.384753 0.384035 0.383072 0.382154 0.381325 0.380290 0.379327 -100 
-100 -100 0.542923 0.533882 0.516935 0.496839 0.475524 0.456509 0.440534 0.428964 0.420725 0.414349 0.408752 0.404749 0.401949 0.400059 0.398712 0.397905 0.397349 0.396548 0.395462 0.394605 0.394060 0.392987 0.391693 -100 
-100 -100 0.572317 0.562592 0.543524 0.522482 0.500493 0.481014 0.464761 0.453246 0.445565 0.439017 0.432484 0.428022 0.425030 0.423007 0.421485 0.420583 0.420101 0.419114 0.417681 0.416921 0.417257 0.416086 0.413758 -100 
-100 -100 0.605302 0.595135 0.575258 0.553391 0.530613 0.510398 0.493489 0.481499 0.473513 0.466718 0.459948 0.455325 0.452222 0.450097 0.448425 0.447304 0.446531 0.445210 0.443428 0.442360 0.442454 0.441101 0.438658 -100 
-100 -100 0.639542 0.629004 0.609233 0.586494 0.562731 0.541508 0.523555 0.510635 0.501597 0.494479 0.488029 0.483460 0.480290 0.478085 0.476300 0.474872 0.473481 0.471719 0.469610 0.467868 0.466642 0.465039 0.463377 -100 
-100 -100 0.675363 0.663639 0.641745 0.617219 0.592121 0.569734 0.550709 0.537061 0.527604 0.520114 0.513254 0.508396 0.505032 0.502716 0.500819 0.499154 0.497365 0.495202 0.492697 0.490460 0.488713 0.486866 0.485227 -100 
-100 -100 0.711153 0.697669 0.671378 0.644502 0.618078 0.594506 0.574223 0.560065 0.550949 0.543049 0.534915 0.529472 0.525815 0.523371 0.521361 0.519530 0.517500 0.515031 0.512180 0.509722 0.508113 0.506070 0.503906 -100 
-100 -100 0.732116 0.718415 0.691716 0.664239 0.637063 0.612604 0.591372 0.576394 0.566649 0.558359 0.550043 0.544564 0.540933 0.538472 0.536371 0.534422 0.532258 0.529570 0.526423 0.523710 0.521918 0.519741 0.517487 -100 
-100 -100 0.738842 0.726534 0.703594 0.677414 0.650216 0.625225 0.603248 0.587118 0.575736 0.567082 0.559683 0.554752 0.551506 0.549148 0.546969 0.544988 0.542892 0.540073 0.536567 0.533540 0.531263 0.529008 0.527048 -100 
-100 -100 0.743061 0.731760 0.710787 0.685781 0.659113 0.633808 0.610909 0.593869 0.581698 0.572703 0.565438 0.560854 0.558013 0.555771 0.553501 0.551677 0.550113 0.547301 0.543299 0.540234 0.538309 0.536037 0.533681 -100 
-100 -100 0.744959 0.734227 0.714384 0.690371 0.665170 0.639726 0.615270 0.597556 0.585275 0.575985 0.568210 0.563718 0.561264 0.559141 0.556810 0.555424 0.555288 0.552621 0.547560 0.544658 0.543988 0.541757 0.538209 -100 
-100 -100 0.742903 0.732519 0.713260 0.689719 0.664772 0.639347 0.614701 0.596651 0.584008 0.574553 0.566862 0.562575 0.560366 0.558364 0.556053 0.554759 0.554811 0.552332 0.547442 0.544754 0.544322 0.542207 0.538653 -100 
-100 -100 0.735490 0.725417 0.706613 0.683244 0.657455 0.632246 0.608776 0.590681 0.577327 0.567892 0.561109 0.557356 0.555545 0.553709 0.551343 0.549763 0.548798 0.546527 0.542964 0.540544 0.539426 0.537486 0.534996 -100 
-100 -100 0.722626 0.712839 0.694486 0.671593 0.646083 0.621362 0.598492 0.580523 0.567005 0.557789 0.551738 0.548740 0.547787 0.546209 0.543566 0.541924 0.540960 0.538964 0.535906 0.533931 0.533198 0.531431 0.528934 -100 
-100 -100 0.702613 0.693099 0.675086 0.652927 0.628226 0.604321 0.582190 0.564657 0.551412 0.542607 0.537361 0.535397 0.537015 0.535762 0.531333 0.529704 0.529445 0.527778 0.524637 0.523268 0.524126 0.522508 0.518779 -100 
-100 -100 0.673791 0.664707 0.647492 0.626382 0.602860 0.580106 0.559021 0.542346 0.529759 0.521420 0.516486 0.514713 0.516491 0.515513 0.511504 0.510324 0.510522 0.509197 0.506275 0.505065 0.506030 0.504513 0.500869 -100 
-100 -100 0.633880 0.625361 0.609394 0.589621 0.567691 0.546421 0.526742 0.511342 0.499784 0.491957 0.486887 0.484455 0.484001 0.483242 0.481880 0.481630 0.482180 0.481208 0.478691 0.477129 0.476629 0.475161 0.472993 -100 
-100 -100 0.586169 0.578108 0.563018 0.544661 0.524627 0.505053 0.486801 0.472881 0.462606 0.455423 0.450293 0.447411 0.446293 0.445776 0.445597 0.446442 0.448298 0.447686 0.444592 0.442608 0.441564 0.440108 0.438401 -100 
-100 -100 0.530052 0.522282 0.507733 0.490834 0.473737 0.455961 0.438355 0.425906 0.417083 0.410699 0.405656 0.402598 0.401228 0.400997 0.401873 0.404270 0.409904 0.409626 0.403502 0.400755 0.399771 0.398305 0.396299 -100 
-100 -100 0.469857 0.462507 0.448784 0.433072 0.417453 0.401392 0.385607 0.374775 0.367291 0.361847 0.357371 0.354602 0.353367 0.353319 0.354456 0.357033 0.362755 0.362692 0.356894 0.354330 0.353399 0.352039 0.350183 -100 
-100 -100 0.409322 0.402487 0.389905 0.375020 0.359455 0.344903 0.331986 0.322784 0.316445 0.311983 0.308506 0.306382 0.305452 0.305470 0.306291 0.307808 0.310057 0.310086 0.307875 0.306305 0.305240 0.304087 0.302975 -100 
-100 -100 0.362207 0.355628 0.343610 0.329238 0.314216 0.300776 0.289399 0.281363 0.275849 0.272170 0.269515 0.267954 0.267289 0.267347 0.267976 0.268964 0.270105 0.270178 0.269123 0.268025 0.266998 0.266004 0.265223 -100 
-100 -100 0.335068 0.328583 0.316785 0.302653 0.287954 0.275128 0.264601 0.257224 0.252203 0.248968 0.246768 0.245509 0.244983 0.245053 0.245573 0.246327 0.247034 0.247126 0.246522 0.245635 0.244654 0.243748 0.243124 -100 
-100 -100 -100 -100 -100 -100 -100 -100 -100 -100 -100 -100 -100 -100 -100 -100 -100 -100 -100 -100 -100 -100 -100 -100 -100 -100 
-100 -100 -100 -100 -100 -100 -100 -100 -100 -100 -100 -100 -100 -100 -100 -100 -100 -100 -100 -100 -100 -100 -100 -100 -100 -100 
-100 -100 -100 -100 -100 -100 -100 -100 -100 -100 -100 -100 -100 -100 -100 -100 -100 -100 -100 -100 -100 -100 -100 -100 -100 -100 
-100 -100 0.526945 0.518109 0.501577 0.481821 0.460816 0.442071 0.426288 0.414753 0.406345 0.400152 0.395105 0.391463 0.388924 0.387361 0.386474 0.386090 0.385894 0.385299 0.384269 0.383360 0.382694 0.381610 0.380399 -100 
-100 -100 0.543261 0.533985 0.516246 0.495919 0.474570 0.455595 0.439682 0.428192 0.419945 0.413655 0.408235 0.404309 0.401628 0.400003 0.399105 0.398794 0.398832 0.398190 0.396915 0.396148 0.396113 0.394995 0.393126 -100 
-100 -100 0.577402 0.566896 0.543671 0.521818 0.499613 0.480110 0.463827 0.452284 0.444239 0.437763 0.431718 0.427370 0.424478 0.422762 0.421858 0.421729 0.422605 0.421844 0.419702 0.419246 0.421981 0.420775 0.416014 -100 
-100 -100 0.610873 0.599839 0.575618 0.552836 0.529788 0.509495 0.492483 0.480406 0.472028 0.465290 0.459002 0.454508 0.451528 0.449728 0.448687 0.448349 0.448939 0.447873 0.445436 0.444721 0.447267 0.445905 0.441023 -100 
-100 -100 0.642152 0.631002 0.609414 0.586023 0.562099 0.540743 0.522550 0.509559 0.500618 0.493537 0.487041 0.482555 0.479547 0.477657 0.476353 0.475444 0.474683 0.473168 0.471024 0.469555 0.469100 0.467526 0.465187 -100 
-100 -100 0.680566 0.667784 0.642856 0.617237 0.591973 0.569337 0.549784 0.536041 0.527079 0.519598 0.512226 0.507367 0.504189 0.502182 0.500676 0.499389 0.497995 0.496095 0.493811 0.491987 0.491127 0.489354 0.487022 -100 
-100 -100 0.729064 0.713025 0.675161 0.645798 0.620507 0.596518 0.573848 0.559684 0.555005 0.547066 0.534317 0.528503 0.524863 0.522716 0.521048 0.519537 0.517838 0.515679 0.513278 0.511688 0.512167 0.510245 0.506333 -100 
-100 -100 0.749953 0.733708 0.695470 0.665540 0.639558 0.614655 0.590925 0.575866 0.570542 0.562204 0.549263 0.543458 0.539895 0.537757 0.536006 0.534411 0.532658 0.530310 0.527589 0.525771 0.526126 0.524085 0.520050 -100 
-100 -100 0.743686 0.730378 0.704649 0.677560 0.650639 0.625318 0.602220 0.585721 0.574712 0.566033 0.558143 0.553364 0.550512 0.548547 0.546770 0.545310 0.544019 0.541546 0.538038 0.535494 0.534393 0.532248 0.529371 -100 
-100 -100 0.744538 0.732837 0.710877 0.685803 0.660255 0.634683 0.610060 0.592363 0.580141 0.571121 0.563768 0.559562 0.557335 0.555563 0.553750 0.552816 0.553037 0.550607 0.545738 0.543028 0.542656 0.540455 0.536702 -100 
-100 -100 0.745270 0.734368 0.714519 0.691436 0.672729 0.647039 0.615613 0.596493 0.583602 0.574265 0.566672 0.562695 0.561125 0.559568 0.557859 0.558226 0.563141 0.560921 0.552026 0.549399 0.552573 0.550351 0.542909 -100 
-100 -100 0.742806 0.732318 0.713198 0.690633 0.672179 0.646541 0.615005 0.595615 0.582387 0.572906 0.565420 0.561649 0.560342 0.558897 0.557187 0.557678 0.562839 0.560790 0.551975 0.549511 0.552928 0.550789 0.543264 -100 
-100 -100 0.734852 0.724694 0.705836 0.682651 0.657939 0.632573 0.607720 0.589170 0.575684 0.566294 0.559704 0.556403 0.555534 0.554156 0.551962 0.551400 0.552503 0.550566 0.545767 0.543566 0.544177 0.542200 0.537918 -100 
-100 -100 0.721653 0.711798 0.693388 0.670378 0.645054 0.620209 0.596919 0.578899 0.565403 0.556291 0.550499 0.547999 0.548501 0.547333 0.544237 0.543416 0.544106 0.542402 0.538430 0.536747 0.537886 0.536049 0.531584 -100 
-100 -100 0.701209 0.691676 0.673791 0.651405 0.626467 0.602464 0.580418 0.563072 0.550003 0.541368 0.536651 0.535803 0.544010 0.543170 0.533251 0.532206 0.534573 0.533195 0.528139 0.527501 0.533498 0.531768 0.522750 -100 
-100 -100 0.672609 0.663495 0.646375 0.625017 0.601241 0.578405 0.557448 0.540990 0.528584 0.520396 0.515942 0.515207 0.523478 0.522880 0.513416 0.512853 0.515757 0.514665 0.509619 0.508959 0.514879 0.513202 0.504328 -100 
-100 -100 0.633690 0.625042 0.608845 0.588853 0.567086 0.545738 0.525746 0.510408 0.498904 0.491123 0.486157 0.483986 0.484714 0.484269 0.482577 0.483324 0.486182 0.485319 0.480787 0.478773 0.479217 0.477516 0.473843 -100 
-100 -100 0.587257 0.578903 0.563182 0.544668 0.525511 0.505859 0.486550 0.472430 0.462053 0.454825 0.449673 0.446811 0.446119 0.445912 0.446250 0.448746 0.454756 0.454149 0.446897 0.443248 0.441544 0.439746 0.437694 -100 
-100 -100 0.533441 0.525041 0.509175 0.492431 0.484784 0.466839 0.439564 0.426201 0.416836 0.410319 0.405185 0.402034 0.400779 0.400964 0.403515 0.409854 0.431909 0.431560 0.408777 0.401660 0.398108 0.396114 0.394577 -100 
-100 -100 0.473305 0.465348 0.450292 0.434773 0.428386 0.412188 0.387005 0.375274 0.367253 0.361664 0.357062 0.354152 0.352953 0.353271 0.356032 0.362407 0.384387 0.384231 0.361884 0.355027 0.351496 0.349635 0.348341 -100 
-100 -100 0.410477 0.403428 0.390317 0.375471 0.360901 0.346348 0.332409 0.322956 0.316479 0.311922 0.308308 0.306042 0.305073 0.305250 0.306682 0.309503 0.315340 0.315291 0.309286 0.306114 0.303995 0.302564 0.301629 -100 
-100 -100 0.362330 0.355710 0.343588 0.329298 0.314709 0.301298 0.289538 0.281416 0.275843 0.272111 0.269360 0.267703 0.266994 0.267109 0.267997 0.269440 0.271756 0.271759 0.269370 0.267634 0.266114 0.264965 0.264233 -100 
-100 -100 0.334826 0.328353 0.316572 0.302522 0.287952 0.275168 0.264592 0.257192 0.252157 0.248892 0.246633 0.245310 0.244742 0.244818 0.245422 0.246322 0.247274 0.247298 0.246310 0.245139 0.243932 0.242934 0.242307 -100 
-100 -100 -100 -100 -100 -100 -100 -100 -100 -100 -100 -100 -100 -100 -100 -100 -100 -100 -100 -100 -100 -100 -100 -100 -100 -100 
-100 -100 -100 -100 -100 -100 -100 -100 -100 -100 -100 -100 -100 -100 -100 -100 -100 -100 -100 -100 -100 -100 -100 -100 -100 -100 
-100 -100 -100 -100 -100 -100 -100 -100 -100 -100 -100 -100 -100 -100 -100 -100 -100 -100 -100 -100 -100 -100 -100 -100 -100 -100 
-100 -100 0.525532 0.516742 0.500304 0.480651 0.459756 0.441073 0.425315 0.413823 0.405463 0.399342 0.394390 0.390857 0.388486 0.387176 0.386607 0.386522 0.386547 0.386010 0.384882 0.383804 0.382952 0.381732 0.380457 -100 
-100 -100 0.541805 0.532593 0.514987 0.494805 0.473616 0.454699 0.438751 0.427250 0.418993 0.412755 0.407443 0.403621 0.401095 0.399730 0.399181 0.399212 0.399519 0.398953 0.397564 0.396617 0.396383 0.395134 0.393214 -100 
-100 -100 0.575811 0.565403 0.542430 0.520799 0.498846 0.479384 0.462935 0.451261 0.443062 0.436607 0.430735 0.426504 0.423764 0.422323 0.421820 0.422103 0.423350 0.422695 0.420396 0.419739 0.422237 0.420914 0.416152 -100 
-100 -100 0.609296 0.598366 0.574404 0.551838 0.529018 0.508734 0.491501 0.479226 0.470629 0.463891 0.457782 0.453423 0.450608 0.449107 0.448485 0.448580 0.449569 0.448653 0.446100 0.445225 0.447567 0.446121 0.441258 -100 
-100 -100 0.640714 0.629643 0.608214 0.584958 0.561143 0.539736 0.521336 0.508135 0.499002 0.491898 0.485538 0.481219 0.478430 0.476853 0.475951 0.475450 0.475054 0.473725 0.471585 0.470057 0.469513 0.467895 0.465555 -100 
-100 -100 0.679052 0.666359 0.641600 0.616094 0.590871 0.568124 0.548313 0.534282 0.525068 0.517545 0.510347 0.505730 0.502842 0.501179 0.500072 0.499188 0.498165 0.496491 0.494281 0.492474 0.491600 0.489825 0.487505 -100 
-100 -100 0.727325 0.711413 0.673799 0.644577 0.619323 0.595173 0.572153 0.557594 0.552559 0.544565 0.532066 0.526579 0.523295 0.521527 0.520276 0.519188 0.517921 0.516026 0.513712 0.512182 0.512694 0.510805 0.506922 -100 
-100 -100 0.748240 0.732108 0.694089 0.664269 0.638290 0.613203 0.589091 0.573598 0.567885 0.559490 0.546817 0.541366 0.538181 0.536447 0.535126 0.533970 0.532667 0.530618 0.528022 0.526300 0.526717 0.524738 0.520743 -100 
-100 -100 0.742373 0.729081 0.703388 0.676296 0.649305 0.623782 0.600336 0.583436 0.572089 0.563352 0.555689 0.551244 0.548770 0.547205 0.545862 0.544845 0.543986 0.541829 0.538508 0.536093 0.535083 0.533005 0.530166 -100 
-100 -100 0.743699 0.731910 0.709805 0.684607 0.658926 0.633141 0.608187 0.590108 0.577565 0.568494 0.561369 0.557494 0.555646 0.554275 0.552899 0.552425 0.553094 0.550984 0.546298 0.543710 0.543425 0.541284 0.537563 -100 
-100 -100 0.744949 0.733860 0.713679 0.690345 0.671436 0.645519 0.613774 0.594277 0.581040 0.571670 0.564360 0.560737 0.559559 0.558402 0.557126 0.557966 0.563349 0.561437 0.552680 0.550133 0.553362 0.551182 0.543762 -100 
-100 -100 0.742747 0.732028 0.712497 0.689602 0.670893 0.645031 0.613221 0.593520 0.580003 0.570522 0.563315 0.559877 0.558935 0.557873 0.556576 0.557523 0.563125 0.561358 0.552642 0.550215 0.553650 0.551534 0.544018 -100 
-100 -100 0.734883 0.724480 0.705208 0.681640 0.656625 0.631040 0.606003 0.587283 0.573671 0.564317 0.557929 0.554894 0.554334 0.553292 0.551475 0.551319 0.552805 0.551100 0.546370 0.544170 0.544770 0.542786 0.538494 -100 
-100 -100 0.721930 0.711794 0.692905 0.669410 0.643696 0.618629 0.595251 0.577207 0.563722 0.554687 0.549050 0.546764 0.547533 0.546657 0.543887 0.543424 0.544443 0.542917 0.538963 0.537233 0.538328 0.536453 0.531953 -100 
-100 -100 0.701789 0.691933 0.673499 0.650525 0.625108 0.600874 0.578816 0.561550 0.548584 0.540057 0.535468 0.534802 0.543238 0.542655 0.533027 0.532298 0.534953 0.533706 0.528610 0.527876 0.533802 0.532009 0.522929 -100 
-100 -100 0.673289 0.663863 0.646202 0.624254 0.599991 0.576930 0.555975 0.539614 0.527320 0.519246 0.514912 0.514341 0.522816 0.522453 0.513251 0.512980 0.516144 0.515151 0.510017 0.509213 0.515024 0.513273 0.504337 -100 
-100 -100 0.634210 0.625311 0.608678 0.588211 0.566046 0.544490 0.524462 0.509161 0.497717 0.490024 0.485181 0.483174 0.484108 0.483878 0.482428 0.483470 0.486597 0.485803 0.481126 0.478914 0.479196 0.477410 0.473705 -100 
-100 -100 0.587500 0.578976 0.562956 0.544110 0.524659 0.504826 0.485438 0.471277 0.460884 0.453717 0.448711 0.446035 0.445564 0.445568 0.446147 0.448966 0.455290 0.454733 0.447252 0.443325 0.441385 0.439494 0.437455 -100 
-100 -100 0.533438 0.524936 0.508884 0.491921 0.484054 0.465960 0.438592 0.425129 0.415679 0.409207 0.404256 0.401326 0.400337 0.400733 0.403494 0.410184 0.432630 0.432315 0.409175 0.401680 0.397775 0.395683 0.394240 -100 
-100 -100 0.473126 0.465118 0.449954 0.434297 0.427753 0.411448 0.386179 0.374338 0.366212 0.360663 0.356234 0.353524 0.352556 0.353059 0.355995 0.362678 0.385008 0.384878 0.362189 0.354981 0.351118 0.349182 0.347988 -100 
-100 -100 0.410198 0.403121 0.389953 0.375032 0.360377 0.345752 0.331745 0.322215 0.315673 0.311143 0.307641 0.305507 0.304674 0.304969 0.306528 0.309544 0.315584 0.315546 0.309350 0.305978 0.303696 0.302219 0.301316 -100 
-100 -100 0.361990 0.355357 0.343209 0.328883 0.314251 0.300798 0.288996 0.280832 0.275231 0.271520 0.268839 0.267261 0.266628 0.266804 0.267757 0.269291 0.271698 0.271701 0.269218 0.267392 0.265807 0.264641 0.263920 -100 
-100 -100 0.334455 0.327977 0.316186 0.302120 0.287528 0.274719 0.264117 0.256694 0.251649 0.248406 0.246196 0.244927 0.244404 0.244511 0.245142 0.246077 0.247062 0.247078 0.246043 0.244833 0.243606 0.242606 0.241984 -100 
-100 -100 -100 -100 -100 -100 -100 -100 -100 -100 -100 -100 -100 -100 -100 -100 -100 -100 -100 -100 -100 -100 -100 -100 -100 -100 
-100 -100 -100 -100 -100 -100 -100 -100 -100 -100 -100 -100 -100 -100 -100 -100 -100 -100 -100 -100 -100 -100 -100 -100 -100 -100 
-100 -100 -100 -100 -100 -100 -100 -100 -100 -100 -100 -100 -100 -100 -100 -100 -100 -100 -100 -100 -100 -100 -100 -100 -100 -100 
-100 -100 0.523330 0.514718 0.498797 0.479449 0.458826 0.440193 0.424312 0.412737 0.404325 0.398242 0.393408 0.390002 0.387814 0.386756 0.386491 0.386661 0.386814 0.386258 0.384929 0.383461 0.382014 0.380565 0.379431 -100 
-100 -100 0.538407 0.529598 0.513244 0.493702 0.473036 0.454179 0.437910 0.426155 0.417700 0.411462 0.406320 0.402656 0.400321 0.399208 0.398967 0.399247 0.399618 0.399030 0.397463 0.395984 0.394733 0.393251 0.391865 -100 
-100 -100 0.566769 0.557466 0.539794 0.519720 0.498911 0.479536 0.462344 0.450096 0.441424 0.434904 0.429311 0.425309 0.422787 0.421607 0.421414 0.421894 0.422895 0.422210 0.419906 0.418352 0.417636 0.416083 0.414002 -100 
-100 -100 0.599751 0.590026 0.571583 0.550685 0.529038 0.508820 0.490798 0.477864 0.468695 0.461846 0.456047 0.451951 0.449385 0.448157 0.447871 0.448206 0.449019 0.448114 0.445577 0.443832 0.442979 0.441331 0.439189 -100 
-100 -100 0.634859 0.624632 0.605620 0.583467 0.560251 0.538864 0.520051 0.506304 0.496454 0.489242 0.483375 0.479378 0.476895 0.475640 0.475136 0.475013 0.474883 0.473661 0.471388 0.469369 0.467760 0.465999 0.464395 -100 
-100 -100 0.670332 0.658981 0.637878 0.613863 0.589059 0.566330 0.546354 0.531688 0.521284 0.513656 0.507467 0.503420 0.500976 0.499710 0.499070 0.498670 0.498140 0.496638 0.494203 0.491937 0.490071 0.488198 0.486613 -100 
-100 -100 0.704988 0.692057 0.667065 0.640873 0.614933 0.590873 0.569176 0.553627 0.543185 0.535105 0.527928 0.523601 0.521103 0.519828 0.519146 0.518679 0.518339 0.516642 0.513659 0.511265 0.509678 0.507709 0.505626 -100 
-100 -100 0.726110 0.712892 0.687364 0.660460 0.633663 0.608631 0.585896 0.569417 0.558262 0.549775 0.542468 0.538196 0.535811 0.534578 0.533844 0.533306 0.532900 0.531079 0.527912 0.525376 0.523713 0.521680 0.519533 -100 
-100 -100 0.734730 0.722517 0.699796 0.673688 0.646358 0.620744 0.597584 0.580119 0.567543 0.558703 0.552145 0.548321 0.546307 0.545174 0.544329 0.543728 0.543059 0.541170 0.538103 0.535396 0.533353 0.531274 0.529423 -100 
-100 -100 0.740884 0.729264 0.707752 0.682317 0.655242 0.629264 0.605262 0.586954 0.573625 0.564471 0.558065 0.554584 0.552986 0.551973 0.551044 0.550645 0.550531 0.548667 0.545116 0.542351 0.540649 0.538535 0.536266 -100 
-100 -100 0.745065 0.733602 0.712253 0.687305 0.661392 0.635211 0.609678 0.590670 0.576955 0.567558 0.561038 0.557776 0.556851 0.555963 0.554750 0.554846 0.556235 0.554479 0.549702 0.546955 0.546415 0.544282 0.540785 -100 
-100 -100 0.743865 0.732594 0.711561 0.686828 0.661002 0.634838 0.609267 0.590140 0.576263 0.566791 0.560329 0.557206 0.556455 0.555621 0.554366 0.554500 0.556009 0.554353 0.549631 0.546975 0.546574 0.544488 0.540941 -100 
-100 -100 0.736194 0.725267 0.704973 0.680310 0.653518 0.627616 0.603565 0.584912 0.571072 0.561745 0.555697 0.552822 0.552019 0.551207 0.549990 0.549671 0.549933 0.548348 0.544920 0.542455 0.541287 0.539300 0.536756 -100 
-100 -100 0.723872 0.713150 0.693182 0.668701 0.641918 0.616511 0.593405 0.575392 0.561898 0.552924 0.547394 0.545077 0.544974 0.544282 0.542638 0.542088 0.542164 0.540697 0.537652 0.535507 0.534648 0.532747 0.530104 -100 
-100 -100 0.704624 0.694056 0.674299 0.650230 0.623972 0.599358 0.577270 0.560067 0.547202 0.538739 0.533874 0.532475 0.534656 0.534179 0.530798 0.530136 0.530808 0.529525 0.526222 0.524555 0.525238 0.523408 0.519419 -100 
-100 -100 0.676068 0.665958 0.647036 0.624022 0.598931 0.575481 0.554489 0.538201 0.526038 0.518046 0.513459 0.512203 0.514488 0.514210 0.511161 0.510886 0.511956 0.510906 0.507655 0.505995 0.506664 0.504887 0.500987 -100 
-100 -100 0.635629 0.626302 0.608931 0.587644 0.564439 0.542539 0.522804 0.507566 0.496222 0.488665 0.483994 0.482095 0.482324 0.482227 0.481614 0.482297 0.483767 0.482992 0.479907 0.477660 0.476592 0.474834 0.472574 -100 
-100 -100 0.586987 0.578388 0.562348 0.542952 0.521979 0.501862 0.483394 0.469346 0.458996 0.452001 0.447383 0.445140 0.444804 0.444958 0.445516 0.447428 0.450423 0.449945 0.445917 0.442896 0.440909 0.439129 0.437561 -100 
-100 -100 0.530079 0.521984 0.506848 0.489270 0.471465 0.453236 0.435359 0.422562 0.413387 0.407140 0.402801 0.400571 0.400346 0.400802 0.402186 0.405792 0.413146 0.412933 0.405075 0.400793 0.398126 0.396299 0.394982 -100 
-100 -100 0.469353 0.461822 0.447755 0.431625 0.415512 0.399107 0.383059 0.371841 0.363952 0.358608 0.354804 0.352804 0.352623 0.353167 0.354705 0.358368 0.365701 0.365667 0.358180 0.354173 0.351650 0.349980 0.348826 -100 
-100 -100 0.408476 0.401551 0.388797 0.373693 0.357870 0.343096 0.329961 0.320488 0.313903 0.309509 0.306441 0.304789 0.304394 0.304796 0.306004 0.308208 0.311259 0.311305 0.308285 0.305924 0.304151 0.302818 0.301910 -100 
-100 -100 0.361157 0.354542 0.342452 0.327982 0.312834 0.299270 0.287758 0.279576 0.273946 0.270326 0.267908 0.266616 0.266234 0.266496 0.267335 0.268651 0.270157 0.270222 0.268778 0.267325 0.266004 0.264934 0.264221 -100 
-100 -100 0.333914 0.327421 0.315601 0.301432 0.286676 0.273780 0.263170 0.255712 0.250645 0.247468 0.245425 0.244338 0.243967 0.244143 0.244761 0.245651 0.246492 0.246557 0.245772 0.244728 0.243646 0.242720 0.242115 -100 
-100 -100 -100 -100 -100 -100 -100 -100 -100 -100 -100 -100 -100 -100 -100 -100 -100 -100 -100 -100 -100 -100 -100 -100 -100 -100 
-100 -100 -100 -100 -100 -100 -100 -100 -100 -100 -100 -100 -100 -100 -100 -100 -100 -100 -100 -100 -100 -100 -100 -100 -100 -100 
-100 -100 -100 -100 -100 -100 -100 -100 -100 -100 -100 -100 -100 -100 -100 -100 -100 -100 -100 -100 -100 -100 -100 -100 -100 -100 
-100 -100 0.521701 0.513208 0.497575 0.478553 0.458324 0.439711 0.423521 0.411794 0.403352 0.397299 0.392517 0.389187 0.387157 0.386346 0.386393 0.386867 0.387276 0.386657 0.384926 0.382972 0.381007 0.379266 0.378082 -100 
-100 -100 0.536300 0.527741 0.512038 0.493205 0.473436 0.454613 0.437575 0.425373 0.416726 0.410459 0.405368 0.401772 0.399583 0.398717 0.398820 0.399510 0.400381 0.399734 0.397513 0.395377 0.393421 0.391641 0.390342 -100 
-100 -100 0.563306 0.554557 0.538505 0.519921 0.501084 0.481768 0.462798 0.449522 0.440346 0.433695 0.428171 0.424250 0.421880 0.420963 0.421206 0.422371 0.424652 0.423925 0.420177 0.417562 0.415622 0.413760 0.412183 -100 
-100 -100 0.595931 0.586840 0.570166 0.550856 0.531212 0.511039 0.491192 0.477134 0.467358 0.460325 0.454600 0.450602 0.448205 0.447257 0.447439 0.448519 0.450698 0.449804 0.445842 0.443057 0.441007 0.439083 0.437476 -100 
-100 -100 0.631293 0.621628 0.603871 0.582794 0.560626 0.539243 0.519479 0.504979 0.494582 0.487196 0.481461 0.477624 0.475354 0.474407 0.474355 0.474832 0.475495 0.474370 0.471441 0.468805 0.466527 0.464562 0.463159 -100 
-100 -100 0.665074 0.654580 0.635265 0.612400 0.588317 0.565577 0.544988 0.529634 0.518514 0.510715 0.504892 0.501191 0.499074 0.498186 0.498063 0.498331 0.498681 0.497347 0.494319 0.491518 0.489059 0.487026 0.485652 -100 
-100 -100 0.695917 0.684499 0.663148 0.638760 0.613856 0.589796 0.567296 0.550840 0.539120 0.530863 0.524622 0.520924 0.518905 0.518097 0.518067 0.518552 0.520025 0.518543 0.514103 0.510874 0.508290 0.506175 0.504664 -100 
-100 -100 0.717331 0.705543 0.683498 0.658252 0.632362 0.607298 0.583807 0.566434 0.553989 0.545324 0.538976 0.535359 0.533470 0.532718 0.532648 0.533064 0.534465 0.532895 0.528348 0.525027 0.522386 0.520237 0.518705 -100 
-100 -100 0.730771 0.719079 0.697470 0.671893 0.644680 0.618943 0.595457 0.577411 0.564098 0.555095 0.548991 0.545597 0.543965 0.543248 0.542937 0.542960 0.543030 0.541416 0.538090 0.535020 0.532405 0.530266 0.528803 -100 
-100 -100 0.740696 0.728823 0.706844 0.680912 0.653254 0.627046 0.603046 0.584392 0.570531 0.561247 0.555171 0.552009 0.550706 0.550049 0.549552 0.549527 0.549614 0.548005 0.544652 0.541589 0.539118 0.536971 0.535351 -100 
-100 -100 0.748362 0.735971 0.712561 0.686078 0.658391 0.631872 0.607149 0.588046 0.573851 0.564380 0.558302 0.555385 0.554905 0.554325 0.553242 0.553397 0.554172 0.552607 0.548625 0.545425 0.543300 0.541137 0.539098 -100 
-100 -100 0.748137 0.735763 0.712365 0.685865 0.658131 0.631588 0.606866 0.587735 0.573490 0.564000 0.557983 0.555211 0.554921 0.554362 0.553144 0.553231 0.554016 0.552506 0.548597 0.545486 0.543477 0.541357 0.539288 -100 
-100 -100 0.739578 0.727748 0.705804 0.679790 0.651928 0.625663 0.601753 0.583064 0.569083 0.559801 0.554040 0.551493 0.551068 0.550501 0.549353 0.548999 0.549003 0.547540 0.544469 0.541728 0.539702 0.537680 0.535889 -100 
-100 -100 0.727663 0.716016 0.694390 0.668592 0.640913 0.615120 0.591979 0.573997 0.560574 0.551723 0.546432 0.544556 0.545126 0.544630 0.542640 0.541765 0.541427 0.540011 0.537305 0.534936 0.533302 0.531369 0.529405 -100 
-100 -100 0.709920 0.698187 0.676186 0.650521 0.623292 0.598238 0.576061 0.558972 0.546340 0.538079 0.533503 0.532820 0.536242 0.535906 0.531450 0.529882 0.529525 0.528190 0.525522 0.523547 0.522775 0.520922 0.518303 -100 
-100 -100 0.681208 0.669982 0.648898 0.624332 0.598286 0.574387 0.553294 0.537126 0.525218 0.517457 0.513202 0.512718 0.516304 0.516162 0.511986 0.510779 0.510809 0.509699 0.507096 0.505184 0.504498 0.502723 0.500144 -100 
-100 -100 0.638543 0.628515 0.609904 0.587535 0.563550 0.541257 0.521425 0.506228 0.495026 0.487691 0.483404 0.482151 0.483270 0.483367 0.482227 0.482501 0.483503 0.482763 0.480091 0.477836 0.476390 0.474673 0.472861 -100 
-100 -100 0.587798 0.578889 0.562367 0.542325 0.520710 0.500257 0.481723 0.467622 0.457286 0.450521 0.446436 0.444947 0.445543 0.445960 0.446138 0.447832 0.450364 0.450003 0.446620 0.443854 0.441986 0.440292 0.438806 -100 
-100 -100 0.528919 0.520873 0.506004 0.488133 0.469404 0.450899 0.433387 0.420501 0.411250 0.405254 0.401651 0.400486 0.401930 0.402684 0.403009 0.406020 0.411748 0.411688 0.405721 0.402156 0.399970 0.398279 0.396858 -100 
-100 -100 0.467708 0.460314 0.446677 0.430388 0.413470 0.396834 0.381129 0.369797 0.361792 0.356677 0.353604 0.352639 0.354062 0.354891 0.355426 0.358566 0.364369 0.364488 0.358824 0.355534 0.353555 0.352029 0.350725 -100 
-100 -100 0.407582 0.400674 0.387999 0.372710 0.356557 0.341594 0.328414 0.318826 0.312140 0.307907 0.305336 0.304326 0.304649 0.305276 0.306278 0.308441 0.311269 0.311450 0.308938 0.306912 0.305508 0.304296 0.303290 -100 
-100 -100 0.360606 0.353967 0.341835 0.327210 0.311852 0.298149 0.286573 0.278310 0.272623 0.269106 0.266986 0.266062 0.266046 0.266462 0.267278 0.268629 0.270159 0.270327 0.269080 0.267835 0.266757 0.265789 0.265044 -100 
-100 -100 0.333469 0.326946 0.315066 0.300780 0.285882 0.272878 0.262197 0.254674 0.249573 0.246468 0.244618 0.243766 0.243613 0.243904 0.244555 0.245484 0.246387 0.246534 0.245865 0.244978 0.244068 0.243230 0.242628 -100 
-100 -100 -100 -100 -100 -100 -100 -100 -100 -100 -100 -100 -100 -100 -100 -100 -100 -100 -100 -100 -100 -100 -100 -100 -100 -100 
-100 -100 -100 -100 -100 -100 -100 -100 -100 -100 -100 -100 -100 -100 -100 -100 -100 -100 -100 -100 -100 -100 -100 -100 -100 -100 
-100 -100 -100 -100 -100 -100 -100 -100 -100 -100 -100 -100 -100 -100 -100 -100 -100 -100 -100 -100 -100 -100 -100 -100 -100 -100 
-100 -100 0.520361 0.511935 0.496513 0.477842 0.458225 0.439588 0.422782 0.410808 0.402355 0.396380 0.391692 0.388497 0.386697 0.386164 0.386546 0.387388 0.388364 0.387634 0.385100 0.382554 0.380048 0.377981 0.376668 -100 
-100 -100 0.534760 0.526366 0.511161 0.493201 0.474977 0.456155 0.437608 0.424704 0.415857 0.409594 0.404554 0.401062 0.399095 0.398516 0.399038 0.400381 0.402684 0.401938 0.398063 0.395033 0.392398 0.390278 0.388893 -100 
-100 -100 0.561245 0.552859 0.537988 0.521381 0.506862 0.487602 0.464404 0.449412 0.439606 0.432818 0.427288 0.423445 0.421325 0.420745 0.421708 0.424452 0.432123 0.431329 0.422003 0.417547 0.414449 0.412206 0.410697 -100 
-100 -100 0.593684 0.585006 0.569601 0.552330 0.537007 0.516889 0.492800 0.476950 0.466448 0.459218 0.453466 0.449539 0.447388 0.446787 0.447724 0.450456 0.458125 0.457227 0.447702 0.443098 0.439918 0.437651 0.436140 -100 
-100 -100 0.629022 0.619696 0.602799 0.582856 0.562559 0.541170 0.519557 0.504077 0.493158 0.485599 0.479880 0.476141 0.474097 0.473474 0.473981 0.475375 0.478115 0.477070 0.472188 0.468664 0.465758 0.463552 0.462149 -100 
-100 -100 0.662112 0.652045 0.633688 0.611712 0.589044 0.566266 0.544257 0.528160 0.516483 0.508506 0.502803 0.499287 0.497446 0.496922 0.497412 0.498632 0.501196 0.500020 0.495059 0.491488 0.488480 0.486254 0.484899 -100 
-100 -100 0.691491 0.680735 0.661235 0.638258 0.618560 0.594426 0.566752 0.549134 0.536358 0.527891 0.522061 0.518671 0.517024 0.516671 0.517646 0.520006 0.529129 0.527864 0.516170 0.511318 0.507777 0.505455 0.504071 -100 
-100 -100 0.713253 0.702038 0.681662 0.657668 0.636850 0.611693 0.583095 0.564596 0.551094 0.542217 0.536289 0.532989 0.531486 0.531195 0.532129 0.534431 0.543475 0.542164 0.530446 0.525553 0.521986 0.519663 0.518286 -100 
-100 -100 0.729558 0.717911 0.696275 0.670873 0.644310 0.618452 0.594031 0.575455 0.561627 0.552452 0.546521 0.543366 0.542274 0.541933 0.541984 0.542909 0.544938 0.543604 0.538817 0.535180 0.532128 0.529894 0.528556 -100 
-100 -100 0.742833 0.730350 0.706789 0.680121 0.652215 0.625806 0.601454 0.582510 0.568301 0.558892 0.552963 0.550041 0.549499 0.549176 0.548680 0.549279 0.550437 0.549094 0.545108 0.541621 0.538681 0.536462 0.535078 -100 
-100 -100 0.759144 0.745108 0.714331 0.685824 0.656704 0.629870 0.605401 0.586187 0.571780 0.562257 0.556613 0.554216 0.560049 0.559785 0.553098 0.553607 0.554961 0.553610 0.549117 0.545292 0.542374 0.540130 0.538615 -100 
-100 -100 0.759629 0.745481 0.714481 0.685774 0.656483 0.629606 0.605199 0.586046 0.571691 0.562213 0.556662 0.554459 0.560577 0.560309 0.553330 0.553645 0.554874 0.553545 0.549178 0.545469 0.542683 0.540488 0.538941 -100 
-100 -100 0.744431 0.731500 0.706982 0.679545 0.650810 0.624264 0.600392 0.581724 0.567764 0.558555 0.553047 0.550965 0.551931 0.551607 0.549580 0.549301 0.549609 0.548300 0.545071 0.542066 0.539676 0.537609 0.536047 -100 
-100 -100 0.732384 0.719684 0.695714 0.668560 0.640088 0.614010 0.590867 0.572995 0.559764 0.551083 0.546147 0.545151 0.548198 0.547899 0.543818 0.542380 0.541926 0.540593 0.537943 0.535534 0.533771 0.531818 0.529945 -100 
-100 -100 0.717612 0.704385 0.678468 0.650941 0.622759 0.597363 0.575158 0.558270 0.546009 0.538059 0.534281 0.535780 0.547854 0.547677 0.534849 0.531237 0.530028 0.528651 0.526180 0.524300 0.523433 0.521591 0.519108 -100 
-100 -100 0.688740 0.676077 0.651177 0.624807 0.597836 0.573588 0.552442 0.536465 0.524933 0.517506 0.514090 0.515841 0.528149 0.528166 0.515559 0.512296 0.511499 0.510343 0.507905 0.506122 0.505416 0.503677 0.501204 -100 
-100 -100 0.642055 0.631247 0.611006 0.587595 0.563013 0.540431 0.520479 0.505343 0.494347 0.487257 0.483474 0.483317 0.487087 0.487391 0.484070 0.483756 0.484988 0.484313 0.481342 0.479121 0.477783 0.476118 0.474273 -100 
-100 -100 0.589179 0.579898 0.562674 0.542126 0.520265 0.499566 0.480711 0.466482 0.456183 0.449634 0.446107 0.445595 0.448355 0.449058 0.447803 0.449554 0.453334 0.453099 0.448601 0.445634 0.443880 0.442241 0.440660 -100 
-100 -100 0.528939 0.520785 0.505814 0.487893 0.469215 0.450509 0.432471 0.419204 0.409851 0.404087 0.401347 0.401845 0.408528 0.409667 0.406001 0.409364 0.423933 0.423997 0.409209 0.404722 0.402416 0.400746 0.399127 -100 
-100 -100 0.467293 0.459882 0.446308 0.430095 0.413343 0.396535 0.380257 0.368510 0.360357 0.355448 0.353216 0.353845 0.360408 0.361615 0.358244 0.361808 0.376325 0.376569 0.362225 0.358020 0.355949 0.354449 0.352926 -100 
-100 -100 0.407269 0.400327 0.387620 0.372271 0.356151 0.341038 0.327507 0.317698 0.310905 0.306801 0.304687 0.304390 0.306146 0.307036 0.307299 0.309787 0.313986 0.314295 0.310635 0.308414 0.307184 0.306038 0.304900 -100 
-100 -100 0.360310 0.353643 0.341460 0.326751 0.311315 0.297498 0.285765 0.277382 0.271630 0.268192 0.266340 0.265786 0.266359 0.266952 0.267611 0.269133 0.271221 0.271489 0.269883 0.268664 0.267749 0.266854 0.266058 -100 
-100 -100 0.333156 0.326614 0.314692 0.300339 0.285362 0.272265 0.261478 0.253869 0.248721 0.245668 0.243987 0.243363 0.243475 0.243902 0.244586 0.245611 0.246689 0.246918 0.246247 0.245451 0.244681 0.243913 0.243303 -100 
-100 -100 -100 -100 -100 -100 -100 -100 -100 -100 -100 -100 -100 -100 -100 -100 -100 -100 -100 -100 -100 -100 -100 -100 -100 -100 
-100 -100 -100 -100 -100 -100 -100 -100 -100 -100 -100 -100 -100 -100 -100 -100 -100 -100 -100 -100 -100 -100 -100 -100 -100 -100 
-100 -100 -100 -100 -100 -100 -100 -100 -100 -100 -100 -100 -100 -100 -100 -100 -100 -100 -100 -100 -100 -100 -100 -100 -100 -100 
-100 -100 0.519169 0.510718 0.495253 0.476511 0.456806 0.438074 0.421198 0.409240 0.400911 0.395158 0.390787 0.387980 0.386593 0.386364 0.386912 0.387828 0.388769 0.387858 0.384994 0.382031 0.379109 0.376752 0.375305 -100 
-100 -100 0.533461 0.525073 0.509882 0.491906 0.473641 0.454736 0.436100 0.423186 0.414443 0.408384 0.403652 0.400567 0.399059 0.398782 0.399419 0.400811 0.403077 0.402157 0.397950 0.394495 0.391430 0.389026 0.387530 -100 
-100 -100 0.559749 0.551420 0.536672 0.520139 0.505653 0.486333 0.463015 0.447972 0.438230 0.431609 0.426367 0.422957 0.421405 0.421123 0.422080 0.424835 0.432481 0.431536 0.421887 0.417006 0.413461 0.410957 0.409383 -100 
-100 -100 0.592082 0.583494 0.568263 0.551117 0.535865 0.515709 0.491490 0.475549 0.465047 0.457929 0.452413 0.448876 0.447261 0.446955 0.447900 0.450680 0.458376 0.457397 0.447612 0.442643 0.439065 0.436581 0.435028 -100 
-100 -100 0.627427 0.618190 0.601451 0.581642 0.561418 0.539999 0.518269 0.502664 0.491673 0.484147 0.478589 0.475138 0.473478 0.473136 0.473801 0.475362 0.478241 0.477208 0.472169 0.468389 0.465206 0.462832 0.461380 -100 
-100 -100 0.660462 0.650492 0.632302 0.610468 0.587875 0.565079 0.542966 0.526714 0.514896 0.506885 0.501288 0.497988 0.496449 0.496201 0.496937 0.498434 0.501257 0.500188 0.495147 0.491408 0.488211 0.485867 0.484475 -100 
-100 -100 0.689757 0.679107 0.659794 0.636962 0.617328 0.593192 0.565443 0.547658 0.534685 0.526140 0.520392 0.517175 0.515788 0.515711 0.516980 0.519704 0.529200 0.528118 0.516379 0.511406 0.507714 0.505312 0.503921 -100 
-100 -100 0.711548 0.700426 0.680209 0.656331 0.635559 0.610420 0.581784 0.563148 0.549455 0.540487 0.534594 0.531406 0.530105 0.530077 0.531334 0.534043 0.543506 0.542433 0.530722 0.525753 0.522071 0.519700 0.518332 -100 
-100 -100 0.728047 0.716438 0.694862 0.669506 0.642962 0.617131 0.592725 0.574097 0.560165 0.550900 0.544926 0.541791 0.540817 0.540707 0.541102 0.542449 0.544895 0.543824 0.539112 0.535450 0.532327 0.530059 0.528729 -100 
-100 -100 0.741536 0.729029 0.705423 0.678699 0.650746 0.624373 0.600125 0.581246 0.567044 0.557571 0.551539 0.548552 0.548045 0.547924 0.547792 0.548825 0.550396 0.549324 0.545438 0.541930 0.538911 0.536663 0.535306 -100 
-100 -100 0.758040 0.743928 0.713003 0.684340 0.655076 0.628292 0.604044 0.585021 0.570747 0.561200 0.555399 0.552867 0.558659 0.558574 0.552275 0.553231 0.555004 0.553921 0.549511 0.545641 0.542607 0.540336 0.538878 -100 
-100 -100 0.758600 0.744365 0.713192 0.684309 0.654866 0.628053 0.603901 0.584989 0.570818 0.561353 0.555651 0.553296 0.559346 0.559243 0.552639 0.553385 0.555014 0.553948 0.549663 0.545910 0.543007 0.540797 0.539316 -100 
-100 -100 0.743400 0.730398 0.705758 0.678208 0.649417 0.622945 0.599265 0.580813 0.567031 0.557851 0.552227 0.550014 0.550927 0.550745 0.549049 0.549167 0.549849 0.548789 0.545656 0.542638 0.540176 0.538107 0.536605 -100 
-100 -100 0.731375 0.718631 0.694596 0.667406 0.638959 0.612966 0.589964 0.572279 0.559227 0.550578 0.545517 0.544381 0.547362 0.547183 0.543411 0.542354 0.542276 0.541180 0.538606 0.536189 0.534368 0.532432 0.530635 -100 
-100 -100 0.716704 0.703454 0.677512 0.650005 0.621909 0.596599 0.574486 0.557762 0.545700 0.537777 0.533829 0.535156 0.547123 0.547046 0.534528 0.531297 0.530483 0.529330 0.526888 0.524973 0.524015 0.522211 0.519860 -100 
-100 -100 0.688021 0.675338 0.650412 0.624052 0.597149 0.572971 0.551887 0.536040 0.524679 0.517284 0.513729 0.515343 0.527559 0.527666 0.515319 0.512372 0.511911 0.510966 0.508583 0.506807 0.506051 0.504382 0.502052 -100 
-100 -100 0.641615 0.630760 0.610447 0.586977 0.562378 0.539817 0.519915 0.504863 0.493967 0.486921 0.483117 0.482939 0.486712 0.487093 0.483919 0.483783 0.485208 0.484719 0.481910 0.479817 0.478563 0.477000 0.475254 -100 
-100 -100 0.589028 0.579669 0.562320 0.541626 0.519651 0.498920 0.480100 0.465913 0.455657 0.449167 0.445723 0.445309 0.448160 0.448934 0.447727 0.449515 0.453330 0.453250 0.449020 0.446284 0.444705 0.443195 0.441694 -100 
-100 -100 0.528980 0.520736 0.505619 0.487491 0.468600 0.449823 0.431826 0.418567 0.409211 0.403516 0.400936 0.401621 0.408465 0.409674 0.405968 0.409233 0.423620 0.423809 0.409442 0.405266 0.403190 0.401666 0.400118 -100 
-100 -100 0.467423 0.459932 0.446218 0.429798 0.412822 0.395932 0.379673 0.367899 0.359706 0.354863 0.352809 0.353649 0.360388 0.361675 0.358248 0.361685 0.375982 0.376328 0.362381 0.358467 0.356609 0.355250 0.353791 -100 
-100 -100 0.407389 0.400384 0.387569 0.372075 0.355813 0.340623 0.327059 0.317196 0.310354 0.306289 0.304317 0.304202 0.306118 0.307090 0.307337 0.309762 0.313884 0.314264 0.310817 0.308796 0.307726 0.306682 0.305590 -100 
-100 -100 0.360303 0.353607 0.341373 0.326597 0.311085 0.297208 0.285420 0.276968 0.271165 0.267746 0.266000 0.265593 0.266307 0.266986 0.267664 0.269168 0.271235 0.271553 0.270070 0.268980 0.268174 0.267349 0.266584 -100 
-100 -100 0.333046 0.326499 0.314566 0.300191 0.285177 0.272030 0.261178 0.253494 0.248293 0.245253 0.243659 0.243163 0.243405 0.243922 0.244645 0.245677 0.246760 0.247027 0.246434 0.245726 0.245035 0.244316 0.243728 -100 
-100 -100 -100 -100 -100 -100 -100 -100 -100 -100 -100 -100 -100 -100 -100 -100 -100 -100 -100 -100 -100 -100 -100 -100 -100 -100 
-100 -100 -100 -100 -100 -100 -100 -100 -100 -100 -100 -100 -100 -100 -100 -100 -100 -100 -100 -100 -100 -100 -100 -100 -100 -100 
-100 -100 -100 -100 -100 -100 -100 -100 -100 -100 -100 -100 -100 -100 -100 -100 -100 -100 -100 -100 -100 -100 -100 -100 -100 -100 
-100 -100 0.517966 0.509429 0.493737 0.474561 0.454124 0.435246 0.418838 0.407153 0.399095 0.393720 0.389928 0.387806 0.387147 0.387235 0.387648 0.388279 0.388550 0.387379 0.384627 0.381421 0.378179 0.375587 0.374041 -100 
-100 -100 0.532166 0.523669 0.508128 0.489336 0.469521 0.450473 0.433147 0.420910 0.412594 0.406955 0.402841 0.400558 0.399993 0.400019 0.400222 0.400944 0.401658 0.400462 0.397189 0.393745 0.390429 0.387813 0.386241 -100 
-100 -100 0.558310 0.549817 0.534431 0.516222 0.497636 0.478165 0.458773 0.445336 0.436393 0.430270 0.425717 0.423308 0.423474 0.423434 0.422838 0.423805 0.425967 0.424735 0.419848 0.415868 0.412378 0.409731 0.408129 -100 
-100 -100 0.590628 0.581882 0.566026 0.547251 0.527977 0.507703 0.487402 0.473062 0.463340 0.456660 0.451758 0.449160 0.449233 0.449141 0.448519 0.449514 0.451748 0.450534 0.445605 0.441626 0.438176 0.435582 0.434012 -100 
-100 -100 0.626227 0.616879 0.599742 0.579157 0.557284 0.535829 0.515691 0.500805 0.490197 0.482931 0.477765 0.474926 0.474085 0.473977 0.474160 0.475031 0.476090 0.474952 0.471454 0.467980 0.464773 0.462297 0.460806 -100 
-100 -100 0.659877 0.649715 0.631017 0.608637 0.584808 0.562031 0.541133 0.525297 0.513717 0.505842 0.500452 0.497513 0.496485 0.496436 0.496936 0.498000 0.499158 0.498103 0.494711 0.491323 0.488200 0.485801 0.484360 -100 
-100 -100 0.690226 0.679177 0.658686 0.634783 0.610013 0.585957 0.563314 0.546330 0.533812 0.525350 0.519640 0.516607 0.515545 0.515580 0.516379 0.517970 0.520682 0.519704 0.514934 0.511199 0.508001 0.505624 0.504186 -100 
-100 -100 0.711782 0.700304 0.679015 0.654155 0.628341 0.603325 0.579810 0.562013 0.548806 0.539880 0.533914 0.530766 0.529650 0.529695 0.530553 0.532220 0.535016 0.534101 0.529374 0.525683 0.522539 0.520209 0.518793 -100 
-100 -100 0.726152 0.714584 0.693188 0.667742 0.640533 0.614881 0.591513 0.573332 0.559706 0.550451 0.544278 0.541001 0.539777 0.539756 0.540485 0.541791 0.543202 0.542336 0.539092 0.535846 0.532917 0.530653 0.529255 -100 
-100 -100 0.736846 0.724891 0.702738 0.676586 0.648667 0.622577 0.599022 0.580646 0.566876 0.557417 0.551005 0.547626 0.546412 0.546355 0.546991 0.548292 0.549693 0.548860 0.545678 0.542447 0.539622 0.537368 0.535881 -100 
-100 -100 0.745318 0.732656 0.708586 0.681497 0.652968 0.626602 0.602980 0.584633 0.571057 0.561526 0.554823 0.551393 0.550709 0.550649 0.550824 0.552379 0.554946 0.554142 0.549822 0.546333 0.543666 0.541391 0.539610 -100 
-100 -100 0.745350 0.732655 0.708519 0.681353 0.652767 0.626415 0.602885 0.584665 0.571214 0.561761 0.555108 0.551759 0.551177 0.551079 0.551087 0.552537 0.555074 0.554301 0.550043 0.546645 0.544094 0.541883 0.540101 -100 
-100 -100 0.736611 0.724543 0.702169 0.675772 0.647653 0.621616 0.598406 0.580457 0.567132 0.557931 0.551701 0.548666 0.547980 0.547821 0.547752 0.548644 0.549874 0.549121 0.546192 0.543280 0.540893 0.538833 0.537287 -100 
-100 -100 0.724702 0.712917 0.691083 0.665194 0.637601 0.612074 0.589391 0.572023 0.559256 0.550484 0.544670 0.542257 0.542505 0.542357 0.541403 0.541762 0.542696 0.541957 0.539295 0.536729 0.534736 0.532815 0.531174 -100 
-100 -100 0.707226 0.695426 0.673383 0.647850 0.620995 0.596218 0.574272 0.557730 0.545901 0.537691 0.532316 0.530925 0.533700 0.533653 0.530440 0.530185 0.531248 0.530548 0.527695 0.525338 0.524050 0.522259 0.520153 -100 
-100 -100 0.679083 0.667786 0.646655 0.622197 0.596484 0.572797 0.551839 0.536112 0.524926 0.517226 0.512273 0.511200 0.514209 0.514313 0.511217 0.511121 0.512388 0.511865 0.509169 0.507018 0.505960 0.504334 0.502295 -100 
-100 -100 0.637233 0.627060 0.608245 0.585723 0.561709 0.539480 0.519802 0.504881 0.494065 0.486851 0.482404 0.481023 0.482079 0.482392 0.481751 0.482598 0.484183 0.483968 0.481737 0.479758 0.478441 0.476999 0.475561 -100 
-100 -100 0.587304 0.578163 0.561280 0.540785 0.518757 0.498204 0.479836 0.465878 0.455703 0.449124 0.445293 0.444113 0.444981 0.445599 0.445891 0.447611 0.450031 0.450109 0.447705 0.445657 0.444299 0.442982 0.441762 -100 
-100 -100 0.528887 0.520582 0.505321 0.486778 0.467021 0.448288 0.431260 0.418443 0.409215 0.403445 0.400391 0.399865 0.401874 0.402813 0.402846 0.405297 0.409642 0.409927 0.406013 0.403587 0.402191 0.400942 0.399746 -100 
-100 -100 0.467986 0.460341 0.446318 0.429349 0.411384 0.394473 0.379174 0.367812 0.359731 0.354819 0.352356 0.352115 0.354175 0.355199 0.355383 0.357878 0.362210 0.362590 0.358903 0.356707 0.355498 0.354386 0.353271 -100 
-100 -100 0.407962 0.400850 0.387835 0.372068 0.355394 0.340185 0.326969 0.317239 0.310411 0.306309 0.304222 0.303812 0.304668 0.305519 0.306398 0.308262 0.310618 0.310990 0.309330 0.307975 0.307099 0.306195 0.305325 -100 
-100 -100 0.360632 0.353895 0.341588 0.326728 0.311093 0.297204 0.285496 0.277043 0.271204 0.267759 0.265987 0.265527 0.265953 0.266612 0.267444 0.268693 0.270060 0.270365 0.269568 0.268731 0.268005 0.267248 0.266596 -100 
-100 -100 0.333185 0.326637 0.314705 0.300337 0.285311 0.272158 0.261292 0.253557 0.248303 0.245242 0.243666 0.243206 0.243449 0.243998 0.244744 0.245668 0.246550 0.246803 0.246386 0.245770 0.245103 0.244415 0.243879 -100 
-100 -100 -100 -100 -100 -100 -100 -100 -100 -100 -100 -100 -100 -100 -100 -100 -100 -100 -100 -100 -100 -100 -100 -100 -100 -100 
-100 -100 -100 -100 -100 -100 -100 -100 -100 -100 -100 -100 -100 -100 -100 -100 -100 -100 -100 -100 -100 -100 -100 -100 -100 -100 
-100 -100 -100 -100 -100 -100 -100 -100 -100 -100 -100 -100 -100 -100 -100 -100 -100 -100 -100 -100 -100 -100 -100 -100 -100 -100 
-100 -100 0.516982 0.508368 0.492504 0.473047 0.452221 0.433214 0.416968 0.405463 0.397707 0.392755 0.389563 0.388246 0.388480 0.388841 0.388888 0.389131 0.388986 0.387515 0.384538 0.381044 0.377532 0.374771 0.373164 -100 
-100 -100 0.531141 0.522556 0.506786 0.487542 0.467022 0.447863 0.431060 0.419241 0.411391 0.406222 0.402730 0.401481 0.402342 0.402639 0.401912 0.401893 0.401885 0.400349 0.397018 0.393334 0.389747 0.386963 0.385340 -100 
-100 -100 0.557259 0.548648 0.532903 0.513900 0.493923 0.474372 0.456286 0.443746 0.435572 0.429994 0.426119 0.425226 0.428567 0.428772 0.425389 0.424815 0.425485 0.423857 0.419438 0.415409 0.411695 0.408894 0.407260 -100 
-100 -100 0.589720 0.580836 0.564580 0.545016 0.524392 0.504079 0.485111 0.471685 0.462717 0.456534 0.452246 0.451109 0.454339 0.454472 0.451040 0.450505 0.451281 0.449711 0.445295 0.441315 0.437685 0.434955 0.433352 -100 
-100 -100 0.626002 0.616432 0.598785 0.577668 0.555127 0.533673 0.514191 0.499791 0.489636 0.482700 0.477929 0.475937 0.476430 0.476536 0.475760 0.475947 0.476370 0.475016 0.471615 0.468034 0.464680 0.462090 0.460543 -100 
-100 -100 0.661396 0.650695 0.630848 0.607764 0.583431 0.560678 0.540219 0.524721 0.513494 0.505821 0.500596 0.498114 0.497807 0.497934 0.498035 0.498837 0.499708 0.498561 0.495221 0.491750 0.488570 0.486085 0.484552 -100 
-100 -100 0.694845 0.682676 0.659586 0.634313 0.608496 0.584467 0.562679 0.546191 0.534169 0.525840 0.520024 0.517202 0.516694 0.516854 0.517291 0.518688 0.520722 0.519739 0.515599 0.511918 0.508803 0.506364 0.504766 -100 
-100 -100 0.716280 0.703711 0.679883 0.653702 0.626899 0.601962 0.579358 0.562132 0.549470 0.540636 0.534426 0.531304 0.530561 0.530685 0.531279 0.532873 0.535105 0.534240 0.530150 0.526528 0.523500 0.521114 0.519519 -100 
-100 -100 0.727053 0.715085 0.692820 0.666917 0.639491 0.614036 0.591210 0.573576 0.560476 0.551290 0.544790 0.541316 0.540100 0.540127 0.540927 0.542463 0.544099 0.543324 0.540041 0.536735 0.533887 0.531556 0.529957 -100 
-100 -100 0.734797 0.723021 0.701151 0.675206 0.647434 0.621672 0.598725 0.581106 0.568142 0.558757 0.551717 0.547811 0.546277 0.546233 0.547206 0.549041 0.551106 0.550403 0.546860 0.543504 0.540927 0.538583 0.536667 -100 
-100 -100 0.740695 0.728691 0.705898 0.679567 0.651460 0.625563 0.602725 0.585504 0.573396 0.563947 0.555934 0.551513 0.549976 0.549900 0.550907 0.553443 0.557864 0.557242 0.551555 0.547918 0.546106 0.543718 0.540820 -100 
-100 -100 0.739947 0.728048 0.705435 0.679229 0.651209 0.625386 0.602649 0.585568 0.573605 0.564219 0.556192 0.551753 0.550208 0.550082 0.551016 0.553553 0.558050 0.557485 0.551823 0.548259 0.546564 0.544246 0.541355 -100 
-100 -100 0.731662 0.720308 0.699215 0.673800 0.646383 0.620882 0.598252 0.581079 0.568620 0.559429 0.552306 0.548356 0.546893 0.546711 0.547404 0.549278 0.551641 0.551115 0.547596 0.544445 0.542286 0.540154 0.538194 -100 
-100 -100 0.719206 0.708265 0.687981 0.663422 0.636894 0.611959 0.589599 0.572743 0.560639 0.551766 0.544967 0.541428 0.540530 0.540381 0.540637 0.542376 0.544792 0.544338 0.540877 0.537874 0.535866 0.533889 0.532054 -100 
-100 -100 0.700297 0.689655 0.669940 0.646325 0.621066 0.596965 0.575049 0.558911 0.547965 0.539526 0.532560 0.529421 0.529966 0.529943 0.529125 0.531126 0.534724 0.534377 0.529910 0.526731 0.525460 0.523597 0.521150 -100 
-100 -100 0.672619 0.662430 0.643551 0.620961 0.596813 0.573763 0.552767 0.537353 0.526964 0.519014 0.512514 0.509745 0.510544 0.510647 0.509872 0.511901 0.515566 0.515374 0.511149 0.508247 0.507225 0.505560 0.503230 -100 
-100 -100 0.633424 0.623891 0.606284 0.584858 0.561752 0.539983 0.520430 0.505717 0.495240 0.487863 0.482629 0.480302 0.480263 0.480502 0.480825 0.482575 0.485052 0.485045 0.482430 0.480265 0.478958 0.477563 0.476142 -100 
-100 -100 0.585893 0.576968 0.560495 0.540372 0.518625 0.498343 0.480253 0.466491 0.456469 0.449801 0.445589 0.443880 0.444024 0.444481 0.445097 0.446774 0.448900 0.449059 0.447135 0.445369 0.444110 0.442906 0.441836 -100 
-100 -100 0.529194 0.520815 0.505433 0.486714 0.466676 0.448065 0.431522 0.418963 0.409840 0.404017 0.400720 0.399729 0.400653 0.401358 0.401817 0.403611 0.406376 0.406647 0.404297 0.402567 0.401344 0.400252 0.399309 -100 
-100 -100 0.469047 0.461221 0.446894 0.429582 0.411198 0.394328 0.379473 0.368327 0.360313 0.355359 0.352730 0.352139 0.353245 0.354049 0.354554 0.356274 0.358907 0.359224 0.357114 0.355598 0.354523 0.353550 0.352699 -100 
-100 -100 0.408954 0.401706 0.388474 0.372508 0.355654 0.340466 0.327420 0.317759 0.310933 0.306798 0.304642 0.304106 0.304685 0.305416 0.306223 0.307594 0.309163 0.309466 0.308439 0.307398 0.306548 0.305720 0.305025 -100 
-100 -100 0.361257 0.354465 0.342077 0.327169 0.311505 0.297637 0.285970 0.277505 0.271633 0.268158 0.266366 0.265886 0.266250 0.266875 0.267645 0.268659 0.269682 0.269931 0.269357 0.268625 0.267889 0.267159 0.266592 -100 
-100 -100 0.333545 0.326993 0.315066 0.300729 0.285741 0.272612 0.261738 0.253961 0.248658 0.245569 0.243996 0.243561 0.243827 0.244387 0.245102 0.245913 0.246639 0.246845 0.246488 0.245894 0.245205 0.244520 0.244019 -100 
-100 -100 -100 -100 -100 -100 -100 -100 -100 -100 -100 -100 -100 -100 -100 -100 -100 -100 -100 -100 -100 -100 -100 -100 -100 -100 
-100 -100 -100 -100 -100 -100 -100 -100 -100 -100 -100 -100 -100 -100 -100 -100 -100 -100 -100 -100 -100 -100 -100 -100 -100 -100 
-100 -100 -100 -100 -100 -100 -100 -100 -100 -100 -100 -100 -100 -100 -100 -100 -100 -100 -100 -100 -100 -100 -100 -100 -100 -100 
-100 -100 0.516413 0.507711 0.491686 0.472063 0.451099 0.431998 0.415730 0.404368 0.396970 0.392427 0.389801 0.389298 0.391059 0.391580 0.390426 0.390120 0.389678 0.387920 0.384547 0.380832 0.377169 0.374346 0.372725 -100 
-100 -100 0.530626 0.521946 0.506000 0.486598 0.466003 0.446773 0.429943 0.418369 0.411050 0.406340 0.403460 0.403465 0.407491 0.407946 0.404366 0.403309 0.403055 0.401168 0.397146 0.393160 0.389378 0.386519 0.384883 -100 
-100 -100 0.556883 0.548161 0.532203 0.513091 0.493301 0.473731 0.455467 0.443304 0.435959 0.430955 0.428204 0.430169 0.447463 0.447821 0.430837 0.427715 0.429311 0.427199 0.420059 0.415418 0.411371 0.408470 0.406818 -100 
-100 -100 0.589620 0.580588 0.564024 0.544337 0.523918 0.503626 0.484517 0.471473 0.463311 0.457667 0.454464 0.456162 0.473376 0.473654 0.456574 0.453509 0.455260 0.453224 0.446065 0.441463 0.437501 0.434666 0.433033 -100 
-100 -100 0.627021 0.617118 0.598674 0.577225 0.554620 0.533197 0.513792 0.499677 0.490047 0.483457 0.479097 0.478228 0.481872 0.482110 0.478446 0.477702 0.478089 0.476441 0.472248 0.468319 0.464782 0.462096 0.460485 -100 
-100 -100 0.665452 0.653866 0.631826 0.607831 0.583196 0.560468 0.540178 0.524955 0.514201 0.506750 0.501642 0.499689 0.500861 0.501107 0.499987 0.500537 0.501670 0.500339 0.496243 0.492389 0.489090 0.486501 0.484820 -100 
-100 -100 0.706309 0.692068 0.662676 0.635164 0.608375 0.584328 0.563004 0.546967 0.535657 0.527487 0.521398 0.518843 0.519454 0.519712 0.519265 0.520783 0.523611 0.522505 0.517255 0.512992 0.509861 0.507291 0.505364 -100 
-100 -100 0.727697 0.713074 0.682991 0.654592 0.626841 0.601938 0.579883 0.563191 0.551299 0.542587 0.535962 0.532922 0.533061 0.533246 0.533119 0.534968 0.538122 0.537171 0.531930 0.527712 0.524695 0.522165 0.520187 -100 
-100 -100 0.731065 0.718261 0.693816 0.667068 0.639420 0.614155 0.591779 0.574715 0.562368 0.553279 0.546274 0.542601 0.541532 0.541566 0.542303 0.544213 0.547199 0.546370 0.541636 0.537881 0.535103 0.532624 0.530564 -100 
-100 -100 0.735646 0.723648 0.700902 0.674779 0.647065 0.621626 0.599300 0.582572 0.570908 0.561630 0.553534 0.549033 0.547242 0.547170 0.548437 0.551038 0.555519 0.554798 0.548882 0.545055 0.543107 0.540584 0.537564 -100 
-100 -100 0.742109 0.729966 0.705189 0.678792 0.650845 0.625393 0.603462 0.587816 0.578732 0.569411 0.558609 0.552870 0.550491 0.550392 0.552821 0.557473 0.579643 0.579071 0.556003 0.551386 0.551557 0.548925 0.542878 -100 
-100 -100 0.740559 0.728657 0.704325 0.678246 0.650522 0.625202 0.603374 0.587884 0.578976 0.569706 0.558820 0.552986 0.550536 0.550382 0.552795 0.557538 0.579895 0.579410 0.556322 0.551767 0.552075 0.549520 0.543464 -100 
-100 -100 0.729312 0.718292 0.697525 0.672721 0.645939 0.620953 0.598900 0.582662 0.571669 0.562530 0.554022 0.549181 0.547264 0.547039 0.548221 0.551232 0.556535 0.556086 0.549911 0.546212 0.544894 0.542594 0.539301 -100 
-100 -100 0.715743 0.705345 0.685994 0.662526 0.637136 0.612778 0.590624 0.574401 0.563527 0.554616 0.546449 0.542026 0.540917 0.540758 0.541341 0.544365 0.549500 0.549173 0.543355 0.539613 0.538112 0.535981 0.533155 -100 
-100 -100 0.695790 0.685920 0.667759 0.645834 0.622464 0.599042 0.576881 0.561410 0.552821 0.544265 0.534615 0.530358 0.532170 0.532192 0.530390 0.534341 0.542446 0.542285 0.533905 0.529503 0.532658 0.530601 0.523056 -100 
-100 -100 0.668353 0.658919 0.641577 0.620665 0.598409 0.576005 0.554679 0.539832 0.531710 0.523626 0.514496 0.510663 0.512766 0.512912 0.511096 0.514982 0.523045 0.523031 0.514981 0.510914 0.514278 0.512450 0.505132 -100 
-100 -100 0.630738 0.621673 0.604977 0.584579 0.562572 0.541264 0.521658 0.507218 0.497521 0.490052 0.483782 0.480818 0.480729 0.480938 0.481315 0.483925 0.488059 0.488148 0.484135 0.481474 0.480578 0.479133 0.477085 -100 
-100 -100 0.584891 0.576140 0.560034 0.540356 0.519113 0.499120 0.481133 0.467525 0.457794 0.451087 0.446481 0.444508 0.444608 0.444971 0.445430 0.447186 0.449738 0.449899 0.447565 0.445728 0.444677 0.443491 0.442215 -100 
-100 -100 0.529588 0.521163 0.505739 0.487058 0.467132 0.448673 0.432284 0.419836 0.410827 0.404998 0.401582 0.400577 0.401666 0.402236 0.402240 0.403669 0.407390 0.407588 0.404101 0.402438 0.401234 0.400192 0.399301 -100 
-100 -100 0.470074 0.462116 0.447591 0.430157 0.411741 0.394946 0.380218 0.369139 0.361176 0.356225 0.353564 0.353041 0.354383 0.355067 0.355055 0.356312 0.359722 0.359941 0.356806 0.355374 0.354284 0.353361 0.352596 -100 
-100 -100 0.409913 0.402561 0.389178 0.373132 0.356271 0.341131 0.328137 0.318487 0.311662 0.307520 0.305362 0.304861 0.305526 0.306188 0.306719 0.307771 0.309107 0.309323 0.308323 0.307344 0.306477 0.305674 0.305051 -100 
-100 -100 0.361888 0.355057 0.342622 0.327716 0.312095 0.298269 0.286614 0.278129 0.272234 0.268746 0.266960 0.266513 0.266918 0.267522 0.268177 0.269026 0.269908 0.270088 0.269508 0.268783 0.268021 0.267295 0.266762 -100 
-100 -100 0.333938 0.327391 0.315485 0.301202 0.286284 0.273195 0.262319 0.254507 0.249168 0.246063 0.244503 0.244105 0.244413 0.244980 0.245644 0.246366 0.246987 0.247137 0.246767 0.246157 0.245440 0.244747 0.244257 -100 
-100 -100 -100 -100 -100 -100 -100 -100 -100 -100 -100 -100 -100 -100 -100 -100 -100 -100 -100 -100 -100 -100 -100 -100 -100 -100 
-100 -100 -100 -100 -100 -100 -100 -100 -100 -100 -100 -100 -100 -100 -100 -100 -100 -100 -100 -100 -100 -100 -100 -100 -100 -100 
-100 -100 -100 -100 -100 -100 -100 -100 -100 -100 -100 -100 -100 -100 -100 -100 -100 -100 -100 -100 -100 -100 -100 -100 -100 -100 
-100 -100 0.516539 0.507677 0.491370 0.471474 0.450286 0.431086 0.414837 0.403560 0.396339 0.392077 0.389811 0.389645 0.391621 0.392146 0.390795 0.390198 0.389470 0.387552 0.384164 0.380515 0.376952 0.374220 0.372655 -100 
-100 -100 0.530962 0.522082 0.505773 0.486031 0.465154 0.445818 0.429040 0.417563 0.410419 0.405993 0.403485 0.403851 0.408116 0.408575 0.404774 0.403392 0.402811 0.400755 0.396737 0.392823 0.389140 0.386370 0.384789 -100 
-100 -100 0.557519 0.548545 0.532094 0.512553 0.492389 0.472721 0.454590 0.442554 0.435392 0.430669 0.428291 0.430637 0.448204 0.448567 0.431316 0.427820 0.429008 0.426716 0.419628 0.415070 0.411113 0.408294 0.406692 -100 
-100 -100 0.590113 0.580879 0.563905 0.543882 0.523167 0.502826 0.483861 0.470930 0.462922 0.457534 0.454673 0.456725 0.474192 0.474480 0.457148 0.453728 0.455079 0.452862 0.445730 0.441175 0.437265 0.434491 0.432895 -100 
-100 -100 0.626942 0.616981 0.598423 0.576924 0.554296 0.532911 0.513577 0.499511 0.489977 0.483579 0.479496 0.478906 0.482738 0.482982 0.479142 0.478140 0.478246 0.476414 0.472143 0.468179 0.464640 0.461967 0.460363 -100 
-100 -100 0.664907 0.653393 0.631487 0.607711 0.583302 0.560711 0.540453 0.525227 0.514517 0.507193 0.502277 0.500516 0.501813 0.502059 0.500824 0.501209 0.502145 0.500632 0.496385 0.492416 0.489055 0.486430 0.484723 -100 
-100 -100 0.705518 0.691433 0.662333 0.635225 0.608854 0.585029 0.563716 0.547649 0.536345 0.528250 0.522279 0.519838 0.520513 0.520759 0.520231 0.521640 0.524296 0.523010 0.517581 0.513142 0.509902 0.507252 0.505266 -100 
-100 -100 0.726795 0.712372 0.682648 0.654718 0.627441 0.602819 0.580825 0.564145 0.552271 0.543619 0.537065 0.534080 0.534229 0.534376 0.534164 0.535912 0.538900 0.537762 0.532312 0.527876 0.524705 0.522070 0.520017 -100 
-100 -100 0.730065 0.717474 0.693408 0.667105 0.639888 0.614930 0.592732 0.575788 0.563535 0.554521 0.547565 0.543911 0.542813 0.542768 0.543385 0.545168 0.547999 0.546962 0.541969 0.537968 0.535007 0.532401 0.530264 -100 
-100 -100 0.734470 0.722700 0.700354 0.674640 0.647306 0.622191 0.600145 0.583653 0.572169 0.563001 0.554954 0.550454 0.548609 0.548423 0.549532 0.551967 0.556267 0.555320 0.549134 0.545051 0.542904 0.540243 0.537145 -100 
-100 -100 0.740609 0.728732 0.704428 0.678446 0.650858 0.625748 0.604167 0.588838 0.579993 0.570813 0.560065 0.554315 0.551854 0.551624 0.553886 0.558353 0.580339 0.579537 0.556193 0.551323 0.551291 0.548521 0.542396 -100 
-100 -100 0.738852 0.727238 0.703408 0.677767 0.650415 0.625451 0.603984 0.588817 0.580147 0.571019 0.560178 0.554316 0.551765 0.551481 0.553737 0.558303 0.580480 0.579790 0.556460 0.551683 0.551806 0.549127 0.542996 -100 
-100 -100 0.727490 0.716763 0.696505 0.672196 0.645850 0.621226 0.599483 0.583499 0.572689 0.563648 0.555154 0.550256 0.548229 0.547881 0.548934 0.551804 0.556952 0.556341 0.550000 0.546149 0.544703 0.542297 0.538936 -100 
-100 -100 0.713591 0.703545 0.684812 0.661981 0.637146 0.613167 0.591233 0.575149 0.564361 0.555489 0.547299 0.542784 0.541541 0.541275 0.541784 0.544716 0.549736 0.549306 0.543411 0.539612 0.538054 0.535852 0.532963 -100 
-100 -100 0.693259 0.683820 0.666431 0.645299 0.622605 0.599572 0.577537 0.562086 0.553489 0.544922 0.535227 0.530853 0.532498 0.532434 0.530621 0.534520 0.542537 0.542323 0.533954 0.529582 0.532761 0.530667 0.523058 -100 
-100 -100 0.665903 0.656897 0.640322 0.620208 0.598632 0.576599 0.555348 0.540469 0.532298 0.524193 0.515018 0.511076 0.513019 0.513097 0.511279 0.515107 0.523071 0.523028 0.515036 0.511047 0.514469 0.512635 0.505262 -100 
-100 -100 0.628928 0.620184 0.604070 0.584320 0.562891 0.541894 0.522339 0.507871 0.498150 0.490670 0.484364 0.481323 0.481124 0.481260 0.481581 0.484075 0.488060 0.488103 0.484168 0.481609 0.480792 0.479350 0.477260 -100 
-100 -100 0.583842 0.575300 0.559592 0.540406 0.519643 0.499889 0.481901 0.468254 0.458527 0.451819 0.447173 0.445146 0.445153 0.445430 0.445776 0.447323 0.449636 0.449727 0.447514 0.445829 0.444910 0.443743 0.442409 -100 
-100 -100 0.529187 0.520890 0.505735 0.487442 0.467970 0.449686 0.433186 0.420668 0.411692 0.405860 0.402361 0.401293 0.402258 0.402728 0.402598 0.403736 0.407106 0.407226 0.403952 0.402522 0.401550 0.400550 0.399548 -100 
-100 -100 0.470046 0.462172 0.447830 0.430688 0.412634 0.395969 0.381109 0.369949 0.362006 0.357059 0.354325 0.353756 0.354992 0.355591 0.355443 0.356407 0.359461 0.359607 0.356679 0.355465 0.354591 0.353719 0.352855 -100 
-100 -100 0.410029 0.402730 0.389466 0.373612 0.356971 0.341916 0.328862 0.319154 0.312322 0.308184 0.306016 0.305519 0.306157 0.306762 0.307169 0.308007 0.309108 0.309252 0.308348 0.307480 0.306714 0.305941 0.305287 -100 
-100 -100 0.362017 0.355230 0.342887 0.328113 0.312632 0.298867 0.287189 0.278669 0.272760 0.269274 0.267501 0.267078 0.267491 0.268069 0.268646 0.269363 0.270102 0.270225 0.269672 0.268988 0.268261 0.267548 0.267008 -100 
-100 -100 0.334051 0.327547 0.315724 0.301549 0.286733 0.273693 0.262809 0.254971 0.249614 0.246510 0.244970 0.244604 0.244935 0.245494 0.246108 0.246744 0.247273 0.247374 0.247001 0.246399 0.245692 0.245002 0.244513 -100 
-100 -100 -100 -100 -100 -100 -100 -100 -100 -100 -100 -100 -100 -100 -100 -100 -100 -100 -100 -100 -100 -100 -100 -100 -100 -100 
-100 -100 -100 -100 -100 -100 -100 -100 -100 -100 -100 -100 -100 -100 -100 -100 -100 -100 -100 -100 -100 -100 -100 -100 -100 -100 
-100 -100 -100 -100 -100 -100 -100 -100 -100 -100 -100 -100 -100 -100 -100 -100 -100 -100 -100 -100 -100 -100 -100 -100 -100 -100 
-100 -100 0.517704 0.508547 0.491689 0.471306 0.449696 0.430375 0.414233 0.402999 0.395781 0.391659 0.389551 0.389254 0.390166 0.390536 0.389944 0.389276 0.388198 0.386239 0.383247 0.379950 0.376727 0.374224 0.372777 -100 
-100 -100 0.532769 0.523461 0.506313 0.485836 0.464245 0.444742 0.428223 0.416750 0.409459 0.405131 0.402764 0.402620 0.404257 0.404562 0.403084 0.402016 0.400890 0.398835 0.395606 0.392167 0.388878 0.386348 0.384887 -100 
-100 -100 0.560383 0.550773 0.532934 0.512217 0.490644 0.470746 0.453391 0.441386 0.433920 0.429183 0.426364 0.426659 0.431015 0.431219 0.426777 0.424917 0.423979 0.421794 0.417860 0.414173 0.410770 0.408206 0.406724 -100 
-100 -100 0.592440 0.582694 0.564590 0.543594 0.521630 0.501107 0.482885 0.469947 0.461610 0.456176 0.452843 0.452812 0.457010 0.457144 0.452699 0.450944 0.450157 0.448019 0.444016 0.440282 0.436870 0.434305 0.432809 -100 
-100 -100 0.626413 0.616539 0.598278 0.576814 0.554019 0.532640 0.513461 0.499236 0.489379 0.482997 0.479041 0.477904 0.479021 0.479139 0.477764 0.477125 0.476576 0.474672 0.471163 0.467524 0.464194 0.461636 0.460104 -100 
-100 -100 0.660136 0.649588 0.630024 0.607537 0.583859 0.561485 0.541078 0.525518 0.514383 0.507053 0.502388 0.500483 0.500579 0.500713 0.500447 0.500756 0.500969 0.499297 0.495593 0.491806 0.488472 0.485878 0.484251 -100 
-100 -100 0.692743 0.681002 0.658745 0.634706 0.610267 0.586876 0.564952 0.548259 0.536184 0.528028 0.522544 0.520058 0.519755 0.519885 0.520073 0.521152 0.522428 0.520929 0.516553 0.512400 0.509085 0.506412 0.504536 -100 
-100 -100 0.713741 0.701737 0.678983 0.654258 0.629034 0.604903 0.582310 0.565002 0.552339 0.543626 0.537604 0.534643 0.533953 0.533965 0.534303 0.535616 0.537132 0.535728 0.531301 0.527085 0.523741 0.521035 0.519112 -100 
-100 -100 0.723931 0.712616 0.691568 0.667057 0.641012 0.616461 0.594093 0.576755 0.563900 0.554904 0.548535 0.545117 0.543814 0.543616 0.544094 0.545295 0.546472 0.545105 0.541096 0.537080 0.533712 0.531008 0.529162 -100 
-100 -100 0.730785 0.719774 0.699296 0.674683 0.648123 0.623331 0.601204 0.584269 0.571832 0.562762 0.555863 0.551961 0.550248 0.549880 0.550431 0.551811 0.553362 0.552015 0.547683 0.543581 0.540426 0.537682 0.535529 -100 
-100 -100 0.735086 0.724040 0.703189 0.678292 0.651376 0.626514 0.604736 0.588467 0.577092 0.568058 0.560189 0.555729 0.553708 0.553253 0.554041 0.556077 0.560048 0.558769 0.552212 0.547837 0.545426 0.542632 0.539504 -100 
-100 -100 0.733690 0.722812 0.702244 0.677552 0.650775 0.626025 0.604379 0.588272 0.577051 0.568074 0.560162 0.555633 0.553552 0.553039 0.553783 0.555843 0.559912 0.558753 0.552325 0.548126 0.545903 0.543213 0.540099 -100 
-100 -100 0.725496 0.715142 0.695854 0.672082 0.646079 0.621671 0.599949 0.583514 0.571594 0.562682 0.555592 0.551467 0.549625 0.549082 0.549459 0.550945 0.552885 0.551905 0.547919 0.544362 0.541866 0.539440 0.537266 -100 
-100 -100 0.712113 0.702351 0.684206 0.661742 0.637021 0.613224 0.591459 0.574941 0.563049 0.554265 0.547383 0.543546 0.542168 0.541705 0.541816 0.543317 0.545420 0.544695 0.541063 0.537956 0.535856 0.533697 0.531660 -100 
-100 -100 0.691889 0.682701 0.665717 0.644750 0.621742 0.598816 0.577143 0.560935 0.549871 0.541354 0.534207 0.530667 0.530482 0.530196 0.529563 0.531458 0.534828 0.534370 0.530036 0.527058 0.526091 0.524157 0.521374 -100 
-100 -100 0.664542 0.655779 0.639600 0.619673 0.597805 0.575863 0.554937 0.539284 0.528669 0.520593 0.513903 0.510750 0.510846 0.510721 0.510146 0.512041 0.515439 0.515188 0.511250 0.508710 0.508126 0.506464 0.503819 -100 
-100 -100 0.627676 0.619188 0.603538 0.584228 0.563059 0.542209 0.522640 0.507725 0.497126 0.489670 0.484264 0.481657 0.481181 0.481183 0.481387 0.482772 0.484746 0.484629 0.482396 0.480677 0.479770 0.478422 0.476820 -100 
-100 -100 0.582686 0.574423 0.559266 0.540745 0.520666 0.501083 0.482772 0.468793 0.458786 0.452075 0.447623 0.445670 0.445402 0.445569 0.445879 0.446863 0.448124 0.448099 0.446767 0.445665 0.445052 0.443951 0.442586 -100 
-100 -100 0.528118 0.520132 0.505663 0.488282 0.470331 0.452217 0.434628 0.421740 0.412873 0.406994 0.403109 0.401759 0.401992 0.402342 0.402537 0.403341 0.404579 0.404634 0.403512 0.402845 0.402820 0.401899 0.400323 -100 
-100 -100 0.469153 0.461560 0.447861 0.431580 0.415005 0.398478 0.382532 0.371034 0.363262 0.358260 0.355083 0.354202 0.354696 0.355176 0.355396 0.356113 0.357222 0.357316 0.356395 0.355886 0.355964 0.355167 0.353711 -100 
-100 -100 0.409442 0.402340 0.389482 0.374150 0.358116 0.343162 0.329755 0.319856 0.313049 0.308901 0.306617 0.306039 0.306454 0.306982 0.307416 0.308056 0.308763 0.308852 0.308297 0.307756 0.307409 0.306690 0.305796 -100 
-100 -100 0.361730 0.355059 0.342948 0.328449 0.313273 0.299573 0.287749 0.279146 0.273242 0.269769 0.267981 0.267561 0.267913 0.268446 0.268965 0.269538 0.270056 0.270129 0.269724 0.269179 0.268629 0.267951 0.267332 -100 
-100 -100 0.333938 0.327507 0.315819 0.301799 0.287128 0.274134 0.263210 0.255339 0.249984 0.246898 0.245382 0.245042 0.245368 0.245897 0.246446 0.246978 0.247395 0.247454 0.247117 0.246577 0.245941 0.245275 0.244771 -100 
-100 -100 -100 -100 -100 -100 -100 -100 -100 -100 -100 -100 -100 -100 -100 -100 -100 -100 -100 -100 -100 -100 -100 -100 -100 -100 
-100 -100 -100 -100 -100 -100 -100 -100 -100 -100 -100 -100 -100 -100 -100 -100 -100 -100 -100 -100 -100 -100 -100 -100 -100 -100 
-100 -100 -100 -100 -100 -100 -100 -100 -100 -100 -100 -100 -100 -100 -100 -100 -100 -100 -100 -100 -100 -100 -100 -100 -100 -100 
-100 -100 0.520004 0.510419 0.492765 0.471792 0.449813 0.430388 0.414310 0.403124 0.395921 0.391853 0.389780 0.389324 0.389796 0.389885 0.389190 0.388244 0.386863 0.384865 0.382158 0.379262 0.376432 0.374205 0.372893 -100 
-100 -100 0.536589 0.526552 0.507948 0.486488 0.464284 0.444613 0.428199 0.416745 0.409396 0.405100 0.402767 0.402326 0.403132 0.403150 0.401950 0.400740 0.399272 0.397201 0.394381 0.391420 0.388563 0.386322 0.384995 -100 
-100 -100 0.567122 0.556230 0.535533 0.513131 0.490496 0.470342 0.453237 0.441232 0.433742 0.428991 0.426007 0.425638 0.427824 0.427742 0.424907 0.423240 0.421731 0.419563 0.416435 0.413338 0.410411 0.408137 0.406781 -100 
-100 -100 0.598824 0.587894 0.567125 0.544616 0.521724 0.500977 0.482950 0.469948 0.461546 0.456075 0.452566 0.451868 0.453889 0.453758 0.450973 0.449454 0.448108 0.445955 0.442694 0.439464 0.436457 0.434131 0.432737 -100 
-100 -100 0.628818 0.618589 0.599602 0.577796 0.554903 0.533472 0.514166 0.499709 0.489602 0.483177 0.479267 0.477847 0.478134 0.478033 0.477082 0.476431 0.475585 0.473577 0.470270 0.466851 0.463735 0.461317 0.459841 -100 
-100 -100 0.658897 0.648798 0.630202 0.608577 0.585736 0.563495 0.542546 0.526483 0.514931 0.507512 0.502959 0.500945 0.500600 0.500571 0.500464 0.500723 0.500694 0.498844 0.495102 0.491290 0.487994 0.485429 0.483799 -100 
-100 -100 0.687648 0.677167 0.657841 0.635979 0.613875 0.590773 0.567273 0.549619 0.536809 0.528502 0.523256 0.520743 0.520024 0.520034 0.520460 0.521529 0.522526 0.520797 0.516315 0.512007 0.508681 0.505949 0.503941 -100 
-100 -100 0.708180 0.697546 0.677917 0.655536 0.632773 0.608990 0.584829 0.566555 0.553144 0.544291 0.538560 0.535651 0.534631 0.534526 0.535025 0.536259 0.537435 0.535746 0.531150 0.526695 0.523253 0.520436 0.518376 -100 
-100 -100 0.720901 0.710438 0.691111 0.668053 0.643264 0.619031 0.596132 0.578245 0.564881 0.555846 0.549835 0.546628 0.545272 0.544929 0.545226 0.546103 0.546795 0.545073 0.540852 0.536542 0.532881 0.530055 0.528237 -100 
-100 -100 0.729115 0.718631 0.699178 0.675469 0.649647 0.625121 0.602789 0.585439 0.572452 0.563454 0.557236 0.553841 0.552319 0.551783 0.551856 0.552540 0.553212 0.551439 0.547093 0.542735 0.539055 0.536200 0.534345 -100 
-100 -100 0.733626 0.722997 0.703122 0.678897 0.652486 0.627831 0.605896 0.589065 0.576647 0.567762 0.561267 0.557731 0.556147 0.555520 0.555560 0.556444 0.558523 0.556757 0.551001 0.546404 0.542843 0.539962 0.537836 -100 
-100 -100 0.732507 0.721969 0.702240 0.678102 0.651736 0.627158 0.605365 0.588699 0.576428 0.567618 0.561133 0.557591 0.556017 0.555334 0.555251 0.556058 0.558138 0.556497 0.550980 0.546658 0.543340 0.540580 0.538469 -100 
-100 -100 0.724927 0.714821 0.696010 0.672698 0.647055 0.622801 0.600966 0.584128 0.571612 0.562835 0.556644 0.553287 0.551931 0.551217 0.550761 0.551120 0.551749 0.550360 0.546805 0.543369 0.540553 0.538086 0.536221 -100 
-100 -100 0.711739 0.702193 0.684459 0.662447 0.638060 0.614381 0.592439 0.575405 0.562831 0.554141 0.548171 0.545210 0.544574 0.543929 0.542881 0.542949 0.543442 0.542373 0.539607 0.537053 0.535096 0.532968 0.530999 -100 
-100 -100 0.691550 0.682572 0.665986 0.645475 0.622732 0.599873 0.577939 0.560919 0.548654 0.540216 0.534519 0.532354 0.533559 0.533080 0.530548 0.530240 0.530980 0.530213 0.527803 0.526037 0.525673 0.523869 0.521007 -100 
-100 -100 0.664141 0.655590 0.639828 0.620408 0.598873 0.576983 0.555712 0.539208 0.527410 0.519395 0.514086 0.512255 0.513725 0.513433 0.511020 0.510784 0.511620 0.511105 0.509132 0.507876 0.508000 0.506483 0.503699 -100 
-100 -100 0.627174 0.618917 0.603744 0.585091 0.564568 0.543799 0.523712 0.508165 0.497030 0.489600 0.484755 0.482784 0.482934 0.482821 0.482082 0.482294 0.482950 0.482639 0.481351 0.480460 0.480168 0.478909 0.477054 -100 
-100 -100 0.582081 0.574095 0.559553 0.541984 0.523100 0.503629 0.484389 0.469830 0.459764 0.453034 0.448485 0.446665 0.446545 0.446618 0.446516 0.446919 0.447576 0.447426 0.446559 0.446219 0.446617 0.445586 0.443515 -100 
-100 -100 0.527459 0.519817 0.506190 0.490281 0.475079 0.457096 0.437171 0.423551 0.415296 0.409334 0.404427 0.402754 0.402760 0.403002 0.403103 0.403627 0.404573 0.404587 0.403907 0.404367 0.406408 0.405584 0.402350 -100 
-100 -100 0.468564 0.461291 0.448386 0.433514 0.419607 0.403194 0.384970 0.372789 0.365674 0.360590 0.356359 0.355121 0.355350 0.355724 0.355907 0.356428 0.357358 0.357435 0.356886 0.357449 0.359586 0.358888 0.355770 -100 
-100 -100 0.409057 0.402158 0.389767 0.375192 0.360187 0.345308 0.331092 0.320816 0.314160 0.309997 0.307420 0.306767 0.307123 0.307574 0.307879 0.308317 0.308875 0.308918 0.308524 0.308502 0.309051 0.308400 0.306839 -100 
-100 -100 0.361578 0.355011 0.343127 0.328966 0.314204 0.300547 0.288428 0.279672 0.273808 0.270359 0.268527 0.268124 0.268473 0.268948 0.269344 0.269755 0.270144 0.270167 0.269829 0.269492 0.269274 0.268640 0.267812 -100 
-100 -100 0.333930 0.327552 0.315974 0.302105 0.287597 0.274631 0.263616 0.255695 0.250361 0.247311 0.245820 0.245513 0.245842 0.246323 0.246769 0.247175 0.247489 0.247503 0.247194 0.246744 0.246237 0.245608 0.245052 -100 
-100 -100 -100 -100 -100 -100 -100 -100 -100 -100 -100 -100 -100 -100 -100 -100 -100 -100 -100 -100 -100 -100 -100 -100 -100 -100 
-100 -100 -100 -100 -100 -100 -100 -100 -100 -100 -100 -100 -100 -100 -100 -100 -100 -100 -100 -100 -100 -100 -100 -100 -100 -100 
-100 -100 -100 -100 -100 -100 -100 -100 -100 -100 -100 -100 -100 -100 -100 -100 -100 -100 -100 -100 -100 -100 -100 -100 -100 -100 
-100 -100 0.523212 0.513120 0.494369 0.472788 0.450508 0.431026 0.415015 0.403896 0.396834 0.392747 0.390477 0.389837 0.390106 0.389841 0.388632 0.387267 0.385541 0.383469 0.380971 0.378405 0.375931 0.373955 0.372767 -100 
-100 -100 0.542552 0.531490 0.510480 0.487809 0.465044 0.445243 0.428906 0.417543 0.410502 0.406185 0.403490 0.402861 0.403634 0.403289 0.401374 0.399693 0.397829 0.395685 0.393127 0.390538 0.388064 0.386081 0.384876 -100 
-100 -100 0.579659 0.566594 0.540060 0.515123 0.491402 0.470994 0.454066 0.442330 0.436944 0.432169 0.427101 0.426559 0.430598 0.430141 0.424585 0.422212 0.420065 0.417814 0.415102 0.412422 0.409913 0.407896 0.406643 -100 
-100 -100 0.611156 0.598113 0.571678 0.546749 0.522892 0.501902 0.483960 0.471162 0.464839 0.459332 0.453726 0.452865 0.456763 0.456280 0.450796 0.448611 0.446655 0.444397 0.441476 0.438587 0.435944 0.433838 0.432521 -100 
-100 -100 0.634239 0.623178 0.602231 0.579648 0.556871 0.535349 0.515555 0.500907 0.490930 0.484431 0.480174 0.478604 0.478903 0.478510 0.476967 0.476001 0.474906 0.472758 0.469437 0.466146 0.463320 0.461042 0.459525 -100 
-100 -100 0.660683 0.650522 0.631836 0.610682 0.589401 0.567197 0.544716 0.528021 0.516198 0.508648 0.503952 0.501824 0.501332 0.501080 0.500722 0.500909 0.500947 0.498919 0.494791 0.490861 0.487828 0.485309 0.483451 -100 
-100 -100 0.687225 0.677192 0.659263 0.639433 0.625359 0.602372 0.571165 0.551801 0.538121 0.529595 0.524336 0.521751 0.520821 0.520674 0.521114 0.522414 0.524096 0.522167 0.516716 0.512101 0.511354 0.508578 0.503824 -100 
-100 -100 0.707198 0.697131 0.679131 0.658951 0.644340 0.620724 0.588852 0.568858 0.554557 0.545497 0.539804 0.536876 0.535687 0.535440 0.535946 0.537397 0.539250 0.537326 0.531692 0.526856 0.525945 0.523049 0.518210 -100 
-100 -100 0.720426 0.710359 0.691920 0.669950 0.647114 0.623078 0.598653 0.580087 0.566288 0.557166 0.551288 0.548168 0.546763 0.546252 0.546352 0.547139 0.547954 0.545941 0.541018 0.536321 0.532678 0.529776 0.527711 -100 
-100 -100 0.728962 0.718751 0.699863 0.676785 0.651856 0.627521 0.604676 0.586988 0.573676 0.564692 0.558792 0.555668 0.554247 0.553538 0.553251 0.553655 0.554422 0.552306 0.547147 0.542368 0.538474 0.535545 0.533671 -100 
-100 -100 0.733590 0.723155 0.703735 0.679919 0.653936 0.629446 0.607378 0.590267 0.577417 0.568620 0.562758 0.559728 0.558432 0.557659 0.557268 0.557980 0.561102 0.558953 0.551306 0.545964 0.541821 0.538852 0.537003 -100 
-100 -100 0.732575 0.722195 0.702851 0.679049 0.653020 0.628587 0.606702 0.589770 0.577076 0.568376 0.562573 0.559610 0.558431 0.557610 0.556989 0.557525 0.560557 0.558537 0.551218 0.546234 0.542396 0.539561 0.537708 -100 
-100 -100 0.725167 0.715206 0.696683 0.673727 0.648439 0.624312 0.602337 0.585239 0.572438 0.563756 0.558088 0.555319 0.554627 0.553749 0.552344 0.551975 0.552293 0.550561 0.546575 0.543054 0.540321 0.537831 0.535829 -100 
-100 -100 0.712047 0.702651 0.685237 0.663684 0.639778 0.616199 0.593925 0.576466 0.563525 0.554918 0.549569 0.547562 0.548520 0.547699 0.544686 0.543432 0.542985 0.541604 0.539075 0.536936 0.535781 0.533696 0.531094 -100 
-100 -100 0.691918 0.683097 0.666870 0.646960 0.624906 0.602119 0.579548 0.561824 0.548954 0.540634 0.536042 0.535864 0.542314 0.541655 0.533451 0.530616 0.529598 0.528519 0.527110 0.526577 0.531539 0.529847 0.522108 -100 
-100 -100 0.664445 0.656054 0.640674 0.621917 0.601193 0.579361 0.557311 0.540050 0.527681 0.519779 0.515502 0.515622 0.522343 0.521896 0.513836 0.511113 0.510214 0.509419 0.508503 0.508563 0.514111 0.512715 0.504987 -100 
-100 -100 0.627339 0.619248 0.604524 0.586622 0.567538 0.546827 0.525427 0.509267 0.498019 0.490632 0.485950 0.484726 0.486389 0.486155 0.483579 0.482595 0.482372 0.481860 0.481059 0.480962 0.482115 0.480934 0.477954 -100 
-100 -100 0.582155 0.574377 0.560450 0.544050 0.528035 0.508638 0.486803 0.471580 0.462123 0.455370 0.449961 0.448126 0.448408 0.448366 0.447532 0.447412 0.447746 0.447480 0.446868 0.447476 0.449867 0.448907 0.445169 -100 
-100 -100 0.527558 0.520220 0.507950 0.494706 0.495253 0.477310 0.442281 0.427298 0.422192 0.416097 0.406958 0.404340 0.404063 0.404158 0.403992 0.404371 0.405486 0.405507 0.405087 0.407332 0.414084 0.413365 0.405935 -100 
-100 -100 0.468676 0.461687 0.450084 0.437786 0.439289 0.422909 0.389899 0.376425 0.372527 0.367315 0.358804 0.356584 0.356453 0.356688 0.356701 0.357160 0.358357 0.358467 0.358125 0.360442 0.367355 0.366765 0.359370 -100 
-100 -100 0.409157 0.402403 0.390485 0.376868 0.364428 0.349601 0.333058 0.322305 0.316393 0.312212 0.308639 0.307732 0.308004 0.308359 0.308484 0.308770 0.309343 0.309349 0.309028 0.309749 0.312024 0.311437 0.308402 -100 
-100 -100 0.361735 0.355229 0.343549 0.329752 0.315965 0.302336 0.289352 0.280419 0.274789 0.271371 0.269268 0.268825 0.269147 0.269542 0.269783 0.270037 0.270337 0.270301 0.269990 0.269916 0.270293 0.269699 0.268394 -100 
-100 -100 0.334137 0.327778 0.316263 0.302516 0.288223 0.275276 0.264099 0.256139 0.250882 0.247880 0.246372 0.246077 0.246390 0.246797 0.247111 0.247377 0.247586 0.247540 0.247232 0.246875 0.246556 0.245958 0.245286 -100 
-100 -100 -100 -100 -100 -100 -100 -100 -100 -100 -100 -100 -100 -100 -100 -100 -100 -100 -100 -100 -100 -100 -100 -100 -100 -100 
-100 -100 -100 -100 -100 -100 -100 -100 -100 -100 -100 -100 -100 -100 -100 -100 -100 -100 -100 -100 -100 -100 -100 -100 -100 -100 
-100 -100 -100 -100 -100 -100 -100 -100 -100 -100 -100 -100 -100 -100 -100 -100 -100 -100 -100 -100 -100 -100 -100 -100 -100 -100 
-100 -100 0.524048 0.513935 0.495155 0.473572 0.451325 0.431913 0.415978 0.404890 0.397797 0.393624 0.391202 0.390328 0.390277 0.389663 0.388096 0.386385 0.384391 0.382217 0.379794 0.377412 0.375152 0.373341 0.372238 -100 
-100 -100 0.543530 0.532423 0.511336 0.488615 0.465840 0.446093 0.429837 0.418506 0.411434 0.407033 0.404188 0.403321 0.403750 0.403053 0.400797 0.398768 0.396622 0.394379 0.391919 0.389534 0.387294 0.385482 0.384355 -100 
-100 -100 0.580814 0.567676 0.541007 0.515957 0.492165 0.471788 0.454953 0.443255 0.437856 0.433003 0.427773 0.426978 0.430606 0.429797 0.423957 0.421239 0.418781 0.416431 0.413856 0.411410 0.409174 0.407334 0.406135 -100 
-100 -100 0.612292 0.599192 0.572642 0.547603 0.523665 0.502702 0.484850 0.472093 0.465759 0.460189 0.454434 0.453332 0.456825 0.455998 0.450223 0.447676 0.445386 0.443023 0.440235 0.437578 0.435203 0.433274 0.432002 -100 
-100 -100 0.635085 0.624032 0.603092 0.580493 0.557700 0.536216 0.516499 0.501895 0.491910 0.485359 0.480991 0.479226 0.479222 0.478486 0.476564 0.475193 0.473753 0.471472 0.468246 0.465168 0.462595 0.460475 0.458998 -100 
-100 -100 0.661038 0.650989 0.632491 0.611461 0.590248 0.568112 0.545716 0.529078 0.517264 0.509678 0.504895 0.502611 0.501885 0.501291 0.500486 0.500215 0.499866 0.497687 0.493659 0.489967 0.487228 0.484859 0.482992 -100 
-100 -100 0.686990 0.677189 0.659671 0.640117 0.626200 0.603323 0.572214 0.552917 0.539257 0.530709 0.525387 0.522694 0.521611 0.521124 0.521033 0.521811 0.523051 0.520964 0.515661 0.511352 0.511010 0.508385 0.503527 -100 
-100 -100 0.706771 0.696979 0.679453 0.659612 0.645202 0.621724 0.589956 0.570022 0.555731 0.546654 0.540907 0.537884 0.536555 0.535984 0.535968 0.536909 0.538325 0.536247 0.530751 0.526205 0.525681 0.522932 0.517989 -100 
-100 -100 0.720194 0.710359 0.692309 0.670656 0.648035 0.624140 0.599808 0.581280 0.567464 0.558310 0.552383 0.549157 0.547578 0.546764 0.546440 0.546804 0.547260 0.545093 0.540230 0.535714 0.532311 0.529533 0.527458 -100 
-100 -100 0.728818 0.718814 0.700272 0.677505 0.652805 0.628616 0.605846 0.588158 0.574785 0.565760 0.559838 0.556624 0.555028 0.554046 0.553408 0.553458 0.553914 0.551649 0.546509 0.541833 0.538077 0.535254 0.533427 -100 
-100 -100 0.733421 0.723187 0.704111 0.680609 0.654865 0.630524 0.608513 0.591363 0.578390 0.569554 0.563731 0.560648 0.559195 0.558180 0.557480 0.557869 0.560674 0.558382 0.550765 0.545487 0.541400 0.538526 0.536777 -100 
-100 -100 0.732478 0.722278 0.703233 0.679711 0.653895 0.629608 0.607783 0.590817 0.578004 0.569283 0.563530 0.560524 0.559196 0.558153 0.557246 0.557470 0.560184 0.558024 0.550735 0.545806 0.542005 0.539261 0.537510 -100 
-100 -100 0.725332 0.715486 0.697146 0.674377 0.649240 0.625234 0.603343 0.586266 0.573430 0.564742 0.559084 0.556253 0.555409 0.554311 0.552624 0.551938 0.551945 0.550066 0.546102 0.542656 0.540000 0.537593 0.535656 -100 
-100 -100 0.712511 0.703153 0.685785 0.664296 0.640449 0.616961 0.594800 0.577418 0.564506 0.555919 0.550573 0.548496 0.549296 0.548254 0.544948 0.543327 0.542503 0.540965 0.538516 0.536501 0.535451 0.533449 0.530902 -100 
-100 -100 0.692661 0.683804 0.667464 0.647491 0.625395 0.602669 0.580247 0.562642 0.549844 0.541576 0.537003 0.536762 0.543040 0.542164 0.533664 0.530395 0.528882 0.527637 0.526410 0.526061 0.531147 0.529539 0.521853 -100 
-100 -100 0.665189 0.656742 0.641209 0.622350 0.601552 0.579768 0.557863 0.540734 0.528457 0.520637 0.516401 0.516479 0.523044 0.522403 0.514063 0.510906 0.509499 0.508530 0.507781 0.508003 0.513649 0.512323 0.504638 -100 
-100 -100 0.627874 0.619742 0.604928 0.586968 0.567856 0.547187 0.525891 0.509847 0.498707 0.491412 0.486783 0.485539 0.487098 0.486697 0.483865 0.482520 0.481899 0.481195 0.480429 0.480401 0.481601 0.480452 0.477493 -100 
-100 -100 0.582556 0.574744 0.560749 0.544325 0.528321 0.508967 0.487203 0.472075 0.462726 0.456071 0.450718 0.448872 0.449065 0.448878 0.447823 0.447398 0.447402 0.446939 0.446282 0.446893 0.449289 0.448336 0.444604 -100 
-100 -100 0.527945 0.520565 0.508199 0.494937 0.495516 0.477619 0.442637 0.427732 0.422727 0.416729 0.407643 0.405007 0.404634 0.404596 0.404242 0.404352 0.405170 0.405004 0.404519 0.406740 0.413477 0.412757 0.405329 -100 
-100 -100 0.468995 0.461976 0.450289 0.437980 0.439514 0.423184 0.390218 0.376814 0.373007 0.367894 0.359432 0.357192 0.356961 0.357078 0.356925 0.357145 0.358074 0.358024 0.357619 0.359904 0.366791 0.366205 0.358816 -100 
-100 -100 0.409380 0.402610 0.390658 0.377042 0.364629 0.349841 0.333347 0.322666 0.316847 0.312753 0.309226 0.308307 0.308502 0.308746 0.308716 0.308800 0.309161 0.309029 0.308643 0.309333 0.311588 0.311002 0.307975 -100 
-100 -100 0.361968 0.355450 0.343748 0.329944 0.316169 0.302568 0.289633 0.280773 0.275230 0.271887 0.269823 0.269370 0.269626 0.269917 0.270016 0.270102 0.270236 0.270087 0.269719 0.269618 0.269985 0.269397 0.268102 -100 
-100 -100 0.334409 0.328036 0.316498 0.302734 0.288439 0.275513 0.264385 0.256497 0.251321 0.248384 0.246909 0.246599 0.246851 0.247157 0.247337 0.247455 0.247524 0.247382 0.247023 0.246647 0.246325 0.245737 0.245076 -100 
-100 -100 -100 -100 -100 -100 -100 -100 -100 -100 -100 -100 -100 -100 -100 -100 -100 -100 -100 -100 -100 -100 -100 -100 -100 -100 
-100 -100 -100 -100 -100 -100 -100 -100 -100 -100 -100 -100 -100 -100 -100 -100 -100 -100 -100 -100 -100 -100 -100 -100 -100 -100 
-100 -100 -100 -100 -100 -100 -100 -100 -100 -100 -100 -100 -100 -100 -100 -100 -100 -100 -100 -100 -100 -100 -100 -100 -100 -100 
-100 -100 0.522578 0.512901 0.495102 0.474070 0.452146 0.432921 0.417099 0.406022 0.398756 0.394451 0.391925 0.390784 0.390240 0.389305 0.387603 0.385644 0.383439 0.381142 0.378700 0.376365 0.374211 0.372473 0.371387 -100 
-100 -100 0.539651 0.529431 0.510507 0.488816 0.466515 0.446990 0.430858 0.419522 0.412122 0.407597 0.404803 0.403646 0.403307 0.402291 0.400190 0.397972 0.395629 0.393270 0.390809 0.388498 0.386410 0.384675 0.383535 -100 
-100 -100 0.570832 0.559643 0.538381 0.515514 0.492543 0.472462 0.455729 0.443893 0.436554 0.431584 0.427915 0.426710 0.427116 0.425992 0.422840 0.420212 0.417672 0.415227 0.412719 0.410426 0.408573 0.406823 0.405424 -100 
-100 -100 0.602414 0.591238 0.569984 0.547040 0.523802 0.503110 0.485448 0.472628 0.464407 0.458750 0.454587 0.453093 0.453368 0.452203 0.449071 0.446540 0.444098 0.441634 0.438992 0.436576 0.434664 0.432850 0.431370 -100 
-100 -100 0.631168 0.620967 0.602018 0.580155 0.557190 0.535875 0.516854 0.502563 0.492496 0.485936 0.481678 0.479685 0.478983 0.477862 0.475852 0.473993 0.472049 0.469654 0.466745 0.464066 0.461874 0.459928 0.458456 -100 
-100 -100 0.659309 0.649645 0.631823 0.610674 0.588079 0.566071 0.545421 0.529563 0.518087 0.510589 0.505790 0.503373 0.502367 0.501320 0.499812 0.498630 0.497342 0.495052 0.491764 0.488835 0.486684 0.484575 0.482735 -100 
-100 -100 0.685621 0.676049 0.658477 0.637693 0.616186 0.593454 0.570308 0.552888 0.540305 0.531965 0.526466 0.523762 0.522831 0.521823 0.520369 0.519699 0.519173 0.516990 0.513225 0.510162 0.508658 0.506394 0.503603 -100 
-100 -100 0.705550 0.695947 0.678276 0.657173 0.635158 0.611821 0.588023 0.569962 0.556752 0.547867 0.541917 0.538864 0.537689 0.536604 0.535244 0.534774 0.534456 0.532314 0.528401 0.525140 0.523470 0.521101 0.518258 -100 
-100 -100 0.719370 0.709727 0.691846 0.669894 0.645838 0.622057 0.599460 0.581695 0.568286 0.559182 0.553091 0.549659 0.547898 0.546659 0.545571 0.545099 0.544584 0.542410 0.538537 0.534930 0.532216 0.529768 0.527765 -100 
-100 -100 0.728106 0.718316 0.700075 0.677389 0.652315 0.628243 0.606139 0.588763 0.575538 0.566442 0.560266 0.556693 0.554717 0.553386 0.552360 0.551940 0.551556 0.549346 0.545198 0.541219 0.538008 0.535472 0.533738 -100 
-100 -100 0.732520 0.722556 0.703939 0.680737 0.655099 0.630894 0.609106 0.592071 0.579094 0.570111 0.563968 0.560408 0.558430 0.557100 0.556164 0.556014 0.556515 0.554323 0.549288 0.544922 0.541565 0.538966 0.537165 -100 
-100 -100 0.731710 0.721746 0.703113 0.679874 0.654205 0.630053 0.608417 0.591568 0.578762 0.569885 0.563781 0.560241 0.558295 0.556959 0.555969 0.555777 0.556279 0.554214 0.549425 0.545309 0.542138 0.539639 0.537873 -100 
-100 -100 0.725204 0.715447 0.697208 0.674464 0.649282 0.625395 0.603826 0.587027 0.574342 0.565557 0.559498 0.556018 0.554225 0.552861 0.551549 0.550909 0.550454 0.548632 0.545321 0.542174 0.539584 0.537373 0.535759 -100 
-100 -100 0.713146 0.703680 0.685993 0.664114 0.639861 0.616461 0.594920 0.578132 0.565622 0.557004 0.551093 0.547946 0.546805 0.545491 0.543545 0.542420 0.541563 0.540043 0.537767 0.535712 0.534123 0.532268 0.530497 -100 
-100 -100 0.694251 0.685054 0.667787 0.646926 0.623922 0.601247 0.579876 0.563264 0.551269 0.542991 0.537321 0.534957 0.535481 0.534318 0.530947 0.529157 0.528017 0.526773 0.525349 0.524369 0.524412 0.522898 0.520306 -100 
-100 -100 0.666925 0.658077 0.641500 0.621613 0.599729 0.577974 0.557258 0.541200 0.529748 0.521964 0.516730 0.514749 0.515590 0.514667 0.511449 0.509734 0.508664 0.507635 0.506601 0.506075 0.506547 0.505267 0.502717 -100 
-100 -100 0.629057 0.620613 0.605003 0.586099 0.565437 0.544801 0.525088 0.509917 0.499109 0.491946 0.487250 0.485195 0.484962 0.484319 0.482791 0.481821 0.481094 0.480226 0.479261 0.478719 0.478639 0.477503 0.475736 -100 
-100 -100 0.583602 0.575456 0.560557 0.542860 0.523991 0.504656 0.485651 0.471385 0.461647 0.455190 0.450777 0.448882 0.448433 0.448044 0.447271 0.446720 0.446291 0.445565 0.444684 0.444433 0.444897 0.443906 0.441870 -100 
-100 -100 0.529291 0.521419 0.507163 0.491115 0.476001 0.458150 0.438352 0.424957 0.417004 0.411303 0.406506 0.404725 0.404359 0.404173 0.403726 0.403427 0.403366 0.402826 0.402092 0.402542 0.404581 0.403760 0.400545 -100 
-100 -100 0.470203 0.462725 0.449236 0.434257 0.420458 0.404173 0.386050 0.374070 0.367240 0.362404 0.358272 0.356922 0.356789 0.356769 0.356468 0.356266 0.356306 0.355887 0.355263 0.355784 0.357893 0.357193 0.354095 -100 
-100 -100 0.409981 0.402994 0.390406 0.375814 0.360904 0.346140 0.332055 0.321986 0.315602 0.311673 0.309205 0.308484 0.308577 0.308676 0.308513 0.308337 0.308234 0.307858 0.307301 0.307211 0.307719 0.307069 0.305534 -100 
-100 -100 0.362372 0.355760 0.343779 0.329602 0.314885 0.301316 0.289337 0.280790 0.275180 0.271939 0.270210 0.269759 0.269896 0.270052 0.270018 0.269919 0.269789 0.269471 0.268972 0.268565 0.268320 0.267700 0.266902 -100 
-100 -100 0.334768 0.328350 0.316702 0.302792 0.288292 0.275393 0.264520 0.256806 0.251708 0.248845 0.247441 0.247086 0.247223 0.247400 0.247443 0.247401 0.247285 0.247007 0.246546 0.246036 0.245518 0.244914 0.244392 -100 
-100 -100 -100 -100 -100 -100 -100 -100 -100 -100 -100 -100 -100 -100 -100 -100 -100 -100 -100 -100 -100 -100 -100 -100 -100 -100 
-100 -100 -100 -100 -100 -100 -100 -100 -100 -100 -100 -100 -100 -100 -100 -100 -100 -100 -100 -100 -100 -100 -100 -100 -100 -100 
-100 -100 -100 -100 -100 -100 -100 -100 -100 -100 -100 -100 -100 -100 -100 -100 -100 -100 -100 -100 -100 -100 -100 -100 -100 -100 
-100 -100 0.521920 0.512543 0.495312 0.474704 0.453076 0.434061 0.418389 0.407378 0.400113 0.395681 0.392933 0.391592 0.390856 0.389637 0.387571 0.385319 0.382899 0.380461 0.377938 0.375575 0.373459 0.371716 0.370579 -100 
-100 -100 0.537980 0.528254 0.510335 0.489264 0.467318 0.448023 0.432073 0.420860 0.413585 0.408956 0.405881 0.404578 0.404168 0.402867 0.400275 0.397679 0.395086 0.392582 0.390063 0.387776 0.385847 0.384117 0.382830 -100 
-100 -100 0.566993 0.556692 0.537483 0.515631 0.493122 0.473303 0.456827 0.445274 0.438464 0.433434 0.429196 0.427888 0.428410 0.426990 0.423115 0.419944 0.417079 0.414488 0.411998 0.409894 0.408713 0.406993 0.405001 -100 
-100 -100 0.598644 0.588324 0.569048 0.547016 0.524131 0.503670 0.486326 0.473874 0.466260 0.460582 0.455869 0.454295 0.454716 0.453233 0.449298 0.446132 0.443299 0.440702 0.438177 0.436087 0.434995 0.433255 0.431143 -100 
-100 -100 0.629640 0.619839 0.601672 0.580085 0.557076 0.535905 0.517329 0.503463 0.493786 0.487261 0.482782 0.480751 0.480152 0.478674 0.475819 0.473236 0.470781 0.468287 0.465689 0.463536 0.462053 0.460265 0.458460 -100 
-100 -100 0.658825 0.649297 0.631605 0.610225 0.587064 0.565145 0.545324 0.530158 0.519201 0.511830 0.506924 0.504585 0.503935 0.502463 0.499686 0.497434 0.495354 0.493014 0.490455 0.488623 0.487824 0.485998 0.483516 -100 
-100 -100 0.685544 0.675965 0.658058 0.636546 0.613378 0.590719 0.569459 0.553194 0.541589 0.533483 0.527780 0.525473 0.525773 0.524279 0.520505 0.518154 0.516383 0.514215 0.511804 0.510704 0.511969 0.510127 0.505688 -100 
-100 -100 0.705478 0.695849 0.677801 0.655953 0.632268 0.608990 0.587061 0.570135 0.557885 0.549219 0.543044 0.540356 0.540382 0.538832 0.535228 0.533159 0.531675 0.529603 0.527087 0.525842 0.526987 0.525075 0.520605 -100 
-100 -100 0.719096 0.709497 0.691540 0.669268 0.644604 0.620870 0.599039 0.581897 0.568921 0.559892 0.553641 0.550158 0.548625 0.547024 0.544930 0.543676 0.542625 0.540574 0.537551 0.535180 0.533940 0.531880 0.529309 -100 
-100 -100 0.727634 0.717959 0.699845 0.677138 0.651898 0.627887 0.606120 0.589039 0.575987 0.566827 0.560374 0.556469 0.554256 0.552670 0.551361 0.550799 0.550398 0.548376 0.544687 0.541413 0.539042 0.536825 0.534917 -100 
-100 -100 0.731782 0.722001 0.703669 0.680643 0.655063 0.630946 0.609325 0.592433 0.579499 0.570364 0.563845 0.559779 0.557345 0.555832 0.555012 0.555142 0.556049 0.554100 0.549233 0.545312 0.542689 0.540364 0.538354 -100 
-100 -100 0.731088 0.721281 0.702894 0.679824 0.654235 0.630186 0.608719 0.592023 0.579279 0.570242 0.563720 0.559605 0.557115 0.555614 0.554871 0.555077 0.556065 0.554240 0.549537 0.545753 0.543199 0.540951 0.539027 -100 
-100 -100 0.725299 0.715543 0.697225 0.674398 0.649129 0.625339 0.604077 0.587610 0.575165 0.566281 0.559752 0.555633 0.553163 0.551607 0.550596 0.550283 0.550127 0.548488 0.545317 0.542423 0.540167 0.538190 0.536660 -100 
-100 -100 0.714478 0.704738 0.686355 0.663926 0.639256 0.615937 0.594989 0.578899 0.567010 0.558376 0.551774 0.547720 0.545454 0.543895 0.542561 0.541814 0.541162 0.539757 0.537594 0.535689 0.534260 0.532613 0.531034 -100 
-100 -100 0.697717 0.687819 0.668673 0.646605 0.622747 0.600126 0.579722 0.564300 0.553645 0.545408 0.538401 0.534517 0.532827 0.531362 0.529527 0.528435 0.527528 0.526352 0.524975 0.524003 0.523988 0.522644 0.520367 -100 
-100 -100 0.670675 0.661059 0.642476 0.621248 0.598390 0.576675 0.557007 0.542209 0.532131 0.524430 0.517920 0.514467 0.513117 0.511877 0.510143 0.509046 0.508122 0.507090 0.506037 0.505418 0.505706 0.504550 0.502353 -100 
-100 -100 0.631452 0.622481 0.605676 0.585720 0.564163 0.543559 0.524770 0.510526 0.500412 0.493369 0.488224 0.485426 0.484155 0.483225 0.482133 0.481283 0.480461 0.479491 0.478448 0.477709 0.477295 0.476234 0.474867 -100 
-100 -100 0.586005 0.577303 0.561182 0.542281 0.522190 0.502854 0.484965 0.471478 0.461971 0.455659 0.451366 0.449187 0.448226 0.447585 0.446820 0.446122 0.445398 0.444483 0.443454 0.442725 0.442328 0.441350 0.440085 -100 
-100 -100 0.532839 0.524163 0.507884 0.489998 0.472210 0.454314 0.436851 0.424300 0.415889 0.410367 0.406546 0.404849 0.404220 0.403815 0.403239 0.402657 0.402085 0.401273 0.400333 0.399824 0.399886 0.399013 0.397492 -100 
-100 -100 0.473560 0.465324 0.449911 0.433197 0.416833 0.400506 0.384622 0.373408 0.366065 0.361392 0.358256 0.357030 0.356690 0.356472 0.356031 0.355545 0.355072 0.354377 0.353545 0.353101 0.353205 0.352429 0.351021 -100 
-100 -100 0.411700 0.404329 0.390884 0.375436 0.359580 0.344818 0.331582 0.321988 0.315589 0.311763 0.309574 0.308789 0.308667 0.308588 0.308295 0.307913 0.307489 0.306901 0.306171 0.305585 0.305208 0.304501 0.303655 -100 
-100 -100 0.363275 0.356501 0.344172 0.329646 0.314574 0.301027 0.289408 0.281117 0.275591 0.272418 0.270748 0.270203 0.270170 0.270171 0.270002 0.269731 0.269382 0.268897 0.268261 0.267624 0.267037 0.266379 0.265808 -100 
-100 -100 0.335369 0.328876 0.317082 0.303021 0.288392 0.275518 0.264808 0.257247 0.252244 0.249433 0.248031 0.247592 0.247592 0.247629 0.247530 0.247327 0.247033 0.246610 0.246032 0.245392 0.244730 0.244097 0.243641 -100 
-100 -100 -100 -100 -100 -100 -100 -100 -100 -100 -100 -100 -100 -100 -100 -100 -100 -100 -100 -100 -100 -100 -100 -100 -100 -100 
-100 -100 -100 -100 -100 -100 -100 -100 -100 -100 -100 -100 -100 -100 -100 -100 -100 -100 -100 -100 -100 -100 -100 -100 -100 -100 
-100 -100 -100 -100 -100 -100 -100 -100 -100 -100 -100 -100 -100 -100 -100 -100 -100 -100 -100 -100 -100 -100 -100 -100 -100 -100 
-100 -100 0.522018 0.512782 0.495792 0.475447 0.454078 0.435282 0.419812 0.408951 0.401976 0.397445 0.394265 0.392777 0.392099 0.390640 0.388015 0.385436 0.382806 0.380236 0.377632 0.375241 0.373327 0.371533 0.370103 -100 
-100 -100 0.538111 0.528510 0.510786 0.489944 0.468239 0.449167 0.433478 0.422581 0.416153 0.411460 0.407514 0.406145 0.406275 0.404730 0.401052 0.397911 0.395028 0.392383 0.389827 0.387639 0.386373 0.384604 0.382604 -100 
-100 -100 0.567236 0.557019 0.537921 0.516215 0.493901 0.474321 0.458353 0.447721 0.445089 0.440066 0.431913 0.430555 0.433699 0.432005 0.424728 0.420431 0.417065 0.414326 0.412022 0.410539 0.413182 0.411455 0.405708 -100 
-100 -100 0.598972 0.588701 0.569467 0.547484 0.524698 0.504441 0.487639 0.476173 0.472809 0.467178 0.458562 0.456974 0.460079 0.458312 0.450885 0.446516 0.443135 0.440414 0.438174 0.436859 0.439801 0.438105 0.432139 -100 
-100 -100 0.630151 0.620343 0.602061 0.580371 0.557264 0.536211 0.518047 0.504713 0.496255 0.489794 0.484391 0.482484 0.482840 0.481080 0.476618 0.473160 0.470232 0.467670 0.465407 0.463937 0.464070 0.462403 0.459323 -100 
-100 -100 0.659748 0.650094 0.631968 0.610221 0.586690 0.564828 0.545548 0.530965 0.521048 0.513813 0.508357 0.506427 0.507168 0.505384 0.500501 0.497074 0.494365 0.492034 0.490188 0.489715 0.491604 0.490023 0.485543 -100 
-100 -100 0.687669 0.677728 0.658490 0.636191 0.612095 0.589453 0.569309 0.554038 0.548344 0.540471 0.529821 0.528590 0.532632 0.530796 0.522348 0.517836 0.515062 0.512997 0.512021 0.513826 0.523049 0.521601 0.510403 -100 
-100 -100 0.707477 0.697489 0.678115 0.655478 0.630850 0.607566 0.586721 0.570755 0.564413 0.555971 0.544822 0.543188 0.546896 0.545036 0.536889 0.532764 0.530386 0.528476 0.527411 0.529108 0.538227 0.536751 0.525576 -100 
-100 -100 0.719668 0.709947 0.691562 0.668917 0.643846 0.620095 0.598684 0.581984 0.569738 0.560808 0.554189 0.551037 0.550654 0.548842 0.545140 0.543116 0.541926 0.540062 0.537670 0.536717 0.538233 0.536531 0.532084 -100 
-100 -100 0.727560 0.717896 0.699710 0.676903 0.651507 0.627494 0.605922 0.589040 0.576296 0.567118 0.560369 0.556380 0.554349 0.552656 0.550989 0.550521 0.550895 0.549105 0.545208 0.542527 0.541612 0.539680 0.536893 -100 
-100 -100 0.731355 0.721659 0.703434 0.680471 0.654893 0.630800 0.609258 0.592450 0.579579 0.570357 0.563587 0.559250 0.556652 0.555126 0.554638 0.555740 0.559904 0.558235 0.550906 0.546958 0.548404 0.546296 0.540502 -100 
-100 -100 0.730795 0.721052 0.702721 0.679711 0.654143 0.630134 0.608750 0.592149 0.579489 0.570359 0.563535 0.559080 0.556322 0.554817 0.554527 0.555788 0.560081 0.558531 0.551305 0.547396 0.548784 0.546741 0.541116 -100 
-100 -100 0.725984 0.716118 0.697404 0.674407 0.649036 0.625281 0.604204 0.587986 0.575916 0.566979 0.559942 0.555404 0.552558 0.550921 0.550164 0.550314 0.551141 0.549714 0.546079 0.543357 0.541910 0.540168 0.538219 -100 
-100 -100 0.717372 0.707119 0.687223 0.664103 0.639071 0.615772 0.595211 0.579725 0.568864 0.560233 0.552588 0.547858 0.544989 0.543261 0.542148 0.541631 0.541345 0.540089 0.537959 0.536384 0.535907 0.534498 0.532399 -100 
-100 -100 0.706331 0.695005 0.671018 0.647171 0.622485 0.599857 0.580205 0.566087 0.559444 0.551250 0.540290 0.535044 0.532152 0.530419 0.529018 0.528126 0.527353 0.526285 0.525197 0.524881 0.527767 0.526645 0.521914 -100 
-100 -100 0.679711 0.668602 0.645020 0.621909 0.598151 0.576422 0.557550 0.544098 0.538055 0.530419 0.519981 0.515175 0.512615 0.511075 0.509708 0.508719 0.507812 0.506823 0.506033 0.506005 0.509096 0.508126 0.503497 -100 
-100 -100 0.635999 0.626245 0.607251 0.586200 0.563975 0.543361 0.525130 0.511629 0.502611 0.495638 0.489544 0.486107 0.484221 0.483020 0.481919 0.480975 0.480024 0.479001 0.478023 0.477428 0.477510 0.476576 0.474934 -100 
-100 -100 0.590419 0.580957 0.562778 0.542784 0.521981 0.502606 0.485202 0.472206 0.463148 0.456903 0.452316 0.449809 0.448466 0.447574 0.446648 0.445749 0.444794 0.443754 0.442688 0.441855 0.441346 0.440432 0.439353 -100 
-100 -100 0.542196 0.532172 0.510360 0.490689 0.471498 0.453508 0.436846 0.424676 0.416249 0.410797 0.407191 0.405343 0.404458 0.403822 0.403030 0.402191 0.401290 0.400296 0.399233 0.398361 0.397711 0.396845 0.395961 -100 
-100 -100 0.482661 0.473128 0.452307 0.433894 0.416206 0.399791 0.384642 0.373747 0.366319 0.361705 0.358825 0.357479 0.356917 0.356487 0.355839 0.355104 0.354301 0.353413 0.352433 0.351588 0.350922 0.350122 0.349352 -100 
-100 -100 0.415007 0.407085 0.392156 0.375938 0.359589 0.344799 0.331862 0.322505 0.316171 0.312383 0.310211 0.309278 0.308947 0.308681 0.308212 0.307627 0.306957 0.306200 0.305333 0.304507 0.303753 0.303014 0.302435 -100 
-100 -100 0.364871 0.357874 0.344955 0.330110 0.314810 0.301264 0.289816 0.281669 0.276218 0.273071 0.271376 0.270711 0.270513 0.270354 0.270023 0.269577 0.269034 0.268399 0.267640 0.266860 0.266092 0.265401 0.264923 -100 
-100 -100 0.336239 0.329650 0.317658 0.303459 0.288744 0.275880 0.265259 0.257794 0.252863 0.250076 0.248638 0.248103 0.247967 0.247860 0.247607 0.247242 0.246779 0.246218 0.245526 0.244783 0.244022 0.243357 0.242925 -100 
-100 -100 -100 -100 -100 -100 -100 -100 -100 -100 -100 -100 -100 -100 -100 -100 -100 -100 -100 -100 -100 -100 -100 -100 -100 -100 
-100 -100 -100 -100 -100 -100 -100 -100 -100 -100 -100 -100 -100 -100 -100 -100 -100 -100 -100 -100 -100 -100 -100 -100 -100 -100 
-100 -100 -100 -100 -100 -100 -100 -100 -100 -100 -100 -100 -100 -100 -100 -100 -100 -100 -100 -100 -100 -100 -100 -100 -100 -100 
-100 -100 0.521786 0.512704 0.495982 0.475924 0.454823 0.436250 0.420943 0.410157 0.403164 0.398546 0.395220 0.393543 0.392664 0.391054 0.388340 0.385711 0.383042 0.380410 0.377721 0.375255 0.373282 0.371416 0.369917 -100 
-100 -100 0.537758 0.528326 0.510896 0.490348 0.468907 0.450054 0.434527 0.423704 0.417258 0.412486 0.408410 0.406860 0.406789 0.405102 0.401360 0.398190 0.395291 0.392598 0.389965 0.387732 0.386450 0.384620 0.382527 -100 
-100 -100 0.566725 0.556693 0.537923 0.516509 0.494436 0.475059 0.459250 0.448692 0.446038 0.440952 0.432701 0.431176 0.434110 0.432290 0.424992 0.420699 0.417372 0.414607 0.412229 0.410753 0.413466 0.411698 0.405819 -100 
-100 -100 0.598530 0.588419 0.569455 0.547690 0.525071 0.504983 0.488336 0.476956 0.473586 0.467922 0.459235 0.457505 0.460416 0.458537 0.451086 0.446710 0.443362 0.440637 0.438362 0.437101 0.440151 0.438451 0.432371 -100 
-100 -100 0.630015 0.620283 0.602116 0.580495 0.557433 0.536485 0.518481 0.505269 0.496859 0.490394 0.484942 0.482934 0.483155 0.481279 0.476729 0.473207 0.470254 0.467696 0.465473 0.464100 0.464350 0.462718 0.459598 -100 
-100 -100 0.659850 0.650197 0.632041 0.610201 0.586565 0.564742 0.545646 0.531235 0.521418 0.514216 0.508744 0.506758 0.507416 0.505515 0.500490 0.496939 0.494164 0.491855 0.490118 0.489807 0.491849 0.490354 0.485896 -100 
-100 -100 0.687874 0.677886 0.658502 0.635980 0.611616 0.588958 0.569051 0.553993 0.548438 0.540632 0.530004 0.528767 0.532803 0.530861 0.522210 0.517532 0.514696 0.512681 0.511857 0.513896 0.523319 0.522012 0.510888 -100 
-100 -100 0.707618 0.697580 0.678046 0.655165 0.630238 0.606904 0.586257 0.570471 0.564248 0.555879 0.544773 0.543161 0.546891 0.544955 0.536622 0.532346 0.529925 0.528106 0.527245 0.529234 0.538606 0.537319 0.526246 -100 
-100 -100 0.719626 0.709882 0.691415 0.668615 0.643353 0.619536 0.598191 0.581569 0.569377 0.560490 0.553911 0.550786 0.550417 0.548561 0.544759 0.542653 0.541463 0.539728 0.537598 0.536984 0.538815 0.537331 0.532988 -100 
-100 -100 0.727290 0.717648 0.699471 0.676620 0.651133 0.627056 0.605462 0.588560 0.575801 0.566634 0.559920 0.555970 0.553969 0.552266 0.550558 0.550074 0.550520 0.548896 0.545276 0.542966 0.542411 0.540721 0.538039 -100 
-100 -100 0.730913 0.721277 0.703134 0.680213 0.654618 0.630473 0.608857 0.591964 0.579030 0.569800 0.563068 0.558787 0.556245 0.554732 0.554228 0.555357 0.559681 0.558199 0.551104 0.547539 0.549375 0.547528 0.541833 -100 
-100 -100 0.730402 0.720724 0.702482 0.679531 0.653964 0.629911 0.608437 0.591730 0.578990 0.569856 0.563079 0.558691 0.555991 0.554503 0.554192 0.555466 0.559903 0.558531 0.551527 0.547992 0.549766 0.547991 0.542469 -100 
-100 -100 0.725934 0.716082 0.697383 0.674389 0.649000 0.625189 0.604022 0.587712 0.575583 0.566652 0.559674 0.555206 0.552404 0.550758 0.549944 0.550046 0.550906 0.549607 0.546210 0.543835 0.542745 0.541254 0.539412 -100 
-100 -100 0.717832 0.707520 0.687517 0.664304 0.639209 0.615838 0.595189 0.579641 0.568752 0.560146 0.552570 0.547910 0.545059 0.543286 0.542069 0.541431 0.541090 0.539897 0.537963 0.536681 0.536520 0.535336 0.533335 -100 
-100 -100 0.707311 0.695855 0.671638 0.647611 0.622846 0.600134 0.580375 0.566217 0.559572 0.551417 0.540524 0.535326 0.532422 0.530603 0.529044 0.527969 0.527066 0.526001 0.525058 0.524984 0.528145 0.527217 0.522562 -100 
-100 -100 0.680923 0.669666 0.645818 0.622495 0.598638 0.576841 0.557895 0.544439 0.538414 0.530822 0.520429 0.515638 0.513028 0.511368 0.509797 0.508575 0.507484 0.506455 0.505758 0.505906 0.509207 0.508399 0.503838 -100 
-100 -100 0.637184 0.627300 0.608079 0.586833 0.564486 0.543833 0.525624 0.512176 0.503204 0.496261 0.490174 0.486713 0.484747 0.483386 0.482038 0.480823 0.479658 0.478554 0.477616 0.477123 0.477321 0.476505 0.474947 -100 
-100 -100 0.591563 0.581985 0.563600 0.543424 0.522485 0.503107 0.485813 0.472929 0.463935 0.457707 0.453091 0.450511 0.449066 0.447982 0.446766 0.445570 0.444376 0.443225 0.442156 0.441346 0.440844 0.440007 0.439042 -100 
-100 -100 0.543367 0.533222 0.511168 0.491288 0.471885 0.453918 0.437486 0.425481 0.417113 0.411672 0.408043 0.406099 0.405122 0.404277 0.403144 0.401985 0.400816 0.399690 0.398588 0.397656 0.396878 0.396053 0.395343 -100 
-100 -100 0.483726 0.474095 0.453060 0.434463 0.416579 0.400202 0.385284 0.374556 0.367184 0.362581 0.359657 0.358191 0.357517 0.356890 0.355924 0.354893 0.353828 0.352811 0.351773 0.350835 0.350002 0.349223 0.348612 -100 
-100 -100 0.415844 0.407859 0.392810 0.376491 0.360060 0.345297 0.332484 0.323247 0.316981 0.313189 0.310933 0.309868 0.309399 0.308954 0.308251 0.307438 0.306566 0.305685 0.304748 0.303849 0.302999 0.302256 0.301744 -100 
-100 -100 0.365551 0.358512 0.345520 0.330615 0.315273 0.301741 0.290360 0.282288 0.276889 0.273736 0.271967 0.271186 0.270860 0.270549 0.270038 0.269416 0.268713 0.267962 0.267125 0.266281 0.265452 0.264743 0.264282 -100 
-100 -100 0.336840 0.330219 0.318173 0.303927 0.289183 0.276324 0.265743 0.258331 0.253441 0.250648 0.249147 0.248514 0.248259 0.248017 0.247613 0.247099 0.246496 0.245825 0.245050 0.244245 0.243434 0.242746 0.242311 -100 
-100 -100 -100 -100 -100 -100 -100 -100 -100 -100 -100 -100 -100 -100 -100 -100 -100 -100 -100 -100 -100 -100 -100 -100 -100 -100 
-100 -100 -100 -100 -100 -100 -100 -100 -100 -100 -100 -100 -100 -100 -100 -100 -100 -100 -100 -100 -100 -100 -100 -100 -100 -100 
-100 -100 -100 -100 -100 -100 -100 -100 -100 -100 -100 -100 -100 -100 -100 -100 -100 -100 -100 -100 -100 -100 -100 -100 -100 -100 
-100 -100 0.520986 0.512086 0.495703 0.475965 0.455147 0.436791 0.421607 0.410814 0.403481 0.398790 0.395617 0.393710 0.392341 0.390666 0.388363 0.385981 0.383485 0.380886 0.378125 0.375596 0.373385 0.371458 0.370089 -100 
-100 -100 0.536559 0.527379 0.510439 0.490287 0.469146 0.450498 0.435034 0.424035 0.416681 0.411816 0.408369 0.406521 0.405455 0.403731 0.401002 0.398366 0.395813 0.393191 0.390439 0.388097 0.386259 0.384374 0.382741 -100 
-100 -100 0.564865 0.555206 0.537176 0.516286 0.494529 0.475314 0.459308 0.447962 0.440973 0.435753 0.431313 0.429488 0.429203 0.427410 0.423687 0.420647 0.418137 0.415504 0.412686 0.410712 0.409980 0.408166 0.405608 -100 
-100 -100 0.596739 0.586970 0.568695 0.547402 0.525053 0.505085 0.488211 0.476016 0.468289 0.462498 0.457665 0.455654 0.455331 0.453500 0.449699 0.446630 0.444143 0.441554 0.438811 0.436990 0.436471 0.434731 0.432104 -100 
-100 -100 0.628890 0.619353 0.601587 0.580223 0.557309 0.536450 0.518417 0.504951 0.495428 0.488898 0.484301 0.481969 0.480942 0.479105 0.476014 0.473265 0.470821 0.468353 0.465848 0.464064 0.463055 0.461390 0.459399 -100 
-100 -100 0.658919 0.649403 0.631597 0.609894 0.586297 0.564500 0.545375 0.530806 0.520196 0.512948 0.508025 0.505540 0.504681 0.502845 0.499576 0.496921 0.494682 0.492408 0.490147 0.488846 0.488555 0.487004 0.484579 -100 
-100 -100 0.686236 0.676492 0.657871 0.635555 0.611162 0.588463 0.568349 0.552889 0.541805 0.533935 0.528344 0.526089 0.526572 0.524739 0.520133 0.517208 0.515452 0.513416 0.511222 0.510819 0.512618 0.511207 0.507077 -100 
-100 -100 0.706028 0.696213 0.677404 0.654696 0.629705 0.606284 0.585385 0.569168 0.557392 0.548970 0.542959 0.540407 0.540713 0.538895 0.534503 0.531902 0.530500 0.528665 0.526510 0.526130 0.527963 0.526611 0.522531 -100 
-100 -100 0.718871 0.709204 0.690964 0.668189 0.642851 0.618935 0.597450 0.580630 0.567875 0.558989 0.552868 0.549489 0.548062 0.546303 0.543808 0.542255 0.541249 0.539566 0.537262 0.535915 0.535628 0.534219 0.531970 -100 
-100 -100 0.726728 0.717133 0.699050 0.676220 0.650682 0.626502 0.604740 0.587643 0.574572 0.565446 0.559102 0.555321 0.553233 0.551595 0.550098 0.549472 0.549380 0.547844 0.544876 0.542707 0.541431 0.539936 0.538333 -100 
-100 -100 0.730339 0.720761 0.702727 0.679865 0.654260 0.630008 0.608190 0.591067 0.577950 0.568782 0.562379 0.558496 0.556286 0.554794 0.553878 0.554132 0.555908 0.554507 0.549946 0.547108 0.545655 0.544095 0.542362 -100 
-100 -100 0.729862 0.720252 0.702169 0.679314 0.653774 0.629603 0.607874 0.590879 0.577906 0.568831 0.562447 0.558547 0.556295 0.554815 0.553962 0.554259 0.556077 0.554762 0.550326 0.547598 0.546211 0.544734 0.543090 -100 
-100 -100 0.725227 0.715505 0.697219 0.674411 0.649119 0.625174 0.603633 0.586902 0.574280 0.565401 0.559040 0.555124 0.552817 0.551209 0.549969 0.549516 0.549540 0.548267 0.545711 0.543837 0.542672 0.541428 0.540193 -100 
-100 -100 0.716116 0.706153 0.687367 0.664633 0.639826 0.616293 0.595026 0.578747 0.566774 0.558209 0.551803 0.547926 0.545718 0.544000 0.542317 0.541213 0.540416 0.539185 0.537567 0.536539 0.536080 0.535089 0.533773 -100 
-100 -100 0.701178 0.690792 0.670774 0.648124 0.624188 0.601308 0.580383 0.564801 0.554136 0.546009 0.539210 0.535432 0.533949 0.532203 0.529610 0.527977 0.526645 0.525460 0.524500 0.524265 0.525082 0.524298 0.522236 -100 
-100 -100 0.674872 0.664694 0.645112 0.623189 0.600185 0.578242 0.558168 0.543329 0.533319 0.525735 0.519374 0.515936 0.514692 0.513057 0.510424 0.508634 0.507123 0.505937 0.505145 0.505070 0.505991 0.505288 0.503290 -100 
-100 -100 0.635395 0.625952 0.608300 0.587666 0.565689 0.544962 0.526272 0.512224 0.502261 0.495314 0.490217 0.487336 0.485851 0.484417 0.482510 0.480824 0.479314 0.478070 0.477127 0.476667 0.476569 0.475840 0.474737 -100 
-100 -100 0.589813 0.580682 0.563744 0.544149 0.523458 0.504115 0.486733 0.473661 0.464344 0.458100 0.453801 0.451436 0.450252 0.449013 0.447237 0.445580 0.444055 0.442773 0.441709 0.440970 0.440452 0.439687 0.438876 -100 
-100 -100 0.537011 0.527841 0.510387 0.491591 0.472388 0.454562 0.438522 0.426610 0.418261 0.412802 0.409185 0.407322 0.406654 0.405598 0.403710 0.402032 0.400519 0.399259 0.398175 0.397332 0.396718 0.395949 0.395192 -100 
-100 -100 0.477404 0.468731 0.452244 0.434714 0.417015 0.400788 0.386317 0.375748 0.368476 0.363843 0.360839 0.359371 0.358951 0.358097 0.356411 0.354906 0.353536 0.352387 0.351356 0.350495 0.349823 0.349074 0.348390 -100 
-100 -100 0.414469 0.406847 0.392902 0.377037 0.360762 0.346084 0.333400 0.324241 0.318048 0.314218 0.311835 0.310679 0.310204 0.309567 0.308465 0.307336 0.306246 0.305259 0.304306 0.303441 0.302644 0.301914 0.301386 -100 
-100 -100 0.365424 0.358505 0.345902 0.331154 0.315884 0.302383 0.291043 0.283012 0.277652 0.274460 0.272579 0.271691 0.271286 0.270822 0.270065 0.269240 0.268380 0.267540 0.266664 0.265817 0.265000 0.264286 0.263809 -100 
-100 -100 0.337223 0.330625 0.318651 0.304436 0.289704 0.276849 0.266278 0.258889 0.254017 0.251186 0.249591 0.248851 0.248492 0.248120 0.247549 0.246888 0.246162 0.245409 0.244583 0.243752 0.242927 0.242223 0.241773 -100 
-100 -100 -100 -100 -100 -100 -100 -100 -100 -100 -100 -100 -100 -100 -100 -100 -100 -100 -100 -100 -100 -100 -100 -100 -100 -100 
-100 -100 -100 -100 -100 -100 -100 -100 -100 -100 -100 -100 -100 -100 -100 -100 -100 -100 -100 -100 -100 -100 -100 -100 -100 -100 
-100 -100 -100 -100 -100 -100 -100 -100 -100 -100 -100 -100 -100 -100 -100 -100 -100 -100 -100 -100 -100 -100 -100 -100 -100 -100 
-100 -100 0.520431 0.511574 0.495237 0.475636 0.454991 0.436806 0.421755 0.411019 0.403632 0.398916 0.395729 0.393659 0.392039 0.390349 0.388306 0.386183 0.383946 0.381454 0.378697 0.376280 0.374236 0.372294 0.370768 -100 
-100 -100 0.536291 0.527090 0.510024 0.489937 0.468938 0.450443 0.435082 0.424071 0.416496 0.411595 0.408246 0.406166 0.404641 0.402930 0.400748 0.398602 0.396570 0.394104 0.391248 0.389107 0.387615 0.385730 0.383799 -100 
-100 -100 0.565523 0.555672 0.536956 0.515942 0.494249 0.475143 0.459162 0.447616 0.439800 0.434523 0.430686 0.428556 0.427278 0.425550 0.423094 0.421049 0.419832 0.417428 0.413983 0.412232 0.411920 0.410121 0.407221 -100 
-100 -100 0.597464 0.587477 0.568474 0.547018 0.524699 0.504809 0.487931 0.475510 0.466935 0.461096 0.456904 0.454616 0.453318 0.451582 0.449104 0.447091 0.445951 0.443596 0.440181 0.438517 0.438326 0.436598 0.433707 -100 
-100 -100 0.628828 0.619201 0.601181 0.579763 0.556883 0.536084 0.518065 0.504505 0.494695 0.488156 0.483758 0.481259 0.479789 0.478064 0.475732 0.473679 0.471967 0.469661 0.466838 0.464984 0.463950 0.462274 0.460273 -100 
-100 -100 0.658744 0.649160 0.631192 0.609428 0.585822 0.564036 0.544884 0.530217 0.519411 0.512170 0.507398 0.504805 0.503628 0.501950 0.499406 0.497451 0.495961 0.493776 0.490919 0.488976 0.487787 0.486174 0.484397 -100 
-100 -100 0.686474 0.676629 0.657554 0.635119 0.610653 0.587903 0.567689 0.552041 0.540511 0.532645 0.527424 0.525039 0.525114 0.523497 0.519887 0.518006 0.517939 0.515923 0.511942 0.509987 0.509292 0.507758 0.505572 -100 
-100 -100 0.706269 0.696356 0.677096 0.654264 0.629180 0.605672 0.584630 0.568191 0.555959 0.547552 0.541955 0.539356 0.539353 0.537765 0.534293 0.532665 0.532915 0.531091 0.527157 0.525240 0.524588 0.523137 0.521034 -100 
-100 -100 0.718602 0.708897 0.690567 0.667733 0.642335 0.618327 0.596696 0.579687 0.566750 0.557918 0.552061 0.548868 0.547490 0.545924 0.543843 0.542706 0.542298 0.540664 0.537789 0.535837 0.534646 0.533250 0.531780 -100 
-100 -100 0.726267 0.716680 0.698598 0.675775 0.650214 0.625946 0.604019 0.586726 0.573519 0.564486 0.558486 0.555150 0.553477 0.551999 0.550460 0.549865 0.550181 0.548707 0.545413 0.543166 0.541726 0.540340 0.539054 -100 
-100 -100 0.729812 0.720271 0.702301 0.679501 0.653912 0.629568 0.607546 0.590188 0.576927 0.567880 0.561930 0.558743 0.557298 0.555950 0.554646 0.554809 0.557737 0.556380 0.550703 0.547839 0.546348 0.544949 0.543508 -100 
-100 -100 0.729492 0.719918 0.701915 0.679151 0.653674 0.629395 0.607384 0.590081 0.576911 0.567951 0.562066 0.558934 0.557521 0.556165 0.554808 0.554896 0.557774 0.556477 0.550974 0.548307 0.546995 0.545695 0.544279 -100 
-100 -100 0.725207 0.715504 0.697318 0.674656 0.649552 0.625470 0.603438 0.586229 0.573263 0.564462 0.558637 0.555456 0.553910 0.552400 0.550638 0.549776 0.549838 0.548555 0.545915 0.544339 0.543524 0.542451 0.541215 -100 
-100 -100 0.716480 0.706532 0.687970 0.665561 0.641320 0.617599 0.595335 0.578202 0.565557 0.557030 0.551372 0.548392 0.547169 0.545538 0.543092 0.541419 0.540367 0.539077 0.537571 0.536923 0.536971 0.536129 0.534630 -100 
-100 -100 0.701288 0.691023 0.671827 0.649979 0.627511 0.604407 0.581467 0.564383 0.552336 0.544209 0.538780 0.536372 0.537120 0.535447 0.530856 0.528305 0.526492 0.525196 0.524423 0.524709 0.526341 0.525689 0.523135 -100 
-100 -100 0.675213 0.665150 0.646385 0.625278 0.603774 0.581631 0.559563 0.543259 0.531894 0.524285 0.519218 0.517064 0.517972 0.516355 0.511694 0.508959 0.506937 0.505613 0.504987 0.505399 0.507108 0.506515 0.504009 -100 
-100 -100 0.636372 0.626948 0.609548 0.589315 0.568007 0.547175 0.527563 0.512766 0.502217 0.495234 0.490649 0.488405 0.487720 0.486212 0.483384 0.481021 0.479102 0.477726 0.476881 0.476709 0.477046 0.476403 0.475070 -100 
-100 -100 0.590683 0.581609 0.564872 0.545616 0.525330 0.506001 0.488239 0.474859 0.465354 0.459066 0.454888 0.452818 0.452168 0.450760 0.448097 0.445790 0.443876 0.442465 0.441470 0.440943 0.440720 0.440029 0.439093 -100 
-100 -100 0.537672 0.528608 0.511450 0.493044 0.474191 0.456466 0.440312 0.428317 0.420001 0.414500 0.410831 0.409227 0.409555 0.408260 0.404859 0.402345 0.400391 0.398994 0.397979 0.397362 0.397160 0.396458 0.395452 -100 
-100 -100 0.477993 0.469432 0.453235 0.436087 0.418717 0.402605 0.388082 0.377509 0.370344 0.365659 0.362513 0.361199 0.361680 0.360575 0.357440 0.355161 0.353391 0.352114 0.351139 0.350478 0.350180 0.349481 0.348558 -100 
-100 -100 0.415104 0.407549 0.393763 0.378148 0.362112 0.347503 0.334753 0.325600 0.319487 0.315592 0.313020 0.311808 0.311522 0.310678 0.308936 0.307359 0.306013 0.304932 0.304000 0.303244 0.302597 0.301893 0.301286 -100 
-100 -100 0.366066 0.359162 0.346615 0.331964 0.316798 0.303317 0.291932 0.283900 0.278572 0.275315 0.273277 0.272282 0.271862 0.271243 0.270171 0.269100 0.268084 0.267172 0.266286 0.265476 0.264713 0.264000 0.263484 -100 
-100 -100 0.337845 0.331238 0.319264 0.305069 0.290366 0.277505 0.266901 0.259505 0.254634 0.251741 0.250018 0.249166 0.248727 0.248232 0.247485 0.246674 0.245842 0.245024 0.244169 0.243337 0.242519 0.241802 0.241328 -100 
-100 -100 -100 -100 -100 -100 -100 -100 -100 -100 -100 -100 -100 -100 -100 -100 -100 -100 -100 -100 -100 -100 -100 -100 -100 -100 
-100 -100 -100 -100 -100 -100 -100 -100 -100 -100 -100 -100 -100 -100 -100 -100 -100 -100 -100 -100 -100 -100 -100 -100 -100 -100 
-100 -100 -100 -100 -100 -100 -100 -100 -100 -100 -100 -100 -100 -100 -100 -100 -100 -100 -100 -100 -100 -100 -100 -100 -100 -100 
-100 -100 0.520242 0.511267 0.494566 0.474879 0.454269 0.436186 0.421256 0.410621 0.403273 0.398572 0.395365 0.393194 0.391441 0.389760 0.387913 0.386053 0.384284 0.381953 0.379115 0.376932 0.375304 0.373411 0.371593 -100 
-100 -100 0.537394 0.527835 0.509690 0.489257 0.468202 0.449785 0.434536 0.423614 0.416036 0.411148 0.407802 0.405583 0.403845 0.402167 0.400349 0.398723 0.397788 0.395531 0.392130 0.390336 0.389727 0.387901 0.385252 -100 
-100 -100 0.570614 0.559738 0.537617 0.515524 0.493524 0.474435 0.458523 0.447013 0.438966 0.433698 0.430057 0.427743 0.426060 0.424428 0.422807 0.422043 0.424189 0.422079 0.416115 0.414644 0.416039 0.414301 0.409819 -100 
-100 -100 0.602585 0.591558 0.569145 0.546587 0.523945 0.504057 0.487230 0.474826 0.466008 0.460191 0.456223 0.453784 0.452135 0.450526 0.448896 0.448213 0.450482 0.448421 0.442432 0.440977 0.442391 0.440716 0.436313 -100 
-100 -100 0.630435 0.620374 0.600952 0.579092 0.556087 0.535314 0.517339 0.503808 0.493951 0.487454 0.483168 0.480663 0.479265 0.477668 0.475656 0.474280 0.474138 0.472031 0.468141 0.466366 0.465915 0.464263 0.461702 -100 
-100 -100 0.659842 0.649965 0.630815 0.608766 0.585073 0.563290 0.544129 0.529439 0.518580 0.511398 0.506818 0.504477 0.504075 0.502570 0.499755 0.498331 0.498687 0.496618 0.492121 0.489707 0.488237 0.486588 0.484891 -100 
-100 -100 0.692784 0.682228 0.657932 0.634793 0.610023 0.587223 0.566912 0.551162 0.539398 0.531622 0.526951 0.525468 0.528461 0.527108 0.521530 0.520527 0.527177 0.525187 0.514302 0.510559 0.508440 0.506779 0.505300 -100 
-100 -100 0.712542 0.701943 0.677511 0.654001 0.628617 0.605040 0.583868 0.567292 0.554804 0.546492 0.541482 0.539857 0.542837 0.541528 0.536051 0.535265 0.542245 0.540427 0.529518 0.525762 0.523634 0.522057 0.520703 -100 
-100 -100 0.719205 0.709348 0.690192 0.667230 0.641790 0.617741 0.595998 0.578865 0.565834 0.557082 0.551534 0.548847 0.548568 0.547219 0.544656 0.543923 0.545649 0.544055 0.539034 0.536390 0.534642 0.533209 0.532024 -100 
-100 -100 0.726015 0.716409 0.698083 0.675283 0.649750 0.625455 0.603414 0.585995 0.572709 0.563772 0.558107 0.555308 0.554449 0.553172 0.551428 0.551297 0.554192 0.552755 0.546903 0.544067 0.542380 0.540998 0.539784 -100 
-100 -100 0.729217 0.719715 0.701796 0.679101 0.653615 0.629253 0.607081 0.589569 0.576227 0.567300 0.561781 0.559362 0.559096 0.558002 0.556599 0.558366 0.572352 0.571005 0.554217 0.549508 0.547374 0.545942 0.544552 -100 
-100 -100 0.729091 0.719548 0.701604 0.678976 0.653676 0.629374 0.607119 0.589594 0.576297 0.567445 0.562008 0.559679 0.559495 0.558368 0.556800 0.558388 0.572203 0.570900 0.554370 0.549940 0.548094 0.546776 0.545345 -100 
-100 -100 0.725411 0.715668 0.697454 0.674980 0.650321 0.626189 0.603564 0.585938 0.572721 0.563975 0.558593 0.556114 0.555911 0.554514 0.551794 0.550967 0.552934 0.551635 0.546991 0.545219 0.544731 0.543719 0.542177 -100 
-100 -100 0.717866 0.707721 0.688903 0.666872 0.643879 0.620063 0.596244 0.578208 0.565063 0.556539 0.551437 0.549368 0.550501 0.548928 0.544327 0.542064 0.541298 0.539970 0.538025 0.537781 0.538932 0.538173 0.535762 -100 
-100 -100 0.704310 0.693636 0.673946 0.653046 0.634147 0.610926 0.583902 0.564913 0.551841 0.543688 0.539558 0.539292 0.551837 0.550178 0.533885 0.529380 0.526709 0.525329 0.524837 0.526320 0.531301 0.530755 0.525222 -100 
-100 -100 0.678572 0.668072 0.648748 0.628578 0.610687 0.588444 0.562275 0.544089 0.531718 0.524063 0.520228 0.520134 0.532746 0.531094 0.514709 0.509973 0.506988 0.505567 0.505294 0.506914 0.511995 0.511502 0.505988 -100 
-100 -100 0.638986 0.629262 0.611279 0.591371 0.571373 0.550496 0.529355 0.513731 0.502753 0.495712 0.491487 0.489952 0.491571 0.489959 0.484621 0.481378 0.479004 0.477542 0.476878 0.477236 0.478817 0.478245 0.475891 -100 
-100 -100 0.593579 0.584174 0.566542 0.547301 0.527562 0.508264 0.489922 0.476233 0.466609 0.460272 0.456203 0.454565 0.455590 0.454004 0.449285 0.446151 0.443806 0.442294 0.441410 0.441202 0.441712 0.441080 0.439577 -100 
-100 -100 0.546397 0.536558 0.513881 0.494995 0.476315 0.458651 0.442219 0.430116 0.421866 0.416349 0.412786 0.412051 0.416093 0.414568 0.406933 0.402979 0.400430 0.398896 0.398029 0.397821 0.399794 0.399148 0.396131 -100 
-100 -100 0.486541 0.477218 0.455618 0.437976 0.420726 0.404679 0.389949 0.379331 0.372285 0.367578 0.364467 0.363924 0.368053 0.366715 0.359395 0.355740 0.353403 0.351994 0.351147 0.350850 0.352619 0.351964 0.349110 -100 
-100 -100 0.417530 0.409718 0.395137 0.379439 0.363580 0.349020 0.336143 0.326975 0.320946 0.316989 0.314262 0.313144 0.313714 0.312679 0.309650 0.307494 0.305861 0.304693 0.303794 0.303178 0.302893 0.302205 0.301299 -100 
-100 -100 0.367320 0.360324 0.347495 0.332835 0.317751 0.304282 0.292825 0.284780 0.279480 0.276151 0.273961 0.272902 0.272668 0.271911 0.270347 0.269010 0.267836 0.266860 0.265968 0.265202 0.264571 0.263851 0.263205 -100 
-100 -100 0.338610 0.331963 0.319914 0.305709 0.291031 0.278158 0.267505 0.260087 0.255208 0.252242 0.250386 0.249433 0.248963 0.248364 0.247421 0.246473 0.245547 0.244676 0.243792 0.242955 0.242148 0.241410 0.240893 -100 
-100 -100 -100 -100 -100 -100 -100 -100 -100 -100 -100 -100 -100 -100 -100 -100 -100 -100 -100 -100 -100 -100 -100 -100 -100 -100 
-100 -100 -100 -100 -100 -100 -100 -100 -100 -100 -100 -100 -100 -100 -100 -100 -100 -100 -100 -100 -100 -100 -100 -100 -100 -100 
-100 -100 -100 -100 -100 -100 -100 -100 -100 -100 -100 -100 -100 -100 -100 -100 -100 -100 -100 -100 -100 -100 -100 -100 -100 -100 
-100 -100 0.518766 0.509810 0.493137 0.473472 0.452890 0.434869 0.420054 0.409571 0.402360 0.397694 0.394414 0.392138 0.390296 0.388603 0.386821 0.385060 0.383418 0.381238 0.378566 0.376544 0.375052 0.373254 0.371487 -100 
-100 -100 0.535836 0.526305 0.508203 0.487806 0.466792 0.448455 0.433351 0.422625 0.415225 0.410376 0.406919 0.404542 0.402669 0.400973 0.399248 0.397742 0.396943 0.394838 0.391603 0.389967 0.389487 0.387756 0.385162 -100 
-100 -100 0.568949 0.558117 0.536061 0.514027 0.492088 0.473104 0.457369 0.446104 0.438276 0.433053 0.429257 0.426714 0.424818 0.423166 0.421700 0.421093 0.423392 0.421437 0.415632 0.414306 0.415797 0.414150 0.409745 -100 
-100 -100 0.600881 0.589911 0.567580 0.545101 0.522536 0.502762 0.486105 0.473936 0.465327 0.459562 0.455447 0.452784 0.450921 0.449309 0.447856 0.447345 0.449767 0.447861 0.442015 0.440678 0.442156 0.440566 0.436245 -100 
-100 -100 0.628796 0.618789 0.599464 0.577710 0.554812 0.534133 0.516265 0.502888 0.493186 0.486733 0.482352 0.479699 0.478171 0.476596 0.474747 0.473541 0.473552 0.471580 0.467799 0.466098 0.465679 0.464088 0.461602 -100 
-100 -100 0.658295 0.648484 0.629460 0.607564 0.584025 0.562318 0.543169 0.528526 0.517739 0.510583 0.505949 0.503513 0.503017 0.501564 0.498943 0.497708 0.498222 0.496266 0.491829 0.489410 0.487873 0.486259 0.484676 -100 
-100 -100 0.691323 0.680853 0.656732 0.633810 0.609258 0.586520 0.566127 0.550324 0.538550 0.530775 0.526064 0.524489 0.527351 0.526073 0.520767 0.519989 0.526802 0.524904 0.514019 0.510164 0.507823 0.506170 0.504897 -100 
-100 -100 0.711183 0.700684 0.676445 0.653173 0.628018 0.604504 0.583224 0.566556 0.554021 0.545700 0.540661 0.538961 0.541827 0.540601 0.535386 0.534808 0.541932 0.540187 0.529253 0.525359 0.522983 0.521405 0.520252 -100 
-100 -100 0.717980 0.708216 0.689239 0.666496 0.641260 0.617275 0.595461 0.578255 0.565189 0.556424 0.550858 0.548148 0.547848 0.546567 0.544154 0.543560 0.545399 0.543855 0.538807 0.536079 0.534205 0.532767 0.531673 -100 
-100 -100 0.724897 0.715386 0.697235 0.674651 0.649318 0.625100 0.603018 0.585549 0.572235 0.563281 0.557600 0.554802 0.553970 0.552740 0.551058 0.551009 0.554008 0.552600 0.546692 0.543798 0.542054 0.540668 0.539485 -100 
-100 -100 0.728200 0.718795 0.701056 0.678587 0.653332 0.629064 0.606853 0.589301 0.575931 0.566979 0.561433 0.559020 0.558812 0.557743 0.556330 0.558153 0.572288 0.570955 0.554028 0.549246 0.547091 0.545653 0.544249 -100 
-100 -100 0.728189 0.718736 0.700954 0.678537 0.653459 0.629269 0.607000 0.589452 0.576128 0.567242 0.561759 0.559412 0.559259 0.558137 0.556534 0.558157 0.572106 0.570811 0.554136 0.549628 0.547758 0.546435 0.544985 -100 
-100 -100 0.724706 0.715015 0.696898 0.674576 0.650088 0.626070 0.603487 0.585873 0.572645 0.563852 0.558392 0.555851 0.555621 0.554199 0.551453 0.550645 0.552680 0.551383 0.546654 0.544813 0.544278 0.543252 0.541713 -100 
-100 -100 0.717445 0.707298 0.688479 0.666521 0.643648 0.619943 0.596203 0.578212 0.565073 0.556494 0.551287 0.549114 0.550172 0.548551 0.543933 0.541697 0.540988 0.539657 0.537627 0.537290 0.538361 0.537575 0.535177 -100 
-100 -100 0.704244 0.693511 0.673689 0.652779 0.633952 0.610842 0.583926 0.565015 0.551987 0.543775 0.539493 0.539086 0.551514 0.549788 0.533482 0.529017 0.526431 0.525044 0.524424 0.525776 0.530626 0.530043 0.524542 -100 
-100 -100 0.678568 0.668016 0.648564 0.628379 0.610552 0.588430 0.562393 0.544308 0.531991 0.524280 0.520280 0.520021 0.532490 0.530754 0.514341 0.509633 0.506723 0.505300 0.504906 0.506403 0.511357 0.510832 0.505347 -100 
-100 -100 0.638737 0.629026 0.611059 0.591213 0.571317 0.550575 0.529584 0.514082 0.503157 0.496060 0.491686 0.489989 0.491469 0.489751 0.484343 0.481091 0.478755 0.477293 0.476568 0.476866 0.478392 0.477797 0.475442 -100 
-100 -100 0.593079 0.583760 0.566275 0.547178 0.527579 0.508431 0.490253 0.476709 0.467157 0.460774 0.456564 0.454780 0.455693 0.453989 0.449152 0.445971 0.443649 0.442141 0.441228 0.441017 0.441535 0.440894 0.439369 -100 
-100 -100 0.545695 0.536003 0.513594 0.494914 0.476397 0.458884 0.442615 0.430666 0.422502 0.416952 0.413264 0.412413 0.416391 0.414749 0.406947 0.402918 0.400404 0.398875 0.397963 0.397781 0.399798 0.399152 0.396095 -100 
-100 -100 0.485945 0.476774 0.455435 0.437979 0.420860 0.404940 0.390347 0.379862 0.372885 0.368151 0.364925 0.364279 0.368353 0.366913 0.359430 0.355693 0.353373 0.351967 0.351076 0.350806 0.352617 0.351965 0.349064 -100 
-100 -100 0.417319 0.409594 0.395156 0.379562 0.363772 0.349281 0.336489 0.327404 0.321411 0.317410 0.314573 0.313352 0.313851 0.312727 0.309584 0.307363 0.305717 0.304534 0.303608 0.303004 0.302741 0.302037 0.301085 -100 
-100 -100 0.367400 0.360440 0.347668 0.333043 0.317977 0.304527 0.293100 0.285084 0.279783 0.276398 0.274109 0.272953 0.272647 0.271820 0.270183 0.268801 0.267605 0.266601 0.265673 0.264889 0.264248 0.263498 0.262812 -100 
-100 -100 0.338835 0.332199 0.320163 0.305957 0.291267 0.278384 0.267729 0.260308 0.255405 0.252379 0.250432 0.249392 0.248853 0.248197 0.247204 0.246223 0.245272 0.244366 0.243439 0.242566 0.241728 0.240952 0.240401 -100 
-100 -100 -100 -100 -100 -100 -100 -100 -100 -100 -100 -100 -100 -100 -100 -100 -100 -100 -100 -100 -100 -100 -100 -100 -100 -100 
-100 -100 -100 -100 -100 -100 -100 -100 -100 -100 -100 -100 -100 -100 -100 -100 -100 -100 -100 -100 -100 -100 -100 -100 -100 -100 
-100 -100 -100 -100 -100 -100 -100 -100 -100 -100 -100 -100 -100 -100 -100 -100 -100 -100 -100 -100 -100 -100 -100 -100 -100 -100 
-100 -100 0.515957 0.507166 0.490924 0.471397 0.450844 0.432850 0.418165 0.407917 0.400971 0.396349 0.392888 0.390430 0.388469 0.386730 0.384923 0.383118 0.381274 0.379226 0.376963 0.375017 0.373355 0.371693 0.370337 -100 
-100 -100 0.531549 0.522445 0.505529 0.485566 0.464703 0.446459 0.431566 0.421200 0.414210 0.409409 0.405634 0.402956 0.400886 0.399101 0.397288 0.395549 0.393952 0.391940 0.389577 0.387895 0.386749 0.385140 0.383413 -100 
-100 -100 0.560466 0.550762 0.532245 0.511437 0.489951 0.471173 0.455765 0.445033 0.437856 0.432683 0.428326 0.425304 0.423081 0.421260 0.419513 0.418045 0.417343 0.415406 0.412420 0.411067 0.410851 0.409316 0.406836 -100 
-100 -100 0.592314 0.582501 0.563747 0.542565 0.520518 0.500971 0.484631 0.472985 0.465022 0.459292 0.454600 0.451430 0.449189 0.447400 0.445699 0.444316 0.443712 0.441809 0.438798 0.437451 0.437260 0.435764 0.433318 -100 
-100 -100 0.623851 0.614404 0.596713 0.575652 0.553141 0.532630 0.514920 0.501848 0.492517 0.486073 0.481292 0.478202 0.476162 0.474477 0.472762 0.471291 0.470084 0.468177 0.465660 0.463981 0.462924 0.461420 0.459753 -100 
-100 -100 0.654057 0.644688 0.627152 0.605919 0.582867 0.561301 0.542110 0.527535 0.516909 0.509704 0.504698 0.501691 0.500038 0.498497 0.496695 0.495385 0.494410 0.492557 0.489832 0.487756 0.486145 0.484624 0.483381 -100 
-100 -100 0.681995 0.672436 0.654001 0.632344 0.608694 0.586123 0.565491 0.549565 0.537802 0.529882 0.524583 0.521744 0.521082 0.519669 0.517212 0.516150 0.516638 0.514879 0.510785 0.508257 0.506325 0.504799 0.503724 -100 
-100 -100 0.702102 0.692502 0.673934 0.651944 0.627722 0.604379 0.582835 0.565997 0.553423 0.544925 0.539289 0.536309 0.535645 0.534279 0.531918 0.531059 0.531822 0.530190 0.526053 0.523486 0.521538 0.520055 0.519041 -100 
-100 -100 0.714865 0.705451 0.687711 0.665610 0.640936 0.617106 0.595140 0.577837 0.564739 0.555834 0.549888 0.546553 0.545002 0.543630 0.542111 0.541460 0.541471 0.539976 0.536917 0.534587 0.532809 0.531387 0.530363 -100 
-100 -100 0.722844 0.713546 0.696027 0.673900 0.649036 0.624986 0.602832 0.585337 0.572007 0.562905 0.556848 0.553508 0.551925 0.550585 0.549246 0.548948 0.549716 0.548324 0.544708 0.542195 0.540506 0.539100 0.537957 -100 
-100 -100 0.726699 0.717449 0.700055 0.677996 0.653312 0.629238 0.606882 0.589339 0.575970 0.566836 0.560814 0.557694 0.556567 0.555298 0.553890 0.554310 0.558081 0.556753 0.550244 0.547031 0.545398 0.543967 0.542504 -100 
-100 -100 0.726769 0.717444 0.699937 0.677854 0.653251 0.629281 0.607019 0.589595 0.576336 0.567261 0.561245 0.558121 0.556974 0.555630 0.554084 0.554370 0.558056 0.556764 0.550400 0.547375 0.545931 0.544591 0.543124 -100 
-100 -100 0.723186 0.713604 0.695638 0.673413 0.648858 0.625093 0.603120 0.585927 0.572950 0.564007 0.557935 0.554600 0.553036 0.551460 0.549600 0.548842 0.549267 0.547979 0.544910 0.543052 0.542067 0.540944 0.539710 -100 
-100 -100 0.715541 0.705506 0.686756 0.664474 0.640562 0.617146 0.595086 0.578084 0.565508 0.556821 0.550807 0.547536 0.546116 0.544358 0.541871 0.540319 0.539556 0.538247 0.536349 0.535350 0.535082 0.534152 0.532726 -100 
-100 -100 0.701982 0.691371 0.671265 0.649196 0.626847 0.604031 0.581425 0.564600 0.553099 0.544798 0.538521 0.535681 0.536080 0.534223 0.529629 0.527272 0.525954 0.524619 0.523188 0.522955 0.523984 0.523202 0.520892 -100 
-100 -100 0.676074 0.665682 0.646027 0.624692 0.603293 0.581464 0.559803 0.543836 0.533058 0.525274 0.519321 0.516674 0.517170 0.515309 0.510590 0.508013 0.506464 0.505107 0.503847 0.503770 0.504903 0.504183 0.501908 -100 
-100 -100 0.635796 0.626354 0.608878 0.588765 0.567739 0.547292 0.528127 0.513711 0.503390 0.496250 0.491186 0.488483 0.487431 0.485619 0.482571 0.480210 0.478510 0.477125 0.475977 0.475570 0.475687 0.474966 0.473661 -100 
-100 -100 0.588917 0.580131 0.563900 0.545107 0.525265 0.506385 0.489124 0.476202 0.466971 0.460563 0.455960 0.453503 0.452600 0.450852 0.447783 0.445336 0.443587 0.442187 0.440996 0.440439 0.440221 0.439502 0.438509 -100 
-100 -100 0.534743 0.526236 0.510259 0.492605 0.474403 0.457147 0.441425 0.429929 0.421920 0.416340 0.412324 0.410460 0.410837 0.409201 0.405115 0.402370 0.400928 0.399539 0.397971 0.397399 0.397325 0.396619 0.395479 -100 
-100 -100 0.475381 0.467374 0.452350 0.435908 0.419111 0.403385 0.389219 0.379088 0.372197 0.367435 0.363964 0.362429 0.362999 0.361580 0.357763 0.355231 0.353924 0.352635 0.351126 0.350532 0.350384 0.349673 0.348586 -100 
-100 -100 0.414066 0.406827 0.393615 0.378381 0.362604 0.348213 0.335727 0.326853 0.320892 0.316875 0.313980 0.312500 0.312086 0.310974 0.308825 0.307043 0.305730 0.304605 0.303536 0.302829 0.302283 0.301531 0.300771 -100 
-100 -100 0.366098 0.359326 0.347013 0.332495 0.317403 0.303984 0.292698 0.284771 0.279462 0.276045 0.273710 0.272443 0.271838 0.271010 0.269693 0.268487 0.267441 0.266452 0.265438 0.264592 0.263820 0.263022 0.262380 -100 
-100 -100 0.338417 0.331850 0.319934 0.305743 0.291008 0.278119 0.267514 0.260119 0.255187 0.252116 0.250121 0.249014 0.248377 0.247713 0.246809 0.245900 0.245002 0.244091 0.243111 0.242186 0.241290 0.240466 0.239886 -100 
-100 -100 -100 -100 -100 -100 -100 -100 -100 -100 -100 -100 -100 -100 -100 -100 -100 -100 -100 -100 -100 -100 -100 -100 -100 -100 
-100 -100 -100 -100 -100 -100 -100 -100 -100 -100 -100 -100 -100 -100 -100 -100 -100 -100 -100 -100 -100 -100 -100 -100 -100 -100 
-100 -100 -100 -100 -100 -100 -100 -100 -100 -100 -100 -100 -100 -100 -100 -100 -100 -100 -100 -100 -100 -100 -100 -100 -100 -100 
-100 -100 0.513657 0.504894 0.488718 0.469132 0.448472 0.430434 0.415872 0.405945 0.399400 0.394826 0.391051 0.388322 0.386223 0.384438 0.382616 0.380807 0.378957 0.377061 0.375069 0.373270 0.371632 0.370137 0.369054 -100 
-100 -100 0.528683 0.519712 0.503120 0.483226 0.462332 0.444116 0.429475 0.419665 0.413380 0.408631 0.404243 0.401066 0.398736 0.396847 0.394971 0.393145 0.391344 0.389457 0.387472 0.385830 0.384437 0.382985 0.381758 -100 
-100 -100 0.556308 0.546982 0.529437 0.508994 0.487626 0.468984 0.454009 0.444181 0.438289 0.433165 0.427612 0.423737 0.421069 0.419056 0.417152 0.415379 0.413824 0.411964 0.409849 0.408405 0.407413 0.406015 0.404517 -100 
-100 -100 0.588051 0.578656 0.560947 0.540227 0.518392 0.499015 0.483085 0.472316 0.465617 0.459917 0.454007 0.449950 0.447227 0.445230 0.443375 0.441673 0.440181 0.438342 0.436212 0.434770 0.433794 0.432420 0.430937 -100 
-100 -100 0.620650 0.611464 0.594368 0.573705 0.551495 0.531113 0.513538 0.500914 0.492228 0.485769 0.480270 0.476550 0.474082 0.472246 0.470516 0.468920 0.467368 0.465550 0.463487 0.461839 0.460498 0.459107 0.457912 -100 
-100 -100 0.651206 0.642099 0.625163 0.604532 0.582070 0.560621 0.541189 0.526635 0.516262 0.508968 0.503430 0.499870 0.497643 0.495979 0.494385 0.493013 0.491680 0.489926 0.487743 0.485872 0.484263 0.482847 0.481818 -100 
-100 -100 0.678658 0.669487 0.652246 0.631579 0.608956 0.586533 0.565270 0.549025 0.537305 0.529204 0.523302 0.519696 0.517765 0.516215 0.514589 0.513477 0.512766 0.511104 0.508448 0.506358 0.504574 0.503140 0.502177 -100 
-100 -100 0.698925 0.689721 0.672367 0.651410 0.628267 0.605092 0.582892 0.565676 0.553072 0.544363 0.538138 0.534393 0.532455 0.530955 0.529451 0.528581 0.528174 0.526608 0.523826 0.521626 0.519790 0.518351 0.517398 -100 
-100 -100 0.712625 0.703473 0.686331 0.664955 0.641056 0.617394 0.595046 0.577529 0.564403 0.555318 0.548927 0.545082 0.542965 0.541496 0.540281 0.539736 0.539582 0.538103 0.535253 0.532896 0.531069 0.529611 0.528575 -100 
-100 -100 0.721000 0.711892 0.694786 0.673224 0.649040 0.625177 0.602762 0.585171 0.571840 0.562565 0.556090 0.552290 0.550371 0.548959 0.547800 0.547822 0.548882 0.547469 0.543516 0.540633 0.538814 0.537285 0.535982 -100 
-100 -100 0.725101 0.716003 0.698957 0.677494 0.653834 0.629980 0.607077 0.589434 0.576078 0.566757 0.560274 0.556674 0.555401 0.554077 0.552738 0.553726 0.558087 0.556724 0.549553 0.545731 0.544298 0.542664 0.540507 -100 
-100 -100 0.725327 0.716101 0.698825 0.677222 0.653545 0.629824 0.607165 0.589772 0.576611 0.567351 0.560813 0.557131 0.555777 0.554368 0.552942 0.553878 0.558241 0.556918 0.549820 0.546102 0.544780 0.543210 0.541065 -100 
-100 -100 0.722111 0.712493 0.694396 0.672247 0.647915 0.624424 0.602777 0.585985 0.573350 0.564255 0.557523 0.553468 0.551339 0.549671 0.548204 0.548072 0.549150 0.547859 0.544114 0.541554 0.540119 0.538782 0.537476 -100 
-100 -100 0.715470 0.705122 0.685524 0.662710 0.638318 0.615194 0.594166 0.578080 0.566311 0.557509 0.550483 0.546189 0.543765 0.541896 0.540177 0.539403 0.539375 0.538100 0.535514 0.533711 0.532604 0.531456 0.530324 -100 
-100 -100 0.704637 0.693189 0.670386 0.646792 0.622785 0.600259 0.579831 0.564743 0.555389 0.547006 0.538471 0.533971 0.531988 0.530008 0.527506 0.526420 0.526525 0.525258 0.522535 0.521094 0.520471 0.519446 0.518122 -100 
-100 -100 0.678521 0.667323 0.645023 0.622162 0.599066 0.577523 0.558081 0.543876 0.535247 0.527407 0.519260 0.515011 0.513174 0.511204 0.508566 0.507252 0.507127 0.505861 0.503368 0.502153 0.501687 0.500745 0.499455 -100 
-100 -100 0.634987 0.625342 0.607188 0.586522 0.564875 0.544709 0.526726 0.513332 0.503860 0.496697 0.490802 0.487256 0.485302 0.483429 0.481171 0.479569 0.478626 0.477357 0.475679 0.474685 0.474098 0.473229 0.472251 -100 
-100 -100 0.586163 0.577595 0.561666 0.542906 0.522943 0.504319 0.487756 0.475483 0.466692 0.460308 0.455378 0.452542 0.451187 0.449442 0.446878 0.444988 0.443924 0.442657 0.441059 0.440190 0.439656 0.438849 0.437956 -100 
-100 -100 0.530124 0.522207 0.507513 0.490321 0.472384 0.455356 0.439977 0.428961 0.421216 0.415700 0.411609 0.409582 0.409470 0.407901 0.404544 0.402460 0.402336 0.401085 0.398510 0.397606 0.397209 0.396440 0.395448 -100 
-100 -100 0.470951 0.463548 0.449848 0.433879 0.417330 0.401776 0.387861 0.378104 0.371395 0.366697 0.363246 0.361667 0.361866 0.360532 0.357364 0.355405 0.355321 0.354152 0.351703 0.350850 0.350464 0.349702 0.348722 -100 
-100 -100 0.411631 0.404706 0.392061 0.377015 0.361230 0.346930 0.334712 0.326080 0.320214 0.316227 0.313356 0.311889 0.311427 0.310375 0.308447 0.306944 0.306049 0.305009 0.303718 0.302948 0.302376 0.301586 0.300784 -100 
-100 -100 0.364941 0.358303 0.346206 0.331737 0.316601 0.303206 0.292046 0.284223 0.278936 0.275507 0.273159 0.271877 0.271257 0.270466 0.269260 0.268205 0.267346 0.266406 0.265320 0.264452 0.263673 0.262838 0.262145 -100 
-100 -100 0.337862 0.331349 0.319507 0.305312 0.290521 0.277616 0.267053 0.259685 0.254736 0.251629 0.249597 0.248461 0.247814 0.247176 0.246341 0.245526 0.244722 0.243841 0.242835 0.241889 0.240979 0.240120 0.239495 -100 
-100 -100 -100 -100 -100 -100 -100 -100 -100 -100 -100 -100 -100 -100 -100 -100 -100 -100 -100 -100 -100 -100 -100 -100 -100 -100 
-100 -100 -100 -100 -100 -100 -100 -100 -100 -100 -100 -100 -100 -100 -100 -100 -100 -100 -100 -100 -100 -100 -100 -100 -100 -100 
-100 -100 -100 -100 -100 -100 -100 -100 -100 -100 -100 -100 -100 -100 -100 -100 -100 -100 -100 -100 -100 -100 -100 -100 -100 -100 
-100 -100 0.511754 0.502914 0.486524 0.466729 0.445850 0.427682 0.413179 0.403556 0.397514 0.392989 0.388801 0.385822 0.383642 0.381865 0.380064 0.378294 0.376512 0.374786 0.373060 0.371490 0.370029 0.368713 0.367789 -100 
-100 -100 0.526830 0.517783 0.500907 0.480819 0.459736 0.441456 0.427027 0.417829 0.412577 0.407879 0.402555 0.398827 0.396277 0.394334 0.392433 0.390602 0.388797 0.387070 0.385383 0.383936 0.382637 0.381360 0.380365 -100 
-100 -100 0.555773 0.546302 0.527341 0.506668 0.485135 0.466532 0.452023 0.443389 0.439967 0.434897 0.426961 0.421947 0.418805 0.416641 0.414627 0.412752 0.410969 0.409247 0.407581 0.406285 0.405223 0.403993 0.402872 -100 
-100 -100 0.587454 0.577948 0.558882 0.538027 0.516132 0.496832 0.481335 0.471725 0.467447 0.461781 0.453480 0.448252 0.445019 0.442850 0.440877 0.439057 0.437315 0.435601 0.433916 0.432605 0.431540 0.430320 0.429207 -100 
-100 -100 0.618578 0.609425 0.592293 0.571778 0.549777 0.529447 0.511920 0.499775 0.492041 0.485559 0.479006 0.474601 0.471777 0.469821 0.468047 0.466398 0.464747 0.463050 0.461298 0.459807 0.458504 0.457245 0.456262 -100 
-100 -100 0.649032 0.640038 0.623341 0.603205 0.581377 0.559987 0.540126 0.525512 0.515477 0.508081 0.501890 0.497826 0.495252 0.493488 0.491924 0.490512 0.489054 0.487405 0.485546 0.483865 0.482363 0.481054 0.480141 -100 
-100 -100 0.676269 0.667296 0.650742 0.630998 0.609614 0.587301 0.565074 0.548347 0.536695 0.528405 0.521850 0.517674 0.515180 0.513517 0.512087 0.510928 0.509790 0.508206 0.506143 0.504281 0.502631 0.501273 0.500369 -100 
-100 -100 0.696591 0.687603 0.670981 0.651002 0.629162 0.606123 0.582931 0.565175 0.552553 0.543639 0.536807 0.532522 0.530047 0.528445 0.527149 0.526285 0.525557 0.524032 0.521662 0.519567 0.517809 0.516392 0.515434 -100 
-100 -100 0.710587 0.701603 0.684898 0.664230 0.641337 0.617800 0.594734 0.576876 0.563708 0.554460 0.547662 0.543477 0.541203 0.539686 0.538522 0.538213 0.538648 0.537164 0.533707 0.531090 0.529276 0.527746 0.526497 -100 
-100 -100 0.719102 0.710125 0.693377 0.672429 0.649385 0.625652 0.602397 0.584532 0.571152 0.561741 0.554972 0.551009 0.549359 0.547974 0.546731 0.547518 0.550858 0.549402 0.543076 0.539334 0.537754 0.536034 0.533938 -100 
-100 -100 0.723422 0.714438 0.697802 0.677278 0.657042 0.633334 0.607336 0.589102 0.575590 0.566139 0.559450 0.556002 0.556388 0.555217 0.553040 0.556145 0.568952 0.567538 0.551834 0.545971 0.546256 0.544269 0.539188 -100 
-100 -100 0.723971 0.714775 0.697699 0.676887 0.656524 0.632964 0.607334 0.589468 0.576261 0.566881 0.560061 0.556479 0.556747 0.555500 0.553293 0.556429 0.569334 0.567971 0.552260 0.546429 0.546764 0.544815 0.539744 -100 
-100 -100 0.722099 0.712213 0.693271 0.671078 0.647377 0.624047 0.602076 0.585491 0.573678 0.564487 0.556724 0.552286 0.550247 0.548636 0.547331 0.548275 0.552132 0.550825 0.544260 0.540555 0.539113 0.537491 0.535401 -100 
-100 -100 0.718996 0.707708 0.685116 0.661268 0.636594 0.613612 0.593052 0.577788 0.568111 0.559231 0.549982 0.544811 0.541884 0.540023 0.538831 0.538976 0.540845 0.539599 0.535167 0.532441 0.530821 0.529423 0.528134 -100 
-100 -100 0.720772 0.706593 0.672511 0.645740 0.620217 0.597778 0.578989 0.566124 0.573324 0.564826 0.539690 0.533012 0.529191 0.527184 0.526069 0.526508 0.530971 0.529777 0.522865 0.519993 0.518336 0.517046 0.515930 -100 
-100 -100 0.694565 0.680664 0.647083 0.621038 0.596386 0.574928 0.557157 0.545187 0.552980 0.545047 0.520476 0.514100 0.510460 0.508473 0.507204 0.507375 0.511549 0.510388 0.503825 0.501280 0.499823 0.498647 0.497596 -100 
-100 -100 0.638115 0.627599 0.606540 0.584780 0.562676 0.542641 0.525295 0.512827 0.505456 0.498282 0.490330 0.486044 0.483729 0.481887 0.480046 0.479177 0.479933 0.478784 0.475638 0.474063 0.473004 0.471985 0.471063 -100 
-100 -100 0.585358 0.576645 0.560014 0.541018 0.521203 0.502719 0.486315 0.474539 0.466673 0.460323 0.454617 0.451635 0.450548 0.448878 0.446266 0.444870 0.445546 0.444404 0.441292 0.440020 0.439228 0.438327 0.437410 -100 
-100 -100 0.527357 0.519663 0.505517 0.488694 0.473016 0.456110 0.438839 0.427961 0.420429 0.414991 0.410972 0.409333 0.412316 0.410885 0.405151 0.403840 0.412985 0.411840 0.400065 0.398213 0.397252 0.396397 0.395399 -100 
-100 -100 0.468168 0.461042 0.448030 0.432474 0.418151 0.402682 0.386842 0.377148 0.370551 0.365930 0.362645 0.361538 0.364846 0.363655 0.358091 0.356800 0.365677 0.364607 0.353252 0.351551 0.350682 0.349858 0.348855 -100 
-100 -100 0.409877 0.403106 0.390729 0.375786 0.360268 0.346001 0.333645 0.325147 0.319371 0.315409 0.312570 0.311286 0.311380 0.310424 0.308209 0.306915 0.307255 0.306315 0.303968 0.303064 0.302479 0.301665 0.300789 -100 
-100 -100 0.363928 0.357355 0.345364 0.330902 0.315812 0.302395 0.291179 0.283399 0.278121 0.274667 0.272298 0.271065 0.270677 0.269957 0.268698 0.267782 0.267462 0.266609 0.265154 0.264279 0.263513 0.262662 0.261915 -100 
-100 -100 0.337245 0.330754 0.318931 0.304702 0.289850 0.276891 0.266297 0.258913 0.253930 0.250771 0.248693 0.247554 0.246969 0.246392 0.245617 0.244917 0.244282 0.243478 0.242461 0.241538 0.240652 0.239780 0.239117 -100 
-100 -100 -100 -100 -100 -100 -100 -100 -100 -100 -100 -100 -100 -100 -100 -100 -100 -100 -100 -100 -100 -100 -100 -100 -100 -100 
-100 -100 -100 -100 -100 -100 -100 -100 -100 -100 -100 -100 -100 -100 -100 -100 -100 -100 -100 -100 -100 -100 -100 -100 -100 -100 
-100 -100 -100 -100 -100 -100 -100 -100 -100 -100 -100 -100 -100 -100 -100 -100 -100 -100 -100 -100 -100 -100 -100 -100 -100 -100 
-100 -100 0.509604 0.500726 0.484250 0.464283 0.443168 0.424759 0.410062 0.400332 0.394278 0.389803 0.385724 0.382927 0.380970 0.379353 0.377638 0.375957 0.374294 0.372734 0.371213 0.369855 0.368594 0.367423 0.366576 -100 
-100 -100 0.524512 0.515458 0.498553 0.478335 0.457046 0.438547 0.423946 0.414669 0.409434 0.404790 0.399560 0.396020 0.393717 0.391923 0.390057 0.388274 0.386562 0.384994 0.383518 0.382281 0.381181 0.380050 0.379131 -100 
-100 -100 0.553177 0.543754 0.524875 0.504148 0.482461 0.463678 0.449034 0.440364 0.437010 0.431997 0.424118 0.419294 0.416443 0.414406 0.412328 0.410428 0.408669 0.407094 0.405666 0.404582 0.403737 0.402651 0.401582 -100 
-100 -100 0.584770 0.575341 0.556401 0.535545 0.513544 0.494106 0.478498 0.468864 0.464654 0.459036 0.450763 0.445689 0.442711 0.440646 0.438582 0.436710 0.434963 0.433386 0.431930 0.430819 0.429952 0.428871 0.427806 -100 
-100 -100 0.616019 0.606935 0.589908 0.569426 0.547378 0.526943 0.509309 0.497128 0.489430 0.482962 0.476407 0.472085 0.469409 0.467517 0.465696 0.464014 0.462376 0.460790 0.459221 0.457903 0.456755 0.455611 0.454688 -100 
-100 -100 0.646525 0.637611 0.621050 0.601011 0.579218 0.557769 0.537807 0.523152 0.513147 0.505740 0.499492 0.495436 0.492918 0.491175 0.489567 0.488103 0.486623 0.485050 0.483351 0.481818 0.480441 0.479220 0.478353 -100 
-100 -100 0.673739 0.664871 0.648518 0.628949 0.607692 0.585370 0.563044 0.546288 0.534707 0.526390 0.519692 0.515452 0.512931 0.511253 0.509771 0.508520 0.507268 0.505719 0.503823 0.502079 0.500514 0.499212 0.498339 -100 
-100 -100 0.694129 0.685245 0.668824 0.649036 0.627351 0.604331 0.581050 0.563265 0.550707 0.541764 0.534778 0.530405 0.527871 0.526245 0.524900 0.523938 0.523069 0.521541 0.519282 0.517240 0.515500 0.514102 0.513156 -100 
-100 -100 0.708345 0.699423 0.682839 0.662317 0.639556 0.616028 0.592868 0.574957 0.561793 0.552510 0.545616 0.541362 0.539050 0.537520 0.536333 0.535967 0.536319 0.534795 0.531332 0.528668 0.526791 0.525224 0.523969 -100 
-100 -100 0.717076 0.708117 0.691427 0.670587 0.647674 0.623930 0.600534 0.582570 0.569148 0.559695 0.552854 0.548829 0.547147 0.545774 0.544561 0.545351 0.548637 0.547119 0.540714 0.536832 0.535105 0.533299 0.531183 -100 
-100 -100 0.721544 0.712549 0.695933 0.675510 0.655458 0.631724 0.605488 0.587097 0.573503 0.564001 0.557251 0.553745 0.554101 0.552974 0.550884 0.554045 0.566785 0.565300 0.549514 0.543445 0.543514 0.541403 0.536293 -100 
-100 -100 0.722086 0.712867 0.695780 0.675033 0.654820 0.631234 0.605383 0.587373 0.574085 0.564666 0.557800 0.554175 0.554433 0.553272 0.551209 0.554461 0.567343 0.565924 0.550102 0.544022 0.544100 0.542007 0.536896 -100 
-100 -100 0.720109 0.710185 0.691187 0.668977 0.645298 0.621945 0.599896 0.583259 0.571418 0.562208 0.554425 0.549977 0.547972 0.546489 0.545390 0.546536 0.550503 0.549162 0.542412 0.538430 0.536722 0.534936 0.532787 -100 
-100 -100 0.716920 0.705581 0.682883 0.658936 0.634174 0.611176 0.590663 0.575441 0.565785 0.556911 0.547663 0.542507 0.539646 0.537960 0.537048 0.537494 0.539584 0.538341 0.533688 0.530659 0.528768 0.527196 0.525830 -100 
-100 -100 0.718751 0.704503 0.670223 0.643264 0.617527 0.595075 0.576459 0.563715 0.570957 0.562480 0.537367 0.530712 0.526951 0.525158 0.524417 0.525258 0.530062 0.528910 0.521739 0.518545 0.516633 0.515168 0.513948 -100 
-100 -100 0.692550 0.678597 0.644835 0.618597 0.593711 0.572241 0.554659 0.542818 0.550646 0.542732 0.518183 0.511829 0.508249 0.506489 0.505611 0.506205 0.510746 0.509665 0.502884 0.500059 0.498380 0.497054 0.495906 -100 
-100 -100 0.636027 0.625504 0.604385 0.582507 0.560251 0.540195 0.522960 0.510575 0.503228 0.496051 0.488096 0.483830 0.481595 0.479957 0.478447 0.477948 0.479018 0.477975 0.474726 0.472979 0.471764 0.470634 0.469646 -100 
-100 -100 0.583248 0.574572 0.557965 0.538903 0.518968 0.500454 0.484124 0.472403 0.464535 0.458164 0.452448 0.449476 0.448454 0.446964 0.444643 0.443564 0.444508 0.443498 0.440384 0.439053 0.438189 0.437219 0.436252 -100 
-100 -100 0.525250 0.517635 0.503597 0.486737 0.470937 0.453992 0.436784 0.425946 0.418394 0.412923 0.408887 0.407247 0.410274 0.409001 0.403533 0.402504 0.411883 0.410890 0.399187 0.397356 0.396385 0.395499 0.394465 -100 
-100 -100 0.466327 0.459283 0.446378 0.430779 0.416320 0.400798 0.384994 0.375311 0.368666 0.364005 0.360696 0.359578 0.362912 0.361866 0.356542 0.355500 0.364581 0.363673 0.352423 0.350780 0.349930 0.349103 0.348075 -100 
-100 -100 0.408552 0.401816 0.389469 0.374458 0.358810 0.344460 0.332080 0.323547 0.317699 0.313675 0.310799 0.309503 0.309630 0.308794 0.306777 0.305696 0.306224 0.305431 0.303189 0.302351 0.301803 0.300992 0.300099 -100 
-100 -100 0.363007 0.356435 0.344423 0.329880 0.314666 0.301144 0.289852 0.281994 0.276624 0.273093 0.270676 0.269430 0.269078 0.268462 0.267367 0.266634 0.266485 0.265768 0.264413 0.263604 0.262875 0.262034 0.261280 -100 
-100 -100 0.336538 0.330031 0.318164 0.303847 0.288873 0.275798 0.265099 0.257612 0.252526 0.249283 0.247151 0.245999 0.245452 0.244969 0.244342 0.243807 0.243334 0.242662 0.241742 0.240884 0.240036 0.239177 0.238514 -100 
-100 -100 -100 -100 -100 -100 -100 -100 -100 -100 -100 -100 -100 -100 -100 -100 -100 -100 -100 -100 -100 -100 -100 -100 -100 -100 
-100 -100 -100 -100 -100 -100 -100 -100 -100 -100 -100 -100 -100 -100 -100 -100 -100 -100 -100 -100 -100 -100 -100 -100 -100 -100 
-100 -100 -100 -100 -100 -100 -100 -100 -100 -100 -100 -100 -100 -100 -100 -100 -100 -100 -100 -100 -100 -100 -100 -100 -100 -100 
-100 -100 0.506964 0.498130 0.481776 0.461734 0.440406 0.421684 0.406576 0.396380 0.389856 0.385445 0.381987 0.379822 0.378442 0.377126 0.375497 0.373902 0.372371 0.370955 0.369598 0.368427 0.367406 0.366340 0.365462 -100 
-100 -100 0.521338 0.512416 0.495883 0.475694 0.454237 0.435411 0.420303 0.410326 0.404185 0.399618 0.395490 0.392916 0.391440 0.389981 0.388070 0.386290 0.384679 0.383245 0.381937 0.380924 0.380169 0.379144 0.378100 -100 
-100 -100 0.547785 0.538725 0.521754 0.501313 0.479582 0.460459 0.445151 0.435320 0.429867 0.424942 0.419441 0.416217 0.414663 0.413005 0.410599 0.408542 0.406818 0.405359 0.404134 0.403379 0.403314 0.402334 0.400727 -100 
-100 -100 0.579271 0.570218 0.553222 0.532670 0.510633 0.490889 0.474692 0.463963 0.457720 0.452181 0.446227 0.442717 0.441007 0.439278 0.436839 0.434766 0.433024 0.431538 0.430276 0.429491 0.429409 0.428423 0.426810 -100 
-100 -100 0.612520 0.603614 0.587035 0.566591 0.544340 0.523690 0.505833 0.493171 0.484722 0.478327 0.472758 0.469315 0.467392 0.465722 0.463689 0.461868 0.460217 0.458698 0.457264 0.456148 0.455328 0.454269 0.453203 -100 
-100 -100 0.643320 0.634519 0.618161 0.597945 0.575705 0.554123 0.534390 0.519764 0.509621 0.502303 0.496481 0.492923 0.490874 0.489248 0.487442 0.485819 0.484265 0.482718 0.481122 0.479724 0.478532 0.477374 0.476460 -100 
-100 -100 0.670477 0.661704 0.645448 0.625478 0.603462 0.581052 0.559442 0.543173 0.532080 0.523892 0.517141 0.513235 0.511170 0.509533 0.507664 0.506160 0.504706 0.503125 0.501331 0.499681 0.498207 0.496941 0.496064 -100 
-100 -100 0.691017 0.682188 0.665807 0.645592 0.623150 0.600053 0.577512 0.560259 0.548258 0.539440 0.532328 0.528207 0.526040 0.524420 0.522690 0.521422 0.520204 0.518600 0.516513 0.514557 0.512843 0.511447 0.510526 -100 
-100 -100 0.705755 0.696818 0.680162 0.659332 0.635982 0.612360 0.589641 0.571946 0.558910 0.549707 0.542915 0.538817 0.536545 0.535015 0.533707 0.532944 0.532386 0.530771 0.528019 0.525549 0.523542 0.521968 0.520913 -100 
-100 -100 0.714921 0.705881 0.689028 0.667896 0.644296 0.620403 0.597386 0.579414 0.565953 0.556529 0.549779 0.545766 0.543718 0.542333 0.541254 0.541263 0.542021 0.540407 0.536328 0.533026 0.530749 0.528955 0.527604 -100 
-100 -100 0.719597 0.710470 0.693543 0.672553 0.649881 0.625938 0.601864 0.583562 0.569877 0.560366 0.553662 0.549855 0.548445 0.547243 0.546174 0.547285 0.551003 0.549414 0.542412 0.537998 0.535901 0.533886 0.531668 -100 
-100 -100 0.719855 0.710543 0.693269 0.672012 0.649213 0.625387 0.601617 0.583610 0.570131 0.560706 0.553998 0.550163 0.548741 0.547572 0.546594 0.547854 0.551739 0.550222 0.543189 0.538742 0.536640 0.534612 0.532366 -100 
-100 -100 0.716337 0.706578 0.688257 0.666082 0.641906 0.618329 0.596324 0.579312 0.566562 0.557397 0.550582 0.546481 0.544403 0.543124 0.542362 0.542876 0.544258 0.542854 0.538575 0.535136 0.532861 0.531014 0.529523 -100 
-100 -100 0.709514 0.698959 0.678883 0.655679 0.630922 0.607737 0.586912 0.570987 0.559299 0.550515 0.543475 0.539210 0.536917 0.535589 0.534846 0.535067 0.535791 0.534515 0.531179 0.528383 0.526430 0.524737 0.523331 -100 
-100 -100 0.699459 0.687673 0.663593 0.639174 0.614154 0.591571 0.571963 0.557388 0.548277 0.539966 0.531414 0.526940 0.524722 0.523408 0.522558 0.522862 0.524288 0.523142 0.519406 0.516882 0.515551 0.513966 0.512165 -100 
-100 -100 0.673311 0.661823 0.638305 0.614607 0.590439 0.568836 0.550277 0.536625 0.528240 0.520459 0.512290 0.508068 0.506010 0.504733 0.503790 0.503936 0.505226 0.504189 0.500802 0.498636 0.497578 0.496140 0.494389 -100 
-100 -100 0.628772 0.619071 0.600618 0.579498 0.557240 0.537009 0.519506 0.506454 0.497104 0.489941 0.484034 0.480536 0.478766 0.477520 0.476386 0.475996 0.476134 0.475183 0.473088 0.471510 0.470442 0.469215 0.468001 -100 
-100 -100 0.579551 0.571124 0.555305 0.536333 0.515942 0.497236 0.480984 0.468936 0.460176 0.453741 0.448780 0.445970 0.444776 0.443576 0.441973 0.441096 0.440919 0.440052 0.438408 0.437338 0.436581 0.435560 0.434503 -100 
-100 -100 0.523048 0.515460 0.501398 0.484160 0.465845 0.448710 0.433596 0.422762 0.414988 0.409384 0.405254 0.403217 0.403277 0.402183 0.399621 0.398434 0.399072 0.398282 0.395905 0.395072 0.394595 0.393728 0.392687 -100 
-100 -100 0.464678 0.457600 0.444531 0.428507 0.411560 0.395844 0.382106 0.372446 0.365639 0.360813 0.357298 0.355686 0.356017 0.355097 0.352635 0.351468 0.352065 0.351370 0.349223 0.348567 0.348215 0.347425 0.346423 -100 
-100 -100 0.407291 0.400515 0.388059 0.372840 0.356652 0.342111 0.329871 0.321173 0.315116 0.310947 0.307969 0.306462 0.306091 0.305394 0.304079 0.303238 0.302939 0.302341 0.301370 0.300819 0.300374 0.299591 0.298737 -100 
-100 -100 0.361984 0.355367 0.343252 0.328548 0.313032 0.299330 0.287972 0.279938 0.274387 0.270733 0.268243 0.266918 0.266402 0.265917 0.265214 0.264712 0.264379 0.263849 0.263069 0.262408 0.261750 0.260944 0.260231 -100 
-100 -100 0.335641 0.329087 0.317124 0.302668 0.287509 0.274262 0.263400 0.255741 0.250489 0.247133 0.244940 0.243760 0.243218 0.242861 0.242470 0.242153 0.241839 0.241351 0.240642 0.239894 0.239105 0.238287 0.237659 -100 
-100 -100 -100 -100 -100 -100 -100 -100 -100 -100 -100 -100 -100 -100 -100 -100 -100 -100 -100 -100 -100 -100 -100 -100 -100 -100 
-100 -100 -100 -100 -100 -100 -100 -100 -100 -100 -100 -100 -100 -100 -100 -100 -100 -100 -100 -100 -100 -100 -100 -100 -100 -100 
-100 -100 -100 -100 -100 -100 -100 -100 -100 -100 -100 -100 -100 -100 -100 -100 -100 -100 -100 -100 -100 -100 -100 -100 -100 -100 
-100 -100 0.504623 0.495826 0.479514 0.459408 0.437897 0.418897 0.403440 0.392883 0.386104 0.381788 0.378811 0.377314 0.376646 0.375642 0.373954 0.372359 0.370924 0.369618 0.368387 0.367427 0.366733 0.365739 0.364692 -100 
-100 -100 0.518671 0.509848 0.493474 0.473300 0.451695 0.432586 0.417079 0.406637 0.400129 0.395683 0.392252 0.390672 0.390332 0.389211 0.386892 0.384922 0.383353 0.382018 0.380856 0.380191 0.380101 0.379156 0.377646 -100 
-100 -100 0.544524 0.535662 0.519126 0.498824 0.477005 0.457605 0.441846 0.431426 0.425494 0.420736 0.416213 0.414522 0.414941 0.413639 0.410062 0.407435 0.405638 0.404257 0.403256 0.403187 0.404956 0.404069 0.400908 -100 
-100 -100 0.575922 0.567082 0.550548 0.530161 0.508062 0.488076 0.471481 0.460213 0.453540 0.448162 0.443139 0.441131 0.441361 0.439946 0.436281 0.433579 0.431720 0.430287 0.429245 0.429150 0.430917 0.430021 0.426836 -100 
-100 -100 0.609572 0.600812 0.584469 0.564106 0.541764 0.520944 0.502870 0.489927 0.481294 0.475018 0.469982 0.467442 0.466604 0.465145 0.462487 0.460285 0.458539 0.457044 0.455725 0.454948 0.454794 0.453803 0.452254 -100 
-100 -100 0.640517 0.631819 0.615609 0.595382 0.572991 0.551321 0.531627 0.517072 0.507173 0.499962 0.494213 0.491130 0.489746 0.488219 0.485937 0.483973 0.482274 0.480701 0.479161 0.477927 0.477014 0.475900 0.474814 -100 
-100 -100 0.667640 0.658952 0.642814 0.622759 0.600584 0.578149 0.556782 0.541009 0.531094 0.523035 0.515501 0.511790 0.510472 0.508848 0.506181 0.504207 0.502499 0.500829 0.499044 0.497473 0.496117 0.494866 0.493921 -100 
-100 -100 0.688320 0.679535 0.663212 0.642884 0.620299 0.597174 0.574850 0.558100 0.547304 0.538616 0.530677 0.526685 0.525186 0.523555 0.521053 0.519302 0.517769 0.516035 0.513947 0.512022 0.510345 0.508934 0.507968 -100 
-100 -100 0.703484 0.694515 0.677814 0.656900 0.633484 0.609759 0.586947 0.569306 0.556570 0.547459 0.540579 0.536692 0.534740 0.533238 0.531609 0.530479 0.529516 0.527765 0.525122 0.522674 0.520607 0.518993 0.517948 -100 
-100 -100 0.713126 0.703981 0.687014 0.665900 0.642541 0.618439 0.594764 0.576383 0.562800 0.553418 0.546814 0.543059 0.541189 0.539884 0.538717 0.538345 0.538321 0.536574 0.533001 0.529803 0.527315 0.525467 0.524279 -100 
-100 -100 0.718165 0.708889 0.691852 0.671125 0.649344 0.625096 0.599482 0.580250 0.566127 0.556607 0.550166 0.546636 0.545167 0.544095 0.543197 0.543668 0.545242 0.543525 0.538395 0.534325 0.531552 0.529484 0.527980 -100 
-100 -100 0.718386 0.708916 0.691527 0.670517 0.648584 0.624402 0.599010 0.579980 0.565979 0.556556 0.550221 0.546780 0.545410 0.544463 0.543739 0.544440 0.546246 0.544615 0.539424 0.535291 0.532506 0.530398 0.528823 -100 
-100 -100 0.714356 0.704491 0.686087 0.663913 0.639921 0.615977 0.593029 0.575265 0.562012 0.552922 0.546702 0.543258 0.541721 0.540806 0.540204 0.540601 0.541407 0.539917 0.536057 0.532643 0.530208 0.528222 0.526694 -100 
-100 -100 0.706714 0.696191 0.676269 0.653055 0.628209 0.604658 0.583171 0.566542 0.554135 0.545487 0.539451 0.536198 0.534922 0.534098 0.533398 0.533718 0.534411 0.533086 0.529716 0.526878 0.525199 0.523328 0.521359 -100 
-100 -100 0.695494 0.683960 0.660571 0.636315 0.611163 0.588208 0.567952 0.552440 0.541506 0.533369 0.527064 0.524194 0.523802 0.523105 0.521815 0.522199 0.523673 0.522530 0.518823 0.516521 0.516632 0.514861 0.511342 -100 
-100 -100 0.669387 0.658167 0.635358 0.611818 0.587492 0.565526 0.546370 0.531816 0.521626 0.513988 0.507999 0.505323 0.505061 0.504397 0.503040 0.503320 0.504731 0.503741 0.500397 0.498478 0.498891 0.497287 0.493827 -100 
-100 -100 0.626025 0.616406 0.598153 0.576978 0.554479 0.533918 0.515991 0.502387 0.492367 0.485260 0.480186 0.477532 0.476703 0.475954 0.474928 0.474806 0.475160 0.474293 0.472184 0.470641 0.469977 0.468632 0.466830 -100 
-100 -100 0.577498 0.569050 0.553196 0.534046 0.513341 0.494342 0.477815 0.465416 0.456302 0.449837 0.445199 0.442762 0.442055 0.441212 0.439823 0.439170 0.438994 0.438259 0.436899 0.435961 0.435389 0.434315 0.433019 -100 
-100 -100 0.521391 0.513741 0.499540 0.482038 0.463172 0.445777 0.430691 0.419650 0.411661 0.405966 0.401895 0.399970 0.400541 0.399682 0.396998 0.395832 0.395709 0.395095 0.393846 0.393416 0.393204 0.392348 0.391161 -100 
-100 -100 0.463279 0.456128 0.442900 0.426612 0.409140 0.393188 0.379504 0.369684 0.362701 0.357751 0.354187 0.352551 0.353243 0.352491 0.349922 0.348777 0.348636 0.348140 0.347145 0.346929 0.346855 0.346109 0.345009 -100 
-100 -100 0.406088 0.399243 0.386650 0.371224 0.354759 0.340003 0.327616 0.318741 0.312514 0.308219 0.305162 0.303594 0.303262 0.302714 0.301616 0.300957 0.300638 0.300246 0.299714 0.299409 0.299118 0.298388 0.297522 -100 
-100 -100 0.360906 0.354227 0.341991 0.327118 0.311392 0.297497 0.285967 0.277758 0.272049 0.268277 0.265718 0.264365 0.263888 0.263542 0.263051 0.262757 0.262567 0.262246 0.261735 0.261245 0.260695 0.259949 0.259264 -100 
-100 -100 0.334624 0.328014 0.315940 0.301335 0.285997 0.272570 0.261532 0.253703 0.248300 0.244834 0.242579 0.241385 0.240891 0.240665 0.240475 0.240371 0.240258 0.239980 0.239481 0.238884 0.238194 0.237441 0.236850 -100 
-100 -100 -100 -100 -100 -100 -100 -100 -100 -100 -100 -100 -100 -100 -100 -100 -100 -100 -100 -100 -100 -100 -100 -100 -100 -100 
-100 -100 -100 -100 -100 -100 -100 -100 -100 -100 -100 -100 -100 -100 -100 -100 -100 -100 -100 -100 -100 -100 -100 -100 -100 -100 
-100 -100 -100 -100 -100 -100 -100 -100 -100 -100 -100 -100 -100 -100 -100 -100 -100 -100 -100 -100 -100 -100 -100 -100 -100 -100 
-100 -100 0.502639 0.493853 0.477543 0.457363 0.435692 0.416479 0.400797 0.390080 0.383393 0.379185 0.376398 0.375471 0.375621 0.374879 0.372897 0.371194 0.369804 0.368578 0.367486 0.366810 0.366880 0.365932 0.364257 -100 
-100 -100 0.516504 0.507727 0.491420 0.471218 0.449481 0.430172 0.414457 0.403921 0.397782 0.393486 0.390118 0.389412 0.390586 0.389730 0.386421 0.384011 0.382399 0.381135 0.380190 0.380132 0.381913 0.381030 0.377863 -100 
-100 -100 0.542016 0.533256 0.516945 0.496692 0.474801 0.455235 0.439405 0.429182 0.425852 0.421316 0.414927 0.414595 0.418050 0.416998 0.410776 0.406971 0.404925 0.403614 0.403217 0.404901 0.414550 0.413756 0.403120 -100 
-100 -100 0.573339 0.564617 0.548340 0.528042 0.505918 0.485799 0.469151 0.458115 0.454116 0.448954 0.441982 0.441288 0.444489 0.443286 0.436954 0.433022 0.430871 0.429489 0.429049 0.430720 0.440368 0.439564 0.428905 -100 
-100 -100 0.607182 0.598515 0.582340 0.562083 0.539816 0.518897 0.500655 0.487760 0.479982 0.473841 0.468375 0.466579 0.467296 0.465980 0.461994 0.459149 0.457209 0.455714 0.454585 0.454413 0.456131 0.455195 0.451975 -100 
-100 -100 0.638191 0.629578 0.613538 0.593490 0.571394 0.549691 0.529775 0.515445 0.506962 0.499843 0.492965 0.490118 0.489790 0.488313 0.484966 0.482501 0.480584 0.478958 0.477484 0.476481 0.476234 0.475146 0.473487 -100 
-100 -100 0.665314 0.656715 0.640819 0.621136 0.600307 0.577929 0.555765 0.540899 0.538842 0.530862 0.515825 0.511733 0.513499 0.511820 0.505542 0.502744 0.500602 0.498805 0.496989 0.495488 0.494302 0.493051 0.491951 -100 
-100 -100 0.686083 0.677355 0.661234 0.641272 0.620092 0.597013 0.573805 0.557925 0.554992 0.546381 0.530909 0.526492 0.528008 0.526314 0.520252 0.517703 0.515729 0.513836 0.511653 0.509709 0.508067 0.506626 0.505572 -100 
-100 -100 0.701535 0.692548 0.675905 0.655231 0.632540 0.608740 0.585150 0.567489 0.555935 0.546887 0.538945 0.535122 0.533875 0.532402 0.530025 0.528556 0.527388 0.525485 0.522671 0.520094 0.517936 0.516251 0.515160 -100 
-100 -100 0.711575 0.702353 0.685425 0.664801 0.642987 0.618693 0.593106 0.573953 0.560491 0.551131 0.544330 0.540879 0.539532 0.538353 0.536891 0.536420 0.536359 0.534462 0.530579 0.527093 0.524368 0.522405 0.521214 -100 
-100 -100 0.717028 0.707669 0.690908 0.671627 0.655960 0.631435 0.599064 0.577771 0.562880 0.553307 0.547126 0.544096 0.543136 0.542295 0.541382 0.541919 0.543684 0.541819 0.536152 0.531602 0.528344 0.526120 0.524756 -100 
-100 -100 0.717428 0.707827 0.690593 0.670947 0.655052 0.630536 0.598331 0.577162 0.562295 0.552835 0.546894 0.544076 0.543333 0.542707 0.542046 0.542902 0.544986 0.543223 0.537451 0.532814 0.529582 0.527294 0.525773 -100 
-100 -100 0.714072 0.703905 0.684662 0.662634 0.639854 0.615529 0.590504 0.571677 0.557895 0.548876 0.543222 0.540535 0.539900 0.539396 0.538791 0.539390 0.540545 0.538962 0.534581 0.530846 0.528540 0.526362 0.524314 -100 
-100 -100 0.708310 0.697144 0.675018 0.651169 0.626304 0.602330 0.579844 0.562543 0.549659 0.541160 0.535925 0.533750 0.534044 0.533737 0.532624 0.533166 0.534579 0.533212 0.529106 0.526228 0.525864 0.523791 0.520132 -100 
-100 -100 0.713592 0.700218 0.661093 0.634852 0.608683 0.585219 0.564289 0.548143 0.536176 0.528250 0.523592 0.522546 0.525621 0.525550 0.522323 0.522834 0.526586 0.525481 0.519800 0.518243 0.524151 0.522178 0.512528 -100 
-100 -100 0.687356 0.674320 0.635916 0.610379 0.584963 0.562502 0.542774 0.527639 0.516434 0.508982 0.504587 0.503690 0.506908 0.506863 0.503534 0.503954 0.507667 0.506758 0.501501 0.500381 0.506660 0.504882 0.495278 -100 
-100 -100 0.627578 0.617366 0.596946 0.574995 0.551980 0.531038 0.512708 0.498698 0.488303 0.481284 0.476876 0.475182 0.476069 0.475808 0.474139 0.474223 0.475285 0.474508 0.471921 0.470554 0.471399 0.469939 0.466444 -100 
-100 -100 0.577049 0.568357 0.551611 0.532056 0.510965 0.491662 0.474851 0.462184 0.452850 0.446404 0.442124 0.440308 0.441148 0.440653 0.438433 0.437797 0.437816 0.437198 0.435863 0.435098 0.435109 0.433992 0.432072 -100 
-100 -100 0.520149 0.512380 0.497895 0.480115 0.460836 0.443195 0.428024 0.416837 0.408766 0.403068 0.399332 0.398360 0.403634 0.403006 0.396015 0.394136 0.393404 0.392917 0.392340 0.392277 0.392535 0.391704 0.390193 -100 
-100 -100 0.462020 0.454785 0.441366 0.424846 0.406998 0.390837 0.377109 0.367192 0.360160 0.355179 0.351843 0.351006 0.356239 0.355654 0.348795 0.346942 0.346173 0.345833 0.345580 0.345780 0.346167 0.345486 0.344140 -100 
-100 -100 0.404906 0.397992 0.385258 0.369650 0.352952 0.338008 0.325481 0.316491 0.310182 0.305809 0.302738 0.301334 0.301926 0.301518 0.299738 0.299041 0.298726 0.298527 0.298335 0.298308 0.298290 0.297630 0.296671 -100 
-100 -100 0.359792 0.353052 0.340697 0.325670 0.309754 0.295689 0.284008 0.275669 0.269854 0.265994 0.263391 0.262080 0.261928 0.261708 0.261128 0.260957 0.260893 0.260773 0.260521 0.260232 0.259853 0.259179 0.258488 -100 
-100 -100 0.333543 0.326878 0.314698 0.299955 0.284456 0.270870 0.259676 0.251711 0.246191 0.242634 0.240322 0.239134 0.238742 0.238636 0.238574 0.238648 0.238730 0.238657 0.238369 0.237942 0.237385 0.236704 0.236139 -100 
-100 -100 -100 -100 -100 -100 -100 -100 -100 -100 -100 -100 -100 -100 -100 -100 -100 -100 -100 -100 -100 -100 -100 -100 -100 -100 
-100 -100 -100 -100 -100 -100 -100 -100 -100 -100 -100 -100 -100 -100 -100 -100 -100 -100 -100 -100 -100 -100 -100 -100 -100 -100 
-100 -100 -100 -100 -100 -100 -100 -100 -100 -100 -100 -100 -100 -100 -100 -100 -100 -100 -100 -100 -100 -100 -100 -100 -100 -100 
-100 -100 0.501259 0.492463 0.476123 0.455867 0.434069 0.414690 0.398820 0.387932 0.381140 0.376975 0.374379 0.373707 0.374118 0.373569 0.371712 0.370105 0.368795 0.367622 0.366564 0.365920 0.366024 0.365085 0.363399 -100 
-100 -100 0.515042 0.506272 0.489960 0.469703 0.447848 0.428372 0.412454 0.401715 0.395437 0.391185 0.388049 0.387648 0.389126 0.388468 0.385256 0.382921 0.381381 0.380168 0.379257 0.379241 0.381071 0.380199 0.377009 -100 
-100 -100 0.540431 0.531702 0.515427 0.495148 0.473155 0.453426 0.437377 0.426915 0.423393 0.418901 0.412806 0.412844 0.416665 0.415811 0.409627 0.405856 0.403864 0.402599 0.402236 0.403975 0.413705 0.412924 0.402239 -100 
-100 -100 0.571694 0.563016 0.546791 0.526479 0.504264 0.484002 0.467155 0.455892 0.451703 0.446586 0.439893 0.439552 0.443095 0.442070 0.435747 0.431820 0.429694 0.428349 0.427938 0.429660 0.439382 0.438596 0.427887 -100 
-100 -100 0.605559 0.596922 0.580779 0.560504 0.538155 0.517120 0.498738 0.485691 0.477798 0.471691 0.466417 0.464875 0.465841 0.464650 0.460668 0.457810 0.455872 0.454387 0.453269 0.453126 0.454885 0.453956 0.450709 -100 
-100 -100 0.636559 0.627964 0.611937 0.591855 0.569672 0.547885 0.527904 0.513509 0.504987 0.497906 0.491150 0.488477 0.488322 0.486921 0.483548 0.481036 0.479084 0.477436 0.475951 0.474953 0.474718 0.473625 0.471947 -100 
-100 -100 0.663637 0.655045 0.639143 0.619397 0.598458 0.576018 0.553857 0.539002 0.536970 0.529041 0.514095 0.510138 0.512040 0.510404 0.504062 0.501174 0.498954 0.497104 0.495252 0.493730 0.492530 0.491262 0.490142 -100 
-100 -100 0.684391 0.675655 0.659496 0.639443 0.618133 0.594993 0.571796 0.555940 0.553049 0.544507 0.529126 0.524836 0.526471 0.524816 0.518683 0.516025 0.513940 0.511973 0.509736 0.507746 0.506060 0.504589 0.503512 -100 
-100 -100 0.699907 0.690876 0.674147 0.653355 0.630531 0.606635 0.582992 0.565308 0.553773 0.544797 0.536971 0.533289 0.532165 0.530743 0.528324 0.526755 0.525457 0.523462 0.520592 0.517955 0.515730 0.513994 0.512875 -100 
-100 -100 0.710037 0.700734 0.683669 0.662894 0.640930 0.616491 0.590766 0.571517 0.558032 0.548746 0.542099 0.538825 0.537621 0.536525 0.535062 0.534499 0.534275 0.532281 0.528372 0.524827 0.522014 0.519985 0.518768 -100 
-100 -100 0.715553 0.706088 0.689151 0.669690 0.653852 0.629135 0.596548 0.575084 0.560125 0.550630 0.544646 0.541838 0.541048 0.540334 0.539468 0.539910 0.541427 0.539468 0.533870 0.529278 0.525899 0.523600 0.522235 -100 
-100 -100 0.715916 0.706208 0.688791 0.668951 0.652861 0.628128 0.595667 0.574286 0.559319 0.549950 0.544249 0.541710 0.541192 0.540751 0.540185 0.540985 0.542844 0.541001 0.535292 0.530598 0.527227 0.524854 0.523325 -100 
-100 -100 0.712426 0.702169 0.682779 0.660565 0.637581 0.613022 0.587730 0.568677 0.554780 0.545857 0.540491 0.538157 0.537845 0.537585 0.537121 0.537747 0.538823 0.537173 0.532744 0.528907 0.526471 0.524189 0.522086 -100 
-100 -100 0.706479 0.695264 0.673065 0.649067 0.624002 0.599785 0.577022 0.559466 0.546429 0.538026 0.533138 0.531393 0.532099 0.532094 0.531165 0.531804 0.533228 0.531814 0.527616 0.524610 0.524125 0.521938 0.518196 -100 
-100 -100 0.711514 0.698150 0.659102 0.632773 0.606424 0.582715 0.561485 0.545037 0.532824 0.524987 0.520756 0.520206 0.523766 0.524039 0.521018 0.521671 0.525481 0.524359 0.518596 0.516919 0.522743 0.520661 0.510897 -100 
-100 -100 0.685338 0.672329 0.634018 0.608404 0.582810 0.560111 0.540082 0.524633 0.513160 0.505774 0.501774 0.501344 0.505026 0.505332 0.502228 0.502818 0.506620 0.505734 0.500424 0.499209 0.505420 0.503555 0.493848 -100 
-100 -100 0.625920 0.615693 0.595250 0.573185 0.549984 0.528809 0.510205 0.495920 0.485320 0.478320 0.474162 0.472813 0.474061 0.474108 0.472681 0.472953 0.474139 0.473416 0.470815 0.469391 0.470177 0.468653 0.465101 -100 
-100 -100 0.575643 0.566912 0.550092 0.530400 0.509119 0.489598 0.472547 0.459644 0.450133 0.443662 0.439516 0.437909 0.438988 0.438745 0.436770 0.436325 0.436469 0.435940 0.434659 0.433889 0.433871 0.432720 0.430778 -100 
-100 -100 0.518926 0.511111 0.496528 0.478599 0.459119 0.441279 0.425909 0.414521 0.406290 0.400535 0.396842 0.395965 0.401361 0.400932 0.394187 0.392496 0.391858 0.391492 0.391058 0.391047 0.391312 0.390481 0.388971 -100 
-100 -100 0.460918 0.453642 0.440123 0.423456 0.405414 0.389079 0.375180 0.365085 0.357901 0.352853 0.349514 0.348708 0.353998 0.353579 0.346950 0.345277 0.344603 0.344410 0.344332 0.344614 0.345028 0.344376 0.343050 -100 
-100 -100 0.403903 0.396944 0.384117 0.368379 0.351523 0.336422 0.323738 0.314595 0.308155 0.303709 0.300616 0.299229 0.299874 0.299599 0.298008 0.297483 0.297309 0.297262 0.297219 0.297286 0.297315 0.296694 0.295764 -100 
-100 -100 0.358845 0.352062 0.339623 0.324484 0.308434 0.294233 0.282415 0.273945 0.268018 0.264087 0.261456 0.260155 0.260053 0.259944 0.259521 0.259513 0.259604 0.259639 0.259530 0.259344 0.259031 0.258404 0.257743 -100 
-100 -100 0.332621 0.325914 0.313657 0.298812 0.283194 0.269486 0.258168 0.250086 0.244466 0.240841 0.238499 0.237317 0.236972 0.236962 0.237040 0.237271 0.237513 0.237595 0.237449 0.237130 0.236649 0.236021 0.235486 -100 
-100 -100 -100 -100 -100 -100 -100 -100 -100 -100 -100 -100 -100 -100 -100 -100 -100 -100 -100 -100 -100 -100 -100 -100 -100 -100 
-100 -100 -100 -100 -100 -100 -100 -100 -100 -100 -100 -100 -100 -100 -100 -100 -100 -100 -100 -100 -100 -100 -100 -100 -100 -100 
-100 -100 -100 -100 -100 -100 -100 -100 -100 -100 -100 -100 -100 -100 -100 -100 -100 -100 -100 -100 -100 -100 -100 -100 -100 -100 
-100 -100 0.500511 0.491704 0.475338 0.455030 0.433149 0.413660 0.397628 0.386538 0.379413 0.375230 0.372882 0.372208 0.372392 0.371957 0.370579 0.369229 0.368022 0.366879 0.365768 0.364941 0.364408 0.363456 0.362351 -100 
-100 -100 0.514266 0.505489 0.489159 0.468855 0.446916 0.427312 0.411174 0.400090 0.393108 0.388805 0.386170 0.385623 0.386339 0.385805 0.383655 0.381833 0.380460 0.379279 0.378242 0.377761 0.377933 0.377036 0.375387 -100 
-100 -100 0.539609 0.530878 0.514596 0.494275 0.472186 0.452298 0.435850 0.424652 0.418045 0.413440 0.409979 0.409616 0.411420 0.410710 0.407013 0.404353 0.402681 0.401430 0.400564 0.400774 0.403040 0.402209 0.398702 -100 
-100 -100 0.570849 0.562164 0.545927 0.525563 0.503234 0.482814 0.465590 0.453593 0.446272 0.441037 0.437029 0.436298 0.437858 0.436964 0.433085 0.430261 0.428457 0.427116 0.426190 0.426367 0.428629 0.427786 0.424249 -100 
-100 -100 0.604691 0.596043 0.579856 0.559474 0.536904 0.515747 0.497256 0.483845 0.474850 0.468690 0.464311 0.462656 0.462719 0.461630 0.458844 0.456519 0.454756 0.453289 0.452027 0.451401 0.451490 0.450530 0.448824 -100 
-100 -100 0.635654 0.627030 0.610901 0.590586 0.567931 0.546028 0.526181 0.511472 0.501503 0.494413 0.489043 0.486535 0.485762 0.484452 0.481992 0.479823 0.477996 0.476361 0.474808 0.473627 0.472812 0.471698 0.470531 -100 
-100 -100 0.662673 0.654023 0.637894 0.617654 0.595131 0.572534 0.551261 0.535623 0.525955 0.518060 0.510685 0.507392 0.506579 0.505064 0.502074 0.499760 0.497787 0.495956 0.494085 0.492484 0.491126 0.489836 0.488824 -100 
-100 -100 0.683374 0.674565 0.658154 0.637563 0.614592 0.591295 0.569076 0.552501 0.542011 0.533519 0.525729 0.522117 0.521068 0.519519 0.516682 0.514541 0.512650 0.510684 0.508460 0.506435 0.504672 0.503174 0.502134 -100 
-100 -100 0.698812 0.689717 0.672778 0.651540 0.627744 0.603746 0.580796 0.563109 0.550474 0.541562 0.534990 0.531524 0.529965 0.528592 0.526777 0.525297 0.523880 0.521860 0.519123 0.516537 0.514294 0.512540 0.511430 -100 
-100 -100 0.708812 0.699432 0.682077 0.660573 0.636840 0.612314 0.588169 0.569444 0.555764 0.546577 0.540417 0.537179 0.535720 0.534640 0.533442 0.532734 0.532071 0.530045 0.526559 0.523250 0.520498 0.518471 0.517262 -100 
-100 -100 0.714115 0.704524 0.686986 0.665827 0.643636 0.618819 0.592446 0.572579 0.558175 0.548849 0.542985 0.540094 0.539037 0.538310 0.537566 0.537626 0.537961 0.535974 0.531556 0.527489 0.524274 0.522008 0.520680 -100 
-100 -100 0.714239 0.704443 0.686537 0.665057 0.642657 0.617818 0.591542 0.571749 0.557375 0.548169 0.542548 0.539923 0.539145 0.538702 0.538276 0.538687 0.539339 0.537466 0.532964 0.528787 0.525519 0.523173 0.521743 -100 
-100 -100 0.709670 0.699550 0.680777 0.658129 0.633620 0.608983 0.585147 0.566618 0.552915 0.544081 0.538784 0.536410 0.535846 0.535636 0.535437 0.535868 0.536298 0.534612 0.530769 0.527113 0.524309 0.522025 0.520358 -100 
-100 -100 0.701277 0.690648 0.670651 0.647069 0.621682 0.597422 0.575057 0.557597 0.544582 0.536215 0.531354 0.529452 0.529478 0.529547 0.529350 0.529938 0.530611 0.529154 0.525576 0.522402 0.520443 0.518242 0.515965 -100 
-100 -100 0.688801 0.677401 0.654677 0.630291 0.604683 0.581011 0.559791 0.543265 0.530955 0.523085 0.518731 0.517514 0.518780 0.519114 0.518320 0.519093 0.520646 0.519456 0.515621 0.513045 0.513135 0.511040 0.506976 -100 
-100 -100 0.662867 0.651813 0.629714 0.606075 0.581301 0.558630 0.538518 0.522934 0.511328 0.503881 0.499742 0.498633 0.499976 0.500347 0.499541 0.500298 0.501897 0.500957 0.497561 0.495435 0.495887 0.494008 0.490029 -100 
-100 -100 0.621036 0.611408 0.593215 0.571755 0.548724 0.527488 0.508748 0.494302 0.483563 0.476516 0.472323 0.470759 0.471070 0.471222 0.470876 0.471300 0.471989 0.471275 0.469163 0.467476 0.466728 0.465188 0.463133 -100 
-100 -100 0.573374 0.564827 0.548811 0.529276 0.508001 0.488375 0.471164 0.458076 0.448395 0.441860 0.437670 0.435860 0.435862 0.435742 0.435066 0.434954 0.435066 0.434585 0.433466 0.432547 0.431936 0.430763 0.429361 -100 
-100 -100 0.517893 0.510103 0.495612 0.477665 0.458101 0.440133 0.424592 0.412990 0.404542 0.398675 0.394716 0.393040 0.393861 0.393558 0.391641 0.390967 0.390710 0.390439 0.390041 0.389845 0.389733 0.388874 0.387663 -100 
-100 -100 0.460177 0.452880 0.439346 0.422621 0.404485 0.388018 0.373953 0.363650 0.356251 0.351082 0.347481 0.345903 0.346659 0.346349 0.344498 0.343828 0.343578 0.343484 0.343418 0.343523 0.343619 0.342940 0.341871 -100 
-100 -100 0.403272 0.396289 0.383419 0.367614 0.350670 0.335461 0.322640 0.313335 0.306734 0.302216 0.299078 0.297531 0.297321 0.297137 0.296598 0.296423 0.296442 0.296478 0.296460 0.296451 0.296326 0.295702 0.294910 -100 
-100 -100 0.358255 0.351449 0.338966 0.323765 0.307638 0.293350 0.281429 0.272846 0.266810 0.262828 0.260177 0.258840 0.258492 0.258454 0.258428 0.258598 0.258824 0.258941 0.258885 0.258697 0.258344 0.257732 0.257134 -100 
-100 -100 0.332049 0.325320 0.313020 0.298118 0.282431 0.268649 0.257249 0.249083 0.243384 0.239719 0.237368 0.236186 0.235821 0.235870 0.236090 0.236435 0.236781 0.236946 0.236863 0.236577 0.236107 0.235501 0.235000 -100 
-100 -100 -100 -100 -100 -100 -100 -100 -100 -100 -100 -100 -100 -100 -100 -100 -100 -100 -100 -100 -100 -100 -100 -100 -100 -100 
-100 -100 -100 -100 -100 -100 -100 -100 -100 -100 -100 -100 -100 -100 -100 -100 -100 -100 -100 -100 -100 -100 -100 -100 -100 -100 
-100 -100 -100 -100 -100 -100 -100 -100 -100 -100 -100 -100 -100 -100 -100 -100 -100 -100 -100 -100 -100 -100 -100 -100 -100 -100 
-100 -100 -100 -100 -100 -100 -100 -100 -100 -100 -100 -100 -100 -100 -100 -100 -100 -100 -100 -100 -100 -100 -100 -100 -100 -100 
-100 -100 -100 -100 -100 -100 -100 -100 -100 -100 -100 -100 -100 -100 -100 -100 -100 -100 -100 -100 -100 -100 -100 -100 -100 -100 
-100 -100 -100 -100 -100 -100 -100 -100 -100 -100 -100 -100 -100 -100 -100 -100 -100 -100 -100 -100 -100 -100 -100 -100 -100 -100 
-100 -100 -100 -100 -100 -100 -100 -100 -100 -100 -100 -100 -100 -100 -100 -100 -100 -100 -100 -100 -100 -100 -100 -100 -100 -100 
-100 -100 -100 -100 -100 -100 -100 -100 -100 -100 -100 -100 -100 -100 -100 -100 -100 -100 -100 -100 -100 -100 -100 -100 -100 -100 
-100 -100 -100 -100 -100 -100 -100 -100 -100 -100 -100 -100 -100 -100 -100 -100 -100 -100 -100 -100 -100 -100 -100 -100 -100 -100 
-100 -100 -100 -100 -100 -100 -100 -100 -100 -100 -100 -100 -100 -100 -100 -100 -100 -100 -100 -100 -100 -100 -100 -100 -100 -100 
-100 -100 -100 -100 -100 -100 -100 -100 -100 -100 -100 -100 -100 -100 -100 -100 -100 -100 -100 -100 -100 -100 -100 -100 -100 -100 
-100 -100 -100 -100 -100 -100 -100 -100 -100 -100 -100 -100 -100 -100 -100 -100 -100 -100 -100 -100 -100 -100 -100 -100 -100 -100 
-100 -100 -100 -100 -100 -100 -100 -100 -100 -100 -100 -100 -100 -100 -100 -100 -100 -100 -100 -100 -100 -100 -100 -100 -100 -100 
-100 -100 -100 -100 -100 -100 -100 -100 -100 -100 -100 -100 -100 -100 -100 -100 -100 -100 -100 -100 -100 -100 -100 -100 -100 -100 
-100 -100 -100 -100 -100 -100 -100 -100 -100 -100 -100 -100 -100 -100 -100 -100 -100 -100 -100 -100 -100 -100 -100 -100 -100 -100 
-100 -100 -100 -100 -100 -100 -100 -100 -100 -100 -100 -100 -100 -100 -100 -100 -100 -100 -100 -100 -100 -100 -100 -100 -100 -100 
-100 -100 -100 -100 -100 -100 -100 -100 -100 -100 -100 -100 -100 -100 -100 -100 -100 -100 -100 -100 -100 -100 -100 -100 -100 -100 
-100 -100 -100 -100 -100 -100 -100 -100 -100 -100 -100 -100 -100 -100 -100 -100 -100 -100 -100 -100 -100 -100 -100 -100 -100 -100 
-100 -100 -100 -100 -100 -100 -100 -100 -100 -100 -100 -100 -100 -100 -100 -100 -100 -100 -100 -100 -100 -100 -100 -100 -100 -100 
-100 -100 -100 -100 -100 -100 -100 -100 -100 -100 -100 -100 -100 -100 -100 -100 -100 -100 -100 -100 -100 -100 -100 -100 -100 -100 
-100 -100 -100 -100 -100 -100 -100 -100 -100 -100 -100 -100 -100 -100 -100 -100 -100 -100 -100 -100 -100 -100 -100 -100 -100 -100 
-100 -100 -100 -100 -100 -100 -100 -100 -100 -100 -100 -100 -100 -100 -100 -100 -100 -100 -100 -100 -100 -100 -100 -100 -100 -100 
-100 -100 -100 -100 -100 -100 -100 -100 -100 -100 -100 -100 -100 -100 -100 -100 -100 -100 -100 -100 -100 -100 -100 -100 -100 -100 
-100 -100 -100 -100 -100 -100 -100 -100 -100 -100 -100 -100 -100 -100 -100 -100 -100 -100 -100 -100 -100 -100 -100 -100 -100 -100 
-100 -100 -100 -100 -100 -100 -100 -100 -100 -100 -100 -100 -100 -100 -100 -100 -100 -100 -100 -100 -100 -100 -100 -100 -100 -100 
-100 -100 -100 -100 -100 -100 -100 -100 -100 -100 -100 -100 -100 -100 -100 -100 -100 -100 -100 -100 -100 -100 -100 -100 -100 -100 
-100 -100 -100 -100 -100 -100 -100 -100 -100 -100 -100 -100 -100 -100 -100 -100 -100 -100 -100 -100 -100 -100 -100 -100 -100 -100 
