# Supplementary material for: A computational model of spatio-temporal cardiac intracellular calcium handling with realistic structure and spatial flux distribution from sarcoplasmic reticulum and t-tubule reconstructions
Source: PLoS Comput Biol. 2017 Aug 31;13(8):e1005714. doi: 10.1371/journal.pcbi.1005714 (PMC5597258; doi:10.1371/journal.pcbi.1005714)
Supplement: S1 Code — Code provided in C/C++ and includes the structural datasets used in this study. Documentation is provided on use of and updating the code. Updates may also be available on Michael Colman’s website, http://www.physicsoftheheart.com and github repository: https://github.com/michaelcolman/CODE---PLOS-Comp-Biol-2017-Model-SR. (ZIP) [file pcbi.1005714.s001.zip › PLOS_SR_Clean/Spatial_diff_out/Ca_output_0240.vtk]

# vtk DataFile Version 3.0
vtk output
ASCII
DATASET STRUCTURED_POINTS
DIMENSIONS 26 26 52
SPACING 1 1 1
ORIGIN 0 0 0
POINT_DATA 35152
SCALARS ImageFile float 1
LOOKUP_TABLE default
-100 -100 -100 -100 -100 -100 -100 -100 -100 -100 -100 -100 -100 -100 -100 -100 -100 -100 -100 -100 -100 -100 -100 -100 -100 -100 
-100 -100 -100 -100 -100 -100 -100 -100 -100 -100 -100 -100 -100 -100 -100 -100 -100 -100 -100 -100 -100 -100 -100 -100 -100 -100 
-100 -100 -100 -100 -100 -100 -100 -100 -100 -100 -100 -100 -100 -100 -100 -100 -100 -100 -100 -100 -100 -100 -100 -100 -100 -100 
-100 -100 -100 -100 -100 -100 -100 -100 -100 -100 -100 -100 -100 -100 -100 -100 -100 -100 -100 -100 -100 -100 -100 -100 -100 -100 
-100 -100 -100 -100 -100 -100 -100 -100 -100 -100 -100 -100 -100 -100 -100 -100 -100 -100 -100 -100 -100 -100 -100 -100 -100 -100 
-100 -100 -100 -100 -100 -100 -100 -100 -100 -100 -100 -100 -100 -100 -100 -100 -100 -100 -100 -100 -100 -100 -100 -100 -100 -100 
-100 -100 -100 -100 -100 -100 -100 -100 -100 -100 -100 -100 -100 -100 -100 -100 -100 -100 -100 -100 -100 -100 -100 -100 -100 -100 
-100 -100 -100 -100 -100 -100 -100 -100 -100 -100 -100 -100 -100 -100 -100 -100 -100 -100 -100 -100 -100 -100 -100 -100 -100 -100 
-100 -100 -100 -100 -100 -100 -100 -100 -100 -100 -100 -100 -100 -100 -100 -100 -100 -100 -100 -100 -100 -100 -100 -100 -100 -100 
-100 -100 -100 -100 -100 -100 -100 -100 -100 -100 -100 -100 -100 -100 -100 -100 -100 -100 -100 -100 -100 -100 -100 -100 -100 -100 
-100 -100 -100 -100 -100 -100 -100 -100 -100 -100 -100 -100 -100 -100 -100 -100 -100 -100 -100 -100 -100 -100 -100 -100 -100 -100 
-100 -100 -100 -100 -100 -100 -100 -100 -100 -100 -100 -100 -100 -100 -100 -100 -100 -100 -100 -100 -100 -100 -100 -100 -100 -100 
-100 -100 -100 -100 -100 -100 -100 -100 -100 -100 -100 -100 -100 -100 -100 -100 -100 -100 -100 -100 -100 -100 -100 -100 -100 -100 
-100 -100 -100 -100 -100 -100 -100 -100 -100 -100 -100 -100 -100 -100 -100 -100 -100 -100 -100 -100 -100 -100 -100 -100 -100 -100 
-100 -100 -100 -100 -100 -100 -100 -100 -100 -100 -100 -100 -100 -100 -100 -100 -100 -100 -100 -100 -100 -100 -100 -100 -100 -100 
-100 -100 -100 -100 -100 -100 -100 -100 -100 -100 -100 -100 -100 -100 -100 -100 -100 -100 -100 -100 -100 -100 -100 -100 -100 -100 
-100 -100 -100 -100 -100 -100 -100 -100 -100 -100 -100 -100 -100 -100 -100 -100 -100 -100 -100 -100 -100 -100 -100 -100 -100 -100 
-100 -100 -100 -100 -100 -100 -100 -100 -100 -100 -100 -100 -100 -100 -100 -100 -100 -100 -100 -100 -100 -100 -100 -100 -100 -100 
-100 -100 -100 -100 -100 -100 -100 -100 -100 -100 -100 -100 -100 -100 -100 -100 -100 -100 -100 -100 -100 -100 -100 -100 -100 -100 
-100 -100 -100 -100 -100 -100 -100 -100 -100 -100 -100 -100 -100 -100 -100 -100 -100 -100 -100 -100 -100 -100 -100 -100 -100 -100 
-100 -100 -100 -100 -100 -100 -100 -100 -100 -100 -100 -100 -100 -100 -100 -100 -100 -100 -100 -100 -100 -100 -100 -100 -100 -100 
-100 -100 -100 -100 -100 -100 -100 -100 -100 -100 -100 -100 -100 -100 -100 -100 -100 -100 -100 -100 -100 -100 -100 -100 -100 -100 
-100 -100 -100 -100 -100 -100 -100 -100 -100 -100 -100 -100 -100 -100 -100 -100 -100 -100 -100 -100 -100 -100 -100 -100 -100 -100 
-100 -100 -100 -100 -100 -100 -100 -100 -100 -100 -100 -100 -100 -100 -100 -100 -100 -100 -100 -100 -100 -100 -100 -100 -100 -100 
-100 -100 -100 -100 -100 -100 -100 -100 -100 -100 -100 -100 -100 -100 -100 -100 -100 -100 -100 -100 -100 -100 -100 -100 -100 -100 
-100 -100 -100 -100 -100 -100 -100 -100 -100 -100 -100 -100 -100 -100 -100 -100 -100 -100 -100 -100 -100 -100 -100 -100 -100 -100 
-100 -100 -100 -100 -100 -100 -100 -100 -100 -100 -100 -100 -100 -100 -100 -100 -100 -100 -100 -100 -100 -100 -100 -100 -100 -100 
-100 -100 -100 -100 -100 -100 -100 -100 -100 -100 -100 -100 -100 -100 -100 -100 -100 -100 -100 -100 -100 -100 -100 -100 -100 -100 
-100 -100 -100 -100 -100 -100 -100 -100 -100 -100 -100 -100 -100 -100 -100 -100 -100 -100 -100 -100 -100 -100 -100 -100 -100 -100 
-100 -100 -100 -100 -100 -100 -100 -100 -100 -100 -100 -100 -100 -100 -100 -100 -100 -100 -100 -100 -100 -100 -100 -100 -100 -100 
-100 -100 -100 -100 -100 -100 -100 -100 -100 -100 -100 -100 -100 -100 -100 -100 -100 -100 -100 -100 -100 -100 -100 -100 -100 -100 
-100 -100 -100 -100 -100 -100 -100 -100 -100 -100 -100 -100 -100 -100 -100 -100 -100 -100 -100 -100 -100 -100 -100 -100 -100 -100 
-100 -100 -100 -100 -100 -100 -100 -100 -100 -100 -100 -100 -100 -100 -100 -100 -100 -100 -100 -100 -100 -100 -100 -100 -100 -100 
-100 -100 -100 -100 -100 -100 -100 -100 -100 -100 -100 -100 -100 -100 -100 -100 -100 -100 -100 -100 -100 -100 -100 -100 -100 -100 
-100 -100 -100 -100 -100 -100 -100 -100 -100 -100 -100 -100 -100 -100 -100 -100 -100 -100 -100 -100 -100 -100 -100 -100 -100 -100 
-100 -100 -100 -100 -100 -100 -100 -100 -100 -100 -100 -100 -100 -100 -100 -100 -100 -100 -100 -100 -100 -100 -100 -100 -100 -100 
-100 -100 -100 -100 -100 -100 -100 -100 -100 -100 -100 -100 -100 -100 -100 -100 -100 -100 -100 -100 -100 -100 -100 -100 -100 -100 
-100 -100 -100 -100 -100 -100 -100 -100 -100 -100 -100 -100 -100 -100 -100 -100 -100 -100 -100 -100 -100 -100 -100 -100 -100 -100 
-100 -100 -100 -100 -100 -100 -100 -100 -100 -100 -100 -100 -100 -100 -100 -100 -100 -100 -100 -100 -100 -100 -100 -100 -100 -100 
-100 -100 -100 -100 -100 -100 -100 -100 -100 -100 -100 -100 -100 -100 -100 -100 -100 -100 -100 -100 -100 -100 -100 -100 -100 -100 
-100 -100 -100 -100 -100 -100 -100 -100 -100 -100 -100 -100 -100 -100 -100 -100 -100 -100 -100 -100 -100 -100 -100 -100 -100 -100 
-100 -100 -100 -100 -100 -100 -100 -100 -100 -100 -100 -100 -100 -100 -100 -100 -100 -100 -100 -100 -100 -100 -100 -100 -100 -100 
-100 -100 -100 -100 -100 -100 -100 -100 -100 -100 -100 -100 -100 -100 -100 -100 -100 -100 -100 -100 -100 -100 -100 -100 -100 -100 
-100 -100 -100 -100 -100 -100 -100 -100 -100 -100 -100 -100 -100 -100 -100 -100 -100 -100 -100 -100 -100 -100 -100 -100 -100 -100 
-100 -100 -100 -100 -100 -100 -100 -100 -100 -100 -100 -100 -100 -100 -100 -100 -100 -100 -100 -100 -100 -100 -100 -100 -100 -100 
-100 -100 -100 -100 -100 -100 -100 -100 -100 -100 -100 -100 -100 -100 -100 -100 -100 -100 -100 -100 -100 -100 -100 -100 -100 -100 
-100 -100 -100 -100 -100 -100 -100 -100 -100 -100 -100 -100 -100 -100 -100 -100 -100 -100 -100 -100 -100 -100 -100 -100 -100 -100 
-100 -100 -100 -100 -100 -100 -100 -100 -100 -100 -100 -100 -100 -100 -100 -100 -100 -100 -100 -100 -100 -100 -100 -100 -100 -100 
-100 -100 -100 -100 -100 -100 -100 -100 -100 -100 -100 -100 -100 -100 -100 -100 -100 -100 -100 -100 -100 -100 -100 -100 -100 -100 
-100 -100 -100 -100 -100 -100 -100 -100 -100 -100 -100 -100 -100 -100 -100 -100 -100 -100 -100 -100 -100 -100 -100 -100 -100 -100 
-100 -100 -100 -100 -100 -100 -100 -100 -100 -100 -100 -100 -100 -100 -100 -100 -100 -100 -100 -100 -100 -100 -100 -100 -100 -100 
-100 -100 -100 -100 -100 -100 -100 -100 -100 -100 -100 -100 -100 -100 -100 -100 -100 -100 -100 -100 -100 -100 -100 -100 -100 -100 
-100 -100 -100 -100 -100 -100 -100 -100 -100 -100 -100 -100 -100 -100 -100 -100 -100 -100 -100 -100 -100 -100 -100 -100 -100 -100 
-100 -100 -100 -100 -100 -100 -100 -100 -100 -100 -100 -100 -100 -100 -100 -100 -100 -100 -100 -100 -100 -100 -100 -100 -100 -100 
-100 -100 0.253147 0.250636 0.245868 0.239727 0.232735 0.226020 0.219914 0.215058 0.211175 0.208050 0.205344 0.203311 0.201813 0.200787 0.200047 0.199562 0.199295 0.199283 0.199524 0.199923 0.200315 0.200511 0.200540 -100 
-100 -100 0.257398 0.254895 0.250137 0.243997 0.236988 0.230242 0.224121 0.219306 0.215481 0.212257 0.209298 0.207046 0.205411 0.204305 0.203507 0.202976 0.202676 0.202650 0.202901 0.203330 0.203752 0.203952 0.203968 -100 
-100 -100 0.265544 0.263061 0.258333 0.252203 0.245153 0.238310 0.232072 0.227205 0.223359 0.219939 0.216601 0.214046 0.212218 0.210988 0.210080 0.209448 0.209059 0.208961 0.209157 0.209562 0.209966 0.210137 0.210122 -100 
-100 -100 0.276219 0.273775 0.269105 0.263004 0.255883 0.248815 0.242207 0.236916 0.232680 0.228981 0.225477 0.222836 0.220948 0.219630 0.218586 0.217792 0.217229 0.216955 0.216969 0.217200 0.217454 0.217524 0.217460 -100 
-100 -100 0.288711 0.286321 0.281737 0.275683 0.268460 0.261043 0.253796 0.247717 0.242715 0.238669 0.235230 0.232754 0.230965 0.229607 0.228393 0.227372 0.226540 0.225986 0.225685 0.225596 0.225565 0.225463 0.225330 -100 
-100 -100 0.301171 0.298826 0.294311 0.288284 0.280934 0.273132 0.265215 0.258312 0.252549 0.248147 0.244765 0.242470 0.240801 0.239405 0.238001 0.236718 0.235600 0.234739 0.234098 0.233662 0.233332 0.233043 0.232835 -100 
-100 -100 0.313047 0.310694 0.306151 0.300044 0.292488 0.284305 0.275809 0.268253 0.261887 0.257170 0.253752 0.251531 0.249915 0.248461 0.246882 0.245379 0.244019 0.242916 0.242011 0.241322 0.240771 0.240339 0.240059 -100 
-100 -100 0.322890 0.320438 0.315705 0.309340 0.301473 0.292952 0.284095 0.276179 0.269486 0.264548 0.261012 0.258717 0.257032 0.255507 0.253852 0.252268 0.250820 0.249627 0.248638 0.247889 0.247299 0.246810 0.246469 -100 
-100 -100 0.330592 0.327960 0.322885 0.316106 0.307832 0.299029 0.290015 0.282016 0.275234 0.270179 0.266483 0.264002 0.262148 0.260551 0.258922 0.257404 0.256028 0.254915 0.254052 0.253483 0.253091 0.252642 0.252219 -100 
-100 -100 0.335482 0.332649 0.327207 0.319993 0.311343 0.302355 0.293354 0.285466 0.278767 0.273688 0.269851 0.267162 0.265124 0.263465 0.261907 0.260527 0.259313 0.258395 0.257817 0.257648 0.257678 0.257343 0.256778 -100 
-100 -100 0.337615 0.334618 0.328875 0.321327 0.312417 0.303369 0.294512 0.286854 0.280342 0.275303 0.271353 0.268475 0.266283 0.264572 0.263071 0.261832 0.260800 0.260107 0.259860 0.260147 0.260679 0.260474 0.259733 -100 
-100 -100 0.336767 0.333680 0.327783 0.320082 0.311104 0.302149 0.293550 0.286214 0.279959 0.275000 0.270958 0.267912 0.265616 0.263856 0.262362 0.261230 0.260329 0.259766 0.259637 0.260025 0.260637 0.260486 0.259773 -100 
-100 -100 0.332793 0.329692 0.323783 0.316110 0.307254 0.298554 0.290350 0.283444 0.277540 0.272705 0.268603 0.265430 0.263266 0.261455 0.259719 0.258621 0.257775 0.257234 0.256996 0.257115 0.257376 0.257192 0.256704 -100 
-100 -100 0.325826 0.322767 0.316948 0.309437 0.300843 0.292515 0.284792 0.278394 0.272900 0.268232 0.264111 0.260901 0.259219 0.257373 0.255083 0.253950 0.253145 0.252608 0.252238 0.252087 0.252026 0.251790 0.251469 -100 
-100 -100 0.315570 0.312574 0.306890 0.299609 0.291353 0.283446 0.276233 0.270341 0.265289 0.260877 0.257055 0.254387 0.255442 0.253629 0.248676 0.247081 0.246152 0.245621 0.245156 0.244867 0.244645 0.244377 0.244128 -100 
-100 -100 0.302699 0.299748 0.294162 0.287096 0.279159 0.271629 0.264813 0.259293 0.254566 0.250406 0.246773 0.244244 0.245410 0.243759 0.239020 0.237606 0.236824 0.236405 0.236020 0.235782 0.235599 0.235341 0.235081 -100 
-100 -100 0.287124 0.284145 0.278488 0.271561 0.263899 0.256691 0.250180 0.244900 0.240398 0.236493 0.232966 0.230218 0.228950 0.227578 0.225847 0.225207 0.224839 0.224633 0.224510 0.224525 0.224618 0.224415 0.224033 -100 
-100 -100 0.270263 0.267150 0.261197 0.254300 0.246879 0.239985 0.233760 0.228702 0.224429 0.220851 0.217720 0.215307 0.213848 0.212781 0.211871 0.211547 0.211399 0.211400 0.211575 0.212018 0.212661 0.212541 0.211843 -100 
-100 -100 0.252604 0.249238 0.242412 0.235447 0.228261 0.221732 0.215865 0.211102 0.207123 0.203903 0.201189 0.199157 0.197801 0.197009 0.196583 0.196478 0.196523 0.196712 0.197204 0.198182 0.199634 0.199596 0.198343 -100 
-100 -100 0.233101 0.229918 0.223436 0.216908 0.210208 0.204149 0.198703 0.194294 0.190647 0.187781 0.185449 0.183767 0.182663 0.182085 0.181855 0.181869 0.182000 0.182245 0.182767 0.183751 0.185209 0.185179 0.183932 -100 
-100 -100 0.212883 0.210277 0.205302 0.199648 0.193643 0.188100 0.183097 0.179043 0.175725 0.173177 0.171176 0.169782 0.168899 0.168481 0.168375 0.168449 0.168596 0.168775 0.169067 0.169552 0.170209 0.170118 0.169457 -100 
-100 -100 0.198366 0.196141 0.191932 0.186890 0.181383 0.176237 0.171564 0.167781 0.164706 0.162394 0.160630 0.159446 0.158723 0.158412 0.158369 0.158469 0.158603 0.158710 0.158815 0.158946 0.159101 0.158950 0.158612 -100 
-100 -100 0.190368 0.188331 0.184516 0.179790 0.174565 0.169637 0.165150 0.161514 0.158575 0.156392 0.154761 0.153690 0.153055 0.152798 0.152786 0.152894 0.153016 0.153080 0.153084 0.153048 0.152980 0.152796 0.152583 -100 
-100 -100 -100 -100 -100 -100 -100 -100 -100 -100 -100 -100 -100 -100 -100 -100 -100 -100 -100 -100 -100 -100 -100 -100 -100 -100 
-100 -100 -100 -100 -100 -100 -100 -100 -100 -100 -100 -100 -100 -100 -100 -100 -100 -100 -100 -100 -100 -100 -100 -100 -100 -100 
-100 -100 -100 -100 -100 -100 -100 -100 -100 -100 -100 -100 -100 -100 -100 -100 -100 -100 -100 -100 -100 -100 -100 -100 -100 -100 
-100 -100 0.257164 0.254637 0.249839 0.243657 0.236621 0.229882 0.223798 0.219036 0.215263 0.212079 0.209147 0.206912 0.205289 0.204195 0.203416 0.202911 0.202647 0.202664 0.202962 0.203438 0.203902 0.204132 0.204165 -100 
-100 -100 0.261447 0.258931 0.254146 0.247971 0.240929 0.234183 0.228141 0.223529 0.219936 0.216654 0.213344 0.210780 0.208964 0.207768 0.206923 0.206369 0.206070 0.206076 0.206394 0.206913 0.207417 0.207655 0.207674 -100 
-100 -100 0.269658 0.267167 0.262421 0.256269 0.249203 0.242389 0.236302 0.231774 0.228315 0.224837 0.220990 0.217981 0.215900 0.214553 0.213585 0.212924 0.212534 0.212470 0.212736 0.213240 0.213733 0.213945 0.213930 -100 
-100 -100 0.280428 0.277985 0.273312 0.267206 0.260081 0.253044 0.246573 0.241598 0.237725 0.233962 0.229963 0.226884 0.224756 0.223326 0.222216 0.221383 0.220810 0.220561 0.220634 0.220950 0.221281 0.221386 0.221319 -100 
-100 -100 0.293049 0.290669 0.286102 0.280064 0.272846 0.265429 0.258220 0.252277 0.247444 0.243323 0.239569 0.236831 0.234906 0.233470 0.232186 0.231110 0.230252 0.229702 0.229431 0.229393 0.229409 0.229326 0.229187 -100 
-100 -100 0.305651 0.303327 0.298850 0.292863 0.285528 0.277696 0.269724 0.262790 0.257021 0.252536 0.249002 0.246613 0.244910 0.243468 0.241982 0.240621 0.239453 0.238572 0.237929 0.237508 0.237194 0.236907 0.236690 -100 
-100 -100 0.317670 0.315345 0.310853 0.304801 0.297267 0.289040 0.280434 0.272755 0.266287 0.261480 0.257999 0.255779 0.254190 0.252707 0.251031 0.249427 0.248000 0.246860 0.245937 0.245247 0.244704 0.244264 0.243966 -100 
-100 -100 0.327636 0.325213 0.320531 0.314218 0.306368 0.297796 0.288814 0.280747 0.273920 0.268889 0.265313 0.263038 0.261387 0.259835 0.258083 0.256397 0.254882 0.253658 0.252668 0.251949 0.251404 0.250913 0.250531 -100 
-100 -100 0.335441 0.332828 0.327788 0.321043 0.312771 0.303915 0.294787 0.286649 0.279738 0.274586 0.270835 0.268344 0.266493 0.264859 0.263147 0.261549 0.260127 0.259014 0.258214 0.257788 0.257572 0.257144 0.256613 -100 
-100 -100 0.340404 0.337579 0.332150 0.324944 0.316280 0.307239 0.298147 0.290151 0.283343 0.278166 0.274247 0.271504 0.269429 0.267717 0.266086 0.264649 0.263418 0.262555 0.262158 0.262351 0.262820 0.262547 0.261732 -100 
-100 -100 0.342582 0.339583 0.333833 0.326271 0.317332 0.308235 0.299312 0.291579 0.284986 0.279850 0.275792 0.272822 0.270571 0.268789 0.267201 0.265916 0.264890 0.264307 0.264375 0.265281 0.266570 0.266471 0.265297 -100 
-100 -100 0.341752 0.338655 0.332735 0.325002 0.315985 0.306989 0.298348 0.290970 0.284658 0.279604 0.275437 0.272276 0.269954 0.268104 0.266454 0.265264 0.264369 0.263923 0.264116 0.265134 0.266513 0.266476 0.265333 -100 
-100 -100 0.337774 0.334653 0.328706 0.320988 0.312088 0.303355 0.295135 0.288222 0.282291 0.277367 0.273150 0.269916 0.268104 0.266181 0.263871 0.262623 0.261748 0.261277 0.261234 0.261743 0.262472 0.262372 0.261645 -100 
-100 -100 0.330780 0.327689 0.321815 0.314246 0.305603 0.297253 0.289542 0.283178 0.277694 0.272953 0.268775 0.265777 0.265797 0.263811 0.259559 0.257974 0.257076 0.256558 0.256245 0.256272 0.256433 0.256250 0.255836 -100 
-100 -100 0.320490 0.317446 0.311676 0.304315 0.296001 0.288076 0.280893 0.275068 0.270068 0.265651 0.262150 0.261028 0.269748 0.267768 0.254871 0.251505 0.250174 0.249582 0.249019 0.248780 0.248663 0.248431 0.248145 -100 
-100 -100 0.307654 0.304617 0.298868 0.291675 0.283654 0.276092 0.269296 0.263835 0.259156 0.254988 0.251666 0.250639 0.259379 0.257570 0.244993 0.241863 0.240697 0.240224 0.239743 0.239562 0.239506 0.239282 0.238961 -100 
-100 -100 0.292464 0.289286 0.283208 0.276024 0.268215 0.260933 0.254397 0.249127 0.244622 0.240642 0.237054 0.234489 0.234823 0.233338 0.229792 0.228769 0.228337 0.228164 0.228110 0.228349 0.228788 0.228632 0.228029 -100 
-100 -100 0.276769 0.273177 0.266164 0.258703 0.251009 0.243979 0.237670 0.232562 0.228239 0.224572 0.221336 0.218867 0.217735 0.216597 0.215215 0.214806 0.214670 0.214764 0.215184 0.216206 0.217764 0.217721 0.216351 -100 
-100 -100 0.261910 0.257535 0.247972 0.239872 0.232197 0.225459 0.219457 0.214596 0.210534 0.207222 0.204405 0.202284 0.200923 0.200090 0.199586 0.199490 0.199595 0.199949 0.200908 0.203024 0.206353 0.206429 0.203719 -100 
-100 -100 0.242052 0.237876 0.228687 0.221040 0.213853 0.207577 0.201982 0.197457 0.193712 0.190762 0.188348 0.186597 0.185458 0.184858 0.184616 0.184655 0.184851 0.185259 0.186243 0.188353 0.191702 0.191781 0.189051 -100 
-100 -100 0.218454 0.215398 0.209406 0.203213 0.196931 0.191222 0.186084 0.181918 0.178508 0.175884 0.173817 0.172372 0.171457 0.171026 0.170923 0.171019 0.171211 0.171486 0.172017 0.173047 0.174600 0.174573 0.173235 -100 
-100 -100 0.202383 0.199974 0.195371 0.190078 0.184400 0.179122 0.174331 0.170446 0.167287 0.164909 0.163090 0.161866 0.161119 0.160799 0.160760 0.160875 0.161037 0.161193 0.161402 0.161741 0.162215 0.162096 0.161536 -100 
-100 -100 0.193777 0.191650 0.187663 0.182790 0.177436 0.172393 0.167797 0.164067 0.161048 0.158804 0.157124 0.156019 0.155365 0.155101 0.155092 0.155211 0.155352 0.155444 0.155497 0.155545 0.155593 0.155426 0.155146 -100 
-100 -100 -100 -100 -100 -100 -100 -100 -100 -100 -100 -100 -100 -100 -100 -100 -100 -100 -100 -100 -100 -100 -100 -100 -100 -100 
-100 -100 -100 -100 -100 -100 -100 -100 -100 -100 -100 -100 -100 -100 -100 -100 -100 -100 -100 -100 -100 -100 -100 -100 -100 -100 
-100 -100 -100 -100 -100 -100 -100 -100 -100 -100 -100 -100 -100 -100 -100 -100 -100 -100 -100 -100 -100 -100 -100 -100 -100 -100 
-100 -100 0.264850 0.262288 0.257417 0.251139 0.243992 0.237162 0.231048 0.226354 0.222683 0.219394 0.216146 0.213643 0.211852 0.210663 0.209815 0.209264 0.208982 0.209009 0.209345 0.209885 0.210409 0.210668 0.210702 -100 
-100 -100 0.269192 0.266642 0.261791 0.255526 0.248385 0.241578 0.235581 0.231180 0.227849 0.224466 0.220681 0.217708 0.215652 0.214333 0.213408 0.212802 0.212485 0.212503 0.212863 0.213454 0.214027 0.214297 0.214313 -100 
-100 -100 0.277521 0.275004 0.270201 0.263971 0.256824 0.249992 0.244046 0.239906 0.236914 0.233340 0.228813 0.225213 0.222798 0.221295 0.220240 0.219521 0.220566 0.220513 0.219365 0.219941 0.220500 0.220742 0.220721 -100 
-100 -100 0.288459 0.286000 0.281284 0.275115 0.267920 0.260867 0.254525 0.249913 0.246476 0.242613 0.237953 0.234305 0.231857 0.230281 0.229085 0.228191 0.229073 0.228827 0.227442 0.227808 0.228183 0.228308 0.228233 -100 
-100 -100 0.301311 0.298922 0.294328 0.288248 0.280966 0.273493 0.266289 0.260487 0.255842 0.251604 0.247421 0.244334 0.242222 0.240688 0.239322 0.238184 0.237293 0.236726 0.236442 0.236411 0.236436 0.236349 0.236194 -100 
-100 -100 0.314162 0.311837 0.307351 0.301342 0.293950 0.286027 0.277950 0.270958 0.265159 0.260543 0.256781 0.254243 0.252477 0.250982 0.249414 0.247981 0.246770 0.245848 0.245156 0.244698 0.244354 0.244039 0.243797 -100 
-100 -100 0.326437 0.324120 0.319633 0.313573 0.305990 0.297654 0.288881 0.281035 0.274417 0.269470 0.265866 0.263604 0.262019 0.260506 0.258739 0.257050 0.255562 0.254369 0.253383 0.252638 0.252054 0.251575 0.251238 -100 
-100 -100 0.336632 0.334219 0.329544 0.323223 0.315322 0.306640 0.297477 0.289211 0.282193 0.277014 0.273336 0.271032 0.269385 0.267798 0.265952 0.264177 0.262599 0.261334 0.260306 0.259578 0.259048 0.258529 0.258076 -100 
-100 -100 0.344648 0.342038 0.336993 0.330227 0.321897 0.312933 0.303640 0.295320 0.288225 0.282913 0.279030 0.276466 0.274574 0.272877 0.271064 0.269385 0.267918 0.266799 0.266054 0.265781 0.265777 0.265353 0.264655 -100 
-100 -100 0.349770 0.346938 0.341487 0.334243 0.325509 0.316367 0.307139 0.298997 0.292034 0.286689 0.282595 0.279717 0.277552 0.275741 0.273989 0.272474 0.271216 0.270412 0.270235 0.270893 0.271952 0.271742 0.270557 -100 
-100 -100 0.352062 0.349045 0.343255 0.335634 0.326613 0.317423 0.308393 0.300555 0.293839 0.288533 0.284268 0.281122 0.278809 0.276894 0.275083 0.273700 0.272654 0.272200 0.272680 0.274420 0.276771 0.276802 0.274986 -100 
-100 -100 0.351292 0.348168 0.342189 0.334375 0.325260 0.316174 0.307444 0.299984 0.293567 0.288348 0.283978 0.280673 0.278573 0.276566 0.274356 0.272990 0.272047 0.271736 0.272353 0.274223 0.276682 0.276793 0.275017 -100 
-100 -100 0.347342 0.344175 0.338138 0.330314 0.321302 0.312472 0.304170 0.297191 0.291176 0.286114 0.281870 0.278913 0.279274 0.277168 0.272314 0.270453 0.269354 0.268931 0.269112 0.270137 0.271517 0.271526 0.270451 -100 
-100 -100 0.340328 0.337167 0.331165 0.323461 0.314686 0.306231 0.298445 0.292034 0.286498 0.281688 0.277908 0.276636 0.285202 0.283004 0.269817 0.266192 0.264723 0.264137 0.263799 0.264033 0.264498 0.264386 0.263834 -100 
-100 -100 0.329996 0.326851 0.320880 0.313341 0.304867 0.296826 0.289568 0.283716 0.278761 0.274594 0.273436 0.280376 0.324351 0.322174 0.273608 0.261982 0.258377 0.257387 0.256401 0.256137 0.256145 0.255958 0.255612 -100 
-100 -100 0.317225 0.314022 0.307910 0.300461 0.292236 0.284532 0.277631 0.272116 0.267462 0.263537 0.262540 0.269486 0.313545 0.311561 0.263294 0.252026 0.248630 0.247774 0.246873 0.246684 0.246799 0.246618 0.246184 -100 
-100 -100 0.303054 0.299478 0.292297 0.284606 0.276471 0.268985 0.262271 0.256867 0.252252 0.248187 0.244991 0.244073 0.252783 0.251152 0.238974 0.236101 0.235183 0.234975 0.234928 0.235491 0.236514 0.236416 0.235389 -100 
-100 -100 0.290317 0.285737 0.275796 0.267200 0.258941 0.251613 0.245042 0.239717 0.235209 0.231383 0.228159 0.225988 0.227030 0.225812 0.222099 0.221246 0.220991 0.221195 0.221968 0.223959 0.227148 0.227200 0.224560 -100 
-100 -100 0.286878 0.279916 0.259644 0.248712 0.239813 0.232631 0.226277 0.221133 0.216831 0.213334 0.210388 0.208213 0.207149 0.206283 0.205412 0.205302 0.205493 0.206104 0.207850 0.211981 0.218736 0.218968 0.213510 -100 
-100 -100 0.266389 0.259654 0.239767 0.229317 0.220911 0.214190 0.208232 0.203408 0.199415 0.196292 0.193754 0.191927 0.190825 0.190220 0.189917 0.190007 0.190312 0.190983 0.192760 0.196899 0.203755 0.203987 0.198412 -100 
-100 -100 0.230188 0.226189 0.217351 0.210069 0.203230 0.197204 0.191761 0.187328 0.183695 0.180918 0.178742 0.177230 0.176293 0.175862 0.175773 0.175921 0.176193 0.176610 0.177523 0.179508 0.182735 0.182787 0.180097 -100 
-100 -100 0.210348 0.207579 0.201930 0.196165 0.190154 0.184626 0.179573 0.175460 0.172109 0.169597 0.167685 0.166406 0.165637 0.165315 0.165292 0.165442 0.165653 0.165876 0.166235 0.166910 0.167973 0.167888 0.166867 -100 
-100 -100 0.200212 0.197931 0.193596 0.188471 0.182885 0.177623 0.172795 0.168860 0.165669 0.163303 0.161539 0.160385 0.159709 0.159442 0.159445 0.159589 0.159761 0.159888 0.160002 0.160169 0.160408 0.160259 0.159839 -100 
-100 -100 -100 -100 -100 -100 -100 -100 -100 -100 -100 -100 -100 -100 -100 -100 -100 -100 -100 -100 -100 -100 -100 -100 -100 -100 
-100 -100 -100 -100 -100 -100 -100 -100 -100 -100 -100 -100 -100 -100 -100 -100 -100 -100 -100 -100 -100 -100 -100 -100 -100 -100 
-100 -100 -100 -100 -100 -100 -100 -100 -100 -100 -100 -100 -100 -100 -100 -100 -100 -100 -100 -100 -100 -100 -100 -100 -100 -100 
-100 -100 0.274921 0.272298 0.267309 0.260864 0.253512 0.246458 0.240111 0.235199 0.231337 0.227917 0.224598 0.222061 0.220245 0.219011 0.218092 0.217460 0.217101 0.217060 0.217332 0.217812 0.218286 0.218518 0.218543 -100 
-100 -100 0.279341 0.276730 0.271758 0.265326 0.257978 0.250948 0.244718 0.240094 0.236566 0.233057 0.229218 0.226224 0.224151 0.222792 0.221797 0.221108 0.220710 0.220653 0.220937 0.221454 0.221964 0.222200 0.222206 -100 
-100 -100 0.287817 0.285241 0.280316 0.273914 0.266556 0.259502 0.253324 0.248956 0.245754 0.242062 0.237502 0.233899 0.231477 0.229945 0.228828 0.228031 0.229020 0.228887 0.227620 0.228099 0.228573 0.228772 0.228736 -100 
-100 -100 0.298953 0.296442 0.291601 0.285252 0.277834 0.270571 0.264007 0.259174 0.255526 0.251553 0.246858 0.243200 0.240737 0.239153 0.237919 0.236972 0.237807 0.237491 0.235973 0.236216 0.236474 0.236549 0.236454 -100 
-100 -100 0.312079 0.309623 0.304894 0.298626 0.291124 0.283440 0.276032 0.270036 0.265209 0.260848 0.256596 0.253471 0.251339 0.249802 0.248436 0.247295 0.246379 0.245743 0.245335 0.245157 0.245050 0.244885 0.244698 -100 
-100 -100 0.325221 0.322823 0.318192 0.311986 0.304374 0.296246 0.287985 0.280825 0.274866 0.270114 0.266247 0.263635 0.261829 0.260339 0.258812 0.257434 0.256244 0.255268 0.254436 0.253806 0.253309 0.252897 0.252610 -100 
-100 -100 0.337799 0.335409 0.330775 0.324516 0.316713 0.308185 0.299250 0.291257 0.284490 0.279397 0.275651 0.273274 0.271621 0.270110 0.268410 0.266811 0.265374 0.264140 0.263007 0.262074 0.261321 0.260736 0.260350 -100 
-100 -100 0.348285 0.345812 0.340999 0.334488 0.326373 0.317522 0.308218 0.299823 0.292658 0.287325 0.283469 0.281006 0.279245 0.277644 0.275849 0.274153 0.272616 0.271319 0.270153 0.269243 0.268544 0.267932 0.267435 -100 
-100 -100 0.356600 0.353930 0.348762 0.341829 0.333316 0.324197 0.314782 0.306356 0.299136 0.293647 0.289538 0.286768 0.284722 0.282952 0.281131 0.279480 0.278024 0.276859 0.275994 0.275572 0.275434 0.274931 0.274200 -100 
-100 -100 0.361970 0.359083 0.353526 0.346138 0.337247 0.327970 0.318640 0.310422 0.303362 0.297824 0.293446 0.290304 0.287934 0.285989 0.284155 0.282597 0.281303 0.280440 0.280168 0.280714 0.281671 0.281409 0.280212 -100 
-100 -100 0.364451 0.361385 0.355496 0.347743 0.338575 0.329261 0.320142 0.312249 0.305463 0.299950 0.295344 0.291881 0.289316 0.287219 0.285265 0.283778 0.282652 0.282135 0.282543 0.284202 0.286480 0.286487 0.284682 -100 
-100 -100 0.363811 0.360637 0.354547 0.346588 0.337309 0.328087 0.319242 0.311696 0.305176 0.299742 0.295028 0.291402 0.289041 0.286839 0.284452 0.282949 0.281901 0.281537 0.282108 0.283930 0.286343 0.286461 0.284710 -100 
-100 -100 0.359964 0.356717 0.350530 0.342527 0.333319 0.324300 0.315814 0.308665 0.302472 0.297172 0.292633 0.289416 0.289573 0.287279 0.282232 0.280225 0.279031 0.278560 0.278719 0.279735 0.281110 0.281139 0.280090 -100 
-100 -100 0.352974 0.349699 0.343495 0.335560 0.326543 0.317840 0.309788 0.303112 0.297318 0.292258 0.288245 0.286818 0.295310 0.292953 0.279513 0.275722 0.274166 0.273545 0.273202 0.273449 0.273936 0.273852 0.273322 -100 
-100 -100 0.342516 0.339229 0.333012 0.325201 0.316445 0.308105 0.300508 0.294308 0.289029 0.284609 0.283278 0.290198 0.334079 0.331786 0.283067 0.271222 0.267531 0.266513 0.265529 0.265279 0.265311 0.265155 0.264830 -100 
-100 -100 0.329380 0.326040 0.319678 0.311958 0.303438 0.295412 0.288117 0.282190 0.277158 0.272978 0.271833 0.278793 0.322799 0.320746 0.272363 0.260913 0.257450 0.256582 0.255670 0.255472 0.255584 0.255430 0.255015 -100 
-100 -100 0.314692 0.310986 0.303567 0.295649 0.287254 0.279428 0.272268 0.266400 0.261377 0.257033 0.253678 0.252713 0.261471 0.259804 0.247500 0.244583 0.243665 0.243442 0.243345 0.243855 0.244841 0.244740 0.243720 -100 
-100 -100 0.301401 0.296701 0.286514 0.277737 0.269263 0.261590 0.254522 0.248677 0.243729 0.239609 0.236220 0.233981 0.235018 0.233804 0.230103 0.229307 0.229107 0.229293 0.229968 0.231846 0.234935 0.234951 0.232319 -100 
-100 -100 0.297625 0.290507 0.269793 0.258672 0.249571 0.242043 0.235156 0.229453 0.224689 0.220898 0.217796 0.215560 0.214494 0.213668 0.212875 0.212879 0.213160 0.213754 0.215360 0.219314 0.225879 0.226053 0.220640 -100 
-100 -100 0.276328 0.269459 0.249154 0.238528 0.229923 0.222874 0.216398 0.211031 0.206588 0.203202 0.200527 0.198649 0.197543 0.197002 0.196798 0.197014 0.197406 0.198071 0.199706 0.203660 0.210311 0.210489 0.204961 -100 
-100 -100 0.238960 0.234874 0.225843 0.218421 0.211397 0.205058 0.199160 0.194264 0.190255 0.187246 0.184952 0.183399 0.182468 0.182083 0.182073 0.182320 0.182667 0.183074 0.183881 0.185736 0.188845 0.188849 0.186160 -100 
-100 -100 0.218378 0.215533 0.209735 0.203818 0.197606 0.191783 0.186348 0.181858 0.178202 0.175495 0.173480 0.172164 0.171397 0.171103 0.171130 0.171343 0.171605 0.171821 0.172115 0.172711 0.173710 0.173595 0.172566 -100 
-100 -100 0.207838 0.205484 0.201016 0.195728 0.189929 0.184386 0.179220 0.174961 0.171508 0.168969 0.167110 0.165920 0.165240 0.164991 0.165027 0.165211 0.165417 0.165542 0.165617 0.165736 0.165939 0.165771 0.165345 -100 
-100 -100 -100 -100 -100 -100 -100 -100 -100 -100 -100 -100 -100 -100 -100 -100 -100 -100 -100 -100 -100 -100 -100 -100 -100 -100 
-100 -100 -100 -100 -100 -100 -100 -100 -100 -100 -100 -100 -100 -100 -100 -100 -100 -100 -100 -100 -100 -100 -100 -100 -100 -100 
-100 -100 -100 -100 -100 -100 -100 -100 -100 -100 -100 -100 -100 -100 -100 -100 -100 -100 -100 -100 -100 -100 -100 -100 -100 -100 
-100 -100 0.286763 0.284050 0.278883 0.272196 0.264531 0.257114 0.250314 0.244892 0.240543 0.236977 0.233847 0.231534 0.229852 0.228632 0.227637 0.226885 0.226377 0.226177 0.226261 0.226539 0.226835 0.226972 0.226971 -100 
-100 -100 0.291279 0.288574 0.283415 0.276730 0.269052 0.261627 0.254867 0.249586 0.245407 0.241758 0.238293 0.235690 0.233844 0.232536 0.231476 0.230667 0.230112 0.229879 0.229948 0.230229 0.230529 0.230653 0.230631 -100 
-100 -100 0.299942 0.297258 0.292128 0.285451 0.277739 0.270246 0.263445 0.258240 0.254178 0.250351 0.246402 0.243400 0.241323 0.239894 0.238737 0.237839 0.237196 0.236871 0.236835 0.237034 0.237261 0.237324 0.237255 -100 
-100 -100 0.311323 0.308680 0.303604 0.296951 0.289167 0.281463 0.274307 0.268688 0.264231 0.260125 0.256011 0.252924 0.250799 0.249323 0.248094 0.247105 0.246335 0.245831 0.245553 0.245491 0.245488 0.245399 0.245256 -100 
-100 -100 0.324712 0.322115 0.317115 0.310503 0.302614 0.294551 0.286719 0.280207 0.274854 0.270373 0.266416 0.263585 0.261622 0.260176 0.258894 0.257813 0.256882 0.256110 0.255442 0.254950 0.254561 0.254229 0.253980 -100 
-100 -100 0.338145 0.335588 0.330651 0.324060 0.316047 0.307598 0.299074 0.291656 0.285424 0.280550 0.276709 0.274114 0.272307 0.270884 0.269526 0.268333 0.267234 0.266177 0.265095 0.264144 0.263356 0.262767 0.262408 -100 
-100 -100 0.351057 0.348496 0.343536 0.336874 0.328671 0.319867 0.310781 0.302694 0.295807 0.290578 0.286676 0.284124 0.282340 0.280867 0.279392 0.278066 0.276805 0.275528 0.274143 0.272877 0.271819 0.271048 0.270589 -100 
-100 -100 0.361896 0.359252 0.354127 0.347236 0.338759 0.329665 0.320268 0.311857 0.304646 0.299151 0.295037 0.292296 0.290333 0.288713 0.287111 0.285674 0.284315 0.282962 0.281531 0.280259 0.279220 0.278417 0.277883 -100 
-100 -100 0.370553 0.367744 0.362315 0.355063 0.346241 0.336929 0.327457 0.319054 0.311824 0.306159 0.301709 0.298592 0.296278 0.294418 0.292678 0.291166 0.289787 0.288521 0.287340 0.286454 0.285838 0.285157 0.284506 -100 
-100 -100 0.376231 0.373237 0.367473 0.359833 0.350695 0.341266 0.331907 0.323757 0.316747 0.311010 0.306186 0.302618 0.299910 0.297789 0.295909 0.294342 0.293001 0.291949 0.291244 0.291090 0.291269 0.290824 0.289937 -100 
-100 -100 0.378990 0.375831 0.369770 0.361810 0.352437 0.342987 0.333846 0.326059 0.319396 0.313657 0.308468 0.304481 0.301442 0.299098 0.297073 0.295475 0.294208 0.293414 0.293252 0.293923 0.295113 0.294925 0.293643 -100 
-100 -100 0.378586 0.375304 0.369033 0.360867 0.351379 0.341974 0.333031 0.325501 0.319036 0.313335 0.308021 0.303837 0.300708 0.298245 0.296069 0.294477 0.293285 0.292639 0.292677 0.293561 0.294937 0.294885 0.293672 -100 
-100 -100 0.374931 0.371549 0.365128 0.356861 0.347372 0.338077 0.329319 0.321954 0.315562 0.309940 0.304777 0.300713 0.298223 0.295735 0.292906 0.291258 0.290105 0.289474 0.289347 0.289815 0.290551 0.290489 0.289799 -100 
-100 -100 0.368061 0.364602 0.358084 0.349804 0.340419 0.331320 0.322809 0.315676 0.309443 0.303962 0.299036 0.295450 0.295029 0.292581 0.287808 0.285860 0.284735 0.284107 0.283763 0.283813 0.284037 0.283926 0.283560 -100 
-100 -100 0.357467 0.353964 0.347392 0.339188 0.330004 0.321167 0.312943 0.306082 0.300111 0.294923 0.290827 0.289371 0.297883 0.295565 0.282184 0.278472 0.276976 0.276312 0.275732 0.275520 0.275466 0.275310 0.275077 -100 
-100 -100 0.343617 0.340113 0.333533 0.325507 0.316602 0.308040 0.300026 0.293329 0.287530 0.282564 0.278721 0.277471 0.286126 0.284104 0.271170 0.267817 0.266574 0.266048 0.265503 0.265278 0.265221 0.265041 0.264760 -100 
-100 -100 0.327014 0.323407 0.316420 0.308534 0.299932 0.291622 0.283708 0.277030 0.271286 0.266466 0.262374 0.259573 0.259843 0.258268 0.254608 0.253604 0.253227 0.252999 0.252758 0.252801 0.253104 0.252913 0.252319 -100 
-100 -100 0.309951 0.305938 0.297805 0.289780 0.281430 0.273367 0.265522 0.258829 0.253155 0.248607 0.244874 0.242192 0.241005 0.239902 0.238654 0.238480 0.238538 0.238563 0.238634 0.239256 0.240496 0.240317 0.238934 -100 
-100 -100 0.296094 0.290998 0.278287 0.269423 0.261035 0.253251 0.245583 0.239007 0.233523 0.229320 0.226034 0.223744 0.222390 0.221696 0.221479 0.221776 0.222190 0.222464 0.222932 0.224463 0.227273 0.227135 0.224437 -100 
-100 -100 0.273824 0.268978 0.256747 0.248401 0.240544 0.233259 0.226037 0.219852 0.214750 0.210972 0.208138 0.206256 0.205157 0.204736 0.204822 0.205285 0.205810 0.206146 0.206628 0.208135 0.210946 0.210803 0.208078 -100 
-100 -100 0.244670 0.241309 0.234415 0.227818 0.221004 0.214368 0.207823 0.202246 0.197688 0.194359 0.191935 0.190383 0.189508 0.189224 0.189380 0.189808 0.190259 0.190481 0.190632 0.191214 0.192400 0.192201 0.190823 -100 
-100 -100 0.226105 0.223464 0.218283 0.212562 0.206296 0.200155 0.194190 0.189169 0.185080 0.182119 0.179993 0.178669 0.177941 0.177714 0.177841 0.178166 0.178495 0.178622 0.178597 0.178661 0.178916 0.178691 0.178101 -100 
-100 -100 0.216099 0.213766 0.209376 0.204043 0.198071 0.192205 0.186585 0.181887 0.178075 0.175321 0.173362 0.172155 0.171501 0.171295 0.171393 0.171646 0.171894 0.171974 0.171889 0.171772 0.171690 0.171461 0.171162 -100 
-100 -100 -100 -100 -100 -100 -100 -100 -100 -100 -100 -100 -100 -100 -100 -100 -100 -100 -100 -100 -100 -100 -100 -100 -100 -100 
-100 -100 -100 -100 -100 -100 -100 -100 -100 -100 -100 -100 -100 -100 -100 -100 -100 -100 -100 -100 -100 -100 -100 -100 -100 -100 
-100 -100 -100 -100 -100 -100 -100 -100 -100 -100 -100 -100 -100 -100 -100 -100 -100 -100 -100 -100 -100 -100 -100 -100 -100 -100 
-100 -100 0.298792 0.295964 0.290576 0.283589 0.275554 0.267714 0.260420 0.254455 0.249621 0.245897 0.242937 0.240850 0.239306 0.238102 0.237019 0.236122 0.235438 0.235035 0.234878 0.234898 0.234970 0.234981 0.234942 -100 
-100 -100 0.303415 0.300587 0.295196 0.288195 0.280130 0.272249 0.264926 0.258974 0.254168 0.250373 0.247243 0.245018 0.243396 0.242139 0.241001 0.240048 0.239308 0.238853 0.238648 0.238631 0.238673 0.238653 0.238591 -100 
-100 -100 0.312270 0.309450 0.304063 0.297042 0.288912 0.280926 0.273484 0.267457 0.262597 0.258637 0.255229 0.252791 0.251044 0.249713 0.248507 0.247484 0.246663 0.246099 0.245751 0.245602 0.245526 0.245420 0.245304 -100 
-100 -100 0.323890 0.321089 0.315721 0.308685 0.300460 0.292269 0.284515 0.278132 0.272929 0.268702 0.265107 0.262554 0.260741 0.259376 0.258148 0.257096 0.256199 0.255470 0.254864 0.254429 0.254100 0.253823 0.253622 -100 
-100 -100 0.337535 0.334758 0.329423 0.322378 0.314030 0.305538 0.297275 0.290270 0.284439 0.279849 0.276159 0.273601 0.271796 0.270440 0.269235 0.268206 0.267246 0.266302 0.265318 0.264450 0.263733 0.263203 0.262881 -100 
-100 -100 0.351241 0.348481 0.343165 0.336096 0.327607 0.318795 0.310013 0.302370 0.295913 0.290933 0.287104 0.284508 0.282692 0.281333 0.280142 0.279138 0.278129 0.276966 0.275586 0.274262 0.273148 0.272354 0.271906 -100 
-100 -100 0.364459 0.361683 0.356323 0.349162 0.340491 0.331378 0.322157 0.314024 0.307071 0.301728 0.297661 0.294912 0.292986 0.291545 0.290292 0.289250 0.288165 0.286827 0.285157 0.283517 0.282135 0.281155 0.280598 -100 
-100 -100 0.375631 0.372783 0.367278 0.359920 0.351015 0.341660 0.332201 0.323839 0.316647 0.311018 0.306621 0.303561 0.301371 0.299725 0.298311 0.297142 0.295954 0.294539 0.292818 0.291155 0.289768 0.288760 0.288159 -100 
-100 -100 0.384629 0.381651 0.375904 0.368260 0.359079 0.349563 0.340080 0.331794 0.324659 0.318836 0.313979 0.310441 0.307822 0.305852 0.304178 0.302806 0.301499 0.300119 0.298610 0.297257 0.296195 0.295323 0.294697 -100 
-100 -100 0.390624 0.387496 0.381485 0.373541 0.364124 0.354546 0.345231 0.337302 0.330535 0.324611 0.319176 0.315042 0.311938 0.309604 0.307643 0.306050 0.304647 0.303393 0.302266 0.301465 0.300997 0.300362 0.299655 -100 
-100 -100 0.393665 0.390395 0.384131 0.375925 0.366326 0.356757 0.347698 0.340252 0.334037 0.328081 0.322015 0.317289 0.313752 0.311112 0.308905 0.307153 0.305717 0.304638 0.303954 0.303787 0.304293 0.303910 0.302783 -100 
-100 -100 0.393518 0.390115 0.383634 0.375221 0.365495 0.355922 0.346965 0.339663 0.333556 0.327605 0.321435 0.316548 0.312885 0.310124 0.307803 0.306018 0.304622 0.303687 0.303236 0.303331 0.304069 0.303851 0.302809 -100 
-100 -100 0.390116 0.386571 0.379868 0.371285 0.361478 0.351882 0.342875 0.335381 0.328947 0.323034 0.317300 0.312716 0.309405 0.306708 0.304228 0.302505 0.301202 0.300362 0.299922 0.299890 0.300113 0.299955 0.299496 -100 
-100 -100 0.383461 0.379768 0.372855 0.364149 0.354335 0.344781 0.335773 0.328166 0.321548 0.315729 0.310406 0.306223 0.303655 0.301121 0.298280 0.296644 0.295483 0.294739 0.294273 0.294097 0.294082 0.293930 0.293678 -100 
-100 -100 0.372843 0.369051 0.361992 0.353286 0.343594 0.334181 0.325261 0.317673 0.311075 0.305451 0.300675 0.297320 0.297427 0.295145 0.290177 0.288288 0.287157 0.286495 0.285970 0.285675 0.285505 0.285330 0.285159 -100 
-100 -100 0.358416 0.354651 0.347627 0.339163 0.329785 0.320609 0.311789 0.304229 0.297694 0.292271 0.287823 0.284807 0.285237 0.283319 0.278770 0.277265 0.276429 0.275907 0.275376 0.275007 0.274765 0.274542 0.274341 -100 
-100 -100 0.340781 0.337045 0.329692 0.321599 0.312682 0.303806 0.295037 0.287430 0.280922 0.275693 0.271425 0.268336 0.266826 0.265383 0.263760 0.263259 0.263006 0.262679 0.262178 0.261768 0.261539 0.261236 0.260886 -100 
-100 -100 0.322675 0.318700 0.310101 0.302192 0.293768 0.285226 0.276484 0.268798 0.262326 0.257350 0.253488 0.250802 0.249270 0.248327 0.247760 0.247888 0.248084 0.247925 0.247409 0.247015 0.246959 0.246566 0.245897 -100 
-100 -100 0.311614 0.306251 0.290112 0.281239 0.272857 0.264660 0.256055 0.248439 0.242137 0.237488 0.234069 0.231827 0.230536 0.230027 0.230143 0.230752 0.231337 0.231336 0.230854 0.230612 0.230967 0.230514 0.229362 -100 
-100 -100 0.288055 0.283006 0.267545 0.259280 0.251489 0.243832 0.235715 0.228546 0.222683 0.218481 0.215510 0.213667 0.212678 0.212435 0.212798 0.213578 0.214292 0.214359 0.213888 0.213624 0.213961 0.213499 0.212343 -100 
-100 -100 0.254107 0.250888 0.243786 0.237472 0.230727 0.223741 0.216450 0.210069 0.204890 0.201213 0.198669 0.197142 0.196360 0.196213 0.196571 0.197242 0.197845 0.197898 0.197449 0.197025 0.196917 0.196499 0.195832 -100 
-100 -100 0.234746 0.232151 0.226927 0.221271 0.214923 0.208438 0.201887 0.196259 0.191698 0.188467 0.186241 0.184925 0.184258 0.184120 0.184371 0.184843 0.185266 0.185302 0.184959 0.184549 0.184263 0.183916 0.183553 -100 
-100 -100 0.224351 0.222008 0.217585 0.212195 0.206059 0.199857 0.193750 0.188564 0.184371 0.181392 0.179343 0.178135 0.177521 0.177373 0.177546 0.177888 0.178193 0.178221 0.177960 0.177605 0.177286 0.176988 0.176754 -100 
-100 -100 -100 -100 -100 -100 -100 -100 -100 -100 -100 -100 -100 -100 -100 -100 -100 -100 -100 -100 -100 -100 -100 -100 -100 -100 
-100 -100 -100 -100 -100 -100 -100 -100 -100 -100 -100 -100 -100 -100 -100 -100 -100 -100 -100 -100 -100 -100 -100 -100 -100 -100 
-100 -100 -100 -100 -100 -100 -100 -100 -100 -100 -100 -100 -100 -100 -100 -100 -100 -100 -100 -100 -100 -100 -100 -100 -100 -100 
-100 -100 0.310759 0.307788 0.302125 0.294785 0.286325 0.278038 0.270251 0.263802 0.258541 0.254629 0.251704 0.249712 0.248228 0.247004 0.245825 0.244790 0.243936 0.243343 0.242959 0.242746 0.242611 0.242503 0.242422 -100 
-100 -100 0.315499 0.312522 0.306845 0.299475 0.290969 0.282621 0.274770 0.268270 0.262967 0.258993 0.255989 0.253943 0.252428 0.251171 0.249943 0.248849 0.247931 0.247271 0.246814 0.246533 0.246342 0.246191 0.246084 -100 
-100 -100 0.324560 0.321580 0.315883 0.308467 0.299871 0.291399 0.283393 0.276748 0.271311 0.267190 0.264022 0.261863 0.260280 0.258976 0.257694 0.256539 0.255534 0.254752 0.254128 0.253678 0.253336 0.253082 0.252917 -100 
-100 -100 0.336413 0.333438 0.327733 0.320269 0.311558 0.302893 0.294618 0.287672 0.281938 0.277569 0.274203 0.271904 0.270239 0.268907 0.267630 0.266484 0.265431 0.264494 0.263603 0.262850 0.262242 0.261808 0.261550 -100 
-100 -100 0.350311 0.347340 0.341632 0.334125 0.325285 0.316366 0.307708 0.300326 0.294146 0.289430 0.285821 0.283365 0.281611 0.280267 0.279053 0.277999 0.276957 0.275840 0.274579 0.273405 0.272425 0.271734 0.271336 -100 
-100 -100 0.364265 0.361294 0.355575 0.348013 0.339034 0.329851 0.320807 0.312983 0.306355 0.301260 0.297360 0.294697 0.292829 0.291455 0.290294 0.289344 0.288331 0.287041 0.285408 0.283802 0.282461 0.281506 0.280952 -100 
-100 -100 0.377756 0.374765 0.368996 0.361340 0.352214 0.342785 0.333391 0.325216 0.318217 0.312760 0.308501 0.305556 0.303498 0.302011 0.300793 0.299850 0.298816 0.297389 0.295495 0.293611 0.292066 0.290930 0.290220 -100 
-100 -100 0.389212 0.386165 0.380281 0.372462 0.363142 0.353520 0.343951 0.335626 0.328458 0.322703 0.318014 0.314659 0.312260 0.310524 0.309117 0.308032 0.306890 0.305396 0.303465 0.301568 0.300031 0.298880 0.298132 -100 
-100 -100 0.398514 0.395368 0.389299 0.381264 0.371717 0.361980 0.352455 0.344279 0.337262 0.331282 0.325982 0.322027 0.319105 0.316975 0.315245 0.313887 0.312568 0.311082 0.309357 0.307745 0.306555 0.305555 0.304779 -100 
-100 -100 0.404770 0.401510 0.395244 0.386991 0.377276 0.367528 0.358233 0.350548 0.344108 0.337995 0.331842 0.327097 0.323579 0.321005 0.318899 0.317220 0.315726 0.314321 0.312956 0.311860 0.311417 0.310666 0.309661 -100 
-100 -100 0.408025 0.404647 0.398175 0.389717 0.379868 0.370163 0.361192 0.354175 0.348608 0.342436 0.335263 0.329679 0.325601 0.322654 0.320238 0.318319 0.316726 0.315467 0.314599 0.314312 0.316401 0.315913 0.312943 -100 
-100 -100 0.408037 0.404527 0.397838 0.389177 0.379193 0.369443 0.360490 0.353516 0.347973 0.341779 0.334524 0.328820 0.324619 0.321563 0.319050 0.317073 0.315498 0.314382 0.313770 0.313776 0.316124 0.315824 0.312955 -100 
-100 -100 0.404779 0.401089 0.394119 0.385232 0.375098 0.365203 0.355956 0.348392 0.342024 0.335834 0.329435 0.324341 0.320492 0.317589 0.315160 0.313304 0.311859 0.310867 0.310262 0.310029 0.310357 0.310152 0.309447 -100 
-100 -100 0.398214 0.394315 0.387031 0.377929 0.367695 0.357709 0.348233 0.340215 0.333285 0.327164 0.321472 0.316973 0.313594 0.310963 0.308698 0.307075 0.305837 0.304987 0.304427 0.304135 0.304103 0.303930 0.303626 -100 
-100 -100 0.387562 0.383504 0.375912 0.366728 0.356538 0.346591 0.337031 0.328809 0.321668 0.315696 0.310546 0.306607 0.304061 0.301779 0.299443 0.298061 0.297059 0.296349 0.295790 0.295420 0.295190 0.295004 0.294850 -100 
-100 -100 0.372882 0.368824 0.361053 0.352106 0.342233 0.332496 0.322950 0.314646 0.307473 0.301697 0.296948 0.293443 0.291312 0.289456 0.287576 0.286622 0.285951 0.285387 0.284788 0.284293 0.283933 0.283682 0.283516 -100 
-100 -100 0.356796 0.352553 0.342780 0.334065 0.324621 0.315205 0.305667 0.297268 0.290100 0.284535 0.280159 0.277038 0.274980 0.273631 0.272746 0.272429 0.272232 0.271809 0.271089 0.270382 0.269848 0.269468 0.269216 -100 
-100 -100 0.344395 0.339123 0.323481 0.314306 0.305254 0.296202 0.286650 0.278126 0.270971 0.265641 0.261677 0.259027 0.257386 0.256563 0.256359 0.256667 0.256954 0.256657 0.255739 0.254762 0.254053 0.253514 0.253114 -100 
-100 -100 0.372650 0.361377 0.309157 0.294570 0.284032 0.275179 0.265665 0.257166 0.250162 0.245146 0.241620 0.239424 0.238204 0.237837 0.238186 0.239018 0.239735 0.239554 0.238474 0.237302 0.236513 0.235853 0.235276 -100 
-100 -100 0.347517 0.336728 0.285420 0.271658 0.261797 0.253532 0.244546 0.236538 0.230016 0.225469 0.222387 0.220576 0.219672 0.219569 0.220145 0.221162 0.222025 0.221926 0.220857 0.219666 0.218855 0.218190 0.217613 -100 
-100 -100 0.272026 0.267718 0.254126 0.246822 0.239622 0.232252 0.224286 0.217221 0.211507 0.207544 0.204902 0.203394 0.202684 0.202644 0.203157 0.204010 0.204733 0.204676 0.203827 0.202827 0.202076 0.201514 0.201110 -100 
-100 -100 0.245542 0.242645 0.235411 0.229436 0.222794 0.215971 0.208886 0.202736 0.197765 0.194307 0.191997 0.190688 0.190070 0.189998 0.190343 0.190924 0.191421 0.191395 0.190827 0.190121 0.189536 0.189111 0.188839 -100 
-100 -100 0.232416 0.229993 0.225204 0.219672 0.213329 0.206811 0.200261 0.194653 0.190126 0.186958 0.184833 0.183624 0.183042 0.182935 0.183162 0.183567 0.183915 0.183909 0.183523 0.183014 0.182555 0.182218 0.182016 -100 
-100 -100 -100 -100 -100 -100 -100 -100 -100 -100 -100 -100 -100 -100 -100 -100 -100 -100 -100 -100 -100 -100 -100 -100 -100 -100 
-100 -100 -100 -100 -100 -100 -100 -100 -100 -100 -100 -100 -100 -100 -100 -100 -100 -100 -100 -100 -100 -100 -100 -100 -100 -100 
-100 -100 -100 -100 -100 -100 -100 -100 -100 -100 -100 -100 -100 -100 -100 -100 -100 -100 -100 -100 -100 -100 -100 -100 -100 -100 
-100 -100 0.321544 0.318409 0.312443 0.304715 0.295822 0.287095 0.278868 0.272005 0.266385 0.262242 0.259204 0.257149 0.255606 0.254315 0.253054 0.251924 0.250958 0.250235 0.249699 0.249328 0.249055 0.248863 0.248749 -100 
-100 -100 0.326412 0.323265 0.317272 0.309502 0.300549 0.291753 0.283449 0.276513 0.270828 0.266629 0.263545 0.261465 0.259906 0.258586 0.257275 0.256081 0.255045 0.254246 0.253625 0.253174 0.252833 0.252593 0.252454 -100 
-100 -100 0.335680 0.332522 0.326493 0.318655 0.309597 0.300671 0.292208 0.285113 0.279273 0.274940 0.271735 0.269575 0.267962 0.266599 0.265228 0.263963 0.262828 0.261898 0.261100 0.260467 0.259967 0.259623 0.259423 -100 
-100 -100 0.347747 0.344593 0.338540 0.330637 0.321451 0.312355 0.303663 0.296317 0.290218 0.285665 0.282258 0.279943 0.278228 0.276829 0.275445 0.274173 0.272972 0.271893 0.270834 0.269909 0.269153 0.268641 0.268341 -100 
-100 -100 0.361869 0.358703 0.352633 0.344678 0.335383 0.326069 0.317075 0.309417 0.302995 0.298115 0.294407 0.291873 0.290046 0.288591 0.287221 0.286016 0.284826 0.283568 0.282166 0.280872 0.279824 0.279060 0.278582 -100 
-100 -100 0.376021 0.372851 0.366766 0.358756 0.349355 0.339828 0.330535 0.322575 0.315831 0.310599 0.306539 0.303744 0.301795 0.300266 0.298862 0.297712 0.296539 0.295123 0.293403 0.291778 0.290521 0.289513 0.288783 -100 
-100 -100 0.389711 0.386530 0.380413 0.372339 0.362899 0.353174 0.343531 0.335306 0.328274 0.322700 0.318244 0.315153 0.313049 0.311370 0.309790 0.308574 0.307358 0.305829 0.303923 0.302176 0.300965 0.299803 0.298739 -100 
-100 -100 0.401364 0.398152 0.391952 0.383750 0.374146 0.364265 0.354471 0.346115 0.338917 0.333042 0.328131 0.324598 0.322122 0.320181 0.318400 0.317037 0.315710 0.314135 0.312221 0.310495 0.309317 0.308164 0.307070 -100 
-100 -100 0.410868 0.407577 0.401234 0.392855 0.382990 0.372999 0.363303 0.355055 0.347958 0.341817 0.336274 0.332094 0.329010 0.326669 0.324659 0.323086 0.321619 0.320055 0.318326 0.316797 0.315780 0.314781 0.313849 -100 
-100 -100 0.417264 0.413890 0.407404 0.398866 0.388858 0.378852 0.369348 0.361507 0.354901 0.348585 0.342190 0.337211 0.333492 0.330716 0.328398 0.326549 0.324931 0.323458 0.322082 0.321022 0.320648 0.319910 0.318862 -100 
-100 -100 0.420563 0.417100 0.410457 0.401763 0.391641 0.381668 0.372438 0.365177 0.359356 0.352950 0.345556 0.339759 0.335482 0.332354 0.329765 0.327699 0.325993 0.324675 0.323796 0.323525 0.325637 0.325172 0.322216 -100 
-100 -100 0.420490 0.416920 0.410093 0.401224 0.390973 0.380940 0.371674 0.364381 0.358519 0.352081 0.344632 0.338755 0.334376 0.331174 0.328519 0.326405 0.324715 0.323549 0.322927 0.322943 0.325297 0.325031 0.322192 -100 
-100 -100 0.417016 0.413270 0.406176 0.397095 0.386695 0.376480 0.366863 0.358919 0.352199 0.345758 0.339196 0.333984 0.329985 0.326968 0.324454 0.322479 0.320929 0.319877 0.319256 0.319032 0.319375 0.319193 0.318510 -100 
-100 -100 0.410061 0.406112 0.398713 0.389421 0.378912 0.368573 0.358675 0.350221 0.342907 0.336544 0.330737 0.326179 0.322641 0.319943 0.317695 0.315979 0.314642 0.313722 0.313136 0.312844 0.312823 0.312667 0.312376 -100 
-100 -100 0.398824 0.394726 0.387034 0.377669 0.367197 0.356881 0.346867 0.338173 0.330628 0.324429 0.319186 0.315180 0.312202 0.309896 0.307933 0.306540 0.305465 0.304686 0.304097 0.303714 0.303482 0.303309 0.303168 -100 
-100 -100 0.383381 0.379306 0.371460 0.362352 0.352206 0.342114 0.332122 0.323350 0.315781 0.309808 0.305002 0.301465 0.298935 0.297085 0.295585 0.294623 0.293873 0.293242 0.292601 0.292071 0.291681 0.291447 0.291305 -100 
-100 -100 0.366371 0.362130 0.352325 0.343491 0.333816 0.324076 0.314133 0.305316 0.297803 0.292066 0.287671 0.284593 0.282476 0.281127 0.280294 0.279902 0.279607 0.279101 0.278311 0.277533 0.276932 0.276558 0.276353 -100 
-100 -100 0.352950 0.347714 0.332086 0.322845 0.313610 0.304280 0.294382 0.285504 0.278058 0.272578 0.268592 0.265984 0.264343 0.263512 0.263287 0.263508 0.263697 0.263309 0.262293 0.261187 0.260330 0.259788 0.259492 -100 
-100 -100 0.380124 0.368920 0.316830 0.302209 0.291527 0.282438 0.272631 0.263836 0.256588 0.251444 0.247891 0.245721 0.244517 0.244139 0.244438 0.245183 0.245801 0.245529 0.244323 0.242950 0.241895 0.241227 0.240846 -100 
-100 -100 0.354219 0.343503 0.292316 0.278517 0.268509 0.260035 0.250790 0.242523 0.235781 0.231130 0.228019 0.226220 0.225316 0.225212 0.225743 0.226683 0.227453 0.227286 0.226110 0.224730 0.223654 0.222994 0.222617 -100 
-100 -100 0.278314 0.274035 0.260444 0.253072 0.245710 0.238122 0.229909 0.222608 0.216706 0.212639 0.209963 0.208460 0.207755 0.207705 0.208180 0.208978 0.209641 0.209539 0.208633 0.207539 0.206665 0.206116 0.205819 -100 
-100 -100 0.251550 0.248639 0.241357 0.235268 0.228440 0.221388 0.214059 0.207689 0.202546 0.198988 0.196639 0.195328 0.194712 0.194629 0.194944 0.195487 0.195949 0.195902 0.195316 0.194585 0.193968 0.193565 0.193348 -100 
-100 -100 0.238292 0.235833 0.230960 0.225285 0.218739 0.211986 0.205194 0.199372 0.194682 0.191416 0.189250 0.188033 0.187450 0.187332 0.187534 0.187910 0.188236 0.188223 0.187841 0.187338 0.186888 0.186579 0.186411 -100 
-100 -100 -100 -100 -100 -100 -100 -100 -100 -100 -100 -100 -100 -100 -100 -100 -100 -100 -100 -100 -100 -100 -100 -100 -100 -100 
-100 -100 -100 -100 -100 -100 -100 -100 -100 -100 -100 -100 -100 -100 -100 -100 -100 -100 -100 -100 -100 -100 -100 -100 -100 -100 
-100 -100 -100 -100 -100 -100 -100 -100 -100 -100 -100 -100 -100 -100 -100 -100 -100 -100 -100 -100 -100 -100 -100 -100 -100 -100 
-100 -100 0.331319 0.328000 0.321696 0.313560 0.304215 0.295063 0.286424 0.279196 0.273241 0.268825 0.265554 0.263305 0.261597 0.260190 0.258852 0.257666 0.256639 0.255844 0.255223 0.254767 0.254418 0.254177 0.254041 -100 
-100 -100 0.336327 0.332989 0.326645 0.318453 0.309041 0.299815 0.291098 0.283796 0.277773 0.273302 0.269988 0.267713 0.265985 0.264542 0.263145 0.261889 0.260785 0.259912 0.259205 0.258671 0.258258 0.257971 0.257808 -100 
-100 -100 0.345824 0.342462 0.336066 0.327793 0.318271 0.308915 0.300045 0.292598 0.286434 0.281835 0.278405 0.276050 0.274263 0.272756 0.271267 0.269913 0.268691 0.267676 0.266798 0.266097 0.265548 0.265161 0.264932 -100 
-100 -100 0.358120 0.354750 0.348322 0.339980 0.330350 0.320837 0.311771 0.304130 0.297766 0.292961 0.289324 0.286811 0.284930 0.283342 0.281759 0.280328 0.279000 0.277816 0.276698 0.275758 0.275033 0.274489 0.274126 -100 
-100 -100 0.372417 0.369048 0.362617 0.354240 0.344566 0.334888 0.325556 0.317703 0.311110 0.306026 0.302078 0.299354 0.297397 0.295700 0.293953 0.292442 0.291027 0.289656 0.288265 0.287096 0.286293 0.285540 0.284870 -100 
-100 -100 0.386716 0.383355 0.376934 0.368546 0.358913 0.349080 0.339438 0.331395 0.324600 0.319218 0.314924 0.312015 0.310098 0.308258 0.306159 0.304460 0.302937 0.301404 0.299823 0.298632 0.298123 0.297176 0.295895 -100 
-100 -100 0.400555 0.397203 0.390827 0.382523 0.373424 0.363438 0.352990 0.344669 0.337634 0.331954 0.327316 0.324283 0.322508 0.320465 0.317776 0.315720 0.314024 0.312395 0.310844 0.310045 0.310484 0.309440 0.307131 -100 
-100 -100 0.412336 0.408966 0.402541 0.394148 0.384924 0.374788 0.364173 0.355685 0.348444 0.342454 0.337404 0.333968 0.331846 0.329541 0.326655 0.324454 0.322665 0.321008 0.319493 0.318779 0.319303 0.318285 0.315954 -100 
-100 -100 0.421907 0.418483 0.411909 0.403261 0.393255 0.382986 0.372884 0.364415 0.357084 0.350786 0.345187 0.341039 0.338069 0.335443 0.332748 0.330634 0.328853 0.327247 0.325793 0.324880 0.324694 0.323830 0.322440 -100 
-100 -100 0.428299 0.424822 0.418143 0.409353 0.399095 0.388754 0.378783 0.370416 0.363186 0.356660 0.350472 0.345647 0.341976 0.339026 0.336354 0.334219 0.332432 0.330977 0.329832 0.329176 0.329000 0.328402 0.327500 -100 
-100 -100 0.431468 0.427931 0.421141 0.412232 0.401821 0.391451 0.381613 0.373468 0.366537 0.359881 0.353106 0.347733 0.343593 0.340400 0.337654 0.335453 0.333678 0.332416 0.331682 0.331523 0.332061 0.331740 0.330682 -100 
-100 -100 0.431082 0.427471 0.420557 0.411530 0.401018 0.390581 0.380680 0.372451 0.365439 0.358739 0.351940 0.346525 0.342313 0.339087 0.336353 0.334168 0.332451 0.331338 0.330833 0.330908 0.331624 0.331478 0.330570 -100 
-100 -100 0.426995 0.423270 0.416186 0.407024 0.396415 0.385860 0.375729 0.367103 0.359618 0.352946 0.346686 0.341716 0.337788 0.334748 0.332181 0.330138 0.328547 0.327522 0.327029 0.327001 0.327231 0.327138 0.326781 -100 
-100 -100 0.419172 0.415319 0.408053 0.398779 0.388130 0.377518 0.367223 0.358301 0.350512 0.343960 0.338239 0.333780 0.330244 0.327512 0.325221 0.323417 0.322003 0.321059 0.320527 0.320351 0.320360 0.320257 0.320059 -100 
-100 -100 0.406783 0.402859 0.395496 0.386248 0.375709 0.365181 0.354869 0.345849 0.338000 0.331658 0.326419 0.322447 0.319369 0.317020 0.315080 0.313587 0.312410 0.311568 0.310990 0.310670 0.310499 0.310358 0.310232 -100 
-100 -100 0.390049 0.386211 0.378982 0.370055 0.359882 0.349619 0.339421 0.330446 0.322698 0.316629 0.311820 0.308308 0.305678 0.303761 0.302248 0.301144 0.300261 0.299546 0.298919 0.298453 0.298136 0.297936 0.297814 -100 
-100 -100 0.369366 0.365674 0.358365 0.349983 0.340411 0.330563 0.320552 0.311678 0.304108 0.298346 0.293970 0.290923 0.288764 0.287321 0.286334 0.285716 0.285220 0.284640 0.283917 0.283260 0.282770 0.282470 0.282313 -100 
-100 -100 0.347673 0.343948 0.335810 0.327888 0.318996 0.309640 0.299833 0.291074 0.283708 0.278271 0.274317 0.271722 0.270027 0.269060 0.268596 0.268505 0.268427 0.267982 0.267119 0.266226 0.265540 0.265121 0.264910 -100 
-100 -100 0.332278 0.327467 0.312641 0.304107 0.295479 0.286614 0.277112 0.268598 0.261554 0.256506 0.252992 0.250822 0.249549 0.248998 0.248993 0.249357 0.249656 0.249342 0.248373 0.247296 0.246461 0.245954 0.245697 -100 
-100 -100 0.306454 0.301942 0.287770 0.279832 0.271809 0.263541 0.254627 0.246678 0.240175 0.235620 0.232541 0.230733 0.229766 0.229479 0.229708 0.230275 0.230745 0.230547 0.229635 0.228578 0.227749 0.227251 0.226999 -100 
-100 -100 0.272327 0.269322 0.262624 0.256281 0.249135 0.241513 0.233464 0.226376 0.220630 0.216630 0.213972 0.212454 0.211688 0.211501 0.211743 0.212254 0.212688 0.212583 0.211904 0.211089 0.210434 0.210030 0.209828 -100 
-100 -100 0.252616 0.250027 0.244800 0.238865 0.231993 0.224837 0.217546 0.211257 0.206175 0.202640 0.200290 0.198961 0.198297 0.198121 0.198281 0.198639 0.198958 0.198924 0.198504 0.197975 0.197528 0.197240 0.197091 -100 
-100 -100 0.242004 0.239569 0.234935 0.229140 0.222407 0.215510 0.208671 0.202849 0.198159 0.194886 0.192706 0.191471 0.190850 0.190665 0.190761 0.191016 0.191255 0.191259 0.191001 0.190651 0.190335 0.190118 0.190003 -100 
-100 -100 -100 -100 -100 -100 -100 -100 -100 -100 -100 -100 -100 -100 -100 -100 -100 -100 -100 -100 -100 -100 -100 -100 -100 -100 
-100 -100 -100 -100 -100 -100 -100 -100 -100 -100 -100 -100 -100 -100 -100 -100 -100 -100 -100 -100 -100 -100 -100 -100 -100 -100 
-100 -100 -100 -100 -100 -100 -100 -100 -100 -100 -100 -100 -100 -100 -100 -100 -100 -100 -100 -100 -100 -100 -100 -100 -100 -100 
-100 -100 0.339394 0.335899 0.329281 0.320761 0.311018 0.301495 0.292522 0.284998 0.278763 0.274072 0.270521 0.268006 0.266075 0.264514 0.263085 0.261847 0.260778 0.259945 0.259284 0.258794 0.258417 0.258155 0.258007 -100 
-100 -100 0.344541 0.341018 0.334348 0.325761 0.315943 0.306345 0.297299 0.289711 0.283417 0.278670 0.275065 0.272512 0.270547 0.268937 0.267434 0.266115 0.264964 0.264051 0.263311 0.262751 0.262322 0.262019 0.261843 -100 
-100 -100 0.354255 0.350700 0.343962 0.335282 0.325353 0.315630 0.306447 0.298743 0.292333 0.287464 0.283731 0.281082 0.279049 0.277344 0.275699 0.274242 0.272946 0.271884 0.270987 0.270294 0.269773 0.269382 0.269121 -100 
-100 -100 0.366768 0.363199 0.356426 0.347678 0.337666 0.327808 0.318457 0.310620 0.304072 0.299019 0.295073 0.292275 0.290179 0.288342 0.286470 0.284824 0.283355 0.282105 0.281008 0.280171 0.279623 0.279098 0.278616 -100 
-100 -100 0.381238 0.377678 0.370922 0.362178 0.352259 0.342281 0.332635 0.324680 0.318007 0.312728 0.308486 0.305565 0.303561 0.301543 0.299178 0.297192 0.295495 0.294040 0.292784 0.292012 0.291877 0.291189 0.290043 -100 
-100 -100 0.395671 0.392135 0.385434 0.376792 0.367331 0.357255 0.347029 0.338960 0.332222 0.326726 0.322214 0.319391 0.317905 0.315658 0.312270 0.309598 0.307563 0.305942 0.304771 0.304720 0.306175 0.305370 0.302589 -100 
-100 -100 0.409617 0.406124 0.399616 0.391481 0.384277 0.374084 0.361454 0.352852 0.345896 0.340180 0.335486 0.333023 0.332441 0.329933 0.325053 0.321387 0.318917 0.317242 0.316580 0.318231 0.322975 0.322176 0.316460 -100 
-100 -100 0.421451 0.417957 0.411432 0.403252 0.395967 0.385626 0.372787 0.363965 0.356758 0.350735 0.345683 0.342872 0.341972 0.339221 0.334161 0.330358 0.327810 0.326136 0.325566 0.327387 0.332281 0.331535 0.325800 -100 
-100 -100 0.430991 0.427449 0.420691 0.411893 0.402148 0.391639 0.380855 0.372199 0.364758 0.358357 0.352739 0.348871 0.346454 0.343487 0.339535 0.336467 0.334214 0.332611 0.331747 0.332245 0.334272 0.333635 0.330706 -100 
-100 -100 0.437264 0.433692 0.426843 0.417844 0.407451 0.396805 0.386350 0.377553 0.369871 0.363172 0.357115 0.352485 0.349010 0.345861 0.342626 0.340049 0.338048 0.336669 0.335974 0.336184 0.337114 0.336731 0.335273 -100 
-100 -100 0.440180 0.436579 0.429660 0.420556 0.409898 0.399166 0.388792 0.379927 0.372174 0.365308 0.358945 0.353910 0.349923 0.346660 0.343702 0.341331 0.339500 0.338383 0.338083 0.338647 0.339797 0.339692 0.338560 -100 
-100 -100 0.439359 0.435725 0.428749 0.419587 0.408847 0.398052 0.387607 0.378616 0.370741 0.363830 0.357480 0.352426 0.348365 0.345129 0.342314 0.340061 0.338344 0.337378 0.337254 0.337946 0.339117 0.339160 0.338268 -100 
-100 -100 0.434571 0.430890 0.423846 0.414643 0.403872 0.393031 0.382476 0.373292 0.365221 0.358372 0.352342 0.347581 0.343737 0.340686 0.338064 0.335961 0.334348 0.333404 0.333160 0.333547 0.334176 0.334212 0.333772 -100 
-100 -100 0.425803 0.422078 0.414985 0.405787 0.395064 0.384256 0.373669 0.364394 0.356262 0.349580 0.343942 0.339581 0.336079 0.333318 0.330955 0.329058 0.327571 0.326627 0.326207 0.326243 0.326464 0.326431 0.326193 -100 
-100 -100 0.412349 0.408629 0.401569 0.392498 0.381962 0.371318 0.360833 0.351619 0.343593 0.337176 0.331966 0.328043 0.324959 0.322558 0.320525 0.318896 0.317597 0.316700 0.316159 0.315944 0.315885 0.315786 0.315648 -100 
-100 -100 0.394668 0.391061 0.384210 0.375479 0.365327 0.355003 0.344746 0.335718 0.327920 0.321834 0.317048 0.313565 0.310908 0.308905 0.307251 0.305954 0.304904 0.304116 0.303531 0.303171 0.302962 0.302816 0.302709 -100 
-100 -100 0.372736 0.369313 0.362661 0.354459 0.344882 0.335016 0.325079 0.316313 0.308827 0.303114 0.298768 0.295728 0.293518 0.291943 0.290733 0.289840 0.289120 0.288484 0.287883 0.287425 0.287115 0.286922 0.286809 -100 
-100 -100 0.348760 0.345497 0.338923 0.331292 0.322376 0.313043 0.303466 0.295003 0.287867 0.282548 0.278627 0.276010 0.274223 0.273066 0.272295 0.271831 0.271462 0.270993 0.270379 0.269830 0.269438 0.269197 0.269062 -100 
-100 -100 0.325403 0.321987 0.313629 0.306229 0.297806 0.289031 0.279903 0.271844 0.265154 0.260276 0.256790 0.254573 0.253175 0.252390 0.252014 0.251928 0.251882 0.251573 0.250970 0.250369 0.249931 0.249659 0.249500 -100 
-100 -100 0.299549 0.296339 0.288391 0.281473 0.273603 0.265415 0.256892 0.249423 0.243291 0.238907 0.235850 0.233987 0.232892 0.232371 0.232236 0.232364 0.232501 0.232329 0.231811 0.231258 0.230845 0.230588 0.230438 -100 
-100 -100 0.272666 0.269971 0.264509 0.258254 0.250971 0.243352 0.235579 0.228845 0.223369 0.219496 0.216852 0.215284 0.214412 0.214041 0.214000 0.214173 0.214359 0.214290 0.213938 0.213534 0.213220 0.213022 0.212908 -100 
-100 -100 0.254590 0.252066 0.247130 0.241097 0.234063 0.226861 0.219706 0.213612 0.208681 0.205214 0.202865 0.201496 0.200753 0.200450 0.200422 0.200564 0.200730 0.200733 0.200543 0.200303 0.200101 0.199965 0.199885 -100 
-100 -100 0.244580 0.242135 0.237485 0.231551 0.224653 0.217682 0.210890 0.205163 0.200550 0.197308 0.195121 0.193850 0.193169 0.192893 0.192860 0.192971 0.193115 0.193156 0.193065 0.192925 0.192793 0.192694 0.192635 -100 
-100 -100 -100 -100 -100 -100 -100 -100 -100 -100 -100 -100 -100 -100 -100 -100 -100 -100 -100 -100 -100 -100 -100 -100 -100 -100 
-100 -100 -100 -100 -100 -100 -100 -100 -100 -100 -100 -100 -100 -100 -100 -100 -100 -100 -100 -100 -100 -100 -100 -100 -100 -100 
-100 -100 -100 -100 -100 -100 -100 -100 -100 -100 -100 -100 -100 -100 -100 -100 -100 -100 -100 -100 -100 -100 -100 -100 -100 -100 
-100 -100 0.346002 0.342365 0.335487 0.326660 0.316594 0.306791 0.297572 0.289846 0.283398 0.278459 0.274602 0.271789 0.269594 0.267840 0.266271 0.264945 0.263813 0.262939 0.262253 0.261750 0.261368 0.261100 0.260946 -100 
-100 -100 0.351273 0.347602 0.340662 0.331758 0.321615 0.311741 0.302462 0.294693 0.288204 0.283208 0.279281 0.276409 0.274166 0.272345 0.270680 0.269257 0.268035 0.267080 0.266323 0.265763 0.265346 0.265043 0.264853 -100 
-100 -100 0.361203 0.357491 0.350470 0.341462 0.331225 0.321235 0.311826 0.303976 0.297404 0.292294 0.288217 0.285231 0.282914 0.280967 0.279093 0.277482 0.276085 0.274979 0.274084 0.273432 0.272991 0.272612 0.272300 -100 
-100 -100 0.373950 0.370220 0.363160 0.354092 0.343852 0.333745 0.324127 0.316187 0.309528 0.304255 0.299960 0.296846 0.294524 0.292399 0.290140 0.288219 0.286581 0.285279 0.284240 0.283584 0.283354 0.282865 0.282158 -100 
-100 -100 0.388663 0.384944 0.377948 0.368996 0.359392 0.349191 0.338815 0.330748 0.324026 0.318567 0.314009 0.310928 0.308979 0.306609 0.303431 0.300865 0.298851 0.297338 0.296325 0.296211 0.297271 0.296666 0.294595 -100 
-100 -100 0.403292 0.399616 0.392798 0.384346 0.376895 0.366622 0.354086 0.345674 0.338938 0.333338 0.328638 0.326106 0.325417 0.322746 0.317634 0.313740 0.311119 0.309468 0.308992 0.310875 0.315842 0.315211 0.309596 -100 
-100 -100 0.417397 0.413858 0.407786 0.401562 0.403753 0.393416 0.371153 0.360660 0.353342 0.347565 0.342905 0.341453 0.342808 0.339832 0.331960 0.326197 0.322798 0.321201 0.322075 0.327971 0.340471 0.340000 0.327914 -100 
-100 -100 0.429251 0.425727 0.419666 0.413439 0.415552 0.405068 0.382584 0.371817 0.364210 0.358134 0.353162 0.351406 0.352455 0.349261 0.341248 0.335361 0.331892 0.330316 0.331324 0.337439 0.350085 0.349686 0.337633 -100 
-100 -100 0.438664 0.435025 0.428225 0.419706 0.412053 0.401343 0.388135 0.379000 0.371445 0.364966 0.359322 0.355910 0.354394 0.351076 0.345462 0.341192 0.338378 0.336810 0.336784 0.339434 0.345160 0.344757 0.338963 -100 
-100 -100 0.444723 0.441060 0.434085 0.424998 0.415001 0.404112 0.392782 0.383644 0.375695 0.368859 0.362793 0.358315 0.355113 0.351737 0.347761 0.344634 0.342361 0.341038 0.340839 0.342127 0.344730 0.344530 0.341946 -100 
-100 -100 0.447298 0.443629 0.436582 0.427310 0.416522 0.405514 0.394682 0.385390 0.377190 0.370166 0.363929 0.359035 0.355144 0.351764 0.348507 0.345899 0.343959 0.342943 0.343063 0.344458 0.346761 0.346829 0.345022 -100 
-100 -100 0.446007 0.442345 0.435297 0.426005 0.415083 0.404022 0.393186 0.383743 0.375390 0.368330 0.362146 0.357246 0.353249 0.349960 0.347002 0.344622 0.342846 0.341976 0.342203 0.343571 0.345642 0.345833 0.344441 -100 
-100 -100 0.440561 0.436903 0.429872 0.420614 0.409704 0.398647 0.387793 0.378264 0.369850 0.362880 0.356942 0.352282 0.348476 0.345385 0.342661 0.340451 0.338765 0.337853 0.337804 0.338570 0.339673 0.339799 0.339128 -100 
-100 -100 0.430986 0.427348 0.420371 0.411213 0.400422 0.389467 0.378674 0.369174 0.360832 0.354069 0.348471 0.344170 0.340686 0.337879 0.335409 0.333384 0.331789 0.330810 0.330459 0.330665 0.331088 0.331098 0.330774 -100 
-100 -100 0.416625 0.413052 0.406214 0.397265 0.386732 0.376010 0.365413 0.356083 0.347956 0.341503 0.336315 0.332428 0.329342 0.326879 0.324717 0.322927 0.321482 0.320513 0.319984 0.319846 0.319882 0.319811 0.319646 -100 
-100 -100 0.398169 0.394733 0.388158 0.379577 0.369458 0.359112 0.348829 0.339787 0.331980 0.325899 0.321126 0.317653 0.314963 0.312870 0.311051 0.309554 0.308330 0.307473 0.306924 0.306662 0.306554 0.306463 0.306360 -100 
-100 -100 0.375321 0.372078 0.365867 0.357816 0.348294 0.338449 0.328584 0.319922 0.312533 0.306861 0.302503 0.299428 0.297140 0.295425 0.293992 0.292848 0.291929 0.291257 0.290791 0.290541 0.290435 0.290352 0.290268 -100 
-100 -100 0.350219 0.347186 0.341352 0.333899 0.325051 0.315782 0.306378 0.298147 0.291222 0.285979 0.282004 0.279293 0.277366 0.276013 0.274959 0.274182 0.273583 0.273127 0.272781 0.272604 0.272561 0.272502 0.272407 -100 
-100 -100 0.323532 0.320646 0.314891 0.307960 0.299770 0.291110 0.282247 0.274531 0.268172 0.263394 0.259789 0.257417 0.255826 0.254804 0.254099 0.253653 0.253352 0.253104 0.252892 0.252809 0.252860 0.252829 0.252704 -100 
-100 -100 0.297460 0.294742 0.289311 0.282805 0.275136 0.267058 0.258812 0.251697 0.245901 0.241620 0.238438 0.236412 0.235117 0.234366 0.233915 0.233698 0.233596 0.233506 0.233403 0.233385 0.233473 0.233468 0.233356 -100 
-100 -100 0.273329 0.270774 0.265880 0.259677 0.252386 0.244816 0.237243 0.230774 0.225530 0.221732 0.219014 0.217323 0.216295 0.215739 0.215453 0.215363 0.215373 0.215381 0.215364 0.215386 0.215459 0.215468 0.215409 -100 
-100 -100 0.255884 0.253404 0.248673 0.242606 0.235521 0.228321 0.221279 0.215343 0.210547 0.207120 0.204721 0.203266 0.202411 0.201978 0.201781 0.201752 0.201811 0.201875 0.201922 0.201977 0.202044 0.202061 0.202035 -100 
-100 -100 0.246253 0.243807 0.239161 0.233156 0.226177 0.219178 0.212437 0.206798 0.202259 0.199035 0.196809 0.195475 0.194710 0.194337 0.194185 0.194182 0.194260 0.194352 0.194433 0.194505 0.194568 0.194588 0.194577 -100 
-100 -100 -100 -100 -100 -100 -100 -100 -100 -100 -100 -100 -100 -100 -100 -100 -100 -100 -100 -100 -100 -100 -100 -100 -100 -100 
-100 -100 -100 -100 -100 -100 -100 -100 -100 -100 -100 -100 -100 -100 -100 -100 -100 -100 -100 -100 -100 -100 -100 -100 -100 -100 
-100 -100 -100 -100 -100 -100 -100 -100 -100 -100 -100 -100 -100 -100 -100 -100 -100 -100 -100 -100 -100 -100 -100 -100 -100 -100 
-100 -100 0.350810 0.347092 0.340065 0.331057 0.320806 0.310854 0.301537 0.293747 0.287206 0.282071 0.277917 0.274793 0.272328 0.270348 0.268587 0.267119 0.265889 0.264955 0.264239 0.263727 0.263342 0.263073 0.262916 -100 
-100 -100 0.356184 0.352427 0.345329 0.336236 0.325908 0.315898 0.306547 0.298751 0.292200 0.287013 0.282764 0.279556 0.277029 0.274961 0.273069 0.271483 0.270152 0.269137 0.268351 0.267785 0.267370 0.267070 0.266880 -100 
-100 -100 0.366314 0.362506 0.355310 0.346095 0.335664 0.325553 0.316108 0.308282 0.301691 0.296395 0.291965 0.288608 0.285987 0.283761 0.281610 0.279798 0.278273 0.277103 0.276185 0.275533 0.275099 0.274731 0.274422 -100 
-100 -100 0.379333 0.375497 0.368235 0.358929 0.348472 0.338250 0.328619 0.320737 0.314086 0.308635 0.303952 0.300423 0.297751 0.295326 0.292768 0.290625 0.288840 0.287479 0.286424 0.285775 0.285554 0.285089 0.284390 -100 
-100 -100 0.394384 0.390531 0.383295 0.374073 0.364233 0.353902 0.343525 0.335550 0.328888 0.323239 0.318233 0.314675 0.312320 0.309615 0.306142 0.303357 0.301196 0.299616 0.298593 0.298501 0.299587 0.299003 0.296941 -100 
-100 -100 0.409316 0.405485 0.398397 0.389646 0.381948 0.371543 0.359024 0.350770 0.344198 0.338405 0.333145 0.330047 0.328883 0.325847 0.320441 0.316320 0.313543 0.311820 0.311341 0.313259 0.318260 0.317654 0.312052 -100 
-100 -100 0.423616 0.419915 0.413560 0.407031 0.408961 0.398500 0.376302 0.366063 0.359086 0.353120 0.347722 0.345594 0.346408 0.343049 0.334885 0.328886 0.325318 0.323643 0.324516 0.330446 0.342964 0.342519 0.330462 -100 
-100 -100 0.435494 0.431820 0.425485 0.418958 0.420805 0.410194 0.387760 0.377221 0.369934 0.363684 0.358012 0.355619 0.356156 0.352607 0.344313 0.338192 0.334541 0.332884 0.333877 0.340010 0.352654 0.352277 0.340250 -100 
-100 -100 0.444776 0.440998 0.433951 0.425152 0.417252 0.406384 0.393134 0.384076 0.376627 0.369986 0.363900 0.360058 0.358176 0.354563 0.348689 0.344195 0.341207 0.339537 0.339466 0.342105 0.347820 0.347415 0.341623 -100 
-100 -100 0.450564 0.446787 0.439609 0.430281 0.420052 0.408984 0.397541 0.388345 0.380341 0.373366 0.367071 0.362362 0.358941 0.355346 0.351137 0.347797 0.345351 0.343908 0.343629 0.344867 0.347427 0.347203 0.344609 -100 
-100 -100 0.452763 0.449015 0.441818 0.432355 0.421363 0.410171 0.399175 0.389731 0.381373 0.374240 0.367934 0.362970 0.358984 0.355456 0.351991 0.349174 0.347055 0.345903 0.345914 0.347222 0.349438 0.349466 0.347656 -100 
-100 -100 0.451021 0.447321 0.440179 0.430750 0.419657 0.408430 0.397420 0.387796 0.379261 0.372123 0.365946 0.361058 0.357031 0.353645 0.350504 0.347923 0.345960 0.344951 0.345053 0.346313 0.348276 0.348422 0.347024 -100 
-100 -100 0.445055 0.441392 0.434329 0.424996 0.413964 0.402767 0.391760 0.382078 0.373527 0.366498 0.360575 0.355947 0.352143 0.348975 0.346090 0.343692 0.341828 0.340768 0.340593 0.341253 0.342267 0.342341 0.341648 -100 
-100 -100 0.434888 0.431286 0.424346 0.415179 0.404321 0.393261 0.382348 0.372736 0.364303 0.357504 0.351925 0.347661 0.344189 0.341316 0.338694 0.336486 0.334714 0.333593 0.333130 0.333250 0.333607 0.333574 0.333227 -100 
-100 -100 0.419906 0.416409 0.409677 0.400786 0.390241 0.379459 0.368779 0.359378 0.351202 0.344733 0.339561 0.335705 0.332624 0.330092 0.327776 0.325796 0.324176 0.323087 0.322488 0.322314 0.322330 0.322245 0.322064 -100 
-100 -100 0.400898 0.397571 0.391153 0.382688 0.372611 0.362254 0.351924 0.342849 0.335029 0.328946 0.324156 0.320671 0.317944 0.315766 0.313779 0.312084 0.310690 0.309763 0.309225 0.309023 0.308981 0.308928 0.308819 -100 
-100 -100 0.377554 0.374434 0.368443 0.360579 0.351187 0.341374 0.331486 0.322835 0.315500 0.309808 0.305339 0.302160 0.299764 0.297912 0.296287 0.294939 0.293874 0.293195 0.292865 0.292839 0.292963 0.292982 0.292880 -100 
-100 -100 0.351929 0.349048 0.343539 0.336379 0.327778 0.318593 0.309172 0.301000 0.294226 0.288938 0.284693 0.281740 0.279607 0.278059 0.276781 0.275789 0.275063 0.274677 0.274624 0.274886 0.275302 0.275421 0.275257 -100 
-100 -100 0.324447 0.321783 0.316653 0.310153 0.302351 0.293825 0.284938 0.277344 0.271312 0.266469 0.262354 0.259586 0.257692 0.256430 0.255482 0.254811 0.254397 0.254287 0.254511 0.255075 0.255840 0.256049 0.255745 -100 
-100 -100 0.298110 0.295606 0.290767 0.284668 0.277368 0.269431 0.261165 0.254175 0.248698 0.244360 0.240668 0.238237 0.236626 0.235649 0.234972 0.234548 0.234343 0.234418 0.234769 0.235406 0.236204 0.236454 0.236169 -100 
-100 -100 0.274261 0.271817 0.267171 0.261199 0.254124 0.246638 0.239064 0.232672 0.227583 0.223737 0.220731 0.218767 0.217511 0.216773 0.216312 0.216068 0.216010 0.216145 0.216472 0.216968 0.217523 0.217730 0.217616 -100 
-100 -100 0.256901 0.254471 0.249850 0.243883 0.236890 0.229723 0.222686 0.216798 0.212073 0.208610 0.206051 0.204426 0.203419 0.202857 0.202540 0.202408 0.202428 0.202581 0.202858 0.203216 0.203577 0.203734 0.203710 -100 
-100 -100 0.247330 0.244905 0.240296 0.234322 0.227367 0.220372 0.213633 0.208022 0.203512 0.200257 0.197931 0.196482 0.195608 0.195140 0.194900 0.194826 0.194881 0.195039 0.195280 0.195560 0.195817 0.195941 0.195951 -100 
-100 -100 -100 -100 -100 -100 -100 -100 -100 -100 -100 -100 -100 -100 -100 -100 -100 -100 -100 -100 -100 -100 -100 -100 -100 -100 
-100 -100 -100 -100 -100 -100 -100 -100 -100 -100 -100 -100 -100 -100 -100 -100 -100 -100 -100 -100 -100 -100 -100 -100 -100 -100 
-100 -100 -100 -100 -100 -100 -100 -100 -100 -100 -100 -100 -100 -100 -100 -100 -100 -100 -100 -100 -100 -100 -100 -100 -100 -100 
-100 -100 0.354257 0.350513 0.343436 0.334363 0.324052 0.314083 0.304817 0.297119 0.290617 0.285345 0.280881 0.277435 0.274699 0.272464 0.270430 0.268760 0.267391 0.266379 0.265622 0.265094 0.264704 0.264432 0.264275 -100 
-100 -100 0.359719 0.355931 0.348775 0.339613 0.329226 0.319219 0.309968 0.302329 0.295874 0.290557 0.285965 0.282414 0.279624 0.277272 0.275038 0.273202 0.271712 0.270610 0.269780 0.269194 0.268765 0.268462 0.268280 -100 
-100 -100 0.370063 0.366208 0.358925 0.349616 0.339097 0.329007 0.319737 0.312148 0.305733 0.300312 0.295486 0.291756 0.288874 0.286325 0.283749 0.281632 0.279928 0.278662 0.277685 0.276987 0.276488 0.276114 0.275855 -100 
-100 -100 0.383430 0.379509 0.372103 0.362639 0.351981 0.341761 0.332396 0.324795 0.318365 0.312763 0.307594 0.303572 0.300502 0.297730 0.294856 0.292494 0.290580 0.289119 0.287961 0.287148 0.286648 0.286159 0.285688 -100 
-100 -100 0.398914 0.394935 0.387434 0.377863 0.367222 0.356861 0.347259 0.339679 0.333331 0.327482 0.321753 0.317349 0.314117 0.311078 0.307765 0.305093 0.302946 0.301282 0.299992 0.299281 0.299230 0.298596 0.297467 -100 
-100 -100 0.414258 0.410245 0.402704 0.393143 0.382907 0.372453 0.362391 0.355002 0.349083 0.343005 0.336476 0.331777 0.328790 0.325422 0.321105 0.317745 0.315236 0.313399 0.312219 0.312271 0.313842 0.313105 0.310346 -100 
-100 -100 0.428823 0.424824 0.417429 0.408339 0.400356 0.389830 0.377553 0.370124 0.364887 0.358596 0.350985 0.346124 0.343773 0.340059 0.334243 0.329865 0.326887 0.324979 0.324312 0.326080 0.330936 0.330207 0.324522 -100 
-100 -100 0.440764 0.436781 0.429395 0.420280 0.412219 0.401520 0.388975 0.381248 0.375698 0.369129 0.361276 0.356198 0.353634 0.349746 0.343785 0.339275 0.336202 0.334266 0.333650 0.335541 0.340503 0.339800 0.334084 -100 
-100 -100 0.449885 0.445911 0.438387 0.428732 0.418220 0.407249 0.396421 0.388175 0.381338 0.374442 0.367194 0.361879 0.358300 0.354426 0.349663 0.345925 0.343151 0.341242 0.340239 0.340701 0.342703 0.342052 0.339118 -100 
-100 -100 0.455340 0.451422 0.443948 0.434221 0.423116 0.411928 0.401138 0.392189 0.384394 0.377272 0.370462 0.365127 0.360993 0.357190 0.353235 0.350017 0.347491 0.345752 0.344811 0.344859 0.345641 0.345178 0.343707 -100 
-100 -100 0.457122 0.453276 0.445900 0.436227 0.424949 0.413646 0.402731 0.393344 0.385038 0.377834 0.371344 0.366182 0.361974 0.358276 0.354672 0.351667 0.349295 0.347765 0.347114 0.347393 0.348184 0.347945 0.346894 -100 
-100 -100 0.454958 0.451188 0.443931 0.434369 0.423123 0.411794 0.400765 0.391153 0.382639 0.375469 0.369240 0.364325 0.360265 0.356740 0.353351 0.350488 0.348223 0.346814 0.346289 0.346641 0.347403 0.347282 0.346457 -100 
-100 -100 0.448534 0.444839 0.437716 0.428302 0.417173 0.405890 0.394831 0.385134 0.376585 0.369548 0.363626 0.359030 0.355245 0.351977 0.348858 0.346187 0.344038 0.342647 0.342010 0.342074 0.342416 0.342285 0.341791 -100 
-100 -100 0.437932 0.434329 0.427380 0.418183 0.407267 0.396135 0.385155 0.375510 0.367067 0.360269 0.354712 0.350503 0.347068 0.344120 0.341295 0.338845 0.336828 0.335458 0.334693 0.334473 0.334485 0.334317 0.334015 -100 
-100 -100 0.422524 0.419058 0.412379 0.403528 0.392989 0.382154 0.371397 0.361946 0.353760 0.347285 0.342121 0.338311 0.335261 0.332659 0.330156 0.327959 0.326139 0.324880 0.324127 0.323815 0.323714 0.323564 0.323369 -100 
-100 -100 0.403166 0.399901 0.393616 0.385302 0.375344 0.364967 0.354534 0.345394 0.337580 0.331452 0.326580 0.323065 0.320320 0.318042 0.315872 0.313984 0.312442 0.311426 0.310879 0.310735 0.310783 0.310732 0.310573 -100 
-100 -100 0.379479 0.376484 0.370773 0.363254 0.354189 0.344424 0.334372 0.325635 0.318383 0.312580 0.307770 0.304367 0.301813 0.299810 0.298001 0.296486 0.295327 0.294675 0.294537 0.294834 0.295349 0.295465 0.295221 -100 
-100 -100 0.353546 0.350870 0.345836 0.339314 0.331360 0.322307 0.312606 0.304351 0.297908 0.292410 0.287335 0.283835 0.281353 0.279578 0.278107 0.276974 0.276213 0.275979 0.276356 0.277324 0.278619 0.278933 0.278382 -100 
-100 -100 0.325659 0.323278 0.318885 0.313332 0.306583 0.298275 0.288968 0.281436 0.276617 0.271474 0.265418 0.261647 0.259172 0.257604 0.256450 0.255662 0.255266 0.255416 0.256319 0.258042 0.260393 0.260874 0.259715 -100 
-100 -100 0.299092 0.296853 0.292738 0.287583 0.281352 0.273625 0.264928 0.257991 0.253724 0.249075 0.243448 0.240014 0.237825 0.236537 0.235671 0.235154 0.234994 0.235333 0.236368 0.238167 0.240566 0.241081 0.239935 -100 
-100 -100 0.275153 0.272890 0.268685 0.263336 0.256918 0.249568 0.241710 0.235234 0.230464 0.226397 0.222550 0.220007 0.218371 0.217414 0.216814 0.216500 0.216474 0.216805 0.217596 0.218814 0.220262 0.220674 0.220183 -100 
-100 -100 0.257684 0.255355 0.250976 0.245335 0.238678 0.231581 0.224398 0.218438 0.213793 0.210192 0.207228 0.205285 0.204042 0.203337 0.202924 0.202746 0.202785 0.203064 0.203620 0.204371 0.205179 0.205470 0.205322 -100 
-100 -100 0.248070 0.245701 0.241214 0.235406 0.228613 0.221648 0.214834 0.209175 0.204661 0.201311 0.198775 0.197133 0.196105 0.195536 0.195227 0.195119 0.195187 0.195428 0.195845 0.196356 0.196853 0.197070 0.197050 -100 
-100 -100 -100 -100 -100 -100 -100 -100 -100 -100 -100 -100 -100 -100 -100 -100 -100 -100 -100 -100 -100 -100 -100 -100 -100 -100 
-100 -100 -100 -100 -100 -100 -100 -100 -100 -100 -100 -100 -100 -100 -100 -100 -100 -100 -100 -100 -100 -100 -100 -100 -100 -100 
-100 -100 -100 -100 -100 -100 -100 -100 -100 -100 -100 -100 -100 -100 -100 -100 -100 -100 -100 -100 -100 -100 -100 -100 -100 -100 
-100 -100 0.356552 0.352814 0.345740 0.336669 0.326371 0.316463 0.307339 0.299838 0.293474 0.288117 0.283367 0.279641 0.276720 0.274245 0.271891 0.269982 0.268470 0.267380 0.266582 0.266036 0.265638 0.265359 0.265194 -100 
-100 -100 0.362093 0.358305 0.351146 0.341982 0.331614 0.321696 0.312646 0.305291 0.299057 0.293671 0.288764 0.284949 0.282047 0.279421 0.276718 0.274537 0.272859 0.271666 0.270791 0.270185 0.269744 0.269432 0.269245 -100 
-100 -100 0.372642 0.368769 0.361457 0.352122 0.341611 0.331632 0.322636 0.315441 0.309356 0.303885 0.298695 0.294726 0.291839 0.288978 0.285731 0.283131 0.281185 0.279811 0.278778 0.278043 0.277507 0.277119 0.276871 -100 
-100 -100 0.386375 0.382400 0.374905 0.365353 0.354641 0.344515 0.335456 0.328307 0.322292 0.316612 0.310937 0.306537 0.303335 0.300235 0.296783 0.294019 0.291913 0.290357 0.289118 0.288194 0.287531 0.287015 0.286648 -100 
-100 -100 0.402351 0.398268 0.390581 0.380805 0.369917 0.359606 0.350428 0.343414 0.337718 0.331714 0.325033 0.319779 0.315911 0.312549 0.309149 0.306448 0.304288 0.302571 0.301113 0.300027 0.299338 0.298650 0.297996 -100 
-100 -100 0.418189 0.414015 0.406172 0.396221 0.385277 0.374859 0.365712 0.359375 0.354946 0.348610 0.340010 0.333492 0.328990 0.325285 0.321646 0.318821 0.316545 0.314672 0.313077 0.312039 0.311699 0.310849 0.309596 -100 
-100 -100 0.433099 0.428879 0.420990 0.411048 0.400624 0.390190 0.380808 0.375686 0.373767 0.367141 0.355421 0.347218 0.342153 0.338040 0.333811 0.330615 0.328126 0.326134 0.324583 0.323963 0.324585 0.323642 0.321364 -100 
-100 -100 0.445098 0.440887 0.432994 0.423007 0.412471 0.401843 0.392185 0.386748 0.384493 0.377596 0.365674 0.357289 0.352048 0.347784 0.343424 0.340101 0.337502 0.335434 0.333849 0.333238 0.333876 0.332912 0.330594 -100 
-100 -100 0.453988 0.449835 0.441977 0.431889 0.420603 0.409601 0.399617 0.392333 0.386924 0.379793 0.370576 0.363545 0.358528 0.354397 0.350399 0.347225 0.344639 0.342551 0.340868 0.339876 0.339622 0.338719 0.337327 -100 
-100 -100 0.459050 0.454999 0.447291 0.437301 0.425866 0.414610 0.404075 0.395493 0.388206 0.380967 0.373400 0.367392 0.362698 0.358715 0.354889 0.351727 0.349122 0.347091 0.345530 0.344572 0.344082 0.343336 0.342451 -100 
-100 -100 0.460387 0.456453 0.448928 0.439097 0.427669 0.416303 0.405447 0.396212 0.388099 0.380865 0.374141 0.368809 0.364485 0.360655 0.356861 0.353633 0.351006 0.349071 0.347730 0.347026 0.346704 0.346140 0.345444 -100 
-100 -100 0.457810 0.453983 0.446633 0.436974 0.425641 0.414258 0.403240 0.393710 0.385303 0.378147 0.371872 0.366982 0.362974 0.359350 0.355684 0.352511 0.349936 0.348098 0.346901 0.346342 0.346123 0.345682 0.345111 -100 
-100 -100 0.451013 0.447285 0.440109 0.430634 0.419444 0.408108 0.397030 0.387371 0.378881 0.371872 0.365968 0.361449 0.357753 0.354420 0.351061 0.348110 0.345683 0.343939 0.342786 0.342198 0.341896 0.341513 0.341102 -100 
-100 -100 0.440094 0.436480 0.429514 0.420291 0.409338 0.398153 0.387125 0.377472 0.369054 0.362278 0.356757 0.352637 0.349292 0.346304 0.343295 0.340619 0.338383 0.336760 0.335659 0.335049 0.334700 0.334367 0.334067 -100 
-100 -100 0.424421 0.420972 0.414330 0.405525 0.395010 0.384132 0.373289 0.363787 0.355604 0.349127 0.343966 0.340221 0.337241 0.334603 0.331946 0.329564 0.327583 0.326167 0.325241 0.324765 0.324536 0.324301 0.324065 -100 
-100 -100 0.404863 0.401660 0.395517 0.387402 0.377619 0.367232 0.356646 0.347407 0.339620 0.333427 0.328394 0.324821 0.322067 0.319723 0.317411 0.315373 0.313729 0.312656 0.312109 0.312047 0.312230 0.312174 0.311899 -100 
-100 -100 0.381019 0.378174 0.372804 0.365794 0.357232 0.347535 0.337189 0.328326 0.321318 0.315333 0.309860 0.306068 0.303313 0.301175 0.299226 0.297601 0.296408 0.295831 0.295943 0.296719 0.297869 0.298078 0.297467 -100 
-100 -100 0.354963 0.352559 0.348165 0.342646 0.335773 0.326908 0.316663 0.308407 0.303022 0.297172 0.290214 0.285655 0.282656 0.280634 0.279017 0.277815 0.277098 0.277103 0.278092 0.280234 0.283192 0.283717 0.282116 -100 
-100 -100 0.326927 0.324933 0.321488 0.317494 0.312655 0.304680 0.294482 0.287514 0.285938 0.280293 0.269773 0.263792 0.260352 0.258403 0.257086 0.256261 0.255978 0.256530 0.258477 0.262356 0.268060 0.268861 0.265345 -100 
-100 -100 0.300162 0.298306 0.295140 0.291562 0.287270 0.279876 0.270254 0.263839 0.262802 0.257644 0.247553 0.241925 0.238768 0.237101 0.236087 0.235552 0.235521 0.236266 0.238342 0.242290 0.248068 0.248898 0.245366 -100 
-100 -100 0.275981 0.273984 0.270418 0.266100 0.260813 0.253661 0.245218 0.238681 0.234905 0.230470 0.224764 0.221149 0.218960 0.217755 0.217055 0.216732 0.216797 0.217395 0.218807 0.221189 0.224302 0.224927 0.223386 -100 
-100 -100 0.258307 0.256126 0.252093 0.246991 0.240894 0.233894 0.226408 0.220303 0.215865 0.212041 0.208357 0.205922 0.204379 0.203525 0.203050 0.202866 0.202959 0.203388 0.204260 0.205536 0.207019 0.207430 0.206925 -100 
-100 -100 0.248583 0.246297 0.241997 0.236471 0.229955 0.223036 0.216065 0.210293 0.205775 0.202280 0.199423 0.197518 0.196311 0.195645 0.195293 0.195180 0.195281 0.195610 0.196198 0.196965 0.197750 0.198036 0.197903 -100 
-100 -100 -100 -100 -100 -100 -100 -100 -100 -100 -100 -100 -100 -100 -100 -100 -100 -100 -100 -100 -100 -100 -100 -100 -100 -100 
-100 -100 -100 -100 -100 -100 -100 -100 -100 -100 -100 -100 -100 -100 -100 -100 -100 -100 -100 -100 -100 -100 -100 -100 -100 -100 
-100 -100 -100 -100 -100 -100 -100 -100 -100 -100 -100 -100 -100 -100 -100 -100 -100 -100 -100 -100 -100 -100 -100 -100 -100 -100 
-100 -100 0.358191 0.354458 0.347388 0.338316 0.328022 0.318152 0.309130 0.301778 0.295525 0.290102 0.285137 0.281250 0.278277 0.275653 0.273021 0.270926 0.269321 0.268187 0.267361 0.266795 0.266385 0.266085 0.265896 -100 
-100 -100 0.363809 0.360021 0.352857 0.343685 0.333322 0.323462 0.314561 0.307428 0.301381 0.295951 0.290816 0.286900 0.284077 0.281279 0.278109 0.275605 0.273779 0.272527 0.271623 0.271004 0.270562 0.270229 0.270007 -100 
-100 -100 0.374562 0.370673 0.363325 0.353954 0.343429 0.333521 0.324734 0.317862 0.312087 0.306595 0.301139 0.297153 0.294537 0.291476 0.287492 0.284378 0.282205 0.280755 0.279692 0.278950 0.278421 0.278012 0.277721 -100 
-100 -100 0.388660 0.384633 0.377038 0.367384 0.356600 0.346525 0.337707 0.330966 0.325416 0.319692 0.313541 0.308972 0.305934 0.302623 0.298492 0.295269 0.292974 0.291362 0.290088 0.289128 0.288416 0.287875 0.287501 -100 
-100 -100 0.405175 0.400978 0.393080 0.383093 0.371999 0.361705 0.352881 0.346537 0.341864 0.335740 0.327823 0.321808 0.317598 0.314006 0.310343 0.307508 0.305328 0.303602 0.302074 0.300833 0.299886 0.299155 0.298652 -100 
-100 -100 0.421573 0.417215 0.409033 0.398737 0.387398 0.377016 0.368607 0.363820 0.362133 0.355605 0.343832 0.335317 0.329714 0.325714 0.322275 0.319677 0.317553 0.315704 0.313942 0.312469 0.311386 0.310462 0.309738 -100 
-100 -100 0.436925 0.432458 0.424067 0.413579 0.402190 0.391910 0.384399 0.382690 0.387001 0.380162 0.361631 0.349334 0.342093 0.337541 0.333946 0.331305 0.329113 0.327136 0.325215 0.323662 0.322659 0.321592 0.320533 -100 
-100 -100 0.448961 0.444501 0.436102 0.425564 0.414051 0.403559 0.395740 0.393671 0.397567 0.390462 0.371809 0.359367 0.351971 0.347298 0.343610 0.340864 0.338560 0.336474 0.334446 0.332805 0.331729 0.330603 0.329503 -100 
-100 -100 0.457493 0.453149 0.444946 0.434507 0.422802 0.411773 0.402416 0.396561 0.393774 0.386456 0.374179 0.365225 0.359144 0.354809 0.351164 0.348308 0.345882 0.343712 0.341623 0.339889 0.338594 0.337495 0.336647 -100 
-100 -100 0.462073 0.457897 0.449972 0.439772 0.428110 0.416762 0.406368 0.398216 0.391761 0.384400 0.375746 0.369064 0.364011 0.359954 0.356216 0.353143 0.350562 0.348348 0.346307 0.344660 0.343392 0.342394 0.341704 -100 
-100 -100 0.462907 0.458907 0.451280 0.441360 0.429843 0.418382 0.407463 0.398287 0.390364 0.383071 0.376048 0.370593 0.366283 0.362452 0.358596 0.355313 0.352639 0.350429 0.348468 0.346994 0.345886 0.345021 0.344422 -100 
-100 -100 0.459910 0.456055 0.448663 0.438976 0.427607 0.416143 0.405018 0.395448 0.387069 0.379894 0.373564 0.368740 0.364875 0.361286 0.357521 0.354245 0.351586 0.349455 0.347638 0.346334 0.345377 0.344639 0.344123 -100 
-100 -100 0.452771 0.449028 0.441833 0.432344 0.421126 0.409716 0.398532 0.388812 0.380311 0.373296 0.367408 0.362996 0.359455 0.356174 0.352746 0.349715 0.347198 0.345216 0.343597 0.342442 0.341608 0.340983 0.340566 -100 
-100 -100 0.441603 0.437984 0.431010 0.421780 0.410802 0.399545 0.388414 0.378691 0.370250 0.363469 0.357972 0.353953 0.350745 0.347815 0.344777 0.342062 0.339784 0.338000 0.336573 0.335593 0.334911 0.334407 0.334068 -100 
-100 -100 0.425749 0.422312 0.415698 0.406929 0.396434 0.385497 0.374533 0.364948 0.356760 0.350260 0.345059 0.341371 0.338489 0.335903 0.333239 0.330854 0.328885 0.327384 0.326257 0.325588 0.325220 0.324883 0.324569 -100 
-100 -100 0.406085 0.402935 0.396908 0.388963 0.379346 0.368935 0.358167 0.348841 0.341166 0.334894 0.329569 0.325893 0.323142 0.320815 0.318496 0.316470 0.314871 0.313795 0.313203 0.313182 0.313509 0.313417 0.312941 -100 
-100 -100 0.382201 0.379483 0.374425 0.367896 0.359897 0.350255 0.339573 0.330743 0.324715 0.318531 0.311614 0.307237 0.304237 0.302028 0.300054 0.298447 0.297328 0.296859 0.297211 0.298515 0.300529 0.300782 0.299504 -100 
-100 -100 0.356135 0.353975 0.350196 0.345714 0.340226 0.331561 0.320641 0.312998 0.310773 0.304561 0.293551 0.287223 0.283512 0.281276 0.279606 0.278437 0.277841 0.278116 0.279800 0.283474 0.288984 0.289662 0.286098 -100 
-100 -100 0.328056 0.326432 0.323983 0.321829 0.320032 0.312503 0.301109 0.296458 0.314078 0.307862 0.276824 0.266524 0.261283 0.258895 0.257474 0.256693 0.256589 0.257614 0.260923 0.267995 0.279408 0.280482 0.272390 -100 
-100 -100 0.301141 0.299660 0.297504 0.295796 0.294617 0.287673 0.276782 0.272649 0.290617 0.284885 0.254442 0.244491 0.239530 0.237422 0.236307 0.235818 0.235963 0.237179 0.240622 0.247784 0.259393 0.260495 0.252258 -100 
-100 -100 0.276718 0.274970 0.272043 0.268817 0.264999 0.258064 0.248878 0.242864 0.242211 0.237396 0.227623 0.222247 0.219310 0.217872 0.217124 0.216843 0.217023 0.217891 0.220004 0.223917 0.229660 0.230438 0.226850 -100 
-100 -100 0.258826 0.256780 0.253088 0.248531 0.243089 0.236180 0.228329 0.222216 0.218704 0.214645 0.209477 0.206376 0.204488 0.203515 0.203019 0.202866 0.203027 0.203583 0.204755 0.206607 0.209024 0.209494 0.208288 -100 
-100 -100 0.248972 0.246760 0.242639 0.237387 0.231163 0.224279 0.217118 0.211243 0.206831 0.203180 0.199870 0.197678 0.196301 0.195568 0.195209 0.195119 0.195260 0.195650 0.196358 0.197335 0.198423 0.198723 0.198363 -100 
-100 -100 -100 -100 -100 -100 -100 -100 -100 -100 -100 -100 -100 -100 -100 -100 -100 -100 -100 -100 -100 -100 -100 -100 -100 -100 
-100 -100 -100 -100 -100 -100 -100 -100 -100 -100 -100 -100 -100 -100 -100 -100 -100 -100 -100 -100 -100 -100 -100 -100 -100 -100 
-100 -100 -100 -100 -100 -100 -100 -100 -100 -100 -100 -100 -100 -100 -100 -100 -100 -100 -100 -100 -100 -100 -100 -100 -100 -100 
-100 -100 0.359340 0.355595 0.348498 0.339380 0.329017 0.319063 0.309941 0.302484 0.296124 0.290602 0.285551 0.281605 0.278616 0.276027 0.273477 0.271484 0.269966 0.268876 0.268054 0.267483 0.267076 0.266737 0.266482 -100 
-100 -100 0.365035 0.361229 0.354026 0.344796 0.334352 0.324396 0.315384 0.308136 0.301973 0.296437 0.291213 0.287237 0.284399 0.281643 0.278565 0.276176 0.274449 0.273256 0.272376 0.271791 0.271406 0.271038 0.270712 -100 
-100 -100 0.375982 0.372058 0.364638 0.355173 0.344532 0.334503 0.325581 0.318569 0.312657 0.307048 0.301497 0.297448 0.294815 0.291806 0.287932 0.284951 0.282897 0.281529 0.280529 0.279887 0.279505 0.279069 0.278610 -100 
-100 -100 0.390435 0.386339 0.378604 0.368783 0.357817 0.347578 0.338584 0.331661 0.325932 0.320079 0.313829 0.309193 0.306128 0.302884 0.298883 0.295810 0.293643 0.292137 0.290940 0.290083 0.289508 0.288953 0.288425 -100 
-100 -100 0.407535 0.403187 0.395017 0.384748 0.373377 0.362840 0.353782 0.347196 0.342299 0.336015 0.327996 0.321915 0.317673 0.314150 0.310648 0.307988 0.305960 0.304337 0.302861 0.301651 0.300726 0.299973 0.299418 -100 
-100 -100 0.424635 0.420025 0.411389 0.400663 0.388921 0.378213 0.369509 0.364406 0.362432 0.355716 0.343846 0.335261 0.329593 0.325676 0.322468 0.320093 0.318145 0.316396 0.314647 0.313104 0.311886 0.310934 0.310285 -100 
-100 -100 0.440682 0.435859 0.426773 0.415699 0.403728 0.393056 0.385264 0.383184 0.387155 0.380109 0.361482 0.349091 0.341724 0.337282 0.334036 0.331697 0.329713 0.327828 0.325855 0.324089 0.322743 0.321631 0.320791 -100 
-100 -100 0.452727 0.447924 0.438844 0.427737 0.415650 0.404758 0.396623 0.394143 0.397670 0.390357 0.371617 0.359096 0.351593 0.347068 0.343767 0.341359 0.339281 0.337275 0.335133 0.333193 0.331693 0.330496 0.329617 -100 
-100 -100 0.460609 0.456034 0.447424 0.436627 0.424574 0.413183 0.403405 0.397104 0.393948 0.386420 0.374069 0.365097 0.359025 0.354869 0.351574 0.349068 0.346899 0.344772 0.342482 0.340400 0.338716 0.337486 0.336726 -100 
-100 -100 0.464526 0.460237 0.452133 0.441802 0.429988 0.418340 0.407477 0.398847 0.392020 0.384452 0.375730 0.369067 0.364107 0.360274 0.356902 0.354237 0.351976 0.349761 0.347371 0.345236 0.343515 0.342311 0.341620 -100 
-100 -100 0.464787 0.460766 0.453136 0.443275 0.431774 0.420075 0.408655 0.398970 0.390671 0.383178 0.376095 0.370683 0.366512 0.362948 0.359504 0.356707 0.354442 0.352195 0.349717 0.347598 0.345926 0.344792 0.344160 -100 
-100 -100 0.461355 0.457526 0.450203 0.440642 0.429343 0.417695 0.406113 0.396074 0.387351 0.380009 0.373636 0.368870 0.365156 0.361850 0.358499 0.355715 0.353466 0.351296 0.348939 0.346972 0.345441 0.344431 0.343869 -100 
-100 -100 0.453906 0.450184 0.443043 0.433640 0.422461 0.410897 0.399367 0.389295 0.380538 0.373395 0.367484 0.363137 0.359749 0.356723 0.353661 0.351063 0.348900 0.346892 0.344843 0.343150 0.341859 0.340999 0.340523 -100 
-100 -100 0.442525 0.438911 0.431954 0.422748 0.411754 0.400368 0.388999 0.379037 0.370418 0.363545 0.358037 0.354081 0.351012 0.348308 0.345596 0.343282 0.341362 0.339582 0.337787 0.336379 0.335351 0.334662 0.334263 -100 
-100 -100 0.426539 0.423098 0.416474 0.407686 0.397141 0.386094 0.374961 0.365207 0.356884 0.350314 0.345103 0.341465 0.338704 0.336321 0.333968 0.331998 0.330441 0.328968 0.327469 0.326411 0.325757 0.325268 0.324897 -100 
-100 -100 0.406811 0.403659 0.397614 0.389636 0.379955 0.369451 0.358540 0.349067 0.341265 0.334927 0.329580 0.325934 0.323272 0.321127 0.319084 0.317432 0.316210 0.315176 0.314262 0.313913 0.313997 0.313781 0.313251 -100 
-100 -100 0.382932 0.380207 0.375133 0.368584 0.360542 0.350805 0.339971 0.330984 0.324820 0.318547 0.311586 0.307216 0.304282 0.302213 0.300452 0.299115 0.298252 0.297815 0.297965 0.299043 0.300873 0.301012 0.299678 -100 
-100 -100 0.356878 0.354715 0.350936 0.346464 0.340969 0.332211 0.321106 0.313271 0.310885 0.304559 0.293481 0.287137 0.283470 0.281344 0.279843 0.278866 0.278432 0.278726 0.280282 0.283786 0.289138 0.289704 0.286080 -100 
-100 -100 0.328774 0.327155 0.324728 0.322621 0.320859 0.313243 0.301630 0.296751 0.314185 0.307837 0.276713 0.266378 0.261159 0.258862 0.257582 0.256951 0.256955 0.257987 0.261194 0.268112 0.279369 0.280330 0.272174 -100 
-100 -100 0.301763 0.300300 0.298172 0.296516 0.295374 0.288362 0.277262 0.272908 0.290687 0.284830 0.254298 0.244298 0.239336 0.237310 0.236315 0.235946 0.236159 0.237379 0.240725 0.247735 0.259184 0.260182 0.251881 -100 
-100 -100 0.277215 0.275473 0.272561 0.269364 0.265566 0.258570 0.249229 0.243046 0.242243 0.237314 0.227457 0.222031 0.219090 0.217707 0.217052 0.216864 0.217098 0.217950 0.219968 0.223740 0.229337 0.230010 0.226363 -100 
-100 -100 0.259186 0.257141 0.253454 0.248907 0.243467 0.236510 0.228555 0.222323 0.218697 0.214541 0.209298 0.206151 0.204254 0.203317 0.202888 0.202805 0.203002 0.203533 0.204614 0.206340 0.208628 0.209001 0.207743 -100 
-100 -100 0.249243 0.247030 0.242910 0.237661 0.231431 0.224508 0.217271 0.211305 0.206799 0.203065 0.199685 0.197449 0.196060 0.195352 0.195045 0.195010 0.195176 0.195536 0.196160 0.197020 0.197992 0.198202 0.197794 -100 
-100 -100 -100 -100 -100 -100 -100 -100 -100 -100 -100 -100 -100 -100 -100 -100 -100 -100 -100 -100 -100 -100 -100 -100 -100 -100 
-100 -100 -100 -100 -100 -100 -100 -100 -100 -100 -100 -100 -100 -100 -100 -100 -100 -100 -100 -100 -100 -100 -100 -100 -100 -100 
-100 -100 -100 -100 -100 -100 -100 -100 -100 -100 -100 -100 -100 -100 -100 -100 -100 -100 -100 -100 -100 -100 -100 -100 -100 -100 
-100 -100 0.360146 0.356376 0.349224 0.340021 0.329518 0.319352 0.309916 0.302091 0.295390 0.289726 0.284707 0.280805 0.277832 0.275462 0.273360 0.271759 0.270516 0.269562 0.268800 0.268283 0.267966 0.267570 0.267150 -100 
-100 -100 0.365925 0.362086 0.354813 0.345479 0.334870 0.324660 0.315265 0.307553 0.300954 0.295244 0.290058 0.286062 0.283112 0.280609 0.278190 0.276355 0.274988 0.273979 0.273226 0.272824 0.272710 0.272296 0.271672 -100 
-100 -100 0.377094 0.373108 0.365572 0.355960 0.345103 0.334749 0.325331 0.317707 0.311195 0.305361 0.299874 0.295717 0.292781 0.290069 0.287159 0.284965 0.283396 0.282287 0.281528 0.281287 0.281498 0.281039 0.280054 -100 
-100 -100 0.391978 0.387756 0.379802 0.369749 0.358495 0.347845 0.338240 0.330536 0.323986 0.317886 0.311901 0.307305 0.304037 0.301112 0.298063 0.295766 0.294090 0.292847 0.291913 0.291489 0.291542 0.290971 0.289921 -100 
-100 -100 0.409876 0.405292 0.396664 0.385992 0.374193 0.363132 0.353258 0.345502 0.339106 0.332606 0.325616 0.320153 0.316154 0.312995 0.310139 0.307999 0.306323 0.304912 0.303629 0.302686 0.302132 0.301377 0.300518 -100 
-100 -100 0.428173 0.423133 0.413629 0.402242 0.389887 0.378458 0.368503 0.361197 0.355866 0.348952 0.340051 0.333263 0.328440 0.324993 0.322215 0.320155 0.318448 0.316863 0.315260 0.313890 0.312943 0.311997 0.311127 -100 
-100 -100 0.446041 0.440494 0.429719 0.417633 0.404809 0.393140 0.383354 0.377161 0.374198 0.366924 0.354883 0.346260 0.340549 0.336778 0.333923 0.331835 0.330060 0.328316 0.326465 0.324881 0.323953 0.322842 0.321622 -100 
-100 -100 0.458113 0.452593 0.441855 0.429788 0.416898 0.404997 0.394812 0.388178 0.384800 0.377233 0.365013 0.356259 0.350448 0.346623 0.343757 0.341670 0.339868 0.337991 0.335888 0.334030 0.332862 0.331626 0.330376 -100 
-100 -100 0.464198 0.459243 0.449887 0.438615 0.426120 0.413992 0.402770 0.394086 0.387500 0.379712 0.370259 0.363117 0.358013 0.354437 0.351697 0.349717 0.348059 0.346069 0.343567 0.341288 0.339527 0.338189 0.337268 -100 
-100 -100 0.466933 0.462511 0.454197 0.443840 0.431949 0.419770 0.407737 0.397604 0.389110 0.381218 0.373438 0.367479 0.363035 0.359754 0.357164 0.355366 0.353927 0.351864 0.348982 0.346338 0.344245 0.342830 0.342030 -100 
-100 -100 0.466386 0.462396 0.454909 0.445369 0.434109 0.422013 0.409484 0.398563 0.389210 0.381333 0.374415 0.369219 0.365335 0.362345 0.359976 0.358402 0.358364 0.356277 0.351941 0.349005 0.346676 0.345234 0.344486 -100 
-100 -100 0.462477 0.458729 0.451650 0.442499 0.431527 0.419561 0.406994 0.395909 0.386382 0.378665 0.372246 0.367541 0.364038 0.361285 0.359044 0.357547 0.357592 0.355578 0.351303 0.348460 0.346231 0.344884 0.344199 -100 
-100 -100 0.454678 0.451022 0.444057 0.434930 0.423946 0.412134 0.399899 0.389083 0.379759 0.372337 0.366360 0.362053 0.358850 0.356312 0.354152 0.352652 0.351554 0.349700 0.346923 0.344495 0.342647 0.341498 0.340915 -100 
-100 -100 0.443084 0.439492 0.432600 0.423489 0.412532 0.400949 0.389139 0.378718 0.369729 0.362671 0.357124 0.353212 0.350321 0.348041 0.346114 0.344814 0.343940 0.342299 0.339756 0.337634 0.336094 0.335152 0.334663 -100 
-100 -100 0.426984 0.423518 0.416852 0.408006 0.397359 0.386140 0.374757 0.364728 0.356136 0.349448 0.344270 0.340704 0.338127 0.336138 0.334536 0.333643 0.333239 0.331877 0.329455 0.327534 0.326293 0.325544 0.325114 -100 
-100 -100 0.407230 0.403996 0.397795 0.389596 0.379653 0.368959 0.357918 0.348236 0.340083 0.333679 0.328594 0.325142 0.322716 0.320934 0.319561 0.318877 0.318712 0.317724 0.315846 0.314545 0.313884 0.313388 0.312925 -100 
-100 -100 0.383341 0.380469 0.375062 0.368012 0.359351 0.349361 0.338525 0.329176 0.321762 0.315512 0.309917 0.306168 0.303644 0.301940 0.300690 0.299996 0.299750 0.299251 0.298559 0.298516 0.299047 0.298884 0.298093 -100 
-100 -100 0.357286 0.354875 0.350506 0.345066 0.338234 0.329085 0.318221 0.309352 0.303466 0.297277 0.290123 0.285530 0.282682 0.280996 0.279909 0.279331 0.279172 0.279227 0.279747 0.281329 0.283781 0.283959 0.282174 -100 
-100 -100 0.329160 0.327186 0.323848 0.320080 0.315459 0.307218 0.296248 0.288529 0.286360 0.280313 0.269538 0.263463 0.260106 0.258426 0.257537 0.257175 0.257244 0.257809 0.259419 0.262827 0.268059 0.268514 0.264807 -100 
-100 -100 0.302135 0.300307 0.297261 0.293928 0.289885 0.282257 0.271889 0.264745 0.263125 0.257566 0.247202 0.241446 0.238324 0.236871 0.236213 0.236047 0.236264 0.236988 0.238758 0.242263 0.247581 0.248071 0.244350 -100 
-100 -100 0.277541 0.275554 0.272050 0.267870 0.262708 0.255363 0.246391 0.239311 0.235070 0.230288 0.224327 0.220575 0.218387 0.217338 0.216915 0.216879 0.217116 0.217662 0.218785 0.220756 0.223442 0.223750 0.222034 -100 
-100 -100 0.259444 0.257262 0.253251 0.248200 0.242131 0.234983 0.227154 0.220678 0.215890 0.211780 0.207871 0.205302 0.203739 0.202991 0.202722 0.202749 0.202957 0.203313 0.203917 0.204824 0.205927 0.206053 0.205392 -100 
-100 -100 0.249446 0.247155 0.242860 0.237348 0.230820 0.223782 0.216569 0.210517 0.205716 0.201974 0.198915 0.196881 0.195641 0.195051 0.194861 0.194913 0.195093 0.195338 0.195675 0.196104 0.196542 0.196567 0.196291 -100 
-100 -100 -100 -100 -100 -100 -100 -100 -100 -100 -100 -100 -100 -100 -100 -100 -100 -100 -100 -100 -100 -100 -100 -100 -100 -100 
-100 -100 -100 -100 -100 -100 -100 -100 -100 -100 -100 -100 -100 -100 -100 -100 -100 -100 -100 -100 -100 -100 -100 -100 -100 -100 
-100 -100 -100 -100 -100 -100 -100 -100 -100 -100 -100 -100 -100 -100 -100 -100 -100 -100 -100 -100 -100 -100 -100 -100 -100 -100 
-100 -100 0.360528 0.356742 0.349555 0.340284 0.329648 0.319246 0.309446 0.301180 0.294097 0.288295 0.283374 0.279625 0.276797 0.274730 0.273104 0.271935 0.271004 0.270226 0.269582 0.269247 0.269206 0.268748 0.268001 -100 
-100 -100 0.366384 0.362521 0.355199 0.345779 0.335010 0.324516 0.314676 0.306415 0.299333 0.293454 0.288389 0.284528 0.281650 0.279494 0.277720 0.276450 0.275471 0.274705 0.274204 0.274281 0.274883 0.274435 0.273155 -100 
-100 -100 0.377765 0.373727 0.366090 0.356347 0.345280 0.334567 0.324584 0.316253 0.309104 0.303058 0.297732 0.293680 0.290706 0.288393 0.286368 0.284921 0.283845 0.283082 0.282801 0.283543 0.285218 0.284773 0.282579 -100 
-100 -100 0.393129 0.388780 0.380587 0.370300 0.358758 0.347667 0.337387 0.328833 0.321488 0.315166 0.309481 0.305120 0.301907 0.299411 0.297231 0.295658 0.294467 0.293577 0.293149 0.293747 0.295305 0.294768 0.292509 -100 
-100 -100 0.412126 0.407232 0.397973 0.386833 0.374599 0.362988 0.352288 0.343436 0.335888 0.329197 0.322954 0.318139 0.314541 0.311836 0.309581 0.307929 0.306602 0.305454 0.304505 0.304176 0.304537 0.303804 0.302209 -100 
-100 -100 0.432602 0.426868 0.415817 0.403510 0.390487 0.378327 0.367244 0.358236 0.350760 0.343690 0.336622 0.331236 0.327263 0.324336 0.321938 0.320154 0.318673 0.317278 0.315912 0.314985 0.314857 0.313931 0.312367 -100 
-100 -100 0.454822 0.447839 0.433283 0.419470 0.405652 0.393018 0.381620 0.372649 0.365657 0.358233 0.349955 0.343865 0.339525 0.336400 0.333853 0.331958 0.330373 0.328799 0.327207 0.326276 0.326895 0.325805 0.323179 -100 
-100 -100 0.466950 0.460005 0.445525 0.431801 0.417986 0.405109 0.393229 0.383737 0.376293 0.368549 0.360063 0.353843 0.349426 0.346291 0.343805 0.342020 0.340510 0.338801 0.336846 0.335499 0.335749 0.334495 0.331875 -100 
-100 -100 0.468752 0.463168 0.452421 0.440500 0.427595 0.414720 0.402083 0.391416 0.382527 0.374490 0.366804 0.361063 0.356894 0.353975 0.351841 0.350501 0.349446 0.347632 0.344921 0.342532 0.341070 0.339619 0.338170 -100 
-100 -100 0.469353 0.464763 0.456165 0.445912 0.434136 0.421401 0.407988 0.396223 0.386281 0.378021 0.370852 0.365540 0.361687 0.359100 0.357476 0.356859 0.356534 0.354681 0.351138 0.347830 0.345399 0.343739 0.342709 -100 
-100 -100 0.467731 0.463826 0.456622 0.447705 0.436991 0.424471 0.410471 0.397936 0.387388 0.379042 0.372222 0.367291 0.363802 0.361573 0.360538 0.360705 0.363013 0.361164 0.355001 0.350905 0.347835 0.346022 0.345104 -100 
-100 -100 0.463305 0.459713 0.453052 0.444628 0.434284 0.421977 0.408059 0.395523 0.384979 0.376807 0.370334 0.365756 0.362563 0.360559 0.359709 0.360061 0.362565 0.360788 0.354577 0.350466 0.347409 0.345656 0.344813 -100 
-100 -100 0.455183 0.451640 0.444967 0.436322 0.425732 0.413645 0.400448 0.388607 0.378562 0.370810 0.364789 0.360586 0.357663 0.355777 0.354798 0.354888 0.355347 0.353705 0.349827 0.346300 0.343736 0.342230 0.341510 -100 
-100 -100 0.443392 0.439841 0.433062 0.424140 0.413306 0.401501 0.389121 0.378099 0.368673 0.361418 0.355865 0.352066 0.349444 0.347744 0.346883 0.347148 0.347923 0.346456 0.342628 0.339317 0.337054 0.335772 0.335161 -100 
-100 -100 0.427195 0.423706 0.417007 0.408127 0.397406 0.385997 0.374304 0.363951 0.355099 0.348309 0.343185 0.339759 0.337468 0.336045 0.335544 0.336473 0.338148 0.336910 0.332658 0.329153 0.327011 0.325877 0.325338 -100 
-100 -100 0.407419 0.404102 0.397737 0.389312 0.379124 0.368232 0.357027 0.347149 0.338766 0.332333 0.327447 0.324224 0.322117 0.320862 0.320482 0.321475 0.323254 0.322313 0.318569 0.315621 0.313946 0.313047 0.312549 -100 
-100 -100 0.383543 0.380512 0.374772 0.367246 0.358086 0.347840 0.336935 0.327374 0.319476 0.313282 0.308338 0.305077 0.302969 0.301732 0.301189 0.301540 0.302410 0.301839 0.299820 0.298357 0.297680 0.297126 0.296574 -100 
-100 -100 0.357510 0.354846 0.349923 0.343666 0.335942 0.326432 0.315579 0.306223 0.298949 0.292925 0.287579 0.284075 0.281879 0.280672 0.280095 0.280092 0.280408 0.280229 0.279628 0.279527 0.279943 0.279677 0.278830 -100 
-100 -100 0.329396 0.327086 0.322989 0.318040 0.311940 0.303208 0.292381 0.283424 0.277583 0.271791 0.265353 0.261464 0.259151 0.258021 0.257558 0.257545 0.257765 0.257925 0.258224 0.259153 0.260743 0.260669 0.259211 -100 
-100 -100 0.302379 0.300217 0.296414 0.291901 0.286380 0.278277 0.268091 0.259762 0.254491 0.249183 0.243134 0.239520 0.237410 0.236462 0.236160 0.236243 0.236501 0.236800 0.237338 0.238434 0.240122 0.240097 0.238657 -100 
-100 -100 0.277768 0.275540 0.271500 0.266510 0.260467 0.252807 0.243928 0.236460 0.230913 0.226288 0.222049 0.219304 0.217685 0.216979 0.216820 0.216968 0.217228 0.217480 0.217822 0.218402 0.219197 0.219114 0.218354 -100 
-100 -100 0.259625 0.257301 0.252978 0.247468 0.240919 0.233580 0.225782 0.219184 0.213972 0.209923 0.206615 0.204473 0.203208 0.202677 0.202595 0.202758 0.202987 0.203160 0.203306 0.203490 0.203717 0.203569 0.203182 -100 
-100 -100 0.249583 0.247207 0.242730 0.236956 0.230160 0.222996 0.215769 0.209649 0.204687 0.200955 0.198110 0.196275 0.195205 0.194764 0.194716 0.194875 0.195075 0.195195 0.195231 0.195225 0.195193 0.195010 0.194773 -100 
-100 -100 -100 -100 -100 -100 -100 -100 -100 -100 -100 -100 -100 -100 -100 -100 -100 -100 -100 -100 -100 -100 -100 -100 -100 -100 
-100 -100 -100 -100 -100 -100 -100 -100 -100 -100 -100 -100 -100 -100 -100 -100 -100 -100 -100 -100 -100 -100 -100 -100 -100 -100 
-100 -100 -100 -100 -100 -100 -100 -100 -100 -100 -100 -100 -100 -100 -100 -100 -100 -100 -100 -100 -100 -100 -100 -100 -100 -100 
-100 -100 0.360410 0.356647 0.349495 0.340238 0.329547 0.318972 0.308854 0.300207 0.292789 0.286869 0.282043 0.278473 0.275853 0.274081 0.272856 0.272047 0.271394 0.270785 0.270298 0.270249 0.270662 0.270146 0.268920 -100 
-100 -100 0.366317 0.362474 0.355176 0.345764 0.334924 0.324221 0.313996 0.305268 0.297774 0.291756 0.286811 0.283143 0.280463 0.278638 0.277354 0.276515 0.275867 0.275342 0.275185 0.275984 0.277699 0.277230 0.274970 -100 
-100 -100 0.377871 0.373832 0.366167 0.356399 0.345224 0.334244 0.323776 0.314855 0.307178 0.300964 0.295799 0.291960 0.289166 0.287234 0.285825 0.284906 0.284238 0.283835 0.284219 0.286422 0.290347 0.289950 0.285916 -100 
-100 -100 0.393728 0.389299 0.380885 0.370474 0.358758 0.347339 0.336487 0.327237 0.319265 0.312768 0.307325 0.303269 0.300309 0.298226 0.296660 0.295605 0.294819 0.294302 0.294563 0.296654 0.300513 0.300041 0.295924 -100 
-100 -100 0.414411 0.409155 0.398877 0.387295 0.374731 0.362698 0.351305 0.341623 0.333284 0.326434 0.320650 0.316361 0.313218 0.310949 0.309172 0.307915 0.306912 0.306037 0.305519 0.306090 0.307948 0.307241 0.304386 -100 
-100 -100 0.439157 0.432325 0.418035 0.404490 0.390841 0.378105 0.366131 0.356008 0.347353 0.340147 0.333984 0.329486 0.326223 0.323776 0.321739 0.320236 0.319013 0.317830 0.316796 0.316660 0.318264 0.317346 0.314208 -100 
-100 -100 0.473195 0.463185 0.438635 0.421515 0.406413 0.392960 0.380335 0.369779 0.360880 0.353330 0.346704 0.341986 0.338630 0.336066 0.333847 0.332201 0.330904 0.329567 0.328453 0.329033 0.333466 0.332394 0.326216 -100 
-100 -100 0.485369 0.475401 0.450989 0.434002 0.418951 0.405241 0.392054 0.380900 0.371511 0.363624 0.356777 0.351927 0.348513 0.345982 0.343903 0.342480 0.341383 0.339914 0.338304 0.338315 0.342204 0.340937 0.334847 -100 
-100 -100 0.475556 0.468898 0.455012 0.442043 0.428716 0.415226 0.401416 0.389375 0.379175 0.370935 0.364097 0.359239 0.355842 0.353541 0.352087 0.351440 0.352164 0.350551 0.346578 0.344346 0.343915 0.342350 0.339609 -100 
-100 -100 0.471988 0.467118 0.457750 0.447505 0.435862 0.422662 0.408007 0.394902 0.383917 0.375357 0.368522 0.363718 0.360446 0.358540 0.357941 0.358541 0.361197 0.359554 0.353511 0.349564 0.346949 0.345053 0.343568 -100 
-100 -100 0.468769 0.464918 0.457885 0.449549 0.439389 0.426508 0.411144 0.397183 0.385719 0.376992 0.370160 0.365511 0.362502 0.361049 0.362458 0.365073 0.399807 0.398136 0.360073 0.354057 0.349144 0.346955 0.345791 -100 
-100 -100 0.463845 0.460385 0.454082 0.446328 0.436595 0.423990 0.408802 0.394959 0.383616 0.375088 0.368534 0.364162 0.361397 0.360159 0.361793 0.364682 0.399716 0.398106 0.359857 0.353688 0.348652 0.346493 0.345453 -100 
-100 -100 0.455479 0.452023 0.445592 0.437374 0.427148 0.414805 0.400701 0.387936 0.377292 0.369312 0.363332 0.359358 0.356839 0.355610 0.355819 0.357499 0.361396 0.359918 0.352954 0.348199 0.344811 0.342952 0.342089 -100 
-100 -100 0.443554 0.440024 0.433320 0.424546 0.413814 0.401796 0.388873 0.377319 0.367551 0.360204 0.354769 0.351241 0.349051 0.347956 0.348177 0.350065 0.353786 0.352425 0.345868 0.341143 0.338006 0.336364 0.335617 -100 
-100 -100 0.427289 0.423769 0.417012 0.408088 0.397290 0.385699 0.373707 0.363074 0.354044 0.347262 0.342341 0.339246 0.337472 0.336671 0.337249 0.340181 0.344367 0.343174 0.336469 0.331000 0.327782 0.326213 0.325533 -100 
-100 -100 0.407483 0.404097 0.397586 0.388987 0.378608 0.367538 0.356147 0.346097 0.337585 0.331214 0.326612 0.323766 0.322185 0.321515 0.322125 0.324998 0.329164 0.328203 0.321987 0.317036 0.314221 0.312872 0.312266 -100 
-100 -100 0.383598 0.380455 0.374480 0.366658 0.357198 0.346742 0.335670 0.325925 0.317792 0.311692 0.307212 0.304413 0.302794 0.302041 0.302195 0.303684 0.305893 0.305222 0.301604 0.298677 0.296960 0.296006 0.295474 -100 
-100 -100 0.357577 0.354754 0.349503 0.342836 0.334713 0.324936 0.313855 0.304154 0.296308 0.290409 0.285930 0.283102 0.281458 0.280693 0.280603 0.281198 0.282093 0.281720 0.280053 0.278693 0.277859 0.277195 0.276638 -100 
-100 -100 0.329471 0.326973 0.322483 0.317055 0.310454 0.301400 0.290230 0.280576 0.273165 0.267519 0.262984 0.260140 0.258517 0.257839 0.257776 0.258120 0.258553 0.258432 0.257778 0.257264 0.257034 0.256531 0.255848 -100 
-100 -100 0.302454 0.300114 0.295936 0.290967 0.284975 0.276568 0.266039 0.257019 0.250183 0.245007 0.240820 0.238203 0.236736 0.236197 0.236236 0.236577 0.236923 0.236940 0.236642 0.236391 0.236303 0.235874 0.235223 -100 
-100 -100 0.277831 0.275468 0.271142 0.265794 0.259416 0.251534 0.242448 0.234655 0.228540 0.223997 0.220520 0.218329 0.217118 0.216708 0.216809 0.217150 0.217465 0.217509 0.217281 0.216994 0.216746 0.216345 0.215900 -100 
-100 -100 0.259655 0.257245 0.252738 0.246991 0.240210 0.232724 0.224815 0.218064 0.212615 0.208599 0.205625 0.203768 0.202751 0.202421 0.202530 0.202835 0.203104 0.203138 0.202919 0.202587 0.202238 0.201860 0.201543 -100 
-100 -100 0.249583 0.247150 0.242558 0.236631 0.229679 0.222413 0.215110 0.208898 0.203825 0.200101 0.197402 0.195727 0.194817 0.194522 0.194621 0.194891 0.195124 0.195145 0.194928 0.194581 0.194194 0.193832 0.193577 -100 
-100 -100 -100 -100 -100 -100 -100 -100 -100 -100 -100 -100 -100 -100 -100 -100 -100 -100 -100 -100 -100 -100 -100 -100 -100 -100 
-100 -100 -100 -100 -100 -100 -100 -100 -100 -100 -100 -100 -100 -100 -100 -100 -100 -100 -100 -100 -100 -100 -100 -100 -100 -100 
-100 -100 -100 -100 -100 -100 -100 -100 -100 -100 -100 -100 -100 -100 -100 -100 -100 -100 -100 -100 -100 -100 -100 -100 -100 -100 
-100 -100 0.359736 0.356059 0.349053 0.339945 0.329333 0.318697 0.308368 0.299438 0.291776 0.285765 0.281003 0.277579 0.275143 0.273598 0.272633 0.272051 0.271551 0.270998 0.270475 0.270333 0.270634 0.270029 0.268754 -100 
-100 -100 0.365617 0.361870 0.354736 0.345491 0.334736 0.323954 0.313473 0.304402 0.296612 0.290486 0.285618 0.282113 0.279626 0.278051 0.277068 0.276488 0.276013 0.275554 0.275365 0.276070 0.277674 0.277116 0.274807 -100 
-100 -100 0.377111 0.373186 0.365712 0.356138 0.345060 0.333978 0.323188 0.313837 0.305790 0.299445 0.294379 0.290728 0.288139 0.286494 0.285449 0.284839 0.284377 0.284059 0.284417 0.286527 0.290340 0.289858 0.285776 -100 
-100 -100 0.392871 0.388579 0.380387 0.370202 0.358598 0.347064 0.335827 0.326074 0.317665 0.311032 0.305723 0.301897 0.299176 0.297425 0.296259 0.295547 0.294991 0.294581 0.294818 0.296813 0.300556 0.300009 0.295845 -100 
-100 -100 0.413466 0.408356 0.398334 0.387026 0.374630 0.362456 0.350590 0.340320 0.331477 0.324483 0.318900 0.314922 0.312108 0.310205 0.308837 0.307950 0.307218 0.306455 0.305900 0.306366 0.308120 0.307331 0.304422 -100 
-100 -100 0.438149 0.431478 0.417484 0.404283 0.390895 0.377988 0.365380 0.354515 0.345212 0.337859 0.332026 0.327959 0.325120 0.323092 0.321497 0.320414 0.319517 0.318459 0.317365 0.317110 0.318617 0.317612 0.314401 -100 
-100 -100 0.472198 0.462359 0.438139 0.421446 0.406799 0.393132 0.379578 0.368052 0.358267 0.350565 0.344474 0.340331 0.337494 0.335408 0.333683 0.332517 0.331601 0.330409 0.329220 0.329670 0.334023 0.332861 0.326581 -100 
-100 -100 0.484465 0.474646 0.450520 0.433907 0.419262 0.405317 0.391197 0.379084 0.368825 0.360805 0.354497 0.350229 0.347340 0.345314 0.343756 0.342842 0.342147 0.340844 0.339163 0.339041 0.342841 0.341492 0.335302 -100 
-100 -100 0.474840 0.468266 0.454540 0.441758 0.428558 0.414824 0.400377 0.387646 0.376889 0.368542 0.362022 0.357607 0.354669 0.352846 0.351913 0.351776 0.352904 0.351460 0.347432 0.345069 0.344531 0.342879 0.340066 -100 
-100 -100 0.471508 0.466659 0.457327 0.447107 0.435421 0.421969 0.406857 0.393282 0.382004 0.373367 0.366661 0.362173 0.359287 0.357832 0.357753 0.358861 0.361914 0.360441 0.354357 0.350279 0.347540 0.345553 0.344012 -100 
-100 -100 0.468511 0.464633 0.457542 0.449115 0.438807 0.425677 0.409990 0.395755 0.384368 0.375595 0.368594 0.364142 0.361450 0.360423 0.362337 0.365443 0.400572 0.399067 0.360935 0.354778 0.349720 0.347434 0.346219 -100 
-100 -100 0.463738 0.460228 0.453815 0.445909 0.435977 0.423139 0.407696 0.393668 0.382483 0.373962 0.367256 0.363091 0.360645 0.359810 0.361877 0.365176 0.400534 0.399055 0.360721 0.354399 0.349200 0.346943 0.345853 -100 
-100 -100 0.455468 0.451943 0.445376 0.436986 0.426557 0.413998 0.399675 0.386743 0.376100 0.368193 0.362376 0.358756 0.356664 0.355794 0.356272 0.358194 0.362268 0.360841 0.353786 0.348868 0.345317 0.343349 0.342433 -100 
-100 -100 0.443582 0.439975 0.433125 0.424176 0.413254 0.401053 0.387965 0.376298 0.366545 0.359349 0.354239 0.351215 0.349596 0.348815 0.349080 0.350997 0.354734 0.353331 0.346640 0.341732 0.338420 0.336659 0.335855 -100 
-100 -100 0.427345 0.423744 0.416813 0.407707 0.396723 0.384978 0.372871 0.362175 0.353188 0.346623 0.342161 0.339727 0.338793 0.338276 0.338566 0.341315 0.345363 0.344043 0.337151 0.331458 0.328029 0.326325 0.325584 -100 
-100 -100 0.407486 0.404024 0.397330 0.388527 0.377939 0.366737 0.355273 0.345192 0.336726 0.330596 0.326482 0.324311 0.323565 0.323173 0.323476 0.326135 0.330122 0.328996 0.322535 0.317290 0.314192 0.312685 0.312022 -100 
-100 -100 0.383503 0.380272 0.374103 0.366023 0.356298 0.345701 0.334601 0.324847 0.316730 0.310840 0.306819 0.304595 0.303566 0.303094 0.303217 0.304641 0.306756 0.305908 0.301970 0.298638 0.296527 0.295366 0.294797 -100 
-100 -100 0.357405 0.354472 0.348973 0.341945 0.333447 0.323511 0.312461 0.302766 0.294860 0.289146 0.285158 0.282855 0.281700 0.281238 0.281281 0.281956 0.282847 0.282293 0.280213 0.278293 0.276885 0.275964 0.275436 -100 
-100 -100 0.329235 0.326610 0.321823 0.315935 0.308839 0.299610 0.288533 0.278867 0.271227 0.265752 0.261849 0.259547 0.258368 0.258009 0.258183 0.258707 0.259202 0.258897 0.257743 0.256509 0.255489 0.254699 0.254169 -100 
-100 -100 0.302183 0.299737 0.295284 0.289874 0.283398 0.274838 0.264414 0.255378 0.248292 0.243263 0.239652 0.237502 0.236401 0.236165 0.236458 0.237003 0.237426 0.237287 0.236512 0.235563 0.234698 0.234005 0.233517 -100 
-100 -100 0.277580 0.275141 0.270628 0.264982 0.258284 0.250285 0.241251 0.233453 0.227232 0.222776 0.219614 0.217721 0.216769 0.216586 0.216898 0.217414 0.217802 0.217727 0.217149 0.216366 0.215604 0.214988 0.214589 -100 
-100 -100 0.259421 0.256967 0.252357 0.246447 0.239488 0.231920 0.224012 0.217238 0.211733 0.207762 0.204953 0.203276 0.202433 0.202263 0.202529 0.202964 0.203289 0.203242 0.202791 0.202142 0.201477 0.200942 0.200615 -100 
-100 -100 0.249356 0.246899 0.242247 0.236229 0.229173 0.221847 0.214521 0.208275 0.203167 0.199468 0.196865 0.195309 0.194524 0.194353 0.194574 0.194945 0.195221 0.195184 0.194803 0.194235 0.193635 0.193154 0.192868 -100 
-100 -100 -100 -100 -100 -100 -100 -100 -100 -100 -100 -100 -100 -100 -100 -100 -100 -100 -100 -100 -100 -100 -100 -100 -100 -100 
-100 -100 -100 -100 -100 -100 -100 -100 -100 -100 -100 -100 -100 -100 -100 -100 -100 -100 -100 -100 -100 -100 -100 -100 -100 -100 
-100 -100 -100 -100 -100 -100 -100 -100 -100 -100 -100 -100 -100 -100 -100 -100 -100 -100 -100 -100 -100 -100 -100 -100 -100 -100 
-100 -100 0.358557 0.355027 0.348286 0.339464 0.329069 0.318473 0.308007 0.298865 0.291018 0.284940 0.280231 0.276930 0.274651 0.273264 0.272447 0.271963 0.271494 0.270872 0.270111 0.269491 0.269110 0.268385 0.267490 -100 
-100 -100 0.364346 0.360767 0.353943 0.345028 0.334521 0.323777 0.313124 0.303795 0.295781 0.289569 0.284757 0.281384 0.279063 0.277659 0.276844 0.276376 0.275930 0.275354 0.274747 0.274540 0.274801 0.274084 0.272656 -100 
-100 -100 0.375570 0.371864 0.364811 0.355659 0.344898 0.333856 0.322836 0.313159 0.304831 0.298375 0.293366 0.289860 0.287454 0.286008 0.285178 0.284721 0.284303 0.283785 0.283413 0.283873 0.285210 0.284501 0.282156 -100 
-100 -100 0.390695 0.386728 0.379211 0.369623 0.358469 0.346985 0.335448 0.325301 0.316567 0.309795 0.304545 0.300877 0.298369 0.296855 0.295980 0.295512 0.295079 0.294483 0.293961 0.294267 0.295496 0.294701 0.292285 -100 
-100 -100 0.409434 0.404973 0.396516 0.386252 0.374654 0.362582 0.350233 0.339452 0.330198 0.323050 0.317529 0.313713 0.311126 0.309537 0.308595 0.308114 0.307653 0.306835 0.305746 0.305092 0.305145 0.304151 0.302362 -100 
-100 -100 0.429753 0.424509 0.414419 0.403282 0.391376 0.378648 0.365182 0.353586 0.343743 0.336198 0.330430 0.326518 0.323916 0.322286 0.321294 0.320834 0.320392 0.319373 0.317793 0.316490 0.316093 0.314890 0.313048 -100 
-100 -100 0.452036 0.445587 0.432201 0.420021 0.408632 0.395275 0.379786 0.367143 0.356616 0.348678 0.342660 0.338673 0.336080 0.334458 0.333481 0.333108 0.332755 0.331618 0.329764 0.328445 0.328918 0.327532 0.324463 -100 
-100 -100 0.464459 0.457972 0.444526 0.432280 0.420763 0.407089 0.391108 0.377985 0.367094 0.358874 0.352633 0.348528 0.345895 0.344324 0.343491 0.343321 0.343124 0.341899 0.339690 0.337946 0.338039 0.336489 0.333428 -100 
-100 -100 0.466782 0.461456 0.451254 0.440035 0.427848 0.414193 0.399200 0.386141 0.375362 0.366967 0.360341 0.356071 0.353358 0.351909 0.351415 0.351679 0.351913 0.350602 0.347689 0.344880 0.343112 0.341371 0.339645 -100 
-100 -100 0.468036 0.463510 0.455050 0.444926 0.433150 0.419647 0.404713 0.391500 0.380949 0.372428 0.365304 0.360890 0.358185 0.356967 0.356975 0.357943 0.358869 0.357527 0.353825 0.350089 0.347265 0.345310 0.344081 -100 
-100 -100 0.467053 0.463059 0.455684 0.446515 0.435395 0.422146 0.407332 0.394288 0.385974 0.377456 0.368092 0.363396 0.360663 0.359694 0.360222 0.361915 0.365402 0.364032 0.357699 0.353145 0.349614 0.347482 0.346393 -100 
-100 -100 0.463079 0.459310 0.452312 0.443444 0.432541 0.419545 0.405053 0.392311 0.384293 0.376100 0.367117 0.362813 0.360416 0.359577 0.360037 0.361648 0.365112 0.363693 0.357265 0.352667 0.349110 0.347021 0.346009 -100 
-100 -100 0.455228 0.451465 0.444365 0.435207 0.424018 0.411293 0.397487 0.385250 0.375654 0.368121 0.362190 0.359003 0.357469 0.356645 0.356352 0.357131 0.358098 0.356583 0.352401 0.348361 0.345283 0.343430 0.342537 -100 
-100 -100 0.443588 0.439794 0.432525 0.423073 0.411667 0.399323 0.386476 0.375159 0.365980 0.359205 0.354540 0.352376 0.351840 0.351073 0.349971 0.350168 0.350908 0.349275 0.345010 0.341129 0.338316 0.336666 0.335876 -100 
-100 -100 0.427648 0.423870 0.416490 0.407024 0.395726 0.383861 0.371836 0.361320 0.352657 0.346576 0.343029 0.341982 0.343480 0.342896 0.340281 0.340264 0.341322 0.339628 0.334759 0.330556 0.327757 0.326204 0.325481 -100 
-100 -100 0.407733 0.404116 0.397027 0.387934 0.377095 0.365788 0.354386 0.344446 0.336251 0.330583 0.327407 0.326629 0.328323 0.327874 0.325317 0.325277 0.326333 0.324801 0.320254 0.316386 0.313835 0.312428 0.311767 -100 
-100 -100 0.383349 0.380015 0.373597 0.365219 0.355180 0.344500 0.333555 0.323989 0.316096 0.310578 0.307244 0.305936 0.306040 0.305647 0.304634 0.304629 0.305129 0.303967 0.300903 0.298137 0.296147 0.294948 0.294353 -100 
-100 -100 0.357011 0.353974 0.348197 0.340710 0.331683 0.321668 0.311000 0.301650 0.293979 0.288564 0.285090 0.283401 0.282924 0.282646 0.282335 0.282517 0.282787 0.282009 0.280031 0.278043 0.276424 0.275355 0.274792 -100 
-100 -100 0.328677 0.325926 0.320779 0.314213 0.306294 0.296981 0.286582 0.277467 0.270088 0.264868 0.261384 0.259514 0.258758 0.258633 0.258880 0.259419 0.259848 0.259385 0.257949 0.256329 0.254903 0.253911 0.253366 -100 
-100 -100 0.301587 0.299019 0.294226 0.288156 0.280861 0.272221 0.262497 0.254014 0.247172 0.242336 0.239049 0.237212 0.236425 0.236406 0.236891 0.237623 0.238171 0.237914 0.236782 0.235401 0.234130 0.233232 0.232732 -100 
-100 -100 0.277015 0.274513 0.269809 0.263775 0.256584 0.248538 0.239913 0.232431 0.226354 0.222021 0.219054 0.217365 0.216621 0.216616 0.217113 0.217811 0.218319 0.218174 0.217333 0.216227 0.215169 0.214403 0.213979 -100 
-100 -100 0.258921 0.256445 0.251757 0.245681 0.238501 0.230904 0.223158 0.216506 0.211061 0.207161 0.204475 0.202933 0.202233 0.202196 0.202602 0.203168 0.203577 0.203490 0.202872 0.202018 0.201164 0.200531 0.200178 -100 
-100 -100 0.248906 0.246443 0.241764 0.235679 0.228529 0.221179 0.213904 0.207696 0.202612 0.198960 0.196443 0.194988 0.194312 0.194245 0.194574 0.195040 0.195374 0.195312 0.194824 0.194120 0.193396 0.192845 0.192537 -100 
-100 -100 -100 -100 -100 -100 -100 -100 -100 -100 -100 -100 -100 -100 -100 -100 -100 -100 -100 -100 -100 -100 -100 -100 -100 -100 
-100 -100 -100 -100 -100 -100 -100 -100 -100 -100 -100 -100 -100 -100 -100 -100 -100 -100 -100 -100 -100 -100 -100 -100 -100 -100 
-100 -100 -100 -100 -100 -100 -100 -100 -100 -100 -100 -100 -100 -100 -100 -100 -100 -100 -100 -100 -100 -100 -100 -100 -100 -100 
-100 -100 0.357131 0.353770 0.347333 0.338857 0.328740 0.318249 0.307713 0.298429 0.290470 0.284373 0.279740 0.276568 0.274428 0.273150 0.272390 0.271902 0.271375 0.270638 0.269659 0.268665 0.267793 0.266961 0.266302 -100 
-100 -100 0.362821 0.359437 0.352964 0.344447 0.334260 0.323627 0.312876 0.303364 0.295207 0.288960 0.284219 0.280979 0.278804 0.277517 0.276769 0.276307 0.275802 0.275073 0.274120 0.273240 0.272570 0.271718 0.270853 -100 
-100 -100 0.373792 0.370332 0.363729 0.355080 0.344727 0.333808 0.322634 0.312713 0.304194 0.297678 0.292735 0.289367 0.287120 0.285814 0.285091 0.284682 0.284224 0.283499 0.282564 0.281845 0.281506 0.280609 0.279376 -100 
-100 -100 0.388381 0.384759 0.377887 0.368992 0.358423 0.347084 0.335284 0.324804 0.315825 0.308968 0.303776 0.300248 0.297915 0.296592 0.295918 0.295615 0.295239 0.294459 0.293332 0.292409 0.291932 0.290925 0.289603 -100 
-100 -100 0.405973 0.402079 0.394766 0.385633 0.375123 0.363240 0.350253 0.338934 0.329325 0.322052 0.316571 0.312879 0.310477 0.309166 0.308606 0.308512 0.308306 0.307416 0.305853 0.304351 0.303317 0.302116 0.300891 -100 
-100 -100 0.424140 0.419905 0.412071 0.402987 0.393420 0.380932 0.365787 0.353171 0.342766 0.335022 0.329254 0.325429 0.323007 0.321761 0.321389 0.321619 0.321687 0.320709 0.318693 0.316699 0.315417 0.313990 0.312519 -100 
-100 -100 0.442208 0.437585 0.429043 0.420751 0.415080 0.402014 0.381752 0.367058 0.355609 0.347371 0.341298 0.337357 0.334933 0.333776 0.333610 0.334165 0.334519 0.333496 0.331163 0.329007 0.328179 0.326549 0.324220 -100 
-100 -100 0.454755 0.450032 0.441311 0.432800 0.426870 0.413454 0.392773 0.377718 0.366051 0.357573 0.351231 0.347161 0.344696 0.343583 0.343538 0.344254 0.344721 0.343639 0.341065 0.338613 0.337523 0.335757 0.333400 -100 
-100 -100 0.461557 0.457037 0.448688 0.438980 0.428659 0.415150 0.398806 0.385232 0.374618 0.366166 0.359159 0.354875 0.352306 0.351209 0.351241 0.352015 0.352558 0.351388 0.348474 0.345475 0.343289 0.341430 0.339902 -100 
-100 -100 0.465201 0.460880 0.452824 0.442808 0.431208 0.417759 0.402959 0.390451 0.381654 0.373273 0.364751 0.360045 0.357389 0.356354 0.356502 0.357413 0.358090 0.356852 0.353626 0.350200 0.347436 0.345490 0.344302 -100 
-100 -100 0.465553 0.461412 0.453659 0.443750 0.431925 0.418708 0.405092 0.394445 0.392916 0.384679 0.369347 0.363331 0.360316 0.359323 0.359563 0.360592 0.362542 0.361222 0.356525 0.352742 0.349593 0.347581 0.346524 -100 
-100 -100 0.462295 0.458254 0.450631 0.440786 0.428963 0.415960 0.402787 0.392556 0.391419 0.383602 0.368775 0.363306 0.360778 0.359849 0.359729 0.360344 0.361988 0.360531 0.355825 0.352096 0.348989 0.347045 0.346067 -100 
-100 -100 0.454922 0.450900 0.443225 0.433281 0.421368 0.408570 0.395480 0.384396 0.376906 0.369831 0.362930 0.360024 0.359227 0.358379 0.357048 0.356564 0.356251 0.354559 0.351225 0.347892 0.345159 0.343410 0.342536 -100 
-100 -100 0.443713 0.439692 0.431891 0.421904 0.410047 0.397630 0.385133 0.374360 0.366065 0.359838 0.355629 0.354703 0.356214 0.355419 0.351997 0.350137 0.349017 0.347023 0.343717 0.340621 0.338156 0.336595 0.335814 -100 
-100 -100 0.428577 0.424514 0.416278 0.406357 0.394761 0.382833 0.370972 0.360748 0.352560 0.347144 0.344898 0.346388 0.353810 0.353147 0.344190 0.340517 0.338670 0.336424 0.332938 0.329842 0.327506 0.326064 0.325349 -100 
-100 -100 0.408581 0.404719 0.396854 0.387404 0.376347 0.364996 0.353713 0.343989 0.336163 0.331132 0.329304 0.331062 0.338649 0.338142 0.329340 0.325746 0.323970 0.321872 0.318611 0.315738 0.313574 0.312239 0.311574 -100 
-100 -100 0.383284 0.379844 0.373132 0.364513 0.354264 0.343564 0.332798 0.323457 0.315855 0.310808 0.308336 0.308373 0.310545 0.310204 0.307107 0.305374 0.304340 0.302774 0.300257 0.297872 0.295964 0.294732 0.294105 -100 
-100 -100 0.356531 0.353428 0.347453 0.339660 0.330288 0.320267 0.309943 0.300924 0.293525 0.288442 0.285506 0.284553 0.284979 0.284847 0.283891 0.283475 0.283197 0.282172 0.280163 0.278074 0.276296 0.275112 0.274503 -100 
-100 -100 0.327972 0.325157 0.319797 0.312789 0.304327 0.295012 0.285174 0.276538 0.269447 0.264475 0.261324 0.259860 0.259528 0.259596 0.259831 0.260390 0.260870 0.260272 0.258485 0.256511 0.254800 0.253653 0.253062 -100 
-100 -100 0.300828 0.298208 0.293230 0.286738 0.278906 0.270267 0.261108 0.253087 0.246497 0.241840 0.238770 0.237178 0.236644 0.236812 0.237466 0.238427 0.239219 0.238890 0.237368 0.235606 0.234051 0.233007 0.232468 -100 
-100 -100 0.276312 0.273793 0.269003 0.262742 0.255249 0.247210 0.238915 0.231697 0.225767 0.221547 0.218718 0.217182 0.216598 0.216744 0.217410 0.218312 0.219003 0.218827 0.217740 0.216371 0.215115 0.214248 0.213796 -100 
-100 -100 0.258316 0.255846 0.251139 0.244984 0.237686 0.230094 0.222484 0.215940 0.210566 0.206736 0.204145 0.202708 0.202119 0.202191 0.202720 0.203422 0.203941 0.203845 0.203097 0.202094 0.201128 0.200438 0.200069 -100 
-100 -100 0.248373 0.245922 0.241250 0.235146 0.227954 0.220607 0.213381 0.207216 0.202170 0.198570 0.196127 0.194757 0.194169 0.194187 0.194605 0.195162 0.195565 0.195503 0.194945 0.194158 0.193371 0.192789 0.192472 -100 
-100 -100 -100 -100 -100 -100 -100 -100 -100 -100 -100 -100 -100 -100 -100 -100 -100 -100 -100 -100 -100 -100 -100 -100 -100 -100 
-100 -100 -100 -100 -100 -100 -100 -100 -100 -100 -100 -100 -100 -100 -100 -100 -100 -100 -100 -100 -100 -100 -100 -100 -100 -100 
-100 -100 -100 -100 -100 -100 -100 -100 -100 -100 -100 -100 -100 -100 -100 -100 -100 -100 -100 -100 -100 -100 -100 -100 -100 -100 
-100 -100 0.355616 0.352395 0.346214 0.338029 0.328169 0.317805 0.307280 0.297966 0.290013 0.283991 0.279502 0.276503 0.274521 0.273325 0.272556 0.271985 0.271326 0.270436 0.269261 0.268018 0.266855 0.265929 0.265353 -100 
-100 -100 0.361231 0.358005 0.351823 0.343638 0.333746 0.323248 0.312485 0.302918 0.294750 0.288569 0.283969 0.280904 0.278891 0.277691 0.276939 0.276396 0.275757 0.274856 0.273648 0.272391 0.271247 0.270289 0.269637 -100 
-100 -100 0.372019 0.368755 0.362520 0.354288 0.344337 0.333567 0.322303 0.312277 0.303715 0.297250 0.292438 0.289247 0.287169 0.285968 0.285269 0.284809 0.284237 0.283319 0.282024 0.280711 0.279584 0.278557 0.277758 -100 
-100 -100 0.386274 0.382914 0.376550 0.368244 0.358337 0.347163 0.335051 0.324353 0.315268 0.308439 0.303369 0.300015 0.297863 0.296688 0.296119 0.295861 0.295451 0.294506 0.292995 0.291447 0.290177 0.289027 0.288108 -100 
-100 -100 0.403240 0.399749 0.393329 0.385289 0.376622 0.364918 0.350508 0.338582 0.328672 0.321369 0.315984 0.312454 0.310246 0.309156 0.308855 0.309000 0.308938 0.307965 0.306072 0.304122 0.302649 0.301293 0.300138 -100 
-100 -100 0.420456 0.416883 0.410687 0.403955 0.399429 0.387130 0.367450 0.353175 0.342087 0.334199 0.328470 0.324771 0.322542 0.321607 0.321695 0.322423 0.322863 0.321899 0.319589 0.317309 0.315992 0.314390 0.312586 -100 
-100 -100 0.437009 0.433518 0.428486 0.425954 0.437696 0.424882 0.387782 0.368340 0.355185 0.346578 0.340371 0.336500 0.334248 0.333470 0.333934 0.335200 0.336115 0.335202 0.332656 0.330470 0.330467 0.328655 0.325160 -100 
-100 -100 0.449669 0.446034 0.440733 0.437877 0.449225 0.436041 0.398631 0.378947 0.365861 0.357034 0.350319 0.346252 0.343928 0.343192 0.343775 0.345193 0.346215 0.345279 0.342569 0.340167 0.339960 0.338036 0.334508 -100 
-100 -100 0.458225 0.454214 0.447199 0.439472 0.433879 0.420515 0.400047 0.385484 0.376703 0.368169 0.358875 0.354266 0.351641 0.350818 0.351276 0.352504 0.353318 0.352268 0.349391 0.346394 0.344434 0.342471 0.340545 -100 
-100 -100 0.463029 0.458843 0.451137 0.441517 0.431160 0.417866 0.402647 0.391581 0.389848 0.381538 0.366134 0.360036 0.356967 0.356034 0.356327 0.357325 0.357923 0.356770 0.353821 0.350557 0.347935 0.345964 0.344641 -100 
-100 -100 0.464191 0.459952 0.451962 0.441675 0.429746 0.416888 0.406208 0.402316 0.440571 0.432472 0.377963 0.365963 0.360592 0.359354 0.359274 0.359984 0.360397 0.359118 0.356025 0.352624 0.349737 0.347772 0.346694 -100 
-100 -100 0.461457 0.457230 0.449176 0.438741 0.426519 0.413856 0.403858 0.400518 0.439254 0.431657 0.377770 0.366474 0.361861 0.360633 0.359798 0.359798 0.359681 0.358194 0.355133 0.351833 0.349003 0.347128 0.346157 -100 
-100 -100 0.454656 0.450427 0.442223 0.431756 0.419431 0.406726 0.394683 0.385683 0.385665 0.378951 0.365635 0.362057 0.362535 0.361610 0.358322 0.356734 0.355467 0.353608 0.350717 0.347717 0.345153 0.343449 0.342577 -100 
-100 -100 0.444377 0.440079 0.431406 0.420959 0.408815 0.396436 0.384472 0.374521 0.368996 0.363278 0.357804 0.358525 0.365556 0.364717 0.355402 0.351116 0.348417 0.346063 0.343191 0.340439 0.338132 0.336602 0.335816 -100 
-100 -100 0.432122 0.427408 0.416617 0.405933 0.394029 0.382111 0.370488 0.360646 0.353251 0.348612 0.348443 0.355798 0.384454 0.383738 0.353271 0.343117 0.338128 0.335206 0.332214 0.329576 0.327438 0.326034 0.325314 -100 
-100 -100 0.412069 0.407596 0.397229 0.387091 0.375783 0.364452 0.353350 0.343900 0.336588 0.332315 0.332787 0.340422 0.369311 0.368765 0.338443 0.328462 0.323599 0.320822 0.317991 0.315511 0.313500 0.312186 0.311512 -100 
-100 -100 0.383807 0.380193 0.372805 0.363955 0.353590 0.342935 0.332352 0.323242 0.315954 0.311360 0.309914 0.311974 0.319808 0.319492 0.310721 0.306799 0.304457 0.302509 0.300115 0.297840 0.295937 0.294676 0.294029 -100 
-100 -100 0.356170 0.353014 0.346809 0.338862 0.329346 0.319375 0.309295 0.300523 0.293372 0.288579 0.286181 0.286059 0.288335 0.288286 0.285646 0.284543 0.283852 0.282621 0.280435 0.278206 0.276315 0.275064 0.274428 -100 
-100 -100 0.327252 0.324420 0.318957 0.311766 0.303077 0.293811 0.284304 0.275961 0.269096 0.264317 0.261422 0.260297 0.260473 0.260666 0.260683 0.261279 0.261981 0.261295 0.259055 0.256760 0.254854 0.253621 0.253004 -100 
-100 -100 0.300047 0.297425 0.292381 0.285720 0.277664 0.269070 0.260226 0.252471 0.246065 0.241547 0.238629 0.237213 0.236900 0.237197 0.237932 0.239126 0.240298 0.239940 0.237952 0.235863 0.234118 0.233000 0.232443 -100 
-100 -100 0.275606 0.273098 0.268290 0.261948 0.254337 0.246331 0.238224 0.231164 0.225344 0.221216 0.218489 0.217059 0.216589 0.216834 0.217615 0.218691 0.219600 0.219421 0.218103 0.216548 0.215181 0.214273 0.213814 -100 
-100 -100 0.257726 0.255269 0.250570 0.244395 0.237055 0.229483 0.221960 0.215492 0.210184 0.206418 0.203901 0.202541 0.202030 0.202173 0.202783 0.203587 0.204216 0.204127 0.203286 0.202202 0.201189 0.200487 0.200120 -100 
-100 -100 0.247864 0.245427 0.240771 0.234668 0.227466 0.220129 0.212942 0.206817 0.201815 0.198266 0.195886 0.194580 0.194054 0.194127 0.194601 0.195220 0.195683 0.195634 0.195044 0.194228 0.193429 0.192851 0.192542 -100 
-100 -100 -100 -100 -100 -100 -100 -100 -100 -100 -100 -100 -100 -100 -100 -100 -100 -100 -100 -100 -100 -100 -100 -100 -100 -100 
-100 -100 -100 -100 -100 -100 -100 -100 -100 -100 -100 -100 -100 -100 -100 -100 -100 -100 -100 -100 -100 -100 -100 -100 -100 -100 
-100 -100 -100 -100 -100 -100 -100 -100 -100 -100 -100 -100 -100 -100 -100 -100 -100 -100 -100 -100 -100 -100 -100 -100 -100 -100 
-100 -100 0.354273 0.351106 0.345020 0.336948 0.327204 0.316955 0.306555 0.297388 0.289621 0.283808 0.279548 0.276778 0.274973 0.273837 0.272998 0.272269 0.271416 0.270337 0.268978 0.267556 0.266223 0.265217 0.264643 -100 
-100 -100 0.359855 0.356685 0.350600 0.342530 0.332758 0.322381 0.311751 0.302344 0.294378 0.288414 0.284040 0.281208 0.279374 0.278233 0.277403 0.276691 0.275847 0.274747 0.273336 0.271861 0.270493 0.269453 0.268845 -100 
-100 -100 0.370581 0.367378 0.361244 0.353129 0.343300 0.332658 0.321540 0.311691 0.303370 0.297130 0.292519 0.289555 0.287657 0.286519 0.285740 0.285106 0.284322 0.283199 0.281678 0.280086 0.278644 0.277536 0.276853 -100 
-100 -100 0.384745 0.381456 0.375203 0.367013 0.357220 0.346178 0.334213 0.323690 0.314837 0.308237 0.303366 0.300235 0.298255 0.297162 0.296537 0.296129 0.295525 0.294402 0.292681 0.290866 0.289281 0.288063 0.287267 -100 
-100 -100 0.401588 0.398173 0.391887 0.383971 0.375418 0.363830 0.349552 0.337781 0.328066 0.320970 0.315798 0.312484 0.310451 0.309456 0.309151 0.309209 0.309018 0.307910 0.305866 0.303733 0.302054 0.300639 0.299550 -100 
-100 -100 0.418601 0.415130 0.409127 0.402537 0.398120 0.385925 0.366366 0.352230 0.341310 0.333608 0.328074 0.324564 0.322494 0.321676 0.321826 0.322547 0.322930 0.321891 0.319488 0.317093 0.315634 0.313986 0.312228 -100 
-100 -100 0.434825 0.431484 0.426785 0.424428 0.436281 0.423563 0.386578 0.367271 0.354266 0.345826 0.339791 0.336075 0.333959 0.333317 0.333900 0.335228 0.336150 0.335217 0.332624 0.330354 0.330194 0.328353 0.324950 -100 
-100 -100 0.447531 0.444033 0.439029 0.436297 0.447706 0.434608 0.397328 0.377794 0.364856 0.356194 0.349635 0.345701 0.343495 0.342905 0.343629 0.345137 0.346194 0.345284 0.342576 0.340131 0.339797 0.337864 0.334429 -100 
-100 -100 0.456536 0.452565 0.445622 0.437875 0.432245 0.418943 0.398651 0.384288 0.375689 0.367318 0.358173 0.353693 0.351187 0.350492 0.351070 0.352372 0.353224 0.352221 0.349400 0.346432 0.344452 0.342492 0.340599 -100 
-100 -100 0.461655 0.457436 0.449650 0.439866 0.429364 0.416120 0.401153 0.390373 0.388870 0.380738 0.365481 0.359504 0.356546 0.355713 0.356082 0.357109 0.357715 0.356620 0.353780 0.350606 0.348026 0.346075 0.344767 -100 
-100 -100 0.463044 0.458728 0.450561 0.440005 0.427841 0.415035 0.404690 0.401166 0.439697 0.431791 0.377420 0.365526 0.360247 0.359078 0.359018 0.359698 0.360057 0.358840 0.355921 0.352658 0.349851 0.347922 0.346854 -100 
-100 -100 0.460473 0.456172 0.447936 0.437232 0.424781 0.412190 0.402548 0.399597 0.438617 0.431206 0.377429 0.366214 0.361671 0.360484 0.359614 0.359530 0.359313 0.357887 0.355015 0.351867 0.349121 0.347289 0.346329 -100 
-100 -100 0.453830 0.449550 0.441227 0.430592 0.418145 0.405537 0.393810 0.385162 0.385416 0.378852 0.365607 0.362099 0.362661 0.361734 0.358319 0.356567 0.355167 0.353340 0.350619 0.347768 0.345289 0.343618 0.342751 -100 
-100 -100 0.443667 0.439351 0.430636 0.420134 0.407979 0.395731 0.384049 0.374421 0.369159 0.363572 0.358150 0.358963 0.366124 0.365233 0.355638 0.351030 0.348073 0.345715 0.343050 0.340477 0.338267 0.336769 0.335985 -100 
-100 -100 0.431475 0.426773 0.415995 0.405332 0.393489 0.381731 0.370378 0.360849 0.353720 0.349211 0.349098 0.356590 0.385467 0.384654 0.353706 0.343038 0.337624 0.334667 0.331958 0.329560 0.327545 0.326185 0.325472 -100 
-100 -100 0.411425 0.406983 0.396655 0.386567 0.375337 0.364175 0.353328 0.344170 0.337101 0.332953 0.333473 0.341231 0.370324 0.369677 0.338866 0.328368 0.323074 0.320263 0.317707 0.315458 0.313565 0.312306 0.311645 -100 
-100 -100 0.383141 0.379553 0.372200 0.363390 0.353089 0.342574 0.332217 0.323360 0.316281 0.311784 0.310359 0.312479 0.320408 0.320008 0.310936 0.306688 0.304090 0.302124 0.299903 0.297783 0.295975 0.294761 0.294130 -100 
-100 -100 0.355462 0.352322 0.346132 0.338186 0.328682 0.318819 0.308950 0.300401 0.293425 0.288718 0.286340 0.286240 0.288546 0.288441 0.285641 0.284370 0.283558 0.282330 0.280247 0.278126 0.276314 0.275113 0.274500 -100 
-100 -100 0.326519 0.323696 0.318223 0.310985 0.302247 0.293062 0.283767 0.275635 0.268930 0.264240 0.261375 0.260265 0.260443 0.260601 0.260534 0.261041 0.261686 0.261017 0.258855 0.256649 0.254820 0.253648 0.253062 -100 
-100 -100 0.299344 0.296737 0.291675 0.284952 0.276820 0.268292 0.259635 0.252056 0.245780 0.241356 0.238482 0.237085 0.236764 0.237047 0.237730 0.238865 0.239992 0.239665 0.237749 0.235744 0.234068 0.233025 0.232505 -100 
-100 -100 0.275021 0.272519 0.267699 0.261318 0.253663 0.245697 0.237710 0.230772 0.225048 0.220993 0.218315 0.216913 0.216449 0.216681 0.217425 0.218457 0.219341 0.219185 0.217930 0.216455 0.215163 0.214318 0.213893 -100 
-100 -100 0.257264 0.254810 0.250105 0.243911 0.236550 0.229000 0.221544 0.215152 0.209912 0.206203 0.203732 0.202403 0.201906 0.202043 0.202627 0.203400 0.204013 0.203945 0.203158 0.202146 0.201201 0.200553 0.200216 -100 
-100 -100 0.247480 0.245046 0.240386 0.234272 0.227058 0.219735 0.212589 0.206515 0.201564 0.198063 0.195724 0.194451 0.193943 0.194014 0.194470 0.195066 0.195519 0.195489 0.194948 0.194196 0.193460 0.192931 0.192647 -100 
-100 -100 -100 -100 -100 -100 -100 -100 -100 -100 -100 -100 -100 -100 -100 -100 -100 -100 -100 -100 -100 -100 -100 -100 -100 -100 
-100 -100 -100 -100 -100 -100 -100 -100 -100 -100 -100 -100 -100 -100 -100 -100 -100 -100 -100 -100 -100 -100 -100 -100 -100 -100 
-100 -100 -100 -100 -100 -100 -100 -100 -100 -100 -100 -100 -100 -100 -100 -100 -100 -100 -100 -100 -100 -100 -100 -100 -100 -100 
-100 -100 0.353220 0.350008 0.343836 0.335674 0.325890 0.315728 0.305566 0.296723 0.289342 0.283860 0.279893 0.277392 0.275779 0.274677 0.273703 0.272744 0.271631 0.270325 0.268771 0.267194 0.265735 0.264662 0.264067 -100 
-100 -100 0.358819 0.355587 0.349385 0.341190 0.331348 0.321060 0.310711 0.301687 0.294189 0.288578 0.284465 0.281896 0.280255 0.279137 0.278150 0.277182 0.276057 0.274720 0.273111 0.271476 0.269973 0.268867 0.268252 -100 
-100 -100 0.369607 0.366307 0.359992 0.351675 0.341679 0.331126 0.320400 0.311055 0.303412 0.297552 0.293061 0.290319 0.288598 0.287463 0.286493 0.285566 0.284471 0.283103 0.281394 0.279649 0.278061 0.276896 0.276239 -100 
-100 -100 0.383905 0.380464 0.373922 0.365374 0.355160 0.344186 0.332832 0.322924 0.314813 0.308602 0.303849 0.300932 0.299122 0.298006 0.297159 0.296417 0.295477 0.294116 0.292264 0.290348 0.288642 0.287389 0.286661 -100 
-100 -100 0.400928 0.397279 0.390452 0.381718 0.371569 0.360022 0.347427 0.336577 0.327598 0.320925 0.316020 0.312942 0.311056 0.310019 0.309453 0.309115 0.308532 0.307228 0.305162 0.303010 0.301180 0.299790 0.298901 -100 
-100 -100 0.418132 0.414287 0.407284 0.398727 0.389537 0.377360 0.362568 0.350357 0.340460 0.333249 0.328037 0.324744 0.322782 0.321882 0.321714 0.321948 0.321863 0.320662 0.318344 0.315944 0.314082 0.312519 0.311322 -100 
-100 -100 0.434379 0.430427 0.423583 0.416072 0.410832 0.398066 0.378157 0.363850 0.352847 0.345081 0.339496 0.335986 0.333951 0.333193 0.333416 0.334193 0.334594 0.333514 0.331014 0.328503 0.326926 0.325207 0.323426 -100 
-100 -100 0.447068 0.442959 0.435819 0.427931 0.422286 0.409129 0.388855 0.374248 0.363041 0.355014 0.349114 0.345419 0.343306 0.342606 0.343009 0.344030 0.344640 0.343624 0.341031 0.338367 0.336648 0.334842 0.333021 -100 
-100 -100 0.456001 0.451677 0.443768 0.434066 0.423638 0.410314 0.394534 0.381589 0.371546 0.363572 0.356999 0.353081 0.350860 0.350138 0.350537 0.351547 0.352151 0.351125 0.348458 0.345542 0.343224 0.341379 0.340048 -100 
-100 -100 0.460901 0.456489 0.448225 0.437664 0.425549 0.412242 0.398289 0.386720 0.378681 0.370840 0.362751 0.358399 0.356071 0.355331 0.355692 0.356671 0.357269 0.356211 0.353438 0.350321 0.347690 0.345815 0.344704 -100 
-100 -100 0.462091 0.457686 0.449323 0.438470 0.425795 0.412715 0.400250 0.390858 0.390275 0.382633 0.367712 0.362010 0.359281 0.358476 0.358673 0.359538 0.360089 0.358958 0.356032 0.352754 0.349955 0.348062 0.347049 -100 
-100 -100 0.459385 0.455059 0.446788 0.435992 0.423342 0.410523 0.398568 0.389664 0.389516 0.382269 0.367778 0.362571 0.360301 0.359456 0.359091 0.359347 0.359449 0.358152 0.355274 0.352106 0.349390 0.347576 0.346631 -100 
-100 -100 0.452477 0.448264 0.440161 0.429612 0.417232 0.404716 0.392688 0.382777 0.376199 0.369608 0.362960 0.360318 0.359919 0.359033 0.357105 0.355974 0.355026 0.353412 0.350781 0.347998 0.345592 0.343957 0.343102 -100 
-100 -100 0.441602 0.437508 0.429539 0.419334 0.407393 0.395374 0.383803 0.374082 0.366660 0.360871 0.356891 0.356354 0.358501 0.357510 0.352885 0.349760 0.347514 0.345476 0.343047 0.340650 0.338570 0.337132 0.336366 -100 
-100 -100 0.426661 0.422614 0.414400 0.404523 0.393101 0.381661 0.370673 0.361466 0.354170 0.349197 0.347295 0.349406 0.358833 0.357817 0.345895 0.340172 0.336501 0.334089 0.331771 0.329646 0.327822 0.326548 0.325861 -100 
-100 -100 0.406698 0.402897 0.395135 0.385825 0.375018 0.364166 0.353701 0.344927 0.337941 0.333318 0.331798 0.334142 0.343685 0.342795 0.331021 0.325373 0.321775 0.319495 0.317368 0.315439 0.313780 0.312626 0.312000 -100 
-100 -100 0.381312 0.377934 0.371314 0.362795 0.352719 0.342445 0.332416 0.323896 0.317011 0.312283 0.309913 0.310241 0.312938 0.312310 0.307961 0.304970 0.302894 0.301231 0.299400 0.297617 0.296063 0.294983 0.294406 -100 
-100 -100 0.354425 0.351359 0.345402 0.337563 0.328174 0.318478 0.308869 0.300586 0.293795 0.288986 0.286113 0.285274 0.285930 0.285611 0.283985 0.282948 0.282181 0.281140 0.279505 0.277780 0.276267 0.275232 0.274691 -100 
-100 -100 0.325805 0.322992 0.317555 0.310323 0.301613 0.292534 0.283466 0.275556 0.269367 0.264664 0.261252 0.259848 0.259539 0.259490 0.259426 0.259682 0.259953 0.259387 0.257842 0.256141 0.254667 0.253686 0.253186 -100 
-100 -100 0.298786 0.296158 0.291076 0.284319 0.276181 0.267710 0.259233 0.251838 0.246058 0.241659 0.238372 0.236849 0.236316 0.236408 0.236883 0.237659 0.238334 0.238056 0.236735 0.235222 0.233901 0.233034 0.232597 -100 
-100 -100 0.274589 0.272069 0.267218 0.260795 0.253117 0.245187 0.237313 0.230505 0.224915 0.220909 0.218203 0.216756 0.216199 0.216299 0.216848 0.217619 0.218235 0.218112 0.217204 0.216064 0.215032 0.214335 0.213979 -100 
-100 -100 0.256944 0.254478 0.249745 0.243515 0.236131 0.228604 0.221224 0.214921 0.209779 0.206116 0.203641 0.202298 0.201752 0.201804 0.202254 0.202863 0.203332 0.203288 0.202696 0.201896 0.201132 0.200593 0.200309 -100 
-100 -100 0.247233 0.244788 0.240105 0.233962 0.226729 0.219420 0.212326 0.206318 0.201429 0.197967 0.195648 0.194372 0.193837 0.193852 0.194215 0.194701 0.195071 0.195060 0.194642 0.194038 0.193433 0.192988 0.192747 -100 
-100 -100 -100 -100 -100 -100 -100 -100 -100 -100 -100 -100 -100 -100 -100 -100 -100 -100 -100 -100 -100 -100 -100 -100 -100 -100 
-100 -100 -100 -100 -100 -100 -100 -100 -100 -100 -100 -100 -100 -100 -100 -100 -100 -100 -100 -100 -100 -100 -100 -100 -100 -100 
-100 -100 -100 -100 -100 -100 -100 -100 -100 -100 -100 -100 -100 -100 -100 -100 -100 -100 -100 -100 -100 -100 -100 -100 -100 -100 
-100 -100 0.352691 0.349356 0.342967 0.334572 0.324642 0.314524 0.304624 0.296183 0.289285 0.284166 0.280437 0.278170 0.276712 0.275604 0.274458 0.273239 0.271856 0.270324 0.268593 0.266890 0.265345 0.264223 0.263611 -100 
-100 -100 0.358358 0.354977 0.348510 0.340031 0.330005 0.319766 0.309734 0.301217 0.294404 0.289182 0.285164 0.282788 0.281289 0.280152 0.278963 0.277703 0.276284 0.274709 0.272926 0.271169 0.269582 0.268433 0.267805 -100 
-100 -100 0.369296 0.365800 0.359135 0.350440 0.340184 0.329685 0.319391 0.310796 0.304399 0.298956 0.294070 0.291359 0.289729 0.288543 0.287327 0.286057 0.284630 0.283018 0.281156 0.279316 0.277661 0.276468 0.275814 -100 
-100 -100 0.383830 0.380129 0.373123 0.364052 0.353424 0.342481 0.331662 0.322584 0.315766 0.309984 0.304828 0.301925 0.300186 0.298989 0.297850 0.296706 0.295391 0.293800 0.291867 0.289933 0.288206 0.286960 0.286267 -100 
-100 -100 0.401179 0.397182 0.389698 0.380144 0.369124 0.357560 0.345802 0.335782 0.327660 0.321422 0.316599 0.313669 0.311861 0.310710 0.309794 0.308967 0.307938 0.306442 0.304429 0.302381 0.300584 0.299266 0.298495 -100 
-100 -100 0.418758 0.414434 0.406460 0.396483 0.385280 0.373044 0.360094 0.349097 0.340042 0.333293 0.328314 0.325186 0.323265 0.322196 0.321594 0.321214 0.320586 0.319231 0.317120 0.314939 0.313089 0.311677 0.310774 -100 
-100 -100 0.435221 0.430650 0.422376 0.412301 0.401873 0.389032 0.374063 0.361974 0.352092 0.344847 0.339545 0.336180 0.334149 0.333177 0.332905 0.332983 0.332775 0.331570 0.329367 0.327072 0.325241 0.323729 0.322607 -100 
-100 -100 0.447816 0.443112 0.434586 0.424174 0.413363 0.400138 0.384792 0.372348 0.362141 0.354588 0.349004 0.345442 0.343324 0.342423 0.342385 0.342792 0.342886 0.341789 0.339490 0.337036 0.335068 0.333470 0.332307 -100 
-100 -100 0.456358 0.451634 0.442888 0.431904 0.419549 0.406185 0.392151 0.380147 0.370280 0.362631 0.356672 0.352956 0.350773 0.349935 0.350078 0.350758 0.351124 0.350082 0.347592 0.344857 0.342551 0.340862 0.339822 -100 
-100 -100 0.460749 0.456116 0.447417 0.436275 0.423455 0.410146 0.396752 0.385236 0.375990 0.368363 0.361928 0.358077 0.355893 0.355153 0.355502 0.356537 0.357278 0.356260 0.353415 0.350275 0.347649 0.345844 0.344839 -100 
-100 -100 0.461515 0.457020 0.448492 0.437438 0.424571 0.411488 0.398828 0.388136 0.381530 0.374035 0.365345 0.361174 0.358917 0.358242 0.358661 0.359940 0.360994 0.359954 0.356709 0.353182 0.350300 0.348403 0.347400 -100 
-100 -100 0.458534 0.454203 0.445931 0.435139 0.422512 0.409759 0.397546 0.387295 0.381082 0.373887 0.365482 0.361662 0.359745 0.359016 0.358966 0.359759 0.360482 0.359329 0.356123 0.352684 0.349878 0.348042 0.347081 -100 
-100 -100 0.451420 0.447273 0.439314 0.428906 0.416694 0.404392 0.392522 0.382440 0.374481 0.367816 0.362370 0.359762 0.359022 0.358097 0.356569 0.355897 0.355469 0.354060 0.351330 0.348465 0.346067 0.344451 0.343593 -100 
-100 -100 0.440285 0.436330 0.428697 0.418751 0.407077 0.395371 0.384156 0.374721 0.367095 0.361137 0.356995 0.355784 0.356649 0.355484 0.351809 0.349130 0.347305 0.345534 0.343241 0.340966 0.339007 0.337640 0.336891 -100 
-100 -100 0.424632 0.420857 0.413465 0.404005 0.392933 0.381872 0.371356 0.362639 0.355566 0.350342 0.347579 0.348085 0.353807 0.352513 0.343697 0.338964 0.335795 0.333711 0.331687 0.329826 0.328213 0.327054 0.326402 -100 
-100 -100 0.404771 0.401233 0.394279 0.385373 0.374905 0.364420 0.354429 0.346167 0.339472 0.334592 0.332135 0.332857 0.338687 0.337475 0.328719 0.323957 0.320782 0.318824 0.317060 0.315471 0.314082 0.313074 0.312500 -100 
-100 -100 0.380247 0.376997 0.370688 0.362400 0.352564 0.342581 0.332936 0.324829 0.318194 0.313276 0.310253 0.309740 0.311085 0.310147 0.306481 0.303635 0.301706 0.300298 0.298851 0.297455 0.296210 0.295308 0.294800 -100 
-100 -100 0.353706 0.350701 0.344877 0.337161 0.327920 0.318425 0.309090 0.301096 0.294488 0.289560 0.286258 0.284904 0.284960 0.284355 0.282717 0.281562 0.280741 0.279886 0.278682 0.277402 0.276240 0.275414 0.274962 -100 
-100 -100 0.325287 0.322495 0.317099 0.309912 0.301274 0.292320 0.283447 0.275744 0.269924 0.265170 0.261295 0.259588 0.258954 0.258639 0.258324 0.258269 0.258261 0.257811 0.256778 0.255591 0.254508 0.253755 0.253355 -100 
-100 -100 0.298413 0.295782 0.290699 0.283943 0.275829 0.267430 0.259092 0.251849 0.246397 0.241992 0.238378 0.236688 0.235949 0.235810 0.235991 0.236401 0.236736 0.236522 0.235679 0.234652 0.233702 0.233050 0.232708 -100 
-100 -100 0.274340 0.271811 0.266944 0.260502 0.252823 0.244937 0.237154 0.230452 0.224951 0.220962 0.218205 0.216672 0.215991 0.215919 0.216228 0.216712 0.217088 0.217001 0.216407 0.215622 0.214873 0.214347 0.214069 -100 
-100 -100 0.256794 0.254319 0.249569 0.243318 0.235927 0.228426 0.221108 0.214878 0.209798 0.206155 0.203661 0.202272 0.201647 0.201583 0.201866 0.202282 0.202604 0.202580 0.202178 0.201610 0.201040 0.200623 0.200396 -100 
-100 -100 0.247139 0.244687 0.239990 0.233829 0.226589 0.219298 0.212250 0.206295 0.201448 0.198005 0.195680 0.194375 0.193785 0.193715 0.193958 0.194311 0.194584 0.194587 0.194295 0.193852 0.193387 0.193034 0.192838 -100 
-100 -100 -100 -100 -100 -100 -100 -100 -100 -100 -100 -100 -100 -100 -100 -100 -100 -100 -100 -100 -100 -100 -100 -100 -100 -100 
-100 -100 -100 -100 -100 -100 -100 -100 -100 -100 -100 -100 -100 -100 -100 -100 -100 -100 -100 -100 -100 -100 -100 -100 -100 -100 
-100 -100 -100 -100 -100 -100 -100 -100 -100 -100 -100 -100 -100 -100 -100 -100 -100 -100 -100 -100 -100 -100 -100 -100 -100 -100 
-100 -100 0.352859 0.349336 0.342616 0.333891 0.323734 0.313609 0.303948 0.295915 0.289615 0.284789 0.281051 0.278863 0.277450 0.276287 0.274964 0.273517 0.271905 0.270196 0.268340 0.266562 0.264976 0.263838 0.263221 -100 
-100 -100 0.358662 0.355058 0.348198 0.339331 0.329043 0.318807 0.309093 0.301186 0.295480 0.290569 0.286076 0.283623 0.282122 0.280907 0.279516 0.278001 0.276334 0.274577 0.272672 0.270849 0.269228 0.268067 0.267438 -100 
-100 -100 0.369819 0.366048 0.358894 0.349721 0.339144 0.328675 0.318903 0.311480 0.307742 0.302638 0.295767 0.292474 0.290678 0.289364 0.287901 0.286335 0.284631 0.282836 0.280878 0.279001 0.277335 0.276146 0.275500 -100 
-100 -100 0.384513 0.380501 0.372934 0.363301 0.352268 0.341347 0.331107 0.323246 0.319094 0.313658 0.306523 0.303021 0.301095 0.299746 0.298325 0.296842 0.295217 0.293463 0.291499 0.289598 0.287911 0.286705 0.286041 -100 
-100 -100 0.401978 0.397634 0.389510 0.379266 0.367627 0.356035 0.344866 0.335631 0.328710 0.322802 0.317482 0.314430 0.312559 0.311254 0.310017 0.308790 0.307408 0.305784 0.303861 0.301972 0.300298 0.299074 0.298380 -100 
-100 -100 0.419705 0.414978 0.406229 0.395319 0.383080 0.370786 0.358732 0.348517 0.340225 0.333807 0.328810 0.325698 0.323731 0.322477 0.321497 0.320634 0.319590 0.318151 0.316272 0.314388 0.312729 0.311481 0.310735 -100 
-100 -100 0.436237 0.431204 0.421950 0.410531 0.397934 0.385027 0.372037 0.361041 0.351927 0.345027 0.339832 0.336502 0.334410 0.333229 0.332540 0.332081 0.331423 0.330171 0.328299 0.326374 0.324702 0.323406 0.322579 -100 
-100 -100 0.448691 0.443559 0.434108 0.422410 0.409471 0.396196 0.382811 0.371406 0.361861 0.354616 0.349170 0.345639 0.343459 0.342370 0.341967 0.341917 0.341646 0.340538 0.338555 0.336455 0.334643 0.333260 0.332385 -100 
-100 -100 0.456895 0.451866 0.442521 0.430784 0.417525 0.404143 0.390901 0.379445 0.369758 0.362322 0.356689 0.353037 0.350843 0.349891 0.349835 0.350307 0.350558 0.349541 0.347210 0.344704 0.342574 0.341037 0.340129 -100 
-100 -100 0.460903 0.456084 0.447036 0.435506 0.422292 0.409005 0.395958 0.384628 0.375027 0.367533 0.361753 0.358047 0.355910 0.355154 0.355524 0.356705 0.357686 0.356727 0.353768 0.350607 0.348058 0.346316 0.345332 -100 
-100 -100 0.461344 0.456755 0.448067 0.436859 0.423881 0.410844 0.398137 0.387134 0.378052 0.370631 0.364552 0.360846 0.358887 0.358296 0.358891 0.360652 0.362295 0.361353 0.357726 0.353933 0.351016 0.349106 0.348042 -100 
-100 -100 0.458110 0.453752 0.445443 0.434639 0.422042 0.409392 0.397111 0.386530 0.377807 0.370625 0.364739 0.361307 0.359679 0.359025 0.359142 0.360473 0.361858 0.360840 0.357241 0.353510 0.350650 0.348788 0.347754 -100 
-100 -100 0.450769 0.446650 0.438768 0.428461 0.416399 0.404293 0.392612 0.382620 0.374195 0.367475 0.362477 0.359843 0.360093 0.359124 0.356614 0.356207 0.356168 0.354921 0.352032 0.349062 0.346694 0.345095 0.344205 -100 
-100 -100 0.439430 0.435558 0.428114 0.418359 0.406916 0.395483 0.384577 0.375433 0.367773 0.361727 0.357608 0.356298 0.359077 0.357747 0.351857 0.349048 0.347325 0.345723 0.343501 0.341324 0.339496 0.338203 0.337463 -100 
-100 -100 0.423484 0.419856 0.412850 0.403667 0.392891 0.382156 0.372045 0.363743 0.356954 0.351663 0.349614 0.350943 0.381310 0.379726 0.345737 0.339641 0.335423 0.333472 0.331632 0.330003 0.328603 0.327566 0.326954 -100 
-100 -100 0.403678 0.400295 0.393737 0.385115 0.374943 0.364781 0.355189 0.347341 0.340958 0.336001 0.334192 0.335694 0.365842 0.364303 0.330607 0.324412 0.320122 0.318295 0.316783 0.315498 0.314370 0.313520 0.313006 -100 
-100 -100 0.379538 0.376395 0.370315 0.362249 0.352656 0.342934 0.333619 0.325829 0.319763 0.314719 0.311042 0.310328 0.313375 0.312147 0.306130 0.302851 0.300746 0.299493 0.298364 0.297312 0.296363 0.295640 0.295211 -100 
-100 -100 0.353226 0.350300 0.344635 0.337089 0.328036 0.318727 0.309622 0.301825 0.295921 0.290870 0.286719 0.285092 0.285844 0.284971 0.282029 0.280568 0.279575 0.278853 0.277991 0.277091 0.276251 0.275622 0.275260 -100 
-100 -100 0.324992 0.322259 0.316970 0.309908 0.301413 0.292588 0.284203 0.276833 0.280297 0.275388 0.262103 0.259925 0.258760 0.258194 0.257508 0.257161 0.256956 0.256599 0.255935 0.255151 0.254404 0.253858 0.253555 -100 
-100 -100 0.298250 0.295663 0.290657 0.283987 0.275972 0.267659 0.259746 0.252770 0.256270 0.251743 0.239104 0.237029 0.235785 0.235430 0.235299 0.235416 0.235521 0.235366 0.234857 0.234200 0.233558 0.233098 0.232847 -100 
-100 -100 0.274288 0.271788 0.266970 0.260585 0.252964 0.245127 0.237407 0.230737 0.225768 0.221739 0.218377 0.216730 0.215893 0.215657 0.215748 0.215997 0.216198 0.216142 0.215782 0.215275 0.214763 0.214386 0.214180 -100 
-100 -100 0.256813 0.254357 0.249642 0.243428 0.236076 0.228607 0.221332 0.215121 0.210355 0.206687 0.203829 0.202368 0.201632 0.201449 0.201575 0.201826 0.202027 0.202018 0.201767 0.201386 0.200982 0.200673 0.200500 -100 
-100 -100 0.247196 0.244758 0.240087 0.233955 0.226744 0.219476 0.212448 0.206503 0.201667 0.198206 0.195832 0.194476 0.193815 0.193654 0.193779 0.194012 0.194199 0.194210 0.194019 0.193709 0.193366 0.193095 0.192940 -100 
-100 -100 -100 -100 -100 -100 -100 -100 -100 -100 -100 -100 -100 -100 -100 -100 -100 -100 -100 -100 -100 -100 -100 -100 -100 -100 
-100 -100 -100 -100 -100 -100 -100 -100 -100 -100 -100 -100 -100 -100 -100 -100 -100 -100 -100 -100 -100 -100 -100 -100 -100 -100 
-100 -100 -100 -100 -100 -100 -100 -100 -100 -100 -100 -100 -100 -100 -100 -100 -100 -100 -100 -100 -100 -100 -100 -100 -100 -100 
-100 -100 0.353937 0.350146 0.342974 0.333817 0.323365 0.313156 0.303603 0.295787 0.289710 0.285023 0.281322 0.279098 0.277608 0.276344 0.274899 0.273325 0.271603 0.269822 0.267937 0.266167 0.264606 0.263492 0.262889 -100 
-100 -100 0.360029 0.356096 0.348680 0.339298 0.328671 0.318343 0.308758 0.301095 0.295635 0.290869 0.286401 0.283895 0.282299 0.280972 0.279449 0.277801 0.276019 0.274195 0.272272 0.270469 0.268883 0.267753 0.267141 -100 
-100 -100 0.371542 0.367367 0.359520 0.349733 0.338763 0.328200 0.318585 0.311440 0.307971 0.303018 0.296160 0.292790 0.290878 0.289435 0.287825 0.286111 0.284284 0.282433 0.280486 0.278660 0.277055 0.275915 0.275292 -100 
-100 -100 0.386131 0.381736 0.373497 0.363261 0.351838 0.340850 0.330799 0.323237 0.319357 0.314076 0.306945 0.303354 0.301293 0.299808 0.298220 0.296562 0.294795 0.293013 0.291117 0.289334 0.287755 0.286634 0.286003 -100 
-100 -100 0.403034 0.398401 0.389773 0.379046 0.367071 0.355454 0.344533 0.335625 0.328999 0.323233 0.317896 0.314756 0.312754 0.311291 0.309854 0.308413 0.306872 0.305246 0.303485 0.301829 0.300363 0.299264 0.298614 -100 
-100 -100 0.420181 0.415259 0.406150 0.394847 0.382274 0.370005 0.358318 0.348499 0.340562 0.334279 0.329220 0.326006 0.323903 0.322473 0.321252 0.320121 0.318886 0.317484 0.315887 0.314382 0.313044 0.311977 0.311294 -100 
-100 -100 0.436311 0.431138 0.421592 0.409784 0.396709 0.383873 0.371498 0.361035 0.352413 0.345651 0.340284 0.336806 0.334561 0.333190 0.332231 0.331460 0.330584 0.329407 0.327916 0.326485 0.325211 0.324143 0.323408 -100 
-100 -100 0.448603 0.443369 0.433681 0.421647 0.408265 0.395084 0.382309 0.371411 0.362322 0.355206 0.349589 0.345915 0.343586 0.342325 0.341666 0.341316 0.340834 0.339824 0.338249 0.336673 0.335282 0.334137 0.333342 -100 
-100 -100 0.456877 0.451755 0.442228 0.430272 0.416807 0.403504 0.390599 0.379455 0.370003 0.362653 0.356982 0.353252 0.350955 0.349861 0.349602 0.349842 0.349942 0.349023 0.347064 0.345055 0.343362 0.342026 0.341126 -100 
-100 -100 0.461062 0.456142 0.446924 0.435227 0.421903 0.408673 0.395812 0.384641 0.375088 0.367644 0.361925 0.358180 0.355965 0.355102 0.355331 0.356362 0.357259 0.356409 0.353795 0.351132 0.349062 0.347486 0.346415 -100 
-100 -100 0.461645 0.456947 0.448088 0.436734 0.423686 0.410687 0.398058 0.387069 0.377711 0.370306 0.364522 0.360821 0.358821 0.358149 0.358644 0.360331 0.361955 0.361153 0.357886 0.354638 0.352288 0.350529 0.349277 -100 
-100 -100 0.458365 0.453920 0.445469 0.434555 0.421917 0.409315 0.397084 0.386477 0.377427 0.370216 0.364567 0.361066 0.359334 0.358612 0.358702 0.360051 0.361485 0.360642 0.357391 0.354169 0.351839 0.350121 0.348900 -100 
-100 -100 0.450810 0.446641 0.438691 0.428347 0.416307 0.404271 0.392660 0.382684 0.374139 0.367313 0.362196 0.359297 0.359272 0.358219 0.355820 0.355562 0.355678 0.354630 0.352038 0.349452 0.347464 0.345989 0.345007 -100 
-100 -100 0.439207 0.435337 0.427917 0.418211 0.406850 0.395513 0.384680 0.375550 0.367789 0.361552 0.357114 0.355340 0.357647 0.356216 0.350603 0.348101 0.346649 0.345294 0.343348 0.341467 0.339910 0.338737 0.337990 -100 
-100 -100 0.423049 0.419477 0.412594 0.403537 0.392892 0.382272 0.372228 0.363919 0.357010 0.351456 0.348930 0.349597 0.379127 0.377422 0.344033 0.338401 0.334555 0.332898 0.331341 0.329981 0.328809 0.327906 0.327336 -100 
-100 -100 0.403214 0.399924 0.393537 0.385088 0.375073 0.365034 0.355490 0.347605 0.341072 0.335838 0.333534 0.334359 0.363650 0.361976 0.328856 0.323097 0.319151 0.317618 0.316393 0.315375 0.314465 0.313768 0.313322 -100 
-100 -100 0.379228 0.376180 0.370275 0.362408 0.352995 0.343382 0.334083 0.326225 0.320004 0.314708 0.310631 0.309406 0.311933 0.310547 0.304734 0.301685 0.299789 0.298760 0.297900 0.297120 0.296402 0.295837 0.295483 -100 
-100 -100 0.353085 0.350261 0.344784 0.337460 0.328601 0.319386 0.310257 0.302354 0.296291 0.291026 0.286580 0.284599 0.284999 0.283953 0.281014 0.279585 0.278651 0.278075 0.277464 0.276840 0.276239 0.275771 0.275488 -100 
-100 -100 0.325004 0.322378 0.317283 0.310452 0.302151 0.293404 0.284962 0.277457 0.280760 0.275674 0.262177 0.259762 0.258355 0.257614 0.256804 0.256345 0.256076 0.255805 0.255376 0.254864 0.254351 0.253964 0.253739 -100 
-100 -100 0.298358 0.295880 0.291055 0.284596 0.276749 0.268505 0.260524 0.253407 0.256750 0.252087 0.239295 0.237055 0.235626 0.235119 0.234824 0.234773 0.234755 0.234655 0.234348 0.233929 0.233485 0.233177 0.232998 -100 
-100 -100 0.274467 0.272047 0.267373 0.261158 0.253675 0.245883 0.238103 0.231318 0.226225 0.222089 0.218619 0.216857 0.215892 0.215525 0.215466 0.215562 0.215655 0.215621 0.215405 0.215079 0.214727 0.214463 0.214312 -100 
-100 -100 0.257017 0.254619 0.250008 0.243919 0.236669 0.229231 0.221914 0.215623 0.210768 0.207021 0.204085 0.202541 0.201712 0.201426 0.201433 0.201567 0.201687 0.201685 0.201527 0.201272 0.200983 0.200754 0.200622 -100 
-100 -100 0.247403 0.245011 0.240422 0.234386 0.227253 0.220011 0.212953 0.206949 0.202047 0.198524 0.196087 0.194666 0.193930 0.193684 0.193714 0.193853 0.193977 0.193989 0.193862 0.193644 0.193389 0.193180 0.193058 -100 
-100 -100 -100 -100 -100 -100 -100 -100 -100 -100 -100 -100 -100 -100 -100 -100 -100 -100 -100 -100 -100 -100 -100 -100 -100 -100 
-100 -100 -100 -100 -100 -100 -100 -100 -100 -100 -100 -100 -100 -100 -100 -100 -100 -100 -100 -100 -100 -100 -100 -100 -100 -100 
-100 -100 -100 -100 -100 -100 -100 -100 -100 -100 -100 -100 -100 -100 -100 -100 -100 -100 -100 -100 -100 -100 -100 -100 -100 -100 
-100 -100 0.356197 0.352000 0.344133 0.334375 0.323518 0.313146 0.303594 0.295822 0.289615 0.284913 0.281284 0.278895 0.277190 0.275772 0.274250 0.272651 0.270929 0.269178 0.267361 0.265677 0.264204 0.263153 0.262583 -100 
-100 -100 0.362965 0.358489 0.350138 0.339989 0.328875 0.318354 0.308729 0.300970 0.294920 0.290132 0.286180 0.283627 0.281830 0.280344 0.278750 0.277087 0.275318 0.273538 0.271701 0.270004 0.268523 0.267465 0.266888 -100 
-100 -100 0.375345 0.370450 0.361334 0.350575 0.339025 0.328219 0.318426 0.310702 0.305156 0.300164 0.295295 0.292340 0.290345 0.288755 0.287081 0.285362 0.283563 0.281778 0.279954 0.278279 0.276821 0.275767 0.275180 -100 
-100 -100 0.389578 0.384515 0.375107 0.364001 0.352080 0.340895 0.330698 0.322575 0.316661 0.311327 0.306146 0.302964 0.300823 0.299175 0.297507 0.295835 0.294103 0.292406 0.290690 0.289137 0.287782 0.286770 0.286171 -100 
-100 -100 0.404791 0.399805 0.390565 0.379381 0.367160 0.355511 0.344678 0.335758 0.328662 0.322858 0.317914 0.314679 0.312452 0.310800 0.309247 0.307752 0.306225 0.304727 0.303247 0.301951 0.300827 0.299893 0.299269 -100 
-100 -100 0.420323 0.415339 0.406107 0.394741 0.382162 0.370016 0.358583 0.349046 0.341355 0.335044 0.329688 0.326157 0.323776 0.322143 0.320768 0.319534 0.318289 0.317061 0.315875 0.314911 0.314077 0.313239 0.312566 -100 
-100 -100 0.435411 0.430350 0.420976 0.409342 0.396389 0.383793 0.371877 0.361996 0.354297 0.347515 0.341217 0.337195 0.334607 0.333009 0.331853 0.330930 0.330012 0.329046 0.328096 0.327379 0.326771 0.325984 0.325236 -100 
-100 -100 0.447517 0.442423 0.432968 0.421163 0.407947 0.395019 0.382704 0.372393 0.364256 0.357120 0.350565 0.346370 0.343727 0.342237 0.341350 0.340794 0.340220 0.339421 0.338461 0.337699 0.337068 0.336215 0.335371 -100 
-100 -100 0.456298 0.451247 0.441840 0.430018 0.416681 0.403556 0.390919 0.380083 0.371031 0.363670 0.357603 0.353596 0.351128 0.349830 0.349264 0.349197 0.349073 0.348353 0.347116 0.346046 0.345227 0.344186 0.343152 -100 
-100 -100 0.461292 0.456316 0.447019 0.435274 0.421954 0.408800 0.396073 0.385038 0.375616 0.368159 0.362295 0.358397 0.356077 0.355000 0.354821 0.355367 0.355832 0.355190 0.353557 0.352170 0.351293 0.350043 0.348653 -100 
-100 -100 0.462568 0.457704 0.448583 0.437018 0.423855 0.410837 0.398227 0.387256 0.377811 0.370377 0.364657 0.360864 0.359241 0.358332 0.357879 0.358899 0.359857 0.359303 0.357362 0.355848 0.355147 0.353768 0.351953 -100 
-100 -100 0.459500 0.454846 0.446076 0.434895 0.422097 0.409418 0.397136 0.386465 0.377245 0.369955 0.364340 0.360671 0.359192 0.358252 0.357582 0.358415 0.359280 0.358703 0.356750 0.355210 0.354483 0.353122 0.351343 -100 
-100 -100 0.451679 0.447346 0.439145 0.428585 0.416403 0.404275 0.392553 0.382419 0.373654 0.366653 0.361234 0.357857 0.356249 0.355066 0.353948 0.353785 0.353880 0.353128 0.351431 0.349941 0.348967 0.347756 0.346479 -100 
-100 -100 0.439668 0.435706 0.428149 0.418326 0.406875 0.395432 0.384403 0.374972 0.366838 0.360270 0.355246 0.352500 0.351622 0.350150 0.347637 0.346047 0.345142 0.344168 0.342790 0.341513 0.340503 0.339516 0.338683 -100 
-100 -100 0.423189 0.419593 0.412691 0.403622 0.392948 0.382210 0.371883 0.363132 0.355641 0.349559 0.345151 0.343271 0.345353 0.343693 0.337789 0.334846 0.333023 0.331888 0.330780 0.329778 0.328914 0.328158 0.327612 -100 
-100 -100 0.403252 0.399984 0.393670 0.385302 0.375329 0.365181 0.355321 0.346942 0.339779 0.333978 0.329798 0.328091 0.330241 0.328605 0.322677 0.319621 0.317727 0.316695 0.315840 0.315088 0.314410 0.313844 0.313460 -100 
-100 -100 0.379319 0.376347 0.370596 0.362905 0.353611 0.343939 0.334326 0.326004 0.318891 0.313169 0.308826 0.306603 0.305995 0.304576 0.301885 0.299893 0.298694 0.297988 0.297390 0.296835 0.296315 0.295883 0.295603 -100 
-100 -100 0.353311 0.350604 0.345356 0.338302 0.329647 0.320421 0.310999 0.302676 0.295568 0.289978 0.285725 0.283231 0.282059 0.280926 0.279431 0.278427 0.277816 0.277417 0.277010 0.276589 0.276175 0.275835 0.275623 -100 
-100 -100 0.325376 0.322891 0.318078 0.311587 0.303547 0.294812 0.285744 0.277619 0.271290 0.265993 0.261464 0.259023 0.257620 0.256761 0.256077 0.255678 0.255452 0.255258 0.254985 0.254657 0.254317 0.254046 0.253883 -100 
-100 -100 0.298819 0.296472 0.291929 0.285819 0.278250 0.270022 0.261448 0.253771 0.247846 0.243003 0.238921 0.236738 0.235455 0.234815 0.234478 0.234359 0.234308 0.234227 0.234038 0.233776 0.233491 0.233270 0.233140 -100 
-100 -100 0.274915 0.272613 0.268176 0.262248 0.254999 0.247236 0.239251 0.232194 0.226318 0.221998 0.218912 0.217040 0.215975 0.215492 0.215326 0.215326 0.215356 0.215328 0.215193 0.214984 0.214747 0.214557 0.214445 -100 
-100 -100 0.257420 0.255112 0.250680 0.244800 0.237719 0.230308 0.222851 0.216371 0.211021 0.207140 0.204408 0.202777 0.201871 0.201491 0.201401 0.201448 0.201509 0.201503 0.201400 0.201225 0.201019 0.200847 0.200745 -100 
-100 -100 0.247768 0.245448 0.240996 0.235119 0.228113 0.220895 0.213751 0.207615 0.202567 0.198939 0.196428 0.194931 0.194117 0.193791 0.193734 0.193798 0.193869 0.193872 0.193783 0.193625 0.193434 0.193272 0.193174 -100 
-100 -100 -100 -100 -100 -100 -100 -100 -100 -100 -100 -100 -100 -100 -100 -100 -100 -100 -100 -100 -100 -100 -100 -100 -100 -100 
-100 -100 -100 -100 -100 -100 -100 -100 -100 -100 -100 -100 -100 -100 -100 -100 -100 -100 -100 -100 -100 -100 -100 -100 -100 -100 
-100 -100 -100 -100 -100 -100 -100 -100 -100 -100 -100 -100 -100 -100 -100 -100 -100 -100 -100 -100 -100 -100 -100 -100 -100 -100 
-100 -100 0.359419 0.354672 0.345874 0.335358 0.324041 0.313481 0.303915 0.296190 0.289941 0.285130 0.281300 0.278574 0.276545 0.274926 0.273339 0.271757 0.270087 0.268420 0.266717 0.265161 0.263805 0.262837 0.262308 -100 
-100 -100 0.367507 0.362211 0.352442 0.341216 0.329498 0.318741 0.309087 0.301337 0.295099 0.290188 0.286153 0.283267 0.281123 0.279424 0.277772 0.276142 0.274444 0.272765 0.271065 0.269520 0.268177 0.267211 0.266676 -100 
-100 -100 0.381724 0.375632 0.364374 0.352102 0.339769 0.328673 0.318806 0.310943 0.304727 0.299598 0.295098 0.291924 0.289589 0.287778 0.286052 0.284382 0.282676 0.281021 0.279375 0.277903 0.276629 0.275687 0.275142 -100 
-100 -100 0.395479 0.389299 0.377887 0.365400 0.352800 0.341390 0.331160 0.322932 0.316396 0.310920 0.306056 0.302632 0.300143 0.298265 0.296536 0.294908 0.293279 0.291743 0.290271 0.289014 0.287932 0.287062 0.286496 -100 
-100 -100 0.407842 0.402285 0.392042 0.380190 0.367683 0.356008 0.345301 0.336560 0.329552 0.323615 0.318305 0.314609 0.311984 0.310092 0.308451 0.306971 0.305539 0.304247 0.303121 0.302283 0.301583 0.300848 0.300232 -100 
-100 -100 0.420841 0.415761 0.406352 0.394953 0.382466 0.370507 0.359398 0.350412 0.343614 0.337180 0.330702 0.326422 0.323576 0.321686 0.320188 0.318929 0.317768 0.316805 0.316126 0.315849 0.315662 0.315095 0.314384 -100 
-100 -100 0.434466 0.429570 0.420464 0.409164 0.396540 0.384308 0.373002 0.364349 0.359130 0.352244 0.343281 0.337913 0.334681 0.332781 0.331460 0.330467 0.329612 0.328959 0.328666 0.328866 0.329129 0.328678 0.327833 -100 
-100 -100 0.446293 0.441414 0.432317 0.420914 0.408067 0.395518 0.383818 0.374738 0.369097 0.361876 0.352684 0.347184 0.343935 0.342146 0.341060 0.340370 0.339798 0.339314 0.339100 0.339396 0.339781 0.339285 0.338274 -100 
-100 -100 0.455716 0.450777 0.441564 0.429976 0.416875 0.403993 0.391688 0.381411 0.373325 0.365902 0.358767 0.354137 0.351335 0.349790 0.348954 0.348634 0.348374 0.347953 0.347588 0.347779 0.348201 0.347525 0.346159 -100 
-100 -100 0.461774 0.456733 0.447348 0.435560 0.422265 0.409194 0.396605 0.385773 0.376656 0.369156 0.362907 0.358725 0.356230 0.354912 0.354340 0.354440 0.354559 0.354241 0.353827 0.354262 0.355244 0.354414 0.352303 -100 
-100 -100 0.463967 0.458883 0.449424 0.437570 0.424243 0.411170 0.398568 0.387629 0.378223 0.370748 0.364921 0.361004 0.359899 0.358735 0.357164 0.357534 0.357933 0.357777 0.357517 0.358587 0.360595 0.359727 0.356677 -100 
-100 -100 0.461218 0.456284 0.447079 0.435509 0.422458 0.409642 0.397279 0.386532 0.377233 0.369873 0.364194 0.360385 0.359373 0.358209 0.356554 0.356855 0.357223 0.357047 0.356730 0.357699 0.359615 0.358739 0.355735 -100 
-100 -100 0.453130 0.448557 0.439981 0.429075 0.416647 0.404346 0.392453 0.382116 0.373147 0.366002 0.360421 0.356708 0.354683 0.353371 0.352383 0.352209 0.352185 0.351775 0.351150 0.351233 0.351881 0.351010 0.349056 -100 
-100 -100 0.440653 0.436531 0.428721 0.418658 0.407011 0.395370 0.384064 0.374262 0.365748 0.358908 0.353559 0.350140 0.348367 0.346866 0.345210 0.344291 0.343724 0.343101 0.342332 0.341847 0.341625 0.340858 0.339786 -100 
-100 -100 0.423814 0.420133 0.413100 0.403904 0.393096 0.382144 0.371440 0.362158 0.354115 0.347619 0.342654 0.339660 0.339288 0.337666 0.334343 0.332741 0.331674 0.330953 0.330228 0.329628 0.329139 0.328542 0.327968 -100 
-100 -100 0.403720 0.400431 0.394096 0.385716 0.375690 0.365347 0.355075 0.346105 0.338334 0.332085 0.327336 0.324508 0.324223 0.322631 0.319285 0.317610 0.316508 0.315860 0.315284 0.314783 0.314328 0.313894 0.313555 -100 
-100 -100 0.379788 0.376860 0.371202 0.363627 0.354390 0.344583 0.334588 0.325715 0.318046 0.311949 0.307243 0.304330 0.302795 0.301373 0.299652 0.298480 0.297753 0.297300 0.296900 0.296531 0.296180 0.295866 0.295647 -100 
-100 -100 0.353872 0.351268 0.346222 0.339423 0.330944 0.321652 0.311879 0.303052 0.295452 0.289545 0.285060 0.282202 0.280559 0.279367 0.278254 0.277576 0.277155 0.276882 0.276612 0.276341 0.276068 0.275833 0.275677 -100 
-100 -100 0.326037 0.323695 0.319167 0.313036 0.305272 0.296519 0.287106 0.278495 0.271484 0.265897 0.261412 0.258772 0.257145 0.256190 0.255556 0.255206 0.255008 0.254859 0.254680 0.254473 0.254253 0.254068 0.253951 -100 
-100 -100 0.299512 0.297316 0.293075 0.287350 0.280086 0.271862 0.262972 0.254855 0.248316 0.243207 0.239173 0.236850 0.235430 0.234681 0.234281 0.234107 0.234021 0.233945 0.233819 0.233651 0.233462 0.233308 0.233213 -100 
-100 -100 0.275550 0.273377 0.269196 0.263592 0.256598 0.248848 0.240622 0.233224 0.227033 0.222499 0.219277 0.217292 0.216121 0.215539 0.215284 0.215206 0.215184 0.215145 0.215049 0.214906 0.214739 0.214600 0.214514 -100 
-100 -100 0.257963 0.255752 0.251506 0.245861 0.238962 0.231564 0.223942 0.217229 0.211660 0.207623 0.204784 0.203064 0.202072 0.201608 0.201434 0.201407 0.201414 0.201392 0.201311 0.201181 0.201024 0.200890 0.200808 -100 
-100 -100 0.248245 0.245998 0.241688 0.235984 0.229112 0.221907 0.214648 0.208345 0.203141 0.199395 0.196795 0.195223 0.194334 0.193933 0.193801 0.193796 0.193816 0.193800 0.193724 0.193599 0.193446 0.193314 0.193233 -100 
-100 -100 -100 -100 -100 -100 -100 -100 -100 -100 -100 -100 -100 -100 -100 -100 -100 -100 -100 -100 -100 -100 -100 -100 -100 -100 
-100 -100 -100 -100 -100 -100 -100 -100 -100 -100 -100 -100 -100 -100 -100 -100 -100 -100 -100 -100 -100 -100 -100 -100 -100 -100 
-100 -100 -100 -100 -100 -100 -100 -100 -100 -100 -100 -100 -100 -100 -100 -100 -100 -100 -100 -100 -100 -100 -100 -100 -100 -100 
-100 -100 0.362664 0.357375 0.347609 0.336384 0.324662 0.313951 0.304373 0.296680 0.290396 0.285450 0.281362 0.278294 0.275937 0.274113 0.272447 0.270870 0.269251 0.267667 0.266082 0.264654 0.263419 0.262534 0.262048 -100 
-100 -100 0.372447 0.366265 0.354861 0.342518 0.330221 0.319262 0.309587 0.301865 0.295557 0.290502 0.286219 0.282966 0.280467 0.278551 0.276825 0.275213 0.273580 0.272001 0.270440 0.269044 0.267841 0.266969 0.266479 -100 
-100 -100 0.389289 0.381785 0.367800 0.353789 0.340627 0.329265 0.319365 0.311507 0.305107 0.299823 0.295166 0.291618 0.288904 0.286863 0.285066 0.283427 0.281804 0.280276 0.278808 0.277533 0.276443 0.275614 0.275114 -100 
-100 -100 0.402610 0.395089 0.381079 0.366967 0.353627 0.342017 0.331814 0.323664 0.317068 0.311439 0.306297 0.302441 0.299542 0.297422 0.295613 0.294010 0.292471 0.291093 0.289861 0.288885 0.288066 0.287342 0.286810 -100 
-100 -100 0.411509 0.405269 0.393747 0.381113 0.368311 0.356647 0.346156 0.337795 0.331410 0.325331 0.319100 0.314734 0.311619 0.309457 0.307705 0.306228 0.304886 0.303791 0.303006 0.302600 0.302321 0.301779 0.301165 -100 
-100 -100 0.421831 0.416574 0.406822 0.395309 0.382907 0.371191 0.360608 0.352697 0.348119 0.341564 0.332613 0.327050 0.323520 0.321307 0.319658 0.318370 0.317294 0.316580 0.316383 0.316760 0.317213 0.316904 0.316139 -100 
-100 -100 0.434060 0.429237 0.420240 0.409172 0.396877 0.385119 0.374917 0.368910 0.369964 0.363004 0.347552 0.339398 0.335015 0.332676 0.331126 0.330062 0.329274 0.328919 0.329253 0.330334 0.331484 0.331352 0.330369 -100 
-100 -100 0.445558 0.440813 0.431933 0.420837 0.408357 0.396301 0.385711 0.379281 0.379890 0.372621 0.357010 0.348766 0.344418 0.342194 0.340828 0.340017 0.339465 0.339285 0.339778 0.341094 0.342524 0.342373 0.341140 -100 
-100 -100 0.455385 0.450516 0.441421 0.430024 0.417166 0.404587 0.392827 0.383642 0.377819 0.370344 0.360886 0.355116 0.352289 0.350429 0.348781 0.348239 0.347867 0.347735 0.348183 0.349610 0.351355 0.351033 0.349244 -100 
-100 -100 0.462232 0.457133 0.447658 0.435845 0.422609 0.409669 0.397321 0.386882 0.378480 0.370945 0.363977 0.359389 0.357786 0.356201 0.354113 0.353840 0.353702 0.353716 0.354429 0.356704 0.359746 0.359329 0.356302 -100 
-100 -100 0.465849 0.460578 0.450166 0.438079 0.424628 0.411548 0.399009 0.388176 0.378954 0.371475 0.366009 0.362605 0.373672 0.372249 0.357962 0.357203 0.356726 0.356976 0.358272 0.362016 0.367110 0.366752 0.362126 -100 
-100 -100 0.463405 0.458232 0.447986 0.436085 0.422818 0.409913 0.397515 0.386746 0.377457 0.370082 0.364897 0.361655 0.372811 0.371425 0.357142 0.356379 0.355899 0.356122 0.357320 0.360899 0.365839 0.365455 0.360885 -100 
-100 -100 0.454530 0.449739 0.440803 0.429579 0.416925 0.404487 0.392473 0.382004 0.372909 0.365681 0.360061 0.356201 0.355017 0.353561 0.351438 0.351131 0.350971 0.350869 0.351229 0.352929 0.355418 0.354893 0.352066 -100 
-100 -100 0.441803 0.437505 0.429402 0.419077 0.407221 0.395407 0.383893 0.373834 0.365067 0.358070 0.352590 0.348834 0.347021 0.345448 0.343711 0.343073 0.342636 0.342269 0.342048 0.342372 0.343049 0.342509 0.341112 -100 
-100 -100 0.424787 0.420973 0.413718 0.404317 0.393327 0.382179 0.371185 0.361528 0.353103 0.346367 0.341061 0.337482 0.335310 0.333671 0.332152 0.331230 0.330623 0.330163 0.329771 0.329578 0.329512 0.329080 0.328447 -100 
-100 -100 0.404607 0.401233 0.394752 0.386244 0.376087 0.365558 0.354966 0.345577 0.337380 0.330869 0.325773 0.322359 0.320268 0.318669 0.317153 0.316182 0.315553 0.315139 0.314796 0.314540 0.314329 0.314030 0.313720 -100 
-100 -100 0.380641 0.377683 0.371986 0.364393 0.355117 0.345169 0.334870 0.325599 0.317522 0.311193 0.306307 0.303032 0.300916 0.299456 0.298276 0.297500 0.297012 0.296702 0.296455 0.296255 0.296069 0.295865 0.295693 -100 
-100 -100 0.354742 0.352163 0.347182 0.340485 0.332070 0.322689 0.312628 0.303428 0.295451 0.289333 0.284720 0.281654 0.279668 0.278405 0.277510 0.276963 0.276624 0.276411 0.276237 0.276084 0.275932 0.275783 0.275670 -100 
-100 -100 0.326930 0.324656 0.320276 0.314345 0.306733 0.297932 0.288215 0.279231 0.271523 0.265731 0.261473 0.258702 0.256930 0.255883 0.255235 0.254868 0.254649 0.254508 0.254381 0.254252 0.254116 0.253995 0.253912 -100 
-100 -100 0.300373 0.298262 0.294198 0.288706 0.281624 0.273377 0.264205 0.255742 0.248545 0.243247 0.239434 0.237006 0.235484 0.234642 0.234169 0.233925 0.233780 0.233689 0.233588 0.233469 0.233335 0.233228 0.233160 -100 
-100 -100 0.276317 0.274217 0.270188 0.264782 0.257944 0.250180 0.241749 0.234083 0.227631 0.222939 0.219630 0.217555 0.216292 0.215623 0.215281 0.215124 0.215036 0.214969 0.214879 0.214764 0.214632 0.214524 0.214456 -100 
-100 -100 0.258615 0.256455 0.252318 0.246811 0.240022 0.232615 0.224852 0.217955 0.212202 0.208049 0.205142 0.203349 0.202281 0.201739 0.201484 0.201381 0.201326 0.201270 0.201183 0.201067 0.200933 0.200820 0.200750 -100 
-100 -100 0.248816 0.246606 0.242373 0.236767 0.229972 0.222760 0.215404 0.208971 0.203647 0.199814 0.197145 0.195511 0.194555 0.194083 0.193873 0.193797 0.193758 0.193707 0.193619 0.193501 0.193364 0.193247 0.193175 -100 
-100 -100 -100 -100 -100 -100 -100 -100 -100 -100 -100 -100 -100 -100 -100 -100 -100 -100 -100 -100 -100 -100 -100 -100 -100 -100 
-100 -100 -100 -100 -100 -100 -100 -100 -100 -100 -100 -100 -100 -100 -100 -100 -100 -100 -100 -100 -100 -100 -100 -100 -100 -100 
-100 -100 -100 -100 -100 -100 -100 -100 -100 -100 -100 -100 -100 -100 -100 -100 -100 -100 -100 -100 -100 -100 -100 -100 -100 -100 
-100 -100 0.363028 0.357728 0.347944 0.336704 0.324979 0.314277 0.304707 0.296999 0.290654 0.285601 0.281352 0.278077 0.275513 0.273538 0.271793 0.270194 0.268592 0.267059 0.265558 0.264229 0.263089 0.262274 0.261824 -100 
-100 -100 0.372765 0.366577 0.355163 0.342815 0.330524 0.319582 0.309921 0.302184 0.295806 0.290639 0.286195 0.282726 0.280009 0.277939 0.276138 0.274512 0.272904 0.271387 0.269921 0.268638 0.267541 0.266745 0.266294 -100 
-100 -100 0.389505 0.382008 0.368032 0.354037 0.340903 0.329581 0.319713 0.311848 0.305354 0.299960 0.295158 0.291383 0.288433 0.286231 0.284361 0.282712 0.281122 0.279672 0.278322 0.277181 0.276218 0.275479 0.275019 -100 
-100 -100 0.402677 0.395183 0.381205 0.367141 0.353863 0.342344 0.332222 0.324109 0.317448 0.311724 0.306424 0.302314 0.299149 0.296856 0.294961 0.293339 0.291825 0.290544 0.289456 0.288648 0.287986 0.287374 0.286881 -100 
-100 -100 0.411462 0.405245 0.393758 0.381207 0.368524 0.357011 0.346679 0.338448 0.332099 0.325940 0.319500 0.314838 0.311430 0.309060 0.307190 0.305671 0.304350 0.303353 0.302746 0.302572 0.302525 0.302108 0.301510 -100 
-100 -100 0.421791 0.416530 0.406764 0.395335 0.383096 0.371596 0.361258 0.353575 0.349125 0.342515 0.333322 0.327422 0.323567 0.321110 0.319305 0.317943 0.316874 0.316268 0.316300 0.317004 0.317806 0.317647 0.316849 -100 
-100 -100 0.434197 0.429316 0.420195 0.409167 0.397046 0.385548 0.375657 0.369951 0.371194 0.364205 0.348501 0.339987 0.335253 0.332644 0.330903 0.329730 0.328925 0.328689 0.329310 0.330828 0.332466 0.332511 0.331423 -100 
-100 -100 0.445653 0.440854 0.431851 0.420797 0.408494 0.396714 0.386447 0.380329 0.381136 0.373861 0.358019 0.349432 0.344737 0.342243 0.340659 0.339697 0.339084 0.339016 0.339806 0.341575 0.343501 0.343543 0.342210 -100 
-100 -100 0.455267 0.450388 0.441267 0.429960 0.417284 0.404950 0.393469 0.384548 0.378900 0.371423 0.361777 0.355726 0.352600 0.350471 0.348579 0.347836 0.347349 0.347284 0.347998 0.349811 0.351950 0.351810 0.350001 -100 
-100 -100 0.462129 0.457028 0.447550 0.435815 0.422723 0.409969 0.397830 0.387581 0.379302 0.371765 0.364664 0.359863 0.358010 0.356167 0.353807 0.353268 0.352942 0.352985 0.353958 0.356582 0.359950 0.359709 0.356720 -100 
-100 -100 0.466000 0.460700 0.450199 0.438126 0.424749 0.411789 0.399384 0.388667 0.379515 0.372032 0.366476 0.362909 0.373760 0.372091 0.357517 0.356443 0.355713 0.355975 0.357550 0.361645 0.367040 0.366863 0.362305 -100 
-100 -100 0.463780 0.458552 0.448165 0.436211 0.422946 0.410101 0.397771 0.387051 0.377777 0.370395 0.365143 0.361761 0.372707 0.371105 0.356578 0.355529 0.354805 0.355049 0.356522 0.360437 0.365656 0.365455 0.360964 -100 
-100 -100 0.455100 0.450218 0.441126 0.429789 0.417079 0.404633 0.392619 0.382134 0.373004 0.365744 0.360056 0.356048 0.354641 0.353007 0.350753 0.350287 0.349991 0.349931 0.350526 0.352522 0.355272 0.354914 0.352159 -100 
-100 -100 0.442697 0.438258 0.429916 0.419394 0.407411 0.395524 0.383942 0.373794 0.364934 0.357872 0.352306 0.348352 0.346258 0.344551 0.342843 0.342223 0.341781 0.341496 0.341486 0.342077 0.343001 0.342618 0.341284 -100 
-100 -100 0.426035 0.422025 0.414439 0.404754 0.393567 0.382291 0.371175 0.361373 0.352801 0.345972 0.340551 0.336711 0.334148 0.332410 0.331109 0.330359 0.329854 0.329514 0.329321 0.329378 0.329547 0.329263 0.328684 -100 
-100 -100 0.405974 0.402402 0.395576 0.386760 0.376377 0.365706 0.354979 0.345433 0.337078 0.330480 0.325275 0.321607 0.319128 0.317451 0.316174 0.315393 0.314874 0.314579 0.314409 0.314369 0.314357 0.314195 0.313931 -100 
-100 -100 0.381896 0.378774 0.372799 0.364948 0.355475 0.345394 0.334982 0.325592 0.317402 0.311008 0.306049 0.302600 0.300235 0.298688 0.297601 0.296913 0.296473 0.296227 0.296098 0.296057 0.296026 0.295923 0.295786 -100 
-100 -100 0.355856 0.353153 0.347964 0.341063 0.332485 0.322996 0.312854 0.303580 0.295537 0.289378 0.284717 0.281544 0.279399 0.278042 0.277132 0.276572 0.276216 0.276013 0.275899 0.275844 0.275793 0.275711 0.275624 -100 
-100 -100 0.327930 0.325565 0.321027 0.314931 0.307182 0.298295 0.288522 0.279495 0.271743 0.265928 0.261641 0.258797 0.256917 0.255779 0.255060 0.254624 0.254343 0.254180 0.254069 0.253987 0.253903 0.253824 0.253759 -100 
-100 -100 0.301262 0.299088 0.294901 0.289272 0.282069 0.273759 0.264547 0.256055 0.248820 0.243514 0.239679 0.237194 0.235579 0.234663 0.234106 0.233773 0.233544 0.233421 0.233312 0.233203 0.233082 0.233007 0.232952 -100 
-100 -100 0.277101 0.274945 0.270816 0.265303 0.258375 0.250556 0.242094 0.234410 0.227942 0.223237 0.219904 0.217782 0.216450 0.215708 0.215282 0.215038 0.214873 0.214758 0.214643 0.214522 0.214393 0.214296 0.214235 -100 
-100 -100 0.259287 0.257081 0.252866 0.247277 0.240420 0.232970 0.225184 0.218275 0.212513 0.208349 0.205420 0.203588 0.202463 0.201853 0.201519 0.201336 0.201209 0.201101 0.200981 0.200850 0.200712 0.200601 0.200533 -100 
-100 -100 0.249413 0.247164 0.242866 0.237193 0.230344 0.223097 0.215723 0.209283 0.203953 0.200111 0.197421 0.195753 0.194745 0.194208 0.193924 0.193772 0.193664 0.193560 0.193437 0.193300 0.193155 0.193036 0.192964 -100 
-100 -100 -100 -100 -100 -100 -100 -100 -100 -100 -100 -100 -100 -100 -100 -100 -100 -100 -100 -100 -100 -100 -100 -100 -100 -100 
-100 -100 -100 -100 -100 -100 -100 -100 -100 -100 -100 -100 -100 -100 -100 -100 -100 -100 -100 -100 -100 -100 -100 -100 -100 -100 
-100 -100 -100 -100 -100 -100 -100 -100 -100 -100 -100 -100 -100 -100 -100 -100 -100 -100 -100 -100 -100 -100 -100 -100 -100 -100 
-100 -100 0.360480 0.355691 0.346828 0.336259 0.324924 0.314385 0.304839 0.297068 0.290624 0.285502 0.281217 0.277895 0.275252 0.273194 0.271380 0.269739 0.268124 0.266612 0.265165 0.263907 0.262842 0.262081 0.261662 -100 
-100 -100 0.368439 0.363115 0.353303 0.342050 0.330340 0.319627 0.310005 0.302199 0.295707 0.290474 0.286012 0.282510 0.279724 0.277576 0.275710 0.274047 0.272431 0.270939 0.269533 0.268327 0.267312 0.266574 0.266153 -100 
-100 -100 0.382381 0.376288 0.365032 0.352793 0.340535 0.329545 0.319755 0.311827 0.305199 0.299743 0.294963 0.291170 0.288156 0.285872 0.283935 0.282250 0.280657 0.279233 0.277947 0.276891 0.276020 0.275342 0.274911 -100 
-100 -100 0.395773 0.389621 0.378255 0.365887 0.353476 0.342303 0.332295 0.324145 0.317304 0.311531 0.306339 0.302219 0.298976 0.296570 0.294588 0.292919 0.291401 0.290133 0.289103 0.288382 0.287829 0.287272 0.286796 -100 
-100 -100 0.407931 0.402378 0.392127 0.380451 0.368277 0.357033 0.346812 0.338463 0.331552 0.325382 0.319487 0.314929 0.311432 0.308917 0.306923 0.305326 0.303972 0.302980 0.302425 0.302340 0.302432 0.302074 0.301453 -100 
-100 -100 0.421314 0.416084 0.406373 0.395064 0.383000 0.371664 0.361312 0.353037 0.346649 0.340065 0.332861 0.327577 0.323745 0.321125 0.319156 0.317679 0.316546 0.315928 0.316012 0.316852 0.317908 0.317805 0.316870 -100 
-100 -100 0.436031 0.430703 0.420733 0.409264 0.397043 0.385553 0.375210 0.367506 0.362925 0.355966 0.346210 0.339752 0.335456 0.332740 0.330832 0.329508 0.328612 0.328350 0.329046 0.330803 0.332917 0.333021 0.331598 -100 
-100 -100 0.447775 0.442459 0.432490 0.420925 0.408502 0.396728 0.386022 0.377927 0.372969 0.365727 0.355799 0.349263 0.344978 0.342350 0.340588 0.339439 0.338706 0.338571 0.339383 0.341294 0.343574 0.343663 0.342091 -100 
-100 -100 0.456100 0.450973 0.441346 0.429852 0.417224 0.405051 0.393602 0.384149 0.376632 0.369209 0.361497 0.356018 0.352310 0.349949 0.348351 0.347398 0.346770 0.346568 0.347110 0.348622 0.350453 0.350337 0.348790 -100 
-100 -100 0.461940 0.456806 0.447162 0.435504 0.422592 0.410066 0.398116 0.387872 0.379150 0.371651 0.364995 0.360171 0.356914 0.354810 0.353378 0.352620 0.352105 0.351889 0.352368 0.353976 0.356063 0.355782 0.353743 -100 
-100 -100 0.465518 0.460231 0.449735 0.437805 0.424609 0.411876 0.399673 0.389089 0.379900 0.372410 0.366306 0.361899 0.360128 0.358210 0.355724 0.355056 0.354591 0.354476 0.355194 0.357447 0.360462 0.360156 0.357303 -100 
-100 -100 0.463434 0.458209 0.447821 0.435988 0.422874 0.410204 0.398031 0.387429 0.378185 0.370775 0.364878 0.360638 0.358982 0.357143 0.354715 0.354088 0.353650 0.353529 0.354169 0.356271 0.359129 0.358808 0.356037 -100 
-100 -100 0.455212 0.450302 0.441065 0.429757 0.417125 0.404779 0.392862 0.382451 0.373356 0.366082 0.360255 0.356043 0.353204 0.351353 0.350095 0.349467 0.349031 0.348767 0.348949 0.350005 0.351501 0.351145 0.349410 -100 
-100 -100 0.443739 0.439118 0.430411 0.419680 0.407605 0.395715 0.384168 0.374057 0.365207 0.358126 0.352437 0.348306 0.345429 0.343533 0.342242 0.341514 0.341013 0.340684 0.340620 0.340996 0.341565 0.341278 0.340396 -100 
-100 -100 0.428080 0.423706 0.415477 0.405318 0.393860 0.382482 0.371356 0.361573 0.353011 0.346162 0.340656 0.336648 0.333772 0.331870 0.330577 0.329777 0.329254 0.328958 0.328896 0.329095 0.329360 0.329211 0.328794 -100 
-100 -100 0.408354 0.404351 0.396777 0.387371 0.376626 0.365800 0.355062 0.345562 0.337252 0.330651 0.325378 0.321560 0.318814 0.316986 0.315715 0.314910 0.314397 0.314156 0.314151 0.314343 0.314555 0.314513 0.314303 -100 
-100 -100 0.383839 0.380358 0.373759 0.365351 0.355493 0.345263 0.334887 0.325611 0.317529 0.311185 0.306206 0.302653 0.300119 0.298442 0.297288 0.296547 0.296078 0.295858 0.295846 0.295988 0.296140 0.296129 0.296011 -100 
-100 -100 0.357327 0.354328 0.348611 0.341178 0.332199 0.322571 0.312531 0.303460 0.295602 0.289549 0.284910 0.281677 0.279414 0.277944 0.276944 0.276303 0.275885 0.275666 0.275602 0.275646 0.275702 0.275673 0.275593 -100 
-100 -100 0.329079 0.326446 0.321425 0.314801 0.306631 0.297613 0.287999 0.279248 0.271737 0.266067 0.261842 0.258975 0.257020 0.255785 0.254964 0.254434 0.254073 0.253858 0.253740 0.253688 0.253647 0.253586 0.253521 -100 
-100 -100 0.302230 0.299809 0.295182 0.289059 0.281459 0.273023 0.263982 0.255780 0.248806 0.243643 0.239879 0.237390 0.235732 0.234723 0.234066 0.233640 0.233334 0.233133 0.232982 0.232865 0.232757 0.232671 0.232608 -100 
-100 -100 0.277915 0.275564 0.271080 0.265163 0.257905 0.249988 0.241666 0.234218 0.227963 0.223384 0.220105 0.217982 0.216609 0.215792 0.215276 0.214942 0.214691 0.214502 0.214333 0.214180 0.214037 0.213925 0.213857 -100 
-100 -100 0.259985 0.257634 0.253153 0.247265 0.240164 0.232640 0.224948 0.218203 0.212591 0.208519 0.205629 0.203791 0.202626 0.201951 0.201533 0.201264 0.201052 0.200872 0.200694 0.200524 0.200361 0.200233 0.200157 -100 
-100 -100 0.250041 0.247678 0.243173 0.237270 0.230235 0.222929 0.215619 0.209295 0.204074 0.200300 0.197637 0.195959 0.194911 0.194313 0.193949 0.193714 0.193523 0.193348 0.193167 0.192988 0.192815 0.192679 0.192599 -100 
-100 -100 -100 -100 -100 -100 -100 -100 -100 -100 -100 -100 -100 -100 -100 -100 -100 -100 -100 -100 -100 -100 -100 -100 -100 -100 
-100 -100 -100 -100 -100 -100 -100 -100 -100 -100 -100 -100 -100 -100 -100 -100 -100 -100 -100 -100 -100 -100 -100 -100 -100 -100 
-100 -100 -100 -100 -100 -100 -100 -100 -100 -100 -100 -100 -100 -100 -100 -100 -100 -100 -100 -100 -100 -100 -100 -100 -100 -100 
-100 -100 0.357800 0.353516 0.345509 0.335627 0.324711 0.314359 0.304839 0.296995 0.290456 0.285301 0.281049 0.277767 0.275125 0.273032 0.271168 0.269484 0.267849 0.266345 0.264939 0.263740 0.262739 0.262023 0.261622 -100 
-100 -100 0.364385 0.359837 0.351371 0.341133 0.329997 0.319525 0.309940 0.302054 0.295459 0.290197 0.285790 0.282350 0.279582 0.277407 0.275496 0.273792 0.272159 0.270679 0.269318 0.268180 0.267238 0.266547 0.266143 -100 
-100 -100 0.376392 0.371452 0.362269 0.351498 0.340021 0.329351 0.319630 0.311639 0.304912 0.299440 0.294738 0.291021 0.288032 0.285721 0.283736 0.282011 0.280400 0.278989 0.277753 0.276776 0.275998 0.275370 0.274945 -100 
-100 -100 0.390231 0.385128 0.375651 0.364627 0.352943 0.342095 0.332207 0.324056 0.317144 0.311378 0.306284 0.302215 0.298964 0.296500 0.294447 0.292724 0.291181 0.289918 0.288938 0.288315 0.287896 0.287386 0.286879 -100 
-100 -100 0.405638 0.400466 0.390864 0.379723 0.367909 0.356907 0.346852 0.338561 0.331513 0.325389 0.319723 0.315195 0.311627 0.308997 0.306888 0.305206 0.303805 0.302810 0.302318 0.302402 0.302772 0.302461 0.301673 -100 
-100 -100 0.422999 0.417327 0.406769 0.395010 0.382858 0.371644 0.361453 0.353135 0.346157 0.339663 0.333214 0.328100 0.324175 0.321380 0.319242 0.317639 0.316434 0.315814 0.316029 0.317269 0.319027 0.318979 0.317509 -100 
-100 -100 0.441625 0.435047 0.422706 0.409829 0.397098 0.385584 0.375253 0.367015 0.360460 0.353622 0.346066 0.340296 0.336026 0.333117 0.330995 0.329507 0.328518 0.328272 0.329239 0.331810 0.335358 0.335538 0.332969 -100 
-100 -100 0.453626 0.446999 0.434564 0.421527 0.408572 0.396774 0.386098 0.377486 0.370572 0.363456 0.355720 0.349861 0.345582 0.342732 0.340725 0.339378 0.338522 0.338374 0.339413 0.342052 0.345654 0.345816 0.343185 -100 
-100 -100 0.458966 0.453142 0.442194 0.429967 0.417141 0.405090 0.393859 0.384434 0.376383 0.369067 0.362082 0.356715 0.352814 0.350194 0.348352 0.347169 0.346370 0.346059 0.346543 0.348087 0.350158 0.350074 0.348322 -100 
-100 -100 0.462630 0.457257 0.447045 0.435217 0.422377 0.410066 0.398381 0.388340 0.379601 0.372175 0.365670 0.360746 0.357210 0.354847 0.353199 0.352181 0.351439 0.350992 0.351069 0.351914 0.353123 0.352809 0.351392 -100 
-100 -100 0.466607 0.461169 0.449368 0.437417 0.424373 0.411874 0.399910 0.389529 0.380445 0.372997 0.366839 0.362249 0.359545 0.357379 0.355334 0.354422 0.353705 0.353240 0.353218 0.353964 0.355101 0.354691 0.353162 -100 
-100 -100 0.464501 0.459157 0.447525 0.435702 0.422734 0.410263 0.398274 0.387826 0.378678 0.371284 0.365299 0.360883 0.358315 0.356243 0.354268 0.353407 0.352728 0.352273 0.352197 0.352810 0.353783 0.353373 0.351966 -100 
-100 -100 0.455619 0.450612 0.441073 0.429730 0.417173 0.404946 0.393152 0.382847 0.373819 0.366550 0.360655 0.356314 0.353235 0.351171 0.349740 0.348883 0.348252 0.347805 0.347644 0.347949 0.348463 0.348123 0.347199 -100 
-100 -100 0.445434 0.440491 0.431180 0.420090 0.407877 0.395988 0.384504 0.374469 0.365672 0.358592 0.352838 0.348582 0.345508 0.343421 0.341958 0.341052 0.340428 0.340056 0.339974 0.340228 0.340574 0.340389 0.339857 -100 
-100 -100 0.431379 0.426384 0.417047 0.406114 0.394272 0.382776 0.371672 0.361963 0.353465 0.346629 0.341067 0.336939 0.333897 0.331822 0.330368 0.329433 0.328836 0.328575 0.328663 0.329060 0.329482 0.329472 0.329170 -100 
-100 -100 0.412022 0.407319 0.398506 0.388182 0.376937 0.365937 0.355228 0.345843 0.337642 0.331086 0.325780 0.321860 0.318967 0.316982 0.315571 0.314652 0.314084 0.313887 0.314058 0.314521 0.314988 0.315074 0.314887 -100 
-100 -100 0.386508 0.382495 0.374970 0.365779 0.355435 0.345042 0.334753 0.325675 0.317778 0.311537 0.306567 0.302943 0.300290 0.298480 0.297196 0.296346 0.295810 0.295601 0.295708 0.296053 0.296404 0.296481 0.296359 -100 
-100 -100 0.359059 0.355663 0.349247 0.341128 0.331663 0.321890 0.312016 0.303248 0.295668 0.289783 0.285200 0.281936 0.279586 0.278006 0.276888 0.276137 0.275635 0.275386 0.275361 0.275504 0.275665 0.275678 0.275589 -100 
-100 -100 0.330250 0.327282 0.321661 0.314376 0.305703 0.296550 0.287168 0.278804 0.271643 0.266191 0.262060 0.259196 0.257185 0.255858 0.254930 0.254293 0.253839 0.253560 0.253421 0.253386 0.253376 0.253321 0.253244 -100 
-100 -100 0.303126 0.300409 0.295249 0.288512 0.280431 0.271870 0.263074 0.255270 0.248652 0.243712 0.240052 0.237583 0.235889 0.234803 0.234048 0.233522 0.233121 0.232838 0.232632 0.232488 0.232370 0.232268 0.232192 -100 
-100 -100 0.278657 0.276068 0.271153 0.264731 0.257077 0.249057 0.240934 0.233811 0.227849 0.223456 0.220267 0.218162 0.216758 0.215875 0.215271 0.214842 0.214497 0.214222 0.213985 0.213786 0.213611 0.213476 0.213394 -100 
-100 -100 0.260630 0.258100 0.253296 0.247035 0.239642 0.232038 0.224483 0.217965 0.212562 0.208624 0.205799 0.203970 0.202773 0.202036 0.201536 0.201178 0.200874 0.200612 0.200364 0.200140 0.199938 0.199785 0.199697 -100 
-100 -100 0.250631 0.248127 0.243369 0.237179 0.229921 0.222550 0.215335 0.209174 0.204107 0.200433 0.197818 0.196141 0.195060 0.194401 0.193958 0.193636 0.193356 0.193101 0.192850 0.192616 0.192403 0.192242 0.192150 -100 
-100 -100 -100 -100 -100 -100 -100 -100 -100 -100 -100 -100 -100 -100 -100 -100 -100 -100 -100 -100 -100 -100 -100 -100 -100 -100 
-100 -100 -100 -100 -100 -100 -100 -100 -100 -100 -100 -100 -100 -100 -100 -100 -100 -100 -100 -100 -100 -100 -100 -100 -100 -100 
-100 -100 -100 -100 -100 -100 -100 -100 -100 -100 -100 -100 -100 -100 -100 -100 -100 -100 -100 -100 -100 -100 -100 -100 -100 -100 
-100 -100 0.355876 0.351923 0.344482 0.335071 0.324472 0.314265 0.304766 0.296863 0.290251 0.285080 0.280875 0.277649 0.275036 0.272934 0.271044 0.269339 0.267700 0.266220 0.264871 0.263750 0.262832 0.262159 0.261765 -100 
-100 -100 0.361770 0.357684 0.350014 0.340406 0.329664 0.319365 0.309804 0.301853 0.295180 0.289909 0.285568 0.282207 0.279485 0.277312 0.275380 0.273656 0.272021 0.270570 0.269276 0.268233 0.267394 0.266751 0.266344 -100 
-100 -100 0.372913 0.368597 0.360507 0.350556 0.339562 0.329101 0.319424 0.311381 0.304586 0.299122 0.294511 0.290892 0.287962 0.285660 0.283654 0.281907 0.280294 0.278915 0.277758 0.276902 0.276269 0.275694 0.275234 -100 
-100 -100 0.387312 0.382710 0.374104 0.363741 0.352461 0.341812 0.332005 0.323861 0.316926 0.311199 0.306205 0.302219 0.299011 0.296542 0.294451 0.292691 0.291134 0.289899 0.289001 0.288531 0.288330 0.287871 0.287257 -100 
-100 -100 0.405339 0.400137 0.390405 0.379280 0.367556 0.356674 0.346747 0.338555 0.331532 0.325487 0.319958 0.315484 0.311920 0.309242 0.307050 0.305300 0.303863 0.302883 0.302502 0.302872 0.303722 0.303454 0.302313 -100 
-100 -100 0.426792 0.420250 0.407981 0.395230 0.382716 0.371501 0.361468 0.353305 0.346294 0.339927 0.333764 0.328716 0.324768 0.321876 0.319595 0.317876 0.316611 0.316017 0.316476 0.318422 0.321416 0.321420 0.318946 -100 
-100 -100 0.450445 0.441991 0.425882 0.410805 0.397184 0.385520 0.375306 0.367127 0.360156 0.353484 0.346670 0.341111 0.336847 0.333810 0.331493 0.329842 0.328772 0.328603 0.330079 0.334107 0.340186 0.340455 0.335806 -100 
-100 -100 0.462595 0.454063 0.437789 0.422522 0.408664 0.396725 0.386183 0.377649 0.370333 0.363388 0.356387 0.350724 0.346427 0.343429 0.341201 0.339663 0.338699 0.338609 0.340126 0.344163 0.350207 0.350459 0.345821 -100 
-100 -100 0.464248 0.457360 0.443777 0.430352 0.417049 0.405012 0.393994 0.384795 0.376768 0.369591 0.362852 0.357488 0.353445 0.350655 0.348633 0.347249 0.346310 0.345950 0.346555 0.348595 0.351623 0.351580 0.349026 -100 
-100 -100 0.466181 0.460262 0.447527 0.435166 0.422157 0.409968 0.398505 0.388702 0.380106 0.372776 0.366315 0.361315 0.357583 0.355045 0.353246 0.352020 0.351106 0.350520 0.350430 0.351061 0.352128 0.351815 0.350465 -100 
-100 -100 0.483742 0.476921 0.451090 0.437852 0.424218 0.411844 0.400054 0.389869 0.380929 0.373536 0.367294 0.362577 0.359141 0.356802 0.355130 0.354021 0.353146 0.352475 0.352079 0.352136 0.352436 0.351996 0.351061 -100 
-100 -100 0.481452 0.474795 0.449265 0.436232 0.422702 0.410343 0.398482 0.388173 0.379127 0.371761 0.365674 0.361134 0.357839 0.355602 0.354001 0.352944 0.352107 0.351456 0.351018 0.350930 0.351016 0.350591 0.349850 -100 
-100 -100 0.458327 0.453035 0.441482 0.429913 0.417304 0.405165 0.393462 0.383240 0.374273 0.367014 0.361068 0.356646 0.353385 0.351164 0.349591 0.348528 0.347728 0.347161 0.346836 0.346810 0.346888 0.346586 0.346068 -100 
-100 -100 0.448242 0.442883 0.432207 0.420670 0.408260 0.396360 0.384908 0.374916 0.366157 0.359082 0.353293 0.348977 0.345767 0.343533 0.341909 0.340813 0.340051 0.339629 0.339553 0.339801 0.340094 0.339992 0.339639 -100 
-100 -100 0.435372 0.429653 0.418862 0.407063 0.394819 0.383203 0.372092 0.362419 0.353962 0.347145 0.341575 0.337410 0.334327 0.332116 0.330432 0.329314 0.328590 0.328316 0.328504 0.329066 0.329641 0.329732 0.329480 -100 
-100 -100 0.416276 0.410789 0.400442 0.389129 0.377384 0.366221 0.355514 0.346199 0.338079 0.331575 0.326284 0.322339 0.319415 0.317308 0.315681 0.314592 0.313902 0.313694 0.313973 0.314628 0.315286 0.315462 0.315275 -100 
-100 -100 0.389293 0.384740 0.376219 0.366279 0.355496 0.344963 0.334736 0.325809 0.318069 0.311929 0.307001 0.303365 0.300658 0.298738 0.297294 0.296293 0.295642 0.295398 0.295561 0.296037 0.296526 0.296657 0.296520 -100 
-100 -100 0.360678 0.356919 0.349840 0.341125 0.331250 0.321362 0.311626 0.303109 0.295772 0.290046 0.285539 0.282281 0.279886 0.278212 0.276957 0.276073 0.275456 0.275143 0.275115 0.275306 0.275530 0.275562 0.275456 -100 
-100 -100 0.331213 0.327963 0.321819 0.313988 0.304899 0.295647 0.286468 0.278433 0.271582 0.266334 0.262308 0.259464 0.257416 0.256011 0.254970 0.254213 0.253644 0.253284 0.253096 0.253048 0.253040 0.252979 0.252887 -100 
-100 -100 0.303804 0.300849 0.295237 0.287995 0.279515 0.270869 0.262291 0.254827 0.248525 0.243795 0.240245 0.237802 0.236076 0.234924 0.234070 0.233433 0.232919 0.232548 0.232273 0.232082 0.231932 0.231812 0.231723 -100 
-100 -100 0.279217 0.276432 0.271152 0.264316 0.256334 0.248243 0.240301 0.233461 0.227763 0.223543 0.220445 0.218361 0.216925 0.215979 0.215284 0.214754 0.214303 0.213939 0.213625 0.213367 0.213149 0.212990 0.212894 -100 
-100 -100 0.261136 0.258456 0.253374 0.246803 0.239165 0.231506 0.224079 0.217765 0.212555 0.208744 0.205983 0.204164 0.202934 0.202134 0.201548 0.201094 0.200692 0.200342 0.200016 0.199733 0.199486 0.199305 0.199203 -100 
-100 -100 0.251111 0.248485 0.243509 0.237078 0.229631 0.222214 0.215091 0.209082 0.204160 0.200581 0.198011 0.196335 0.195217 0.194496 0.193969 0.193556 0.193181 0.192841 0.192514 0.192221 0.191964 0.191775 0.191669 -100 
-100 -100 -100 -100 -100 -100 -100 -100 -100 -100 -100 -100 -100 -100 -100 -100 -100 -100 -100 -100 -100 -100 -100 -100 -100 -100 
-100 -100 -100 -100 -100 -100 -100 -100 -100 -100 -100 -100 -100 -100 -100 -100 -100 -100 -100 -100 -100 -100 -100 -100 -100 -100 
-100 -100 -100 -100 -100 -100 -100 -100 -100 -100 -100 -100 -100 -100 -100 -100 -100 -100 -100 -100 -100 -100 -100 -100 -100 -100 
-100 -100 0.354836 0.351042 0.343865 0.334689 0.324248 0.314113 0.304613 0.296661 0.289994 0.284809 0.280637 0.277458 0.274879 0.272793 0.270912 0.269222 0.267618 0.266201 0.264953 0.263963 0.263177 0.262557 0.262148 -100 
-100 -100 0.360450 0.356575 0.349255 0.339939 0.329382 0.319159 0.309591 0.301582 0.294848 0.289572 0.285284 0.281994 0.279327 0.277183 0.275265 0.273560 0.271964 0.270584 0.269408 0.268527 0.267860 0.267277 0.266832 -100 
-100 -100 0.371254 0.367210 0.359576 0.349981 0.339193 0.328812 0.319124 0.311016 0.304161 0.298711 0.294189 0.290682 0.287840 0.285587 0.283599 0.281869 0.280292 0.278987 0.277957 0.277290 0.276886 0.276371 0.275823 -100 
-100 -100 0.385774 0.381420 0.373216 0.363154 0.352032 0.341451 0.331634 0.323437 0.316455 0.310781 0.305925 0.302102 0.299020 0.296623 0.294539 0.292776 0.291226 0.290037 0.289214 0.288867 0.288830 0.288413 0.287709 -100 
-100 -100 0.404442 0.399353 0.389803 0.378801 0.367133 0.356270 0.346334 0.338118 0.331083 0.325136 0.319823 0.315593 0.312235 0.309634 0.307407 0.305603 0.304128 0.303108 0.302667 0.302988 0.303825 0.303532 0.302346 -100 
-100 -100 0.426528 0.419972 0.407677 0.394875 0.382309 0.371069 0.361028 0.352857 0.345840 0.339631 0.333813 0.329137 0.325498 0.322695 0.320306 0.318452 0.317071 0.316334 0.316576 0.318273 0.321065 0.320971 0.318476 -100 
-100 -100 0.450540 0.442001 0.425750 0.410520 0.396783 0.385069 0.374842 0.366637 0.359588 0.353125 0.346839 0.341792 0.337937 0.335000 0.332501 0.330627 0.329364 0.328968 0.330105 0.333729 0.339463 0.339583 0.334928 -100 
-100 -100 0.462647 0.454039 0.437628 0.422218 0.408253 0.396288 0.385753 0.377216 0.369838 0.363114 0.356631 0.351463 0.347554 0.344646 0.342220 0.340435 0.339248 0.338914 0.340066 0.343659 0.349312 0.349413 0.344791 -100 
-100 -100 0.463930 0.457027 0.443415 0.429958 0.416643 0.404632 0.393674 0.384549 0.376586 0.369584 0.363148 0.358100 0.354311 0.351562 0.349376 0.347787 0.346659 0.346083 0.346372 0.348017 0.350682 0.350518 0.348024 -100 
-100 -100 0.465358 0.459518 0.446910 0.434674 0.421772 0.409681 0.398325 0.388647 0.380176 0.372965 0.366625 0.361757 0.358133 0.355585 0.353653 0.352261 0.351188 0.350425 0.350072 0.350339 0.351039 0.350648 0.349442 -100 
-100 -100 0.482537 0.475881 0.450318 0.437340 0.423912 0.411693 0.400040 0.390005 0.381215 0.373892 0.367641 0.362921 0.359462 0.357070 0.355294 0.354032 0.353007 0.352179 0.351541 0.351217 0.351093 0.350607 0.349915 -100 
-100 -100 0.480222 0.473768 0.448562 0.435843 0.422554 0.410365 0.398626 0.388437 0.379506 0.372183 0.366045 0.361460 0.358099 0.355793 0.354081 0.352861 0.351865 0.351077 0.350438 0.350021 0.349724 0.349283 0.348790 -100 
-100 -100 0.457440 0.452326 0.441062 0.429784 0.417400 0.405393 0.393754 0.383579 0.374664 0.367421 0.361455 0.357026 0.353756 0.351459 0.349725 0.348479 0.347514 0.346820 0.346357 0.346135 0.345996 0.345690 0.345322 -100 
-100 -100 0.447814 0.442588 0.432133 0.420825 0.408590 0.396771 0.385325 0.375314 0.366551 0.359485 0.353724 0.349464 0.346301 0.343995 0.342171 0.340858 0.339910 0.339358 0.339177 0.339318 0.339508 0.339403 0.339118 -100 
-100 -100 0.435337 0.429704 0.419055 0.407407 0.395275 0.383700 0.372561 0.362839 0.354357 0.347560 0.342066 0.338015 0.335085 0.332808 0.330829 0.329454 0.328514 0.328098 0.328185 0.328669 0.329183 0.329265 0.329036 -100 
-100 -100 0.416463 0.411018 0.400732 0.389479 0.377772 0.366626 0.355897 0.346554 0.338424 0.331970 0.326776 0.322956 0.320181 0.318016 0.316099 0.314754 0.313842 0.313492 0.313665 0.314243 0.314842 0.315006 0.314822 -100 
-100 -100 0.389568 0.384998 0.376441 0.366458 0.355639 0.345099 0.334892 0.326005 0.318322 0.312259 0.307425 0.303884 0.301239 0.299257 0.297622 0.296413 0.295573 0.295190 0.295246 0.295644 0.296078 0.296185 0.296040 -100 
-100 -100 0.360936 0.357109 0.349904 0.341040 0.331052 0.321147 0.311492 0.303104 0.295900 0.290290 0.285878 0.282688 0.280317 0.278581 0.277182 0.276133 0.275360 0.274920 0.274790 0.274905 0.275074 0.275076 0.274958 -100 
-100 -100 0.331419 0.328068 0.321732 0.313673 0.304410 0.295140 0.286097 0.278264 0.271605 0.266504 0.262575 0.259778 0.257725 0.256263 0.255110 0.254221 0.253519 0.253048 0.252766 0.252645 0.252581 0.252492 0.252388 -100 
-100 -100 0.303971 0.300914 0.295093 0.287599 0.278922 0.270267 0.261845 0.254603 0.248500 0.243930 0.240471 0.238057 0.236303 0.235102 0.234156 0.233404 0.232764 0.232304 0.231945 0.231683 0.231472 0.231334 0.231236 -100 
-100 -100 0.279405 0.276522 0.271056 0.264002 0.255855 0.247753 0.239946 0.233301 0.227780 0.223688 0.220657 0.218588 0.217124 0.216120 0.215339 0.214707 0.214153 0.213700 0.213308 0.212986 0.212719 0.212534 0.212427 -100 
-100 -100 0.261354 0.258595 0.253367 0.246630 0.238870 0.231200 0.223875 0.217708 0.212633 0.208914 0.206197 0.204379 0.203115 0.202254 0.201585 0.201039 0.200543 0.200109 0.199710 0.199368 0.199078 0.198872 0.198758 -100 
-100 -100 0.251350 0.248660 0.243566 0.237004 0.229463 0.222039 0.214993 0.209097 0.204280 0.200769 0.198229 0.196546 0.195389 0.194605 0.193997 0.193496 0.193032 0.192612 0.192215 0.191868 0.191569 0.191355 0.191237 -100 
-100 -100 -100 -100 -100 -100 -100 -100 -100 -100 -100 -100 -100 -100 -100 -100 -100 -100 -100 -100 -100 -100 -100 -100 -100 -100 
-100 -100 -100 -100 -100 -100 -100 -100 -100 -100 -100 -100 -100 -100 -100 -100 -100 -100 -100 -100 -100 -100 -100 -100 -100 -100 
-100 -100 -100 -100 -100 -100 -100 -100 -100 -100 -100 -100 -100 -100 -100 -100 -100 -100 -100 -100 -100 -100 -100 -100 -100 -100 
-100 -100 0.354309 0.350567 0.343477 0.334372 0.323976 0.313847 0.304319 0.296316 0.289600 0.284397 0.280244 0.277103 0.274566 0.272518 0.270682 0.269051 0.267532 0.266233 0.265168 0.264418 0.263889 0.263346 0.262865 -100 
-100 -100 0.359826 0.356019 0.348814 0.339587 0.329076 0.318852 0.309242 0.301168 0.294378 0.289090 0.284845 0.281623 0.279026 0.276935 0.275067 0.273426 0.271922 0.270675 0.269723 0.269160 0.268872 0.268376 0.267776 -100 
-100 -100 0.370453 0.366506 0.359049 0.349570 0.338830 0.328428 0.318670 0.310473 0.303551 0.298108 0.293685 0.290316 0.287612 0.285442 0.283507 0.281837 0.280352 0.279183 0.278407 0.278151 0.278345 0.277916 0.277011 -100 
-100 -100 0.384700 0.380492 0.372575 0.362677 0.351606 0.340969 0.331043 0.322721 0.315663 0.310028 0.305375 0.301828 0.299014 0.296741 0.294690 0.292951 0.291460 0.290330 0.289636 0.289523 0.289893 0.289500 0.288506 -100 
-100 -100 0.402422 0.397681 0.388815 0.378173 0.366595 0.355658 0.345562 0.337161 0.330014 0.324182 0.319267 0.315557 0.312682 0.310284 0.308022 0.306142 0.304606 0.303477 0.302812 0.302792 0.303207 0.302818 0.301818 -100 
-100 -100 0.421980 0.416303 0.405751 0.393890 0.381612 0.370317 0.360064 0.351632 0.344454 0.338452 0.333293 0.329478 0.326624 0.324106 0.321554 0.319454 0.317846 0.316755 0.316279 0.316736 0.317865 0.317507 0.315958 -100 
-100 -100 0.441864 0.435037 0.422285 0.408965 0.395891 0.384204 0.373741 0.365214 0.357954 0.351775 0.346392 0.342509 0.339714 0.337120 0.334316 0.332025 0.330364 0.329363 0.329220 0.330490 0.332903 0.332597 0.330031 -100 
-100 -100 0.453800 0.446925 0.434076 0.420621 0.407363 0.395446 0.384704 0.375882 0.368332 0.361893 0.356292 0.352267 0.349406 0.346825 0.344082 0.341864 0.340260 0.339284 0.339114 0.340309 0.342618 0.342271 0.339722 -100 
-100 -100 0.457967 0.452098 0.441078 0.428773 0.415928 0.403954 0.392882 0.383612 0.375608 0.368833 0.362978 0.358715 0.355656 0.353156 0.350768 0.348877 0.347442 0.346413 0.345835 0.346048 0.346858 0.346371 0.344871 -100 
-100 -100 0.460064 0.454941 0.445136 0.433711 0.421221 0.409218 0.397876 0.388234 0.379875 0.372810 0.366704 0.362195 0.358950 0.356541 0.354501 0.352934 0.351665 0.350620 0.349765 0.349296 0.349121 0.348532 0.347693 -100 
-100 -100 0.462872 0.457937 0.446970 0.435834 0.423458 0.411449 0.399948 0.390100 0.381552 0.374310 0.368004 0.363321 0.359959 0.357606 0.355770 0.354389 0.353230 0.352214 0.351277 0.350547 0.349983 0.349378 0.348835 -100 
-100 -100 0.460712 0.455969 0.445334 0.434491 0.422308 0.410360 0.398790 0.388796 0.380109 0.372819 0.366542 0.361894 0.358553 0.356229 0.354434 0.353089 0.351961 0.351006 0.350142 0.349446 0.348868 0.348337 0.347925 -100 
-100 -100 0.452862 0.448392 0.439751 0.429313 0.417467 0.405653 0.394088 0.383985 0.375180 0.367956 0.361951 0.357557 0.354454 0.352138 0.350169 0.348730 0.347569 0.346689 0.346003 0.345531 0.345156 0.344768 0.344441 -100 
-100 -100 0.444088 0.439545 0.430919 0.420533 0.408868 0.397237 0.385791 0.375728 0.366954 0.359907 0.354238 0.350173 0.347362 0.345045 0.342825 0.341212 0.339985 0.339190 0.338735 0.338584 0.338513 0.338305 0.338038 -100 
-100 -100 0.431272 0.426524 0.417618 0.407146 0.395657 0.384285 0.373104 0.363264 0.354717 0.347955 0.342727 0.339070 0.337635 0.335344 0.331842 0.330000 0.328634 0.327911 0.327657 0.327791 0.327999 0.327952 0.327731 -100 
-100 -100 0.412622 0.408016 0.399375 0.389240 0.378138 0.367172 0.356399 0.346940 0.338753 0.332340 0.327435 0.324023 0.322738 0.320548 0.317116 0.315301 0.313963 0.313293 0.313118 0.313343 0.313640 0.313665 0.313483 -100 
-100 -100 0.387342 0.383266 0.375622 0.366302 0.355854 0.345439 0.335217 0.326270 0.318565 0.312560 0.307907 0.304619 0.302338 0.300331 0.298286 0.296763 0.295629 0.294985 0.294757 0.294866 0.295053 0.295048 0.294899 -100 
-100 -100 0.359826 0.356218 0.349410 0.340840 0.331031 0.321208 0.311590 0.303225 0.296066 0.290533 0.286258 0.283220 0.281041 0.279272 0.277618 0.276354 0.275363 0.274728 0.274389 0.274301 0.274299 0.274220 0.274092 -100 
-100 -100 0.330858 0.327573 0.321354 0.313377 0.304172 0.294961 0.286005 0.278272 0.271718 0.266710 0.262877 0.260163 0.258161 0.256654 0.255372 0.254337 0.253485 0.252869 0.252442 0.252189 0.252020 0.251873 0.251754 -100 
-100 -100 0.303649 0.300587 0.294771 0.287272 0.278608 0.269996 0.261684 0.254579 0.248615 0.244129 0.240739 0.238369 0.236633 0.235371 0.234322 0.233461 0.232715 0.232134 0.231667 0.231319 0.231048 0.230859 0.230743 -100 
-100 -100 0.279210 0.276313 0.270822 0.263738 0.255583 0.247523 0.239824 0.233308 0.227907 0.223892 0.220907 0.218853 0.217371 0.216310 0.215442 0.214718 0.214068 0.213524 0.213048 0.212662 0.212348 0.212130 0.212009 -100 
-100 -100 0.261261 0.258489 0.253237 0.246472 0.238704 0.231073 0.223836 0.217772 0.212790 0.209129 0.206439 0.204617 0.203320 0.202400 0.201651 0.201020 0.200437 0.199925 0.199457 0.199061 0.198731 0.198499 0.198373 -100 
-100 -100 0.251324 0.248624 0.243510 0.236926 0.229381 0.221990 0.215018 0.209205 0.204460 0.200992 0.198466 0.196770 0.195574 0.194730 0.194043 0.193461 0.192915 0.192423 0.191963 0.191566 0.191231 0.190995 0.190866 -100 
-100 -100 -100 -100 -100 -100 -100 -100 -100 -100 -100 -100 -100 -100 -100 -100 -100 -100 -100 -100 -100 -100 -100 -100 -100 -100 
-100 -100 -100 -100 -100 -100 -100 -100 -100 -100 -100 -100 -100 -100 -100 -100 -100 -100 -100 -100 -100 -100 -100 -100 -100 -100 
-100 -100 -100 -100 -100 -100 -100 -100 -100 -100 -100 -100 -100 -100 -100 -100 -100 -100 -100 -100 -100 -100 -100 -100 -100 -100 
-100 -100 0.353964 0.350217 0.343120 0.334001 0.323586 0.313431 0.303866 0.295820 0.289066 0.283844 0.279697 0.276580 0.274081 0.272081 0.270307 0.268760 0.267355 0.266218 0.265406 0.265016 0.264899 0.264454 0.263809 -100 
-100 -100 0.359472 0.355662 0.348455 0.339211 0.328672 0.318407 0.308745 0.300615 0.293779 0.288479 0.284260 0.281094 0.278562 0.276535 0.274734 0.273179 0.271799 0.270744 0.270127 0.270100 0.270525 0.270148 0.269157 -100 
-100 -100 0.370060 0.366119 0.358676 0.349180 0.338396 0.327926 0.318083 0.309798 0.302816 0.297378 0.293041 0.289810 0.287250 0.285177 0.283305 0.281712 0.280353 0.279397 0.279058 0.279625 0.281235 0.280935 0.279010 -100 
-100 -100 0.384142 0.379977 0.372146 0.362256 0.351125 0.340379 0.330312 0.321846 0.314700 0.309114 0.304677 0.301450 0.298947 0.296831 0.294803 0.293083 0.291663 0.290666 0.290277 0.290817 0.292426 0.292100 0.290124 -100 
-100 -100 0.401188 0.396640 0.388138 0.377646 0.366032 0.354944 0.344627 0.335991 0.328709 0.323010 0.318557 0.315508 0.313255 0.311107 0.308750 0.306731 0.305115 0.303907 0.303133 0.303035 0.303504 0.303036 0.301837 -100 
-100 -100 0.418979 0.413876 0.404409 0.393109 0.380925 0.369464 0.358905 0.350129 0.342759 0.337007 0.332650 0.329985 0.328199 0.326040 0.323171 0.320663 0.318747 0.317294 0.316204 0.315727 0.315768 0.315145 0.314043 -100 
-100 -100 0.436123 0.430446 0.419908 0.407800 0.395066 0.383251 0.372436 0.363492 0.356004 0.350177 0.345889 0.343580 0.342249 0.340092 0.336738 0.333770 0.331581 0.329958 0.328722 0.328191 0.328310 0.327582 0.326214 -100 
-100 -100 0.447888 0.442196 0.431614 0.419424 0.406547 0.394531 0.383469 0.374275 0.366545 0.360464 0.355923 0.353437 0.352019 0.349865 0.346570 0.343664 0.341511 0.339877 0.338558 0.337878 0.337821 0.337025 0.335688 -100 
-100 -100 0.454310 0.449141 0.439449 0.427889 0.415272 0.403228 0.391960 0.382503 0.374473 0.367967 0.362787 0.359551 0.357491 0.355321 0.352597 0.350256 0.348441 0.346933 0.345551 0.344555 0.343960 0.343126 0.342191 -100 
-100 -100 0.457559 0.452870 0.443951 0.433018 0.420729 0.408751 0.397402 0.387847 0.379692 0.372792 0.366866 0.362759 0.359997 0.357777 0.355591 0.353804 0.352325 0.350990 0.349656 0.348525 0.347646 0.346830 0.346172 -100 
-100 -100 0.459227 0.454794 0.445709 0.435177 0.423126 0.411261 0.399930 0.390415 0.382294 0.375140 0.368609 0.363848 0.360596 0.358303 0.356396 0.354906 0.353626 0.352431 0.351209 0.350114 0.349188 0.348438 0.347937 -100 
-100 -100 0.457088 0.452864 0.444135 0.433959 0.422173 0.410421 0.399057 0.389424 0.381172 0.373926 0.367324 0.362471 0.359132 0.356807 0.354920 0.353465 0.352219 0.351107 0.350023 0.349066 0.348246 0.347602 0.347192 -100 
-100 -100 0.450603 0.446579 0.438819 0.429012 0.417563 0.405935 0.394480 0.384555 0.375988 0.368795 0.362647 0.358240 0.355325 0.353011 0.350793 0.349145 0.347790 0.346708 0.345771 0.345021 0.344401 0.343893 0.343556 -100 
-100 -100 0.441520 0.437542 0.429932 0.420345 0.409166 0.397719 0.386283 0.376210 0.367490 0.360485 0.354907 0.351126 0.348889 0.346586 0.343787 0.341781 0.340235 0.339150 0.338357 0.337841 0.337456 0.337099 0.336819 -100 
-100 -100 0.427937 0.423941 0.416380 0.406951 0.396064 0.384897 0.373675 0.363726 0.355144 0.348453 0.343550 0.340572 0.341522 0.339243 0.333380 0.330806 0.328944 0.327842 0.327160 0.326842 0.326665 0.326440 0.326209 -100 
-100 -100 0.409383 0.405506 0.398175 0.389055 0.378539 0.367771 0.356948 0.347361 0.339118 0.332783 0.328237 0.325527 0.326595 0.324411 0.318646 0.316094 0.314255 0.313199 0.312592 0.312364 0.312277 0.312123 0.311932 -100 
-100 -100 0.385208 0.381605 0.374792 0.366157 0.356131 0.345873 0.335624 0.326586 0.318838 0.312897 0.308471 0.305571 0.303880 0.301874 0.299238 0.297292 0.295817 0.294867 0.294298 0.294047 0.293928 0.293778 0.293618 -100 
-100 -100 0.358543 0.355190 0.348825 0.340647 0.331105 0.321405 0.311806 0.303420 0.296262 0.290790 0.286660 0.283834 0.281908 0.280127 0.278196 0.276683 0.275466 0.274617 0.274042 0.273711 0.273502 0.273323 0.273180 -100 
-100 -100 0.330014 0.326859 0.320862 0.313100 0.304062 0.294957 0.286066 0.278376 0.271870 0.266923 0.263177 0.260564 0.258643 0.257111 0.255703 0.254523 0.253528 0.252769 0.252190 0.251787 0.251494 0.251281 0.251146 -100 
-100 -100 0.303022 0.300030 0.294336 0.286964 0.278415 0.269898 0.261675 0.254651 0.248759 0.244330 0.240993 0.238666 0.236951 0.235652 0.234519 0.233564 0.232720 0.232037 0.231468 0.231028 0.230684 0.230449 0.230316 -100 
-100 -100 0.278739 0.275889 0.270476 0.263477 0.255407 0.247431 0.239822 0.233390 0.228059 0.224091 0.221136 0.219093 0.217599 0.216494 0.215560 0.214762 0.214035 0.213414 0.212866 0.212418 0.212054 0.211806 0.211671 -100 
-100 -100 0.260931 0.258194 0.252999 0.246298 0.238596 0.231035 0.223876 0.217883 0.212958 0.209330 0.206653 0.204823 0.203498 0.202532 0.201720 0.201023 0.200374 0.199798 0.199273 0.198829 0.198462 0.198207 0.198070 -100 
-100 -100 0.251084 0.248413 0.243347 0.236817 0.229327 0.221997 0.215090 0.209338 0.204638 0.201194 0.198672 0.196959 0.195728 0.194835 0.194088 0.193443 0.192834 0.192284 0.191773 0.191335 0.190969 0.190712 0.190574 -100 
-100 -100 -100 -100 -100 -100 -100 -100 -100 -100 -100 -100 -100 -100 -100 -100 -100 -100 -100 -100 -100 -100 -100 -100 -100 -100 
-100 -100 -100 -100 -100 -100 -100 -100 -100 -100 -100 -100 -100 -100 -100 -100 -100 -100 -100 -100 -100 -100 -100 -100 -100 -100 
-100 -100 -100 -100 -100 -100 -100 -100 -100 -100 -100 -100 -100 -100 -100 -100 -100 -100 -100 -100 -100 -100 -100 -100 -100 -100 
-100 -100 0.353426 0.349666 0.342548 0.333406 0.322971 0.312802 0.303223 0.295165 0.288397 0.283160 0.279000 0.275884 0.273403 0.271440 0.269727 0.268264 0.266976 0.266001 0.265463 0.265480 0.265963 0.265612 0.264618 -100 
-100 -100 0.358951 0.355127 0.347896 0.338622 0.328054 0.317765 0.308080 0.299928 0.293076 0.287764 0.283545 0.280396 0.277904 0.275924 0.274185 0.272715 0.271464 0.270608 0.270382 0.271061 0.272771 0.272513 0.270581 -100 
-100 -100 0.369557 0.365602 0.358137 0.348601 0.337769 0.327252 0.317358 0.309029 0.302018 0.296583 0.292288 0.289137 0.286677 0.284679 0.282862 0.281343 0.280117 0.279412 0.279705 0.281684 0.286636 0.286479 0.281706 -100 
-100 -100 0.383601 0.379438 0.371610 0.361680 0.350478 0.339648 0.329480 0.320917 0.313714 0.308165 0.303879 0.300885 0.298626 0.296635 0.294620 0.292913 0.291571 0.290764 0.290910 0.292738 0.297548 0.297320 0.292532 -100 
-100 -100 0.400381 0.395897 0.387520 0.377043 0.365352 0.354130 0.343631 0.334814 0.327429 0.321833 0.317747 0.315236 0.313522 0.311575 0.309101 0.306940 0.305256 0.304032 0.303316 0.303506 0.304820 0.304320 0.302266 -100 
-100 -100 0.417438 0.412565 0.403530 0.392414 0.380195 0.368562 0.357737 0.348682 0.341162 0.335611 0.331915 0.330226 0.329393 0.327522 0.324308 0.321394 0.319202 0.317500 0.316056 0.315151 0.314867 0.314069 0.312895 -100 
-100 -100 0.433406 0.428210 0.418595 0.406950 0.394283 0.382295 0.371165 0.361880 0.354218 0.348680 0.345311 0.344363 0.344363 0.342560 0.338619 0.334982 0.332314 0.330242 0.328315 0.326817 0.325830 0.324813 0.323840 -100 
-100 -100 0.445066 0.439883 0.430268 0.418579 0.405798 0.393631 0.382279 0.372780 0.364916 0.359129 0.355470 0.354308 0.354196 0.352395 0.348522 0.344947 0.342300 0.340189 0.338130 0.336405 0.335142 0.334037 0.333139 -100 
-100 -100 0.452365 0.447515 0.438455 0.427205 0.414653 0.402506 0.391065 0.381470 0.373447 0.367152 0.362497 0.360113 0.358935 0.357038 0.353974 0.351214 0.349073 0.347219 0.345296 0.343573 0.342194 0.341110 0.340369 -100 
-100 -100 0.456044 0.451575 0.443137 0.432444 0.420251 0.408269 0.396926 0.387493 0.379576 0.372798 0.366938 0.363104 0.360749 0.358687 0.356364 0.354394 0.352755 0.351217 0.349546 0.347989 0.346673 0.345683 0.345070 -100 
-100 -100 0.456975 0.452811 0.444820 0.434616 0.422791 0.411036 0.399895 0.390759 0.383126 0.376039 0.369175 0.364237 0.361070 0.358824 0.356830 0.355271 0.353915 0.352604 0.351180 0.349837 0.348683 0.347815 0.347288 -100 
-100 -100 0.454843 0.450905 0.443298 0.433498 0.421994 0.410402 0.399275 0.390062 0.382322 0.375121 0.368109 0.362980 0.359694 0.357367 0.355318 0.353786 0.352460 0.351243 0.349986 0.348834 0.347842 0.347098 0.346646 -100 
-100 -100 0.449204 0.445430 0.438197 0.428756 0.417569 0.406090 0.394789 0.385124 0.376887 0.369743 0.363472 0.359073 0.357399 0.355083 0.351558 0.349664 0.348085 0.346837 0.345664 0.344671 0.343833 0.343209 0.342835 -100 
-100 -100 0.440046 0.436367 0.429339 0.420200 0.409330 0.398028 0.386668 0.376706 0.368171 0.361248 0.355852 0.352546 0.353415 0.351116 0.345201 0.342598 0.340650 0.339298 0.338155 0.337294 0.336613 0.336105 0.335788 -100 
-100 -100 0.426188 0.422574 0.415706 0.406840 0.396323 0.385317 0.374142 0.364242 0.355834 0.349325 0.345794 0.345141 0.373716 0.371402 0.337948 0.332989 0.329623 0.328108 0.326902 0.326135 0.325579 0.325173 0.324907 -100 
-100 -100 0.407645 0.404145 0.397494 0.388932 0.378788 0.368186 0.357402 0.347841 0.339739 0.333591 0.330442 0.330047 0.358461 0.356238 0.323161 0.318251 0.314910 0.313438 0.312306 0.311626 0.311156 0.310825 0.310602 -100 
-100 -100 0.383895 0.380557 0.374215 0.365999 0.356273 0.346160 0.335951 0.326924 0.319238 0.313393 0.309296 0.306973 0.308303 0.306293 0.300640 0.298079 0.296177 0.294945 0.294019 0.293418 0.293000 0.292705 0.292515 -100 
-100 -100 0.357532 0.354351 0.348288 0.340401 0.331089 0.321520 0.311979 0.303620 0.296510 0.291105 0.287169 0.284599 0.283934 0.282148 0.278948 0.277151 0.275674 0.274636 0.273822 0.273256 0.272842 0.272558 0.272388 -100 
-100 -100 0.329155 0.326116 0.320321 0.312767 0.303909 0.294928 0.286117 0.278477 0.272018 0.267122 0.263450 0.260928 0.259172 0.257632 0.256038 0.254740 0.253628 0.252753 0.252030 0.251481 0.251060 0.250777 0.250620 -100 
-100 -100 0.302261 0.299360 0.293817 0.286605 0.278202 0.269803 0.261671 0.254710 0.248868 0.244483 0.241187 0.238894 0.237231 0.235919 0.234699 0.233678 0.232759 0.232002 0.231341 0.230807 0.230380 0.230100 0.229950 -100 
-100 -100 0.278113 0.275333 0.270038 0.263166 0.255216 0.247343 0.239819 0.233449 0.228164 0.224227 0.221290 0.219251 0.217752 0.216626 0.215650 0.214807 0.214030 0.213355 0.212744 0.212233 0.211815 0.211535 0.211385 -100 
-100 -100 0.260445 0.257763 0.252662 0.246064 0.238461 0.230984 0.223896 0.217957 0.213068 0.209459 0.206786 0.204947 0.203604 0.202609 0.201760 0.201024 0.200332 0.199713 0.199138 0.198649 0.198242 0.197963 0.197813 -100 
-100 -100 0.250695 0.248070 0.243083 0.236640 0.229236 0.221977 0.215131 0.209423 0.204752 0.201320 0.198793 0.197065 0.195809 0.194884 0.194100 0.193417 0.192769 0.192180 0.191626 0.191150 0.190751 0.190474 0.190325 -100 
-100 -100 -100 -100 -100 -100 -100 -100 -100 -100 -100 -100 -100 -100 -100 -100 -100 -100 -100 -100 -100 -100 -100 -100 -100 -100 
-100 -100 -100 -100 -100 -100 -100 -100 -100 -100 -100 -100 -100 -100 -100 -100 -100 -100 -100 -100 -100 -100 -100 -100 -100 -100 
-100 -100 -100 -100 -100 -100 -100 -100 -100 -100 -100 -100 -100 -100 -100 -100 -100 -100 -100 -100 -100 -100 -100 -100 -100 -100 
-100 -100 0.352471 0.348721 0.341624 0.332508 0.322104 0.311970 0.302434 0.294421 0.287685 0.282441 0.278239 0.275078 0.272575 0.270621 0.268943 0.267535 0.266313 0.265405 0.264928 0.264996 0.265519 0.265197 0.264219 -100 
-100 -100 0.357997 0.354185 0.346977 0.337730 0.327192 0.316938 0.307297 0.299197 0.292383 0.287063 0.282790 0.279587 0.277067 0.275095 0.273393 0.271978 0.270791 0.269999 0.269829 0.270550 0.272292 0.272058 0.270143 -100 
-100 -100 0.368594 0.364660 0.357225 0.347717 0.336910 0.326424 0.316569 0.308287 0.301312 0.295867 0.291512 0.288302 0.285815 0.283831 0.282056 0.280592 0.279424 0.278776 0.279108 0.281108 0.286071 0.285932 0.281174 -100 
-100 -100 0.382589 0.378468 0.370694 0.360802 0.349613 0.338800 0.328638 0.320082 0.312879 0.307323 0.303000 0.299978 0.297712 0.295761 0.293797 0.292145 0.290846 0.290084 0.290240 0.292045 0.296817 0.296595 0.291828 -100 
-100 -100 0.399234 0.394823 0.386562 0.376159 0.364489 0.353245 0.342689 0.333803 0.326362 0.320748 0.316678 0.314213 0.312558 0.310678 0.308270 0.306166 0.304521 0.303303 0.302540 0.302631 0.303831 0.303302 0.301285 -100 
-100 -100 0.415978 0.411251 0.402460 0.391499 0.379323 0.367638 0.356688 0.347475 0.339826 0.334250 0.330639 0.329082 0.328380 0.326616 0.323485 0.320630 0.318463 0.316726 0.315158 0.314040 0.313516 0.312653 0.311558 -100 
-100 -100 0.431529 0.426577 0.417382 0.406001 0.393415 0.381363 0.370059 0.360549 0.352701 0.347138 0.343904 0.343153 0.343337 0.341675 0.337834 0.334258 0.331601 0.329461 0.327338 0.325507 0.324129 0.323017 0.322194 -100 
-100 -100 0.443200 0.438277 0.429099 0.417686 0.404986 0.392759 0.381226 0.371489 0.363424 0.357615 0.354099 0.353144 0.353222 0.351578 0.347815 0.344307 0.341668 0.339494 0.337236 0.335172 0.333508 0.332308 0.331557 -100 
-100 -100 0.450950 0.446277 0.437516 0.426461 0.413970 0.401767 0.390175 0.380385 0.372206 0.365884 0.361330 0.359114 0.358102 0.356345 0.353391 0.350710 0.348601 0.346711 0.344652 0.342704 0.341074 0.339909 0.339231 -100 
-100 -100 0.454960 0.450614 0.442384 0.431835 0.419696 0.407683 0.396242 0.386680 0.378673 0.371869 0.366054 0.362330 0.360099 0.358152 0.355934 0.354051 0.352467 0.350926 0.349187 0.347514 0.346073 0.345026 0.344416 -100 
-100 -100 0.456017 0.451959 0.444181 0.434107 0.422348 0.410595 0.399417 0.390233 0.382619 0.375515 0.368606 0.363719 0.360632 0.358480 0.356575 0.355101 0.353807 0.352512 0.351053 0.349652 0.348448 0.347536 0.346972 -100 
-100 -100 0.454064 0.450213 0.442781 0.433085 0.421638 0.410082 0.398973 0.389781 0.382120 0.374926 0.367845 0.362739 0.359509 0.357256 0.355266 0.353794 0.352514 0.351301 0.349982 0.348753 0.347698 0.346906 0.346404 -100 
-100 -100 0.448748 0.445009 0.437842 0.428451 0.417307 0.405878 0.394652 0.385092 0.376989 0.369878 0.363556 0.359178 0.357572 0.355299 0.351775 0.349899 0.348359 0.347055 0.345709 0.344544 0.343566 0.342853 0.342431 -100 
-100 -100 0.439813 0.436131 0.429113 0.419979 0.409136 0.397910 0.386702 0.376977 0.368730 0.361878 0.356372 0.353067 0.354022 0.351737 0.345749 0.343116 0.341222 0.339739 0.338245 0.337065 0.336136 0.335491 0.335121 -100 
-100 -100 0.426029 0.422401 0.415527 0.406650 0.396159 0.385263 0.374323 0.364812 0.356891 0.350491 0.346734 0.346032 0.374720 0.372400 0.338804 0.333811 0.330644 0.328939 0.327096 0.325844 0.324933 0.324350 0.324027 -100 
-100 -100 0.407436 0.403929 0.397277 0.388709 0.378597 0.368123 0.357591 0.348429 0.340817 0.334791 0.331422 0.330979 0.359497 0.357267 0.324035 0.319076 0.315913 0.314248 0.312473 0.311299 0.310460 0.309955 0.309679 -100 
-100 -100 0.383567 0.380227 0.373893 0.365696 0.356028 0.346034 0.336021 0.327269 0.319893 0.314143 0.309953 0.307630 0.309032 0.307015 0.301253 0.298625 0.296735 0.295345 0.294043 0.293093 0.292399 0.291959 0.291722 -100 
-100 -100 0.357008 0.353848 0.347831 0.340008 0.330784 0.321331 0.311938 0.303751 0.296812 0.291473 0.287518 0.284960 0.284337 0.282550 0.279298 0.277460 0.275964 0.274819 0.273785 0.272994 0.272392 0.272001 0.271793 -100 
-100 -100 0.328471 0.325482 0.319772 0.312318 0.303569 0.294704 0.286010 0.278481 0.272114 0.267265 0.263599 0.261087 0.259348 0.257814 0.256206 0.254893 0.253760 0.252821 0.251975 0.251288 0.250742 0.250388 0.250201 -100 
-100 -100 0.301523 0.298693 0.293256 0.286159 0.277864 0.269582 0.261548 0.254662 0.248866 0.244522 0.241237 0.238945 0.237278 0.235982 0.234767 0.233742 0.232801 0.232015 0.231280 0.230655 0.230135 0.229814 0.229644 -100 
-100 -100 0.277449 0.274731 0.269538 0.262779 0.254936 0.247159 0.239712 0.233397 0.228145 0.224228 0.221296 0.219254 0.217751 0.216629 0.215658 0.214816 0.214028 0.213329 0.212669 0.212097 0.211620 0.211304 0.211137 -100 
-100 -100 0.259890 0.257261 0.252249 0.245750 0.238240 0.230841 0.223813 0.217913 0.213047 0.209447 0.206771 0.204925 0.203573 0.202575 0.201726 0.200990 0.200290 0.199651 0.199039 0.198505 0.198057 0.197750 0.197586 -100 
-100 -100 0.250217 0.247639 0.242731 0.236376 0.229053 0.221860 0.215064 0.209386 0.204731 0.201302 0.198769 0.197029 0.195762 0.194829 0.194041 0.193356 0.192700 0.192093 0.191508 0.190996 0.190564 0.190263 0.190102 -100 
-100 -100 -100 -100 -100 -100 -100 -100 -100 -100 -100 -100 -100 -100 -100 -100 -100 -100 -100 -100 -100 -100 -100 -100 -100 -100 
-100 -100 -100 -100 -100 -100 -100 -100 -100 -100 -100 -100 -100 -100 -100 -100 -100 -100 -100 -100 -100 -100 -100 -100 -100 -100 
-100 -100 -100 -100 -100 -100 -100 -100 -100 -100 -100 -100 -100 -100 -100 -100 -100 -100 -100 -100 -100 -100 -100 -100 -100 -100 
-100 -100 0.350993 0.347287 0.340268 0.331244 0.320937 0.310901 0.301480 0.293587 0.286950 0.281712 0.277425 0.274166 0.271593 0.269612 0.267941 0.266555 0.265347 0.264406 0.263780 0.263544 0.263552 0.263195 0.262600 -100 
-100 -100 0.356494 0.352732 0.345613 0.336467 0.326037 0.315893 0.306387 0.298438 0.291750 0.286427 0.282027 0.278680 0.276055 0.274042 0.272346 0.270952 0.269765 0.268895 0.268443 0.268546 0.269071 0.268770 0.267827 -100 
-100 -100 0.367036 0.363163 0.355840 0.346457 0.335778 0.325414 0.315712 0.307610 0.300783 0.295315 0.290767 0.287336 0.284684 0.282637 0.280878 0.279446 0.278265 0.277465 0.277239 0.277869 0.279509 0.279256 0.277381 -100 
-100 -100 0.380930 0.376889 0.369269 0.359539 0.348505 0.337808 0.327783 0.319381 0.312298 0.306672 0.302094 0.298766 0.296255 0.294221 0.292333 0.290774 0.289504 0.288605 0.288226 0.288685 0.290181 0.289847 0.287941 -100 
-100 -100 0.397354 0.393078 0.385050 0.374869 0.363377 0.352245 0.341773 0.332952 0.325523 0.319770 0.315364 0.312448 0.310379 0.308420 0.306250 0.304394 0.302885 0.301672 0.300714 0.300265 0.300319 0.299750 0.298704 -100 
-100 -100 0.413809 0.409284 0.400832 0.390176 0.378214 0.366631 0.355705 0.346455 0.338699 0.332881 0.328792 0.326539 0.325159 0.323315 0.320689 0.318346 0.316485 0.314893 0.313353 0.312104 0.311231 0.310391 0.309651 -100 
-100 -100 0.429132 0.424438 0.415683 0.404680 0.392343 0.380382 0.369047 0.359415 0.351357 0.345453 0.341601 0.339916 0.339165 0.337426 0.334365 0.331567 0.329391 0.327507 0.325547 0.323773 0.322347 0.321295 0.320635 -100 
-100 -100 0.440938 0.436264 0.427519 0.416476 0.404017 0.391851 0.380243 0.370323 0.361994 0.355830 0.351740 0.349910 0.349105 0.347401 0.344425 0.341710 0.339578 0.337680 0.335627 0.333693 0.332082 0.330947 0.330298 -100 
-100 -100 0.449155 0.444674 0.436239 0.425463 0.413143 0.400961 0.389244 0.379198 0.370718 0.364126 0.359245 0.356527 0.354979 0.353218 0.350817 0.348702 0.346972 0.345317 0.343455 0.341661 0.340156 0.339057 0.338402 -100 
-100 -100 0.453674 0.449449 0.441427 0.431049 0.419005 0.406959 0.395323 0.385396 0.377044 0.370063 0.364201 0.360414 0.358024 0.356143 0.354263 0.352728 0.351405 0.350047 0.348474 0.346958 0.345678 0.344682 0.344038 -100 
-100 -100 0.455167 0.451159 0.443497 0.433491 0.421756 0.409925 0.398523 0.388940 0.381188 0.373978 0.367000 0.362324 0.359292 0.357259 0.355609 0.354366 0.353282 0.352126 0.350809 0.349555 0.349015 0.348130 0.346986 -100 
-100 -100 0.453681 0.449790 0.442338 0.432588 0.421099 0.409458 0.398192 0.388721 0.381061 0.373817 0.366673 0.361816 0.358643 0.356507 0.354779 0.353503 0.352441 0.351316 0.350034 0.348865 0.348415 0.347605 0.346502 -100 
-100 -100 0.448963 0.445073 0.437668 0.428055 0.416771 0.405306 0.394120 0.384602 0.376637 0.369548 0.363087 0.358698 0.355997 0.353797 0.351564 0.349981 0.348848 0.347580 0.345983 0.344668 0.343636 0.342849 0.342320 -100 
-100 -100 0.440643 0.436678 0.429210 0.419662 0.408584 0.397385 0.386492 0.377323 0.369784 0.363018 0.356861 0.352984 0.351012 0.348743 0.345705 0.343670 0.342580 0.341071 0.338849 0.337216 0.336029 0.335235 0.334761 -100 
-100 -100 0.427310 0.423298 0.415808 0.406377 0.395584 0.384779 0.374424 0.366001 0.359472 0.353143 0.347080 0.343742 0.344973 0.342668 0.336450 0.334017 0.333717 0.331994 0.328306 0.326142 0.324704 0.323891 0.323471 -100 
-100 -100 0.408668 0.404770 0.397501 0.388385 0.377990 0.367623 0.357710 0.349684 0.343521 0.337572 0.331885 0.328824 0.330169 0.327937 0.321777 0.319318 0.318991 0.317285 0.313655 0.311557 0.310180 0.309431 0.309057 -100 
-100 -100 0.384235 0.380612 0.373828 0.365238 0.355376 0.345479 0.335903 0.327877 0.321361 0.315728 0.310815 0.307835 0.306386 0.304344 0.301361 0.299266 0.298117 0.296653 0.294578 0.293115 0.292073 0.291456 0.291145 -100 
-100 -100 0.357017 0.353709 0.347457 0.339441 0.330142 0.320782 0.311665 0.303873 0.297356 0.292101 0.287843 0.285041 0.283265 0.281478 0.279368 0.277742 0.276565 0.275374 0.273987 0.272917 0.272095 0.271581 0.271316 -100 
-100 -100 0.328007 0.324973 0.319199 0.311711 0.302985 0.294211 0.285683 0.278355 0.272180 0.267380 0.263638 0.261059 0.259212 0.257693 0.256228 0.255003 0.253970 0.253005 0.252013 0.251176 0.250501 0.250059 0.249830 -100 
-100 -100 0.300868 0.298040 0.292629 0.285584 0.277368 0.269164 0.261235 0.254456 0.248758 0.244430 0.241119 0.238811 0.237123 0.235841 0.234707 0.233748 0.232875 0.232069 0.231256 0.230543 0.229946 0.229553 0.229347 -100 
-100 -100 0.276762 0.274076 0.268947 0.262268 0.254511 0.246807 0.239429 0.233171 0.227961 0.224053 0.221113 0.219068 0.217574 0.216474 0.215548 0.214755 0.214008 0.213304 0.212600 0.211970 0.211436 0.211073 0.210882 -100 
-100 -100 0.259257 0.256666 0.251724 0.245305 0.237874 0.230537 0.223558 0.217690 0.212842 0.209244 0.206563 0.204714 0.203370 0.202391 0.201578 0.200881 0.200211 0.199572 0.198933 0.198358 0.197867 0.197527 0.197345 -100 
-100 -100 0.249639 0.247098 0.242256 0.235976 0.228723 0.221584 0.214825 0.209169 0.204522 0.201091 0.198551 0.196808 0.195545 0.194630 0.193871 0.193218 0.192586 0.191981 0.191377 0.190832 0.190365 0.190038 0.189863 -100 
-100 -100 -100 -100 -100 -100 -100 -100 -100 -100 -100 -100 -100 -100 -100 -100 -100 -100 -100 -100 -100 -100 -100 -100 -100 -100 
-100 -100 -100 -100 -100 -100 -100 -100 -100 -100 -100 -100 -100 -100 -100 -100 -100 -100 -100 -100 -100 -100 -100 -100 -100 -100 
-100 -100 -100 -100 -100 -100 -100 -100 -100 -100 -100 -100 -100 -100 -100 -100 -100 -100 -100 -100 -100 -100 -100 -100 -100 -100 
-100 -100 0.349177 0.345536 0.338629 0.329734 0.319561 0.309663 0.300402 0.292693 0.286213 0.280998 0.276603 0.273215 0.270549 0.268524 0.266842 0.265457 0.264243 0.263257 0.262493 0.262001 0.261685 0.261294 0.260899 -100 
-100 -100 0.354636 0.350948 0.343955 0.334957 0.324679 0.314696 0.305389 0.297679 0.291195 0.285889 0.281315 0.277763 0.274994 0.272912 0.271197 0.269798 0.268591 0.267637 0.266952 0.266605 0.266486 0.266122 0.265608 -100 
-100 -100 0.365097 0.361316 0.354151 0.344949 0.334452 0.324280 0.314821 0.307017 0.300443 0.294969 0.290151 0.286401 0.283513 0.281358 0.279582 0.278151 0.276937 0.276006 0.275406 0.275246 0.275490 0.275140 0.274330 -100 
-100 -100 0.378857 0.374939 0.367529 0.358028 0.347213 0.336722 0.326939 0.318821 0.311962 0.306280 0.301353 0.297591 0.294734 0.292559 0.290701 0.289197 0.287928 0.286927 0.286217 0.285933 0.286070 0.285658 0.284822 -100 
-100 -100 0.395059 0.390958 0.383222 0.373343 0.362109 0.351184 0.340907 0.332278 0.324957 0.319061 0.314214 0.310703 0.308105 0.305982 0.303985 0.302333 0.300933 0.299744 0.298697 0.297954 0.297489 0.296920 0.296320 -100 
-100 -100 0.411253 0.406965 0.398902 0.388634 0.376978 0.365601 0.354814 0.345648 0.337867 0.331783 0.327093 0.323972 0.321772 0.319741 0.317539 0.315659 0.314083 0.312674 0.311273 0.310070 0.309129 0.308372 0.307841 -100 
-100 -100 0.426434 0.422023 0.413729 0.403175 0.391175 0.379412 0.368167 0.358531 0.350338 0.344056 0.339443 0.336625 0.334782 0.332842 0.330459 0.328390 0.326673 0.325103 0.323440 0.321915 0.320647 0.319736 0.319201 -100 
-100 -100 0.438436 0.434035 0.425735 0.415124 0.402981 0.390977 0.379404 0.369403 0.360878 0.354317 0.349497 0.346588 0.344732 0.342849 0.340567 0.338602 0.336959 0.335408 0.333701 0.332089 0.330721 0.329742 0.329180 -100 
-100 -100 0.447174 0.442903 0.434810 0.424367 0.412282 0.400197 0.388441 0.378229 0.369546 0.362636 0.357238 0.353828 0.351590 0.349719 0.347800 0.346221 0.344869 0.343509 0.341963 0.340489 0.339253 0.338294 0.337671 -100 
-100 -100 0.452318 0.448217 0.440399 0.430219 0.418304 0.406270 0.394509 0.384330 0.375902 0.368700 0.362446 0.358399 0.355723 0.353824 0.352231 0.351027 0.349972 0.348847 0.347537 0.346322 0.345338 0.344452 0.343759 -100 
-100 -100 0.454422 0.450441 0.442829 0.432870 0.421153 0.409271 0.397744 0.388052 0.381157 0.373803 0.365708 0.360897 0.357810 0.355834 0.354368 0.353352 0.352497 0.351528 0.350413 0.349445 0.349523 0.348709 0.347132 -100 
-100 -100 0.453574 0.449587 0.441989 0.432102 0.420515 0.408800 0.397484 0.388064 0.381462 0.374155 0.365876 0.360938 0.357798 0.355739 0.354147 0.353075 0.352291 0.351302 0.350052 0.349034 0.349110 0.348318 0.346756 -100 
-100 -100 0.449649 0.445496 0.437672 0.427669 0.416144 0.404631 0.393596 0.384415 0.377149 0.370102 0.363073 0.358536 0.355770 0.353615 0.351564 0.350273 0.349732 0.348524 0.346454 0.344938 0.343880 0.343030 0.342374 -100 
-100 -100 0.442250 0.437820 0.429609 0.419374 0.407899 0.396727 0.386385 0.378377 0.372479 0.365867 0.358430 0.353834 0.351432 0.349144 0.346485 0.345076 0.345565 0.344027 0.340133 0.337691 0.336141 0.335176 0.334593 -100 
-100 -100 0.429620 0.424984 0.416497 0.406151 0.394854 0.384177 0.374841 0.368638 0.365275 0.359189 0.350439 0.345376 0.344282 0.341923 0.337929 0.337232 0.341742 0.339917 0.331220 0.327082 0.324808 0.323693 0.323152 -100 
-100 -100 0.410924 0.406394 0.398119 0.388086 0.377193 0.366973 0.358111 0.352355 0.349416 0.343725 0.335330 0.330541 0.329609 0.327316 0.323315 0.322548 0.326982 0.325156 0.316529 0.312452 0.310220 0.309159 0.308668 -100 
-100 -100 0.385661 0.381563 0.374023 0.364745 0.354510 0.344701 0.335785 0.329070 0.324294 0.318863 0.312669 0.308929 0.307058 0.304979 0.302311 0.300774 0.301111 0.299564 0.295799 0.293458 0.291957 0.291135 0.290741 -100 
-100 -100 0.357446 0.353868 0.347184 0.338781 0.329282 0.319985 0.311225 0.304050 0.298274 0.293145 0.288437 0.285367 0.283475 0.281693 0.279698 0.278291 0.277611 0.276389 0.274416 0.272964 0.271898 0.271255 0.270933 -100 
-100 -100 0.327723 0.324575 0.318624 0.310985 0.302199 0.293483 0.285137 0.278078 0.272186 0.267452 0.263585 0.260933 0.259084 0.257597 0.256196 0.255088 0.254228 0.253264 0.252086 0.251082 0.250278 0.249754 0.249484 -100 
-100 -100 0.300249 0.297392 0.291944 0.284880 0.276683 0.268533 0.260700 0.254038 0.248450 0.244150 0.240809 0.238487 0.236820 0.235581 0.234517 0.233651 0.232877 0.232083 0.231197 0.230398 0.229725 0.229273 0.229037 -100 
-100 -100 0.276049 0.273375 0.268270 0.261627 0.253916 0.246261 0.238937 0.232729 0.227559 0.223661 0.220715 0.218673 0.217204 0.216149 0.215287 0.214571 0.213891 0.213206 0.212473 0.211794 0.211210 0.210808 0.210595 -100 
-100 -100 0.258563 0.255996 0.251097 0.244728 0.237347 0.230051 0.223103 0.217257 0.212420 0.208823 0.206140 0.204297 0.202975 0.202037 0.201281 0.200647 0.200030 0.199413 0.198763 0.198159 0.197633 0.197266 0.197069 -100 
-100 -100 0.248980 0.246465 0.241668 0.235438 0.228233 0.221128 0.214391 0.208744 0.204100 0.200665 0.198123 0.196385 0.195142 0.194262 0.193555 0.192957 0.192373 0.191790 0.191182 0.190617 0.190125 0.189777 0.189590 -100 
-100 -100 -100 -100 -100 -100 -100 -100 -100 -100 -100 -100 -100 -100 -100 -100 -100 -100 -100 -100 -100 -100 -100 -100 -100 -100 
-100 -100 -100 -100 -100 -100 -100 -100 -100 -100 -100 -100 -100 -100 -100 -100 -100 -100 -100 -100 -100 -100 -100 -100 -100 -100 
-100 -100 -100 -100 -100 -100 -100 -100 -100 -100 -100 -100 -100 -100 -100 -100 -100 -100 -100 -100 -100 -100 -100 -100 -100 -100 
-100 -100 0.347113 0.343542 0.336758 0.328000 0.317968 0.308205 0.299104 0.291575 0.285260 0.280092 0.275628 0.272151 0.269425 0.267374 0.265683 0.264296 0.263078 0.262073 0.261241 0.260622 0.260149 0.259757 0.259478 -100 
-100 -100 0.352525 0.348917 0.342065 0.333222 0.323105 0.313285 0.304177 0.296703 0.290433 0.285169 0.280464 0.276754 0.273874 0.271739 0.270003 0.268593 0.267368 0.266371 0.265565 0.264994 0.264582 0.264200 0.263888 -100 
-100 -100 0.362899 0.359219 0.352228 0.343217 0.332917 0.322946 0.313740 0.306236 0.299931 0.294484 0.289441 0.285425 0.282339 0.280089 0.278279 0.276828 0.275581 0.274579 0.273786 0.273259 0.272930 0.272547 0.272158 -100 
-100 -100 0.376537 0.372752 0.365566 0.356306 0.345725 0.335465 0.325950 0.318135 0.311527 0.305836 0.300617 0.296494 0.293343 0.291033 0.289153 0.287646 0.286354 0.285300 0.284431 0.283819 0.283413 0.282987 0.282578 -100 
-100 -100 0.392573 0.388647 0.381207 0.371635 0.360685 0.350004 0.339973 0.331585 0.324430 0.318455 0.313243 0.309256 0.306230 0.303933 0.301976 0.300394 0.299030 0.297866 0.296813 0.295974 0.295325 0.294795 0.294414 -100 
-100 -100 0.408595 0.404531 0.396843 0.386956 0.375634 0.364511 0.353943 0.344950 0.337242 0.330985 0.325810 0.322024 0.319196 0.316950 0.314911 0.313240 0.311799 0.310513 0.309262 0.308175 0.307287 0.306632 0.306234 -100 
-100 -100 0.423727 0.419573 0.411710 0.401588 0.389951 0.378443 0.367387 0.357867 0.349679 0.343138 0.337901 0.334231 0.331583 0.329399 0.327300 0.325585 0.324107 0.322748 0.321352 0.320083 0.319026 0.318261 0.317812 -100 
-100 -100 0.435959 0.431808 0.423926 0.413730 0.401927 0.390147 0.378713 0.368769 0.360230 0.353383 0.347904 0.344155 0.341508 0.339395 0.337410 0.335817 0.334436 0.333122 0.331717 0.330410 0.329311 0.328489 0.327981 -100 
-100 -100 0.445220 0.441146 0.433384 0.423271 0.411451 0.399519 0.387840 0.377655 0.369192 0.362028 0.355837 0.351771 0.348941 0.346895 0.345187 0.343879 0.342740 0.341587 0.340337 0.339167 0.338703 0.337878 0.336775 -100 
-100 -100 0.450977 0.446999 0.439390 0.429421 0.417671 0.405711 0.393996 0.383970 0.376687 0.369277 0.361442 0.356812 0.353749 0.351752 0.350283 0.349259 0.348380 0.347428 0.346377 0.345469 0.345591 0.344806 0.343248 -100 
-100 -100 0.453703 0.449755 0.442202 0.432309 0.420651 0.408812 0.397575 0.388993 0.387346 0.379845 0.366181 0.360007 0.356434 0.354391 0.353014 0.352153 0.351524 0.350717 0.350271 0.349902 0.365043 0.364288 0.347854 -100 
-100 -100 0.453476 0.449406 0.441675 0.431666 0.420007 0.408295 0.397326 0.389169 0.388037 0.380651 0.366732 0.360446 0.356898 0.354812 0.353314 0.352449 0.352093 0.351240 0.350383 0.349808 0.364847 0.364065 0.347628 -100 
-100 -100 0.450323 0.445918 0.437679 0.427297 0.415525 0.403975 0.393228 0.384832 0.379669 0.372633 0.363558 0.358379 0.355386 0.353255 0.351451 0.350665 0.351579 0.350443 0.347093 0.345190 0.344843 0.343926 0.342328 -100 
-100 -100 0.443780 0.438901 0.429957 0.419047 0.407162 0.396016 0.386359 0.379975 0.376774 0.370302 0.360483 0.354707 0.351880 0.349605 0.347459 0.347483 0.352611 0.351071 0.342522 0.338477 0.336818 0.335654 0.334452 -100 
-100 -100 0.431805 0.426567 0.417088 0.405840 0.394024 0.383508 0.375474 0.372365 0.373820 0.367996 0.354901 0.347399 0.344522 0.342239 0.340660 0.344552 0.365047 0.363171 0.338342 0.329266 0.325245 0.323687 0.322969 -100 
-100 -100 0.413039 0.407900 0.398617 0.387669 0.376255 0.366211 0.358683 0.356070 0.358007 0.352603 0.339858 0.332638 0.329958 0.327744 0.326118 0.329889 0.350360 0.348473 0.323633 0.314628 0.310626 0.309120 0.308467 -100 
-100 -100 0.386973 0.382406 0.374094 0.364111 0.353463 0.343721 0.335556 0.330524 0.328267 0.323047 0.314802 0.309976 0.307757 0.305704 0.303501 0.303315 0.308202 0.306620 0.298176 0.294193 0.292004 0.290964 0.290485 -100 
-100 -100 0.357804 0.353945 0.346794 0.337969 0.328219 0.318943 0.310537 0.304072 0.299297 0.294297 0.288882 0.285466 0.283477 0.281744 0.279967 0.279015 0.279738 0.278525 0.275137 0.273122 0.271756 0.270999 0.270625 -100 
-100 -100 0.327369 0.324092 0.317927 0.310094 0.301197 0.292499 0.284306 0.277514 0.271957 0.267295 0.263253 0.260527 0.258706 0.257281 0.255980 0.255057 0.254580 0.253648 0.252135 0.250947 0.250022 0.249438 0.249139 -100 
-100 -100 0.299547 0.296650 0.291130 0.284005 0.275776 0.267650 0.259888 0.253325 0.247848 0.243586 0.240214 0.237891 0.236261 0.235088 0.234120 0.233379 0.232785 0.232033 0.231037 0.230158 0.229419 0.228935 0.228680 -100 
-100 -100 0.275246 0.272570 0.267459 0.260815 0.253112 0.245479 0.238187 0.232014 0.226878 0.222996 0.220052 0.218026 0.216596 0.215599 0.214817 0.214192 0.213610 0.212967 0.212212 0.211503 0.210887 0.210465 0.210241 -100 
-100 -100 0.257772 0.255215 0.250332 0.243982 0.236620 0.229340 0.222407 0.216570 0.211741 0.208148 0.205470 0.203644 0.202356 0.201470 0.200782 0.200221 0.199677 0.199101 0.198456 0.197844 0.197304 0.196925 0.196721 -100 
-100 -100 0.248218 0.245715 0.240941 0.234734 0.227549 0.220457 0.213725 0.208079 0.203431 0.199994 0.197456 0.195733 0.194522 0.193688 0.193042 0.192510 0.191987 0.191445 0.190854 0.190291 0.189792 0.189437 0.189246 -100 
-100 -100 -100 -100 -100 -100 -100 -100 -100 -100 -100 -100 -100 -100 -100 -100 -100 -100 -100 -100 -100 -100 -100 -100 -100 -100 
-100 -100 -100 -100 -100 -100 -100 -100 -100 -100 -100 -100 -100 -100 -100 -100 -100 -100 -100 -100 -100 -100 -100 -100 -100 -100 
-100 -100 -100 -100 -100 -100 -100 -100 -100 -100 -100 -100 -100 -100 -100 -100 -100 -100 -100 -100 -100 -100 -100 -100 -100 -100 
-100 -100 0.345048 0.341541 0.334864 0.326222 0.316294 0.306614 0.297579 0.290110 0.283859 0.278761 0.274371 0.270963 0.268295 0.266279 0.264605 0.263225 0.262017 0.261028 0.260207 0.259579 0.259092 0.258735 0.258520 -100 
-100 -100 0.350414 0.346879 0.340149 0.331440 0.321445 0.311722 0.302694 0.295289 0.289088 0.283891 0.279249 0.275593 0.272753 0.270641 0.268912 0.267499 0.266272 0.265276 0.264456 0.263839 0.263365 0.263012 0.262787 -100 
-100 -100 0.360706 0.357119 0.350282 0.341436 0.331289 0.321446 0.312346 0.304932 0.298702 0.293314 0.288305 0.284304 0.281217 0.278963 0.277140 0.275668 0.274399 0.273382 0.272547 0.271924 0.271455 0.271096 0.270848 -100 
-100 -100 0.374237 0.370578 0.363590 0.354542 0.344152 0.334066 0.324697 0.317001 0.310475 0.304829 0.299588 0.295399 0.292165 0.289812 0.287898 0.286353 0.285018 0.283956 0.283060 0.282367 0.281831 0.281444 0.281181 -100 
-100 -100 0.390173 0.386399 0.379211 0.369913 0.359217 0.348755 0.338917 0.330695 0.323653 0.317678 0.312337 0.308151 0.304930 0.302516 0.300504 0.298884 0.297487 0.296330 0.295309 0.294484 0.293824 0.293353 0.293069 -100 
-100 -100 0.406111 0.402233 0.394856 0.385308 0.374297 0.363442 0.353117 0.344343 0.336777 0.330466 0.325017 0.320850 0.317679 0.315240 0.313140 0.311454 0.310000 0.308753 0.307600 0.306622 0.305820 0.305252 0.304929 -100 
-100 -100 0.421271 0.417329 0.409820 0.400078 0.388786 0.377572 0.366784 0.357510 0.349475 0.342825 0.337186 0.332984 0.329918 0.327487 0.325281 0.323572 0.322099 0.320808 0.319558 0.318457 0.317540 0.316882 0.316497 -100 
-100 -100 0.433744 0.429808 0.422275 0.412452 0.400976 0.389468 0.378260 0.368507 0.360061 0.353075 0.347172 0.342873 0.339794 0.337435 0.335345 0.333764 0.332387 0.331152 0.329896 0.328760 0.327800 0.327087 0.326634 -100 
-100 -100 0.443474 0.439576 0.432109 0.422316 0.410767 0.399022 0.387451 0.377319 0.368835 0.361508 0.354984 0.350497 0.347295 0.345048 0.343288 0.341987 0.340856 0.339758 0.338621 0.337584 0.337230 0.336482 0.335418 -100 
-100 -100 0.449764 0.445912 0.438520 0.428787 0.417225 0.405346 0.393601 0.383464 0.376023 0.368442 0.360407 0.355538 0.352253 0.350131 0.348630 0.347613 0.346747 0.345833 0.344852 0.344023 0.344210 0.343468 0.341931 -100 
-100 -100 0.452979 0.449099 0.441666 0.431906 0.420333 0.408476 0.397092 0.388269 0.386360 0.378691 0.364942 0.358677 0.355008 0.352922 0.351560 0.350738 0.350149 0.349384 0.348979 0.348648 0.363798 0.363060 0.346651 -100 
-100 -100 0.453145 0.449075 0.441340 0.431328 0.419636 0.407832 0.396668 0.388241 0.386832 0.379305 0.365353 0.359044 0.355462 0.353404 0.351986 0.351219 0.350948 0.350166 0.349348 0.348794 0.363823 0.363051 0.346628 -100 
-100 -100 0.450337 0.445833 0.437430 0.426879 0.414948 0.403244 0.392317 0.383720 0.378364 0.371221 0.362112 0.356907 0.353898 0.351837 0.350193 0.349592 0.350673 0.349645 0.346348 0.344473 0.344140 0.343226 0.341620 -100 
-100 -100 0.444069 0.438993 0.429721 0.418469 0.406299 0.394955 0.385162 0.378675 0.375386 0.368853 0.358984 0.353155 0.350298 0.348131 0.346239 0.346549 0.351932 0.350549 0.342071 0.338068 0.336439 0.335281 0.334067 -100 
-100 -100 0.432228 0.426726 0.416801 0.405087 0.392898 0.382167 0.374043 0.370913 0.372367 0.366525 0.353368 0.345784 0.342799 0.340655 0.339466 0.343733 0.364566 0.362887 0.338137 0.329110 0.325128 0.323583 0.322851 -100 
-100 -100 0.413343 0.407939 0.398195 0.386764 0.374965 0.364726 0.357147 0.354561 0.356538 0.351154 0.338366 0.331076 0.328295 0.326234 0.325007 0.329159 0.349972 0.348293 0.323530 0.314575 0.310608 0.309124 0.308460 -100 
-100 -100 0.386951 0.382163 0.373474 0.363098 0.352142 0.342246 0.334055 0.329066 0.326865 0.321680 0.313433 0.308588 0.306372 0.304457 0.302532 0.302662 0.307843 0.306433 0.298045 0.294100 0.291944 0.290918 0.290429 -100 
-100 -100 0.357402 0.353395 0.345993 0.336906 0.326950 0.317575 0.309159 0.302734 0.298010 0.293052 0.287660 0.284263 0.282314 0.280699 0.279134 0.278437 0.279423 0.278338 0.274946 0.272929 0.271576 0.270824 0.270443 -100 
-100 -100 0.326674 0.323320 0.317018 0.309038 0.300024 0.291273 0.283080 0.276316 0.270795 0.266173 0.262167 0.259478 0.257712 0.256392 0.255258 0.254563 0.254356 0.253517 0.251914 0.250667 0.249723 0.249140 0.248837 -100 
-100 -100 0.298697 0.295777 0.290196 0.282999 0.274703 0.266561 0.258801 0.252252 0.246787 0.242565 0.239230 0.236945 0.235360 0.234282 0.233444 0.232883 0.232509 0.231836 0.230744 0.229802 0.229032 0.228557 0.228305 -100 
-100 -100 0.274381 0.271695 0.266561 0.259887 0.252157 0.244512 0.237218 0.231048 0.225919 0.222057 0.219140 0.217148 0.215763 0.214833 0.214137 0.213623 0.213176 0.212593 0.211812 0.211088 0.210470 0.210057 0.209837 -100 
-100 -100 0.256938 0.254379 0.249488 0.243126 0.235750 0.228461 0.221519 0.215678 0.210849 0.207262 0.204601 0.202803 0.201554 0.200719 0.200094 0.199608 0.199149 0.198627 0.198000 0.197404 0.196879 0.196511 0.196313 -100 
-100 -100 0.247415 0.244912 0.240135 0.233922 0.226726 0.219623 0.212881 0.207225 0.202571 0.199135 0.196607 0.194907 0.193730 0.192942 0.192350 0.191879 0.191423 0.190934 0.190379 0.189844 0.189366 0.189025 0.188840 -100 
-100 -100 -100 -100 -100 -100 -100 -100 -100 -100 -100 -100 -100 -100 -100 -100 -100 -100 -100 -100 -100 -100 -100 -100 -100 -100 
-100 -100 -100 -100 -100 -100 -100 -100 -100 -100 -100 -100 -100 -100 -100 -100 -100 -100 -100 -100 -100 -100 -100 -100 -100 -100 
-100 -100 -100 -100 -100 -100 -100 -100 -100 -100 -100 -100 -100 -100 -100 -100 -100 -100 -100 -100 -100 -100 -100 -100 -100 -100 
-100 -100 0.343010 0.339556 0.332970 0.324420 0.314562 0.304907 0.295846 0.288315 0.282026 0.277017 0.272844 0.269663 0.267169 0.265252 0.263623 0.262262 0.261077 0.260127 0.259363 0.258796 0.258366 0.258071 0.257905 -100 
-100 -100 0.348331 0.344857 0.338232 0.329632 0.319720 0.310026 0.300957 0.293453 0.287176 0.282066 0.277681 0.274289 0.271642 0.269629 0.267936 0.266531 0.265315 0.264348 0.263573 0.263001 0.262571 0.262274 0.262105 -100 
-100 -100 0.358548 0.355035 0.348332 0.339627 0.329598 0.319801 0.310660 0.303124 0.296786 0.291479 0.286755 0.283042 0.280153 0.277980 0.276167 0.274679 0.273400 0.272392 0.271584 0.270988 0.270539 0.270230 0.270050 -100 
-100 -100 0.371997 0.368428 0.361611 0.352754 0.342541 0.332551 0.323203 0.315453 0.308877 0.303296 0.298273 0.294297 0.291205 0.288870 0.286911 0.285313 0.283946 0.282869 0.281993 0.281330 0.280823 0.280479 0.280282 -100 
-100 -100 0.387832 0.384184 0.377222 0.368176 0.357726 0.347457 0.337778 0.329670 0.322719 0.316803 0.311508 0.307342 0.304139 0.301650 0.299483 0.297750 0.296271 0.295091 0.294101 0.293329 0.292722 0.292307 0.292077 -100 
-100 -100 0.403725 0.400003 0.392905 0.383670 0.372976 0.362411 0.352393 0.343934 0.336634 0.330362 0.324740 0.320359 0.317114 0.314488 0.312068 0.310201 0.308619 0.307336 0.306224 0.305320 0.304592 0.304089 0.303813 -100 
-100 -100 0.418966 0.415200 0.408005 0.398620 0.387698 0.376833 0.366448 0.357631 0.349985 0.343345 0.337378 0.332847 0.330005 0.327294 0.324259 0.322240 0.320570 0.319220 0.318003 0.316979 0.316130 0.315533 0.315199 -100 
-100 -100 0.431709 0.427942 0.420728 0.411270 0.400167 0.388982 0.378133 0.368781 0.360634 0.353605 0.347374 0.342715 0.339840 0.337177 0.334242 0.332343 0.330766 0.329450 0.328200 0.327110 0.326185 0.325508 0.325112 -100 
-100 -100 0.441869 0.438132 0.430960 0.421501 0.410266 0.398746 0.387330 0.377302 0.368574 0.361147 0.354666 0.349907 0.346564 0.344076 0.341965 0.340465 0.339179 0.337997 0.336801 0.335728 0.334836 0.334101 0.333591 -100 
-100 -100 0.448636 0.444921 0.437783 0.428335 0.417009 0.405216 0.393343 0.382796 0.373850 0.366118 0.359264 0.354497 0.351160 0.348892 0.347207 0.346060 0.345067 0.344063 0.342969 0.341992 0.341210 0.340448 0.339814 -100 
-100 -100 0.452266 0.448490 0.441253 0.431707 0.420263 0.408308 0.396280 0.385784 0.378000 0.370128 0.361846 0.356827 0.353485 0.351395 0.350002 0.349129 0.348415 0.347570 0.346578 0.345722 0.345881 0.345111 0.343551 -100 
-100 -100 0.452652 0.448644 0.441038 0.431156 0.419494 0.407466 0.395500 0.385185 0.377658 0.369899 0.361600 0.356667 0.353481 0.351505 0.350181 0.349432 0.348942 0.348147 0.347005 0.346048 0.346156 0.345368 0.343794 -100 
-100 -100 0.449807 0.445342 0.437006 0.426489 0.414478 0.402481 0.390861 0.381020 0.373110 0.365730 0.358627 0.354043 0.351169 0.349238 0.347794 0.347104 0.347114 0.346229 0.344304 0.342862 0.341849 0.340996 0.340307 -100 
-100 -100 0.443286 0.438243 0.429008 0.417724 0.405369 0.393588 0.382809 0.374461 0.368255 0.361447 0.353853 0.349073 0.346417 0.344466 0.342788 0.342325 0.343665 0.342604 0.338897 0.336558 0.335090 0.334132 0.333505 -100 
-100 -100 0.431122 0.425656 0.415764 0.403983 0.391528 0.380182 0.370559 0.364279 0.360877 0.354713 0.345682 0.340253 0.337692 0.335760 0.334142 0.334768 0.340491 0.339273 0.330765 0.326740 0.324576 0.323481 0.322888 -100 
-100 -100 0.412103 0.406717 0.396987 0.385466 0.373394 0.362551 0.353520 0.347839 0.345011 0.339340 0.330712 0.325592 0.323238 0.321399 0.319781 0.320364 0.326050 0.324845 0.316392 0.312425 0.310309 0.309276 0.308736 -100 
-100 -100 0.385781 0.380987 0.372264 0.361774 0.350589 0.340300 0.331301 0.324717 0.320109 0.314770 0.308540 0.304694 0.302661 0.301000 0.299389 0.298914 0.300267 0.299237 0.295566 0.293289 0.291875 0.291075 0.290643 -100 
-100 -100 0.356359 0.352321 0.344849 0.335641 0.325507 0.315901 0.307110 0.300059 0.294442 0.289430 0.284775 0.281738 0.279875 0.278460 0.277244 0.276720 0.277000 0.276160 0.274039 0.272495 0.271430 0.270786 0.270436 -100 
-100 -100 0.325710 0.322314 0.315936 0.307854 0.298718 0.289837 0.281488 0.274519 0.268746 0.264124 0.260358 0.257814 0.256130 0.254967 0.254150 0.253895 0.254124 0.253427 0.251708 0.250373 0.249452 0.248897 0.248606 -100 
-100 -100 0.297781 0.294815 0.289170 0.281899 0.273531 0.265305 0.257474 0.250862 0.245346 0.241133 0.237893 0.235693 0.234196 0.233223 0.232612 0.232445 0.232632 0.232037 0.230588 0.229453 0.228654 0.228177 0.227931 -100 
-100 -100 0.273486 0.270773 0.265595 0.258870 0.251086 0.243393 0.236061 0.229869 0.224730 0.220884 0.218014 0.216078 0.214756 0.213895 0.213318 0.213008 0.212860 0.212340 0.211401 0.210607 0.209995 0.209599 0.209392 -100 
-100 -100 0.256078 0.253501 0.248579 0.242179 0.234762 0.227436 0.220467 0.214609 0.209774 0.206197 0.203563 0.201803 0.200601 0.199814 0.199257 0.198867 0.198548 0.198086 0.197442 0.196860 0.196368 0.196029 0.195847 -100 
-100 -100 0.246583 0.244067 0.239264 0.233019 0.225787 0.218652 0.211883 0.206209 0.201547 0.198114 0.195604 0.193933 0.192794 0.192046 0.191503 0.191092 0.190716 0.190287 0.189771 0.189281 0.188849 0.188539 0.188371 -100 
-100 -100 -100 -100 -100 -100 -100 -100 -100 -100 -100 -100 -100 -100 -100 -100 -100 -100 -100 -100 -100 -100 -100 -100 -100 -100 
-100 -100 -100 -100 -100 -100 -100 -100 -100 -100 -100 -100 -100 -100 -100 -100 -100 -100 -100 -100 -100 -100 -100 -100 -100 -100 
-100 -100 -100 -100 -100 -100 -100 -100 -100 -100 -100 -100 -100 -100 -100 -100 -100 -100 -100 -100 -100 -100 -100 -100 -100 -100 
-100 -100 0.341210 0.337799 0.331283 0.322801 0.312988 0.303332 0.294219 0.286603 0.280266 0.275352 0.271416 0.268491 0.266196 0.264397 0.262824 0.261487 0.260328 0.259425 0.258734 0.258253 0.257907 0.257679 0.257553 -100 
-100 -100 0.346489 0.343065 0.336523 0.328005 0.318150 0.308458 0.299322 0.291696 0.285331 0.280316 0.276211 0.273119 0.270693 0.268799 0.267152 0.265760 0.264559 0.263631 0.262922 0.262430 0.262077 0.261846 0.261719 -100 
-100 -100 0.356631 0.353182 0.346586 0.337996 0.328053 0.318279 0.309075 0.301398 0.294946 0.289735 0.285322 0.281937 0.279280 0.277211 0.275413 0.273910 0.272624 0.271636 0.270882 0.270355 0.269975 0.269728 0.269593 -100 
-100 -100 0.369993 0.366505 0.359833 0.351137 0.341067 0.331162 0.321829 0.314030 0.307417 0.301932 0.297149 0.293421 0.290507 0.288217 0.286203 0.284539 0.283127 0.282044 0.281206 0.280605 0.280163 0.279875 0.279719 -100 
-100 -100 0.385743 0.382203 0.375432 0.366608 0.356376 0.346302 0.336806 0.328876 0.322093 0.316276 0.311023 0.306904 0.303813 0.301260 0.298854 0.296964 0.295376 0.294158 0.293190 0.292472 0.291926 0.291565 0.291370 -100 
-100 -100 0.401606 0.398018 0.391156 0.382203 0.371808 0.361558 0.351925 0.343941 0.337090 0.330915 0.325065 0.320498 0.317481 0.314657 0.311576 0.309399 0.307627 0.306267 0.305154 0.304292 0.303617 0.303160 0.302914 -100 
-100 -100 0.416936 0.413319 0.406394 0.397336 0.386770 0.376305 0.366452 0.358344 0.351380 0.344831 0.338464 0.333801 0.332455 0.329430 0.324204 0.321486 0.319479 0.318000 0.316750 0.315744 0.314927 0.314363 0.314053 -100 
-100 -100 0.429927 0.426314 0.419381 0.410265 0.399526 0.388722 0.378365 0.369674 0.362150 0.355160 0.348489 0.343657 0.342258 0.339254 0.334096 0.331480 0.329550 0.328078 0.326760 0.325645 0.324712 0.324045 0.323669 -100 
-100 -100 0.440476 0.436890 0.429992 0.420863 0.409948 0.398696 0.387546 0.377846 0.369349 0.361868 0.355072 0.349986 0.346776 0.344015 0.341183 0.339335 0.337812 0.336481 0.335179 0.334014 0.333034 0.332279 0.331806 -100 
-100 -100 0.447681 0.444104 0.437221 0.428074 0.417001 0.405328 0.393444 0.382811 0.373511 0.365643 0.358860 0.353930 0.350530 0.348088 0.346105 0.344757 0.343590 0.342443 0.341205 0.340052 0.339072 0.338261 0.337707 -100 
-100 -100 0.451687 0.448028 0.441008 0.431713 0.420437 0.408445 0.396103 0.384982 0.375556 0.367487 0.360413 0.355589 0.352255 0.350101 0.348629 0.347677 0.346851 0.345893 0.344755 0.343659 0.343232 0.342400 0.341273 -100 
-100 -100 0.452272 0.448351 0.440907 0.431194 0.419597 0.407401 0.394942 0.383773 0.374370 0.366374 0.359425 0.354794 0.351667 0.349729 0.348495 0.347798 0.347248 0.346427 0.345285 0.344187 0.343772 0.342946 0.341811 -100 
-100 -100 0.449387 0.444985 0.436753 0.426312 0.414246 0.401959 0.389732 0.378977 0.369802 0.362156 0.355713 0.351356 0.348505 0.346717 0.345577 0.345065 0.344883 0.344134 0.342717 0.341476 0.340490 0.339677 0.339083 -100 
-100 -100 0.442616 0.437629 0.428469 0.417187 0.404668 0.392450 0.380799 0.370995 0.362873 0.355766 0.349380 0.345162 0.342569 0.340888 0.339749 0.339452 0.339886 0.339161 0.337134 0.335590 0.334494 0.333688 0.333127 -100 
-100 -100 0.430144 0.424738 0.414913 0.403092 0.390392 0.378469 0.367623 0.359038 0.352400 0.345905 0.339317 0.335112 0.332744 0.331172 0.330123 0.330288 0.332244 0.331526 0.327947 0.325835 0.324516 0.323703 0.323177 -100 
-100 -100 0.411004 0.405660 0.395965 0.384369 0.372031 0.360623 0.350419 0.342503 0.336496 0.330538 0.324386 0.320499 0.318340 0.316876 0.315870 0.316070 0.318094 0.317411 0.313834 0.311765 0.310515 0.309774 0.309297 -100 
-100 -100 0.384772 0.379979 0.371230 0.360625 0.349199 0.338505 0.328788 0.320973 0.314720 0.309213 0.304191 0.300926 0.298975 0.297637 0.296688 0.296604 0.297385 0.296762 0.294595 0.293069 0.292095 0.291481 0.291090 -100 
-100 -100 0.355471 0.351399 0.343853 0.334512 0.324181 0.314316 0.305150 0.297561 0.291298 0.286224 0.282032 0.279240 0.277453 0.276293 0.275623 0.275767 0.276605 0.276025 0.273932 0.272412 0.271469 0.270910 0.270584 -100 
-100 -100 0.324875 0.321433 0.314968 0.306765 0.297485 0.288447 0.279918 0.272742 0.266763 0.262139 0.258553 0.256140 0.254555 0.253612 0.253309 0.254013 0.255624 0.255077 0.252308 0.250385 0.249308 0.248747 0.248462 -100 
-100 -100 0.296961 0.293950 0.288229 0.280864 0.272397 0.264072 0.256152 0.249464 0.243894 0.239698 0.236546 0.234437 0.233035 0.232226 0.232013 0.232713 0.234276 0.233769 0.231138 0.229342 0.228342 0.227837 0.227595 -100 
-100 -100 0.272677 0.269931 0.264696 0.257900 0.250044 0.242286 0.234904 0.228679 0.223527 0.219699 0.216880 0.215005 0.213749 0.212978 0.212592 0.212695 0.213209 0.212755 0.211289 0.210216 0.209539 0.209152 0.208959 -100 
-100 -100 0.255294 0.252693 0.247726 0.241272 0.233797 0.226421 0.219415 0.213534 0.208691 0.205124 0.202521 0.200802 0.199646 0.198909 0.198433 0.198201 0.198135 0.197732 0.196955 0.196326 0.195852 0.195545 0.195382 -100 
-100 -100 0.245820 0.243284 0.238444 0.232150 0.224868 0.217688 0.210884 0.205189 0.200516 0.197088 0.194597 0.192956 0.191853 0.191141 0.190643 0.190302 0.190036 0.189665 0.189157 0.188703 0.188319 0.188049 0.187901 -100 
-100 -100 -100 -100 -100 -100 -100 -100 -100 -100 -100 -100 -100 -100 -100 -100 -100 -100 -100 -100 -100 -100 -100 -100 -100 -100 
-100 -100 -100 -100 -100 -100 -100 -100 -100 -100 -100 -100 -100 -100 -100 -100 -100 -100 -100 -100 -100 -100 -100 -100 -100 -100 
-100 -100 -100 -100 -100 -100 -100 -100 -100 -100 -100 -100 -100 -100 -100 -100 -100 -100 -100 -100 -100 -100 -100 -100 -100 -100 
-100 -100 0.339689 0.336310 0.329848 0.321416 0.311633 0.301974 0.292822 0.285151 0.278793 0.273966 0.270227 0.267511 0.265392 0.263701 0.262181 0.260870 0.259736 0.258880 0.258260 0.257861 0.257597 0.257430 0.257340 -100 
-100 -100 0.344928 0.341543 0.335067 0.326612 0.316799 0.307109 0.297929 0.290230 0.283825 0.278900 0.275016 0.272158 0.269921 0.268133 0.266527 0.265149 0.263964 0.263074 0.262432 0.262019 0.261746 0.261576 0.261485 -100 
-100 -100 0.354998 0.351602 0.345095 0.336594 0.326721 0.316974 0.307742 0.299994 0.293497 0.288379 0.284203 0.281064 0.278610 0.276630 0.274829 0.273310 0.272013 0.271050 0.270352 0.269897 0.269590 0.269403 0.269303 -100 
-100 -100 0.368275 0.364860 0.358308 0.349742 0.339789 0.329969 0.320684 0.312902 0.306319 0.300934 0.296328 0.292786 0.290082 0.287829 0.285692 0.283952 0.282486 0.281405 0.280607 0.280065 0.279686 0.279455 0.279333 -100 
-100 -100 0.383956 0.380507 0.373896 0.365252 0.355210 0.345316 0.336023 0.328316 0.321764 0.316057 0.310839 0.306812 0.304249 0.301636 0.298565 0.296436 0.294699 0.293439 0.292485 0.291810 0.291317 0.291002 0.290836 -100 
-100 -100 0.399799 0.396320 0.389653 0.380933 0.370798 0.360840 0.351597 0.344121 0.337782 0.331734 0.325743 0.321316 0.320080 0.317071 0.311795 0.308981 0.306904 0.305445 0.304312 0.303473 0.302834 0.302411 0.302188 -100 
-100 -100 0.415205 0.411712 0.405012 0.396225 0.385973 0.375878 0.366568 0.359207 0.353025 0.346667 0.340341 0.337007 0.343690 0.340381 0.326442 0.321578 0.318754 0.317067 0.315744 0.314727 0.313920 0.313375 0.313082 -100 
-100 -100 0.428400 0.424919 0.418222 0.409391 0.398971 0.388523 0.378670 0.370678 0.363880 0.357039 0.350379 0.346855 0.353445 0.350138 0.336260 0.331467 0.328699 0.326996 0.325574 0.324410 0.323449 0.322784 0.322421 -100 
-100 -100 0.439289 0.435829 0.429164 0.420311 0.409677 0.398671 0.387797 0.378467 0.370309 0.362825 0.355790 0.350743 0.349251 0.346244 0.341140 0.338601 0.336721 0.335224 0.333803 0.332545 0.331465 0.330687 0.330249 -100 
-100 -100 0.446868 0.443408 0.436743 0.427850 0.416999 0.405436 0.393573 0.382946 0.373570 0.365603 0.358724 0.353698 0.350685 0.348089 0.345375 0.343738 0.342356 0.341066 0.339688 0.338393 0.337248 0.336392 0.335891 -100 
-100 -100 0.451216 0.447655 0.440820 0.431732 0.420598 0.408581 0.396011 0.384555 0.374480 0.366243 0.359459 0.354636 0.351353 0.349141 0.347509 0.346459 0.345522 0.344461 0.343173 0.341903 0.340781 0.339897 0.339336 -100 
-100 -100 0.452014 0.448162 0.440844 0.431259 0.419705 0.407368 0.394529 0.382842 0.372617 0.364421 0.357850 0.353292 0.350204 0.348300 0.347113 0.346453 0.345876 0.345030 0.343825 0.342617 0.341554 0.340700 0.340135 -100 
-100 -100 0.449197 0.444824 0.436641 0.426224 0.414081 0.401540 0.388827 0.377450 0.367558 0.359696 0.353479 0.349214 0.346397 0.344740 0.343849 0.343538 0.343389 0.342740 0.341528 0.340365 0.339378 0.338591 0.338066 -100 
-100 -100 0.442354 0.437366 0.428192 0.416840 0.404133 0.391550 0.379264 0.368584 0.359443 0.352109 0.346204 0.342222 0.339684 0.338240 0.337572 0.337648 0.338075 0.337603 0.336169 0.334952 0.334049 0.333340 0.332834 -100 
-100 -100 0.429742 0.424317 0.414434 0.402476 0.389505 0.377130 0.365484 0.355679 0.347494 0.340769 0.335157 0.331438 0.329169 0.327918 0.327477 0.328017 0.329321 0.328981 0.326937 0.325502 0.324617 0.323973 0.323485 -100 
-100 -100 0.410511 0.405132 0.395345 0.383573 0.370940 0.359090 0.348131 0.339054 0.331554 0.325407 0.320256 0.316865 0.314812 0.313688 0.313327 0.313972 0.315450 0.315168 0.313064 0.311648 0.310839 0.310278 0.309839 -100 
-100 -100 0.384251 0.379401 0.370531 0.359740 0.348050 0.337014 0.326791 0.318278 0.311208 0.305593 0.301091 0.298102 0.296240 0.295198 0.294856 0.295415 0.296617 0.296311 0.294450 0.293125 0.292375 0.291880 0.291516 -100 
-100 -100 0.354907 0.350771 0.343098 0.333586 0.323044 0.312944 0.303480 0.295542 0.288917 0.283807 0.279858 0.277227 0.275548 0.274647 0.274543 0.275587 0.277585 0.277215 0.274439 0.272549 0.271566 0.271042 0.270730 -100 
-100 -100 0.324240 0.320741 0.314169 0.305830 0.296396 0.287210 0.278524 0.271192 0.265084 0.260467 0.257004 0.254706 0.253243 0.252562 0.252933 0.255081 0.259024 0.258606 0.253779 0.250708 0.249250 0.248623 0.248332 -100 
-100 -100 0.296268 0.293218 0.287416 0.279949 0.271371 0.262954 0.254948 0.248191 0.242576 0.238404 0.235328 0.233303 0.232005 0.231411 0.231786 0.233861 0.237773 0.237351 0.232539 0.229536 0.228117 0.227533 0.227285 -100 
-100 -100 0.271975 0.269199 0.263904 0.257034 0.249099 0.241276 0.233842 0.227582 0.222415 0.218605 0.215833 0.214015 0.212827 0.212167 0.212059 0.212807 0.214429 0.214037 0.211586 0.209982 0.209139 0.208739 0.208555 -100 
-100 -100 0.254608 0.251982 0.246969 0.240456 0.232919 0.225492 0.218445 0.212539 0.207685 0.204127 0.201552 0.199870 0.198758 0.198077 0.197712 0.197714 0.198054 0.197706 0.196633 0.195869 0.195377 0.195093 0.194948 -100 
-100 -100 0.245151 0.242594 0.237713 0.231368 0.224031 0.216804 0.209963 0.204243 0.199559 0.196132 0.193659 0.192045 0.190976 0.190299 0.189851 0.189600 0.189486 0.189170 0.188619 0.188171 0.187823 0.187589 0.187462 -100 
-100 -100 -100 -100 -100 -100 -100 -100 -100 -100 -100 -100 -100 -100 -100 -100 -100 -100 -100 -100 -100 -100 -100 -100 -100 -100 
-100 -100 -100 -100 -100 -100 -100 -100 -100 -100 -100 -100 -100 -100 -100 -100 -100 -100 -100 -100 -100 -100 -100 -100 -100 -100 
-100 -100 -100 -100 -100 -100 -100 -100 -100 -100 -100 -100 -100 -100 -100 -100 -100 -100 -100 -100 -100 -100 -100 -100 -100 -100 
-100 -100 0.338630 0.335273 0.328845 0.320445 0.310680 0.301017 0.291844 0.284148 0.277790 0.273026 0.269409 0.266830 0.264827 0.263212 0.261735 0.260446 0.259333 0.258511 0.257943 0.257604 0.257398 0.257276 0.257209 -100 
-100 -100 0.343840 0.340482 0.334048 0.325634 0.315847 0.306160 0.296959 0.289228 0.282813 0.277953 0.274204 0.271492 0.269374 0.267660 0.266091 0.264727 0.263557 0.262698 0.262105 0.261750 0.261534 0.261408 0.261340 -100 
-100 -100 0.353856 0.350498 0.344049 0.335607 0.325777 0.316052 0.306810 0.299031 0.292520 0.287471 0.283437 0.280447 0.278104 0.276190 0.274410 0.272889 0.271592 0.270653 0.269997 0.269594 0.269339 0.269196 0.269121 -100 
-100 -100 0.367063 0.363706 0.357236 0.348753 0.338867 0.329110 0.319854 0.312075 0.305497 0.300189 0.295705 0.292278 0.289648 0.287438 0.285295 0.283526 0.282031 0.280966 0.280202 0.279702 0.279361 0.279178 0.279082 -100 
-100 -100 0.382703 0.379317 0.372811 0.364285 0.354357 0.344569 0.335368 0.327740 0.321260 0.315621 0.310465 0.306485 0.303946 0.301320 0.298197 0.296004 0.294217 0.292944 0.292005 0.291362 0.290903 0.290623 0.290476 -100 
-100 -100 0.398531 0.395126 0.388587 0.380016 0.370037 0.360231 0.351148 0.343835 0.337639 0.331653 0.325647 0.321182 0.319904 0.316827 0.311447 0.308528 0.306370 0.304872 0.303734 0.302910 0.302294 0.301895 0.301686 -100 
-100 -100 0.413984 0.410575 0.404018 0.395402 0.385328 0.375417 0.366307 0.359162 0.353165 0.346858 0.340448 0.337003 0.343598 0.340177 0.326083 0.321078 0.318143 0.316394 0.315044 0.314021 0.313218 0.312687 0.312406 -100 
-100 -100 0.427308 0.423919 0.417371 0.408714 0.398465 0.388195 0.378521 0.370718 0.364071 0.357260 0.350488 0.346825 0.353300 0.349872 0.335827 0.330882 0.327984 0.326209 0.324741 0.323545 0.322559 0.321902 0.321548 -100 
-100 -100 0.438425 0.435045 0.428521 0.419833 0.409351 0.398466 0.387685 0.378438 0.370337 0.362836 0.355702 0.350536 0.348937 0.345819 0.340579 0.337907 0.335909 0.334326 0.332837 0.331521 0.330395 0.329604 0.329171 -100 
-100 -100 0.446253 0.442862 0.436323 0.427573 0.416838 0.405324 0.393442 0.382770 0.373329 0.365298 0.358352 0.353246 0.350159 0.347483 0.344673 0.342935 0.341453 0.340079 0.338620 0.337241 0.336025 0.335142 0.334647 -100 
-100 -100 0.450811 0.447309 0.440576 0.431597 0.420529 0.408486 0.395789 0.384159 0.373867 0.365534 0.358760 0.353907 0.350590 0.348346 0.346672 0.345564 0.344557 0.343430 0.342068 0.340708 0.339492 0.338580 0.338041 -100 
-100 -100 0.451722 0.447918 0.440670 0.431148 0.419594 0.407167 0.394120 0.382170 0.371649 0.363346 0.356820 0.352269 0.349178 0.347300 0.346142 0.345487 0.344880 0.344017 0.342788 0.341529 0.340395 0.339534 0.338996 -100 
-100 -100 0.448920 0.444572 0.436422 0.426016 0.413815 0.401115 0.388128 0.376421 0.366213 0.358234 0.352070 0.347847 0.345059 0.343480 0.342711 0.342489 0.342364 0.341766 0.340639 0.339523 0.338557 0.337791 0.337286 -100 
-100 -100 0.441983 0.437010 0.427847 0.416463 0.403646 0.390848 0.378221 0.367114 0.357548 0.350095 0.344340 0.340456 0.337967 0.336659 0.336220 0.336471 0.336944 0.336606 0.335425 0.334388 0.333604 0.332958 0.332477 -100 
-100 -100 0.429235 0.423824 0.413941 0.401927 0.388810 0.376183 0.364141 0.353801 0.345033 0.338195 0.332887 0.329343 0.327137 0.326066 0.325927 0.326670 0.327899 0.327761 0.326243 0.325137 0.324466 0.323927 0.323472 -100 
-100 -100 0.409929 0.404560 0.394759 0.382911 0.370115 0.358027 0.346698 0.337119 0.329063 0.322834 0.318003 0.314796 0.312805 0.311873 0.311824 0.312682 0.314094 0.314035 0.312469 0.311398 0.310816 0.310378 0.309977 -100 
-100 -100 0.383691 0.378829 0.369917 0.359035 0.347198 0.335965 0.325475 0.316635 0.309239 0.303577 0.299266 0.296407 0.294614 0.293729 0.293639 0.294406 0.295705 0.295576 0.294005 0.292917 0.292343 0.291947 0.291616 -100 
-100 -100 0.354375 0.350212 0.342481 0.332875 0.322209 0.311965 0.302331 0.294211 0.287429 0.282307 0.278469 0.275935 0.274328 0.273541 0.273601 0.274803 0.276929 0.276682 0.274043 0.272288 0.271424 0.270975 0.270691 -100 
-100 -100 0.323708 0.320182 0.313552 0.305129 0.295597 0.286314 0.277530 0.270107 0.263932 0.259326 0.255933 0.253707 0.252306 0.251704 0.252178 0.254449 0.258539 0.258203 0.253395 0.250375 0.248985 0.248415 0.248149 -100 
-100 -100 0.295722 0.292659 0.286810 0.279273 0.270610 0.262136 0.254075 0.247269 0.241618 0.237472 0.234445 0.232470 0.231209 0.230675 0.231112 0.233270 0.237294 0.236939 0.232117 0.229137 0.227756 0.227229 0.227006 -100 
-100 -100 0.271453 0.268659 0.263324 0.256399 0.248405 0.240536 0.233064 0.226776 0.221594 0.217798 0.215055 0.213272 0.212115 0.211488 0.211411 0.212200 0.213886 0.213541 0.211112 0.209548 0.208752 0.208395 0.208233 -100 
-100 -100 0.254110 0.251467 0.246420 0.239862 0.232278 0.224810 0.217731 0.211804 0.206939 0.203386 0.200827 0.199169 0.198082 0.197422 0.197077 0.197103 0.197482 0.197177 0.196147 0.195434 0.194990 0.194742 0.194616 -100 
-100 -100 0.244669 0.242095 0.237184 0.230799 0.223419 0.216154 0.209283 0.203543 0.198847 0.195420 0.192957 0.191361 0.190312 0.189654 0.189225 0.188995 0.188913 0.188639 0.188138 0.187743 0.187442 0.187241 0.187131 -100 
-100 -100 -100 -100 -100 -100 -100 -100 -100 -100 -100 -100 -100 -100 -100 -100 -100 -100 -100 -100 -100 -100 -100 -100 -100 -100 
-100 -100 -100 -100 -100 -100 -100 -100 -100 -100 -100 -100 -100 -100 -100 -100 -100 -100 -100 -100 -100 -100 -100 -100 -100 -100 
-100 -100 -100 -100 -100 -100 -100 -100 -100 -100 -100 -100 -100 -100 -100 -100 -100 -100 -100 -100 -100 -100 -100 -100 -100 -100 
-100 -100 0.338066 0.334720 0.328309 0.319925 0.310168 0.300504 0.291320 0.283613 0.277259 0.272527 0.268972 0.266460 0.264516 0.262943 0.261492 0.260216 0.259117 0.258314 0.257774 0.257466 0.257291 0.257191 0.257136 -100 
-100 -100 0.343263 0.339918 0.333504 0.325110 0.315336 0.305650 0.296439 0.288694 0.282279 0.277450 0.273768 0.271127 0.269067 0.267393 0.265850 0.264498 0.263340 0.262497 0.261931 0.261607 0.261421 0.261316 0.261261 -100 
-100 -100 0.353257 0.349913 0.343492 0.335079 0.325274 0.315554 0.306304 0.298507 0.291989 0.286969 0.283007 0.280091 0.277788 0.275907 0.274165 0.272656 0.271370 0.270442 0.269809 0.269436 0.269211 0.269087 0.269023 -100 
-100 -100 0.366443 0.363098 0.356665 0.348226 0.338383 0.328636 0.319374 0.311570 0.304976 0.299688 0.295280 0.291921 0.289266 0.287075 0.285028 0.283278 0.281802 0.280736 0.279988 0.279515 0.279209 0.279036 0.278947 -100 
-100 -100 0.382044 0.378685 0.372230 0.363761 0.353886 0.344123 0.334911 0.327228 0.320678 0.315056 0.309969 0.305984 0.302970 0.300363 0.297772 0.295682 0.293941 0.292674 0.291748 0.291124 0.290688 0.290421 0.290283 -100 
-100 -100 0.397860 0.394489 0.388011 0.379508 0.369590 0.359809 0.350688 0.343245 0.336882 0.330888 0.324934 0.320209 0.317080 0.314027 0.310571 0.308061 0.306034 0.304550 0.303422 0.302609 0.302008 0.301619 0.301416 -100 
-100 -100 0.413339 0.409966 0.403475 0.394932 0.384923 0.375023 0.365830 0.358463 0.352166 0.345763 0.339047 0.334002 0.332532 0.329136 0.323222 0.320028 0.317666 0.315992 0.314661 0.313644 0.312848 0.312321 0.312043 -100 
-100 -100 0.426738 0.423376 0.416892 0.408307 0.398124 0.387855 0.378089 0.370060 0.363115 0.356191 0.349088 0.343794 0.342207 0.338789 0.332907 0.329784 0.327460 0.325748 0.324287 0.323087 0.322105 0.321439 0.321085 -100 
-100 -100 0.437952 0.434602 0.428134 0.419508 0.409077 0.398196 0.387352 0.377957 0.369667 0.362122 0.354987 0.349499 0.345984 0.342865 0.339562 0.337298 0.335416 0.333823 0.332312 0.330975 0.329834 0.329034 0.328601 -100 
-100 -100 0.445887 0.442522 0.436029 0.427327 0.416624 0.405105 0.393172 0.382403 0.372847 0.364781 0.357839 0.352659 0.349035 0.346345 0.344052 0.342397 0.340929 0.339526 0.338036 0.336626 0.335382 0.334487 0.333994 -100 
-100 -100 0.450534 0.447049 0.440351 0.431404 0.420345 0.408275 0.395511 0.383794 0.373401 0.365030 0.358272 0.353416 0.350007 0.347751 0.346154 0.345037 0.344004 0.342845 0.341454 0.340063 0.338807 0.337881 0.337357 -100 
-100 -100 0.451469 0.447675 0.440456 0.430955 0.419397 0.406914 0.393777 0.381726 0.371104 0.362754 0.356244 0.351706 0.348609 0.346729 0.345592 0.344925 0.344293 0.343408 0.342180 0.340915 0.339761 0.338888 0.338369 -100 
-100 -100 0.448583 0.444259 0.436148 0.425761 0.413540 0.400770 0.387668 0.375835 0.365511 0.357489 0.351347 0.347150 0.344380 0.342825 0.342081 0.341847 0.341669 0.341081 0.340040 0.338978 0.338039 0.337285 0.336794 -100 
-100 -100 0.441491 0.436560 0.427459 0.416111 0.403273 0.390393 0.377628 0.366362 0.356645 0.349149 0.343444 0.339605 0.337143 0.335875 0.335471 0.335679 0.336009 0.335713 0.334777 0.333898 0.333197 0.332592 0.332136 -100 
-100 -100 0.428586 0.423231 0.413437 0.401477 0.388347 0.375633 0.363435 0.352905 0.343946 0.337065 0.331848 0.328370 0.326197 0.325168 0.325045 0.325647 0.326505 0.326434 0.325446 0.324654 0.324144 0.323674 0.323255 -100 
-100 -100 0.409242 0.403925 0.394211 0.382417 0.369614 0.357438 0.345963 0.336207 0.327979 0.321710 0.316974 0.313839 0.311890 0.310989 0.310940 0.311622 0.312610 0.312617 0.311653 0.310947 0.310558 0.310193 0.309830 -100 
-100 -100 0.383085 0.378259 0.369403 0.358549 0.346691 0.335388 0.324789 0.315825 0.308318 0.302638 0.298394 0.295591 0.293833 0.292970 0.292846 0.293404 0.294293 0.294227 0.293211 0.292487 0.292103 0.291786 0.291491 -100 
-100 -100 0.353892 0.349744 0.342031 0.332425 0.321727 0.311428 0.301719 0.293525 0.286684 0.281557 0.277764 0.275274 0.273691 0.272883 0.272778 0.273488 0.274764 0.274565 0.272883 0.271731 0.271145 0.270797 0.270551 -100 
-100 -100 0.323328 0.319798 0.313160 0.304719 0.295154 0.285827 0.276995 0.269532 0.263333 0.258729 0.255365 0.253169 0.251771 0.251077 0.251163 0.252403 0.254696 0.254391 0.251457 0.249545 0.248621 0.248197 0.247977 -100 
-100 -100 0.295412 0.292328 0.286459 0.278899 0.270213 0.261697 0.253602 0.246776 0.241125 0.236973 0.233963 0.232009 0.230752 0.230109 0.230145 0.231252 0.233426 0.233086 0.230181 0.228310 0.227394 0.226998 0.226815 -100 
-100 -100 0.271165 0.268357 0.263002 0.256052 0.248032 0.240134 0.232639 0.226337 0.221152 0.217356 0.214624 0.212855 0.211703 0.211029 0.210764 0.211065 0.211895 0.211571 0.210049 0.209021 0.208457 0.208175 0.208039 -100 
-100 -100 0.253837 0.251184 0.246118 0.239537 0.231927 0.224436 0.217339 0.211399 0.206528 0.202975 0.200422 0.198773 0.197694 0.197024 0.196617 0.196481 0.196575 0.196292 0.195596 0.195086 0.194743 0.194536 0.194425 -100 
-100 -100 0.244405 0.241822 0.236894 0.230488 0.223084 0.215798 0.208909 0.203156 0.198453 0.195024 0.192564 0.190975 0.189935 0.189281 0.188839 0.188567 0.188409 0.188159 0.187781 0.187470 0.187218 0.187043 0.186945 -100 
-100 -100 -100 -100 -100 -100 -100 -100 -100 -100 -100 -100 -100 -100 -100 -100 -100 -100 -100 -100 -100 -100 -100 -100 -100 -100 
-100 -100 -100 -100 -100 -100 -100 -100 -100 -100 -100 -100 -100 -100 -100 -100 -100 -100 -100 -100 -100 -100 -100 -100 -100 -100 
-100 -100 -100 -100 -100 -100 -100 -100 -100 -100 -100 -100 -100 -100 -100 -100 -100 -100 -100 -100 -100 -100 -100 -100 -100 -100 
-100 -100 -100 -100 -100 -100 -100 -100 -100 -100 -100 -100 -100 -100 -100 -100 -100 -100 -100 -100 -100 -100 -100 -100 -100 -100 
-100 -100 -100 -100 -100 -100 -100 -100 -100 -100 -100 -100 -100 -100 -100 -100 -100 -100 -100 -100 -100 -100 -100 -100 -100 -100 
-100 -100 -100 -100 -100 -100 -100 -100 -100 -100 -100 -100 -100 -100 -100 -100 -100 -100 -100 -100 -100 -100 -100 -100 -100 -100 
-100 -100 -100 -100 -100 -100 -100 -100 -100 -100 -100 -100 -100 -100 -100 -100 -100 -100 -100 -100 -100 -100 -100 -100 -100 -100 
-100 -100 -100 -100 -100 -100 -100 -100 -100 -100 -100 -100 -100 -100 -100 -100 -100 -100 -100 -100 -100 -100 -100 -100 -100 -100 
-100 -100 -100 -100 -100 -100 -100 -100 -100 -100 -100 -100 -100 -100 -100 -100 -100 -100 -100 -100 -100 -100 -100 -100 -100 -100 
-100 -100 -100 -100 -100 -100 -100 -100 -100 -100 -100 -100 -100 -100 -100 -100 -100 -100 -100 -100 -100 -100 -100 -100 -100 -100 
-100 -100 -100 -100 -100 -100 -100 -100 -100 -100 -100 -100 -100 -100 -100 -100 -100 -100 -100 -100 -100 -100 -100 -100 -100 -100 
-100 -100 -100 -100 -100 -100 -100 -100 -100 -100 -100 -100 -100 -100 -100 -100 -100 -100 -100 -100 -100 -100 -100 -100 -100 -100 
-100 -100 -100 -100 -100 -100 -100 -100 -100 -100 -100 -100 -100 -100 -100 -100 -100 -100 -100 -100 -100 -100 -100 -100 -100 -100 
-100 -100 -100 -100 -100 -100 -100 -100 -100 -100 -100 -100 -100 -100 -100 -100 -100 -100 -100 -100 -100 -100 -100 -100 -100 -100 
-100 -100 -100 -100 -100 -100 -100 -100 -100 -100 -100 -100 -100 -100 -100 -100 -100 -100 -100 -100 -100 -100 -100 -100 -100 -100 
-100 -100 -100 -100 -100 -100 -100 -100 -100 -100 -100 -100 -100 -100 -100 -100 -100 -100 -100 -100 -100 -100 -100 -100 -100 -100 
-100 -100 -100 -100 -100 -100 -100 -100 -100 -100 -100 -100 -100 -100 -100 -100 -100 -100 -100 -100 -100 -100 -100 -100 -100 -100 
-100 -100 -100 -100 -100 -100 -100 -100 -100 -100 -100 -100 -100 -100 -100 -100 -100 -100 -100 -100 -100 -100 -100 -100 -100 -100 
-100 -100 -100 -100 -100 -100 -100 -100 -100 -100 -100 -100 -100 -100 -100 -100 -100 -100 -100 -100 -100 -100 -100 -100 -100 -100 
-100 -100 -100 -100 -100 -100 -100 -100 -100 -100 -100 -100 -100 -100 -100 -100 -100 -100 -100 -100 -100 -100 -100 -100 -100 -100 
-100 -100 -100 -100 -100 -100 -100 -100 -100 -100 -100 -100 -100 -100 -100 -100 -100 -100 -100 -100 -100 -100 -100 -100 -100 -100 
-100 -100 -100 -100 -100 -100 -100 -100 -100 -100 -100 -100 -100 -100 -100 -100 -100 -100 -100 -100 -100 -100 -100 -100 -100 -100 
-100 -100 -100 -100 -100 -100 -100 -100 -100 -100 -100 -100 -100 -100 -100 -100 -100 -100 -100 -100 -100 -100 -100 -100 -100 -100 
-100 -100 -100 -100 -100 -100 -100 -100 -100 -100 -100 -100 -100 -100 -100 -100 -100 -100 -100 -100 -100 -100 -100 -100 -100 -100 
-100 -100 -100 -100 -100 -100 -100 -100 -100 -100 -100 -100 -100 -100 -100 -100 -100 -100 -100 -100 -100 -100 -100 -100 -100 -100 
-100 -100 -100 -100 -100 -100 -100 -100 -100 -100 -100 -100 -100 -100 -100 -100 -100 -100 -100 -100 -100 -100 -100 -100 -100 -100 
-100 -100 -100 -100 -100 -100 -100 -100 -100 -100 -100 -100 -100 -100 -100 -100 -100 -100 -100 -100 -100 -100 -100 -100 -100 -100 
