# Supplementary material for: A computational model of spatio-temporal cardiac intracellular calcium handling with realistic structure and spatial flux distribution from sarcoplasmic reticulum and t-tubule reconstructions
Source: PLoS Comput Biol. 2017 Aug 31;13(8):e1005714. doi: 10.1371/journal.pcbi.1005714 (PMC5597258; doi:10.1371/journal.pcbi.1005714)
Supplement: S1 Code — Code provided in C/C++ and includes the structural datasets used in this study. Documentation is provided on use of and updating the code. Updates may also be available on Michael Colman’s website, http://www.physicsoftheheart.com and github repository: https://github.com/michaelcolman/CODE---PLOS-Comp-Biol-2017-Model-SR. (ZIP) [file pcbi.1005714.s001.zip › PLOS_SR_Clean/Spatial_diff_out/Ca_output_0220.vtk]

# vtk DataFile Version 3.0
vtk output
ASCII
DATASET STRUCTURED_POINTS
DIMENSIONS 26 26 52
SPACING 1 1 1
ORIGIN 0 0 0
POINT_DATA 35152
SCALARS ImageFile float 1
LOOKUP_TABLE default
-100 -100 -100 -100 -100 -100 -100 -100 -100 -100 -100 -100 -100 -100 -100 -100 -100 -100 -100 -100 -100 -100 -100 -100 -100 -100 
-100 -100 -100 -100 -100 -100 -100 -100 -100 -100 -100 -100 -100 -100 -100 -100 -100 -100 -100 -100 -100 -100 -100 -100 -100 -100 
-100 -100 -100 -100 -100 -100 -100 -100 -100 -100 -100 -100 -100 -100 -100 -100 -100 -100 -100 -100 -100 -100 -100 -100 -100 -100 
-100 -100 -100 -100 -100 -100 -100 -100 -100 -100 -100 -100 -100 -100 -100 -100 -100 -100 -100 -100 -100 -100 -100 -100 -100 -100 
-100 -100 -100 -100 -100 -100 -100 -100 -100 -100 -100 -100 -100 -100 -100 -100 -100 -100 -100 -100 -100 -100 -100 -100 -100 -100 
-100 -100 -100 -100 -100 -100 -100 -100 -100 -100 -100 -100 -100 -100 -100 -100 -100 -100 -100 -100 -100 -100 -100 -100 -100 -100 
-100 -100 -100 -100 -100 -100 -100 -100 -100 -100 -100 -100 -100 -100 -100 -100 -100 -100 -100 -100 -100 -100 -100 -100 -100 -100 
-100 -100 -100 -100 -100 -100 -100 -100 -100 -100 -100 -100 -100 -100 -100 -100 -100 -100 -100 -100 -100 -100 -100 -100 -100 -100 
-100 -100 -100 -100 -100 -100 -100 -100 -100 -100 -100 -100 -100 -100 -100 -100 -100 -100 -100 -100 -100 -100 -100 -100 -100 -100 
-100 -100 -100 -100 -100 -100 -100 -100 -100 -100 -100 -100 -100 -100 -100 -100 -100 -100 -100 -100 -100 -100 -100 -100 -100 -100 
-100 -100 -100 -100 -100 -100 -100 -100 -100 -100 -100 -100 -100 -100 -100 -100 -100 -100 -100 -100 -100 -100 -100 -100 -100 -100 
-100 -100 -100 -100 -100 -100 -100 -100 -100 -100 -100 -100 -100 -100 -100 -100 -100 -100 -100 -100 -100 -100 -100 -100 -100 -100 
-100 -100 -100 -100 -100 -100 -100 -100 -100 -100 -100 -100 -100 -100 -100 -100 -100 -100 -100 -100 -100 -100 -100 -100 -100 -100 
-100 -100 -100 -100 -100 -100 -100 -100 -100 -100 -100 -100 -100 -100 -100 -100 -100 -100 -100 -100 -100 -100 -100 -100 -100 -100 
-100 -100 -100 -100 -100 -100 -100 -100 -100 -100 -100 -100 -100 -100 -100 -100 -100 -100 -100 -100 -100 -100 -100 -100 -100 -100 
-100 -100 -100 -100 -100 -100 -100 -100 -100 -100 -100 -100 -100 -100 -100 -100 -100 -100 -100 -100 -100 -100 -100 -100 -100 -100 
-100 -100 -100 -100 -100 -100 -100 -100 -100 -100 -100 -100 -100 -100 -100 -100 -100 -100 -100 -100 -100 -100 -100 -100 -100 -100 
-100 -100 -100 -100 -100 -100 -100 -100 -100 -100 -100 -100 -100 -100 -100 -100 -100 -100 -100 -100 -100 -100 -100 -100 -100 -100 
-100 -100 -100 -100 -100 -100 -100 -100 -100 -100 -100 -100 -100 -100 -100 -100 -100 -100 -100 -100 -100 -100 -100 -100 -100 -100 
-100 -100 -100 -100 -100 -100 -100 -100 -100 -100 -100 -100 -100 -100 -100 -100 -100 -100 -100 -100 -100 -100 -100 -100 -100 -100 
-100 -100 -100 -100 -100 -100 -100 -100 -100 -100 -100 -100 -100 -100 -100 -100 -100 -100 -100 -100 -100 -100 -100 -100 -100 -100 
-100 -100 -100 -100 -100 -100 -100 -100 -100 -100 -100 -100 -100 -100 -100 -100 -100 -100 -100 -100 -100 -100 -100 -100 -100 -100 
-100 -100 -100 -100 -100 -100 -100 -100 -100 -100 -100 -100 -100 -100 -100 -100 -100 -100 -100 -100 -100 -100 -100 -100 -100 -100 
-100 -100 -100 -100 -100 -100 -100 -100 -100 -100 -100 -100 -100 -100 -100 -100 -100 -100 -100 -100 -100 -100 -100 -100 -100 -100 
-100 -100 -100 -100 -100 -100 -100 -100 -100 -100 -100 -100 -100 -100 -100 -100 -100 -100 -100 -100 -100 -100 -100 -100 -100 -100 
-100 -100 -100 -100 -100 -100 -100 -100 -100 -100 -100 -100 -100 -100 -100 -100 -100 -100 -100 -100 -100 -100 -100 -100 -100 -100 
-100 -100 -100 -100 -100 -100 -100 -100 -100 -100 -100 -100 -100 -100 -100 -100 -100 -100 -100 -100 -100 -100 -100 -100 -100 -100 
-100 -100 -100 -100 -100 -100 -100 -100 -100 -100 -100 -100 -100 -100 -100 -100 -100 -100 -100 -100 -100 -100 -100 -100 -100 -100 
-100 -100 -100 -100 -100 -100 -100 -100 -100 -100 -100 -100 -100 -100 -100 -100 -100 -100 -100 -100 -100 -100 -100 -100 -100 -100 
-100 -100 -100 -100 -100 -100 -100 -100 -100 -100 -100 -100 -100 -100 -100 -100 -100 -100 -100 -100 -100 -100 -100 -100 -100 -100 
-100 -100 -100 -100 -100 -100 -100 -100 -100 -100 -100 -100 -100 -100 -100 -100 -100 -100 -100 -100 -100 -100 -100 -100 -100 -100 
-100 -100 -100 -100 -100 -100 -100 -100 -100 -100 -100 -100 -100 -100 -100 -100 -100 -100 -100 -100 -100 -100 -100 -100 -100 -100 
-100 -100 -100 -100 -100 -100 -100 -100 -100 -100 -100 -100 -100 -100 -100 -100 -100 -100 -100 -100 -100 -100 -100 -100 -100 -100 
-100 -100 -100 -100 -100 -100 -100 -100 -100 -100 -100 -100 -100 -100 -100 -100 -100 -100 -100 -100 -100 -100 -100 -100 -100 -100 
-100 -100 -100 -100 -100 -100 -100 -100 -100 -100 -100 -100 -100 -100 -100 -100 -100 -100 -100 -100 -100 -100 -100 -100 -100 -100 
-100 -100 -100 -100 -100 -100 -100 -100 -100 -100 -100 -100 -100 -100 -100 -100 -100 -100 -100 -100 -100 -100 -100 -100 -100 -100 
-100 -100 -100 -100 -100 -100 -100 -100 -100 -100 -100 -100 -100 -100 -100 -100 -100 -100 -100 -100 -100 -100 -100 -100 -100 -100 
-100 -100 -100 -100 -100 -100 -100 -100 -100 -100 -100 -100 -100 -100 -100 -100 -100 -100 -100 -100 -100 -100 -100 -100 -100 -100 
-100 -100 -100 -100 -100 -100 -100 -100 -100 -100 -100 -100 -100 -100 -100 -100 -100 -100 -100 -100 -100 -100 -100 -100 -100 -100 
-100 -100 -100 -100 -100 -100 -100 -100 -100 -100 -100 -100 -100 -100 -100 -100 -100 -100 -100 -100 -100 -100 -100 -100 -100 -100 
-100 -100 -100 -100 -100 -100 -100 -100 -100 -100 -100 -100 -100 -100 -100 -100 -100 -100 -100 -100 -100 -100 -100 -100 -100 -100 
-100 -100 -100 -100 -100 -100 -100 -100 -100 -100 -100 -100 -100 -100 -100 -100 -100 -100 -100 -100 -100 -100 -100 -100 -100 -100 
-100 -100 -100 -100 -100 -100 -100 -100 -100 -100 -100 -100 -100 -100 -100 -100 -100 -100 -100 -100 -100 -100 -100 -100 -100 -100 
-100 -100 -100 -100 -100 -100 -100 -100 -100 -100 -100 -100 -100 -100 -100 -100 -100 -100 -100 -100 -100 -100 -100 -100 -100 -100 
-100 -100 -100 -100 -100 -100 -100 -100 -100 -100 -100 -100 -100 -100 -100 -100 -100 -100 -100 -100 -100 -100 -100 -100 -100 -100 
-100 -100 -100 -100 -100 -100 -100 -100 -100 -100 -100 -100 -100 -100 -100 -100 -100 -100 -100 -100 -100 -100 -100 -100 -100 -100 
-100 -100 -100 -100 -100 -100 -100 -100 -100 -100 -100 -100 -100 -100 -100 -100 -100 -100 -100 -100 -100 -100 -100 -100 -100 -100 
-100 -100 -100 -100 -100 -100 -100 -100 -100 -100 -100 -100 -100 -100 -100 -100 -100 -100 -100 -100 -100 -100 -100 -100 -100 -100 
-100 -100 -100 -100 -100 -100 -100 -100 -100 -100 -100 -100 -100 -100 -100 -100 -100 -100 -100 -100 -100 -100 -100 -100 -100 -100 
-100 -100 -100 -100 -100 -100 -100 -100 -100 -100 -100 -100 -100 -100 -100 -100 -100 -100 -100 -100 -100 -100 -100 -100 -100 -100 
-100 -100 -100 -100 -100 -100 -100 -100 -100 -100 -100 -100 -100 -100 -100 -100 -100 -100 -100 -100 -100 -100 -100 -100 -100 -100 
-100 -100 -100 -100 -100 -100 -100 -100 -100 -100 -100 -100 -100 -100 -100 -100 -100 -100 -100 -100 -100 -100 -100 -100 -100 -100 
-100 -100 -100 -100 -100 -100 -100 -100 -100 -100 -100 -100 -100 -100 -100 -100 -100 -100 -100 -100 -100 -100 -100 -100 -100 -100 
-100 -100 -100 -100 -100 -100 -100 -100 -100 -100 -100 -100 -100 -100 -100 -100 -100 -100 -100 -100 -100 -100 -100 -100 -100 -100 
-100 -100 0.274351 0.271222 0.265318 0.257788 0.249333 0.241353 0.234248 0.228730 0.224544 0.221330 0.218652 0.216760 0.215377 0.214425 0.213708 0.213202 0.212885 0.212822 0.213052 0.213504 0.213973 0.214115 0.214008 -100 
-100 -100 0.279568 0.276443 0.270541 0.263004 0.254520 0.246484 0.239325 0.233797 0.229707 0.226382 0.223393 0.221311 0.219806 0.218781 0.218010 0.217462 0.217119 0.217064 0.217357 0.217937 0.218547 0.218709 0.218525 -100 
-100 -100 0.289478 0.286369 0.280492 0.272962 0.264429 0.256260 0.248958 0.243384 0.239803 0.236260 0.232317 0.229875 0.228153 0.227008 0.226124 0.225478 0.225050 0.224946 0.225253 0.225930 0.226666 0.226813 0.226511 -100 
-100 -100 0.302300 0.299234 0.293433 0.285969 0.277392 0.268957 0.261182 0.255093 0.251074 0.247220 0.243085 0.240553 0.238780 0.237545 0.236510 0.235690 0.235077 0.234781 0.234883 0.235359 0.235918 0.235946 0.235590 -100 
-100 -100 0.317087 0.314100 0.308462 0.301169 0.292601 0.283776 0.275137 0.268016 0.262546 0.258298 0.254780 0.252484 0.250879 0.249596 0.248336 0.247246 0.246330 0.245694 0.245358 0.245333 0.245404 0.245210 0.244859 -100 
-100 -100 0.331628 0.328736 0.323299 0.316253 0.307759 0.298514 0.288943 0.280750 0.274285 0.269608 0.266201 0.264108 0.262714 0.261376 0.259794 0.258352 0.257087 0.256074 0.255280 0.254731 0.254313 0.253879 0.253513 -100 
-100 -100 0.345322 0.342463 0.337114 0.330185 0.321666 0.312003 0.301588 0.292490 0.285217 0.280157 0.276755 0.274822 0.273655 0.272245 0.270285 0.268486 0.266902 0.265584 0.264438 0.263516 0.262752 0.262134 0.261726 -100 
-100 -100 0.356562 0.353575 0.347987 0.340741 0.331852 0.321805 0.310996 0.301517 0.293896 0.288597 0.285059 0.283031 0.281781 0.280289 0.278242 0.276347 0.274656 0.273221 0.271944 0.270892 0.270023 0.269326 0.268869 -100 
-100 -100 0.365336 0.362070 0.355920 0.347949 0.338355 0.327971 0.317194 0.307843 0.300258 0.294873 0.291129 0.288786 0.287169 0.285598 0.283760 0.282043 0.280466 0.279110 0.277933 0.277010 0.276306 0.275639 0.275096 -100 
-100 -100 0.370986 0.367414 0.360672 0.351938 0.341664 0.331041 0.320477 0.311464 0.304097 0.298727 0.294813 0.292179 0.290254 0.288623 0.286981 0.285482 0.284098 0.282938 0.282017 0.281445 0.281185 0.280621 0.279882 -100 
-100 -100 0.373594 0.369794 0.362602 0.353323 0.342585 0.331859 0.321558 0.312911 0.305818 0.300505 0.296452 0.293589 0.291446 0.289778 0.288278 0.286968 0.285792 0.284864 0.284281 0.284201 0.284680 0.284241 0.283073 -100 
-100 -100 0.372864 0.368961 0.361574 0.352067 0.341180 0.330529 0.320540 0.312288 0.305509 0.300272 0.296073 0.292999 0.290696 0.289004 0.287604 0.286443 0.285427 0.284653 0.284214 0.284257 0.284834 0.284460 0.283324 -100 
-100 -100 0.368621 0.364730 0.357366 0.347911 0.337157 0.326781 0.317249 0.309527 0.303209 0.298075 0.293645 0.290292 0.287808 0.286087 0.284772 0.283739 0.282849 0.282142 0.281644 0.281424 0.281444 0.281063 0.280415 -100 
-100 -100 0.360999 0.357197 0.350002 0.340788 0.330362 0.320427 0.311491 0.304477 0.298796 0.293803 0.289038 0.285317 0.282628 0.280879 0.279650 0.278745 0.277972 0.277320 0.276772 0.276362 0.276058 0.275644 0.275226 -100 
-100 -100 0.349627 0.345942 0.338982 0.330101 0.320116 0.310705 0.302434 0.296178 0.291218 0.286421 0.281354 0.277327 0.274498 0.272774 0.271670 0.270917 0.270283 0.269712 0.269166 0.268680 0.268235 0.267796 0.267459 -100 
-100 -100 0.335131 0.331541 0.324785 0.316225 0.306660 0.297707 0.289892 0.284041 0.279422 0.274873 0.269984 0.266108 0.263438 0.261890 0.260979 0.260413 0.259943 0.259494 0.259028 0.258590 0.258166 0.257728 0.257384 -100 
-100 -100 0.317098 0.313549 0.306917 0.298620 0.289447 0.280883 0.273349 0.267571 0.262939 0.258698 0.254478 0.251198 0.248974 0.247737 0.247083 0.246733 0.246460 0.246175 0.245880 0.245629 0.245390 0.244986 0.244563 -100 
-100 -100 0.296850 0.293292 0.286711 0.278634 0.269847 0.261706 0.254497 0.248861 0.244299 0.240416 0.236859 0.234183 0.232403 0.231474 0.231062 0.230918 0.230834 0.230738 0.230679 0.230750 0.230869 0.230531 0.229935 -100 
-100 -100 0.274073 0.270546 0.264039 0.256262 0.247957 0.240343 0.233614 0.228319 0.224037 0.220551 0.217543 0.215342 0.213928 0.213253 0.213044 0.213068 0.213149 0.213223 0.213406 0.213840 0.214427 0.214160 0.213301 -100 
-100 -100 0.250722 0.247404 0.241297 0.234059 0.226378 0.219380 0.213200 0.208342 0.204434 0.201348 0.198780 0.196956 0.195826 0.195344 0.195274 0.195404 0.195572 0.195711 0.195940 0.196402 0.197018 0.196773 0.195923 -100 
-100 -100 0.228099 0.225156 0.219764 0.213260 0.206308 0.199934 0.194292 0.189849 0.186307 0.183591 0.181427 0.179942 0.179066 0.178735 0.178757 0.178938 0.179125 0.179232 0.179317 0.179479 0.179676 0.179405 0.178852 -100 
-100 -100 0.210913 0.208316 0.203514 0.197641 0.191267 0.185376 0.180128 0.175989 0.172712 0.170276 0.168419 0.167200 0.166510 0.166283 0.166352 0.166548 0.166726 0.166787 0.166743 0.166659 0.166552 0.166257 0.165904 -100 
-100 -100 0.201279 0.198876 0.194415 0.188892 0.182842 0.177215 0.172186 0.168211 0.165082 0.162802 0.161121 0.160050 0.159464 0.159289 0.159378 0.159574 0.159741 0.159775 0.159665 0.159464 0.159215 0.158911 0.158652 -100 
-100 -100 -100 -100 -100 -100 -100 -100 -100 -100 -100 -100 -100 -100 -100 -100 -100 -100 -100 -100 -100 -100 -100 -100 -100 -100 
-100 -100 -100 -100 -100 -100 -100 -100 -100 -100 -100 -100 -100 -100 -100 -100 -100 -100 -100 -100 -100 -100 -100 -100 -100 -100 
-100 -100 -100 -100 -100 -100 -100 -100 -100 -100 -100 -100 -100 -100 -100 -100 -100 -100 -100 -100 -100 -100 -100 -100 -100 -100 
-100 -100 0.279309 0.276162 0.270222 0.262643 0.254134 0.246108 0.238995 0.233524 0.229485 0.226198 0.223230 0.221159 0.219661 0.218644 0.217889 0.217369 0.217070 0.217070 0.217425 0.218068 0.218734 0.218937 0.218776 -100 
-100 -100 0.284564 0.281424 0.275493 0.267917 0.259391 0.251328 0.244207 0.238840 0.235239 0.231837 0.228215 0.225838 0.224173 0.223067 0.222249 0.221685 0.221364 0.221389 0.221852 0.222708 0.223611 0.223848 0.223562 -100 
-100 -100 0.294553 0.291438 0.285550 0.278007 0.269463 0.261300 0.254151 0.249095 0.247455 0.243822 0.237782 0.234681 0.232679 0.231426 0.230478 0.229806 0.229400 0.229395 0.229927 0.230983 0.232127 0.232365 0.231898 -100 
-100 -100 0.307495 0.304441 0.298669 0.291246 0.282706 0.274279 0.266613 0.260996 0.258900 0.254941 0.248694 0.245517 0.243492 0.242152 0.241029 0.240164 0.239559 0.239350 0.239661 0.240497 0.241443 0.241555 0.241037 -100 
-100 -100 0.322451 0.319508 0.313968 0.306820 0.298371 0.289523 0.280761 0.273614 0.268518 0.264145 0.260008 0.257507 0.255866 0.254515 0.253105 0.251916 0.250970 0.250374 0.250161 0.250356 0.250665 0.250521 0.250069 -100 
-100 -100 0.337192 0.334387 0.329146 0.322393 0.314145 0.304858 0.294966 0.286444 0.279859 0.275026 0.271427 0.269395 0.268203 0.266821 0.264929 0.263267 0.261907 0.260877 0.260118 0.259656 0.259338 0.258922 0.258505 -100 
-100 -100 0.351091 0.348355 0.343285 0.336771 0.328609 0.318895 0.308008 0.298384 0.290764 0.285526 0.282128 0.280484 0.279804 0.278365 0.275847 0.273657 0.271898 0.270516 0.269350 0.268443 0.267711 0.267091 0.266650 -100 
-100 -100 0.362500 0.359635 0.354320 0.347480 0.338937 0.328830 0.317540 0.307516 0.299512 0.294029 0.290520 0.288793 0.288031 0.286511 0.283906 0.281618 0.279748 0.278246 0.276947 0.275912 0.275090 0.274390 0.273882 -100 
-100 -100 0.371401 0.368216 0.362250 0.354550 0.345175 0.334722 0.323576 0.313807 0.305912 0.300354 0.296575 0.294357 0.292964 0.291352 0.289199 0.287252 0.285570 0.284189 0.283045 0.282237 0.281744 0.281089 0.280380 -100 
-100 -100 0.377138 0.373603 0.366942 0.358329 0.348139 0.337441 0.326642 0.317366 0.309788 0.304267 0.300260 0.297607 0.295715 0.294026 0.292225 0.290612 0.289185 0.288055 0.287282 0.287076 0.287474 0.286955 0.285702 -100 
-100 -100 0.379799 0.376001 0.368820 0.359559 0.348816 0.338019 0.327584 0.318798 0.311582 0.306137 0.301939 0.298966 0.296751 0.295002 0.293405 0.292032 0.290850 0.290014 0.289754 0.290489 0.292528 0.292172 0.289736 -100 
-100 -100 0.379077 0.375158 0.367742 0.358200 0.347270 0.336563 0.326516 0.318229 0.311413 0.306054 0.301644 0.298375 0.295928 0.294129 0.292644 0.291434 0.290422 0.289750 0.289647 0.290520 0.292669 0.292388 0.289989 -100 
-100 -100 0.374799 0.370880 0.363467 0.353955 0.343151 0.332750 0.323247 0.315631 0.309416 0.304162 0.299388 0.295707 0.292991 0.291125 0.289716 0.288634 0.287741 0.287097 0.286788 0.286978 0.287695 0.287385 0.286237 -100 
-100 -100 0.367104 0.363263 0.356004 0.346725 0.336257 0.326346 0.317564 0.310880 0.305550 0.300441 0.295086 0.290812 0.287762 0.285814 0.284477 0.283519 0.282736 0.282122 0.281676 0.281452 0.281420 0.281060 0.280496 -100 
-100 -100 0.355636 0.351899 0.344853 0.335892 0.325871 0.316531 0.308542 0.302862 0.298544 0.293636 0.287693 0.282863 0.279544 0.277572 0.276346 0.275539 0.274893 0.274348 0.273871 0.273491 0.273173 0.272780 0.272411 -100 
-100 -100 0.341057 0.337391 0.330509 0.321835 0.312213 0.303319 0.295782 0.290510 0.286544 0.281889 0.276117 0.271437 0.268279 0.266491 0.265466 0.264853 0.264377 0.263959 0.263565 0.263237 0.262937 0.262544 0.262173 -100 
-100 -100 0.323023 0.319349 0.312513 0.304033 0.294746 0.286167 0.278768 0.273322 0.269060 0.264713 0.259899 0.256067 0.253494 0.252079 0.251342 0.250964 0.250700 0.250467 0.250283 0.250225 0.250220 0.249870 0.249346 -100 
-100 -100 0.302890 0.299130 0.292222 0.283858 0.274880 0.266640 0.259428 0.253899 0.249464 0.245476 0.241576 0.238574 0.236575 0.235530 0.235067 0.234917 0.234868 0.234859 0.234998 0.235452 0.236083 0.235820 0.234924 -100 
-100 -100 0.280219 0.276414 0.269426 0.261258 0.252695 0.244923 0.238104 0.232792 0.228512 0.224927 0.221711 0.219307 0.217753 0.217003 0.216769 0.216808 0.216947 0.217151 0.217646 0.218735 0.220271 0.220104 0.218606 -100 
-100 -100 0.256560 0.252956 0.246355 0.238710 0.230757 0.223581 0.217278 0.212356 0.208402 0.205226 0.202513 0.200548 0.199320 0.198790 0.198709 0.198862 0.199090 0.199358 0.199894 0.201008 0.202580 0.202430 0.200922 -100 
-100 -100 0.233206 0.230046 0.224297 0.217471 0.210287 0.203749 0.197984 0.193461 0.189858 0.187061 0.184789 0.183205 0.182261 0.181901 0.181919 0.182118 0.182348 0.182538 0.182805 0.183330 0.184026 0.183813 0.182939 -100 
-100 -100 0.215349 0.212612 0.207579 0.201482 0.194926 0.188891 0.183524 0.179298 0.175951 0.173442 0.171503 0.170215 0.169482 0.169238 0.169308 0.169518 0.169724 0.169829 0.169872 0.169948 0.170044 0.169777 0.169304 -100 
-100 -100 0.205339 0.202840 0.198219 0.192528 0.186327 0.180566 0.175421 0.171355 0.168151 0.165803 0.164054 0.162931 0.162315 0.162130 0.162222 0.162431 0.162618 0.162678 0.162611 0.162481 0.162316 0.162025 0.161722 -100 
-100 -100 -100 -100 -100 -100 -100 -100 -100 -100 -100 -100 -100 -100 -100 -100 -100 -100 -100 -100 -100 -100 -100 -100 -100 -100 
-100 -100 -100 -100 -100 -100 -100 -100 -100 -100 -100 -100 -100 -100 -100 -100 -100 -100 -100 -100 -100 -100 -100 -100 -100 -100 
-100 -100 -100 -100 -100 -100 -100 -100 -100 -100 -100 -100 -100 -100 -100 -100 -100 -100 -100 -100 -100 -100 -100 -100 -100 -100 
-100 -100 0.288718 0.285529 0.279507 0.271818 0.263177 0.255034 0.247887 0.242509 0.239106 0.235685 0.231818 0.229416 0.227717 0.226601 0.225772 0.225213 0.224916 0.224974 0.225467 0.226327 0.227229 0.227496 0.227261 -100 
-100 -100 0.294044 0.290867 0.284862 0.277187 0.268547 0.260399 0.253373 0.248470 0.246967 0.243426 0.237443 0.234372 0.232388 0.231156 0.230247 0.229635 0.229317 0.229418 0.230074 0.231250 0.232504 0.232821 0.232398 -100 
-100 -100 0.304180 0.301039 0.295100 0.287489 0.278883 0.270736 0.264194 0.261150 0.268621 0.264845 0.249406 0.244070 0.241244 0.239776 0.238697 0.237961 0.237555 0.237648 0.238434 0.239933 0.241569 0.241905 0.241218 -100 
-100 -100 0.317335 0.314279 0.308498 0.301067 0.292516 0.284112 0.277008 0.273364 0.280320 0.276206 0.260581 0.255177 0.252366 0.250822 0.249539 0.248587 0.247967 0.247844 0.248385 0.249629 0.251033 0.251231 0.250494 -100 
-100 -100 0.332592 0.329679 0.324208 0.317162 0.308782 0.299858 0.291016 0.284142 0.281016 0.276452 0.269976 0.266898 0.265130 0.263677 0.262033 0.260698 0.259705 0.259136 0.259033 0.259452 0.260018 0.259912 0.259320 -100 
-100 -100 0.347672 0.344942 0.339877 0.333384 0.325343 0.315948 0.305672 0.296825 0.290504 0.285452 0.281160 0.279153 0.278269 0.276833 0.274457 0.272485 0.271005 0.269934 0.269165 0.268750 0.268511 0.268085 0.267589 -100 
-100 -100 0.361927 0.359306 0.354504 0.348386 0.340554 0.330717 0.319240 0.308988 0.300994 0.295518 0.292056 0.290856 0.290993 0.289525 0.286105 0.283345 0.281355 0.279873 0.278617 0.277659 0.276918 0.276262 0.275756 -100 
-100 -100 0.373640 0.370891 0.365840 0.359388 0.351161 0.340926 0.329034 0.318349 0.309868 0.304137 0.300643 0.299370 0.299414 0.297859 0.294355 0.291495 0.289389 0.287787 0.286405 0.285337 0.284562 0.283829 0.283203 -100 
-100 -100 0.382800 0.379687 0.373888 0.366432 0.357236 0.346645 0.335028 0.324741 0.316439 0.310626 0.306752 0.304690 0.303637 0.301957 0.299311 0.297042 0.295228 0.293807 0.292690 0.292054 0.291972 0.291313 0.290215 -100 
-100 -100 0.388725 0.385213 0.378613 0.370085 0.359933 0.349095 0.337975 0.328360 0.320492 0.314729 0.310522 0.307795 0.305926 0.304127 0.302069 0.300288 0.298801 0.297715 0.297188 0.297672 0.299479 0.299009 0.296558 -100 
-100 -100 0.391510 0.387701 0.380501 0.371216 0.360415 0.349486 0.338851 0.329873 0.322487 0.316812 0.312320 0.309129 0.306765 0.304867 0.303092 0.301605 0.300406 0.299724 0.300088 0.302509 0.308244 0.308011 0.302394 -100 
-100 -100 0.390835 0.386884 0.379403 0.369777 0.358741 0.347917 0.337753 0.329388 0.322499 0.316918 0.312125 0.308527 0.305830 0.303846 0.302195 0.300882 0.299857 0.299355 0.299904 0.302492 0.308361 0.308224 0.302656 -100 
-100 -100 0.386540 0.382567 0.375052 0.365424 0.354498 0.344005 0.334477 0.326935 0.320802 0.315325 0.310010 0.305837 0.302762 0.300663 0.299084 0.297902 0.296982 0.296429 0.296450 0.297421 0.299632 0.299429 0.297113 -100 
-100 -100 0.378756 0.374840 0.367442 0.358022 0.347433 0.337477 0.328808 0.322468 0.317530 0.312199 0.305988 0.300939 0.297375 0.295133 0.293615 0.292559 0.291745 0.291180 0.290900 0.291001 0.291518 0.291242 0.290330 -100 
-100 -100 0.367130 0.363290 0.356055 0.346924 0.336781 0.327444 0.319719 0.314692 0.311148 0.306028 0.298848 0.292922 0.288920 0.286599 0.285186 0.284286 0.283611 0.283103 0.282728 0.282515 0.282423 0.282103 0.281659 -100 
-100 -100 0.352314 0.348517 0.341399 0.332517 0.322747 0.313837 0.306542 0.301915 0.298731 0.293870 0.286857 0.281086 0.277259 0.275143 0.273952 0.273265 0.272774 0.272398 0.272103 0.271932 0.271825 0.271504 0.271084 -100 
-100 -100 0.334100 0.330244 0.323056 0.314305 0.304810 0.296116 0.288749 0.283597 0.279720 0.275163 0.269511 0.264941 0.261905 0.260254 0.259403 0.258988 0.258743 0.258574 0.258533 0.258738 0.259091 0.258817 0.258116 -100 
-100 -100 0.313903 0.309878 0.302459 0.293721 0.284465 0.276005 0.268620 0.263065 0.258668 0.254471 0.250083 0.246656 0.244376 0.243188 0.242665 0.242525 0.242543 0.242646 0.243037 0.244037 0.245485 0.245317 0.243881 -100 
-100 -100 0.292307 0.288114 0.279357 0.270679 0.261736 0.253666 0.246532 0.241009 0.236582 0.232796 0.229285 0.226632 0.224912 0.224086 0.223840 0.223932 0.224189 0.224570 0.225488 0.227576 0.230721 0.230678 0.227992 -100 
-100 -100 0.267986 0.263989 0.255635 0.247460 0.239105 0.231611 0.224956 0.219767 0.215608 0.212251 0.209332 0.207202 0.205865 0.205296 0.205226 0.205442 0.205791 0.206238 0.207194 0.209313 0.212533 0.212501 0.209751 -100 
-100 -100 0.242315 0.238874 0.232588 0.225343 0.217825 0.210987 0.204907 0.200134 0.196333 0.193376 0.190949 0.189249 0.188235 0.187852 0.187881 0.188127 0.188439 0.188738 0.189238 0.190287 0.191809 0.191665 0.190194 -100 
-100 -100 0.223423 0.220494 0.215093 0.208677 0.201830 0.195523 0.189878 0.185427 0.181897 0.179247 0.177185 0.175813 0.175033 0.174775 0.174855 0.175096 0.175351 0.175514 0.175665 0.175957 0.176376 0.176141 0.175450 -100 
-100 -100 0.212794 0.210155 0.205288 0.199337 0.192873 0.186859 0.181458 0.177181 0.173804 0.171325 0.169470 0.168279 0.167628 0.167435 0.167537 0.167769 0.167989 0.168084 0.168068 0.168030 0.167987 0.167712 0.167333 -100 
-100 -100 -100 -100 -100 -100 -100 -100 -100 -100 -100 -100 -100 -100 -100 -100 -100 -100 -100 -100 -100 -100 -100 -100 -100 -100 
-100 -100 -100 -100 -100 -100 -100 -100 -100 -100 -100 -100 -100 -100 -100 -100 -100 -100 -100 -100 -100 -100 -100 -100 -100 -100 
-100 -100 -100 -100 -100 -100 -100 -100 -100 -100 -100 -100 -100 -100 -100 -100 -100 -100 -100 -100 -100 -100 -100 -100 -100 -100 
-100 -100 0.300882 0.297626 0.291470 0.283593 0.274719 0.266319 0.258903 0.253273 0.249657 0.246077 0.242110 0.239668 0.237950 0.236782 0.235863 0.235217 0.234852 0.234861 0.235312 0.236131 0.236996 0.237249 0.237015 -100 
-100 -100 0.306305 0.303061 0.296922 0.289058 0.280185 0.271781 0.264489 0.259343 0.257648 0.253955 0.247870 0.244775 0.242790 0.241512 0.240501 0.239785 0.239387 0.239429 0.240027 0.241143 0.242340 0.242636 0.242217 -100 
-100 -100 0.316626 0.313421 0.307347 0.299546 0.290703 0.282305 0.275505 0.272240 0.279507 0.275592 0.260081 0.254725 0.251916 0.250413 0.249227 0.248377 0.247880 0.247903 0.248607 0.250011 0.251556 0.251859 0.251180 -100 
-100 -100 0.330036 0.326922 0.321006 0.313378 0.304580 0.295935 0.288583 0.284723 0.291469 0.287221 0.271524 0.266094 0.263295 0.261736 0.260373 0.259337 0.258643 0.258455 0.258889 0.260004 0.261281 0.261436 0.260701 -100 
-100 -100 0.345635 0.342653 0.337037 0.329784 0.321154 0.311987 0.302910 0.295818 0.292506 0.287786 0.281193 0.278075 0.276305 0.274848 0.273187 0.271850 0.270857 0.270228 0.269982 0.270234 0.270656 0.270476 0.269862 -100 
-100 -100 0.361087 0.358280 0.353058 0.346341 0.338036 0.328401 0.317915 0.308868 0.302350 0.297123 0.292694 0.290606 0.289685 0.288260 0.285947 0.284081 0.282692 0.281576 0.280611 0.279971 0.279553 0.279026 0.278489 -100 
-100 -100 0.375732 0.373033 0.368065 0.361707 0.353597 0.343529 0.331871 0.321443 0.313257 0.307590 0.303952 0.302617 0.302666 0.301215 0.297926 0.295359 0.293536 0.292022 0.290522 0.289285 0.288330 0.287556 0.287000 -100 
-100 -100 0.387819 0.385004 0.379796 0.373111 0.364610 0.354162 0.342105 0.331257 0.322580 0.316646 0.312934 0.311477 0.311386 0.309827 0.306441 0.303764 0.301816 0.300192 0.298574 0.297235 0.296248 0.295410 0.294738 -100 
-100 -100 0.397348 0.394172 0.388237 0.380582 0.371153 0.360360 0.348581 0.338141 0.329662 0.323617 0.319470 0.317177 0.315962 0.314212 0.311582 0.309397 0.307668 0.306211 0.304918 0.304087 0.303854 0.303112 0.301981 -100 
-100 -100 0.403568 0.400002 0.393287 0.384595 0.374246 0.363226 0.351955 0.342214 0.334204 0.328189 0.323641 0.320625 0.318551 0.316610 0.314455 0.312637 0.311144 0.310009 0.309374 0.309748 0.311463 0.310948 0.308486 -100 
-100 -100 0.406566 0.402709 0.395405 0.385974 0.374995 0.363898 0.353127 0.344054 0.336587 0.330649 0.325726 0.322191 0.319579 0.317480 0.315515 0.313896 0.312618 0.311882 0.312189 0.314560 0.320219 0.319978 0.314406 -100 
-100 -100 0.406020 0.402018 0.394422 0.384642 0.373418 0.362419 0.352097 0.343609 0.336610 0.330758 0.325528 0.321572 0.318605 0.316400 0.314524 0.313038 0.311902 0.311359 0.311889 0.314474 0.320305 0.320195 0.314689 -100 
-100 -100 0.401813 0.397756 0.390080 0.380265 0.369129 0.358415 0.348656 0.340901 0.334549 0.328779 0.323100 0.318612 0.315286 0.312967 0.311178 0.309835 0.308820 0.308238 0.308271 0.309284 0.311536 0.311377 0.309093 -100 
-100 -100 0.394047 0.390000 0.382366 0.372705 0.361869 0.351640 0.342659 0.336001 0.330747 0.325110 0.318604 0.313297 0.309511 0.307074 0.305379 0.304193 0.303307 0.302731 0.302486 0.302652 0.303240 0.303023 0.302144 -100 
-100 -100 0.382319 0.378300 0.370731 0.361303 0.350877 0.341221 0.333105 0.327666 0.323719 0.318290 0.310883 0.304759 0.300576 0.298097 0.296545 0.295547 0.294824 0.294321 0.293989 0.293846 0.293831 0.293577 0.293168 -100 
-100 -100 0.367025 0.363053 0.355600 0.346425 0.336368 0.327118 0.319372 0.314269 0.310634 0.305472 0.298269 0.292343 0.288369 0.286141 0.284854 0.284106 0.283588 0.283228 0.282957 0.282830 0.282773 0.282517 0.282131 -100 
-100 -100 0.348030 0.344028 0.336591 0.327622 0.317900 0.308846 0.300960 0.295280 0.290943 0.286077 0.280242 0.275549 0.272415 0.270691 0.269793 0.269376 0.269160 0.268994 0.268915 0.269100 0.269460 0.269216 0.268540 -100 
-100 -100 0.327051 0.322903 0.315298 0.306428 0.297033 0.288197 0.280184 0.274013 0.269122 0.264611 0.260053 0.256541 0.254215 0.253004 0.252498 0.252437 0.252562 0.252655 0.252908 0.253785 0.255162 0.254986 0.253570 -100 
-100 -100 0.304678 0.300371 0.291440 0.282704 0.273722 0.265265 0.257375 0.251140 0.246177 0.242080 0.238423 0.235722 0.233998 0.233199 0.233031 0.233285 0.233736 0.234100 0.234772 0.236629 0.239607 0.239525 0.236872 -100 
-100 -100 0.279410 0.275313 0.266791 0.258553 0.250147 0.242275 0.234878 0.228994 0.224317 0.220683 0.217644 0.215487 0.214158 0.213646 0.213671 0.214057 0.214596 0.215037 0.215744 0.217620 0.220654 0.220584 0.217867 -100 
-100 -100 0.252701 0.249157 0.242710 0.235335 0.227665 0.220458 0.213788 0.208461 0.204242 0.201047 0.198516 0.196796 0.195799 0.195453 0.195547 0.195902 0.196337 0.196629 0.196975 0.197874 0.199291 0.199116 0.197653 -100 
-100 -100 0.232994 0.229963 0.224389 0.217783 0.210706 0.204049 0.197943 0.193065 0.189206 0.186355 0.184197 0.182799 0.182027 0.181791 0.181906 0.182205 0.182524 0.182688 0.182768 0.182989 0.183360 0.183109 0.182419 -100 
-100 -100 0.221915 0.219175 0.214127 0.207955 0.201225 0.194873 0.189080 0.184444 0.180787 0.178129 0.176181 0.174958 0.174307 0.174127 0.174250 0.174515 0.174772 0.174873 0.174829 0.174760 0.174697 0.174416 0.174037 -100 
-100 -100 -100 -100 -100 -100 -100 -100 -100 -100 -100 -100 -100 -100 -100 -100 -100 -100 -100 -100 -100 -100 -100 -100 -100 -100 
-100 -100 -100 -100 -100 -100 -100 -100 -100 -100 -100 -100 -100 -100 -100 -100 -100 -100 -100 -100 -100 -100 -100 -100 -100 -100 
-100 -100 -100 -100 -100 -100 -100 -100 -100 -100 -100 -100 -100 -100 -100 -100 -100 -100 -100 -100 -100 -100 -100 -100 -100 -100 
-100 -100 0.314941 0.311586 0.305231 0.297084 0.287860 0.279061 0.271125 0.264891 0.260187 0.256441 0.253230 0.251096 0.249578 0.248417 0.247373 0.246565 0.246035 0.245865 0.246061 0.246553 0.247088 0.247230 0.247063 -100 
-100 -100 0.320486 0.317136 0.310788 0.302639 0.293395 0.284558 0.276614 0.270487 0.266241 0.262409 0.258586 0.256226 0.254614 0.253381 0.252232 0.251325 0.250731 0.250548 0.250805 0.251456 0.252173 0.252326 0.252037 -100 
-100 -100 0.331043 0.327716 0.321404 0.313279 0.304009 0.295076 0.287114 0.281319 0.279062 0.275029 0.268834 0.265822 0.263959 0.262608 0.261306 0.260259 0.259553 0.259296 0.259541 0.260296 0.261161 0.261273 0.260803 -100 
-100 -100 0.344757 0.341489 0.335278 0.327254 0.317973 0.308789 0.300340 0.294011 0.291307 0.286947 0.280534 0.277431 0.275543 0.274149 0.272758 0.271620 0.270795 0.270334 0.270273 0.270701 0.271280 0.271215 0.270667 -100 
-100 -100 0.360689 0.357516 0.351508 0.343721 0.334506 0.324916 0.315435 0.307622 0.301926 0.297110 0.292719 0.290179 0.288587 0.287232 0.285770 0.284586 0.283657 0.282851 0.282143 0.281792 0.281640 0.281247 0.280710 -100 
-100 -100 0.376494 0.373440 0.367693 0.360244 0.351186 0.341180 0.330658 0.321555 0.314390 0.309062 0.305089 0.302853 0.301589 0.300260 0.298579 0.297287 0.296261 0.295078 0.293641 0.292426 0.291517 0.290769 0.290218 -100 
-100 -100 0.391539 0.388545 0.382942 0.375689 0.366683 0.356278 0.344857 0.334740 0.326580 0.320796 0.316881 0.314863 0.313973 0.312607 0.310508 0.308984 0.307830 0.306339 0.304318 0.302469 0.301025 0.300014 0.299407 -100 
-100 -100 0.404058 0.400952 0.395128 0.387577 0.378222 0.367467 0.355694 0.345231 0.336713 0.330627 0.326460 0.324205 0.323104 0.321575 0.319342 0.317697 0.316424 0.314822 0.312693 0.310742 0.309233 0.308162 0.307496 -100 
-100 -100 0.414019 0.410626 0.404225 0.395916 0.385839 0.374794 0.363198 0.353043 0.344716 0.338490 0.333844 0.330932 0.329066 0.327250 0.325157 0.323517 0.322152 0.320645 0.318887 0.317412 0.316414 0.315485 0.314661 -100 
-100 -100 0.420612 0.416902 0.409881 0.400767 0.389986 0.378766 0.367573 0.358027 0.350184 0.343944 0.338805 0.335260 0.332751 0.330630 0.328521 0.326803 0.325370 0.324074 0.322914 0.322315 0.322410 0.321734 0.320424 -100 
-100 -100 0.423924 0.419967 0.412461 0.402759 0.391496 0.380225 0.369480 0.360582 0.353568 0.347363 0.341494 0.337411 0.334425 0.332056 0.329834 0.328031 0.326595 0.325565 0.325085 0.325633 0.327510 0.327106 0.324703 -100 
-100 -100 0.423639 0.419534 0.411750 0.401746 0.390280 0.379060 0.368622 0.360133 0.353441 0.347280 0.341178 0.336775 0.333514 0.331021 0.328798 0.327032 0.325675 0.324827 0.324625 0.325463 0.327581 0.327342 0.325020 -100 
-100 -100 0.419701 0.415499 0.407549 0.397460 0.386023 0.374966 0.364799 0.356618 0.349887 0.343779 0.337819 0.333188 0.329734 0.327210 0.325136 0.323548 0.322346 0.321584 0.321282 0.321561 0.322395 0.322197 0.321123 -100 
-100 -100 0.412256 0.407966 0.399869 0.389817 0.378586 0.367848 0.358117 0.350505 0.344291 0.338288 0.332007 0.326981 0.323295 0.320780 0.318900 0.317543 0.316530 0.315863 0.315498 0.315443 0.315606 0.315408 0.314935 -100 
-100 -100 0.400846 0.396449 0.388120 0.378159 0.367250 0.356924 0.347709 0.340788 0.335289 0.329469 0.322828 0.317440 0.313620 0.311196 0.309560 0.308465 0.307677 0.307128 0.306753 0.306560 0.306460 0.306245 0.305975 -100 
-100 -100 0.384927 0.380588 0.372415 0.362768 0.352283 0.342321 0.333351 0.326628 0.321338 0.315768 0.309412 0.304308 0.300775 0.298659 0.297356 0.296585 0.296071 0.295662 0.295296 0.295070 0.294924 0.294681 0.294400 -100 
-100 -100 0.364273 0.360092 0.352387 0.343245 0.333324 0.323646 0.314569 0.307469 0.301794 0.296523 0.291167 0.287011 0.284198 0.282594 0.281752 0.281418 0.281300 0.281054 0.280675 0.280490 0.280468 0.280181 0.279719 -100 
-100 -100 0.341793 0.337623 0.330101 0.321415 0.312171 0.302798 0.293492 0.285976 0.279978 0.275040 0.270644 0.267426 0.265330 0.264258 0.263907 0.264101 0.264496 0.264438 0.264010 0.263969 0.264324 0.264000 0.263136 -100 
-100 -100 0.316867 0.312669 0.305174 0.296989 0.288622 0.279684 0.270233 0.262552 0.256542 0.251992 0.248340 0.245826 0.244307 0.243681 0.243779 0.244481 0.245425 0.245553 0.245057 0.245263 0.246243 0.245902 0.244428 -100 
-100 -100 0.290448 0.286469 0.279381 0.271719 0.263958 0.255626 0.246725 0.239500 0.233895 0.229831 0.226750 0.224739 0.223603 0.223253 0.223546 0.224390 0.225445 0.225641 0.225166 0.225372 0.226359 0.226015 0.224521 -100 
-100 -100 0.263814 0.260322 0.254085 0.246972 0.239515 0.231877 0.224149 0.217849 0.212930 0.209400 0.206819 0.205197 0.204336 0.204109 0.204373 0.205005 0.205737 0.205882 0.205532 0.205486 0.205818 0.205474 0.204594 -100 
-100 -100 0.243398 0.240356 0.234815 0.228210 0.221049 0.213981 0.207151 0.201602 0.197236 0.194128 0.191908 0.190559 0.189869 0.189703 0.189903 0.190330 0.190783 0.190877 0.190633 0.190437 0.190357 0.190026 0.189548 -100 
-100 -100 0.231974 0.229178 0.224031 0.217720 0.210761 0.204010 0.197659 0.192510 0.188455 0.185580 0.183561 0.182356 0.181753 0.181613 0.181779 0.182104 0.182422 0.182492 0.182304 0.182055 0.181812 0.181495 0.181189 -100 
-100 -100 -100 -100 -100 -100 -100 -100 -100 -100 -100 -100 -100 -100 -100 -100 -100 -100 -100 -100 -100 -100 -100 -100 -100 -100 
-100 -100 -100 -100 -100 -100 -100 -100 -100 -100 -100 -100 -100 -100 -100 -100 -100 -100 -100 -100 -100 -100 -100 -100 -100 -100 
-100 -100 -100 -100 -100 -100 -100 -100 -100 -100 -100 -100 -100 -100 -100 -100 -100 -100 -100 -100 -100 -100 -100 -100 -100 -100 
-100 -100 0.328935 0.325451 0.318851 0.310371 0.300741 0.291489 0.283039 0.276265 0.270990 0.267079 0.264123 0.262249 0.260928 0.259772 0.258557 0.257524 0.256773 0.256365 0.256254 0.256366 0.256537 0.256534 0.256406 -100 
-100 -100 0.334622 0.331135 0.324525 0.316024 0.306352 0.297036 0.288524 0.281724 0.276533 0.272564 0.269430 0.267534 0.266237 0.265037 0.263685 0.262506 0.261649 0.261176 0.261038 0.261174 0.261388 0.261362 0.261164 -100 
-100 -100 0.345433 0.341950 0.335340 0.326816 0.317071 0.307618 0.298962 0.292107 0.287349 0.283221 0.279352 0.277287 0.275946 0.274679 0.273163 0.271821 0.270828 0.270224 0.269954 0.270016 0.270195 0.270083 0.269768 -100 
-100 -100 0.359456 0.355998 0.349425 0.340914 0.331090 0.321390 0.312328 0.305026 0.299868 0.295433 0.291349 0.289160 0.287760 0.286470 0.284955 0.283635 0.282616 0.281822 0.281193 0.280870 0.280730 0.280413 0.280002 -100 
-100 -100 0.375709 0.372299 0.365820 0.357392 0.347514 0.337465 0.327697 0.319534 0.313100 0.308213 0.304454 0.302221 0.300785 0.299531 0.298195 0.297138 0.296269 0.295230 0.293942 0.292872 0.292087 0.291437 0.290943 -100 
-100 -100 0.391843 0.388489 0.382124 0.373821 0.363924 0.353507 0.343006 0.333987 0.326685 0.321296 0.317373 0.315001 0.313525 0.312316 0.311170 0.310480 0.309891 0.308596 0.306500 0.304519 0.303010 0.301983 0.301388 -100 
-100 -100 0.407251 0.403907 0.397573 0.389296 0.379309 0.368534 0.357384 0.347666 0.339684 0.333836 0.329642 0.327102 0.325592 0.324357 0.323239 0.322783 0.322418 0.320906 0.318115 0.315395 0.313319 0.311998 0.311305 -100 
-100 -100 0.420177 0.416733 0.410207 0.401671 0.391381 0.380301 0.368861 0.358881 0.350632 0.344453 0.339863 0.336955 0.335147 0.333690 0.332404 0.331814 0.331329 0.329717 0.326840 0.324041 0.321905 0.320537 0.319810 -100 
-100 -100 0.430559 0.426908 0.419972 0.410916 0.400128 0.388825 0.377479 0.367740 0.359712 0.353344 0.348158 0.344651 0.342264 0.340390 0.338730 0.337654 0.336727 0.335141 0.332783 0.330579 0.328925 0.327758 0.327032 -100 
-100 -100 0.437525 0.433647 0.426275 0.416679 0.405433 0.394026 0.383013 0.373874 0.366491 0.360053 0.354117 0.349943 0.347021 0.344689 0.342521 0.340858 0.339486 0.338008 0.336329 0.334962 0.334073 0.333213 0.332416 -100 
-100 -100 0.441160 0.437088 0.429348 0.419339 0.407776 0.396367 0.385795 0.377424 0.371617 0.365170 0.357682 0.352806 0.349415 0.346714 0.344101 0.342003 0.340364 0.339049 0.337991 0.337445 0.337492 0.336931 0.335878 -100 
-100 -100 0.441203 0.436976 0.428959 0.418694 0.406968 0.395557 0.385131 0.376967 0.371317 0.364870 0.357224 0.352132 0.348539 0.345704 0.343003 0.340831 0.339184 0.338045 0.337339 0.337175 0.337538 0.337185 0.336233 -100 
-100 -100 0.437758 0.433347 0.424997 0.414553 0.402783 0.391371 0.380839 0.372374 0.365530 0.359092 0.352621 0.347740 0.344155 0.341398 0.338952 0.337029 0.335584 0.334621 0.334052 0.333869 0.333958 0.333715 0.333217 -100 
-100 -100 0.431182 0.426477 0.417554 0.406919 0.395221 0.383916 0.373399 0.364862 0.357815 0.351443 0.345266 0.340471 0.336900 0.334306 0.332205 0.330628 0.329452 0.328666 0.328182 0.327967 0.327899 0.327708 0.327440 -100 
-100 -100 0.421093 0.415950 0.406026 0.395143 0.383626 0.372540 0.362148 0.353735 0.346808 0.340589 0.334573 0.329860 0.326409 0.324056 0.322328 0.321118 0.320247 0.319627 0.319178 0.318921 0.318763 0.318577 0.318391 -100 
-100 -100 0.404552 0.399483 0.389757 0.379277 0.368273 0.357507 0.347180 0.338771 0.331909 0.325923 0.320284 0.315957 0.312874 0.310904 0.309607 0.308835 0.308336 0.307860 0.307338 0.306962 0.306711 0.306472 0.306263 -100 
-100 -100 0.381407 0.376862 0.368479 0.359075 0.349037 0.338655 0.328129 0.319409 0.312366 0.306659 0.301730 0.298123 0.295672 0.294239 0.293515 0.293362 0.293449 0.293103 0.292288 0.291633 0.291234 0.290876 0.290549 -100 
-100 -100 0.357206 0.352897 0.345230 0.336886 0.328182 0.318203 0.307053 0.297763 0.290485 0.285057 0.280816 0.277939 0.276134 0.275282 0.275220 0.275919 0.276884 0.276661 0.275253 0.274125 0.273552 0.273027 0.272489 -100 
-100 -100 0.331149 0.326898 0.319557 0.312292 0.305315 0.295835 0.283819 0.273956 0.266579 0.261473 0.257835 0.255564 0.254318 0.253978 0.254560 0.256155 0.258152 0.258047 0.255892 0.254254 0.253575 0.252899 0.252090 -100 
-100 -100 0.303444 0.299439 0.292551 0.285849 0.279534 0.270698 0.259280 0.249977 0.243117 0.238531 0.235420 0.233605 0.232720 0.232645 0.233427 0.235180 0.237321 0.237289 0.235131 0.233481 0.232790 0.232107 0.231292 -100 
-100 -100 0.275222 0.271720 0.265575 0.258946 0.252137 0.244031 0.234710 0.227027 0.221222 0.217302 0.214687 0.213207 0.212529 0.212490 0.213051 0.214218 0.215569 0.215564 0.214215 0.213070 0.212452 0.211895 0.211346 -100 
-100 -100 0.253664 0.250589 0.245030 0.238518 0.231439 0.223934 0.216170 0.209771 0.204818 0.201431 0.199169 0.197903 0.197326 0.197261 0.197600 0.198258 0.198974 0.198990 0.198294 0.197600 0.197104 0.196675 0.196324 -100 
-100 -100 0.241687 0.238831 0.233586 0.227177 0.220054 0.212886 0.205890 0.200145 0.195656 0.192559 0.190489 0.189329 0.188795 0.188713 0.188940 0.189362 0.189787 0.189820 0.189434 0.188964 0.188546 0.188188 0.187933 -100 
-100 -100 -100 -100 -100 -100 -100 -100 -100 -100 -100 -100 -100 -100 -100 -100 -100 -100 -100 -100 -100 -100 -100 -100 -100 -100 
-100 -100 -100 -100 -100 -100 -100 -100 -100 -100 -100 -100 -100 -100 -100 -100 -100 -100 -100 -100 -100 -100 -100 -100 -100 -100 
-100 -100 -100 -100 -100 -100 -100 -100 -100 -100 -100 -100 -100 -100 -100 -100 -100 -100 -100 -100 -100 -100 -100 -100 -100 -100 
-100 -100 0.342568 0.338920 0.332007 0.323131 0.313033 0.303296 0.294321 0.287050 0.281296 0.277195 0.274339 0.272618 0.271431 0.270251 0.268861 0.267609 0.266640 0.266015 0.265634 0.265443 0.265328 0.265193 0.265063 -100 
-100 -100 0.348427 0.344765 0.337821 0.328901 0.318739 0.308921 0.299855 0.292505 0.286709 0.282573 0.279716 0.278090 0.277006 0.275800 0.274239 0.272798 0.271686 0.270956 0.270490 0.270242 0.270088 0.269910 0.269735 -100 
-100 -100 0.359529 0.355853 0.348872 0.339886 0.329610 0.319632 0.310368 0.302837 0.296966 0.292704 0.289694 0.288107 0.287105 0.285862 0.284115 0.282483 0.281210 0.280307 0.279625 0.279189 0.278889 0.278596 0.278336 -100 
-100 -100 0.373860 0.370187 0.363197 0.354160 0.343755 0.333541 0.323937 0.316034 0.309813 0.305267 0.302036 0.300298 0.299210 0.297957 0.296272 0.294742 0.293513 0.292429 0.291338 0.290464 0.289808 0.289294 0.288930 -100 
-100 -100 0.390420 0.386762 0.379794 0.370743 0.360213 0.349694 0.339598 0.331142 0.324294 0.319305 0.315778 0.313712 0.312389 0.311170 0.309843 0.308814 0.307949 0.306683 0.304886 0.303240 0.301967 0.301105 0.300605 -100 
-100 -100 0.406844 0.403204 0.396262 0.387206 0.376555 0.365714 0.355103 0.346069 0.338655 0.333177 0.329217 0.326757 0.325183 0.324027 0.323155 0.322844 0.322563 0.321120 0.318404 0.315754 0.313738 0.312472 0.311820 -100 
-100 -100 0.422572 0.418919 0.411943 0.402815 0.391997 0.380843 0.369780 0.360276 0.352416 0.346485 0.342028 0.339165 0.337332 0.336160 0.335578 0.335824 0.336047 0.334449 0.330911 0.327400 0.324765 0.323176 0.322395 -100 
-100 -100 0.435843 0.432112 0.424981 0.415637 0.404559 0.393148 0.381857 0.372172 0.364145 0.357861 0.352863 0.349516 0.347302 0.345861 0.345079 0.345175 0.345270 0.343586 0.339990 0.336432 0.333757 0.332137 0.331332 -100 
-100 -100 0.446595 0.442720 0.435315 0.425631 0.414230 0.402655 0.391449 0.382025 0.374521 0.367997 0.362009 0.357990 0.355210 0.353231 0.351740 0.350995 0.350366 0.348669 0.345769 0.342982 0.340871 0.339510 0.338772 -100 
-100 -100 0.453870 0.449838 0.442142 0.432116 0.420441 0.408834 0.397984 0.389308 0.383213 0.376566 0.368977 0.364090 0.360748 0.358172 0.355820 0.354097 0.352716 0.351069 0.348994 0.347167 0.345807 0.344810 0.344147 -100 
-100 -100 0.457772 0.453588 0.445614 0.435310 0.423457 0.411926 0.401808 0.394645 0.395358 0.388658 0.374220 0.367861 0.363757 0.360683 0.357607 0.355164 0.353294 0.351753 0.350353 0.349331 0.348702 0.348043 0.347400 -100 
-100 -100 0.458110 0.453757 0.445473 0.434931 0.422939 0.411364 0.401266 0.394154 0.394899 0.388167 0.373620 0.367115 0.362861 0.359652 0.356431 0.353832 0.351884 0.350518 0.349536 0.348972 0.348716 0.348302 0.347776 -100 
-100 -100 0.455310 0.450641 0.441735 0.430878 0.418745 0.406992 0.396191 0.387674 0.381688 0.374936 0.366997 0.361654 0.357838 0.354832 0.351996 0.349724 0.348024 0.346884 0.346148 0.345768 0.345586 0.345320 0.345007 -100 
-100 -100 0.450213 0.444913 0.434654 0.423242 0.411017 0.399180 0.388010 0.378820 0.371493 0.364781 0.358191 0.353393 0.349814 0.347105 0.344759 0.342944 0.341582 0.340669 0.340085 0.339787 0.339630 0.339445 0.339252 -100 
-100 -100 0.443049 0.436676 0.423759 0.411421 0.399141 0.387342 0.375947 0.366430 0.358545 0.351971 0.346165 0.341791 0.338541 0.336197 0.334348 0.332998 0.332014 0.331302 0.330766 0.330453 0.330266 0.330100 0.329956 -100 
-100 -100 0.425908 0.419614 0.406898 0.395043 0.383378 0.371869 0.360356 0.350657 0.342681 0.336336 0.331022 0.327129 0.324319 0.322430 0.321107 0.320306 0.319799 0.319242 0.318548 0.318031 0.317698 0.317466 0.317301 -100 
-100 -100 0.398661 0.393534 0.383898 0.374037 0.363921 0.352896 0.340957 0.330855 0.322732 0.316641 0.311914 0.308643 0.306440 0.305130 0.304503 0.304532 0.304851 0.304407 0.303139 0.302071 0.301393 0.300978 0.300720 -100 
-100 -100 0.372317 0.367728 0.359645 0.351642 0.343750 0.333215 0.319980 0.308918 0.300474 0.294597 0.290417 0.287773 0.286194 0.285529 0.285767 0.287037 0.288713 0.288359 0.285930 0.283858 0.282634 0.281944 0.281539 -100 
-100 -100 0.345235 0.340782 0.333419 0.327262 0.322357 0.312385 0.297106 0.284760 0.275968 0.270325 0.266657 0.264568 0.263551 0.263483 0.264611 0.267280 0.270662 0.270397 0.266452 0.263204 0.261397 0.260441 0.259880 -100 
-100 -100 0.316292 0.312115 0.305262 0.299726 0.295584 0.286294 0.271591 0.259860 0.251657 0.246563 0.243402 0.241737 0.241062 0.241262 0.242605 0.245468 0.249059 0.248879 0.244888 0.241606 0.239775 0.238813 0.238251 -100 
-100 -100 0.286198 0.282580 0.276384 0.270292 0.264470 0.255930 0.244671 0.235484 0.228790 0.224511 0.221856 0.220488 0.219963 0.220100 0.220991 0.222792 0.224956 0.224853 0.222444 0.220342 0.219064 0.218341 0.217926 -100 
-100 -100 0.263249 0.260090 0.254436 0.248013 0.241132 0.233222 0.224425 0.217182 0.211672 0.208039 0.205738 0.204541 0.204058 0.204084 0.204566 0.205489 0.206541 0.206508 0.205349 0.204237 0.203451 0.202955 0.202666 -100 
-100 -100 0.250595 0.247656 0.242274 0.235756 0.228501 0.220943 0.213301 0.207002 0.202121 0.198834 0.196721 0.195600 0.195125 0.195089 0.195372 0.195895 0.196449 0.196460 0.195889 0.195249 0.194720 0.194345 0.194125 -100 
-100 -100 -100 -100 -100 -100 -100 -100 -100 -100 -100 -100 -100 -100 -100 -100 -100 -100 -100 -100 -100 -100 -100 -100 -100 -100 
-100 -100 -100 -100 -100 -100 -100 -100 -100 -100 -100 -100 -100 -100 -100 -100 -100 -100 -100 -100 -100 -100 -100 -100 -100 -100 
-100 -100 -100 -100 -100 -100 -100 -100 -100 -100 -100 -100 -100 -100 -100 -100 -100 -100 -100 -100 -100 -100 -100 -100 -100 -100 
-100 -100 0.354648 0.350795 0.343513 0.334185 0.323598 0.313381 0.303934 0.296227 0.290093 0.285743 0.282761 0.280965 0.279715 0.278467 0.276995 0.275649 0.274569 0.273813 0.273271 0.272901 0.272620 0.272397 0.272249 -100 
-100 -100 0.360722 0.356837 0.349496 0.340094 0.329421 0.319110 0.309561 0.301760 0.295555 0.291176 0.288230 0.286550 0.285414 0.284141 0.282496 0.280954 0.279722 0.278848 0.278200 0.277741 0.277391 0.277117 0.276936 -100 
-100 -100 0.372148 0.368230 0.360814 0.351305 0.340486 0.330004 0.320251 0.312250 0.305889 0.301397 0.298402 0.296797 0.295755 0.294446 0.292610 0.290864 0.289454 0.288392 0.287503 0.286821 0.286287 0.285893 0.285643 -100 
-100 -100 0.386761 0.382842 0.375395 0.365805 0.354830 0.344129 0.334083 0.325763 0.319088 0.314340 0.311126 0.309361 0.308210 0.306883 0.305094 0.303433 0.302045 0.300802 0.299506 0.298388 0.297499 0.296897 0.296545 -100 
-100 -100 0.403546 0.399636 0.392198 0.382569 0.371460 0.360488 0.350058 0.341329 0.334224 0.329058 0.325429 0.323272 0.321841 0.320510 0.319056 0.317879 0.316851 0.315425 0.313452 0.311614 0.310166 0.309227 0.308726 -100 
-100 -100 0.420159 0.416264 0.408840 0.399174 0.387923 0.376675 0.365864 0.356728 0.349228 0.343608 0.339454 0.336821 0.335071 0.333765 0.332756 0.332287 0.331837 0.330244 0.327391 0.324606 0.322475 0.321150 0.320488 -100 
-100 -100 0.436095 0.432195 0.424736 0.414980 0.403548 0.392035 0.380891 0.371443 0.363676 0.357623 0.352841 0.349697 0.347598 0.346242 0.345528 0.345616 0.345666 0.343933 0.340294 0.336698 0.333991 0.332364 0.331568 -100 
-100 -100 0.449594 0.445649 0.438080 0.428153 0.416498 0.404762 0.393413 0.383799 0.375865 0.369451 0.364095 0.360429 0.357912 0.356272 0.355347 0.355277 0.355196 0.353393 0.349722 0.346114 0.343397 0.341757 0.340933 -100 
-100 -100 0.460585 0.456538 0.448785 0.438632 0.426751 0.414862 0.403524 0.394051 0.386490 0.379782 0.373494 0.369191 0.366141 0.363949 0.362283 0.361364 0.360570 0.358761 0.355807 0.353009 0.350904 0.349529 0.348758 -100 
-100 -100 0.468027 0.463872 0.455926 0.445553 0.433496 0.421581 0.410511 0.401654 0.395374 0.388487 0.380610 0.375458 0.371865 0.369075 0.366534 0.364635 0.363104 0.361362 0.359265 0.357482 0.356182 0.355183 0.354472 -100 
-100 -100 0.471988 0.467723 0.459574 0.449011 0.436843 0.425002 0.414590 0.407144 0.407586 0.400605 0.385873 0.379262 0.374922 0.371645 0.368384 0.365771 0.363761 0.362145 0.360756 0.359827 0.359315 0.358670 0.357958 -100 
-100 -100 0.472254 0.467846 0.459428 0.448671 0.436385 0.424487 0.414030 0.406548 0.406944 0.399919 0.385115 0.378403 0.373948 0.370565 0.367171 0.364404 0.362312 0.360879 0.359911 0.359443 0.359304 0.358915 0.358323 -100 
-100 -100 0.469247 0.464524 0.455493 0.444431 0.432004 0.419888 0.408655 0.399676 0.393264 0.386219 0.378116 0.372668 0.368735 0.365592 0.362593 0.360156 0.358311 0.357085 0.356334 0.356010 0.355904 0.355652 0.355300 -100 
-100 -100 0.463759 0.458402 0.448017 0.436392 0.423854 0.411610 0.399934 0.390186 0.382353 0.375370 0.368741 0.363972 0.360379 0.357585 0.355095 0.353116 0.351605 0.350592 0.349965 0.349680 0.349560 0.349386 0.349177 -100 
-100 -100 0.455956 0.449531 0.436510 0.423957 0.411348 0.399112 0.387157 0.377006 0.368547 0.361737 0.356019 0.351805 0.348636 0.346259 0.344286 0.342776 0.341641 0.340826 0.340236 0.339912 0.339737 0.339588 0.339450 -100 
-100 -100 0.437973 0.431646 0.418848 0.406795 0.394807 0.382875 0.370809 0.360483 0.351946 0.345403 0.340227 0.336538 0.333840 0.331951 0.330519 0.329563 0.328905 0.328256 0.327508 0.326968 0.326630 0.326430 0.326293 -100 
-100 -100 0.409691 0.404552 0.394863 0.384851 0.374459 0.363051 0.350623 0.339985 0.331405 0.325141 0.320513 0.317409 0.315309 0.313990 0.313261 0.313146 0.313328 0.312793 0.311471 0.310366 0.309669 0.309286 0.309078 -100 
-100 -100 0.382145 0.377587 0.369518 0.361428 0.353309 0.342444 0.328798 0.317298 0.308493 0.302469 0.298343 0.295821 0.294318 0.293639 0.293780 0.294918 0.296464 0.296025 0.293537 0.291398 0.290111 0.289453 0.289134 -100 
-100 -100 0.353861 0.349476 0.342189 0.335990 0.330877 0.320618 0.305005 0.292297 0.283211 0.277445 0.273810 0.271811 0.270853 0.270773 0.271816 0.274361 0.277614 0.277273 0.273271 0.269921 0.267990 0.267066 0.266639 -100 
-100 -100 0.323996 0.319892 0.313110 0.307526 0.303172 0.293618 0.278617 0.266567 0.258105 0.252913 0.249774 0.248179 0.247544 0.247743 0.249018 0.251777 0.255252 0.255023 0.250994 0.247620 0.245665 0.244747 0.244323 -100 
-100 -100 0.293349 0.289750 0.283549 0.277357 0.271319 0.262504 0.250943 0.241470 0.234557 0.230181 0.227532 0.226213 0.225722 0.225854 0.226692 0.228421 0.230518 0.230387 0.227967 0.225832 0.224512 0.223834 0.223510 -100 
-100 -100 0.270072 0.266881 0.261143 0.254558 0.247431 0.239235 0.230143 0.222640 0.216939 0.213213 0.210902 0.209732 0.209272 0.209290 0.209732 0.210605 0.211621 0.211582 0.210439 0.209343 0.208574 0.208126 0.207895 -100 
-100 -100 0.257252 0.254253 0.248742 0.242022 0.234500 0.226650 0.218720 0.212176 0.207118 0.203740 0.201606 0.200499 0.200038 0.199993 0.200244 0.200729 0.201261 0.201279 0.200738 0.200140 0.199653 0.199327 0.199149 -100 
-100 -100 -100 -100 -100 -100 -100 -100 -100 -100 -100 -100 -100 -100 -100 -100 -100 -100 -100 -100 -100 -100 -100 -100 -100 -100 
-100 -100 -100 -100 -100 -100 -100 -100 -100 -100 -100 -100 -100 -100 -100 -100 -100 -100 -100 -100 -100 -100 -100 -100 -100 -100 
-100 -100 -100 -100 -100 -100 -100 -100 -100 -100 -100 -100 -100 -100 -100 -100 -100 -100 -100 -100 -100 -100 -100 -100 -100 -100 
-100 -100 0.365515 0.361408 0.353670 0.343827 0.332709 0.322014 0.312116 0.304017 0.297516 0.292859 0.289586 0.287511 0.286014 0.284650 0.283178 0.281855 0.280762 0.279958 0.279344 0.278894 0.278535 0.278264 0.278099 -100 
-100 -100 0.371867 0.367700 0.359859 0.349899 0.338666 0.327863 0.317858 0.309660 0.303082 0.298383 0.295124 0.293121 0.291694 0.290296 0.288679 0.287189 0.285959 0.285045 0.284329 0.283793 0.283365 0.283047 0.282853 -100 
-100 -100 0.383692 0.379458 0.371490 0.361376 0.349966 0.338979 0.328771 0.320379 0.313632 0.308813 0.305498 0.303528 0.302143 0.300685 0.298884 0.297194 0.295780 0.294676 0.293738 0.292996 0.292399 0.291969 0.291716 -100 
-100 -100 0.398580 0.394336 0.386329 0.376127 0.364565 0.353369 0.342902 0.334240 0.327238 0.322179 0.318645 0.316519 0.315024 0.313496 0.311653 0.309939 0.308458 0.307145 0.305847 0.304736 0.303838 0.303220 0.302875 -100 
-100 -100 0.415461 0.411259 0.403304 0.393095 0.381421 0.370005 0.359244 0.350284 0.343005 0.337593 0.333616 0.331125 0.329365 0.327766 0.326054 0.324565 0.323215 0.321681 0.319827 0.318138 0.316784 0.315886 0.315409 -100 
-100 -100 0.432115 0.427966 0.420076 0.409870 0.398089 0.386458 0.375428 0.366235 0.358815 0.353011 0.348397 0.345412 0.343329 0.341659 0.340147 0.339027 0.337957 0.336210 0.333671 0.331260 0.329376 0.328167 0.327547 -100 
-100 -100 0.448132 0.444008 0.436131 0.425876 0.413954 0.402115 0.390875 0.381599 0.374319 0.368121 0.362563 0.358938 0.356449 0.354637 0.353224 0.352387 0.351560 0.349645 0.346522 0.343526 0.341229 0.339782 0.339040 -100 
-100 -100 0.461743 0.457602 0.449669 0.439299 0.427196 0.415144 0.403683 0.394198 0.386679 0.380108 0.374043 0.369934 0.367050 0.364955 0.363336 0.362351 0.361411 0.359434 0.356307 0.353355 0.351118 0.349667 0.348869 -100 
-100 -100 0.472812 0.468615 0.460572 0.450047 0.437756 0.425517 0.413868 0.404136 0.396139 0.389232 0.382972 0.378501 0.375211 0.372685 0.370544 0.368995 0.367611 0.365701 0.363186 0.360975 0.359381 0.358171 0.357325 -100 
-100 -100 0.480253 0.475991 0.467828 0.457155 0.444722 0.432400 0.420776 0.411171 0.403297 0.396151 0.389304 0.384300 0.380588 0.377608 0.374879 0.372707 0.370898 0.369158 0.367448 0.366272 0.365641 0.364790 0.363815 -100 
-100 -100 0.484060 0.479730 0.471444 0.460648 0.448122 0.435787 0.424341 0.415144 0.408501 0.401215 0.392880 0.387266 0.383174 0.379858 0.376671 0.374066 0.372017 0.370501 0.369541 0.369370 0.369953 0.369453 0.368078 -100 
-100 -100 0.483896 0.479480 0.471043 0.460134 0.447534 0.435142 0.423624 0.414350 0.407621 0.400282 0.391913 0.386244 0.382087 0.378713 0.375464 0.372792 0.370739 0.369405 0.368806 0.369030 0.369944 0.369666 0.368402 -100 
-100 -100 0.479792 0.475211 0.466478 0.455425 0.442768 0.430262 0.418398 0.408526 0.400342 0.393029 0.386123 0.380977 0.377080 0.373915 0.370968 0.368548 0.366677 0.365470 0.364899 0.364950 0.365349 0.365161 0.364513 -100 
-100 -100 0.472043 0.467164 0.457853 0.446587 0.433942 0.421403 0.409305 0.399022 0.390349 0.383168 0.376972 0.372356 0.368799 0.365970 0.363432 0.361364 0.359741 0.358663 0.358074 0.357934 0.358023 0.357871 0.357534 -100 
-100 -100 0.460083 0.454773 0.444477 0.432953 0.420445 0.408024 0.395849 0.385401 0.376585 0.369652 0.364069 0.359981 0.356865 0.354442 0.352345 0.350658 0.349335 0.348404 0.347797 0.347520 0.347419 0.347280 0.347104 -100 
-100 -100 0.441024 0.435833 0.425805 0.414747 0.402793 0.390718 0.378623 0.368202 0.359500 0.352901 0.347837 0.344275 0.341641 0.339678 0.338051 0.336822 0.335885 0.335109 0.334415 0.333972 0.333723 0.333554 0.333424 -100 
-100 -100 0.414601 0.410032 0.401508 0.391685 0.380844 0.369299 0.357228 0.346818 0.338296 0.332067 0.327536 0.324528 0.322448 0.321006 0.319969 0.319389 0.319067 0.318437 0.317432 0.316639 0.316149 0.315874 0.315720 -100 
-100 -100 0.386739 0.382545 0.374967 0.366421 0.357087 0.346121 0.333669 0.323018 0.314596 0.308725 0.304699 0.302233 0.300696 0.299809 0.299453 0.299759 0.300345 0.299847 0.298204 0.296795 0.295935 0.295489 0.295275 -100 
-100 -100 0.356952 0.352935 0.345930 0.338634 0.331155 0.320823 0.307706 0.296715 0.288426 0.282943 0.279421 0.277450 0.276408 0.276028 0.276348 0.277591 0.279236 0.278870 0.276431 0.274338 0.273096 0.272488 0.272212 -100 
-100 -100 0.326524 0.322744 0.316175 0.309428 0.302619 0.292984 0.280572 0.270289 0.262657 0.257744 0.254702 0.253118 0.252396 0.252292 0.252856 0.254319 0.256172 0.255938 0.253546 0.251476 0.250239 0.249638 0.249366 -100 
-100 -100 0.296683 0.293259 0.287149 0.280281 0.272883 0.263962 0.253698 0.245146 0.238679 0.234463 0.231867 0.230547 0.229987 0.229920 0.230315 0.231270 0.232436 0.232326 0.230884 0.229564 0.228725 0.228282 0.228072 -100 
-100 -100 0.274205 0.271052 0.265277 0.258309 0.250516 0.242166 0.233501 0.226323 0.220786 0.217118 0.214824 0.213647 0.213141 0.213048 0.213260 0.213770 0.214376 0.214367 0.213695 0.213020 0.212534 0.212241 0.212087 -100 
-100 -100 0.261768 0.258744 0.253130 0.246137 0.238221 0.230186 0.222316 0.215840 0.210812 0.207438 0.205303 0.204187 0.203695 0.203583 0.203708 0.204017 0.204374 0.204423 0.204122 0.203763 0.203458 0.203244 0.203123 -100 
-100 -100 -100 -100 -100 -100 -100 -100 -100 -100 -100 -100 -100 -100 -100 -100 -100 -100 -100 -100 -100 -100 -100 -100 -100 -100 
-100 -100 -100 -100 -100 -100 -100 -100 -100 -100 -100 -100 -100 -100 -100 -100 -100 -100 -100 -100 -100 -100 -100 -100 -100 -100 
-100 -100 -100 -100 -100 -100 -100 -100 -100 -100 -100 -100 -100 -100 -100 -100 -100 -100 -100 -100 -100 -100 -100 -100 -100 -100 
-100 -100 0.374505 0.370125 0.361920 0.351551 0.339933 0.328805 0.318529 0.310101 0.303293 0.298327 0.294717 0.292293 0.290494 0.288976 0.287492 0.286195 0.285106 0.284285 0.283649 0.283178 0.282798 0.282509 0.282331 -100 
-100 -100 0.381171 0.376695 0.368329 0.357791 0.346023 0.334772 0.324388 0.315869 0.308987 0.303966 0.300331 0.297922 0.296137 0.294571 0.292966 0.291532 0.290323 0.289403 0.288679 0.288136 0.287700 0.287371 0.287171 -100 
-100 -100 0.393411 0.388829 0.380275 0.369527 0.357546 0.346098 0.335521 0.326830 0.319801 0.314652 0.310916 0.308474 0.306668 0.305008 0.303219 0.301583 0.300181 0.299077 0.298157 0.297442 0.296863 0.296440 0.296188 -100 
-100 -100 0.408542 0.403947 0.395352 0.384516 0.372388 0.360746 0.349945 0.341039 0.333833 0.328468 0.324488 0.321883 0.319955 0.318173 0.316239 0.314452 0.312877 0.311534 0.310304 0.309287 0.308461 0.307877 0.307547 -100 
-100 -100 0.425446 0.420934 0.412452 0.401665 0.389470 0.377660 0.366647 0.357585 0.350333 0.344674 0.340154 0.337190 0.335015 0.333081 0.331056 0.329207 0.327521 0.325898 0.324215 0.322753 0.321566 0.320755 0.320312 -100 
-100 -100 0.442054 0.437645 0.429305 0.418593 0.406351 0.394401 0.383265 0.374282 0.367457 0.361473 0.355895 0.352290 0.349762 0.347644 0.345540 0.343685 0.341955 0.340051 0.337860 0.335892 0.334321 0.333269 0.332705 -100 
-100 -100 0.458053 0.453711 0.445452 0.434755 0.422429 0.410354 0.399225 0.390709 0.385140 0.378807 0.371263 0.366581 0.363508 0.361132 0.358908 0.357035 0.355280 0.353167 0.350580 0.348250 0.346429 0.345204 0.344522 -100 
-100 -100 0.471656 0.467332 0.459075 0.448320 0.435854 0.423576 0.412209 0.403443 0.397584 0.390879 0.382887 0.377769 0.374332 0.371688 0.369270 0.367257 0.365402 0.363247 0.360700 0.358501 0.356846 0.355632 0.354839 -100 
-100 -100 0.482667 0.478326 0.470020 0.459165 0.446529 0.433999 0.422172 0.412485 0.404868 0.397791 0.390802 0.385902 0.382280 0.379367 0.376674 0.374411 0.372399 0.370405 0.368423 0.366995 0.366155 0.365167 0.364129 -100 
-100 -100 0.489966 0.485598 0.477232 0.466285 0.453523 0.440837 0.428787 0.418687 0.410298 0.402928 0.396124 0.391083 0.387193 0.384002 0.381039 0.378547 0.376454 0.374783 0.373657 0.373491 0.374136 0.373510 0.371873 -100 
-100 -100 0.493501 0.489104 0.480682 0.469666 0.456827 0.444069 0.431976 0.421826 0.413537 0.405990 0.398727 0.393416 0.389287 0.385907 0.382753 0.380132 0.378062 0.376764 0.376567 0.377913 0.381052 0.380798 0.377612 -100 
-100 -100 0.492844 0.488416 0.479937 0.468880 0.456005 0.443198 0.431021 0.420754 0.412323 0.404727 0.397500 0.392193 0.388053 0.384678 0.381550 0.378965 0.376974 0.375862 0.375959 0.377620 0.381030 0.380962 0.377871 -100 
-100 -100 0.487805 0.483321 0.474751 0.463672 0.450811 0.437974 0.425634 0.415108 0.406139 0.398621 0.392070 0.387112 0.383217 0.380045 0.377150 0.374749 0.372871 0.371751 0.371539 0.372331 0.373808 0.373734 0.372380 -100 
-100 -100 0.478428 0.473860 0.465143 0.454076 0.441322 0.428553 0.416170 0.405519 0.396438 0.389129 0.383087 0.378589 0.375056 0.372201 0.369615 0.367456 0.365726 0.364605 0.364122 0.364268 0.364757 0.364640 0.364037 -100 
-100 -100 0.463993 0.459333 0.450410 0.439430 0.426929 0.414379 0.402105 0.391516 0.382534 0.375554 0.370063 0.366081 0.363008 0.360540 0.358313 0.356440 0.354924 0.353876 0.353264 0.353072 0.353090 0.352956 0.352698 -100 
-100 -100 0.443957 0.439434 0.430798 0.420252 0.408256 0.396110 0.384100 0.373738 0.365036 0.358461 0.353486 0.350022 0.347425 0.345382 0.343552 0.342037 0.340818 0.339914 0.339267 0.338927 0.338773 0.338636 0.338495 -100 
-100 -100 0.417911 0.413732 0.405867 0.396115 0.384943 0.373357 0.361670 0.351600 0.343266 0.337142 0.332698 0.329752 0.327663 0.326081 0.324733 0.323696 0.322917 0.322195 0.321477 0.321002 0.320735 0.320571 0.320458 -100 
-100 -100 0.389336 0.385429 0.378177 0.369286 0.359121 0.348161 0.336693 0.326864 0.318903 0.313239 0.309298 0.306849 0.305238 0.304121 0.303285 0.302829 0.302610 0.302076 0.301172 0.300479 0.300079 0.299861 0.299733 -100 
-100 -100 0.358239 0.354530 0.347763 0.339712 0.330699 0.320415 0.309122 0.299561 0.292037 0.286863 0.283424 0.281430 0.280259 0.279565 0.279222 0.279344 0.279731 0.279377 0.278233 0.277307 0.276778 0.276506 0.276350 -100 
-100 -100 0.327403 0.323897 0.317513 0.309970 0.301582 0.291993 0.281437 0.272597 0.265737 0.261126 0.258151 0.256526 0.255667 0.255252 0.255174 0.255539 0.256143 0.255949 0.254904 0.254033 0.253529 0.253270 0.253122 -100 
-100 -100 0.298318 0.295037 0.288996 0.281629 0.273322 0.264396 0.255139 0.247421 0.241427 0.237403 0.234845 0.233486 0.232819 0.232536 0.232513 0.232789 0.233221 0.233162 0.232565 0.232037 0.231710 0.231525 0.231415 -100 
-100 -100 0.276604 0.273486 0.267678 0.260410 0.252154 0.243737 0.235461 0.228644 0.223330 0.219753 0.217473 0.216264 0.215686 0.215465 0.215451 0.215627 0.215901 0.215941 0.215701 0.215462 0.215285 0.215163 0.215082 -100 
-100 -100 0.264553 0.261514 0.255821 0.248609 0.240407 0.232270 0.224516 0.218182 0.213248 0.209914 0.207778 0.206636 0.206093 0.205900 0.205895 0.206032 0.206239 0.206331 0.206269 0.206170 0.206070 0.205980 0.205915 -100 
-100 -100 -100 -100 -100 -100 -100 -100 -100 -100 -100 -100 -100 -100 -100 -100 -100 -100 -100 -100 -100 -100 -100 -100 -100 -100 
-100 -100 -100 -100 -100 -100 -100 -100 -100 -100 -100 -100 -100 -100 -100 -100 -100 -100 -100 -100 -100 -100 -100 -100 -100 -100 
-100 -100 -100 -100 -100 -100 -100 -100 -100 -100 -100 -100 -100 -100 -100 -100 -100 -100 -100 -100 -100 -100 -100 -100 -100 -100 
-100 -100 0.381781 0.377175 0.368574 0.357772 0.345734 0.334261 0.323692 0.315027 0.307984 0.302742 0.298788 0.296021 0.293915 0.292208 0.290630 0.289283 0.288150 0.287297 0.286646 0.286176 0.285799 0.285504 0.285318 -100 
-100 -100 0.388712 0.383981 0.375170 0.364155 0.351939 0.340336 0.329672 0.320940 0.313850 0.308548 0.304523 0.301717 0.299579 0.297804 0.296112 0.294639 0.293393 0.292449 0.291723 0.291195 0.290774 0.290448 0.290243 -100 
-100 -100 0.401330 0.396458 0.387401 0.376122 0.363661 0.351857 0.341026 0.332173 0.325000 0.319569 0.315370 0.312457 0.310233 0.308331 0.306440 0.304752 0.303298 0.302172 0.301272 0.300598 0.300059 0.299656 0.299408 -100 
-100 -100 0.416721 0.411829 0.402716 0.391334 0.378718 0.366733 0.355719 0.346728 0.339499 0.333872 0.329344 0.326223 0.323844 0.321775 0.319664 0.317737 0.316036 0.314652 0.313470 0.312534 0.311781 0.311241 0.310925 -100 
-100 -100 0.433757 0.428963 0.419992 0.408685 0.396027 0.383913 0.372785 0.363843 0.356973 0.351090 0.345708 0.342114 0.339453 0.337161 0.334804 0.332633 0.330667 0.328955 0.327373 0.326066 0.325010 0.324271 0.323855 -100 
-100 -100 0.450436 0.445770 0.436980 0.425786 0.413121 0.400940 0.389903 0.381596 0.376282 0.370119 0.362644 0.357962 0.354806 0.352224 0.349604 0.347194 0.344983 0.342941 0.340942 0.339245 0.337890 0.336948 0.336420 -100 
-100 -100 0.466480 0.461905 0.453236 0.442097 0.429400 0.417212 0.406585 0.399866 0.398225 0.391764 0.379968 0.373158 0.369104 0.366129 0.363232 0.360614 0.358210 0.355929 0.353642 0.351718 0.350224 0.349146 0.348486 -100 
-100 -100 0.480038 0.475511 0.466890 0.455735 0.442925 0.430544 0.419667 0.412669 0.410673 0.403850 0.391684 0.384484 0.380097 0.376875 0.373796 0.371045 0.368545 0.366240 0.364041 0.362338 0.361148 0.360095 0.359227 -100 
-100 -100 0.490879 0.486371 0.477761 0.466559 0.453590 0.440851 0.429072 0.419961 0.413709 0.406479 0.397794 0.391970 0.387837 0.384524 0.381351 0.378549 0.376079 0.374015 0.372429 0.371669 0.371749 0.370921 0.369391 -100 
-100 -100 0.497902 0.493407 0.484804 0.473568 0.460493 0.447529 0.435249 0.425044 0.416738 0.409191 0.401922 0.396577 0.392429 0.388999 0.385764 0.382975 0.380647 0.379040 0.378495 0.379517 0.382375 0.381933 0.378652 -100 
-100 -100 0.501052 0.496572 0.487983 0.476739 0.463612 0.450538 0.438033 0.427410 0.418385 0.410649 0.403708 0.398420 0.394212 0.390717 0.387462 0.384733 0.382611 0.381548 0.382383 0.386193 0.395445 0.395423 0.386970 -100 
-100 -100 0.499899 0.495435 0.486869 0.475647 0.462522 0.449409 0.436798 0.425998 0.416727 0.408958 0.402185 0.396994 0.392845 0.389419 0.386258 0.383633 0.381638 0.380763 0.381847 0.385913 0.395387 0.395524 0.387155 -100 
-100 -100 0.494124 0.489673 0.481139 0.469983 0.456929 0.443839 0.431173 0.420261 0.410856 0.403205 0.396803 0.391929 0.388035 0.384824 0.381878 0.379402 0.377459 0.376409 0.376620 0.378414 0.381952 0.381978 0.378940 -100 
-100 -100 0.483714 0.479285 0.470806 0.459781 0.446899 0.433944 0.421345 0.410461 0.401128 0.393742 0.387792 0.383377 0.379877 0.376982 0.374290 0.371990 0.370122 0.368943 0.368576 0.369062 0.370220 0.370123 0.368967 -100 
-100 -100 0.467889 0.463515 0.455144 0.444358 0.431799 0.419135 0.406771 0.396089 0.387011 0.380012 0.374592 0.370702 0.367683 0.365165 0.362778 0.360700 0.358981 0.357810 0.357179 0.357062 0.357238 0.357097 0.356690 -100 
-100 -100 0.447057 0.442838 0.434774 0.424418 0.412358 0.400150 0.388171 0.377847 0.369161 0.362619 0.357712 0.354326 0.351766 0.349650 0.347614 0.345836 0.344365 0.343342 0.342707 0.342438 0.342370 0.342253 0.342075 -100 
-100 -100 0.420702 0.416722 0.409165 0.399436 0.388098 0.376489 0.365007 0.355153 0.346976 0.340931 0.336527 0.333606 0.331494 0.329788 0.328172 0.326790 0.325684 0.324890 0.324358 0.324117 0.324050 0.323978 0.323876 -100 
-100 -100 0.391415 0.387671 0.380604 0.371575 0.361071 0.350140 0.339157 0.329809 0.322181 0.316652 0.312711 0.310214 0.308506 0.307196 0.306001 0.305053 0.304358 0.303817 0.303386 0.303208 0.303207 0.303176 0.303086 -100 
-100 -100 0.359395 0.355862 0.349256 0.340926 0.331354 0.321144 0.310671 0.301878 0.294874 0.289886 0.286397 0.284290 0.282956 0.282009 0.281213 0.280679 0.280393 0.280091 0.279746 0.279623 0.279718 0.279717 0.279589 -100 
-100 -100 0.328206 0.324858 0.318603 0.310756 0.301790 0.292276 0.282554 0.274488 0.268145 0.263716 0.260679 0.258926 0.257892 0.257232 0.256724 0.256459 0.256412 0.256299 0.256083 0.256036 0.256168 0.256192 0.256076 -100 
-100 -100 0.299451 0.296252 0.290256 0.282667 0.273984 0.265088 0.256330 0.249102 0.243443 0.239538 0.236938 0.235481 0.234680 0.234218 0.233902 0.233773 0.233814 0.233830 0.233789 0.233836 0.233955 0.233987 0.233932 -100 
-100 -100 0.278135 0.275038 0.269210 0.261785 0.253304 0.244867 0.236809 0.230231 0.225089 0.221570 0.219260 0.217984 0.217315 0.216978 0.216792 0.216752 0.216839 0.216938 0.217016 0.217119 0.217227 0.217255 0.217221 -100 
-100 -100 0.266309 0.263263 0.257519 0.250180 0.241816 0.233626 0.225951 0.219724 0.214872 0.211560 0.209400 0.208209 0.207601 0.207328 0.207216 0.207232 0.207348 0.207488 0.207619 0.207739 0.207829 0.207850 0.207827 -100 
-100 -100 -100 -100 -100 -100 -100 -100 -100 -100 -100 -100 -100 -100 -100 -100 -100 -100 -100 -100 -100 -100 -100 -100 -100 -100 
-100 -100 -100 -100 -100 -100 -100 -100 -100 -100 -100 -100 -100 -100 -100 -100 -100 -100 -100 -100 -100 -100 -100 -100 -100 -100 
-100 -100 -100 -100 -100 -100 -100 -100 -100 -100 -100 -100 -100 -100 -100 -100 -100 -100 -100 -100 -100 -100 -100 -100 -100 -100 
-100 -100 0.386758 0.382059 0.373285 0.362272 0.350015 0.338354 0.327649 0.318897 0.311760 0.306305 0.302014 0.298917 0.296531 0.294603 0.292846 0.291357 0.290117 0.289201 0.288526 0.288057 0.287686 0.287389 0.287194 -100 
-100 -100 0.393803 0.388970 0.379976 0.368738 0.356300 0.344523 0.333761 0.325011 0.317902 0.312388 0.307957 0.304750 0.302286 0.300267 0.298383 0.296760 0.295403 0.294397 0.293653 0.293137 0.292732 0.292411 0.292201 -100 
-100 -100 0.406651 0.401662 0.392393 0.380865 0.368167 0.356207 0.345335 0.336562 0.329479 0.323843 0.319130 0.315715 0.313095 0.310914 0.308808 0.306956 0.305382 0.304197 0.303288 0.302638 0.302127 0.301741 0.301493 -100 
-100 -100 0.422379 0.417347 0.407976 0.396296 0.383406 0.371263 0.360230 0.351355 0.344245 0.338422 0.333350 0.329684 0.326865 0.324495 0.322150 0.320040 0.318199 0.316760 0.315579 0.314675 0.313953 0.313444 0.313135 -100 
-100 -100 0.439865 0.434882 0.425583 0.413912 0.400937 0.388633 0.377472 0.368633 0.361864 0.355781 0.349880 0.345751 0.342648 0.340031 0.337417 0.335041 0.332920 0.331140 0.329566 0.328301 0.327287 0.326578 0.326170 -100 
-100 -100 0.456984 0.452084 0.442896 0.431270 0.418241 0.405849 0.394787 0.386607 0.381428 0.375066 0.367041 0.361796 0.358173 0.355241 0.352340 0.349693 0.347296 0.345177 0.343201 0.341559 0.340252 0.339339 0.338821 -100 
-100 -100 0.473322 0.468490 0.459380 0.447767 0.434677 0.422276 0.411654 0.405127 0.403734 0.397079 0.384628 0.377192 0.372635 0.369293 0.366094 0.363209 0.360584 0.358219 0.355970 0.354109 0.352662 0.351612 0.350962 -100 
-100 -100 0.486894 0.482122 0.473073 0.461452 0.448248 0.435655 0.424771 0.417945 0.416175 0.409174 0.396392 0.388606 0.383744 0.380181 0.376809 0.373789 0.371058 0.368663 0.366486 0.364824 0.363655 0.362624 0.361762 -100 
-100 -100 0.497489 0.492767 0.483788 0.472179 0.458855 0.445893 0.434044 0.424989 0.418808 0.411412 0.402308 0.396060 0.391572 0.387975 0.384541 0.381501 0.378825 0.376649 0.375033 0.374265 0.374334 0.373498 0.371964 -100 
-100 -100 0.504097 0.499439 0.490550 0.478989 0.465611 0.452427 0.440025 0.429775 0.421432 0.413740 0.406213 0.400602 0.396229 0.392581 0.389112 0.386111 0.383594 0.381857 0.381228 0.382190 0.384999 0.384525 0.381227 -100 
-100 -100 0.506770 0.502180 0.493390 0.481899 0.468523 0.455242 0.442580 0.431849 0.422700 0.414848 0.407793 0.402375 0.398084 0.394432 0.390931 0.387992 0.385681 0.384470 0.385183 0.388893 0.398056 0.397982 0.389509 -100 
-100 -100 0.505126 0.500603 0.491910 0.480507 0.467172 0.453875 0.441100 0.430164 0.420745 0.412890 0.406075 0.400838 0.396675 0.393143 0.389755 0.386924 0.384733 0.383702 0.384642 0.388581 0.397940 0.398016 0.389621 -100 
-100 -100 0.498823 0.494351 0.485763 0.474487 0.461268 0.448008 0.435187 0.424144 0.414628 0.406910 0.400487 0.395619 0.391736 0.388447 0.385316 0.382641 0.380505 0.379286 0.379344 0.381002 0.384428 0.384381 0.381307 -100 
-100 -100 0.487790 0.483391 0.474944 0.463864 0.450855 0.437756 0.425025 0.414031 0.404612 0.397186 0.391257 0.386907 0.383466 0.380511 0.377629 0.375108 0.373035 0.371685 0.371171 0.371532 0.372589 0.372424 0.371233 -100 
-100 -100 0.471237 0.466952 0.458724 0.447953 0.435310 0.422537 0.410080 0.399327 0.390201 0.383192 0.377820 0.374035 0.371109 0.368537 0.365932 0.363602 0.361665 0.360339 0.359597 0.359399 0.359512 0.359327 0.358892 -100 
-100 -100 0.449834 0.445728 0.437839 0.427529 0.415417 0.403145 0.391119 0.380781 0.372090 0.365561 0.360683 0.357370 0.354873 0.352692 0.350428 0.348390 0.346700 0.345571 0.344912 0.344658 0.344610 0.344501 0.344304 -100 
-100 -100 0.423049 0.419163 0.411746 0.402076 0.390749 0.379118 0.367628 0.357837 0.349743 0.343707 0.339242 0.336288 0.334148 0.332330 0.330490 0.328854 0.327548 0.326717 0.326312 0.326265 0.326387 0.326386 0.326259 -100 
-100 -100 0.393206 0.389564 0.382658 0.373745 0.363367 0.352468 0.341493 0.332309 0.324891 0.319368 0.315224 0.312543 0.310690 0.309212 0.307777 0.306555 0.305647 0.305152 0.305052 0.305310 0.305720 0.305844 0.305700 -100 
-100 -100 0.360594 0.357194 0.350817 0.342709 0.333490 0.323363 0.312794 0.304234 0.297582 0.292597 0.288731 0.286293 0.284711 0.283551 0.282492 0.281645 0.281107 0.280922 0.281109 0.281657 0.282448 0.282672 0.282369 -100 
-100 -100 0.329071 0.325856 0.319817 0.312176 0.303546 0.294127 0.284327 0.276501 0.270506 0.266086 0.262667 0.260570 0.259270 0.258411 0.257663 0.257110 0.256825 0.256858 0.257193 0.257826 0.258653 0.258916 0.258633 -100 
-100 -100 0.300325 0.297199 0.291312 0.283803 0.275229 0.266383 0.257668 0.250626 0.245180 0.241274 0.238444 0.236756 0.235767 0.235151 0.234665 0.234344 0.234245 0.234372 0.234717 0.235243 0.235804 0.236016 0.235919 -100 
-100 -100 0.279105 0.276037 0.270244 0.262824 0.254352 0.245921 0.237897 0.231417 0.226373 0.222841 0.220403 0.218991 0.218201 0.217760 0.217465 0.217317 0.217336 0.217509 0.217818 0.218209 0.218583 0.218730 0.218693 -100 
-100 -100 0.267344 0.264305 0.258562 0.251195 0.242797 0.234588 0.226925 0.220743 0.215929 0.212597 0.210356 0.209076 0.208383 0.208035 0.207849 0.207798 0.207881 0.208072 0.208348 0.208651 0.208909 0.209014 0.209004 -100 
-100 -100 -100 -100 -100 -100 -100 -100 -100 -100 -100 -100 -100 -100 -100 -100 -100 -100 -100 -100 -100 -100 -100 -100 -100 -100 
-100 -100 -100 -100 -100 -100 -100 -100 -100 -100 -100 -100 -100 -100 -100 -100 -100 -100 -100 -100 -100 -100 -100 -100 -100 -100 
-100 -100 -100 -100 -100 -100 -100 -100 -100 -100 -100 -100 -100 -100 -100 -100 -100 -100 -100 -100 -100 -100 -100 -100 -100 -100 
-100 -100 0.389949 0.385280 0.376542 0.365529 0.353236 0.341551 0.330891 0.322267 0.315260 0.309652 0.304935 0.301456 0.298772 0.296591 0.294571 0.292862 0.291461 0.290455 0.289745 0.289277 0.288917 0.288619 0.288415 -100 
-100 -100 0.396972 0.392182 0.383244 0.372028 0.359578 0.347819 0.337195 0.328738 0.321946 0.316290 0.311266 0.307538 0.304706 0.302394 0.300212 0.298345 0.296814 0.295714 0.294937 0.294426 0.294039 0.293721 0.293503 -100 
-100 -100 0.409947 0.404996 0.395778 0.384270 0.371571 0.359674 0.349070 0.340820 0.334384 0.328611 0.322993 0.318845 0.315741 0.313210 0.310769 0.308660 0.306912 0.305631 0.304686 0.304045 0.303556 0.303173 0.302917 -100 
-100 -100 0.426145 0.421090 0.411681 0.399937 0.386992 0.374883 0.364122 0.355780 0.349286 0.343308 0.337334 0.332887 0.329540 0.326801 0.324149 0.321832 0.319868 0.318343 0.317117 0.316206 0.315500 0.314981 0.314661 -100 
-100 -100 0.444426 0.439324 0.429812 0.417909 0.404740 0.392376 0.381346 0.372759 0.366048 0.359779 0.353443 0.348707 0.345102 0.342159 0.339348 0.336887 0.334734 0.332911 0.331272 0.329954 0.328909 0.328177 0.327756 -100 
-100 -100 0.462379 0.457249 0.447666 0.435627 0.422262 0.409697 0.398572 0.390149 0.384033 0.377443 0.369889 0.364415 0.360371 0.357169 0.354191 0.351605 0.349286 0.347160 0.345085 0.343320 0.341915 0.340951 0.340417 -100 
-100 -100 0.479311 0.474167 0.464532 0.452381 0.438847 0.426157 0.415174 0.407530 0.403357 0.396432 0.386250 0.379397 0.374655 0.371122 0.367940 0.365218 0.362746 0.360385 0.357981 0.355909 0.354265 0.353127 0.352476 -100 
-100 -100 0.492990 0.487886 0.478286 0.466106 0.452445 0.439541 0.428273 0.420309 0.415778 0.408514 0.398012 0.390859 0.385863 0.382126 0.378770 0.375909 0.373319 0.370882 0.368465 0.366459 0.364924 0.363762 0.362983 -100 
-100 -100 0.503217 0.498213 0.488760 0.476662 0.462937 0.449743 0.437754 0.428359 0.421167 0.413581 0.405106 0.398810 0.394072 0.390274 0.386749 0.383745 0.381083 0.378758 0.376722 0.375310 0.374459 0.373448 0.372393 -100 
-100 -100 0.509248 0.504379 0.495129 0.483191 0.469500 0.456151 0.443736 0.433544 0.425070 0.417260 0.409632 0.403765 0.399234 0.395382 0.391636 0.388486 0.385811 0.383750 0.382390 0.382058 0.382562 0.381836 0.380147 -100 
-100 -100 0.511312 0.506576 0.497538 0.485782 0.472183 0.458793 0.446186 0.435681 0.426745 0.418843 0.411514 0.405902 0.401762 0.397912 0.393806 0.390500 0.387847 0.386099 0.385531 0.386576 0.389465 0.389046 0.385778 -100 
-100 -100 0.509164 0.504541 0.495680 0.484093 0.470596 0.457207 0.444482 0.433771 0.424617 0.416743 0.409687 0.404352 0.400437 0.396733 0.392703 0.389447 0.386865 0.385265 0.384916 0.386197 0.389290 0.389017 0.385823 -100 
-100 -100 0.502398 0.497869 0.489177 0.477769 0.464413 0.451057 0.438227 0.427294 0.417930 0.410206 0.403660 0.398775 0.395021 0.391615 0.388082 0.385054 0.382584 0.380954 0.380270 0.380657 0.381797 0.381500 0.380032 -100 
-100 -100 0.490952 0.486527 0.478028 0.466858 0.453736 0.440531 0.427738 0.416752 0.407380 0.399959 0.394031 0.389791 0.386519 0.383490 0.380260 0.377396 0.375025 0.373387 0.372456 0.372232 0.372419 0.372098 0.371385 -100 
-100 -100 0.473973 0.469691 0.461471 0.450665 0.437957 0.425085 0.412531 0.401737 0.392614 0.385614 0.380308 0.376719 0.374030 0.371399 0.368421 0.365724 0.363511 0.361983 0.361043 0.360623 0.360476 0.360208 0.359854 -100 
-100 -100 0.452207 0.448125 0.440297 0.430036 0.417971 0.405623 0.393457 0.383065 0.374391 0.367845 0.362971 0.359798 0.357497 0.355238 0.352617 0.350241 0.348328 0.347078 0.346379 0.346134 0.346107 0.345977 0.345750 -100 
-100 -100 0.425058 0.421236 0.413977 0.404535 0.393544 0.381897 0.370106 0.360244 0.352232 0.346128 0.341433 0.338378 0.336231 0.334295 0.332182 0.330301 0.328854 0.328023 0.327783 0.328003 0.328467 0.328534 0.328254 -100 
-100 -100 0.394833 0.391317 0.384742 0.376413 0.366985 0.356145 0.344450 0.335133 0.327975 0.322310 0.317533 0.314404 0.312303 0.310639 0.308991 0.307597 0.306617 0.306246 0.306545 0.307397 0.308589 0.308874 0.308365 -100 
-100 -100 0.361840 0.358645 0.352869 0.345931 0.338978 0.328984 0.316600 0.307692 0.301585 0.296377 0.291298 0.288028 0.285976 0.284559 0.283307 0.282324 0.281760 0.281801 0.282653 0.284209 0.286805 0.287263 0.285786 -100 
-100 -100 0.330034 0.327010 0.321559 0.315069 0.308702 0.299416 0.287821 0.279675 0.274250 0.269601 0.264957 0.262018 0.260241 0.259121 0.258205 0.257546 0.257264 0.257525 0.258530 0.260176 0.262812 0.263303 0.261853 -100 
-100 -100 0.301085 0.298074 0.292497 0.285542 0.277896 0.269133 0.259766 0.252638 0.247473 0.243419 0.239924 0.237727 0.236420 0.235624 0.235021 0.234629 0.234533 0.234827 0.235602 0.236749 0.238110 0.238493 0.238042 -100 
-100 -100 0.279769 0.276758 0.271109 0.263914 0.255794 0.247397 0.239144 0.232640 0.227690 0.224063 0.221300 0.219619 0.218637 0.218083 0.217711 0.217519 0.217541 0.217814 0.218372 0.219103 0.219886 0.220138 0.219956 -100 
-100 -100 0.267967 0.264957 0.259276 0.251995 0.243709 0.235506 0.227769 0.221576 0.216778 0.213375 0.210961 0.209522 0.208707 0.208280 0.208039 0.207958 0.208042 0.208294 0.208711 0.209204 0.209661 0.209830 0.209780 -100 
-100 -100 -100 -100 -100 -100 -100 -100 -100 -100 -100 -100 -100 -100 -100 -100 -100 -100 -100 -100 -100 -100 -100 -100 -100 -100 
-100 -100 -100 -100 -100 -100 -100 -100 -100 -100 -100 -100 -100 -100 -100 -100 -100 -100 -100 -100 -100 -100 -100 -100 -100 -100 
-100 -100 -100 -100 -100 -100 -100 -100 -100 -100 -100 -100 -100 -100 -100 -100 -100 -100 -100 -100 -100 -100 -100 -100 -100 -100 
-100 -100 0.391916 0.387318 0.378683 0.367752 0.355511 0.343903 0.333437 0.325173 0.318549 0.312846 0.307575 0.303620 0.300632 0.298196 0.295901 0.293957 0.292396 0.291305 0.290562 0.290097 0.289750 0.289451 0.289237 -100 
-100 -100 0.398886 0.394184 0.385376 0.374268 0.361904 0.350290 0.340024 0.332237 0.326206 0.320471 0.314549 0.310079 0.306826 0.304199 0.301684 0.299544 0.297835 0.296641 0.295828 0.295322 0.294951 0.294634 0.294405 -100 
-100 -100 0.411965 0.407098 0.398006 0.386605 0.374009 0.362337 0.352317 0.345184 0.340115 0.334276 0.327180 0.321879 0.318168 0.315237 0.312404 0.309997 0.308070 0.306694 0.305706 0.305060 0.304586 0.304201 0.303931 -100 
-100 -100 0.428671 0.423634 0.414246 0.402507 0.389595 0.377684 0.367526 0.360347 0.355255 0.349186 0.341651 0.335944 0.331915 0.328765 0.325776 0.323247 0.321179 0.319584 0.318296 0.317349 0.316630 0.316094 0.315754 -100 
-100 -100 0.447860 0.442650 0.432954 0.420852 0.407553 0.395260 0.384659 0.376908 0.371110 0.364691 0.357149 0.351320 0.347048 0.343760 0.340791 0.338326 0.336227 0.334391 0.332654 0.331226 0.330102 0.329321 0.328874 -100 
-100 -100 0.466796 0.461419 0.451425 0.438967 0.425304 0.412697 0.401886 0.394101 0.388689 0.381884 0.373189 0.366647 0.361890 0.358394 0.355449 0.353098 0.351016 0.348937 0.346702 0.344718 0.343141 0.342080 0.341508 -100 
-100 -100 0.484415 0.478925 0.468716 0.455992 0.442052 0.429262 0.418590 0.411635 0.408634 0.401453 0.389576 0.381505 0.375965 0.372158 0.369129 0.366804 0.364696 0.362407 0.359768 0.357355 0.355426 0.354141 0.353452 -100 
-100 -100 0.498193 0.492722 0.482519 0.469737 0.455646 0.442617 0.431629 0.424315 0.420927 0.413417 0.401278 0.392974 0.387246 0.383259 0.380048 0.377574 0.375330 0.372921 0.370188 0.367717 0.365760 0.364410 0.363639 -100 
-100 -100 0.507969 0.502653 0.492686 0.480070 0.465969 0.452653 0.440870 0.431966 0.425339 0.417576 0.408186 0.401070 0.395874 0.391862 0.388296 0.385482 0.382992 0.380571 0.378085 0.375995 0.374429 0.373192 0.372320 -100 
-100 -100 0.513311 0.508214 0.498587 0.486267 0.472299 0.458874 0.446673 0.436995 0.429090 0.421200 0.412871 0.406468 0.401917 0.397863 0.393644 0.390346 0.387588 0.385239 0.383193 0.381773 0.380917 0.379899 0.378841 -100 
-100 -100 0.514699 0.509813 0.500529 0.488523 0.474755 0.461352 0.449008 0.439130 0.430927 0.423043 0.415113 0.409315 0.406026 0.401970 0.396484 0.392555 0.389544 0.387308 0.385741 0.385065 0.385221 0.384441 0.382937 -100 
-100 -100 0.512027 0.507307 0.498289 0.486539 0.472936 0.459551 0.447063 0.436926 0.428467 0.420652 0.413129 0.407774 0.404841 0.400959 0.395482 0.391502 0.388482 0.386357 0.385017 0.384600 0.384981 0.384354 0.382925 -100 
-100 -100 0.504873 0.500282 0.491485 0.479959 0.466509 0.453124 0.440409 0.429801 0.420842 0.413171 0.406391 0.401520 0.398183 0.394668 0.390426 0.386914 0.384090 0.382063 0.380723 0.380105 0.379950 0.379394 0.378563 -100 
-100 -100 0.493140 0.488676 0.480108 0.468853 0.455649 0.442379 0.429581 0.418704 0.409502 0.402132 0.396204 0.392166 0.389257 0.386176 0.382436 0.379124 0.376435 0.374517 0.373210 0.372477 0.372085 0.371602 0.371087 -100 
-100 -100 0.475921 0.471621 0.463377 0.452543 0.439811 0.426863 0.414210 0.403403 0.394336 0.387383 0.382194 0.378962 0.376732 0.374071 0.370548 0.367345 0.364818 0.363093 0.361973 0.361358 0.361020 0.360668 0.360328 -100 
-100 -100 0.453950 0.449881 0.442110 0.431966 0.420076 0.407672 0.395262 0.384780 0.376153 0.369604 0.364741 0.361832 0.359920 0.357612 0.354478 0.351641 0.349474 0.348120 0.347407 0.347210 0.347260 0.347113 0.346805 -100 
-100 -100 0.426604 0.422864 0.415854 0.406916 0.396745 0.385102 0.372589 0.362508 0.354662 0.348444 0.343314 0.340098 0.338009 0.335966 0.333512 0.331347 0.329777 0.328982 0.328953 0.329542 0.330527 0.330662 0.330067 -100 
-100 -100 0.396184 0.392869 0.386916 0.379957 0.373010 0.362270 0.348490 0.338639 0.332035 0.326099 0.320003 0.316028 0.313565 0.311694 0.309835 0.308311 0.307333 0.307156 0.307954 0.309672 0.312264 0.312718 0.311290 -100 
-100 -100 0.363000 0.360169 0.355617 0.351659 0.351033 0.341254 0.323304 0.313048 0.308218 0.302558 0.294754 0.289790 0.286958 0.285219 0.283809 0.282776 0.282298 0.282671 0.284400 0.287658 0.294292 0.295010 0.290260 -100 
-100 -100 0.330952 0.328284 0.324039 0.320482 0.320420 0.311354 0.294229 0.284793 0.280696 0.275599 0.268196 0.263541 0.260958 0.259517 0.258476 0.257800 0.257622 0.258218 0.260096 0.263428 0.270044 0.270793 0.266128 -100 
-100 -100 0.301726 0.298911 0.293934 0.288288 0.283043 0.274405 0.263082 0.255507 0.250941 0.246610 0.241740 0.238600 0.236808 0.235804 0.235121 0.234722 0.234698 0.235213 0.236499 0.238518 0.241243 0.241798 0.240471 -100 
-100 -100 0.280217 0.277300 0.271911 0.265216 0.257913 0.249575 0.240703 0.234047 0.229278 0.225489 0.222143 0.220026 0.218792 0.218117 0.217696 0.217499 0.217561 0.217952 0.218770 0.219918 0.221250 0.221588 0.221105 -100 
-100 -100 0.268316 0.265354 0.259789 0.252706 0.244691 0.236514 0.228590 0.222335 0.217567 0.214055 0.211370 0.209706 0.208744 0.208240 0.207965 0.207878 0.207983 0.208296 0.208842 0.209535 0.210210 0.210420 0.210269 -100 
-100 -100 -100 -100 -100 -100 -100 -100 -100 -100 -100 -100 -100 -100 -100 -100 -100 -100 -100 -100 -100 -100 -100 -100 -100 -100 
-100 -100 -100 -100 -100 -100 -100 -100 -100 -100 -100 -100 -100 -100 -100 -100 -100 -100 -100 -100 -100 -100 -100 -100 -100 -100 
-100 -100 -100 -100 -100 -100 -100 -100 -100 -100 -100 -100 -100 -100 -100 -100 -100 -100 -100 -100 -100 -100 -100 -100 -100 -100 
-100 -100 0.393366 0.388809 0.380234 0.369344 0.357133 0.345596 0.335345 0.327489 0.321412 0.315633 0.309677 0.305232 0.301967 0.299349 0.296870 0.294793 0.293154 0.292018 0.291243 0.290762 0.290410 0.290098 0.289866 -100 
-100 -100 0.400326 0.395674 0.386939 0.375887 0.363577 0.352101 0.342231 0.335221 0.330260 0.324464 0.317363 0.312075 0.308410 0.305538 0.302782 0.300477 0.298679 0.297436 0.296585 0.296061 0.295686 0.295355 0.295103 -100 
-100 -100 0.413543 0.408717 0.399683 0.388325 0.375794 0.364344 0.355046 0.349285 0.347668 0.341775 0.331147 0.324461 0.320060 0.316795 0.313652 0.311055 0.309042 0.307619 0.306588 0.305915 0.305447 0.305044 0.304730 -100 
-100 -100 0.430713 0.425660 0.416233 0.404443 0.391525 0.379809 0.370390 0.364642 0.363118 0.356973 0.345734 0.338523 0.333725 0.330236 0.326990 0.324349 0.322260 0.320648 0.319306 0.318305 0.317569 0.317005 0.316617 -100 
-100 -100 0.450730 0.445391 0.435465 0.423134 0.409680 0.397452 0.387355 0.380686 0.376598 0.370046 0.360514 0.353375 0.348407 0.344843 0.341793 0.339403 0.337428 0.335626 0.333811 0.332274 0.331068 0.330235 0.329752 -100 
-100 -100 0.470558 0.464924 0.454493 0.441610 0.427651 0.415026 0.404724 0.398228 0.395494 0.388489 0.376696 0.368479 0.362874 0.359122 0.356255 0.354180 0.352381 0.350389 0.348033 0.345860 0.344129 0.342980 0.342368 -100 
-100 -100 0.488838 0.482995 0.472180 0.458893 0.444575 0.431800 0.422038 0.417732 0.421752 0.414357 0.394934 0.383741 0.376877 0.372747 0.369866 0.367945 0.366229 0.364054 0.361236 0.358542 0.356372 0.354962 0.354233 -100 
-100 -100 0.502652 0.496819 0.485993 0.472632 0.458148 0.445116 0.435001 0.430287 0.433833 0.426122 0.406546 0.395200 0.388243 0.383964 0.380867 0.378786 0.376921 0.374600 0.371628 0.368790 0.366500 0.364998 0.364209 -100 
-100 -100 0.511884 0.506274 0.495810 0.482719 0.468280 0.454875 0.443459 0.435664 0.431454 0.423525 0.411389 0.402922 0.397338 0.393164 0.389435 0.386818 0.384563 0.382131 0.379301 0.376714 0.374645 0.373223 0.372416 -100 
-100 -100 0.516502 0.511201 0.501234 0.488591 0.474398 0.460899 0.448912 0.439900 0.433116 0.425156 0.415630 0.408762 0.404875 0.400712 0.395464 0.391924 0.389165 0.386654 0.384094 0.381941 0.380276 0.379026 0.378205 -100 
-100 -100 0.517196 0.512189 0.502715 0.490535 0.476706 0.463287 0.451120 0.441894 0.434609 0.426780 0.418257 0.412925 0.412648 0.408504 0.399667 0.394592 0.391238 0.388662 0.386337 0.384614 0.383410 0.382348 0.381474 -100 
-100 -100 0.514015 0.509228 0.500105 0.488264 0.474658 0.461279 0.448939 0.439379 0.431716 0.423999 0.416096 0.411387 0.411598 0.407658 0.398768 0.393554 0.390118 0.387625 0.385533 0.384087 0.383122 0.382220 0.381424 -100 
-100 -100 0.506510 0.501876 0.493007 0.481411 0.467919 0.454505 0.441858 0.431560 0.423044 0.415432 0.408433 0.403797 0.401610 0.398088 0.392598 0.388544 0.385480 0.383196 0.381365 0.380080 0.379172 0.378406 0.377816 -100 
-100 -100 0.494560 0.490065 0.481445 0.470136 0.456889 0.443557 0.430718 0.419931 0.410903 0.403583 0.397662 0.393911 0.391631 0.388584 0.384240 0.380550 0.377664 0.375569 0.373971 0.372876 0.372098 0.371477 0.371028 -100 
-100 -100 0.477195 0.472880 0.464622 0.453788 0.441093 0.428071 0.415260 0.404409 0.395392 0.388485 0.383417 0.380597 0.378966 0.376353 0.372294 0.368663 0.365933 0.364085 0.362814 0.362054 0.361602 0.361169 0.360773 -100 
-100 -100 0.455138 0.451089 0.443402 0.433448 0.421933 0.409475 0.396615 0.385970 0.377391 0.370832 0.365939 0.363322 0.361900 0.359618 0.355999 0.352769 0.350438 0.349030 0.348301 0.348155 0.348385 0.348204 0.347668 -100 
-100 -100 0.427756 0.424120 0.417482 0.409374 0.400934 0.389297 0.375158 0.364600 0.356994 0.350619 0.344805 0.341352 0.339351 0.337264 0.334526 0.332158 0.330542 0.329813 0.330026 0.331063 0.333244 0.333401 0.331743 -100 
-100 -100 0.397327 0.394282 0.389324 0.384849 0.383525 0.372903 0.353956 0.342748 0.337048 0.330736 0.322502 0.317346 0.314445 0.312409 0.310416 0.308853 0.307952 0.307987 0.309397 0.312389 0.318838 0.319392 0.314502 -100 
-100 -100 0.364145 0.361887 0.359651 0.362017 0.377519 0.368097 0.334974 0.320842 0.318289 0.311936 0.299138 0.291568 0.287660 0.285597 0.284103 0.283116 0.282820 0.283615 0.286914 0.294040 0.316160 0.317067 0.297693 -100 
-100 -100 0.331914 0.329817 0.327880 0.330627 0.346951 0.338248 0.305716 0.292468 0.290783 0.285000 0.272474 0.265156 0.261451 0.259679 0.258582 0.257972 0.257980 0.258995 0.262429 0.269562 0.291681 0.292619 0.273301 -100 
-100 -100 0.302345 0.299798 0.295795 0.292555 0.292946 0.284452 0.268012 0.259213 0.255671 0.250961 0.243818 0.239362 0.236970 0.235778 0.235074 0.234731 0.234820 0.235548 0.237429 0.240668 0.247116 0.247771 0.243107 -100 
-100 -100 0.280584 0.277783 0.272784 0.266915 0.261391 0.253113 0.242678 0.235632 0.231157 0.227161 0.222929 0.220260 0.218742 0.217972 0.217546 0.217386 0.217512 0.217999 0.219073 0.220665 0.223173 0.223536 0.222017 -100 
-100 -100 0.268539 0.265629 0.260215 0.253415 0.245900 0.237747 0.229407 0.223019 0.218298 0.214657 0.211615 0.209698 0.208591 0.208032 0.207758 0.207696 0.207833 0.208181 0.208805 0.209636 0.210575 0.210772 0.210376 -100 
-100 -100 -100 -100 -100 -100 -100 -100 -100 -100 -100 -100 -100 -100 -100 -100 -100 -100 -100 -100 -100 -100 -100 -100 -100 -100 
-100 -100 -100 -100 -100 -100 -100 -100 -100 -100 -100 -100 -100 -100 -100 -100 -100 -100 -100 -100 -100 -100 -100 -100 -100 -100 
-100 -100 -100 -100 -100 -100 -100 -100 -100 -100 -100 -100 -100 -100 -100 -100 -100 -100 -100 -100 -100 -100 -100 -100 -100 -100 
-100 -100 0.394503 0.389934 0.381329 0.370388 0.358103 0.346480 0.336135 0.328181 0.322000 0.316116 0.310061 0.305540 0.302244 0.299657 0.297275 0.295330 0.293805 0.292706 0.291892 0.291343 0.290933 0.290574 0.290308 -100 
-100 -100 0.401502 0.396837 0.388072 0.376965 0.364572 0.353002 0.343028 0.335911 0.330838 0.324933 0.317729 0.312363 0.308668 0.305839 0.303201 0.301055 0.299394 0.298198 0.297305 0.296706 0.296276 0.295893 0.295595 -100 
-100 -100 0.414863 0.410016 0.400930 0.389491 0.376852 0.365285 0.355859 0.349972 0.348226 0.342214 0.331473 0.324700 0.320267 0.317061 0.314066 0.311666 0.309822 0.308466 0.307397 0.306654 0.306159 0.305703 0.305307 -100 
-100 -100 0.432379 0.427269 0.417722 0.405782 0.392695 0.380822 0.371238 0.365327 0.363638 0.357359 0.345993 0.338677 0.333833 0.330416 0.327339 0.324920 0.323019 0.321503 0.320142 0.319083 0.318322 0.317716 0.317252 -100 
-100 -100 0.453010 0.447525 0.437340 0.424742 0.411034 0.398578 0.388254 0.381368 0.377065 0.370341 0.360670 0.353411 0.348395 0.344895 0.342017 0.339864 0.338100 0.336412 0.334607 0.333034 0.331795 0.330927 0.330407 -100 
-100 -100 0.473580 0.467688 0.456807 0.443508 0.429195 0.416265 0.405664 0.398874 0.395836 0.388624 0.376710 0.368381 0.362743 0.359055 0.356351 0.354521 0.352950 0.351096 0.348780 0.346596 0.344842 0.343671 0.343041 -100 
-100 -100 0.492537 0.486327 0.474848 0.461005 0.446248 0.433106 0.422971 0.418275 0.421861 0.414241 0.394785 0.383540 0.376711 0.372662 0.369916 0.368240 0.366764 0.364742 0.361972 0.359266 0.357064 0.355637 0.354903 -100 
-100 -100 0.506321 0.500128 0.488643 0.474733 0.459814 0.446408 0.435891 0.430757 0.433848 0.425919 0.406329 0.394957 0.388061 0.383897 0.380965 0.379155 0.377545 0.375376 0.372412 0.369507 0.367128 0.365597 0.364812 -100 
-100 -100 0.514853 0.508989 0.498091 0.484618 0.469869 0.456126 0.444300 0.436115 0.431545 0.423414 0.411206 0.402705 0.397177 0.393156 0.389683 0.387406 0.385462 0.383141 0.380198 0.377406 0.375131 0.373628 0.372838 -100 
-100 -100 0.518731 0.513286 0.503091 0.490261 0.475930 0.462145 0.449709 0.440304 0.433207 0.425071 0.415478 0.408609 0.404815 0.400860 0.395952 0.392836 0.390466 0.388012 0.385142 0.382565 0.380498 0.379100 0.378328 -100 
-100 -100 0.518811 0.513747 0.504212 0.492033 0.478343 0.464689 0.451915 0.442255 0.434663 0.426683 0.418119 0.412829 0.412691 0.408808 0.400384 0.395828 0.393038 0.390471 0.387544 0.385156 0.383310 0.382038 0.381290 -100 
-100 -100 0.515188 0.510391 0.501279 0.489503 0.476085 0.462519 0.449613 0.439652 0.431712 0.423878 0.415960 0.411321 0.411688 0.408026 0.399554 0.394849 0.391963 0.389474 0.386768 0.384645 0.383020 0.381907 0.381232 -100 
-100 -100 0.507396 0.502753 0.493884 0.482308 0.468841 0.455274 0.442297 0.431717 0.423001 0.415299 0.408298 0.403737 0.401705 0.398430 0.393290 0.389641 0.386946 0.384687 0.382499 0.380752 0.379409 0.378471 0.377916 -100 
-100 -100 0.495274 0.490765 0.482128 0.470798 0.457517 0.444057 0.431001 0.420017 0.410842 0.403449 0.397524 0.393835 0.391690 0.388852 0.384797 0.381431 0.378841 0.376801 0.374997 0.373630 0.372591 0.371846 0.371388 -100 
-100 -100 0.477826 0.473495 0.465205 0.454328 0.441568 0.428438 0.415472 0.404471 0.395332 0.388354 0.383269 0.380488 0.378962 0.376530 0.372726 0.369383 0.366961 0.365187 0.363743 0.362804 0.362182 0.361652 0.361225 -100 
-100 -100 0.455763 0.451700 0.443978 0.433976 0.422389 0.409836 0.396839 0.386050 0.377340 0.370704 0.365771 0.363164 0.361814 0.359696 0.356310 0.353342 0.351287 0.349957 0.349083 0.348789 0.348868 0.348597 0.348017 -100 
-100 -100 0.428460 0.424799 0.418124 0.409977 0.401482 0.389747 0.375456 0.364735 0.356979 0.350496 0.344611 0.341138 0.339189 0.337241 0.334718 0.332585 0.331170 0.330497 0.330611 0.331500 0.333525 0.333568 0.331849 -100 
-100 -100 0.398123 0.395050 0.390057 0.385560 0.384205 0.373482 0.354355 0.342946 0.337066 0.330614 0.322280 0.317077 0.314206 0.312295 0.310510 0.309177 0.308451 0.308516 0.309804 0.312609 0.318867 0.319280 0.314315 -100 
-100 -100 0.364974 0.362690 0.360428 0.362794 0.378303 0.368786 0.335444 0.321081 0.318318 0.311808 0.298890 0.291252 0.287352 0.285401 0.284108 0.283343 0.283203 0.284005 0.287153 0.294052 0.315949 0.316695 0.297237 -100 
-100 -100 0.332641 0.330531 0.328578 0.331335 0.347673 0.338895 0.306158 0.292685 0.290789 0.284858 0.272210 0.264813 0.261092 0.259421 0.258502 0.258087 0.258217 0.259228 0.262498 0.269392 0.291273 0.292056 0.272656 -100 
-100 -100 0.302876 0.300314 0.296300 0.293072 0.293472 0.284919 0.268331 0.259357 0.255649 0.250806 0.243552 0.239021 0.236610 0.235484 0.234914 0.234721 0.234903 0.235604 0.237331 0.240355 0.246593 0.247100 0.242363 -100 
-100 -100 0.280896 0.278086 0.273085 0.267228 0.261713 0.253398 0.242864 0.235696 0.231099 0.226995 0.222669 0.219932 0.218390 0.217658 0.217324 0.217267 0.217451 0.217901 0.218841 0.220253 0.222586 0.222823 0.221239 -100 
-100 -100 0.268713 0.265799 0.260388 0.253601 0.246096 0.237918 0.229511 0.223033 0.218217 0.214485 0.211360 0.209381 0.208246 0.207711 0.207501 0.207512 0.207685 0.207993 0.208498 0.209173 0.209960 0.210047 0.209593 -100 
-100 -100 -100 -100 -100 -100 -100 -100 -100 -100 -100 -100 -100 -100 -100 -100 -100 -100 -100 -100 -100 -100 -100 -100 -100 -100 
-100 -100 -100 -100 -100 -100 -100 -100 -100 -100 -100 -100 -100 -100 -100 -100 -100 -100 -100 -100 -100 -100 -100 -100 -100 -100 
-100 -100 -100 -100 -100 -100 -100 -100 -100 -100 -100 -100 -100 -100 -100 -100 -100 -100 -100 -100 -100 -100 -100 -100 -100 -100 
-100 -100 0.395417 0.390796 0.382096 0.371030 0.358576 0.346709 0.335945 0.327374 0.320422 0.314397 0.308817 0.304634 0.301554 0.299222 0.297237 0.295707 0.294508 0.293528 0.292654 0.291973 0.291481 0.291030 0.290660 -100 
-100 -100 0.402490 0.397768 0.388896 0.377648 0.365052 0.353153 0.342559 0.334440 0.328058 0.321985 0.315741 0.311035 0.307696 0.305206 0.303069 0.301430 0.300159 0.299107 0.298153 0.297424 0.296947 0.296461 0.296007 -100 
-100 -100 0.416022 0.411100 0.401878 0.390266 0.377365 0.365338 0.354918 0.347392 0.341917 0.335703 0.328257 0.322694 0.318897 0.316147 0.313784 0.311997 0.310618 0.309440 0.308361 0.307541 0.307569 0.307005 0.305891 -100 
-100 -100 0.433855 0.428626 0.418876 0.406714 0.393324 0.380922 0.370241 0.362559 0.356957 0.350450 0.342526 0.336514 0.332379 0.329429 0.326965 0.325133 0.323687 0.322358 0.321036 0.319956 0.319774 0.319077 0.317895 -100 
-100 -100 0.455076 0.449394 0.438840 0.425917 0.411845 0.398849 0.387527 0.379084 0.372566 0.365613 0.357685 0.351527 0.347151 0.344055 0.341600 0.339858 0.338423 0.336923 0.335211 0.333678 0.332530 0.331631 0.330985 -100 
-100 -100 0.476626 0.470373 0.458789 0.444975 0.430196 0.416641 0.404864 0.396098 0.389599 0.382161 0.373241 0.366462 0.361715 0.358416 0.355901 0.354263 0.352881 0.351209 0.349088 0.347062 0.345449 0.344313 0.343639 -100 
-100 -100 0.496966 0.490140 0.477399 0.462758 0.447391 0.433434 0.421513 0.413187 0.408497 0.400625 0.389016 0.381047 0.375882 0.372329 0.369526 0.367859 0.366476 0.364628 0.362110 0.359640 0.357604 0.356253 0.355541 -100 
-100 -100 0.510707 0.503902 0.491179 0.476509 0.461031 0.446800 0.434450 0.425667 0.420534 0.412338 0.400521 0.392406 0.387146 0.383503 0.380609 0.378886 0.377447 0.375453 0.372685 0.369965 0.367718 0.366245 0.365486 -100 
-100 -100 0.517747 0.511558 0.500060 0.486222 0.471258 0.456882 0.443654 0.433430 0.425515 0.417119 0.407661 0.400551 0.395646 0.392108 0.389286 0.387521 0.386095 0.383979 0.380966 0.378129 0.375800 0.374285 0.373505 -100 
-100 -100 0.520536 0.514974 0.504624 0.491807 0.477707 0.463395 0.449468 0.438441 0.429448 0.420997 0.412507 0.406138 0.401921 0.398519 0.395391 0.393493 0.392205 0.389988 0.386612 0.383630 0.381253 0.379730 0.378945 -100 
-100 -100 0.519931 0.514885 0.505557 0.493840 0.481658 0.467521 0.452127 0.440612 0.431275 0.422885 0.414828 0.409175 0.406344 0.403117 0.399063 0.396997 0.396680 0.394409 0.389865 0.386610 0.384135 0.382625 0.381846 -100 
-100 -100 0.515908 0.511164 0.502328 0.491073 0.479217 0.465231 0.449815 0.438157 0.428680 0.420449 0.412869 0.407737 0.405327 0.402314 0.398279 0.396143 0.395794 0.393600 0.389236 0.386201 0.383916 0.382535 0.381816 -100 
-100 -100 0.507821 0.503210 0.494465 0.483106 0.470047 0.456177 0.442119 0.430532 0.420894 0.412925 0.406138 0.401506 0.398665 0.395918 0.392824 0.390675 0.389294 0.387294 0.384439 0.382130 0.380345 0.379204 0.378600 -100 
-100 -100 0.495539 0.491035 0.482434 0.471157 0.457973 0.444303 0.430692 0.419167 0.409479 0.401881 0.395947 0.392112 0.389633 0.387199 0.384389 0.382135 0.380571 0.378786 0.376560 0.374836 0.373490 0.372596 0.372096 -100 
-100 -100 0.478044 0.473686 0.465345 0.454388 0.441486 0.428194 0.415027 0.403748 0.394303 0.387140 0.381907 0.378812 0.376931 0.374825 0.372121 0.369896 0.368699 0.367171 0.365091 0.363783 0.362837 0.362165 0.361731 -100 
-100 -100 0.456058 0.451920 0.444032 0.433744 0.421661 0.408943 0.396085 0.385166 0.376160 0.369364 0.364388 0.361531 0.359884 0.358059 0.355670 0.353721 0.352787 0.351632 0.350073 0.349313 0.348863 0.348409 0.347954 -100 
-100 -100 0.428906 0.425085 0.417958 0.408904 0.398625 0.386673 0.373625 0.363043 0.354742 0.348196 0.342860 0.339603 0.337691 0.336069 0.334277 0.332850 0.332001 0.331359 0.330907 0.331012 0.331508 0.331292 0.330508 -100 
-100 -100 0.398745 0.395341 0.389286 0.382268 0.375307 0.364254 0.349827 0.339355 0.332190 0.325834 0.319442 0.315340 0.312982 0.311490 0.310274 0.309456 0.309058 0.308964 0.309348 0.310491 0.312498 0.312526 0.310868 -100 
-100 -100 0.365666 0.362746 0.358168 0.354245 0.354397 0.344309 0.324929 0.313932 0.308407 0.302262 0.294094 0.288938 0.286146 0.284746 0.283953 0.283606 0.283633 0.284022 0.285270 0.287845 0.293801 0.294034 0.289029 -100 
-100 -100 0.333337 0.330593 0.326342 0.322855 0.323590 0.314257 0.295758 0.285605 0.280829 0.275251 0.267474 0.262596 0.260005 0.258843 0.258350 0.258284 0.258533 0.259091 0.260455 0.263073 0.268991 0.269251 0.264333 -100 
-100 -100 0.303460 0.300588 0.295575 0.289974 0.284835 0.276005 0.264142 0.256021 0.250941 0.246200 0.240994 0.237636 0.235802 0.234995 0.234729 0.234798 0.235078 0.235513 0.236326 0.237704 0.239804 0.239918 0.238362 -100 
-100 -100 0.281264 0.278314 0.272913 0.266256 0.259026 0.250564 0.241332 0.234298 0.229148 0.225033 0.221402 0.219087 0.217790 0.217235 0.217103 0.217225 0.217476 0.217762 0.218176 0.218789 0.219595 0.219561 0.218882 -100 
-100 -100 0.268924 0.265947 0.260383 0.253336 0.245349 0.237091 0.228948 0.222417 0.217356 0.213573 0.210640 0.208794 0.207758 0.207327 0.207257 0.207397 0.207619 0.207816 0.208008 0.208240 0.208461 0.208346 0.208024 -100 
-100 -100 -100 -100 -100 -100 -100 -100 -100 -100 -100 -100 -100 -100 -100 -100 -100 -100 -100 -100 -100 -100 -100 -100 -100 -100 
-100 -100 -100 -100 -100 -100 -100 -100 -100 -100 -100 -100 -100 -100 -100 -100 -100 -100 -100 -100 -100 -100 -100 -100 -100 -100 
-100 -100 -100 -100 -100 -100 -100 -100 -100 -100 -100 -100 -100 -100 -100 -100 -100 -100 -100 -100 -100 -100 -100 -100 -100 -100 
-100 -100 0.395935 0.391263 0.382475 0.371296 0.358686 0.346572 0.335394 0.326228 0.318648 0.312486 0.307250 0.303390 0.300557 0.298560 0.297074 0.296077 0.295287 0.294457 0.293503 0.292660 0.292067 0.291491 0.290982 -100 
-100 -100 0.403091 0.398312 0.389340 0.377963 0.365179 0.352952 0.341762 0.332716 0.325313 0.319073 0.313506 0.309382 0.306411 0.304341 0.302809 0.301807 0.301021 0.300149 0.299120 0.298257 0.297795 0.297173 0.296450 -100 
-100 -100 0.416797 0.411801 0.402446 0.390676 0.377538 0.365063 0.353774 0.344829 0.337684 0.331262 0.325057 0.320474 0.317235 0.315015 0.313376 0.312333 0.311518 0.310566 0.309471 0.308656 0.309423 0.308721 0.306634 -100 
-100 -100 0.434979 0.429626 0.419649 0.407272 0.393604 0.380690 0.369034 0.359801 0.352402 0.345665 0.339072 0.334141 0.330650 0.328247 0.326462 0.325327 0.324417 0.323326 0.322043 0.321035 0.321656 0.320848 0.318692 -100 
-100 -100 0.457053 0.451101 0.440018 0.426721 0.412302 0.398770 0.386500 0.376647 0.368568 0.361393 0.354577 0.349410 0.345749 0.343131 0.341090 0.339802 0.338742 0.337458 0.335840 0.334376 0.333403 0.332458 0.331579 -100 
-100 -100 0.480521 0.473632 0.460736 0.446152 0.430870 0.416690 0.403848 0.393503 0.385052 0.377407 0.370037 0.364567 0.360930 0.358072 0.355496 0.353952 0.352736 0.351252 0.349329 0.347480 0.346026 0.344923 0.344188 -100 
-100 -100 0.504117 0.496017 0.480516 0.464413 0.448294 0.433549 0.420237 0.409654 0.401390 0.393330 0.384991 0.379287 0.376125 0.373055 0.369490 0.367499 0.366108 0.364419 0.362149 0.359935 0.358086 0.356821 0.356126 -100 
-100 -100 0.517824 0.509755 0.494311 0.478235 0.462082 0.447051 0.433222 0.422130 0.413411 0.405016 0.396449 0.390596 0.387342 0.384219 0.380643 0.378689 0.377351 0.375525 0.372920 0.370384 0.368277 0.366876 0.366143 -100 
-100 -100 0.521549 0.514770 0.502097 0.487730 0.472688 0.457665 0.442934 0.430940 0.421034 0.412383 0.404365 0.398495 0.394646 0.391666 0.389106 0.387804 0.387040 0.385145 0.381902 0.378944 0.376550 0.375017 0.374236 -100 
-100 -100 0.522332 0.516614 0.506058 0.493499 0.480329 0.465459 0.449350 0.436476 0.425894 0.417109 0.409384 0.403712 0.399870 0.397151 0.395251 0.394688 0.395100 0.393155 0.388668 0.385025 0.382255 0.380569 0.379735 -100 
-100 -100 0.520807 0.515840 0.506956 0.496517 0.488525 0.473844 0.453145 0.438992 0.427820 0.418990 0.411488 0.406162 0.402837 0.400450 0.398991 0.399569 0.404038 0.402083 0.393515 0.388691 0.385387 0.383560 0.382683 -100 
-100 -100 0.516361 0.511746 0.503452 0.493535 0.485911 0.471446 0.450841 0.436696 0.425537 0.416884 0.409743 0.404810 0.401803 0.399624 0.398271 0.398875 0.403393 0.401522 0.393075 0.388414 0.385254 0.383526 0.382696 -100 
-100 -100 0.508006 0.503463 0.494957 0.484116 0.472151 0.457940 0.442083 0.429178 0.418550 0.410297 0.403759 0.399307 0.396410 0.394324 0.392815 0.392369 0.393031 0.391329 0.387108 0.383927 0.381592 0.380197 0.379502 -100 
-100 -100 0.495577 0.491089 0.482562 0.471436 0.458536 0.444630 0.430248 0.418059 0.407840 0.400045 0.394147 0.390297 0.387782 0.385849 0.384198 0.383272 0.383259 0.381754 0.378606 0.376302 0.374580 0.373502 0.372933 -100 
-100 -100 0.478054 0.473670 0.465291 0.454290 0.441323 0.427852 0.414380 0.402770 0.393025 0.385703 0.380381 0.377094 0.375049 0.373358 0.371785 0.371039 0.372226 0.370950 0.367067 0.365002 0.363640 0.362789 0.362303 -100 
-100 -100 0.456174 0.451966 0.443938 0.433433 0.421044 0.408150 0.395221 0.384101 0.374828 0.367906 0.362908 0.359902 0.358110 0.356662 0.355302 0.354692 0.355973 0.354990 0.351621 0.350036 0.349054 0.348380 0.347915 -100 
-100 -100 0.429244 0.425282 0.417826 0.408187 0.397002 0.384827 0.372153 0.361462 0.352728 0.346120 0.341143 0.338084 0.336278 0.335040 0.333999 0.333393 0.333424 0.332807 0.331512 0.330812 0.330441 0.329926 0.329342 -100 
-100 -100 0.399357 0.395693 0.388954 0.380541 0.371116 0.359749 0.346953 0.336598 0.328534 0.322210 0.316995 0.313702 0.311806 0.310769 0.310160 0.309935 0.309976 0.309729 0.309251 0.309131 0.309372 0.308970 0.308097 -100 
-100 -100 0.366475 0.363135 0.357316 0.350492 0.345045 0.334523 0.319565 0.309381 0.302152 0.296165 0.290528 0.286977 0.285016 0.284159 0.283916 0.284074 0.284378 0.284445 0.284482 0.284919 0.286432 0.286116 0.284233 -100 
-100 -100 0.334183 0.331026 0.325564 0.319244 0.314396 0.304648 0.290589 0.281204 0.274683 0.269255 0.264026 0.260750 0.258985 0.258327 0.258311 0.258681 0.259144 0.259349 0.259502 0.259995 0.261529 0.261238 0.259385 -100 
-100 -100 0.304146 0.301032 0.295397 0.288531 0.281088 0.271994 0.261696 0.253641 0.247639 0.242925 0.238905 0.236375 0.235018 0.234554 0.234643 0.235040 0.235474 0.235653 0.235668 0.235790 0.236168 0.235855 0.235045 -100 
-100 -100 0.281685 0.278613 0.272932 0.265794 0.257782 0.249166 0.240311 0.233170 0.227605 0.223460 0.220256 0.218274 0.217207 0.216860 0.216967 0.217314 0.217665 0.217788 0.217710 0.217598 0.217562 0.217232 0.216748 -100 
-100 -100 0.269159 0.266116 0.260422 0.253187 0.244932 0.236578 0.228466 0.221811 0.216542 0.212713 0.209918 0.208204 0.207286 0.206990 0.207092 0.207393 0.207685 0.207769 0.207637 0.207411 0.207165 0.206831 0.206517 -100 
-100 -100 -100 -100 -100 -100 -100 -100 -100 -100 -100 -100 -100 -100 -100 -100 -100 -100 -100 -100 -100 -100 -100 -100 -100 -100 
-100 -100 -100 -100 -100 -100 -100 -100 -100 -100 -100 -100 -100 -100 -100 -100 -100 -100 -100 -100 -100 -100 -100 -100 -100 -100 
-100 -100 -100 -100 -100 -100 -100 -100 -100 -100 -100 -100 -100 -100 -100 -100 -100 -100 -100 -100 -100 -100 -100 -100 -100 -100 
-100 -100 0.395847 0.391180 0.382399 0.371219 0.358559 0.346286 0.334788 0.325198 0.317188 0.310913 0.305871 0.302228 0.299624 0.297948 0.296929 0.296410 0.295994 0.295296 0.294301 0.293345 0.293233 0.292525 0.291287 -100 
-100 -100 0.403060 0.398284 0.389316 0.377938 0.365094 0.352657 0.341029 0.331367 0.323320 0.316943 0.311725 0.307947 0.305275 0.303583 0.302592 0.302147 0.301797 0.301090 0.300059 0.299196 0.299890 0.299129 0.297007 -100 
-100 -100 0.416904 0.411899 0.402520 0.390739 0.377518 0.364758 0.352846 0.343001 0.334826 0.328232 0.322686 0.318654 0.315836 0.314070 0.313053 0.312647 0.312351 0.311627 0.311103 0.311008 0.326010 0.325164 0.308688 -100 
-100 -100 0.435452 0.430031 0.419897 0.407443 0.393653 0.380407 0.368043 0.357804 0.349280 0.342355 0.336486 0.332195 0.329227 0.327299 0.326078 0.325537 0.325125 0.324277 0.323613 0.323385 0.338433 0.337506 0.320817 -100 
-100 -100 0.458757 0.452503 0.440730 0.427103 0.412465 0.398557 0.385556 0.374737 0.365664 0.358309 0.352127 0.347670 0.344758 0.342582 0.340781 0.339859 0.339153 0.338065 0.336564 0.335245 0.335574 0.334562 0.332291 -100 
-100 -100 0.485405 0.477586 0.462558 0.446959 0.431222 0.416560 0.402879 0.391466 0.381884 0.374087 0.367600 0.363247 0.361062 0.358629 0.355555 0.353938 0.352887 0.351557 0.349759 0.348018 0.347222 0.346108 0.344719 -100 
-100 -100 0.515025 0.504824 0.484385 0.465966 0.449003 0.433592 0.419153 0.407192 0.397228 0.389067 0.382388 0.378708 0.378445 0.375836 0.370440 0.367697 0.366274 0.364684 0.362466 0.360345 0.358625 0.357388 0.356627 -100 
-100 -100 0.528714 0.518553 0.498233 0.479903 0.463077 0.447359 0.432194 0.419644 0.409193 0.400691 0.393782 0.389961 0.389604 0.386981 0.381671 0.379076 0.377911 0.376197 0.373458 0.370923 0.368863 0.367481 0.366717 -100 
-100 -100 0.526538 0.518852 0.504243 0.489217 0.475099 0.459527 0.442474 0.429003 0.417787 0.408943 0.401766 0.397022 0.394652 0.392228 0.389524 0.388649 0.389373 0.387664 0.383252 0.379915 0.377302 0.375704 0.374895 -100 
-100 -100 0.524227 0.518291 0.507529 0.495804 0.486943 0.471571 0.450083 0.435061 0.423072 0.413992 0.406754 0.401730 0.398615 0.396585 0.395714 0.396864 0.401827 0.400118 0.391578 0.386677 0.383274 0.381381 0.380472 -100 
-100 -100 0.521594 0.516822 0.509436 0.503253 0.516180 0.501022 0.458401 0.438999 0.425288 0.415961 0.408773 0.403870 0.400849 0.399386 0.400559 0.406018 0.428553 0.426870 0.400840 0.391834 0.386787 0.384514 0.383484 -100 
-100 -100 0.516771 0.512410 0.505740 0.500128 0.513446 0.498548 0.456112 0.436837 0.423246 0.414123 0.407232 0.402634 0.399835 0.398574 0.399935 0.405496 0.428181 0.426580 0.400569 0.391661 0.386713 0.384516 0.383523 -100 
-100 -100 0.508158 0.503690 0.495639 0.485925 0.478384 0.463828 0.442904 0.428236 0.416599 0.408120 0.401788 0.397621 0.395021 0.393602 0.393520 0.395157 0.400956 0.399486 0.390642 0.385936 0.382793 0.381109 0.380303 -100 
-100 -100 0.495604 0.491118 0.482725 0.471897 0.460279 0.446133 0.429983 0.417048 0.406329 0.398429 0.392665 0.389017 0.386777 0.385365 0.384755 0.385354 0.388752 0.387439 0.381298 0.377909 0.375597 0.374298 0.373641 -100 
-100 -100 0.478034 0.473612 0.465187 0.454153 0.441300 0.427643 0.413677 0.401755 0.391787 0.384429 0.379214 0.376077 0.374289 0.373085 0.372652 0.374208 0.382299 0.381168 0.370683 0.366643 0.364446 0.363339 0.362768 -100 
-100 -100 0.456215 0.451944 0.443801 0.433138 0.420630 0.407564 0.394386 0.383071 0.373619 0.366686 0.361828 0.358986 0.357446 0.356447 0.356130 0.357669 0.365625 0.364722 0.354834 0.351266 0.349387 0.348432 0.347902 -100 
-100 -100 0.429451 0.425389 0.417768 0.407831 0.396917 0.384534 0.371142 0.360252 0.351209 0.344600 0.339909 0.337131 0.335622 0.334769 0.334354 0.334655 0.336627 0.335994 0.332690 0.330986 0.329835 0.329031 0.328497 -100 
-100 -100 0.399776 0.395957 0.388924 0.379950 0.370880 0.359242 0.345492 0.334914 0.326295 0.319984 0.315369 0.312593 0.311114 0.310484 0.310397 0.310744 0.311534 0.311162 0.309602 0.308467 0.307587 0.306816 0.306201 -100 
-100 -100 0.367078 0.363537 0.357856 0.350586 0.359183 0.348178 0.318505 0.307637 0.298890 0.292930 0.288387 0.285653 0.284250 0.283836 0.284087 0.284735 0.285418 0.285262 0.284291 0.283370 0.282767 0.282008 0.281193 -100 
-100 -100 0.334803 0.331454 0.326130 0.319370 0.328146 0.317933 0.289614 0.279563 0.271528 0.266117 0.261967 0.259481 0.258240 0.257990 0.258421 0.259225 0.259975 0.259943 0.259146 0.258304 0.257743 0.257020 0.256232 -100 
-100 -100 0.304604 0.301358 0.295473 0.288134 0.281006 0.271692 0.260574 0.252284 0.245718 0.240989 0.237516 0.235433 0.234409 0.234239 0.234663 0.235381 0.236005 0.236008 0.235386 0.234624 0.233959 0.233306 0.232764 -100 
-100 -100 0.281932 0.278785 0.272988 0.265642 0.257895 0.249143 0.239713 0.232389 0.226524 0.222350 0.219373 0.217603 0.216727 0.216573 0.216914 0.217477 0.217947 0.217952 0.217472 0.216816 0.216177 0.215607 0.215197 -100 
-100 -100 0.269257 0.266169 0.260394 0.253057 0.244698 0.236259 0.228051 0.221268 0.215853 0.211994 0.209290 0.207684 0.206883 0.206724 0.206996 0.207452 0.207822 0.207824 0.207427 0.206844 0.206238 0.205726 0.205394 -100 
-100 -100 -100 -100 -100 -100 -100 -100 -100 -100 -100 -100 -100 -100 -100 -100 -100 -100 -100 -100 -100 -100 -100 -100 -100 -100 
-100 -100 -100 -100 -100 -100 -100 -100 -100 -100 -100 -100 -100 -100 -100 -100 -100 -100 -100 -100 -100 -100 -100 -100 -100 -100 
-100 -100 -100 -100 -100 -100 -100 -100 -100 -100 -100 -100 -100 -100 -100 -100 -100 -100 -100 -100 -100 -100 -100 -100 -100 -100 
-100 -100 0.394981 0.390416 0.381818 0.370843 0.358326 0.346026 0.334318 0.324435 0.316161 0.309801 0.304844 0.301343 0.298916 0.297478 0.296753 0.296509 0.296281 0.295641 0.294577 0.293477 0.293206 0.292383 0.291089 -100 
-100 -100 0.402158 0.397501 0.388749 0.377619 0.364949 0.352466 0.340545 0.330478 0.322063 0.315575 0.310494 0.306904 0.304438 0.303009 0.302346 0.302206 0.302067 0.301427 0.300330 0.299318 0.299848 0.298969 0.296790 -100 
-100 -100 0.415913 0.411055 0.401944 0.390472 0.377471 0.364638 0.352318 0.341906 0.333206 0.326472 0.321146 0.317381 0.314815 0.313354 0.312708 0.312647 0.312592 0.311956 0.311371 0.311127 0.325961 0.324998 0.308469 -100 
-100 -100 0.434297 0.429057 0.419233 0.407128 0.393576 0.380248 0.367426 0.356554 0.347444 0.340375 0.334757 0.330774 0.328090 0.326502 0.325676 0.325499 0.325346 0.324611 0.323896 0.323529 0.338416 0.337388 0.320653 -100 
-100 -100 0.457394 0.451338 0.439909 0.426657 0.412277 0.398280 0.384813 0.373379 0.363755 0.356258 0.350321 0.346195 0.343610 0.341788 0.340382 0.339838 0.339432 0.338463 0.336903 0.335460 0.335660 0.334560 0.332246 -100 
-100 -100 0.483839 0.476238 0.461590 0.446401 0.430972 0.416206 0.401991 0.389924 0.379758 0.371830 0.365651 0.361698 0.359905 0.357857 0.355195 0.353994 0.353326 0.352128 0.350217 0.348338 0.347431 0.346245 0.344819 -100 
-100 -100 0.513384 0.503409 0.483368 0.465407 0.448895 0.433347 0.418157 0.405408 0.394709 0.386428 0.380214 0.377042 0.377251 0.375074 0.370133 0.367893 0.366994 0.365552 0.363110 0.360798 0.358984 0.357686 0.356869 -100 
-100 -100 0.527208 0.517243 0.497260 0.479313 0.462871 0.446986 0.431063 0.417733 0.406560 0.397961 0.391532 0.388236 0.388362 0.386196 0.381366 0.379300 0.378681 0.377137 0.374180 0.371458 0.369307 0.367880 0.367066 -100 
-100 -100 0.525403 0.517829 0.503404 0.488562 0.474554 0.458775 0.441180 0.427100 0.415363 0.406442 0.399611 0.395311 0.393377 0.391397 0.389183 0.388815 0.390013 0.388483 0.383961 0.380492 0.377790 0.376146 0.375312 -100 
-100 -100 0.523578 0.517657 0.506913 0.495183 0.486247 0.470621 0.448685 0.433159 0.420756 0.411619 0.404669 0.400027 0.397298 0.395712 0.395381 0.397076 0.402514 0.400994 0.392369 0.387329 0.383820 0.381867 0.380930 -100 
-100 -100 0.521381 0.516547 0.509042 0.502704 0.515425 0.499975 0.456951 0.437104 0.423028 0.413667 0.406758 0.402206 0.399509 0.398499 0.400292 0.406359 0.429407 0.427913 0.401763 0.392565 0.387369 0.385016 0.383952 -100 
-100 -100 0.516806 0.512346 0.505488 0.499646 0.512698 0.497509 0.454721 0.435071 0.421181 0.412062 0.405455 0.401211 0.398740 0.397918 0.399847 0.405967 0.429118 0.427683 0.401533 0.392411 0.387287 0.385002 0.383970 -100 
-100 -100 0.508270 0.503690 0.495440 0.485488 0.477690 0.462873 0.441673 0.426740 0.414924 0.406498 0.400459 0.396698 0.394533 0.393497 0.393767 0.395769 0.401891 0.400524 0.391547 0.386642 0.383330 0.381545 0.380695 -100 
-100 -100 0.495689 0.491103 0.482529 0.471485 0.459641 0.445280 0.428928 0.415828 0.405034 0.397248 0.391826 0.388696 0.387044 0.385967 0.385447 0.386170 0.389721 0.388431 0.382141 0.378546 0.376053 0.374641 0.373932 -100 
-100 -100 0.478064 0.473558 0.464979 0.453756 0.440703 0.426872 0.412760 0.400737 0.390756 0.383565 0.378767 0.376296 0.375294 0.374393 0.373781 0.375239 0.383336 0.382150 0.371468 0.367176 0.364757 0.363515 0.362886 -100 
-100 -100 0.456188 0.451853 0.443576 0.432738 0.420030 0.406818 0.393533 0.382134 0.372670 0.365912 0.361473 0.359291 0.358524 0.357817 0.357298 0.358713 0.366640 0.365648 0.355506 0.351617 0.349445 0.348331 0.347746 -100 
-100 -100 0.429389 0.425264 0.417512 0.407385 0.396230 0.383701 0.370247 0.359266 0.350164 0.343683 0.339356 0.337096 0.336156 0.335589 0.335185 0.335526 0.337553 0.336816 0.333182 0.331056 0.329511 0.328505 0.327932 -100 
-100 -100 0.399671 0.395789 0.388608 0.379383 0.369943 0.358153 0.344440 0.333759 0.324989 0.318765 0.314523 0.312183 0.311138 0.310805 0.310912 0.311468 0.312411 0.311921 0.309917 0.308206 0.306777 0.305758 0.305149 -100 
-100 -100 0.366921 0.363315 0.357448 0.349810 0.357740 0.346578 0.317207 0.306260 0.297252 0.291363 0.287279 0.284986 0.283958 0.283855 0.284405 0.285373 0.286286 0.285997 0.284461 0.282803 0.281420 0.280381 0.279712 -100 
-100 -100 0.334597 0.331205 0.325720 0.318624 0.326761 0.316416 0.288401 0.278266 0.269953 0.264599 0.260872 0.258765 0.257828 0.257868 0.258602 0.259724 0.260696 0.260547 0.259209 0.257656 0.256335 0.255358 0.254723 -100 
-100 -100 0.304385 0.301112 0.295145 0.287638 0.280227 0.270813 0.259745 0.251348 0.244607 0.239904 0.236673 0.234832 0.234022 0.234064 0.234721 0.235676 0.236456 0.236368 0.235370 0.234113 0.232970 0.232118 0.231605 -100 
-100 -100 0.281697 0.278535 0.272698 0.265278 0.257406 0.248585 0.239129 0.231721 0.225762 0.221601 0.218752 0.217124 0.216391 0.216385 0.216889 0.217606 0.218168 0.218113 0.217405 0.216446 0.215516 0.214808 0.214391 -100 
-100 -100 0.269011 0.265913 0.260116 0.252742 0.244323 0.235834 0.227579 0.220733 0.215264 0.211416 0.208788 0.207277 0.206581 0.206535 0.206928 0.207494 0.207923 0.207883 0.207338 0.206557 0.205761 0.205146 0.204792 -100 
-100 -100 -100 -100 -100 -100 -100 -100 -100 -100 -100 -100 -100 -100 -100 -100 -100 -100 -100 -100 -100 -100 -100 -100 -100 -100 
-100 -100 -100 -100 -100 -100 -100 -100 -100 -100 -100 -100 -100 -100 -100 -100 -100 -100 -100 -100 -100 -100 -100 -100 -100 -100 
-100 -100 -100 -100 -100 -100 -100 -100 -100 -100 -100 -100 -100 -100 -100 -100 -100 -100 -100 -100 -100 -100 -100 -100 -100 -100 
-100 -100 0.393389 0.389031 0.380819 0.370286 0.358139 0.345924 0.334024 0.323874 0.315386 0.308956 0.304058 0.300681 0.298413 0.297134 0.296550 0.296376 0.296153 0.295483 0.294310 0.293025 0.291942 0.291016 0.290334 -100 
-100 -100 0.400445 0.396032 0.387746 0.377164 0.364963 0.352566 0.340356 0.329913 0.321203 0.314615 0.309602 0.306151 0.303851 0.302587 0.302063 0.301984 0.301837 0.301160 0.299915 0.298595 0.297625 0.296644 0.295747 -100 
-100 -100 0.413898 0.409353 0.400856 0.390098 0.377713 0.364971 0.352226 0.341292 0.332185 0.325311 0.320072 0.316470 0.314087 0.312805 0.312324 0.312336 0.312268 0.311565 0.310267 0.308993 0.309249 0.308187 0.305928 -100 
-100 -100 0.431622 0.426800 0.417811 0.406574 0.393740 0.380515 0.367228 0.355792 0.346247 0.339021 0.333499 0.329689 0.327180 0.325807 0.325250 0.325244 0.325173 0.324385 0.322909 0.321468 0.321613 0.320476 0.318160 -100 
-100 -100 0.453050 0.447696 0.437704 0.425615 0.412119 0.398274 0.384329 0.372369 0.362330 0.354698 0.348846 0.344829 0.342254 0.340726 0.339928 0.339830 0.339771 0.338832 0.336947 0.335057 0.333696 0.332471 0.331425 -100 
-100 -100 0.475909 0.469687 0.458002 0.444769 0.430699 0.416159 0.401288 0.388660 0.378068 0.370006 0.363857 0.359765 0.357419 0.355763 0.354513 0.354360 0.354527 0.353429 0.350940 0.348538 0.346737 0.345395 0.344485 -100 
-100 -100 0.499279 0.491882 0.477720 0.463275 0.449338 0.434116 0.417525 0.403983 0.392750 0.384288 0.377951 0.374070 0.372493 0.370794 0.368759 0.368566 0.369244 0.367990 0.364600 0.361552 0.359630 0.358136 0.356927 -100 
-100 -100 0.513421 0.505945 0.491644 0.477003 0.462837 0.447226 0.430104 0.416092 0.404466 0.395719 0.389191 0.385204 0.383578 0.381889 0.379927 0.379870 0.380695 0.379355 0.375635 0.372270 0.370113 0.368508 0.367270 -100 
-100 -100 0.518269 0.511818 0.499737 0.486019 0.471566 0.455875 0.439124 0.425026 0.413220 0.404307 0.397588 0.393194 0.390740 0.389143 0.388202 0.388621 0.389580 0.388215 0.384374 0.380843 0.378147 0.376435 0.375511 -100 
-100 -100 0.520507 0.514823 0.504326 0.491776 0.478462 0.462798 0.445153 0.430602 0.418566 0.409586 0.402869 0.398419 0.395736 0.394401 0.394313 0.395564 0.397608 0.396229 0.391320 0.387127 0.383984 0.382083 0.381121 -100 
-100 -100 0.520317 0.515138 0.505872 0.494964 0.486359 0.470771 0.448753 0.433119 0.420679 0.411717 0.405161 0.400916 0.398421 0.397443 0.398193 0.400837 0.407068 0.405683 0.396584 0.391044 0.387202 0.385089 0.384089 -100 
-100 -100 0.516614 0.511665 0.502775 0.492162 0.483750 0.468375 0.446626 0.431240 0.419048 0.410372 0.404180 0.400351 0.398222 0.397389 0.398056 0.400546 0.406672 0.405285 0.396261 0.390825 0.387066 0.385012 0.384042 -100 
-100 -100 0.508427 0.503537 0.494414 0.482857 0.470119 0.455116 0.438384 0.424620 0.413379 0.405285 0.399737 0.396621 0.395144 0.394237 0.393798 0.394485 0.396189 0.394774 0.390045 0.386169 0.383259 0.381528 0.380683 -100 
-100 -100 0.495875 0.491082 0.482005 0.470239 0.456657 0.442109 0.427101 0.414394 0.403926 0.396503 0.391781 0.389736 0.389329 0.388414 0.386778 0.386059 0.386462 0.384983 0.381303 0.378310 0.375990 0.374548 0.373814 -100 
-100 -100 0.478169 0.473530 0.464685 0.453124 0.439553 0.425564 0.411662 0.399749 0.389982 0.383223 0.379397 0.378543 0.379664 0.378888 0.376037 0.374614 0.375653 0.374131 0.369560 0.366675 0.364591 0.363309 0.362645 -100 
-100 -100 0.456133 0.451709 0.443266 0.432226 0.419219 0.405874 0.392653 0.381303 0.372020 0.365671 0.362189 0.361612 0.362972 0.362392 0.359673 0.358308 0.359348 0.357993 0.353752 0.351130 0.349212 0.348018 0.347387 -100 
-100 -100 0.429065 0.424900 0.417008 0.406724 0.394653 0.382034 0.369311 0.358381 0.349438 0.343254 0.339586 0.338374 0.338673 0.338304 0.336997 0.336335 0.336478 0.335483 0.333055 0.330957 0.329230 0.328072 0.327448 -100 
-100 -100 0.399039 0.395158 0.387870 0.378477 0.367471 0.355633 0.343341 0.332759 0.324118 0.318093 0.314288 0.312553 0.312195 0.312087 0.311978 0.312379 0.312932 0.312275 0.310246 0.308156 0.306385 0.305187 0.304544 -100 
-100 -100 0.365997 0.362398 0.355789 0.347341 0.338721 0.327695 0.314666 0.304480 0.296200 0.290472 0.286736 0.284824 0.284193 0.284327 0.285038 0.286273 0.287422 0.287022 0.284989 0.282758 0.280909 0.279679 0.279020 -100 
-100 -100 0.333594 0.330219 0.324044 0.316210 0.308293 0.298095 0.285965 0.276552 0.268940 0.263704 0.260251 0.258415 0.257756 0.257999 0.258974 0.260446 0.261765 0.261532 0.259680 0.257593 0.255853 0.254702 0.254087 -100 
-100 -100 0.303502 0.300275 0.294291 0.286715 0.277971 0.268557 0.258779 0.250467 0.243802 0.239176 0.236116 0.234457 0.233830 0.234030 0.234872 0.236064 0.237074 0.236940 0.235616 0.234024 0.232625 0.231663 0.231148 -100 
-100 -100 0.280987 0.277860 0.272021 0.264587 0.256039 0.247207 0.238395 0.231013 0.225108 0.221005 0.218273 0.216773 0.216171 0.216281 0.216905 0.217751 0.218427 0.218351 0.217482 0.216354 0.215283 0.214513 0.214092 -100 
-100 -100 0.268429 0.265355 0.259585 0.252216 0.243736 0.235227 0.227003 0.220154 0.214699 0.210898 0.208358 0.206948 0.206357 0.206403 0.206884 0.207527 0.208016 0.207967 0.207343 0.206472 0.205598 0.204946 0.204584 -100 
-100 -100 -100 -100 -100 -100 -100 -100 -100 -100 -100 -100 -100 -100 -100 -100 -100 -100 -100 -100 -100 -100 -100 -100 -100 -100 
-100 -100 -100 -100 -100 -100 -100 -100 -100 -100 -100 -100 -100 -100 -100 -100 -100 -100 -100 -100 -100 -100 -100 -100 -100 -100 
-100 -100 -100 -100 -100 -100 -100 -100 -100 -100 -100 -100 -100 -100 -100 -100 -100 -100 -100 -100 -100 -100 -100 -100 -100 -100 
-100 -100 0.391491 0.387390 0.379657 0.369713 0.358080 0.346009 0.333892 0.323462 0.314791 0.308323 0.303509 0.300280 0.298175 0.297017 0.296473 0.296251 0.295928 0.295167 0.293904 0.292480 0.291180 0.290153 0.289502 -100 
-100 -100 0.398411 0.394307 0.386611 0.376787 0.365263 0.353024 0.340455 0.329585 0.320602 0.313940 0.309003 0.305706 0.303573 0.302426 0.301929 0.301777 0.301511 0.300735 0.299391 0.297890 0.296576 0.295497 0.294759 -100 
-100 -100 0.411568 0.407413 0.399680 0.389916 0.378440 0.365877 0.352585 0.341031 0.331533 0.324536 0.319370 0.315934 0.313730 0.312576 0.312131 0.312077 0.311900 0.311090 0.309628 0.308024 0.307205 0.306044 0.304648 -100 
-100 -100 0.428719 0.424376 0.416321 0.406221 0.394418 0.381394 0.367500 0.355405 0.345440 0.338082 0.332640 0.329011 0.326695 0.325496 0.325078 0.325137 0.325103 0.324227 0.322488 0.320636 0.319656 0.318403 0.316954 -100 
-100 -100 0.448967 0.444268 0.435548 0.424778 0.412530 0.398914 0.384261 0.371689 0.361269 0.353532 0.347772 0.343925 0.341498 0.340249 0.339889 0.340237 0.340655 0.339683 0.337253 0.334847 0.333003 0.331618 0.330684 -100 
-100 -100 0.469623 0.464457 0.454919 0.443637 0.431722 0.417449 0.401155 0.387749 0.376751 0.368590 0.362518 0.358494 0.356063 0.354834 0.354656 0.355739 0.357332 0.356262 0.352443 0.349039 0.346719 0.345132 0.344108 -100 
-100 -100 0.489680 0.484019 0.473697 0.462711 0.453789 0.438871 0.418234 0.403129 0.391261 0.382652 0.376310 0.372226 0.369996 0.368880 0.368952 0.371184 0.374738 0.373580 0.367635 0.362866 0.360778 0.358931 0.356903 -100 
-100 -100 0.504139 0.498312 0.487680 0.476298 0.466948 0.451589 0.430512 0.415033 0.402844 0.393988 0.387472 0.383288 0.381018 0.379916 0.380071 0.382450 0.386138 0.384918 0.378712 0.373674 0.371405 0.369461 0.367388 -100 
-100 -100 0.512929 0.507252 0.496758 0.484258 0.471122 0.455544 0.437884 0.423419 0.411480 0.402606 0.396025 0.391724 0.389199 0.388047 0.388194 0.389850 0.392088 0.390827 0.385965 0.381605 0.378576 0.376670 0.375576 -100 
-100 -100 0.518014 0.512473 0.502187 0.489430 0.475307 0.459632 0.442803 0.428624 0.416788 0.407976 0.401479 0.397263 0.394767 0.393730 0.394045 0.395621 0.397508 0.396215 0.391647 0.387354 0.384159 0.382193 0.381167 -100 
-100 -100 0.519511 0.514081 0.504080 0.491579 0.478437 0.462767 0.445019 0.430739 0.418917 0.410257 0.403997 0.400076 0.397877 0.397071 0.397695 0.399723 0.402800 0.401468 0.395611 0.390765 0.387168 0.385084 0.384080 -100 
-100 -100 0.516611 0.511288 0.501444 0.489037 0.475916 0.460411 0.442994 0.429020 0.417504 0.409190 0.403396 0.400064 0.398430 0.397722 0.397959 0.399527 0.402247 0.400840 0.395133 0.390440 0.386947 0.384927 0.383956 -100 
-100 -100 0.508671 0.503483 0.493727 0.481209 0.466921 0.451758 0.436218 0.423076 0.412250 0.404546 0.399613 0.397444 0.397023 0.396262 0.394994 0.394790 0.395271 0.393694 0.389732 0.386016 0.383132 0.381369 0.380500 -100 
-100 -100 0.496090 0.491096 0.481624 0.469334 0.455083 0.440393 0.425770 0.413354 0.403212 0.396304 0.392630 0.392427 0.394232 0.393484 0.389923 0.387499 0.386451 0.384591 0.381306 0.378279 0.375853 0.374313 0.373531 -100 
-100 -100 0.478253 0.473492 0.464422 0.452585 0.438729 0.424630 0.410812 0.399057 0.389604 0.383526 0.381281 0.383412 0.388526 0.387917 0.381321 0.376838 0.374948 0.372817 0.369438 0.366643 0.364429 0.363014 0.362286 -100 
-100 -100 0.456005 0.451517 0.442960 0.431779 0.418625 0.405202 0.392000 0.380755 0.371751 0.366060 0.364141 0.366544 0.371913 0.371503 0.365054 0.360704 0.358925 0.356952 0.353778 0.351148 0.349050 0.347701 0.347004 -100 
-100 -100 0.428615 0.424446 0.416534 0.406206 0.394039 0.381377 0.368687 0.357822 0.349066 0.343323 0.340650 0.341241 0.343753 0.343577 0.340463 0.338390 0.337557 0.336157 0.333599 0.331124 0.329099 0.327775 0.327091 -100 
-100 -100 0.398211 0.394383 0.387164 0.377802 0.366710 0.354865 0.342667 0.332135 0.323604 0.317835 0.314565 0.313711 0.314390 0.314498 0.313861 0.314041 0.314623 0.313753 0.311142 0.308452 0.306307 0.304940 0.304247 -100 
-100 -100 0.364856 0.361355 0.354860 0.346457 0.337135 0.326143 0.313873 0.303775 0.295582 0.290008 0.286567 0.285078 0.284921 0.285299 0.286156 0.287882 0.289690 0.289190 0.286259 0.283216 0.280907 0.279496 0.278799 -100 
-100 -100 0.332369 0.329105 0.323071 0.315316 0.306761 0.296607 0.285194 0.275858 0.268311 0.263179 0.259914 0.258317 0.257918 0.258383 0.259678 0.261796 0.263890 0.263613 0.260890 0.258046 0.255899 0.254597 0.253957 -100 
-100 -100 0.302432 0.299302 0.293462 0.285995 0.277238 0.267847 0.258151 0.249858 0.243225 0.238676 0.235747 0.234246 0.233781 0.234136 0.235205 0.236805 0.238298 0.238151 0.236320 0.234297 0.232673 0.231634 0.231109 -100 
-100 -100 0.280163 0.277101 0.271357 0.263999 0.255462 0.246637 0.237846 0.230467 0.224587 0.220546 0.217915 0.216533 0.216047 0.216260 0.217008 0.218039 0.218930 0.218858 0.217783 0.216486 0.215330 0.214537 0.214118 -100 
-100 -100 0.267774 0.264742 0.259033 0.251710 0.243244 0.234729 0.226498 0.219647 0.214214 0.210467 0.208013 0.206702 0.206207 0.206333 0.206889 0.207618 0.208201 0.208164 0.207472 0.206546 0.205649 0.204996 0.204641 -100 
-100 -100 -100 -100 -100 -100 -100 -100 -100 -100 -100 -100 -100 -100 -100 -100 -100 -100 -100 -100 -100 -100 -100 -100 -100 -100 
-100 -100 -100 -100 -100 -100 -100 -100 -100 -100 -100 -100 -100 -100 -100 -100 -100 -100 -100 -100 -100 -100 -100 -100 -100 -100 
-100 -100 -100 -100 -100 -100 -100 -100 -100 -100 -100 -100 -100 -100 -100 -100 -100 -100 -100 -100 -100 -100 -100 -100 -100 -100 
-100 -100 0.389566 0.385690 0.378391 0.368983 0.357847 0.345928 0.333636 0.323004 0.314249 0.307834 0.303186 0.300175 0.298280 0.297231 0.296669 0.296327 0.295836 0.294925 0.293519 0.291942 0.290436 0.289302 0.288657 -100 
-100 -100 0.396377 0.392544 0.385386 0.376263 0.365410 0.353340 0.340451 0.329239 0.320092 0.313453 0.308677 0.305605 0.303692 0.302651 0.302116 0.301821 0.301370 0.300435 0.298941 0.297273 0.295705 0.294524 0.293841 -100 
-100 -100 0.409317 0.405501 0.398461 0.389628 0.379082 0.366715 0.352887 0.340803 0.331028 0.324014 0.319003 0.315804 0.313837 0.312799 0.312318 0.312126 0.311787 0.310814 0.309131 0.307288 0.305649 0.304387 0.303596 -100 
-100 -100 0.426116 0.422167 0.414912 0.405859 0.395182 0.382368 0.367781 0.355092 0.344816 0.337432 0.332149 0.328768 0.326705 0.325668 0.325309 0.325374 0.325366 0.324350 0.322245 0.320052 0.318220 0.316850 0.315988 -100 
-100 -100 0.445768 0.441536 0.433800 0.424291 0.413888 0.400481 0.384457 0.371180 0.360422 0.352664 0.347068 0.343472 0.341302 0.340316 0.340293 0.341098 0.342167 0.341106 0.337863 0.334860 0.332895 0.331338 0.330096 -100 
-100 -100 0.465523 0.461003 0.452956 0.443838 0.436373 0.422301 0.402079 0.387247 0.375713 0.367502 0.361580 0.357778 0.355557 0.354752 0.355442 0.357947 0.361600 0.360500 0.354622 0.349892 0.347788 0.345916 0.343884 -100 
-100 -100 0.484427 0.479779 0.472255 0.466307 0.470586 0.455938 0.422604 0.403445 0.390230 0.381415 0.375156 0.371198 0.369018 0.368522 0.370278 0.375413 0.383288 0.382188 0.372401 0.365654 0.369486 0.367191 0.357933 -100 
-100 -100 0.499155 0.494272 0.486305 0.479807 0.483448 0.468321 0.434670 0.415197 0.401707 0.392664 0.386231 0.382163 0.379936 0.379471 0.381345 0.386671 0.394687 0.393561 0.383578 0.376592 0.380297 0.377913 0.368569 -100 
-100 -100 0.509664 0.504404 0.494942 0.484060 0.474765 0.459264 0.438012 0.422389 0.410106 0.401254 0.394834 0.390731 0.388403 0.387719 0.388845 0.392093 0.396469 0.395280 0.388495 0.382838 0.380138 0.377964 0.375787 -100 
-100 -100 0.516210 0.510723 0.500576 0.487983 0.474423 0.458754 0.441397 0.427152 0.415379 0.406702 0.400403 0.396422 0.394185 0.393483 0.394311 0.396631 0.399288 0.398063 0.392891 0.388020 0.384857 0.382738 0.381292 -100 
-100 -100 0.518756 0.513138 0.502659 0.489443 0.474633 0.458913 0.442701 0.428997 0.417568 0.409138 0.403130 0.399497 0.397624 0.397068 0.397854 0.400121 0.402691 0.401402 0.396120 0.391068 0.387382 0.385203 0.384118 -100 
-100 -100 0.516389 0.510808 0.500345 0.487062 0.472032 0.456453 0.440752 0.427441 0.416378 0.408345 0.402895 0.400028 0.398945 0.398440 0.398498 0.399972 0.401898 0.400472 0.395457 0.390635 0.387062 0.384959 0.383938 -100 
-100 -100 0.508613 0.503221 0.493045 0.479991 0.464965 0.449732 0.434768 0.422007 0.411520 0.404158 0.399830 0.398652 0.399662 0.399073 0.396722 0.395888 0.395882 0.394145 0.390158 0.386218 0.383179 0.381318 0.380404 -100 
-100 -100 0.496004 0.490881 0.481153 0.468563 0.453947 0.439213 0.424869 0.412711 0.402909 0.396505 0.393947 0.395859 0.400856 0.400259 0.393801 0.389538 0.387420 0.385168 0.381754 0.378472 0.375857 0.374199 0.373362 -100 
-100 -100 0.478072 0.473247 0.464056 0.452082 0.438095 0.423984 0.410297 0.398755 0.389699 0.384351 0.384075 0.390082 0.404569 0.404093 0.388367 0.380170 0.376008 0.373210 0.369867 0.366829 0.364410 0.362862 0.362073 -100 
-100 -100 0.455665 0.451163 0.442571 0.431350 0.418151 0.404740 0.391631 0.380560 0.371924 0.366949 0.366994 0.373285 0.388040 0.387759 0.372165 0.364113 0.360110 0.357467 0.354267 0.351351 0.349030 0.347550 0.346795 -100 
-100 -100 0.428037 0.423895 0.416018 0.405720 0.393521 0.380885 0.368304 0.357550 0.349030 0.343737 0.342145 0.344841 0.350570 0.350533 0.344524 0.340731 0.339078 0.337270 0.334302 0.331407 0.329116 0.327667 0.326937 -100 
-100 -100 0.397357 0.393597 0.386480 0.377213 0.366109 0.354306 0.342224 0.331754 0.323358 0.317832 0.315103 0.315194 0.317281 0.317558 0.315951 0.315829 0.316526 0.315468 0.312175 0.308881 0.306405 0.304910 0.304181 -100 
-100 -100 0.363779 0.360378 0.353992 0.345711 0.335755 0.324827 0.313314 0.303268 0.295191 0.289750 0.286564 0.285466 0.285811 0.286401 0.287349 0.289641 0.292284 0.291720 0.287763 0.283861 0.281112 0.279555 0.278827 -100 
-100 -100 0.331258 0.328106 0.322197 0.314578 0.305421 0.295331 0.284637 0.275331 0.267867 0.262823 0.259710 0.258305 0.258144 0.258813 0.260444 0.263323 0.266389 0.266102 0.262362 0.258690 0.256137 0.254717 0.254058 -100 
-100 -100 0.301496 0.298456 0.292752 0.285413 0.276673 0.267317 0.257689 0.249395 0.242791 0.238307 0.235483 0.234102 0.233769 0.234260 0.235568 0.237646 0.239743 0.239607 0.237187 0.234701 0.232870 0.231783 0.231259 -100 
-100 -100 0.279456 0.276451 0.270792 0.263512 0.254978 0.246166 0.237411 0.230029 0.224175 0.220189 0.217643 0.216353 0.215961 0.216257 0.217123 0.218362 0.219523 0.219470 0.218165 0.216702 0.215488 0.214697 0.214290 -100 
-100 -100 0.267223 0.264226 0.258569 0.251290 0.242841 0.234325 0.226085 0.219231 0.213820 0.210122 0.207743 0.206514 0.206097 0.206284 0.206900 0.207716 0.208412 0.208397 0.207639 0.206680 0.205790 0.205159 0.204821 -100 
-100 -100 -100 -100 -100 -100 -100 -100 -100 -100 -100 -100 -100 -100 -100 -100 -100 -100 -100 -100 -100 -100 -100 -100 -100 -100 
-100 -100 -100 -100 -100 -100 -100 -100 -100 -100 -100 -100 -100 -100 -100 -100 -100 -100 -100 -100 -100 -100 -100 -100 -100 -100 
-100 -100 -100 -100 -100 -100 -100 -100 -100 -100 -100 -100 -100 -100 -100 -100 -100 -100 -100 -100 -100 -100 -100 -100 -100 -100 
-100 -100 0.387933 0.384148 0.376999 0.367753 0.356761 0.344959 0.332776 0.322278 0.313707 0.307524 0.303163 0.300467 0.298838 0.297883 0.297221 0.296670 0.295942 0.294821 0.293233 0.291492 0.289839 0.288609 0.287924 -100 
-100 -100 0.394678 0.390941 0.383944 0.374994 0.364296 0.352354 0.339589 0.328529 0.319588 0.313194 0.308713 0.305976 0.304351 0.303400 0.302730 0.302186 0.301469 0.300313 0.298633 0.296797 0.295073 0.293798 0.293090 -100 
-100 -100 0.407521 0.403809 0.396941 0.388291 0.377909 0.365685 0.351998 0.340089 0.330545 0.323792 0.319084 0.316242 0.314590 0.313642 0.312990 0.312510 0.311879 0.310678 0.308807 0.306790 0.304963 0.303616 0.302838 -100 
-100 -100 0.424244 0.420404 0.413315 0.404437 0.393913 0.381247 0.366806 0.354295 0.344242 0.337125 0.332148 0.329125 0.327374 0.326446 0.325938 0.325737 0.325452 0.324235 0.321961 0.319608 0.317591 0.316152 0.315308 -100 
-100 -100 0.443887 0.439741 0.432144 0.422777 0.412505 0.399225 0.383337 0.370220 0.359665 0.352150 0.346850 0.343592 0.341716 0.340859 0.340772 0.341401 0.342276 0.341057 0.337682 0.334556 0.332468 0.330843 0.329588 -100 
-100 -100 0.463672 0.459209 0.451268 0.442240 0.434862 0.420891 0.400794 0.386108 0.374753 0.366763 0.361117 0.357617 0.355646 0.355000 0.355735 0.358176 0.361726 0.360529 0.354562 0.349741 0.347546 0.345615 0.343561 -100 
-100 -100 0.482575 0.477970 0.470551 0.464648 0.468975 0.454405 0.421186 0.402170 0.389117 0.380503 0.374489 0.370778 0.368775 0.368461 0.370384 0.375561 0.383416 0.382280 0.372447 0.365640 0.369405 0.367062 0.357779 -100 
-100 -100 0.497406 0.492550 0.484647 0.478143 0.481783 0.466722 0.433194 0.413868 0.400530 0.391675 0.385458 0.381598 0.379516 0.379246 0.381329 0.386749 0.394788 0.393678 0.383694 0.376678 0.380331 0.377913 0.368547 -100 
-100 -100 0.508146 0.502873 0.493385 0.482434 0.473072 0.457625 0.436540 0.421089 0.408969 0.400284 0.394048 0.390135 0.387976 0.387470 0.388762 0.392096 0.396506 0.395361 0.388628 0.382986 0.380264 0.378061 0.375863 -100 
-100 -100 0.514869 0.509346 0.499117 0.486389 0.472679 0.457060 0.439947 0.425927 0.414339 0.405813 0.399663 0.395835 0.393751 0.393201 0.394152 0.396526 0.399192 0.398032 0.392982 0.388183 0.385034 0.382898 0.381434 -100 
-100 -100 0.517584 0.511916 0.501303 0.487872 0.472713 0.457049 0.441283 0.427885 0.416675 0.408386 0.402487 0.398959 0.397204 0.396766 0.397631 0.399906 0.402403 0.401195 0.396137 0.391212 0.387573 0.385390 0.384292 -100 
-100 -100 0.515373 0.509753 0.499168 0.485684 0.470316 0.454808 0.439562 0.426563 0.415718 0.407806 0.402409 0.399591 0.398585 0.398174 0.398287 0.399761 0.401610 0.400271 0.395480 0.390783 0.387249 0.385147 0.384112 -100 
-100 -100 0.507756 0.502347 0.492118 0.478976 0.463848 0.448701 0.434011 0.421512 0.411235 0.403947 0.399586 0.398397 0.399470 0.398944 0.396616 0.395802 0.395794 0.394130 0.390273 0.386401 0.383374 0.381494 0.380558 -100 
-100 -100 0.495264 0.490151 0.480433 0.467853 0.453254 0.438634 0.424520 0.412634 0.403090 0.396726 0.394023 0.395860 0.400937 0.400365 0.393839 0.389570 0.387451 0.385254 0.381926 0.378670 0.376048 0.374361 0.373495 -100 
-100 -100 0.477394 0.472604 0.463470 0.451567 0.437667 0.423699 0.410247 0.399033 0.390330 0.385011 0.384481 0.390380 0.405068 0.404578 0.388561 0.380254 0.375996 0.373236 0.370013 0.367003 0.364589 0.363019 0.362196 -100 
-100 -100 0.454976 0.450527 0.442012 0.430880 0.417779 0.404517 0.391633 0.380879 0.372585 0.367643 0.367434 0.373610 0.388546 0.388236 0.372329 0.364145 0.360029 0.357422 0.354342 0.351465 0.349162 0.347686 0.346909 -100 
-100 -100 0.427289 0.423195 0.415390 0.405169 0.393048 0.380531 0.368134 0.357617 0.349334 0.344077 0.342338 0.344943 0.350708 0.350638 0.344491 0.340631 0.338946 0.337174 0.334281 0.331441 0.329195 0.327772 0.327045 -100 
-100 -100 0.396513 0.392797 0.385736 0.376512 0.365446 0.353735 0.341817 0.331540 0.323317 0.317850 0.315078 0.315130 0.317216 0.317458 0.315766 0.315586 0.316253 0.315231 0.312029 0.308831 0.306439 0.305002 0.304300 -100 
-100 -100 0.362874 0.359513 0.353165 0.344889 0.334908 0.324053 0.312720 0.302854 0.294928 0.289572 0.286411 0.285315 0.285652 0.286209 0.287084 0.289298 0.291894 0.291368 0.287523 0.283753 0.281120 0.279649 0.278965 -100 
-100 -100 0.330402 0.327291 0.321408 0.313771 0.304559 0.294528 0.283997 0.274849 0.267509 0.262566 0.259510 0.258130 0.257963 0.258611 0.260173 0.262965 0.265966 0.265722 0.262102 0.258573 0.256140 0.254823 0.254215 -100 
-100 -100 0.300827 0.297810 0.292119 0.284759 0.275986 0.266661 0.257133 0.248954 0.242450 0.238046 0.235282 0.233941 0.233621 0.234096 0.235349 0.237353 0.239402 0.239298 0.236982 0.234626 0.232912 0.231911 0.231432 -100 
-100 -100 0.278984 0.275989 0.270334 0.263033 0.254471 0.245669 0.236970 0.229659 0.223873 0.219948 0.217457 0.216211 0.215843 0.216137 0.216967 0.218156 0.219286 0.219259 0.218037 0.216680 0.215563 0.214842 0.214472 -100 
-100 -100 0.266873 0.263880 0.258220 0.250921 0.242448 0.233930 0.225719 0.218910 0.213546 0.209897 0.207568 0.206384 0.205997 0.206190 0.206785 0.207567 0.208244 0.208253 0.207564 0.206692 0.205884 0.205313 0.205006 -100 
-100 -100 -100 -100 -100 -100 -100 -100 -100 -100 -100 -100 -100 -100 -100 -100 -100 -100 -100 -100 -100 -100 -100 -100 -100 -100 
-100 -100 -100 -100 -100 -100 -100 -100 -100 -100 -100 -100 -100 -100 -100 -100 -100 -100 -100 -100 -100 -100 -100 -100 -100 -100 
-100 -100 -100 -100 -100 -100 -100 -100 -100 -100 -100 -100 -100 -100 -100 -100 -100 -100 -100 -100 -100 -100 -100 -100 -100 -100 
-100 -100 0.386676 0.382833 0.375538 0.366061 0.354851 0.343121 0.331342 0.321327 0.313237 0.307466 0.303512 0.301231 0.299946 0.299058 0.298174 0.297295 0.296232 0.294839 0.293020 0.291105 0.289318 0.288007 0.287288 -100 
-100 -100 0.393405 0.389577 0.382347 0.373022 0.361954 0.350091 0.337908 0.327523 0.319200 0.313276 0.309221 0.306934 0.305700 0.304805 0.303842 0.302898 0.301800 0.300347 0.298430 0.296415 0.294552 0.293199 0.292460 -100 
-100 -100 0.406292 0.402428 0.395186 0.385951 0.374963 0.362817 0.349973 0.338991 0.330249 0.324038 0.319775 0.317422 0.316220 0.315310 0.314261 0.313276 0.312178 0.310658 0.308577 0.306404 0.304425 0.303007 0.302235 -100 
-100 -100 0.423239 0.419180 0.411602 0.402007 0.390676 0.378070 0.364636 0.353119 0.343905 0.337332 0.332796 0.330256 0.328948 0.328033 0.327081 0.326280 0.325392 0.323868 0.321561 0.319181 0.317069 0.315584 0.314779 -100 
-100 -100 0.443403 0.438940 0.430639 0.420280 0.408420 0.395170 0.380935 0.368868 0.359098 0.352087 0.347209 0.344373 0.342840 0.341960 0.341380 0.341171 0.340984 0.339526 0.336686 0.333899 0.331616 0.330027 0.329127 -100 
-100 -100 0.464035 0.459047 0.449887 0.438880 0.427221 0.413238 0.397321 0.384356 0.373911 0.366409 0.361157 0.358005 0.356266 0.355502 0.355517 0.356423 0.357702 0.356340 0.352248 0.348579 0.345955 0.344195 0.343143 -100 
-100 -100 0.483797 0.478327 0.468532 0.457743 0.448947 0.434251 0.413982 0.399298 0.387924 0.379905 0.374271 0.370837 0.368954 0.368372 0.369140 0.371585 0.375107 0.373845 0.367774 0.362844 0.360571 0.358579 0.356478 -100 
-100 -100 0.498572 0.492868 0.482635 0.471293 0.461918 0.446733 0.426065 0.411030 0.399320 0.390999 0.385103 0.381458 0.379453 0.378910 0.379883 0.382629 0.386422 0.385238 0.379050 0.373955 0.371570 0.369511 0.367365 -100 
-100 -100 0.508305 0.502589 0.492047 0.479306 0.465834 0.450400 0.433369 0.419458 0.408043 0.399667 0.393640 0.389876 0.387787 0.387157 0.387863 0.389781 0.392096 0.390965 0.386311 0.382044 0.378991 0.377005 0.375848 -100 
-100 -100 0.513993 0.508323 0.497728 0.484444 0.469537 0.454003 0.438229 0.424832 0.413620 0.405279 0.399239 0.395478 0.393424 0.392823 0.393491 0.395167 0.396969 0.395874 0.391792 0.387799 0.384702 0.382703 0.381627 -100 
-100 -100 0.516016 0.510385 0.499796 0.486328 0.470947 0.455439 0.440218 0.427159 0.416187 0.407983 0.402064 0.398464 0.396621 0.396138 0.396924 0.398831 0.401581 0.400484 0.395420 0.391115 0.387746 0.385677 0.384635 -100 
-100 -100 0.513598 0.508092 0.497688 0.484363 0.469053 0.453747 0.438888 0.426176 0.415539 0.407604 0.401969 0.398794 0.397426 0.396952 0.397250 0.398662 0.401043 0.399874 0.394966 0.390808 0.387537 0.385529 0.384516 -100 
-100 -100 0.506115 0.500845 0.490853 0.477955 0.463041 0.448142 0.433783 0.421605 0.411570 0.404106 0.399032 0.396828 0.396708 0.396103 0.394711 0.394435 0.394735 0.393365 0.389946 0.386529 0.383750 0.381945 0.381008 -100 
-100 -100 0.493867 0.488891 0.479415 0.467107 0.452782 0.438459 0.424742 0.413337 0.404212 0.397447 0.393211 0.392781 0.395088 0.394384 0.390241 0.387595 0.386331 0.384620 0.381747 0.378878 0.376492 0.374877 0.373991 -100 
-100 -100 0.476218 0.471551 0.462648 0.451019 0.437422 0.423793 0.410848 0.400356 0.392381 0.386422 0.383201 0.385082 0.391963 0.391254 0.382433 0.377175 0.374446 0.372387 0.369752 0.367180 0.365074 0.363598 0.362739 -100 
-100 -100 0.453952 0.449599 0.441273 0.430370 0.417539 0.404591 0.392212 0.382192 0.374648 0.369069 0.366164 0.368295 0.375375 0.374807 0.366078 0.360903 0.358264 0.356342 0.353894 0.351512 0.349571 0.348215 0.347417 -100 
-100 -100 0.426347 0.422317 0.414624 0.404527 0.392561 0.380281 0.368282 0.358285 0.350464 0.344837 0.341582 0.341890 0.344770 0.344460 0.340581 0.338149 0.337055 0.335735 0.333506 0.331234 0.329382 0.328127 0.327433 -100 
-100 -100 0.395632 0.391934 0.384886 0.375648 0.364599 0.353044 0.341469 0.331592 0.323685 0.318098 0.314642 0.313661 0.314439 0.314427 0.313388 0.313328 0.313752 0.312978 0.310673 0.308280 0.306400 0.305199 0.304577 -100 
-100 -100 0.362084 0.358694 0.352260 0.343841 0.333726 0.322963 0.311983 0.302496 0.294856 0.289536 0.286154 0.284669 0.284512 0.284774 0.285370 0.286837 0.288478 0.288075 0.285490 0.282850 0.280898 0.279731 0.279161 -100 
-100 -100 0.329769 0.326598 0.320583 0.312749 0.303352 0.293365 0.283157 0.274358 0.267291 0.262435 0.259332 0.257818 0.257435 0.257801 0.258860 0.260702 0.262606 0.262419 0.260059 0.257653 0.255895 0.254866 0.254371 -100 
-100 -100 0.300379 0.297313 0.291509 0.283976 0.275054 0.265753 0.256446 0.248526 0.242220 0.237907 0.235156 0.233773 0.233354 0.233648 0.234538 0.235909 0.237248 0.237181 0.235663 0.234031 0.232762 0.231971 0.231577 -100 
-100 -100 0.278704 0.275677 0.269943 0.262526 0.253861 0.245069 0.236506 0.229354 0.223693 0.219834 0.217367 0.216114 0.215701 0.215897 0.216530 0.217405 0.218195 0.218194 0.217368 0.216382 0.215518 0.214928 0.214618 -100 
-100 -100 0.266694 0.263679 0.257966 0.250589 0.242048 0.233534 0.225403 0.218690 0.213406 0.209804 0.207500 0.206320 0.205914 0.206052 0.206538 0.207162 0.207682 0.207710 0.207221 0.206552 0.205899 0.205418 0.205155 -100 
-100 -100 -100 -100 -100 -100 -100 -100 -100 -100 -100 -100 -100 -100 -100 -100 -100 -100 -100 -100 -100 -100 -100 -100 -100 -100 
-100 -100 -100 -100 -100 -100 -100 -100 -100 -100 -100 -100 -100 -100 -100 -100 -100 -100 -100 -100 -100 -100 -100 -100 -100 -100 
-100 -100 -100 -100 -100 -100 -100 -100 -100 -100 -100 -100 -100 -100 -100 -100 -100 -100 -100 -100 -100 -100 -100 -100 -100 -100 
-100 -100 0.386007 0.382024 0.374445 0.364595 0.353071 0.341372 0.330011 0.320559 0.313040 0.307729 0.304174 0.302319 0.301392 0.300530 0.299327 0.298035 0.296606 0.294918 0.292863 0.290781 0.288888 0.287521 0.286779 -100 
-100 -100 0.392787 0.388772 0.381158 0.371306 0.359777 0.347958 0.336379 0.326780 0.319202 0.313808 0.310158 0.308342 0.307545 0.306661 0.305259 0.303798 0.302270 0.300490 0.298315 0.296118 0.294142 0.292730 0.291968 -100 
-100 -100 0.405847 0.401718 0.393924 0.383938 0.372276 0.360182 0.348186 0.338273 0.330497 0.324901 0.321045 0.319217 0.318551 0.317625 0.315973 0.314317 0.312694 0.310812 0.308480 0.306134 0.304049 0.302576 0.301785 -100 
-100 -100 0.423232 0.418812 0.410518 0.400023 0.387893 0.375314 0.362788 0.352376 0.344147 0.338189 0.334057 0.332027 0.331234 0.330277 0.328682 0.327133 0.325622 0.323752 0.321327 0.318884 0.316731 0.315220 0.314408 -100 
-100 -100 0.444358 0.439366 0.430063 0.418597 0.405682 0.392394 0.379115 0.368006 0.359056 0.352587 0.348095 0.345684 0.344518 0.343562 0.342381 0.341327 0.340265 0.338534 0.335992 0.333451 0.331269 0.329727 0.328867 -100 
-100 -100 0.466675 0.460821 0.450028 0.437299 0.423627 0.409520 0.395218 0.383283 0.373566 0.366538 0.361643 0.358820 0.357300 0.356384 0.355708 0.355372 0.355064 0.353514 0.350620 0.347815 0.345533 0.343932 0.343011 -100 
-100 -100 0.488338 0.481569 0.469175 0.455366 0.441687 0.426798 0.410753 0.397840 0.387350 0.379788 0.374475 0.371288 0.369507 0.368670 0.368510 0.369008 0.369740 0.368362 0.364827 0.361581 0.359417 0.357715 0.356391 -100 
-100 -100 0.502936 0.495980 0.483237 0.468969 0.454784 0.439428 0.422955 0.409628 0.398724 0.390792 0.385152 0.381685 0.379729 0.378936 0.379048 0.379924 0.381014 0.379774 0.376160 0.372791 0.370525 0.368760 0.367401 -100 
-100 -100 0.510424 0.503992 0.492101 0.477967 0.462746 0.447258 0.431699 0.418558 0.407596 0.399474 0.393613 0.389957 0.387899 0.387137 0.387373 0.388292 0.389308 0.388177 0.384824 0.381567 0.378925 0.377117 0.376093 -100 
-100 -100 0.514070 0.508141 0.497060 0.483310 0.467899 0.452442 0.437261 0.424269 0.413336 0.405144 0.399172 0.395432 0.393375 0.392722 0.393210 0.394514 0.396121 0.395075 0.391292 0.387776 0.384921 0.383015 0.381982 -100 
-100 -100 0.514829 0.509218 0.498648 0.485220 0.469872 0.454554 0.439671 0.426892 0.416119 0.407972 0.401984 0.398269 0.396337 0.395836 0.396691 0.398794 0.403175 0.402179 0.395704 0.391428 0.388164 0.386141 0.385091 -100 
-100 -100 0.511898 0.506538 0.496379 0.483324 0.468259 0.453224 0.438683 0.426267 0.415852 0.407872 0.401920 0.398355 0.396696 0.396188 0.396724 0.398573 0.402807 0.401809 0.395427 0.391246 0.388063 0.386090 0.385055 -100 
-100 -100 0.504391 0.499307 0.489634 0.477096 0.462530 0.447974 0.434011 0.422300 0.412687 0.405041 0.399124 0.395953 0.395165 0.394458 0.393447 0.393691 0.394648 0.393558 0.390125 0.386954 0.384358 0.382604 0.381638 -100 
-100 -100 0.492321 0.487531 0.478385 0.466467 0.452544 0.438654 0.425532 0.415008 0.406830 0.399707 0.393667 0.391280 0.392414 0.391490 0.387913 0.386207 0.385637 0.384362 0.381829 0.379335 0.377235 0.375700 0.374753 -100 
-100 -100 0.474881 0.470389 0.461799 0.450555 0.437385 0.424278 0.412188 0.403158 0.396978 0.390523 0.384335 0.383363 0.389787 0.388711 0.379329 0.375184 0.373240 0.371748 0.369662 0.367621 0.365960 0.364612 0.363642 -100 
-100 -100 0.452808 0.448599 0.440535 0.429959 0.417506 0.405050 0.393524 0.384978 0.379254 0.373184 0.367298 0.366550 0.373105 0.372129 0.362823 0.358695 0.356758 0.355394 0.353567 0.351789 0.350357 0.349166 0.348275 -100 
-100 -100 0.425376 0.421445 0.413921 0.404025 0.392302 0.380374 0.368967 0.359885 0.353058 0.347099 0.342044 0.340374 0.341974 0.341321 0.337843 0.336067 0.335297 0.334385 0.332815 0.331176 0.329804 0.328751 0.328054 -100 
-100 -100 0.394831 0.391171 0.384172 0.374973 0.364003 0.352666 0.341507 0.332175 0.324763 0.319039 0.314762 0.312796 0.312790 0.312462 0.311431 0.311273 0.311418 0.310885 0.309420 0.307824 0.306479 0.305531 0.304979 -100 
-100 -100 0.361461 0.358054 0.351558 0.343030 0.332848 0.322210 0.311574 0.302496 0.295166 0.289846 0.286158 0.284245 0.283660 0.283596 0.283813 0.284568 0.285379 0.285105 0.283640 0.282041 0.280733 0.279869 0.279409 -100 
-100 -100 0.329339 0.326119 0.319988 0.311975 0.302442 0.292523 0.282608 0.274150 0.267328 0.262530 0.259326 0.257627 0.257010 0.257082 0.257650 0.258641 0.259607 0.259487 0.258214 0.256813 0.255664 0.254921 0.254535 -100 
-100 -100 0.300134 0.297023 0.291112 0.283420 0.274371 0.265108 0.256014 0.248341 0.242208 0.237955 0.235174 0.233705 0.233153 0.233247 0.233786 0.234587 0.235319 0.235288 0.234454 0.233467 0.232605 0.232018 0.231707 -100 
-100 -100 0.278601 0.275544 0.269740 0.262220 0.253471 0.244701 0.236268 0.229264 0.223707 0.219889 0.217413 0.216116 0.215627 0.215702 0.216135 0.216714 0.217209 0.217227 0.216737 0.216087 0.215454 0.214993 0.214739 -100 
-100 -100 0.266667 0.263633 0.257876 0.250435 0.241843 0.233342 0.225290 0.218668 0.213446 0.209870 0.207562 0.206356 0.205900 0.205959 0.206323 0.206785 0.207157 0.207197 0.206879 0.206398 0.205890 0.205497 0.205276 -100 
-100 -100 -100 -100 -100 -100 -100 -100 -100 -100 -100 -100 -100 -100 -100 -100 -100 -100 -100 -100 -100 -100 -100 -100 -100 -100 
-100 -100 -100 -100 -100 -100 -100 -100 -100 -100 -100 -100 -100 -100 -100 -100 -100 -100 -100 -100 -100 -100 -100 -100 -100 -100 
-100 -100 -100 -100 -100 -100 -100 -100 -100 -100 -100 -100 -100 -100 -100 -100 -100 -100 -100 -100 -100 -100 -100 -100 -100 -100 
-100 -100 0.386052 0.381875 0.373931 0.363678 0.351832 0.340115 0.329067 0.320092 0.313095 0.308162 0.304888 0.303331 0.302669 0.301778 0.300235 0.298558 0.296799 0.294869 0.292631 0.290438 0.288488 0.287101 0.286353 -100 
-100 -100 0.392958 0.388707 0.380635 0.370272 0.358330 0.346507 0.335375 0.326424 0.319520 0.314558 0.311174 0.309688 0.309236 0.308304 0.306430 0.304472 0.302556 0.300505 0.298127 0.295804 0.293765 0.292331 0.291563 -100 
-100 -100 0.406308 0.401867 0.393444 0.382780 0.370567 0.358483 0.347110 0.338064 0.331154 0.326054 0.322445 0.320989 0.320772 0.319768 0.317460 0.315153 0.313052 0.310868 0.308330 0.305860 0.303715 0.302224 0.301431 -100 
-100 -100 0.424119 0.419303 0.410229 0.398938 0.386177 0.373595 0.361720 0.352190 0.344827 0.339363 0.335470 0.333796 0.333424 0.332373 0.330103 0.327863 0.325826 0.323670 0.321118 0.318625 0.316457 0.314951 0.314144 -100 
-100 -100 0.446161 0.440606 0.430238 0.417799 0.404120 0.390771 0.378089 0.367698 0.359440 0.353391 0.349140 0.347010 0.346117 0.345051 0.343312 0.341601 0.339945 0.337992 0.335555 0.333152 0.331058 0.329569 0.328745 -100 
-100 -100 0.470342 0.463558 0.451004 0.436822 0.421980 0.407724 0.394135 0.382824 0.373656 0.366976 0.362315 0.359701 0.358323 0.357265 0.356072 0.354982 0.353837 0.352140 0.349772 0.347435 0.345407 0.343928 0.343073 -100 
-100 -100 0.494440 0.486241 0.471022 0.454938 0.439026 0.423907 0.409335 0.397205 0.387255 0.380003 0.374900 0.371863 0.370135 0.369114 0.368385 0.367895 0.367373 0.365913 0.363445 0.361051 0.359055 0.357546 0.356592 -100 
-100 -100 0.508793 0.500463 0.485001 0.468558 0.452221 0.436667 0.421642 0.409039 0.398602 0.390927 0.385455 0.382089 0.380144 0.379185 0.378807 0.378795 0.378772 0.377497 0.374901 0.372380 0.370272 0.368694 0.367702 -100 
-100 -100 0.513438 0.506227 0.492868 0.477595 0.461468 0.445919 0.430965 0.418228 0.407561 0.399612 0.393856 0.390254 0.388201 0.387353 0.387400 0.387961 0.389252 0.388116 0.384489 0.381616 0.379162 0.377454 0.376470 -100 
-100 -100 0.514862 0.508617 0.496948 0.482774 0.467079 0.451693 0.436855 0.424134 0.413409 0.405322 0.399383 0.395640 0.393577 0.392920 0.393511 0.395121 0.398952 0.397931 0.391985 0.388235 0.385321 0.383425 0.382379 -100 
-100 -100 0.514381 0.508709 0.498024 0.484572 0.469279 0.454134 0.439513 0.426962 0.416364 0.408260 0.402200 0.398395 0.396475 0.396074 0.397915 0.402059 0.423192 0.422253 0.399172 0.392999 0.388864 0.386737 0.385562 -100 
-100 -100 0.510885 0.505586 0.495529 0.482646 0.467795 0.453011 0.438763 0.426635 0.416471 0.408471 0.402245 0.398426 0.396780 0.396354 0.397825 0.401801 0.422892 0.421998 0.398994 0.392898 0.388840 0.386760 0.385595 -100 
-100 -100 0.503142 0.498180 0.488729 0.476476 0.462229 0.448009 0.434469 0.423296 0.414283 0.406550 0.399926 0.396258 0.396246 0.395466 0.393583 0.394317 0.397825 0.396898 0.391194 0.387708 0.385064 0.383307 0.382268 -100 
-100 -100 0.491039 0.486401 0.477534 0.465962 0.452433 0.438990 0.426559 0.417154 0.410434 0.403171 0.395565 0.392472 0.396319 0.395157 0.388254 0.386197 0.386522 0.385458 0.382302 0.379977 0.378089 0.376619 0.375567 -100 
-100 -100 0.473675 0.469346 0.461057 0.450187 0.437460 0.424925 0.413907 0.406879 0.403796 0.397274 0.388817 0.388449 0.416521 0.415012 0.382749 0.375809 0.372947 0.371612 0.369790 0.368209 0.367038 0.365820 0.364680 -100 
-100 -100 0.451748 0.447695 0.439916 0.429687 0.417649 0.405745 0.395278 0.388737 0.386143 0.379999 0.371785 0.371590 0.399639 0.398192 0.366070 0.359084 0.356100 0.354892 0.353461 0.352232 0.351356 0.350335 0.349290 -100 
-100 -100 0.424524 0.420719 0.413422 0.403798 0.392388 0.380842 0.370081 0.362099 0.356744 0.350628 0.343943 0.341508 0.345675 0.344661 0.337664 0.335190 0.334208 0.333500 0.332400 0.331283 0.330383 0.329519 0.328785 -100 
-100 -100 0.394204 0.390630 0.383783 0.374756 0.363986 0.352888 0.342086 0.333260 0.326436 0.320597 0.315563 0.313043 0.313656 0.313034 0.310658 0.310091 0.309939 0.309556 0.308639 0.307604 0.306696 0.305960 0.305456 -100 
-100 -100 0.361059 0.357700 0.351281 0.342832 0.332750 0.322255 0.311828 0.302995 0.295879 0.290498 0.286484 0.284246 0.283490 0.283156 0.282893 0.283156 0.283483 0.283305 0.282512 0.281566 0.280714 0.280085 0.279713 -100 
-100 -100 0.329127 0.325932 0.319831 0.311835 0.302337 0.292506 0.282736 0.274430 0.267708 0.262886 0.259537 0.257658 0.256867 0.256706 0.256883 0.257361 0.257802 0.257738 0.257098 0.256302 0.255564 0.255038 0.254744 -100 
-100 -100 0.300081 0.296982 0.291081 0.283384 0.274343 0.265134 0.256140 0.248565 0.242486 0.238222 0.235367 0.233790 0.233105 0.233028 0.233306 0.233756 0.234141 0.234138 0.233705 0.233117 0.232539 0.232109 0.231869 -100 
-100 -100 0.278649 0.275601 0.269806 0.262286 0.253545 0.244808 0.236437 0.229490 0.223960 0.220131 0.217610 0.216246 0.215666 0.215626 0.215892 0.216269 0.216577 0.216606 0.216326 0.215899 0.215443 0.215086 0.214883 -100 
-100 -100 0.266763 0.263738 0.257994 0.250561 0.241980 0.233504 0.225491 0.218900 0.213691 0.210104 0.207764 0.206510 0.205987 0.205962 0.206212 0.206545 0.206810 0.206852 0.206649 0.206304 0.205914 0.205597 0.205413 -100 
-100 -100 -100 -100 -100 -100 -100 -100 -100 -100 -100 -100 -100 -100 -100 -100 -100 -100 -100 -100 -100 -100 -100 -100 -100 -100 
-100 -100 -100 -100 -100 -100 -100 -100 -100 -100 -100 -100 -100 -100 -100 -100 -100 -100 -100 -100 -100 -100 -100 -100 -100 -100 
-100 -100 -100 -100 -100 -100 -100 -100 -100 -100 -100 -100 -100 -100 -100 -100 -100 -100 -100 -100 -100 -100 -100 -100 -100 -100 
-100 -100 0.386970 0.382542 0.374154 0.363460 0.351289 0.339480 0.328572 0.319860 0.313137 0.308370 0.305140 0.303565 0.302849 0.301866 0.300187 0.298352 0.296449 0.294429 0.292163 0.289989 0.288080 0.286728 0.286000 -100 
-100 -100 0.394127 0.389569 0.380943 0.370052 0.357729 0.345818 0.334882 0.326266 0.319692 0.314904 0.311527 0.309982 0.309446 0.308404 0.306383 0.304259 0.302194 0.300054 0.297657 0.295364 0.293372 0.291978 0.291231 -100 
-100 -100 0.407881 0.403054 0.393879 0.382569 0.369906 0.357743 0.346639 0.338015 0.331502 0.326583 0.322932 0.321362 0.321021 0.319887 0.317416 0.314929 0.312668 0.310404 0.307867 0.305450 0.303371 0.301931 0.301159 -100 
-100 -100 0.425603 0.420427 0.410634 0.398730 0.385543 0.372912 0.361322 0.352214 0.345233 0.339946 0.336003 0.334202 0.333690 0.332504 0.330058 0.327619 0.325401 0.323185 0.320681 0.318289 0.316225 0.314791 0.313999 -100 
-100 -100 0.447052 0.441253 0.430435 0.417574 0.403591 0.390227 0.377801 0.367750 0.359798 0.353892 0.349619 0.347400 0.346393 0.345186 0.343251 0.341307 0.339437 0.337443 0.335151 0.332962 0.331073 0.329674 0.328839 -100 
-100 -100 0.470714 0.463794 0.450986 0.436550 0.421488 0.407262 0.393935 0.382891 0.373949 0.367383 0.362728 0.360063 0.358592 0.357390 0.355969 0.354576 0.353130 0.351426 0.349380 0.347447 0.345793 0.344441 0.343516 -100 
-100 -100 0.494430 0.486166 0.470808 0.454547 0.438352 0.423308 0.409144 0.397279 0.387516 0.380360 0.375276 0.372206 0.370395 0.369227 0.368231 0.367346 0.366387 0.364958 0.363039 0.361277 0.359850 0.358505 0.357401 -100 
-100 -100 0.508591 0.500235 0.484697 0.468149 0.451586 0.436143 0.421523 0.409155 0.398867 0.391273 0.385820 0.382425 0.380400 0.379312 0.378690 0.378301 0.377852 0.376624 0.374584 0.372692 0.371143 0.369726 0.368576 -100 
-100 -100 0.513263 0.506019 0.492599 0.477292 0.461139 0.445710 0.430989 0.418417 0.407859 0.399965 0.394216 0.390582 0.388463 0.387516 0.387397 0.387715 0.388746 0.387638 0.384359 0.381899 0.379823 0.378216 0.377118 -100 
-100 -100 0.514898 0.508574 0.496775 0.482550 0.466879 0.451614 0.436948 0.424359 0.413722 0.405671 0.399722 0.395935 0.393805 0.393076 0.393570 0.395038 0.398715 0.397711 0.391982 0.388494 0.385840 0.383997 0.382841 -100 
-100 -100 0.514682 0.508873 0.497958 0.484401 0.469136 0.454110 0.439635 0.427199 0.416670 0.408583 0.402487 0.398606 0.396596 0.396137 0.397930 0.401988 0.423014 0.422105 0.399221 0.393288 0.389473 0.387379 0.385993 -100 
-100 -100 0.511088 0.505671 0.495407 0.482447 0.467646 0.452998 0.438893 0.426870 0.416750 0.408744 0.402434 0.398472 0.396671 0.396189 0.397673 0.401634 0.422671 0.421840 0.399030 0.393158 0.389398 0.387360 0.386002 -100 
-100 -100 0.502911 0.497911 0.488407 0.476193 0.462071 0.448010 0.434613 0.423532 0.414543 0.406748 0.399952 0.396012 0.395714 0.394857 0.393100 0.393945 0.397510 0.396685 0.391162 0.387866 0.385408 0.383710 0.382620 -100 
-100 -100 0.490447 0.485850 0.477062 0.465637 0.452294 0.439031 0.426739 0.417405 0.410672 0.403278 0.395368 0.391792 0.395116 0.393852 0.387259 0.385490 0.385990 0.385094 0.382158 0.380054 0.378356 0.376981 0.375943 -100 
-100 -100 0.472924 0.468687 0.460563 0.449907 0.437407 0.425059 0.414163 0.407174 0.404031 0.397308 0.388412 0.387330 0.414581 0.412938 0.381224 0.374747 0.372159 0.371055 0.369514 0.368213 0.367269 0.366188 0.365102 -100 
-100 -100 0.451027 0.447098 0.439529 0.429556 0.417762 0.406042 0.395663 0.389120 0.386426 0.380064 0.371398 0.370478 0.397684 0.396087 0.364482 0.357920 0.355178 0.354211 0.353093 0.352178 0.351555 0.350703 0.349733 -100 
-100 -100 0.423986 0.420311 0.413251 0.403916 0.392777 0.381392 0.370658 0.362622 0.357146 0.350829 0.343795 0.340846 0.344447 0.343263 0.336475 0.334175 0.333289 0.332759 0.331968 0.331179 0.330548 0.329857 0.329201 -100 
-100 -100 0.393899 0.390463 0.383873 0.375172 0.364709 0.353745 0.342887 0.333934 0.326958 0.320937 0.315652 0.312803 0.313062 0.312256 0.309845 0.309213 0.308993 0.308724 0.308124 0.307434 0.306803 0.306240 0.305817 -100 
-100 -100 0.360975 0.357757 0.351607 0.343513 0.333768 0.323380 0.312812 0.303781 0.296480 0.290933 0.286730 0.284273 0.283278 0.282755 0.282317 0.282357 0.282482 0.282373 0.281919 0.281334 0.280760 0.280303 0.280010 -100 
-100 -100 0.329191 0.326130 0.320272 0.312595 0.303396 0.293654 0.283726 0.275214 0.268305 0.263347 0.259854 0.257814 0.256839 0.256514 0.256488 0.256709 0.256912 0.256895 0.256558 0.256080 0.255577 0.255212 0.254989 -100 
-100 -100 0.300242 0.297238 0.291516 0.284051 0.275221 0.266071 0.256970 0.249248 0.243035 0.238663 0.235702 0.234010 0.233196 0.232983 0.233096 0.233351 0.233569 0.233585 0.233350 0.232982 0.232579 0.232264 0.232078 -100 
-100 -100 0.278845 0.275862 0.270189 0.262822 0.254215 0.245519 0.237090 0.230054 0.224437 0.220533 0.217936 0.216491 0.215820 0.215679 0.215824 0.216072 0.216276 0.216308 0.216138 0.215847 0.215509 0.215232 0.215066 -100 
-100 -100 0.266965 0.263989 0.258336 0.251012 0.242525 0.234081 0.226036 0.219388 0.214118 0.210475 0.208079 0.206764 0.206171 0.206065 0.206221 0.206459 0.206651 0.206689 0.206553 0.206299 0.205994 0.205737 0.205583 -100 
-100 -100 -100 -100 -100 -100 -100 -100 -100 -100 -100 -100 -100 -100 -100 -100 -100 -100 -100 -100 -100 -100 -100 -100 -100 -100 
-100 -100 -100 -100 -100 -100 -100 -100 -100 -100 -100 -100 -100 -100 -100 -100 -100 -100 -100 -100 -100 -100 -100 -100 -100 -100 
-100 -100 -100 -100 -100 -100 -100 -100 -100 -100 -100 -100 -100 -100 -100 -100 -100 -100 -100 -100 -100 -100 -100 -100 -100 -100 
-100 -100 0.389036 0.384242 0.375165 0.363911 0.351345 0.339384 0.328515 0.319929 0.313307 0.308497 0.305026 0.303069 0.301944 0.300789 0.299163 0.297394 0.295524 0.293563 0.291423 0.289397 0.287621 0.286356 0.285671 -100 
-100 -100 0.396876 0.391822 0.382215 0.370610 0.357824 0.345748 0.334866 0.326395 0.319925 0.315060 0.311359 0.309291 0.308196 0.306960 0.305097 0.303132 0.301147 0.299101 0.296868 0.294759 0.292929 0.291634 0.290932 -100 
-100 -100 0.412041 0.406484 0.395577 0.383302 0.370073 0.357736 0.346707 0.338247 0.331841 0.326800 0.322709 0.320438 0.319338 0.317984 0.315814 0.313610 0.311498 0.309370 0.307053 0.304877 0.303011 0.301685 0.300952 -100 
-100 -100 0.429175 0.423382 0.412068 0.399383 0.385759 0.373010 0.361510 0.352559 0.345676 0.340244 0.335849 0.333346 0.332087 0.330669 0.328508 0.326343 0.324279 0.322210 0.319966 0.317881 0.316106 0.314793 0.314007 -100 
-100 -100 0.447570 0.441719 0.430724 0.417800 0.403783 0.390456 0.378138 0.368200 0.360302 0.354273 0.349647 0.346904 0.345352 0.343936 0.342116 0.340299 0.338503 0.336659 0.334692 0.332929 0.331489 0.330236 0.329308 -100 
-100 -100 0.467953 0.461632 0.449903 0.436257 0.421618 0.407610 0.394419 0.383440 0.374508 0.367835 0.362924 0.359911 0.358081 0.356695 0.355245 0.353839 0.352387 0.350850 0.349259 0.347996 0.347125 0.345956 0.344720 -100 
-100 -100 0.488291 0.481281 0.468320 0.453695 0.438343 0.423687 0.409724 0.397901 0.388176 0.380922 0.375600 0.372297 0.370243 0.368904 0.367790 0.366793 0.365730 0.364498 0.363252 0.362509 0.362431 0.361308 0.359478 -100 
-100 -100 0.502350 0.495254 0.482132 0.467257 0.451584 0.436549 0.422133 0.409799 0.399547 0.391867 0.386221 0.382660 0.380459 0.379208 0.378427 0.377867 0.377206 0.376147 0.374849 0.373993 0.373815 0.372606 0.370704 -100 
-100 -100 0.510065 0.503471 0.491264 0.476878 0.461285 0.446146 0.431561 0.419015 0.408442 0.400492 0.394646 0.390891 0.388624 0.387527 0.387173 0.387186 0.387170 0.386162 0.384249 0.382620 0.381526 0.380082 0.378522 -100 
-100 -100 0.514654 0.508373 0.496684 0.482613 0.467118 0.451993 0.437418 0.424859 0.414218 0.406138 0.400131 0.396251 0.393983 0.393091 0.393227 0.393996 0.394998 0.394040 0.391168 0.388724 0.387055 0.385352 0.383744 -100 
-100 -100 0.516640 0.510422 0.498792 0.484814 0.469412 0.454398 0.439965 0.427540 0.416986 0.408885 0.402771 0.398813 0.396591 0.395889 0.396558 0.398318 0.402274 0.401406 0.395819 0.392645 0.391407 0.389522 0.386932 -100 
-100 -100 0.513470 0.507540 0.496389 0.482867 0.467841 0.453144 0.439024 0.426923 0.416665 0.408634 0.402393 0.398358 0.396188 0.395476 0.396047 0.397808 0.401828 0.401041 0.395509 0.392356 0.391122 0.389291 0.386776 -100 
-100 -100 0.504275 0.498956 0.488909 0.476344 0.462074 0.447950 0.434407 0.422968 0.413422 0.405558 0.399032 0.394915 0.393082 0.392131 0.391635 0.392284 0.393428 0.392684 0.389943 0.387510 0.385783 0.384223 0.382883 -100 
-100 -100 0.490858 0.486126 0.477113 0.465553 0.452143 0.438760 0.426044 0.415729 0.407493 0.399914 0.392789 0.388659 0.387824 0.386577 0.384295 0.383701 0.383779 0.383071 0.381304 0.379564 0.378186 0.376954 0.375955 -100 
-100 -100 0.472810 0.468553 0.460408 0.449765 0.437253 0.424681 0.412942 0.404022 0.397634 0.390473 0.382666 0.379045 0.382163 0.380672 0.373731 0.371436 0.370563 0.369858 0.368715 0.367580 0.366675 0.365749 0.364927 -100 
-100 -100 0.450797 0.446915 0.439452 0.429619 0.417908 0.405969 0.394682 0.386119 0.380081 0.373239 0.365692 0.362265 0.365465 0.364005 0.357041 0.354643 0.353689 0.353120 0.352326 0.351566 0.350971 0.350281 0.349603 -100 
-100 -100 0.423865 0.420307 0.413487 0.404460 0.393579 0.382108 0.370739 0.361460 0.354241 0.347612 0.341338 0.337835 0.337335 0.336148 0.333644 0.332615 0.332227 0.331897 0.331354 0.330776 0.330275 0.329750 0.329294 -100 
-100 -100 0.393995 0.390741 0.384534 0.376358 0.366382 0.355429 0.344011 0.334229 0.326315 0.320010 0.314892 0.311816 0.310556 0.309649 0.308625 0.308294 0.308195 0.308026 0.307648 0.307195 0.306755 0.306348 0.306045 -100 
-100 -100 0.361291 0.358302 0.352659 0.345292 0.336269 0.325934 0.314716 0.304929 0.296984 0.291131 0.286840 0.284230 0.282867 0.282198 0.281849 0.281825 0.281877 0.281809 0.281549 0.281194 0.280820 0.280496 0.280282 -100 
-100 -100 0.329627 0.326783 0.321426 0.314481 0.306018 0.296328 0.285772 0.276587 0.269169 0.263912 0.260250 0.258065 0.256895 0.256415 0.256293 0.256379 0.256484 0.256475 0.256293 0.256010 0.255689 0.255424 0.255257 -100 
-100 -100 0.300663 0.297832 0.292485 0.285544 0.277221 0.268119 0.258607 0.250429 0.243864 0.239270 0.236160 0.234347 0.233404 0.233067 0.233056 0.233188 0.233316 0.233333 0.233202 0.232972 0.232698 0.232464 0.232320 -100 
-100 -100 0.279210 0.276345 0.270921 0.263877 0.255570 0.246914 0.238264 0.230964 0.225129 0.221080 0.218374 0.216836 0.216068 0.215830 0.215872 0.216023 0.216156 0.216182 0.216077 0.215876 0.215628 0.215412 0.215278 -100 
-100 -100 0.267285 0.264394 0.258912 0.251803 0.243505 0.235094 0.226928 0.220120 0.214710 0.210968 0.208490 0.207103 0.206433 0.206247 0.206315 0.206472 0.206605 0.206633 0.206537 0.206349 0.206112 0.205903 0.205773 -100 
-100 -100 -100 -100 -100 -100 -100 -100 -100 -100 -100 -100 -100 -100 -100 -100 -100 -100 -100 -100 -100 -100 -100 -100 -100 -100 
-100 -100 -100 -100 -100 -100 -100 -100 -100 -100 -100 -100 -100 -100 -100 -100 -100 -100 -100 -100 -100 -100 -100 -100 -100 -100 
-100 -100 -100 -100 -100 -100 -100 -100 -100 -100 -100 -100 -100 -100 -100 -100 -100 -100 -100 -100 -100 -100 -100 -100 -100 -100 
-100 -100 0.392075 0.386781 0.376751 0.364808 0.351826 0.339718 0.328908 0.320494 0.313999 0.309042 0.305101 0.302531 0.300853 0.299454 0.297869 0.296203 0.294418 0.292572 0.290608 0.288772 0.287157 0.285999 0.285365 -100 
-100 -100 0.401552 0.395686 0.384373 0.371736 0.358407 0.346164 0.335377 0.327149 0.320876 0.315827 0.311494 0.308610 0.306785 0.305268 0.303534 0.301755 0.299904 0.298010 0.295997 0.294124 0.292491 0.291317 0.290666 -100 
-100 -100 0.420524 0.413489 0.398824 0.384818 0.370821 0.358290 0.347397 0.339268 0.333148 0.327874 0.322942 0.319599 0.317546 0.315866 0.313944 0.312037 0.310122 0.308196 0.306164 0.304297 0.302693 0.301508 0.300812 -100 
-100 -100 0.437047 0.429898 0.415035 0.400814 0.386563 0.373685 0.362330 0.353689 0.347066 0.341384 0.336144 0.332574 0.330369 0.328622 0.326698 0.324828 0.322970 0.321127 0.319225 0.317548 0.316160 0.315006 0.314192 -100 
-100 -100 0.450018 0.443802 0.431872 0.418600 0.404509 0.391232 0.379038 0.369280 0.361500 0.355239 0.349971 0.346427 0.344165 0.342464 0.340748 0.339106 0.337466 0.335862 0.334334 0.333199 0.332469 0.331408 0.330230 -100 
-100 -100 0.466298 0.460421 0.449396 0.436438 0.422267 0.408507 0.395420 0.384490 0.375549 0.368664 0.363304 0.359750 0.357439 0.355815 0.354353 0.353011 0.351671 0.350421 0.349478 0.349325 0.349931 0.349013 0.346965 -100 
-100 -100 0.483505 0.477555 0.466491 0.453359 0.438906 0.424660 0.410807 0.398959 0.389182 0.381735 0.376060 0.372383 0.369992 0.368449 0.367256 0.366251 0.365270 0.364397 0.364111 0.365233 0.368073 0.367272 0.363460 -100 
-100 -100 0.497471 0.491437 0.480229 0.466868 0.452117 0.437504 0.423191 0.410810 0.400495 0.392652 0.386737 0.382907 0.380456 0.379022 0.378127 0.377507 0.376866 0.376135 0.375797 0.376812 0.379582 0.378682 0.374755 -100 
-100 -100 0.508037 0.501912 0.490539 0.476909 0.461852 0.446988 0.432471 0.419887 0.409242 0.401179 0.395169 0.391224 0.388766 0.387504 0.387007 0.386884 0.386699 0.385886 0.384731 0.384305 0.384941 0.383720 0.381072 -100 
-100 -100 0.516232 0.509669 0.497487 0.483203 0.467727 0.452672 0.438123 0.425543 0.414859 0.406715 0.400613 0.396606 0.394185 0.393137 0.393082 0.393556 0.393950 0.393091 0.391187 0.389809 0.389748 0.388203 0.385484 -100 
-100 -100 0.521528 0.514340 0.500977 0.485898 0.470046 0.454911 0.440450 0.427998 0.417404 0.409275 0.403135 0.399101 0.396737 0.395867 0.396227 0.397290 0.399007 0.398224 0.395306 0.393974 0.396366 0.394643 0.389067 -100 
-100 -100 0.518845 0.511829 0.498748 0.483947 0.468344 0.453452 0.439254 0.427062 0.416688 0.408647 0.402480 0.398419 0.396074 0.395208 0.395553 0.396653 0.398437 0.397717 0.394815 0.393424 0.395714 0.394039 0.388619 -100 
-100 -100 0.507569 0.501572 0.490349 0.476968 0.462297 0.447995 0.434284 0.422546 0.412608 0.404725 0.398488 0.394392 0.392143 0.391099 0.390865 0.391408 0.391984 0.391285 0.389346 0.387642 0.387046 0.385621 0.383522 -100 
-100 -100 0.492357 0.487304 0.477743 0.465781 0.452139 0.438563 0.425472 0.414394 0.405139 0.397486 0.391080 0.386968 0.384994 0.383730 0.382694 0.382569 0.382636 0.382015 0.380608 0.379210 0.378266 0.377181 0.376063 -100 
-100 -100 0.473388 0.469007 0.460660 0.449867 0.437233 0.424411 0.411995 0.401663 0.393293 0.385942 0.379398 0.375470 0.374882 0.373463 0.370629 0.369758 0.369345 0.368817 0.367909 0.366978 0.366220 0.365461 0.364805 -100 
-100 -100 0.451088 0.447194 0.439734 0.429952 0.418265 0.406095 0.394046 0.383965 0.375853 0.368771 0.362479 0.358747 0.358265 0.356870 0.353976 0.352990 0.352513 0.352123 0.351545 0.350974 0.350486 0.349967 0.349504 -100 
-100 -100 0.424195 0.420726 0.414114 0.405407 0.394815 0.383228 0.371176 0.360780 0.352268 0.345406 0.339778 0.336264 0.334633 0.333414 0.332119 0.331575 0.331325 0.331091 0.330736 0.330367 0.330020 0.329656 0.329352 -100 
-100 -100 0.394506 0.391448 0.385690 0.378217 0.368938 0.357961 0.345717 0.334921 0.326116 0.319510 0.314533 0.311408 0.309717 0.308707 0.307964 0.307688 0.307568 0.307438 0.307213 0.306955 0.306684 0.306413 0.306203 -100 
-100 -100 0.361979 0.359276 0.354305 0.348031 0.340150 0.329844 0.317487 0.306521 0.297749 0.291507 0.287100 0.284377 0.282817 0.282015 0.281614 0.281495 0.281468 0.281408 0.281265 0.281071 0.280847 0.280631 0.280477 -100 
-100 -100 0.330364 0.327811 0.323144 0.317324 0.310048 0.300400 0.288706 0.278391 0.270231 0.264584 0.260730 0.258409 0.257096 0.256483 0.256245 0.256215 0.256238 0.256222 0.256123 0.255963 0.255763 0.255579 0.255453 -100 
-100 -100 0.301305 0.298692 0.293843 0.287679 0.280144 0.271078 0.260832 0.251903 0.244829 0.239947 0.236669 0.234735 0.233678 0.233228 0.233106 0.233135 0.233190 0.233195 0.233116 0.232971 0.232785 0.232612 0.232497 -100 
-100 -100 0.279718 0.276994 0.271874 0.265274 0.257391 0.248764 0.239741 0.232034 0.225902 0.221671 0.218846 0.217215 0.216356 0.216027 0.215975 0.216040 0.216110 0.216119 0.216043 0.215900 0.215713 0.215541 0.215430 -100 
-100 -100 0.267703 0.264909 0.259625 0.252787 0.244732 0.236347 0.227986 0.220946 0.215354 0.211492 0.208928 0.207467 0.206721 0.206457 0.206443 0.206524 0.206599 0.206607 0.206529 0.206382 0.206192 0.206018 0.205907 -100 
-100 -100 -100 -100 -100 -100 -100 -100 -100 -100 -100 -100 -100 -100 -100 -100 -100 -100 -100 -100 -100 -100 -100 -100 -100 -100 
-100 -100 -100 -100 -100 -100 -100 -100 -100 -100 -100 -100 -100 -100 -100 -100 -100 -100 -100 -100 -100 -100 -100 -100 -100 -100 
-100 -100 -100 -100 -100 -100 -100 -100 -100 -100 -100 -100 -100 -100 -100 -100 -100 -100 -100 -100 -100 -100 -100 -100 -100 -100 
-100 -100 0.396066 0.390160 0.378582 0.365877 0.352486 0.340277 0.329558 0.321351 0.315023 0.309908 0.305439 0.302253 0.300039 0.298371 0.296747 0.295123 0.293395 0.291645 0.289836 0.288167 0.286705 0.285648 0.285064 -100 
-100 -100 0.409165 0.402052 0.387239 0.373160 0.359191 0.346815 0.336168 0.328259 0.322276 0.317045 0.311999 0.308302 0.305796 0.303971 0.302239 0.300547 0.298784 0.297014 0.295193 0.293525 0.292077 0.291016 0.290413 -100 
-100 -100 0.440465 0.430368 0.404553 0.387163 0.371858 0.359101 0.348399 0.340731 0.335068 0.329585 0.323693 0.319283 0.316362 0.314325 0.312458 0.310697 0.308910 0.307149 0.305368 0.303777 0.302433 0.301383 0.300710 -100 
-100 -100 0.456510 0.446383 0.420554 0.403086 0.387631 0.374584 0.363433 0.355242 0.349059 0.343160 0.336961 0.332325 0.329251 0.327144 0.325269 0.323540 0.321818 0.320169 0.318587 0.317310 0.316358 0.315364 0.314464 -100 
-100 -100 0.456028 0.448866 0.433990 0.419755 0.405387 0.392157 0.380154 0.370691 0.363215 0.356747 0.350706 0.346345 0.343398 0.341378 0.339642 0.338077 0.336553 0.335176 0.334116 0.333706 0.333988 0.333127 0.331431 -100 
-100 -100 0.466950 0.461099 0.449710 0.436953 0.423044 0.409503 0.396584 0.385817 0.377061 0.369987 0.364025 0.359880 0.357054 0.355152 0.353607 0.352280 0.351044 0.350102 0.349935 0.351270 0.354347 0.353704 0.349962 -100 
-100 -100 0.481321 0.475906 0.465720 0.453437 0.439610 0.425711 0.412085 0.400362 0.392829 0.385196 0.376926 0.372766 0.369919 0.368125 0.366805 0.365771 0.364895 0.364463 0.365502 0.369553 0.378174 0.377747 0.369359 -100 
-100 -100 0.495111 0.489628 0.479372 0.466883 0.452775 0.438515 0.424418 0.412134 0.404064 0.396066 0.387621 0.383406 0.380571 0.378910 0.377865 0.377178 0.376601 0.376287 0.377277 0.381246 0.389885 0.389356 0.380763 -100 
-100 -100 0.507669 0.501676 0.490510 0.477213 0.462495 0.447858 0.433458 0.420923 0.410371 0.402210 0.395900 0.391699 0.388983 0.387518 0.386851 0.386614 0.386345 0.385778 0.385555 0.386862 0.391045 0.390090 0.384702 -100 
-100 -100 0.519099 0.511996 0.498811 0.483993 0.468399 0.453381 0.438888 0.426340 0.415719 0.407519 0.401230 0.397053 0.394434 0.393203 0.392961 0.393256 0.393392 0.392690 0.391713 0.391941 0.396208 0.394860 0.388457 -100 
-100 -100 0.528051 0.519579 0.503799 0.487232 0.470764 0.455472 0.440996 0.428553 0.417957 0.409806 0.403608 0.399468 0.396939 0.395895 0.395998 0.396743 0.397385 0.396821 0.396409 0.398700 0.418218 0.416699 0.394918 -100 
-100 -100 0.525754 0.517368 0.501719 0.485284 0.468953 0.453840 0.439588 0.427366 0.416950 0.408908 0.402755 0.398637 0.396130 0.395104 0.395224 0.396010 0.396706 0.396181 0.395731 0.397857 0.417110 0.415631 0.394126 -100 
-100 -100 0.511743 0.504918 0.492183 0.477797 0.462644 0.448168 0.434363 0.422497 0.412386 0.404506 0.398399 0.394290 0.391771 0.390594 0.390382 0.390794 0.391086 0.390450 0.389211 0.388657 0.391623 0.390352 0.385155 -100 
-100 -100 0.494434 0.488977 0.478690 0.466218 0.452292 0.438564 0.425283 0.413864 0.404158 0.396488 0.390416 0.386331 0.383842 0.382478 0.381821 0.381760 0.381723 0.381149 0.380122 0.379231 0.379616 0.378685 0.376595 -100 
-100 -100 0.474501 0.469928 0.461231 0.450185 0.437384 0.424394 0.411630 0.400651 0.391397 0.383977 0.377981 0.374002 0.371748 0.370271 0.369110 0.368647 0.368366 0.367915 0.367232 0.366593 0.366229 0.365633 0.364913 -100 
-100 -100 0.451911 0.447931 0.440323 0.430471 0.418746 0.406424 0.393940 0.383119 0.374050 0.366861 0.361101 0.357313 0.355173 0.353721 0.352489 0.351905 0.351565 0.351250 0.350871 0.350541 0.350307 0.349949 0.349548 -100 
-100 -100 0.424998 0.421538 0.414995 0.406483 0.396120 0.384438 0.371868 0.360793 0.351588 0.344579 0.339216 0.335701 0.333561 0.332244 0.331328 0.330853 0.330581 0.330374 0.330168 0.330001 0.329847 0.329621 0.329392 -100 
-100 -100 0.395427 0.392481 0.387038 0.380158 0.371544 0.360527 0.347464 0.335820 0.326375 0.319529 0.314564 0.311380 0.309419 0.308286 0.307589 0.307236 0.307037 0.306902 0.306779 0.306673 0.306555 0.306389 0.306236 -100 
-100 -100 0.363014 0.360519 0.356114 0.350872 0.344181 0.333877 0.320254 0.308109 0.298584 0.292005 0.287465 0.284638 0.282924 0.281994 0.281489 0.281249 0.281121 0.281039 0.280955 0.280864 0.280746 0.280608 0.280494 -100 
-100 -100 0.331377 0.329049 0.324982 0.320247 0.314231 0.304600 0.291605 0.280107 0.271220 0.265232 0.261208 0.258769 0.257326 0.256596 0.256241 0.256093 0.256019 0.255974 0.255907 0.255812 0.255684 0.255556 0.255460 -100 
-100 -100 0.302155 0.299700 0.295259 0.289809 0.283075 0.274018 0.262950 0.253255 0.245696 0.240568 0.237151 0.235115 0.233954 0.233403 0.233171 0.233098 0.233070 0.233039 0.232971 0.232865 0.232725 0.232590 0.232496 -100 
-100 -100 0.280378 0.277746 0.272856 0.266628 0.259145 0.250525 0.241097 0.232997 0.226594 0.222214 0.219292 0.217583 0.216641 0.216224 0.216078 0.216053 0.216050 0.216021 0.215942 0.215820 0.215665 0.215518 0.215420 -100 
-100 -100 0.268238 0.265500 0.260350 0.253716 0.245865 0.237487 0.228928 0.221680 0.215934 0.211978 0.209345 0.207821 0.207005 0.206664 0.206563 0.206563 0.206570 0.206538 0.206449 0.206315 0.206147 0.205992 0.205890 -100 
-100 -100 -100 -100 -100 -100 -100 -100 -100 -100 -100 -100 -100 -100 -100 -100 -100 -100 -100 -100 -100 -100 -100 -100 -100 -100 
-100 -100 -100 -100 -100 -100 -100 -100 -100 -100 -100 -100 -100 -100 -100 -100 -100 -100 -100 -100 -100 -100 -100 -100 -100 -100 
-100 -100 -100 -100 -100 -100 -100 -100 -100 -100 -100 -100 -100 -100 -100 -100 -100 -100 -100 -100 -100 -100 -100 -100 -100 -100 
-100 -100 0.396572 0.390646 0.379036 0.366304 0.352908 0.340719 0.330034 0.321839 0.315468 0.310238 0.305565 0.302100 0.299597 0.297736 0.296025 0.294369 0.292640 0.290933 0.289216 0.287663 0.286311 0.285335 0.284792 -100 
-100 -100 0.409632 0.402504 0.387667 0.373569 0.359602 0.347252 0.336642 0.328739 0.322699 0.317343 0.312082 0.308081 0.305255 0.303230 0.301432 0.299728 0.297977 0.296266 0.294559 0.293027 0.291705 0.290734 0.290176 -100 
-100 -100 0.440824 0.430727 0.404912 0.387528 0.372243 0.359533 0.348879 0.341220 0.335493 0.329876 0.323753 0.319004 0.315721 0.313476 0.311566 0.309816 0.308057 0.306376 0.304737 0.303311 0.302118 0.301173 0.300549 -100 
-100 -100 0.456649 0.446560 0.420783 0.403370 0.387974 0.375019 0.363961 0.355824 0.349609 0.343592 0.337140 0.332137 0.328673 0.326351 0.324423 0.322696 0.320994 0.319440 0.318019 0.316932 0.316153 0.315284 0.314431 -100 
-100 -100 0.455822 0.448746 0.434009 0.419918 0.405690 0.392616 0.380789 0.371487 0.364089 0.357523 0.351186 0.346426 0.343090 0.340825 0.338986 0.337383 0.335865 0.334571 0.333682 0.333497 0.334012 0.333279 0.331601 -100 
-100 -100 0.466287 0.460594 0.449462 0.436965 0.423294 0.409992 0.397357 0.386891 0.378355 0.371213 0.364886 0.360286 0.357051 0.354873 0.353170 0.351758 0.350502 0.349635 0.349661 0.351289 0.354703 0.354201 0.350411 -100 
-100 -100 0.480259 0.475067 0.465235 0.453312 0.439803 0.426219 0.412970 0.401673 0.394505 0.386834 0.378114 0.373441 0.370156 0.368059 0.366536 0.365374 0.364447 0.364089 0.365362 0.369805 0.378927 0.378658 0.370108 -100 
-100 -100 0.493943 0.488698 0.478812 0.466703 0.452926 0.438999 0.425289 0.413439 0.405740 0.397730 0.388863 0.384168 0.380913 0.378954 0.377675 0.376815 0.376143 0.375892 0.377120 0.381492 0.390637 0.390280 0.381528 -100 
-100 -100 0.506730 0.500923 0.490055 0.477071 0.462640 0.448282 0.434192 0.421987 0.411697 0.403530 0.396937 0.392379 0.389329 0.387579 0.386653 0.386194 0.385778 0.385234 0.385222 0.386857 0.391414 0.390624 0.385195 -100 
-100 -100 0.518519 0.511530 0.498529 0.483926 0.468544 0.453734 0.439460 0.427129 0.416668 0.408467 0.402010 0.397596 0.394718 0.393222 0.392693 0.392708 0.392622 0.391914 0.391154 0.391678 0.396244 0.395063 0.388693 -100 
-100 -100 0.527857 0.519431 0.503697 0.487242 0.470906 0.455758 0.441431 0.429121 0.418613 0.410466 0.404176 0.399879 0.397137 0.395841 0.395631 0.396033 0.396327 0.395740 0.395632 0.398235 0.418035 0.416692 0.394977 -100 
-100 -100 0.525828 0.517444 0.501760 0.485354 0.469083 0.454067 0.439916 0.427775 0.417399 0.409370 0.403173 0.398937 0.396232 0.394973 0.394794 0.395235 0.395572 0.395026 0.394880 0.397317 0.416841 0.415542 0.394110 -100 
-100 -100 0.512056 0.505185 0.492363 0.477928 0.462772 0.448340 0.434595 0.422769 0.412657 0.404786 0.398676 0.394472 0.391749 0.390354 0.389913 0.390054 0.390110 0.389458 0.388435 0.388168 0.391406 0.390301 0.385161 -100 
-100 -100 0.495103 0.489534 0.479055 0.466430 0.452425 0.438687 0.425419 0.413977 0.404193 0.396530 0.390516 0.386348 0.383605 0.382045 0.381276 0.381037 0.380842 0.380272 0.379443 0.378849 0.379534 0.378763 0.376697 -100 
-100 -100 0.475578 0.470825 0.461807 0.450503 0.437542 0.424490 0.411687 0.400603 0.391158 0.383738 0.377875 0.373807 0.371145 0.369499 0.368445 0.367920 0.367552 0.367128 0.366645 0.366325 0.366297 0.365856 0.365120 -100 
-100 -100 0.453175 0.449001 0.441037 0.430886 0.418962 0.406557 0.394021 0.383085 0.373815 0.366630 0.361004 0.357129 0.354585 0.352985 0.351879 0.351251 0.350833 0.350546 0.350342 0.350296 0.350362 0.350146 0.349721 -100 
-100 -100 0.426251 0.422616 0.415776 0.406993 0.396442 0.384675 0.372069 0.360943 0.351644 0.344637 0.339332 0.335744 0.333377 0.331913 0.330947 0.330366 0.329993 0.329776 0.329678 0.329703 0.329755 0.329630 0.329398 -100 
-100 -100 0.396674 0.393577 0.387884 0.380764 0.371977 0.360873 0.347781 0.336120 0.326643 0.319794 0.314829 0.311574 0.309463 0.308193 0.307385 0.306900 0.306590 0.306415 0.306338 0.306336 0.306333 0.306232 0.306087 -100 
-100 -100 0.364250 0.361623 0.356999 0.351541 0.344687 0.334300 0.320644 0.308486 0.298946 0.292360 0.287798 0.284906 0.283082 0.282034 0.281404 0.281032 0.280791 0.280653 0.280571 0.280521 0.280456 0.280356 0.280254 -100 
-100 -100 0.332515 0.330082 0.325829 0.320906 0.314742 0.305042 0.292015 0.280500 0.271592 0.265603 0.261555 0.259057 0.257518 0.256696 0.256227 0.255957 0.255769 0.255670 0.255582 0.255491 0.255372 0.255273 0.255188 -100 
-100 -100 0.303118 0.300575 0.295989 0.290395 0.283553 0.274438 0.263343 0.253636 0.246067 0.240932 0.237492 0.235410 0.234176 0.233539 0.233206 0.233026 0.232901 0.232806 0.232703 0.232585 0.232445 0.232319 0.232230 -100 
-100 -100 0.281136 0.278439 0.273445 0.267118 0.259563 0.250903 0.241459 0.233354 0.226950 0.222565 0.219624 0.217877 0.216874 0.216380 0.216142 0.216023 0.215932 0.215839 0.215719 0.215577 0.215415 0.215269 0.215172 -100 
-100 -100 0.268861 0.266074 0.260847 0.254140 0.246238 0.237834 0.229267 0.222020 0.216277 0.212319 0.209670 0.208113 0.207242 0.206829 0.206642 0.206554 0.206478 0.206383 0.206252 0.206094 0.205916 0.205758 0.205656 -100 
-100 -100 -100 -100 -100 -100 -100 -100 -100 -100 -100 -100 -100 -100 -100 -100 -100 -100 -100 -100 -100 -100 -100 -100 -100 -100 
-100 -100 -100 -100 -100 -100 -100 -100 -100 -100 -100 -100 -100 -100 -100 -100 -100 -100 -100 -100 -100 -100 -100 -100 -100 -100 
-100 -100 -100 -100 -100 -100 -100 -100 -100 -100 -100 -100 -100 -100 -100 -100 -100 -100 -100 -100 -100 -100 -100 -100 -100 -100 
-100 -100 0.393554 0.388193 0.378057 0.366027 0.353021 0.340970 0.330256 0.321870 0.315233 0.309936 0.305392 0.301991 0.299431 0.297462 0.295647 0.293910 0.292132 0.290423 0.288753 0.287273 0.286002 0.285086 0.284578 -100 
-100 -100 0.402916 0.396996 0.385600 0.372900 0.359568 0.347398 0.336707 0.328479 0.322013 0.316589 0.311620 0.307824 0.305012 0.302908 0.301019 0.299245 0.297451 0.295744 0.294093 0.292644 0.291406 0.290502 0.289986 -100 
-100 -100 0.421562 0.414518 0.399843 0.385845 0.371910 0.359502 0.348741 0.340612 0.334269 0.328588 0.322967 0.318594 0.315408 0.313113 0.311128 0.309314 0.307518 0.305845 0.304267 0.302922 0.301803 0.300931 0.300375 -100 
-100 -100 0.437421 0.430362 0.415650 0.401597 0.387545 0.374917 0.363834 0.355348 0.348638 0.342574 0.336560 0.331865 0.328458 0.326051 0.324026 0.322224 0.320482 0.318918 0.317528 0.316463 0.315666 0.314865 0.314164 -100 
-100 -100 0.449257 0.443307 0.431813 0.418995 0.405352 0.392550 0.380918 0.371683 0.364194 0.357636 0.351418 0.346628 0.343140 0.340700 0.338704 0.336987 0.335390 0.334047 0.333078 0.332689 0.332773 0.332099 0.330901 -100 
-100 -100 0.464047 0.458680 0.448476 0.436354 0.422941 0.409940 0.397783 0.387871 0.379737 0.372657 0.366059 0.361037 0.357415 0.354944 0.353014 0.351436 0.350052 0.349052 0.348769 0.349647 0.351529 0.351044 0.348655 -100 
-100 -100 0.480400 0.475163 0.464819 0.452847 0.439414 0.426174 0.413588 0.403221 0.394850 0.387297 0.379981 0.374589 0.370773 0.368283 0.366460 0.365076 0.363956 0.363342 0.363905 0.366516 0.371436 0.371127 0.366371 -100 
-100 -100 0.494084 0.488792 0.478342 0.466199 0.452523 0.438958 0.425941 0.415068 0.406198 0.398309 0.390837 0.385390 0.381588 0.379200 0.377576 0.376440 0.375535 0.375011 0.375542 0.378084 0.382967 0.382583 0.377722 -100 
-100 -100 0.505015 0.499472 0.489008 0.476373 0.462230 0.448242 0.434747 0.423277 0.413584 0.405506 0.398503 0.393390 0.389858 0.387716 0.386408 0.385605 0.384904 0.384179 0.383816 0.384552 0.386591 0.385873 0.382910 -100 
-100 -100 0.514468 0.508245 0.496556 0.482926 0.468112 0.453703 0.439867 0.427998 0.417875 0.409733 0.403060 0.398296 0.395057 0.393198 0.392241 0.391823 0.391373 0.390507 0.389480 0.389109 0.390087 0.389052 0.386363 -100 
-100 -100 0.521430 0.514317 0.500715 0.485918 0.470443 0.455743 0.441745 0.429716 0.419419 0.411301 0.404865 0.400343 0.397317 0.395669 0.394987 0.394875 0.394671 0.393827 0.392728 0.392518 0.395907 0.394723 0.389335 -100 
-100 -100 0.519633 0.512534 0.498948 0.484170 0.468733 0.454113 0.440217 0.428268 0.418026 0.410004 0.403701 0.399289 0.396336 0.394736 0.394098 0.394033 0.393886 0.393097 0.392013 0.391739 0.395002 0.393867 0.388658 -100 
-100 -100 0.508760 0.502575 0.490935 0.477364 0.462669 0.448485 0.434930 0.423261 0.413251 0.405384 0.399174 0.394791 0.391812 0.390114 0.389296 0.389029 0.388754 0.388024 0.386953 0.386216 0.386534 0.385619 0.383671 -100 
-100 -100 0.494706 0.489252 0.478936 0.466451 0.452532 0.438897 0.425783 0.414502 0.404823 0.397167 0.391047 0.386675 0.383650 0.381818 0.380767 0.380234 0.379817 0.379246 0.378582 0.378185 0.378270 0.377682 0.376588 -100 
-100 -100 0.477468 0.472431 0.462613 0.450922 0.437726 0.424662 0.412004 0.401109 0.391788 0.384388 0.378422 0.374126 0.371127 0.369231 0.368014 0.367295 0.366798 0.366417 0.366219 0.366392 0.366841 0.366566 0.365758 -100 
-100 -100 0.455758 0.451145 0.442112 0.431311 0.418955 0.406469 0.394133 0.383467 0.374389 0.367253 0.361543 0.357456 0.354599 0.352768 0.351536 0.350760 0.350248 0.349988 0.350031 0.350460 0.351089 0.350998 0.350353 -100 
-100 -100 0.428292 0.424235 0.416581 0.406998 0.395807 0.383929 0.371705 0.361028 0.352048 0.345163 0.339820 0.336076 0.333490 0.331836 0.330717 0.329989 0.329508 0.329274 0.329302 0.329598 0.329986 0.329938 0.329569 -100 
-100 -100 0.398422 0.394883 0.388293 0.380074 0.370254 0.359005 0.346645 0.335751 0.326778 0.320147 0.315210 0.311870 0.309610 0.308191 0.307237 0.306611 0.306182 0.305948 0.305895 0.305994 0.306131 0.306063 0.305861 -100 
-100 -100 0.365786 0.362668 0.357008 0.350076 0.341702 0.331134 0.318667 0.307653 0.298823 0.292547 0.288078 0.285161 0.283250 0.282085 0.281321 0.280816 0.280456 0.280230 0.280106 0.280062 0.280028 0.279927 0.279801 -100 
-100 -100 0.333903 0.330994 0.325738 0.319353 0.311648 0.301764 0.289961 0.279600 0.271404 0.265721 0.261783 0.259292 0.257706 0.256780 0.256190 0.255801 0.255504 0.255298 0.255138 0.255012 0.254887 0.254762 0.254660 -100 
-100 -100 0.304277 0.301384 0.296079 0.289481 0.281620 0.272372 0.262040 0.253076 0.245981 0.241068 0.237714 0.235640 0.234363 0.233644 0.233204 0.232913 0.232678 0.232485 0.232303 0.232132 0.231960 0.231809 0.231708 -100 
-100 -100 0.282057 0.279132 0.273688 0.266784 0.258677 0.249931 0.240855 0.233133 0.226997 0.222747 0.219862 0.218113 0.217068 0.216500 0.216164 0.215942 0.215746 0.215561 0.215364 0.215166 0.214965 0.214795 0.214688 -100 
-100 -100 0.269623 0.266678 0.261154 0.254095 0.245882 0.237418 0.229030 0.221991 0.216408 0.212537 0.209922 0.208357 0.207442 0.206958 0.206679 0.206492 0.206316 0.206133 0.205927 0.205714 0.205497 0.205316 0.205204 -100 
-100 -100 -100 -100 -100 -100 -100 -100 -100 -100 -100 -100 -100 -100 -100 -100 -100 -100 -100 -100 -100 -100 -100 -100 -100 -100 
-100 -100 -100 -100 -100 -100 -100 -100 -100 -100 -100 -100 -100 -100 -100 -100 -100 -100 -100 -100 -100 -100 -100 -100 -100 -100 
-100 -100 -100 -100 -100 -100 -100 -100 -100 -100 -100 -100 -100 -100 -100 -100 -100 -100 -100 -100 -100 -100 -100 -100 -100 -100 
-100 -100 0.391289 0.386366 0.377086 0.365653 0.353018 0.341135 0.330413 0.321856 0.314991 0.309665 0.305293 0.302026 0.299477 0.297438 0.295522 0.293694 0.291854 0.290125 0.288479 0.287052 0.285842 0.284971 0.284483 -100 
-100 -100 0.398951 0.393788 0.384009 0.372259 0.359432 0.347449 0.336700 0.328183 0.321357 0.315911 0.311264 0.307737 0.305011 0.302866 0.300888 0.299024 0.297169 0.295448 0.293828 0.292442 0.291276 0.290423 0.289929 -100 
-100 -100 0.413590 0.407993 0.397031 0.384724 0.371553 0.359383 0.348528 0.339999 0.333157 0.327468 0.322345 0.318395 0.315374 0.313067 0.310998 0.309095 0.307239 0.305555 0.304016 0.302743 0.301710 0.300898 0.300366 -100 
-100 -100 0.429595 0.423932 0.412841 0.400401 0.387070 0.374700 0.363623 0.354892 0.347839 0.341798 0.336192 0.331824 0.328522 0.326065 0.323934 0.322030 0.320223 0.318639 0.317279 0.316275 0.315564 0.314826 0.314154 -100 
-100 -100 0.445985 0.440589 0.430331 0.418163 0.404870 0.392327 0.380974 0.371979 0.364672 0.358188 0.351950 0.347085 0.343459 0.340854 0.338692 0.336842 0.335159 0.333777 0.332804 0.332443 0.332603 0.331988 0.330805 -100 
-100 -100 0.463694 0.458280 0.447981 0.435786 0.422428 0.409729 0.398209 0.389179 0.381970 0.375021 0.367770 0.362134 0.358058 0.355270 0.353095 0.351344 0.349846 0.348776 0.348452 0.349350 0.351344 0.350906 0.348467 -100 
-100 -100 0.482522 0.476768 0.465083 0.452480 0.438879 0.425992 0.414370 0.405520 0.399035 0.391655 0.382811 0.376247 0.371688 0.368744 0.366597 0.364989 0.363724 0.363022 0.363546 0.366228 0.371334 0.371070 0.366200 -100 
-100 -100 0.496150 0.490348 0.478553 0.465799 0.451975 0.438780 0.426754 0.417443 0.410503 0.402788 0.393749 0.387088 0.382512 0.379637 0.377646 0.376239 0.375153 0.374539 0.375061 0.377704 0.382764 0.382448 0.377530 -100 
-100 -100 0.504634 0.499050 0.488378 0.475705 0.461666 0.448047 0.435297 0.424880 0.416285 0.408345 0.400532 0.394638 0.390531 0.387964 0.386275 0.385136 0.384197 0.383394 0.383070 0.383867 0.385857 0.385260 0.382543 -100 
-100 -100 0.511735 0.505980 0.494970 0.481952 0.467551 0.453527 0.440198 0.428943 0.419386 0.411334 0.404281 0.399077 0.395447 0.393218 0.391848 0.391007 0.390241 0.389305 0.388353 0.387902 0.388247 0.387392 0.385614 -100 
-100 -100 0.517351 0.511079 0.498417 0.484732 0.469915 0.455626 0.441980 0.430294 0.420275 0.412205 0.405587 0.400811 0.397503 0.395512 0.394384 0.393776 0.393185 0.392243 0.391106 0.390312 0.390921 0.389946 0.387599 -100 
-100 -100 0.515750 0.509484 0.496834 0.483164 0.468375 0.454120 0.440483 0.428753 0.418672 0.410666 0.404240 0.399638 0.396442 0.394521 0.393449 0.392897 0.392371 0.391502 0.390421 0.389631 0.390183 0.389265 0.387060 -100 
-100 -100 0.506643 0.500899 0.489919 0.476943 0.462618 0.448671 0.435314 0.423829 0.413951 0.406087 0.399747 0.395161 0.391938 0.389945 0.388760 0.388096 0.387533 0.386798 0.385955 0.385384 0.385322 0.384622 0.383460 -100 
-100 -100 0.495331 0.489788 0.479255 0.466686 0.452774 0.439232 0.426291 0.415221 0.405703 0.398050 0.391766 0.387144 0.383848 0.381742 0.380396 0.379573 0.378966 0.378452 0.378140 0.378317 0.378912 0.378529 0.377397 -100 
-100 -100 0.480824 0.475218 0.464035 0.451636 0.438100 0.425004 0.412525 0.401903 0.392800 0.385422 0.379268 0.374684 0.371389 0.369233 0.367779 0.366850 0.366237 0.365960 0.366221 0.367296 0.368875 0.368795 0.367387 -100 
-100 -100 0.459786 0.454447 0.443787 0.432001 0.419094 0.406507 0.394408 0.384110 0.375327 0.368258 0.362384 0.358024 0.354889 0.352819 0.351385 0.350441 0.349840 0.349661 0.350106 0.351384 0.353138 0.353198 0.351882 -100 
-100 -100 0.431154 0.426491 0.417726 0.407123 0.395219 0.383214 0.371386 0.361237 0.352663 0.345927 0.340501 0.336561 0.333759 0.331908 0.330612 0.329733 0.329150 0.328921 0.329146 0.329896 0.330892 0.330924 0.330190 -100 
-100 -100 0.400547 0.396457 0.388815 0.379375 0.368515 0.357108 0.345447 0.335359 0.326956 0.320584 0.315671 0.312233 0.309832 0.308264 0.307158 0.306390 0.305845 0.305551 0.305532 0.305785 0.306146 0.306099 0.305750 -100 
-100 -100 0.367510 0.363825 0.357039 0.348589 0.338774 0.328017 0.316617 0.306724 0.298634 0.292714 0.288358 0.285425 0.283436 0.282158 0.281264 0.280626 0.280140 0.279817 0.279640 0.279597 0.279600 0.279485 0.279303 -100 
-100 -100 0.335399 0.331958 0.325635 0.317765 0.308617 0.298546 0.287823 0.278572 0.271098 0.265770 0.261973 0.259505 0.257876 0.256861 0.256155 0.255640 0.255221 0.254901 0.254652 0.254469 0.254314 0.254156 0.254025 -100 
-100 -100 0.305528 0.302230 0.296136 0.288482 0.279633 0.270239 0.260597 0.252373 0.245780 0.241131 0.237891 0.235841 0.234530 0.233734 0.233188 0.232780 0.232426 0.232121 0.231843 0.231598 0.231373 0.231186 0.231065 -100 
-100 -100 0.283054 0.279857 0.273901 0.266358 0.257689 0.248841 0.240112 0.232796 0.226956 0.222872 0.220060 0.218322 0.217240 0.216600 0.216165 0.215833 0.215525 0.215235 0.214945 0.214672 0.214416 0.214211 0.214087 -100 
-100 -100 0.270452 0.267314 0.261440 0.253967 0.245413 0.236876 0.228670 0.221868 0.216470 0.212708 0.210142 0.208576 0.207619 0.207064 0.206689 0.206397 0.206114 0.205832 0.205538 0.205253 0.204982 0.204768 0.204640 -100 
-100 -100 -100 -100 -100 -100 -100 -100 -100 -100 -100 -100 -100 -100 -100 -100 -100 -100 -100 -100 -100 -100 -100 -100 -100 -100 
-100 -100 -100 -100 -100 -100 -100 -100 -100 -100 -100 -100 -100 -100 -100 -100 -100 -100 -100 -100 -100 -100 -100 -100 -100 -100 
-100 -100 -100 -100 -100 -100 -100 -100 -100 -100 -100 -100 -100 -100 -100 -100 -100 -100 -100 -100 -100 -100 -100 -100 -100 -100 
-100 -100 0.389752 0.385102 0.376351 0.365324 0.352982 0.341248 0.330551 0.321904 0.314907 0.309564 0.305297 0.302110 0.299570 0.297480 0.295492 0.293602 0.291723 0.289991 0.288379 0.287010 0.285869 0.285033 0.284550 -100 
-100 -100 0.396704 0.391942 0.382981 0.371777 0.359300 0.347473 0.336720 0.328053 0.321029 0.315575 0.311115 0.307749 0.305077 0.302903 0.300859 0.298934 0.297044 0.295324 0.293750 0.292440 0.291368 0.290558 0.290058 -100 
-100 -100 0.409812 0.404859 0.395474 0.383975 0.371260 0.359264 0.348394 0.339669 0.332581 0.326905 0.322058 0.318349 0.315431 0.313113 0.310982 0.309017 0.307128 0.305453 0.303978 0.302814 0.301939 0.301181 0.300601 -100 
-100 -100 0.426069 0.420985 0.411336 0.399602 0.386670 0.374484 0.363472 0.354684 0.347540 0.341543 0.336120 0.331913 0.328665 0.326174 0.323963 0.321989 0.320144 0.318573 0.317288 0.316437 0.315982 0.315306 0.314503 -100 
-100 -100 0.445268 0.439996 0.429605 0.417596 0.404437 0.392083 0.381021 0.372375 0.365506 0.359111 0.352626 0.347600 0.343847 0.341119 0.338823 0.336883 0.335161 0.333792 0.332930 0.332880 0.333669 0.333119 0.331467 -100 
-100 -100 0.465710 0.459899 0.448132 0.435468 0.421976 0.409494 0.398589 0.390550 0.384780 0.377973 0.369584 0.363252 0.358789 0.355755 0.353367 0.351496 0.349962 0.348932 0.348872 0.350595 0.354351 0.353995 0.350078 -100 
-100 -100 0.509594 0.502460 0.466925 0.452882 0.438463 0.425825 0.415203 0.408277 0.405236 0.398052 0.386151 0.378052 0.372796 0.369475 0.366999 0.365232 0.363933 0.363352 0.364522 0.369166 0.378865 0.378733 0.369834 -100 
-100 -100 0.523457 0.516276 0.480376 0.466182 0.451542 0.438608 0.427600 0.420236 0.416747 0.409233 0.397133 0.388914 0.383618 0.380350 0.378002 0.376401 0.375254 0.374764 0.375955 0.380574 0.390192 0.390026 0.381149 -100 
-100 -100 0.507143 0.501117 0.488532 0.475359 0.461176 0.447809 0.435741 0.426419 0.419367 0.411577 0.402533 0.395844 0.391271 0.388389 0.386392 0.385023 0.383957 0.383193 0.383195 0.384871 0.388529 0.388069 0.384074 -100 
-100 -100 0.512659 0.506826 0.494429 0.481389 0.467079 0.453305 0.440405 0.429723 0.420836 0.412883 0.405368 0.399786 0.395867 0.393380 0.391703 0.390572 0.389606 0.388668 0.387912 0.387809 0.388526 0.387825 0.385995 -100 
-100 -100 0.523763 0.517079 0.498368 0.484400 0.469566 0.455506 0.442119 0.430720 0.421008 0.412993 0.406181 0.401220 0.397714 0.395493 0.394044 0.393091 0.392234 0.391264 0.390219 0.389447 0.389168 0.388366 0.387210 -100 
-100 -100 0.522283 0.515617 0.496949 0.483021 0.468222 0.454163 0.440697 0.429127 0.419210 0.411230 0.404685 0.399956 0.396595 0.394459 0.393072 0.392172 0.391374 0.390484 0.389513 0.388757 0.388395 0.387656 0.386684 -100 
-100 -100 0.507763 0.501984 0.489885 0.476968 0.462748 0.448937 0.435697 0.424325 0.414542 0.406682 0.400248 0.395535 0.392155 0.389959 0.388490 0.387527 0.386745 0.386026 0.385426 0.385196 0.385292 0.384765 0.383814 -100 
-100 -100 0.498074 0.492203 0.480159 0.467263 0.453231 0.439721 0.426861 0.415907 0.406494 0.398840 0.392435 0.387653 0.384187 0.381882 0.380281 0.379214 0.378447 0.377990 0.378032 0.378887 0.380262 0.380048 0.378577 -100 
-100 -100 0.492394 0.485696 0.466561 0.452970 0.438776 0.425597 0.413177 0.402707 0.393750 0.386383 0.380094 0.375325 0.371860 0.369506 0.367801 0.366662 0.365929 0.365755 0.366526 0.368699 0.371797 0.371893 0.369516 -100 
-100 -100 0.471702 0.465177 0.446473 0.433309 0.419597 0.406879 0.394882 0.384806 0.376229 0.369211 0.363223 0.358685 0.355384 0.353129 0.351462 0.350328 0.349615 0.349518 0.350423 0.352756 0.356021 0.356227 0.353882 -100 
-100 -100 0.434898 0.429609 0.419108 0.407588 0.395087 0.382960 0.371362 0.361560 0.353284 0.346667 0.341191 0.337124 0.334176 0.332165 0.330679 0.329629 0.328922 0.328687 0.329122 0.330415 0.332202 0.332305 0.331023 -100 
-100 -100 0.402894 0.398322 0.389501 0.379139 0.367536 0.356000 0.344757 0.335196 0.327208 0.321040 0.316161 0.312664 0.310163 0.308466 0.307199 0.306275 0.305594 0.305228 0.305238 0.305664 0.306307 0.306273 0.305706 -100 
-100 -100 0.369018 0.364896 0.357230 0.347742 0.336996 0.326099 0.315327 0.306144 0.298579 0.292934 0.288680 0.285744 0.283692 0.282314 0.281283 0.280500 0.279874 0.279444 0.279203 0.279158 0.279205 0.279071 0.278814 -100 
-100 -100 0.336646 0.332810 0.325686 0.316815 0.306744 0.296540 0.286452 0.277900 0.270936 0.265886 0.262211 0.259764 0.258090 0.256992 0.256163 0.255513 0.254953 0.254518 0.254174 0.253926 0.253733 0.253545 0.253383 -100 
-100 -100 0.306569 0.302963 0.296271 0.287878 0.278373 0.268872 0.259652 0.251919 0.245696 0.241255 0.238113 0.236079 0.234729 0.233854 0.233195 0.232662 0.232177 0.231758 0.231378 0.231054 0.230771 0.230549 0.230408 -100 
-100 -100 0.283913 0.280502 0.274139 0.266121 0.257048 0.248124 0.239629 0.232602 0.226996 0.223046 0.220296 0.218560 0.217434 0.216716 0.216175 0.215726 0.215297 0.214899 0.214512 0.214161 0.213847 0.213606 0.213465 -100 
-100 -100 0.271190 0.267896 0.261735 0.253939 0.245124 0.236531 0.228459 0.221838 0.216594 0.212921 0.210392 0.208817 0.207813 0.207179 0.206701 0.206298 0.205901 0.205517 0.205129 0.204770 0.204443 0.204195 0.204052 -100 
-100 -100 -100 -100 -100 -100 -100 -100 -100 -100 -100 -100 -100 -100 -100 -100 -100 -100 -100 -100 -100 -100 -100 -100 -100 -100 
-100 -100 -100 -100 -100 -100 -100 -100 -100 -100 -100 -100 -100 -100 -100 -100 -100 -100 -100 -100 -100 -100 -100 -100 -100 -100 
-100 -100 -100 -100 -100 -100 -100 -100 -100 -100 -100 -100 -100 -100 -100 -100 -100 -100 -100 -100 -100 -100 -100 -100 -100 -100 
-100 -100 0.389059 0.384519 0.375967 0.365118 0.352915 0.341259 0.330569 0.321866 0.314789 0.309422 0.305194 0.302043 0.299510 0.297409 0.295410 0.293523 0.291666 0.289975 0.288433 0.287157 0.286119 0.285319 0.284812 -100 
-100 -100 0.395810 0.391192 0.382499 0.371508 0.359176 0.347419 0.336653 0.327895 0.320760 0.315289 0.310912 0.307627 0.304993 0.302824 0.300777 0.298860 0.296998 0.295330 0.293843 0.292659 0.291740 0.290973 0.290417 -100 
-100 -100 0.408562 0.403811 0.394840 0.383601 0.371037 0.359100 0.348194 0.339344 0.332110 0.326434 0.321733 0.318169 0.315333 0.313045 0.310918 0.308968 0.307113 0.305500 0.304131 0.303137 0.302518 0.301811 0.301089 -100 
-100 -100 0.424923 0.420009 0.410714 0.399176 0.386343 0.374202 0.363162 0.354268 0.346999 0.341037 0.335792 0.331764 0.328628 0.326187 0.323975 0.322014 0.320201 0.318682 0.317462 0.316730 0.316484 0.315854 0.314920 -100 
-100 -100 0.444783 0.439533 0.429198 0.417195 0.404030 0.391688 0.380636 0.371968 0.365071 0.358747 0.352445 0.347623 0.344043 0.341363 0.339024 0.337087 0.335402 0.334028 0.333100 0.332989 0.333768 0.333218 0.331553 -100 
-100 -100 0.465861 0.459925 0.447959 0.435098 0.421482 0.408982 0.398132 0.390163 0.384465 0.377782 0.369606 0.363548 0.359379 0.356403 0.353881 0.351980 0.350482 0.349377 0.349070 0.350493 0.353992 0.353580 0.349745 -100 
-100 -100 0.510210 0.502847 0.466921 0.452533 0.437903 0.425226 0.414692 0.407899 0.405000 0.397992 0.386361 0.378655 0.373908 0.370660 0.367867 0.365996 0.364711 0.363987 0.364743 0.368856 0.378042 0.377806 0.369107 -100 
-100 -100 0.523977 0.516586 0.480320 0.465802 0.450960 0.438002 0.427096 0.419883 0.416549 0.409223 0.397389 0.389555 0.384760 0.381562 0.378884 0.377155 0.375995 0.375358 0.376134 0.380217 0.389304 0.389042 0.380381 -100 
-100 -100 0.507020 0.500919 0.488202 0.474898 0.460640 0.447291 0.435323 0.426132 0.419220 0.411575 0.402711 0.396267 0.391968 0.389118 0.386935 0.385466 0.384368 0.383499 0.383246 0.384598 0.387941 0.387432 0.383584 -100 
-100 -100 0.511723 0.505994 0.493768 0.480854 0.466627 0.452927 0.440118 0.429531 0.420753 0.412898 0.405483 0.400035 0.396242 0.393745 0.391930 0.390675 0.389630 0.388629 0.387782 0.387554 0.388112 0.387424 0.385739 -100 
-100 -100 0.522161 0.515742 0.497479 0.483862 0.469245 0.455307 0.441999 0.430662 0.421086 0.413128 0.406299 0.401401 0.397934 0.395671 0.394083 0.392966 0.391980 0.390967 0.389921 0.389116 0.388663 0.387917 0.387011 -100 
-100 -100 0.520674 0.514319 0.496167 0.482659 0.468120 0.454191 0.440767 0.429206 0.419377 0.411429 0.404847 0.400158 0.396807 0.394619 0.393080 0.391988 0.391029 0.390100 0.389159 0.388411 0.387907 0.387239 0.386509 -100 
-100 -100 0.506776 0.501230 0.489526 0.476964 0.462981 0.449257 0.435988 0.424554 0.414746 0.406892 0.400487 0.395832 0.392485 0.390230 0.388592 0.387426 0.386476 0.385693 0.385113 0.384913 0.384990 0.384513 0.383665 -100 
-100 -100 0.497745 0.492027 0.480255 0.467639 0.453813 0.440346 0.427382 0.416298 0.406810 0.399146 0.392789 0.388096 0.384703 0.382337 0.380531 0.379238 0.378285 0.377731 0.377745 0.378597 0.379962 0.379771 0.378344 -100 
-100 -100 0.492541 0.485937 0.466980 0.453605 0.439585 0.426413 0.413838 0.403198 0.394140 0.386767 0.380554 0.375914 0.372595 0.370177 0.368190 0.366786 0.365839 0.365533 0.366227 0.368354 0.371421 0.371517 0.369152 -100 
-100 -100 0.472088 0.465606 0.446980 0.433927 0.420306 0.407578 0.395454 0.385251 0.376608 0.369615 0.363715 0.359306 0.356139 0.353820 0.351870 0.350469 0.349529 0.349288 0.350086 0.352341 0.355550 0.355745 0.353402 -100 
-100 -100 0.435363 0.430043 0.419487 0.407909 0.395363 0.383208 0.371600 0.361810 0.353576 0.347027 0.341641 0.337664 0.334775 0.332689 0.330995 0.329723 0.328817 0.328432 0.328750 0.329954 0.331679 0.331757 0.330469 -100 
-100 -100 0.403334 0.398662 0.389648 0.379041 0.367230 0.355661 0.344562 0.335191 0.327369 0.321328 0.316545 0.313112 0.310625 0.308850 0.307419 0.306311 0.305456 0.304948 0.304842 0.305178 0.305758 0.305695 0.305119 -100 
-100 -100 0.369398 0.365131 0.357169 0.347289 0.336197 0.325270 0.314780 0.305931 0.298630 0.293158 0.289007 0.286116 0.284050 0.282596 0.281429 0.280488 0.279705 0.279146 0.278796 0.278664 0.278648 0.278485 0.278217 -100 
-100 -100 0.336983 0.333002 0.325569 0.316283 0.305840 0.295619 0.285842 0.277649 0.270954 0.266086 0.262506 0.260085 0.258374 0.257208 0.256260 0.255468 0.254758 0.254213 0.253769 0.253437 0.253175 0.252967 0.252796 -100 
-100 -100 0.306919 0.303189 0.296247 0.287533 0.277757 0.268240 0.259250 0.251791 0.245784 0.241478 0.238400 0.236375 0.234984 0.234032 0.233262 0.232602 0.231988 0.231462 0.230988 0.230589 0.230250 0.230001 0.229848 -100 
-100 -100 0.284281 0.280777 0.274240 0.266009 0.256765 0.247829 0.239476 0.232627 0.227164 0.223300 0.220585 0.218840 0.217666 0.216869 0.216221 0.215657 0.215113 0.214615 0.214142 0.213724 0.213360 0.213092 0.212939 -100 
-100 -100 0.271568 0.268204 0.261915 0.253969 0.245040 0.236439 0.228459 0.221958 0.216813 0.213196 0.210683 0.209088 0.208030 0.207316 0.206736 0.206224 0.205719 0.205241 0.204774 0.204352 0.203979 0.203704 0.203549 -100 
-100 -100 -100 -100 -100 -100 -100 -100 -100 -100 -100 -100 -100 -100 -100 -100 -100 -100 -100 -100 -100 -100 -100 -100 -100 -100 
-100 -100 -100 -100 -100 -100 -100 -100 -100 -100 -100 -100 -100 -100 -100 -100 -100 -100 -100 -100 -100 -100 -100 -100 -100 -100 
-100 -100 -100 -100 -100 -100 -100 -100 -100 -100 -100 -100 -100 -100 -100 -100 -100 -100 -100 -100 -100 -100 -100 -100 -100 -100 
-100 -100 0.388887 0.384342 0.375794 0.364948 0.352752 0.341091 0.330366 0.321596 0.314442 0.309040 0.304822 0.301694 0.299186 0.297118 0.295174 0.293361 0.291596 0.290009 0.288610 0.287518 0.286718 0.285966 0.285346 -100 
-100 -100 0.395641 0.391016 0.382328 0.371328 0.358988 0.347205 0.336379 0.327525 0.320289 0.314786 0.310451 0.307224 0.304645 0.302525 0.300542 0.298712 0.296955 0.295408 0.294106 0.293196 0.292691 0.291981 0.291172 -100 
-100 -100 0.408353 0.403592 0.394653 0.383391 0.370794 0.358795 0.347782 0.338781 0.331398 0.325698 0.321117 0.317694 0.314988 0.312782 0.310729 0.308879 0.307153 0.305678 0.304551 0.303989 0.304252 0.303605 0.302197 -100 
-100 -100 0.424739 0.419795 0.410522 0.398927 0.386024 0.373769 0.362555 0.353422 0.345912 0.339947 0.334981 0.331263 0.328412 0.326100 0.323947 0.322092 0.320424 0.318996 0.317896 0.317424 0.317852 0.317238 0.315729 -100 
-100 -100 0.444116 0.438847 0.428963 0.416876 0.403586 0.391063 0.379710 0.370599 0.363159 0.356892 0.351306 0.347181 0.344268 0.341823 0.339417 0.337553 0.335996 0.334585 0.333361 0.332798 0.332989 0.332359 0.331041 -100 
-100 -100 0.464295 0.458464 0.447522 0.434670 0.420902 0.408123 0.396759 0.387924 0.380920 0.374371 0.367886 0.363289 0.360482 0.357894 0.355016 0.353075 0.351680 0.350328 0.349090 0.348868 0.349859 0.349207 0.347116 -100 
-100 -100 0.484910 0.478351 0.465293 0.451501 0.437175 0.424134 0.412777 0.404338 0.398255 0.391457 0.383703 0.378729 0.376825 0.374128 0.370013 0.367822 0.366510 0.365266 0.364226 0.364884 0.367835 0.367178 0.363285 -100 
-100 -100 0.498253 0.491697 0.478603 0.464730 0.450230 0.436920 0.425204 0.416366 0.409896 0.402786 0.394809 0.389715 0.387778 0.385127 0.381111 0.379043 0.377834 0.376646 0.375597 0.376190 0.379037 0.378334 0.374454 -100 
-100 -100 0.504396 0.498547 0.487425 0.474319 0.460034 0.446461 0.434032 0.424032 0.415945 0.408465 0.401233 0.396264 0.393343 0.390880 0.388303 0.386733 0.385662 0.384465 0.383169 0.382720 0.383366 0.382573 0.380545 -100 
-100 -100 0.508529 0.503159 0.492802 0.480255 0.466152 0.452375 0.439350 0.428409 0.419324 0.411573 0.404739 0.399995 0.396880 0.394613 0.392667 0.391387 0.390344 0.389169 0.387818 0.386816 0.386319 0.385479 0.384414 -100 
-100 -100 0.511618 0.506317 0.495349 0.482945 0.468916 0.455040 0.441716 0.430309 0.421370 0.413466 0.406146 0.401494 0.398271 0.396123 0.394495 0.393340 0.392312 0.391191 0.389913 0.388784 0.387903 0.387080 0.386401 -100 
-100 -100 0.509974 0.504807 0.494076 0.481915 0.468070 0.454239 0.440805 0.429195 0.420057 0.412125 0.404927 0.400371 0.397168 0.395040 0.393437 0.392258 0.391207 0.390160 0.389050 0.388080 0.387284 0.386555 0.385978 -100 
-100 -100 0.503112 0.498178 0.488613 0.476867 0.463372 0.449716 0.436276 0.424608 0.414777 0.406921 0.400548 0.396140 0.393055 0.390855 0.389060 0.387727 0.386604 0.385650 0.384829 0.384283 0.383937 0.383385 0.382755 -100 
-100 -100 0.494075 0.489050 0.479463 0.467850 0.454663 0.441266 0.427982 0.416487 0.406780 0.399094 0.392918 0.388606 0.385644 0.383335 0.381211 0.379629 0.378405 0.377573 0.377156 0.377303 0.377772 0.377456 0.376554 -100 
-100 -100 0.481186 0.475889 0.465317 0.453667 0.440760 0.427696 0.414678 0.403481 0.394056 0.386654 0.380786 0.376713 0.374329 0.371965 0.369164 0.367297 0.365948 0.365242 0.365253 0.366182 0.367651 0.367563 0.366211 -100 
-100 -100 0.460942 0.455727 0.445349 0.433974 0.421445 0.408821 0.396274 0.385543 0.376556 0.369543 0.363996 0.360150 0.357908 0.355619 0.352840 0.350963 0.349614 0.348953 0.349057 0.350101 0.351692 0.351695 0.350383 -100 
-100 -100 0.432532 0.427772 0.418844 0.408090 0.396069 0.383986 0.372121 0.362010 0.353570 0.347043 0.341915 0.338305 0.335808 0.333726 0.331666 0.330061 0.328846 0.328149 0.328007 0.328488 0.329297 0.329245 0.328490 -100 
-100 -100 0.401831 0.397426 0.389166 0.378938 0.367381 0.355881 0.344733 0.335286 0.327430 0.321458 0.316857 0.313635 0.311336 0.309533 0.307871 0.306529 0.305442 0.304715 0.304338 0.304320 0.304489 0.304347 0.303967 -100 
-100 -100 0.368608 0.364451 0.356690 0.346936 0.335920 0.325070 0.314693 0.305951 0.298750 0.293378 0.289348 0.286563 0.284554 0.283045 0.281725 0.280613 0.279659 0.278941 0.278426 0.278124 0.277942 0.277729 0.277509 -100 
-100 -100 0.336396 0.332461 0.325111 0.315860 0.305441 0.295294 0.285689 0.277676 0.271138 0.266365 0.262862 0.260489 0.258787 0.257542 0.256465 0.255535 0.254695 0.254015 0.253454 0.253028 0.252694 0.252441 0.252271 -100 
-100 -100 0.306541 0.302842 0.295939 0.287237 0.277469 0.268023 0.259187 0.251889 0.246014 0.241786 0.238752 0.236735 0.235313 0.234282 0.233398 0.232617 0.231886 0.231254 0.230691 0.230224 0.229837 0.229558 0.229397 -100 
-100 -100 0.284116 0.280634 0.274120 0.265896 0.256661 0.247780 0.239538 0.232805 0.227435 0.223621 0.220923 0.219163 0.217940 0.217062 0.216309 0.215636 0.214985 0.214397 0.213848 0.213375 0.212971 0.212680 0.212517 -100 
-100 -100 0.271548 0.268198 0.261924 0.253984 0.245063 0.236504 0.228605 0.222188 0.217107 0.213521 0.211009 0.209387 0.208272 0.207478 0.206797 0.206182 0.205577 0.205016 0.204479 0.204008 0.203599 0.203303 0.203139 -100 
-100 -100 -100 -100 -100 -100 -100 -100 -100 -100 -100 -100 -100 -100 -100 -100 -100 -100 -100 -100 -100 -100 -100 -100 -100 -100 
-100 -100 -100 -100 -100 -100 -100 -100 -100 -100 -100 -100 -100 -100 -100 -100 -100 -100 -100 -100 -100 -100 -100 -100 -100 -100 
-100 -100 -100 -100 -100 -100 -100 -100 -100 -100 -100 -100 -100 -100 -100 -100 -100 -100 -100 -100 -100 -100 -100 -100 -100 -100 
-100 -100 0.388903 0.384289 0.375636 0.364689 0.352420 0.340706 0.329926 0.321089 0.313871 0.308432 0.304209 0.301096 0.298618 0.296605 0.294749 0.293050 0.291418 0.289982 0.288795 0.288013 0.287650 0.286965 0.286086 -100 
-100 -100 0.395755 0.391044 0.382224 0.371094 0.358654 0.346793 0.335887 0.326942 0.319623 0.314083 0.309765 0.306581 0.304060 0.302012 0.300126 0.298424 0.296820 0.295457 0.294456 0.294087 0.294509 0.293883 0.292398 -100 
-100 -100 0.408607 0.403733 0.394621 0.383183 0.370443 0.358326 0.347186 0.338041 0.330535 0.324806 0.320303 0.317006 0.314441 0.312342 0.310387 0.308682 0.307141 0.305893 0.305227 0.305697 0.308327 0.307777 0.304361 -100 
-100 -100 0.425181 0.420081 0.410571 0.398734 0.385635 0.373203 0.361785 0.352406 0.344686 0.338719 0.333992 0.330615 0.328123 0.325985 0.323873 0.322156 0.320695 0.319444 0.318662 0.319047 0.321672 0.321104 0.317633 -100 
-100 -100 0.444853 0.439360 0.429142 0.416709 0.403137 0.390347 0.378647 0.369083 0.361221 0.355019 0.350071 0.346810 0.344859 0.342716 0.340063 0.338233 0.336873 0.335465 0.334010 0.333292 0.333681 0.332960 0.331246 -100 
-100 -100 0.465388 0.459249 0.447899 0.434568 0.420398 0.407223 0.395290 0.385651 0.377802 0.371437 0.366363 0.363665 0.363127 0.361031 0.357083 0.354828 0.353571 0.351974 0.349803 0.348264 0.347824 0.346890 0.345458 -100 
-100 -100 0.485682 0.478828 0.465741 0.451440 0.436639 0.423082 0.410920 0.401231 0.393542 0.387074 0.382006 0.380472 0.383552 0.381529 0.374116 0.370831 0.369428 0.367651 0.364933 0.362993 0.362554 0.361428 0.359563 -100 
-100 -100 0.498861 0.492042 0.478982 0.464648 0.449705 0.435895 0.423387 0.413313 0.405264 0.398494 0.393207 0.391570 0.394636 0.392662 0.385338 0.382152 0.380820 0.379062 0.376287 0.374209 0.373583 0.372386 0.370561 -100 
-100 -100 0.504930 0.498885 0.487578 0.474149 0.459565 0.445649 0.432694 0.421934 0.413139 0.405877 0.400000 0.396969 0.396357 0.394401 0.390728 0.388784 0.387762 0.386209 0.383804 0.381759 0.380586 0.379434 0.378268 -100 
-100 -100 0.508085 0.502728 0.492544 0.479972 0.465779 0.451834 0.438528 0.427217 0.418085 0.410447 0.403988 0.400141 0.398040 0.396095 0.393862 0.392529 0.391551 0.390183 0.388242 0.386452 0.385136 0.384074 0.383279 -100 
-100 -100 0.509468 0.504483 0.494642 0.482599 0.468709 0.454804 0.441420 0.430058 0.422902 0.415033 0.406087 0.401613 0.398745 0.396784 0.395129 0.393989 0.392982 0.391739 0.390152 0.388629 0.387368 0.386403 0.385784 -100 
-100 -100 0.507503 0.502760 0.493341 0.481729 0.468161 0.454357 0.440866 0.429315 0.421989 0.414055 0.405113 0.400592 0.397595 0.395590 0.393958 0.392742 0.391641 0.390466 0.389125 0.387867 0.386791 0.385947 0.385403 -100 
-100 -100 0.501447 0.496908 0.488169 0.477049 0.463947 0.450322 0.436620 0.424649 0.414915 0.407048 0.400579 0.396497 0.393806 0.391715 0.389732 0.388225 0.386944 0.385796 0.384688 0.383759 0.383011 0.382336 0.381819 -100 
-100 -100 0.492015 0.487551 0.479053 0.468403 0.455870 0.442524 0.428763 0.416700 0.406715 0.398999 0.393057 0.389333 0.387149 0.384943 0.382247 0.380247 0.378712 0.377571 0.376708 0.376197 0.375915 0.375439 0.374872 -100 
-100 -100 0.477845 0.473375 0.464701 0.454458 0.442516 0.429540 0.415847 0.403857 0.393945 0.386509 0.381118 0.378032 0.377469 0.375200 0.370783 0.368106 0.366250 0.365107 0.364480 0.364394 0.364629 0.364337 0.363651 -100 
-100 -100 0.457570 0.453183 0.444695 0.434739 0.423194 0.410674 0.397465 0.385958 0.376490 0.369450 0.364389 0.361518 0.361072 0.358854 0.354444 0.351741 0.349871 0.348768 0.348234 0.348270 0.348628 0.348433 0.347800 -100 
-100 -100 0.430443 0.426233 0.418338 0.408552 0.397220 0.385239 0.372952 0.362327 0.353566 0.347034 0.342230 0.339182 0.337404 0.335359 0.332668 0.330588 0.329017 0.327992 0.327414 0.327265 0.327348 0.327156 0.326752 -100 
-100 -100 0.400373 0.396298 0.388633 0.378979 0.367847 0.356464 0.345164 0.335502 0.327517 0.321577 0.317175 0.314240 0.312237 0.310431 0.308481 0.306869 0.305547 0.304601 0.303963 0.303619 0.303446 0.303218 0.302963 -100 
-100 -100 0.367406 0.363461 0.356059 0.346659 0.335914 0.325202 0.314858 0.306110 0.298918 0.293604 0.289687 0.287031 0.285117 0.283574 0.282105 0.280828 0.279718 0.278852 0.278183 0.277718 0.277384 0.277119 0.276929 -100 
-100 -100 0.335361 0.331581 0.324484 0.315480 0.305257 0.295251 0.285758 0.277833 0.271368 0.266653 0.263211 0.260887 0.259201 0.257901 0.256716 0.255668 0.254715 0.253926 0.253262 0.252745 0.252340 0.252050 0.251879 -100 
-100 -100 0.305768 0.302186 0.295468 0.286945 0.277322 0.267997 0.259277 0.252078 0.246277 0.242095 0.239087 0.237076 0.235630 0.234536 0.233560 0.232682 0.231858 0.231140 0.230502 0.229976 0.229545 0.229241 0.229072 -100 
-100 -100 0.283644 0.280244 0.273859 0.265761 0.256627 0.247837 0.239687 0.233031 0.227716 0.223928 0.221233 0.219455 0.218189 0.217245 0.216407 0.215646 0.214913 0.214253 0.213643 0.213125 0.212688 0.212378 0.212208 -100 
-100 -100 0.271276 0.267987 0.261807 0.253959 0.245115 0.236625 0.228796 0.222437 0.217394 0.213821 0.211300 0.209648 0.208484 0.207621 0.206858 0.206160 0.205479 0.204852 0.204262 0.203750 0.203314 0.203002 0.202830 -100 
-100 -100 -100 -100 -100 -100 -100 -100 -100 -100 -100 -100 -100 -100 -100 -100 -100 -100 -100 -100 -100 -100 -100 -100 -100 -100 
-100 -100 -100 -100 -100 -100 -100 -100 -100 -100 -100 -100 -100 -100 -100 -100 -100 -100 -100 -100 -100 -100 -100 -100 -100 -100 
-100 -100 -100 -100 -100 -100 -100 -100 -100 -100 -100 -100 -100 -100 -100 -100 -100 -100 -100 -100 -100 -100 -100 -100 -100 -100 
-100 -100 0.388615 0.383937 0.375182 0.364141 0.351806 0.340052 0.329240 0.320370 0.313117 0.307651 0.303408 0.300289 0.297829 0.295862 0.294090 0.292506 0.291016 0.289747 0.288840 0.288508 0.289059 0.288448 0.286870 -100 
-100 -100 0.395568 0.390777 0.381829 0.370579 0.358048 0.346130 0.335174 0.326181 0.318819 0.313251 0.308920 0.305749 0.303268 0.301278 0.299479 0.297901 0.296460 0.295312 0.294763 0.295329 0.298041 0.297511 0.294072 -100 
-100 -100 0.408593 0.403611 0.394321 0.382715 0.369846 0.357639 0.346415 0.337189 0.329621 0.323869 0.319392 0.316170 0.313742 0.311729 0.309827 0.308253 0.306916 0.305983 0.306247 0.309089 0.319244 0.318826 0.308473 -100 
-100 -100 0.425446 0.420184 0.410406 0.398325 0.385039 0.372471 0.360908 0.351373 0.343531 0.337566 0.332998 0.329901 0.327826 0.325829 0.323622 0.321990 0.320734 0.319756 0.319781 0.322401 0.332392 0.331912 0.321557 -100 
-100 -100 0.445694 0.439920 0.429246 0.416412 0.402553 0.389542 0.377582 0.367714 0.359596 0.353465 0.349069 0.346685 0.346384 0.344485 0.340770 0.338764 0.337507 0.336143 0.334673 0.334368 0.336546 0.335768 0.332210 -100 
-100 -100 0.467247 0.460620 0.448475 0.434472 0.419853 0.406335 0.393982 0.383819 0.375512 0.369355 0.365526 0.364994 0.368721 0.367022 0.359782 0.356586 0.355224 0.353414 0.350558 0.348311 0.347594 0.346435 0.344720 -100 
-100 -100 0.488124 0.480587 0.466796 0.451557 0.436156 0.422141 0.409403 0.398962 0.390568 0.384536 0.382157 0.385485 0.405534 0.404051 0.381021 0.374620 0.372224 0.369909 0.365880 0.362360 0.360304 0.358805 0.357547 -100 
-100 -100 0.501190 0.493718 0.480011 0.464779 0.449261 0.435007 0.421933 0.411119 0.402440 0.396117 0.393463 0.396698 0.416757 0.415332 0.392371 0.386050 0.383692 0.381365 0.377230 0.373489 0.371104 0.369512 0.368381 -100 
-100 -100 0.506468 0.500014 0.488084 0.474101 0.459154 0.444938 0.431645 0.420465 0.411965 0.404931 0.399599 0.398695 0.402336 0.400795 0.393811 0.390883 0.389679 0.387806 0.384505 0.381379 0.379164 0.377713 0.376824 -100 
-100 -100 0.508357 0.502861 0.492527 0.479763 0.465434 0.451346 0.437954 0.426667 0.419664 0.412107 0.403898 0.400692 0.400175 0.398496 0.395174 0.393614 0.392631 0.391104 0.388665 0.386295 0.384443 0.383183 0.382447 -100 
-100 -100 0.508521 0.503620 0.494261 0.482328 0.468531 0.454666 0.441950 0.432380 0.438923 0.431042 0.408508 0.402493 0.399375 0.397512 0.395680 0.394549 0.393587 0.392261 0.390407 0.388578 0.387047 0.385947 0.385302 -100 
-100 -100 0.506247 0.501686 0.492919 0.481581 0.468228 0.454518 0.441700 0.431949 0.438340 0.430367 0.407738 0.401534 0.398101 0.396141 0.394389 0.393164 0.392054 0.390794 0.389252 0.387764 0.386479 0.385525 0.384949 -100 
-100 -100 0.500509 0.496182 0.487927 0.477206 0.464417 0.450832 0.437057 0.425145 0.417621 0.409729 0.401094 0.397053 0.394978 0.392971 0.390417 0.388721 0.387297 0.385999 0.384643 0.383424 0.382394 0.381600 0.381097 -100 
-100 -100 0.490877 0.486732 0.478912 0.468925 0.456932 0.443642 0.429545 0.417131 0.407634 0.399908 0.393559 0.390470 0.390013 0.387881 0.383554 0.380958 0.379082 0.377684 0.376459 0.375499 0.374751 0.374129 0.373677 -100 
-100 -100 0.476022 0.472015 0.464538 0.455264 0.444138 0.431249 0.416986 0.404389 0.394263 0.386861 0.382167 0.380830 0.388551 0.386342 0.373770 0.369435 0.366717 0.365180 0.364046 0.363319 0.362849 0.362385 0.361960 -100 
-100 -100 0.455656 0.451746 0.444474 0.435518 0.424821 0.412411 0.398637 0.386524 0.376780 0.369781 0.365484 0.364351 0.372144 0.369970 0.357421 0.353049 0.350306 0.348805 0.347768 0.347170 0.346827 0.346467 0.346103 -100 
-100 -100 0.429073 0.425217 0.418025 0.408978 0.398265 0.386401 0.373762 0.362737 0.353760 0.347243 0.342763 0.340405 0.340344 0.338323 0.333971 0.331245 0.329292 0.327995 0.327066 0.326489 0.326124 0.325806 0.325535 -100 
-100 -100 0.399131 0.395310 0.388130 0.378975 0.368264 0.357018 0.345596 0.335768 0.327694 0.321779 0.317553 0.314909 0.313556 0.311753 0.309164 0.307271 0.305732 0.304610 0.303748 0.303154 0.302733 0.302417 0.302202 -100 
-100 -100 0.366201 0.362456 0.355400 0.346359 0.335915 0.325360 0.315049 0.306290 0.299099 0.293821 0.289984 0.287433 0.285653 0.284096 0.282468 0.281068 0.279846 0.278869 0.278063 0.277453 0.276986 0.276663 0.276473 -100 
-100 -100 0.334239 0.330628 0.323813 0.315090 0.305103 0.295254 0.285857 0.277987 0.271561 0.266884 0.263482 0.261190 0.259531 0.258207 0.256943 0.255824 0.254794 0.253931 0.253175 0.252565 0.252076 0.251749 0.251569 -100 
-100 -100 0.304889 0.301440 0.294938 0.286631 0.277188 0.267995 0.259373 0.252240 0.246482 0.242325 0.239329 0.237315 0.235852 0.234723 0.233694 0.232762 0.231881 0.231105 0.230400 0.229811 0.229327 0.228995 0.228815 -100 
-100 -100 0.283051 0.279747 0.273519 0.265575 0.256574 0.247883 0.239810 0.233207 0.227923 0.224146 0.221445 0.219648 0.218350 0.217362 0.216472 0.215662 0.214879 0.214169 0.213508 0.212942 0.212468 0.212137 0.211956 -100 
-100 -100 0.270878 0.267661 0.261599 0.253867 0.245124 0.236709 0.228940 0.222621 0.217599 0.214027 0.211490 0.209811 0.208607 0.207697 0.206881 0.206135 0.205405 0.204734 0.204099 0.203549 0.203083 0.202753 0.202571 -100 
-100 -100 -100 -100 -100 -100 -100 -100 -100 -100 -100 -100 -100 -100 -100 -100 -100 -100 -100 -100 -100 -100 -100 -100 -100 -100 
-100 -100 -100 -100 -100 -100 -100 -100 -100 -100 -100 -100 -100 -100 -100 -100 -100 -100 -100 -100 -100 -100 -100 -100 -100 -100 
-100 -100 -100 -100 -100 -100 -100 -100 -100 -100 -100 -100 -100 -100 -100 -100 -100 -100 -100 -100 -100 -100 -100 -100 -100 -100 
-100 -100 0.387618 0.382943 0.374197 0.363172 0.350861 0.339138 0.328360 0.319522 0.312294 0.306815 0.302526 0.299363 0.296879 0.294922 0.293200 0.291693 0.290291 0.289107 0.288277 0.288008 0.288609 0.288033 0.286475 -100 
-100 -100 0.394587 0.389799 0.380859 0.369621 0.357112 0.345221 0.334299 0.325341 0.318020 0.312436 0.308035 0.304808 0.302299 0.300322 0.298576 0.297078 0.295726 0.294662 0.294185 0.294807 0.297561 0.297064 0.293643 -100 
-100 -100 0.407643 0.402665 0.393381 0.381782 0.368926 0.356740 0.345544 0.336359 0.328863 0.323090 0.318495 0.315201 0.312742 0.310748 0.308905 0.307414 0.306164 0.305312 0.305636 0.308517 0.318696 0.318303 0.307967 -100 
-100 -100 0.424537 0.419284 0.409511 0.397429 0.384137 0.371574 0.360006 0.350466 0.342651 0.336665 0.332006 0.328867 0.326777 0.324822 0.322684 0.321136 0.319956 0.319053 0.319116 0.321740 0.331714 0.331251 0.320919 -100 
-100 -100 0.444844 0.439075 0.428409 0.415570 0.401690 0.388640 0.376600 0.366621 0.358407 0.352242 0.347869 0.345541 0.345295 0.343462 0.339829 0.337911 0.336727 0.335408 0.333933 0.333574 0.335670 0.334879 0.331365 -100 
-100 -100 0.466410 0.459799 0.447689 0.433685 0.419030 0.405423 0.392901 0.382494 0.373955 0.367756 0.364077 0.363724 0.367588 0.365996 0.358856 0.355750 0.354453 0.352656 0.349734 0.347338 0.346416 0.345216 0.343602 -100 
-100 -100 0.487221 0.479730 0.466038 0.450825 0.435380 0.421241 0.408254 0.397449 0.388686 0.382609 0.380508 0.384126 0.404387 0.403052 0.380142 0.373837 0.371496 0.369165 0.365002 0.361210 0.358769 0.357204 0.356159 -100 
-100 -100 0.500330 0.492916 0.479320 0.464122 0.448560 0.434184 0.420853 0.409663 0.400599 0.394233 0.391866 0.395402 0.415680 0.414420 0.391590 0.385371 0.383066 0.380722 0.376443 0.372417 0.369635 0.367974 0.367046 -100 
-100 -100 0.505778 0.499360 0.487501 0.473545 0.458573 0.444263 0.430773 0.419312 0.410541 0.403461 0.398309 0.397619 0.401437 0.400038 0.393184 0.390373 0.389246 0.387373 0.383973 0.380669 0.378234 0.376715 0.375894 -100 
-100 -100 0.507744 0.502282 0.492017 0.479295 0.464969 0.450830 0.437314 0.425851 0.418678 0.411078 0.402957 0.399873 0.399477 0.397917 0.394728 0.393305 0.392426 0.390921 0.388425 0.385970 0.384031 0.382711 0.381950 -100 
-100 -100 0.507892 0.503041 0.493796 0.481929 0.468162 0.454285 0.441506 0.431838 0.438286 0.430369 0.407865 0.401912 0.398874 0.397114 0.395411 0.394427 0.393587 0.392297 0.390406 0.388544 0.387002 0.385850 0.385122 -100 
-100 -100 0.505678 0.501170 0.492511 0.481239 0.467924 0.454232 0.441398 0.431613 0.437964 0.429974 0.407342 0.401165 0.397791 0.395918 0.394268 0.393172 0.392168 0.390935 0.389332 0.387788 0.386476 0.385467 0.384802 -100 
-100 -100 0.500131 0.495824 0.487600 0.476919 0.464167 0.450616 0.436871 0.424997 0.417518 0.409624 0.400953 0.396928 0.394932 0.392980 0.390452 0.388833 0.387485 0.386162 0.384666 0.383294 0.382145 0.381265 0.380705 -100 
-100 -100 0.490694 0.486530 0.478656 0.468671 0.456711 0.443477 0.429468 0.417185 0.407849 0.400148 0.393714 0.390641 0.390329 0.388222 0.383797 0.381206 0.379374 0.377887 0.376404 0.375147 0.374145 0.373402 0.372939 -100 
-100 -100 0.476066 0.471989 0.464352 0.455027 0.443929 0.431122 0.417010 0.404653 0.394851 0.387503 0.382641 0.381340 0.389368 0.387163 0.374275 0.369853 0.367147 0.365468 0.363958 0.362794 0.361934 0.361322 0.360936 -100 
-100 -100 0.455582 0.451626 0.444219 0.435238 0.424586 0.412285 0.398682 0.386823 0.377409 0.370478 0.366016 0.364917 0.373001 0.370828 0.357954 0.353482 0.350732 0.349087 0.347671 0.346626 0.345877 0.345375 0.345057 -100 
-100 -100 0.428581 0.424751 0.417573 0.408602 0.397990 0.386246 0.373754 0.362910 0.354132 0.347663 0.343109 0.340758 0.340817 0.338794 0.334310 0.331546 0.329591 0.328180 0.326974 0.326072 0.325417 0.324975 0.324713 -100 
-100 -100 0.398318 0.394577 0.387520 0.378516 0.367951 0.356838 0.345546 0.335842 0.327883 0.322004 0.317753 0.315108 0.313798 0.311999 0.309370 0.307477 0.305937 0.304737 0.303696 0.302890 0.302278 0.301866 0.301635 -100 
-100 -100 0.365205 0.361575 0.354701 0.345857 0.335586 0.325175 0.314982 0.306314 0.299190 0.293941 0.290100 0.287545 0.285774 0.284227 0.282606 0.281224 0.280005 0.278981 0.278058 0.277305 0.276707 0.276311 0.276097 -100 
-100 -100 0.333230 0.329751 0.323133 0.314613 0.304794 0.295091 0.285798 0.277998 0.271606 0.266958 0.263557 0.261255 0.259585 0.258279 0.257035 0.255936 0.254904 0.254017 0.253181 0.252466 0.251874 0.251500 0.251298 -100 
-100 -100 0.304051 0.300709 0.294379 0.286250 0.276957 0.267880 0.259339 0.252257 0.246524 0.242378 0.239376 0.237350 0.235875 0.234749 0.233732 0.232816 0.231938 0.231140 0.230375 0.229710 0.229156 0.228784 0.228585 -100 
-100 -100 0.282429 0.279205 0.273110 0.265304 0.256419 0.247813 0.239799 0.233230 0.227960 0.224182 0.221469 0.219654 0.218339 0.217343 0.216454 0.215649 0.214866 0.214136 0.213429 0.212810 0.212288 0.211925 0.211729 -100 
-100 -100 0.270401 0.267247 0.261290 0.253667 0.245015 0.236667 0.228942 0.222647 0.217631 0.214052 0.211498 0.209797 0.208572 0.207647 0.206825 0.206077 0.205343 0.204652 0.203981 0.203389 0.202886 0.202531 0.202338 -100 
-100 -100 -100 -100 -100 -100 -100 -100 -100 -100 -100 -100 -100 -100 -100 -100 -100 -100 -100 -100 -100 -100 -100 -100 -100 -100 
-100 -100 -100 -100 -100 -100 -100 -100 -100 -100 -100 -100 -100 -100 -100 -100 -100 -100 -100 -100 -100 -100 -100 -100 -100 -100 
-100 -100 -100 -100 -100 -100 -100 -100 -100 -100 -100 -100 -100 -100 -100 -100 -100 -100 -100 -100 -100 -100 -100 -100 -100 -100 
-100 -100 0.385824 0.381227 0.372614 0.361726 0.349542 0.337927 0.327260 0.318534 0.311426 0.305953 0.301556 0.298302 0.295747 0.293764 0.292054 0.290579 0.289211 0.288029 0.287076 0.286485 0.286276 0.285700 0.284882 -100 
-100 -100 0.392718 0.388023 0.379241 0.368165 0.355801 0.344034 0.333245 0.324448 0.317338 0.311751 0.307138 0.303756 0.301141 0.299126 0.297395 0.295924 0.294588 0.293474 0.292692 0.292494 0.293049 0.292519 0.291094 -100 
-100 -100 0.405658 0.400798 0.391721 0.380325 0.367644 0.355601 0.344579 0.335654 0.328578 0.322783 0.317724 0.314127 0.311443 0.309385 0.307601 0.306138 0.304863 0.303847 0.303360 0.303948 0.306652 0.306173 0.302817 -100 
-100 -100 0.422363 0.417277 0.407801 0.395987 0.382905 0.370482 0.359072 0.349771 0.342350 0.336298 0.331107 0.327536 0.325005 0.322958 0.321044 0.319575 0.318363 0.317303 0.316624 0.317018 0.319594 0.319052 0.315666 -100 
-100 -100 0.442123 0.436659 0.426525 0.414105 0.400491 0.387577 0.375623 0.365722 0.357606 0.351300 0.346405 0.343331 0.341576 0.339629 0.337218 0.335641 0.334500 0.333206 0.331706 0.330778 0.330836 0.330070 0.328556 -100 
-100 -100 0.462543 0.456502 0.445382 0.432109 0.417848 0.404393 0.391896 0.381441 0.372789 0.366302 0.361800 0.359740 0.359685 0.357925 0.354274 0.352280 0.351205 0.349619 0.347182 0.345050 0.343750 0.342681 0.341751 -100 
-100 -100 0.481956 0.475343 0.463209 0.449101 0.434219 0.420260 0.407250 0.396300 0.387220 0.380617 0.376681 0.376212 0.380053 0.378501 0.371446 0.368435 0.367183 0.365307 0.362048 0.358992 0.356842 0.355492 0.354714 -100 
-100 -100 0.495276 0.488720 0.476654 0.462541 0.447530 0.433311 0.419925 0.408551 0.399073 0.392163 0.388034 0.387496 0.391359 0.389892 0.382958 0.380073 0.378904 0.377033 0.373681 0.370458 0.368107 0.366659 0.365885 -100 
-100 -100 0.502485 0.496601 0.485670 0.472390 0.457760 0.443539 0.429927 0.418223 0.408480 0.401078 0.395883 0.393608 0.393600 0.392086 0.388811 0.387219 0.386433 0.384854 0.382086 0.379382 0.377326 0.375960 0.375175 -100 
-100 -100 0.505930 0.500719 0.490892 0.478494 0.464336 0.450226 0.436511 0.424619 0.414918 0.407148 0.401013 0.397587 0.395890 0.394312 0.392488 0.391576 0.390928 0.389626 0.387500 0.385444 0.383831 0.382596 0.381757 -100 
-100 -100 0.506927 0.502160 0.493072 0.481313 0.467573 0.453627 0.440038 0.428368 0.420915 0.412935 0.404087 0.399816 0.397218 0.395567 0.394307 0.393631 0.393023 0.391901 0.390218 0.388651 0.387447 0.386330 0.385403 -100 
-100 -100 0.505219 0.500676 0.491966 0.480630 0.467242 0.453477 0.439930 0.428284 0.420873 0.412869 0.403901 0.399476 0.396710 0.394953 0.393613 0.392806 0.392078 0.390978 0.389460 0.388089 0.387039 0.386016 0.385133 -100 
-100 -100 0.500255 0.495763 0.487164 0.476158 0.463181 0.449653 0.436060 0.424244 0.414735 0.406866 0.400239 0.396221 0.393884 0.391956 0.389951 0.388669 0.387647 0.386415 0.384835 0.383426 0.382315 0.381374 0.380670 -100 
-100 -100 0.491796 0.487180 0.478388 0.467644 0.455190 0.442013 0.428566 0.417019 0.407743 0.400119 0.393787 0.390161 0.388698 0.386569 0.383285 0.381227 0.379843 0.378406 0.376631 0.375093 0.373919 0.373057 0.372501 -100 
-100 -100 0.478599 0.473711 0.464405 0.453790 0.441884 0.429159 0.416033 0.405022 0.396643 0.389410 0.383155 0.380305 0.381488 0.379219 0.372987 0.369813 0.367973 0.366333 0.364329 0.362667 0.361464 0.360677 0.360227 -100 
-100 -100 0.458001 0.453244 0.444185 0.433933 0.422490 0.410284 0.397702 0.387222 0.379326 0.372515 0.366599 0.363953 0.365226 0.362981 0.356729 0.353493 0.351602 0.349976 0.348044 0.346474 0.345357 0.344664 0.344289 -100 
-100 -100 0.429342 0.425104 0.417070 0.407400 0.396343 0.384716 0.372929 0.362978 0.355049 0.348688 0.343525 0.340549 0.339418 0.337362 0.333979 0.331709 0.330154 0.328743 0.327181 0.325899 0.324957 0.324361 0.324045 -100 
-100 -100 0.398005 0.394132 0.386779 0.377534 0.366825 0.355835 0.344951 0.335721 0.328181 0.322366 0.317842 0.314927 0.313167 0.311373 0.309198 0.307558 0.306244 0.305045 0.303795 0.302746 0.301929 0.301396 0.301115 -100 
-100 -100 0.364399 0.360775 0.353895 0.345063 0.334834 0.324544 0.314566 0.306119 0.299171 0.293949 0.290011 0.287357 0.285509 0.283994 0.282520 0.281295 0.280207 0.279183 0.278134 0.277218 0.276471 0.275976 0.275715 -100 
-100 -100 0.332318 0.328889 0.322369 0.313965 0.304267 0.294666 0.285492 0.277794 0.271482 0.266832 0.263390 0.261055 0.259380 0.258107 0.256968 0.255990 0.255063 0.254170 0.253244 0.252411 0.251712 0.251247 0.251003 -100 
-100 -100 0.303205 0.299930 0.293721 0.285723 0.276552 0.267564 0.259092 0.252055 0.246349 0.242197 0.239175 0.237135 0.235668 0.234579 0.233638 0.232813 0.232007 0.231212 0.230386 0.229633 0.228994 0.228559 0.228330 -100 
-100 -100 0.281720 0.278557 0.272567 0.264874 0.256090 0.247552 0.239581 0.233032 0.227767 0.223979 0.221250 0.219424 0.218114 0.217145 0.216311 0.215573 0.214841 0.214116 0.213368 0.212687 0.212103 0.211697 0.211479 -100 
-100 -100 0.269797 0.266695 0.260825 0.253296 0.244726 0.236431 0.228736 0.222450 0.217432 0.213840 0.211270 0.209557 0.208333 0.207427 0.206645 0.205947 0.205253 0.204569 0.203868 0.203230 0.202680 0.202293 0.202083 -100 
-100 -100 -100 -100 -100 -100 -100 -100 -100 -100 -100 -100 -100 -100 -100 -100 -100 -100 -100 -100 -100 -100 -100 -100 -100 -100 
-100 -100 -100 -100 -100 -100 -100 -100 -100 -100 -100 -100 -100 -100 -100 -100 -100 -100 -100 -100 -100 -100 -100 -100 -100 -100 
-100 -100 -100 -100 -100 -100 -100 -100 -100 -100 -100 -100 -100 -100 -100 -100 -100 -100 -100 -100 -100 -100 -100 -100 -100 -100 
-100 -100 0.383624 0.379137 0.370703 0.360002 0.347980 0.336505 0.325989 0.317454 0.310593 0.305144 0.300555 0.297167 0.294529 0.292506 0.290783 0.289313 0.287959 0.286777 0.285758 0.284987 0.284449 0.283884 0.283366 -100 
-100 -100 0.390413 0.385848 0.377279 0.366423 0.354251 0.342654 0.332077 0.323615 0.317029 0.311460 0.306361 0.302691 0.299926 0.297847 0.296096 0.294620 0.293278 0.292128 0.291182 0.290561 0.290283 0.289741 0.289034 -100 
-100 -100 0.403216 0.398518 0.389708 0.378582 0.366135 0.354311 0.343617 0.335336 0.329412 0.323617 0.317406 0.313170 0.310177 0.308005 0.306201 0.304719 0.303403 0.302291 0.301454 0.301090 0.301479 0.300957 0.299663 -100 
-100 -100 0.419763 0.414885 0.405759 0.394278 0.381465 0.369270 0.358190 0.349527 0.343237 0.337149 0.330738 0.326409 0.323417 0.321218 0.319350 0.317870 0.316585 0.315442 0.314491 0.314007 0.314311 0.313744 0.312430 -100 
-100 -100 0.439122 0.433981 0.424385 0.412426 0.399126 0.386424 0.374678 0.365084 0.357424 0.351008 0.345371 0.341541 0.338968 0.336838 0.334788 0.333298 0.332062 0.330797 0.329431 0.328375 0.327780 0.327076 0.326306 -100 
-100 -100 0.458649 0.453153 0.442946 0.430390 0.416553 0.403317 0.390954 0.380608 0.372041 0.365323 0.360085 0.356772 0.354878 0.352863 0.350436 0.348871 0.347719 0.346306 0.344444 0.342782 0.341585 0.340691 0.340069 -100 
-100 -100 0.477002 0.471187 0.460409 0.447324 0.432997 0.419281 0.406362 0.395420 0.386241 0.379249 0.374236 0.371512 0.371076 0.369202 0.365637 0.363840 0.362704 0.361162 0.358848 0.356683 0.355041 0.353960 0.353345 -100 
-100 -100 0.490578 0.484801 0.474060 0.460944 0.446468 0.432463 0.419130 0.407714 0.398069 0.390747 0.385561 0.382774 0.382366 0.380591 0.377180 0.375556 0.374554 0.373047 0.370669 0.368403 0.366657 0.365485 0.364806 -100 
-100 -100 0.499343 0.493952 0.483850 0.471211 0.456933 0.442847 0.429237 0.417456 0.407472 0.399774 0.394036 0.390569 0.388759 0.387041 0.385087 0.384064 0.383348 0.382046 0.379986 0.378034 0.376524 0.375364 0.374565 -100 
-100 -100 0.504178 0.499198 0.489759 0.477676 0.463701 0.449654 0.435903 0.423901 0.413757 0.405791 0.399620 0.395676 0.393272 0.391611 0.390314 0.389720 0.389223 0.388157 0.386486 0.385010 0.383941 0.382840 0.381823 -100 
-100 -100 0.506061 0.501350 0.492356 0.480684 0.466997 0.453064 0.439369 0.427409 0.417947 0.409854 0.402719 0.398436 0.395685 0.394043 0.393044 0.392669 0.392334 0.391447 0.390077 0.389041 0.388501 0.387467 0.386147 -100 
-100 -100 0.505042 0.500391 0.491481 0.479994 0.466521 0.452758 0.439215 0.427448 0.418209 0.410153 0.402877 0.398498 0.395746 0.394021 0.392836 0.392342 0.391965 0.391074 0.389719 0.388727 0.388241 0.387248 0.385947 -100 
-100 -100 0.501236 0.496341 0.486960 0.475370 0.462068 0.448565 0.435325 0.424020 0.414762 0.406915 0.400138 0.395885 0.393650 0.391720 0.389622 0.388597 0.387966 0.386872 0.385196 0.383820 0.382903 0.381917 0.380959 -100 
-100 -100 0.495256 0.489631 0.478849 0.466699 0.453504 0.440373 0.427724 0.417435 0.409564 0.402085 0.394806 0.390811 0.389925 0.387739 0.383729 0.381758 0.380842 0.379454 0.377223 0.375312 0.373990 0.372995 0.372283 -100 
-100 -100 0.485840 0.479072 0.466001 0.452867 0.439708 0.427039 0.415224 0.406452 0.401258 0.394313 0.385784 0.382518 0.385625 0.383240 0.374719 0.371177 0.369834 0.368146 0.365305 0.362903 0.361294 0.360296 0.359726 -100 
-100 -100 0.465117 0.458492 0.445671 0.432919 0.420237 0.408104 0.396859 0.388641 0.383961 0.377451 0.369258 0.366200 0.369403 0.367048 0.358511 0.354913 0.353517 0.351827 0.349026 0.346670 0.345097 0.344177 0.343700 -100 
-100 -100 0.432395 0.427194 0.417227 0.406212 0.394456 0.382925 0.372013 0.363390 0.357011 0.350837 0.344673 0.341343 0.340794 0.338695 0.334597 0.332395 0.331266 0.329848 0.327736 0.325924 0.324647 0.323873 0.323477 -100 
-100 -100 0.398482 0.394256 0.386188 0.376423 0.365442 0.354551 0.344136 0.335552 0.328672 0.322950 0.318030 0.314904 0.313276 0.311500 0.309209 0.307748 0.306713 0.305536 0.304011 0.302663 0.301628 0.300963 0.300619 -100 
-100 -100 0.363815 0.360108 0.353056 0.344110 0.333843 0.323643 0.313886 0.305710 0.299003 0.293817 0.289742 0.286994 0.285173 0.283715 0.282325 0.281284 0.280382 0.279389 0.278205 0.277112 0.276214 0.275615 0.275303 -100 
-100 -100 0.331439 0.328021 0.321520 0.313159 0.303520 0.293996 0.284924 0.277328 0.271098 0.266453 0.262962 0.260598 0.258952 0.257750 0.256730 0.255913 0.255125 0.254263 0.253259 0.252304 0.251493 0.250945 0.250659 -100 
-100 -100 0.302321 0.299087 0.292949 0.285036 0.275945 0.267018 0.258594 0.251590 0.245901 0.241742 0.238701 0.236656 0.235220 0.234199 0.233367 0.232674 0.231976 0.231212 0.230339 0.229501 0.228779 0.228283 0.228022 -100 
-100 -100 0.280927 0.277806 0.271888 0.264275 0.255561 0.247069 0.239120 0.232577 0.227308 0.223509 0.220767 0.218941 0.217657 0.216745 0.215999 0.215363 0.214716 0.214023 0.213249 0.212511 0.211870 0.211423 0.211185 -100 
-100 -100 0.269080 0.266014 0.260209 0.252748 0.244236 0.235975 0.228292 0.222003 0.216973 0.213368 0.210786 0.209074 0.207869 0.207010 0.206302 0.205689 0.205066 0.204412 0.203698 0.203022 0.202431 0.202014 0.201789 -100 
-100 -100 -100 -100 -100 -100 -100 -100 -100 -100 -100 -100 -100 -100 -100 -100 -100 -100 -100 -100 -100 -100 -100 -100 -100 -100 
-100 -100 -100 -100 -100 -100 -100 -100 -100 -100 -100 -100 -100 -100 -100 -100 -100 -100 -100 -100 -100 -100 -100 -100 -100 -100 
-100 -100 -100 -100 -100 -100 -100 -100 -100 -100 -100 -100 -100 -100 -100 -100 -100 -100 -100 -100 -100 -100 -100 -100 -100 -100 
-100 -100 0.381225 0.376842 0.368582 0.358053 0.346182 0.334835 0.324487 0.316214 0.309794 0.304397 0.299473 0.295923 0.293217 0.291171 0.289436 0.287963 0.286619 0.285460 0.284444 0.283630 0.282981 0.282458 0.282104 -100 
-100 -100 0.387916 0.383474 0.375109 0.364459 0.352471 0.341047 0.330747 0.322836 0.317278 0.311757 0.305725 0.301601 0.298657 0.296518 0.294739 0.293247 0.291900 0.290749 0.289758 0.288994 0.288418 0.287906 0.287509 -100 
-100 -100 0.400599 0.396052 0.387495 0.376622 0.364411 0.352842 0.342669 0.335583 0.332136 0.326388 0.317760 0.312395 0.308954 0.306644 0.304789 0.303268 0.301914 0.300769 0.299801 0.299098 0.298666 0.298160 0.297638 -100 
-100 -100 0.417059 0.412368 0.403550 0.392368 0.379821 0.367907 0.357363 0.349902 0.346057 0.339990 0.331132 0.325592 0.322050 0.319674 0.317765 0.316226 0.314869 0.313698 0.312664 0.311888 0.311398 0.310862 0.310325 -100 
-100 -100 0.436266 0.431368 0.422187 0.410597 0.397593 0.385133 0.373713 0.364693 0.358023 0.351566 0.344808 0.340218 0.337045 0.334728 0.332772 0.331235 0.329897 0.328656 0.327430 0.326415 0.325641 0.325016 0.324568 -100 
-100 -100 0.455421 0.450281 0.440679 0.428628 0.415144 0.402145 0.390006 0.379923 0.371696 0.364857 0.358943 0.354845 0.351976 0.349722 0.347686 0.346163 0.344878 0.343559 0.342091 0.340786 0.339750 0.339002 0.338550 -100 
-100 -100 0.473337 0.468009 0.458062 0.445634 0.431732 0.418260 0.405516 0.394716 0.385623 0.378416 0.372670 0.368790 0.366273 0.364104 0.361915 0.360421 0.359218 0.357854 0.356163 0.354605 0.353353 0.352476 0.351964 -100 
-100 -100 0.487186 0.481881 0.471948 0.459470 0.445396 0.431605 0.418396 0.407049 0.397390 0.389823 0.383940 0.380007 0.377516 0.375458 0.373449 0.372164 0.371130 0.369824 0.368091 0.366477 0.365188 0.364223 0.363596 -100 
-100 -100 0.496963 0.491882 0.482311 0.470111 0.456120 0.442169 0.428592 0.416795 0.406673 0.398765 0.392637 0.388483 0.385740 0.383821 0.382341 0.381473 0.380740 0.379612 0.378040 0.376640 0.375601 0.374599 0.373732 -100 
-100 -100 0.502741 0.497914 0.488748 0.476913 0.463115 0.449126 0.435324 0.423229 0.412826 0.404682 0.398355 0.394044 0.391200 0.389441 0.388377 0.387936 0.387550 0.386662 0.385348 0.384386 0.383914 0.382923 0.381622 -100 
-100 -100 0.505364 0.500678 0.491728 0.480136 0.466517 0.452579 0.438739 0.426594 0.416257 0.408019 0.401442 0.397037 0.394213 0.392561 0.391688 0.391530 0.391437 0.390758 0.389696 0.389259 0.389763 0.388810 0.386719 -100 
-100 -100 0.505141 0.500337 0.491134 0.479474 0.465920 0.452123 0.438510 0.426704 0.416787 0.408642 0.401863 0.397423 0.394828 0.393131 0.391912 0.391639 0.391573 0.390880 0.389715 0.389203 0.389681 0.388728 0.386636 -100 
-100 -100 0.503099 0.497631 0.487118 0.474795 0.461122 0.447577 0.434586 0.423780 0.415204 0.407370 0.400053 0.395727 0.394358 0.392437 0.389474 0.388445 0.388117 0.387142 0.385362 0.384064 0.383462 0.382443 0.381129 -100 
-100 -100 0.501084 0.493975 0.480236 0.466215 0.452145 0.438964 0.427022 0.418177 0.412765 0.405470 0.396428 0.392586 0.394796 0.392571 0.385272 0.382586 0.381911 0.380523 0.377783 0.375508 0.374101 0.372987 0.372075 -100 
-100 -100 0.497849 0.488260 0.469445 0.452798 0.438084 0.425362 0.414967 0.409343 0.411170 0.404686 0.390910 0.388799 0.403082 0.400577 0.380227 0.373756 0.372538 0.370650 0.366438 0.363265 0.361279 0.360085 0.359370 -100 
-100 -100 0.477084 0.467631 0.449006 0.432730 0.418498 0.406331 0.396539 0.391503 0.393920 0.387890 0.374414 0.372511 0.386957 0.384493 0.364076 0.357563 0.356296 0.354398 0.350198 0.347023 0.345019 0.343895 0.343299 -100 
-100 -100 0.437849 0.431185 0.418239 0.405373 0.392763 0.381235 0.371127 0.364041 0.360285 0.354356 0.346396 0.343241 0.345806 0.343694 0.336328 0.333419 0.332519 0.331063 0.328346 0.326014 0.324441 0.323515 0.323034 -100 
-100 -100 0.399793 0.395017 0.385816 0.375327 0.363986 0.353123 0.343109 0.335185 0.329280 0.323677 0.318154 0.315016 0.314309 0.312580 0.309416 0.307903 0.307093 0.305945 0.304145 0.302534 0.301323 0.300556 0.300153 -100 
-100 -100 0.363398 0.359535 0.352164 0.343007 0.332639 0.322476 0.312889 0.304956 0.298542 0.293404 0.289177 0.286407 0.284796 0.283418 0.281966 0.281052 0.280344 0.279403 0.278101 0.276876 0.275867 0.275197 0.274845 -100 
-100 -100 0.330526 0.327088 0.320532 0.312145 0.302506 0.293021 0.284020 0.276504 0.270361 0.265736 0.262209 0.259850 0.258289 0.257177 0.256242 0.255564 0.254926 0.254120 0.253062 0.252031 0.251139 0.250542 0.250228 -100 
-100 -100 0.301345 0.298128 0.292014 0.284134 0.275075 0.266178 0.257778 0.250791 0.245116 0.240959 0.237912 0.235883 0.234500 0.233559 0.232834 0.232264 0.231679 0.230969 0.230085 0.229202 0.228429 0.227899 0.227620 -100 
-100 -100 0.280017 0.276919 0.271039 0.263465 0.254784 0.246309 0.238364 0.231815 0.226538 0.222730 0.219986 0.218175 0.216932 0.216088 0.215437 0.214907 0.214357 0.213716 0.212947 0.212189 0.211518 0.211049 0.210800 -100 
-100 -100 0.268234 0.265190 0.259420 0.251994 0.243508 0.235257 0.227568 0.221265 0.216219 0.212601 0.210015 0.208314 0.207145 0.206344 0.205720 0.205200 0.204664 0.204062 0.203364 0.202680 0.202073 0.201643 0.201411 -100 
-100 -100 -100 -100 -100 -100 -100 -100 -100 -100 -100 -100 -100 -100 -100 -100 -100 -100 -100 -100 -100 -100 -100 -100 -100 -100 
-100 -100 -100 -100 -100 -100 -100 -100 -100 -100 -100 -100 -100 -100 -100 -100 -100 -100 -100 -100 -100 -100 -100 -100 -100 -100 
-100 -100 -100 -100 -100 -100 -100 -100 -100 -100 -100 -100 -100 -100 -100 -100 -100 -100 -100 -100 -100 -100 -100 -100 -100 -100 
-100 -100 0.378882 0.374584 0.366459 0.356062 0.344291 0.333008 0.322706 0.314479 0.308122 0.302806 0.297982 0.294534 0.291914 0.289916 0.288193 0.286720 0.285395 0.284283 0.283338 0.282592 0.281992 0.281543 0.281269 -100 
-100 -100 0.385485 0.381145 0.372943 0.362453 0.350590 0.339250 0.329012 0.321158 0.315669 0.310231 0.304292 0.300260 0.297389 0.295285 0.293507 0.292001 0.290656 0.289541 0.288603 0.287874 0.287297 0.286855 0.286573 -100 
-100 -100 0.398050 0.393632 0.385279 0.374611 0.362564 0.351115 0.341034 0.334029 0.330665 0.324996 0.316437 0.311133 0.307729 0.305430 0.303551 0.301990 0.300612 0.299484 0.298542 0.297820 0.297272 0.296832 0.296518 -100 
-100 -100 0.414413 0.409885 0.401322 0.390392 0.378048 0.366301 0.355891 0.348544 0.344795 0.338798 0.329960 0.324413 0.320834 0.318429 0.316467 0.314852 0.313432 0.312275 0.311281 0.310500 0.309895 0.309435 0.309110 -100 
-100 -100 0.433535 0.428833 0.419972 0.408698 0.395956 0.383704 0.372468 0.363615 0.357081 0.350660 0.343822 0.339104 0.335775 0.333353 0.331320 0.329667 0.328227 0.326997 0.325880 0.324963 0.324223 0.323683 0.323352 -100 
-100 -100 0.452546 0.447659 0.438476 0.426826 0.413667 0.400925 0.389022 0.379171 0.371136 0.364289 0.358146 0.353738 0.350518 0.348076 0.345971 0.344296 0.342854 0.341554 0.340285 0.339192 0.338296 0.337653 0.337280 -100 
-100 -100 0.470363 0.465345 0.455917 0.443971 0.430445 0.417261 0.404787 0.394269 0.385437 0.378172 0.372004 0.367597 0.364456 0.362031 0.359883 0.358243 0.356849 0.355515 0.354102 0.352842 0.351795 0.351040 0.350592 -100 
-100 -100 0.484494 0.479496 0.470069 0.458063 0.444351 0.430827 0.417837 0.406715 0.397262 0.389602 0.383264 0.378772 0.375630 0.373312 0.371348 0.369925 0.368700 0.367426 0.365961 0.364635 0.363539 0.362691 0.362116 -100 
-100 -100 0.494964 0.490105 0.480915 0.469099 0.455413 0.441635 0.428132 0.416392 0.406302 0.398267 0.391813 0.387263 0.384107 0.381977 0.380440 0.379445 0.378574 0.377457 0.376059 0.374850 0.373943 0.373015 0.372178 -100 
-100 -100 0.501448 0.496759 0.487853 0.476317 0.462766 0.448845 0.434945 0.422718 0.412184 0.403879 0.397328 0.392760 0.389672 0.387777 0.386664 0.386161 0.385716 0.384835 0.383597 0.382719 0.382307 0.381347 0.380056 -100 
-100 -100 0.504621 0.500006 0.491210 0.479838 0.466406 0.452444 0.438357 0.425930 0.415284 0.406869 0.400199 0.395638 0.392685 0.390975 0.390106 0.389966 0.389892 0.389231 0.388187 0.387766 0.388281 0.387329 0.385230 -100 
-100 -100 0.504770 0.499961 0.490774 0.479189 0.465701 0.451814 0.437920 0.425814 0.415578 0.407277 0.400450 0.395908 0.393240 0.391554 0.390410 0.390236 0.390254 0.389614 0.388455 0.387940 0.388411 0.387451 0.385339 -100 
-100 -100 0.503052 0.497457 0.486741 0.474258 0.460463 0.446771 0.433579 0.422589 0.413854 0.405914 0.398517 0.394109 0.392695 0.390833 0.388030 0.387192 0.387036 0.386154 0.384400 0.383124 0.382545 0.381513 0.380162 -100 
-100 -100 0.501389 0.494008 0.479800 0.465340 0.450940 0.437570 0.425545 0.416669 0.411224 0.403889 0.394786 0.390866 0.393029 0.390910 0.383877 0.381493 0.381094 0.379855 0.377165 0.374955 0.373619 0.372501 0.371528 -100 
-100 -100 0.498471 0.488484 0.468958 0.451642 0.436434 0.423504 0.413133 0.407605 0.409506 0.403037 0.389210 0.387007 0.401199 0.398838 0.378879 0.372822 0.371997 0.370307 0.366142 0.363064 0.361196 0.360005 0.359204 -100 
-100 -100 0.477552 0.467705 0.448364 0.431405 0.416665 0.404314 0.394593 0.389701 0.392229 0.386252 0.372750 0.370775 0.385144 0.382841 0.362822 0.356725 0.355848 0.354161 0.350019 0.346946 0.345060 0.343949 0.343269 -100 
-100 -100 0.437735 0.430792 0.417346 0.403990 0.391010 0.379345 0.369297 0.362334 0.358680 0.352808 0.344861 0.341693 0.344263 0.342296 0.335214 0.332615 0.332001 0.330715 0.328077 0.325835 0.324349 0.323429 0.322891 -100 
-100 -100 0.399161 0.394227 0.384745 0.373971 0.362409 0.351462 0.341484 0.333639 0.327809 0.322257 0.316769 0.313660 0.313004 0.311396 0.308423 0.307115 0.306497 0.305474 0.303742 0.302195 0.301035 0.300270 0.299836 -100 
-100 -100 0.362453 0.358520 0.351018 0.341720 0.331241 0.321038 0.311468 0.303578 0.297207 0.292113 0.287929 0.285209 0.283665 0.282388 0.281063 0.280279 0.279712 0.278864 0.277602 0.276418 0.275435 0.274770 0.274406 -100 
-100 -100 0.329461 0.326008 0.319403 0.310957 0.301260 0.291763 0.282769 0.275269 0.269137 0.264550 0.261064 0.258754 0.257252 0.256230 0.255387 0.254798 0.254257 0.253535 0.252514 0.251516 0.250634 0.250055 0.249742 -100 
-100 -100 0.300313 0.297094 0.290966 0.283064 0.273981 0.265072 0.256667 0.249678 0.244005 0.239862 0.236841 0.234853 0.233525 0.232653 0.232000 0.231504 0.230994 0.230355 0.229523 0.228677 0.227925 0.227409 0.227135 -100 
-100 -100 0.279065 0.275967 0.270084 0.262501 0.253803 0.245313 0.237353 0.230790 0.225503 0.221694 0.218961 0.217179 0.215982 0.215196 0.214611 0.214152 0.213676 0.213103 0.212389 0.211670 0.211026 0.210573 0.210329 -100 
-100 -100 0.267342 0.264299 0.258527 0.251093 0.242591 0.234320 0.226609 0.220287 0.215224 0.211596 0.209014 0.207333 0.206203 0.205456 0.204897 0.204447 0.203985 0.203451 0.202810 0.202168 0.201590 0.201176 0.200952 -100 
-100 -100 -100 -100 -100 -100 -100 -100 -100 -100 -100 -100 -100 -100 -100 -100 -100 -100 -100 -100 -100 -100 -100 -100 -100 -100 
-100 -100 -100 -100 -100 -100 -100 -100 -100 -100 -100 -100 -100 -100 -100 -100 -100 -100 -100 -100 -100 -100 -100 -100 -100 -100 
-100 -100 -100 -100 -100 -100 -100 -100 -100 -100 -100 -100 -100 -100 -100 -100 -100 -100 -100 -100 -100 -100 -100 -100 -100 -100 
-100 -100 0.376563 0.372336 0.364324 0.354030 0.342322 0.331043 0.320670 0.312276 0.305604 0.300400 0.296114 0.293032 0.290653 0.288774 0.287091 0.285622 0.284317 0.283270 0.282437 0.281820 0.281341 0.280988 0.280777 -100 
-100 -100 0.383083 0.378827 0.370763 0.360401 0.348622 0.337282 0.326895 0.318610 0.312235 0.306909 0.302094 0.298699 0.296155 0.294182 0.292431 0.290914 0.289577 0.288516 0.287682 0.287073 0.286605 0.286259 0.286049 -100 
-100 -100 0.395515 0.391204 0.383035 0.372542 0.360615 0.349153 0.338744 0.330710 0.325040 0.319476 0.313471 0.309414 0.306531 0.304382 0.302508 0.300907 0.299510 0.298416 0.297562 0.296943 0.296473 0.296125 0.295908 -100 
-100 -100 0.411741 0.407347 0.399022 0.388333 0.376181 0.364477 0.353806 0.345503 0.339538 0.333633 0.327259 0.322890 0.319779 0.317462 0.315446 0.313741 0.312269 0.311118 0.310201 0.309520 0.308995 0.308616 0.308384 -100 
-100 -100 0.430691 0.426173 0.417631 0.406681 0.394224 0.382163 0.370997 0.361942 0.354752 0.348427 0.342461 0.338162 0.334970 0.332502 0.330307 0.328477 0.326916 0.325671 0.324634 0.323829 0.323189 0.322732 0.322466 -100 
-100 -100 0.449550 0.444898 0.436122 0.424890 0.412110 0.399682 0.388086 0.378519 0.370674 0.363908 0.357762 0.353289 0.349984 0.347366 0.344968 0.342998 0.341349 0.340000 0.338815 0.337846 0.337055 0.336491 0.336171 -100 
-100 -100 0.467353 0.462608 0.453657 0.442204 0.429135 0.416343 0.404327 0.394402 0.386464 0.379250 0.372324 0.367517 0.364098 0.361390 0.358852 0.356811 0.355130 0.353708 0.352373 0.351231 0.350279 0.349590 0.349190 -100 
-100 -100 0.481809 0.477071 0.468120 0.456622 0.443385 0.430221 0.417628 0.407052 0.398488 0.390821 0.383620 0.378659 0.375198 0.372564 0.370195 0.368357 0.366830 0.365435 0.364006 0.362739 0.361676 0.360865 0.360352 -100 
-100 -100 0.492928 0.488291 0.479521 0.468187 0.454944 0.441408 0.428020 0.416451 0.406621 0.398502 0.391615 0.386734 0.383332 0.380943 0.379066 0.377729 0.376585 0.375334 0.373884 0.372589 0.371534 0.370608 0.369906 -100 
-100 -100 0.500116 0.495608 0.487078 0.476023 0.462910 0.449084 0.434966 0.422511 0.411849 0.403370 0.396549 0.391761 0.388482 0.386402 0.385061 0.384307 0.383630 0.382591 0.381187 0.379999 0.379134 0.378129 0.377144 -100 
-100 -100 0.503839 0.499372 0.490932 0.480046 0.467046 0.453039 0.438420 0.425425 0.414319 0.405654 0.398860 0.394167 0.391062 0.389247 0.388302 0.388008 0.387748 0.386916 0.385599 0.384612 0.384106 0.383068 0.381723 -100 
-100 -100 0.504074 0.499400 0.490579 0.479416 0.466257 0.452202 0.437631 0.424775 0.413863 0.405293 0.398504 0.393895 0.390992 0.389291 0.388369 0.388210 0.388138 0.387389 0.386037 0.385033 0.384544 0.383505 0.382133 -100 
-100 -100 0.501410 0.496091 0.486035 0.473958 0.460307 0.446343 0.432424 0.420496 0.410597 0.402409 0.395497 0.390997 0.388599 0.386853 0.385324 0.384931 0.384893 0.384087 0.382467 0.381157 0.380327 0.379298 0.378207 -100 
-100 -100 0.496811 0.490244 0.477819 0.464201 0.449924 0.436198 0.423291 0.412906 0.404874 0.397266 0.389838 0.385570 0.384435 0.382580 0.379537 0.378589 0.378647 0.377729 0.375597 0.373885 0.372820 0.371811 0.370877 -100 
-100 -100 0.488798 0.480600 0.464942 0.449489 0.434648 0.421306 0.409611 0.401184 0.396228 0.389325 0.380596 0.376944 0.379305 0.377368 0.370576 0.368520 0.368674 0.367616 0.364768 0.362642 0.361471 0.360483 0.359573 -100 
-100 -100 0.467634 0.459574 0.444135 0.429015 0.414614 0.401865 0.390891 0.383181 0.378877 0.372508 0.364186 0.360807 0.363318 0.361446 0.354651 0.352541 0.352651 0.351611 0.348830 0.346779 0.345665 0.344769 0.343953 -100 
-100 -100 0.432672 0.426498 0.414770 0.402095 0.389103 0.377132 0.366445 0.358242 0.352205 0.346203 0.340054 0.336643 0.336003 0.334340 0.331254 0.330087 0.329985 0.329095 0.327138 0.325609 0.324649 0.323893 0.323284 -100 
-100 -100 0.396863 0.392108 0.383078 0.372377 0.360671 0.349517 0.339234 0.330915 0.324278 0.318714 0.313889 0.310837 0.309317 0.307902 0.306258 0.305452 0.305098 0.304301 0.302922 0.301772 0.300914 0.300258 0.299801 -100 
-100 -100 0.361089 0.357145 0.349664 0.340278 0.329663 0.319332 0.309639 0.301604 0.295044 0.289984 0.286039 0.283442 0.281828 0.280662 0.279690 0.279067 0.278937 0.278212 0.276811 0.275829 0.274996 0.274406 0.274045 -100 
-100 -100 0.328327 0.324826 0.318162 0.309625 0.299836 0.290253 0.281202 0.273665 0.267506 0.262947 0.259575 0.257371 0.255932 0.254968 0.254244 0.253712 0.253567 0.252919 0.251694 0.250828 0.250052 0.249526 0.249228 -100 
-100 -100 0.299260 0.296008 0.289826 0.281853 0.272699 0.263733 0.255294 0.248291 0.242616 0.238494 0.235532 0.233615 0.232355 0.231527 0.230908 0.230429 0.230003 0.229435 0.228671 0.227942 0.227288 0.226826 0.226575 -100 
-100 -100 0.278085 0.274966 0.269040 0.261402 0.252645 0.244106 0.236113 0.229532 0.224236 0.220432 0.217728 0.215991 0.214846 0.214101 0.213550 0.213119 0.212718 0.212219 0.211581 0.210961 0.210397 0.209994 0.209773 -100 
-100 -100 0.266416 0.263355 0.257547 0.250065 0.241508 0.233190 0.225444 0.219096 0.214016 0.210383 0.207813 0.206163 0.205075 0.204370 0.203849 0.203441 0.203039 0.202583 0.202035 0.201483 0.200978 0.200610 0.200407 -100 
-100 -100 -100 -100 -100 -100 -100 -100 -100 -100 -100 -100 -100 -100 -100 -100 -100 -100 -100 -100 -100 -100 -100 -100 -100 -100 
-100 -100 -100 -100 -100 -100 -100 -100 -100 -100 -100 -100 -100 -100 -100 -100 -100 -100 -100 -100 -100 -100 -100 -100 -100 -100 
-100 -100 -100 -100 -100 -100 -100 -100 -100 -100 -100 -100 -100 -100 -100 -100 -100 -100 -100 -100 -100 -100 -100 -100 -100 -100 
-100 -100 0.374496 0.370327 0.362405 0.352191 0.340524 0.329232 0.318794 0.310293 0.303486 0.298403 0.294491 0.291733 0.289599 0.287856 0.286219 0.284754 0.283466 0.282485 0.281772 0.281303 0.280962 0.280709 0.280550 -100 
-100 -100 0.380939 0.376753 0.368801 0.358543 0.346824 0.335479 0.324997 0.316483 0.309709 0.304512 0.300347 0.297410 0.295152 0.293316 0.291596 0.290066 0.288731 0.287728 0.287010 0.286549 0.286219 0.285974 0.285819 -100 
-100 -100 0.393238 0.389020 0.381003 0.370660 0.358834 0.347383 0.336818 0.328296 0.321633 0.316203 0.311462 0.308140 0.305625 0.303608 0.301730 0.300078 0.298657 0.297602 0.296854 0.296376 0.296038 0.295790 0.295631 -100 
-100 -100 0.409296 0.405027 0.396914 0.386444 0.374464 0.362844 0.352102 0.343408 0.336546 0.330776 0.325582 0.321880 0.319088 0.316839 0.314739 0.312918 0.311377 0.310234 0.309404 0.308851 0.308449 0.308161 0.307984 -100 
-100 -100 0.428045 0.423701 0.415448 0.404808 0.392627 0.380788 0.369807 0.360865 0.353646 0.347458 0.341820 0.337738 0.334679 0.332154 0.329723 0.327653 0.325942 0.324662 0.323685 0.322985 0.322451 0.322074 0.321854 -100 
-100 -100 0.446735 0.442305 0.433903 0.423080 0.410687 0.398625 0.387476 0.378535 0.371482 0.364857 0.358250 0.353580 0.350271 0.347453 0.344589 0.342187 0.340268 0.338822 0.337661 0.336767 0.336057 0.335556 0.335273 -100 
-100 -100 0.464532 0.460041 0.451530 0.440567 0.427975 0.415661 0.404328 0.395576 0.389529 0.382449 0.373970 0.368492 0.364932 0.361892 0.358656 0.355987 0.353916 0.352331 0.350976 0.349869 0.348958 0.348310 0.347943 -100 
-100 -100 0.479300 0.474816 0.466318 0.455349 0.442628 0.429916 0.417918 0.408431 0.401707 0.394113 0.385280 0.379584 0.375934 0.372939 0.369856 0.367375 0.365437 0.363845 0.362348 0.361047 0.359956 0.359156 0.358686 -100 
-100 -100 0.491037 0.486634 0.478308 0.467539 0.454830 0.441588 0.428358 0.417152 0.407995 0.399829 0.392180 0.386887 0.383334 0.380660 0.378268 0.376449 0.374965 0.373515 0.371931 0.370481 0.369259 0.368309 0.367699 -100 
-100 -100 0.498952 0.494658 0.486585 0.476183 0.463680 0.449970 0.435507 0.422742 0.412013 0.403344 0.396153 0.391140 0.387735 0.385464 0.383815 0.382743 0.381800 0.380557 0.378933 0.377408 0.376153 0.375080 0.374298 -100 
-100 -100 0.503316 0.499038 0.491060 0.480902 0.468584 0.454532 0.439128 0.425311 0.413675 0.404710 0.397723 0.392921 0.389730 0.387820 0.386741 0.386262 0.385803 0.384772 0.383166 0.381669 0.380511 0.379376 0.378403 -100 
-100 -100 0.503948 0.499394 0.490931 0.480358 0.467740 0.453495 0.437966 0.424077 0.412419 0.403525 0.396697 0.392076 0.389100 0.387412 0.386580 0.386400 0.386238 0.385369 0.383810 0.382389 0.381325 0.380210 0.379191 -100 
-100 -100 0.501321 0.496037 0.486192 0.474378 0.460908 0.446607 0.431763 0.418756 0.407905 0.399445 0.392788 0.388358 0.385689 0.384093 0.383162 0.383062 0.383151 0.382404 0.380825 0.379497 0.378554 0.377534 0.376570 -100 
-100 -100 0.496108 0.489610 0.477520 0.463955 0.449535 0.435324 0.421469 0.409773 0.400191 0.392344 0.385771 0.381567 0.379411 0.377861 0.376550 0.376504 0.377087 0.376463 0.374614 0.373364 0.372716 0.371828 0.370795 -100 
-100 -100 0.486525 0.478648 0.463919 0.448639 0.433524 0.419586 0.406783 0.396474 0.388542 0.381373 0.374692 0.370857 0.369898 0.368410 0.366090 0.366093 0.367587 0.367057 0.364412 0.363085 0.362811 0.362039 0.360790 -100 
-100 -100 0.465232 0.457463 0.442902 0.427874 0.413138 0.399811 0.387828 0.378348 0.371150 0.364567 0.358337 0.354813 0.354037 0.352621 0.350282 0.350215 0.351667 0.351178 0.348654 0.347477 0.347337 0.346677 0.345501 -100 
-100 -100 0.431575 0.425379 0.413795 0.400900 0.387540 0.375133 0.363826 0.354678 0.347364 0.341290 0.336107 0.332858 0.331284 0.329952 0.328579 0.328305 0.328777 0.328265 0.326733 0.325902 0.325606 0.325044 0.324264 -100 
-100 -100 0.396119 0.391246 0.382076 0.371106 0.359109 0.347673 0.337063 0.328325 0.321208 0.315657 0.311275 0.308440 0.306769 0.305561 0.304529 0.304051 0.303972 0.303398 0.302291 0.301571 0.301101 0.300587 0.300078 -100 
-100 -100 0.360255 0.356209 0.348568 0.338974 0.328159 0.317658 0.307812 0.299623 0.292928 0.287915 0.284188 0.281777 0.280243 0.279188 0.278395 0.277881 0.278360 0.277759 0.276030 0.275275 0.274656 0.274174 0.273819 -100 
-100 -100 0.327400 0.323827 0.317043 0.308362 0.298436 0.288744 0.279618 0.272031 0.265849 0.261337 0.258089 0.256021 0.254683 0.253773 0.253086 0.252572 0.252953 0.252382 0.250802 0.250090 0.249463 0.249026 0.248754 -100 
-100 -100 0.298327 0.295027 0.288760 0.280683 0.271427 0.262383 0.253897 0.246873 0.241196 0.237105 0.234212 0.232385 0.231202 0.230406 0.229778 0.229276 0.228908 0.228409 0.227725 0.227145 0.226619 0.226237 0.226017 -100 
-100 -100 0.277194 0.274041 0.268052 0.260332 0.251492 0.242888 0.234853 0.228248 0.222943 0.219150 0.216481 0.214797 0.213707 0.212992 0.212446 0.212014 0.211657 0.211232 0.210691 0.210196 0.209735 0.209399 0.209208 -100 
-100 -100 0.265563 0.262474 0.256612 0.249060 0.240430 0.232050 0.224259 0.217882 0.212783 0.209148 0.206594 0.204979 0.203935 0.203263 0.202762 0.202373 0.202015 0.201636 0.201194 0.200752 0.200338 0.200028 0.199852 -100 
-100 -100 -100 -100 -100 -100 -100 -100 -100 -100 -100 -100 -100 -100 -100 -100 -100 -100 -100 -100 -100 -100 -100 -100 -100 -100 
-100 -100 -100 -100 -100 -100 -100 -100 -100 -100 -100 -100 -100 -100 -100 -100 -100 -100 -100 -100 -100 -100 -100 -100 -100 -100 
-100 -100 -100 -100 -100 -100 -100 -100 -100 -100 -100 -100 -100 -100 -100 -100 -100 -100 -100 -100 -100 -100 -100 -100 -100 -100 
-100 -100 0.372742 0.368618 0.360767 0.350611 0.338970 0.327661 0.317171 0.308609 0.301762 0.296788 0.293136 0.290636 0.288721 0.287106 0.285518 0.284061 0.282790 0.281869 0.281264 0.280925 0.280711 0.280543 0.280427 -100 
-100 -100 0.379121 0.374990 0.367126 0.356946 0.345270 0.333919 0.323382 0.314775 0.307882 0.302801 0.298988 0.296352 0.294327 0.292615 0.290930 0.289390 0.288060 0.287109 0.286498 0.286168 0.285967 0.285810 0.285699 -100 
-100 -100 0.391301 0.387159 0.379265 0.369038 0.357293 0.345864 0.335247 0.326573 0.319618 0.314311 0.310114 0.307173 0.304910 0.303000 0.301119 0.299423 0.297979 0.296962 0.296312 0.295961 0.295748 0.295590 0.295477 -100 
-100 -100 0.407207 0.403045 0.395106 0.384808 0.372970 0.361441 0.350735 0.341996 0.334968 0.329329 0.324569 0.321174 0.318588 0.316391 0.314209 0.312277 0.310666 0.309534 0.308784 0.308342 0.308053 0.307850 0.307717 -100 
-100 -100 0.425786 0.421583 0.413571 0.403183 0.391237 0.379607 0.368878 0.360262 0.353633 0.347581 0.341656 0.337585 0.334611 0.332028 0.329349 0.327041 0.325178 0.323860 0.322928 0.322314 0.321872 0.321564 0.321380 -100 
-100 -100 0.444336 0.440086 0.431994 0.421507 0.409451 0.397740 0.387129 0.379114 0.373796 0.367321 0.359337 0.354211 0.350859 0.347844 0.344479 0.341631 0.339439 0.337889 0.336729 0.335885 0.335237 0.334785 0.334531 -100 
-100 -100 0.462135 0.457851 0.449703 0.439148 0.426989 0.415166 0.404895 0.398095 0.404752 0.397779 0.377038 0.370183 0.366204 0.362814 0.358801 0.355468 0.352994 0.351236 0.349833 0.348731 0.347841 0.347222 0.346878 -100 
-100 -100 0.477159 0.472887 0.464773 0.454255 0.442006 0.429764 0.418742 0.411116 0.417117 0.409573 0.388340 0.381217 0.377102 0.373734 0.369868 0.366715 0.364356 0.362567 0.360978 0.359627 0.358501 0.357707 0.357264 -100 
-100 -100 0.489428 0.485223 0.477290 0.467024 0.454820 0.441866 0.428871 0.418294 0.410676 0.402489 0.393263 0.387357 0.383635 0.380697 0.377772 0.375479 0.373672 0.372036 0.370314 0.368734 0.367388 0.366414 0.365851 -100 
-100 -100 0.497970 0.493866 0.486216 0.476430 0.464531 0.450933 0.436145 0.423157 0.412719 0.403886 0.396011 0.390737 0.387225 0.384793 0.382850 0.381501 0.380337 0.378922 0.377106 0.375341 0.373837 0.372709 0.372023 -100 
-100 -100 0.502954 0.498843 0.491292 0.481841 0.470219 0.456131 0.439930 0.425322 0.413222 0.403981 0.396771 0.391871 0.388631 0.386659 0.385471 0.384865 0.384279 0.383098 0.381256 0.379427 0.377892 0.376682 0.375878 -100 
-100 -100 0.504157 0.499665 0.491448 0.481409 0.469342 0.454928 0.438445 0.423574 0.411246 0.402060 0.395161 0.390547 0.387568 0.385919 0.385152 0.384995 0.384837 0.383888 0.382127 0.380437 0.379066 0.377896 0.377021 -100 
-100 -100 0.502349 0.496879 0.486807 0.475023 0.461671 0.447053 0.431336 0.417404 0.405826 0.397134 0.390604 0.386281 0.383583 0.382144 0.381595 0.381778 0.382189 0.381500 0.379763 0.378392 0.377460 0.376444 0.375465 -100 
-100 -100 0.498512 0.491448 0.478428 0.464222 0.449432 0.434740 0.420081 0.407463 0.396985 0.388968 0.382809 0.378784 0.376397 0.375137 0.374759 0.375499 0.377117 0.376726 0.374464 0.373375 0.373160 0.372349 0.371054 -100 
-100 -100 0.490491 0.481660 0.465272 0.448728 0.432837 0.418275 0.404639 0.393255 0.383942 0.376627 0.370827 0.367141 0.365207 0.364145 0.363946 0.365693 0.369854 0.369728 0.365550 0.364300 0.364904 0.364253 0.362359 -100 
-100 -100 0.469147 0.460387 0.444077 0.427694 0.412115 0.398181 0.385461 0.375010 0.366506 0.359825 0.354508 0.351157 0.349424 0.348440 0.348216 0.349886 0.354053 0.353991 0.349933 0.348890 0.349690 0.349175 0.347337 -100 
-100 -100 0.433664 0.426813 0.414077 0.400266 0.386302 0.373457 0.361671 0.351947 0.343995 0.337900 0.333228 0.330227 0.328480 0.327456 0.327030 0.327551 0.329441 0.329235 0.327067 0.326560 0.326860 0.326441 0.325359 -100 
-100 -100 0.396573 0.391368 0.381609 0.370142 0.357776 0.346064 0.335177 0.326152 0.318758 0.313234 0.309145 0.306533 0.304921 0.303904 0.303302 0.303171 0.304322 0.303935 0.302056 0.301570 0.301412 0.301016 0.300411 -100 
-100 -100 0.359833 0.355635 0.347719 0.337863 0.326828 0.316161 0.306173 0.297862 0.291082 0.286117 0.282563 0.280326 0.278926 0.277994 0.277652 0.277743 0.285396 0.284899 0.276238 0.275155 0.274402 0.274002 0.273629 -100 
-100 -100 0.326658 0.323011 0.316082 0.307244 0.297169 0.287372 0.278169 0.270531 0.264327 0.259861 0.256724 0.254780 0.253556 0.252719 0.252382 0.252359 0.259667 0.259168 0.250810 0.249753 0.248938 0.248574 0.248315 -100 
-100 -100 0.297523 0.294177 0.287820 0.279636 0.270272 0.261149 0.252611 0.245558 0.239874 0.235810 0.232981 0.231235 0.230126 0.229364 0.228769 0.228289 0.228685 0.228251 0.226929 0.226437 0.225988 0.225681 0.225493 -100 
-100 -100 0.276413 0.273225 0.267169 0.259367 0.250440 0.241768 0.233685 0.227052 0.221733 0.217947 0.215310 0.213676 0.212639 0.211953 0.211436 0.211019 0.210992 0.210634 0.209895 0.209497 0.209111 0.208837 0.208676 -100 
-100 -100 0.264810 0.261692 0.255774 0.248150 0.239442 0.230999 0.223158 0.216748 0.211628 0.207988 0.205449 0.203866 0.202863 0.202221 0.201741 0.201371 0.201080 0.200771 0.200403 0.200061 0.199732 0.199478 0.199330 -100 
-100 -100 -100 -100 -100 -100 -100 -100 -100 -100 -100 -100 -100 -100 -100 -100 -100 -100 -100 -100 -100 -100 -100 -100 -100 -100 
-100 -100 -100 -100 -100 -100 -100 -100 -100 -100 -100 -100 -100 -100 -100 -100 -100 -100 -100 -100 -100 -100 -100 -100 -100 -100 
-100 -100 -100 -100 -100 -100 -100 -100 -100 -100 -100 -100 -100 -100 -100 -100 -100 -100 -100 -100 -100 -100 -100 -100 -100 -100 
-100 -100 0.371527 0.367432 0.359625 0.349505 0.337875 0.326550 0.316023 0.307427 0.300576 0.295675 0.292174 0.289839 0.288071 0.286552 0.285008 0.283566 0.282314 0.281435 0.280902 0.280650 0.280516 0.280405 0.280316 -100 
-100 -100 0.377862 0.373768 0.365959 0.355826 0.344173 0.332814 0.322245 0.313599 0.306684 0.301679 0.298041 0.295583 0.293707 0.292086 0.290436 0.288903 0.287584 0.286672 0.286133 0.285890 0.285770 0.285672 0.285590 -100 
-100 -100 0.389961 0.385871 0.378055 0.367899 0.356198 0.344784 0.334147 0.325427 0.318408 0.313184 0.309209 0.306460 0.304341 0.302511 0.300648 0.298940 0.297490 0.296506 0.295923 0.295656 0.295523 0.295425 0.295343 -100 
-100 -100 0.405759 0.401674 0.393845 0.383654 0.371892 0.360423 0.349739 0.340991 0.333919 0.328370 0.323808 0.320571 0.318089 0.315948 0.313754 0.311782 0.310138 0.309031 0.308338 0.307970 0.307745 0.307606 0.307503 -100 
-100 -100 0.424237 0.420126 0.412263 0.402031 0.390219 0.378698 0.368061 0.359527 0.352960 0.346988 0.341157 0.337161 0.334237 0.331652 0.328910 0.326524 0.324606 0.323284 0.322388 0.321831 0.321446 0.321184 0.321025 -100 
-100 -100 0.442702 0.438565 0.430661 0.420378 0.408508 0.396961 0.386513 0.378669 0.373505 0.367103 0.359115 0.353981 0.350623 0.347548 0.344054 0.341077 0.338796 0.337213 0.336064 0.335254 0.334645 0.334225 0.333988 -100 
-100 -100 0.460499 0.456344 0.448410 0.438088 0.426148 0.414524 0.404459 0.397891 0.404772 0.397861 0.377025 0.370092 0.366061 0.362564 0.358364 0.354854 0.352252 0.350436 0.349018 0.347922 0.347047 0.346448 0.346118 -100 
-100 -100 0.475675 0.471532 0.463629 0.453343 0.441307 0.429254 0.418409 0.410981 0.417174 0.409671 0.388314 0.381083 0.376887 0.373401 0.369336 0.365991 0.363485 0.361625 0.359999 0.358625 0.357478 0.356697 0.356270 -100 
-100 -100 0.488266 0.484164 0.476411 0.466358 0.454345 0.441510 0.428578 0.418068 0.410524 0.402328 0.393004 0.387005 0.383206 0.380157 0.377068 0.374610 0.372669 0.370947 0.369164 0.367525 0.366126 0.365144 0.364603 -100 
-100 -100 0.497178 0.493149 0.485648 0.476054 0.464319 0.450754 0.435875 0.422788 0.412289 0.403400 0.395451 0.390114 0.386545 0.384034 0.381974 0.380496 0.379212 0.377706 0.375806 0.373940 0.372335 0.371185 0.370536 -100 
-100 -100 0.502479 0.498419 0.490983 0.481696 0.470206 0.456067 0.439631 0.424774 0.412498 0.403166 0.395911 0.390989 0.387727 0.385722 0.384471 0.383772 0.383085 0.381820 0.379886 0.377926 0.376247 0.375009 0.374267 -100 
-100 -100 0.503872 0.499403 0.491246 0.481302 0.469290 0.454758 0.437963 0.422761 0.410188 0.400912 0.394016 0.389431 0.386468 0.384846 0.384086 0.383889 0.383663 0.382669 0.380852 0.379064 0.377569 0.376386 0.375572 -100 
-100 -100 0.502139 0.496648 0.486564 0.474769 0.461368 0.446563 0.430510 0.416220 0.404364 0.395595 0.389144 0.384915 0.382270 0.380919 0.380483 0.380711 0.381122 0.380446 0.378740 0.377380 0.376434 0.375428 0.374478 -100 
-100 -100 0.498241 0.491133 0.478067 0.463763 0.448826 0.433896 0.418883 0.405870 0.395047 0.386974 0.381000 0.377128 0.374783 0.373675 0.373565 0.374454 0.376141 0.375840 0.373723 0.372785 0.372683 0.371920 0.370625 -100 
-100 -100 0.489994 0.481135 0.464745 0.448078 0.431991 0.417161 0.403151 0.391311 0.381530 0.374173 0.368692 0.365183 0.363166 0.362305 0.362609 0.364623 0.368922 0.368952 0.365019 0.364040 0.364863 0.364296 0.362381 -100 
-100 -100 0.468562 0.459775 0.443451 0.426925 0.411132 0.396947 0.383889 0.373020 0.364074 0.357378 0.352395 0.349231 0.347417 0.346643 0.346923 0.348861 0.353167 0.353282 0.349493 0.348747 0.349787 0.349374 0.347517 -100 
-100 -100 0.433158 0.426244 0.413416 0.399441 0.385283 0.372231 0.360201 0.350203 0.342002 0.335915 0.331469 0.328653 0.326973 0.326115 0.325959 0.326640 0.328626 0.328557 0.326607 0.326340 0.326839 0.326508 0.325421 -100 
-100 -100 0.396028 0.390761 0.380896 0.369284 0.356761 0.344899 0.333856 0.324679 0.317168 0.311667 0.307725 0.305261 0.303747 0.302842 0.302368 0.302311 0.303515 0.303224 0.301502 0.301190 0.301181 0.300859 0.300266 -100 
-100 -100 0.359227 0.354982 0.346976 0.337003 0.325845 0.315076 0.304997 0.296611 0.289784 0.284850 0.281390 0.279259 0.277943 0.277079 0.276781 0.276884 0.284551 0.284124 0.275585 0.274636 0.273996 0.273666 0.273316 -100 
-100 -100 0.326019 0.322346 0.315349 0.306417 0.296238 0.286374 0.277116 0.269437 0.263206 0.258774 0.255698 0.253824 0.252651 0.251862 0.251534 0.251499 0.258798 0.258365 0.250114 0.249167 0.248438 0.248147 0.247918 -100 
-100 -100 0.296914 0.293543 0.287130 0.278871 0.269429 0.260248 0.251668 0.244587 0.238888 0.234837 0.232042 0.230340 0.229271 0.228537 0.227946 0.227460 0.227865 0.227486 0.226254 0.225857 0.225487 0.225237 0.225075 -100 
-100 -100 0.275841 0.272630 0.266528 0.258664 0.249673 0.240948 0.232824 0.226164 0.220828 0.217041 0.214419 0.212811 0.211805 0.211143 0.210639 0.210232 0.210231 0.209928 0.209268 0.208952 0.208634 0.208407 0.208268 -100 
-100 -100 0.264262 0.261123 0.255163 0.247485 0.238719 0.230224 0.222343 0.215903 0.210762 0.207113 0.204579 0.203015 0.202037 0.201420 0.200962 0.200615 0.200359 0.200108 0.199812 0.199545 0.199276 0.199062 0.198933 -100 
-100 -100 -100 -100 -100 -100 -100 -100 -100 -100 -100 -100 -100 -100 -100 -100 -100 -100 -100 -100 -100 -100 -100 -100 -100 -100 
-100 -100 -100 -100 -100 -100 -100 -100 -100 -100 -100 -100 -100 -100 -100 -100 -100 -100 -100 -100 -100 -100 -100 -100 -100 -100 
-100 -100 -100 -100 -100 -100 -100 -100 -100 -100 -100 -100 -100 -100 -100 -100 -100 -100 -100 -100 -100 -100 -100 -100 -100 -100 
-100 -100 0.370884 0.366803 0.359017 0.348913 0.337287 0.325950 0.315402 0.306788 0.299936 0.295069 0.291639 0.289385 0.287693 0.286224 0.284710 0.283284 0.282047 0.281191 0.280693 0.280481 0.280385 0.280300 0.280224 -100 
-100 -100 0.377199 0.373121 0.365338 0.355228 0.343583 0.332217 0.321627 0.312961 0.306037 0.301068 0.297510 0.295136 0.293336 0.291764 0.290143 0.288622 0.287316 0.286426 0.285921 0.285719 0.285638 0.285567 0.285497 -100 
-100 -100 0.389264 0.385194 0.377414 0.367291 0.355612 0.344196 0.333540 0.324790 0.317737 0.312546 0.308677 0.306020 0.303973 0.302186 0.300350 0.298655 0.297217 0.296250 0.295699 0.295473 0.295380 0.295306 0.295237 -100 
-100 -100 0.405023 0.400960 0.393180 0.383040 0.371320 0.359854 0.349147 0.340347 0.333184 0.327657 0.323253 0.320115 0.317695 0.315583 0.313425 0.311475 0.309851 0.308752 0.308086 0.307755 0.307574 0.307450 0.307358 -100 
-100 -100 0.423438 0.419366 0.411571 0.401407 0.389649 0.378142 0.367450 0.358749 0.351694 0.345740 0.340425 0.336589 0.333701 0.331147 0.328484 0.326153 0.324263 0.322956 0.322083 0.321555 0.321201 0.320958 0.320808 -100 
-100 -100 0.441858 0.437771 0.429950 0.419750 0.407941 0.396391 0.385776 0.377421 0.370940 0.364535 0.357836 0.353112 0.349795 0.346768 0.343447 0.340601 0.338381 0.336821 0.335690 0.334901 0.334313 0.333908 0.333679 -100 
-100 -100 0.459655 0.455551 0.447703 0.437463 0.425568 0.413880 0.403249 0.395353 0.390266 0.383375 0.374367 0.368561 0.364850 0.361449 0.357539 0.354249 0.351749 0.349964 0.348560 0.347477 0.346615 0.346023 0.345699 -100 
-100 -100 0.474905 0.470797 0.462958 0.452724 0.440708 0.428578 0.417179 0.408443 0.402596 0.395108 0.385649 0.379537 0.375661 0.372256 0.368463 0.365325 0.362913 0.361070 0.359450 0.358081 0.356945 0.356160 0.355737 -100 
-100 -100 0.487617 0.483530 0.475791 0.465715 0.453654 0.440789 0.427749 0.416794 0.407964 0.399759 0.391694 0.386076 0.382294 0.379262 0.376304 0.373938 0.372019 0.370292 0.368508 0.366866 0.365461 0.364479 0.363945 -100 
-100 -100 0.496654 0.492610 0.485048 0.475315 0.463413 0.449816 0.435023 0.421916 0.410999 0.402132 0.394663 0.389436 0.385853 0.383329 0.381291 0.379804 0.378479 0.376947 0.375045 0.373172 0.371549 0.370399 0.369766 -100 
-100 -100 0.502010 0.497912 0.490361 0.480830 0.469047 0.454852 0.438620 0.423943 0.411703 0.402418 0.395266 0.390379 0.387111 0.385086 0.383806 0.383043 0.382272 0.380970 0.379046 0.377080 0.375372 0.374134 0.373420 -100 
-100 -100 0.503245 0.498769 0.490566 0.480410 0.468109 0.453500 0.436896 0.421886 0.409404 0.400172 0.393334 0.388788 0.385846 0.384212 0.383414 0.383131 0.382783 0.381749 0.379986 0.378205 0.376680 0.375494 0.374724 -100 
-100 -100 0.500809 0.495477 0.485665 0.473903 0.460366 0.445500 0.429528 0.415317 0.403485 0.394746 0.388359 0.384186 0.381576 0.380237 0.379769 0.379858 0.379983 0.379282 0.377807 0.376507 0.375506 0.374510 0.373655 -100 
-100 -100 0.495298 0.488698 0.476575 0.462777 0.447951 0.433004 0.417974 0.404920 0.394040 0.385979 0.380092 0.376299 0.373991 0.372903 0.372729 0.373280 0.374157 0.373838 0.372474 0.371746 0.371502 0.370768 0.369717 -100 
-100 -100 0.484753 0.476872 0.462361 0.446806 0.431116 0.416337 0.402257 0.390301 0.380392 0.373035 0.367673 0.364255 0.362239 0.361373 0.361500 0.362665 0.364801 0.364810 0.362954 0.362565 0.363103 0.362601 0.361228 -100 
-100 -100 0.463221 0.455427 0.441035 0.425661 0.410301 0.396168 0.383026 0.372028 0.362954 0.356251 0.351388 0.348318 0.346515 0.345733 0.345837 0.346931 0.349041 0.349136 0.347474 0.347325 0.348083 0.347733 0.346427 -100 
-100 -100 0.430060 0.423687 0.411893 0.398521 0.384568 0.371517 0.359409 0.349314 0.341030 0.334947 0.330589 0.327858 0.326223 0.325393 0.325159 0.325506 0.326354 0.326290 0.325470 0.325451 0.325855 0.325565 0.324733 -100 
-100 -100 0.394570 0.389503 0.380023 0.368615 0.356141 0.344247 0.333143 0.323904 0.316347 0.310854 0.306971 0.304571 0.303101 0.302228 0.301703 0.301494 0.301617 0.301345 0.300737 0.300582 0.300606 0.300319 0.299825 -100 
-100 -100 0.358527 0.354327 0.346411 0.336470 0.325294 0.314483 0.304360 0.295940 0.289094 0.284165 0.280738 0.278648 0.277354 0.276493 0.275852 0.275393 0.275975 0.275575 0.274173 0.273829 0.273570 0.273288 0.272990 -100 
-100 -100 0.325588 0.321904 0.314905 0.305953 0.295746 0.285837 0.276545 0.268847 0.262614 0.258175 0.255114 0.253264 0.252109 0.251308 0.250647 0.250103 0.250534 0.250123 0.248808 0.248428 0.248090 0.247837 0.247641 -100 
-100 -100 0.296564 0.293177 0.286743 0.278453 0.268975 0.259759 0.251153 0.244056 0.238349 0.234294 0.231505 0.229815 0.228760 0.228036 0.227410 0.226885 0.226553 0.226203 0.225774 0.225476 0.225194 0.224970 0.224824 -100 
-100 -100 0.275523 0.272300 0.266173 0.258279 0.249254 0.240498 0.232350 0.225672 0.220325 0.216531 0.213910 0.212308 0.211312 0.210663 0.210148 0.209739 0.209455 0.209185 0.208873 0.208618 0.208363 0.208159 0.208034 -100 
-100 -100 0.263960 0.260809 0.254827 0.247120 0.238321 0.229798 0.221892 0.215434 0.210279 0.206621 0.204085 0.202525 0.201558 0.200956 0.200513 0.200185 0.199928 0.199709 0.199482 0.199254 0.199020 0.198827 0.198709 -100 
-100 -100 -100 -100 -100 -100 -100 -100 -100 -100 -100 -100 -100 -100 -100 -100 -100 -100 -100 -100 -100 -100 -100 -100 -100 -100 
-100 -100 -100 -100 -100 -100 -100 -100 -100 -100 -100 -100 -100 -100 -100 -100 -100 -100 -100 -100 -100 -100 -100 -100 -100 -100 
-100 -100 -100 -100 -100 -100 -100 -100 -100 -100 -100 -100 -100 -100 -100 -100 -100 -100 -100 -100 -100 -100 -100 -100 -100 -100 
-100 -100 -100 -100 -100 -100 -100 -100 -100 -100 -100 -100 -100 -100 -100 -100 -100 -100 -100 -100 -100 -100 -100 -100 -100 -100 
-100 -100 -100 -100 -100 -100 -100 -100 -100 -100 -100 -100 -100 -100 -100 -100 -100 -100 -100 -100 -100 -100 -100 -100 -100 -100 
-100 -100 -100 -100 -100 -100 -100 -100 -100 -100 -100 -100 -100 -100 -100 -100 -100 -100 -100 -100 -100 -100 -100 -100 -100 -100 
-100 -100 -100 -100 -100 -100 -100 -100 -100 -100 -100 -100 -100 -100 -100 -100 -100 -100 -100 -100 -100 -100 -100 -100 -100 -100 
-100 -100 -100 -100 -100 -100 -100 -100 -100 -100 -100 -100 -100 -100 -100 -100 -100 -100 -100 -100 -100 -100 -100 -100 -100 -100 
-100 -100 -100 -100 -100 -100 -100 -100 -100 -100 -100 -100 -100 -100 -100 -100 -100 -100 -100 -100 -100 -100 -100 -100 -100 -100 
-100 -100 -100 -100 -100 -100 -100 -100 -100 -100 -100 -100 -100 -100 -100 -100 -100 -100 -100 -100 -100 -100 -100 -100 -100 -100 
-100 -100 -100 -100 -100 -100 -100 -100 -100 -100 -100 -100 -100 -100 -100 -100 -100 -100 -100 -100 -100 -100 -100 -100 -100 -100 
-100 -100 -100 -100 -100 -100 -100 -100 -100 -100 -100 -100 -100 -100 -100 -100 -100 -100 -100 -100 -100 -100 -100 -100 -100 -100 
-100 -100 -100 -100 -100 -100 -100 -100 -100 -100 -100 -100 -100 -100 -100 -100 -100 -100 -100 -100 -100 -100 -100 -100 -100 -100 
-100 -100 -100 -100 -100 -100 -100 -100 -100 -100 -100 -100 -100 -100 -100 -100 -100 -100 -100 -100 -100 -100 -100 -100 -100 -100 
-100 -100 -100 -100 -100 -100 -100 -100 -100 -100 -100 -100 -100 -100 -100 -100 -100 -100 -100 -100 -100 -100 -100 -100 -100 -100 
-100 -100 -100 -100 -100 -100 -100 -100 -100 -100 -100 -100 -100 -100 -100 -100 -100 -100 -100 -100 -100 -100 -100 -100 -100 -100 
-100 -100 -100 -100 -100 -100 -100 -100 -100 -100 -100 -100 -100 -100 -100 -100 -100 -100 -100 -100 -100 -100 -100 -100 -100 -100 
-100 -100 -100 -100 -100 -100 -100 -100 -100 -100 -100 -100 -100 -100 -100 -100 -100 -100 -100 -100 -100 -100 -100 -100 -100 -100 
-100 -100 -100 -100 -100 -100 -100 -100 -100 -100 -100 -100 -100 -100 -100 -100 -100 -100 -100 -100 -100 -100 -100 -100 -100 -100 
-100 -100 -100 -100 -100 -100 -100 -100 -100 -100 -100 -100 -100 -100 -100 -100 -100 -100 -100 -100 -100 -100 -100 -100 -100 -100 
-100 -100 -100 -100 -100 -100 -100 -100 -100 -100 -100 -100 -100 -100 -100 -100 -100 -100 -100 -100 -100 -100 -100 -100 -100 -100 
-100 -100 -100 -100 -100 -100 -100 -100 -100 -100 -100 -100 -100 -100 -100 -100 -100 -100 -100 -100 -100 -100 -100 -100 -100 -100 
-100 -100 -100 -100 -100 -100 -100 -100 -100 -100 -100 -100 -100 -100 -100 -100 -100 -100 -100 -100 -100 -100 -100 -100 -100 -100 
-100 -100 -100 -100 -100 -100 -100 -100 -100 -100 -100 -100 -100 -100 -100 -100 -100 -100 -100 -100 -100 -100 -100 -100 -100 -100 
-100 -100 -100 -100 -100 -100 -100 -100 -100 -100 -100 -100 -100 -100 -100 -100 -100 -100 -100 -100 -100 -100 -100 -100 -100 -100 
-100 -100 -100 -100 -100 -100 -100 -100 -100 -100 -100 -100 -100 -100 -100 -100 -100 -100 -100 -100 -100 -100 -100 -100 -100 -100 
-100 -100 -100 -100 -100 -100 -100 -100 -100 -100 -100 -100 -100 -100 -100 -100 -100 -100 -100 -100 -100 -100 -100 -100 -100 -100 
