# Supplementary material for: A computational model of spatio-temporal cardiac intracellular calcium handling with realistic structure and spatial flux distribution from sarcoplasmic reticulum and t-tubule reconstructions
Source: PLoS Comput Biol. 2017 Aug 31;13(8):e1005714. doi: 10.1371/journal.pcbi.1005714 (PMC5597258; doi:10.1371/journal.pcbi.1005714)
Supplement: S1 Code — Code provided in C/C++ and includes the structural datasets used in this study. Documentation is provided on use of and updating the code. Updates may also be available on Michael Colman’s website, http://www.physicsoftheheart.com and github repository: https://github.com/michaelcolman/CODE---PLOS-Comp-Biol-2017-Model-SR. (ZIP) [file pcbi.1005714.s001.zip › PLOS_SR_Clean/Spatial_diff_out/CaSR_output_0230.vtk]

# vtk DataFile Version 3.0
vtk output
ASCII
DATASET STRUCTURED_POINTS
DIMENSIONS 26 26 52
SPACING 1 1 1
ORIGIN 0 0 0
POINT_DATA 35152
SCALARS ImageFile float 1
LOOKUP_TABLE default
-100 -100 -100 -100 -100 -100 -100 -100 -100 -100 -100 -100 -100 -100 -100 -100 -100 -100 -100 -100 -100 -100 -100 -100 -100 -100 
-100 -100 -100 -100 -100 -100 -100 -100 -100 -100 -100 -100 -100 -100 -100 -100 -100 -100 -100 -100 -100 -100 -100 -100 -100 -100 
-100 -100 -100 -100 -100 -100 -100 -100 -100 -100 -100 -100 -100 -100 -100 -100 -100 -100 -100 -100 -100 -100 -100 -100 -100 -100 
-100 -100 -100 -100 -100 -100 -100 -100 -100 -100 -100 -100 -100 -100 -100 -100 -100 -100 -100 -100 -100 -100 -100 -100 -100 -100 
-100 -100 -100 -100 -100 -100 -100 -100 -100 -100 -100 -100 -100 -100 -100 -100 -100 -100 -100 -100 -100 -100 -100 -100 -100 -100 
-100 -100 -100 -100 -100 -100 -100 -100 -100 -100 -100 -100 -100 -100 -100 -100 -100 -100 -100 -100 -100 -100 -100 -100 -100 -100 
-100 -100 -100 -100 -100 -100 -100 -100 -100 -100 -100 -100 -100 -100 -100 -100 -100 -100 -100 -100 -100 -100 -100 -100 -100 -100 
-100 -100 -100 -100 -100 -100 -100 -100 -100 -100 -100 -100 -100 -100 -100 -100 -100 -100 -100 -100 -100 -100 -100 -100 -100 -100 
-100 -100 -100 -100 -100 -100 -100 -100 -100 -100 -100 -100 -100 -100 -100 -100 -100 -100 -100 -100 -100 -100 -100 -100 -100 -100 
-100 -100 -100 -100 -100 -100 -100 -100 -100 -100 -100 -100 -100 -100 -100 -100 -100 -100 -100 -100 -100 -100 -100 -100 -100 -100 
-100 -100 -100 -100 -100 -100 -100 -100 -100 -100 -100 -100 -100 -100 -100 -100 -100 -100 -100 -100 -100 -100 -100 -100 -100 -100 
-100 -100 -100 -100 -100 -100 -100 -100 -100 -100 -100 -100 -100 -100 -100 -100 -100 -100 -100 -100 -100 -100 -100 -100 -100 -100 
-100 -100 -100 -100 -100 -100 -100 -100 -100 -100 -100 -100 -100 -100 -100 -100 -100 -100 -100 -100 -100 -100 -100 -100 -100 -100 
-100 -100 -100 -100 -100 -100 -100 -100 -100 -100 -100 -100 -100 -100 -100 -100 -100 -100 -100 -100 -100 -100 -100 -100 -100 -100 
-100 -100 -100 -100 -100 -100 -100 -100 -100 -100 -100 -100 -100 -100 -100 -100 -100 -100 -100 -100 -100 -100 -100 -100 -100 -100 
-100 -100 -100 -100 -100 -100 -100 -100 -100 -100 -100 -100 -100 -100 -100 -100 -100 -100 -100 -100 -100 -100 -100 -100 -100 -100 
-100 -100 -100 -100 -100 -100 -100 -100 -100 -100 -100 -100 -100 -100 -100 -100 -100 -100 -100 -100 -100 -100 -100 -100 -100 -100 
-100 -100 -100 -100 -100 -100 -100 -100 -100 -100 -100 -100 -100 -100 -100 -100 -100 -100 -100 -100 -100 -100 -100 -100 -100 -100 
-100 -100 -100 -100 -100 -100 -100 -100 -100 -100 -100 -100 -100 -100 -100 -100 -100 -100 -100 -100 -100 -100 -100 -100 -100 -100 
-100 -100 -100 -100 -100 -100 -100 -100 -100 -100 -100 -100 -100 -100 -100 -100 -100 -100 -100 -100 -100 -100 -100 -100 -100 -100 
-100 -100 -100 -100 -100 -100 -100 -100 -100 -100 -100 -100 -100 -100 -100 -100 -100 -100 -100 -100 -100 -100 -100 -100 -100 -100 
-100 -100 -100 -100 -100 -100 -100 -100 -100 -100 -100 -100 -100 -100 -100 -100 -100 -100 -100 -100 -100 -100 -100 -100 -100 -100 
-100 -100 -100 -100 -100 -100 -100 -100 -100 -100 -100 -100 -100 -100 -100 -100 -100 -100 -100 -100 -100 -100 -100 -100 -100 -100 
-100 -100 -100 -100 -100 -100 -100 -100 -100 -100 -100 -100 -100 -100 -100 -100 -100 -100 -100 -100 -100 -100 -100 -100 -100 -100 
-100 -100 -100 -100 -100 -100 -100 -100 -100 -100 -100 -100 -100 -100 -100 -100 -100 -100 -100 -100 -100 -100 -100 -100 -100 -100 
-100 -100 -100 -100 -100 -100 -100 -100 -100 -100 -100 -100 -100 -100 -100 -100 -100 -100 -100 -100 -100 -100 -100 -100 -100 -100 
-100 -100 -100 -100 -100 -100 -100 -100 -100 -100 -100 -100 -100 -100 -100 -100 -100 -100 -100 -100 -100 -100 -100 -100 -100 -100 
-100 -100 -100 -100 -100 -100 -100 -100 -100 -100 -100 -100 -100 -100 -100 -100 -100 -100 -100 -100 -100 -100 -100 -100 -100 -100 
-100 -100 -100 -100 -100 -100 -100 -100 -100 -100 -100 -100 -100 -100 -100 -100 -100 -100 -100 -100 -100 -100 -100 -100 -100 -100 
-100 -100 -100 -100 -100 -100 -100 -100 -100 -100 -100 -100 -100 -100 -100 -100 -100 -100 -100 -100 -100 -100 -100 -100 -100 -100 
-100 -100 -100 -100 -100 -100 -100 -100 -100 -100 -100 -100 -100 -100 -100 -100 -100 -100 -100 -100 -100 -100 -100 -100 -100 -100 
-100 -100 -100 -100 -100 -100 -100 -100 -100 -100 -100 -100 -100 -100 -100 -100 -100 -100 -100 -100 -100 -100 -100 -100 -100 -100 
-100 -100 -100 -100 -100 -100 -100 -100 -100 -100 -100 -100 -100 -100 -100 -100 -100 -100 -100 -100 -100 -100 -100 -100 -100 -100 
-100 -100 -100 -100 -100 -100 -100 -100 -100 -100 -100 -100 -100 -100 -100 -100 -100 -100 -100 -100 -100 -100 -100 -100 -100 -100 
-100 -100 -100 -100 -100 -100 -100 -100 -100 -100 -100 -100 -100 -100 -100 -100 -100 -100 -100 -100 -100 -100 -100 -100 -100 -100 
-100 -100 -100 -100 -100 -100 -100 -100 -100 -100 -100 -100 -100 -100 -100 -100 -100 -100 -100 -100 -100 -100 -100 -100 -100 -100 
-100 -100 -100 -100 -100 -100 -100 -100 -100 -100 -100 -100 -100 -100 -100 -100 -100 -100 -100 -100 -100 -100 -100 -100 -100 -100 
-100 -100 -100 -100 -100 -100 -100 -100 -100 -100 -100 -100 -100 -100 -100 -100 -100 -100 -100 -100 -100 -100 -100 -100 -100 -100 
-100 -100 -100 -100 -100 -100 -100 -100 -100 -100 -100 -100 -100 -100 -100 -100 -100 -100 -100 -100 -100 -100 -100 -100 -100 -100 
-100 -100 -100 -100 -100 -100 -100 -100 -100 -100 -100 -100 -100 -100 -100 -100 -100 -100 -100 -100 -100 -100 -100 -100 -100 -100 
-100 -100 -100 -100 -100 -100 -100 -100 -100 -100 -100 -100 -100 -100 -100 -100 -100 -100 -100 -100 -100 -100 -100 -100 -100 -100 
-100 -100 -100 -100 -100 -100 -100 -100 -100 -100 -100 -100 -100 -100 -100 -100 -100 -100 -100 -100 -100 -100 -100 -100 -100 -100 
-100 -100 -100 -100 -100 -100 -100 -100 -100 -100 -100 -100 -100 -100 -100 -100 -100 -100 -100 -100 -100 -100 -100 -100 -100 -100 
-100 -100 -100 -100 -100 -100 -100 -100 -100 -100 -100 -100 -100 -100 -100 -100 -100 -100 -100 -100 -100 -100 -100 -100 -100 -100 
-100 -100 -100 -100 -100 -100 -100 -100 -100 -100 -100 -100 -100 -100 -100 -100 -100 -100 -100 -100 -100 -100 -100 -100 -100 -100 
-100 -100 -100 -100 -100 -100 -100 -100 -100 -100 -100 -100 -100 -100 -100 -100 -100 -100 -100 -100 -100 -100 -100 -100 -100 -100 
-100 -100 -100 -100 -100 -100 -100 -100 -100 -100 -100 -100 -100 -100 -100 -100 -100 -100 -100 -100 -100 -100 -100 -100 -100 -100 
-100 -100 -100 -100 -100 -100 -100 -100 -100 -100 -100 -100 -100 -100 -100 -100 -100 -100 -100 -100 -100 -100 -100 -100 -100 -100 
-100 -100 -100 -100 -100 -100 -100 -100 -100 -100 -100 -100 -100 -100 -100 -100 -100 -100 -100 -100 -100 -100 -100 -100 -100 -100 
-100 -100 -100 -100 -100 -100 -100 -100 -100 -100 -100 -100 -100 -100 -100 -100 -100 -100 -100 -100 -100 -100 -100 -100 -100 -100 
-100 -100 -100 -100 -100 -100 -100 -100 -100 -100 -100 -100 -100 -100 -100 -100 -100 -100 -100 -100 -100 -100 -100 -100 -100 -100 
-100 -100 -100 -100 -100 -100 -100 -100 -100 -100 -100 -100 -100 -100 -100 -100 -100 -100 -100 -100 -100 -100 -100 -100 -100 -100 
-100 -100 -100 -100 -100 -100 -100 -100 -100 -100 -100 -100 -100 -100 -100 -100 -100 -100 -100 -100 -100 -100 -100 -100 -100 -100 
-100 -100 -100 -100 -100 -100 -100 -100 -100 -100 -100 -100 -100 -100 -100 -100 -100 -100 -100 -100 -100 -100 -100 -100 -100 -100 
-100 -100 651.016761 651.221306 651.548083 651.925033 652.331331 652.769538 653.210456 653.635863 654.060385 654.503954 654.945277 655.369435 655.791789 656.231469 656.664590 657.071283 657.462060 657.851984 658.214292 658.524541 658.785234 658.999539 659.126130 -100 
-100 -100 650.588852 650.837981 651.207476 651.603758 652.019317 652.482518 652.942136 653.367728 653.787947 654.246430 654.698748 655.117527 655.531736 655.984017 656.427327 656.828678 657.211542 657.614075 657.987415 658.294982 658.552782 658.787063 658.932955 -100 
-100 -100 649.847976 650.182008 650.626151 651.050696 651.474886 651.986797 652.481390 652.904389 653.311189 653.801780 654.276656 654.684189 655.079052 655.559362 656.023204 656.412647 656.775995 657.205799 657.600426 657.899900 658.145857 658.419098 658.600789 -100 
-100 -100 649.055294 649.473792 649.987759 650.439796 650.870396 651.438202 651.970417 652.393046 652.783919 653.312890 653.813013 654.212088 654.585616 655.099421 655.584467 655.962637 656.302898 656.764214 657.180051 657.471228 657.700342 658.014266 658.228692 -100 
-100 -100 648.538895 648.931682 649.452674 649.943434 650.424568 650.995400 651.536840 651.986089 652.411114 652.929139 653.428582 653.847581 654.250339 654.748694 655.227548 655.619982 655.984822 656.429103 656.838872 657.145645 657.401231 657.698870 657.902062 -100 
-100 -100 648.029923 648.408725 648.935790 649.455205 649.972057 650.553471 651.106935 651.578375 652.027471 652.544651 653.047397 653.482429 653.904530 654.397422 654.873962 655.276641 655.656190 656.093029 656.500265 656.817982 657.088961 657.378246 657.573620 -100 
-100 -100 647.391137 647.809974 648.371420 648.906418 649.431695 650.046320 650.625363 651.103312 651.551343 652.091784 652.611909 653.047359 653.463633 653.975188 654.464353 654.863233 655.233888 655.687477 656.107023 656.421986 656.685953 656.994175 657.205127 -100 
-100 -100 646.752697 647.227437 647.825804 648.366586 648.883846 649.538491 650.144710 650.622254 651.056750 651.630086 652.170800 652.600362 652.998507 653.538726 654.044935 654.435517 654.786849 655.268059 655.704741 656.012566 656.258968 656.596613 656.828868 -100 
-100 -100 646.391265 646.820410 647.399761 647.957020 648.506625 649.146050 649.748474 650.247083 650.713131 651.269652 651.803674 652.250496 652.676189 653.196192 653.693104 654.099208 654.477362 654.939502 655.368245 655.692310 655.964676 656.279524 656.494025 -100 
-100 -100 646.015165 646.416400 646.981517 647.547039 648.113374 648.744799 649.344568 649.855958 650.339549 650.888199 651.418476 651.875851 652.316311 652.825755 653.317142 653.733194 654.126693 654.580234 655.005574 655.341073 655.628716 655.931766 656.134724 -100 
-100 -100 645.482127 645.913420 646.497091 647.060467 647.617261 648.264001 648.873931 649.379852 649.852876 650.416484 650.956254 651.407064 651.835544 652.357945 652.857911 653.268078 653.651459 654.120129 654.556452 654.888597 655.168530 655.488342 655.704532 -100 
-100 -100 644.926597 645.406372 646.014465 646.568543 647.101175 647.771349 648.393274 648.885743 649.333939 649.920791 650.472144 650.908969 651.312227 651.856892 652.368774 652.766827 653.127726 653.620854 654.071109 654.393020 654.652410 654.999220 655.235277 -100 
-100 -100 644.632834 645.061330 645.640067 646.197240 646.747301 647.387449 647.991655 648.492776 648.961241 649.519679 650.053495 650.498144 650.920945 651.438681 651.935513 652.344170 652.727354 653.196618 653.633771 653.966529 654.246759 654.567273 654.784392 -100 
-100 -100 644.320773 644.716176 645.271153 645.824062 646.376707 646.994484 647.582352 648.083838 648.558180 649.096542 649.615164 650.060653 650.490215 650.990559 651.475867 651.889127 652.282534 652.737717 653.165499 653.503426 653.793026 654.097742 654.301942 -100 
-100 -100 643.860316 644.280180 644.843705 645.381577 645.910184 646.528078 647.111594 647.594531 648.046252 648.587397 649.104596 649.534752 649.945380 650.452415 650.940762 651.343222 651.721779 652.187009 652.620338 652.949362 653.225984 653.543604 653.759522 -100 
-100 -100 643.399265 643.860977 644.437301 644.951292 645.439704 646.064265 646.643857 647.099144 647.513576 648.066398 648.585834 648.995190 649.375579 649.900164 650.396314 650.783048 651.135600 651.621473 652.064979 652.380428 652.633543 652.975037 653.208771 -100 
-100 -100 643.236223 643.638688 644.171501 644.671189 645.158495 645.735081 646.279990 646.728579 647.150160 647.664878 648.159973 648.572607 648.969362 649.464927 649.944177 650.339711 650.712471 651.172036 651.600252 651.925110 652.197994 652.511144 652.723396 -100 
-100 -100 643.109652 643.468550 643.960090 644.435705 644.905766 645.441248 645.952889 646.387450 646.803367 647.289830 647.764976 648.176430 648.579148 649.056642 649.523775 649.923573 650.305726 650.749143 651.166126 651.495528 651.777584 652.072369 652.268013 -100 
-100 -100 642.905628 643.275081 643.753965 644.193608 644.620471 645.138054 645.630202 646.035187 646.420564 646.903355 647.373880 647.770318 648.155483 648.639213 649.108911 649.498542 649.865870 650.316253 650.735580 651.054714 651.323183 651.626040 651.827185 -100 
-100 -100 642.779393 643.172829 643.641513 644.038341 644.409815 644.918753 645.395376 645.767300 646.112951 646.602971 647.073650 647.451784 647.810043 648.310070 648.786260 649.161529 649.503559 649.969224 650.392235 650.693174 650.932930 651.250594 651.462045 -100 
-100 -100 643.029048 643.338675 643.738548 644.107291 644.470275 644.920042 645.354707 645.722116 646.079352 646.528919 646.973743 647.360403 647.740533 648.208987 648.665349 649.052055 649.416070 649.848094 650.246277 650.550516 650.801368 651.075755 651.255308 -100 
-100 -100 643.374109 643.600064 643.927107 644.268448 644.622452 645.022153 645.419696 645.787257 646.155890 646.572163 646.993277 647.390253 647.789508 648.231288 648.668390 649.067267 649.449929 649.852873 650.226686 650.534758 650.792867 651.025963 651.169884 -100 
-100 -100 643.591977 643.774181 644.059781 644.382632 644.727589 645.101950 645.480060 645.846601 646.218893 646.619702 647.029016 647.430640 647.837795 648.267564 648.695132 649.099516 649.489638 649.878962 650.240035 650.548472 650.807019 651.018842 651.143434 -100 
-100 -100 -100 -100 -100 -100 -100 -100 -100 -100 -100 -100 -100 -100 -100 -100 -100 -100 -100 -100 -100 -100 -100 -100 -100 -100 
-100 -100 -100 -100 -100 -100 -100 -100 -100 -100 -100 -100 -100 -100 -100 -100 -100 -100 -100 -100 -100 -100 -100 -100 -100 -100 
-100 -100 -100 -100 -100 -100 -100 -100 -100 -100 -100 -100 -100 -100 -100 -100 -100 -100 -100 -100 -100 -100 -100 -100 -100 -100 
-100 -100 650.561475 650.810540 651.179946 651.576204 651.991924 652.455594 652.916042 653.342787 653.764390 654.224373 654.678206 655.098444 655.514021 655.967576 656.412068 656.814502 657.198343 657.601737 657.975816 658.284004 658.542311 658.776969 658.923069 -100 
-100 -100 649.962869 650.306942 650.750849 651.162878 651.571240 652.082554 652.575709 652.990835 653.388350 653.884061 654.361611 654.763977 655.151283 655.637938 656.105705 656.491164 656.847772 657.283817 657.681720 657.976221 658.214391 658.493513 658.680444 -100 
-100 -100 648.855633 649.419972 650.010433 650.432461 650.790053 651.419298 651.983921 652.363659 652.683416 653.277164 653.811728 654.169350 654.473047 655.052762 655.575889 655.917667 656.192597 656.719287 657.172314 657.427900 657.595719 657.985101 658.260174 -100 
-100 -100 647.625810 648.482793 649.227499 649.642240 649.887768 650.699589 651.352110 651.684377 651.866117 652.621325 653.229997 653.532417 653.694288 654.429000 655.021831 655.307182 655.441895 656.118354 656.639682 656.842653 656.879907 657.434499 657.808117 -100 
-100 -100 647.377653 648.027912 648.717512 649.210453 649.623059 650.322754 650.942148 651.343397 651.673868 652.303526 652.869615 653.234117 653.538758 654.144958 654.689472 655.029348 655.298828 655.848429 656.323360 656.582560 656.755491 657.181736 657.490687 -100 
-100 -100 646.996231 647.555586 648.218314 648.756914 649.248384 649.916103 650.528005 650.971806 651.369376 651.955266 652.504868 652.905375 653.271907 653.830380 654.352527 654.721422 655.046679 655.548055 656.001672 656.291120 656.520080 656.894923 657.168938 -100 
-100 -100 646.166875 646.849675 647.584882 648.123114 648.579138 649.327524 649.988172 650.418463 650.770892 651.424712 652.013014 652.393211 652.709749 653.331428 653.887456 654.232166 654.505168 655.067261 655.554538 655.821901 656.002495 656.442778 656.762370 -100 
-100 -100 645.180387 646.111175 646.953683 647.459578 647.788567 648.699426 649.434050 649.820771 650.042379 650.846999 651.500350 651.830894 652.012296 652.779895 653.397396 653.691182 653.830388 654.535179 655.083413 655.302186 655.353838 655.941439 656.340409 -100 
-100 -100 645.144607 645.838586 646.592690 647.153873 647.634781 648.408794 649.093469 649.544621 649.915120 650.585511 651.188181 651.579838 651.905684 652.535912 653.099742 653.451516 653.731961 654.303204 654.800469 655.077624 655.267323 655.714990 656.038488 -100 
-100 -100 644.931440 645.515870 646.219336 646.805525 647.347423 648.067252 648.726943 649.210699 649.642325 650.261134 650.839722 651.262843 651.647413 652.222938 652.760104 653.141643 653.480250 653.999971 654.473631 654.782181 655.029108 655.419796 655.702462 -100 
-100 -100 644.230589 644.926358 645.684881 646.252874 646.741751 647.522110 648.212933 648.669720 649.045686 649.724727 650.334716 650.731358 651.060512 651.692599 652.258915 652.614330 652.899771 653.477842 653.983239 654.269253 654.467545 654.920985 655.245868 -100 
-100 -100 643.342988 644.278083 645.130616 645.651287 645.997637 646.922013 647.669988 648.068556 648.300358 649.122151 649.789119 650.128703 650.316337 651.087131 651.709203 652.009636 652.157861 652.875178 653.437842 653.671571 653.737089 654.335581 654.738414 -100 
-100 -100 643.385297 644.078130 644.831676 645.393576 645.875778 646.649219 647.333914 647.785616 648.156864 648.830648 649.434661 649.825184 650.148614 650.775640 651.338359 651.691899 651.976875 652.555300 653.061218 653.347344 653.545246 653.999269 654.325508 -100 
-100 -100 643.245645 643.823758 644.516939 645.090933 645.619518 646.324759 646.971474 647.444650 647.866703 648.475086 649.042082 649.453644 649.827479 650.392830 650.922735 651.300653 651.638654 652.159657 652.635474 652.946163 653.194677 653.586811 653.870877 -100 
-100 -100 642.627968 643.311284 644.049154 644.592086 645.053444 645.803575 646.467052 646.901279 647.256931 647.911795 648.497986 648.874121 649.186032 649.800797 650.353665 650.700363 650.980504 651.554423 652.056145 652.338502 652.532778 652.982747 653.307386 -100 
-100 -100 641.847434 642.762319 643.581873 644.062949 644.366542 645.242622 645.946961 646.309650 646.510493 647.294380 647.927076 648.239640 648.406372 649.153569 649.757269 650.045281 650.184891 650.893921 651.449098 651.676399 651.736090 652.326610 652.726289 -100 
-100 -100 642.033917 642.698482 643.403847 643.907334 644.326480 645.034212 645.658231 646.057751 646.383005 647.010610 647.574075 647.932668 648.230834 648.833628 649.376939 649.716673 649.991017 650.558772 651.055050 651.333459 651.524515 651.969526 652.289504 -100 
-100 -100 642.101312 642.638970 643.263812 643.757585 644.201829 644.822071 645.390658 645.796692 646.160490 646.714677 647.236528 647.614345 647.962162 648.503005 649.013370 649.378012 649.705314 650.213016 650.676971 650.979962 651.222853 651.603635 651.876128 -100 
-100 -100 641.776307 642.400388 643.043138 643.482389 643.839454 644.484467 645.053489 645.410152 645.700934 646.293324 646.830257 647.174109 647.463278 648.051521 648.583718 648.919373 649.191121 649.746387 650.231713 650.506334 650.697749 651.130365 651.433225 -100 
-100 -100 641.384717 642.213018 642.906978 643.263564 643.448617 644.199854 644.795700 645.077407 645.215053 645.927415 646.506363 646.791424 646.943224 647.658186 648.237706 648.518685 648.655523 649.335214 649.864063 650.079395 650.132398 650.692679 651.059363 -100 
-100 -100 642.066310 642.604093 643.147047 643.511150 643.806159 644.371707 644.874975 645.198044 645.467246 646.017632 646.522324 646.861367 647.152732 647.717710 648.230628 648.568548 648.844056 649.372384 649.829083 650.090766 650.266037 650.657548 650.928791 -100 
-100 -100 642.773587 643.093367 643.493054 643.848665 644.194171 644.640512 645.069975 645.425393 645.769589 646.221522 646.667768 647.049167 647.422181 647.897140 648.357371 648.739678 649.095882 649.532082 649.930498 650.226078 650.465637 650.743953 650.928285 -100 
-100 -100 643.160119 643.386163 643.713269 644.054260 644.407404 644.805781 645.201757 645.567834 645.935402 646.351260 646.772651 647.170447 647.570835 648.013826 648.452028 648.851719 649.234724 649.637381 650.010221 650.316831 650.573426 650.805754 650.949635 -100 
-100 -100 -100 -100 -100 -100 -100 -100 -100 -100 -100 -100 -100 -100 -100 -100 -100 -100 -100 -100 -100 -100 -100 -100 -100 -100 
-100 -100 -100 -100 -100 -100 -100 -100 -100 -100 -100 -100 -100 -100 -100 -100 -100 -100 -100 -100 -100 -100 -100 -100 -100 -100 
-100 -100 -100 -100 -100 -100 -100 -100 -100 -100 -100 -100 -100 -100 -100 -100 -100 -100 -100 -100 -100 -100 -100 -100 -100 -100 
-100 -100 649.766649 650.100518 650.544439 650.968946 651.393633 651.906934 652.403980 652.830392 653.241305 653.736380 654.215800 654.627700 655.026643 655.510734 655.978059 656.370661 656.736808 657.169015 657.565655 657.866788 658.114105 658.388387 658.570667 -100 
-100 -100 648.801602 649.365843 649.956167 650.378175 650.736088 651.366237 651.932466 652.314452 652.636943 653.233697 653.771316 654.131868 654.438291 655.020524 655.545966 655.889825 656.166573 656.694789 657.149061 657.405650 657.574300 657.964349 658.239815 -100 
-100 -100 646.702198 647.968272 648.903206 649.251462 649.286330 650.323172 651.078759 651.314448 651.280394 652.256589 652.965416 653.170268 653.116985 654.069950 654.764882 654.958569 654.885569 655.774638 656.394540 656.507223 656.344920 657.130103 657.649125 -100 
-100 -100 643.614700 646.383536 647.795987 647.941105 647.004081 649.097627 650.169115 650.137226 649.106781 651.104727 652.111602 652.043576 651.001457 652.958311 653.944861 653.871417 652.834397 654.699203 655.602518 655.453617 654.347678 656.133826 657.022752 -100 
-100 -100 644.930539 646.337565 647.412194 647.835648 647.915862 649.048243 649.874984 650.121815 650.080535 651.112667 651.867255 652.068180 651.998262 652.997512 653.727423 653.908424 653.812905 654.744751 655.400744 655.508164 655.337755 656.186074 656.763110 -100 
-100 -100 645.059004 646.044207 646.978222 647.515564 647.886322 648.775527 649.519369 649.885699 650.122705 650.900324 651.562230 651.874033 652.073738 652.817625 653.449343 653.731232 653.893145 654.575750 655.138345 655.348850 655.434299 656.025069 656.470933 -100 
-100 -100 643.605081 645.060837 646.190981 646.659135 646.775614 647.971011 648.847953 649.124654 649.102077 650.163385 650.942909 651.156322 651.091470 652.113634 652.858328 653.039824 652.939249 653.894104 654.568834 654.683513 654.516149 655.387860 655.981824 -100 
-100 -100 640.899864 643.793406 645.330422 645.563362 644.678814 646.917689 648.093075 648.114416 647.109466 649.174480 650.234224 650.184833 649.136703 651.153401 652.174550 652.097345 651.032723 652.961774 653.908373 653.770474 652.658730 654.508954 655.440585 -100 
-100 -100 642.543025 644.011590 645.162415 645.654740 645.797086 647.019801 647.922106 648.220125 648.215706 649.294564 650.089228 650.314120 650.258249 651.289141 652.041679 652.229825 652.136416 653.101533 653.787584 653.913043 653.755723 654.636161 655.234719 -100 
-100 -100 642.905404 643.921017 644.900638 645.487876 645.910146 646.856119 647.650970 648.057301 648.327050 649.140967 649.834493 650.168916 650.385413 651.147559 651.794630 652.087401 652.260659 652.965280 653.551478 653.782733 653.887262 654.498084 654.954858 -100 
-100 -100 641.621331 643.090220 644.245520 644.746583 644.899978 646.125847 647.031045 647.330404 647.325873 648.418993 649.225003 649.457283 649.406571 650.437473 651.191000 651.381704 651.292417 652.264956 652.959808 653.094640 652.946343 653.834790 654.434667 -100 
-100 -100 639.046541 641.939797 643.486914 643.739271 642.882573 645.124749 646.306717 646.330406 645.316910 647.417956 648.500426 648.465066 647.429063 649.442973 650.465403 650.392578 649.334439 651.278048 652.240263 652.117050 651.016062 652.884085 653.820975 -100 
-100 -100 640.783344 642.249016 643.399283 643.894538 644.041469 645.259721 646.157911 646.451494 646.441792 647.529427 648.329491 648.555910 648.499621 649.524784 650.273907 650.462111 650.371911 651.344408 652.039308 652.173534 652.023809 652.912653 653.514595 -100 
-100 -100 641.235666 642.243770 643.212854 643.789039 644.199335 645.128389 645.907815 646.301949 646.561211 647.364313 648.046545 648.370569 648.577485 649.327179 649.964687 650.252341 650.424119 651.129363 651.717222 651.950300 652.056060 652.667819 653.126140 -100 
-100 -100 640.055081 641.508552 642.642176 643.119840 643.248848 644.439954 645.315191 645.593242 645.572562 646.635421 647.414689 647.627911 647.563842 648.571801 649.307806 649.488074 649.393431 650.360316 651.050170 651.181527 651.030223 651.911207 652.510008 -100 
-100 -100 637.614114 640.478801 641.990234 642.206268 641.317421 643.498469 644.632367 644.625156 643.597672 645.641276 646.682386 646.623549 645.580622 647.554810 648.551439 648.464293 647.399043 649.331088 650.284276 650.157244 649.059441 650.907014 651.836853 -100 
-100 -100 639.513594 640.946078 642.044362 642.480810 642.566357 643.713089 644.547239 644.789897 644.738423 645.772280 646.527599 646.723316 646.645924 647.640867 648.366440 648.539713 648.439046 649.398580 650.082372 650.209844 650.056122 650.931081 651.523302 -100 
-100 -100 640.208652 641.168981 642.061444 642.553432 642.877624 643.716267 644.413783 644.740694 644.943068 645.686398 646.319931 646.611252 646.794941 647.515976 648.131041 648.406155 648.569153 649.257024 649.830150 650.056503 650.160548 650.757674 651.198269 -100 
-100 -100 639.386820 640.762199 641.781144 642.147479 642.171279 643.246462 644.021135 644.224085 644.145978 645.133992 645.857583 646.042568 645.965518 646.936111 647.646198 647.820493 647.727737 648.662993 649.329572 649.456534 649.314373 650.171787 650.733840 -100 
-100 -100 637.440301 640.170812 641.521557 641.604604 640.607422 642.636227 643.649672 643.571487 642.511674 644.447304 645.420428 645.345732 644.321998 646.228611 647.188343 647.108172 646.078102 647.939404 648.848629 648.714368 647.629471 649.429491 650.303353 -100 
-100 -100 639.965733 641.201047 642.082982 642.370702 642.341841 643.312428 644.004676 644.183536 644.100572 645.026062 645.703479 645.894587 645.837337 646.765562 647.443566 647.631534 647.559994 648.448424 649.071132 649.190958 649.039490 649.829412 650.341204 -100 
-100 -100 641.657183 642.195424 642.738937 643.102741 643.396228 643.959188 644.459239 644.779197 645.046102 645.595522 646.100674 646.441313 646.734928 647.302344 647.817521 648.157163 648.433440 648.961154 649.415664 649.673830 649.845434 650.235365 650.506943 -100 
-100 -100 642.406757 642.716730 643.116907 643.484716 643.845167 644.290965 644.720862 645.083720 645.437638 645.885844 646.331398 646.720444 647.103922 647.575993 648.035690 648.424916 648.790073 649.221328 649.616637 649.916408 650.162605 650.434765 650.614408 -100 
-100 -100 -100 -100 -100 -100 -100 -100 -100 -100 -100 -100 -100 -100 -100 -100 -100 -100 -100 -100 -100 -100 -100 -100 -100 -100 
-100 -100 -100 -100 -100 -100 -100 -100 -100 -100 -100 -100 -100 -100 -100 -100 -100 -100 -100 -100 -100 -100 -100 -100 -100 -100 
-100 -100 -100 -100 -100 -100 -100 -100 -100 -100 -100 -100 -100 -100 -100 -100 -100 -100 -100 -100 -100 -100 -100 -100 -100 -100 
-100 -100 648.894966 649.313261 649.826974 650.279123 650.710825 651.281399 651.818395 652.247660 652.646587 653.184452 653.693635 654.101398 654.482994 655.004225 655.496056 655.880280 656.225763 656.691396 657.110689 657.404612 657.636000 657.951778 658.167307 -100 
-100 -100 647.492470 648.349327 649.093873 649.508735 649.755152 650.569180 651.225547 651.563207 651.751600 652.514316 653.130682 653.440445 653.609085 654.350007 654.948496 655.238852 655.377796 656.057625 656.581515 656.786426 656.825323 657.381429 657.756016 -100 
-100 -100 643.535012 646.303846 647.716300 647.861568 646.925085 649.019838 650.093436 650.064561 649.037979 651.040554 652.052237 651.988745 650.950741 652.911339 653.901285 653.830797 652.796180 654.662741 655.567208 655.419031 654.313756 656.100821 656.990425 -100 
-100 -100 631.674586 643.348026 646.163356 645.385471 637.181092 646.642115 648.789014 647.751048 639.499296 648.754862 650.811563 649.742882 641.570473 650.682507 652.702852 651.654764 643.677151 652.500958 654.405732 653.289588 645.310688 654.054379 656.132041 -100 
-100 -100 641.481032 644.447559 646.036532 646.258351 645.352065 647.572172 648.734475 648.707110 647.652263 649.735611 650.806856 650.727275 649.650067 651.681094 652.720231 652.626140 651.547943 653.481905 654.437397 654.274731 653.143419 655.022935 655.993340 -100 
-100 -100 642.913636 644.471708 645.692396 646.191162 646.313857 647.553630 648.462029 648.726948 648.683634 649.780699 650.587093 650.786153 650.699566 651.753811 652.524973 652.694682 652.575313 653.559917 654.259086 654.363222 654.183996 655.102741 655.742581 -100 
-100 -100 640.015128 643.060193 644.716594 644.979105 644.084218 646.400356 647.626406 647.630319 646.586287 648.710134 649.809021 649.735490 648.644468 650.717081 651.776529 651.676194 650.569819 652.552993 653.537140 653.379594 652.236294 654.159174 655.154628 -100 
-100 -100 628.540952 640.511004 643.488324 642.775862 634.421572 644.247265 646.541127 645.553278 637.257352 646.656283 648.777417 647.703995 639.389982 648.697266 650.773405 649.694614 641.514453 650.583119 652.564109 651.444868 643.337324 652.278698 654.427273 -100 
-100 -100 638.904642 641.964314 643.643435 643.931746 643.064139 645.409954 646.663322 646.689618 645.664191 647.806727 648.921257 648.858936 647.776338 649.857796 650.925037 650.830897 649.731307 651.725955 652.722664 652.576593 651.443730 653.376694 654.377707 -100 
-100 -100 640.653719 642.248750 643.520465 644.071865 644.246877 645.550476 646.514696 646.820781 646.808565 647.946865 648.787027 649.007730 648.935364 650.009643 650.796571 650.975142 650.863700 651.875544 652.601953 652.727462 652.565872 653.509958 654.164014 -100 
-100 -100 637.974782 641.030910 642.714259 643.014453 642.166390 644.507583 645.759859 645.781599 644.741405 646.912956 648.044476 647.992398 646.919448 648.996159 650.062135 649.969037 648.871486 650.874646 651.880025 651.741521 650.612779 652.558797 653.563223 -100 
-100 -100 626.688186 638.632734 641.618527 640.935986 632.668716 642.440205 644.728035 643.722757 635.311449 644.853395 647.016492 645.965770 637.696237 646.967998 649.038659 647.960346 639.774577 648.868358 650.865697 649.755476 641.624088 650.618635 652.779026 -100 
-100 -100 637.145711 640.198349 641.876662 642.171388 641.317154 643.649866 644.894034 644.908982 643.862793 646.028399 647.153991 647.096442 646.018308 648.088673 649.149529 649.053357 647.954442 649.957190 650.962417 650.823339 649.693376 651.639693 652.645995 -100 
-100 -100 639.003717 640.589580 641.850564 642.392453 642.557970 643.841121 644.786834 645.078508 645.054239 646.180846 647.009928 647.221835 647.142377 648.201188 648.976176 649.148187 649.034305 650.045936 650.773534 650.900967 650.741225 651.685549 652.340716 -100 
-100 -100 636.456534 639.491111 641.151561 641.431458 640.568099 642.863329 644.080882 644.083151 643.039240 645.164492 646.264713 646.197065 645.122976 647.163851 648.206907 648.101889 646.999713 648.994570 649.994425 649.855294 648.732718 650.661574 651.661200 -100 
-100 -100 625.363520 637.242164 640.187491 639.478737 631.246305 640.886569 643.114759 642.091821 633.771369 643.146464 645.251647 644.189232 635.999568 645.143741 647.173017 646.079127 637.898411 646.966187 648.953007 647.849171 639.787623 648.693523 650.834879 -100 
-100 -100 635.975380 638.987339 640.610939 640.848668 639.940966 642.189500 643.363724 643.329204 642.253662 644.347605 645.422437 645.337239 644.250372 646.277024 647.308771 647.196729 646.088667 648.074408 649.066256 648.921782 647.795654 649.716952 650.709108 -100 
-100 -100 638.107610 639.638892 640.818648 641.274913 641.354704 642.540183 643.398657 643.622019 643.543298 644.601397 645.377351 645.557953 645.460285 646.484060 647.233232 647.393747 647.274533 648.261942 648.969436 649.087562 648.925297 649.849994 650.484691 -100 
-100 -100 635.987505 638.918023 640.451616 640.618720 639.659523 641.819453 642.927917 642.859194 641.779537 643.801270 644.835841 644.746360 643.684575 645.661026 646.669848 646.567138 645.495294 647.425822 648.387617 648.239873 647.128476 649.022414 649.980286 -100 
-100 -100 625.581652 637.187698 639.938358 639.101755 630.853551 640.233984 642.321352 641.252251 633.074397 642.159115 644.166024 643.114396 635.127720 644.018220 645.982034 644.927235 636.992267 645.773740 647.675099 646.563049 638.557897 647.359695 649.430034 -100 
-100 -100 636.853525 639.587146 640.946060 641.032043 640.034150 642.059561 643.068154 642.985034 641.921481 643.855400 644.829105 644.756822 643.736549 645.646888 646.610183 646.532883 645.504126 647.364008 648.267766 648.122844 647.020928 648.818374 649.702851 -100 
-100 -100 640.398496 641.228684 641.926392 642.283255 642.465020 643.209961 643.797764 644.071572 644.203323 644.913099 645.493073 645.782037 645.939414 646.660442 647.245686 647.531183 647.670216 648.348527 648.871595 649.076892 649.117298 649.673874 650.044968 -100 
-100 -100 641.584785 641.979039 642.448913 642.844078 643.210611 643.711666 644.178739 644.541469 644.880340 645.367455 645.839408 646.222141 646.586955 647.094131 647.577029 647.957552 648.302232 648.766821 649.184526 649.476752 649.706678 650.020354 650.233299 -100 
-100 -100 -100 -100 -100 -100 -100 -100 -100 -100 -100 -100 -100 -100 -100 -100 -100 -100 -100 -100 -100 -100 -100 -100 -100 -100 
-100 -100 -100 -100 -100 -100 -100 -100 -100 -100 -100 -100 -100 -100 -100 -100 -100 -100 -100 -100 -100 -100 -100 -100 -100 -100 
-100 -100 -100 -100 -100 -100 -100 -100 -100 -100 -100 -100 -100 -100 -100 -100 -100 -100 -100 -100 -100 -100 -100 -100 -100 -100 
-100 -100 648.276507 648.669286 649.190395 649.681912 650.165283 650.740794 651.289933 651.749752 652.187730 652.720364 653.234810 653.668138 654.084093 654.594501 655.084262 655.486249 655.859066 656.309599 656.724025 657.034257 657.292763 657.593123 657.798071 -100 
-100 -100 647.141504 647.791898 648.481784 648.975536 649.390134 650.093753 650.719630 651.129899 651.471761 652.114909 652.694994 653.072731 653.389410 654.006548 654.560941 654.909388 655.185835 655.740568 656.218929 656.480341 656.655250 657.084044 657.394844 -100 
-100 -100 644.746849 646.154279 647.229519 647.653951 647.735825 648.870792 649.701771 649.954631 649.921539 650.964821 651.731175 651.942960 651.882660 652.890534 653.628202 653.815828 653.725429 654.660501 655.317954 655.425571 655.255514 656.106225 656.685295 -100 
-100 -100 641.376018 644.343112 645.932861 646.155677 645.250615 647.471790 648.635762 648.610803 647.559728 649.650231 650.729062 650.656182 649.584678 651.620697 652.664282 652.573931 651.498460 653.433648 654.388984 654.225044 653.092666 654.974278 655.946552 -100 
-100 -100 642.639962 644.213431 645.455148 645.969938 646.106381 647.351362 648.265082 648.532099 648.492785 649.599450 650.416093 650.620800 650.540255 651.600213 652.378819 652.553282 652.439504 653.425361 654.126816 654.231132 654.055501 654.981456 655.629769 -100 
-100 -100 642.720152 643.853441 644.947383 645.584161 646.024613 647.020192 647.849031 648.244917 648.496823 649.340146 650.057889 650.378315 650.576740 651.371760 652.047245 652.329222 652.484024 653.213340 653.818583 654.034382 654.126457 654.785354 655.294240 -100 
-100 -100 641.118573 642.749404 644.057021 644.624621 644.804101 646.120655 647.092650 647.395558 647.379374 648.518298 649.360152 649.575565 649.498550 650.582544 651.377883 651.554164 651.437302 652.451273 653.177345 653.294001 653.125813 654.078805 654.746409 -100 
-100 -100 638.258467 641.370144 643.107603 643.435251 642.596107 644.980301 646.264262 646.303410 645.285619 647.449878 648.582792 648.524844 647.443940 649.542766 650.625143 650.532795 649.432398 651.441832 652.451655 652.307439 651.177137 653.131335 654.152689 -100 
-100 -100 639.960041 641.605994 642.937840 643.533483 643.742846 645.090995 646.092412 646.420012 646.424399 647.581981 648.438813 648.664927 648.596138 649.688464 650.491411 650.674274 650.565035 651.590568 652.329673 652.458659 652.301739 653.264857 653.938294 -100 
-100 -100 640.365449 641.534635 642.682116 643.376867 643.876951 644.938300 645.826754 646.269721 646.559457 647.441383 648.190161 648.531214 648.744639 649.557392 650.248203 650.541180 650.708395 651.462678 652.095174 652.334750 652.448146 653.130142 653.652929 -100 
-100 -100 639.008689 640.654815 641.991575 642.597079 642.819052 644.172110 645.178102 645.508553 645.513861 646.685284 647.552186 647.784510 647.719974 648.811598 649.614705 649.799277 649.693318 650.725120 651.471541 651.607753 651.457371 652.428895 653.105839 -100 
-100 -100 636.341020 639.452600 641.201668 641.551415 640.743405 643.134345 644.427958 644.472012 643.447319 645.646865 646.800575 646.754861 645.684643 647.779536 648.861810 648.772457 647.677343 649.699794 650.723532 650.591639 649.469432 651.442558 652.472206 -100 
-100 -100 638.187724 639.830668 641.162565 641.762493 641.977887 643.322408 644.319772 644.642503 644.640748 645.805473 646.666202 646.892922 646.823032 647.908687 648.706825 648.888216 648.780611 649.811644 650.557778 650.693790 650.543105 651.515120 652.193195 -100 
-100 -100 638.729609 639.891353 641.028764 641.713197 642.201380 643.244056 644.114003 644.541252 644.817201 645.685828 646.422434 646.753379 646.957572 647.757219 648.437169 648.723611 648.887783 649.640853 650.273583 650.514373 650.629244 651.312194 651.836023 -100 
-100 -100 637.521955 639.152941 640.468599 641.051301 641.248120 642.562168 643.532144 643.835077 643.818876 644.956547 645.796209 646.010848 645.934319 647.002346 647.786557 647.959424 647.846351 648.870439 649.610780 649.743579 649.591603 650.555112 651.228771 -100 
-100 -100 635.035681 638.118911 639.832769 640.146608 639.305153 641.628607 642.865865 642.871055 641.825793 643.963278 645.074652 645.007024 643.931685 645.985745 647.040572 646.935725 645.831794 647.839807 648.852264 648.715311 647.596386 649.547478 650.567432 -100 
-100 -100 637.097758 638.706832 639.986322 640.526514 640.677659 641.943533 642.867705 643.130656 643.079703 644.185183 644.998882 645.195130 645.104823 646.159081 646.932092 647.097334 646.977486 647.991800 648.722066 648.846651 648.687691 649.642639 650.309512 -100 
-100 -100 637.943095 639.054586 640.113772 640.711393 641.108948 642.052962 642.830967 643.181621 643.392747 644.194974 644.878830 645.175648 645.356049 646.125285 646.781009 647.053687 647.207024 647.937665 648.547970 648.772716 648.875080 649.537957 650.044815 -100 
-100 -100 637.166464 638.713267 639.911573 640.378283 640.463481 641.650916 642.508561 642.726681 642.645076 643.699636 644.477571 644.661430 644.570721 645.598323 646.354024 646.519937 646.407229 647.392969 648.098557 648.212110 648.048595 648.980129 649.622823 -100 
-100 -100 635.276362 638.210146 639.751137 639.921116 638.961153 641.117003 642.219169 642.143949 641.059347 643.078438 644.113624 644.027556 642.970693 644.951931 645.965629 645.867437 644.798281 646.727367 647.682933 647.523907 646.396190 648.287681 649.254821 -100 
-100 -100 638.099113 639.478921 640.508252 640.877798 640.898853 641.966143 642.729681 642.921328 642.834622 643.818531 644.543364 644.733976 644.664992 645.644075 646.362493 646.543965 646.455191 647.388508 648.045691 648.155323 647.988230 648.841033 649.416477 -100 
-100 -100 640.093781 640.719857 641.366328 641.804482 642.155228 642.789089 643.343922 643.686627 643.966925 644.554596 645.093216 645.443908 645.742891 646.341795 646.884272 647.228468 647.505054 648.059267 648.536754 648.797671 648.972393 649.399796 649.707779 -100 
-100 -100 641.016779 641.386568 641.865493 642.301229 642.719537 643.224186 643.700771 644.090763 644.465009 644.942919 645.415351 645.819132 646.214849 646.710164 647.190953 647.589676 647.962292 648.412410 648.825432 649.133719 649.390080 649.687803 649.890356 -100 
-100 -100 -100 -100 -100 -100 -100 -100 -100 -100 -100 -100 -100 -100 -100 -100 -100 -100 -100 -100 -100 -100 -100 -100 -100 -100 
-100 -100 -100 -100 -100 -100 -100 -100 -100 -100 -100 -100 -100 -100 -100 -100 -100 -100 -100 -100 -100 -100 -100 -100 -100 -100 
-100 -100 -100 -100 -100 -100 -100 -100 -100 -100 -100 -100 -100 -100 -100 -100 -100 -100 -100 -100 -100 -100 -100 -100 -100 -100 
-100 -100 647.644636 648.024128 648.552541 649.074400 649.595643 650.184418 650.749041 651.235412 651.702946 652.241582 652.766550 653.222683 653.664030 654.174343 654.666480 655.082568 655.472936 655.917723 656.330269 656.651420 656.925392 657.218326 657.416327 -100 
-100 -100 646.635692 647.196090 647.860575 648.401891 648.897583 649.571498 650.192693 650.649053 651.062903 651.669836 652.241490 652.662532 653.047422 653.622371 654.159247 654.540694 654.875751 655.383606 655.840618 656.131229 656.361382 656.740331 657.017713 -100 
-100 -100 644.748238 645.735246 646.671864 647.212625 647.587647 648.480818 649.230380 649.604441 649.852776 650.650996 651.334544 651.665522 651.881661 652.639984 653.284552 653.577274 653.747201 654.433711 654.996426 655.203887 655.286622 655.883288 656.334273 -100 
-100 -100 642.678579 644.239289 645.463307 645.966162 646.093483 647.334526 648.244725 648.511648 648.472235 649.589072 650.415041 650.630131 650.556561 651.621843 652.402725 652.580603 652.467069 653.452863 654.149310 654.246478 654.059381 654.987258 655.634023 -100 
-100 -100 642.589433 643.724379 644.820636 645.460138 645.903283 646.899839 647.729493 648.126302 648.380900 649.234465 649.963129 650.292694 650.498488 651.299648 651.980409 652.266688 652.424333 653.153963 653.757185 653.968801 654.057098 654.720074 655.232648 -100 
-100 -100 642.235666 643.181685 644.211270 644.925368 645.508932 646.424813 647.226677 647.699847 648.082306 648.838375 649.522740 649.913934 650.235531 650.934974 651.567630 651.910593 652.179853 652.812683 653.374214 653.648584 653.851079 654.406632 654.845787 -100 
-100 -100 640.994348 642.183517 643.348156 644.047891 644.545311 645.609180 646.496747 646.933076 647.216165 648.100769 648.853827 649.195997 649.410159 650.230350 650.926657 651.218667 651.381383 652.135567 652.764593 652.995472 653.100863 653.784348 654.311776 -100 
-100 -100 639.436292 641.122511 642.495732 643.120621 643.351006 644.731354 645.757522 646.096980 646.107228 647.289365 648.166226 648.402295 648.339161 649.447170 650.262175 650.448169 650.338160 651.377729 652.127401 652.259221 652.103482 653.080109 653.764696 -100 
-100 -100 639.787732 640.992789 642.183217 642.913097 643.442811 644.540615 645.460154 645.923828 646.229531 647.132812 647.899930 648.251981 648.473942 649.302184 650.006188 650.305328 650.476491 651.242683 651.885466 652.129718 652.247225 652.940821 653.474101 -100 
-100 -100 639.785195 640.767979 641.854021 642.630570 643.279207 644.265100 645.131883 645.658595 646.084551 646.877976 647.590345 648.000138 648.336091 649.052337 649.700664 650.056603 650.341181 650.999027 651.588943 651.889823 652.116428 652.693793 653.146134 -100 
-100 -100 638.819831 640.024969 641.219559 641.957733 642.498048 643.605753 644.535194 645.008306 645.322480 646.232940 647.003875 647.357852 647.580896 648.410034 649.115679 649.417720 649.593112 650.363837 651.012125 651.262117 651.385322 652.086244 652.623625 -100 
-100 -100 637.481966 639.169764 640.553908 641.197562 641.450901 642.851797 643.898144 644.255979 644.281656 645.477918 646.362923 646.603235 646.542581 647.652491 648.470761 648.662369 648.560831 649.609346 650.370038 650.512901 650.367147 651.358614 652.051576 -100 
-100 -100 638.006881 639.209057 640.398961 641.131579 641.665145 642.764156 643.684457 644.148983 644.454938 645.357767 646.122288 646.470614 646.688358 647.511926 648.212936 648.511967 648.685602 649.454986 650.102412 650.351991 650.475158 651.176690 651.714850 -100 
-100 -100 638.164224 639.140505 640.217056 640.983182 641.619173 642.586863 643.434848 643.944922 644.355708 645.133634 645.832300 646.230959 646.556934 647.261417 647.900022 648.250130 648.531660 649.186646 649.774809 650.075236 650.302362 650.881119 651.334706 -100 
-100 -100 637.367611 638.561308 639.737177 640.453135 640.966504 642.034348 642.923989 643.363131 643.647625 644.526620 645.272704 645.609596 645.819231 646.628224 647.316838 647.608058 647.776225 648.537416 649.177140 649.420874 649.539491 650.235406 650.770366 -100 
-100 -100 636.227103 637.896086 639.249433 639.857300 640.069975 641.406397 642.391185 642.698452 642.682448 643.830371 644.679024 644.897119 644.822318 645.902777 646.697489 646.874842 646.763893 647.796048 648.541713 648.673329 648.519272 649.499098 650.185556 -100 
-100 -100 637.000212 638.172415 639.312662 639.986127 640.452971 641.470851 642.311844 642.707633 642.954380 643.799943 644.519453 644.837330 645.032539 645.827796 646.505049 646.787990 646.948358 647.698882 648.326806 648.559790 648.668710 649.354955 649.883294 -100 
-100 -100 637.489602 638.417441 639.417557 640.096869 640.639962 641.505686 642.255653 642.681085 643.019240 643.729779 644.375393 644.738347 645.038095 645.713547 646.328193 646.662712 646.930169 647.562227 648.125241 648.404152 648.612148 649.169169 649.607087 -100 
-100 -100 637.144931 638.258444 639.319658 639.918093 640.314437 641.254313 642.025761 642.369709 642.575872 643.374917 644.059457 644.360589 644.547199 645.321639 645.983026 646.261681 646.419339 647.149189 647.754853 647.972909 648.069129 648.730871 649.238616 -100 
-100 -100 636.606392 638.142148 639.327045 639.784735 639.861436 641.038291 641.883950 642.094536 642.006684 643.058407 643.835470 644.024045 643.938169 644.971037 645.730312 645.901451 645.790026 646.775215 647.473316 647.576981 647.398838 648.321558 648.961014 -100 
-100 -100 638.139287 639.102794 639.999601 640.491010 640.808754 641.634408 642.314219 642.623464 642.812618 643.549021 644.184547 644.485504 644.682982 645.417400 646.046071 646.333928 646.505370 647.192275 647.755650 647.965888 648.051827 648.644458 649.090272 -100 
-100 -100 639.633406 640.171554 640.796047 641.285023 641.718796 642.322532 642.870512 643.256410 643.605145 644.152400 644.676799 645.064917 645.427435 645.983939 646.509732 646.887930 647.224069 647.732626 648.189459 648.479945 648.709547 649.085138 649.359119 -100 
-100 -100 640.433230 640.790984 641.279298 641.747332 642.204420 642.721499 643.211325 643.624963 644.025367 644.505004 644.982914 645.404855 645.822606 646.316580 646.799788 647.213382 647.604621 648.050079 648.462008 648.781714 649.053551 649.343300 649.538715 -100 
-100 -100 -100 -100 -100 -100 -100 -100 -100 -100 -100 -100 -100 -100 -100 -100 -100 -100 -100 -100 -100 -100 -100 -100 -100 -100 
-100 -100 -100 -100 -100 -100 -100 -100 -100 -100 -100 -100 -100 -100 -100 -100 -100 -100 -100 -100 -100 -100 -100 -100 -100 -100 
-100 -100 -100 -100 -100 -100 -100 -100 -100 -100 -100 -100 -100 -100 -100 -100 -100 -100 -100 -100 -100 -100 -100 -100 -100 -100 
-100 -100 646.864184 647.285169 647.850483 648.391206 648.924647 649.550538 650.145021 650.642694 651.114984 651.684690 652.235239 652.699367 653.141560 653.676345 654.186053 654.602295 654.986571 655.449552 655.874590 656.192241 656.458583 656.771567 656.986282 -100 
-100 -100 645.662007 646.347798 647.087795 647.632553 648.096980 648.854716 649.527800 649.973802 650.346685 651.031115 651.651295 652.060470 652.402447 653.046625 653.622516 653.983916 654.269586 654.839040 655.328780 655.594602 655.773642 656.221000 656.546557 -100 
-100 -100 643.144491 644.605485 645.742489 646.219304 646.346044 647.546134 648.429164 648.712231 648.698510 649.796803 650.612181 650.855116 650.814595 651.857568 652.620574 652.817511 652.728349 653.686575 654.358009 654.461692 654.280693 655.169051 655.775086 -100 
-100 -100 639.622160 642.676549 644.342178 644.616276 643.737562 646.049653 647.274124 647.271473 646.209430 648.389125 649.528883 649.483962 648.414807 650.505069 651.579996 651.493187 650.398028 652.379159 653.354229 653.173453 651.987873 653.953973 654.970871 -100 
-100 -100 640.830717 642.466959 643.781578 644.357489 644.545772 645.863807 646.836569 647.138618 647.122614 648.288937 649.157016 649.392921 649.331951 650.428960 651.235303 651.420622 651.310012 652.323607 653.043931 653.148063 652.965022 653.933253 654.611860 -100 
-100 -100 640.836872 642.028724 643.197333 643.901654 644.403548 645.469923 646.359480 646.797650 647.084346 647.980321 648.745595 649.098206 649.320887 650.148029 650.850016 651.146465 651.312077 652.066667 652.693784 652.920586 653.022312 653.709962 654.241100 -100 
-100 -100 639.126853 640.836355 642.230175 642.868044 643.106213 644.503216 645.541205 645.885215 645.897095 647.099153 647.993263 648.239933 648.183231 649.303375 650.126850 650.315335 650.204026 651.252608 652.007518 652.139148 651.981655 652.966152 653.656623 -100 
-100 -100 636.136325 639.376121 641.216657 641.612901 640.812392 643.302722 644.660869 644.733764 643.713255 645.974111 647.169624 647.139960 646.064549 648.214339 649.328568 649.241676 648.123934 650.193185 651.241062 651.110695 649.978412 651.979307 653.028750 -100 
-100 -100 637.872302 639.599252 641.020722 641.690369 641.962517 643.396176 644.468926 644.842675 644.878826 646.099854 647.007336 647.262998 647.213502 648.342030 649.173807 649.369958 649.267666 650.329347 651.099220 651.245332 651.100693 652.095478 652.791920 -100 
-100 -100 638.286456 639.519987 640.749545 641.519001 642.088066 643.231426 644.192775 644.690160 645.024317 645.958002 646.749167 647.117682 647.352594 648.197967 648.917294 649.227627 649.409142 650.191815 650.850489 651.106722 651.234716 651.944124 652.488294 -100 
-100 -100 636.896892 638.618593 640.041123 640.717418 640.999455 642.446069 643.532780 643.921396 643.972208 645.195529 646.101087 646.354752 646.303637 647.434701 648.270118 648.471435 648.375834 649.439239 650.211758 650.360319 650.217376 651.222019 651.924485 -100 
-100 -100 634.171097 637.396775 639.241969 639.654089 638.874128 641.391934 642.777729 642.879498 641.890399 644.150984 645.344057 645.311644 644.232026 646.388967 647.510646 647.434296 646.333191 648.402972 649.456268 649.330464 648.196468 650.221937 651.284093 -100 
-100 -100 636.091728 637.810399 639.228342 639.899408 640.174966 641.612418 642.689313 643.068621 643.110038 644.324701 645.223949 645.472246 645.416245 646.541845 647.372811 647.571439 647.474183 648.535400 649.306015 649.453346 649.309960 650.315204 651.018384 -100 
-100 -100 636.681524 637.908128 639.128483 639.888795 640.446755 641.570342 642.511529 642.991936 643.310768 644.225960 645.001723 645.359150 645.585142 646.418330 647.128149 647.433822 647.613312 648.390357 649.044113 649.297209 649.423873 650.135011 650.680872 -100 
-100 -100 635.478170 637.191610 638.599055 639.258844 639.521525 640.918978 641.958757 642.309654 642.329256 643.517033 644.398391 644.639177 644.581506 645.687124 646.503049 646.694794 646.595020 647.643258 648.402586 648.541996 648.393093 649.392565 650.092538 -100 
-100 -100 632.966547 636.181312 638.002539 638.391195 637.596909 640.021049 641.330987 641.377429 640.350831 642.551943 643.708788 643.663066 642.591382 644.698233 645.789388 645.701464 644.602567 646.640863 647.671154 647.530075 646.386313 648.399162 649.454612 -100 
-100 -100 635.166993 636.858132 638.229632 638.847102 639.063045 640.408241 641.396491 641.701527 641.681459 642.834053 643.687905 643.909511 643.837436 644.928285 645.731843 645.914657 645.806479 646.842706 647.588564 647.715543 647.555412 648.543981 649.236929 -100 
-100 -100 636.123844 637.298287 638.440808 639.115560 639.581969 640.596928 641.432937 641.823607 642.066696 642.909985 643.630691 643.953122 644.154639 644.955156 645.638096 645.927079 646.092100 646.842766 647.467681 647.696160 647.801134 648.487225 649.016283 -100 
-100 -100 635.421654 637.036652 638.320743 638.862758 639.012004 640.270723 641.183637 641.435712 641.377806 642.476385 643.291417 643.497190 643.421078 644.483863 645.267364 645.445079 645.335739 646.347980 647.069882 647.182563 647.011970 647.968354 648.637838 -100 
-100 -100 633.594286 636.619117 638.249630 638.488501 637.576198 639.812662 640.969685 640.920000 639.838538 641.917522 642.992919 642.922373 641.861029 643.893945 644.938838 644.845005 643.756047 645.733754 646.711855 646.547564 645.396247 647.326634 648.325392 -100 
-100 -100 636.576774 638.014104 639.114809 639.548374 639.624667 640.754430 641.566096 641.787247 641.720923 642.744391 643.502330 643.712552 643.656417 644.667583 645.411107 645.603269 645.517459 646.476342 647.150075 647.261497 647.091051 647.965480 648.561292 -100 
-100 -100 638.701006 639.365466 640.067992 640.563711 640.968892 641.655767 642.254215 642.629138 642.936324 643.555294 644.122428 644.495068 644.813106 645.436026 645.999627 646.358205 646.646232 647.217491 647.708483 647.976408 648.156897 648.598527 648.919149 -100 
-100 -100 639.694836 640.095015 640.622033 641.110923 641.581428 642.135088 642.653222 643.076376 643.479276 643.985930 644.484988 644.911389 645.327653 645.844399 646.344632 646.758901 647.145204 647.610145 648.035965 648.353702 648.619015 648.928519 649.140313 -100 
-100 -100 -100 -100 -100 -100 -100 -100 -100 -100 -100 -100 -100 -100 -100 -100 -100 -100 -100 -100 -100 -100 -100 -100 -100 -100 
-100 -100 -100 -100 -100 -100 -100 -100 -100 -100 -100 -100 -100 -100 -100 -100 -100 -100 -100 -100 -100 -100 -100 -100 -100 -100 
-100 -100 -100 -100 -100 -100 -100 -100 -100 -100 -100 -100 -100 -100 -100 -100 -100 -100 -100 -100 -100 -100 -100 -100 -100 -100 
-100 -100 646.067059 646.546258 647.152459 647.704061 648.235296 648.907097 649.534787 650.038155 650.503463 651.114431 651.694027 652.160068 652.591056 653.160456 653.692096 654.103843 654.471541 654.963718 655.406334 655.716268 655.964262 656.307758 656.544818 -100 
-100 -100 644.512717 645.449587 646.301501 646.819679 647.163719 648.088905 648.840989 649.247736 649.493528 650.340144 651.035713 651.403857 651.617994 652.414228 653.056603 653.371017 653.525826 654.238999 654.789171 655.003632 655.049358 655.648514 656.056362 -100 
-100 -100 640.266520 643.171885 644.722216 644.971878 644.109817 646.352536 647.535526 647.560490 646.548745 648.681851 649.794850 649.785752 648.770124 650.814019 651.858774 651.801611 650.753254 652.684111 653.624069 653.464104 652.310784 654.205485 655.159757 -100 
-100 -100 627.947351 639.952097 642.948912 642.262254 633.976183 643.756851 646.042233 645.024875 636.556436 646.181617 648.380998 647.350527 639.068495 648.399235 650.496522 649.437985 641.288872 650.338409 652.301479 651.124341 642.779324 651.959168 654.162684 -100 
-100 -100 637.785441 640.909667 642.661291 643.005841 642.187971 644.572804 645.858941 645.894441 644.861471 647.085116 648.262822 648.237260 647.181510 649.300412 650.399493 650.321030 649.231935 651.239663 652.240698 652.073305 650.900776 652.898517 653.941575 -100 
-100 -100 639.092777 640.786011 642.169365 642.805738 643.047754 644.435516 645.468301 645.813535 645.831443 647.038081 647.939862 648.197203 648.151700 649.274074 650.100471 650.295232 650.191341 651.232670 651.980287 652.105728 651.942749 652.929004 653.620627 -100 
-100 -100 635.947278 639.191373 641.038244 641.441297 640.647355 643.143343 644.506688 644.584698 643.570714 645.842468 647.049848 647.031037 645.965012 648.122448 649.242385 649.159703 648.044975 650.116115 651.164695 651.033972 649.901670 651.905212 652.956388 -100 
-100 -100 623.977776 636.453543 639.676573 639.089493 630.670244 640.852613 643.312032 642.365321 633.860683 643.651291 645.920009 644.887857 636.488320 645.991384 648.143795 647.055943 638.692619 648.028412 650.105207 649.002070 640.799972 649.932879 652.157649 -100 
-100 -100 634.648789 637.912063 639.788334 640.224421 639.465480 642.000505 643.400702 643.509887 642.521000 644.812131 646.032881 646.022727 644.963602 647.130404 648.259865 648.185706 647.080565 649.166080 650.230658 650.115072 648.995894 651.009916 652.067402 -100 
-100 -100 636.448329 638.190403 639.639454 640.342324 640.650378 642.123281 643.233832 643.641721 643.708733 644.954167 645.881635 646.153242 646.117513 647.261923 648.108551 648.317990 648.229014 649.303187 650.085754 650.242813 650.107632 651.115809 651.820661 -100 
-100 -100 633.676342 636.921240 638.793772 639.234646 638.484056 641.034891 642.451787 642.580132 641.614521 643.899105 645.113751 645.098874 644.034450 646.207663 647.343560 647.278012 646.186102 648.267255 649.331015 649.213350 648.086066 650.118490 651.185202 -100 
-100 -100 622.077069 634.458286 637.671636 637.096004 628.686027 638.909926 641.403345 640.498138 632.084835 641.815041 644.068900 643.026855 634.598934 644.133796 646.300998 645.233614 636.931151 646.224205 648.296313 647.184107 638.913766 648.135645 650.384257 -100 
-100 -100 632.877535 636.119124 637.987000 638.422925 637.666287 640.207457 641.614159 641.733162 640.758244 643.033341 644.241055 644.220801 643.151861 645.319489 646.451036 646.383161 645.289865 647.368002 648.428825 648.308967 647.180500 649.213397 650.280837 -100 
-100 -100 634.857549 636.591211 638.030844 638.726153 639.026223 640.476263 641.565162 641.956682 642.010332 643.233640 644.143732 644.404689 644.362299 645.492687 646.329526 646.535746 646.447029 647.512068 648.286526 648.437683 648.298676 649.309074 650.016123 -100 
-100 -100 632.284451 635.525509 637.386762 637.820226 637.073520 639.551110 640.912119 641.002859 640.014818 642.252654 643.440502 643.418722 642.366972 644.495671 645.606048 645.533009 644.447041 646.500434 647.545100 647.415809 646.282512 648.307683 649.371327 -100 
-100 -100 620.896169 633.291933 636.491143 635.921642 627.664847 637.625981 640.014869 639.059421 630.680646 640.276026 642.484692 641.450638 633.169169 642.514906 644.629666 643.559131 635.336006 644.516803 646.550671 645.420793 637.151375 646.347413 648.587166 -100 
-100 -100 632.023662 635.241043 637.065483 637.456510 636.663032 639.086118 640.393491 640.437068 639.408617 641.609548 642.768732 642.727495 641.661430 643.773636 644.870165 644.787384 643.692564 645.732583 646.762636 646.620197 645.475237 647.488592 648.544780 -100 
-100 -100 634.407898 636.082201 637.440850 638.051962 638.264694 639.597110 640.574715 640.874735 640.854205 641.999087 642.850886 643.078028 643.015619 644.105674 644.910922 645.099479 644.997826 646.031325 646.773732 646.899474 646.739773 647.721238 648.409683 -100 
-100 -100 632.410889 635.508357 637.230759 637.547953 636.704651 639.019740 640.244240 640.238587 639.190955 641.315922 642.429202 642.376796 641.327243 643.387881 644.456143 644.369848 643.285962 645.288242 646.290696 646.138621 644.999543 646.962214 647.988520 -100 
-100 -100 621.996573 633.930910 636.890591 636.184084 627.946981 637.573175 639.783453 638.750765 630.465676 639.783989 641.885975 640.848878 632.739184 641.844108 643.883911 642.818340 634.702812 643.722305 645.689072 644.555368 636.405428 645.387817 647.546599 -100 
-100 -100 633.736426 636.612749 638.127862 638.340228 637.440568 639.602694 640.712615 640.684316 639.646935 641.674628 642.718675 642.679504 641.668777 643.656644 644.673700 644.611279 643.570341 645.499295 646.443468 646.300308 645.180661 647.038980 647.975323 -100 
-100 -100 637.583459 638.498910 639.314804 639.786416 640.073872 640.926794 641.603503 641.940291 642.122959 642.897653 643.535430 643.865427 644.056819 644.827372 645.455343 645.766916 645.925290 646.641049 647.194348 647.414347 647.466033 648.056797 648.458264 -100 
-100 -100 638.929232 639.388206 639.957340 640.458495 640.927679 641.526805 642.077324 642.505440 642.900354 643.445232 643.970214 644.396263 644.799992 645.349734 645.871160 646.281151 646.651804 647.147244 647.592475 647.904740 648.153776 648.494178 648.728378 -100 
-100 -100 -100 -100 -100 -100 -100 -100 -100 -100 -100 -100 -100 -100 -100 -100 -100 -100 -100 -100 -100 -100 -100 -100 -100 -100 
-100 -100 -100 -100 -100 -100 -100 -100 -100 -100 -100 -100 -100 -100 -100 -100 -100 -100 -100 -100 -100 -100 -100 -100 -100 -100 
-100 -100 -100 -100 -100 -100 -100 -100 -100 -100 -100 -100 -100 -100 -100 -100 -100 -100 -100 -100 -100 -100 -100 -100 -100 -100 
-100 -100 645.531242 645.967883 646.560336 647.135031 647.706240 648.371640 649.004632 649.538149 650.043970 650.645874 651.226390 651.717083 652.182459 652.737645 653.264774 653.695608 654.092837 654.568317 655.004781 655.332196 655.607012 655.927405 656.146704 -100 
-100 -100 644.297929 645.001088 645.769987 646.349710 646.852553 647.651023 648.363574 648.845668 649.252199 649.969868 650.621105 651.057346 651.422670 652.087684 652.681152 653.056785 653.355118 653.937766 654.439687 654.715549 654.903298 655.359070 655.690063 -100 
-100 -100 641.724848 643.206540 644.375646 644.889078 645.055189 646.298485 647.222896 647.542537 647.562576 648.696205 649.544605 649.815350 649.798279 650.862989 651.643907 651.854362 651.777165 652.750126 653.435285 653.549523 653.377524 654.276294 654.889342 -100 
-100 -100 638.135953 641.214724 642.915983 643.228797 642.390713 644.749172 646.017468 646.052423 645.024567 647.242168 648.416914 648.400497 647.354822 649.467948 650.561259 650.487420 649.403551 651.401453 652.392198 652.222954 651.046909 653.025764 654.051181 -100 
-100 -100 639.283158 640.944063 642.296360 642.914228 643.146621 644.512369 645.530553 645.872595 645.893487 647.098237 648.001756 648.267135 648.230951 649.350848 650.175759 650.375092 650.277472 651.308022 652.045111 652.163102 651.992392 652.973620 653.660393 -100 
-100 -100 639.228020 640.445935 641.654996 642.404710 642.953937 644.069686 645.006205 645.486341 645.812014 646.747336 647.548703 647.931736 648.180448 649.030956 649.751854 650.063336 650.243376 651.015578 651.660805 651.903899 652.020741 652.721935 653.260650 -100 
-100 -100 637.456136 639.195664 640.634174 641.320630 641.608414 643.057041 644.143578 644.530341 644.581744 645.824980 646.756647 647.034573 647.004778 648.149587 648.992597 649.196581 649.100258 650.167908 650.942652 651.092416 650.952358 651.951734 652.649299 -100 
-100 -100 634.413252 637.687297 639.576145 640.023147 639.273506 641.817694 643.225780 643.341525 642.359975 644.663883 645.898307 645.900152 644.851483 647.027620 648.162928 648.092314 646.989849 649.079771 650.148582 650.036582 648.921465 650.938541 651.995994 -100 
-100 -100 636.123365 637.881916 639.350614 640.071734 640.396357 641.884253 643.007668 643.425643 643.502174 644.765076 645.710810 645.998144 645.975959 647.130887 647.985138 648.199540 648.114411 649.196556 649.986922 650.151127 650.022951 651.032963 651.738034 -100 
-100 -100 636.521956 637.784958 639.060246 639.880917 640.503035 641.701124 642.713921 643.256528 643.631586 644.606133 645.434979 645.835087 646.097586 646.969754 647.712835 648.043043 648.243046 649.046116 649.724787 649.998590 650.142360 650.866236 651.419121 -100 
-100 -100 635.119153 636.871189 638.339697 639.066710 639.401326 640.903840 642.043020 642.476885 642.567509 643.831604 644.775352 645.060271 645.036326 646.195354 647.055954 647.277952 647.201080 648.285362 649.077744 649.242975 649.114658 650.133911 650.845631 -100 
-100 -100 632.387938 635.646055 637.538138 638.000448 637.272025 639.847043 641.286207 641.433045 640.482901 642.784718 644.016011 644.014132 642.960760 645.146976 646.294918 646.239389 645.156486 647.247706 648.320762 648.210603 647.089899 649.130507 650.202484 -100 
-100 -100 634.324109 636.072742 637.536200 638.257594 638.585521 640.078889 641.208401 641.633204 641.714904 642.969753 643.905817 644.184761 644.155863 645.309761 646.166430 646.386127 646.307568 647.389015 648.178346 648.340989 648.211032 649.230248 649.942534 -100 
-100 -100 634.937157 636.192344 637.457395 638.268093 638.878671 640.057107 641.050005 641.575743 641.935159 642.889760 643.701547 644.089719 644.343220 645.203915 645.938716 646.265248 646.463322 647.259475 647.930838 648.198607 648.338405 649.062777 649.617297 -100 
-100 -100 633.758841 635.502298 636.955323 637.665342 637.979879 639.432039 640.523117 640.918501 640.977805 642.204821 643.121891 643.392871 643.362040 644.495041 645.335595 645.547443 645.465302 646.532096 647.308240 647.461135 647.324286 648.337287 649.046351 -100 
-100 -100 631.280490 634.527497 636.395291 636.833529 636.089544 638.568467 639.929300 640.019002 639.030545 641.270837 642.462988 642.446354 641.400051 643.534262 644.649634 644.580707 643.498049 645.554710 646.601339 646.472577 645.339501 647.366638 648.431866 -100 
-100 -100 633.535635 635.256037 636.671964 637.338197 637.604120 639.001755 640.039043 640.386499 640.404232 641.594158 642.481760 642.731640 642.684518 643.800837 644.627032 644.827960 644.735633 645.789051 646.550674 646.690178 646.541250 647.542932 648.244964 -100 
-100 -100 634.554213 635.755445 636.940154 637.662278 638.177496 639.242524 640.125563 640.557429 640.837405 641.716323 642.469071 642.818408 643.043718 643.868013 644.572044 644.877967 645.058055 645.825191 646.465701 646.706934 646.823251 647.521710 648.059468 -100 
-100 -100 633.912985 635.554454 636.879654 637.467182 637.662976 638.969897 639.928094 640.219499 640.196612 641.329773 642.175459 642.406118 642.351699 643.437480 644.241183 644.434407 644.338758 645.367576 646.105406 646.230613 646.070646 647.039626 647.718359 -100 
-100 -100 632.148574 635.199971 636.870203 637.152054 636.283316 638.566193 639.766651 639.754071 638.705237 640.818053 641.922933 641.875304 640.833390 642.889149 643.953819 643.874372 642.797802 644.792691 645.787225 645.635271 644.493876 646.437431 647.445823 -100 
-100 -100 635.201267 636.661329 637.797682 638.271392 638.389226 639.562229 640.414759 640.671703 640.637347 641.692261 642.477946 642.710697 642.674214 643.706295 644.468339 644.675057 644.602477 645.577583 646.267268 646.391712 646.232303 647.118662 647.722718 -100 
-100 -100 637.385062 638.068520 638.802613 639.335759 639.780614 640.507997 641.145013 641.554655 641.893238 642.541743 643.135256 643.530416 643.868489 644.510916 645.092086 645.465681 645.767849 646.354596 646.860961 647.142418 647.334698 647.787061 648.114537 -100 
-100 -100 638.412665 638.829817 639.386026 639.910657 640.419621 641.012266 641.567643 642.024814 642.458658 642.993886 643.518629 643.967528 644.403962 644.939609 645.457003 645.886577 646.287490 646.767630 647.208514 647.539977 647.817345 648.136959 648.354856 -100 
-100 -100 -100 -100 -100 -100 -100 -100 -100 -100 -100 -100 -100 -100 -100 -100 -100 -100 -100 -100 -100 -100 -100 -100 -100 -100 
-100 -100 -100 -100 -100 -100 -100 -100 -100 -100 -100 -100 -100 -100 -100 -100 -100 -100 -100 -100 -100 -100 -100 -100 -100 -100 
-100 -100 -100 -100 -100 -100 -100 -100 -100 -100 -100 -100 -100 -100 -100 -100 -100 -100 -100 -100 -100 -100 -100 -100 -100 -100 
-100 -100 644.964941 645.378028 645.963247 646.554573 647.152119 647.820816 648.462719 649.020027 649.553605 650.156595 650.741648 651.250564 651.737731 652.288724 652.815381 653.259823 653.675345 654.145369 654.581107 654.921731 655.212742 655.521564 655.729728 -100 
-100 -100 643.885986 644.485191 645.211205 645.823950 646.396713 647.153854 647.854707 648.381959 648.861239 649.535429 650.170084 650.644861 651.075516 651.692526 652.264430 652.672919 653.031745 653.567005 654.049221 654.359486 654.606541 655.004318 655.294373 -100 
-100 -100 641.872078 642.909303 643.916444 644.531380 644.983243 645.967221 646.801541 647.246083 647.557429 648.429730 649.181950 649.567760 649.828413 650.632219 651.313068 651.629845 651.819548 652.539126 653.131514 653.358586 653.456637 654.078854 654.547603 -100 
-100 -100 639.651414 641.277301 642.582017 643.162027 643.364086 644.707321 645.709056 646.046647 646.066110 647.267241 648.167962 648.438334 648.406236 649.522415 650.341483 650.540220 650.440081 651.468136 652.200151 652.317277 652.142110 653.105192 653.775182 -100 
-100 -100 639.446724 640.641422 641.820870 642.545924 643.075613 644.172438 645.095190 645.569156 645.892827 646.826929 647.629103 648.016478 648.269237 649.118492 649.837115 650.148494 650.327973 651.095502 651.734744 651.972583 652.083021 652.777172 653.309998 -100 
-100 -100 638.971761 639.978920 641.097201 641.905048 642.583615 643.601259 644.498329 645.053185 645.510435 646.347257 647.105436 647.556529 647.928695 648.676353 649.347267 649.718559 650.014598 650.684833 651.284232 651.590674 651.823135 652.409204 652.865755 -100 
-100 -100 637.594553 638.858733 640.123903 640.924388 641.520543 642.691817 643.677933 644.196117 644.552728 645.524084 646.355085 646.758423 647.023921 647.896535 648.632705 648.953396 649.142831 649.938566 650.609556 650.876112 651.016168 651.734325 652.277770 -100 
-100 -100 635.911990 637.693550 639.179399 639.909188 640.237462 641.733303 642.861763 643.280786 643.357411 644.636098 645.595929 645.892383 645.876248 647.043930 647.903394 648.118346 648.031885 649.119869 649.914920 650.081310 649.955586 650.973596 651.678058 -100 
-100 -100 636.231480 637.514952 638.811207 639.647699 640.281905 641.492468 642.515011 643.063816 643.445142 644.436463 645.282276 645.695490 645.968555 646.852561 647.602902 647.936479 648.138691 648.948962 649.634595 649.913603 650.062157 650.791014 651.344788 -100 
-100 -100 636.208536 637.260187 638.446185 639.328368 640.083501 641.182260 642.153871 642.769765 643.275595 644.152511 644.940225 645.410621 645.798838 646.570173 647.267004 647.661285 647.980824 648.681087 649.312024 649.646860 649.903828 650.513326 650.985978 -100 
-100 -100 635.210765 636.489668 637.785822 638.627542 639.271248 640.496573 641.534625 642.097557 642.489804 643.484705 644.330836 644.742938 645.015104 645.903357 646.661317 647.002789 647.212259 648.027536 648.717033 648.998367 649.147999 649.882752 650.442694 -100 
-100 -100 633.847140 635.621947 637.112552 637.856981 638.206275 639.732927 640.891969 641.338219 641.436471 642.721913 643.683361 643.978453 643.960252 645.136651 646.011265 646.241413 646.169279 647.267066 648.070059 648.240877 648.115179 649.145471 649.864025 -100 
-100 -100 634.419183 635.694088 636.984278 637.819383 638.455728 639.672340 640.701397 641.255774 641.639483 642.625357 643.463538 643.869340 644.136313 645.019720 645.774104 646.113344 646.321012 647.133655 647.820085 648.098475 648.245903 648.980150 649.540611 -100 
-100 -100 634.630883 635.673327 636.846784 637.716112 638.457233 639.538174 640.491739 641.091374 641.581224 642.439131 643.209927 643.667657 644.045783 644.806770 645.496415 645.886936 646.203734 646.898380 647.522713 647.851320 648.103521 648.712250 649.186403 -100 
-100 -100 633.877111 635.143633 636.419904 637.238357 637.853785 639.036141 640.031113 640.557268 640.917376 641.877254 642.695749 643.090370 643.349813 644.216391 644.956033 645.285915 645.486616 646.287333 646.961913 647.230544 647.370461 648.098759 648.656267 -100 
-100 -100 632.787532 634.543156 636.002381 636.710372 637.017503 638.473327 639.564290 639.954677 640.007246 641.239553 642.161197 642.433568 642.402051 643.543883 644.390388 644.603431 644.519502 645.593690 646.374027 646.526308 646.386318 647.404571 648.117107 -100 
-100 -100 633.686178 634.929637 636.168215 636.941705 637.507269 638.634988 639.576285 640.054372 640.372428 641.294802 642.082762 642.454566 642.695911 643.545128 644.269735 644.587723 644.777369 645.564786 646.225283 646.480891 646.609012 647.326660 647.877618 -100 
-100 -100 634.308283 635.298155 636.390477 637.168042 637.809720 638.778526 639.623322 640.128579 640.537131 641.319549 642.029409 642.443928 642.788644 643.513578 644.172112 644.539930 644.836203 645.502864 646.097619 646.400052 646.628547 647.213458 647.672320 -100 
-100 -100 634.082710 635.259763 636.412470 637.105772 637.595766 638.635792 639.498351 639.917050 640.187965 641.058062 641.804492 642.152057 642.377489 643.201878 643.906555 644.215271 644.397653 645.163893 645.802391 646.042348 646.155388 646.846454 647.377528 -100 
-100 -100 633.663237 635.268632 636.544305 637.091039 637.252545 638.528788 639.462481 639.741516 639.709367 640.834579 641.672440 641.901609 641.845137 642.932573 643.736232 643.934004 643.840828 644.867611 645.600921 645.724743 645.558257 646.514887 647.180064 -100 
-100 -100 635.354529 636.372526 637.348175 637.922913 638.323981 639.239220 640.000883 640.377883 640.625903 641.426839 642.118247 642.461081 642.693523 643.473457 644.141814 644.457906 644.653304 645.375709 645.971975 646.205634 646.309997 646.930063 647.396065 -100 
-100 -100 636.982815 637.563177 638.255131 638.821428 639.335625 640.021588 640.646285 641.099366 641.508313 642.114295 642.690949 643.122391 643.523219 644.119711 644.681639 645.089655 645.453433 645.993891 646.481637 646.797998 647.049955 647.448446 647.737854 -100 
-100 -100 637.857648 638.251700 638.801196 639.342664 639.877737 640.473331 641.037097 641.517208 641.977787 642.513700 643.042186 643.507961 643.965064 644.496949 645.014798 645.458928 645.879211 646.355339 646.797344 647.143937 647.439490 647.750183 647.958699 -100 
-100 -100 -100 -100 -100 -100 -100 -100 -100 -100 -100 -100 -100 -100 -100 -100 -100 -100 -100 -100 -100 -100 -100 -100 -100 -100 
-100 -100 -100 -100 -100 -100 -100 -100 -100 -100 -100 -100 -100 -100 -100 -100 -100 -100 -100 -100 -100 -100 -100 -100 -100 -100 
-100 -100 -100 -100 -100 -100 -100 -100 -100 -100 -100 -100 -100 -100 -100 -100 -100 -100 -100 -100 -100 -100 -100 -100 -100 -100 
-100 -100 644.227343 644.676428 645.289027 645.888228 646.487505 647.185036 647.850660 648.414867 648.949120 649.578015 650.182498 650.693485 651.176290 651.747466 652.288471 652.731131 653.139892 653.629173 654.079401 654.418739 654.702980 655.030034 655.252828 -100 
-100 -100 642.966074 643.686267 644.478166 645.082272 645.611823 646.445399 647.192799 647.705781 648.140029 648.886630 649.563146 650.019508 650.401344 651.083196 651.690381 652.075846 652.383358 652.982886 653.501622 653.791215 653.989373 654.452404 654.787176 -100 
-100 -100 640.333660 641.846929 643.046047 643.582146 643.767803 645.056241 646.021124 646.371104 646.414551 647.583606 648.460731 648.750674 648.746308 649.831718 650.626583 650.841342 650.763922 651.764392 652.473926 652.605549 652.445749 653.352886 653.970166 -100 
-100 -100 636.656394 639.799307 641.541150 641.872352 641.031368 643.460723 644.778198 644.841119 643.822475 646.092091 647.301169 647.301884 646.257921 648.403508 649.512414 649.434047 648.323672 650.376502 651.402615 651.254703 650.092711 652.081380 653.111373 -100 
-100 -100 637.801768 639.499412 640.887561 641.532514 641.787591 643.201397 644.262182 644.635798 644.681329 645.924184 646.858862 647.145175 647.123462 648.265722 649.104619 649.307799 649.209849 650.269310 651.032972 651.170954 651.016110 652.008183 652.698881 -100 
-100 -100 637.712856 638.963280 640.210025 640.993413 641.574827 642.731997 643.707349 644.219243 644.572950 645.544119 646.376589 646.782890 647.051074 647.923507 648.658459 648.978293 649.166358 649.958966 650.625640 650.887226 651.021954 651.737043 652.278288 -100 
-100 -100 635.865183 637.658785 639.147435 639.872501 640.192709 641.685619 642.810418 643.224367 643.295994 644.583677 645.551144 645.852261 645.839623 647.015317 647.874466 648.086741 647.996438 649.086568 649.882843 650.049477 649.928880 650.951964 651.648313 -100 
-100 -100 632.709749 636.092764 638.050494 638.538157 637.810664 640.411628 641.859669 641.993846 641.006276 643.380816 644.659111 644.679085 643.625626 645.857299 647.017989 646.955020 645.847088 647.972041 649.063954 648.960085 647.838777 649.904674 650.970436 -100 
-100 -100 634.473072 636.287401 637.808558 638.570501 638.929144 640.461781 641.622898 642.066795 642.162499 643.470589 644.453453 644.763998 644.757111 645.945955 646.823756 647.051592 646.975268 648.080112 648.889640 649.065073 648.944343 649.978213 650.692576 -100 
-100 -100 634.887501 636.187693 637.506246 638.365629 639.023574 640.263753 641.313958 641.885331 642.285796 643.298954 644.162942 644.588548 644.871538 645.772541 646.539293 646.885582 647.098495 647.922031 648.619226 648.905948 649.060193 649.800204 650.361670 -100 
-100 -100 633.456372 635.256618 636.771784 637.534885 637.899154 639.449533 640.628158 641.087204 641.194959 642.505443 643.488423 643.797236 643.787669 644.982798 645.871218 646.108427 646.039815 647.150650 647.964196 648.140663 648.017327 649.056714 649.780006 -100 
-100 -100 630.663526 634.010945 635.960810 636.454782 635.736302 638.378845 639.862350 640.026460 639.065731 641.441851 642.720424 642.736750 641.674522 643.920884 645.103985 645.059504 643.966545 646.103262 647.202654 647.098900 645.965139 648.043384 649.132996 -100 
-100 -100 632.669030 634.464015 635.971880 636.727401 637.083878 638.625722 639.795954 640.247261 640.347226 641.648619 642.623466 642.926069 642.911492 644.101725 644.986683 645.221813 645.151527 646.259694 647.069983 647.243107 647.116954 648.155550 648.879544 -100 
-100 -100 633.321857 634.608444 635.910597 636.754668 637.397593 638.620330 639.653932 640.211195 640.597851 641.590900 642.437236 642.850522 643.124165 644.014008 644.773662 645.116624 645.327336 646.145071 646.835267 647.114970 647.262879 648.001438 648.565201 -100 
-100 -100 632.148625 633.932016 635.424059 636.163289 636.501840 638.006493 639.142751 639.569269 639.651333 640.921647 641.874188 642.167196 642.150250 643.316880 644.183429 644.408767 644.333188 645.427032 646.224424 646.387888 646.254940 647.286738 648.007470 -100 
-100 -100 629.649680 632.969086 634.883613 635.343285 634.595844 637.154228 638.568287 638.684380 637.697690 640.001882 641.234063 641.232651 640.178259 642.365811 643.511826 643.450188 642.353267 644.457383 645.531417 645.409689 644.264688 646.327798 647.410567 -100 
-100 -100 631.988977 633.747880 635.201058 635.894928 636.183609 637.632828 638.715028 639.093740 639.133982 640.365603 641.286031 641.554886 641.518747 642.666469 643.516798 643.729700 643.643037 644.723476 645.507266 645.658726 645.515072 646.536690 647.251034 -100 
-100 -100 633.066495 634.294903 635.512308 636.264389 636.809466 637.916713 638.839955 639.304054 639.611381 640.525106 641.306548 641.674387 641.913638 642.763194 643.488876 643.808535 643.999662 644.788108 645.449035 645.704688 645.831552 646.546468 647.094796 -100 
-100 -100 632.452424 634.128952 635.489448 636.105459 636.326616 637.677755 638.675701 638.995743 638.993412 640.165794 641.040032 641.283225 641.232279 642.350842 643.179630 643.385333 643.296498 644.350799 645.111141 645.249627 645.096008 646.087881 646.780412 -100 
-100 -100 630.689032 633.803305 635.515624 635.821367 634.960701 637.302287 638.544849 638.553516 637.502434 639.674665 640.811688 640.766562 639.697329 641.814530 642.912673 642.842183 641.756256 643.792833 644.814269 644.670757 643.516990 645.503367 646.532197 -100 
-100 -100 633.828403 635.320214 636.488213 636.987777 637.128694 638.342224 639.231180 639.514578 639.498978 640.590220 641.401865 641.645503 641.611229 642.673910 643.459431 643.678280 643.612745 644.612668 645.324522 645.462704 645.310211 646.218942 646.836242 -100 
-100 -100 636.071803 636.772818 637.531101 638.090068 638.562388 639.323075 639.992906 640.431389 640.795520 641.471826 642.088165 642.499284 642.850194 643.512096 644.110921 644.498178 644.813161 645.418484 645.943905 646.241383 646.446656 646.913304 647.249338 -100 
-100 -100 637.128131 637.558245 638.135468 638.685319 639.222341 639.846006 640.432617 640.918989 641.379665 641.940328 642.486917 642.953531 643.405553 643.957858 644.490984 644.934709 645.349910 645.846905 646.305515 646.653334 646.944753 647.276190 647.500854 -100 
-100 -100 -100 -100 -100 -100 -100 -100 -100 -100 -100 -100 -100 -100 -100 -100 -100 -100 -100 -100 -100 -100 -100 -100 -100 -100 
-100 -100 -100 -100 -100 -100 -100 -100 -100 -100 -100 -100 -100 -100 -100 -100 -100 -100 -100 -100 -100 -100 -100 -100 -100 -100 
-100 -100 -100 -100 -100 -100 -100 -100 -100 -100 -100 -100 -100 -100 -100 -100 -100 -100 -100 -100 -100 -100 -100 -100 -100 -100 
-100 -100 643.457419 643.961648 644.608587 645.209997 645.797993 646.534337 647.227194 647.791836 648.313922 648.978924 649.606618 650.113624 650.579898 651.181687 651.741408 652.177081 652.567654 653.086696 653.555611 653.888242 654.154376 654.511034 654.755166 -100 
-100 -100 641.846312 642.818374 643.716709 644.284226 644.681198 645.677872 646.499568 646.967738 647.268096 648.173287 648.919669 649.328357 649.575475 650.406456 651.076902 651.411325 651.583216 652.330353 652.912618 653.152868 653.218350 653.831866 654.247452 -100 
-100 -100 637.465299 640.448976 642.061589 642.354881 641.518302 643.865494 645.131310 645.215090 644.240822 646.453724 647.625760 647.654312 646.657738 648.750628 649.825240 649.775060 648.711018 650.710926 651.699868 651.572327 650.441554 652.352986 653.316159 -100 
-100 -100 624.822390 637.103115 640.195079 639.531283 631.096122 641.162238 643.560109 642.589493 634.047666 643.868069 646.145309 645.142495 636.794537 646.260590 648.396662 647.314327 638.956799 648.270583 650.318292 649.181783 640.860681 650.061699 652.275362 -100 
-100 -100 634.804104 638.016271 639.840896 640.237277 639.450821 641.945878 643.319119 643.415962 642.422755 644.731265 645.972308 645.987027 644.952626 647.123830 648.254030 648.182665 647.078279 649.158046 650.212027 650.081103 648.936141 650.955234 652.008036 -100 
-100 -100 636.059605 637.819332 639.276538 639.979221 640.283806 641.756104 642.866695 643.275098 643.346798 644.626386 645.589574 645.891510 645.880649 647.048786 647.907099 648.121107 648.032650 649.115883 649.903858 650.061302 649.925480 650.939646 651.641207 -100 
-100 -100 632.737091 636.113832 638.062093 638.539637 637.802560 640.394657 641.835932 641.966099 640.977082 643.352137 644.631710 644.653605 643.602153 645.834776 646.995564 646.932384 645.823688 647.947058 649.036444 648.929300 647.804885 649.868683 650.932813 -100 
-100 -100 620.286377 633.236815 636.620578 636.106620 627.655796 638.027120 640.573878 639.648710 630.977104 641.063110 643.433141 642.420236 633.867402 643.618700 645.841619 644.765375 636.314674 645.798166 647.925393 646.816352 638.439970 647.815028 650.084226 -100 
-100 -100 631.320715 634.719788 636.701743 637.216540 636.517701 639.150069 640.627680 640.787237 639.821726 642.217959 643.514103 643.546265 642.501194 644.748758 645.929540 645.882568 644.787955 646.926285 648.028723 647.929754 646.804654 648.879499 649.961813 -100 
-100 -100 633.177870 634.995622 636.528915 637.307664 637.685773 639.244979 640.431656 640.898062 641.013931 642.338674 643.335850 643.657116 643.658830 644.862256 645.756572 645.998158 645.933487 647.049491 647.868003 648.048614 647.929407 648.970753 649.693996 -100 
-100 -100 630.327969 633.688709 635.655452 636.165731 635.462903 638.121946 639.620784 639.798259 638.850773 641.244349 642.539663 642.569785 641.519311 643.777822 644.970778 644.933408 643.846395 645.990916 647.097401 646.998837 645.869014 647.951315 649.043054 -100 
-100 -100 618.400767 631.165045 634.512546 633.988417 625.480223 635.958406 638.553051 637.666838 629.065002 639.111292 641.476111 640.456166 631.867462 641.664154 643.914879 642.857922 634.421848 643.917749 646.052361 644.940924 636.536176 645.939271 648.234491 -100 
-100 -100 629.543968 632.898157 634.856469 635.358526 634.647744 637.298306 638.789207 638.959763 638.005406 640.389774 641.677031 641.701484 640.646707 642.900176 644.089523 644.050130 642.961654 645.103460 646.206768 646.105053 644.972584 647.054097 648.146483 -100 
-100 -100 631.624644 633.422787 634.935934 635.697855 636.061108 637.602435 638.773490 639.228466 639.334615 640.636647 641.615445 641.926054 641.921615 643.111717 643.997786 644.236265 644.170637 645.279880 646.091213 646.265213 646.140158 647.179985 647.905359 -100 
-100 -100 629.045451 632.382550 634.323689 634.813515 634.099555 636.698502 638.152446 638.303677 637.348410 639.684967 640.945075 640.965178 639.928630 642.136599 643.300471 643.252416 642.167253 644.286217 645.374383 645.264038 644.128197 646.200328 647.288551 -100 
-100 -100 617.453705 630.157854 633.466022 632.923964 624.498135 634.781434 637.292870 636.377597 627.873188 637.724522 640.025296 639.009098 630.585358 640.163539 642.351771 641.283750 632.908701 642.307178 644.407330 643.281240 634.887700 644.255055 646.540091 -100 
-100 -100 628.913074 632.223956 634.125278 634.570046 633.807147 636.349720 637.749058 637.852795 636.856180 639.152386 640.378511 640.373174 639.316655 641.503823 642.650263 642.589620 641.494014 643.599702 644.675210 644.554627 643.409966 645.472469 646.554336 -100 
-100 -100 631.433207 633.163759 634.588204 635.260282 635.532134 636.951415 638.009210 638.372933 638.404540 639.620154 640.528856 640.792677 640.755878 641.898384 642.746718 642.962486 642.881228 643.958627 644.741393 644.895356 644.754759 645.770110 646.479095 -100 
-100 -100 629.477738 632.659701 634.455116 634.829257 634.028572 636.442435 637.747422 637.796364 636.776296 638.991748 640.163328 640.133192 639.073130 641.216288 642.336786 642.273729 641.193648 643.256312 644.304736 644.177090 643.038940 645.058088 646.112873 -100 
-100 -100 618.925867 631.128049 634.186245 633.519518 625.201329 635.044461 637.347893 636.343739 627.921994 637.489686 639.667783 638.617780 630.275470 639.680701 641.804779 640.747593 632.514337 641.715777 643.745438 642.616598 634.324554 643.508772 645.719817 -100 
-100 -100 630.980939 633.935282 635.516192 635.780062 634.918301 637.171701 638.355446 638.377210 637.363647 639.476013 640.573329 640.553150 639.529414 641.595437 642.661538 642.621546 641.584808 643.572757 644.562198 644.444206 643.326409 645.240091 646.203946 -100 
-100 -100 634.962333 635.913965 636.778832 637.303152 637.645940 638.566572 639.308510 639.702106 639.934050 640.764485 641.447440 641.809135 642.024857 642.835369 643.498329 643.836910 644.020010 644.773268 645.364118 645.615465 645.691668 646.311143 646.729155 -100 
-100 -100 636.365965 636.851015 637.462752 638.015428 638.541665 639.203102 639.815611 640.301420 640.749160 641.344110 641.912186 642.373562 642.808405 643.391267 643.943830 644.382020 644.781088 645.309827 645.789826 646.134184 646.410694 646.774119 647.021331 -100 
-100 -100 -100 -100 -100 -100 -100 -100 -100 -100 -100 -100 -100 -100 -100 -100 -100 -100 -100 -100 -100 -100 -100 -100 -100 -100 
-100 -100 -100 -100 -100 -100 -100 -100 -100 -100 -100 -100 -100 -100 -100 -100 -100 -100 -100 -100 -100 -100 -100 -100 -100 -100 
-100 -100 -100 -100 -100 -100 -100 -100 -100 -100 -100 -100 -100 -100 -100 -100 -100 -100 -100 -100 -100 -100 -100 -100 -100 -100 
-100 -100 642.945262 643.402909 644.030245 644.648211 645.269444 645.991710 646.683153 647.272520 647.830257 648.480355 649.103117 649.629710 650.126293 650.710049 651.262451 651.715760 652.135204 652.635762 653.097055 653.446199 653.738339 654.071039 654.296803 -100 
-100 -100 641.669343 642.399413 643.207195 643.830442 644.382076 645.241239 646.015308 646.553873 647.011838 647.780193 648.475335 648.947288 649.342830 650.037444 650.655986 651.051794 651.369810 651.981202 652.511732 652.811614 653.017952 653.486943 653.824912 -100 
-100 -100 639.010851 640.536632 641.753696 642.309397 642.517020 643.832631 644.825596 645.201600 645.268810 646.460641 647.357057 647.662507 647.671602 648.770335 649.576745 649.801390 649.734064 650.747585 651.470183 651.612775 651.461435 652.375064 652.995992 -100 
-100 -100 635.304235 638.462384 640.224116 640.575304 639.755891 642.214015 643.560674 643.649670 642.654385 644.947763 646.176693 646.192618 645.161500 647.321336 648.442723 648.374370 647.273821 649.341036 650.381218 650.244514 649.090760 651.086397 652.120679 -100 
-100 -100 636.428847 638.140457 639.548375 640.214360 640.492367 641.934070 643.023302 643.422968 643.492330 644.758264 645.712219 646.013467 646.004498 647.161185 648.014142 648.229162 648.142584 649.215959 649.992829 650.141002 649.992999 650.991909 651.688052 -100 
-100 -100 636.318913 637.582655 638.849312 639.654755 640.260080 641.444339 642.447113 642.984581 643.362172 644.355905 645.206841 645.627171 645.907059 646.794611 647.546338 647.880357 648.081213 648.887303 649.565727 649.835099 649.973015 650.694794 651.244258 -100 
-100 -100 634.446299 636.254601 637.764521 638.512562 638.857022 640.376895 641.528469 641.967135 642.062363 643.372941 644.358183 644.671766 644.668221 645.860503 646.740616 646.969386 646.892656 647.996330 648.802756 648.973137 648.846916 649.876858 650.589013 -100 
-100 -100 631.266836 634.666572 636.647038 637.158244 636.454894 639.083062 640.557469 640.715281 639.750209 642.148785 643.446069 643.479086 642.435061 644.685222 645.868101 645.821970 644.727305 646.866255 647.968196 647.867292 646.739797 648.813099 649.894690 -100 
-100 -100 633.017393 634.846738 636.389758 637.175339 637.558572 639.117831 640.304821 640.772361 640.890842 642.222968 643.226885 643.554051 643.561498 644.768911 645.666225 645.909867 645.846810 646.965017 647.785075 647.966277 647.847273 648.887909 649.610646 -100 
-100 -100 633.421889 634.735994 636.075648 636.958490 637.641123 638.907669 639.983556 640.578668 641.002329 642.040160 642.927215 643.372572 643.673271 644.593037 645.377615 645.738667 645.964454 646.800943 647.508878 647.802689 647.961509 648.707889 649.275026 -100 
-100 -100 631.980405 633.795422 635.332126 636.118515 636.507121 638.084211 639.288654 639.771081 639.901758 641.238396 642.246618 642.577282 642.587136 643.801731 644.707338 644.958238 644.901587 646.025690 646.850453 647.034332 646.916215 647.962299 648.690701 -100 
-100 -100 629.181482 632.545150 634.517170 635.034101 634.339324 637.009269 638.519012 638.706196 637.767825 640.171695 641.477069 641.516220 640.473888 642.740571 643.940901 643.909405 642.827501 644.978330 646.089652 645.993473 644.864827 646.950502 648.045468 -100 
-100 -100 631.194868 633.003942 634.532408 635.310431 635.690931 637.259826 638.456616 638.932169 639.055904 640.384271 641.385343 641.710950 641.716874 642.927133 643.829338 644.078115 644.019886 645.141736 645.964048 646.145698 646.025889 647.071455 647.800199 -100 
-100 -100 631.860770 633.159651 634.480777 635.346523 636.013373 637.263242 638.324077 638.906779 639.318177 640.337391 641.208839 641.644425 641.938301 642.847920 643.625005 643.982293 644.205923 645.037485 645.740234 646.029648 646.185128 646.930621 647.498768 -100 
-100 -100 630.701557 632.497082 634.007454 634.767390 635.129172 636.661792 637.826308 638.278862 638.385675 639.681806 640.658428 640.972247 640.974210 642.160634 643.044887 643.284658 643.222177 644.330906 645.142195 645.316703 645.192412 646.231940 646.957328 -100 
-100 -100 628.219771 631.552029 633.484959 633.964725 633.239737 635.827202 637.270318 637.412463 636.449859 638.779599 640.034701 640.052143 639.014609 641.221820 642.385495 642.337942 641.253871 643.374409 644.464170 644.355139 643.220074 645.292261 646.380242 -100 
-100 -100 630.584885 632.355605 633.826957 634.541827 634.854306 636.331841 637.442348 637.847048 637.911520 639.167041 640.108340 640.394518 640.374232 641.539506 642.406183 642.633081 642.560132 643.657324 644.458210 644.624772 644.493634 645.525126 646.244603 -100 
-100 -100 631.690000 632.929808 634.165689 634.940028 635.510268 636.645355 637.595899 638.085503 638.416873 639.352904 640.152778 640.535833 640.789248 641.654232 642.394772 642.727973 642.933262 643.739177 644.419035 644.692704 644.835194 645.561188 646.114381 -100 
-100 -100 631.101300 632.789929 634.169743 634.808885 635.055857 636.434938 637.459414 637.804098 637.825381 639.019024 639.909126 640.164926 640.125807 641.258373 642.100930 642.319313 642.244360 643.317358 644.098817 644.258094 644.123309 645.127808 645.824604 -100 
-100 -100 629.361949 632.489081 634.221011 634.549654 633.714179 636.083639 637.352029 637.384155 636.355344 638.548307 639.700056 639.665905 638.606726 640.737396 641.848755 641.790167 640.717420 642.773565 643.817109 643.695122 642.560734 644.560761 645.594193 -100 
-100 -100 632.527917 634.030850 635.216858 635.738279 635.903577 637.143198 638.056784 638.362952 638.368692 639.479353 640.305830 640.560947 640.537294 641.612556 642.410727 642.641715 642.589839 643.608101 644.340606 644.498963 644.364183 645.285505 645.908074 -100 
-100 -100 634.793266 635.503576 636.277912 636.857258 637.352672 638.137707 638.831155 639.291963 639.676942 640.371834 641.003270 641.426885 641.789387 642.463572 643.074848 643.474680 643.803663 644.425945 644.970043 645.285764 645.506875 645.984722 646.325957 -100 
-100 -100 635.861701 636.300116 636.892196 637.461399 638.020567 638.667586 639.277241 639.785640 640.266830 640.845751 641.407729 641.887519 642.351750 642.916374 643.461969 643.918527 644.347820 644.860971 645.336995 645.701734 646.007712 646.349484 646.579222 -100 
-100 -100 -100 -100 -100 -100 -100 -100 -100 -100 -100 -100 -100 -100 -100 -100 -100 -100 -100 -100 -100 -100 -100 -100 -100 -100 
-100 -100 -100 -100 -100 -100 -100 -100 -100 -100 -100 -100 -100 -100 -100 -100 -100 -100 -100 -100 -100 -100 -100 -100 -100 -100 
-100 -100 -100 -100 -100 -100 -100 -100 -100 -100 -100 -100 -100 -100 -100 -100 -100 -100 -100 -100 -100 -100 -100 -100 -100 -100 
-100 -100 642.399358 642.830475 643.445856 644.074768 644.716012 645.434425 646.128054 646.735383 647.315593 647.961217 648.583229 649.123716 649.638886 650.215740 650.765698 651.231630 651.668610 652.161667 652.619942 652.980328 653.287162 653.607369 653.821543 -100 
-100 -100 641.286764 641.908120 642.667422 643.318282 643.934389 644.743718 645.498552 646.076548 646.602544 647.320998 647.993668 648.499902 648.958187 649.601781 650.196907 650.625793 651.005151 651.565214 652.071988 652.403186 652.666661 653.076652 653.373287 -100 
-100 -100 639.210172 640.279262 641.325937 641.979103 642.471843 643.513730 644.406359 644.902078 645.258799 646.179147 646.971687 647.388415 647.675192 648.507960 649.212571 649.547579 649.755091 650.503795 651.124733 651.374533 651.489530 652.125607 652.602085 -100 
-100 -100 636.916356 638.587204 639.938147 640.555743 640.793203 642.202571 643.266961 643.655011 643.715966 644.970554 645.914086 646.214012 646.204340 647.353932 648.199178 648.414680 648.328034 649.391697 650.156295 650.297163 650.138359 651.117332 651.796455 -100 
-100 -100 636.680280 637.910432 639.133662 639.900085 640.472712 641.629208 642.611288 643.136669 643.506106 644.489279 645.331918 645.749239 646.027190 646.907721 647.654337 647.987145 648.186566 648.985202 649.654068 649.914403 650.041127 650.750316 651.292691 -100 
-100 -100 636.167649 637.206190 638.367609 639.219991 639.945609 641.019302 641.972517 642.578257 643.082829 643.966858 644.763276 645.243279 645.640793 646.420486 647.122967 647.520186 647.840000 648.539137 649.165050 649.490854 649.736864 650.338003 650.805876 -100 
-100 -100 634.734648 636.035796 637.348399 638.195717 638.839383 640.066957 641.107902 641.674616 642.077285 643.098309 643.966553 644.396015 644.683301 645.592754 646.366297 646.715636 646.928954 647.754826 648.451048 648.732485 648.879706 649.615157 650.174588 -100 
-100 -100 632.992206 634.821708 636.360694 637.138350 637.511892 639.066747 640.249645 640.713151 640.829293 642.164010 643.164956 643.486968 643.488633 644.701334 645.602790 645.846516 645.780632 646.902539 647.723444 647.901715 647.778068 648.817700 649.540583 -100 
-100 -100 633.297000 634.618113 635.963138 636.848041 637.530664 638.796773 639.872003 640.466459 640.890913 641.933940 642.823897 643.270134 643.571575 644.496346 645.285314 645.648254 645.874530 646.714455 647.424341 647.717587 647.874664 648.620463 649.187680 -100 
-100 -100 633.259256 634.343503 635.575341 636.505542 637.309949 638.463019 639.486630 640.148751 640.699364 641.627753 642.463317 642.973380 643.396944 644.207589 644.940314 645.362996 645.707060 646.435231 647.089830 647.440225 647.708303 648.332623 648.816206 -100 
-100 -100 632.235854 633.551652 634.895656 635.784714 636.475902 637.757341 638.847977 639.455305 639.889730 640.940756 641.840296 642.296170 642.605992 643.535536 644.328751 644.695954 644.926795 645.772086 646.486711 646.783233 646.942752 647.693980 648.265616 -100 
-100 -100 630.849418 632.670632 634.212700 635.003086 635.395684 636.982800 638.196117 638.684259 638.818859 640.168243 641.188177 641.528386 641.546221 642.768034 643.678813 643.931850 643.875518 645.008750 645.839597 646.024694 645.905284 646.956463 647.688850 -100 
-100 -100 631.448551 632.758737 634.094650 634.975305 635.658384 636.931954 638.015308 638.616009 639.043710 640.087236 640.980574 641.432219 641.738725 642.664489 643.454488 643.819540 644.048792 644.892140 645.604924 645.900092 646.058790 646.809768 647.381546 -100 
-100 -100 631.692788 632.763665 633.977821 634.890840 635.679201 636.816520 637.825841 638.475566 639.013450 639.925403 640.747752 641.249720 641.667399 642.469560 643.195158 643.613742 643.955275 644.679358 645.330171 645.678101 645.944849 646.568793 647.052755 -100 
-100 -100 630.965329 632.261001 633.576699 634.435727 635.095179 636.337374 637.391355 637.968963 638.376572 639.390491 640.258444 640.693326 640.988128 641.897427 642.674433 643.032296 643.257038 644.090235 644.794343 645.084611 645.240498 645.985996 646.554112 -100 
-100 -100 629.903985 631.694133 633.193907 633.939433 634.284632 635.806827 636.960215 637.401468 637.497613 638.786188 639.755743 640.062981 640.059048 641.247042 642.132234 642.371504 642.307896 643.420661 644.235291 644.411851 644.288394 645.328335 646.053358 -100 
-100 -100 630.862177 632.133819 633.411160 634.225550 634.836093 636.024216 637.024604 637.554236 637.919081 638.891681 639.722532 640.127587 640.398228 641.285746 642.044991 642.389958 642.604624 643.427872 644.123920 644.409014 644.560698 645.299523 645.861654 -100 
-100 -100 631.543970 632.559423 633.690494 634.512355 635.203459 636.229818 637.130545 637.686678 638.142940 638.971497 639.718783 640.163022 640.535099 641.292642 641.982016 642.376171 642.699272 643.401857 644.035148 644.373221 644.632562 645.240313 645.708834 -100 
-100 -100 631.367741 632.573181 633.766926 634.506096 635.046116 636.144531 637.061566 637.529072 637.846721 638.761969 639.540305 639.911750 640.158932 641.013877 641.747419 642.080061 642.287466 643.093064 643.775109 644.056461 644.207212 644.925176 645.463984 -100 
-100 -100 630.991801 632.630786 633.949259 634.540519 634.748126 636.085184 637.072702 637.397089 637.406257 638.578412 639.446805 639.695628 639.654622 640.774257 641.606526 641.825472 641.752793 642.823618 643.603551 643.769472 643.639502 644.627584 645.302083 -100 
-100 -100 632.744992 633.788982 634.802705 635.420700 635.868941 636.838459 637.650388 638.072120 638.361578 639.203802 639.925833 640.290775 640.542861 641.350345 642.045151 642.384096 642.604098 643.364788 644.003154 644.276251 644.414774 645.061412 645.538050 -100 
-100 -100 634.423724 635.024016 635.748966 636.355985 636.915988 637.651268 638.323524 638.821014 639.271451 639.915548 640.523013 640.979489 641.403397 642.025445 642.612787 643.045375 643.436033 644.010386 644.535194 644.887123 645.169858 645.590711 645.890337 -100 
-100 -100 635.325653 635.736838 636.316470 636.896703 637.475989 638.118475 638.728432 639.252545 639.754202 640.327116 640.886870 641.379347 641.861199 642.418303 642.961394 643.430928 643.878767 644.386714 644.862853 645.242320 645.566104 645.896997 646.115384 -100 
-100 -100 -100 -100 -100 -100 -100 -100 -100 -100 -100 -100 -100 -100 -100 -100 -100 -100 -100 -100 -100 -100 -100 -100 -100 -100 
-100 -100 -100 -100 -100 -100 -100 -100 -100 -100 -100 -100 -100 -100 -100 -100 -100 -100 -100 -100 -100 -100 -100 -100 -100 -100 
-100 -100 -100 -100 -100 -100 -100 -100 -100 -100 -100 -100 -100 -100 -100 -100 -100 -100 -100 -100 -100 -100 -100 -100 -100 -100 
-100 -100 641.681371 642.146993 642.786073 643.417234 644.053418 644.793889 645.504399 646.111928 646.686597 647.352875 647.989752 648.528675 649.037065 649.632806 650.196269 650.659973 651.089577 651.600592 652.071492 652.428590 652.726984 653.064590 653.293042 -100 
-100 -100 640.387115 641.129837 641.952099 642.588232 643.153237 644.032994 644.827861 645.384492 645.858455 646.644650 647.354813 647.838741 648.245472 648.953432 649.583410 649.989123 650.316581 650.939361 651.480118 651.787731 651.999763 652.474572 652.815919 -100 
-100 -100 637.687006 639.240492 640.478820 641.045320 641.258955 642.603595 643.621747 644.014423 644.092576 645.308183 646.222228 646.538089 646.554522 647.671798 648.491517 648.724944 648.664202 649.692500 650.426932 650.576197 650.427808 651.350399 651.976605 -100 
-100 -100 633.916256 637.135849 638.928460 639.285189 638.449701 640.959235 642.337815 642.439673 641.439482 643.772483 645.023117 645.045259 644.007405 646.199876 647.339814 647.279222 646.177301 648.268449 649.323027 649.190575 648.031346 650.044103 651.086804 -100 
-100 -100 635.079233 636.818757 638.247763 638.923833 639.206990 640.677414 641.791445 642.207110 642.287122 643.576251 644.545647 644.854371 644.849754 646.026027 646.896028 647.122464 647.043860 648.133195 648.921990 649.075520 648.928456 649.936148 650.638726 -100 
-100 -100 634.986030 636.263460 637.544469 638.361015 638.977385 640.182467 641.205939 641.760462 642.154102 643.165755 644.026729 644.452455 644.737232 645.641371 646.411246 646.758941 646.970446 647.791083 648.480403 648.754445 648.892911 649.620501 650.176607 -100 
-100 -100 633.108611 634.928633 636.450647 637.207941 637.560991 639.102528 640.274575 640.729633 640.843776 642.175434 643.163266 643.475969 643.468878 644.683354 645.586435 645.828874 645.759018 646.882020 647.700907 647.873740 647.742402 648.778805 649.501409 -100 
-100 -100 629.910920 633.328270 635.321402 635.838550 635.133456 637.792563 639.288839 639.458090 638.496920 640.930781 642.234947 642.262475 641.196927 643.488466 644.699730 644.663384 643.560365 645.733728 646.852808 646.753449 645.615516 647.700262 648.793736 -100 
-100 -100 631.661437 633.501579 635.056112 635.851022 636.242902 637.822631 639.027905 639.508574 639.638151 640.992290 642.009286 642.341818 642.350864 643.581293 644.499182 644.754242 644.696424 645.833312 646.665737 646.850203 646.729100 647.775782 648.505264 -100 
-100 -100 632.057552 633.381842 634.733810 635.628149 636.322743 637.606974 638.699636 639.308275 639.745066 640.803001 641.707390 642.166050 642.478410 643.414888 644.214513 644.585551 644.818681 645.669032 646.387011 646.684182 646.842964 647.594340 648.166417 -100 
-100 -100 630.597175 632.428869 633.981224 634.779420 635.178187 636.775392 637.996932 638.490353 638.629251 639.992512 641.024487 641.373765 641.399256 642.629208 643.546276 643.802180 643.746393 644.888578 645.725162 645.911184 645.790009 646.844715 647.579554 -100 
-100 -100 627.770858 631.167347 633.159807 633.686869 632.993469 635.692769 637.221617 637.414902 636.468340 638.916911 640.253687 640.314609 639.288834 641.571489 642.781278 642.747820 641.648383 643.834822 644.963358 644.867210 643.724929 645.830745 646.935853 -100 
-100 -100 629.809763 631.635194 633.178959 633.968565 634.359320 635.949033 637.163952 637.651661 637.784742 639.140825 640.167285 640.513357 640.536491 641.762778 642.676557 642.930382 642.873169 644.013308 644.848164 645.033275 644.911792 645.966306 646.701095 -100 
-100 -100 630.494160 631.802185 633.134585 634.011069 634.689773 635.959041 637.038956 637.637709 638.064423 639.105256 639.997550 640.450709 640.760128 641.687447 642.479128 642.846245 643.077640 643.923042 644.637021 644.932576 645.091252 645.842125 646.413960 -100 
-100 -100 629.346396 631.149772 632.669222 633.436495 633.805497 635.362365 636.549253 637.019293 637.141123 638.458644 639.453805 639.780611 639.792019 641.001440 641.904009 642.154783 642.099279 643.225229 644.050323 644.233342 644.114092 645.159341 645.888010 -100 
-100 -100 626.872913 630.215783 632.157174 632.639328 631.907340 634.533956 636.004479 636.163723 635.210431 637.566407 638.839062 638.863021 637.819016 640.063356 641.249852 641.211547 640.125153 642.274427 643.383142 643.285068 642.155297 644.236058 645.327763 -100 
-100 -100 629.258765 631.036906 632.517469 633.240725 633.561926 635.064640 636.197721 636.620264 636.700206 637.975026 638.930755 639.226275 639.212691 640.399115 641.283267 641.521330 641.456500 642.573101 643.391623 643.572038 643.451600 644.490638 645.212163 -100 
-100 -100 630.382293 631.629300 632.876142 633.663360 634.248791 635.405444 636.375718 636.883119 637.232897 638.185658 638.996155 639.388772 639.652189 640.530957 641.284405 641.628020 641.843730 642.667654 643.366712 643.658710 643.818531 644.553059 645.105027 -100 
-100 -100 629.807430 631.505427 632.898132 633.551570 633.813777 635.217511 636.261996 636.624741 636.670252 637.881521 638.773418 639.036375 639.006779 640.148715 641.000169 641.225104 641.156359 642.252402 643.058436 643.242517 643.137044 644.152907 644.839344 -100 
-100 -100 628.076752 631.217973 632.964006 633.304680 632.475051 634.879283 636.169770 636.217993 635.208014 637.423937 638.577532 638.550777 637.502662 639.638670 640.755591 640.697794 639.617451 641.710071 642.783173 642.686796 641.579458 643.596214 644.619359 -100 
-100 -100 631.263328 632.775324 633.973977 634.509589 634.689719 635.952425 636.883893 637.204992 637.226287 638.352896 639.187805 639.451551 639.437568 640.520851 641.326620 641.563467 641.517296 642.557255 643.311877 643.490680 643.375011 644.307259 644.928112 -100 
-100 -100 633.542733 634.259566 635.044959 635.638467 636.150117 636.953182 637.662468 638.137938 638.537761 639.246156 639.887589 640.320787 640.693136 641.377011 641.997892 642.407081 642.746455 643.384199 643.944839 644.276285 644.511414 644.997230 645.339495 -100 
-100 -100 634.617977 635.061947 635.664121 636.246797 636.821594 637.484890 638.109750 638.632680 639.128050 639.719903 640.292865 640.782963 641.257523 641.832601 642.388754 642.856005 643.296787 643.823315 644.313247 644.691065 645.008050 645.356577 645.588571 -100 
-100 -100 -100 -100 -100 -100 -100 -100 -100 -100 -100 -100 -100 -100 -100 -100 -100 -100 -100 -100 -100 -100 -100 -100 -100 -100 
-100 -100 -100 -100 -100 -100 -100 -100 -100 -100 -100 -100 -100 -100 -100 -100 -100 -100 -100 -100 -100 -100 -100 -100 -100 -100 
-100 -100 -100 -100 -100 -100 -100 -100 -100 -100 -100 -100 -100 -100 -100 -100 -100 -100 -100 -100 -100 -100 -100 -100 -100 -100 
-100 -100 640.937610 641.457118 642.126773 642.754159 643.371623 644.143686 644.873651 645.473586 646.028607 646.725498 647.381415 647.913269 648.403194 649.029467 649.612332 650.069751 650.481322 651.021736 651.510190 651.859055 652.137919 652.504392 652.753746 -100 
-100 -100 639.290196 640.287800 641.214128 641.806684 642.228900 643.266921 644.129118 644.632058 644.962554 645.903539 646.680002 647.112517 647.380970 648.239726 648.934624 649.290044 649.481230 650.252079 650.855289 651.111418 651.188288 651.813810 652.235974 -100 
-100 -100 634.810132 637.864468 639.520486 639.832506 638.994383 641.411624 642.728457 642.842609 641.879478 644.148522 645.357216 645.404946 644.413845 646.552162 647.656948 647.625183 646.570161 648.605351 649.619372 649.505118 648.376122 650.310217 651.284431 -100 
-100 -100 621.879930 634.442581 637.610290 636.943866 628.343863 638.643993 641.117581 640.162046 631.513922 641.507876 643.838246 642.839935 634.396530 644.009178 646.192525 645.122158 636.710944 646.124831 648.207104 647.075192 638.695980 647.979141 650.214535 -100 
-100 -100 632.095197 635.378615 637.246580 637.660619 636.871189 639.435915 640.859477 640.985241 640.001969 642.365828 643.640705 643.670268 642.636787 644.855538 646.022016 645.973225 644.879944 646.997025 648.076071 647.955718 646.808073 648.849656 649.916497 -100 
-100 -100 633.397581 635.185601 636.671201 637.396005 637.721290 639.236204 640.387044 640.827169 640.925902 642.242580 643.229919 643.545146 643.543645 644.747025 645.642440 645.883778 645.815491 646.928884 647.738840 647.905651 647.769299 648.796054 649.512590 -100 
-100 -100 630.058945 633.462892 635.436140 635.931832 635.206255 637.847454 639.328922 639.486678 638.516683 640.942214 642.239323 642.262405 641.194121 643.483128 644.692997 644.656057 643.552073 645.722763 646.837955 646.734075 645.591233 647.671536 648.762645 -100 
-100 -100 617.534375 630.555724 633.968771 633.461314 624.946063 635.440810 638.035859 637.121397 628.361580 638.604276 641.006929 639.976183 631.268748 641.216720 643.509222 642.444233 633.885976 643.528898 645.699155 644.589240 636.155324 645.585595 647.887296 -100 
-100 -100 628.602846 632.027637 634.033883 634.567324 633.880490 636.560164 638.074881 638.258023 637.303284 639.752014 641.079023 641.122429 640.070577 642.376176 643.600928 643.576137 642.483424 644.668013 645.796333 645.703195 644.569716 646.660236 647.758098 -100 
-100 -100 630.446881 632.286086 633.844600 634.647048 635.048965 636.644913 637.865339 638.358324 638.497991 639.864102 640.896937 641.245348 641.270025 642.508754 643.434762 643.697644 643.647162 644.792662 645.631298 645.818586 645.698517 646.750905 647.484518 -100 
-100 -100 627.551379 630.953597 632.953078 633.486749 632.799519 635.504837 637.039016 637.236969 636.295550 638.751795 640.095722 640.162602 639.142805 641.433775 642.651823 642.625070 641.530906 643.722612 644.854302 644.759055 643.616681 645.723001 646.828695 -100 
-100 -100 615.492270 628.400071 631.796315 631.287682 622.727633 633.320451 635.958817 635.074639 626.354665 636.591232 639.028687 638.051596 629.490329 639.325639 641.597482 640.527909 631.951867 641.626275 643.805959 642.688140 634.188938 643.699625 646.022192 -100 
-100 -100 626.763257 630.158347 632.148785 632.673843 631.978831 634.677060 636.205388 636.398871 635.453123 637.902422 639.241367 639.306096 638.285071 640.572276 641.786868 641.758142 640.662785 642.852069 643.981784 643.885653 642.743091 644.849035 645.954465 -100 
-100 -100 628.888289 630.705837 632.242348 633.026583 633.413248 634.994886 636.204373 636.691396 636.827090 638.173334 639.193839 639.539509 639.565714 640.792785 641.709592 641.969241 641.918987 643.057301 643.890570 644.076095 643.956403 645.007405 645.740081 -100 
-100 -100 626.329310 629.684730 631.645375 632.149657 631.442387 634.098607 635.598578 635.784103 634.855181 637.238526 638.536879 638.582284 637.556716 639.819966 641.022805 640.996937 639.920286 642.079592 643.195193 643.100457 641.972481 644.056978 645.151921 -100 
-100 -100 614.735522 627.479727 630.807198 630.261823 621.735901 632.184066 634.759038 633.874425 625.351764 635.293025 637.633526 636.622742 628.099932 637.840337 640.083782 639.029078 630.587202 640.105029 642.247896 641.140767 632.743154 642.139937 644.434004 -100 
-100 -100 626.254245 629.582431 631.503033 631.963404 631.209069 633.810148 635.255819 635.394327 634.424382 636.763775 638.021807 638.035957 636.985877 639.225033 640.408718 640.370172 639.284666 641.434123 642.543284 642.446735 641.318460 643.396317 644.483685 -100 
-100 -100 628.813361 630.558704 632.004776 632.701289 633.000580 634.463163 635.560509 635.959025 636.024472 637.275253 638.210299 638.496790 638.481872 639.654289 640.529929 640.767303 640.705608 641.818200 642.635354 642.819560 642.705117 643.736290 644.446951 -100 
-100 -100 626.883477 630.086217 631.906362 632.305270 631.525373 633.993025 635.338948 635.421322 634.436145 636.691604 637.880832 637.871528 636.835546 638.998744 640.138810 640.088757 639.012876 641.126775 642.219228 642.129584 641.027866 643.070557 644.118358 -100 
-100 -100 616.326860 628.579611 631.666069 631.013311 622.640191 632.613243 634.967428 633.989919 625.558030 635.209620 637.410305 636.383529 628.081077 637.486138 639.621614 638.558730 630.229928 639.581398 641.671627 640.579380 632.290560 641.535689 643.744061 -100 
-100 -100 628.447247 631.421589 633.026499 633.314727 632.472933 634.777142 635.998262 636.049023 635.060072 637.209285 638.330146 638.331599 637.331399 639.414554 640.497607 640.469204 639.435751 641.472693 642.502835 642.417632 641.324897 643.261424 644.227642 -100 
-100 -100 632.460691 633.425132 634.311024 634.861661 635.234183 636.190404 636.964521 637.387618 637.648272 638.507127 639.213289 639.596725 639.834254 640.665784 641.349404 641.707463 641.910505 642.693714 643.314616 643.592954 643.691767 644.325972 644.747912 -100 
-100 -100 633.878941 634.374781 635.005932 635.584306 636.140388 636.833787 637.476988 637.992222 638.468491 639.090282 639.682185 640.165954 640.622963 641.228038 641.802769 642.262925 642.684739 643.239068 643.744745 644.112490 644.408202 644.784024 645.036116 -100 
-100 -100 -100 -100 -100 -100 -100 -100 -100 -100 -100 -100 -100 -100 -100 -100 -100 -100 -100 -100 -100 -100 -100 -100 -100 -100 
-100 -100 -100 -100 -100 -100 -100 -100 -100 -100 -100 -100 -100 -100 -100 -100 -100 -100 -100 -100 -100 -100 -100 -100 -100 -100 
-100 -100 -100 -100 -100 -100 -100 -100 -100 -100 -100 -100 -100 -100 -100 -100 -100 -100 -100 -100 -100 -100 -100 -100 -100 -100 
-100 -100 640.466825 640.935739 641.580329 642.218275 642.862174 643.611136 644.330209 644.945972 645.528886 646.204135 646.850672 647.399698 647.918952 648.527158 649.104150 649.581039 650.022768 650.544522 651.024533 651.389096 651.693362 652.034763 652.264779 -100 
-100 -100 639.167662 639.914164 640.742247 641.385060 641.957544 642.845889 643.649342 644.213923 644.695748 645.490874 646.210666 646.704334 647.121433 647.842181 648.486497 648.905899 649.245746 649.879595 650.429779 650.745159 650.963495 651.442441 651.785307 -100 
-100 -100 636.459253 638.017470 639.262101 639.834931 640.055432 641.408916 642.435754 642.835881 642.921158 644.145716 645.069351 645.394232 645.420010 646.550671 647.386081 647.633913 647.585831 648.625702 649.369974 649.527265 649.385687 650.313038 650.940704 -100 
-100 -100 632.680621 635.905724 637.704754 638.067139 637.237579 639.756167 641.143448 641.252202 640.258267 642.600281 643.860550 643.891314 642.862352 645.068833 646.224923 646.178798 645.089377 647.192375 648.256793 648.131869 646.978798 648.996833 650.041546 -100 
-100 -100 633.841611 635.585230 637.019406 637.700504 637.989387 639.467857 640.589820 641.011934 641.097584 642.394962 643.374164 643.692023 643.697303 644.887229 645.772486 646.012942 645.946715 647.047446 647.845532 648.005883 647.864097 648.876438 649.581439 -100 
-100 -100 633.747664 635.027629 636.312209 637.132831 637.754422 638.966648 639.997207 640.557307 640.954917 641.974027 642.845727 643.281107 643.576301 644.494048 645.278780 645.640143 645.863743 646.695419 647.393477 647.673474 647.816166 648.547809 649.106585 -100 
-100 -100 631.867632 633.689201 635.213522 635.973857 636.331390 637.879734 639.058195 639.517231 639.629242 640.967677 641.971616 642.294757 642.298130 643.526918 644.445327 644.701254 644.642994 645.777032 646.604238 646.781913 646.653382 647.693591 648.419337 -100 
-100 -100 628.664433 632.083060 634.078119 634.597892 633.896901 636.563168 638.066162 638.239634 637.276763 639.717456 641.037177 641.074503 640.018764 642.325566 643.552768 643.529785 642.437761 644.622279 645.749246 645.653659 644.517329 646.605760 647.702478 -100 
-100 -100 630.407480 632.249194 633.806331 634.604804 635.001746 636.588712 637.801162 638.287752 638.421918 639.783698 640.811204 641.153269 641.172925 642.418050 643.351474 643.620146 643.573726 644.720743 645.559816 645.747224 645.627418 646.676776 647.408665 -100 
-100 -100 630.795350 632.121894 633.477580 634.376753 635.077524 636.369353 637.469417 638.084776 638.528203 639.594853 640.509618 640.978796 641.302932 642.253947 643.068897 643.453832 643.698669 644.558264 645.281461 645.580361 645.739666 646.492881 647.066784 -100 
-100 -100 629.327077 631.161906 632.719067 633.523029 633.928708 635.534226 636.763571 637.264112 637.410645 638.783919 639.827183 640.188066 640.226171 641.471066 642.403633 642.673544 642.629439 643.780528 644.621221 644.807579 644.685769 645.742090 646.478732 -100 
-100 -100 626.494991 629.895342 631.893284 632.426485 631.740166 634.448566 635.985887 636.186792 635.248479 637.708418 639.057701 639.131180 638.118610 640.416806 641.642280 641.622628 640.534427 642.729883 643.862229 643.765674 642.621902 644.729589 645.836699 -100 
-100 -100 628.532648 630.361656 631.910875 632.706872 633.105112 634.703903 635.927768 636.424065 636.566608 637.934701 638.974404 639.333985 639.371234 640.613199 641.542678 641.810543 641.764912 642.913678 643.752370 643.937652 643.815373 644.871110 645.607321 -100 
-100 -100 629.218237 630.529538 631.867156 632.749960 633.436190 634.714508 635.803776 636.411881 636.848936 637.902377 638.808512 639.275842 639.599993 640.543255 641.350893 641.732565 641.976180 642.830182 643.548060 643.844401 644.002915 644.754533 645.327241 -100 
-100 -100 628.073038 629.879683 631.404151 632.177345 632.553478 634.119510 635.316073 635.795715 635.928103 637.258907 638.268526 638.609844 638.636181 639.862014 640.781017 641.046876 641.004244 642.139098 642.967972 643.151909 643.032622 644.078415 644.807736 -100 
-100 -100 625.604001 628.950242 630.896425 631.383922 630.658390 633.294250 634.774576 634.943252 634.000155 636.369967 637.657669 637.696339 636.667190 638.928320 640.131413 640.108061 639.034301 641.192705 642.305356 642.208183 641.078101 643.159336 644.251795 -100 
-100 -100 627.997512 629.778516 631.263337 631.991507 632.318837 633.830124 634.972670 635.404498 635.494299 636.782529 637.753792 638.064599 638.066344 639.269130 640.169247 640.421555 640.368562 641.493647 642.316067 642.496997 642.375208 643.414391 644.137329 -100 
-100 -100 629.129713 630.379122 631.629550 632.420890 633.011650 634.176133 635.155401 635.671347 636.029203 636.994933 637.822614 638.231541 638.510801 639.405596 640.174314 640.531292 640.757836 641.589388 642.291560 642.582358 642.737638 643.471811 644.027337 -100 
-100 -100 628.563100 630.263314 631.658959 632.315374 632.581641 633.992651 635.045511 635.414839 635.461127 636.684985 637.601100 637.882254 637.869097 639.027014 639.893247 640.130658 640.071657 641.174564 641.982218 642.161600 642.042498 643.057493 643.755042 -100 
-100 -100 626.840216 629.983707 631.732372 632.075279 631.248780 633.660207 634.958994 635.013175 634.002201 636.230587 637.409360 637.400714 636.368608 638.520373 639.651618 639.605537 638.534051 640.633298 641.707689 641.605848 640.483167 642.498789 643.534174 -100 
-100 -100 630.035015 631.549004 632.750350 633.288749 633.472683 634.742352 635.682258 636.010885 636.038407 637.176841 638.028560 638.307892 638.308719 639.406712 640.226072 640.474316 640.436956 641.483246 642.240040 642.416327 642.294128 643.225281 643.850312 -100 
-100 -100 632.320880 633.039555 633.827937 634.425167 634.941670 635.751703 636.469214 636.952854 637.360831 638.080318 638.735579 639.182688 639.568884 640.266516 640.900322 641.320671 641.668855 642.312745 642.876111 643.206970 643.439155 643.924087 644.267771 -100 
-100 -100 633.399531 633.845317 634.450712 635.037705 635.618016 636.288380 636.921349 637.452713 637.957053 638.559617 639.144970 639.648074 640.135875 640.724168 641.292851 641.771092 642.220643 642.753260 643.246250 643.624440 643.940195 644.288009 644.520220 -100 
-100 -100 -100 -100 -100 -100 -100 -100 -100 -100 -100 -100 -100 -100 -100 -100 -100 -100 -100 -100 -100 -100 -100 -100 -100 -100 
-100 -100 -100 -100 -100 -100 -100 -100 -100 -100 -100 -100 -100 -100 -100 -100 -100 -100 -100 -100 -100 -100 -100 -100 -100 -100 
-100 -100 -100 -100 -100 -100 -100 -100 -100 -100 -100 -100 -100 -100 -100 -100 -100 -100 -100 -100 -100 -100 -100 -100 -100 -100 
-100 -100 639.970774 640.409051 641.036078 641.679039 642.336233 643.072555 643.784324 644.409009 645.006447 645.670589 646.312099 646.872752 647.409632 648.011070 648.587096 649.078365 649.538751 650.052834 650.529077 650.904249 651.222870 651.550766 651.767970 -100 
-100 -100 638.846300 639.476491 640.248446 640.913033 641.544329 642.372198 643.145572 643.740402 644.282780 645.020006 645.712271 646.237969 646.717135 647.386281 648.008791 648.463642 648.866644 649.448522 649.974007 650.320585 650.596795 651.015513 651.315063 -100 
-100 -100 636.748127 637.830030 638.891292 639.557044 640.062638 641.124918 642.037136 642.548567 642.919586 643.859745 644.672216 645.106765 645.412134 646.272795 647.007275 647.369015 647.599973 648.372025 649.012770 649.278217 649.406672 650.053826 650.533226 -100 
-100 -100 634.431821 636.120576 637.487568 638.115617 638.361671 639.794425 640.879567 641.281832 641.353785 642.630137 643.594022 643.909839 643.915389 645.096398 645.973671 646.215952 646.151406 647.240159 648.024834 648.179370 648.030510 649.023694 649.707963 -100 
-100 -100 634.197034 635.438750 636.674286 637.450646 638.033850 639.209387 640.209939 640.749588 641.131529 642.133049 642.994443 643.428335 643.724307 644.633431 645.410612 645.770325 645.993014 646.814895 647.502359 647.775243 647.911143 648.631228 649.179444 -100 
-100 -100 633.686617 634.731524 635.900964 636.761568 637.497664 638.587760 639.557705 640.177356 640.694317 641.594193 642.407939 642.904040 643.319925 644.127476 644.860270 645.284292 645.627314 646.348923 646.992280 647.328908 647.581944 648.191990 648.666351 -100 
-100 -100 632.249569 633.554390 634.871759 635.724646 636.376747 637.620774 638.678403 639.258467 639.671740 640.707345 641.592418 642.035540 642.338114 643.278142 644.084281 644.460080 644.694801 645.544314 646.257655 646.547117 646.697023 647.441537 648.009584 -100 
-100 -100 630.495785 632.328375 633.871041 634.652528 635.031959 636.605664 637.806565 638.283841 638.410540 639.760108 640.776967 641.109697 641.121678 642.370538 643.307320 643.576574 643.528494 644.676858 645.515070 645.698726 645.573613 646.624007 647.356598 -100 
-100 -100 630.785446 632.110138 633.460491 634.351989 635.044146 636.327229 637.419503 638.028503 638.466252 639.525247 640.431969 640.893103 641.211734 642.168097 642.989732 643.379115 643.626313 644.488166 645.212037 645.509920 645.667519 646.420287 646.994093 -100 
-100 -100 630.730501 631.819955 633.059718 633.999591 634.816418 635.986332 637.026411 637.703296 638.268794 639.215502 640.070805 640.600462 641.046131 641.886508 642.650167 643.099810 643.466203 644.213510 644.878664 645.231547 645.499481 646.128596 646.617064 -100 
-100 -100 629.689423 631.013096 632.367639 633.268076 633.972603 635.272756 636.380519 637.002472 637.452102 638.524872 639.447735 639.926383 640.260461 641.220609 642.044646 642.438372 642.690781 643.555073 644.278052 644.573712 644.729913 645.486567 646.063625 -100 
-100 -100 628.288808 630.120930 631.675377 632.477261 632.881854 634.490815 635.723043 636.226061 636.375335 637.750771 638.797450 639.162353 639.204715 640.459376 641.401440 641.679625 641.641869 642.796269 643.635493 643.817341 643.690508 644.750233 645.489598 -100 
-100 -100 628.888130 630.207154 631.554953 632.448209 633.145668 634.439331 635.541912 636.159867 636.606059 637.675444 638.596522 639.075189 639.409209 640.366935 641.187986 641.579516 641.830068 642.691807 643.412523 643.706782 643.862145 644.617775 645.194090 -100 
-100 -100 629.136290 630.214748 631.440100 632.365869 633.169278 634.325991 635.355042 636.023707 636.582280 637.520781 638.371825 638.902266 639.349041 640.183369 640.940618 641.387419 641.752642 642.494322 643.152846 643.501838 643.767822 644.394200 644.880705 -100 
-100 -100 628.413480 629.717135 631.043788 631.914592 632.587879 633.850179 634.924683 635.521351 635.949395 636.991865 637.890017 638.353776 638.677495 639.620492 640.430588 640.818035 641.068052 641.919898 642.631419 642.923212 643.078894 643.826260 644.396187 -100 
-100 -100 627.359461 629.158997 630.669704 631.425492 631.781963 633.325930 634.500522 634.959810 635.073966 636.393938 637.395260 637.731076 637.754345 638.978177 639.897370 640.165694 640.125892 641.259146 642.082294 642.260818 642.136837 643.178978 643.905868 -100 
-100 -100 628.335415 629.614387 630.901570 631.726397 632.349524 633.556908 634.577344 635.125569 635.510287 636.511474 637.373220 637.807770 638.107547 639.028406 639.819711 640.192493 640.430225 641.271766 641.976918 642.264750 642.416234 643.156363 643.720222 -100 
-100 -100 629.036089 630.057668 631.197566 632.029372 632.732943 633.777005 634.696566 635.270679 635.746281 636.601682 637.379757 637.854245 638.256247 639.045576 639.765194 640.185433 640.529909 641.249214 641.891466 642.231687 642.489360 643.097545 643.568446 -100 
-100 -100 628.876201 630.088029 631.290005 632.037584 632.588235 633.704358 634.639441 635.122764 635.456064 636.398078 637.209042 637.611121 637.887649 638.774193 639.536986 639.893684 640.119949 640.942042 641.632867 641.914649 642.060125 642.777810 643.321216 -100 
-100 -100 628.514650 630.161272 631.487815 632.085757 632.301024 633.657373 634.663149 635.001663 635.023144 636.223290 637.124699 637.403050 637.389174 638.540924 639.401869 639.642895 639.586050 640.674534 641.463817 641.629805 641.493577 642.481038 643.160353 -100 
-100 -100 630.286791 631.336559 632.357812 632.983622 633.441731 634.427992 635.257367 635.694683 636.000059 636.866981 637.617742 638.010551 638.289727 639.126457 639.848260 640.209261 640.446321 641.222143 641.868957 642.143234 642.278484 642.924316 643.403044 -100 
-100 -100 631.980269 632.585172 633.317508 633.933718 634.505363 635.256156 635.945283 636.459537 636.927862 637.594486 638.227585 638.710300 639.160644 639.809799 640.422718 640.877310 641.285608 641.873548 642.406137 642.760215 643.041684 643.461827 643.762080 -100 
-100 -100 632.889799 633.305189 633.892252 634.482422 635.074179 635.731889 636.358537 636.899962 637.420271 638.014821 638.598675 639.116384 639.624040 640.207196 640.775088 641.266442 641.731971 642.252924 642.736646 643.118834 643.442380 643.772710 643.991117 -100 
-100 -100 -100 -100 -100 -100 -100 -100 -100 -100 -100 -100 -100 -100 -100 -100 -100 -100 -100 -100 -100 -100 -100 -100 -100 -100 
-100 -100 -100 -100 -100 -100 -100 -100 -100 -100 -100 -100 -100 -100 -100 -100 -100 -100 -100 -100 -100 -100 -100 -100 -100 -100 
-100 -100 -100 -100 -100 -100 -100 -100 -100 -100 -100 -100 -100 -100 -100 -100 -100 -100 -100 -100 -100 -100 -100 -100 -100 -100 
-100 -100 639.305139 639.774745 640.420832 641.060880 641.707094 642.458184 643.178809 643.795793 644.380584 645.059644 645.712104 646.268659 646.797126 647.417094 648.007236 648.496782 648.949682 649.480833 649.968411 650.339137 650.648741 650.993106 651.223206 -100 
-100 -100 638.006394 638.753015 639.582026 640.226450 640.800827 641.691119 642.495808 643.061049 643.544098 644.342782 645.068172 645.568550 645.993850 646.727215 647.385827 647.818449 648.169629 648.813349 649.371560 649.693652 649.918601 650.401909 650.744114 -100 
-100 -100 635.299818 636.856431 638.100651 638.674014 638.895408 640.250845 641.278610 641.678528 641.763774 642.991834 643.920479 644.249999 644.280694 645.426848 646.278940 646.540664 646.503513 647.554337 648.307211 648.471066 648.336464 649.272831 649.898818 -100 
-100 -100 631.525286 634.745104 636.541772 636.903196 636.072624 638.594058 639.982348 640.090161 639.094200 641.440789 642.705669 642.738299 641.706739 643.936265 645.111495 645.078917 643.997909 646.113928 647.186486 647.063703 645.905537 647.944304 648.991939 -100 
-100 -100 632.681848 634.422608 635.854455 636.534239 636.822701 638.302750 639.425649 639.847527 639.932689 641.232715 642.216486 642.538749 642.549164 643.754932 644.656143 644.909367 644.852996 645.964018 646.769218 646.932719 646.792266 647.813854 648.521915 -100 
-100 -100 632.587168 633.864150 635.145227 635.963258 636.583678 637.797704 638.830061 639.391155 639.789175 640.809066 641.684827 642.125083 642.426973 643.359330 644.158798 644.531881 644.764694 645.606108 646.310884 646.593776 646.738061 647.475704 648.037872 -100 
-100 -100 630.710821 632.526570 634.044099 634.799059 635.152597 636.705369 637.888171 638.351005 638.465851 639.800294 640.806276 641.130848 641.135696 642.384299 643.319710 643.586246 643.534033 644.680234 645.514481 645.692385 645.560507 646.609995 647.341617 -100 
-100 -100 627.511913 630.919108 632.904804 633.416217 632.704564 635.382637 636.894090 637.076806 636.128723 638.553843 639.869472 639.900731 638.829430 641.172455 642.422028 642.408252 641.313709 643.518801 644.653987 644.553798 643.400475 645.510479 646.617388 -100 
-100 -100 629.240364 631.076663 632.628369 633.422283 633.816098 635.408649 636.626844 637.119412 637.259778 638.617975 639.644872 639.986716 640.007097 641.272432 642.223989 642.504580 642.465026 643.623500 644.467403 644.652415 644.526998 645.584524 646.322099 -100 
-100 -100 629.617933 630.941893 632.294836 633.192157 633.892859 635.188897 636.293075 636.912333 637.359435 638.427270 639.344375 639.816844 640.147005 641.113938 641.945930 642.345198 642.601016 643.468726 644.193603 644.489403 644.644948 645.402045 645.979538 -100 
-100 -100 628.143988 629.976404 631.531486 632.333831 632.738742 634.350902 635.585209 636.089813 636.240660 637.616060 638.662164 639.025813 639.068052 640.331908 641.283926 641.570327 641.538966 642.697490 643.536626 643.715685 643.585004 644.648006 645.389731 -100 
-100 -100 625.309524 628.705552 630.700869 631.230624 630.537211 633.259572 634.804766 635.011498 634.080612 636.541535 637.893288 637.966813 636.948580 639.276631 640.525342 640.522788 639.445742 641.649817 642.779075 642.669802 641.503298 643.630258 644.746541 -100 
-100 -100 627.337921 629.165978 630.714903 631.510667 631.908906 633.514705 634.744207 635.245435 635.393831 636.767328 637.813429 638.179001 638.222649 639.483829 640.432241 640.716077 640.682434 641.837600 642.673966 642.851301 642.719546 643.780848 644.521337 -100 
-100 -100 628.015090 629.328152 630.667926 631.552899 632.241711 633.524277 634.617373 635.229007 635.670883 636.733576 637.650516 638.128860 638.464875 639.423740 640.247638 640.644596 640.900960 641.760563 642.475620 642.766094 642.919317 643.671353 644.245329 -100 
-100 -100 626.860287 628.672592 630.201843 630.978732 631.358245 632.927209 634.125902 634.606171 634.739529 636.085596 637.111211 637.467466 637.508528 638.749327 639.683869 639.965458 639.937264 641.077602 641.900926 642.077564 641.952235 642.997170 643.726812 -100 
-100 -100 624.379263 627.738383 629.691888 630.183744 629.461840 632.099323 633.580090 633.744875 632.791166 635.189045 636.498767 636.555467 635.543217 637.819068 639.037236 639.028807 637.967816 640.132345 641.238610 641.132498 639.993214 642.074681 643.167687 -100 
-100 -100 626.783107 628.569802 630.058855 630.789477 631.118696 632.631752 633.775708 634.207473 634.297860 635.603061 636.593441 636.922064 636.940572 638.159395 639.074779 639.340809 639.298577 640.427377 641.244590 641.417144 641.286944 642.323107 643.045906 -100 
-100 -100 627.921394 629.173387 630.425342 631.216517 631.806919 632.973090 633.954310 634.471475 634.832032 635.811364 636.657481 637.083881 637.379362 638.292430 639.077840 639.448226 639.683736 640.517334 641.214066 641.495144 641.639694 642.368412 642.924204 -100 
-100 -100 627.355380 629.058731 630.454699 631.108175 631.370749 632.784476 633.839126 634.207414 634.251213 635.490587 636.428190 636.725924 636.725384 637.907275 638.793735 639.045427 638.994554 640.098304 640.899251 641.066397 640.932389 641.938928 642.638879 -100 
-100 -100 625.628685 628.779863 630.529173 630.866550 630.030002 632.449200 633.750794 633.800968 632.777624 635.030250 636.232664 636.236658 635.204196 637.393263 638.549615 638.518922 637.455375 639.555044 640.622620 640.509159 639.374462 641.376775 642.413426 -100 
-100 -100 628.835194 630.351600 631.552368 632.086952 632.266394 633.538743 634.481383 634.810417 634.837635 635.990578 636.860187 637.153826 637.165840 638.286974 639.125902 639.387675 639.357610 640.404553 641.155623 641.321725 641.188146 642.110647 642.734869 -100 
-100 -100 631.128613 631.847715 632.635346 633.230594 633.745493 634.557083 635.277603 635.764413 636.176842 636.907125 637.576735 638.038194 638.438519 639.153143 639.802394 640.234377 640.589255 641.234225 641.793279 642.116075 642.339154 642.817806 643.159815 -100 
-100 -100 632.210588 632.656364 633.261234 633.847305 634.427304 635.099326 635.735561 636.271181 636.781484 637.393754 637.991786 638.508667 639.010677 639.613825 640.196128 640.685000 641.140926 641.674945 642.164599 642.536216 642.844586 643.187125 643.417265 -100 
-100 -100 -100 -100 -100 -100 -100 -100 -100 -100 -100 -100 -100 -100 -100 -100 -100 -100 -100 -100 -100 -100 -100 -100 -100 -100 
-100 -100 -100 -100 -100 -100 -100 -100 -100 -100 -100 -100 -100 -100 -100 -100 -100 -100 -100 -100 -100 -100 -100 -100 -100 -100 
-100 -100 -100 -100 -100 -100 -100 -100 -100 -100 -100 -100 -100 -100 -100 -100 -100 -100 -100 -100 -100 -100 -100 -100 -100 -100 
-100 -100 638.613184 639.134554 639.807995 640.440540 641.063709 641.841248 642.575655 643.179411 643.739392 644.444724 645.112831 645.659690 646.167513 646.816349 647.424186 647.905487 648.338114 648.896253 649.398713 649.758363 650.045828 650.417779 650.668303 -100 
-100 -100 636.966016 637.964352 638.893482 639.490329 639.917433 640.960710 641.826821 642.332540 642.666714 643.615793 644.403880 644.849734 645.133663 646.016943 646.739097 647.119405 647.331768 648.121297 648.739095 649.006038 649.091692 649.725795 650.149085 -100 
-100 -100 632.490071 635.540480 637.196659 637.510879 636.675089 639.098391 640.418732 640.533874 639.571127 641.849154 643.068524 643.124800 642.138489 644.310989 645.448498 645.442730 644.406715 646.463944 647.493283 647.386726 646.257322 648.215156 649.192600 -100 
-100 -100 619.581705 632.119796 635.282669 634.614891 626.006814 636.321547 638.799398 637.842533 629.182136 639.195945 641.536911 640.537816 632.044577 641.746193 643.971083 642.925147 634.515212 643.968288 646.066006 644.927284 636.462965 645.854266 648.107759 -100 
-100 -100 629.772165 633.049469 634.914336 635.327364 634.537872 637.107894 638.534726 638.661106 637.676919 640.048178 641.333492 641.371527 640.343555 642.597351 643.795240 643.770619 642.694690 644.833074 645.925556 645.808505 644.653593 646.719512 647.795299 -100 
-100 -100 631.070376 632.853441 634.334277 635.055986 635.380243 636.900331 638.055656 638.498528 638.598682 639.917765 640.915336 641.241029 641.251661 642.484473 643.408520 643.672458 643.621528 644.754471 645.577451 645.749181 645.613613 646.652790 647.376441 -100 
-100 -100 627.739961 631.131166 633.093685 633.580480 632.844778 635.499686 636.990742 637.156867 636.195130 638.607565 639.914194 639.940436 638.865857 641.203285 642.447812 642.430694 641.333210 643.533141 644.663027 644.558257 643.400760 645.506506 646.610288 -100 
-100 -100 615.249551 628.223979 631.618415 631.092133 622.517400 633.076147 635.692880 634.803776 626.135832 636.282939 638.676345 637.624859 628.789240 638.906436 641.252514 640.200185 631.583445 641.320126 643.512009 642.385539 633.841670 643.390617 645.720357 -100 
-100 -100 626.265742 629.678109 631.674879 632.200098 631.504032 634.199258 635.726486 635.923014 634.987334 637.424215 638.751880 638.795063 637.735533 640.090143 641.351051 641.347697 640.262276 642.474735 643.614291 643.516174 642.364522 644.478690 645.588775 -100 
-100 -100 628.087961 629.922387 631.476429 632.275845 632.677213 634.282474 635.511911 636.013674 636.162363 637.532053 638.571837 638.928366 638.964237 640.234775 641.192648 641.481415 641.450076 642.612071 643.455963 643.638924 643.511358 644.572895 645.313571 -100 
-100 -100 625.183266 628.579867 630.575497 631.105357 630.412122 633.134867 634.680754 634.888475 633.958577 636.419571 637.770940 637.843898 636.826413 639.159982 640.414791 640.416900 639.343228 641.550826 642.682847 642.574924 641.408996 643.536974 644.654015 -100 
-100 -100 613.131829 626.019582 629.409327 628.889232 620.273252 630.935269 633.595050 632.725802 624.036104 634.262489 636.704727 635.722286 627.086349 637.043192 639.364709 638.324127 629.754266 639.457730 641.635630 640.487687 631.866649 641.495239 643.844534 -100 
-100 -100 624.373652 627.765807 629.755650 630.279587 629.580348 632.296909 633.838279 634.043236 633.111863 635.571987 636.924748 637.001407 635.986953 638.317141 639.567361 639.566300 638.490019 640.693164 641.821639 641.711716 640.544664 642.670295 643.785665 -100 
-100 -100 626.481423 628.302658 629.843527 630.632130 631.023821 632.614882 633.833312 634.328791 634.474935 635.840921 636.883622 637.251563 637.300674 638.557733 639.503881 639.789664 639.760327 640.909832 641.741473 641.918966 641.790388 642.843964 643.579496 -100 
-100 -100 623.900622 627.270641 629.241211 629.752985 629.053140 631.715968 633.221699 633.409106 632.476627 634.897573 636.228810 636.303795 635.307234 637.598249 638.828456 638.828295 637.773038 639.944009 641.054948 640.950564 639.812232 641.897697 642.993931 -100 
-100 -100 612.250870 625.053817 628.399224 627.863234 619.348189 629.797867 632.374770 631.477030 622.865658 632.931820 635.322957 634.348222 625.861702 635.626045 637.895606 636.864229 628.432664 637.971231 640.108865 638.987934 630.561994 639.973954 642.271117 -100 
-100 -100 623.823836 627.166729 629.096320 629.562009 628.812499 631.418311 632.868797 633.008149 632.033706 634.413698 635.710273 635.758983 634.741443 637.010457 638.221702 638.206623 637.137866 639.295879 640.399144 640.289650 639.145809 641.220491 642.308733 -100 
-100 -100 626.399150 628.150146 629.599594 630.296322 630.595425 632.063180 633.166886 633.569910 633.640305 634.919148 635.891012 636.211198 636.226715 637.434230 638.340769 638.602335 638.556538 639.673852 640.483006 640.650753 640.516451 641.538329 642.251382 -100 
-100 -100 624.468440 627.680226 629.501817 629.894880 629.104699 631.582631 632.935560 633.016947 632.017613 634.309406 635.546819 635.568964 634.549308 636.765802 637.945049 637.921543 636.860912 638.977234 640.058251 639.946316 638.814295 640.839549 641.898117 -100 
-100 -100 613.879387 626.173038 629.263719 628.597207 620.171160 630.194449 632.560395 631.571127 623.054376 632.810008 635.068435 634.058795 625.677106 635.231695 637.423120 636.389813 628.076432 637.429475 639.507974 638.396653 630.105143 639.300673 641.516051 -100 
-100 -100 626.048137 629.030251 630.635134 630.916224 630.063053 632.377427 633.606939 633.659623 632.664740 634.848417 636.006146 636.033961 635.047110 637.182063 638.303367 638.300603 637.281399 639.320559 640.341156 640.238209 639.126124 641.044749 642.011325 -100 
-100 -100 630.079084 631.044937 631.930160 632.477956 632.848164 633.809115 634.590929 635.021756 635.291437 636.172278 636.906801 637.317866 637.581811 638.446299 639.159256 639.539516 639.755814 640.542066 641.156052 641.420423 641.502862 642.125911 642.545772 -100 
-100 -100 631.503890 632.000083 632.630979 633.208646 633.765296 634.463228 635.114191 635.639045 636.127865 636.769050 637.385721 637.896151 638.380460 639.013948 639.614649 640.095288 640.529839 641.087808 641.588384 641.944965 642.227764 642.594445 642.843173 -100 
-100 -100 -100 -100 -100 -100 -100 -100 -100 -100 -100 -100 -100 -100 -100 -100 -100 -100 -100 -100 -100 -100 -100 -100 -100 -100 
-100 -100 -100 -100 -100 -100 -100 -100 -100 -100 -100 -100 -100 -100 -100 -100 -100 -100 -100 -100 -100 -100 -100 -100 -100 -100 
-100 -100 -100 -100 -100 -100 -100 -100 -100 -100 -100 -100 -100 -100 -100 -100 -100 -100 -100 -100 -100 -100 -100 -100 -100 -100 
-100 -100 638.192522 638.662190 639.308781 639.949801 640.596953 641.348322 642.068534 642.685000 643.270012 643.950807 644.606843 645.168600 645.703494 646.330685 646.928141 647.424330 647.882813 648.418279 648.908422 649.279811 649.588708 649.933244 650.164430 -100 
-100 -100 636.895578 637.641823 638.470912 639.116077 639.691254 640.581554 641.385497 641.949908 642.432902 643.233042 643.961784 644.467171 644.898746 645.639313 646.305228 646.744374 647.101027 647.749168 648.309828 648.631862 648.854722 649.338248 649.682768 -100 
-100 -100 634.191993 635.747350 636.990859 637.564574 637.786575 639.141563 640.168092 640.566798 640.651672 641.880786 642.812440 643.146668 643.183387 644.336759 645.196146 645.464152 645.432218 646.487745 647.242906 647.405374 647.265750 648.202473 648.833484 -100 
-100 -100 630.419781 633.637422 635.432621 635.794020 634.963909 637.484480 638.871185 638.977605 637.981183 640.328565 641.596265 641.633482 640.607855 642.844713 644.027257 644.000789 642.924785 645.046030 646.121282 645.997333 644.834447 646.873866 647.926452 -100 
-100 -100 631.575022 633.313941 634.744353 635.423849 635.712482 637.191773 638.313192 638.733737 638.818461 640.119477 641.106375 641.433652 641.450433 642.663590 643.572244 643.832053 643.781316 644.897452 645.705604 645.869371 645.727373 646.749675 647.460060 -100 
-100 -100 631.478656 632.753911 634.033558 634.851040 635.471444 636.684956 637.716161 638.276264 638.674125 639.695260 640.574595 641.020483 641.329283 642.269073 643.076098 643.456240 643.695202 644.541538 645.249099 645.532801 645.676977 646.415402 646.978685 -100 
-100 -100 629.601537 631.414944 632.930956 633.684874 634.038129 635.590629 636.772792 637.235348 637.350651 638.686441 639.696333 640.027119 640.039398 641.295261 642.238038 642.511669 642.465676 643.616676 644.453476 644.632144 644.500524 645.551036 646.283457 -100 
-100 -100 626.403553 629.807357 631.790404 632.299826 631.587258 634.265148 635.776637 635.960139 635.013617 637.440193 638.759821 638.797638 637.734165 640.084093 641.340584 641.333498 640.244788 642.454592 643.592304 643.492766 642.339593 644.450987 645.558853 -100 
-100 -100 628.130904 629.964055 631.512238 632.303415 632.695640 634.287719 635.506313 636.000222 636.142685 637.503296 638.534572 638.882914 638.910877 640.183353 641.141821 641.428792 641.394654 642.557584 643.404294 643.590409 643.465534 644.524293 645.262764 -100 
-100 -100 628.506478 629.827462 631.176615 632.070682 632.769194 634.064447 635.169327 635.790435 636.240188 637.311301 638.233210 638.712112 639.049642 640.023923 640.862789 641.267928 641.528398 642.400330 643.128555 643.426037 643.582475 644.340789 644.919176 -100 
-100 -100 627.031145 628.860229 630.411132 631.209880 631.612265 633.223484 634.458894 634.966024 635.120276 636.499620 637.550931 637.921124 637.970704 639.241986 640.200575 640.491951 640.463900 641.626350 642.469534 642.650629 642.520898 643.585342 644.328141 -100 
-100 -100 624.194271 627.586667 629.577849 630.104309 629.408731 632.130325 633.676961 633.886810 632.960124 635.425659 636.783270 636.863877 635.853310 638.188883 639.443750 639.445347 638.370681 640.578235 641.711342 641.603813 640.437869 642.566442 643.683940 -100 
-100 -100 626.215741 628.041520 629.587749 630.381397 630.778384 632.384131 633.615419 634.120076 634.273224 635.652463 636.705734 637.079671 637.131929 638.400686 639.354614 639.641817 639.610042 640.767856 641.607218 641.785990 641.654715 642.717021 643.458315 -100 
-100 -100 626.884364 628.196787 629.535733 630.420116 631.108823 632.392124 633.487408 634.102846 634.550144 635.619837 636.545570 637.034008 637.379958 638.346458 639.174772 639.573498 639.830001 640.691259 641.409253 641.701197 641.854795 642.607215 643.181525 -100 
-100 -100 625.721377 627.534484 629.064544 629.842164 630.222534 631.792803 632.994058 633.478584 633.618090 634.972278 636.008220 636.376323 636.428794 637.677346 638.615013 638.896221 638.865321 640.006322 640.833439 641.011778 640.886522 641.931287 642.660883 -100 
-100 -100 623.234030 626.594852 628.550026 629.043197 628.322534 630.961511 632.445109 632.614544 631.667548 634.074298 635.395370 635.465072 634.465256 636.749351 637.970711 637.961634 636.897242 639.061674 640.170837 640.065223 638.924806 641.005270 642.097823 -100 
-100 -100 625.635431 627.423243 628.913340 629.644596 629.974413 631.488865 632.635924 633.072596 633.169903 634.484406 635.486645 635.828643 635.859931 637.088115 638.008645 638.276400 638.233186 639.361300 640.178076 640.348189 640.214696 641.248503 641.970311 -100 
-100 -100 626.772900 628.025091 629.276822 630.067181 630.656792 631.823873 632.808524 633.330851 633.698345 634.687151 635.545415 635.985344 636.293902 637.217615 638.010478 638.385289 638.622112 639.454556 640.147915 640.423520 640.562322 641.287254 641.841623 -100 
-100 -100 626.206489 627.909300 629.303836 629.954922 630.215015 631.628986 632.687556 633.061329 633.111959 634.360805 635.310767 635.622123 635.634924 636.828560 637.724435 637.982798 637.934998 639.037214 639.832592 639.991753 639.849736 640.851327 641.549712 -100 
-100 -100 624.479697 627.629982 629.377295 629.711617 628.871921 631.290965 632.596496 632.652112 631.635408 633.897264 635.111781 635.129109 634.109899 636.311237 637.478095 637.455373 636.395933 638.493972 639.555133 639.432693 638.289104 640.285943 641.320848 -100 
-100 -100 627.686497 629.202004 630.400929 630.932930 631.109953 632.382345 633.328262 633.662180 633.695762 634.857483 635.738402 636.044636 636.069378 637.202542 638.052010 638.321868 638.296035 639.341899 640.087290 640.245216 640.103554 641.020755 641.642918 -100 
-100 -100 629.980383 630.698729 631.484912 632.078334 632.591787 633.403760 634.127025 634.618243 635.036766 635.775378 636.455508 636.928735 637.341093 638.067180 638.726511 639.166196 639.525197 640.169729 640.724295 641.040327 641.256587 641.730468 642.070349 -100 
-100 -100 631.062699 631.507835 632.111545 632.696280 633.275428 633.948065 634.586807 635.126611 635.642870 636.263196 636.871257 637.399373 637.912936 638.527122 639.119118 639.615366 640.075313 640.609294 641.095281 641.461124 641.763553 642.101740 642.329780 -100 
-100 -100 -100 -100 -100 -100 -100 -100 -100 -100 -100 -100 -100 -100 -100 -100 -100 -100 -100 -100 -100 -100 -100 -100 -100 -100 
-100 -100 -100 -100 -100 -100 -100 -100 -100 -100 -100 -100 -100 -100 -100 -100 -100 -100 -100 -100 -100 -100 -100 -100 -100 -100 
-100 -100 -100 -100 -100 -100 -100 -100 -100 -100 -100 -100 -100 -100 -100 -100 -100 -100 -100 -100 -100 -100 -100 -100 -100 -100 
-100 -100 637.745962 638.184168 638.812118 639.457152 640.116514 640.853730 641.565115 642.189303 642.787728 643.455787 644.104776 644.675965 645.225655 645.841486 646.432059 646.936439 647.407912 647.931002 648.413224 648.791124 649.110329 649.438964 649.657218 -100 
-100 -100 636.626149 637.254922 638.026632 638.692774 639.326013 640.154090 640.926304 641.519994 642.062816 642.803290 643.502465 644.038163 644.529661 645.213199 645.850251 646.317809 646.731493 647.323017 647.854945 648.203953 648.479965 648.899762 649.201290 -100 
-100 -100 634.536804 635.614123 636.672758 637.339201 637.846611 638.907754 639.817559 640.327089 640.698061 641.640348 642.458750 642.902350 643.219128 644.094376 644.843398 645.216835 645.457198 646.240578 646.888855 647.156202 647.282800 647.931886 648.415119 -100 
-100 -100 632.229364 633.909268 635.271028 635.898960 636.147156 637.577127 638.658796 639.058884 639.131002 640.408430 641.377542 641.701843 641.718075 642.914324 643.806068 644.058821 644.001502 645.104276 645.897975 646.054555 645.903330 646.899780 647.588507 -100 
-100 -100 631.989174 633.224708 634.455596 635.230970 635.814908 636.988598 637.986189 638.523676 638.905384 639.908791 640.776421 641.220200 641.528522 642.452441 643.244049 643.615709 643.848352 644.682033 645.377346 645.652955 645.788875 646.511500 647.062504 -100 
-100 -100 631.475080 632.514599 633.679203 634.537820 635.273750 636.362890 637.330812 637.949055 638.466233 639.368484 640.189676 640.697528 641.127563 641.949563 642.696623 643.133744 643.488314 644.220290 644.869993 645.209022 645.462939 646.075350 646.551602 -100 
-100 -100 630.040785 631.337574 632.647788 633.496884 634.147837 635.391695 636.448671 637.029245 637.444387 638.481702 639.374973 639.831646 640.150326 641.103694 641.923047 642.311726 642.557962 643.417411 644.136078 644.426822 644.576942 645.324782 645.894958 -100 
-100 -100 628.292708 630.112603 631.644788 632.420147 632.796807 634.370996 635.573053 636.053941 636.186598 637.536182 638.560591 638.907929 638.938104 640.198218 641.146642 641.427655 641.389852 642.548412 643.391648 643.575364 643.448514 644.504220 645.240028 -100 
-100 -100 628.573610 629.888990 631.229787 632.114738 632.803542 634.086213 635.179864 635.792614 636.235802 637.298445 638.213585 638.688440 639.023301 639.992894 640.827303 641.228838 641.486623 642.357665 643.086617 643.385570 643.543119 644.299423 644.875796 -100 
-100 -100 628.511482 629.593353 630.824346 631.757620 632.570653 633.739321 634.780728 635.461461 636.032537 636.985244 637.849849 638.392473 638.853133 639.708092 640.485593 640.947532 641.324157 642.080105 642.750698 643.105448 643.374078 644.006052 644.496795 -100 
-100 -100 627.468556 628.783271 630.128311 631.022041 631.722826 633.021172 634.130485 634.757169 635.213661 636.293496 637.226116 637.717455 638.066026 639.041459 639.879569 640.284764 640.545972 641.418587 642.147222 642.444416 642.600507 643.360803 643.940760 -100 
-100 -100 626.066377 627.886790 629.431116 630.227044 630.629165 632.236146 633.470339 633.979355 634.137535 635.520679 636.577948 636.956217 637.013306 638.283845 639.239487 639.527623 639.496629 640.659033 641.503443 641.685524 641.556371 642.621405 643.364560 -100 
-100 -100 626.647364 627.959971 629.301612 630.191214 630.887333 632.180871 633.286495 633.911059 634.366754 635.446744 636.381343 636.876143 637.227108 638.200530 639.033718 639.433691 639.690061 640.557760 641.282565 641.577402 641.731850 642.490222 643.068858 -100 
-100 -100 626.874776 627.951909 629.175869 630.101131 630.905123 632.063431 633.096626 633.772728 634.341982 635.293920 636.161973 636.712260 637.178970 638.028980 638.796136 639.248749 639.617456 640.363036 641.024839 641.374536 641.639954 642.267154 642.754599 -100 
-100 -100 626.132669 627.439426 628.768927 629.642196 630.318048 631.582934 632.662372 633.267467 633.707704 634.765844 635.684146 636.171530 636.518598 637.477429 638.294951 638.685066 638.935272 639.789192 640.503421 640.795212 640.949334 641.696233 642.266249 -100 
-100 -100 625.063226 626.869527 628.385706 629.145536 629.505720 631.052254 632.232162 632.700695 632.828338 634.165253 635.188731 635.550616 635.599595 636.839855 637.766353 638.036733 637.995792 639.129874 639.953750 640.129732 640.001564 641.041858 641.768179 -100 
-100 -100 626.037452 627.320320 628.610918 629.438015 630.063171 631.273260 632.299554 632.857322 633.255567 634.274756 635.159801 635.620959 635.946516 636.886100 637.688340 638.066639 638.305724 639.146569 639.848268 640.129269 640.273083 641.008634 641.570931 -100 
-100 -100 626.738989 627.761591 628.901734 629.732703 630.435588 631.481490 632.407198 632.990914 633.479630 634.353456 635.155684 635.657088 636.085167 636.895791 637.630759 638.061072 638.409980 639.127292 639.761559 640.089681 640.334956 640.935741 641.404519 -100 
-100 -100 626.579635 627.790670 628.990319 629.734191 630.281492 631.398020 632.339341 632.832162 633.177622 634.138024 634.974136 635.403513 635.706582 636.616687 637.398706 637.769719 638.003491 638.822277 639.500858 639.765401 639.893272 640.601268 641.143025 -100 
-100 -100 626.218545 627.863598 629.186654 629.779745 629.990822 631.346469 632.358133 632.705883 632.739061 633.957094 634.883254 635.188324 635.200647 636.377130 637.259519 637.517546 637.470584 638.554798 639.329968 639.476698 639.320984 640.297769 640.975233 -100 
-100 -100 627.991697 629.039770 630.057612 630.678952 631.133353 632.119616 632.954507 633.400675 633.717915 634.602002 635.375491 635.793391 636.097723 636.958414 637.701405 638.079070 638.325332 639.098673 639.733601 639.990951 640.109376 640.744918 641.220433 -100 
-100 -100 629.686327 630.289770 631.019356 631.632239 632.201506 632.953175 633.647483 634.170203 634.650279 635.333276 635.987309 636.493317 636.967367 637.639145 638.272078 638.742174 639.158999 639.746129 640.269758 640.610313 640.878117 641.289079 641.585610 -100 
-100 -100 630.596621 631.010774 631.595621 632.183322 632.773678 633.432801 634.064474 634.614174 635.146173 635.756594 636.360275 636.900117 637.430463 638.035304 638.622321 639.128370 639.602075 640.123151 640.599797 640.970723 641.282671 641.604688 641.819255 -100 
-100 -100 -100 -100 -100 -100 -100 -100 -100 -100 -100 -100 -100 -100 -100 -100 -100 -100 -100 -100 -100 -100 -100 -100 -100 -100 
-100 -100 -100 -100 -100 -100 -100 -100 -100 -100 -100 -100 -100 -100 -100 -100 -100 -100 -100 -100 -100 -100 -100 -100 -100 -100 
-100 -100 -100 -100 -100 -100 -100 -100 -100 -100 -100 -100 -100 -100 -100 -100 -100 -100 -100 -100 -100 -100 -100 -100 -100 -100 
-100 -100 637.129417 637.597953 638.243988 638.885552 639.533568 640.284872 641.004721 641.621337 642.207314 642.889667 643.548268 644.113411 644.651714 645.281310 645.879806 646.375794 646.833676 647.369330 647.859182 648.229067 648.535603 648.878732 649.110024 -100 
-100 -100 635.839570 636.582341 637.409411 638.055040 638.631595 639.520845 640.323665 640.888167 641.372394 642.173328 642.904045 643.412647 643.847586 644.589909 645.255844 645.693292 646.047924 646.697642 647.259255 647.580166 647.800276 648.281954 648.627097 -100 
-100 -100 633.153133 634.697451 635.935241 636.509702 636.735629 638.086176 639.109688 639.508806 639.596655 640.824137 641.756385 642.093744 642.134329 643.287896 644.145159 644.407784 644.368768 645.431139 646.190813 646.353701 646.211674 647.144869 647.777144 -100 
-100 -100 629.408707 632.598338 634.382429 634.745857 633.927662 636.435009 637.815776 637.923725 636.935993 639.275727 640.542181 640.583105 639.563750 641.797904 642.975923 642.938925 641.842492 643.984735 645.070393 644.950491 643.790945 645.822233 646.874252 -100 
-100 -100 630.542270 632.268855 633.692340 634.371939 634.664228 636.138527 637.256254 637.676929 637.764764 639.064396 640.052766 640.384767 640.406795 641.619642 642.525776 642.780742 642.723979 643.847736 644.661258 644.827263 644.685869 645.705090 646.414780 -100 
-100 -100 630.438014 631.705578 632.979881 633.796435 634.417959 635.629189 636.657852 637.217752 637.617642 638.639859 639.523353 639.977270 640.294258 641.232549 642.036946 642.415665 642.654408 643.503089 644.212140 644.496346 644.640534 645.377756 645.940181 -100 
-100 -100 628.570814 630.370815 631.878595 632.630532 632.985020 634.534764 635.714455 636.177928 636.297673 637.634055 638.650521 638.996735 639.028468 640.272714 641.207201 641.479328 641.435380 642.586016 643.422075 643.600452 643.469183 644.519134 645.250356 -100 
-100 -100 625.399188 628.772130 630.740626 631.246628 630.537293 633.208874 634.717595 634.904628 633.969881 636.391687 637.719116 637.783228 636.769064 639.077897 640.315496 640.305246 639.221291 641.427012 642.562673 642.462692 641.310109 643.421399 644.528303 -100 
-100 -100 627.104454 628.922937 630.460546 631.247069 631.638089 633.226272 634.442969 634.939006 635.087086 636.449352 637.488117 637.852704 637.900648 639.161246 640.110716 640.395442 640.362794 641.525223 642.372011 642.558807 642.434938 643.494120 644.232340 -100 
-100 -100 627.472685 628.783785 630.123971 631.013000 631.708941 632.999659 634.102445 634.724976 635.178499 636.252810 637.180874 637.669740 638.016921 638.989037 639.824228 640.227446 640.487656 641.360989 642.091740 642.391632 642.549948 643.309313 643.888014 -100 
-100 -100 626.007164 627.820726 629.360378 630.154944 630.557648 632.159904 633.391206 633.899701 634.058441 635.440088 636.496468 636.875359 636.934195 638.202849 639.157413 639.445199 639.414447 640.579887 641.427990 641.613215 641.486314 642.552334 643.295790 -100 
-100 -100 623.193346 626.553090 628.528776 629.054224 628.370667 631.071682 632.610507 632.822113 631.903353 634.367768 635.729549 635.820653 634.826581 637.151854 638.399475 638.394929 637.313570 639.526983 640.666547 640.563955 639.401291 641.531630 642.649909 -100 
-100 -100 625.181391 626.993796 628.531211 629.322698 629.721568 631.319431 632.547369 633.054158 633.212416 634.593886 635.651793 636.033890 636.095190 637.361775 638.310894 638.592845 638.556775 639.716855 640.561055 640.744139 640.615845 641.679881 642.421963 -100 
-100 -100 625.825065 627.134114 628.470061 629.353360 630.042053 631.322888 632.418280 633.037677 633.490856 634.563090 635.493186 635.989032 636.342633 637.309707 638.133375 638.526023 638.777477 639.639028 640.361044 640.656849 640.813077 641.567093 642.142150 -100 
-100 -100 624.642549 626.459035 627.990848 628.769942 629.152142 630.721463 631.925091 632.417488 632.568370 633.920943 634.959116 635.334999 635.397077 636.646089 637.576716 637.849176 637.810314 638.950615 639.782172 639.964328 639.841297 640.887558 641.617865 -100 
-100 -100 622.135747 625.508698 627.469682 627.966970 627.252164 629.888336 631.375514 631.558422 630.637295 633.028981 634.347803 634.425185 633.437522 635.720176 636.933670 636.915210 635.841316 638.005425 639.118377 639.015390 637.875848 639.957652 641.050819 -100 
-100 -100 624.542887 626.335230 627.828325 628.561903 628.894242 630.408897 631.559852 632.005912 632.115805 633.429217 634.433845 634.783463 634.823885 636.053647 636.970313 637.232657 637.184092 638.310425 639.127604 639.297624 639.163497 640.197357 640.919333 -100 
-100 -100 625.684110 626.936495 628.188404 628.979431 629.570171 630.737382 631.725656 632.255508 632.631856 633.623994 634.487187 634.935454 635.252929 636.179062 636.971062 637.344597 637.580028 638.409670 639.099888 639.372148 639.508048 640.232281 640.786671 -100 
-100 -100 625.121281 626.820738 628.213362 628.865073 629.127846 630.538810 631.600271 631.982725 632.044790 633.295111 634.249802 634.571414 634.596854 635.789888 636.685338 636.945948 636.901759 637.998751 638.786598 638.938655 638.790381 639.792059 640.491095 -100 
-100 -100 623.400193 626.541785 628.285675 628.622740 627.793898 630.201162 631.507362 631.574251 630.578607 632.832496 634.049503 634.080335 633.085161 635.274925 636.439086 636.421363 635.372821 637.459499 638.509663 638.377002 637.221747 639.222907 640.259901 -100 
-100 -100 626.597653 628.109238 629.305677 629.837987 630.017655 631.286836 632.234816 632.576363 632.620608 633.784039 634.669893 634.986147 635.023295 636.156694 637.007621 637.281728 637.260547 638.301907 639.040376 639.191065 639.042926 639.959985 640.582652 -100 
-100 -100 628.885807 629.602377 630.386813 630.979415 631.492963 632.304702 633.030406 633.526848 633.951980 634.695484 635.381695 635.862847 636.283365 637.013876 637.676950 638.120435 638.482047 639.125078 639.675765 639.987259 640.199651 640.672101 641.011609 -100 
-100 -100 629.965818 630.409856 631.012157 631.595828 632.174592 632.847703 633.488813 634.032866 634.554533 635.180417 635.794826 636.330108 636.850695 637.470325 638.066774 638.566647 639.028699 639.562206 640.045769 640.408437 640.708055 641.044666 641.272081 -100 
-100 -100 -100 -100 -100 -100 -100 -100 -100 -100 -100 -100 -100 -100 -100 -100 -100 -100 -100 -100 -100 -100 -100 -100 -100 -100 
-100 -100 -100 -100 -100 -100 -100 -100 -100 -100 -100 -100 -100 -100 -100 -100 -100 -100 -100 -100 -100 -100 -100 -100 -100 -100 
-100 -100 -100 -100 -100 -100 -100 -100 -100 -100 -100 -100 -100 -100 -100 -100 -100 -100 -100 -100 -100 -100 -100 -100 -100 -100 
-100 -100 636.484318 637.003701 637.676241 638.309782 638.934523 639.711963 640.445950 641.050398 641.612725 642.321583 642.995219 643.549203 644.064259 644.718531 645.329323 645.811190 646.243347 646.802274 647.304326 647.661173 647.944096 648.313560 648.564664 -100 
-100 -100 634.850730 635.842019 636.767495 637.365350 637.795455 638.836328 639.700512 640.206901 640.544258 641.495109 642.287544 642.740215 643.031433 643.918889 644.642190 645.020224 645.228783 646.022376 646.642100 646.906726 646.986831 647.617384 648.042664 -100 
-100 -100 630.416073 633.437067 635.081398 635.398065 634.574927 636.984563 638.298540 638.415572 637.462714 639.734509 640.954936 641.018019 640.041286 642.213776 643.348158 643.331772 642.274691 644.353579 645.392851 645.286968 644.154093 646.102482 647.083853 -100 
-100 -100 617.640535 630.044732 633.178522 632.519727 623.985154 634.223692 636.685166 635.735297 627.127833 637.091716 639.426883 638.436591 629.970200 639.653490 641.868720 640.794573 632.264776 641.839759 643.966560 642.838872 634.408264 643.755361 646.006561 -100 
-100 -100 627.709804 630.955118 632.805647 633.219516 632.441746 634.996894 636.416219 636.544079 635.570053 637.935376 639.223124 639.270638 638.254720 640.507384 641.701327 641.666890 640.571669 642.733221 643.837682 643.725468 642.574227 644.631750 645.706720 -100 
-100 -100 628.984919 630.751973 632.222373 632.941692 633.267736 634.782590 635.933626 636.377027 636.482259 637.802957 638.808321 639.149502 639.177690 640.406828 641.326684 641.588582 641.537034 642.675399 643.501840 643.674844 643.539482 644.576686 645.299622 -100 
-100 -100 625.682480 629.038855 630.984300 631.466538 630.733923 633.381148 634.868042 635.037648 634.089074 636.498454 637.816705 637.875187 636.855835 639.153827 640.380292 640.361101 639.269767 641.467594 642.596487 642.491478 641.334438 643.439776 644.542506 -100 
-100 -100 613.326124 626.157079 629.514780 628.982483 620.432768 630.959087 633.569500 632.692395 624.087790 634.185131 636.589875 635.607285 627.042392 636.905309 639.196920 638.139927 629.552246 639.262235 641.448881 640.321721 631.778607 641.328162 643.657256 -100 
-100 -100 624.216478 627.591706 629.566762 630.082831 629.385843 632.071426 633.595271 633.797151 632.876494 635.311998 636.652656 636.729343 635.725967 638.040822 639.282783 639.276547 638.196782 640.407093 641.547234 641.450788 640.301092 642.416571 643.526877 -100 
-100 -100 626.014898 627.829183 629.366190 630.156092 630.553174 632.149071 633.374752 633.879611 634.036028 635.410863 636.461571 636.836745 636.893029 638.158612 639.110963 639.397746 639.367046 640.532547 641.381907 641.569740 641.445844 642.509651 643.251259 -100 
-100 -100 623.137995 626.495638 628.468764 628.992196 628.307040 631.005659 632.542694 632.753510 631.834301 634.297015 635.656989 635.746768 634.752000 637.076842 638.325102 638.321943 637.242513 639.458558 640.600993 640.501107 639.340598 641.471659 642.590086 -100 
-100 -100 611.218601 623.955465 627.307060 626.792623 618.270793 628.822908 631.460242 630.596158 621.942687 632.145120 634.592567 633.634586 625.078022 634.968628 637.273109 636.220666 627.621432 637.355200 639.548081 638.409775 629.795146 639.426880 641.777696 -100 
-100 -100 622.309189 625.666355 627.638167 628.159482 627.471308 630.165675 631.699342 631.908520 630.988801 633.450364 634.810758 634.902903 633.910258 636.232770 637.475660 637.466993 636.382670 638.593174 639.731752 639.630072 638.468613 640.597506 641.714411 -100 
-100 -100 624.359951 626.174223 627.709260 628.495856 628.888227 630.473577 631.691684 632.194298 632.351982 633.721254 634.771107 635.151812 635.214945 636.473951 637.414745 637.692324 637.655372 638.807061 639.647242 639.832210 639.708551 640.765206 641.502220 -100 
-100 -100 621.738242 625.118292 627.092469 627.607057 626.912323 629.570742 631.079898 631.282850 630.379717 632.788327 634.120983 634.208675 633.229403 635.521316 636.742765 636.729844 635.660804 637.832797 638.953841 638.857114 637.722783 639.811445 640.909189 -100 
-100 -100 610.015939 622.878117 626.238057 625.711742 617.226476 627.650811 630.232071 629.367958 620.888359 630.841666 633.218039 632.256298 623.804055 633.553260 635.811324 634.765201 626.310396 635.857100 638.004437 636.888825 628.462142 637.879279 640.178045 -100 
-100 -100 621.636171 624.991016 626.926084 627.395698 626.652204 629.255606 630.712335 630.870069 629.927330 632.296211 633.595001 633.656854 632.656708 634.928593 636.135830 636.113430 635.035580 637.192336 638.297811 638.188598 637.043392 639.118578 640.207317 -100 
-100 -100 624.222466 625.973301 627.422069 628.119029 628.419935 629.886685 630.996697 631.413617 631.501590 632.785291 633.766011 634.101469 634.134154 635.346589 636.253633 636.514752 636.467669 637.580550 638.385052 638.547143 638.407333 639.428289 640.141535 -100 
-100 -100 622.301067 625.503184 627.319608 627.713402 626.932454 629.398808 630.756369 630.855173 629.883537 632.171953 633.417364 633.460056 632.471565 634.680591 635.859045 635.841230 634.791098 636.894624 637.962674 637.837823 636.691527 638.719967 639.780438 -100 
-100 -100 611.746534 623.998797 627.079604 626.422466 618.068431 628.016261 630.378511 629.417082 621.000368 630.681020 632.938347 631.961740 623.695844 633.159217 635.338777 634.318693 626.062491 635.357493 637.412838 636.279890 627.938898 637.170637 639.393225 -100 
-100 -100 623.873503 626.844975 628.443756 628.725125 627.881294 630.183938 631.416783 631.485243 630.516892 632.697930 633.864330 633.912659 632.956853 635.085700 636.209073 636.215153 635.208449 637.235803 638.243781 638.127455 637.000633 638.921938 639.890040 -100 
-100 -100 627.890870 628.852744 629.733886 630.279293 630.649417 631.609300 632.395888 632.836917 633.119862 634.009781 634.756145 635.182679 635.463104 636.335917 637.056361 637.444083 637.665687 638.449146 639.056464 639.312760 639.387843 640.008438 640.427615 -100 
-100 -100 629.311224 629.805038 630.432710 631.007683 631.563116 632.261815 632.917435 633.450537 633.949864 634.601908 635.231026 635.755409 636.253477 636.897768 637.507374 637.995118 638.433794 638.991126 639.487545 639.838436 640.115993 640.479665 640.727160 -100 
-100 -100 -100 -100 -100 -100 -100 -100 -100 -100 -100 -100 -100 -100 -100 -100 -100 -100 -100 -100 -100 -100 -100 -100 -100 -100 
-100 -100 -100 -100 -100 -100 -100 -100 -100 -100 -100 -100 -100 -100 -100 -100 -100 -100 -100 -100 -100 -100 -100 -100 -100 -100 
-100 -100 -100 -100 -100 -100 -100 -100 -100 -100 -100 -100 -100 -100 -100 -100 -100 -100 -100 -100 -100 -100 -100 -100 -100 -100 
-100 -100 636.105032 636.573224 637.218877 637.860244 638.508226 639.259692 639.980487 640.599141 641.187946 641.873325 642.534947 643.102776 643.642754 644.272291 644.868912 645.361829 645.816373 646.349167 646.836618 647.204353 647.508959 647.850703 648.081380 -100 
-100 -100 634.817239 635.559521 636.386146 637.031681 637.608278 638.497404 639.300926 639.867457 640.354559 641.158281 641.891732 642.402832 642.839293 643.581278 644.244960 644.678959 645.030079 645.677219 646.236879 646.556021 646.774398 647.254733 647.599330 -100 
-100 -100 632.134507 633.677976 634.915102 635.489613 635.715746 637.065503 638.089200 638.490334 638.581199 639.810992 640.745483 641.085083 641.127010 642.279809 643.134243 643.392825 643.350008 644.410436 645.169059 645.330966 645.187668 646.119589 646.751426 -100 
-100 -100 628.394477 631.582653 633.365506 633.728749 632.910718 635.416365 636.796747 636.906688 635.922190 638.263783 639.532166 639.575283 638.557276 640.790347 641.965144 641.923718 640.823303 642.964420 644.050064 643.930191 642.770212 644.800397 645.852009 -100 
-100 -100 629.531909 631.256464 632.677561 633.355463 633.646463 635.118954 636.236379 636.658876 636.749674 638.051685 639.042583 639.377260 639.400884 640.612765 641.515832 641.766797 641.706670 642.829364 643.643107 643.809512 643.668104 644.686919 645.396550 -100 
-100 -100 629.432490 630.696896 631.967045 632.779896 633.398445 634.607536 635.636066 636.197822 636.600686 637.625962 638.512962 638.970581 639.289875 640.227202 641.028531 641.403640 641.639545 642.487112 643.196319 643.480926 643.625210 644.362687 644.925626 -100 
-100 -100 627.571474 629.366568 630.868109 631.614484 631.964614 633.511603 634.691136 635.156605 635.279563 636.619461 637.640348 637.991631 638.026833 639.269631 640.200564 640.469204 640.422815 641.572353 642.408497 642.587159 642.455902 643.506644 644.239007 -100 
-100 -100 624.405112 627.771576 629.732356 630.231777 629.517457 632.185690 633.693866 633.882733 632.951210 635.376461 636.708636 636.778734 635.769166 638.075926 639.309667 639.296303 638.210575 640.415504 641.551448 641.451968 640.299663 642.412177 643.520447 -100 
-100 -100 626.110042 627.922879 629.453241 630.233330 630.619319 632.203984 633.419604 633.916805 634.067404 635.432600 636.475336 636.844778 636.896326 638.156053 639.103079 639.385882 639.352453 640.515065 641.362947 641.551124 641.428450 642.488989 643.228271 -100 
-100 -100 626.477466 627.783693 629.117446 630.000737 630.692044 631.979023 633.080121 633.703140 634.158406 635.234597 636.165176 636.657190 637.006813 637.978992 638.813234 639.215875 639.476463 640.351101 641.083941 641.386242 641.546643 642.307416 642.886869 -100 
-100 -100 625.012919 626.821465 628.355036 629.144718 629.543541 631.141576 632.370484 632.878994 633.038943 634.421081 635.478270 635.858738 635.919119 637.188084 638.142567 638.430765 638.401355 639.569048 640.420134 640.608712 640.484668 641.552051 642.295987 -100 
-100 -100 622.199717 625.553972 627.523810 628.045286 627.358853 630.055160 631.590992 631.802277 630.884392 633.347899 634.708907 634.800250 633.806994 636.132460 637.380439 637.376892 636.297439 638.513702 639.656859 639.558264 638.399022 640.530634 641.649240 -100 
-100 -100 624.183083 625.991296 627.523948 628.311959 628.708026 630.302003 631.527187 632.033175 632.191398 633.571527 634.627752 635.008789 635.069868 636.336855 637.287015 637.570481 637.536574 638.699652 639.547536 639.734492 639.609436 640.675136 641.417857 -100 
-100 -100 624.821249 626.127165 627.459372 628.339758 629.025946 630.303589 631.396502 632.014758 632.467240 633.537749 634.465226 634.958483 635.310523 636.278367 637.104109 637.498838 637.752514 638.616924 639.342391 639.641578 639.800646 640.556731 641.132863 -100 
-100 -100 623.634576 625.448136 626.976699 627.753500 628.133814 629.700162 630.901346 631.392459 631.542346 632.892783 633.927240 634.298652 634.357223 635.607644 636.541940 636.817184 636.780502 637.923380 638.758020 638.942919 638.822210 639.870941 640.602777 -100 
-100 -100 621.124060 624.493748 626.451445 626.946772 626.230684 628.863920 630.348835 630.530709 629.608742 631.998266 633.312891 633.384748 632.392397 634.677150 635.895065 635.879632 634.807764 636.974078 638.089612 637.988701 636.850895 638.935478 640.030488 -100 
-100 -100 623.525093 625.314502 626.804163 627.535205 627.865823 629.378549 630.528532 630.974651 631.084540 632.396492 633.397831 633.743259 633.780543 635.011424 635.930840 636.195271 636.148210 637.276349 638.095782 638.267797 638.135512 639.171729 639.895280 -100 
-100 -100 624.660467 625.909813 627.157653 627.945104 628.533474 629.699822 630.688859 631.220415 631.598097 632.589845 633.451113 633.896938 634.212669 635.138935 635.931921 636.306259 636.542327 637.373337 638.065757 638.340172 638.478098 639.204361 639.760039 -100 
-100 -100 624.093559 625.789247 627.176720 627.823639 628.083334 629.494387 630.558342 630.944298 631.009235 632.260108 633.214022 633.534609 633.559284 634.751778 635.646827 635.906963 635.862031 636.959937 637.750472 637.904920 637.758814 638.762435 639.462646 -100 
-100 -100 622.369359 625.506500 627.244532 627.576112 626.743763 629.151840 630.461641 630.533236 629.541650 631.796681 633.013731 633.044560 632.049355 634.238275 635.401311 635.382432 634.332581 636.419820 637.472597 637.342297 636.189175 638.192261 639.230392 -100 
-100 -100 625.561984 627.070016 628.261478 628.789073 628.965872 630.235706 631.186946 631.532869 631.581036 632.746423 633.633258 633.950225 633.987740 635.120637 635.970569 636.243609 636.221677 637.263508 638.003776 638.156564 638.010435 638.929220 639.552888 -100 
-100 -100 627.846120 628.560184 629.340884 629.929888 630.441295 631.253420 631.981650 632.481677 632.910265 633.656171 634.344026 634.826385 635.247602 635.978059 636.640530 637.083265 637.444439 638.087958 638.640127 638.953488 639.167722 639.641683 639.982051 -100 
-100 -100 628.924079 629.366193 629.965516 630.546281 631.123320 631.796676 632.439836 632.986950 633.511754 634.140180 634.756538 635.293284 635.814780 636.434639 637.030778 637.530158 637.991994 638.526018 639.010888 639.375262 639.676586 640.014572 640.242761 -100 
-100 -100 -100 -100 -100 -100 -100 -100 -100 -100 -100 -100 -100 -100 -100 -100 -100 -100 -100 -100 -100 -100 -100 -100 -100 -100 
-100 -100 -100 -100 -100 -100 -100 -100 -100 -100 -100 -100 -100 -100 -100 -100 -100 -100 -100 -100 -100 -100 -100 -100 -100 -100 
-100 -100 -100 -100 -100 -100 -100 -100 -100 -100 -100 -100 -100 -100 -100 -100 -100 -100 -100 -100 -100 -100 -100 -100 -100 -100 
-100 -100 635.697875 636.135283 636.762437 637.407199 638.066585 638.803812 639.516637 640.144490 640.748139 641.421599 642.076008 642.652167 643.205081 643.820900 644.408053 644.906749 645.372100 645.890188 646.368211 646.742180 647.057662 647.383624 647.600832 -100 
-100 -100 634.582623 635.210178 635.981013 636.647422 637.281231 638.108436 638.881354 639.478749 640.027060 640.772167 641.475942 642.016164 642.510590 643.193439 643.826142 644.287006 644.693979 645.281302 645.810158 646.156105 646.428758 646.845792 647.146423 -100 
-100 -100 632.501765 633.576703 634.634101 635.301952 635.811512 636.869373 637.778183 638.291628 638.669072 639.614152 640.435567 640.883072 641.202549 642.075930 642.819040 643.183953 643.416251 644.197498 644.845146 645.111410 645.235785 645.881694 646.364167 -100 
-100 -100 630.204509 631.879971 633.239350 633.869401 634.122096 635.544772 636.623357 637.027739 637.108298 638.385958 639.356702 639.684835 639.704196 640.897428 641.782008 642.024670 641.957452 643.061299 643.857347 644.015625 643.864999 644.857568 645.545024 -100 
-100 -100 629.970567 631.201166 632.427367 633.200926 633.784403 634.952896 635.948390 636.489292 636.877343 637.883696 638.755064 639.203939 639.515774 640.437337 641.222504 641.585869 641.811517 642.644829 643.341975 643.619400 643.756090 644.477258 645.027743 -100 
-100 -100 629.466311 630.498328 631.654287 632.506422 633.237710 634.322117 635.288717 635.910069 636.432942 637.340353 638.168094 638.683893 639.119475 639.938877 640.679448 641.109701 641.459282 642.189850 642.840337 643.180594 643.435238 644.048091 644.524949 -100 
-100 -100 628.048005 629.331672 630.627858 631.466390 632.110048 633.348037 634.403593 634.987529 635.409003 636.452505 637.354837 637.823832 638.152515 639.100422 639.911077 640.293089 640.535567 641.393004 642.111676 642.403054 642.553695 643.303468 643.875383 -100 
-100 -100 626.316553 628.116281 629.629720 630.392097 630.760580 632.327109 633.526917 634.011263 634.151162 635.506363 636.540932 636.904528 636.951085 638.200445 639.137534 639.412220 639.372334 640.528736 641.371880 641.556219 641.429800 642.488868 643.227170 -100 
-100 -100 626.590899 627.891314 629.215544 630.087636 630.767284 632.042442 633.133247 633.748214 634.196776 635.264748 636.188320 636.675304 637.020578 637.985805 638.813502 639.211188 639.468230 640.339578 641.070447 641.372039 641.532075 642.291451 642.869805 -100 
-100 -100 626.524318 627.594251 628.811023 629.732938 630.537399 631.697928 632.735385 633.417210 633.992197 634.948225 635.817895 636.367845 636.834660 637.689010 638.463977 638.924841 639.302668 640.061473 640.736429 641.096323 641.369523 642.004262 642.496271 -100 
-100 -100 625.485746 626.786950 628.117998 629.002571 629.697284 630.985170 632.088539 632.715807 633.176040 634.255643 635.189258 635.684319 636.037003 637.012536 637.849963 638.255873 638.519920 639.397419 640.132591 640.437418 640.600255 641.362612 641.942939 -100 
-100 -100 624.090239 625.892882 627.422615 628.212128 628.612771 630.205535 631.431468 631.940946 632.104032 633.482410 634.536779 634.916213 634.976699 636.246507 637.201902 637.491554 637.464180 638.632697 639.485116 639.676724 639.556545 640.622365 641.365086 -100 
-100 -100 624.656145 625.957012 627.287390 628.170710 628.862910 630.146497 631.245295 631.868742 632.325765 633.402127 634.333071 634.826624 635.178597 636.152740 636.987145 637.389405 637.649641 638.523430 639.256132 639.559581 639.721433 640.482506 641.061916 -100 
-100 -100 624.869452 625.938604 627.154048 628.073773 628.873450 630.024205 631.051499 631.725281 632.293651 633.242272 634.105643 634.651950 635.117298 635.969832 636.740001 637.195464 637.567611 638.318614 638.987536 639.344191 639.615373 640.246854 640.736529 -100 
-100 -100 624.120190 625.418892 626.740706 627.609953 628.283283 629.540400 630.613446 631.215437 631.653816 632.708183 633.619921 634.099491 634.441438 635.406077 636.229309 636.622891 636.875724 637.734093 638.454458 638.751197 638.909063 639.661949 640.235760 -100 
-100 -100 623.046678 624.842373 626.350244 627.107374 627.468060 629.004989 630.177909 630.643436 630.769280 632.102360 633.117931 633.468334 633.506659 634.757725 635.693014 635.967784 635.929233 637.066814 637.895392 638.073998 637.946712 638.995064 639.726531 -100 
-100 -100 624.005516 625.280416 626.562990 627.385393 628.008151 629.212779 630.235877 630.793295 631.191582 632.208187 633.087130 633.540186 633.859951 634.804887 635.612729 635.994366 636.235565 637.079318 637.784820 638.068606 638.214706 638.955852 639.522014 -100 
-100 -100 624.694056 625.709181 626.840063 627.663366 628.361294 629.405215 630.332447 630.919859 631.411679 632.284766 633.083466 633.580698 634.006399 634.818544 635.555596 635.987418 636.337621 637.057138 637.694683 638.025934 638.274249 638.879083 639.350603 -100 
-100 -100 624.528348 625.729465 626.916827 627.649516 628.189287 629.306865 630.254444 630.755625 631.108149 632.068863 632.903143 633.331169 633.633976 634.543383 635.324857 635.695617 635.929608 636.749709 637.431133 637.698759 637.829674 638.541278 639.085374 -100 
-100 -100 624.164577 625.796206 627.104428 627.683913 627.885121 629.244794 630.266029 630.625605 630.669750 631.887689 632.812836 633.118543 633.132504 634.306829 635.187098 635.443822 635.396530 636.481210 637.258674 637.408133 637.255015 638.235518 638.915285 -100 
-100 -100 625.924516 626.963315 627.969414 628.579817 629.027188 630.015814 630.858565 631.314799 631.641065 632.528046 633.302923 633.722624 634.028590 634.888374 635.629725 636.006015 636.251714 637.025597 637.662634 637.922751 638.044003 638.682602 639.160002 -100 
-100 -100 627.608566 628.206276 628.927731 629.532880 630.097479 630.850256 631.550085 632.080384 632.567634 633.255077 633.912217 634.420880 634.896827 635.568840 636.201019 636.670183 637.086617 637.674479 638.200165 638.543463 638.814098 639.227623 639.525679 -100 
-100 -100 628.513765 628.923862 629.502572 630.084334 630.671169 631.330891 631.966776 632.522634 633.060872 633.676205 634.283740 634.826704 635.359228 635.964907 636.551740 637.057245 637.530791 638.052715 638.531361 638.904945 639.219626 639.543955 639.759861 -100 
-100 -100 -100 -100 -100 -100 -100 -100 -100 -100 -100 -100 -100 -100 -100 -100 -100 -100 -100 -100 -100 -100 -100 -100 -100 -100 
-100 -100 -100 -100 -100 -100 -100 -100 -100 -100 -100 -100 -100 -100 -100 -100 -100 -100 -100 -100 -100 -100 -100 -100 -100 -100 
-100 -100 -100 -100 -100 -100 -100 -100 -100 -100 -100 -100 -100 -100 -100 -100 -100 -100 -100 -100 -100 -100 -100 -100 -100 -100 
-100 -100 635.121368 635.589464 636.234553 636.875162 637.522386 638.272984 638.994432 639.615612 640.207640 640.895168 641.558066 642.126486 642.666061 643.293683 643.887068 644.376097 644.826849 645.356546 645.841768 646.208084 646.511743 646.852547 647.082650 -100 
-100 -100 633.832354 634.575928 635.403413 636.049769 636.627047 637.514155 638.317585 638.887012 639.378119 640.182941 640.916699 641.427960 641.863895 642.603592 643.263687 643.693560 644.040825 644.685169 645.243146 645.561635 645.779801 646.258892 646.602625 -100 
-100 -100 631.144964 632.693939 633.935242 634.514504 634.746394 636.089449 637.110722 637.515842 637.613851 638.841007 639.773376 640.112406 640.153964 641.303523 642.153656 642.407658 642.360771 643.419161 644.177299 644.340416 644.199256 645.128471 645.758564 -100 
-100 -100 627.395698 630.598080 632.388921 632.762100 631.962833 634.448498 635.822364 635.938374 634.970123 637.299389 638.562168 638.604317 637.587367 639.815211 640.984809 640.938293 639.833182 641.973638 643.060351 642.944413 641.792252 643.815320 644.863788 -100 
-100 -100 628.551645 630.279940 631.703018 632.383723 632.678959 634.143714 635.258253 635.684517 635.782302 637.081609 638.070535 638.404991 638.428491 639.636765 640.535130 640.781398 640.717543 641.839157 642.653958 642.823160 642.685219 643.702626 644.411371 -100 
-100 -100 628.469222 629.729778 630.995275 631.804609 632.420716 633.625477 634.653005 635.217409 635.624209 636.650629 637.538536 637.997636 638.317636 639.251353 640.047791 640.418370 640.651069 641.497362 642.207432 642.493852 642.639837 643.378843 643.942901 -100 
-100 -100 626.628517 628.410344 629.900493 630.639233 630.984620 632.526476 633.704947 634.172592 634.298910 635.641107 636.664728 637.020244 637.059753 638.296226 639.220778 639.484984 639.436337 640.584070 641.420515 641.599686 641.468073 642.523138 643.258603 -100 
-100 -100 623.488984 626.825678 628.768709 629.258973 628.541653 631.201456 632.707166 632.897544 631.969352 634.396446 635.732145 635.809864 634.813728 637.105915 638.331029 638.314119 637.228985 639.430660 640.566091 640.465418 639.308004 641.430182 642.543441 -100 
-100 -100 625.172927 626.971085 628.488803 629.260715 629.641792 631.220663 632.433893 632.931827 633.084495 634.450777 635.495388 635.868681 635.924807 637.179432 638.122221 638.403435 638.370658 639.533318 640.382466 640.572144 640.450177 641.515225 642.257251 -100 
-100 -100 625.530820 626.828128 628.153009 629.030629 629.718454 630.999538 632.097417 632.720879 633.178076 634.252661 635.181956 635.674212 636.024639 636.995599 637.829170 638.232908 638.496144 639.372981 640.108619 640.414933 640.579310 641.341718 641.921718 -100 
-100 -100 624.071344 625.868432 627.393671 628.181379 628.582375 630.169813 631.392879 631.902909 632.068341 633.442095 634.492731 634.869936 634.929059 636.198331 637.154603 637.446735 637.422972 638.593839 639.448757 639.644306 639.528728 640.593452 641.335120 -100 
-100 -100 621.275471 624.606891 626.566410 627.090821 626.421139 629.092548 630.617878 630.833333 629.933444 632.372879 633.720294 633.804883 632.808293 635.135227 636.386749 636.389443 635.319148 637.537570 638.685419 638.597805 637.457572 639.576261 640.688975 -100 
-100 -100 623.242727 625.039440 626.564288 627.351342 627.750239 629.332604 630.549802 631.054567 631.215334 632.584429 633.630602 634.004247 634.061345 635.330120 636.284814 636.574605 636.547946 637.715575 638.568469 638.762862 638.646386 639.709933 640.450804 -100 
-100 -100 623.879004 625.175016 626.499092 627.376363 628.061251 629.329929 630.414156 631.026123 631.473440 632.537885 633.457015 633.940307 634.285014 635.258085 636.091443 636.493674 636.754255 637.623645 638.353283 638.656337 638.818793 639.578039 640.155874 -100 
-100 -100 622.710055 624.503950 626.019794 626.793765 627.176133 628.728101 629.915664 630.394149 630.530840 631.880024 632.906404 633.260309 633.298748 634.567479 635.517608 635.803519 635.774722 636.921768 637.758658 637.942950 637.819408 638.877490 639.615019 -100 
-100 -100 620.235462 623.560148 625.497444 625.992533 625.292879 627.896046 629.360503 629.522651 628.571893 630.973796 632.281816 632.323923 631.275667 633.613988 634.860543 634.859418 633.797319 635.965704 637.081339 636.974298 635.819682 637.927704 639.033558 -100 
-100 -100 622.596169 624.365140 625.840550 626.566744 626.898179 628.398246 629.536808 629.971579 630.068705 631.379772 632.372827 632.699647 632.715172 633.963083 634.897173 635.170717 635.129906 636.261541 637.083215 637.254671 637.119680 638.165913 638.895717 -100 
-100 -100 623.709353 624.946854 626.182531 626.960672 627.542651 628.706044 629.692775 630.221069 630.594160 631.581457 632.434660 632.868810 633.174260 634.103526 634.901305 635.279033 635.517805 636.352834 637.049872 637.328155 637.469285 638.200703 638.759664 -100 
-100 -100 623.140425 624.820777 626.192220 626.822729 627.066784 628.485959 629.557133 629.946798 630.012681 631.258034 632.203923 632.514724 632.530298 633.722751 634.618220 634.877225 634.830864 635.933908 636.731414 636.892614 636.752495 637.759507 638.461573 -100 
-100 -100 621.429475 624.537876 626.253559 626.559512 625.689787 628.129005 629.456346 629.537368 628.553113 630.799463 632.007771 632.028222 631.019632 633.212006 634.374564 634.351261 633.294124 635.390223 636.451861 636.329983 635.185324 637.189616 638.228592 -100 
-100 -100 624.597237 626.091698 627.268722 627.780696 627.942566 629.222534 630.183549 630.535801 630.587311 631.748972 632.630141 632.940181 632.970299 634.101316 634.948580 635.217554 635.192081 636.237676 636.984149 637.143661 637.003602 637.925080 638.550001 -100 
-100 -100 626.866939 627.574973 628.347774 628.928628 629.434071 630.248574 630.980959 631.484214 631.914146 632.658294 633.342654 633.820507 634.236966 634.964015 635.623039 636.062300 636.421329 637.066418 637.622644 637.940972 638.159768 638.636626 638.978420 -100 
-100 -100 627.939215 628.377960 628.972338 629.548119 630.121884 630.795586 631.440669 631.989548 632.514951 633.142197 633.755993 634.289283 634.806957 635.423230 636.015851 636.512114 636.972231 637.507091 637.994961 638.363330 638.668482 639.009216 639.238821 -100 
-100 -100 -100 -100 -100 -100 -100 -100 -100 -100 -100 -100 -100 -100 -100 -100 -100 -100 -100 -100 -100 -100 -100 -100 -100 -100 
-100 -100 -100 -100 -100 -100 -100 -100 -100 -100 -100 -100 -100 -100 -100 -100 -100 -100 -100 -100 -100 -100 -100 -100 -100 -100 
-100 -100 -100 -100 -100 -100 -100 -100 -100 -100 -100 -100 -100 -100 -100 -100 -100 -100 -100 -100 -100 -100 -100 -100 -100 -100 
-100 -100 634.518128 635.036699 635.707212 636.338461 636.961265 637.736729 638.471735 639.080668 639.648773 640.361311 641.037022 641.591795 642.105880 642.756566 643.361528 643.836431 644.261748 644.815024 645.312917 645.667027 645.948117 646.315830 646.565938 -100 
-100 -100 632.882699 633.875922 634.801758 635.400152 635.831576 636.867583 637.731254 638.242947 638.588069 639.540131 640.332719 640.785397 641.075520 641.958632 642.675489 643.046173 643.247778 644.036323 644.652875 644.916193 644.996062 645.624038 646.047758 -100 
-100 -100 628.435232 631.470079 633.121452 633.447256 632.642340 635.030761 636.338498 636.463868 635.530141 637.790711 639.005688 639.067524 638.091020 640.256452 641.382945 641.358361 640.293556 642.369275 643.407718 643.304512 642.178583 644.118830 645.096483 -100 
-100 -100 615.599698 628.072356 631.224940 630.592880 622.172157 632.293484 634.734082 633.801274 625.281333 635.164552 637.482415 636.490658 628.036599 637.699794 639.904528 638.820809 630.278023 639.856688 641.986308 640.869313 632.483141 641.787033 644.029069 -100 
-100 -100 625.744705 629.000790 630.854706 631.274506 630.512453 633.044659 634.457037 634.592960 633.637899 635.991941 637.274560 637.321562 636.306510 638.551580 639.737105 639.694510 638.592468 640.752835 641.859542 641.753188 640.611534 642.663388 643.736184 -100 
-100 -100 627.055375 628.814395 630.275466 630.988020 631.310313 632.816200 633.965258 634.413759 634.526895 635.848959 636.855626 637.199500 637.229644 638.451797 639.363107 639.617446 639.560792 640.697235 641.525608 641.702269 641.570253 642.610391 643.335459 -100 
-100 -100 623.798955 627.121836 629.044418 629.512745 628.773380 631.409287 632.893972 633.067806 632.125986 634.539115 635.862204 635.929541 634.923921 637.204923 638.419149 638.392825 637.299496 639.493343 640.623040 640.518871 639.358349 641.474989 642.584155 -100 
-100 -100 611.567337 624.266450 627.582615 627.034715 618.497369 628.990342 631.594273 630.720365 622.125554 632.222927 634.634288 633.672081 625.185780 634.968592 637.238710 636.176819 627.603300 637.295689 639.480412 638.348219 629.765744 639.363874 641.705765 -100 
-100 -100 622.342754 625.681910 627.631825 628.132870 627.428637 630.101540 631.620645 631.824060 630.907883 633.345234 634.689684 634.774999 633.786110 636.086193 637.319527 637.310893 636.234072 638.443865 639.587149 639.494042 638.343430 640.470784 641.586846 -100 
-100 -100 624.114513 625.910639 627.430610 628.209744 628.600980 630.184752 631.404229 631.910128 632.071239 633.442840 634.491808 634.868323 634.927141 636.190166 637.141071 637.429623 637.403828 638.573774 639.429840 639.626864 639.511957 640.579075 641.321717 -100 
-100 -100 621.253469 624.582634 626.538630 627.059345 626.386671 629.056161 630.580569 630.795797 629.896030 632.335160 633.682524 633.767276 632.770569 635.096344 636.347431 636.350804 635.282265 637.503293 638.654740 638.571266 637.434689 639.555048 640.668043 -100 
-100 -100 609.426187 622.059461 625.385235 624.884820 616.480204 626.898833 629.507360 628.659963 620.125796 630.199056 632.612958 631.642629 623.076835 632.973836 635.284693 634.244156 625.674166 635.398973 637.601728 636.493124 627.977801 637.523995 639.856741 -100 
-100 -100 620.425946 623.754663 625.710445 626.230965 625.556551 628.219930 629.737129 629.945743 629.040029 631.473291 632.814823 632.894352 631.894224 634.220384 635.471354 635.473862 634.403652 636.621580 637.770853 637.685991 636.548302 638.667319 639.779585 -100 
-100 -100 622.466172 624.260246 625.779801 626.560580 626.951905 628.518869 629.720790 630.212056 630.360574 631.719534 632.755152 633.117679 633.164600 634.435023 635.390689 635.682085 635.657929 636.819081 637.668180 637.861670 637.745152 638.808282 639.548529 -100 
-100 -100 619.891252 623.220871 625.169364 625.680511 624.999545 627.621552 629.103808 629.281864 628.345538 630.761749 632.081688 632.132396 631.091219 633.439034 634.695895 634.704095 633.650959 635.830160 636.956124 636.857770 635.710403 637.825288 638.935236 -100 
-100 -100 608.360360 621.013139 624.322495 623.805857 615.445836 625.720139 628.252077 627.340689 618.719711 628.784869 631.157642 630.116343 621.343097 631.406009 633.743952 632.728673 624.302390 633.843341 635.989747 634.854090 626.313926 635.857587 638.185864 -100 
-100 -100 619.781006 623.084305 624.991447 625.454559 624.722862 627.293233 628.726955 628.861961 627.886638 630.263673 631.549380 631.572713 630.508614 632.834077 634.073619 634.068888 633.003612 635.165986 636.275792 636.164437 635.005921 637.108320 638.210188 -100 
-100 -100 622.312268 624.039941 625.467034 626.147744 626.437055 627.898714 629.004318 629.414896 629.493748 630.770157 631.736846 632.050914 632.062104 633.282159 634.198551 634.465757 634.423246 635.543600 636.356784 636.525998 636.391461 637.422523 638.141844 -100 
-100 -100 620.395045 623.561824 625.348364 625.710345 624.887556 627.382385 628.755365 628.861113 627.893473 630.169174 631.399775 631.424446 630.416060 632.628367 633.808054 633.787414 632.731151 634.846571 635.928167 635.815758 634.681402 636.714788 637.778370 -100 
-100 -100 609.933429 622.064729 625.096477 624.377610 615.824702 625.960370 628.369533 627.428920 619.050508 628.689812 630.928137 629.929139 621.607559 631.108769 633.290696 632.259552 623.962733 633.300036 635.374836 634.258460 625.944134 635.166423 637.389204 -100 
-100 -100 621.946758 624.886140 626.457921 626.708969 625.824586 628.159382 629.412128 629.492112 628.532048 630.703429 631.859088 631.894475 630.922143 633.050917 634.169953 634.168011 633.151745 635.188358 636.207786 636.103468 634.988566 636.913440 637.883584 -100 
-100 -100 625.929087 626.879689 627.747123 628.278271 628.636691 629.602003 630.395789 630.842091 631.127326 632.013674 632.753772 633.172322 633.443986 634.310919 635.025073 635.406331 635.623574 636.409812 637.024142 637.289063 637.372286 637.997949 638.419699 -100 
-100 -100 627.338252 627.826223 628.445494 629.012020 629.561732 630.261002 630.919637 631.455450 631.955577 632.605374 633.229948 633.748254 634.239494 634.877291 635.480428 635.962412 636.397784 636.956373 637.457887 637.815706 638.100022 638.468614 638.718686 -100 
-100 -100 -100 -100 -100 -100 -100 -100 -100 -100 -100 -100 -100 -100 -100 -100 -100 -100 -100 -100 -100 -100 -100 -100 -100 -100 
-100 -100 -100 -100 -100 -100 -100 -100 -100 -100 -100 -100 -100 -100 -100 -100 -100 -100 -100 -100 -100 -100 -100 -100 -100 -100 
-100 -100 -100 -100 -100 -100 -100 -100 -100 -100 -100 -100 -100 -100 -100 -100 -100 -100 -100 -100 -100 -100 -100 -100 -100 -100 
-100 -100 634.182602 634.648030 635.288760 635.924891 636.568575 637.317130 638.038271 638.660349 639.253230 639.940313 640.601317 641.166939 641.703485 642.328379 642.919564 643.406860 643.856114 644.384404 644.868573 645.234373 645.537993 645.879010 646.109304 -100 
-100 -100 632.896149 633.636699 634.459364 635.101028 635.674730 636.559704 637.362877 637.933446 638.425588 639.229700 639.961144 640.469280 640.902036 641.639039 642.297162 642.725673 643.071766 643.714730 644.271614 644.589614 644.807833 645.287260 645.631262 -100 
-100 -100 630.212242 631.757655 632.993505 633.567943 633.796396 635.137143 636.158202 636.564885 636.664315 637.890246 638.819620 639.155085 639.193320 640.340292 641.188862 641.442181 641.394782 642.451831 643.208879 643.371671 643.230821 644.160661 644.791182 -100 
-100 -100 626.464178 629.662711 631.448052 631.816696 631.014427 633.497650 634.871334 634.989277 634.022898 636.350453 637.609767 637.648163 636.627955 638.853424 640.021886 639.975378 638.870575 641.009919 642.095945 641.980300 640.829057 642.853234 643.902340 -100 
-100 -100 627.618301 629.342978 630.760935 631.437203 631.729365 633.192089 634.306654 634.734692 634.834078 636.132199 637.118115 637.449158 637.469695 638.675936 639.573426 639.819856 639.756559 640.878221 641.693775 641.864734 641.728912 642.747980 643.457504 -100 
-100 -100 627.534980 628.791614 630.051737 630.856332 631.469101 632.672006 633.699669 634.265697 634.674018 635.699796 636.585209 637.041329 637.358760 638.290912 639.086850 639.457869 639.691582 640.539126 641.251612 641.541581 641.691130 642.432374 642.997282 -100 
-100 -100 625.695717 627.472474 628.956242 629.689610 630.031297 631.571097 632.749584 633.218778 633.346810 634.688661 635.709975 636.062804 636.100113 637.335647 638.260345 638.525668 638.478852 639.628725 640.468911 640.653249 640.526566 641.584261 642.320530 -100 
-100 -100 622.557746 625.888149 627.823870 628.308261 627.586966 630.244278 631.749535 631.941036 631.014364 633.441228 634.775075 634.850636 633.852788 636.144719 637.370638 637.355584 636.273179 638.477589 639.617710 639.523423 638.372021 640.497003 641.610955 -100 
-100 -100 624.238116 626.031090 627.542175 628.308306 628.685158 630.261278 631.473441 631.971601 632.124990 633.491299 634.535104 634.907334 634.962621 636.217254 637.160880 637.443884 637.413899 638.580328 639.435387 639.632451 639.517155 640.585486 641.328262 -100 
-100 -100 624.592030 625.885273 627.204381 628.076439 628.759821 630.037827 631.133915 631.756556 632.213625 633.288473 634.217942 634.710219 635.060589 636.031606 636.865746 637.270916 637.536831 638.418401 639.161447 639.476586 639.648735 640.414753 640.995241 -100 
-100 -100 623.130634 624.924076 626.443878 627.226006 627.622231 629.206161 630.426609 630.934639 631.098934 632.473047 633.524528 633.902509 633.962088 635.231288 636.187867 636.481209 636.460131 637.636524 638.500363 638.706485 638.600218 639.668491 640.409922 -100 
-100 -100 620.334854 623.662595 625.616679 626.135385 625.460579 628.128003 629.649846 629.862068 628.959816 631.399290 632.747484 632.832813 631.836661 634.163314 635.415319 635.419674 634.352609 636.577036 637.734276 637.657770 636.527348 638.649120 639.761258 -100 
-100 -100 622.303328 624.096467 625.615993 626.397465 626.791174 628.368902 629.581689 630.082263 630.239716 631.607387 632.652863 633.025743 633.082031 634.350654 635.306901 635.599614 635.577185 636.751026 637.612444 637.816381 637.708029 638.774851 639.515960 -100 
-100 -100 622.943178 624.235230 625.553744 626.425503 627.105191 628.368486 629.447207 630.053823 630.496564 631.557873 632.474320 632.954588 633.296517 634.269371 635.105772 635.512548 635.778450 636.654114 637.391229 637.702142 637.871160 638.633719 639.212461 -100 
-100 -100 621.779995 623.568797 625.078333 625.846773 626.224057 627.769837 628.950702 629.422513 629.553202 630.897844 631.919790 632.268404 632.301841 633.569990 634.524537 634.816403 634.793738 635.946954 636.790520 636.981594 636.863719 637.924931 638.663626 -100 
-100 -100 619.310211 622.628657 624.559068 625.048801 624.344507 626.941055 628.398169 628.552852 627.595131 629.991750 631.294377 631.330014 630.275598 632.612678 633.863442 633.868129 632.811924 634.985905 636.107516 636.006615 634.857257 636.968177 638.075235 -100 
-100 -100 621.669107 623.433118 624.902612 625.623916 625.950993 627.445446 628.577553 629.005490 629.095953 630.401252 631.388447 631.708758 631.718286 632.964010 633.900165 634.177431 634.140894 635.277124 636.104025 636.280970 636.150767 637.199998 637.931189 -100 
-100 -100 622.779364 624.013077 625.243916 626.017809 626.596042 627.755223 628.736961 629.259633 629.626818 630.608255 631.455415 631.883263 632.182979 633.108985 633.906333 634.285199 634.526192 635.364536 636.065994 636.349173 636.494724 637.229234 637.789748 -100 
-100 -100 622.209122 623.885970 625.253062 625.879826 626.120819 627.537130 628.604717 628.989958 629.050744 630.290338 631.230145 631.534797 631.544700 632.732927 633.625902 633.883804 633.837770 634.942846 635.743967 635.909513 635.773492 636.783589 637.487283 -100 
-100 -100 620.497357 623.602173 625.313800 625.616474 624.744277 627.181702 628.506525 628.584062 627.595436 629.836247 631.038590 631.053052 630.038785 632.226277 633.385008 633.359076 632.300884 634.397927 635.462375 635.344245 634.203277 636.210506 637.251077 -100 
-100 -100 623.661514 625.153519 626.327656 626.837325 626.997528 628.276124 629.235048 629.584251 629.631790 630.788462 631.664127 631.968511 631.993070 633.118929 633.961713 634.227246 634.199897 635.245645 635.994169 636.156789 636.019952 636.944040 637.570402 -100 
-100 -100 625.927484 626.634099 627.405131 627.984536 628.488874 629.302196 630.032683 630.533153 630.959445 631.699137 632.378499 632.851073 633.262181 633.984063 634.638407 635.073921 635.430680 636.075409 636.633070 636.953917 637.175468 637.654591 637.997648 -100 
-100 -100 626.997605 627.435445 628.028638 628.603403 629.176311 629.848917 630.492209 631.038469 631.560456 632.183565 632.792675 633.320933 633.833416 634.444587 635.032517 635.524964 635.982671 636.516917 637.005868 637.376395 637.684000 638.026781 638.257536 -100 
-100 -100 -100 -100 -100 -100 -100 -100 -100 -100 -100 -100 -100 -100 -100 -100 -100 -100 -100 -100 -100 -100 -100 -100 -100 -100 
-100 -100 -100 -100 -100 -100 -100 -100 -100 -100 -100 -100 -100 -100 -100 -100 -100 -100 -100 -100 -100 -100 -100 -100 -100 -100 
-100 -100 -100 -100 -100 -100 -100 -100 -100 -100 -100 -100 -100 -100 -100 -100 -100 -100 -100 -100 -100 -100 -100 -100 -100 -100 
-100 -100 633.815912 634.248031 634.866646 635.502862 636.155620 636.889014 637.601468 638.231473 638.837211 639.509956 640.160802 640.731739 641.279023 641.889707 642.472664 642.968055 643.430489 643.945595 644.421277 644.794013 645.109270 645.435591 645.653160 -100 
-100 -100 632.706803 633.328101 634.089229 634.746678 635.373927 636.196917 636.969498 637.569744 638.120796 638.864369 639.563459 640.097689 640.586166 641.263938 641.892963 642.351450 642.756359 643.340483 643.866646 644.211244 644.483758 644.901413 645.202583 -100 
-100 -100 630.635127 631.702066 632.747956 633.406755 633.910605 634.963225 635.871547 636.389237 636.771135 637.712679 638.527310 638.967667 639.280878 640.149361 640.889765 641.254188 641.486461 642.263754 642.908043 643.172911 643.297427 643.944620 644.428022 -100 
-100 -100 628.342413 630.008316 631.355772 631.977811 632.226943 633.642747 634.720502 635.130651 635.218445 636.489695 637.451711 637.772022 637.785253 638.973900 639.856788 640.101078 640.036938 641.135723 641.928363 642.086084 641.936479 642.931510 643.620409 -100 
-100 -100 628.103814 629.325960 630.541164 631.306239 631.884545 633.048220 634.043716 634.589400 634.982409 635.985287 636.849678 637.291527 637.597660 638.515385 639.299230 639.663816 639.891557 640.723552 641.420937 641.701128 641.841584 642.566019 643.118058 -100 
-100 -100 627.598845 628.621413 629.765370 630.607688 631.332438 632.412847 633.379916 634.005406 634.532440 635.438392 636.260618 636.770246 637.200724 638.017299 638.757260 639.188932 639.540937 640.273134 640.927661 641.274668 641.536290 642.153262 642.631588 -100 
-100 -100 626.188020 627.457691 628.738444 629.565258 630.201436 631.434857 632.490654 633.078665 633.504961 634.547709 635.444603 635.907643 636.231560 637.178190 637.989848 638.375015 638.622037 639.482405 640.207591 640.509240 640.670074 641.424154 641.997049 -100 
-100 -100 624.466188 626.245571 627.740038 628.489395 628.850240 630.410787 631.609666 632.097254 632.241849 633.596188 634.626055 634.984442 635.026603 636.276685 637.216608 637.496730 637.464634 638.623801 639.474752 639.672060 639.558945 640.621565 641.360051 -100 
-100 -100 624.726756 626.013002 627.321375 628.180980 628.852142 630.121453 631.210227 631.826229 632.277058 633.345168 634.266891 634.751494 635.094844 636.060669 636.890767 637.293075 637.556764 638.434324 639.175844 639.492080 639.665879 640.430618 641.009498 -100 
-100 -100 624.647593 625.707845 626.911834 627.822078 628.617539 629.771981 630.806037 631.486413 632.061394 633.018513 633.889019 634.439433 634.906460 635.761054 636.537438 637.001826 637.385712 638.153351 638.842140 639.219570 639.508762 640.149613 640.641384 -100 
-100 -100 623.603969 624.896714 626.215974 627.088864 627.773758 629.055013 630.153346 630.776296 631.233764 632.315492 633.252173 633.750015 634.104684 635.079655 635.917558 636.326544 636.596952 637.485070 638.237146 638.563696 638.746888 639.514240 640.091835 -100 
-100 -100 622.209417 624.002907 625.520620 626.297999 626.687730 628.273359 629.492563 629.994677 630.151292 631.532612 632.590882 632.973899 633.037512 634.305318 635.260862 635.554238 635.534395 636.714336 637.584859 637.800342 637.703693 638.771439 639.509739 -100 
-100 -100 622.776893 624.069479 625.388402 626.260209 626.941940 628.216700 629.306903 629.921714 630.371734 631.446914 632.378150 632.871814 633.223669 634.196920 635.033494 635.441324 635.710215 636.595882 637.345039 637.668235 637.847794 638.613393 639.191439 -100 
-100 -100 622.998486 624.058213 625.261539 626.170158 626.959818 628.099842 629.116171 629.779342 630.338841 631.282466 632.141875 632.683741 633.145142 633.997057 634.771802 635.235242 635.617464 636.380299 637.063580 637.435993 637.720615 638.357765 638.848354 -100 
-100 -100 622.265473 623.550143 624.857155 625.715396 626.379700 627.623535 628.682560 629.271005 629.697494 630.744531 631.649230 632.120432 632.454806 633.418255 634.247879 634.651425 634.915509 635.785174 636.518268 636.828585 636.998080 637.756331 638.331762 -100 
-100 -100 621.208517 622.983647 624.473864 625.220552 625.574573 627.095608 628.252259 628.702028 628.813142 630.138437 631.145553 631.485447 631.514063 632.762736 633.703893 633.988345 633.960814 635.108183 635.948054 636.139217 636.023350 637.076050 637.809031 -100 
-100 -100 622.156840 623.417759 624.686043 625.498477 626.113488 627.305949 628.315611 628.859366 629.244619 630.251356 631.120118 631.561817 631.871366 632.812005 633.622289 634.009984 634.258948 635.111007 635.826487 636.121266 636.277171 637.023598 637.592022 -100 
-100 -100 622.835298 623.840708 624.960232 625.774389 626.464828 627.500374 628.418015 628.994923 629.475847 630.338207 631.125701 631.611289 632.026520 632.832254 633.567606 634.000893 634.354922 635.080523 635.726577 636.067465 636.324522 636.935223 637.409614 -100 
-100 -100 622.667307 623.858687 625.035145 625.758969 626.291848 627.404353 628.345806 628.839423 629.183106 630.132823 630.955373 631.371658 631.663700 632.564821 633.340996 633.709118 633.943301 634.767074 635.455518 635.731632 635.870515 636.588171 637.135445 -100 
-100 -100 622.304796 623.924408 625.221268 625.792049 625.986592 627.344084 628.361829 628.716138 628.753457 629.960236 630.873551 631.167656 631.170697 632.335489 633.208059 633.459324 633.409622 634.495858 635.278772 635.435472 635.289390 636.275812 636.958788 -100 
-100 -100 624.053412 625.084857 626.083133 626.687460 627.130540 628.117045 628.956651 629.408033 629.727640 630.605052 631.369282 631.778119 632.073411 632.923184 633.655682 634.025030 634.266796 635.040772 635.681755 635.947881 636.075335 636.719090 637.199345 -100 
-100 -100 625.727143 626.321032 627.037917 627.639348 628.201251 628.951878 629.648520 630.174091 630.654964 631.334126 631.981826 632.480469 632.946196 633.608238 634.231258 634.692967 635.104771 635.691774 636.220188 636.568339 636.844279 637.262205 637.562720 -100 
-100 -100 626.626925 627.034747 627.610490 628.189694 628.774504 629.432121 630.064852 630.616129 631.148285 631.756022 632.354812 632.888287 633.410935 634.006801 634.584499 635.082470 635.551164 636.071754 636.552416 636.930128 637.249517 637.577786 637.795909 -100 
-100 -100 -100 -100 -100 -100 -100 -100 -100 -100 -100 -100 -100 -100 -100 -100 -100 -100 -100 -100 -100 -100 -100 -100 -100 -100 
-100 -100 -100 -100 -100 -100 -100 -100 -100 -100 -100 -100 -100 -100 -100 -100 -100 -100 -100 -100 -100 -100 -100 -100 -100 -100 
-100 -100 -100 -100 -100 -100 -100 -100 -100 -100 -100 -100 -100 -100 -100 -100 -100 -100 -100 -100 -100 -100 -100 -100 -100 -100 
-100 -100 633.269855 633.730484 634.364128 634.993968 635.633267 636.379561 637.100178 637.722569 638.315134 638.999726 639.656599 640.217578 640.750172 641.372819 641.963714 642.452148 642.902678 643.430817 643.914491 644.280153 644.584231 644.926434 645.157625 -100 
-100 -100 631.993125 632.725782 633.538169 634.171807 634.740445 635.623157 636.426302 636.998147 637.490926 638.291678 639.018013 639.520894 639.949499 640.684643 641.343499 641.774894 642.123979 642.765306 643.320010 643.636541 643.854279 644.335547 644.680992 -100 
-100 -100 629.330168 630.859074 632.077561 632.641019 632.863433 634.202123 635.224246 635.634608 635.738014 636.957471 637.879408 638.208456 638.242168 639.388160 640.239578 640.500091 640.461659 641.511541 642.262171 642.420407 642.276069 643.210409 643.843934 -100 
-100 -100 625.606227 628.771464 630.533857 630.890212 630.081833 632.563695 633.939789 634.064979 633.111287 635.424117 636.672653 636.703426 635.678103 637.903921 639.077638 639.044647 637.964384 640.081881 641.155714 641.031937 639.870065 641.906226 642.960808 -100 
-100 -100 626.729147 628.437695 629.841135 630.508474 630.796240 632.258051 633.374706 633.807540 633.912041 635.203845 636.181617 636.505624 636.521578 637.728108 638.630151 638.885549 638.832867 639.948514 640.759281 640.928035 640.790871 641.814786 642.526888 -100 
-100 -100 626.630468 627.876884 629.126897 629.925170 630.535114 631.737381 632.766832 633.336616 633.748469 634.770812 635.648537 636.096822 636.408699 637.342575 638.143797 638.522298 638.763252 639.610776 640.324055 640.617845 640.772172 641.514824 642.079482 -100 
-100 -100 624.795808 626.557248 628.029406 628.757045 629.097217 630.635779 631.815843 632.289525 632.423439 633.761590 634.772418 635.113626 635.140288 636.383312 637.317490 637.593367 637.557607 638.706430 639.549379 639.743238 639.628962 640.682557 641.414697 -100 
-100 -100 621.679173 624.977017 626.895981 627.374274 626.653643 629.307140 630.813036 631.009361 630.091305 632.511783 633.834013 633.893629 632.871516 635.186023 636.427747 636.428473 635.368774 637.562150 638.703952 638.625175 637.501853 639.608319 640.712766 -100 
-100 -100 623.328282 625.107293 626.607761 627.368011 627.742586 629.317222 630.529880 631.030020 631.186358 632.551461 633.590831 633.956083 634.003483 635.266040 636.218228 636.510349 636.490565 637.657258 638.517825 638.727658 638.627518 639.691940 640.429652 -100 
-100 -100 623.662051 624.950022 626.262407 627.127689 627.805789 629.084051 630.180586 630.801862 631.257512 632.336732 633.269677 633.763334 634.113992 635.086498 635.922913 636.331418 636.601728 637.487455 638.239017 638.567328 638.752805 639.519675 640.096299 -100 
-100 -100 622.188217 623.980835 625.494999 626.266358 626.649689 628.239494 629.461587 629.962495 630.115429 631.505551 632.570819 632.958461 633.025274 634.290794 635.244579 635.537460 635.518222 636.699970 637.575095 637.798472 637.711211 638.778446 639.512976 -100 
-100 -100 619.382735 622.715110 624.663781 625.165114 624.458321 627.148917 628.675816 628.872191 627.932024 630.414837 631.788903 631.891730 630.914203 633.226667 634.471081 634.472962 633.406964 635.636930 636.806574 636.750932 635.649563 637.760189 638.862073 -100 
-100 -100 621.362072 623.154640 624.668515 625.438746 625.818703 627.401261 628.614389 629.106432 629.251445 630.635063 631.695617 632.080157 632.144757 633.407583 634.358954 634.650036 634.629021 635.808018 636.679549 636.898319 636.805595 637.870599 638.606650 -100 
-100 -100 622.014369 623.302351 624.614521 625.478626 626.151241 627.412921 628.489630 629.092103 629.531294 630.597216 631.521225 632.009835 632.357540 633.323808 634.155030 634.560575 634.828456 635.708865 636.454527 636.777334 636.957481 637.719395 638.294936 -100 
-100 -100 620.867538 622.646856 624.147686 624.909196 625.281165 626.823603 628.001782 628.471586 628.602167 629.946386 630.973551 631.334520 631.383087 632.631703 633.574333 633.863389 633.843114 635.000399 635.852583 636.057918 635.956033 637.009813 637.742299 -100 
-100 -100 618.419449 621.717605 623.636035 624.118852 623.409966 626.002693 627.456954 627.611286 626.658306 629.048581 630.356096 630.414748 629.409071 631.690748 632.916570 632.915402 631.862417 634.038201 635.168712 635.088044 633.973688 636.056978 637.151227 -100 
-100 -100 620.766966 622.521752 623.983884 624.700647 625.024420 626.514805 627.642861 628.067969 628.157369 629.459333 630.448600 630.778976 630.802252 632.027056 632.949411 633.222229 633.186612 634.324971 635.158074 635.346649 635.230299 636.271831 636.997338 -100 
-100 -100 621.872872 623.102270 624.329694 625.102509 625.680126 626.834027 627.809639 628.327118 628.690347 629.668255 630.514517 630.944349 631.245531 632.162632 632.952734 633.328636 633.569692 634.408616 635.112875 635.401175 635.551863 636.285993 636.845390 -100 
-100 -100 621.306042 622.978672 624.344657 624.975244 625.222120 626.628108 627.685644 628.063483 628.118946 629.353852 630.290993 630.595099 630.604696 631.785371 632.672508 632.928318 632.882980 633.985462 634.785847 634.952232 634.817168 635.829601 636.534393 -100 
-100 -100 619.602647 622.698806 624.410088 624.722635 623.871705 626.284581 627.593968 627.662589 626.668699 628.903405 630.102241 630.116526 629.106013 631.281388 632.433207 632.406112 631.352444 633.440967 634.501240 634.380755 633.236373 635.249052 636.292153 -100 
-100 -100 622.757397 624.246519 625.421295 625.936403 626.103751 627.372827 628.322051 628.663838 628.705729 629.857090 630.728714 631.030551 631.053230 632.172019 633.009203 633.271977 633.243961 634.285372 635.030994 635.192028 635.054269 635.980655 636.608525 -100 
-100 -100 625.016997 625.722991 626.494747 627.076528 627.582773 628.392312 629.117194 629.612109 630.033339 630.768268 631.443342 631.912054 632.319200 633.035704 633.685103 634.116947 634.471114 635.113009 635.668795 635.988814 636.210347 636.690515 637.034367 -100 
-100 -100 626.084201 626.522002 627.115780 627.691710 628.265093 628.935528 629.574934 630.116700 630.634153 631.252816 631.857601 632.381565 632.889536 633.495723 634.078893 634.567352 635.021940 635.553714 636.041165 636.411152 636.718940 637.062389 637.293661 -100 
-100 -100 -100 -100 -100 -100 -100 -100 -100 -100 -100 -100 -100 -100 -100 -100 -100 -100 -100 -100 -100 -100 -100 -100 -100 -100 
-100 -100 -100 -100 -100 -100 -100 -100 -100 -100 -100 -100 -100 -100 -100 -100 -100 -100 -100 -100 -100 -100 -100 -100 -100 -100 
-100 -100 -100 -100 -100 -100 -100 -100 -100 -100 -100 -100 -100 -100 -100 -100 -100 -100 -100 -100 -100 -100 -100 -100 -100 -100 
-100 -100 632.678665 633.189314 633.848434 634.469414 635.084929 635.856567 636.590704 637.200271 637.768028 638.476407 639.145170 639.692027 640.199214 640.845783 641.449910 641.926498 642.353981 642.907000 643.404351 643.758664 644.040896 644.410938 644.662693 -100 
-100 -100 631.059680 632.038934 632.948333 633.533903 633.957094 634.989339 635.853008 636.367145 636.714095 637.659964 638.443787 638.887494 639.170358 640.050049 640.767856 641.143519 641.351231 642.136034 642.748913 643.010059 643.089046 643.720967 644.147408 -100 
-100 -100 626.656968 629.654169 631.276502 631.584852 630.770272 633.155453 634.465247 634.598393 633.677437 635.921292 637.122335 637.173002 636.188272 638.352122 639.483537 639.473474 638.434399 640.487582 641.512884 641.400987 640.264472 642.217861 643.201942 -100 
-100 -100 613.947953 626.279026 629.384402 628.731625 620.300244 630.420345 632.865962 631.952304 623.506159 633.312511 635.605571 634.599750 626.133491 635.800347 638.015379 636.966362 628.558906 638.006919 640.103708 638.966355 630.516284 639.887206 642.144505 -100 
-100 -100 623.958746 627.177135 629.005056 629.410063 628.640795 631.171639 632.587909 632.733621 631.793270 634.131014 635.398872 635.433842 634.410418 636.656064 637.849269 637.824078 636.750553 638.890244 639.986584 639.875587 638.727133 640.792719 641.871298 -100 
-100 -100 625.235193 626.974473 628.417945 629.119881 629.437624 630.942313 632.094550 632.549815 632.669577 633.985383 634.979862 635.310672 635.330313 636.556042 637.476070 637.743200 637.700532 638.835049 639.664565 639.848332 639.725483 640.767932 641.492717 -100 
-100 -100 621.999238 625.284230 627.184352 627.642888 626.902640 629.534694 631.021802 631.203543 630.272813 632.677745 633.984540 634.030862 632.997227 635.300722 636.533002 636.526246 635.459514 637.643350 638.776300 638.690799 637.561949 639.661879 640.761986 -100 
-100 -100 609.896773 622.446338 625.722131 625.164415 616.643868 627.114609 629.718050 628.854582 620.293640 630.360131 632.750157 631.750204 623.132021 633.043772 635.352614 634.327351 625.863859 635.465684 637.645401 636.550224 628.106928 637.582638 639.897335 -100 
-100 -100 620.526007 623.829721 625.758947 626.250006 625.543591 628.212460 629.732394 629.939927 629.030815 631.464367 632.801433 632.872930 631.860559 634.183869 635.433865 635.442498 634.390741 636.592670 637.743475 637.673897 636.558947 638.669679 639.775486 -100 
-100 -100 622.250144 624.036331 625.544561 626.311862 626.693080 628.278637 629.499497 630.003014 630.160246 631.541167 632.596744 632.975554 633.034369 634.299979 635.254580 635.548814 635.531051 636.706844 637.576597 637.795367 637.703430 638.770362 639.507364 -100 
-100 -100 619.363033 622.693973 624.640676 625.140197 624.432771 627.125342 628.655276 628.854692 627.917170 630.402068 631.777207 631.880192 630.902331 633.214822 634.459519 634.461940 633.396476 635.625971 636.795761 636.741149 635.641142 637.752405 638.854527 -100 
-100 -100 607.492666 620.161021 623.479317 622.935049 614.360162 624.934012 627.563594 626.669878 617.904998 628.217994 630.697215 629.766108 621.293549 631.104438 633.394810 632.349641 623.782085 633.515338 635.738953 634.671783 626.267560 635.729978 638.039744 -100 
-100 -100 618.538921 621.869731 623.815983 624.314268 623.603387 626.287798 627.807960 627.997967 627.052241 629.530602 630.901400 631.001953 630.022380 632.331445 633.572999 633.573264 632.505973 634.732538 635.898679 635.839596 634.734320 636.843031 637.946445 -100 
-100 -100 620.606068 622.392435 623.900561 624.667521 625.045147 626.610355 627.808873 628.292345 628.432747 629.800225 630.847943 631.224175 631.283038 632.538883 633.485702 633.776051 633.756212 634.925608 635.789248 636.003318 635.907587 636.967744 637.702667 -100 
-100 -100 618.068312 621.374329 623.305690 623.804157 623.113520 625.729334 627.206612 627.381519 626.447629 628.858734 630.185914 630.261458 629.269134 631.558783 632.790847 632.795286 631.748611 633.933987 635.075041 635.004502 633.898837 635.987304 637.083812 -100 
-100 -100 606.630079 619.192010 622.472926 621.942911 613.574795 623.841408 626.368238 625.459612 616.877103 626.899363 629.277867 628.301179 619.829569 629.577333 631.846289 630.820939 622.413054 631.945786 634.108038 633.023162 624.669577 634.040253 636.331188 -100 
-100 -100 617.976730 621.256626 623.148588 623.602755 622.864713 625.427313 626.853700 626.984258 626.009959 628.376774 629.664341 629.708630 628.690977 630.955639 632.166613 632.154822 631.093234 633.258426 634.379413 634.291744 633.171590 635.247292 636.336497 -100 
-100 -100 620.493231 622.211608 623.631422 624.309372 624.597727 626.048707 627.143305 627.544961 627.617101 628.886185 629.849910 630.166524 630.181658 631.382944 632.286255 632.548803 632.507246 633.628488 634.446860 634.625799 634.501938 635.531660 636.249027 -100 
-100 -100 618.584867 621.739911 623.522755 623.892193 623.088583 625.555055 626.908500 627.001629 626.025454 628.291857 629.516681 629.539824 628.533400 630.728121 631.896659 631.872936 630.821154 632.928998 634.008976 633.898098 632.764070 634.803940 635.870139 -100 
-100 -100 608.166591 620.252747 623.280099 622.587808 614.161506 624.163388 626.534898 625.578890 617.197132 626.819950 629.051015 628.054415 619.770527 629.217501 631.383218 630.352843 622.093174 631.386099 633.450131 632.327555 623.989197 633.240038 635.469734 -100 
-100 -100 620.134386 623.064457 624.635630 624.896962 624.033988 626.341941 627.575959 627.643522 626.674583 628.835914 629.983786 630.014489 629.041345 631.153344 632.261136 632.254345 631.239693 633.265389 634.279248 634.172101 633.054022 634.985296 635.958697 -100 
-100 -100 624.101486 625.050044 625.917677 626.452117 626.814027 627.771507 628.555571 628.992673 629.269425 630.147263 630.879304 631.290340 631.554461 632.410716 633.115270 633.489404 633.701857 634.482584 635.093668 635.357414 635.440762 636.068720 636.492045 -100 
-100 -100 625.505026 625.992426 626.611897 627.179551 627.729479 628.424660 629.076727 629.605066 630.097487 630.739382 631.355905 631.865940 632.348410 632.976530 633.570424 634.044597 634.473903 635.027826 635.526724 635.883818 636.168715 636.538708 636.789797 -100 
-100 -100 -100 -100 -100 -100 -100 -100 -100 -100 -100 -100 -100 -100 -100 -100 -100 -100 -100 -100 -100 -100 -100 -100 -100 -100 
-100 -100 -100 -100 -100 -100 -100 -100 -100 -100 -100 -100 -100 -100 -100 -100 -100 -100 -100 -100 -100 -100 -100 -100 -100 -100 
-100 -100 -100 -100 -100 -100 -100 -100 -100 -100 -100 -100 -100 -100 -100 -100 -100 -100 -100 -100 -100 -100 -100 -100 -100 -100 
-100 -100 632.333697 632.793835 633.427120 634.056547 634.695546 635.441659 636.162110 636.784147 637.375988 638.059441 638.714848 639.274250 639.805579 640.427785 641.019291 641.509233 641.961731 642.491913 642.977776 643.345761 643.652004 643.995807 644.227825 -100 
-100 -100 631.056772 631.788777 632.601073 633.234462 633.802929 634.685581 635.488702 636.060347 636.552531 637.352204 638.077110 638.578448 639.005863 639.740749 640.400517 640.833794 641.185111 641.828378 642.385091 642.703859 642.923742 643.406548 643.752764 -100 
-100 -100 628.393179 629.921010 631.140347 631.703860 631.926363 633.265246 634.287679 634.698231 634.801378 636.019907 636.940478 637.268018 637.300625 638.446616 639.299395 639.562396 639.526668 640.578202 641.330482 641.490827 641.348643 642.284404 642.918583 -100 
-100 -100 624.671876 627.835149 629.597587 629.953711 629.145510 631.627893 633.004826 633.130846 632.177458 634.489648 635.736970 635.766271 634.739867 636.965811 638.141132 638.111037 637.033887 639.152651 640.227832 640.106147 638.946549 640.984027 642.039130 -100 
-100 -100 625.796671 627.503552 628.905844 629.572649 629.860707 631.323490 632.441633 632.875998 632.981299 634.272970 635.249977 635.572690 635.587582 636.794052 637.697361 637.955170 637.905108 639.022289 639.834731 640.005844 639.871164 640.896514 641.609068 -100 
-100 -100 625.697121 626.942528 628.191516 628.989540 629.600215 630.803980 631.835557 632.407481 632.820351 633.842994 634.720741 635.168099 635.478984 636.412536 637.214538 637.594840 637.837905 638.687051 639.402309 639.698839 639.856041 640.600204 641.165109 -100 
-100 -100 623.860674 625.621716 627.093202 627.821131 628.162612 629.703081 630.885679 631.361773 631.496180 632.834802 633.847085 634.188079 634.214026 635.456578 636.391201 636.668530 636.634590 637.784696 638.629516 638.826314 638.715396 639.770382 640.502272 -100 
-100 -100 620.740777 624.038867 625.957917 626.437200 625.718471 628.374133 629.882874 630.082134 629.165277 631.586356 632.910155 632.969845 631.947266 634.261253 635.503217 635.505164 634.447028 636.640934 637.783904 637.707496 636.587092 638.694626 639.798826 -100 
-100 -100 622.386465 624.165982 625.667137 626.428686 626.805251 628.382310 629.597988 630.101331 630.259972 631.626434 632.666892 633.032309 633.079427 634.341585 635.293819 635.586592 635.567525 636.734150 637.594901 637.805567 637.706541 638.771865 639.510212 -100 
-100 -100 622.717832 624.006385 625.319576 626.186004 626.865799 628.146444 629.245804 629.869921 630.327993 631.409285 632.343808 632.838232 633.189053 634.161382 634.997753 635.406491 635.676789 636.561551 637.311864 637.638833 637.823038 638.590621 639.169120 -100 
-100 -100 621.242986 623.036230 624.551045 625.323060 625.707495 627.299477 628.524037 629.027147 629.182145 630.574951 631.642587 632.031744 632.099222 633.364758 634.318543 634.611628 634.592098 635.771773 636.643949 636.863528 636.772192 637.840067 638.578158 -100 
-100 -100 618.438600 621.771551 623.720516 624.221845 623.515416 626.207928 627.736939 627.934925 626.996296 629.482170 630.859129 630.963926 629.987328 632.299771 633.544165 633.546408 632.480324 634.707566 635.873547 635.813407 634.707355 636.818833 637.924540 -100 
-100 -100 620.422224 622.214792 623.728279 624.497956 624.877884 626.461737 627.676605 628.170224 628.316864 629.702982 630.765998 631.152281 631.217528 632.479928 633.430819 633.721804 633.700449 634.877589 635.746803 635.963085 635.868111 636.933841 637.672102 -100 
-100 -100 621.080746 622.368016 623.678892 624.541718 625.213800 626.476272 627.554549 628.158805 628.599779 629.667505 630.593304 631.083300 631.431242 632.396164 633.226014 633.630827 633.898248 634.777799 635.522834 635.845449 636.025615 636.788153 637.364601 -100 
-100 -100 619.940688 621.718621 623.217206 623.976592 624.347389 625.890304 627.070063 627.541965 627.674534 629.019883 630.048273 630.410575 630.459280 631.705141 632.645144 632.932811 632.912047 634.069029 634.921773 635.128647 635.028368 636.082550 636.815057 -100 
-100 -100 617.498273 620.794668 622.710352 623.190523 622.479938 625.072870 626.528585 626.685106 625.734217 628.124927 629.433157 629.493186 628.487881 630.765382 631.987368 631.984188 630.930585 633.106060 634.237544 634.159232 633.047306 635.130630 636.224376 -100 
-100 -100 619.849530 621.602746 623.062428 623.776785 624.098836 625.588734 626.717385 627.143805 627.234456 628.536596 629.526002 629.856667 629.879151 631.100271 632.019002 632.289539 632.252837 633.390725 634.224539 634.414988 634.300541 635.342341 636.067530 -100 
-100 -100 620.958373 622.186543 623.412113 624.183129 624.759203 625.911767 626.886792 627.404441 627.767988 628.745663 629.591370 630.020298 630.319685 631.233682 632.020695 632.394288 632.633830 633.471795 634.176026 634.465204 634.616948 635.351406 635.910729 -100 
-100 -100 620.394152 622.065822 623.430546 624.060093 624.305812 625.709521 626.765266 627.142280 627.197337 628.431534 629.367477 629.669785 629.676933 630.854804 631.739221 631.992745 631.945552 633.046375 633.845797 634.012021 633.877194 634.889782 635.594583 -100 
-100 -100 618.692692 621.788026 623.498438 623.810554 622.958965 625.368806 626.675593 626.742792 625.748071 627.981708 629.178897 629.190827 628.177429 630.350069 631.499253 631.469769 630.413928 632.500084 633.558560 633.437072 632.292266 634.304843 635.347916 -100 
-100 -100 621.847982 623.336417 624.510342 625.024746 625.191041 626.457637 627.404653 627.745083 627.786037 628.936209 629.806037 630.105369 630.125041 631.240820 632.075022 632.334938 632.304193 633.342876 634.086284 634.245843 634.107256 635.033276 635.661013 -100 
-100 -100 624.107329 624.812711 625.583541 626.164301 626.669252 627.476957 628.200247 628.694079 629.114419 629.848156 630.521425 630.987626 631.391711 632.104924 632.750938 633.179449 633.530432 634.169374 634.722744 635.041053 635.261530 635.741148 636.084776 -100 
-100 -100 625.174187 625.611410 626.204233 626.779023 627.351083 628.020042 628.658210 629.199073 629.715686 630.333173 630.936165 631.457632 631.962510 632.565249 633.144800 633.629658 634.080824 634.609523 635.094468 635.462643 635.769271 636.112079 636.343077 -100 
-100 -100 -100 -100 -100 -100 -100 -100 -100 -100 -100 -100 -100 -100 -100 -100 -100 -100 -100 -100 -100 -100 -100 -100 -100 -100 
-100 -100 -100 -100 -100 -100 -100 -100 -100 -100 -100 -100 -100 -100 -100 -100 -100 -100 -100 -100 -100 -100 -100 -100 -100 -100 
-100 -100 -100 -100 -100 -100 -100 -100 -100 -100 -100 -100 -100 -100 -100 -100 -100 -100 -100 -100 -100 -100 -100 -100 -100 -100 
-100 -100 631.946347 632.376486 632.992717 633.626920 634.278375 635.011100 635.723211 636.352704 636.957276 637.627946 638.275962 638.843811 639.388657 639.998629 640.583044 641.081718 641.548286 642.067423 642.547409 642.924803 643.244439 643.573941 643.793129 -100 
-100 -100 630.840431 631.458510 632.216381 632.871426 633.497323 634.319766 635.092261 635.692338 636.242527 636.984087 637.680331 638.211467 638.697619 639.375102 640.006338 640.469126 640.878964 641.466675 641.996569 642.345609 642.622497 643.043143 643.345756 -100 
-100 -100 628.775624 629.836299 630.877093 631.532757 632.035251 633.087642 633.996507 634.514895 634.896754 635.836416 636.648141 637.085337 637.396313 638.265174 639.009019 639.379639 639.618645 640.398140 641.044882 641.313856 641.442919 642.092657 642.577106 -100 
-100 -100 626.491794 628.147183 629.487092 630.105245 630.353242 631.769415 632.848778 633.261065 633.350291 634.619926 635.579057 635.896125 635.907044 637.096545 637.983713 638.235894 638.180957 639.279566 640.073313 640.235120 640.090717 641.087698 641.777124 -100 
-100 -100 626.247370 627.462919 628.672184 629.434219 630.012187 631.177354 632.175845 632.725143 633.120695 634.123192 634.985340 635.424243 635.728209 636.646216 637.433344 637.804033 638.038406 638.872359 639.572345 639.857445 640.003499 640.730515 641.282937 -100 
-100 -100 625.735013 626.754398 627.894707 628.735622 629.461427 630.544521 631.516043 632.146887 632.677904 633.584310 634.404846 634.911843 635.340226 636.156355 636.898340 637.334398 637.691379 638.426420 639.084798 639.438004 639.706518 640.326386 640.804378 -100 
-100 -100 624.318159 625.586957 626.865632 627.692791 628.331735 629.568563 630.629912 631.225071 631.657025 632.700072 633.595572 634.056407 634.378553 635.324208 636.137141 636.526156 636.777948 637.640248 638.369201 638.678116 638.847965 639.604512 640.175240 -100 
-100 -100 622.587883 624.368650 625.863284 626.614990 626.980537 628.544478 629.749396 630.245625 630.398317 631.751941 632.780226 633.137007 633.178152 634.426937 635.367762 635.651804 635.625133 636.783666 637.636624 637.840352 637.736118 638.799993 639.535971 -100 
-100 -100 622.841691 624.129378 625.439189 626.301525 626.976919 628.250680 629.345642 629.969281 630.426914 631.497020 632.419048 632.903314 633.246187 634.211283 635.041898 635.446505 635.712822 636.589716 637.331778 637.651191 637.829501 638.595909 639.174608 -100 
-100 -100 622.757845 623.819480 625.025006 625.937290 626.735878 627.895029 628.934790 629.621040 630.201284 631.162662 632.036073 632.588076 633.055699 633.910160 634.686919 635.152625 635.537386 636.302975 636.989837 637.366481 637.656004 638.298828 638.792545 -100 
-100 -100 621.711578 623.006072 624.326562 625.200079 625.886293 627.172339 628.275747 628.902536 629.363309 630.451460 631.393740 631.895234 632.251781 633.227001 634.065523 634.476291 634.747779 635.631007 636.377631 636.699057 636.878288 637.648438 638.230266 -100 
-100 -100 620.317889 622.113750 623.632148 624.408414 624.797007 626.387878 627.611715 628.115808 628.273112 629.663094 630.728919 631.116949 631.183327 632.451099 633.407377 633.703758 633.687247 634.859110 635.721574 635.929454 635.826080 636.898427 637.642166 -100 
-100 -100 620.895018 622.188064 623.506134 624.376156 625.056973 626.334891 627.428792 628.046137 628.498427 629.579596 630.516730 631.014646 631.368406 632.340829 633.176984 633.586040 633.855960 634.736988 635.481203 635.800279 635.977094 636.745378 637.326676 -100 
-100 -100 621.129908 622.188161 623.388611 624.294221 625.082423 626.224344 627.244093 627.910882 628.473876 629.421106 630.284415 630.829823 631.292480 632.141130 632.913092 633.375804 633.757996 634.518952 635.201043 635.573817 635.859645 636.498122 636.989742 -100 
-100 -100 620.411100 621.692547 622.994469 623.847870 624.509352 625.754750 626.817654 627.411173 627.842580 628.890956 629.798091 630.273639 630.610621 631.566027 632.389105 632.790206 633.054220 633.923011 634.657345 634.971803 635.145996 635.903945 636.478339 -100 
-100 -100 619.365824 621.136597 622.620529 623.361133 623.710830 625.233561 626.394374 626.850304 626.968159 628.291940 629.300204 629.646138 629.681474 630.915480 631.845841 632.126315 632.099005 633.244784 634.086584 634.284151 634.176074 635.225970 635.956174 -100 
-100 -100 620.320444 621.577867 622.840993 623.648510 624.260024 625.452102 626.463533 627.010736 627.399434 628.405496 629.274444 629.718413 630.028789 630.959517 631.761055 632.144278 632.391799 633.242626 633.959604 634.259040 634.419978 635.165732 635.732590 -100 
-100 -100 621.003949 622.006891 623.123037 623.934368 624.622538 625.655329 626.571509 627.148661 627.630224 628.491652 629.277923 629.762202 630.174472 630.973454 631.702402 632.131392 632.482879 633.206519 633.852549 634.195532 634.455086 635.066127 635.540062 -100 
-100 -100 620.841048 622.030574 623.205372 623.929075 624.461903 625.568548 626.505003 626.996169 627.338629 628.286512 629.106418 629.518994 629.806055 630.701875 631.473065 631.837267 632.068420 632.888657 633.575010 633.850843 633.990298 634.708301 635.255573 -100 
-100 -100 620.482690 622.100524 623.396857 623.970018 624.167903 625.515783 626.525684 626.875902 626.911041 628.115187 629.024843 629.313775 629.310434 630.470657 631.338827 631.586318 631.533474 632.614256 633.393148 633.547727 633.400756 634.387201 635.070235 -100 
-100 -100 622.231502 623.261737 624.259324 624.864376 625.307757 626.288036 627.121780 627.569595 627.886899 628.761626 629.522046 629.925630 630.214701 631.058946 631.786061 632.150344 632.387296 633.155648 633.792083 634.055293 634.181176 634.824382 635.304478 -100 
-100 -100 623.904100 624.497011 625.212759 625.813343 626.373834 627.120681 627.813662 628.336687 628.815555 629.492206 630.136230 630.629812 631.089432 631.745147 632.361726 632.817134 633.222916 633.804125 634.327826 634.672722 634.946721 635.363708 635.663864 -100 
-100 -100 624.802927 625.209834 625.784210 626.361922 626.944840 627.599731 628.229916 628.779259 629.309650 629.915007 630.510231 631.038758 631.555307 632.144458 632.715142 633.206165 633.668267 634.182906 634.658764 635.033072 635.350343 635.677488 635.895145 -100 
-100 -100 -100 -100 -100 -100 -100 -100 -100 -100 -100 -100 -100 -100 -100 -100 -100 -100 -100 -100 -100 -100 -100 -100 -100 -100 
-100 -100 -100 -100 -100 -100 -100 -100 -100 -100 -100 -100 -100 -100 -100 -100 -100 -100 -100 -100 -100 -100 -100 -100 -100 -100 
-100 -100 -100 -100 -100 -100 -100 -100 -100 -100 -100 -100 -100 -100 -100 -100 -100 -100 -100 -100 -100 -100 -100 -100 -100 -100 
-100 -100 631.377937 631.839121 632.474617 633.106443 633.747372 634.494554 635.215220 635.836930 636.428678 637.113217 637.770479 638.331914 638.865217 639.489469 640.083247 640.575877 641.031652 641.565795 642.056284 642.429146 642.739475 643.085231 643.317874 -100 
-100 -100 630.100753 630.833419 631.648104 632.284186 632.854785 633.738414 634.541443 635.112212 635.603786 636.405275 637.132788 637.636604 638.066201 638.803330 639.465479 639.901493 640.256140 640.903484 641.465284 641.789946 642.015020 642.498695 642.844631 -100 
-100 -100 627.439337 628.965919 630.187412 630.753877 630.978877 632.318444 633.340213 633.748619 633.849278 635.072090 635.997014 636.327766 636.362684 637.511272 638.366541 638.632269 638.599905 639.655523 640.413720 640.582516 640.449533 641.382030 642.013402 -100 
-100 -100 623.727125 626.883926 628.646562 629.005259 628.200115 630.682553 632.058438 632.180769 631.219800 633.542516 634.796661 634.829817 633.805269 636.034274 637.211880 637.184163 636.110253 638.232437 639.313983 639.204334 638.064665 640.087690 641.135910 -100 
-100 -100 624.847322 626.553244 627.956623 628.625824 628.916441 630.380514 631.499312 631.933418 632.038019 633.335016 634.317213 634.643920 634.661444 635.869265 636.773265 637.032046 636.983698 638.103327 638.920098 639.098363 638.972360 639.993973 640.702860 -100 
-100 -100 624.741188 625.990867 627.243176 628.044612 628.658574 629.864581 630.898631 631.473564 631.889580 632.915424 633.797523 634.249853 634.564825 635.496952 636.296777 636.675920 636.918919 637.768865 638.486021 638.785821 638.947503 639.692309 640.254947 -100 
-100 -100 622.888958 624.665326 626.144365 626.878371 627.225421 628.768184 629.954536 630.436863 630.578510 631.917373 632.933744 633.283005 633.318836 634.552903 635.480212 635.753585 635.717680 636.866806 637.711222 637.908252 637.800311 638.859686 639.588340 -100 
-100 -100 619.731448 623.069699 625.006116 625.496105 624.787949 627.443708 628.956784 629.166198 628.266134 630.678927 632.004759 632.077581 631.081215 633.369322 634.597291 634.592971 633.531349 635.722530 636.862066 636.780200 635.651947 637.772163 638.876729 -100 
-100 -100 621.405153 623.202123 624.715805 625.486752 625.871340 627.452188 628.673123 629.184600 629.352256 630.718138 631.760334 632.132122 632.187941 633.441439 634.386610 634.675517 634.653452 635.815485 636.670116 636.873442 636.768388 637.837588 638.577742 -100 
-100 -100 621.753196 623.049310 624.370761 625.245479 625.932989 627.217952 628.322511 628.953900 629.418913 630.500354 631.434407 631.929682 632.281846 633.253034 634.088572 634.497545 634.767036 635.644098 636.383842 636.698790 636.873087 637.642834 638.225257 -100 
-100 -100 620.285404 622.083663 623.605632 624.387099 624.782221 626.375732 627.604444 628.116323 628.281564 629.669485 630.731923 631.116909 631.180813 632.450360 633.409037 633.708661 633.695152 634.859207 635.712663 635.910596 635.797495 636.874478 637.622473 -100 
-100 -100 617.483758 620.822244 622.778663 623.292176 622.605316 625.290362 626.821398 627.031750 626.115581 628.583116 629.948714 630.044431 629.056091 631.380739 632.635384 632.652064 631.609870 633.803242 634.941237 634.848576 633.696363 635.840059 636.963753 -100 
-100 -100 619.473332 621.269300 622.787934 623.565223 623.954590 625.539812 626.759027 627.261494 627.418167 628.798768 629.855546 630.236367 630.297081 631.563954 632.520671 632.819075 632.804405 633.966289 634.817544 635.013759 634.899005 635.974035 636.721061 -100 
-100 -100 620.136020 621.426014 622.739964 623.606506 624.283101 625.550321 626.634880 627.247008 627.694775 628.761245 629.683907 630.171074 630.517184 631.483090 632.315060 632.722539 632.990829 633.862622 634.597378 634.909269 635.080933 635.845371 636.425096 -100 
-100 -100 618.996027 620.778781 622.279577 623.039552 623.410921 624.961281 626.149838 626.631810 626.773942 628.116265 629.141034 629.501088 629.548614 630.794004 631.734474 632.023679 632.004035 633.154134 633.999246 634.198957 634.092950 635.148881 635.883324 -100 
-100 -100 616.546272 619.854566 621.773518 622.251631 621.534933 624.140920 625.608312 625.778740 624.846939 627.225706 628.527499 628.584913 627.578701 629.854912 631.076928 631.076350 630.028859 632.193064 633.316393 633.230967 632.110496 634.199688 635.296159 -100 
-100 -100 618.910141 620.667751 622.128884 622.842391 623.163329 624.659310 625.795746 626.231456 626.331344 627.631203 628.617831 628.946640 628.967845 630.188058 631.106434 631.377495 631.341531 632.474136 633.303020 633.489381 633.371512 634.414743 635.140902 -100 
-100 -100 620.025704 621.255482 622.481791 623.253038 623.829826 624.984415 625.963498 626.486745 626.855495 627.834333 628.679319 629.106428 629.403728 630.317876 631.105065 631.478364 631.716900 632.551930 633.253276 633.540313 633.690668 634.424693 634.983812 -100 
-100 -100 619.463131 621.136685 622.502788 623.134186 623.382843 624.784469 625.840947 626.221266 626.279984 627.516114 628.451511 628.750239 628.752027 629.933537 630.820285 631.074014 631.025678 632.124236 632.921639 633.086809 632.951768 633.962574 634.666292 -100 
-100 -100 617.760127 620.859709 622.572733 622.889103 622.046758 624.447024 625.751234 625.820278 624.828412 627.064114 628.260212 628.265349 627.237449 629.422889 630.577721 630.549250 629.492530 631.576301 632.632974 632.511238 631.368301 633.376690 634.417761 -100 
-100 -100 620.920681 622.410511 623.585337 624.101160 624.269807 625.533260 626.479829 626.822465 626.866374 628.018694 628.888399 629.184366 629.198654 630.317896 631.154063 631.413629 631.381192 632.417451 633.158763 633.317130 633.178088 634.101912 634.728316 -100 
-100 -100 623.183172 623.888592 624.659076 625.239509 625.744425 626.551493 627.275798 627.772219 628.195565 628.931577 629.605546 630.070589 630.472593 631.185653 631.831059 632.257918 632.606504 633.242747 633.793665 634.110094 634.329169 634.807287 635.150013 -100 
-100 -100 624.251322 624.688159 625.280185 625.854100 626.425630 627.094697 627.734400 628.277962 628.797540 629.417332 630.021364 630.542467 631.046092 631.647631 632.225528 632.708085 633.156481 633.682285 634.164576 634.530576 634.835509 635.176980 635.407228 -100 
-100 -100 -100 -100 -100 -100 -100 -100 -100 -100 -100 -100 -100 -100 -100 -100 -100 -100 -100 -100 -100 -100 -100 -100 -100 -100 
-100 -100 -100 -100 -100 -100 -100 -100 -100 -100 -100 -100 -100 -100 -100 -100 -100 -100 -100 -100 -100 -100 -100 -100 -100 -100 
-100 -100 -100 -100 -100 -100 -100 -100 -100 -100 -100 -100 -100 -100 -100 -100 -100 -100 -100 -100 -100 -100 -100 -100 -100 -100 
-100 -100 630.770244 631.282492 631.945285 632.570189 633.188890 633.962335 634.696897 635.305983 635.873627 636.583990 637.255997 637.806387 638.317108 638.967564 639.576190 640.058174 640.492203 641.053050 641.559450 641.923269 642.213606 642.587660 642.840816 -100 
-100 -100 629.150906 630.130773 631.044280 631.634349 632.061131 633.094985 633.958519 634.471096 634.816661 635.766176 636.554689 637.002717 637.289448 638.173470 638.896032 639.277208 639.491577 640.284354 640.907051 641.179630 641.269320 641.902674 642.328738 -100 
-100 -100 624.754247 627.745882 629.372239 629.685770 628.875917 631.261795 632.570259 632.698797 631.769623 634.025022 635.234665 635.291000 634.309985 636.479331 637.615892 637.611417 636.579253 638.640125 639.676703 639.582045 638.469862 640.410693 641.388500 -100 
-100 -100 612.087603 624.380428 627.483760 626.835653 618.413754 628.529678 630.972515 630.047944 621.553005 631.413529 633.723160 632.724199 624.257107 633.934340 636.154711 635.110955 626.712195 636.164575 638.273621 637.166123 628.819299 638.097426 640.334734 -100 
-100 -100 622.064435 625.277816 627.107231 627.516437 626.752116 629.284773 630.702013 630.846347 629.900826 632.252032 633.530406 633.572876 632.554221 634.803374 635.998687 635.976009 634.906347 637.050488 638.154672 638.057664 636.931346 638.983198 640.054416 -100 
-100 -100 623.322636 625.070596 626.520969 627.229350 627.553351 629.061805 630.218314 630.678733 630.803813 632.125314 633.128437 633.469138 633.497904 634.720950 635.637726 635.903550 635.861317 636.997396 637.829868 638.018316 637.901514 638.944819 639.667151 -100 
-100 -100 620.039370 623.366177 625.285179 625.756326 625.028754 627.662712 629.155979 629.349485 628.436218 630.835905 632.150777 632.215383 631.211731 633.489918 634.707717 634.694477 633.624690 635.806881 636.938096 636.849409 635.715216 637.828203 638.927709 -100 
-100 -100 607.751119 620.493021 623.816689 623.282932 614.802767 625.252904 627.862085 627.022582 618.544561 628.542483 630.932598 629.969252 621.503135 631.265569 633.537848 632.500907 624.030777 633.628716 635.801076 634.687703 626.172880 635.723541 638.048892 -100 
-100 -100 618.552228 621.901037 623.855917 624.364761 623.675235 626.348767 627.877875 628.101191 627.213971 629.641036 630.981278 631.067378 630.082647 632.380170 633.615941 633.618092 632.561523 634.755628 635.895467 635.810975 634.677698 636.800826 637.912380 -100 
-100 -100 620.321716 622.122670 623.645945 624.428258 624.824249 626.417067 627.647449 628.164680 628.336143 629.716700 630.772132 631.153532 631.216147 632.479683 633.433064 633.728323 633.710661 634.872172 635.723443 635.920585 635.808331 636.881049 637.626186 -100 
-100 -100 617.447066 620.787865 622.747674 623.265437 622.583471 625.273132 626.809975 627.027387 626.117497 628.586128 629.951208 630.046594 629.058347 631.383047 632.637773 632.654494 631.611690 633.802326 634.936809 634.840581 633.685601 635.828814 636.952757 -100 
-100 -100 605.574048 618.259748 621.593036 621.077571 612.594759 623.099051 625.727037 624.864974 616.220068 626.422419 628.872593 627.920117 619.382622 629.260140 631.575232 630.569158 622.152032 631.717762 633.877741 632.734566 624.102554 633.767620 636.127589 -100 
-100 -100 616.638619 619.976480 621.932427 622.445831 621.758237 624.439544 625.966976 626.175132 625.256727 627.717789 629.076821 629.167603 628.175817 630.497686 631.750503 631.766228 630.722537 632.910747 634.043014 633.945489 632.789479 634.930505 636.053146 -100 
-100 -100 618.714286 620.506169 622.020279 622.794320 623.180656 624.754629 625.964838 626.463245 626.617928 627.982716 629.025710 629.397954 629.453787 630.711710 631.661865 631.956782 631.939794 633.094208 633.939899 634.135186 634.022812 635.088114 635.829291 -100 
-100 -100 616.172086 619.491484 621.428363 621.927813 621.234960 623.868355 625.362725 625.557536 624.647742 627.047871 628.368329 628.440945 627.447423 629.735750 630.967944 630.975227 629.933899 632.103393 633.230402 633.146836 632.028098 634.122596 635.223082 -100 
-100 -100 604.683087 617.305432 620.597192 620.060377 611.646363 621.972397 624.525444 623.649573 615.160216 625.103368 627.464336 626.483724 618.013467 627.756234 630.024486 629.006994 620.642812 630.122049 632.265559 631.164553 622.768688 632.176711 634.475615 -100 
-100 -100 616.092167 619.384583 621.280458 621.732966 620.989680 623.567358 625.008892 625.157807 624.206797 626.563842 627.846008 627.887900 626.868735 629.131209 630.340777 630.329928 629.272747 631.424673 632.535995 632.440379 631.311172 633.392168 634.483618 -100 
-100 -100 618.626239 620.348195 621.769847 622.448788 622.739048 624.193963 625.296021 625.708042 625.790454 627.061619 628.024747 628.338815 628.350081 629.551904 630.454978 630.716397 630.672886 631.788180 632.601143 632.776153 632.649589 633.678535 634.395480 -100 
-100 -100 616.719974 619.880093 621.666231 622.040600 621.247306 623.706010 625.059975 625.159050 624.189675 626.460171 627.684678 627.700848 626.679100 628.886119 630.059507 630.035694 628.981557 631.084709 632.160775 632.048170 630.915064 632.950194 634.014057 -100 
-100 -100 606.286428 618.393266 621.427802 620.748960 612.380990 622.325050 624.687130 623.733945 615.356581 624.984552 627.213812 626.198915 617.833091 627.358914 629.540942 628.512656 620.252574 629.539109 631.599501 630.477862 622.155952 631.385936 633.610356 -100 
-100 -100 618.276420 621.210735 622.784406 623.049951 622.196328 624.494658 625.727171 625.798766 624.835303 627.001052 628.149156 628.173012 627.184310 629.308258 630.420300 630.412470 629.394450 631.415129 632.424842 632.315638 631.198045 633.123831 634.094455 -100 
-100 -100 622.250879 623.199889 624.067393 624.601973 624.964896 625.921312 626.707453 627.149478 627.431916 628.314229 629.047939 629.457075 629.716918 630.573164 631.276233 631.646850 631.854510 632.629921 633.236245 633.496418 633.577252 634.202280 634.623899 -100 
-100 -100 623.656946 624.143896 624.762374 625.329046 625.878677 626.574549 627.229777 627.763293 628.261345 628.907711 629.526424 630.036013 630.516160 631.141857 631.732287 632.201793 632.625635 633.173928 633.667723 634.020685 634.302409 634.669901 634.919600 -100 
-100 -100 -100 -100 -100 -100 -100 -100 -100 -100 -100 -100 -100 -100 -100 -100 -100 -100 -100 -100 -100 -100 -100 -100 -100 -100 
-100 -100 -100 -100 -100 -100 -100 -100 -100 -100 -100 -100 -100 -100 -100 -100 -100 -100 -100 -100 -100 -100 -100 -100 -100 -100 
-100 -100 -100 -100 -100 -100 -100 -100 -100 -100 -100 -100 -100 -100 -100 -100 -100 -100 -100 -100 -100 -100 -100 -100 -100 -100 
-100 -100 630.414939 630.876811 631.513620 632.147029 632.789450 633.537770 634.259134 634.881415 635.474345 636.161333 636.821970 637.387095 637.924120 638.552138 639.149669 639.646192 640.106461 640.646100 641.142791 641.521842 641.837387 642.186356 642.420240 -100 
-100 -100 629.137806 629.871049 630.686964 631.324541 631.896512 632.781113 633.584545 634.155479 634.648000 635.452288 636.183679 636.691526 637.125029 637.866110 638.531995 638.971644 639.330517 639.983452 640.551710 640.882853 641.113371 641.600176 641.947117 -100 
-100 -100 626.476831 628.003735 629.226284 629.794080 630.020266 631.360604 632.382363 632.790287 632.891463 634.117853 635.047608 635.382974 635.422057 636.574938 637.433859 637.702609 637.673745 638.734942 639.499710 639.675040 639.547520 640.482787 641.114717 -100 
-100 -100 622.765464 625.922336 627.685894 628.045843 627.241817 629.725027 631.100779 631.222296 630.261567 632.588877 633.848912 633.887374 632.867293 635.100926 636.281893 636.256278 635.184632 637.311764 638.398980 638.294659 637.159226 639.184177 640.232721 -100 
-100 -100 623.885062 625.591539 626.996522 627.667515 627.959728 629.424919 630.544156 630.978417 631.084354 632.385988 633.374425 633.707281 633.730099 634.942253 635.848839 636.108929 636.061886 637.184272 638.003987 638.184571 638.059842 639.082208 639.791721 -100 
-100 -100 623.776658 625.027781 626.283290 627.087787 627.704349 628.912163 629.947549 630.523927 630.942447 631.972976 632.861538 633.320808 633.641844 634.577864 635.379222 635.758632 636.001666 636.851926 637.568817 637.867252 638.026384 638.770580 639.334604 -100 
-100 -100 621.919744 623.698705 625.184063 625.923068 626.274197 627.819591 629.008201 629.493175 629.638283 630.981826 632.004675 632.361284 632.403585 633.640966 634.568722 634.841265 634.804107 635.951564 636.792957 636.985080 636.869680 637.927235 638.659548 -100 
-100 -100 618.761624 622.102950 624.046416 624.542517 623.839690 626.498882 628.015189 628.228435 627.332742 629.749942 631.081565 631.161146 630.170815 632.461531 633.689378 633.683723 632.620135 634.808593 635.943829 635.855844 634.719313 636.836987 637.944709 -100 
-100 -100 620.438514 622.238307 623.757438 624.534378 624.924723 626.510212 627.735668 628.252057 628.424618 629.794727 630.841480 631.218330 631.278682 632.534448 633.479860 633.767857 633.743920 634.902827 635.752904 635.950646 635.839725 636.906235 637.646864 -100 
-100 -100 620.787747 622.086659 623.413271 624.294208 624.988075 626.278801 627.389163 628.026637 628.497165 629.582301 630.519255 631.017533 631.372600 632.345800 633.182252 633.591178 633.859274 634.732914 635.467740 635.777184 635.946426 636.713490 637.295505 -100 
-100 -100 619.320647 621.121886 622.649252 623.437488 623.839736 625.439797 626.675360 627.194580 627.366177 628.756902 629.820426 630.206512 630.271949 631.543332 632.503568 632.804087 632.789816 633.949941 634.797821 634.989907 634.871815 635.946136 636.693536 -100 
-100 -100 616.520484 619.862046 621.824007 622.344627 621.665434 624.357359 625.895827 626.114384 625.205298 627.674813 629.040358 629.136103 628.148493 630.474843 631.731302 631.749377 630.706886 632.895747 634.027662 633.928973 632.771831 634.912951 636.036014 -100 
-100 -100 618.512904 620.311627 621.835355 622.619269 623.015953 624.608311 625.835108 626.345501 626.508735 627.891927 628.949284 629.330494 629.392023 630.660171 631.618022 631.916970 631.901230 633.058959 633.904648 634.095330 633.976129 635.048744 635.795038 -100 
-100 -100 619.178653 620.470977 621.789452 622.661920 623.345276 624.619640 625.711790 626.331573 626.785631 627.855327 628.779495 629.267844 629.615152 630.581917 631.414039 631.820873 632.087200 632.955059 633.684786 633.991636 634.159262 634.921525 635.500547 -100 
-100 -100 618.041122 619.825829 621.330776 622.096085 622.473692 624.031082 625.227309 625.717120 625.865841 627.211605 628.238367 628.600210 628.649309 629.895270 630.835084 631.122741 631.100523 632.246641 633.086933 633.281798 633.171911 634.225970 634.959873 -100 
-100 -100 615.593806 618.903639 620.826170 621.308935 620.597849 623.210550 624.685541 624.864040 623.939339 626.321538 627.625566 627.685149 626.680749 628.957425 630.178444 630.175961 629.125720 631.285951 632.404654 632.314580 631.190345 633.277978 634.374063 -100 
-100 -100 617.959516 619.718504 621.182565 621.900026 622.225882 623.727836 624.871173 625.314267 625.420826 626.724972 627.714737 628.046226 628.069410 629.290213 630.207734 630.476977 630.438389 631.567456 632.392354 632.574829 632.453829 633.495449 634.221041 -100 
-100 -100 619.075554 620.306772 621.535716 622.310425 622.891472 624.051169 625.036265 625.566060 625.941063 626.924995 627.774055 628.204358 628.503820 629.418809 630.205527 630.577399 630.813719 631.645790 632.343949 632.628063 632.776027 633.508343 634.066605 -100 
-100 -100 618.512631 620.187873 621.556601 622.191194 622.443609 623.849547 624.911258 625.297471 625.362172 626.603978 627.544130 627.846407 627.850478 629.033082 629.919776 630.172570 630.122531 631.218601 632.013499 632.176651 632.039941 633.048870 633.751402 -100 
-100 -100 616.809635 619.911136 621.626797 621.946177 621.107276 623.511272 624.820198 624.894721 623.908622 626.150317 627.351492 627.360287 626.334641 628.521287 629.676298 629.647215 628.589177 630.670705 631.725289 631.602156 630.458130 632.464452 633.504099 -100 
-100 -100 619.972139 621.463452 622.640445 623.158831 623.330527 624.597618 625.548861 625.896970 625.946677 627.104799 627.979411 628.278900 628.295316 629.415571 630.251764 630.510583 630.476739 631.510959 632.250343 632.407296 632.267046 633.189164 633.814383 -100 
-100 -100 622.236959 622.943428 623.715612 624.298242 624.805981 625.616729 626.345774 626.847700 627.276798 628.018304 628.696856 629.165175 629.569096 630.282901 630.928058 631.353900 631.700882 632.335126 632.884108 633.198940 633.416630 633.893347 634.235165 -100 
-100 -100 623.306576 623.744249 624.337740 624.913686 625.487970 626.160752 626.805222 627.354271 627.879515 628.504590 629.112981 629.637177 630.142564 630.744672 631.322135 631.803499 632.250163 632.773946 633.254260 633.618546 633.922010 634.262218 634.491701 -100 
-100 -100 -100 -100 -100 -100 -100 -100 -100 -100 -100 -100 -100 -100 -100 -100 -100 -100 -100 -100 -100 -100 -100 -100 -100 -100 
-100 -100 -100 -100 -100 -100 -100 -100 -100 -100 -100 -100 -100 -100 -100 -100 -100 -100 -100 -100 -100 -100 -100 -100 -100 -100 
-100 -100 -100 -100 -100 -100 -100 -100 -100 -100 -100 -100 -100 -100 -100 -100 -100 -100 -100 -100 -100 -100 -100 -100 -100 -100 
-100 -100 630.020068 630.451624 631.070664 631.708263 632.362937 633.098160 633.811778 634.442353 635.049181 635.724876 636.379681 636.954716 637.506698 638.124009 638.715699 639.221808 639.696988 640.226962 640.719244 641.108923 641.438916 641.774647 641.996099 -100 
-100 -100 628.914314 629.533440 630.293902 630.952139 631.580979 632.405581 633.178855 633.778844 634.330426 635.078055 635.782360 636.321339 636.814840 637.500195 638.138744 638.608290 639.025992 639.625085 640.168185 640.530433 640.818442 641.245145 641.549402 -100 
-100 -100 626.851049 627.911726 628.954509 629.612872 630.117772 631.171943 632.080480 632.596564 632.977687 633.926155 634.748575 635.194641 635.512917 636.390906 637.142107 637.517797 637.762430 638.554354 639.215491 639.498527 639.639465 640.294458 640.779294 -100 
-100 -100 624.570873 626.224691 627.565637 628.185934 628.435818 629.853916 630.932446 631.340578 631.426078 632.708920 633.681849 634.008868 634.026481 635.226945 636.121228 636.375957 636.322526 637.434293 638.241867 638.416131 638.281973 639.282282 639.971352 -100 
-100 -100 624.325463 625.541056 626.752383 627.517529 628.098511 629.266044 630.265105 630.813482 631.210020 632.223342 633.098832 633.549551 633.863019 634.790114 635.582373 635.954740 636.190549 637.031681 637.739435 638.031018 638.181700 638.910216 639.462678 -100 
-100 -100 623.810447 624.831745 625.976354 626.822607 627.553512 628.640086 629.614173 630.247727 630.783485 631.699441 632.532873 633.053397 633.493483 634.317055 635.061636 635.497700 635.854514 636.591205 637.250798 637.603820 637.871059 638.490037 638.968257 -100 
-100 -100 622.389746 623.662287 624.948287 625.784020 626.431177 627.672482 628.738070 629.338931 629.778358 630.830064 631.738004 632.213418 632.548683 633.499998 634.312875 634.699701 634.949000 635.809085 636.534379 636.837898 637.001513 637.754863 638.326154 -100 
-100 -100 620.657136 622.442950 623.946936 624.710153 625.087586 626.656502 627.867216 628.371977 628.535062 629.895692 630.934536 631.304984 631.359236 632.611438 633.550690 633.831465 633.800807 634.955157 635.801897 635.997770 635.885518 636.944537 637.680370 -100 
-100 -100 620.911067 622.203927 623.523170 624.397372 625.084857 626.367140 627.470903 628.105028 628.573361 629.650972 630.581233 631.075393 631.427548 632.396370 633.226866 633.629561 633.892423 634.763809 635.498060 635.808449 635.978383 636.739775 637.317408 -100 
-100 -100 620.826958 621.894053 623.109443 624.034262 624.845912 626.016259 627.067672 627.766885 628.359046 629.326941 630.205050 630.762401 631.235571 632.093938 632.872699 633.338921 633.721667 634.480505 635.157777 635.524038 635.804464 636.442270 636.934873 -100 
-100 -100 619.780890 621.081492 622.412815 623.300338 624.001540 625.300086 626.417340 627.060410 627.536003 628.627724 629.570056 630.072441 630.431374 631.410735 632.253352 632.667589 632.939465 633.813660 634.548089 634.857273 635.026214 635.791342 636.372493 -100 
-100 -100 618.389598 620.192074 621.721866 622.513285 622.918903 624.522008 625.760769 626.284034 626.460154 627.849509 628.911766 629.297903 629.364489 630.636833 631.598431 631.900513 631.887450 633.046973 633.894999 634.089655 633.975636 635.043213 635.786396 -100 
-100 -100 618.973282 620.271842 621.599942 622.483417 623.179373 624.470942 625.580218 626.215091 626.682665 627.767005 628.703292 629.200801 629.555622 630.531211 631.370733 631.782656 632.052408 632.923924 633.655891 633.963310 634.130913 634.894698 635.475015 -100 
-100 -100 619.215929 620.278300 621.486875 622.403733 623.205194 624.361206 625.396523 626.079804 626.656608 627.609354 628.474549 629.021711 629.486606 630.337225 631.110001 631.572312 631.951521 632.704471 633.376269 633.738863 634.016627 634.651213 635.141815 -100 
-100 -100 618.504548 619.788650 621.096906 621.959616 622.632811 623.892318 624.971336 625.582239 626.028741 627.082493 627.992206 628.470778 628.810905 629.767502 630.589453 630.988024 631.247640 632.108516 632.833176 633.137839 633.304123 634.059210 634.633075 -100 
-100 -100 617.465491 619.237491 620.726197 621.474453 621.834327 623.370831 624.548035 625.022784 625.158692 626.485915 627.496361 627.845891 627.884904 629.119736 630.048187 630.325445 630.293624 631.431237 632.263596 632.451431 632.334946 633.383395 634.113697 -100 
-100 -100 618.421492 619.680694 620.948276 621.762640 622.383338 623.587442 624.613363 625.176807 625.580532 626.593791 627.467790 627.916644 628.230967 629.162882 629.962863 630.342935 630.585884 631.429791 632.138924 632.430647 632.585278 633.328595 633.894744 -100 
-100 -100 619.103738 620.109415 621.230390 622.048251 622.744671 623.787490 624.715798 625.306451 625.800936 626.672260 627.466304 627.956768 628.373340 629.174145 629.902444 630.329100 630.676771 631.394778 632.034784 632.372429 632.627694 633.235451 633.707647 -100 
-100 -100 618.938003 620.131733 621.312252 622.042621 622.583161 623.697879 624.644357 625.146958 625.501030 626.460555 627.290109 627.709730 628.001287 628.899629 629.671226 630.034307 630.262918 631.078292 631.760025 632.032799 632.170076 632.883655 633.427989 -100 
-100 -100 618.577589 620.201319 621.504168 622.084210 622.289836 623.644058 624.662468 625.022716 625.068243 626.285307 627.205624 627.501859 627.502793 628.666033 629.535296 629.782623 629.728539 630.804445 631.579455 631.732750 631.585946 632.566290 633.245287 -100 
-100 -100 620.331977 621.366193 622.368879 622.979585 623.429407 624.416414 625.258922 625.717081 626.045396 626.932049 627.702525 628.113166 628.406451 629.253093 629.980792 630.344307 630.579248 631.343589 631.976506 632.237811 632.362375 633.001405 633.478517 -100 
-100 -100 622.010482 622.605861 623.325336 623.930530 624.496749 625.250726 625.952896 626.486614 626.976704 627.664349 628.317575 628.817704 629.281195 629.938620 630.555049 631.008878 631.411923 631.989389 632.509539 632.851734 633.123429 633.537467 633.835617 -100 
-100 -100 622.912728 623.321453 623.898907 624.480778 625.069209 625.731412 626.370957 626.931069 627.472601 628.088434 628.692328 629.227024 629.747148 630.337601 630.907687 631.396665 631.855661 632.366549 632.838752 633.209964 633.524567 633.849225 634.065323 -100 
-100 -100 -100 -100 -100 -100 -100 -100 -100 -100 -100 -100 -100 -100 -100 -100 -100 -100 -100 -100 -100 -100 -100 -100 -100 -100 
-100 -100 -100 -100 -100 -100 -100 -100 -100 -100 -100 -100 -100 -100 -100 -100 -100 -100 -100 -100 -100 -100 -100 -100 -100 -100 
-100 -100 -100 -100 -100 -100 -100 -100 -100 -100 -100 -100 -100 -100 -100 -100 -100 -100 -100 -100 -100 -100 -100 -100 -100 -100 
-100 -100 629.444291 629.906598 630.544461 631.179464 631.823834 632.574310 633.297503 633.921300 634.516413 635.207720 635.873241 636.442812 636.984013 637.616746 638.218653 638.718980 639.183455 639.729305 640.232901 640.618504 640.939653 641.292173 641.527128 -100 
-100 -100 628.167788 628.900956 629.717407 630.356037 630.929381 631.815974 632.620511 633.191288 633.684190 634.494449 635.232070 635.744400 636.181420 636.928209 637.598675 638.040891 638.402273 639.063034 639.639668 639.978007 640.214514 640.705649 641.053538 -100 
-100 -100 625.508780 627.034109 628.256035 628.823677 629.049650 630.392353 631.413943 631.817408 631.912398 633.151101 634.090756 634.430144 634.469512 635.632039 636.496473 636.764296 636.731418 637.806423 638.583052 638.765891 638.643610 639.585801 640.218537 -100 
-100 -100 621.801287 624.953431 626.714949 627.073273 626.265617 628.753802 630.128488 630.239135 629.254761 631.611812 632.887725 632.928715 631.898899 634.153320 635.341951 635.309571 634.216049 636.373218 637.476688 637.377390 636.238642 638.277143 639.328970 -100 
-100 -100 622.917303 624.621369 626.025497 626.696660 626.989053 628.456391 629.574997 630.004418 630.104126 631.418663 632.418359 632.757024 632.781811 634.004574 634.916239 635.174104 635.121173 636.254812 637.082744 637.266109 637.140873 638.167604 638.879033 -100 
-100 -100 622.811212 624.058644 625.313358 626.119673 626.738922 627.947894 628.983222 629.558698 629.977549 631.014961 631.911947 632.378494 632.705613 633.649749 634.455173 634.834748 635.076809 635.930598 636.650111 636.948911 637.106863 637.849932 638.414187 -100 
-100 -100 620.968776 622.735289 624.217015 624.959185 625.316445 626.860920 628.048923 628.534559 628.682148 630.030591 631.060077 631.422754 631.469578 632.717538 633.650366 633.923817 633.886084 635.035018 635.877132 636.069530 635.953971 637.004323 637.735029 -100 
-100 -100 617.842782 621.149650 623.083016 623.583644 622.894571 625.546552 627.060909 627.275890 626.384356 628.805007 630.141109 630.222646 629.227333 631.537118 632.773116 632.769020 631.703716 633.894933 635.031905 634.948133 633.822415 635.921001 637.022624 -100 
-100 -100 619.487320 621.275016 622.790637 623.571851 623.970099 625.556871 626.784645 627.305194 627.482853 628.856960 629.907658 630.287816 630.350447 631.615452 632.566276 632.856296 632.832686 633.992808 634.843934 635.043720 634.935157 635.993257 636.729546 -100 
-100 -100 619.817046 621.114097 622.442390 623.328589 624.029372 625.325631 626.442192 627.087276 627.565494 628.654036 629.593437 630.094844 630.453685 631.431693 632.271622 632.682755 632.952251 633.826846 634.563123 634.875366 635.046776 635.807632 636.385205 -100 
-100 -100 618.341088 620.144458 621.676312 622.471082 622.881061 624.488848 625.733811 626.265405 626.450443 627.840750 628.903380 629.291306 629.360529 630.634131 631.596536 631.899435 631.887636 633.048560 633.899540 634.099539 633.991714 635.053078 635.791872 -100 
-100 -100 615.537822 618.883618 620.851351 621.379343 620.708975 623.409408 624.959423 625.195642 624.312237 626.770193 628.130706 628.227716 627.245561 629.571056 630.828374 630.848965 629.810857 631.998710 633.135049 633.052192 631.927657 634.033903 635.140847 -100 
-100 -100 617.534789 619.336216 620.864983 621.655919 622.061029 623.662332 624.900029 625.424244 625.601910 626.985058 628.041928 628.425282 628.490505 629.759797 630.718417 631.018480 631.004157 632.161775 633.009665 633.207371 633.097908 634.157980 634.896039 -100 
-100 -100 618.207998 619.500641 620.822568 621.701465 622.393112 623.675963 624.778081 625.409589 625.874719 626.948022 627.874403 628.366114 628.717216 629.685783 630.518040 630.924391 631.190002 632.057034 632.786268 633.093589 633.261635 634.019613 634.595522 -100 
-100 -100 617.083082 618.862447 620.367999 621.139317 621.526122 623.090524 624.296109 624.798487 624.960691 626.308121 627.336712 627.702527 627.756152 629.003848 629.942716 630.228177 630.203176 631.348092 632.186206 632.377864 632.264241 633.317196 634.050535 -100 
-100 -100 614.655426 617.947614 619.866708 620.355499 619.656971 622.272730 623.756266 623.950047 623.048202 625.423124 626.726516 626.790166 625.791105 628.069063 629.288503 629.282579 628.226858 630.387502 631.503733 631.408431 630.276444 632.366626 633.463792 -100 
-100 -100 617.003284 618.756941 620.221239 620.944145 621.278568 622.786951 623.938891 624.393617 624.513219 625.820390 626.813953 627.150957 627.179493 628.402329 629.319175 629.586374 629.544942 630.672426 631.494582 631.673166 631.547961 632.588898 633.314364 -100 
-100 -100 618.106321 619.338619 620.571034 621.351367 621.939481 623.106628 624.099924 624.638629 625.022629 626.014227 626.870759 627.308582 627.614371 628.531436 629.318173 629.689530 629.924950 630.754991 631.450901 631.733167 631.879579 632.609328 633.166017 -100 
-100 -100 617.532745 619.213908 620.588847 621.229473 621.488101 622.902025 623.971473 624.364428 624.435184 625.688207 626.639160 626.951855 626.965273 628.147919 629.034168 629.287908 629.239567 630.332598 631.125762 631.290024 631.156147 632.158974 632.857639 -100 
-100 -100 615.818477 618.933080 620.657541 620.983067 620.148727 622.562114 623.878583 623.957554 622.971693 625.230673 626.445822 626.468406 625.459422 627.639296 628.792143 628.765630 627.714596 629.788968 630.841648 630.723409 629.592233 631.583165 632.615637 -100 
-100 -100 618.991688 620.489628 621.673331 622.197770 622.375391 623.650229 624.608824 624.963056 625.018264 626.187735 627.073322 627.383116 627.408653 628.529063 629.365368 629.625925 629.594653 630.626702 631.365394 631.524624 631.388195 632.304630 632.926058 -100 
-100 -100 621.264104 621.974188 622.751433 623.339732 623.853703 624.671593 625.407994 625.917063 626.353378 627.103607 627.790672 628.266588 628.676452 629.392699 630.039215 630.466353 630.814361 631.448146 631.996874 632.312298 632.530605 633.005307 633.345494 -100 
-100 -100 622.337313 622.777619 623.375454 623.956802 624.537298 625.217039 625.868869 626.425375 626.958159 627.591048 628.206835 628.737439 629.247730 629.852753 630.431959 630.914484 631.361794 631.885521 632.365660 632.729941 633.033229 633.372435 633.601080 -100 
-100 -100 -100 -100 -100 -100 -100 -100 -100 -100 -100 -100 -100 -100 -100 -100 -100 -100 -100 -100 -100 -100 -100 -100 -100 -100 
-100 -100 -100 -100 -100 -100 -100 -100 -100 -100 -100 -100 -100 -100 -100 -100 -100 -100 -100 -100 -100 -100 -100 -100 -100 -100 
-100 -100 -100 -100 -100 -100 -100 -100 -100 -100 -100 -100 -100 -100 -100 -100 -100 -100 -100 -100 -100 -100 -100 -100 -100 -100 
-100 -100 628.827761 629.341323 630.007017 630.636074 631.259646 632.038345 632.777539 633.390634 633.963250 634.682357 635.363901 635.922998 636.441861 637.101466 637.718593 638.208053 638.650050 639.222290 639.740870 640.115913 640.415602 640.795982 641.051476 -100 
-100 -100 627.209348 628.189493 629.105021 629.698333 630.128871 631.167965 632.034963 632.548398 632.894762 633.857026 634.657721 635.114361 635.407389 636.302977 637.034565 637.420786 637.639046 638.446973 639.084429 639.368810 639.467440 640.108819 640.537467 -100 
-100 -100 622.817330 625.805087 627.431188 627.745535 626.934827 629.328674 630.638609 630.758282 629.807860 632.097787 633.328211 633.391143 632.403964 634.598511 635.746941 635.739269 634.688960 636.785842 637.845092 637.761387 636.650950 638.608732 639.590843 -100 
-100 -100 610.170690 622.441356 625.540531 624.888741 616.442255 626.588656 629.032401 628.077395 619.434917 629.456255 631.807065 630.806301 622.254187 632.037265 634.279024 633.211997 624.668396 634.280574 636.430039 635.325650 626.924713 636.272358 638.522724 -100 
-100 -100 620.124769 623.333103 625.162519 625.573631 624.809562 627.350055 628.768187 628.903164 627.936419 630.323197 631.624621 631.676504 630.654181 632.930120 634.136700 634.108690 633.017622 635.193311 636.313936 636.220083 635.086578 637.150908 638.227503 -100 
-100 -100 621.383458 623.124906 624.576344 625.290612 625.621986 627.134325 628.292599 628.752923 628.878966 630.214786 631.233666 631.587066 631.625157 632.864293 633.789718 634.056684 634.012175 635.155850 635.992888 636.181264 636.061255 637.102335 637.826195 -100 
-100 -100 618.135722 621.429264 623.343936 623.824840 623.115655 625.745463 627.238650 627.435121 626.528120 628.937086 630.263978 630.337857 629.335600 631.638928 632.868354 632.857896 631.786601 633.972697 635.105073 635.017249 633.887294 635.980231 637.078080 -100 
-100 -100 606.015542 618.585135 621.882710 621.364581 612.955741 623.351252 625.953676 625.119030 616.654381 626.654841 629.052302 628.085628 619.554471 629.406789 631.701361 630.667735 622.184840 631.798040 633.974937 632.876195 624.446462 633.894801 636.203745 -100 
-100 -100 616.649646 619.965631 621.915044 622.435295 621.767211 624.440419 625.974481 626.206762 625.330438 627.765194 629.113186 629.204394 628.217820 630.538147 631.785651 631.792053 630.735303 632.932507 634.074003 633.993901 632.871257 634.972090 636.075379 -100 
-100 -100 618.372157 620.170094 621.698596 622.492932 622.904040 624.508149 625.751030 626.283208 626.470115 627.857119 628.918123 629.306073 629.375628 630.648709 631.609044 631.908780 631.893818 633.056647 633.909731 634.111440 634.004492 635.064157 635.801443 -100 
-100 -100 615.481575 618.827956 620.797840 621.329493 620.663695 623.368439 624.923410 625.165378 624.287685 626.749109 628.112772 628.213108 627.234122 629.562038 630.821003 630.842742 629.805871 631.996018 633.135033 633.054936 631.932448 634.037760 635.143609 -100 
-100 -100 603.598704 616.298756 619.644658 619.144614 610.682325 621.200394 623.850658 623.029436 614.501306 624.613961 627.048645 626.100874 617.588347 627.451018 629.766825 628.767224 620.371089 629.921518 632.088306 630.988547 622.551426 632.016829 634.331943 -100 
-100 -100 614.678400 618.022466 619.988808 620.516345 619.845722 622.544163 624.092543 624.328261 623.444424 625.899126 627.257249 627.353327 626.370624 628.693820 629.948523 629.967173 628.927666 631.113817 632.249007 632.166022 631.041501 633.145324 634.250377 -100 
-100 -100 616.769669 618.562074 620.083262 620.870060 621.272868 622.863294 624.092967 624.614389 624.791920 626.163358 627.211283 627.590524 627.654005 628.915728 629.867032 630.161935 630.144119 631.296808 632.140810 632.336303 632.225311 633.281681 634.017161 -100 
-100 -100 614.258300 617.561480 619.499055 620.010651 619.338008 621.983031 623.495732 623.716526 622.839512 625.237875 626.561276 626.641563 625.656864 627.948661 629.180234 629.184389 628.137343 630.306095 631.428809 631.338348 630.210401 632.304853 633.404828 -100 
-100 -100 602.865824 615.395562 618.675012 618.151941 609.785133 620.094615 622.662935 621.823662 613.436984 623.309500 625.663209 624.690101 616.232750 625.975431 628.241555 627.217430 618.830635 628.324293 630.464278 629.351097 620.921112 630.353431 632.656648 -100 
-100 -100 614.183157 617.459242 619.354815 619.818158 619.093722 621.681918 623.140483 623.313798 622.394744 624.752590 626.041311 626.093707 625.084981 627.351455 628.560769 628.546961 627.483959 629.634644 630.741040 630.637670 629.498574 631.580334 632.671981 -100 
-100 -100 616.686676 618.410563 619.838878 620.528548 620.832532 622.302081 623.420666 623.850782 623.951578 625.237843 626.215410 626.543806 626.567490 627.773290 628.677195 628.938561 628.894202 630.005906 630.814721 630.986346 630.857265 631.881135 632.595135 -100 
-100 -100 614.757210 617.932071 619.730534 620.116165 619.333838 621.809238 623.178940 623.291236 622.330872 624.626589 625.872369 625.908998 624.909327 627.112463 628.284951 628.264146 627.216769 629.311540 630.384010 630.274647 629.152853 631.170726 632.226280 -100 
-100 -100 604.271515 616.435232 619.489808 618.821764 610.452906 620.424982 622.802985 621.855522 613.446040 623.140587 625.400489 624.416633 616.125015 625.595761 627.769796 626.749849 618.532530 627.776805 629.831027 628.724889 620.484236 629.628377 631.832922 -100 
-100 -100 616.314255 619.264589 620.851461 621.128308 620.285095 622.599588 623.846942 623.930387 622.974643 625.165705 626.335307 626.379399 625.412381 627.532618 628.644649 628.641114 627.631339 629.645195 630.653262 630.549484 629.445057 631.354361 632.316833 -100 
-100 -100 620.307256 621.263358 622.140437 622.685784 623.060646 624.031137 624.831915 625.288210 625.584703 626.484251 627.234265 627.657868 627.929477 628.790333 629.496379 629.869912 630.080102 630.854631 631.460564 631.721994 631.804559 632.425380 632.843946 -100 
-100 -100 621.720546 622.212467 622.839168 623.416172 623.977817 624.687319 625.357123 625.905491 626.418461 627.080096 627.713055 628.234922 628.724587 629.356136 629.950282 630.422349 630.847722 631.396129 631.889735 632.242740 632.524210 632.889878 633.138092 -100 
-100 -100 -100 -100 -100 -100 -100 -100 -100 -100 -100 -100 -100 -100 -100 -100 -100 -100 -100 -100 -100 -100 -100 -100 -100 -100 
-100 -100 -100 -100 -100 -100 -100 -100 -100 -100 -100 -100 -100 -100 -100 -100 -100 -100 -100 -100 -100 -100 -100 -100 -100 -100 
-100 -100 -100 -100 -100 -100 -100 -100 -100 -100 -100 -100 -100 -100 -100 -100 -100 -100 -100 -100 -100 -100 -100 -100 -100 -100 
-100 -100 628.461993 628.926263 629.567942 630.208218 630.858713 631.615613 632.345292 632.975523 633.576842 634.273866 634.944545 635.518881 636.064524 636.701362 637.307171 637.811210 638.278989 638.827434 639.332804 639.719429 640.041142 640.394616 640.630634 -100 
-100 -100 627.184113 627.919203 628.739531 629.383612 629.963262 630.856312 631.667318 632.244542 632.743712 633.559770 634.302621 634.819819 635.261356 636.012163 636.686430 637.132293 637.496855 638.159855 638.737704 639.076320 639.312520 639.804422 640.153749 -100 
-100 -100 624.522308 626.049482 627.275439 627.848915 628.081574 629.430768 630.458739 630.868585 630.969851 632.214468 633.159514 633.504011 633.548096 634.714482 635.582578 635.854009 635.824187 636.900861 637.677820 637.859737 637.735277 638.677973 639.313279 -100 
-100 -100 620.810128 623.964183 625.730132 626.094898 625.294496 627.789258 629.170219 629.287053 628.308777 630.671769 631.953238 631.999577 630.974715 633.232884 634.425199 634.396540 633.306100 635.464518 636.567822 636.467152 635.325924 637.364746 638.418968 -100 
-100 -100 621.918681 623.625434 625.034939 625.713306 626.013448 627.487845 628.612890 629.048365 629.153920 630.474181 631.479289 631.823018 631.852433 633.079322 633.995224 634.257098 634.207258 635.342317 636.170329 636.352805 636.226305 637.253178 637.965708 -100 
-100 -100 621.804240 623.055326 624.316633 625.131123 625.758777 626.975336 628.017316 628.598732 629.023149 630.066021 630.968125 631.439212 631.770461 632.719130 633.529624 633.913787 634.159200 635.014697 635.734595 636.032877 636.190017 636.933098 637.497980 -100 
-100 -100 619.954411 621.725502 623.215012 623.966341 624.332711 625.885207 627.080038 627.571539 627.724487 629.078279 630.112695 630.479472 630.529991 631.782831 632.721537 633.000239 632.966273 634.117166 634.959908 635.152034 635.035837 636.086139 636.817346 -100 
-100 -100 616.823988 620.135994 622.077768 622.588113 621.908631 624.568946 626.090355 626.311309 625.425160 627.851353 629.192578 629.278322 628.286772 630.601673 631.843721 631.845041 630.783744 632.977141 634.115111 634.031546 632.905605 635.004211 636.106226 -100 
-100 -100 618.468226 620.260750 621.784466 622.575249 622.983125 624.578553 625.813810 626.340787 626.524259 627.904248 628.960618 629.345738 629.412833 630.682832 631.639035 631.933894 631.914093 633.076793 633.929617 634.130441 634.022391 635.080742 635.817258 -100 
-100 -100 618.799613 620.101052 621.436892 622.332261 623.042539 624.347672 625.472153 626.124186 626.608709 627.703657 628.649549 629.156893 629.520943 630.503698 631.348151 631.763366 632.036385 632.913960 633.652730 633.966972 634.139698 634.900966 635.478571 -100 
-100 -100 617.326106 619.133549 620.672455 621.475969 621.895265 623.512040 624.765318 625.304399 625.496280 626.893647 627.963697 628.358544 628.433650 629.711680 630.677811 630.984083 630.975485 632.139675 632.993773 633.196589 633.090782 634.152439 634.890925 -100 
-100 -100 614.526111 617.875643 619.849823 620.385994 619.724673 622.434180 623.993049 624.237633 623.362046 625.827828 627.196337 627.300844 626.325021 628.654620 629.915094 629.938548 628.903298 631.094386 632.233868 632.153969 631.031635 633.137769 634.244089 -100 
-100 -100 616.527749 618.332154 619.866320 620.664488 621.078115 622.688686 623.936066 624.469978 624.656983 626.048836 627.113722 627.504397 627.575786 628.849341 629.811159 630.114076 630.102518 631.262716 632.112689 632.312154 632.203848 633.263710 634.001270 -100 
-100 -100 617.206186 618.500886 619.826941 620.711914 621.411425 622.703750 623.816492 624.459205 624.935453 626.018449 626.952712 627.451475 627.808615 628.781611 629.617248 630.026642 630.295031 631.163788 631.893513 632.200861 632.368721 633.126196 633.701698 -100 
-100 -100 616.086099 617.866617 619.375102 620.151405 620.545431 622.119523 623.336589 623.851519 624.026675 625.384826 626.421025 626.793783 626.853507 628.105695 629.048086 629.336843 629.314807 630.460730 631.297800 631.487931 631.372974 632.425047 633.157966 -100 
-100 -100 613.661561 616.954362 618.875761 619.368951 618.677243 621.302835 622.798175 623.004857 622.116382 624.502740 625.814260 625.885323 624.892791 627.175340 628.398394 628.395882 627.343160 629.504500 630.619136 630.521714 629.387917 631.477036 632.573754 -100 
-100 -100 616.009303 617.764128 619.231278 619.958997 620.300503 621.818588 622.982013 623.449127 623.581292 624.899726 625.902326 626.247342 626.282760 627.510663 628.431426 628.702078 628.663467 629.791901 630.613149 630.790199 630.663541 631.703465 632.428441 -100 
-100 -100 617.110727 618.345156 619.581538 620.367536 620.963205 622.140043 623.144421 623.694783 624.090462 625.092960 625.958965 626.405208 626.718161 627.640695 628.431719 628.806735 629.045096 629.876658 630.572748 630.854601 631.000350 631.729246 632.285371 -100 
-100 -100 616.535688 618.220025 619.600087 620.247165 620.513709 621.937471 623.017704 623.421588 623.503147 624.766790 625.727502 626.048951 626.069811 627.258111 628.148894 628.406561 628.361473 629.456639 630.251049 630.416125 630.282541 631.284593 631.982537 -100 
-100 -100 614.821780 617.940355 619.670741 620.003203 619.176918 621.600287 622.927296 623.016566 622.040749 624.310077 625.535001 625.566444 624.565049 626.750563 627.908054 627.885687 626.838223 628.915190 629.969876 629.853398 628.723361 630.713526 631.745164 -100 
-100 -100 617.998883 619.500541 620.690187 621.221825 621.407746 622.692241 623.660914 624.025005 624.089830 625.268988 626.163800 626.481993 626.514780 627.640930 628.482057 628.746883 628.719295 629.754233 630.495244 630.656398 630.521167 631.437384 632.058332 -100 
-100 -100 620.275882 620.989274 621.772204 622.367719 622.890042 623.717237 624.463286 624.981869 625.427453 626.186760 626.882419 627.366172 627.782890 628.504876 629.156309 629.587760 629.939473 630.576255 631.127364 631.444629 631.664072 632.138996 632.479066 -100 
-100 -100 621.351992 621.795374 622.398699 622.987200 623.576004 624.264843 624.926074 625.491888 626.033722 626.675345 627.299348 627.837447 628.354355 628.965070 629.549212 630.036051 630.487057 631.013803 631.496318 631.862376 632.166779 632.506414 632.735129 -100 
-100 -100 -100 -100 -100 -100 -100 -100 -100 -100 -100 -100 -100 -100 -100 -100 -100 -100 -100 -100 -100 -100 -100 -100 -100 -100 
-100 -100 -100 -100 -100 -100 -100 -100 -100 -100 -100 -100 -100 -100 -100 -100 -100 -100 -100 -100 -100 -100 -100 -100 -100 -100 
-100 -100 -100 -100 -100 -100 -100 -100 -100 -100 -100 -100 -100 -100 -100 -100 -100 -100 -100 -100 -100 -100 -100 -100 -100 -100 
-100 -100 628.057277 628.492919 629.119947 629.768556 630.435905 631.184209 631.910910 632.554411 633.173714 633.860959 634.526240 635.111023 635.672084 636.297644 636.897158 637.410797 637.892817 638.428332 638.924831 639.317602 639.650006 639.988104 640.211332 -100 
-100 -100 626.948760 627.571736 628.340249 629.009924 629.651908 630.489580 631.275820 631.888726 632.452915 633.212332 633.927369 634.476473 634.979378 635.672674 636.318730 636.795693 637.220072 637.823944 638.370231 638.734445 639.023855 639.452653 639.758885 -100 
-100 -100 624.880277 625.944151 626.995111 627.665857 628.185005 629.252018 630.173116 630.701867 631.095568 632.056246 632.890000 633.347142 633.675789 634.560944 635.319046 635.702123 635.953455 636.748703 637.411247 637.694400 637.834985 638.491736 638.978980 -100 
-100 -100 622.591403 624.247681 625.597376 626.231558 626.497498 627.928018 629.018589 629.438848 629.536425 630.831839 631.816824 632.156095 632.185677 633.392160 634.292864 634.555237 634.509055 635.622462 636.429856 636.602819 636.467039 637.468926 638.160377 -100 
-100 -100 622.328427 623.549098 624.771570 625.552071 626.149600 627.331225 628.343047 628.903499 629.311834 630.337213 631.224469 631.686670 632.010781 632.945609 633.745503 634.125609 634.367797 635.211253 635.919045 636.209353 636.358620 637.087899 637.641992 -100 
-100 -100 621.794119 622.823294 623.982100 624.845792 625.594433 626.696525 627.684066 628.329603 628.876687 629.804225 630.648929 631.179891 631.629519 632.462178 633.215959 633.660436 634.023574 634.763125 635.423069 635.774873 636.040546 636.659673 637.139178 -100 
-100 -100 620.356008 621.639166 622.942534 623.798052 624.464555 625.722282 626.801681 627.414299 627.864511 628.927787 629.846805 630.331864 630.675838 631.637308 632.460874 632.857189 633.113470 633.976586 634.702330 635.004623 635.166302 635.919419 636.492122 -100 
-100 -100 618.612522 620.411080 621.934209 622.718628 623.116689 624.702444 625.927297 626.443867 626.617440 627.990318 629.040566 629.420471 629.482931 630.746187 631.696815 631.987688 631.964863 633.122309 633.970046 634.165599 634.052275 635.110991 635.847950 -100 
-100 -100 618.867544 620.171569 621.508698 622.403466 623.111331 624.411388 625.530405 626.177591 626.657746 627.747752 628.689894 629.194521 629.556069 630.535087 631.375710 631.787443 632.057552 632.933393 633.670454 633.982507 634.153161 634.914832 635.493013 -100 
-100 -100 618.787811 619.864676 621.096445 622.040793 622.872404 624.061091 625.128847 625.842526 626.447908 627.428912 628.319889 628.889160 629.372925 630.240452 631.027561 631.501307 631.890657 632.655225 633.337406 633.707778 633.991012 634.629355 635.121849 -100 
-100 -100 617.746596 619.056400 620.403099 621.309305 622.030157 623.347220 624.481677 625.140556 625.630801 626.736774 627.693349 628.209432 628.580416 629.567602 630.416602 630.836733 631.114397 631.995391 632.736597 633.052343 633.226430 633.991306 634.571148 -100 
-100 -100 616.361266 618.172664 619.716767 620.525826 620.950710 622.572260 623.829151 624.369919 624.562647 625.967656 627.045287 627.446653 627.527081 628.805603 629.771903 630.078526 630.070167 631.237052 632.092476 632.294847 632.187784 633.253081 633.993731 -100 
-100 -100 616.955340 618.260701 619.600639 620.499564 621.213386 622.523893 623.652870 624.307587 624.794417 625.896154 626.847996 627.360262 627.727947 628.711052 629.555839 629.972658 630.247494 631.124611 631.861411 632.173414 632.344558 633.107222 633.685963 -100 
-100 -100 617.209555 618.276322 619.493737 620.423358 621.241050 622.416489 623.473354 624.179289 624.778789 625.751064 626.631627 627.193140 627.670701 628.529663 629.308212 629.776000 630.160704 630.917235 631.590112 631.953136 632.231017 632.864608 633.354344 -100 
-100 -100 616.509312 617.795226 619.109359 619.982154 620.669821 621.949431 623.051832 623.688041 624.161178 625.237093 626.161462 626.654541 627.008126 627.973067 628.800690 629.205220 629.471052 630.333851 631.055936 631.357423 631.521180 632.274797 632.848028 -100 
-100 -100 615.478527 617.250122 618.742802 619.499410 619.872189 621.429602 622.630950 623.131268 623.293746 624.645556 625.672314 626.037904 626.092110 627.334848 628.268794 628.552224 628.526884 629.665597 630.494090 630.677407 630.557279 631.604082 632.333808 -100 
-100 -100 616.432953 617.693974 618.967129 619.791016 620.425684 621.649787 622.698889 623.286802 623.715431 624.751920 625.644304 626.110096 626.439380 627.380859 628.187561 628.574034 628.822813 629.668562 630.375683 630.664414 630.816384 631.558014 632.123404 -100 
-100 -100 617.110720 618.121059 619.250390 620.079727 620.791225 621.853809 622.804385 623.418048 623.935591 624.828986 625.642282 626.150168 626.581684 627.393101 628.129328 628.563004 628.916658 629.637793 630.278343 630.615652 630.870176 631.476289 631.947334 -100 
-100 -100 616.940565 618.142096 619.333822 620.077179 620.633168 621.768246 622.736576 623.260648 623.635724 624.616968 625.466609 625.904405 626.211476 627.120568 627.900644 628.271409 628.506716 629.326431 630.011071 630.286525 630.425678 631.137046 631.679410 -100 
-100 -100 616.579156 618.213756 619.529924 620.123641 620.344118 621.719784 622.759887 623.140186 623.204588 624.443502 625.384337 625.699263 625.716516 626.889847 627.767607 628.023117 627.976566 629.057531 629.837074 629.995586 629.853653 630.830440 631.506575 -100 
-100 -100 618.344716 619.387806 620.403249 621.028323 621.494249 622.501149 623.364078 623.841634 624.188619 625.095084 625.884492 626.312399 626.620583 627.478107 628.214950 628.586864 628.829305 629.599441 630.237398 630.503569 630.631758 631.269615 631.745179 -100 
-100 -100 620.035022 620.637559 621.368794 621.988452 622.571217 623.343920 624.065402 624.617954 625.126320 625.832159 626.502662 627.018535 627.495733 628.164321 628.790282 629.252587 629.663032 630.246539 630.771697 631.118072 631.392560 631.806944 632.104711 -100 
-100 -100 620.944279 621.359383 621.948004 622.544206 623.149176 623.829544 624.487814 625.066382 625.625833 626.259036 626.879288 627.428881 627.962102 628.563705 629.143430 629.640884 630.107215 630.624176 631.101296 631.476351 631.793481 632.119085 632.335332 -100 
-100 -100 -100 -100 -100 -100 -100 -100 -100 -100 -100 -100 -100 -100 -100 -100 -100 -100 -100 -100 -100 -100 -100 -100 -100 -100 
-100 -100 -100 -100 -100 -100 -100 -100 -100 -100 -100 -100 -100 -100 -100 -100 -100 -100 -100 -100 -100 -100 -100 -100 -100 -100 
-100 -100 -100 -100 -100 -100 -100 -100 -100 -100 -100 -100 -100 -100 -100 -100 -100 -100 -100 -100 -100 -100 -100 -100 -100 -100 
-100 -100 627.474958 627.943491 628.593335 629.244525 629.907085 630.675658 631.416931 632.058666 632.670330 633.374825 634.051523 634.631731 635.182800 635.823257 636.432562 636.940581 637.411531 637.960033 638.464016 638.849082 639.169698 639.523075 639.759755 -100 
-100 -100 626.193400 626.932504 627.761441 628.417676 629.010875 629.915450 630.738410 631.328672 631.840061 632.662393 633.410482 633.934406 634.382964 635.135565 635.812465 636.263526 636.633137 637.293487 637.867365 638.202960 638.437297 638.928310 639.278218 -100 
-100 -100 623.526093 625.055848 626.291044 626.879578 627.130201 628.488807 629.528754 629.955265 630.074910 631.320576 632.268626 632.622827 632.680718 633.841792 634.709828 634.990306 634.973616 636.038456 636.805383 636.982163 636.855773 637.795405 638.430823 -100 
-100 -100 619.807763 622.960424 624.736280 625.120523 624.348514 626.844750 628.236508 628.375207 627.430949 629.779660 631.060157 631.121687 630.130115 632.363084 633.550399 633.537742 632.483845 634.606808 635.691854 635.585590 634.447065 636.477971 637.530649 -100 
-100 -100 620.889957 622.602584 624.025315 624.722046 625.042585 626.528263 627.666322 628.118587 628.242097 629.563154 630.570951 630.923642 630.965941 632.187074 633.103394 633.375190 633.339349 634.463238 635.282152 635.460832 635.334150 636.359085 637.071641 -100 
-100 -100 620.745425 622.009909 623.289388 624.122860 624.768550 626.000544 627.056685 627.651397 628.087196 629.136304 630.043231 630.519760 630.856478 631.805824 632.619904 633.011266 633.263732 634.117231 634.833896 635.130042 635.286472 636.031389 636.598171 -100 
-100 -100 618.855119 620.654616 622.170805 622.943252 623.326558 624.897361 626.107208 626.609902 626.770778 628.133679 629.174823 629.546948 629.602426 630.856185 631.799407 632.085574 632.059080 633.209146 634.049769 634.238883 634.119312 635.176344 635.912170 -100 
-100 -100 615.671546 619.042684 621.021630 621.554350 620.887715 623.571032 625.108381 625.338504 624.455291 626.895526 628.246301 628.339937 627.358419 629.670205 630.915801 630.925742 629.876901 632.065177 633.199599 633.110005 631.971541 634.087410 635.197810 -100 
-100 -100 617.358977 619.180168 620.730490 621.541822 621.965797 623.578804 624.827781 625.363967 625.553861 626.944147 628.009559 628.402145 628.475810 629.747747 630.708052 631.009202 630.996344 632.160206 633.013361 633.212998 633.102913 634.169420 634.911267 -100 
-100 -100 617.718484 619.034647 620.388945 621.302008 622.028197 623.347755 624.483637 625.143592 625.634474 626.739682 627.695881 628.212018 628.583043 629.569155 630.417047 630.836287 631.113568 631.995457 632.737581 633.053580 633.227814 633.994986 634.576544 -100 
-100 -100 616.258077 618.076213 619.629842 620.449019 620.883383 622.512125 623.774342 624.318210 624.512633 625.924595 627.008984 627.416214 627.501764 628.781507 629.748914 630.056460 630.049058 631.220622 632.080066 632.284528 632.178479 633.248924 633.992348 -100 
-100 -100 613.462882 616.823871 618.811329 619.361856 618.715640 621.434462 623.000335 623.245874 622.362764 624.854997 626.243170 626.364365 625.406611 627.731682 628.990449 629.012123 627.971565 630.176523 631.322946 631.241890 630.109539 632.234196 633.348615 -100 
-100 -100 615.475492 617.287110 618.831402 619.641047 620.066776 621.688138 622.944820 623.485195 623.677639 625.086403 626.166284 626.570359 626.653488 627.929572 628.893013 629.197763 629.188291 630.356153 631.210928 631.411481 631.302178 632.369966 633.112228 -100 
-100 -100 616.161444 617.461247 618.794734 619.688056 620.396976 621.701616 622.826488 623.480047 623.968349 625.067313 626.013252 626.523235 626.890394 627.868344 628.707855 629.122346 629.397125 630.271035 631.003058 631.311835 631.481250 632.242101 632.819830 -100 
-100 -100 615.044920 616.830444 618.344494 619.125378 619.524138 621.114145 622.346373 622.873668 623.063056 624.444376 625.490466 625.874496 625.946011 627.202099 628.148650 628.445086 628.433663 629.582799 630.418827 630.609321 630.496323 631.549347 632.283006 -100 
-100 -100 612.620071 615.920348 617.846689 618.340360 617.643095 620.294074 621.807063 622.021541 621.130670 623.559203 624.887362 624.973620 623.999778 626.280679 627.506656 627.513387 626.475737 628.636465 629.748419 629.651528 628.521519 630.608974 631.705315 -100 
-100 -100 614.975343 616.735089 618.207431 618.939096 619.284819 620.818989 621.997585 622.475830 622.617654 623.958971 624.976491 625.334758 625.382828 626.615696 627.541684 627.820365 627.791665 628.923635 629.745669 629.924392 629.800263 630.840595 631.565774 -100 
-100 -100 616.081071 617.320541 618.563383 619.355866 619.959325 621.149823 622.168524 622.731761 623.140105 624.157639 625.035713 625.492819 625.815580 626.745476 627.543210 627.925514 628.171455 629.008635 629.708346 629.993444 630.142106 630.872128 631.428704 -100 
-100 -100 615.506858 617.198972 618.587330 619.241467 619.515072 620.954271 622.049654 622.466785 622.560470 623.836547 624.807995 625.138827 625.168013 626.364587 627.262740 627.527038 627.487998 628.590550 629.390802 629.560956 629.431859 630.434384 631.132360 -100 
-100 -100 613.791388 616.923864 618.664519 619.002905 618.177742 620.622944 621.966964 622.069337 621.104233 623.385492 624.620478 624.660261 623.665544 625.860448 627.025621 627.008951 625.964758 628.052076 629.114491 629.004987 627.882854 629.870684 630.901405 -100 
-100 -100 616.986480 618.496129 619.694706 620.234301 620.427855 621.727232 622.709980 623.086133 623.161537 624.351067 625.255207 625.581652 625.621952 626.756286 627.604879 627.876109 627.854163 628.896789 629.644517 629.811506 629.681238 630.598249 631.219382 -100 
-100 -100 619.277173 619.995849 620.786636 621.391001 621.923033 622.762254 623.520307 624.049938 624.505633 625.274487 625.978984 626.470893 626.895326 627.625005 628.283766 628.722006 629.080113 629.723452 630.280413 630.602619 630.825899 631.302758 631.643681 -100 
-100 -100 620.360406 620.808183 621.418863 622.016377 622.615266 623.315206 623.987549 624.563864 625.115476 625.766281 626.398878 626.945040 627.469653 628.087893 628.679293 629.173021 629.630553 630.163490 630.651493 631.022134 631.330067 631.671933 631.901737 -100 
-100 -100 -100 -100 -100 -100 -100 -100 -100 -100 -100 -100 -100 -100 -100 -100 -100 -100 -100 -100 -100 -100 -100 -100 -100 -100 
-100 -100 -100 -100 -100 -100 -100 -100 -100 -100 -100 -100 -100 -100 -100 -100 -100 -100 -100 -100 -100 -100 -100 -100 -100 -100 
-100 -100 -100 -100 -100 -100 -100 -100 -100 -100 -100 -100 -100 -100 -100 -100 -100 -100 -100 -100 -100 -100 -100 -100 -100 -100 
-100 -100 626.857750 627.380367 628.062969 628.714093 629.361754 630.163530 630.925279 631.560324 632.152711 632.886494 633.580327 634.151319 634.681238 635.348446 635.972923 636.470455 636.919230 637.492710 638.010198 638.383761 638.682593 639.063805 639.321231 -100 
-100 -100 625.230302 626.218989 627.152428 627.770351 628.228304 629.289744 630.179825 630.718082 631.088375 632.062244 632.873693 633.344084 633.652218 634.550975 635.288091 635.684850 635.914620 636.717610 637.349083 637.629422 637.725988 638.366595 638.797224 -100 
-100 -100 620.827365 623.818639 625.463777 625.809359 625.039709 627.446766 628.778940 628.931713 628.025510 630.308322 631.543883 631.628245 630.680341 632.853313 634.000226 634.012620 633.002384 635.063788 636.103305 636.011919 634.901535 636.851809 637.835310 -100 
-100 -100 608.191735 620.435577 623.553312 622.946235 614.610315 624.705412 627.164867 626.261240 617.776940 627.677939 630.018519 629.060036 620.692295 630.307888 632.528588 631.506965 623.174787 632.579615 634.680783 633.569477 625.204114 634.508326 636.754161 -100 
-100 -100 618.069509 621.287583 623.143533 623.592201 622.873971 625.431518 626.874220 627.042964 626.120027 628.499358 629.805147 629.876839 628.891935 631.145367 632.351194 632.344678 631.295119 633.436427 634.539003 634.439989 633.310341 635.369168 636.446201 -100 
-100 -100 619.267497 621.036430 622.523874 623.275633 623.642940 625.185772 626.371957 626.858205 627.006929 628.354715 629.383371 629.747814 629.798132 631.037968 631.970449 632.251385 632.222085 633.361563 634.193827 634.379565 634.259002 635.304708 636.032826 -100 
-100 -100 615.926336 619.290467 621.259410 621.781211 621.102744 623.771667 625.295168 625.513320 624.619465 627.049067 628.389807 628.474725 627.485313 629.788049 631.025995 631.030308 629.976781 632.158981 633.288101 633.194697 632.053227 634.165588 635.273725 -100 
-100 -100 603.559847 616.389157 619.774027 619.297678 610.886989 621.355527 623.992590 623.173799 614.689624 624.743322 627.162431 626.214313 617.731430 627.549512 629.848369 628.834549 620.407462 629.980024 632.147418 631.031555 622.520012 632.060489 634.392231 -100 
-100 -100 614.420727 617.807779 619.811339 620.371544 619.732800 622.444068 624.006387 624.257004 623.391045 625.848524 627.214251 627.320026 626.348979 628.670576 629.925953 629.945196 628.905302 631.102434 632.245174 632.162852 631.031066 633.153884 634.268659 -100 
-100 -100 616.212039 618.040286 619.605444 620.435047 620.878134 622.511914 623.778463 624.327084 624.526163 625.933716 627.014118 627.418337 627.501605 628.781002 629.748541 630.056506 630.050178 631.222241 632.082942 632.288912 632.184413 633.256751 634.002044 -100 
-100 -100 613.343938 616.713530 618.713596 619.277306 618.643230 621.372184 622.946096 623.197577 622.318851 624.814693 626.206277 626.330123 625.374701 627.702358 628.963934 628.988143 627.950367 630.159545 631.310648 631.233633 630.104838 632.233465 633.350478 -100 
-100 -100 601.454465 614.192245 617.567417 617.098213 608.675855 619.205205 621.869364 621.044050 612.436920 622.664810 625.143904 624.231955 615.793070 625.607970 627.916860 626.910121 618.466150 628.082669 630.267935 629.160830 620.644843 630.206334 632.544283 -100 
-100 -100 612.568565 615.929700 617.918241 618.470492 617.826232 620.546602 622.114161 622.361679 621.480900 623.974019 625.361888 625.483615 624.526882 626.851440 628.109679 628.131937 627.093041 629.299011 630.445963 630.365682 629.234223 631.360030 632.475691 -100 
-100 -100 614.675214 616.479566 618.017937 618.823566 619.246399 620.862663 622.116405 622.657417 622.853377 624.255983 625.328158 625.729059 625.811993 627.083115 628.043001 628.348173 628.342235 629.506245 630.357555 630.558122 630.451307 631.515617 632.256037 -100 
-100 -100 612.168451 615.485027 617.436764 617.959309 617.292325 619.975262 621.517594 621.756652 620.887192 623.339849 624.690680 624.795266 623.836944 626.132993 627.373181 627.392311 626.366259 628.540275 629.665118 629.578966 628.458150 630.554643 631.656614 -100 
-100 -100 600.760538 613.321969 616.615459 616.090296 607.657195 618.074848 620.681830 619.841835 611.330995 621.393414 623.798685 622.862025 614.478126 624.180618 626.449638 625.445128 617.108129 626.579161 628.716323 627.608800 619.200496 628.618965 630.921021 -100 
-100 -100 612.108736 615.398026 617.306997 617.780016 617.060148 619.686564 621.175177 621.365992 620.450123 622.862180 624.184171 624.263440 623.282505 625.555164 626.774919 626.777015 625.734605 627.890927 629.001401 628.903785 627.772462 629.855112 630.947785 -100 
-100 -100 614.624082 616.359922 617.803562 618.508369 618.828649 620.326630 621.473230 621.927242 622.049733 623.365506 624.367393 624.716910 624.759606 625.979711 626.897253 627.172962 627.143224 628.266474 629.083738 629.262896 629.140754 630.167601 630.883178 -100 
-100 -100 612.695020 615.889726 617.707154 618.108124 617.337256 619.847622 621.247714 621.385368 620.447386 622.767636 624.034683 624.089505 623.105309 625.325415 626.512729 626.504764 625.467780 627.578853 628.663407 628.564643 627.453935 629.471720 630.527661 -100 
-100 -100 602.179737 614.400960 617.480375 616.821746 608.417393 618.471980 620.887659 619.965426 611.571980 621.294509 623.574794 622.606663 614.321326 623.817297 626.007080 624.996701 616.770472 626.050578 628.121704 627.031266 618.824289 627.946538 630.147901 -100 
-100 -100 614.289028 617.259196 618.865610 619.158891 618.327836 620.676035 621.951847 622.058798 621.123231 623.335212 624.523399 624.583663 623.630697 625.767633 626.894359 626.903026 625.902744 627.933214 628.954611 628.862508 627.769781 629.679365 630.642352 -100 
-100 -100 618.314679 619.282199 620.175935 620.739788 621.134290 622.129255 622.953869 623.431871 623.748198 624.666662 625.434195 625.873867 626.160527 627.036447 627.756747 628.143418 628.365917 629.153384 629.770745 630.041877 630.132307 630.757194 631.177776 -100 
-100 -100 619.743691 620.244891 620.887025 621.482728 622.064953 622.796783 623.488674 624.057777 624.590034 625.269837 625.919795 626.457532 626.962263 627.608466 628.216687 628.702078 629.140110 629.700612 630.204971 630.567031 630.855646 631.226041 631.476685 -100 
-100 -100 -100 -100 -100 -100 -100 -100 -100 -100 -100 -100 -100 -100 -100 -100 -100 -100 -100 -100 -100 -100 -100 -100 -100 -100 
-100 -100 -100 -100 -100 -100 -100 -100 -100 -100 -100 -100 -100 -100 -100 -100 -100 -100 -100 -100 -100 -100 -100 -100 -100 -100 
-100 -100 -100 -100 -100 -100 -100 -100 -100 -100 -100 -100 -100 -100 -100 -100 -100 -100 -100 -100 -100 -100 -100 -100 -100 -100 
-100 -100 626.500117 626.977868 627.642873 628.311525 628.991632 629.776758 630.532760 631.186984 631.809142 632.522663 633.207220 633.794147 634.351110 634.996920 635.610979 636.123010 636.597330 637.148668 637.655047 638.042283 638.365406 638.721809 638.960769 -100 
-100 -100 625.202446 625.952224 626.798166 627.473400 628.085348 629.007505 629.846044 630.449377 630.971563 631.802893 632.558708 633.089153 633.543428 634.301261 634.982909 635.438027 635.811012 636.473950 637.049856 637.387212 637.623854 638.118162 638.470727 -100 
-100 -100 622.507918 624.050876 625.306172 625.916267 626.187660 627.565560 628.622557 629.063261 629.194391 630.448879 631.404260 631.764535 631.827793 632.993760 633.866480 634.151164 634.138027 635.205044 635.973485 636.151527 636.027251 636.970708 637.609415 -100 
-100 -100 618.760007 621.928360 623.727331 624.135743 623.386682 625.904024 627.314436 627.468667 626.536882 628.894125 630.181287 630.248157 629.261394 631.498643 632.690444 632.682156 631.632222 633.757150 634.843670 634.738775 633.602677 635.638091 636.694594 -100 
-100 -100 619.818272 621.547273 622.994611 623.717205 624.062265 625.570638 626.728564 627.197011 627.333173 628.663243 629.677375 630.034400 630.080376 631.305429 632.226039 632.501898 632.469833 633.596750 634.418452 634.599787 634.476650 635.506684 636.223261 -100 
-100 -100 619.652083 620.933882 622.239355 623.099975 623.771294 625.027214 626.104108 626.715329 627.163834 628.222349 629.135323 629.615215 629.954548 630.907504 631.725792 632.121023 632.377325 633.235123 633.956255 634.256656 634.417898 635.168589 635.739614 -100 
-100 -100 617.740890 619.559802 621.103961 621.904620 622.314113 623.909781 625.140981 625.660160 625.833547 627.206138 628.253193 628.627978 628.685325 629.942676 630.890304 631.180390 631.158005 632.313552 633.160132 633.354793 633.241024 634.304598 635.045067 -100 
-100 -100 614.542961 617.935390 619.943571 620.504779 619.864108 622.572568 624.131204 624.377214 623.505830 625.955865 627.312748 627.408991 626.429246 628.744968 629.995317 630.009385 628.965018 631.159740 632.301226 632.218065 631.086048 633.209086 634.324502 -100 
-100 -100 616.231652 618.071922 619.649639 620.488460 620.937813 622.574761 623.843826 624.394930 624.595966 625.995512 627.067170 627.462954 627.539102 628.815339 629.780651 630.086296 630.078472 631.249418 632.110363 632.317156 632.214059 633.287926 634.034863 -100 
-100 -100 616.597420 617.930242 619.309440 620.248276 620.998601 622.340549 623.495020 624.168680 624.669835 625.783773 626.746399 627.266394 627.640704 628.631744 629.485098 629.909251 630.192095 631.081801 631.832466 632.156227 632.337793 633.112502 633.699302 -100 
-100 -100 615.141365 616.974982 618.551796 619.394987 619.851897 621.501703 622.781233 623.337567 623.541301 624.961773 626.052950 626.464523 626.553930 627.839573 628.813228 629.126089 629.124628 630.305096 631.174113 631.386893 631.288248 632.366643 633.115873 -100 
-100 -100 612.349342 615.725312 617.734759 618.307686 617.682383 620.421145 622.003302 622.260268 621.385650 623.886481 625.282052 625.408123 624.454717 626.786814 628.052823 628.080366 627.046132 629.261262 630.418456 630.346468 629.221950 631.355049 632.475569 -100 
-100 -100 614.367398 616.192842 617.757648 618.588289 619.033676 620.673602 621.945433 622.496378 622.696605 624.114075 625.202539 625.612758 625.701410 626.985136 627.956685 628.268430 628.266385 629.444947 630.311323 630.521944 630.421505 631.497872 632.245883 -100 
-100 -100 615.057674 616.370649 617.723611 618.636714 619.364096 620.686208 621.825193 622.488091 622.982491 624.090539 625.047532 625.565455 625.939313 626.925600 627.774145 628.196584 628.479420 629.364685 630.109535 630.429533 630.608691 631.378286 631.961589 -100 
-100 -100 613.942870 615.741967 617.275312 618.075020 618.491052 620.098006 621.343486 621.878035 622.069048 623.460091 624.522558 624.916998 624.996316 626.261560 627.218000 627.522656 627.518840 628.680210 629.530985 629.733922 629.631347 630.693408 631.432700 -100 
-100 -100 611.521494 614.836023 616.781732 617.293530 616.612592 619.280573 620.806873 621.028307 620.138465 622.577591 623.923501 624.020932 623.055347 625.345964 626.582325 626.597450 625.567320 627.740877 628.868064 628.783721 627.664096 629.760625 630.862632 -100 
-100 -100 613.888438 615.661382 617.152296 617.901885 618.264088 619.814861 621.007278 621.494750 621.642737 622.994697 624.025600 624.393721 624.450016 625.692594 626.629023 626.916897 626.897190 628.041301 628.876404 629.066176 628.951560 630.000423 630.730995 -100 
-100 -100 615.009017 616.260887 617.521667 618.331982 618.952091 620.158981 621.191897 621.765936 622.183019 623.210998 624.100229 624.566337 624.897310 625.836754 626.644697 627.036593 627.292410 628.140842 628.851251 629.145465 629.302377 630.040245 630.601926 -100 
-100 -100 614.450045 616.154687 617.560920 618.232707 618.522795 619.978418 621.088383 621.517143 621.620732 622.907068 623.888437 624.227592 624.264728 625.470644 626.378682 626.652488 626.623708 627.736965 628.545846 628.723229 628.601014 629.610907 630.313896 -100 
-100 -100 612.753213 615.898350 617.656551 618.011990 617.202699 619.664144 621.022736 621.136899 620.181922 622.473158 623.717423 623.765035 622.777906 624.981828 626.156317 626.148411 625.113742 627.211452 628.281722 628.178480 627.062317 629.057219 630.092858 -100 
-100 -100 615.974332 617.494802 618.709068 619.264579 619.473311 620.787887 621.784394 622.171977 622.257323 623.456427 624.369392 624.703503 624.751285 625.894090 626.751302 627.030684 627.017380 628.069380 628.824962 628.998359 628.874057 629.797425 630.422876 -100 
-100 -100 618.290226 619.017678 619.821980 620.440922 620.987284 621.840541 622.611372 623.151941 623.617289 624.395283 625.108247 625.607788 626.039698 626.777406 627.444293 627.890397 628.256674 628.908579 629.473282 629.802157 630.031493 630.514019 630.858589 -100 
-100 -100 619.388693 619.844048 620.466897 621.078098 621.690719 622.403977 623.088487 623.675415 624.236481 624.896152 625.537003 626.090781 626.622868 627.248912 627.848196 628.349668 628.815140 629.356259 629.851937 630.229381 630.543396 630.890538 631.123590 -100 
-100 -100 -100 -100 -100 -100 -100 -100 -100 -100 -100 -100 -100 -100 -100 -100 -100 -100 -100 -100 -100 -100 -100 -100 -100 -100 
-100 -100 -100 -100 -100 -100 -100 -100 -100 -100 -100 -100 -100 -100 -100 -100 -100 -100 -100 -100 -100 -100 -100 -100 -100 -100 
-100 -100 -100 -100 -100 -100 -100 -100 -100 -100 -100 -100 -100 -100 -100 -100 -100 -100 -100 -100 -100 -100 -100 -100 -100 -100 
-100 -100 626.119757 626.575605 627.234701 627.918904 628.621340 629.402790 630.158897 630.827018 631.466915 632.171849 632.852283 633.449688 634.021906 634.658075 635.267165 635.788678 636.277273 636.818449 637.319629 637.716309 638.053510 638.398338 638.626971 -100 
-100 -100 624.972520 625.620035 626.425539 627.134371 627.814001 628.687195 629.504889 630.143801 630.729412 631.506383 632.236167 632.797273 633.310882 634.014604 634.670388 635.155400 635.586462 636.195339 636.745355 637.112241 637.405729 637.842198 638.155114 -100 
-100 -100 622.838195 623.934709 625.031202 625.747111 626.308271 627.414662 628.370736 628.928288 629.345593 630.322852 631.170156 631.638146 631.976919 632.871687 633.639619 634.031413 634.290441 635.089130 635.753761 636.037764 636.181386 636.847640 637.343780 -100 
-100 -100 620.479467 622.177035 623.580584 624.266013 624.578873 626.052404 627.181523 627.633991 627.758918 629.068563 630.065168 630.413885 630.453365 631.667456 632.577657 632.849790 632.813932 633.928537 634.737087 634.910456 634.777833 635.791362 636.493465 -100 
-100 -100 620.171118 621.432203 622.710586 623.545423 624.192586 625.420695 626.473243 627.066147 627.500052 628.542570 629.441689 629.911257 630.242047 631.184880 631.994191 632.382771 632.633054 633.481909 634.194632 634.488697 634.644095 635.385869 635.950607 -100 
-100 -100 619.593847 620.664856 621.882110 622.802478 623.602621 624.753876 625.783760 626.461609 627.033224 627.979726 628.836399 629.372749 629.826455 630.667069 631.430355 631.882499 632.253003 633.001604 633.670761 634.030211 634.305051 634.937837 635.428146 -100 
-100 -100 618.105768 619.438524 620.806312 621.720720 622.439104 623.748854 624.872279 625.516586 625.990024 627.073819 628.005180 628.493969 628.839938 629.809957 630.643869 631.047646 631.311298 632.186556 632.925142 633.237801 633.410553 634.179260 634.763857 -100 
-100 -100 616.321980 618.180244 619.773110 620.616964 621.065054 622.705103 623.974620 624.521171 624.715405 626.110304 627.174036 627.557377 627.620984 628.894245 629.856283 630.154697 630.139406 631.311517 632.174742 632.382316 632.280986 633.357138 634.107149 -100 
-100 -100 616.591441 617.944338 619.344676 620.296823 621.054932 622.405289 623.565853 624.241439 624.741881 625.851776 626.807336 627.317007 627.681876 628.670964 629.522998 629.943001 630.222042 631.113420 631.867290 632.193165 632.377465 633.156411 633.747297 -100 
-100 -100 616.532676 617.649834 618.937629 619.935619 620.815546 622.050680 623.156573 623.896479 624.520900 625.520214 626.424719 627.000520 627.489483 628.368045 629.167099 629.649752 630.049015 630.830529 631.531095 631.916838 632.214851 632.870543 633.375605 -100 
-100 -100 615.499922 616.847656 618.246800 619.202822 619.968516 621.329775 622.500123 623.182702 623.689872 624.814006 625.784901 626.308020 626.684625 627.685369 628.548017 628.977142 629.264462 630.165494 630.927836 631.260212 631.449473 632.232948 632.826348 -100 
-100 -100 614.117616 615.967538 617.562332 618.417667 618.883345 620.547877 621.839266 622.401673 622.609402 624.033483 625.126655 625.535282 625.620805 626.916393 627.898667 628.214445 628.214652 629.405845 630.285536 630.505757 630.414042 631.499615 632.254898 -100 
-100 -100 614.727133 616.066774 617.453476 618.396018 619.148969 620.499017 621.660213 622.335865 622.838114 623.958710 624.927380 625.449734 625.826135 626.825976 627.687679 628.116585 628.404080 629.304568 630.065783 630.397166 630.585519 631.367829 631.960407 -100 
-100 -100 614.992533 616.091468 617.353005 618.323734 619.178391 620.391181 621.478721 622.204677 622.819189 623.811265 624.711285 625.286009 625.775108 626.651288 627.447948 627.930225 628.330212 629.110448 629.808498 630.192408 630.488939 631.141844 631.644775 -100 
-100 -100 614.291652 615.612289 616.970985 617.882535 618.603911 619.921148 621.054174 621.708570 622.193966 623.292435 624.240901 624.749866 625.116374 626.100050 626.947271 627.366866 627.647946 628.536751 629.286240 629.609830 629.792860 630.566353 631.153085 -100 
-100 -100 613.261141 615.072121 616.610843 617.404161 617.806787 619.404085 620.637204 621.154715 621.327219 622.705382 623.759238 624.141996 624.209513 625.472524 626.427009 626.724973 626.713170 627.880757 628.738129 628.943533 628.842245 629.909310 630.652931 -100 
-100 -100 614.245027 615.540116 616.856505 617.717448 618.384267 619.645142 620.725181 621.332964 621.776801 622.837320 623.753842 624.236638 624.580417 625.541755 626.368965 626.771817 627.037284 627.908787 628.641232 628.949925 629.119573 629.880149 630.458615 -100 
-100 -100 614.956212 615.997455 617.168096 618.034840 618.779797 619.877574 620.858760 621.494559 622.030516 622.946151 623.780946 624.305139 624.751577 625.582343 626.338733 626.789953 627.162274 627.906768 628.568161 628.921997 629.191960 629.815601 630.299014 -100 
-100 -100 614.813852 616.047808 617.281507 618.062071 618.651012 619.821531 620.821095 621.368408 621.763004 622.765695 623.635256 624.088135 624.409403 625.337738 626.137654 626.525682 626.780209 627.623063 628.324542 628.612468 628.763883 629.492458 630.047481 -100 
-100 -100 614.486198 616.156044 617.514558 618.144083 618.395394 619.806971 620.878607 621.282270 621.366251 622.625872 623.585555 623.914384 623.944647 625.137017 626.033628 626.304111 626.273543 627.378949 628.174690 628.343557 628.211197 629.205637 629.894816 -100 
-100 -100 616.314403 617.385444 618.437517 619.096002 619.592177 620.631537 621.523477 622.023545 622.389666 623.315806 624.123095 624.565051 624.886683 625.761601 626.515693 626.902081 627.159930 627.950428 628.604522 628.882198 629.021116 629.673882 630.160336 -100 
-100 -100 618.066608 618.690007 619.451394 620.101437 620.713130 621.514904 622.262616 622.836708 623.363828 624.088121 624.775580 625.305904 625.797120 626.481753 627.123755 627.600654 628.026367 628.627352 629.168043 629.527038 629.813135 630.239955 630.546246 -100 
-100 -100 619.012902 619.445074 620.060012 620.684534 621.317292 622.024807 622.707685 623.307178 623.885113 624.536019 625.172672 625.736914 626.284422 626.901405 627.496566 628.008689 628.490120 629.023315 629.515628 629.903810 630.232839 630.569573 630.793013 -100 
-100 -100 -100 -100 -100 -100 -100 -100 -100 -100 -100 -100 -100 -100 -100 -100 -100 -100 -100 -100 -100 -100 -100 -100 -100 -100 
-100 -100 -100 -100 -100 -100 -100 -100 -100 -100 -100 -100 -100 -100 -100 -100 -100 -100 -100 -100 -100 -100 -100 -100 -100 -100 
-100 -100 -100 -100 -100 -100 -100 -100 -100 -100 -100 -100 -100 -100 -100 -100 -100 -100 -100 -100 -100 -100 -100 -100 -100 -100 
-100 -100 625.590561 626.089931 626.783861 627.478307 628.180476 628.986927 629.760234 630.425638 631.056092 631.779019 632.471700 633.063151 633.623962 634.276896 634.897486 635.412681 635.889659 636.447034 636.959725 637.351268 637.679586 638.045243 638.291825 -100 
-100 -100 624.235358 625.017019 625.900757 626.605244 627.240286 628.187541 629.046271 629.660789 630.190488 631.032245 631.796609 632.329330 632.784910 633.552035 634.242012 634.699213 635.073197 635.744008 636.327606 636.668025 636.908573 637.415731 637.779462 -100 
-100 -100 621.437687 623.035879 624.345897 624.990490 625.285158 626.695886 627.778807 628.231063 628.368960 629.635191 630.599387 630.956783 631.014627 632.195682 633.080686 633.365162 633.349005 634.428264 635.207253 635.385428 635.260854 636.225125 636.881890 -100 
-100 -100 617.577920 620.836760 622.708146 623.155359 622.427149 624.987318 626.429951 626.597478 625.675448 628.042565 629.337515 629.395103 628.390970 630.653779 631.862385 631.851388 630.792567 632.936110 634.036409 633.928381 632.783637 634.851627 635.933101 -100 
-100 -100 618.642268 620.435615 621.948122 622.712327 623.085759 624.633223 625.822292 626.304790 626.448962 627.792382 628.814917 629.166064 629.203647 630.443814 631.377013 631.651407 631.615385 632.756687 633.591692 633.774704 633.652912 634.707098 635.444675 -100 
-100 -100 618.471271 619.806977 621.173115 622.076244 622.778904 624.073208 625.181073 625.807217 626.264207 627.337310 628.258813 628.734282 629.067846 630.031855 630.860272 631.254448 631.508733 632.380183 633.115769 633.422353 633.590573 634.361205 634.949932 -100 
-100 -100 616.517416 618.400012 620.010212 620.852998 621.290834 622.930079 624.195433 624.728653 624.908016 626.298752 627.355476 627.722933 627.769833 629.041810 630.001381 630.288466 630.260746 631.435101 632.300902 632.505020 632.401483 633.484113 634.242230 -100 
-100 -100 613.264390 616.744393 618.827405 619.428592 618.806306 621.569165 623.166107 623.423638 622.551514 625.025735 626.394299 626.478651 625.477107 627.818609 629.085181 629.093346 628.034846 630.259132 631.425928 631.355474 630.240121 632.377787 633.510780 -100 
-100 -100 614.993336 616.896230 618.538807 619.418752 619.895685 621.575726 622.878134 623.441849 623.647081 625.063638 626.144604 626.532625 626.598077 627.889695 628.868054 629.171735 629.159763 630.351368 631.233658 631.451921 631.360519 632.453749 633.218323 -100 
-100 -100 615.386112 616.769412 618.206151 619.185133 619.965161 621.345291 622.530108 623.217020 623.724365 624.850657 625.819889 626.333115 626.699892 627.703961 628.569987 628.994959 629.277797 630.185501 630.955735 631.290789 631.483382 632.277934 632.881915 -100 
-100 -100 613.918948 615.806977 617.442365 618.322838 618.804900 620.495623 621.807245 622.376786 622.586730 624.016979 625.112282 625.511840 625.586571 626.893047 627.884426 628.198034 628.193996 629.397537 630.289684 630.514710 630.427746 631.526778 632.294637 -100 
-100 -100 611.102361 614.545085 616.617204 617.223361 616.612421 619.401181 621.019182 621.289792 620.424718 622.929890 624.326897 624.432627 623.444745 625.818370 627.110286 627.136782 626.090561 628.340939 629.527554 629.470284 628.362208 630.513427 631.653444 -100 
-100 -100 613.149678 615.028654 616.650439 617.516289 617.984458 619.662722 620.963899 621.525250 621.729190 623.155395 624.248784 624.648225 624.723465 626.029610 627.020745 627.334855 627.331798 628.535907 629.428111 629.653189 629.566172 630.664668 631.432000 -100 
-100 -100 613.855426 615.217256 616.624743 617.574060 618.326633 619.681883 620.845752 621.516226 622.011504 623.129312 624.094800 624.608554 624.977275 625.979569 626.844170 627.269843 627.554709 628.463447 629.233539 629.568710 629.761339 630.554364 631.156916 -100 
-100 -100 612.716961 614.576758 616.170897 617.006366 617.443845 619.086680 620.357704 620.896917 621.084466 622.486794 623.562044 623.952821 624.024757 625.309398 626.282977 626.586885 626.578202 627.771119 628.652399 628.870985 628.780355 629.869859 630.631404 -100 
-100 -100 610.256941 613.657712 615.673573 616.219085 615.549685 618.263221 619.818975 620.044501 619.150708 621.601847 622.961745 623.051801 622.068091 624.389200 625.645645 625.652885 624.597724 626.823485 627.988799 627.919189 626.807056 628.936583 630.064420 -100 
-100 -100 612.683437 614.516730 616.067737 616.852275 617.235028 618.820545 620.038078 620.531180 620.678464 622.043038 623.086305 623.451839 623.502099 624.763871 625.716795 626.004059 625.980125 627.155056 628.018020 628.220613 628.115999 629.192039 629.945048 -100 
-100 -100 613.851174 615.151513 616.465622 617.310830 617.954599 619.191270 620.246645 620.827844 621.247317 622.287689 623.188390 623.654959 623.985128 624.939129 625.761297 626.156823 626.417088 627.287844 628.016785 628.319409 628.484741 629.246625 629.828661 -100 
-100 -100 613.305321 615.064088 616.525840 617.231652 617.543828 619.029649 620.162743 620.598845 620.705492 622.005301 622.998445 623.337454 623.372957 624.594072 625.516430 625.793081 625.769238 626.907655 627.728521 627.906617 627.785109 628.822727 629.549003 -100 
-100 -100 611.616281 614.831319 616.649329 617.036760 616.245771 618.739054 620.121952 620.243325 619.292513 621.596692 622.852806 622.898440 621.906391 624.127860 625.316351 625.305139 624.260318 626.396985 627.481297 627.372782 626.243526 628.277620 629.341341 -100 
-100 -100 614.930835 616.496918 617.757358 618.341255 618.568780 619.909486 620.926528 621.321825 621.411447 622.623112 623.546753 623.881547 623.928554 625.084243 625.952599 626.232349 626.218877 627.292340 628.060763 628.234877 628.110151 629.057418 629.702761 -100 
-100 -100 617.338276 618.093122 618.929742 619.572864 620.137794 621.011500 621.798769 622.347961 622.819363 623.607499 624.329295 624.832219 625.266901 626.013777 626.689338 627.139137 627.509941 628.174755 628.749971 629.083975 629.318782 629.816068 630.172923 -100 
-100 -100 618.489414 618.963597 619.611242 620.243827 620.874292 621.604991 622.303711 622.899697 623.467780 624.136144 624.784748 625.343201 625.879650 626.513205 627.119928 627.626486 628.097816 628.648844 629.154004 629.538380 629.859659 630.217695 630.459253 -100 
-100 -100 -100 -100 -100 -100 -100 -100 -100 -100 -100 -100 -100 -100 -100 -100 -100 -100 -100 -100 -100 -100 -100 -100 -100 -100 
-100 -100 -100 -100 -100 -100 -100 -100 -100 -100 -100 -100 -100 -100 -100 -100 -100 -100 -100 -100 -100 -100 -100 -100 -100 -100 
-100 -100 -100 -100 -100 -100 -100 -100 -100 -100 -100 -100 -100 -100 -100 -100 -100 -100 -100 -100 -100 -100 -100 -100 -100 -100 
-100 -100 625.079196 625.649064 626.391060 627.090979 627.778938 628.623231 629.419361 630.074202 630.680567 631.434359 632.145359 632.723645 633.258989 633.941642 634.579949 635.081971 635.533756 636.120333 636.650922 637.030939 637.337778 637.739208 638.014104 -100 
-100 -100 623.314549 624.379805 625.395158 626.067422 626.564389 627.679309 628.611625 629.167438 629.547043 630.546129 631.377935 631.849158 632.154166 633.076331 633.833069 634.230054 634.456192 635.279256 635.928697 636.210900 636.309620 636.981805 637.440687 -100 
-100 -100 618.645169 621.790573 623.563912 623.970325 623.229072 625.716204 627.107708 627.273648 626.368649 628.685955 629.947643 630.016804 629.039296 631.260629 632.441191 632.443828 631.411407 633.512127 634.580779 634.479612 633.350843 635.362447 636.397119 -100 
-100 -100 605.624048 618.218458 621.521181 620.977281 612.633046 622.860115 625.399942 624.509042 616.045902 625.963467 628.331882 627.334956 618.859898 628.598969 630.872951 629.829161 621.434968 630.919977 633.064270 631.926914 623.478895 632.916925 635.240730 -100 
-100 -100 615.668628 619.062943 621.070499 621.593617 620.912380 623.563420 625.076244 625.261394 624.340119 626.758408 628.090977 628.141045 627.119643 629.423133 630.664468 630.644919 629.570057 631.756211 632.894194 632.787317 631.641323 633.769942 634.905994 -100 
-100 -100 616.894095 618.797504 620.420896 621.251498 621.668732 623.296248 624.548592 625.054991 625.208477 626.594798 627.648285 627.997896 628.026435 629.299095 630.258744 630.530655 630.486648 631.662697 632.529322 632.719423 632.602828 633.700137 634.475774 -100 
-100 -100 613.432031 616.970451 619.093868 619.691025 619.046567 621.820803 623.420708 623.653400 622.750601 625.233981 626.605791 626.666544 625.636035 627.989108 629.261917 629.249742 628.165417 630.403762 631.580269 631.495184 630.362816 632.527012 633.686653 -100 
-100 -100 600.823166 613.976424 617.551329 617.137827 608.686528 619.337269 622.069308 621.252621 612.713715 622.865886 625.327730 624.336160 615.731127 625.680337 628.032796 626.987562 618.462379 628.162092 630.398683 629.296178 620.835265 630.390987 632.778280 -100 
-100 -100 611.897223 615.456829 617.612953 618.246759 617.640584 620.456359 622.093719 622.356475 621.478715 623.988117 625.384146 625.464880 624.452235 626.825634 628.117843 628.122356 627.053724 629.310487 630.504588 630.434310 629.314405 631.489727 632.656144 -100 
-100 -100 613.778731 615.735034 617.430922 618.335150 618.824806 620.543316 621.875073 622.440816 622.640746 624.083141 625.185142 625.570237 625.627956 626.944618 627.944106 628.246111 628.228174 629.445338 630.350102 630.570027 630.477727 631.601101 632.393206 -100 
-100 -100 610.859138 614.379202 616.518388 617.148115 616.542156 619.371079 621.017704 621.283911 620.404338 622.932443 624.343578 624.433488 623.423589 625.818812 627.126765 627.140809 626.076081 628.350213 629.556240 629.492534 628.374473 630.558907 631.729848 -100 
-100 -100 598.840483 611.808062 615.343422 614.923638 606.455965 617.155933 619.910841 619.099487 610.522726 620.748067 623.243161 622.265384 613.627004 623.656232 626.042483 625.012335 616.465932 626.227974 628.491053 627.400118 618.925572 628.517368 630.915731 -100 
-100 -100 610.093874 613.603542 615.727855 616.341967 615.721261 618.536790 620.172068 620.429292 619.543115 622.066806 623.476172 623.566494 622.557766 624.952827 626.260797 626.275730 625.212491 627.487932 628.694867 628.632011 627.514563 629.698836 630.869426 -100 
-100 -100 612.261750 614.190435 615.853036 616.725314 617.186004 618.877548 620.186521 620.734425 620.921465 622.354285 623.452858 623.840107 623.902275 625.216168 626.214010 626.517116 626.501974 627.721675 628.628041 628.849748 628.759014 629.881307 630.672228 -100 
-100 -100 609.672233 613.157038 615.252337 615.837498 615.191426 617.965064 619.568055 619.805135 618.911405 621.402200 622.792798 622.881388 621.888216 624.243586 625.527517 625.531757 624.466716 626.727348 627.923231 627.856280 626.741506 628.911445 630.074555 -100 
-100 -100 598.048702 610.936272 614.409834 613.934941 605.450626 616.031221 618.717049 617.869790 609.333364 619.435513 621.887360 620.916597 612.416357 622.260299 624.588771 623.540111 615.015375 624.722523 626.961599 625.865732 617.430817 626.958643 629.338169 -100 
-100 -100 609.652357 613.109010 615.160010 615.694040 614.993478 617.708528 619.257326 619.448779 618.515949 620.968544 622.327101 622.391486 621.377948 623.709389 624.971696 624.959189 623.879239 626.120977 627.297688 627.214483 626.085835 628.241470 629.395477 -100 
-100 -100 612.295712 614.154758 615.719813 616.488691 616.844501 618.411115 619.608620 620.069357 620.186363 621.537024 622.569652 622.913746 622.944535 624.203426 625.154877 625.428263 625.391710 626.568983 627.431520 627.621081 627.505754 628.592556 629.360508 -100 
-100 -100 610.359130 613.704909 615.654625 616.115911 615.372178 617.957774 619.413273 619.555371 618.609241 620.970387 622.270967 622.315884 621.312269 623.577948 624.801596 624.783725 623.724333 625.907370 627.033810 626.929378 625.800871 627.897703 629.017172 -100 
-100 -100 599.753434 612.234692 615.469801 614.863199 606.464628 616.612120 619.091665 618.169766 609.774219 619.532552 621.850223 620.862349 612.533841 622.097262 624.328180 623.282949 614.920821 624.383405 626.514045 625.396707 617.079293 626.370024 628.657426 -100 
-100 -100 612.161944 615.262508 616.980257 617.323295 616.514299 618.928371 620.253450 620.366519 619.426448 621.675876 622.894038 622.946801 621.977436 624.154306 625.311010 625.307908 624.280984 626.375208 627.435542 627.337370 626.225371 628.204597 629.222475 -100 
-100 -100 616.426199 617.461516 618.427020 619.035866 619.461184 620.500950 621.360992 621.851958 622.174900 623.118240 623.906779 624.349603 624.636528 625.535446 626.275952 626.665308 626.889203 627.707228 628.349902 628.628237 628.724470 629.384947 629.835867 -100 
-100 -100 617.983040 618.526385 619.220359 619.856715 620.471446 621.238651 621.959288 622.544340 623.088264 623.786847 624.453414 624.998924 625.510337 626.172982 626.796978 627.290522 627.737404 628.318698 628.843055 629.217340 629.518396 629.912293 630.182065 -100 
-100 -100 -100 -100 -100 -100 -100 -100 -100 -100 -100 -100 -100 -100 -100 -100 -100 -100 -100 -100 -100 -100 -100 -100 -100 -100 
-100 -100 -100 -100 -100 -100 -100 -100 -100 -100 -100 -100 -100 -100 -100 -100 -100 -100 -100 -100 -100 -100 -100 -100 -100 -100 
-100 -100 -100 -100 -100 -100 -100 -100 -100 -100 -100 -100 -100 -100 -100 -100 -100 -100 -100 -100 -100 -100 -100 -100 -100 -100 
-100 -100 624.926259 625.473384 626.213271 626.928710 627.640727 628.473064 629.265406 629.930298 630.555572 631.294062 631.999010 632.585784 633.138973 633.805968 634.437953 634.948098 635.417325 635.988652 636.513555 636.902712 637.228465 637.615928 637.883439 -100 
-100 -100 623.390657 624.273829 625.237796 625.960252 626.588190 627.585300 628.477849 629.079436 629.582972 630.461804 631.251737 631.766619 632.193336 632.995884 633.710781 634.150401 634.496032 635.201851 635.810998 636.137112 636.356617 636.911609 637.319194 -100 
-100 -100 620.206102 622.049645 623.517077 624.161760 624.387926 625.921410 627.076660 627.481801 627.526048 628.897784 629.923332 630.227438 630.188656 631.473035 632.419068 632.651908 632.541362 633.722444 634.562470 634.693231 634.485201 635.573125 636.329457 -100 
-100 -100 615.885806 619.610608 621.729727 622.141799 621.221902 624.037890 625.606025 625.677828 624.535041 627.135800 628.542350 628.496768 627.268964 629.762005 631.081977 630.971102 629.693743 632.064029 633.274999 633.072278 631.723099 634.047146 635.298154 -100 
-100 -100 617.236130 619.304587 620.999432 621.769954 622.073901 623.757149 625.027846 625.459311 625.502775 626.960384 628.050245 628.341713 628.274002 629.625319 630.625492 630.842565 630.704531 631.956469 632.859807 632.991839 632.782068 633.972990 634.823040 -100 
-100 -100 617.201505 618.731935 620.246238 621.173723 621.852211 623.237984 624.407211 625.003626 625.404860 626.547620 627.515655 627.951970 628.224373 629.254801 630.129044 630.485886 630.681812 631.620879 632.405415 632.682406 632.806541 633.667686 634.339526 -100 
-100 -100 615.044709 617.212732 619.013197 619.864506 620.232480 622.012894 623.363722 623.845843 623.922771 625.430195 626.555883 626.862228 626.801374 628.186237 629.213869 629.442319 629.310940 630.599327 631.537042 631.692145 631.501814 632.723261 633.595443 -100 
-100 -100 611.421538 615.393537 617.743051 618.313513 617.496824 620.528774 622.259868 622.420572 621.322462 624.037051 625.521023 625.498114 624.266041 626.843267 628.224546 628.129423 626.847226 629.306728 630.591895 630.429408 629.110684 631.510607 632.818367 -100 
-100 -100 613.505662 615.694412 617.527462 618.415668 618.822426 620.643938 622.032056 622.544479 622.646930 624.179913 625.329252 625.655385 625.612577 627.017423 628.064406 628.309840 628.194696 629.501461 630.456930 630.627179 630.449686 631.682291 632.561261 -100 
-100 -100 614.080149 615.659977 617.245954 618.248705 619.003628 620.476646 621.723887 622.380529 622.830900 624.026760 625.041828 625.514163 625.818331 626.889977 627.803271 628.191439 628.416506 629.394627 630.216891 630.524574 630.674578 631.561093 632.249128 -100 
-100 -100 612.440233 614.609475 616.431137 617.316940 617.726818 619.558125 620.954691 621.471985 621.578049 623.123983 624.286560 624.622922 624.588507 626.009557 627.071059 627.327302 627.220641 628.540767 629.507287 629.684905 629.512102 630.751245 631.634015 -100 
-100 -100 609.273242 613.198714 615.529992 616.100402 615.291384 618.347918 620.098737 620.270674 619.177352 621.921992 623.432685 623.428882 622.208555 624.820767 626.230149 626.154839 624.885665 627.374348 628.681902 628.533997 627.223099 629.638247 630.954062 -100 
-100 -100 611.674977 613.834184 615.640944 616.510825 616.905536 618.723066 620.107874 620.615775 620.714888 622.256304 623.417113 623.753899 623.720648 625.141920 626.203765 626.461129 626.356168 627.677946 628.645829 628.824675 628.652756 629.892008 630.774572 -100 
-100 -100 612.559016 614.114738 615.668411 616.638785 617.363758 618.809303 620.033049 620.670975 621.107498 622.293882 623.305508 623.779554 624.087060 625.157717 626.070410 626.460177 626.688382 627.669643 628.494428 628.804524 628.956340 629.842569 630.529826 -100 
-100 -100 611.247311 613.387040 615.166016 616.005510 616.369318 618.149856 619.503038 619.988000 620.070557 621.587704 622.731764 623.062694 623.028873 624.426997 625.469561 625.715800 625.604626 626.915728 627.874489 628.048388 627.874158 629.104713 629.981570 -100 
-100 -100 608.441512 612.323723 614.597841 615.107233 614.239436 617.217379 618.903191 619.028936 617.907431 620.596694 622.072253 622.057882 620.847755 623.403414 624.774045 624.678103 623.399621 625.864292 627.153086 626.995345 625.682819 628.076322 629.379904 -100 
-100 -100 611.232448 613.344485 615.079072 615.866869 616.175362 617.897530 619.196548 619.635614 619.678645 621.158276 622.270685 622.577337 622.522663 623.897422 624.918429 625.147448 625.020781 626.313191 627.252823 627.410315 627.221791 628.438343 629.306259 -100 
-100 -100 612.599006 614.089572 615.546453 616.411189 617.026501 618.350490 619.463699 620.012733 620.375031 621.483782 622.431295 622.860795 623.132188 624.152678 625.020272 625.378226 625.580048 626.521499 627.304905 627.582418 627.706841 628.560433 629.225952 -100 
-100 -100 611.916821 613.945985 615.584722 616.292281 616.531103 618.148965 619.360903 619.744749 619.750608 621.162997 622.223600 622.505543 622.438874 623.769395 624.756279 624.973179 624.843357 626.095160 626.993360 627.126846 626.921840 628.096246 628.934476 -100 
-100 -100 609.943345 613.618227 615.678219 616.026220 615.040310 617.786013 619.292381 619.318249 618.148694 620.683630 622.050955 621.996758 620.786043 623.233017 624.528420 624.413724 623.145316 625.511104 626.715811 626.520018 625.192590 627.480743 628.712413 -100 
-100 -100 613.713155 615.520684 616.934188 617.514548 617.670634 619.131390 620.219081 620.567059 620.563660 621.879453 622.864189 623.147467 623.100047 624.356662 625.283348 625.509540 625.400111 626.577499 627.412338 627.543770 627.339225 628.409762 629.153935 -100 
-100 -100 616.502723 617.356811 618.270625 618.928782 619.484014 620.405328 621.224873 621.760449 622.205445 623.029906 623.776953 624.262555 624.668966 625.450313 626.149670 626.581328 626.923804 627.625426 628.229386 628.551960 628.767849 629.313427 629.714083 -100 
-100 -100 617.831843 618.352213 619.043442 619.694487 620.332434 621.086988 621.803254 622.397825 622.960157 623.643450 624.303893 624.857635 625.386498 626.033686 626.651424 627.153041 627.617350 628.183969 628.703570 629.087633 629.407899 629.788434 630.051133 -100 
-100 -100 -100 -100 -100 -100 -100 -100 -100 -100 -100 -100 -100 -100 -100 -100 -100 -100 -100 -100 -100 -100 -100 -100 -100 -100 
-100 -100 -100 -100 -100 -100 -100 -100 -100 -100 -100 -100 -100 -100 -100 -100 -100 -100 -100 -100 -100 -100 -100 -100 -100 -100 
-100 -100 -100 -100 -100 -100 -100 -100 -100 -100 -100 -100 -100 -100 -100 -100 -100 -100 -100 -100 -100 -100 -100 -100 -100 -100 
-100 -100 -100 -100 -100 -100 -100 -100 -100 -100 -100 -100 -100 -100 -100 -100 -100 -100 -100 -100 -100 -100 -100 -100 -100 -100 
-100 -100 -100 -100 -100 -100 -100 -100 -100 -100 -100 -100 -100 -100 -100 -100 -100 -100 -100 -100 -100 -100 -100 -100 -100 -100 
-100 -100 -100 -100 -100 -100 -100 -100 -100 -100 -100 -100 -100 -100 -100 -100 -100 -100 -100 -100 -100 -100 -100 -100 -100 -100 
-100 -100 -100 -100 -100 -100 -100 -100 -100 -100 -100 -100 -100 -100 -100 -100 -100 -100 -100 -100 -100 -100 -100 -100 -100 -100 
-100 -100 -100 -100 -100 -100 -100 -100 -100 -100 -100 -100 -100 -100 -100 -100 -100 -100 -100 -100 -100 -100 -100 -100 -100 -100 
-100 -100 -100 -100 -100 -100 -100 -100 -100 -100 -100 -100 -100 -100 -100 -100 -100 -100 -100 -100 -100 -100 -100 -100 -100 -100 
-100 -100 -100 -100 -100 -100 -100 -100 -100 -100 -100 -100 -100 -100 -100 -100 -100 -100 -100 -100 -100 -100 -100 -100 -100 -100 
-100 -100 -100 -100 -100 -100 -100 -100 -100 -100 -100 -100 -100 -100 -100 -100 -100 -100 -100 -100 -100 -100 -100 -100 -100 -100 
-100 -100 -100 -100 -100 -100 -100 -100 -100 -100 -100 -100 -100 -100 -100 -100 -100 -100 -100 -100 -100 -100 -100 -100 -100 -100 
-100 -100 -100 -100 -100 -100 -100 -100 -100 -100 -100 -100 -100 -100 -100 -100 -100 -100 -100 -100 -100 -100 -100 -100 -100 -100 
-100 -100 -100 -100 -100 -100 -100 -100 -100 -100 -100 -100 -100 -100 -100 -100 -100 -100 -100 -100 -100 -100 -100 -100 -100 -100 
-100 -100 -100 -100 -100 -100 -100 -100 -100 -100 -100 -100 -100 -100 -100 -100 -100 -100 -100 -100 -100 -100 -100 -100 -100 -100 
-100 -100 -100 -100 -100 -100 -100 -100 -100 -100 -100 -100 -100 -100 -100 -100 -100 -100 -100 -100 -100 -100 -100 -100 -100 -100 
-100 -100 -100 -100 -100 -100 -100 -100 -100 -100 -100 -100 -100 -100 -100 -100 -100 -100 -100 -100 -100 -100 -100 -100 -100 -100 
-100 -100 -100 -100 -100 -100 -100 -100 -100 -100 -100 -100 -100 -100 -100 -100 -100 -100 -100 -100 -100 -100 -100 -100 -100 -100 
-100 -100 -100 -100 -100 -100 -100 -100 -100 -100 -100 -100 -100 -100 -100 -100 -100 -100 -100 -100 -100 -100 -100 -100 -100 -100 
-100 -100 -100 -100 -100 -100 -100 -100 -100 -100 -100 -100 -100 -100 -100 -100 -100 -100 -100 -100 -100 -100 -100 -100 -100 -100 
-100 -100 -100 -100 -100 -100 -100 -100 -100 -100 -100 -100 -100 -100 -100 -100 -100 -100 -100 -100 -100 -100 -100 -100 -100 -100 
-100 -100 -100 -100 -100 -100 -100 -100 -100 -100 -100 -100 -100 -100 -100 -100 -100 -100 -100 -100 -100 -100 -100 -100 -100 -100 
-100 -100 -100 -100 -100 -100 -100 -100 -100 -100 -100 -100 -100 -100 -100 -100 -100 -100 -100 -100 -100 -100 -100 -100 -100 -100 
-100 -100 -100 -100 -100 -100 -100 -100 -100 -100 -100 -100 -100 -100 -100 -100 -100 -100 -100 -100 -100 -100 -100 -100 -100 -100 
-100 -100 -100 -100 -100 -100 -100 -100 -100 -100 -100 -100 -100 -100 -100 -100 -100 -100 -100 -100 -100 -100 -100 -100 -100 -100 
-100 -100 -100 -100 -100 -100 -100 -100 -100 -100 -100 -100 -100 -100 -100 -100 -100 -100 -100 -100 -100 -100 -100 -100 -100 -100 
-100 -100 -100 -100 -100 -100 -100 -100 -100 -100 -100 -100 -100 -100 -100 -100 -100 -100 -100 -100 -100 -100 -100 -100 -100 -100 
