# Supplementary material for: A computational model of spatio-temporal cardiac intracellular calcium handling with realistic structure and spatial flux distribution from sarcoplasmic reticulum and t-tubule reconstructions
Source: PLoS Comput Biol. 2017 Aug 31;13(8):e1005714. doi: 10.1371/journal.pcbi.1005714 (PMC5597258; doi:10.1371/journal.pcbi.1005714)
Supplement: S1 Code — Code provided in C/C++ and includes the structural datasets used in this study. Documentation is provided on use of and updating the code. Updates may also be available on Michael Colman’s website, http://www.physicsoftheheart.com and github repository: https://github.com/michaelcolman/CODE---PLOS-Comp-Biol-2017-Model-SR. (ZIP) [file pcbi.1005714.s001.zip › PLOS_SR_Clean/Spatial_diff_out/Ca_output_0120.vtk]

# vtk DataFile Version 3.0
vtk output
ASCII
DATASET STRUCTURED_POINTS
DIMENSIONS 26 26 52
SPACING 1 1 1
ORIGIN 0 0 0
POINT_DATA 35152
SCALARS ImageFile float 1
LOOKUP_TABLE default
-100 -100 -100 -100 -100 -100 -100 -100 -100 -100 -100 -100 -100 -100 -100 -100 -100 -100 -100 -100 -100 -100 -100 -100 -100 -100 
-100 -100 -100 -100 -100 -100 -100 -100 -100 -100 -100 -100 -100 -100 -100 -100 -100 -100 -100 -100 -100 -100 -100 -100 -100 -100 
-100 -100 -100 -100 -100 -100 -100 -100 -100 -100 -100 -100 -100 -100 -100 -100 -100 -100 -100 -100 -100 -100 -100 -100 -100 -100 
-100 -100 -100 -100 -100 -100 -100 -100 -100 -100 -100 -100 -100 -100 -100 -100 -100 -100 -100 -100 -100 -100 -100 -100 -100 -100 
-100 -100 -100 -100 -100 -100 -100 -100 -100 -100 -100 -100 -100 -100 -100 -100 -100 -100 -100 -100 -100 -100 -100 -100 -100 -100 
-100 -100 -100 -100 -100 -100 -100 -100 -100 -100 -100 -100 -100 -100 -100 -100 -100 -100 -100 -100 -100 -100 -100 -100 -100 -100 
-100 -100 -100 -100 -100 -100 -100 -100 -100 -100 -100 -100 -100 -100 -100 -100 -100 -100 -100 -100 -100 -100 -100 -100 -100 -100 
-100 -100 -100 -100 -100 -100 -100 -100 -100 -100 -100 -100 -100 -100 -100 -100 -100 -100 -100 -100 -100 -100 -100 -100 -100 -100 
-100 -100 -100 -100 -100 -100 -100 -100 -100 -100 -100 -100 -100 -100 -100 -100 -100 -100 -100 -100 -100 -100 -100 -100 -100 -100 
-100 -100 -100 -100 -100 -100 -100 -100 -100 -100 -100 -100 -100 -100 -100 -100 -100 -100 -100 -100 -100 -100 -100 -100 -100 -100 
-100 -100 -100 -100 -100 -100 -100 -100 -100 -100 -100 -100 -100 -100 -100 -100 -100 -100 -100 -100 -100 -100 -100 -100 -100 -100 
-100 -100 -100 -100 -100 -100 -100 -100 -100 -100 -100 -100 -100 -100 -100 -100 -100 -100 -100 -100 -100 -100 -100 -100 -100 -100 
-100 -100 -100 -100 -100 -100 -100 -100 -100 -100 -100 -100 -100 -100 -100 -100 -100 -100 -100 -100 -100 -100 -100 -100 -100 -100 
-100 -100 -100 -100 -100 -100 -100 -100 -100 -100 -100 -100 -100 -100 -100 -100 -100 -100 -100 -100 -100 -100 -100 -100 -100 -100 
-100 -100 -100 -100 -100 -100 -100 -100 -100 -100 -100 -100 -100 -100 -100 -100 -100 -100 -100 -100 -100 -100 -100 -100 -100 -100 
-100 -100 -100 -100 -100 -100 -100 -100 -100 -100 -100 -100 -100 -100 -100 -100 -100 -100 -100 -100 -100 -100 -100 -100 -100 -100 
-100 -100 -100 -100 -100 -100 -100 -100 -100 -100 -100 -100 -100 -100 -100 -100 -100 -100 -100 -100 -100 -100 -100 -100 -100 -100 
-100 -100 -100 -100 -100 -100 -100 -100 -100 -100 -100 -100 -100 -100 -100 -100 -100 -100 -100 -100 -100 -100 -100 -100 -100 -100 
-100 -100 -100 -100 -100 -100 -100 -100 -100 -100 -100 -100 -100 -100 -100 -100 -100 -100 -100 -100 -100 -100 -100 -100 -100 -100 
-100 -100 -100 -100 -100 -100 -100 -100 -100 -100 -100 -100 -100 -100 -100 -100 -100 -100 -100 -100 -100 -100 -100 -100 -100 -100 
-100 -100 -100 -100 -100 -100 -100 -100 -100 -100 -100 -100 -100 -100 -100 -100 -100 -100 -100 -100 -100 -100 -100 -100 -100 -100 
-100 -100 -100 -100 -100 -100 -100 -100 -100 -100 -100 -100 -100 -100 -100 -100 -100 -100 -100 -100 -100 -100 -100 -100 -100 -100 
-100 -100 -100 -100 -100 -100 -100 -100 -100 -100 -100 -100 -100 -100 -100 -100 -100 -100 -100 -100 -100 -100 -100 -100 -100 -100 
-100 -100 -100 -100 -100 -100 -100 -100 -100 -100 -100 -100 -100 -100 -100 -100 -100 -100 -100 -100 -100 -100 -100 -100 -100 -100 
-100 -100 -100 -100 -100 -100 -100 -100 -100 -100 -100 -100 -100 -100 -100 -100 -100 -100 -100 -100 -100 -100 -100 -100 -100 -100 
-100 -100 -100 -100 -100 -100 -100 -100 -100 -100 -100 -100 -100 -100 -100 -100 -100 -100 -100 -100 -100 -100 -100 -100 -100 -100 
-100 -100 -100 -100 -100 -100 -100 -100 -100 -100 -100 -100 -100 -100 -100 -100 -100 -100 -100 -100 -100 -100 -100 -100 -100 -100 
-100 -100 -100 -100 -100 -100 -100 -100 -100 -100 -100 -100 -100 -100 -100 -100 -100 -100 -100 -100 -100 -100 -100 -100 -100 -100 
-100 -100 -100 -100 -100 -100 -100 -100 -100 -100 -100 -100 -100 -100 -100 -100 -100 -100 -100 -100 -100 -100 -100 -100 -100 -100 
-100 -100 -100 -100 -100 -100 -100 -100 -100 -100 -100 -100 -100 -100 -100 -100 -100 -100 -100 -100 -100 -100 -100 -100 -100 -100 
-100 -100 -100 -100 -100 -100 -100 -100 -100 -100 -100 -100 -100 -100 -100 -100 -100 -100 -100 -100 -100 -100 -100 -100 -100 -100 
-100 -100 -100 -100 -100 -100 -100 -100 -100 -100 -100 -100 -100 -100 -100 -100 -100 -100 -100 -100 -100 -100 -100 -100 -100 -100 
-100 -100 -100 -100 -100 -100 -100 -100 -100 -100 -100 -100 -100 -100 -100 -100 -100 -100 -100 -100 -100 -100 -100 -100 -100 -100 
-100 -100 -100 -100 -100 -100 -100 -100 -100 -100 -100 -100 -100 -100 -100 -100 -100 -100 -100 -100 -100 -100 -100 -100 -100 -100 
-100 -100 -100 -100 -100 -100 -100 -100 -100 -100 -100 -100 -100 -100 -100 -100 -100 -100 -100 -100 -100 -100 -100 -100 -100 -100 
-100 -100 -100 -100 -100 -100 -100 -100 -100 -100 -100 -100 -100 -100 -100 -100 -100 -100 -100 -100 -100 -100 -100 -100 -100 -100 
-100 -100 -100 -100 -100 -100 -100 -100 -100 -100 -100 -100 -100 -100 -100 -100 -100 -100 -100 -100 -100 -100 -100 -100 -100 -100 
-100 -100 -100 -100 -100 -100 -100 -100 -100 -100 -100 -100 -100 -100 -100 -100 -100 -100 -100 -100 -100 -100 -100 -100 -100 -100 
-100 -100 -100 -100 -100 -100 -100 -100 -100 -100 -100 -100 -100 -100 -100 -100 -100 -100 -100 -100 -100 -100 -100 -100 -100 -100 
-100 -100 -100 -100 -100 -100 -100 -100 -100 -100 -100 -100 -100 -100 -100 -100 -100 -100 -100 -100 -100 -100 -100 -100 -100 -100 
-100 -100 -100 -100 -100 -100 -100 -100 -100 -100 -100 -100 -100 -100 -100 -100 -100 -100 -100 -100 -100 -100 -100 -100 -100 -100 
-100 -100 -100 -100 -100 -100 -100 -100 -100 -100 -100 -100 -100 -100 -100 -100 -100 -100 -100 -100 -100 -100 -100 -100 -100 -100 
-100 -100 -100 -100 -100 -100 -100 -100 -100 -100 -100 -100 -100 -100 -100 -100 -100 -100 -100 -100 -100 -100 -100 -100 -100 -100 
-100 -100 -100 -100 -100 -100 -100 -100 -100 -100 -100 -100 -100 -100 -100 -100 -100 -100 -100 -100 -100 -100 -100 -100 -100 -100 
-100 -100 -100 -100 -100 -100 -100 -100 -100 -100 -100 -100 -100 -100 -100 -100 -100 -100 -100 -100 -100 -100 -100 -100 -100 -100 
-100 -100 -100 -100 -100 -100 -100 -100 -100 -100 -100 -100 -100 -100 -100 -100 -100 -100 -100 -100 -100 -100 -100 -100 -100 -100 
-100 -100 -100 -100 -100 -100 -100 -100 -100 -100 -100 -100 -100 -100 -100 -100 -100 -100 -100 -100 -100 -100 -100 -100 -100 -100 
-100 -100 -100 -100 -100 -100 -100 -100 -100 -100 -100 -100 -100 -100 -100 -100 -100 -100 -100 -100 -100 -100 -100 -100 -100 -100 
-100 -100 -100 -100 -100 -100 -100 -100 -100 -100 -100 -100 -100 -100 -100 -100 -100 -100 -100 -100 -100 -100 -100 -100 -100 -100 
-100 -100 -100 -100 -100 -100 -100 -100 -100 -100 -100 -100 -100 -100 -100 -100 -100 -100 -100 -100 -100 -100 -100 -100 -100 -100 
-100 -100 -100 -100 -100 -100 -100 -100 -100 -100 -100 -100 -100 -100 -100 -100 -100 -100 -100 -100 -100 -100 -100 -100 -100 -100 
-100 -100 -100 -100 -100 -100 -100 -100 -100 -100 -100 -100 -100 -100 -100 -100 -100 -100 -100 -100 -100 -100 -100 -100 -100 -100 
-100 -100 -100 -100 -100 -100 -100 -100 -100 -100 -100 -100 -100 -100 -100 -100 -100 -100 -100 -100 -100 -100 -100 -100 -100 -100 
-100 -100 -100 -100 -100 -100 -100 -100 -100 -100 -100 -100 -100 -100 -100 -100 -100 -100 -100 -100 -100 -100 -100 -100 -100 -100 
-100 -100 0.377762 0.367120 0.348513 0.327714 0.308114 0.293039 0.282526 0.276786 0.274227 0.273362 0.273116 0.273156 0.273073 0.272472 0.271373 0.270267 0.269347 0.268430 0.267467 0.266757 0.266164 0.265174 0.264122 -100 
-100 -100 0.395957 0.385288 0.366595 0.345655 0.325799 0.310243 0.299121 0.292930 0.290126 0.289095 0.288708 0.288698 0.288632 0.288061 0.286989 0.285924 0.285055 0.284062 0.282957 0.282277 0.281931 0.280902 0.279543 -100 
-100 -100 0.427588 0.416817 0.397852 0.376534 0.356106 0.339628 0.327356 0.320328 0.317038 0.315696 0.315064 0.314990 0.314975 0.314470 0.313459 0.312458 0.311787 0.310633 0.309114 0.308463 0.308666 0.307520 0.305404 -100 
-100 -100 0.463001 0.452076 0.432732 0.410735 0.389308 0.371611 0.358079 0.350017 0.346021 0.344292 0.343521 0.343498 0.343618 0.343212 0.342206 0.341116 0.340251 0.338783 0.336855 0.335789 0.335627 0.334241 0.332018 -100 
-100 -100 0.497296 0.486184 0.466401 0.443567 0.420901 0.401876 0.387054 0.377908 0.373124 0.370970 0.370078 0.370190 0.370534 0.370241 0.369147 0.367818 0.366395 0.364486 0.362124 0.360181 0.358720 0.356976 0.355289 -100 
-100 -100 0.525331 0.513999 0.493770 0.470233 0.446660 0.426469 0.410383 0.400286 0.394977 0.392400 0.391153 0.391288 0.391865 0.391666 0.390440 0.388931 0.387251 0.384933 0.381935 0.379148 0.376726 0.374593 0.373063 -100 
-100 -100 0.546855 0.535287 0.514631 0.490597 0.466582 0.445529 0.428276 0.417565 0.412364 0.409403 0.407234 0.407132 0.407879 0.407709 0.406258 0.404671 0.402966 0.400377 0.396772 0.393317 0.390214 0.387747 0.386204 -100 
-100 -100 0.560936 0.549070 0.527854 0.503136 0.478426 0.456832 0.439225 0.428287 0.422887 0.419661 0.417163 0.416776 0.417348 0.417132 0.415727 0.414207 0.412529 0.409916 0.406214 0.402569 0.399221 0.396584 0.394984 -100 
-100 -100 0.569745 0.557482 0.535453 0.509782 0.484015 0.462163 0.445006 0.434256 0.428391 0.425035 0.422769 0.422054 0.422108 0.421770 0.420653 0.419307 0.417654 0.415244 0.411957 0.408575 0.405335 0.402692 0.401052 -100 
-100 -100 0.574826 0.562108 0.539204 0.512688 0.486260 0.464419 0.447875 0.437740 0.432183 0.428800 0.426207 0.424939 0.424475 0.423964 0.423003 0.421852 0.420358 0.418250 0.415414 0.412407 0.409399 0.406813 0.405136 -100 
-100 -100 0.578007 0.564812 0.540810 0.513601 0.486776 0.465079 0.449153 0.439767 0.434891 0.431541 0.428369 0.426530 0.425676 0.425046 0.424196 0.423263 0.422017 0.420203 0.417716 0.414988 0.412182 0.409623 0.407867 -100 
-100 -100 0.577738 0.564442 0.540271 0.512925 0.486070 0.464526 0.448888 0.439770 0.435042 0.431727 0.428509 0.426574 0.425679 0.425136 0.424515 0.423890 0.422939 0.421345 0.418989 0.416299 0.413466 0.410831 0.409004 -100 
-100 -100 0.574198 0.561153 0.537676 0.510695 0.484108 0.462688 0.447001 0.437615 0.432412 0.429113 0.426438 0.424921 0.424376 0.424135 0.423851 0.423609 0.422994 0.421557 0.419165 0.416318 0.413278 0.410486 0.408582 -100 
-100 -100 0.569157 0.556317 0.533243 0.506698 0.480516 0.459259 0.443437 0.433733 0.428161 0.424854 0.422584 0.421563 0.421566 0.421687 0.421623 0.421706 0.421413 0.420115 0.417651 0.414642 0.411454 0.408517 0.406498 -100 
-100 -100 0.560564 0.547913 0.525156 0.499198 0.473704 0.452787 0.436900 0.426992 0.421271 0.417916 0.415784 0.415174 0.415973 0.416394 0.416168 0.416451 0.416453 0.415329 0.412876 0.409846 0.406729 0.403747 0.401572 -100 
-100 -100 0.545016 0.532832 0.510932 0.486008 0.461515 0.441267 0.425651 0.415727 0.409853 0.406375 0.404206 0.403606 0.404469 0.405043 0.405081 0.405696 0.406048 0.405175 0.402866 0.399939 0.396922 0.394037 0.391929 -100 
-100 -100 0.519103 0.507714 0.487383 0.464096 0.441155 0.422018 0.407043 0.397303 0.391275 0.387638 0.385310 0.384358 0.384564 0.385150 0.385914 0.387028 0.387883 0.387335 0.385214 0.382476 0.379570 0.376917 0.375093 -100 
-100 -100 0.483458 0.472927 0.454216 0.432999 0.412224 0.394625 0.380431 0.371057 0.365153 0.361447 0.358886 0.357588 0.357377 0.357887 0.358972 0.360488 0.361876 0.361652 0.359658 0.357168 0.354572 0.352239 0.350640 -100 
-100 -100 0.435877 0.426201 0.409144 0.390311 0.372430 0.356797 0.343547 0.334838 0.329560 0.326002 0.323142 0.321614 0.321115 0.321522 0.322780 0.324633 0.327027 0.327072 0.324640 0.322373 0.320214 0.318241 0.316779 -100 
-100 -100 0.379606 0.370833 0.355497 0.338910 0.323490 0.310099 0.298662 0.291227 0.286766 0.283682 0.281067 0.279601 0.279035 0.279313 0.280421 0.282137 0.284479 0.284665 0.282580 0.280755 0.279055 0.277460 0.276221 -100 
-100 -100 0.318226 0.310350 0.296792 0.282148 0.268643 0.257573 0.248747 0.243059 0.239543 0.237192 0.235318 0.234162 0.233693 0.233840 0.234568 0.235744 0.237044 0.237228 0.236194 0.234950 0.233664 0.232412 0.231473 -100 
-100 -100 0.266423 0.259195 0.246902 0.233811 0.221995 0.212870 0.206052 0.201861 0.199348 0.197702 0.196365 0.195540 0.195215 0.195282 0.195706 0.196444 0.197244 0.197333 0.196635 0.195733 0.194735 0.193698 0.192893 -100 
-100 -100 0.234822 0.227925 0.216319 0.204119 0.193351 0.185372 0.179720 0.176403 0.174526 0.173327 0.172341 0.171741 0.171534 0.171568 0.171805 0.172286 0.172787 0.172781 0.172206 0.171447 0.170589 0.169641 0.168881 -100 
-100 -100 -100 -100 -100 -100 -100 -100 -100 -100 -100 -100 -100 -100 -100 -100 -100 -100 -100 -100 -100 -100 -100 -100 -100 -100 
-100 -100 -100 -100 -100 -100 -100 -100 -100 -100 -100 -100 -100 -100 -100 -100 -100 -100 -100 -100 -100 -100 -100 -100 -100 -100 
-100 -100 -100 -100 -100 -100 -100 -100 -100 -100 -100 -100 -100 -100 -100 -100 -100 -100 -100 -100 -100 -100 -100 -100 -100 -100 
-100 -100 0.395297 0.384611 0.365899 0.344970 0.325187 0.309779 0.298865 0.292883 0.290234 0.289265 0.288839 0.288716 0.288501 0.287789 0.286610 0.285490 0.284626 0.283704 0.282731 0.282209 0.282009 0.281076 0.279760 -100 
-100 -100 0.413826 0.403091 0.384265 0.363264 0.343372 0.327525 0.315930 0.309487 0.306642 0.305480 0.304802 0.304551 0.304327 0.303649 0.302532 0.301546 0.300898 0.299949 0.298811 0.298515 0.299047 0.298086 0.296031 -100 
-100 -100 0.446100 0.435228 0.416075 0.394814 0.374620 0.357916 0.345016 0.337706 0.334449 0.332933 0.331835 0.331405 0.331197 0.330591 0.329593 0.328837 0.328832 0.327795 0.326047 0.326191 0.328471 0.327406 0.323483 -100 
-100 -100 0.481948 0.470950 0.451481 0.429631 0.408537 0.390671 0.376518 0.368172 0.364214 0.362283 0.360992 0.360592 0.360525 0.360018 0.359013 0.358176 0.358000 0.356647 0.354454 0.354152 0.356028 0.354707 0.350681 -100 
-100 -100 0.516460 0.505362 0.485636 0.463039 0.440709 0.421554 0.406206 0.396809 0.392097 0.389729 0.388287 0.388069 0.388301 0.387896 0.386685 0.385447 0.384321 0.382434 0.379895 0.378200 0.377513 0.375781 0.373379 -100 
-100 -100 0.544905 0.533665 0.513661 0.490575 0.467612 0.447332 0.430563 0.420251 0.415334 0.412527 0.410385 0.410138 0.410744 0.410417 0.408868 0.407332 0.405867 0.403474 0.400102 0.397163 0.394871 0.392686 0.390899 -100 
-100 -100 0.567001 0.555578 0.535302 0.512058 0.489327 0.468233 0.449800 0.439007 0.435256 0.432042 0.427856 0.427122 0.428172 0.427842 0.425663 0.423939 0.422540 0.419795 0.415494 0.411586 0.408303 0.405729 0.404078 -100 
-100 -100 0.581714 0.569963 0.549070 0.525088 0.501614 0.479963 0.461192 0.450196 0.446276 0.442795 0.438249 0.437214 0.438083 0.437697 0.435535 0.433836 0.432415 0.429620 0.425212 0.421082 0.417495 0.414742 0.413073 -100 
-100 -100 0.591345 0.579057 0.557003 0.531578 0.506249 0.484262 0.466500 0.455656 0.450328 0.446738 0.443441 0.442275 0.442341 0.441834 0.440292 0.438773 0.437159 0.434594 0.430912 0.427251 0.423877 0.421157 0.419462 -100 
-100 -100 0.597715 0.584719 0.561221 0.534456 0.507977 0.485942 0.469130 0.459103 0.454045 0.450453 0.446935 0.445137 0.444518 0.443812 0.442521 0.441159 0.439581 0.437357 0.434358 0.431278 0.428275 0.425668 0.423935 -100 
-100 -100 0.603004 0.589144 0.563487 0.535498 0.508297 0.486365 0.470386 0.461450 0.457516 0.453980 0.449497 0.446876 0.445770 0.444906 0.443686 0.442494 0.441109 0.439220 0.436716 0.434070 0.431413 0.428887 0.427054 -100 
-100 -100 0.602862 0.588862 0.562961 0.534756 0.507448 0.485632 0.469938 0.461256 0.457440 0.453953 0.449482 0.446811 0.445696 0.444933 0.443940 0.443054 0.441968 0.440337 0.438034 0.435502 0.432888 0.430327 0.428433 -100 
-100 -100 0.597583 0.584118 0.559759 0.532236 0.505309 0.483579 0.467644 0.458313 0.453454 0.449989 0.446643 0.444779 0.444221 0.443828 0.443174 0.442690 0.441975 0.440533 0.438217 0.435549 0.432744 0.430050 0.428107 -100 
-100 -100 0.591932 0.578750 0.554973 0.528025 0.501623 0.480018 0.463729 0.453791 0.448258 0.444796 0.442198 0.441194 0.441572 0.441603 0.440952 0.440725 0.440350 0.439067 0.436681 0.433873 0.430988 0.428165 0.426063 -100 
-100 -100 0.583657 0.570543 0.546736 0.520343 0.494785 0.473491 0.456890 0.446594 0.440979 0.437486 0.435034 0.434780 0.436829 0.437204 0.435617 0.435370 0.435266 0.434166 0.431784 0.429003 0.426414 0.423550 0.421081 -100 
-100 -100 0.567400 0.554776 0.531873 0.506572 0.482075 0.461446 0.445045 0.434660 0.428828 0.425203 0.422748 0.422533 0.424665 0.425231 0.423971 0.424132 0.424456 0.423629 0.421352 0.418639 0.416125 0.413346 0.410938 -100 
-100 -100 0.539636 0.527994 0.507163 0.483709 0.460808 0.441303 0.425555 0.415274 0.409037 0.405208 0.402689 0.401872 0.402526 0.403141 0.403525 0.404592 0.405691 0.405221 0.402977 0.400298 0.397618 0.395035 0.393097 -100 
-100 -100 0.502822 0.492082 0.472994 0.451817 0.431389 0.413426 0.398165 0.388067 0.381898 0.377941 0.375063 0.373713 0.373637 0.374213 0.375334 0.377170 0.379265 0.379136 0.376618 0.373970 0.371477 0.369159 0.367431 -100 
-100 -100 0.454714 0.444730 0.427062 0.408480 0.391687 0.375677 0.360579 0.350872 0.345620 0.341749 0.338073 0.336308 0.335794 0.336305 0.337884 0.340532 0.344987 0.345136 0.340866 0.338073 0.336015 0.333992 0.332202 -100 
-100 -100 0.397015 0.387932 0.371970 0.355599 0.341230 0.327438 0.314147 0.305718 0.301265 0.297870 0.294455 0.292734 0.292115 0.292499 0.293963 0.296482 0.300845 0.301131 0.297239 0.294872 0.293236 0.291571 0.290007 -100 
-100 -100 0.333289 0.325221 0.311308 0.296607 0.283301 0.271802 0.261948 0.255580 0.251781 0.249178 0.246990 0.245687 0.245178 0.245396 0.246337 0.247920 0.249911 0.250184 0.248633 0.247156 0.245842 0.244544 0.243496 -100 
-100 -100 0.279934 0.272555 0.259971 0.246615 0.234566 0.224988 0.217540 0.212892 0.210104 0.208250 0.206724 0.205789 0.205423 0.205530 0.206089 0.207042 0.208140 0.208312 0.207473 0.206485 0.205454 0.204392 0.203554 -100 
-100 -100 0.247582 0.240541 0.228649 0.216085 0.204908 0.196461 0.190331 0.186647 0.184508 0.183120 0.181990 0.181292 0.181038 0.181096 0.181430 0.182053 0.182712 0.182787 0.182206 0.181421 0.180538 0.179579 0.178816 -100 
-100 -100 -100 -100 -100 -100 -100 -100 -100 -100 -100 -100 -100 -100 -100 -100 -100 -100 -100 -100 -100 -100 -100 -100 -100 -100 
-100 -100 -100 -100 -100 -100 -100 -100 -100 -100 -100 -100 -100 -100 -100 -100 -100 -100 -100 -100 -100 -100 -100 -100 -100 -100 
-100 -100 -100 -100 -100 -100 -100 -100 -100 -100 -100 -100 -100 -100 -100 -100 -100 -100 -100 -100 -100 -100 -100 -100 -100 -100 
-100 -100 0.425600 0.414765 0.395720 0.374410 0.354180 0.338140 0.326507 0.320112 0.317299 0.316144 0.315401 0.314986 0.314516 0.313593 0.312272 0.311135 0.310531 0.309657 0.308621 0.308524 0.309249 0.308444 0.306487 -100 
-100 -100 0.444781 0.433858 0.414635 0.393360 0.373282 0.356864 0.344396 0.337512 0.334572 0.333184 0.332019 0.331365 0.330852 0.329971 0.328775 0.327946 0.328009 0.327188 0.325800 0.326352 0.329018 0.328204 0.324397 -100 
-100 -100 0.478437 0.467303 0.447550 0.426206 0.406411 0.389238 0.375045 0.367201 0.364022 0.362211 0.360275 0.359272 0.358733 0.357947 0.357082 0.356947 0.361199 0.360431 0.355442 0.357349 0.365233 0.364336 0.355274 -100 
-100 -100 0.515151 0.503942 0.483981 0.462190 0.441652 0.423401 0.407959 0.399074 0.395224 0.392951 0.390704 0.389689 0.389308 0.388625 0.387737 0.387540 0.391705 0.390614 0.385065 0.386443 0.393770 0.392588 0.383507 -100 
-100 -100 0.550046 0.538899 0.519098 0.496720 0.474875 0.455394 0.439009 0.429183 0.424777 0.422037 0.419432 0.418618 0.418659 0.418055 0.416621 0.415573 0.415317 0.413516 0.410433 0.409334 0.410528 0.408837 0.404699 -100 
-100 -100 0.579305 0.568142 0.548367 0.525885 0.504025 0.483484 0.465284 0.454689 0.451117 0.447896 0.443478 0.442424 0.443154 0.442599 0.440364 0.438792 0.437913 0.435445 0.431322 0.428216 0.426332 0.424077 0.421702 -100 
-100 -100 0.602521 0.591267 0.571533 0.549634 0.530019 0.508780 0.487378 0.476832 0.479028 0.475352 0.464120 0.461767 0.463657 0.463029 0.459034 0.457003 0.456554 0.453592 0.447740 0.443097 0.439549 0.436805 0.434944 -100 
-100 -100 0.618401 0.606778 0.586322 0.563601 0.543150 0.521314 0.499583 0.488846 0.490885 0.486929 0.475300 0.472627 0.474329 0.473635 0.469623 0.467549 0.466983 0.463919 0.457935 0.452997 0.449009 0.446065 0.444268 -100 
-100 -100 0.629704 0.617296 0.594898 0.569740 0.545199 0.522830 0.503699 0.492686 0.488908 0.484868 0.479037 0.476962 0.477147 0.476368 0.473976 0.472177 0.470704 0.467898 0.463508 0.459386 0.455791 0.452937 0.451127 -100 
-100 -100 0.638764 0.625182 0.600065 0.572676 0.545983 0.523443 0.505922 0.495932 0.491871 0.487862 0.482461 0.479748 0.478915 0.477909 0.476035 0.474345 0.472652 0.470231 0.466914 0.463677 0.460671 0.458009 0.456147 -100 
-100 -100 0.651108 0.635704 0.604028 0.574204 0.546035 0.523499 0.507200 0.498847 0.497046 0.493127 0.485713 0.481778 0.480313 0.479089 0.477197 0.475572 0.473944 0.471909 0.469348 0.466793 0.464711 0.462213 0.459870 -100 
-100 -100 0.651187 0.635587 0.603545 0.573381 0.544977 0.522498 0.506479 0.498347 0.496591 0.492740 0.485453 0.481548 0.480142 0.479037 0.477342 0.476003 0.474665 0.472945 0.470703 0.468389 0.466468 0.464005 0.461619 -100 
-100 -100 0.639548 0.625271 0.598778 0.570163 0.542491 0.520057 0.503475 0.494049 0.489748 0.485928 0.481310 0.478888 0.478510 0.477871 0.476387 0.475456 0.474521 0.473041 0.470833 0.468428 0.466058 0.463514 0.461434 -100 
-100 -100 0.632590 0.618745 0.593304 0.565520 0.538617 0.516267 0.498977 0.488521 0.483163 0.479373 0.475980 0.475044 0.476595 0.476458 0.474213 0.473326 0.472719 0.471435 0.469189 0.466728 0.464521 0.461884 0.459473 -100 
-100 -100 0.625467 0.611354 0.584913 0.557504 0.531777 0.509716 0.491674 0.480753 0.476244 0.472480 0.468599 0.469210 0.476372 0.476629 0.469586 0.467893 0.467353 0.466254 0.464050 0.461845 0.461008 0.458351 0.454552 -100 
-100 -100 0.607936 0.594342 0.568867 0.542634 0.518078 0.496688 0.478743 0.467643 0.462858 0.458961 0.455122 0.455815 0.463095 0.463599 0.456975 0.455812 0.455866 0.455080 0.452891 0.450702 0.449916 0.447329 0.443575 -100 
-100 -100 0.576032 0.563862 0.541809 0.517891 0.495026 0.474787 0.457519 0.446322 0.440054 0.435879 0.432678 0.432097 0.434025 0.434652 0.433806 0.434682 0.436503 0.436146 0.433326 0.430756 0.428653 0.426200 0.423873 -100 
-100 -100 0.537077 0.525874 0.505789 0.484507 0.464831 0.446148 0.428692 0.417402 0.411303 0.406924 0.402974 0.401472 0.401766 0.402430 0.403453 0.405922 0.410328 0.410347 0.405802 0.402771 0.400605 0.398323 0.396182 -100 
-100 -100 0.488549 0.477825 0.458429 0.440201 0.426759 0.410042 0.390188 0.378901 0.376482 0.372091 0.364155 0.361625 0.360971 0.361666 0.364138 0.369007 0.384498 0.384817 0.369916 0.365462 0.363932 0.361801 0.358697 -100 
-100 -100 0.428286 0.418449 0.400690 0.384618 0.373606 0.359076 0.340960 0.330942 0.329278 0.325375 0.317751 0.315255 0.314430 0.315009 0.317443 0.322188 0.337500 0.337951 0.323504 0.319464 0.318302 0.316493 0.313605 -100 
-100 -100 0.359478 0.350965 0.336112 0.321161 0.308397 0.296099 0.284115 0.276618 0.272788 0.269787 0.266641 0.265052 0.264476 0.264816 0.266166 0.268566 0.272838 0.273250 0.269708 0.267711 0.266445 0.265067 0.263673 -100 
-100 -100 0.303013 0.295293 0.282024 0.268079 0.255617 0.245203 0.236533 0.231117 0.228017 0.225837 0.223865 0.222759 0.222336 0.222520 0.223324 0.224663 0.226639 0.226939 0.225470 0.224303 0.223234 0.222122 0.221168 -100 
-100 -100 0.269097 0.261737 0.249209 0.235893 0.223913 0.214605 0.207600 0.203299 0.200748 0.199068 0.197698 0.196864 0.196554 0.196661 0.197157 0.198008 0.198972 0.199170 0.198518 0.197678 0.196752 0.195760 0.194971 -100 
-100 -100 -100 -100 -100 -100 -100 -100 -100 -100 -100 -100 -100 -100 -100 -100 -100 -100 -100 -100 -100 -100 -100 -100 -100 -100 
-100 -100 -100 -100 -100 -100 -100 -100 -100 -100 -100 -100 -100 -100 -100 -100 -100 -100 -100 -100 -100 -100 -100 -100 -100 -100 
-100 -100 -100 -100 -100 -100 -100 -100 -100 -100 -100 -100 -100 -100 -100 -100 -100 -100 -100 -100 -100 -100 -100 -100 -100 -100 
-100 -100 0.459221 0.448138 0.428572 0.406514 0.385397 0.368525 0.356239 0.349422 0.346342 0.344988 0.344027 0.343348 0.342588 0.341385 0.339827 0.338552 0.337926 0.337145 0.336311 0.336495 0.337497 0.336882 0.335010 -100 
-100 -100 0.478895 0.467729 0.448004 0.426021 0.405106 0.387899 0.374802 0.367493 0.364265 0.362654 0.361257 0.360336 0.359554 0.358403 0.356970 0.356027 0.356106 0.355400 0.354216 0.355058 0.358000 0.357376 0.353659 -100 
-100 -100 0.513519 0.502161 0.481942 0.459959 0.439406 0.421510 0.406720 0.398436 0.394920 0.392845 0.390658 0.389393 0.388635 0.387596 0.386478 0.386257 0.390615 0.389980 0.385130 0.387295 0.395345 0.394626 0.385735 -100 
-100 -100 0.551489 0.540099 0.519746 0.497413 0.476207 0.457298 0.441272 0.431917 0.427671 0.425080 0.422533 0.421227 0.420616 0.419702 0.418591 0.418342 0.422633 0.421668 0.416211 0.417781 0.425212 0.424171 0.415240 -100 
-100 -100 0.587845 0.576559 0.556452 0.533624 0.511194 0.491086 0.474101 0.463757 0.458900 0.455767 0.452790 0.451630 0.451388 0.450561 0.448981 0.447926 0.447763 0.446040 0.443003 0.441999 0.443288 0.441664 0.437554 -100 
-100 -100 0.618658 0.607381 0.587340 0.564453 0.542026 0.520849 0.502013 0.490833 0.486734 0.483054 0.478218 0.476788 0.477211 0.476450 0.474126 0.472585 0.471809 0.469350 0.465135 0.461977 0.460076 0.457804 0.455404 -100 
-100 -100 0.643430 0.632061 0.612040 0.589719 0.569459 0.547537 0.525475 0.514259 0.515789 0.511603 0.499988 0.497258 0.498816 0.498004 0.493989 0.492023 0.491712 0.488687 0.482565 0.477722 0.474043 0.471209 0.469284 -100 
-100 -100 0.660602 0.648865 0.628114 0.604952 0.583811 0.561221 0.538724 0.527207 0.528493 0.523993 0.511986 0.508966 0.510361 0.509499 0.505453 0.503398 0.502905 0.499715 0.493394 0.488190 0.484014 0.480947 0.479066 -100 
-100 -100 0.672947 0.660415 0.637723 0.612118 0.586902 0.563681 0.543595 0.531672 0.527120 0.522506 0.516264 0.513898 0.513863 0.512914 0.510386 0.508490 0.506937 0.503951 0.499284 0.494932 0.491180 0.488204 0.486303 -100 
-100 -100 0.682891 0.669149 0.643677 0.615794 0.588385 0.564892 0.546263 0.535240 0.530331 0.525733 0.519961 0.517026 0.516043 0.514866 0.512778 0.510887 0.509012 0.506391 0.502864 0.499484 0.496409 0.493666 0.491709 -100 
-100 -100 0.695926 0.680304 0.648158 0.617764 0.588824 0.565247 0.547713 0.538222 0.535507 0.530998 0.523265 0.519178 0.517630 0.516239 0.514063 0.512158 0.510291 0.508074 0.505397 0.502825 0.500834 0.498322 0.495859 -100 
-100 -100 0.696108 0.680276 0.647731 0.616951 0.587721 0.564150 0.546849 0.537551 0.534869 0.530442 0.522854 0.518819 0.517345 0.516076 0.514079 0.512435 0.510853 0.509003 0.506739 0.504513 0.502779 0.500385 0.497924 -100 
-100 -100 0.683992 0.669502 0.642553 0.613311 0.584779 0.561236 0.543401 0.532861 0.527700 0.523317 0.518372 0.515798 0.515328 0.514516 0.512747 0.511531 0.510390 0.508842 0.506700 0.504464 0.502317 0.499915 0.497863 -100 
-100 -100 0.676318 0.662258 0.636364 0.607930 0.580148 0.556700 0.538211 0.526722 0.520590 0.516263 0.512514 0.511398 0.512840 0.512524 0.510002 0.508852 0.508081 0.506796 0.504708 0.502501 0.500581 0.498149 0.495821 -100 
-100 -100 0.668156 0.653810 0.626911 0.598828 0.572235 0.549104 0.529914 0.518051 0.512874 0.508607 0.504332 0.504744 0.511770 0.511855 0.504571 0.502639 0.501977 0.500942 0.498970 0.497088 0.496586 0.494173 0.490485 -100 
-100 -100 0.649121 0.635289 0.609344 0.582424 0.557001 0.534581 0.515553 0.503583 0.498189 0.493833 0.489618 0.490121 0.497281 0.497654 0.490841 0.489503 0.489496 0.488825 0.486891 0.485032 0.484577 0.482240 0.478598 -100 
-100 -100 0.615171 0.602760 0.580215 0.555607 0.531868 0.510630 0.492353 0.480341 0.473498 0.468904 0.465389 0.464659 0.466533 0.467085 0.466121 0.466929 0.468789 0.468567 0.465956 0.463654 0.461836 0.459589 0.457352 -100 
-100 -100 0.573748 0.562285 0.541684 0.519690 0.499134 0.479476 0.461062 0.449014 0.442402 0.437647 0.433415 0.431803 0.432096 0.432750 0.433739 0.436248 0.440804 0.440962 0.436526 0.433665 0.431705 0.429565 0.427472 -100 
-100 -100 0.522338 0.511314 0.491353 0.472356 0.457987 0.440304 0.419551 0.407576 0.404743 0.400019 0.391787 0.389167 0.388564 0.389305 0.391802 0.396811 0.412576 0.413027 0.398095 0.393694 0.392296 0.390237 0.387116 -100 
-100 -100 0.458895 0.448720 0.430322 0.413399 0.401396 0.385892 0.366902 0.356232 0.354187 0.349988 0.342091 0.339516 0.338752 0.339414 0.341921 0.346849 0.362460 0.363042 0.348513 0.344459 0.343350 0.341565 0.338632 -100 
-100 -100 0.386844 0.377947 0.362364 0.346466 0.332648 0.319338 0.306478 0.298340 0.294102 0.290819 0.287467 0.285812 0.285276 0.285700 0.287159 0.289736 0.294237 0.294770 0.291212 0.289196 0.287927 0.286534 0.285108 -100 
-100 -100 0.327680 0.319538 0.305466 0.290477 0.276876 0.265416 0.255887 0.249853 0.246340 0.243889 0.241741 0.240560 0.240150 0.240409 0.241340 0.242850 0.245012 0.245431 0.243992 0.242809 0.241707 0.240562 0.239586 -100 
-100 -100 0.292200 0.284392 0.271013 0.256591 0.243416 0.233043 0.225190 0.220288 0.217327 0.215382 0.213846 0.212929 0.212612 0.212785 0.213412 0.214430 0.215561 0.215880 0.215279 0.214428 0.213457 0.212427 0.211622 -100 
-100 -100 -100 -100 -100 -100 -100 -100 -100 -100 -100 -100 -100 -100 -100 -100 -100 -100 -100 -100 -100 -100 -100 -100 -100 -100 
-100 -100 -100 -100 -100 -100 -100 -100 -100 -100 -100 -100 -100 -100 -100 -100 -100 -100 -100 -100 -100 -100 -100 -100 -100 -100 
-100 -100 -100 -100 -100 -100 -100 -100 -100 -100 -100 -100 -100 -100 -100 -100 -100 -100 -100 -100 -100 -100 -100 -100 -100 -100 
-100 -100 0.491576 0.480137 0.459835 0.436730 0.414381 0.396595 0.383778 0.376597 0.373189 0.371639 0.370555 0.369675 0.368661 0.367155 0.365273 0.363786 0.362909 0.362284 0.361902 0.362177 0.362797 0.362407 0.361318 -100 
-100 -100 0.511660 0.500166 0.479752 0.456675 0.434378 0.416266 0.402795 0.395139 0.391486 0.389680 0.388297 0.387304 0.386394 0.384950 0.383078 0.381776 0.381222 0.380624 0.380067 0.380576 0.381959 0.381536 0.379672 -100 
-100 -100 0.547205 0.535574 0.514685 0.491523 0.469216 0.450418 0.435625 0.427035 0.422843 0.420567 0.418708 0.417601 0.417004 0.415679 0.413727 0.412686 0.412953 0.412306 0.411013 0.411900 0.415024 0.414452 0.410633 -100 
-100 -100 0.586758 0.575100 0.554080 0.530579 0.507618 0.487816 0.471794 0.462073 0.457017 0.454159 0.451973 0.450824 0.450357 0.449175 0.447303 0.446283 0.446459 0.445465 0.443573 0.443825 0.446373 0.445428 0.441446 -100 
-100 -100 0.625241 0.613638 0.592811 0.568810 0.544740 0.523730 0.506541 0.495633 0.489620 0.486123 0.483593 0.482432 0.481957 0.480921 0.479225 0.478006 0.477273 0.475623 0.473118 0.471642 0.471277 0.469721 0.467316 -100 
-100 -100 0.658187 0.646509 0.625505 0.601112 0.576428 0.554251 0.535524 0.523482 0.517023 0.512899 0.509553 0.508276 0.508071 0.507176 0.505377 0.504050 0.503136 0.500793 0.496945 0.493756 0.491402 0.489156 0.487265 -100 
-100 -100 0.685052 0.673151 0.651710 0.627083 0.602486 0.579336 0.558743 0.545941 0.540349 0.535665 0.530260 0.528511 0.528755 0.527936 0.525705 0.524410 0.524094 0.521186 0.515466 0.510765 0.507022 0.504164 0.502303 -100 
-100 -100 0.703543 0.691305 0.669214 0.643796 0.618334 0.594401 0.573147 0.559816 0.553809 0.548745 0.542989 0.541028 0.541180 0.540339 0.538075 0.536671 0.536146 0.532993 0.526975 0.521877 0.517686 0.514544 0.512598 -100 
-100 -100 0.716118 0.703348 0.680172 0.653298 0.625917 0.601376 0.580679 0.567140 0.559541 0.554287 0.549784 0.547830 0.547344 0.546365 0.544422 0.542720 0.541100 0.538027 0.533346 0.528971 0.525178 0.522102 0.520081 -100 
-100 -100 0.725223 0.711620 0.686762 0.658404 0.629750 0.604873 0.584693 0.571635 0.564160 0.558857 0.554164 0.551748 0.550785 0.549595 0.547609 0.545657 0.543620 0.540827 0.537175 0.533739 0.530679 0.527845 0.525715 -100 
-100 -100 0.733244 0.718516 0.690771 0.660904 0.631411 0.606378 0.586594 0.574384 0.567981 0.562722 0.557063 0.553978 0.552805 0.551450 0.549193 0.547101 0.544999 0.542587 0.539808 0.537278 0.535358 0.532806 0.530219 -100 
-100 -100 0.733420 0.718506 0.690425 0.660220 0.630483 0.605416 0.585778 0.573744 0.567445 0.562256 0.556645 0.553568 0.552433 0.551173 0.549073 0.547205 0.545376 0.543354 0.541054 0.538953 0.537370 0.535009 0.532485 -100 
-100 -100 0.726044 0.711823 0.685830 0.656368 0.626893 0.601881 0.582141 0.569560 0.562280 0.557162 0.552716 0.550397 0.549638 0.548728 0.547128 0.545755 0.544408 0.542756 0.540668 0.538584 0.536608 0.534330 0.532343 -100 
-100 -100 0.718187 0.704272 0.678925 0.650004 0.621056 0.596214 0.576247 0.563285 0.555555 0.550521 0.546758 0.545212 0.545286 0.544776 0.543240 0.542203 0.541321 0.540027 0.538115 0.536097 0.534161 0.531935 0.530001 -100 
-100 -100 0.707110 0.693176 0.667656 0.639242 0.611398 0.586959 0.566634 0.553575 0.546260 0.541295 0.537377 0.536475 0.538186 0.538032 0.535588 0.534607 0.534131 0.533199 0.531502 0.529707 0.528230 0.526077 0.523836 -100 
-100 -100 0.686494 0.673027 0.648380 0.621028 0.594264 0.570604 0.550679 0.537760 0.530427 0.525455 0.521590 0.520758 0.522605 0.522742 0.520778 0.520391 0.520534 0.520007 0.518474 0.516762 0.515355 0.513289 0.511118 -100 
-100 -100 0.652372 0.639938 0.617477 0.591957 0.566567 0.544142 0.525308 0.512684 0.504869 0.499835 0.496312 0.495045 0.495554 0.495923 0.495886 0.496713 0.497903 0.497804 0.496169 0.494296 0.492519 0.490535 0.488810 -100 
-100 -100 0.608390 0.596817 0.576050 0.552763 0.529838 0.509038 0.490850 0.478577 0.470992 0.465976 0.462231 0.460579 0.460546 0.461073 0.462000 0.463896 0.466382 0.466634 0.464447 0.462313 0.460514 0.458610 0.456945 -100 
-100 -100 0.552121 0.541163 0.521528 0.500710 0.481529 0.462718 0.444638 0.432920 0.426607 0.421808 0.417183 0.415205 0.415075 0.415700 0.417086 0.420046 0.425217 0.425724 0.421410 0.418837 0.417404 0.415588 0.413526 -100 
-100 -100 0.485278 0.475107 0.456978 0.438150 0.421234 0.404614 0.388429 0.378109 0.372701 0.368474 0.364191 0.362306 0.362118 0.362710 0.364124 0.367086 0.372245 0.372867 0.368797 0.366454 0.365228 0.363612 0.361699 -100 
-100 -100 0.411739 0.402518 0.386371 0.368932 0.352636 0.338234 0.325756 0.317579 0.312664 0.309284 0.306506 0.305054 0.304738 0.305189 0.306376 0.308428 0.311055 0.311656 0.310073 0.308554 0.307304 0.305962 0.304760 -100 
-100 -100 0.350537 0.341925 0.326963 0.310605 0.295275 0.282712 0.272757 0.266372 0.262434 0.259832 0.257809 0.256688 0.256397 0.256723 0.257618 0.259045 0.260673 0.261182 0.260431 0.259406 0.258311 0.257160 0.256238 -100 
-100 -100 0.313595 0.305262 0.290884 0.275152 0.260521 0.249039 0.240463 0.235088 0.231792 0.229670 0.228076 0.227162 0.226907 0.227162 0.227870 0.228965 0.230110 0.230530 0.230100 0.229290 0.228294 0.227233 0.226422 -100 
-100 -100 -100 -100 -100 -100 -100 -100 -100 -100 -100 -100 -100 -100 -100 -100 -100 -100 -100 -100 -100 -100 -100 -100 -100 -100 
-100 -100 -100 -100 -100 -100 -100 -100 -100 -100 -100 -100 -100 -100 -100 -100 -100 -100 -100 -100 -100 -100 -100 -100 -100 -100 
-100 -100 -100 -100 -100 -100 -100 -100 -100 -100 -100 -100 -100 -100 -100 -100 -100 -100 -100 -100 -100 -100 -100 -100 -100 -100 
-100 -100 0.518172 0.506273 0.485087 0.460892 0.437438 0.418812 0.405475 0.397976 0.394305 0.392544 0.391274 0.390193 0.389039 0.387289 0.385109 0.383544 0.382757 0.382371 0.382282 0.382729 0.383317 0.383113 0.382391 -100 
-100 -100 0.539095 0.527095 0.505695 0.481447 0.457980 0.439010 0.425032 0.417029 0.413042 0.411033 0.409586 0.408582 0.407831 0.406154 0.403716 0.402193 0.401616 0.401216 0.400909 0.401343 0.402192 0.401934 0.400854 -100 
-100 -100 0.576405 0.564181 0.541954 0.517480 0.493964 0.474272 0.458907 0.449903 0.445240 0.442768 0.441068 0.440333 0.440623 0.439083 0.435877 0.434264 0.434135 0.433597 0.432591 0.432889 0.434346 0.433890 0.431820 -100 
-100 -100 0.617619 0.605355 0.582959 0.558112 0.533896 0.513167 0.496545 0.486343 0.480716 0.477613 0.475597 0.474824 0.475233 0.473852 0.470781 0.469237 0.469052 0.468145 0.466469 0.466059 0.466900 0.466029 0.463754 -100 
-100 -100 0.657551 0.645380 0.623408 0.598046 0.572549 0.550567 0.532847 0.521378 0.514634 0.510794 0.508342 0.507212 0.506856 0.505655 0.503610 0.502383 0.501840 0.500337 0.497794 0.496013 0.494949 0.493436 0.491735 -100 
-100 -100 0.692517 0.680199 0.657847 0.631827 0.605312 0.582050 0.562916 0.550146 0.542454 0.537906 0.534958 0.533658 0.533160 0.532169 0.530643 0.529799 0.529626 0.527454 0.523190 0.519748 0.517136 0.514879 0.513174 -100 
-100 -100 0.721920 0.709185 0.685759 0.658954 0.631665 0.607246 0.586615 0.572753 0.564637 0.559472 0.555657 0.554167 0.553807 0.553004 0.551759 0.551584 0.553247 0.550494 0.543182 0.537912 0.533936 0.530993 0.529097 -100 
-100 -100 0.741824 0.728764 0.704709 0.677131 0.648956 0.623624 0.602109 0.587489 0.578787 0.573176 0.569040 0.567403 0.567005 0.566205 0.564921 0.564594 0.565985 0.562902 0.555212 0.549515 0.545118 0.541851 0.539777 -100 
-100 -100 0.754678 0.741317 0.716877 0.688470 0.659226 0.633226 0.611425 0.596432 0.587054 0.581172 0.577160 0.575373 0.574725 0.573730 0.572075 0.570741 0.569688 0.566561 0.561274 0.556661 0.552871 0.549683 0.547431 -100 
-100 -100 0.764445 0.750369 0.724533 0.695069 0.665063 0.638635 0.616696 0.601790 0.592623 0.586620 0.582155 0.580054 0.579322 0.578101 0.575906 0.573831 0.571794 0.568853 0.564967 0.561595 0.558907 0.555997 0.553389 -100 
-100 -100 0.773507 0.758292 0.729382 0.698594 0.668098 0.641411 0.619302 0.604818 0.596510 0.590501 0.585174 0.582724 0.582276 0.580896 0.577933 0.575353 0.572959 0.570367 0.567605 0.565549 0.564894 0.562336 0.558569 -100 
-100 -100 0.773739 0.758363 0.729171 0.698099 0.667408 0.640657 0.618611 0.604273 0.596102 0.590145 0.584793 0.582313 0.581883 0.580562 0.577691 0.575247 0.573049 0.570856 0.568670 0.567144 0.566920 0.564626 0.560968 -100 
-100 -100 0.765317 0.750728 0.723986 0.693654 0.663097 0.636461 0.614645 0.600156 0.591408 0.585537 0.580953 0.578764 0.578124 0.577063 0.575045 0.573238 0.571559 0.569776 0.567811 0.566118 0.564786 0.562648 0.560318 -100 
-100 -100 0.756487 0.742219 0.716188 0.686364 0.656400 0.630028 0.608182 0.593753 0.585054 0.579302 0.574947 0.573020 0.572615 0.571853 0.570243 0.568922 0.567759 0.566405 0.564703 0.563061 0.561568 0.559558 0.557600 -100 
-100 -100 0.744096 0.729814 0.703711 0.674500 0.646184 0.620323 0.597856 0.583653 0.576062 0.570424 0.565233 0.563375 0.563631 0.563152 0.561412 0.560390 0.559719 0.558807 0.557437 0.556084 0.554944 0.553066 0.551024 -100 
-100 -100 0.721867 0.708027 0.682751 0.654537 0.627266 0.602276 0.580438 0.566632 0.559239 0.553698 0.548571 0.546778 0.547176 0.546996 0.545744 0.545336 0.545308 0.544843 0.543687 0.542446 0.541389 0.539614 0.537661 -100 
-100 -100 0.685677 0.672825 0.649559 0.622908 0.596340 0.572668 0.552708 0.539465 0.531400 0.525973 0.521842 0.520131 0.520147 0.520281 0.520193 0.520778 0.521700 0.521657 0.520428 0.519003 0.517664 0.515943 0.514298 -100 
-100 -100 0.639034 0.627012 0.605353 0.580732 0.556295 0.534326 0.515488 0.502923 0.495258 0.490035 0.485968 0.484229 0.484226 0.484606 0.485142 0.486613 0.488606 0.488896 0.487265 0.485596 0.484299 0.482609 0.480885 -100 
-100 -100 0.579626 0.568192 0.547561 0.525213 0.504253 0.484343 0.466038 0.454427 0.448297 0.443461 0.438679 0.436856 0.437266 0.437807 0.438373 0.440575 0.444187 0.444709 0.441957 0.440082 0.439488 0.437836 0.435359 -100 
-100 -100 0.509541 0.498858 0.479694 0.459300 0.440586 0.422918 0.406612 0.396482 0.391336 0.387138 0.382760 0.381110 0.381551 0.382123 0.382766 0.385049 0.388761 0.389393 0.386762 0.385014 0.384536 0.383020 0.380661 -100 
-100 -100 0.432868 0.423108 0.405940 0.387074 0.369228 0.353809 0.340972 0.332718 0.327878 0.324493 0.321669 0.320396 0.320425 0.320921 0.321814 0.323622 0.325949 0.326583 0.325338 0.324031 0.323044 0.321737 0.320382 -100 
-100 -100 0.368999 0.359846 0.343881 0.326231 0.309557 0.296000 0.285484 0.278821 0.274779 0.272124 0.270089 0.269076 0.268977 0.269383 0.270222 0.271620 0.273224 0.273794 0.273170 0.272220 0.271208 0.270057 0.269074 -100 
-100 -100 0.330444 0.321574 0.306208 0.289245 0.273363 0.260899 0.251681 0.245943 0.242468 0.240264 0.238656 0.237809 0.237678 0.238026 0.238784 0.239941 0.241161 0.241663 0.241301 0.240523 0.239538 0.238460 0.237622 -100 
-100 -100 -100 -100 -100 -100 -100 -100 -100 -100 -100 -100 -100 -100 -100 -100 -100 -100 -100 -100 -100 -100 -100 -100 -100 -100 
-100 -100 -100 -100 -100 -100 -100 -100 -100 -100 -100 -100 -100 -100 -100 -100 -100 -100 -100 -100 -100 -100 -100 -100 -100 -100 
-100 -100 -100 -100 -100 -100 -100 -100 -100 -100 -100 -100 -100 -100 -100 -100 -100 -100 -100 -100 -100 -100 -100 -100 -100 -100 
-100 -100 0.539411 0.527009 0.504691 0.479495 0.455145 0.435788 0.421856 0.414029 0.410091 0.408072 0.406540 0.405295 0.404252 0.402365 0.399835 0.398308 0.397803 0.397643 0.397647 0.398161 0.398830 0.398669 0.397946 -100 
-100 -100 0.561731 0.549103 0.526152 0.500794 0.476527 0.456790 0.442022 0.433620 0.429326 0.427076 0.425484 0.424607 0.424620 0.422812 0.419396 0.417680 0.417386 0.417177 0.416830 0.417223 0.418128 0.417898 0.416793 -100 
-100 -100 0.605796 0.592520 0.564400 0.538537 0.514851 0.494324 0.477181 0.467544 0.462451 0.459769 0.458206 0.458319 0.461783 0.460121 0.453598 0.451199 0.452091 0.451666 0.449616 0.449735 0.452444 0.451989 0.448570 -100 
-100 -100 0.648708 0.635358 0.606920 0.580610 0.556139 0.534519 0.516079 0.505188 0.499070 0.495730 0.493854 0.493923 0.497456 0.495948 0.489608 0.487313 0.488244 0.487430 0.484580 0.483931 0.486009 0.485120 0.481464 -100 
-100 -100 0.685159 0.672228 0.648333 0.621594 0.595014 0.572083 0.553450 0.541413 0.534134 0.529972 0.527432 0.526439 0.526784 0.525449 0.522566 0.521361 0.521717 0.520350 0.517052 0.514947 0.513799 0.512250 0.510474 -100 
-100 -100 0.721945 0.708795 0.684357 0.656732 0.628727 0.604409 0.584535 0.571137 0.562706 0.557771 0.554763 0.553338 0.552829 0.551747 0.550288 0.550228 0.552300 0.550273 0.544016 0.539875 0.537028 0.534686 0.532890 -100 
-100 -100 0.755482 0.741480 0.714328 0.685280 0.655949 0.630309 0.609023 0.594357 0.584983 0.579383 0.575918 0.574347 0.573746 0.572971 0.572665 0.574735 0.585097 0.582458 0.566688 0.559410 0.554668 0.551531 0.549506 -100 
-100 -100 0.776792 0.762450 0.734627 0.704779 0.674505 0.647830 0.625475 0.609873 0.599801 0.593704 0.589912 0.588227 0.587606 0.586842 0.586479 0.588331 0.598326 0.595283 0.579098 0.571393 0.566280 0.562804 0.560526 -100 
-100 -100 0.788678 0.774389 0.747603 0.717474 0.686598 0.659179 0.636043 0.619900 0.609475 0.603041 0.598887 0.597022 0.596358 0.595284 0.593683 0.592944 0.593829 0.590639 0.583337 0.578139 0.574565 0.571261 0.568444 -100 
-100 -100 0.800587 0.785413 0.756629 0.725444 0.694076 0.666122 0.642364 0.626113 0.616093 0.609477 0.604546 0.602460 0.602153 0.600801 0.597953 0.595656 0.594015 0.590937 0.586457 0.583293 0.581858 0.578904 0.574988 -100 
-100 -100 0.818586 0.801271 0.763936 0.730601 0.700298 0.671937 0.645961 0.629988 0.621169 0.614509 0.608278 0.606022 0.607191 0.605642 0.600639 0.597158 0.594402 0.591659 0.589255 0.588469 0.595538 0.593020 0.581815 -100 
-100 -100 0.818911 0.801461 0.763897 0.730338 0.699912 0.671461 0.645440 0.629560 0.620892 0.614255 0.607920 0.605611 0.606795 0.605280 0.600292 0.596837 0.594133 0.591793 0.590114 0.589977 0.597579 0.595390 0.584318 -100 
-100 -100 0.801685 0.786081 0.756616 0.724816 0.693347 0.665119 0.640982 0.625000 0.615655 0.609086 0.603567 0.601261 0.601011 0.599718 0.596738 0.594251 0.592148 0.590229 0.588485 0.587462 0.587757 0.585771 0.582197 -100 
-100 -100 0.790721 0.775673 0.747811 0.716913 0.686689 0.658820 0.634287 0.618501 0.609775 0.603340 0.597459 0.595041 0.594526 0.593464 0.591222 0.589354 0.587813 0.586368 0.584908 0.583795 0.583311 0.581512 0.578997 -100 
-100 -100 0.778239 0.763019 0.734830 0.705029 0.679534 0.652309 0.624460 0.609071 0.604554 0.598258 0.588309 0.585174 0.585027 0.584167 0.581743 0.580204 0.579178 0.578235 0.577201 0.576495 0.576364 0.574755 0.572274 -100 
-100 -100 0.754404 0.739636 0.712300 0.683498 0.659099 0.632847 0.605786 0.590997 0.586875 0.580788 0.570936 0.567889 0.567895 0.567353 0.565444 0.564558 0.564229 0.563769 0.562960 0.562371 0.562322 0.560833 0.558467 -100 
-100 -100 0.714498 0.700956 0.676220 0.648584 0.621954 0.597093 0.574936 0.560967 0.553522 0.547741 0.542140 0.539968 0.540002 0.539885 0.539153 0.539342 0.540064 0.540032 0.539035 0.538092 0.537558 0.536090 0.534149 -100 
-100 -100 0.665306 0.652614 0.629460 0.603778 0.579068 0.556010 0.535381 0.522357 0.515380 0.509982 0.504789 0.502875 0.503324 0.503556 0.503263 0.504416 0.506427 0.506721 0.505091 0.503817 0.503636 0.502141 0.499693 -100 
-100 -100 0.605968 0.593591 0.569413 0.546125 0.526834 0.505952 0.484109 0.472263 0.468393 0.463530 0.456429 0.454389 0.460400 0.460869 0.455550 0.457392 0.461082 0.461607 0.458741 0.457495 0.460032 0.458513 0.453212 -100 
-100 -100 0.532915 0.521286 0.498604 0.477262 0.460246 0.441681 0.421942 0.411676 0.408904 0.404758 0.398110 0.396331 0.402234 0.402801 0.397842 0.399852 0.403768 0.404403 0.401533 0.400305 0.402901 0.401464 0.396227 -100 
-100 -100 0.450171 0.439762 0.421195 0.401245 0.382926 0.366644 0.352615 0.344190 0.340029 0.336705 0.333293 0.332142 0.332834 0.333381 0.333687 0.335403 0.337965 0.338611 0.337154 0.335981 0.335817 0.334552 0.332460 -100 
-100 -100 0.383270 0.373584 0.356562 0.337847 0.320290 0.305909 0.294662 0.287767 0.283864 0.281242 0.279101 0.278227 0.278500 0.278982 0.279591 0.280974 0.282682 0.283293 0.282637 0.281754 0.281024 0.279895 0.278681 -100 
-100 -100 0.343032 0.333675 0.317397 0.299396 0.282507 0.269241 0.259450 0.253451 0.249931 0.247736 0.246152 0.245423 0.245464 0.245900 0.246661 0.247852 0.249160 0.249725 0.249392 0.248662 0.247763 0.246698 0.245807 -100 
-100 -100 -100 -100 -100 -100 -100 -100 -100 -100 -100 -100 -100 -100 -100 -100 -100 -100 -100 -100 -100 -100 -100 -100 -100 -100 
-100 -100 -100 -100 -100 -100 -100 -100 -100 -100 -100 -100 -100 -100 -100 -100 -100 -100 -100 -100 -100 -100 -100 -100 -100 -100 
-100 -100 -100 -100 -100 -100 -100 -100 -100 -100 -100 -100 -100 -100 -100 -100 -100 -100 -100 -100 -100 -100 -100 -100 -100 -100 
-100 -100 0.553596 0.540863 0.517931 0.491973 0.466852 0.446892 0.432544 0.424406 0.420163 0.417808 0.415918 0.414359 0.413130 0.411232 0.408860 0.407603 0.407360 0.407317 0.407247 0.407556 0.407967 0.407624 0.406830 -100 
-100 -100 0.576464 0.563488 0.539885 0.513711 0.488616 0.468251 0.453074 0.444373 0.439778 0.437201 0.435263 0.434085 0.433924 0.432089 0.428796 0.427329 0.427299 0.427196 0.426743 0.426897 0.427510 0.427099 0.425949 -100 
-100 -100 0.621559 0.607907 0.579053 0.552292 0.527683 0.506484 0.488941 0.479017 0.473630 0.470634 0.468743 0.468572 0.471884 0.470163 0.463682 0.461493 0.462654 0.462318 0.460104 0.459935 0.462298 0.461670 0.458259 -100 
-100 -100 0.665748 0.652001 0.622780 0.595507 0.570044 0.547703 0.528832 0.517645 0.511230 0.507582 0.505370 0.505127 0.508462 0.506842 0.500480 0.498332 0.499482 0.498750 0.495759 0.494861 0.496629 0.495601 0.491965 -100 
-100 -100 0.703590 0.690238 0.665551 0.637814 0.610209 0.586496 0.567365 0.555000 0.547419 0.542932 0.540022 0.538654 0.538702 0.537177 0.534217 0.533071 0.533551 0.532257 0.528927 0.526709 0.525395 0.523751 0.521967 -100 
-100 -100 0.741734 0.728146 0.702887 0.674225 0.645143 0.619978 0.599541 0.585767 0.577003 0.571731 0.568342 0.566500 0.565628 0.564280 0.562662 0.562556 0.564645 0.562675 0.556480 0.552353 0.549466 0.547081 0.545267 -100 
-100 -100 0.776483 0.762034 0.734049 0.703919 0.673431 0.646865 0.624946 0.609825 0.600026 0.594077 0.590284 0.588308 0.587343 0.586251 0.585682 0.587588 0.597843 0.595229 0.579583 0.572403 0.567704 0.564565 0.562524 -100 
-100 -100 0.798794 0.784014 0.755362 0.724419 0.692940 0.665252 0.642137 0.625957 0.615370 0.608903 0.604809 0.602757 0.601789 0.600699 0.600021 0.601633 0.611439 0.608367 0.592281 0.584675 0.579619 0.576158 0.573867 -100 
-100 -100 0.811490 0.796779 0.769188 0.737996 0.705922 0.677386 0.653297 0.636401 0.625374 0.618524 0.614064 0.611895 0.610929 0.609550 0.607640 0.606631 0.607299 0.604006 0.596703 0.591541 0.587998 0.584694 0.581859 -100 
-100 -100 0.823966 0.808396 0.778856 0.746655 0.714098 0.684930 0.660023 0.642802 0.632013 0.624930 0.619755 0.617476 0.616965 0.615352 0.612192 0.609602 0.607719 0.604476 0.599904 0.596710 0.595278 0.592313 0.588368 -100 
-100 -100 0.842272 0.824596 0.786582 0.752287 0.720830 0.691184 0.663873 0.646723 0.636950 0.629770 0.623375 0.621041 0.622105 0.620340 0.615017 0.611225 0.608215 0.605273 0.602725 0.601882 0.608991 0.606468 0.595196 -100 
-100 -100 0.842622 0.824854 0.786673 0.752211 0.720655 0.690898 0.663470 0.646322 0.636618 0.629422 0.622917 0.620548 0.621646 0.619935 0.614630 0.610852 0.607882 0.605347 0.603539 0.603371 0.611039 0.608880 0.597764 -100 
-100 -100 0.825112 0.809228 0.779198 0.746558 0.713986 0.684475 0.658974 0.641761 0.631430 0.624273 0.618492 0.616050 0.615660 0.614151 0.610867 0.608056 0.605682 0.603597 0.601798 0.600812 0.601198 0.599289 0.595749 -100 
-100 -100 0.813480 0.798197 0.769856 0.738191 0.706926 0.677835 0.652014 0.635082 0.625448 0.618431 0.612224 0.609592 0.608867 0.607565 0.605035 0.602849 0.601044 0.599481 0.598055 0.597071 0.596747 0.595084 0.592648 -100 
-100 -100 0.799922 0.784513 0.755942 0.725447 0.698966 0.670605 0.641588 0.625167 0.619827 0.613000 0.602734 0.599349 0.598940 0.597834 0.595151 0.593310 0.592034 0.591022 0.590106 0.589612 0.589701 0.588280 0.585914 -100 
-100 -100 0.774788 0.759838 0.732127 0.702644 0.677295 0.649999 0.621907 0.606238 0.601428 0.594916 0.584812 0.581559 0.581331 0.580566 0.578410 0.577227 0.576656 0.576164 0.575529 0.575207 0.575422 0.574152 0.571911 -100 
-100 -100 0.733319 0.719555 0.694361 0.665997 0.638427 0.612608 0.589587 0.574934 0.567005 0.560945 0.555202 0.552942 0.552858 0.552560 0.551564 0.551445 0.551924 0.551872 0.551083 0.550446 0.550222 0.548973 0.547134 -100 
-100 -100 0.682151 0.669205 0.645540 0.619071 0.593397 0.569475 0.548189 0.534703 0.527442 0.521930 0.516742 0.514871 0.515324 0.515430 0.514864 0.515690 0.517428 0.517706 0.516325 0.515393 0.515562 0.514277 0.511887 -100 
-100 -100 0.620505 0.607862 0.583148 0.559025 0.538715 0.517063 0.494798 0.482703 0.478705 0.473876 0.466936 0.465058 0.471224 0.471619 0.465976 0.467461 0.470786 0.471297 0.468778 0.467922 0.470871 0.469544 0.464224 -100 
-100 -100 0.545217 0.533306 0.510061 0.487873 0.469867 0.450613 0.430560 0.420160 0.417364 0.413342 0.406919 0.405357 0.411459 0.412005 0.406773 0.408471 0.412050 0.412681 0.410130 0.409248 0.412204 0.410929 0.405656 -100 
-100 -100 0.460510 0.449782 0.430607 0.409836 0.390640 0.373717 0.359356 0.350813 0.346681 0.343492 0.340279 0.339341 0.340195 0.340760 0.340929 0.342449 0.344839 0.345487 0.344209 0.343261 0.343323 0.342171 0.340081 -100 
-100 -100 0.392047 0.382021 0.364367 0.344854 0.326487 0.311499 0.299907 0.292882 0.288997 0.286487 0.284515 0.283824 0.284244 0.284771 0.285320 0.286605 0.288238 0.288873 0.288336 0.287602 0.287014 0.285963 0.284765 -100 
-100 -100 0.350901 0.341193 0.324275 0.305488 0.287822 0.273968 0.263826 0.257686 0.254167 0.252059 0.250615 0.250042 0.250215 0.250710 0.251456 0.252605 0.253894 0.254501 0.254266 0.253651 0.252855 0.251851 0.250982 -100 
-100 -100 -100 -100 -100 -100 -100 -100 -100 -100 -100 -100 -100 -100 -100 -100 -100 -100 -100 -100 -100 -100 -100 -100 -100 -100 
-100 -100 -100 -100 -100 -100 -100 -100 -100 -100 -100 -100 -100 -100 -100 -100 -100 -100 -100 -100 -100 -100 -100 -100 -100 -100 
-100 -100 -100 -100 -100 -100 -100 -100 -100 -100 -100 -100 -100 -100 -100 -100 -100 -100 -100 -100 -100 -100 -100 -100 -100 -100 
-100 -100 0.562834 0.549944 0.526888 0.500373 0.474510 0.454031 0.439405 0.430954 0.426331 0.423562 0.421217 0.419219 0.417540 0.415744 0.413986 0.413200 0.413191 0.413121 0.412752 0.412530 0.412281 0.411529 0.410626 -100 
-100 -100 0.585349 0.572310 0.548935 0.522201 0.496139 0.475247 0.460031 0.451129 0.446213 0.443226 0.440759 0.438899 0.437712 0.435947 0.433782 0.432987 0.433228 0.433105 0.432363 0.431970 0.431807 0.430996 0.429863 -100 
-100 -100 0.625642 0.612306 0.587926 0.560715 0.534295 0.512560 0.496034 0.486200 0.480634 0.477227 0.474610 0.473136 0.473276 0.471556 0.468184 0.467173 0.467827 0.467497 0.465874 0.465086 0.465246 0.464247 0.462368 -100 
-100 -100 0.670652 0.657205 0.632522 0.604765 0.577465 0.554552 0.536689 0.525640 0.519117 0.515085 0.512125 0.510538 0.510675 0.508947 0.505506 0.504372 0.504826 0.504095 0.501879 0.500506 0.500176 0.498845 0.496793 -100 
-100 -100 0.714871 0.701458 0.677114 0.648762 0.620116 0.595794 0.576611 0.564179 0.556489 0.551679 0.548163 0.545968 0.544841 0.543058 0.540650 0.539567 0.539388 0.538063 0.535339 0.533126 0.531451 0.529638 0.527985 -100 
-100 -100 0.753895 0.740288 0.715481 0.686368 0.656555 0.630773 0.609993 0.596106 0.587322 0.581766 0.577764 0.575270 0.573770 0.571972 0.569842 0.568780 0.568572 0.566546 0.562490 0.559100 0.556349 0.553961 0.552220 -100 
-100 -100 0.787006 0.772953 0.746998 0.716952 0.686080 0.658911 0.636452 0.621211 0.611534 0.605323 0.600828 0.598256 0.597088 0.595321 0.592955 0.592147 0.593319 0.590613 0.583780 0.578890 0.575085 0.572143 0.570198 -100 
-100 -100 0.809914 0.795553 0.768985 0.738142 0.706264 0.677916 0.654185 0.637810 0.627281 0.620550 0.615815 0.613217 0.612078 0.610277 0.607722 0.606539 0.607204 0.604004 0.596725 0.591420 0.587256 0.584028 0.581904 -100 
-100 -100 0.825177 0.810579 0.783755 0.752221 0.719367 0.690057 0.665391 0.648110 0.636791 0.629658 0.624834 0.622214 0.620745 0.618830 0.616143 0.613933 0.612151 0.608702 0.603460 0.598999 0.595334 0.592144 0.589815 -100 
-100 -100 0.836618 0.821394 0.793351 0.760933 0.727398 0.697369 0.671906 0.654010 0.642401 0.634991 0.629888 0.627317 0.626079 0.624089 0.620869 0.617889 0.615108 0.611663 0.607491 0.604037 0.601390 0.598434 0.595698 -100 
-100 -100 0.846537 0.830298 0.799463 0.765934 0.732041 0.701531 0.675302 0.657141 0.645898 0.638320 0.632522 0.630017 0.629433 0.627430 0.623392 0.619858 0.616743 0.613543 0.610277 0.608048 0.607538 0.604943 0.600925 -100 
-100 -100 0.846836 0.830552 0.799628 0.765991 0.731987 0.701340 0.674954 0.656670 0.645333 0.637679 0.631833 0.629350 0.628849 0.626953 0.623019 0.619597 0.616658 0.613863 0.611212 0.609585 0.609593 0.607354 0.603508 -100 
-100 -100 0.837545 0.822163 0.793825 0.761087 0.727284 0.696839 0.670837 0.652576 0.640741 0.633102 0.627799 0.625288 0.624294 0.622601 0.619634 0.616863 0.614388 0.612104 0.609938 0.608347 0.607312 0.605388 0.603114 -100 
-100 -100 0.826616 0.811708 0.784343 0.752329 0.719281 0.689295 0.663538 0.645646 0.634123 0.626623 0.621319 0.618769 0.617713 0.616240 0.613784 0.611529 0.609573 0.607863 0.606259 0.604998 0.603993 0.602376 0.600632 -100 
-100 -100 0.810814 0.796051 0.768946 0.737775 0.706605 0.677385 0.651333 0.634024 0.623839 0.616596 0.610503 0.607881 0.607259 0.606038 0.603605 0.601715 0.600289 0.599169 0.598181 0.597472 0.597137 0.595805 0.593970 -100 
-100 -100 0.784666 0.770355 0.744094 0.713952 0.683926 0.655840 0.630843 0.614397 0.604839 0.597996 0.592153 0.589718 0.589327 0.588463 0.586544 0.585280 0.584522 0.583950 0.583353 0.582937 0.582839 0.581695 0.579974 -100 
-100 -100 0.743740 0.730285 0.705749 0.676983 0.647577 0.621071 0.598558 0.583297 0.573729 0.567452 0.562920 0.560930 0.560566 0.560149 0.559266 0.558917 0.559034 0.558933 0.558426 0.557964 0.557657 0.556587 0.555176 -100 
-100 -100 0.691106 0.678391 0.655287 0.628328 0.600890 0.576359 0.555663 0.541786 0.533231 0.527660 0.523642 0.522052 0.522085 0.522076 0.521722 0.522141 0.523145 0.523392 0.522710 0.522179 0.522121 0.521062 0.519385 -100 
-100 -100 0.624457 0.612303 0.590200 0.565311 0.541014 0.518813 0.499525 0.487299 0.480719 0.475988 0.471830 0.470561 0.471489 0.471791 0.471253 0.472197 0.474113 0.474601 0.473570 0.473139 0.474538 0.473474 0.470319 -100 
-100 -100 0.547667 0.536192 0.515453 0.492474 0.470498 0.450756 0.433788 0.423385 0.418110 0.414266 0.410701 0.409770 0.410886 0.411363 0.411042 0.412206 0.414337 0.414948 0.413936 0.413494 0.414853 0.413821 0.410743 -100 
-100 -100 0.465186 0.454496 0.435534 0.414179 0.393547 0.376199 0.362463 0.353910 0.349141 0.346142 0.343948 0.343326 0.343890 0.344425 0.344828 0.345980 0.347642 0.348285 0.347751 0.347226 0.347088 0.346117 0.344649 -100 
-100 -100 0.396702 0.386537 0.368667 0.348602 0.329402 0.314005 0.302464 0.295414 0.291404 0.289065 0.287539 0.287068 0.287427 0.287959 0.288582 0.289660 0.290976 0.291618 0.291427 0.290960 0.290453 0.289530 0.288536 -100 
-100 -100 0.355399 0.345480 0.328163 0.308822 0.290535 0.276279 0.265980 0.259799 0.256304 0.254341 0.253140 0.252748 0.253011 0.253529 0.254232 0.255256 0.256406 0.257032 0.256981 0.256553 0.255889 0.254987 0.254197 -100 
-100 -100 -100 -100 -100 -100 -100 -100 -100 -100 -100 -100 -100 -100 -100 -100 -100 -100 -100 -100 -100 -100 -100 -100 -100 -100 
-100 -100 -100 -100 -100 -100 -100 -100 -100 -100 -100 -100 -100 -100 -100 -100 -100 -100 -100 -100 -100 -100 -100 -100 -100 -100 
-100 -100 -100 -100 -100 -100 -100 -100 -100 -100 -100 -100 -100 -100 -100 -100 -100 -100 -100 -100 -100 -100 -100 -100 -100 -100 
-100 -100 0.569480 0.556449 0.533122 0.506161 0.479751 0.458818 0.443846 0.435042 0.430021 0.426807 0.424020 0.421705 0.419920 0.418298 0.416950 0.416639 0.417007 0.416801 0.415780 0.414813 0.413922 0.412639 0.411374 -100 
-100 -100 0.592024 0.578871 0.555271 0.528051 0.501336 0.479984 0.464542 0.455402 0.450177 0.446771 0.443830 0.441593 0.440221 0.438606 0.436908 0.436726 0.437616 0.437354 0.435699 0.434506 0.433848 0.432503 0.430842 -100 
-100 -100 0.632222 0.618826 0.594469 0.566715 0.539388 0.517190 0.500727 0.490851 0.485131 0.481356 0.478216 0.476259 0.476215 0.474594 0.471649 0.471535 0.473412 0.472952 0.469899 0.468253 0.468321 0.466802 0.463994 -100 
-100 -100 0.677839 0.664314 0.639633 0.611306 0.583084 0.559698 0.541916 0.530902 0.524338 0.519993 0.516493 0.514380 0.514289 0.512542 0.509339 0.508928 0.510454 0.509591 0.506089 0.504009 0.503714 0.501948 0.499011 -100 
-100 -100 0.723204 0.709653 0.685081 0.656223 0.626946 0.602152 0.582768 0.570339 0.562709 0.557642 0.553552 0.550841 0.549407 0.547413 0.544845 0.543762 0.543680 0.542205 0.539074 0.536568 0.534814 0.532729 0.530670 -100 
-100 -100 0.762731 0.749032 0.724159 0.694759 0.664622 0.638408 0.617246 0.603397 0.594915 0.589153 0.584409 0.581369 0.579731 0.577497 0.574481 0.572586 0.571414 0.569222 0.565727 0.562607 0.559939 0.557467 0.555589 -100 
-100 -100 0.795563 0.781589 0.756134 0.726174 0.695438 0.667894 0.644797 0.629679 0.620726 0.614354 0.608789 0.605692 0.605183 0.602767 0.598121 0.595408 0.593849 0.590948 0.586308 0.582418 0.579013 0.576162 0.574222 -100 
-100 -100 0.818923 0.804637 0.778567 0.747802 0.716048 0.687302 0.662903 0.646626 0.636803 0.629928 0.624168 0.621073 0.620596 0.618103 0.613188 0.610016 0.607881 0.604480 0.599451 0.595208 0.591486 0.588409 0.586355 -100 
-100 -100 0.835378 0.820678 0.793794 0.761954 0.728752 0.698937 0.673774 0.656424 0.645326 0.638036 0.632619 0.629550 0.627944 0.625469 0.621662 0.618352 0.615361 0.611728 0.607238 0.603204 0.599672 0.596574 0.594371 -100 
-100 -100 0.847149 0.831781 0.803584 0.770652 0.736488 0.705855 0.679922 0.661755 0.649955 0.642357 0.637019 0.634173 0.632686 0.630284 0.626470 0.622960 0.619716 0.616078 0.611907 0.608340 0.605440 0.602495 0.600008 -100 
-100 -100 0.856264 0.840025 0.809611 0.775632 0.740990 0.709816 0.683102 0.664443 0.652770 0.644952 0.639076 0.636493 0.635653 0.633363 0.629070 0.625360 0.622267 0.618847 0.615025 0.612206 0.610844 0.608183 0.604780 -100 
-100 -100 0.856492 0.840259 0.809834 0.775814 0.741075 0.709744 0.682813 0.663890 0.651960 0.644001 0.638125 0.635625 0.634916 0.632798 0.628704 0.625203 0.622374 0.619357 0.616070 0.613787 0.612902 0.610577 0.607340 -100 
-100 -100 0.847805 0.832427 0.804157 0.771061 0.736589 0.705483 0.678882 0.659922 0.647323 0.639320 0.634032 0.631463 0.630348 0.628457 0.625258 0.622330 0.619783 0.617309 0.614795 0.612838 0.611405 0.609430 0.607390 -100 
-100 -100 0.836183 0.821412 0.794298 0.762103 0.728362 0.697764 0.671523 0.652847 0.640359 0.632463 0.627322 0.624801 0.623766 0.622123 0.619339 0.616858 0.614729 0.612859 0.611089 0.609669 0.608503 0.606878 0.605247 -100 
-100 -100 0.818837 0.804429 0.777989 0.746755 0.714487 0.684716 0.658689 0.640542 0.628722 0.621113 0.615965 0.613733 0.613714 0.612363 0.609142 0.606906 0.605235 0.603976 0.602929 0.602184 0.601940 0.600641 0.598757 -100 
-100 -100 0.791720 0.777797 0.752261 0.722120 0.691049 0.662471 0.637570 0.620353 0.609232 0.602096 0.597269 0.595281 0.595531 0.594559 0.591857 0.590219 0.589180 0.588494 0.587937 0.587602 0.587705 0.586633 0.584848 -100 
-100 -100 0.750355 0.737148 0.713038 0.684273 0.654298 0.627362 0.604613 0.588776 0.578434 0.571974 0.567838 0.566053 0.565829 0.565305 0.564084 0.563392 0.563166 0.562988 0.562696 0.562509 0.562485 0.561538 0.560111 -100 
-100 -100 0.696446 0.683941 0.661187 0.634144 0.606106 0.581214 0.560462 0.546252 0.537174 0.531565 0.527976 0.526592 0.526675 0.526562 0.525937 0.525914 0.526378 0.526590 0.526437 0.526505 0.527065 0.526190 0.524334 -100 
-100 -100 0.627710 0.615851 0.594372 0.569296 0.543871 0.521382 0.502714 0.490383 0.483110 0.478478 0.475228 0.474326 0.475384 0.475587 0.474701 0.475035 0.476060 0.476557 0.476555 0.477181 0.480176 0.479354 0.475235 -100 
-100 -100 0.549846 0.538625 0.518447 0.495244 0.472158 0.452175 0.435903 0.425518 0.419680 0.416013 0.413381 0.412831 0.414080 0.414479 0.413848 0.414425 0.415672 0.416300 0.416334 0.416946 0.419859 0.419063 0.415058 -100 
-100 -100 0.467506 0.456882 0.438022 0.416434 0.395255 0.377682 0.364102 0.355585 0.350725 0.347917 0.346178 0.345805 0.346437 0.346929 0.347163 0.347944 0.349120 0.349765 0.349784 0.349860 0.350328 0.349535 0.347891 -100 
-100 -100 0.399024 0.388798 0.370800 0.350446 0.330853 0.315228 0.303667 0.296648 0.292693 0.290529 0.289275 0.289000 0.289448 0.289964 0.290466 0.291321 0.292396 0.293037 0.293111 0.292961 0.292767 0.291972 0.290945 -100 
-100 -100 0.357679 0.347641 0.330095 0.310425 0.291785 0.277296 0.266917 0.260759 0.257351 0.255542 0.254536 0.254309 0.254665 0.255181 0.255793 0.256668 0.257686 0.258316 0.258414 0.258184 0.257710 0.256910 0.256141 -100 
-100 -100 -100 -100 -100 -100 -100 -100 -100 -100 -100 -100 -100 -100 -100 -100 -100 -100 -100 -100 -100 -100 -100 -100 -100 -100 
-100 -100 -100 -100 -100 -100 -100 -100 -100 -100 -100 -100 -100 -100 -100 -100 -100 -100 -100 -100 -100 -100 -100 -100 -100 -100 
-100 -100 -100 -100 -100 -100 -100 -100 -100 -100 -100 -100 -100 -100 -100 -100 -100 -100 -100 -100 -100 -100 -100 -100 -100 -100 
-100 -100 0.574911 0.561742 0.538135 0.510819 0.483976 0.462635 0.447263 0.438062 0.432613 0.428936 0.425711 0.423186 0.421659 0.420198 0.418892 0.418998 0.419902 0.419523 0.417607 0.415888 0.414601 0.412802 0.410925 -100 
-100 -100 0.597743 0.584414 0.560429 0.532774 0.505562 0.483800 0.468030 0.458593 0.453046 0.449221 0.445863 0.443545 0.442998 0.441537 0.439362 0.439721 0.441742 0.441296 0.438135 0.436090 0.435530 0.433652 0.430819 -100 
-100 -100 0.638483 0.624820 0.599919 0.571576 0.543621 0.521010 0.504366 0.494357 0.488505 0.484411 0.481035 0.479570 0.483517 0.482044 0.475579 0.476019 0.480458 0.479804 0.473780 0.471234 0.473949 0.471882 0.465259 -100 
-100 -100 0.684432 0.670619 0.645376 0.616434 0.587589 0.563794 0.545850 0.534795 0.528233 0.523642 0.519902 0.518272 0.522154 0.520457 0.513551 0.513515 0.517420 0.516354 0.510031 0.507175 0.509612 0.507367 0.500669 -100 
-100 -100 0.729889 0.716115 0.691116 0.661813 0.632164 0.606985 0.587273 0.574835 0.567394 0.562119 0.557502 0.554667 0.554304 0.552161 0.548223 0.547103 0.547655 0.545961 0.541688 0.538691 0.537345 0.534937 0.531827 -100 
-100 -100 0.769475 0.755616 0.730531 0.700949 0.670869 0.644332 0.622597 0.608842 0.600989 0.595084 0.589457 0.586149 0.585745 0.583163 0.578080 0.575390 0.573767 0.571334 0.567660 0.564452 0.561895 0.559260 0.556995 -100 
-100 -100 0.802273 0.788228 0.762886 0.733176 0.703858 0.676080 0.651345 0.636477 0.629558 0.623127 0.615597 0.612680 0.618304 0.615355 0.603177 0.598277 0.594984 0.591790 0.587854 0.584273 0.581036 0.578161 0.576121 -100 
-100 -100 0.825980 0.811595 0.785579 0.755032 0.724685 0.695702 0.669665 0.653644 0.645877 0.638972 0.631273 0.628376 0.634010 0.630947 0.618446 0.613009 0.609066 0.605388 0.601160 0.597309 0.593805 0.590765 0.588673 -100 
-100 -100 0.843481 0.828494 0.801070 0.768919 0.735762 0.705607 0.679827 0.662587 0.652327 0.644971 0.638578 0.635252 0.634682 0.631740 0.625803 0.621436 0.617682 0.613846 0.609550 0.605689 0.602338 0.599257 0.596948 -100 
-100 -100 0.856751 0.840826 0.811372 0.777679 0.743161 0.712091 0.685651 0.667462 0.656290 0.648593 0.642433 0.639429 0.638412 0.635652 0.630577 0.626445 0.622964 0.619143 0.614741 0.611161 0.608599 0.605622 0.602739 -100 
-100 -100 0.869976 0.852704 0.818381 0.783134 0.748294 0.716610 0.689056 0.670420 0.663235 0.655263 0.644653 0.641957 0.641653 0.639093 0.633576 0.629399 0.626670 0.623065 0.618450 0.615587 0.615567 0.612823 0.607883 -100 
-100 -100 0.870153 0.852927 0.818657 0.783426 0.748509 0.716660 0.688831 0.669804 0.662198 0.654022 0.643459 0.640897 0.640753 0.638421 0.633192 0.629293 0.626879 0.623674 0.619546 0.617176 0.617607 0.615175 0.610380 -100 
-100 -100 0.857261 0.841437 0.812051 0.778326 0.743505 0.711920 0.684660 0.665272 0.652696 0.644419 0.638577 0.636035 0.635397 0.633327 0.629275 0.625995 0.623447 0.620791 0.617863 0.615761 0.614758 0.612685 0.610012 -100 
-100 -100 0.844018 0.829100 0.801570 0.769146 0.735277 0.704250 0.677248 0.657957 0.645054 0.636850 0.631525 0.629169 0.628987 0.627196 0.623247 0.620309 0.617964 0.615918 0.613961 0.612500 0.611786 0.610087 0.607868 -100 
-100 -100 0.826400 0.811982 0.784704 0.753547 0.722150 0.691989 0.664270 0.645267 0.632519 0.624633 0.619994 0.618607 0.622605 0.621141 0.613690 0.610428 0.608254 0.606811 0.605863 0.605388 0.610066 0.608721 0.601882 -100 
-100 -100 0.798331 0.784461 0.758214 0.728237 0.698092 0.669174 0.642633 0.624598 0.612585 0.605227 0.600977 0.599883 0.604180 0.603119 0.596199 0.593525 0.591953 0.591103 0.590727 0.590760 0.595876 0.594796 0.588041 -100 
-100 -100 0.754984 0.741869 0.717879 0.689208 0.659269 0.632056 0.608729 0.592382 0.581603 0.574993 0.571014 0.569550 0.570325 0.569722 0.567326 0.566121 0.565536 0.565250 0.565142 0.565315 0.566630 0.565720 0.563092 -100 
-100 -100 0.699815 0.687426 0.664854 0.637872 0.609724 0.584620 0.563587 0.549102 0.539872 0.534219 0.530716 0.529582 0.530408 0.530221 0.528677 0.528176 0.528245 0.528413 0.528702 0.529562 0.532677 0.531898 0.527810 -100 
-100 -100 0.629625 0.617932 0.596793 0.571762 0.546013 0.523381 0.504835 0.492491 0.485891 0.481329 0.477667 0.477238 0.480574 0.480706 0.477330 0.476878 0.477328 0.477880 0.479155 0.482036 0.498482 0.497827 0.480882 -100 
-100 -100 0.550971 0.539897 0.520027 0.496843 0.473434 0.453349 0.437275 0.426971 0.421888 0.418352 0.415343 0.415261 0.418757 0.419100 0.416042 0.415880 0.416581 0.417285 0.418590 0.421410 0.437531 0.436914 0.420335 -100 
-100 -100 0.468527 0.457953 0.439172 0.417538 0.396184 0.378510 0.364944 0.356464 0.351765 0.349092 0.347473 0.347323 0.348443 0.348903 0.348564 0.349012 0.349908 0.350577 0.351055 0.351901 0.354613 0.353947 0.350424 -100 
-100 -100 0.400011 0.389763 0.371713 0.351236 0.331473 0.315740 0.304160 0.297177 0.293340 0.291295 0.290164 0.290034 0.290685 0.291187 0.291450 0.292128 0.293058 0.293707 0.294006 0.294189 0.294875 0.294167 0.292479 -100 
-100 -100 0.358663 0.348566 0.330901 0.311066 0.292248 0.277642 0.267226 0.261102 0.257778 0.256070 0.255177 0.255056 0.255498 0.256009 0.256525 0.257295 0.258234 0.258871 0.259078 0.259012 0.258772 0.258041 0.257189 -100 
-100 -100 -100 -100 -100 -100 -100 -100 -100 -100 -100 -100 -100 -100 -100 -100 -100 -100 -100 -100 -100 -100 -100 -100 -100 -100 
-100 -100 -100 -100 -100 -100 -100 -100 -100 -100 -100 -100 -100 -100 -100 -100 -100 -100 -100 -100 -100 -100 -100 -100 -100 -100 
-100 -100 -100 -100 -100 -100 -100 -100 -100 -100 -100 -100 -100 -100 -100 -100 -100 -100 -100 -100 -100 -100 -100 -100 -100 -100 
-100 -100 0.579191 0.565952 0.542211 0.514702 0.487596 0.465898 0.450076 0.440384 0.434434 0.430271 0.426608 0.423771 0.422090 0.420653 0.419483 0.419705 0.420609 0.420076 0.417844 0.415698 0.413972 0.411845 0.409795 -100 
-100 -100 0.602120 0.588706 0.564560 0.536691 0.509209 0.487088 0.470873 0.460978 0.454971 0.450680 0.446871 0.444212 0.443470 0.442003 0.439940 0.440377 0.442354 0.441733 0.438262 0.435797 0.434809 0.432603 0.429592 -100 
-100 -100 0.643002 0.629228 0.604122 0.575528 0.547291 0.524320 0.507246 0.496838 0.490617 0.486103 0.482257 0.480409 0.484094 0.482566 0.476177 0.476638 0.480966 0.480112 0.473797 0.470862 0.473201 0.470819 0.463990 -100 
-100 -100 0.689056 0.675103 0.649599 0.620344 0.591171 0.567020 0.548697 0.537329 0.530495 0.525566 0.521397 0.519387 0.522979 0.521185 0.514292 0.514210 0.517946 0.516667 0.510072 0.506861 0.508957 0.506428 0.499539 -100 
-100 -100 0.734567 0.720615 0.695291 0.665603 0.635568 0.610036 0.590027 0.577391 0.569790 0.564275 0.559314 0.556145 0.555510 0.553224 0.549216 0.547980 0.548328 0.546413 0.541898 0.538593 0.536934 0.534283 0.531038 -100 
-100 -100 0.774169 0.760102 0.734638 0.704615 0.674113 0.647238 0.625287 0.611456 0.603580 0.597530 0.591605 0.587981 0.587302 0.584535 0.579309 0.576438 0.574560 0.571921 0.568083 0.564650 0.561853 0.559031 0.556665 -100 
-100 -100 0.806999 0.792721 0.766953 0.736765 0.707012 0.678919 0.654031 0.639195 0.632402 0.625900 0.618056 0.614810 0.620136 0.616964 0.604585 0.599437 0.595802 0.592429 0.588465 0.584765 0.581375 0.578370 0.576254 -100 
-100 -100 0.830733 0.816108 0.789652 0.758607 0.727813 0.698528 0.672373 0.656426 0.648823 0.641889 0.633904 0.630689 0.636022 0.632730 0.620014 0.614323 0.610048 0.606221 0.602000 0.598066 0.594441 0.591307 0.589164 -100 
-100 -100 0.848278 0.833052 0.805203 0.772554 0.738943 0.708483 0.682586 0.665397 0.655238 0.647849 0.641244 0.637646 0.636809 0.633650 0.627523 0.622962 0.618993 0.615020 0.610643 0.606649 0.603142 0.599965 0.597632 -100 
-100 -100 0.861596 0.845450 0.815612 0.781442 0.746473 0.715097 0.688525 0.670340 0.659199 0.651437 0.645086 0.641838 0.640575 0.637620 0.632393 0.628119 0.624491 0.620535 0.615977 0.612185 0.609390 0.606300 0.603423 -100 
-100 -100 0.874756 0.857306 0.822707 0.787040 0.751775 0.719788 0.692079 0.673381 0.666149 0.658062 0.647247 0.644315 0.643766 0.641037 0.635419 0.631143 0.628307 0.624557 0.619718 0.616550 0.616180 0.613296 0.608411 -100 
-100 -100 0.874885 0.857522 0.823039 0.787453 0.752152 0.720008 0.691978 0.672806 0.665061 0.656719 0.645940 0.643156 0.642793 0.640324 0.635014 0.631033 0.628518 0.625164 0.620786 0.618082 0.618134 0.615545 0.610794 -100 
-100 -100 0.861945 0.846003 0.816416 0.782403 0.747260 0.715379 0.687854 0.668229 0.655418 0.646925 0.640881 0.638162 0.637379 0.635199 0.631051 0.627680 0.625024 0.622211 0.619048 0.616651 0.615344 0.613103 0.610401 -100 
-100 -100 0.848426 0.833427 0.805757 0.773124 0.738993 0.707675 0.680357 0.660745 0.647529 0.639083 0.633595 0.631127 0.630879 0.629009 0.624949 0.621902 0.619433 0.617225 0.615048 0.613331 0.612367 0.610500 0.608210 -100 
-100 -100 0.830332 0.815876 0.788527 0.757233 0.725624 0.695188 0.667128 0.647750 0.634615 0.626494 0.621781 0.620368 0.624402 0.622890 0.615285 0.611887 0.609566 0.607958 0.606810 0.606115 0.610600 0.609097 0.602155 -100 
-100 -100 0.801648 0.787771 0.761501 0.731434 0.701113 0.671952 0.645086 0.626686 0.614295 0.606735 0.602456 0.601374 0.605734 0.604648 0.597582 0.594764 0.593031 0.592028 0.591486 0.591342 0.596300 0.595087 0.588234 -100 
-100 -100 0.757561 0.744454 0.720464 0.691735 0.661659 0.634238 0.610638 0.593989 0.582926 0.576155 0.572139 0.570682 0.571484 0.570860 0.568368 0.567032 0.566289 0.565872 0.565658 0.565721 0.566921 0.565909 0.563217 -100 
-100 -100 0.701543 0.689184 0.666650 0.639643 0.611382 0.586113 0.564876 0.550158 0.540709 0.534947 0.531441 0.530322 0.531160 0.530952 0.529329 0.528692 0.528591 0.528664 0.528941 0.529785 0.532852 0.532017 0.527889 -100 
-100 -100 0.630511 0.618872 0.597819 0.572785 0.546922 0.524170 0.505509 0.492996 0.486221 0.481603 0.477990 0.477594 0.480935 0.481047 0.477597 0.476997 0.477252 0.477751 0.479120 0.482078 0.498538 0.497872 0.480919 -100 
-100 -100 0.551302 0.540284 0.520493 0.497304 0.473788 0.453622 0.437487 0.427075 0.421868 0.418318 0.415376 0.415326 0.418817 0.419149 0.416035 0.415746 0.416275 0.416965 0.418403 0.421335 0.437498 0.436899 0.420326 -100 
-100 -100 0.468638 0.458082 0.439319 0.417655 0.396226 0.378489 0.364878 0.356346 0.351597 0.348924 0.347342 0.347207 0.348322 0.348774 0.348410 0.348789 0.349597 0.350269 0.350843 0.351778 0.354536 0.353886 0.350365 -100 
-100 -100 0.400041 0.389783 0.371708 0.351175 0.331339 0.315554 0.303947 0.296949 0.293098 0.291055 0.289936 0.289808 0.290453 0.290954 0.291214 0.291872 0.292774 0.293439 0.293799 0.294038 0.294755 0.294059 0.292372 -100 
-100 -100 0.358671 0.348552 0.330840 0.310936 0.292046 0.277392 0.266958 0.260831 0.257504 0.255793 0.254897 0.254768 0.255204 0.255718 0.256244 0.257019 0.257962 0.258622 0.258871 0.258843 0.258625 0.257903 0.257052 -100 
-100 -100 -100 -100 -100 -100 -100 -100 -100 -100 -100 -100 -100 -100 -100 -100 -100 -100 -100 -100 -100 -100 -100 -100 -100 -100 
-100 -100 -100 -100 -100 -100 -100 -100 -100 -100 -100 -100 -100 -100 -100 -100 -100 -100 -100 -100 -100 -100 -100 -100 -100 -100 
-100 -100 -100 -100 -100 -100 -100 -100 -100 -100 -100 -100 -100 -100 -100 -100 -100 -100 -100 -100 -100 -100 -100 -100 -100 -100 
-100 -100 0.582850 0.569601 0.545858 0.518318 0.491113 0.469117 0.452780 0.442536 0.436041 0.431386 0.427232 0.423946 0.421649 0.420072 0.419119 0.419142 0.419494 0.418850 0.416941 0.414761 0.412619 0.410391 0.408607 -100 
-100 -100 0.605723 0.592305 0.568215 0.540363 0.512859 0.490436 0.473625 0.463138 0.456591 0.451797 0.447410 0.444080 0.442039 0.440373 0.439023 0.439066 0.439803 0.439044 0.436535 0.434173 0.432332 0.430047 0.427820 -100 
-100 -100 0.646274 0.632532 0.607694 0.579224 0.551122 0.527849 0.510040 0.498998 0.492365 0.487326 0.482532 0.479288 0.478357 0.476532 0.473806 0.473759 0.475223 0.474195 0.470431 0.467762 0.466967 0.464547 0.460945 -100 
-100 -100 0.692280 0.678312 0.652985 0.623761 0.594641 0.570178 0.551195 0.539275 0.532100 0.526718 0.521672 0.518281 0.517230 0.515142 0.511968 0.511426 0.512372 0.510888 0.506735 0.503743 0.502702 0.500115 0.496419 -100 
-100 -100 0.738016 0.723920 0.698361 0.668363 0.637958 0.612098 0.591782 0.578782 0.570772 0.564972 0.559704 0.555898 0.553556 0.551103 0.548323 0.546874 0.546100 0.543987 0.540259 0.536937 0.534364 0.531586 0.529076 -100 
-100 -100 0.777694 0.763352 0.737311 0.706590 0.675195 0.647960 0.626122 0.612077 0.603647 0.597438 0.591625 0.587544 0.585007 0.582190 0.578710 0.576205 0.574107 0.571315 0.567520 0.563851 0.560560 0.557559 0.555356 -100 
-100 -100 0.810764 0.796053 0.769268 0.737864 0.705835 0.677330 0.653763 0.638815 0.630614 0.624007 0.617069 0.612836 0.611329 0.608204 0.602871 0.599260 0.596180 0.592751 0.588545 0.584505 0.580790 0.577579 0.575380 -100 
-100 -100 0.834281 0.819225 0.791775 0.759504 0.726415 0.696731 0.671953 0.655965 0.647014 0.640013 0.632966 0.628782 0.627317 0.624088 0.618442 0.614360 0.610742 0.606885 0.602375 0.598075 0.594127 0.590784 0.588548 -100 
-100 -100 0.850794 0.835362 0.807185 0.773834 0.739231 0.708461 0.682909 0.665718 0.655018 0.647605 0.641408 0.637464 0.635000 0.631861 0.627464 0.623509 0.619717 0.615667 0.611064 0.606686 0.602680 0.599308 0.597070 -100 
-100 -100 0.862573 0.846556 0.817273 0.782898 0.747318 0.715716 0.689352 0.671175 0.659490 0.651680 0.645703 0.642098 0.639819 0.636836 0.632586 0.628643 0.624900 0.620840 0.616210 0.611958 0.608240 0.604955 0.602591 -100 
-100 -100 0.871011 0.854317 0.823454 0.788255 0.752230 0.720091 0.692936 0.674063 0.662283 0.654101 0.647535 0.644217 0.642543 0.639753 0.635249 0.631284 0.627877 0.623997 0.619401 0.615515 0.612638 0.609547 0.606719 -100 
-100 -100 0.871120 0.854537 0.823850 0.788800 0.752807 0.720519 0.693005 0.673618 0.661303 0.652817 0.646229 0.643051 0.641605 0.639067 0.634816 0.631110 0.628005 0.624505 0.620360 0.616924 0.614449 0.611635 0.608937 -100 
-100 -100 0.862749 0.847031 0.818231 0.784246 0.748726 0.716663 0.689210 0.669492 0.656130 0.647461 0.641589 0.638509 0.636964 0.634739 0.631249 0.628046 0.625174 0.622216 0.618944 0.616041 0.613577 0.611101 0.609078 -100 
-100 -100 0.850362 0.835352 0.807844 0.774988 0.740384 0.708850 0.681587 0.661885 0.648345 0.639714 0.634161 0.631364 0.630209 0.628325 0.625122 0.622277 0.619753 0.617390 0.614945 0.612754 0.610822 0.608710 0.606891 -100 
-100 -100 0.831495 0.816981 0.790383 0.758723 0.725712 0.695051 0.667947 0.648564 0.635284 0.626962 0.621888 0.619734 0.620080 0.618576 0.614653 0.611913 0.609755 0.607993 0.606354 0.604995 0.604314 0.602560 0.600254 -100 
-100 -100 0.802499 0.788556 0.763002 0.732585 0.700899 0.671521 0.645596 0.627174 0.614635 0.606875 0.602248 0.600457 0.601161 0.600089 0.596699 0.594532 0.592967 0.591805 0.590767 0.589961 0.589757 0.588297 0.586096 -100 
-100 -100 0.758853 0.745673 0.721592 0.692643 0.662194 0.634585 0.610970 0.594163 0.582861 0.575909 0.571746 0.570047 0.569985 0.569378 0.567764 0.566612 0.565856 0.565282 0.564717 0.564250 0.563941 0.562711 0.561075 -100 
-100 -100 0.702246 0.689852 0.667268 0.640143 0.611682 0.586260 0.564890 0.549930 0.540107 0.534162 0.530624 0.529326 0.529472 0.529274 0.528343 0.527835 0.527693 0.527621 0.527521 0.527614 0.528075 0.527054 0.525096 -100 
-100 -100 0.630638 0.618995 0.597936 0.572856 0.546926 0.524044 0.505147 0.492275 0.484541 0.479727 0.476553 0.475808 0.476780 0.476894 0.475826 0.475601 0.475879 0.476213 0.476664 0.477634 0.480710 0.479876 0.475772 -100 
-100 -100 0.551031 0.540013 0.520235 0.497028 0.473484 0.453216 0.436878 0.426140 0.420006 0.416270 0.413769 0.413374 0.414524 0.414849 0.414088 0.414178 0.414757 0.415322 0.415923 0.416985 0.420071 0.419334 0.415382 -100 
-100 -100 0.468128 0.457576 0.438822 0.417149 0.395689 0.377900 0.364197 0.355498 0.350447 0.347631 0.346037 0.345732 0.346349 0.346799 0.346923 0.347443 0.348270 0.348918 0.349311 0.349716 0.350353 0.349616 0.347990 -100 
-100 -100 0.399415 0.389163 0.371098 0.350566 0.330722 0.314920 0.303274 0.296190 0.292182 0.290023 0.288816 0.288551 0.288975 0.289479 0.289957 0.290725 0.291676 0.292358 0.292651 0.292696 0.292613 0.291856 0.290837 -100 
-100 -100 0.358002 0.347890 0.330191 0.310298 0.291415 0.276764 0.266317 0.260140 0.256717 0.254902 0.253896 0.253648 0.253979 0.254498 0.255130 0.256006 0.257015 0.257709 0.257948 0.257840 0.257440 0.256667 0.255903 -100 
-100 -100 -100 -100 -100 -100 -100 -100 -100 -100 -100 -100 -100 -100 -100 -100 -100 -100 -100 -100 -100 -100 -100 -100 -100 -100 
-100 -100 -100 -100 -100 -100 -100 -100 -100 -100 -100 -100 -100 -100 -100 -100 -100 -100 -100 -100 -100 -100 -100 -100 -100 -100 
-100 -100 -100 -100 -100 -100 -100 -100 -100 -100 -100 -100 -100 -100 -100 -100 -100 -100 -100 -100 -100 -100 -100 -100 -100 -100 
-100 -100 0.586124 0.572850 0.549072 0.521592 0.494471 0.472263 0.455418 0.444700 0.437817 0.432748 0.428132 0.424453 0.421812 0.420021 0.418906 0.418636 0.418594 0.417904 0.416299 0.414321 0.412269 0.410113 0.408405 -100 
-100 -100 0.609312 0.595811 0.571588 0.543857 0.516644 0.494012 0.476484 0.465452 0.458590 0.453372 0.448385 0.444533 0.441993 0.440070 0.438569 0.438145 0.438109 0.437280 0.435409 0.433398 0.431672 0.429470 0.427348 -100 
-100 -100 0.650462 0.636518 0.611300 0.583044 0.555629 0.532152 0.513227 0.501534 0.494891 0.489422 0.483629 0.479621 0.477860 0.475720 0.472953 0.472135 0.472059 0.470924 0.468521 0.466523 0.466160 0.463834 0.460114 -100 
-100 -100 0.696337 0.682122 0.656334 0.627242 0.598736 0.574066 0.554031 0.541529 0.534420 0.528677 0.522689 0.518572 0.516708 0.514343 0.511193 0.509930 0.509368 0.507739 0.504857 0.502461 0.501810 0.499272 0.495413 -100 
-100 -100 0.741353 0.727011 0.700995 0.670827 0.640485 0.614400 0.593548 0.580214 0.572118 0.566096 0.560379 0.556131 0.553264 0.550680 0.548042 0.546333 0.544898 0.542623 0.539281 0.536066 0.533440 0.530613 0.528111 -100 
-100 -100 0.781014 0.766285 0.739439 0.708137 0.676331 0.648839 0.626854 0.612714 0.604310 0.597996 0.591881 0.587446 0.584326 0.581523 0.578616 0.576365 0.574244 0.571309 0.567338 0.563446 0.559988 0.556846 0.554533 -100 
-100 -100 0.815012 0.799614 0.771283 0.738781 0.705843 0.677042 0.653711 0.638934 0.631348 0.624700 0.616982 0.612153 0.609182 0.606179 0.602555 0.599798 0.597273 0.593756 0.588982 0.584523 0.580660 0.577242 0.574756 -100 
-100 -100 0.838358 0.822596 0.793574 0.760150 0.726100 0.696123 0.671644 0.655897 0.647626 0.640622 0.632816 0.628062 0.625163 0.622092 0.618211 0.615060 0.612088 0.608169 0.603044 0.598272 0.594132 0.590559 0.588035 -100 
-100 -100 0.853468 0.837617 0.808608 0.774516 0.739305 0.708294 0.682835 0.665783 0.655287 0.647893 0.641497 0.637298 0.634360 0.631353 0.627695 0.624252 0.620759 0.616630 0.611621 0.606793 0.602423 0.598833 0.596505 -100 
-100 -100 0.864388 0.848171 0.818570 0.783775 0.747805 0.716017 0.689689 0.671659 0.660177 0.652368 0.646167 0.642303 0.639684 0.636776 0.632982 0.629309 0.625623 0.621463 0.616569 0.611855 0.607577 0.604083 0.601838 -100 
-100 -100 0.871936 0.855239 0.824642 0.789287 0.752978 0.720704 0.693628 0.674950 0.663419 0.655195 0.648262 0.644499 0.642305 0.639530 0.635504 0.631724 0.628151 0.624150 0.619431 0.614995 0.611131 0.607824 0.605525 -100 
-100 -100 0.872050 0.855477 0.825093 0.789933 0.753709 0.721295 0.693825 0.674601 0.662501 0.653933 0.646948 0.643324 0.641385 0.638837 0.634981 0.631394 0.628083 0.624453 0.620194 0.616216 0.612757 0.609717 0.607536 -100 
-100 -100 0.864482 0.848623 0.819662 0.785429 0.749737 0.717518 0.689944 0.670260 0.656982 0.648214 0.642074 0.638784 0.637086 0.634860 0.631472 0.628278 0.625296 0.622201 0.618716 0.615393 0.612396 0.609689 0.607739 -100 
-100 -100 0.852551 0.837277 0.809354 0.776183 0.741555 0.709834 0.682206 0.662393 0.648827 0.640093 0.634394 0.631597 0.630600 0.628728 0.625355 0.622392 0.619759 0.617241 0.614546 0.612034 0.609850 0.607496 0.605475 -100 
-100 -100 0.833979 0.819105 0.791943 0.760054 0.727464 0.696598 0.668615 0.648893 0.635499 0.627073 0.621936 0.619975 0.620783 0.619297 0.614915 0.611885 0.609564 0.607619 0.605736 0.604191 0.603546 0.601541 0.598753 -100 
-100 -100 0.804626 0.790346 0.764262 0.733664 0.702443 0.672875 0.646055 0.627262 0.614572 0.606692 0.602011 0.600421 0.601599 0.600543 0.596678 0.594214 0.592478 0.591123 0.589838 0.588848 0.588681 0.586969 0.584287 -100 
-100 -100 0.760021 0.746642 0.722236 0.693120 0.662784 0.635033 0.610986 0.593932 0.582462 0.575356 0.571084 0.569436 0.569590 0.568989 0.567144 0.565838 0.564958 0.564211 0.563390 0.562619 0.562039 0.560572 0.558765 -100 
-100 -100 0.702571 0.690105 0.667419 0.640279 0.611900 0.586384 0.564710 0.549464 0.539403 0.533259 0.529577 0.528259 0.528472 0.528268 0.527229 0.526621 0.526375 0.526161 0.525830 0.525543 0.525431 0.524198 0.522402 -100 
-100 -100 0.630392 0.618754 0.597742 0.572801 0.547072 0.524133 0.504893 0.491662 0.483840 0.478793 0.475245 0.474455 0.475316 0.475412 0.474384 0.474058 0.474234 0.474451 0.474665 0.475100 0.476643 0.475626 0.472672 -100 
-100 -100 0.550439 0.539457 0.519782 0.496771 0.473473 0.453182 0.436524 0.425436 0.419193 0.415221 0.412358 0.411890 0.412915 0.413216 0.412505 0.412526 0.413036 0.413527 0.413951 0.414546 0.416191 0.415302 0.412473 -100 
-100 -100 0.467323 0.456814 0.438158 0.416648 0.395366 0.377591 0.363709 0.354774 0.349490 0.346467 0.344691 0.344254 0.344807 0.345236 0.345364 0.345906 0.346732 0.347362 0.347680 0.347857 0.348038 0.347182 0.345783 -100 
-100 -100 0.398498 0.388289 0.370315 0.349912 0.330204 0.314450 0.302739 0.295531 0.291363 0.289029 0.287638 0.287206 0.287523 0.288010 0.288550 0.289403 0.290405 0.291097 0.291342 0.291252 0.290945 0.290090 0.289114 -100 
-100 -100 0.357037 0.346972 0.329362 0.309588 0.290825 0.276242 0.265789 0.259544 0.256000 0.254032 0.252849 0.252430 0.252646 0.253152 0.253860 0.254842 0.255923 0.256636 0.256833 0.256622 0.256083 0.255222 0.254438 -100 
-100 -100 -100 -100 -100 -100 -100 -100 -100 -100 -100 -100 -100 -100 -100 -100 -100 -100 -100 -100 -100 -100 -100 -100 -100 -100 
-100 -100 -100 -100 -100 -100 -100 -100 -100 -100 -100 -100 -100 -100 -100 -100 -100 -100 -100 -100 -100 -100 -100 -100 -100 -100 
-100 -100 -100 -100 -100 -100 -100 -100 -100 -100 -100 -100 -100 -100 -100 -100 -100 -100 -100 -100 -100 -100 -100 -100 -100 -100 
-100 -100 0.588882 0.575571 0.551690 0.524352 0.497519 0.475191 0.457819 0.446732 0.439755 0.434394 0.429257 0.425307 0.422632 0.420645 0.419098 0.418535 0.418241 0.417568 0.416266 0.414656 0.413250 0.411275 0.409291 -100 
-100 -100 0.612843 0.599173 0.574535 0.547018 0.520469 0.497728 0.479302 0.467814 0.461165 0.455649 0.449792 0.445609 0.443343 0.441199 0.438857 0.437965 0.437499 0.436668 0.435264 0.433848 0.433520 0.431499 0.428386 -100 
-100 -100 0.656003 0.641565 0.614949 0.586953 0.561286 0.537726 0.516885 0.504699 0.500652 0.494891 0.485874 0.481538 0.482376 0.479982 0.473806 0.471978 0.471027 0.469873 0.468444 0.467926 0.473283 0.471136 0.462205 -100 
-100 -100 0.701749 0.686998 0.659743 0.630836 0.604007 0.579253 0.557369 0.544444 0.540050 0.534079 0.524874 0.520479 0.521263 0.518700 0.512199 0.509961 0.508543 0.506855 0.504857 0.503872 0.508875 0.506466 0.497363 -100 
-100 -100 0.744888 0.730184 0.703332 0.673111 0.643260 0.617058 0.595462 0.581892 0.574561 0.568422 0.561636 0.557120 0.554594 0.551953 0.548718 0.546726 0.544990 0.542607 0.539420 0.536545 0.535160 0.532360 0.528708 -100 
-100 -100 0.784742 0.769476 0.741381 0.709578 0.677731 0.650091 0.627840 0.613836 0.606783 0.600445 0.592877 0.588044 0.584828 0.582095 0.579309 0.577237 0.575318 0.572274 0.567959 0.563972 0.560931 0.557723 0.554848 -100 
-100 -100 0.821186 0.804710 0.773616 0.739906 0.706503 0.677539 0.654441 0.640696 0.639518 0.632892 0.618735 0.612646 0.608799 0.605936 0.603186 0.601129 0.599595 0.596008 0.590237 0.585432 0.581920 0.578364 0.575193 -100 
-100 -100 0.844387 0.827515 0.795693 0.760982 0.726384 0.696235 0.672050 0.657398 0.655590 0.648638 0.634404 0.628410 0.624653 0.621768 0.618834 0.616458 0.614547 0.610585 0.604436 0.599260 0.595378 0.591643 0.588474 -100 
-100 -100 0.856734 0.840255 0.809878 0.775020 0.739441 0.708254 0.682796 0.666099 0.657101 0.649778 0.642002 0.637466 0.634394 0.631592 0.628393 0.625376 0.622348 0.618172 0.612645 0.607465 0.602989 0.599247 0.596681 -100 
-100 -100 0.866891 0.850211 0.819707 0.784348 0.748104 0.716161 0.689794 0.672034 0.661597 0.653844 0.646708 0.642637 0.640043 0.637300 0.633716 0.630248 0.626761 0.622551 0.617338 0.612286 0.607725 0.604085 0.601801 -100 
-100 -100 0.874703 0.857503 0.826033 0.790113 0.753600 0.721203 0.694159 0.676007 0.667314 0.659112 0.649393 0.645137 0.642996 0.640315 0.636222 0.632493 0.628987 0.624924 0.619938 0.615122 0.610782 0.607325 0.605165 -100 
-100 -100 0.874767 0.857708 0.826496 0.790812 0.754447 0.721921 0.694436 0.675697 0.666360 0.657780 0.648023 0.643911 0.642063 0.639567 0.635527 0.631915 0.628622 0.624923 0.620421 0.616082 0.612168 0.608971 0.606899 -100 
-100 -100 0.866666 0.850421 0.820794 0.786197 0.750572 0.718225 0.690304 0.670679 0.657964 0.649162 0.642414 0.639066 0.637744 0.635567 0.631821 0.628508 0.625496 0.622323 0.618638 0.615080 0.611973 0.609100 0.606929 -100 
-100 -100 0.854686 0.839020 0.810454 0.777129 0.743170 0.711312 0.682677 0.662562 0.649108 0.640331 0.634476 0.632019 0.632181 0.630345 0.625840 0.622450 0.619667 0.617036 0.614190 0.611654 0.609906 0.607373 0.604604 -100 
-100 -100 0.836691 0.821332 0.793420 0.761869 0.731926 0.700943 0.669891 0.649176 0.635540 0.627070 0.622148 0.621327 0.625808 0.624341 0.616287 0.612029 0.609284 0.607170 0.605270 0.604181 0.607765 0.605571 0.598302 -100 
-100 -100 0.807004 0.792284 0.765524 0.735342 0.706848 0.677190 0.647273 0.627452 0.614474 0.606527 0.602055 0.601595 0.606453 0.605397 0.597816 0.594103 0.591917 0.590369 0.589050 0.588505 0.592554 0.590636 0.583459 -100 
-100 -100 0.761008 0.747404 0.722642 0.693645 0.664229 0.636421 0.611290 0.593796 0.582407 0.575176 0.570610 0.569308 0.570635 0.570015 0.566911 0.565107 0.564000 0.563079 0.562074 0.561288 0.561227 0.559540 0.556840 -100 
-100 -100 0.702588 0.690071 0.667341 0.640386 0.612525 0.587009 0.564801 0.549264 0.539574 0.533247 0.528863 0.527645 0.528407 0.528169 0.526456 0.525547 0.525148 0.524787 0.524272 0.523902 0.524111 0.522665 0.520177 -100 
-100 -100 0.629876 0.618290 0.597471 0.572901 0.549631 0.526718 0.505385 0.492097 0.490335 0.485050 0.475051 0.474125 0.476035 0.476076 0.473602 0.472883 0.472886 0.472989 0.473108 0.473719 0.476606 0.475402 0.470806 -100 
-100 -100 0.549653 0.538764 0.519353 0.496773 0.475849 0.455618 0.437001 0.425834 0.425390 0.421176 0.412099 0.411488 0.413505 0.413746 0.411651 0.411311 0.411676 0.412087 0.412457 0.413257 0.416282 0.415233 0.410772 -100 
-100 -100 0.466380 0.455963 0.437517 0.416338 0.395484 0.377809 0.363694 0.354544 0.349544 0.346313 0.343850 0.343336 0.344069 0.344447 0.344248 0.344672 0.345458 0.346032 0.346261 0.346393 0.346775 0.345776 0.343928 -100 
-100 -100 0.397477 0.387354 0.369558 0.349406 0.329998 0.314362 0.302578 0.295261 0.291163 0.288656 0.286853 0.286263 0.286542 0.286980 0.287427 0.288287 0.289299 0.289950 0.290094 0.289888 0.289523 0.288543 0.287395 -100 
-100 -100 0.355985 0.346002 0.328555 0.308992 0.290454 0.276001 0.265565 0.259270 0.255636 0.253520 0.252135 0.251541 0.251643 0.252099 0.252809 0.253837 0.254943 0.255620 0.255714 0.255368 0.254702 0.253729 0.252861 -100 
-100 -100 -100 -100 -100 -100 -100 -100 -100 -100 -100 -100 -100 -100 -100 -100 -100 -100 -100 -100 -100 -100 -100 -100 -100 -100 
-100 -100 -100 -100 -100 -100 -100 -100 -100 -100 -100 -100 -100 -100 -100 -100 -100 -100 -100 -100 -100 -100 -100 -100 -100 -100 
-100 -100 -100 -100 -100 -100 -100 -100 -100 -100 -100 -100 -100 -100 -100 -100 -100 -100 -100 -100 -100 -100 -100 -100 -100 -100 
-100 -100 0.589632 0.576426 0.552719 0.525558 0.498825 0.476460 0.458927 0.447632 0.440476 0.434996 0.429806 0.425856 0.423170 0.421124 0.419465 0.418774 0.418409 0.417793 0.416676 0.415319 0.414176 0.412409 0.410538 -100 
-100 -100 0.613528 0.599963 0.575502 0.548170 0.521733 0.498963 0.480379 0.468693 0.461891 0.456275 0.450373 0.446204 0.443935 0.441746 0.439305 0.438273 0.437703 0.436905 0.435678 0.434503 0.434424 0.432597 0.429587 -100 
-100 -100 0.656583 0.642245 0.615788 0.587974 0.562420 0.538839 0.517852 0.505496 0.501354 0.495531 0.486476 0.482174 0.483006 0.480601 0.474381 0.472404 0.471299 0.470142 0.468878 0.468577 0.474152 0.472172 0.463329 -100 
-100 -100 0.702193 0.687523 0.660388 0.631620 0.604869 0.580090 0.558075 0.545004 0.540545 0.534572 0.525401 0.521110 0.521949 0.519438 0.512941 0.510574 0.508988 0.507265 0.505375 0.504543 0.509706 0.507430 0.498394 -100 
-100 -100 0.745236 0.730560 0.703740 0.673561 0.643712 0.617453 0.595741 0.582046 0.574663 0.568583 0.561957 0.557660 0.555314 0.552804 0.549622 0.547563 0.545708 0.543258 0.540085 0.537273 0.535982 0.533263 0.529652 -100 
-100 -100 0.785094 0.769777 0.741564 0.709656 0.677689 0.649951 0.627611 0.613514 0.606427 0.600204 0.592899 0.588372 0.585409 0.582891 0.580264 0.578226 0.576261 0.573144 0.568773 0.564774 0.561772 0.558602 0.555738 -100 
-100 -100 0.821672 0.805052 0.773617 0.739634 0.705975 0.676871 0.653718 0.639909 0.638708 0.632239 0.618412 0.612674 0.609085 0.606513 0.604070 0.602164 0.600672 0.597037 0.591180 0.586323 0.582835 0.579288 0.576085 -100 
-100 -100 0.844733 0.827696 0.795487 0.760450 0.725551 0.695246 0.671011 0.656308 0.654489 0.647710 0.633820 0.628190 0.624714 0.622164 0.619595 0.617434 0.615623 0.611656 0.605433 0.600200 0.596324 0.592589 0.589380 -100 
-100 -100 0.856670 0.840066 0.809442 0.774328 0.738509 0.707171 0.681637 0.664890 0.655898 0.648731 0.641263 0.637084 0.634350 0.631885 0.629002 0.626209 0.623316 0.619174 0.613610 0.608389 0.603900 0.600154 0.597576 -100 
-100 -100 0.866538 0.849775 0.819116 0.783572 0.747151 0.715071 0.688610 0.670793 0.660366 0.652738 0.645849 0.642098 0.639838 0.637409 0.634109 0.630867 0.627549 0.623415 0.618199 0.613126 0.608551 0.604907 0.602621 -100 
-100 -100 0.874124 0.856877 0.825337 0.789294 0.752664 0.720151 0.692998 0.674786 0.666105 0.657989 0.648440 0.644443 0.642596 0.640191 0.636348 0.632848 0.629550 0.625590 0.620601 0.615762 0.611392 0.607925 0.605768 -100 
-100 -100 0.874083 0.856998 0.825744 0.789965 0.753505 0.720888 0.693311 0.674519 0.665177 0.656647 0.646995 0.643068 0.641442 0.639175 0.635354 0.631962 0.628877 0.625286 0.620771 0.616394 0.612429 0.609207 0.607127 -100 
-100 -100 0.865948 0.849677 0.820001 0.785318 0.749604 0.717189 0.689219 0.669560 0.656826 0.648033 0.641339 0.638098 0.636922 0.634912 0.631353 0.628241 0.625414 0.622319 0.618597 0.614970 0.611794 0.608861 0.606648 -100 
-100 -100 0.853867 0.838192 0.809598 0.776213 0.742185 0.710289 0.681645 0.661519 0.648043 0.639247 0.633394 0.630976 0.631212 0.629490 0.625146 0.621945 0.619331 0.616730 0.613776 0.611110 0.609257 0.606623 0.603770 -100 
-100 -100 0.835745 0.820402 0.792504 0.760932 0.730947 0.699961 0.668940 0.648233 0.634576 0.626064 0.621095 0.620252 0.624739 0.623343 0.615436 0.611363 0.608794 0.606657 0.604541 0.603245 0.606685 0.604344 0.596938 -100 
-100 -100 0.805986 0.791310 0.764606 0.734456 0.705968 0.676344 0.646471 0.626653 0.613636 0.605621 0.601056 0.600515 0.605320 0.604299 0.596843 0.593294 0.591250 0.589631 0.588024 0.587197 0.591031 0.588931 0.581603 -100 
-100 -100 0.760006 0.746459 0.721793 0.692895 0.663569 0.635823 0.610713 0.593195 0.581740 0.574396 0.569679 0.568233 0.569453 0.568830 0.565832 0.564174 0.563166 0.562129 0.560798 0.559654 0.559283 0.557376 0.554554 -100 
-100 -100 0.701620 0.689177 0.666582 0.639800 0.612118 0.586693 0.564472 0.548881 0.539102 0.532618 0.528009 0.526568 0.527162 0.526899 0.525312 0.524582 0.524306 0.523808 0.522899 0.522084 0.521883 0.520190 0.517618 -100 
-100 -100 0.628937 0.617443 0.596793 0.572467 0.549492 0.526697 0.505287 0.491918 0.490062 0.484587 0.474288 0.473067 0.474744 0.474753 0.472456 0.471979 0.472190 0.472154 0.471776 0.471850 0.474199 0.472737 0.468138 -100 
-100 -100 0.548697 0.537915 0.518695 0.496386 0.475779 0.455689 0.437006 0.425760 0.425216 0.420815 0.411435 0.410522 0.412290 0.412496 0.410567 0.410454 0.411013 0.411297 0.411194 0.411481 0.413987 0.412700 0.408246 -100 
-100 -100 0.465395 0.455084 0.436833 0.415910 0.395319 0.377794 0.363692 0.354494 0.349401 0.346009 0.343306 0.342545 0.343076 0.343396 0.343282 0.343837 0.344707 0.345158 0.345053 0.344806 0.344831 0.343632 0.341732 -100 
-100 -100 0.396485 0.386463 0.368854 0.348939 0.329769 0.314288 0.302560 0.295226 0.291058 0.288424 0.286439 0.285653 0.285764 0.286126 0.286593 0.287502 0.288522 0.289055 0.288956 0.288476 0.287857 0.286718 0.285509 -100 
-100 -100 0.354995 0.345109 0.327841 0.308503 0.290187 0.275894 0.265534 0.259245 0.255560 0.253341 0.251808 0.251047 0.250999 0.251370 0.252061 0.253092 0.254168 0.254732 0.254631 0.254065 0.253200 0.252095 0.251167 -100 
-100 -100 -100 -100 -100 -100 -100 -100 -100 -100 -100 -100 -100 -100 -100 -100 -100 -100 -100 -100 -100 -100 -100 -100 -100 -100 
-100 -100 -100 -100 -100 -100 -100 -100 -100 -100 -100 -100 -100 -100 -100 -100 -100 -100 -100 -100 -100 -100 -100 -100 -100 -100 
-100 -100 -100 -100 -100 -100 -100 -100 -100 -100 -100 -100 -100 -100 -100 -100 -100 -100 -100 -100 -100 -100 -100 -100 -100 -100 
-100 -100 0.588440 0.575471 0.552197 0.525237 0.498415 0.476088 0.458738 0.447393 0.439977 0.434538 0.429716 0.426013 0.423314 0.421376 0.419993 0.419377 0.419122 0.418583 0.417512 0.416239 0.414929 0.413340 0.411934 -100 
-100 -100 0.611473 0.598274 0.574550 0.547365 0.520488 0.497760 0.479740 0.468126 0.460841 0.455304 0.450087 0.446213 0.443589 0.441554 0.439856 0.439045 0.438677 0.437933 0.436607 0.435286 0.434268 0.432594 0.430747 -100 
-100 -100 0.652525 0.638845 0.613934 0.586200 0.559117 0.535565 0.516195 0.504039 0.497238 0.491550 0.485430 0.481366 0.479310 0.477143 0.474506 0.473294 0.472707 0.471559 0.469732 0.468391 0.468768 0.466897 0.463299 -100 
-100 -100 0.698084 0.684055 0.658423 0.629708 0.601422 0.576649 0.556215 0.543328 0.536167 0.530364 0.524255 0.520281 0.518297 0.516075 0.513206 0.511617 0.510524 0.508779 0.506309 0.504396 0.504337 0.502145 0.498345 -100 
-100 -100 0.742806 0.728486 0.702390 0.672265 0.641855 0.615569 0.594375 0.580686 0.572467 0.566584 0.561250 0.557559 0.555096 0.552902 0.550570 0.548725 0.546950 0.544483 0.541215 0.538193 0.535853 0.533235 0.530809 -100 
-100 -100 0.782744 0.767752 0.740237 0.708442 0.676130 0.648298 0.626079 0.611668 0.603140 0.597142 0.591776 0.588179 0.585670 0.583515 0.581261 0.579214 0.577023 0.573898 0.569763 0.565835 0.562532 0.559479 0.557125 -100 
-100 -100 0.818096 0.802035 0.771723 0.738061 0.704038 0.674750 0.651349 0.636399 0.628683 0.622470 0.615737 0.611854 0.609265 0.607134 0.604885 0.602763 0.600510 0.596889 0.591855 0.587266 0.583670 0.580257 0.577457 -100 
-100 -100 0.841055 0.824552 0.793411 0.758673 0.723415 0.692896 0.668356 0.652480 0.644122 0.637593 0.630815 0.627059 0.624624 0.622543 0.620196 0.617872 0.615359 0.611452 0.606101 0.601184 0.597274 0.593675 0.590817 -100 
-100 -100 0.853934 0.837606 0.807572 0.772548 0.736475 0.704965 0.679300 0.662104 0.651603 0.644650 0.639166 0.635988 0.633957 0.631945 0.629381 0.626699 0.623722 0.619720 0.614570 0.609616 0.605248 0.601633 0.599215 -100 
-100 -100 0.863657 0.847158 0.817000 0.781598 0.745040 0.712815 0.686182 0.667977 0.656522 0.649067 0.643586 0.640651 0.638990 0.637016 0.634138 0.631193 0.628108 0.624189 0.619231 0.614429 0.610102 0.606586 0.604321 -100 
-100 -100 0.870128 0.853318 0.822690 0.787010 0.750416 0.717773 0.690282 0.671409 0.659946 0.651963 0.645485 0.642479 0.641179 0.639229 0.635981 0.632931 0.630269 0.626575 0.621566 0.617000 0.612958 0.609604 0.607353 -100 
-100 -100 0.869913 0.853285 0.822977 0.787590 0.751169 0.718451 0.690609 0.671208 0.659144 0.650702 0.643979 0.640902 0.639671 0.637798 0.634622 0.631738 0.629349 0.626024 0.621439 0.617282 0.613588 0.610447 0.608273 -100 
-100 -100 0.862457 0.846529 0.817464 0.782979 0.747017 0.714565 0.686807 0.667005 0.653684 0.644938 0.638940 0.635981 0.634746 0.633030 0.630224 0.627673 0.625356 0.622490 0.618790 0.615222 0.611986 0.609086 0.607002 -100 
-100 -100 0.850268 0.834964 0.806972 0.773600 0.738718 0.706851 0.679188 0.659338 0.645720 0.636927 0.631225 0.628554 0.627800 0.626289 0.623449 0.621114 0.619132 0.616710 0.613573 0.610644 0.608150 0.605481 0.603164 -100 
-100 -100 0.831286 0.816458 0.789356 0.757367 0.724536 0.693624 0.665792 0.646113 0.632688 0.624135 0.618841 0.616813 0.617707 0.616463 0.612568 0.610220 0.608877 0.606876 0.603928 0.601732 0.600593 0.598137 0.594937 -100 
-100 -100 0.801732 0.787566 0.761663 0.731123 0.699819 0.670303 0.643660 0.624897 0.612133 0.604038 0.599055 0.597225 0.598315 0.597387 0.593953 0.592124 0.591287 0.589725 0.587157 0.585288 0.584426 0.582144 0.579012 -100 
-100 -100 0.757215 0.743996 0.719865 0.691024 0.660946 0.633339 0.609303 0.592168 0.580506 0.573057 0.568302 0.566215 0.566045 0.565464 0.564031 0.563279 0.562883 0.561805 0.559847 0.557948 0.556369 0.554235 0.552087 -100 
-100 -100 0.699891 0.687632 0.665333 0.638714 0.610944 0.585661 0.563820 0.548379 0.538069 0.531443 0.527017 0.524995 0.524665 0.524420 0.523882 0.523959 0.524313 0.523707 0.521975 0.520225 0.518683 0.516700 0.514783 -100 
-100 -100 0.627855 0.616463 0.595946 0.571802 0.547313 0.524689 0.504821 0.491280 0.483211 0.477570 0.472975 0.471202 0.471199 0.471231 0.470998 0.471648 0.472906 0.472715 0.470953 0.469480 0.468617 0.466799 0.464506 -100 
-100 -100 0.547840 0.537137 0.518019 0.495887 0.473908 0.453994 0.436745 0.425358 0.418869 0.414301 0.410376 0.408902 0.409032 0.409235 0.409279 0.410231 0.411789 0.411894 0.410419 0.409190 0.408516 0.406879 0.404725 -100 
-100 -100 0.464524 0.454310 0.436225 0.415491 0.395092 0.377733 0.363765 0.354656 0.349118 0.345597 0.343035 0.341813 0.341712 0.341984 0.342470 0.343532 0.344790 0.345065 0.344219 0.343150 0.342082 0.340620 0.339202 -100 
-100 -100 0.395625 0.385706 0.368282 0.348578 0.329605 0.314292 0.302685 0.295410 0.291031 0.288314 0.286353 0.285322 0.285113 0.285390 0.286040 0.287096 0.288204 0.288560 0.288017 0.287074 0.285927 0.284604 0.283509 -100 
-100 -100 0.354150 0.344363 0.327280 0.308156 0.290052 0.275922 0.265674 0.259433 0.255732 0.253458 0.251823 0.250906 0.250671 0.250934 0.251609 0.252628 0.253649 0.254038 0.253638 0.252771 0.251625 0.250381 0.249433 -100 
-100 -100 -100 -100 -100 -100 -100 -100 -100 -100 -100 -100 -100 -100 -100 -100 -100 -100 -100 -100 -100 -100 -100 -100 -100 -100 
-100 -100 -100 -100 -100 -100 -100 -100 -100 -100 -100 -100 -100 -100 -100 -100 -100 -100 -100 -100 -100 -100 -100 -100 -100 -100 
-100 -100 -100 -100 -100 -100 -100 -100 -100 -100 -100 -100 -100 -100 -100 -100 -100 -100 -100 -100 -100 -100 -100 -100 -100 -100 
-100 -100 0.586760 0.573975 0.551001 0.524268 0.497519 0.475293 0.458096 0.446820 0.439493 0.434184 0.429564 0.426153 0.423725 0.422010 0.420826 0.420411 0.420420 0.419974 0.418844 0.417627 0.416460 0.414967 0.413574 -100 
-100 -100 0.609489 0.596520 0.573164 0.546156 0.519170 0.496558 0.478922 0.467534 0.460455 0.455074 0.450018 0.446428 0.444033 0.442264 0.440907 0.440442 0.440551 0.439898 0.438308 0.436955 0.436050 0.434450 0.432590 -100 
-100 -100 0.650199 0.636809 0.612241 0.584542 0.556947 0.533521 0.515003 0.503387 0.496948 0.491458 0.485453 0.481573 0.479369 0.477533 0.475774 0.475231 0.475621 0.474564 0.472009 0.470427 0.470695 0.468868 0.465389 -100 
-100 -100 0.695902 0.682125 0.656757 0.628014 0.599176 0.574500 0.554896 0.542537 0.535717 0.530128 0.524190 0.520451 0.518358 0.516507 0.514553 0.513644 0.513518 0.511859 0.508673 0.506525 0.506354 0.504207 0.500532 -100 
-100 -100 0.741351 0.727132 0.701124 0.670950 0.640251 0.613986 0.593139 0.579630 0.571535 0.565856 0.560874 0.557647 0.555571 0.553761 0.551842 0.550353 0.549019 0.546638 0.543153 0.540145 0.537969 0.535434 0.532972 -100 
-100 -100 0.782296 0.767210 0.739341 0.707308 0.674706 0.646795 0.624658 0.610195 0.601495 0.595701 0.590971 0.588019 0.586067 0.584314 0.582327 0.580453 0.578420 0.575398 0.571360 0.567638 0.564662 0.561737 0.559299 -100 
-100 -100 0.819768 0.803300 0.771214 0.736940 0.702444 0.672970 0.649521 0.634322 0.625759 0.619759 0.614359 0.611352 0.609458 0.607760 0.605723 0.603674 0.601368 0.597890 0.593260 0.589102 0.586282 0.583038 0.579816 -100 
-100 -100 0.842710 0.825772 0.792797 0.757410 0.721664 0.690923 0.666275 0.650103 0.640858 0.634533 0.629111 0.626251 0.624540 0.622913 0.620796 0.618575 0.616044 0.612327 0.607443 0.603014 0.599928 0.596516 0.593237 -100 
-100 -100 0.853400 0.836903 0.806385 0.771045 0.734697 0.702995 0.677166 0.659730 0.648918 0.642143 0.637370 0.634932 0.633598 0.632052 0.629748 0.627296 0.624559 0.620801 0.615945 0.611377 0.607492 0.604065 0.601548 -100 
-100 -100 0.862226 0.845683 0.815398 0.779901 0.743294 0.710899 0.683956 0.665454 0.653802 0.646501 0.641569 0.639379 0.638522 0.637029 0.634355 0.631740 0.629149 0.625525 0.620704 0.616243 0.612409 0.609071 0.606671 -100 
-100 -100 0.868058 0.851298 0.820807 0.785245 0.749003 0.716204 0.688062 0.668806 0.657366 0.649522 0.643347 0.641168 0.640928 0.639461 0.636214 0.633567 0.631974 0.628604 0.623208 0.618927 0.615576 0.612378 0.609732 -100 
-100 -100 0.867587 0.851055 0.820962 0.785746 0.749701 0.716854 0.688403 0.668656 0.656643 0.648317 0.641822 0.639476 0.639205 0.637766 0.634603 0.632160 0.630883 0.627874 0.622846 0.618919 0.615874 0.612854 0.610265 -100 
-100 -100 0.859995 0.844204 0.815362 0.780986 0.745035 0.712509 0.684616 0.664651 0.651255 0.642595 0.636868 0.634328 0.633557 0.632182 0.629681 0.627635 0.626011 0.623425 0.619636 0.616218 0.613321 0.610499 0.608229 -100 
-100 -100 0.847389 0.832331 0.804722 0.771459 0.736317 0.704445 0.677078 0.657302 0.643708 0.634969 0.629362 0.626775 0.626002 0.624757 0.622552 0.620918 0.619710 0.617521 0.614147 0.611202 0.608883 0.606229 0.603753 -100 
-100 -100 0.827809 0.813367 0.786875 0.754926 0.721250 0.690401 0.663626 0.644368 0.631130 0.622600 0.617185 0.614874 0.615239 0.614209 0.611398 0.610139 0.610229 0.608415 0.604534 0.602070 0.601029 0.598514 0.595047 -100 
-100 -100 0.798477 0.784704 0.759437 0.728983 0.696894 0.667475 0.641903 0.623580 0.611025 0.602915 0.597709 0.595478 0.595921 0.595147 0.592801 0.592070 0.592660 0.591211 0.587567 0.585275 0.584377 0.581973 0.578571 -100 
-100 -100 0.755053 0.742097 0.718399 0.689800 0.659677 0.632175 0.608450 0.591483 0.579938 0.572426 0.567408 0.564974 0.564361 0.563872 0.563159 0.563218 0.563666 0.562602 0.559896 0.557447 0.555559 0.553243 0.550979 -100 
-100 -100 0.698696 0.686585 0.664538 0.638255 0.610958 0.585794 0.563777 0.548411 0.538313 0.531569 0.526630 0.524075 0.523250 0.523069 0.523251 0.524270 0.525687 0.525022 0.522149 0.519471 0.517231 0.514983 0.513115 -100 
-100 -100 0.627439 0.616116 0.595720 0.572132 0.549165 0.526682 0.505665 0.492099 0.484280 0.478466 0.473112 0.470450 0.469650 0.469750 0.470589 0.472690 0.476015 0.475720 0.471707 0.468658 0.466423 0.464252 0.462392 -100 
-100 -100 0.547622 0.536976 0.517961 0.496378 0.475913 0.456153 0.437790 0.426393 0.420197 0.415458 0.410746 0.408396 0.407729 0.407975 0.409033 0.411356 0.414907 0.414877 0.411164 0.408378 0.406343 0.404359 0.402645 -100 
-100 -100 0.464076 0.453951 0.436033 0.415638 0.395804 0.378603 0.364422 0.355366 0.350036 0.346406 0.343359 0.341662 0.341124 0.341374 0.342326 0.344036 0.346064 0.346182 0.344274 0.342324 0.340561 0.338853 0.337524 -100 
-100 -100 0.395097 0.385275 0.368029 0.348580 0.329917 0.314752 0.303142 0.295906 0.291594 0.288824 0.286665 0.285412 0.284978 0.285181 0.285944 0.287185 0.288495 0.288680 0.287607 0.286199 0.284694 0.283211 0.282107 -100 
-100 -100 0.353611 0.343916 0.327001 0.308092 0.290207 0.276217 0.266029 0.259828 0.256158 0.253865 0.252144 0.251108 0.250731 0.250891 0.251523 0.252524 0.253518 0.253731 0.253018 0.251866 0.250508 0.249152 0.248169 -100 
-100 -100 -100 -100 -100 -100 -100 -100 -100 -100 -100 -100 -100 -100 -100 -100 -100 -100 -100 -100 -100 -100 -100 -100 -100 -100 
-100 -100 -100 -100 -100 -100 -100 -100 -100 -100 -100 -100 -100 -100 -100 -100 -100 -100 -100 -100 -100 -100 -100 -100 -100 -100 
-100 -100 -100 -100 -100 -100 -100 -100 -100 -100 -100 -100 -100 -100 -100 -100 -100 -100 -100 -100 -100 -100 -100 -100 -100 -100 
-100 -100 0.585163 0.572463 0.549482 0.522925 0.496312 0.474212 0.457162 0.446079 0.439107 0.433950 0.429306 0.426080 0.423953 0.422540 0.421674 0.421628 0.422133 0.421782 0.420396 0.419129 0.418330 0.416807 0.414968 -100 
-100 -100 0.608295 0.595365 0.571714 0.544813 0.517896 0.495432 0.478076 0.467096 0.460776 0.455553 0.450092 0.446540 0.444420 0.442980 0.442023 0.442134 0.443190 0.442652 0.440440 0.439037 0.439055 0.437407 0.434509 -100 
-100 -100 0.652811 0.639149 0.611269 0.583304 0.555482 0.532226 0.514272 0.503548 0.498983 0.493659 0.486156 0.481924 0.479778 0.478310 0.477266 0.477789 0.480553 0.479670 0.475442 0.474022 0.480904 0.479004 0.468738 -100 
-100 -100 0.698916 0.684803 0.655932 0.626833 0.597709 0.573168 0.554097 0.542594 0.537587 0.532148 0.524745 0.520675 0.518657 0.517201 0.515994 0.516166 0.518403 0.516947 0.512162 0.510230 0.516810 0.514613 0.504062 -100 
-100 -100 0.742110 0.727652 0.700282 0.669857 0.638988 0.612754 0.592085 0.578902 0.571497 0.565931 0.560538 0.557399 0.555676 0.554271 0.552816 0.551951 0.551610 0.549427 0.545470 0.542587 0.541683 0.539170 0.535469 -100 
-100 -100 0.785827 0.770059 0.739248 0.706483 0.673544 0.645534 0.623359 0.608984 0.600674 0.594967 0.590071 0.587366 0.585851 0.584509 0.582904 0.581457 0.579997 0.577208 0.573173 0.569771 0.568056 0.565220 0.561715 -100 
-100 -100 0.838716 0.819850 0.773768 0.736975 0.701446 0.671711 0.648042 0.632959 0.625100 0.619176 0.613264 0.610427 0.609002 0.607719 0.606022 0.604351 0.602517 0.599341 0.595079 0.591800 0.593342 0.590247 0.583036 -100 
-100 -100 0.861753 0.842376 0.795334 0.757375 0.720577 0.689536 0.664600 0.648488 0.639901 0.633644 0.627733 0.625077 0.623876 0.622678 0.620886 0.619046 0.617006 0.613636 0.609178 0.605687 0.606998 0.603769 0.596527 -100 
-100 -100 0.856993 0.839721 0.806230 0.770060 0.733445 0.701522 0.675331 0.657768 0.647310 0.640593 0.635627 0.633584 0.632901 0.631802 0.629758 0.627700 0.625734 0.622327 0.617479 0.613375 0.610637 0.607394 0.604096 -100 
-100 -100 0.863067 0.846135 0.814610 0.778803 0.742446 0.709862 0.682210 0.663506 0.652542 0.645305 0.639865 0.638183 0.638319 0.637287 0.634590 0.632379 0.631080 0.627815 0.622458 0.618292 0.615333 0.612158 0.609179 -100 
-100 -100 0.868084 0.851022 0.820022 0.784587 0.750202 0.717252 0.687071 0.667784 0.660535 0.652767 0.642595 0.640749 0.642156 0.641150 0.637306 0.635281 0.639821 0.636793 0.625968 0.621640 0.619548 0.616465 0.612542 -100 
-100 -100 0.867374 0.850585 0.820109 0.785059 0.750879 0.717894 0.687435 0.667694 0.659899 0.651661 0.641155 0.639102 0.640444 0.639428 0.635636 0.633821 0.638703 0.636010 0.625473 0.621443 0.619618 0.616681 0.612786 -100 
-100 -100 0.859152 0.843222 0.814142 0.779700 0.744090 0.711422 0.682938 0.662877 0.650244 0.641676 0.635422 0.633292 0.633600 0.632578 0.629809 0.628220 0.628283 0.625980 0.621092 0.617776 0.615573 0.612813 0.609915 -100 
-100 -100 0.846094 0.831012 0.803345 0.770004 0.734809 0.702831 0.675341 0.655588 0.642361 0.633715 0.627976 0.625682 0.625935 0.624984 0.622477 0.621416 0.621988 0.620043 0.615441 0.612608 0.611196 0.608562 0.605170 -100 
-100 -100 0.826293 0.811910 0.785487 0.753457 0.719455 0.688537 0.662005 0.642946 0.630063 0.621633 0.616314 0.614506 0.620039 0.619276 0.612271 0.611844 0.620391 0.618784 0.606860 0.604370 0.605427 0.602872 0.596942 -100 
-100 -100 0.797134 0.783442 0.758285 0.727805 0.695466 0.666002 0.640643 0.622524 0.610323 0.602284 0.597097 0.595262 0.600726 0.600168 0.593670 0.593788 0.602796 0.601494 0.589722 0.587281 0.588391 0.585905 0.580032 -100 
-100 -100 0.754263 0.741354 0.717741 0.689276 0.659511 0.631976 0.607876 0.590925 0.579623 0.572106 0.566815 0.564301 0.564260 0.563913 0.563061 0.563849 0.566122 0.565122 0.560774 0.557967 0.556557 0.554119 0.551026 -100 
-100 -100 0.698568 0.686458 0.664435 0.638594 0.612819 0.587652 0.564192 0.548676 0.539064 0.532239 0.526532 0.523539 0.522729 0.522666 0.523224 0.525310 0.528975 0.528313 0.523226 0.519605 0.517039 0.514593 0.512458 -100 
-100 -100 0.628352 0.616963 0.596522 0.574335 0.557711 0.535299 0.508154 0.493830 0.486914 0.480923 0.473871 0.470193 0.468909 0.469145 0.471036 0.475261 0.484462 0.484133 0.474199 0.469044 0.465745 0.463269 0.461418 -100 
-100 -100 0.548595 0.537895 0.518838 0.498666 0.484620 0.464959 0.440454 0.428340 0.423131 0.418216 0.411724 0.408341 0.407156 0.407509 0.409586 0.413964 0.423365 0.423275 0.413608 0.408724 0.405600 0.403322 0.401658 -100 
-100 -100 0.464159 0.454064 0.436223 0.416348 0.398119 0.380999 0.365450 0.356257 0.351414 0.347697 0.343851 0.341687 0.340879 0.341149 0.342512 0.345041 0.348745 0.348775 0.345029 0.342155 0.339891 0.338011 0.336659 -100 
-100 -100 0.394871 0.385104 0.367979 0.348793 0.330721 0.315638 0.303626 0.296355 0.292184 0.289388 0.286970 0.285539 0.284969 0.285129 0.285997 0.287477 0.289298 0.289374 0.287582 0.285774 0.284032 0.282458 0.281328 -100 
-100 -100 0.353286 0.343648 0.326846 0.308104 0.290440 0.276531 0.266294 0.260100 0.256491 0.254206 0.252415 0.251310 0.250848 0.250933 0.251522 0.252526 0.253575 0.253668 0.252668 0.251324 0.249854 0.248447 0.247443 -100 
-100 -100 -100 -100 -100 -100 -100 -100 -100 -100 -100 -100 -100 -100 -100 -100 -100 -100 -100 -100 -100 -100 -100 -100 -100 -100 
-100 -100 -100 -100 -100 -100 -100 -100 -100 -100 -100 -100 -100 -100 -100 -100 -100 -100 -100 -100 -100 -100 -100 -100 -100 -100 
-100 -100 -100 -100 -100 -100 -100 -100 -100 -100 -100 -100 -100 -100 -100 -100 -100 -100 -100 -100 -100 -100 -100 -100 -100 -100 
-100 -100 0.583256 0.570607 0.547722 0.521282 0.494780 0.472761 0.455776 0.444771 0.437916 0.432872 0.428342 0.425290 0.423418 0.422349 0.421891 0.422220 0.422982 0.422677 0.421137 0.419623 0.418571 0.416861 0.414926 -100 
-100 -100 0.606427 0.593550 0.570005 0.543227 0.516425 0.494044 0.476752 0.465850 0.459655 0.454519 0.449116 0.445700 0.443817 0.442731 0.442217 0.442743 0.444101 0.443631 0.441265 0.439614 0.439377 0.437545 0.434553 -100 
-100 -100 0.650989 0.637387 0.609632 0.581795 0.554090 0.530912 0.513008 0.502360 0.497939 0.492659 0.485107 0.480947 0.478991 0.477892 0.477356 0.478359 0.481502 0.480731 0.476356 0.474702 0.481325 0.479258 0.468930 -100 
-100 -100 0.697194 0.683136 0.654377 0.625388 0.596354 0.571862 0.552789 0.541292 0.536352 0.530911 0.523437 0.519434 0.517611 0.516543 0.515862 0.516539 0.519188 0.517907 0.513051 0.510961 0.517340 0.515023 0.504437 -100 
-100 -100 0.740571 0.726137 0.698820 0.668456 0.637625 0.611370 0.590607 0.577293 0.569791 0.564167 0.558780 0.555780 0.554323 0.553314 0.552352 0.551968 0.552034 0.550090 0.546204 0.543297 0.542326 0.539761 0.536039 -100 
-100 -100 0.784461 0.768682 0.737863 0.705091 0.672122 0.644015 0.621649 0.607015 0.598457 0.592648 0.587830 0.585332 0.584132 0.583197 0.582062 0.581073 0.580020 0.577538 0.573705 0.570417 0.568751 0.565943 0.562459 -100 
-100 -100 0.837465 0.818563 0.772407 0.735548 0.699924 0.670032 0.646094 0.630651 0.622406 0.616351 0.610599 0.608028 0.606953 0.606086 0.604850 0.603628 0.602211 0.599402 0.595449 0.592393 0.594072 0.591076 0.583931 -100 
-100 -100 0.860415 0.841009 0.793892 0.755852 0.718940 0.687725 0.662499 0.646006 0.637006 0.630612 0.624866 0.622477 0.621623 0.620847 0.619524 0.618150 0.616554 0.613597 0.609503 0.606293 0.607794 0.604707 0.597552 -100 
-100 -100 0.855382 0.838108 0.804604 0.768399 0.731703 0.699623 0.673169 0.655273 0.644485 0.637639 0.632777 0.630961 0.630606 0.629920 0.628363 0.626815 0.625349 0.622374 0.617885 0.614068 0.611549 0.608450 0.605224 -100 
-100 -100 0.861159 0.844267 0.812791 0.777012 0.740631 0.707917 0.680025 0.661040 0.649807 0.642470 0.637125 0.635647 0.636093 0.635470 0.633280 0.631631 0.630888 0.628055 0.623003 0.619084 0.616330 0.613280 0.610345 -100 
-100 -100 0.866092 0.849088 0.818141 0.782764 0.748409 0.715344 0.684904 0.665368 0.657884 0.650058 0.640017 0.638378 0.640088 0.639482 0.636147 0.634716 0.639859 0.637241 0.626629 0.622482 0.620568 0.617578 0.613655 -100 
-100 -100 0.865641 0.848876 0.818387 0.783321 0.749112 0.715998 0.685314 0.665387 0.657427 0.649181 0.638817 0.636958 0.638573 0.637927 0.634613 0.633362 0.638813 0.636485 0.626098 0.622189 0.620493 0.617621 0.613708 -100 
-100 -100 0.858041 0.842037 0.812797 0.778165 0.742358 0.709518 0.680896 0.660750 0.648072 0.639538 0.633396 0.631421 0.631960 0.631253 0.628894 0.627791 0.628332 0.626324 0.621545 0.618303 0.616174 0.613448 0.610539 -100 
-100 -100 0.845804 0.830525 0.802486 0.768751 0.733195 0.700992 0.673417 0.653658 0.640473 0.631892 0.626243 0.624079 0.624533 0.623841 0.621668 0.621019 0.622014 0.620296 0.615725 0.612908 0.611522 0.608900 0.605498 -100 
-100 -100 0.826776 0.812088 0.785080 0.752476 0.717953 0.686769 0.660214 0.641206 0.628424 0.620079 0.614829 0.613136 0.618870 0.618321 0.611561 0.611499 0.620473 0.619034 0.607012 0.604462 0.605491 0.602930 0.597000 -100 
-100 -100 0.797886 0.783880 0.758118 0.727042 0.694160 0.664421 0.639031 0.620953 0.608843 0.600889 0.595767 0.594037 0.599675 0.599290 0.592979 0.593396 0.602771 0.601593 0.589687 0.587163 0.588229 0.585737 0.579862 -100 
-100 -100 0.754818 0.741665 0.717606 0.688668 0.658473 0.630678 0.606481 0.589512 0.578245 0.570789 0.565573 0.563162 0.563251 0.563036 0.562343 0.563355 0.565887 0.564970 0.560529 0.557662 0.556241 0.553799 0.550688 -100 
-100 -100 0.698861 0.686583 0.664252 0.638063 0.611958 0.586564 0.562984 0.547408 0.537783 0.531000 0.525380 0.522497 0.521800 0.521846 0.522542 0.524824 0.528721 0.528113 0.522907 0.519216 0.516658 0.514212 0.512043 -100 
-100 -100 0.628406 0.616911 0.596270 0.573839 0.556968 0.534375 0.507115 0.492712 0.485744 0.479784 0.472838 0.469276 0.468088 0.468420 0.470449 0.474879 0.484381 0.484087 0.473932 0.468682 0.465434 0.462962 0.461028 -100 
-100 -100 0.548461 0.537706 0.518529 0.498198 0.483977 0.464189 0.439592 0.427400 0.422129 0.417247 0.410860 0.407587 0.406477 0.406904 0.409078 0.413610 0.423259 0.423191 0.413314 0.408350 0.405283 0.403026 0.401292 -100 
-100 -100 0.463899 0.453776 0.435876 0.415918 0.397592 0.380391 0.364776 0.355522 0.350645 0.346958 0.343197 0.341126 0.340378 0.340674 0.342054 0.344628 0.348419 0.348448 0.344615 0.341717 0.339498 0.337653 0.336293 -100 
-100 -100 0.394533 0.384756 0.367609 0.348391 0.330276 0.315151 0.303099 0.295794 0.291614 0.288856 0.286511 0.285151 0.284616 0.284767 0.285598 0.287049 0.288869 0.288929 0.287110 0.285319 0.283631 0.282100 0.280984 -100 
-100 -100 0.352914 0.343274 0.326466 0.307714 0.290035 0.276106 0.265848 0.259641 0.256043 0.253804 0.252080 0.251031 0.250589 0.250645 0.251172 0.252112 0.253118 0.253187 0.252184 0.250876 0.249462 0.248102 0.247118 -100 
-100 -100 -100 -100 -100 -100 -100 -100 -100 -100 -100 -100 -100 -100 -100 -100 -100 -100 -100 -100 -100 -100 -100 -100 -100 -100 
-100 -100 -100 -100 -100 -100 -100 -100 -100 -100 -100 -100 -100 -100 -100 -100 -100 -100 -100 -100 -100 -100 -100 -100 -100 -100 
-100 -100 -100 -100 -100 -100 -100 -100 -100 -100 -100 -100 -100 -100 -100 -100 -100 -100 -100 -100 -100 -100 -100 -100 -100 -100 
-100 -100 0.581283 0.568633 0.545930 0.519514 0.493074 0.471070 0.454059 0.443033 0.436094 0.431116 0.426790 0.423859 0.422164 0.421470 0.421548 0.422266 0.423076 0.422753 0.421106 0.419115 0.417137 0.415075 0.413403 -100 
-100 -100 0.604104 0.591282 0.568237 0.541564 0.514900 0.492518 0.475083 0.463986 0.457389 0.452261 0.447254 0.443988 0.442230 0.441510 0.441551 0.442372 0.443451 0.442986 0.440845 0.438699 0.436951 0.434785 0.432676 -100 
-100 -100 0.644862 0.631647 0.607506 0.580167 0.552954 0.529748 0.511369 0.500119 0.494301 0.488928 0.482549 0.478694 0.476827 0.476077 0.476076 0.477077 0.478814 0.478077 0.474859 0.472472 0.471700 0.469349 0.465883 -100 
-100 -100 0.690864 0.677237 0.652253 0.623817 0.595293 0.570739 0.551116 0.538917 0.532489 0.526866 0.520500 0.516780 0.515048 0.514328 0.514192 0.514901 0.516236 0.515073 0.511452 0.508722 0.507694 0.505155 0.501569 -100 
-100 -100 0.736959 0.722788 0.696901 0.666867 0.636254 0.609907 0.588768 0.574917 0.566586 0.560726 0.555691 0.552819 0.551487 0.550856 0.550490 0.550483 0.550443 0.548760 0.545411 0.542286 0.539834 0.537127 0.534640 -100 
-100 -100 0.778450 0.763305 0.735333 0.703228 0.670494 0.642266 0.619518 0.604251 0.594725 0.588625 0.584207 0.581905 0.580908 0.580374 0.579843 0.579346 0.578558 0.576438 0.572976 0.569565 0.566680 0.563825 0.561479 -100 
-100 -100 0.816549 0.799923 0.767292 0.732742 0.697963 0.667975 0.643569 0.627186 0.617071 0.610681 0.606157 0.604062 0.603298 0.602855 0.602229 0.601518 0.600471 0.598074 0.594362 0.590844 0.588381 0.585417 0.582436 -100 
-100 -100 0.839187 0.822104 0.788582 0.752897 0.716827 0.685515 0.659842 0.642414 0.631535 0.624794 0.620274 0.618346 0.617778 0.617417 0.616732 0.615909 0.614736 0.612233 0.608426 0.604814 0.602258 0.599244 0.596257 -100 
-100 -100 0.848630 0.832116 0.801499 0.766045 0.729468 0.697274 0.670577 0.652079 0.640132 0.632973 0.628665 0.626984 0.626695 0.626402 0.625598 0.624696 0.623508 0.621037 0.617234 0.613500 0.610252 0.607239 0.604934 -100 
-100 -100 0.856423 0.840016 0.809857 0.774493 0.737904 0.705118 0.677330 0.657908 0.645321 0.637724 0.633201 0.631693 0.631834 0.631588 0.630485 0.629610 0.628799 0.626470 0.622501 0.618738 0.615529 0.612543 0.610231 -100 
-100 -100 0.862050 0.845473 0.815066 0.779786 0.743955 0.710807 0.681552 0.661399 0.649015 0.640993 0.635432 0.633976 0.634743 0.634505 0.632850 0.632086 0.632554 0.630416 0.625478 0.621683 0.618920 0.615969 0.613218 -100 
-100 -100 0.862360 0.845896 0.815676 0.780522 0.744717 0.711481 0.682027 0.661589 0.648863 0.640500 0.634638 0.632967 0.633624 0.633319 0.631652 0.631015 0.631722 0.629804 0.625034 0.621416 0.618823 0.615956 0.613207 -100 
-100 -100 0.856594 0.840575 0.811194 0.776277 0.739802 0.706771 0.678413 0.658172 0.644597 0.636040 0.630709 0.628681 0.628685 0.628273 0.627035 0.626535 0.626534 0.624841 0.621254 0.618000 0.615324 0.612581 0.610236 -100 
-100 -100 0.846708 0.830993 0.802092 0.767562 0.731256 0.698728 0.671189 0.651453 0.638018 0.629487 0.624157 0.621973 0.621896 0.621448 0.620250 0.619958 0.620248 0.618751 0.615292 0.612305 0.610017 0.607376 0.604867 -100 
-100 -100 0.829993 0.814472 0.785748 0.751825 0.716282 0.684644 0.658075 0.639129 0.626323 0.618062 0.612831 0.610886 0.612293 0.611923 0.609532 0.609516 0.611368 0.610064 0.605418 0.602586 0.601262 0.598700 0.595329 -100 
-100 -100 0.801507 0.786615 0.759048 0.726552 0.692533 0.662290 0.636903 0.618870 0.606729 0.598873 0.593830 0.591935 0.593342 0.593101 0.591003 0.591328 0.593514 0.592431 0.587901 0.585168 0.583955 0.581492 0.578176 -100 
-100 -100 0.756999 0.743235 0.718004 0.687881 0.656353 0.628087 0.604187 0.587246 0.575850 0.568519 0.563724 0.561599 0.561452 0.561383 0.561168 0.562028 0.563540 0.562732 0.559491 0.556752 0.554784 0.552428 0.550083 -100 
-100 -100 0.699640 0.686997 0.663946 0.636584 0.608249 0.582426 0.560101 0.544590 0.534445 0.527820 0.523170 0.520946 0.520493 0.520673 0.521354 0.523114 0.525547 0.525053 0.521541 0.518551 0.516348 0.514067 0.511998 -100 
-100 -100 0.627573 0.615923 0.594904 0.570574 0.546819 0.523808 0.502487 0.488688 0.480449 0.474718 0.469949 0.467644 0.467128 0.467561 0.469039 0.472029 0.477195 0.477013 0.471458 0.467975 0.466058 0.463851 0.461425 -100 
-100 -100 0.547192 0.536361 0.516976 0.494919 0.473902 0.453760 0.435145 0.423511 0.416882 0.412214 0.408075 0.406072 0.405645 0.406141 0.407708 0.410759 0.415979 0.416006 0.410803 0.407628 0.405943 0.403960 0.401715 -100 
-100 -100 0.463231 0.453023 0.434936 0.414301 0.394183 0.376746 0.362371 0.353133 0.347664 0.344111 0.341351 0.339946 0.339605 0.339962 0.341049 0.343015 0.345544 0.345654 0.343262 0.341155 0.339551 0.337909 0.336458 -100 
-100 -100 0.393998 0.384154 0.366858 0.347328 0.328547 0.313263 0.301533 0.294189 0.289821 0.287154 0.285235 0.284205 0.283896 0.284092 0.284790 0.285998 0.287412 0.287545 0.286286 0.284885 0.283528 0.282151 0.281049 -100 
-100 -100 0.352394 0.342703 0.325792 0.306876 0.288957 0.274916 0.264664 0.258415 0.254765 0.252601 0.251088 0.250231 0.249926 0.250017 0.250485 0.251321 0.252216 0.252351 0.251597 0.250523 0.249317 0.248081 0.247147 -100 
-100 -100 -100 -100 -100 -100 -100 -100 -100 -100 -100 -100 -100 -100 -100 -100 -100 -100 -100 -100 -100 -100 -100 -100 -100 -100 
-100 -100 -100 -100 -100 -100 -100 -100 -100 -100 -100 -100 -100 -100 -100 -100 -100 -100 -100 -100 -100 -100 -100 -100 -100 -100 
-100 -100 -100 -100 -100 -100 -100 -100 -100 -100 -100 -100 -100 -100 -100 -100 -100 -100 -100 -100 -100 -100 -100 -100 -100 -100 
-100 -100 0.580378 0.567580 0.544674 0.518113 0.491672 0.469629 0.452564 0.441681 0.435037 0.430125 0.425605 0.422571 0.420969 0.420660 0.421331 0.422569 0.423627 0.423233 0.421207 0.418591 0.415904 0.413362 0.411510 -100 
-100 -100 0.603432 0.590442 0.567211 0.540452 0.513970 0.491555 0.473913 0.462994 0.456910 0.451771 0.446175 0.442545 0.440732 0.440367 0.441049 0.442426 0.443764 0.443276 0.440833 0.438076 0.435544 0.432914 0.430732 -100 
-100 -100 0.644133 0.630774 0.606761 0.579553 0.553144 0.529914 0.510784 0.499766 0.494953 0.489441 0.481680 0.476989 0.474825 0.474375 0.475075 0.476679 0.478725 0.478049 0.474622 0.471640 0.469758 0.466989 0.463856 -100 
-100 -100 0.690095 0.676349 0.651550 0.623287 0.595590 0.570984 0.550530 0.538445 0.532874 0.527003 0.519201 0.514601 0.512549 0.512119 0.512696 0.514051 0.515781 0.514793 0.511091 0.507894 0.505851 0.502972 0.499777 -100 
-100 -100 0.736147 0.721883 0.695983 0.665975 0.635600 0.609137 0.587540 0.573505 0.565256 0.559076 0.553301 0.549958 0.548503 0.548208 0.548530 0.549203 0.549655 0.548275 0.545005 0.541633 0.538657 0.535716 0.533342 -100 
-100 -100 0.777016 0.761886 0.734113 0.702078 0.669433 0.641027 0.617803 0.602039 0.592022 0.585538 0.580850 0.578378 0.577408 0.577244 0.577383 0.577589 0.577409 0.575701 0.572407 0.568883 0.565584 0.562605 0.560466 -100 
-100 -100 0.813637 0.797247 0.765648 0.731395 0.696883 0.666676 0.641546 0.624374 0.613248 0.606422 0.602052 0.600003 0.599357 0.599304 0.599355 0.599391 0.599120 0.597210 0.593612 0.589948 0.586694 0.583692 0.581430 -100 
-100 -100 0.835953 0.819150 0.786731 0.751398 0.715626 0.684107 0.657708 0.639470 0.627532 0.620348 0.616024 0.614165 0.613721 0.613745 0.613740 0.613689 0.613344 0.611370 0.607711 0.604004 0.600723 0.597719 0.595469 -100 
-100 -100 0.846233 0.829881 0.799638 0.764427 0.728016 0.695677 0.668498 0.649398 0.636717 0.629161 0.624814 0.623083 0.622851 0.622927 0.622824 0.622724 0.622316 0.620387 0.616838 0.613137 0.609698 0.606700 0.604616 -100 
-100 -100 0.854083 0.837837 0.807857 0.772817 0.736584 0.703723 0.675428 0.655495 0.642252 0.634328 0.629808 0.628196 0.628293 0.628414 0.628126 0.628164 0.628207 0.626394 0.622573 0.618784 0.615481 0.612470 0.610200 -100 
-100 -100 0.860676 0.844132 0.813255 0.778339 0.743333 0.710137 0.679922 0.659093 0.645563 0.637296 0.632324 0.630820 0.631383 0.631526 0.630916 0.631223 0.632507 0.630836 0.626018 0.622078 0.619190 0.616164 0.613378 -100 
-100 -100 0.861707 0.845145 0.814221 0.779233 0.744123 0.710802 0.680450 0.659463 0.645747 0.637247 0.632028 0.630356 0.630858 0.630920 0.630227 0.630599 0.632076 0.630556 0.625819 0.621996 0.619245 0.616281 0.613482 -100 
-100 -100 0.856823 0.840498 0.810403 0.775118 0.738553 0.705337 0.676682 0.656347 0.642619 0.634056 0.628853 0.626860 0.627025 0.626938 0.626226 0.626446 0.627196 0.625820 0.622086 0.618616 0.615757 0.612930 0.610578 -100 
-100 -100 0.849755 0.833189 0.802610 0.766900 0.729897 0.697028 0.669413 0.649841 0.636620 0.628193 0.622901 0.620921 0.621467 0.621305 0.620082 0.620245 0.621290 0.620033 0.616221 0.612919 0.610315 0.607613 0.605249 -100 
-100 -100 0.836972 0.819885 0.787810 0.751775 0.715010 0.682874 0.656322 0.637706 0.625384 0.617315 0.612117 0.610728 0.613837 0.613729 0.610206 0.610370 0.613152 0.612010 0.606574 0.603120 0.601038 0.598432 0.595619 -100 
-100 -100 0.808844 0.792346 0.761358 0.726658 0.691311 0.660514 0.635134 0.617401 0.605717 0.598068 0.593127 0.591871 0.595038 0.595038 0.591715 0.592105 0.595145 0.594207 0.588932 0.585678 0.583825 0.581366 0.578593 -100 
-100 -100 0.761099 0.746356 0.719242 0.687602 0.654943 0.626170 0.602265 0.585430 0.574182 0.567026 0.562518 0.560910 0.561616 0.561776 0.561202 0.562137 0.564159 0.563531 0.560074 0.557354 0.555511 0.553246 0.550921 -100 
-100 -100 0.701481 0.688301 0.664245 0.635798 0.606295 0.580014 0.557852 0.542277 0.531912 0.525456 0.521461 0.519938 0.520199 0.520619 0.521128 0.522888 0.525656 0.525360 0.521916 0.519364 0.518016 0.515899 0.513321 -100 
-100 -100 0.627926 0.616002 0.594464 0.569115 0.543364 0.519940 0.499671 0.485769 0.476827 0.471287 0.467777 0.466544 0.466918 0.467610 0.468859 0.471803 0.477797 0.477829 0.471971 0.469402 0.469753 0.467761 0.463562 -100 
-100 -100 0.546957 0.535968 0.516276 0.493397 0.470551 0.450055 0.432457 0.420678 0.413294 0.408798 0.405934 0.404999 0.405438 0.406167 0.407480 0.410434 0.416383 0.416603 0.411159 0.408904 0.409486 0.407725 0.403729 -100 
-100 -100 0.462939 0.452618 0.434305 0.413228 0.392403 0.374696 0.360445 0.351026 0.345198 0.341763 0.339675 0.338930 0.339140 0.339670 0.340612 0.342468 0.345121 0.345385 0.343201 0.341620 0.340922 0.339478 0.337544 -100 
-100 -100 0.393588 0.383669 0.366225 0.346455 0.327343 0.311870 0.300078 0.292599 0.288082 0.285499 0.283922 0.283270 0.283289 0.283614 0.284269 0.285425 0.286896 0.287160 0.286112 0.285040 0.284100 0.282883 0.281691 -100 
-100 -100 0.351892 0.342150 0.325139 0.306075 0.287977 0.273793 0.263439 0.257090 0.253377 0.251285 0.249984 0.249375 0.249290 0.249490 0.249966 0.250793 0.251728 0.251979 0.251421 0.250589 0.249628 0.248525 0.247614 -100 
-100 -100 -100 -100 -100 -100 -100 -100 -100 -100 -100 -100 -100 -100 -100 -100 -100 -100 -100 -100 -100 -100 -100 -100 -100 -100 
-100 -100 -100 -100 -100 -100 -100 -100 -100 -100 -100 -100 -100 -100 -100 -100 -100 -100 -100 -100 -100 -100 -100 -100 -100 -100 
-100 -100 -100 -100 -100 -100 -100 -100 -100 -100 -100 -100 -100 -100 -100 -100 -100 -100 -100 -100 -100 -100 -100 -100 -100 -100 
-100 -100 0.580059 0.567023 0.543760 0.516950 0.490586 0.468438 0.451154 0.440578 0.434699 0.429933 0.424888 0.421661 0.420186 0.420276 0.421529 0.423305 0.424789 0.424252 0.421540 0.418218 0.414893 0.411812 0.409568 -100 
-100 -100 0.603494 0.590227 0.566626 0.539763 0.513937 0.491453 0.473160 0.462795 0.458336 0.453262 0.446076 0.441695 0.439780 0.439767 0.441094 0.443172 0.445313 0.444745 0.441373 0.437920 0.434972 0.431818 0.429042 -100 
-100 -100 0.644525 0.630876 0.606732 0.579999 0.556627 0.533425 0.511598 0.501497 0.500368 0.494782 0.482915 0.476301 0.473591 0.473403 0.474899 0.477617 0.482375 0.481737 0.475744 0.472059 0.470346 0.467089 0.462776 -100 
-100 -100 0.690493 0.676476 0.651564 0.623827 0.599180 0.574602 0.551409 0.540110 0.537990 0.531928 0.520027 0.513450 0.510807 0.510623 0.512016 0.514545 0.519088 0.518265 0.512136 0.508367 0.506575 0.503291 0.498994 -100 
-100 -100 0.736746 0.722193 0.695647 0.665613 0.636064 0.609510 0.586970 0.573142 0.566027 0.559572 0.552020 0.547741 0.546050 0.546060 0.547094 0.548653 0.550253 0.549158 0.545325 0.541627 0.538532 0.535307 0.532510 -100 
-100 -100 0.778587 0.763027 0.733792 0.701457 0.669199 0.640622 0.616581 0.600513 0.590461 0.583616 0.578209 0.575347 0.574341 0.574521 0.575354 0.576411 0.577273 0.575966 0.572412 0.568685 0.565145 0.561992 0.559762 -100 
-100 -100 0.823426 0.805811 0.766526 0.731322 0.698370 0.667904 0.640302 0.622354 0.610548 0.603294 0.598647 0.596439 0.595849 0.596162 0.596948 0.597982 0.599265 0.597842 0.593623 0.589680 0.586005 0.582906 0.580849 -100 
-100 -100 0.845572 0.827562 0.787448 0.751206 0.717044 0.685286 0.656388 0.637318 0.624594 0.616973 0.612464 0.610498 0.610135 0.610520 0.611236 0.612199 0.613454 0.612013 0.607771 0.603833 0.600191 0.597138 0.595114 -100 
-100 -100 0.847444 0.830700 0.798864 0.763472 0.727661 0.695194 0.667006 0.647321 0.634063 0.626124 0.621565 0.619728 0.619606 0.620027 0.620567 0.621374 0.622161 0.620766 0.617063 0.613291 0.609805 0.606767 0.604643 -100 
-100 -100 0.854939 0.838345 0.806987 0.772056 0.737106 0.704182 0.674344 0.653727 0.639959 0.631730 0.627063 0.625422 0.625753 0.626233 0.626528 0.627557 0.629068 0.627753 0.623451 0.619511 0.616375 0.613287 0.610671 -100 
-100 -100 0.865685 0.848172 0.813696 0.779002 0.751052 0.717748 0.680096 0.657840 0.643415 0.634912 0.630109 0.628764 0.629814 0.630359 0.630287 0.631902 0.636181 0.634962 0.628071 0.623731 0.621438 0.618279 0.614535 -100 
-100 -100 0.867256 0.849618 0.814906 0.779973 0.751802 0.718353 0.680638 0.658355 0.643905 0.635285 0.630307 0.628873 0.629982 0.630443 0.630162 0.631779 0.636241 0.635117 0.628198 0.623927 0.621765 0.618661 0.614884 -100 
-100 -100 0.859520 0.842462 0.810379 0.774616 0.738869 0.705525 0.675660 0.655078 0.641382 0.632861 0.627716 0.625991 0.627255 0.627511 0.626512 0.627505 0.629872 0.628825 0.624070 0.620263 0.617574 0.614648 0.611854 -100 
-100 -100 0.854881 0.837093 0.803589 0.766470 0.729080 0.695970 0.668069 0.648748 0.636013 0.627759 0.622470 0.621081 0.624091 0.624243 0.621322 0.621942 0.624925 0.623936 0.618567 0.614761 0.612202 0.609432 0.606764 -100 
-100 -100 0.849890 0.830371 0.791068 0.752105 0.714027 0.681495 0.655034 0.637016 0.625747 0.617992 0.613053 0.613544 0.630498 0.630723 0.614357 0.614344 0.622608 0.621634 0.610406 0.605690 0.603512 0.600829 0.597601 -100 
-100 -100 0.822027 0.803094 0.764861 0.727184 0.690424 0.659191 0.633917 0.616752 0.606089 0.598751 0.594098 0.594767 0.611754 0.612073 0.595904 0.596059 0.604585 0.603808 0.592736 0.588311 0.586516 0.584030 0.580790 -100 
-100 -100 0.766641 0.750703 0.720823 0.687607 0.654027 0.624892 0.600989 0.584375 0.573549 0.566576 0.562214 0.561383 0.564663 0.565100 0.562698 0.563936 0.568400 0.568015 0.562497 0.559556 0.558438 0.556252 0.553206 -100 
-100 -100 0.703786 0.690055 0.664808 0.635527 0.605354 0.578759 0.556521 0.540881 0.530517 0.524184 0.520569 0.519704 0.521332 0.522052 0.522041 0.524442 0.530257 0.530241 0.524370 0.522026 0.522676 0.520684 0.516246 -100 
-100 -100 0.628694 0.616524 0.594491 0.568636 0.542119 0.518411 0.498245 0.484100 0.474840 0.469405 0.466565 0.466189 0.467770 0.468857 0.470546 0.475455 0.496762 0.497132 0.477042 0.474646 0.482588 0.480693 0.468578 -100 
-100 -100 0.547148 0.536042 0.516103 0.492908 0.469427 0.448684 0.431140 0.419046 0.411271 0.406860 0.404686 0.404605 0.406189 0.407299 0.409057 0.413879 0.434746 0.435268 0.415914 0.413859 0.422047 0.420381 0.408458 -100 
-100 -100 0.462841 0.452462 0.434033 0.412800 0.391725 0.373819 0.359381 0.349683 0.343597 0.340212 0.338543 0.338358 0.339206 0.339991 0.340998 0.343356 0.348374 0.348826 0.344762 0.343464 0.344699 0.343377 0.339681 -100 
-100 -100 0.393258 0.383317 0.365824 0.345980 0.326732 0.311110 0.299142 0.291458 0.286790 0.284247 0.282932 0.282636 0.283044 0.283561 0.284294 0.285628 0.287990 0.288387 0.286756 0.285880 0.285624 0.284513 0.282809 -100 
-100 -100 0.351411 0.341666 0.324643 0.305549 0.287377 0.273077 0.262564 0.256058 0.252253 0.250207 0.249099 0.248753 0.248938 0.249301 0.249849 0.250755 0.251884 0.252239 0.251710 0.251040 0.250331 0.249316 0.248326 -100 
-100 -100 -100 -100 -100 -100 -100 -100 -100 -100 -100 -100 -100 -100 -100 -100 -100 -100 -100 -100 -100 -100 -100 -100 -100 -100 
-100 -100 -100 -100 -100 -100 -100 -100 -100 -100 -100 -100 -100 -100 -100 -100 -100 -100 -100 -100 -100 -100 -100 -100 -100 -100 
-100 -100 -100 -100 -100 -100 -100 -100 -100 -100 -100 -100 -100 -100 -100 -100 -100 -100 -100 -100 -100 -100 -100 -100 -100 -100 
-100 -100 0.579339 0.566120 0.542534 0.515344 0.488643 0.466275 0.448925 0.438452 0.432802 0.428349 0.423681 0.420866 0.419847 0.420375 0.422005 0.424033 0.425554 0.424778 0.421563 0.417587 0.413596 0.410027 0.407543 -100 
-100 -100 0.602674 0.589254 0.565385 0.538204 0.512097 0.489406 0.471018 0.460710 0.456428 0.451625 0.444789 0.440808 0.439358 0.439779 0.441469 0.443809 0.446019 0.445251 0.441410 0.437325 0.433716 0.430095 0.427107 -100 
-100 -100 0.643512 0.629764 0.605459 0.578520 0.554979 0.531600 0.509614 0.499486 0.498432 0.493035 0.481465 0.475223 0.473004 0.473241 0.475053 0.478053 0.482953 0.482196 0.475796 0.471530 0.469167 0.465489 0.461032 -100 
-100 -100 0.689290 0.675228 0.650244 0.622405 0.597674 0.572961 0.549588 0.538190 0.536035 0.530050 0.518333 0.512032 0.509809 0.510030 0.511763 0.514640 0.519424 0.518611 0.512204 0.507977 0.505634 0.502007 0.497605 -100 
-100 -100 0.735390 0.720827 0.694271 0.664220 0.634648 0.608003 0.585300 0.571318 0.564072 0.557555 0.550027 0.545869 0.544448 0.544824 0.546290 0.548308 0.550278 0.549339 0.545412 0.541437 0.537984 0.534504 0.531604 -100 
-100 -100 0.777054 0.761522 0.732353 0.700096 0.667900 0.639275 0.615062 0.598772 0.588485 0.581452 0.575933 0.573061 0.572213 0.572724 0.574041 0.575653 0.577014 0.576002 0.572507 0.568667 0.564923 0.561606 0.559300 -100 
-100 -100 0.821681 0.804128 0.765002 0.729961 0.697152 0.666683 0.638899 0.620676 0.608549 0.601019 0.596177 0.593869 0.593365 0.593980 0.595272 0.596927 0.598817 0.597796 0.593733 0.589789 0.586019 0.582829 0.580725 -100 
-100 -100 0.843709 0.825768 0.785822 0.749761 0.715766 0.684047 0.655007 0.635686 0.622643 0.614727 0.609972 0.607847 0.607511 0.608176 0.609408 0.611023 0.612928 0.611946 0.607918 0.604044 0.600366 0.597267 0.595214 -100 
-100 -100 0.845617 0.828903 0.797142 0.761870 0.726192 0.693788 0.665554 0.645733 0.632269 0.624071 0.619235 0.617196 0.617053 0.617731 0.618799 0.620270 0.621710 0.620777 0.617310 0.613624 0.610133 0.607058 0.604902 -100 
-100 -100 0.853206 0.836587 0.805202 0.770291 0.735403 0.702559 0.672786 0.652186 0.638367 0.629959 0.625015 0.623144 0.623415 0.624142 0.624985 0.626694 0.628866 0.627992 0.623888 0.620013 0.616871 0.613741 0.611080 -100 
-100 -100 0.864116 0.846519 0.811893 0.777108 0.749128 0.715914 0.678446 0.656363 0.642060 0.633475 0.628401 0.626804 0.627755 0.628540 0.629048 0.631365 0.636318 0.635511 0.628758 0.624448 0.622140 0.618934 0.615138 -100 
-100 -100 0.865746 0.848000 0.813093 0.778014 0.749772 0.716422 0.678945 0.656925 0.642696 0.634090 0.628906 0.627258 0.628279 0.628975 0.629244 0.631517 0.636606 0.635868 0.629075 0.624836 0.622666 0.619532 0.615712 -100 
-100 -100 0.857985 0.840827 0.808576 0.772682 0.736891 0.703646 0.674012 0.653716 0.640279 0.631835 0.626579 0.624720 0.625952 0.626420 0.625878 0.627423 0.630324 0.629634 0.625051 0.621323 0.618669 0.615744 0.612933 -100 
-100 -100 0.853395 0.835524 0.801887 0.764663 0.727251 0.694244 0.666571 0.647549 0.635098 0.626950 0.621583 0.620091 0.623087 0.623420 0.620878 0.621964 0.625411 0.624770 0.619620 0.615951 0.613479 0.610757 0.608106 -100 
-100 -100 0.848570 0.828989 0.789585 0.750544 0.712467 0.680037 0.653786 0.636062 0.625091 0.617436 0.612389 0.612767 0.629685 0.630060 0.614023 0.614412 0.623086 0.622458 0.611495 0.606974 0.604942 0.602356 0.599177 -100 
-100 -100 0.820978 0.802003 0.763695 0.725959 0.689198 0.658051 0.632943 0.616007 0.605578 0.598311 0.593556 0.594133 0.611095 0.611546 0.595644 0.596122 0.604995 0.604559 0.593791 0.589619 0.588024 0.585682 0.582513 -100 
-100 -100 0.765964 0.749988 0.720039 0.686769 0.653165 0.624073 0.600268 0.583771 0.573046 0.566099 0.561700 0.560855 0.564185 0.564738 0.562507 0.563960 0.568690 0.568614 0.563429 0.560802 0.559948 0.557933 0.554964 -100 
-100 -100 0.703499 0.689729 0.664400 0.635049 0.604813 0.578213 0.556012 0.540380 0.529994 0.523649 0.520061 0.519273 0.521030 0.521858 0.521922 0.524414 0.530384 0.530630 0.525114 0.523136 0.524102 0.522298 0.517923 -100 
-100 -100 0.628777 0.616561 0.594387 0.568432 0.541777 0.518026 0.497876 0.483654 0.474265 0.468793 0.466053 0.465846 0.467642 0.468838 0.470506 0.475390 0.496741 0.497317 0.477582 0.475575 0.483867 0.482156 0.470071 -100 
-100 -100 0.547292 0.536168 0.516129 0.492869 0.469260 0.448457 0.430876 0.418641 0.410682 0.406226 0.404172 0.404294 0.406117 0.407351 0.409071 0.413827 0.434675 0.435351 0.416298 0.414580 0.423069 0.421560 0.409651 -100 
-100 -100 0.462769 0.452416 0.434010 0.412802 0.391697 0.373726 0.359170 0.349290 0.343033 0.339599 0.338029 0.338035 0.339104 0.340024 0.341048 0.343375 0.348383 0.348930 0.345063 0.343987 0.345415 0.344193 0.340513 -100 
-100 -100 0.392956 0.383068 0.365657 0.345897 0.326672 0.310989 0.298875 0.291005 0.286190 0.283622 0.282415 0.282309 0.282929 0.283595 0.284390 0.285734 0.288100 0.288548 0.287025 0.286266 0.286109 0.285046 0.283351 -100 
-100 -100 0.350945 0.341265 0.324351 0.305363 0.287237 0.272880 0.262217 0.255536 0.251612 0.249568 0.248584 0.248433 0.248829 0.249348 0.249982 0.250918 0.252057 0.252439 0.251965 0.251354 0.250691 0.249694 0.248705 -100 
-100 -100 -100 -100 -100 -100 -100 -100 -100 -100 -100 -100 -100 -100 -100 -100 -100 -100 -100 -100 -100 -100 -100 -100 -100 -100 
-100 -100 -100 -100 -100 -100 -100 -100 -100 -100 -100 -100 -100 -100 -100 -100 -100 -100 -100 -100 -100 -100 -100 -100 -100 -100 
-100 -100 -100 -100 -100 -100 -100 -100 -100 -100 -100 -100 -100 -100 -100 -100 -100 -100 -100 -100 -100 -100 -100 -100 -100 -100 
-100 -100 0.578002 0.564693 0.540889 0.513273 0.485896 0.463223 0.445936 0.435337 0.429359 0.425385 0.422041 0.420275 0.420119 0.421101 0.422824 0.424765 0.425927 0.424831 0.421298 0.416765 0.412073 0.408123 0.405612 -100 
-100 -100 0.600721 0.587316 0.563382 0.535779 0.508572 0.485567 0.467567 0.456766 0.451165 0.446840 0.442381 0.440029 0.439759 0.440675 0.442301 0.444378 0.445907 0.444821 0.440946 0.436307 0.431734 0.427750 0.425034 -100 
-100 -100 0.640636 0.627044 0.602829 0.575176 0.548524 0.524784 0.504967 0.493748 0.489030 0.484094 0.477418 0.474030 0.473881 0.474684 0.475823 0.478121 0.480659 0.479598 0.474755 0.469971 0.465795 0.461796 0.458592 -100 
-100 -100 0.686058 0.672225 0.647495 0.619098 0.591422 0.566420 0.545205 0.532697 0.526906 0.521272 0.514227 0.510656 0.510435 0.511191 0.512270 0.514516 0.517042 0.516024 0.511275 0.506630 0.502589 0.498691 0.495538 -100 
-100 -100 0.731834 0.717579 0.691797 0.661852 0.631549 0.604822 0.582631 0.568059 0.559353 0.553006 0.547410 0.544551 0.544085 0.544876 0.546346 0.548297 0.549850 0.548897 0.545278 0.541048 0.536925 0.533241 0.530646 -100 
-100 -100 0.772208 0.757197 0.729774 0.698072 0.665720 0.637183 0.613357 0.596859 0.586074 0.579047 0.574119 0.571706 0.571328 0.572154 0.573668 0.575477 0.576799 0.575937 0.572742 0.568851 0.564900 0.561445 0.559120 -100 
-100 -100 0.807816 0.791674 0.761045 0.727410 0.693482 0.663272 0.637491 0.619400 0.607191 0.599557 0.594724 0.592472 0.592208 0.593060 0.594568 0.596439 0.598131 0.597376 0.594057 0.590338 0.586840 0.583566 0.581112 -100 
-100 -100 0.829856 0.813303 0.781866 0.747194 0.712074 0.680663 0.653741 0.634671 0.621675 0.613610 0.608653 0.606393 0.606147 0.607000 0.608495 0.610387 0.612156 0.611496 0.608280 0.604705 0.601366 0.598209 0.595805 -100 
-100 -100 0.840770 0.824513 0.794577 0.759770 0.723805 0.691659 0.664314 0.644784 0.631461 0.623137 0.617978 0.615651 0.615365 0.616203 0.617698 0.619588 0.621184 0.620595 0.617676 0.614188 0.610725 0.607608 0.605419 -100 
-100 -100 0.849073 0.832731 0.802653 0.767656 0.731593 0.698982 0.670926 0.651089 0.637742 0.629283 0.623857 0.621486 0.621334 0.622179 0.623608 0.625735 0.627841 0.627315 0.624000 0.620351 0.617023 0.613873 0.611446 -100 
-100 -100 0.856401 0.839535 0.808056 0.772765 0.737535 0.704619 0.675122 0.654948 0.641886 0.633363 0.627451 0.625020 0.625099 0.625940 0.627231 0.629774 0.633146 0.632685 0.628235 0.624304 0.621363 0.618174 0.615197 -100 
-100 -100 0.857631 0.840664 0.808990 0.773464 0.738015 0.704991 0.675527 0.655473 0.642548 0.634057 0.628071 0.625571 0.625616 0.626344 0.627461 0.629942 0.633377 0.632979 0.628571 0.624760 0.621983 0.618891 0.615923 -100 
-100 -100 0.852478 0.835817 0.805146 0.769427 0.732694 0.699789 0.671916 0.652528 0.639700 0.631346 0.625662 0.623135 0.623066 0.623581 0.624326 0.626266 0.628675 0.628340 0.625049 0.621752 0.618976 0.616124 0.613694 -100 
-100 -100 0.845429 0.828603 0.797600 0.761568 0.724506 0.691964 0.665092 0.646496 0.634243 0.626121 0.620454 0.618048 0.618431 0.618778 0.618747 0.620329 0.622775 0.622524 0.619323 0.616371 0.614001 0.611413 0.609074 -100 
-100 -100 0.833083 0.815802 0.783422 0.747171 0.710460 0.678652 0.652773 0.635140 0.623976 0.616195 0.610384 0.608504 0.611201 0.611501 0.609161 0.610541 0.614395 0.614247 0.609737 0.606808 0.605180 0.602831 0.600113 -100 
-100 -100 0.805763 0.789117 0.757888 0.723023 0.687728 0.657198 0.632361 0.615425 0.604710 0.597263 0.591745 0.590084 0.592904 0.593245 0.590895 0.592255 0.596177 0.596199 0.591971 0.589428 0.588212 0.586141 0.583525 -100 
-100 -100 0.759186 0.744304 0.716914 0.685077 0.652315 0.623679 0.600145 0.583741 0.572901 0.565835 0.561153 0.559462 0.560276 0.560746 0.560654 0.562191 0.564954 0.565201 0.562737 0.560936 0.559897 0.558123 0.555996 -100 
-100 -100 0.700860 0.687512 0.663045 0.634293 0.604476 0.578187 0.556261 0.540780 0.530394 0.523932 0.520061 0.518811 0.519492 0.520204 0.520836 0.522768 0.525906 0.526351 0.524006 0.522581 0.522250 0.520685 0.518244 -100 
-100 -100 0.628907 0.616716 0.594254 0.568376 0.541817 0.518251 0.498363 0.484318 0.474958 0.469352 0.466327 0.465735 0.466940 0.467922 0.468869 0.471569 0.477550 0.478156 0.473445 0.472148 0.473709 0.472271 0.468057 -100 
-100 -100 0.548140 0.536957 0.516465 0.493165 0.469554 0.448855 0.431472 0.419356 0.411395 0.406790 0.404474 0.404285 0.405649 0.406697 0.407650 0.410237 0.416005 0.416634 0.412186 0.411062 0.412733 0.411439 0.407376 -100 
-100 -100 0.463001 0.452699 0.434298 0.413198 0.392160 0.374252 0.359751 0.349842 0.343498 0.339938 0.338224 0.338108 0.339056 0.339956 0.340827 0.342486 0.345027 0.345550 0.344008 0.343159 0.343131 0.341993 0.340061 -100 
-100 -100 0.392844 0.383059 0.365794 0.346228 0.327128 0.311473 0.299292 0.291283 0.286333 0.283681 0.282451 0.282381 0.283057 0.283802 0.284580 0.285708 0.287142 0.287549 0.286851 0.286166 0.285567 0.284505 0.283326 -100 
-100 -100 0.350600 0.341040 0.324332 0.305568 0.287589 0.273240 0.262454 0.255593 0.251526 0.249437 0.248508 0.248480 0.249022 0.249669 0.250366 0.251251 0.252190 0.252517 0.252136 0.251501 0.250699 0.249661 0.248749 -100 
-100 -100 -100 -100 -100 -100 -100 -100 -100 -100 -100 -100 -100 -100 -100 -100 -100 -100 -100 -100 -100 -100 -100 -100 -100 -100 
-100 -100 -100 -100 -100 -100 -100 -100 -100 -100 -100 -100 -100 -100 -100 -100 -100 -100 -100 -100 -100 -100 -100 -100 -100 -100 
-100 -100 -100 -100 -100 -100 -100 -100 -100 -100 -100 -100 -100 -100 -100 -100 -100 -100 -100 -100 -100 -100 -100 -100 -100 -100 
-100 -100 0.576913 0.563531 0.539568 0.511665 0.483948 0.461013 0.443587 0.432952 0.427024 0.423578 0.421242 0.420484 0.421239 0.422575 0.424122 0.425813 0.426730 0.425307 0.421342 0.416381 0.411282 0.407103 0.404540 -100 
-100 -100 0.599093 0.585721 0.561810 0.534081 0.506620 0.483366 0.465143 0.454064 0.448099 0.444320 0.441352 0.440428 0.441513 0.442814 0.443931 0.445602 0.446912 0.445478 0.441050 0.435902 0.430809 0.426596 0.423925 -100 
-100 -100 0.638253 0.624845 0.600918 0.573373 0.546496 0.522537 0.502455 0.490487 0.484483 0.480094 0.475933 0.474785 0.477186 0.478423 0.478070 0.479706 0.482329 0.480897 0.475045 0.469547 0.464526 0.460302 0.457430 -100 
-100 -100 0.683421 0.669835 0.645506 0.617370 0.589610 0.564473 0.543008 0.529718 0.522597 0.517426 0.512781 0.511362 0.513638 0.514806 0.514411 0.516061 0.518766 0.517445 0.511727 0.506412 0.501576 0.497480 0.494663 -100 
-100 -100 0.729489 0.715448 0.690028 0.660419 0.630304 0.603579 0.581199 0.566248 0.557023 0.550971 0.546544 0.544831 0.545538 0.546649 0.547675 0.549418 0.551031 0.549932 0.545881 0.541284 0.536812 0.532977 0.530409 -100 
-100 -100 0.770301 0.755451 0.728314 0.697017 0.665023 0.636627 0.612721 0.596067 0.585146 0.578245 0.573725 0.571789 0.572007 0.573073 0.574513 0.576427 0.577998 0.577133 0.573657 0.569567 0.565548 0.561974 0.559482 -100 
-100 -100 0.806235 0.790184 0.759899 0.726688 0.693120 0.663165 0.637500 0.619357 0.607159 0.599525 0.594695 0.592585 0.592765 0.593799 0.595257 0.597424 0.599748 0.599090 0.595349 0.591538 0.588553 0.585171 0.582004 -100 
-100 -100 0.828580 0.812057 0.780876 0.746563 0.711782 0.680680 0.653984 0.634969 0.622073 0.613952 0.608800 0.606479 0.606506 0.607491 0.609003 0.611275 0.613751 0.613235 0.609634 0.606008 0.603225 0.599962 0.596817 -100 
-100 -100 0.839994 0.823665 0.793661 0.758978 0.723228 0.691384 0.664379 0.645126 0.632114 0.623744 0.618201 0.615592 0.615239 0.616163 0.617893 0.620208 0.622309 0.621885 0.618817 0.615278 0.611900 0.608682 0.606243 -100 
-100 -100 0.849058 0.832420 0.801936 0.766563 0.730175 0.697838 0.670602 0.651501 0.638987 0.630532 0.624317 0.621357 0.620856 0.621741 0.623566 0.626232 0.628943 0.628602 0.625096 0.621387 0.618080 0.614837 0.612241 -100 
-100 -100 0.856568 0.839246 0.807347 0.771110 0.734489 0.701854 0.674300 0.655676 0.644613 0.636160 0.628463 0.624923 0.624297 0.625129 0.627026 0.630347 0.634716 0.634468 0.629521 0.625437 0.622495 0.619225 0.616103 -100 
-100 -100 0.857218 0.839867 0.807901 0.771511 0.734723 0.702029 0.674573 0.656146 0.645288 0.636904 0.629132 0.625488 0.624762 0.625457 0.627201 0.630457 0.634868 0.634696 0.629847 0.625931 0.623190 0.620044 0.616948 -100 
-100 -100 0.850363 0.833702 0.803171 0.767415 0.730558 0.698091 0.671238 0.652818 0.641036 0.632785 0.626253 0.622962 0.622221 0.622699 0.624003 0.626490 0.629394 0.629294 0.626047 0.622858 0.620221 0.617362 0.614817 -100 
-100 -100 0.840091 0.823932 0.794298 0.759241 0.722876 0.690945 0.664729 0.646800 0.635227 0.627162 0.620866 0.617670 0.617060 0.617343 0.618136 0.620217 0.622841 0.622857 0.620105 0.617486 0.615454 0.612912 0.610385 -100 
-100 -100 0.823871 0.808038 0.778836 0.744624 0.709329 0.678302 0.652864 0.635797 0.625448 0.617638 0.610786 0.607644 0.607950 0.608139 0.607865 0.609897 0.613440 0.613618 0.610268 0.608063 0.607315 0.605076 0.601805 -100 
-100 -100 0.796629 0.781488 0.753531 0.720811 0.687020 0.657281 0.632822 0.616372 0.606378 0.598858 0.592310 0.589412 0.589875 0.590086 0.589720 0.591647 0.595185 0.595523 0.592502 0.590722 0.590402 0.588474 0.585352 -100 
-100 -100 0.754098 0.740063 0.714270 0.683758 0.652024 0.624030 0.600886 0.584858 0.574352 0.567217 0.562014 0.559651 0.559603 0.559948 0.560400 0.562120 0.564734 0.565208 0.563406 0.562068 0.561358 0.559729 0.557612 -100 
-100 -100 0.699252 0.686192 0.662067 0.633944 0.604801 0.578989 0.557364 0.542185 0.532024 0.525481 0.521238 0.519610 0.519991 0.520562 0.521126 0.522876 0.525687 0.526266 0.524502 0.523416 0.522997 0.521579 0.519554 -100 
-100 -100 0.631111 0.618648 0.594827 0.568954 0.542899 0.519658 0.499832 0.486006 0.476822 0.471116 0.467768 0.466972 0.468292 0.469115 0.469476 0.471586 0.476374 0.477011 0.473452 0.472321 0.472791 0.471488 0.468684 -100 
-100 -100 0.551028 0.539510 0.517559 0.494149 0.470925 0.450446 0.433033 0.421047 0.413197 0.408473 0.405868 0.405548 0.407123 0.408050 0.408393 0.410357 0.414931 0.415529 0.412117 0.411109 0.411663 0.410457 0.407748 -100 
-100 -100 0.463994 0.453675 0.435054 0.414109 0.393338 0.375582 0.361094 0.351194 0.344842 0.341161 0.339253 0.339058 0.340095 0.340970 0.341603 0.342946 0.345069 0.345537 0.344283 0.343553 0.343269 0.342147 0.340546 -100 
-100 -100 0.393121 0.383436 0.366297 0.346990 0.328126 0.312562 0.300322 0.292198 0.287146 0.284400 0.283101 0.283054 0.283836 0.284639 0.285366 0.286365 0.287595 0.287922 0.287272 0.286584 0.285875 0.284771 0.283644 -100 
-100 -100 0.350552 0.341129 0.324655 0.306178 0.288418 0.274125 0.263232 0.256200 0.251996 0.249839 0.248923 0.248992 0.249672 0.250421 0.251143 0.251975 0.252800 0.253034 0.252591 0.251880 0.250980 0.249869 0.248928 -100 
-100 -100 -100 -100 -100 -100 -100 -100 -100 -100 -100 -100 -100 -100 -100 -100 -100 -100 -100 -100 -100 -100 -100 -100 -100 -100 
-100 -100 -100 -100 -100 -100 -100 -100 -100 -100 -100 -100 -100 -100 -100 -100 -100 -100 -100 -100 -100 -100 -100 -100 -100 -100 
-100 -100 -100 -100 -100 -100 -100 -100 -100 -100 -100 -100 -100 -100 -100 -100 -100 -100 -100 -100 -100 -100 -100 -100 -100 -100 
-100 -100 0.576258 0.562788 0.538679 0.510629 0.482912 0.459811 0.442097 0.431502 0.425879 0.422934 0.421329 0.421435 0.423415 0.424949 0.425717 0.427023 0.427939 0.426231 0.421630 0.416411 0.411175 0.406954 0.404385 -100 
-100 -100 0.598190 0.584795 0.560880 0.533249 0.506244 0.482848 0.463935 0.452746 0.447084 0.443828 0.441680 0.441963 0.445255 0.446773 0.446213 0.447362 0.449264 0.447502 0.441685 0.436049 0.430731 0.426460 0.423787 -100 
-100 -100 0.637011 0.623686 0.600047 0.573163 0.548936 0.524890 0.502041 0.489563 0.483802 0.479969 0.477027 0.478073 0.490656 0.492161 0.482454 0.483320 0.489970 0.488130 0.476898 0.470106 0.464514 0.460182 0.457335 -100 
-100 -100 0.682082 0.668617 0.644621 0.617259 0.592268 0.567116 0.542898 0.529069 0.522130 0.517462 0.513993 0.514719 0.527234 0.528660 0.518833 0.519765 0.526556 0.524851 0.513735 0.507105 0.501712 0.497505 0.494687 -100 
-100 -100 0.728708 0.714692 0.689208 0.659995 0.630717 0.604064 0.580999 0.565855 0.556801 0.551103 0.547283 0.546589 0.549442 0.550731 0.550083 0.551483 0.554053 0.552699 0.547059 0.541934 0.537489 0.533578 0.530702 -100 
-100 -100 0.771254 0.756156 0.728074 0.696882 0.665472 0.637241 0.613006 0.596260 0.585473 0.578783 0.574578 0.573162 0.574543 0.575740 0.576372 0.578267 0.580690 0.579664 0.574994 0.570567 0.567130 0.563466 0.560131 -100 
-100 -100 0.812706 0.795616 0.761162 0.727322 0.694449 0.664711 0.638505 0.620257 0.608176 0.600640 0.595902 0.594154 0.595926 0.597066 0.597342 0.599902 0.605644 0.604896 0.597761 0.593747 0.595842 0.592318 0.583656 -100 
-100 -100 0.835457 0.817832 0.782388 0.747372 0.713257 0.682429 0.655313 0.636290 0.623591 0.615508 0.610246 0.608089 0.609511 0.610553 0.610976 0.613733 0.619701 0.619121 0.612113 0.608273 0.610589 0.607154 0.598444 -100 
-100 -100 0.842555 0.825706 0.794264 0.759345 0.723923 0.692409 0.665610 0.646680 0.634280 0.625934 0.619829 0.616976 0.616748 0.617651 0.619262 0.621938 0.625160 0.624669 0.620408 0.616517 0.613803 0.610410 0.606912 -100 
-100 -100 0.851844 0.834560 0.802738 0.766796 0.730374 0.698366 0.671752 0.653558 0.642716 0.634306 0.626526 0.622817 0.622047 0.622855 0.624808 0.628096 0.632316 0.631929 0.626896 0.622690 0.619745 0.616306 0.612894 -100 
-100 -100 0.861084 0.842695 0.808746 0.771269 0.734008 0.701727 0.675576 0.659045 0.652963 0.644599 0.632122 0.626799 0.625450 0.626161 0.628518 0.633253 0.642047 0.641793 0.632532 0.627458 0.625204 0.621697 0.617210 -100 
-100 -100 0.861154 0.842804 0.808924 0.771367 0.733983 0.701690 0.675708 0.659454 0.653661 0.645390 0.632799 0.627327 0.625825 0.626385 0.628609 0.633298 0.642145 0.641991 0.632861 0.627987 0.625967 0.622599 0.618135 -100 
-100 -100 0.850872 0.833859 0.802684 0.766687 0.729993 0.698017 0.672018 0.654788 0.645084 0.636937 0.628544 0.624303 0.623027 0.623375 0.624942 0.628126 0.632556 0.632480 0.627842 0.624273 0.622034 0.619022 0.615726 -100 
-100 -100 0.837359 0.821476 0.792400 0.757996 0.722451 0.691160 0.665534 0.648500 0.638526 0.630550 0.622812 0.618842 0.617725 0.617885 0.618922 0.621554 0.625268 0.625346 0.621737 0.619047 0.617834 0.615185 0.611620 -100 
-100 -100 0.818620 0.803556 0.775996 0.743228 0.709673 0.679440 0.654208 0.638246 0.631834 0.624076 0.613304 0.608964 0.608325 0.608390 0.608748 0.611595 0.619526 0.619838 0.612645 0.610745 0.613419 0.611110 0.604258 -100 
-100 -100 0.791313 0.777000 0.750751 0.719571 0.687596 0.658655 0.634334 0.618904 0.612733 0.605244 0.594853 0.590822 0.590411 0.590506 0.590716 0.593406 0.601268 0.601749 0.594958 0.593531 0.596673 0.594712 0.588039 -100 
-100 -100 0.751405 0.737806 0.712568 0.683014 0.652384 0.625035 0.602185 0.586711 0.577247 0.570139 0.563945 0.561095 0.560857 0.561104 0.561537 0.563591 0.567078 0.567628 0.565183 0.563938 0.564131 0.562505 0.559484 -100 
-100 -100 0.700390 0.687192 0.661886 0.634074 0.605790 0.580462 0.558900 0.544026 0.534358 0.527832 0.523163 0.521412 0.522074 0.522560 0.522699 0.524610 0.528508 0.529107 0.526316 0.525156 0.525202 0.523801 0.521313 -100 
-100 -100 0.642322 0.628423 0.597330 0.570532 0.545363 0.522427 0.501892 0.488061 0.479095 0.473392 0.469927 0.469425 0.472601 0.473385 0.471956 0.474447 0.482389 0.482993 0.476138 0.474397 0.475135 0.473822 0.470602 -100 
-100 -100 0.562787 0.549818 0.520480 0.496082 0.473667 0.453391 0.435144 0.423054 0.415329 0.410582 0.407902 0.407937 0.411442 0.412363 0.410893 0.413193 0.420949 0.421485 0.414692 0.413074 0.413902 0.412670 0.409508 -100 
-100 -100 0.467028 0.456407 0.436299 0.415320 0.395000 0.377406 0.362690 0.352757 0.346442 0.342707 0.340700 0.340625 0.342193 0.343077 0.343207 0.344544 0.347462 0.347857 0.345655 0.344796 0.344720 0.343569 0.341682 -100 
-100 -100 0.394119 0.384444 0.367026 0.347910 0.329328 0.313869 0.301522 0.293307 0.288199 0.285392 0.284054 0.284087 0.285118 0.285970 0.286527 0.287477 0.288862 0.289106 0.288137 0.287376 0.286698 0.285545 0.284291 -100 
-100 -100 0.350777 0.341461 0.325133 0.306910 0.289379 0.275154 0.264169 0.257006 0.252699 0.250489 0.249580 0.249740 0.250570 0.251395 0.252093 0.252883 0.253683 0.253830 0.253246 0.252457 0.251514 0.250342 0.249330 -100 
-100 -100 -100 -100 -100 -100 -100 -100 -100 -100 -100 -100 -100 -100 -100 -100 -100 -100 -100 -100 -100 -100 -100 -100 -100 -100 
-100 -100 -100 -100 -100 -100 -100 -100 -100 -100 -100 -100 -100 -100 -100 -100 -100 -100 -100 -100 -100 -100 -100 -100 -100 -100 
-100 -100 -100 -100 -100 -100 -100 -100 -100 -100 -100 -100 -100 -100 -100 -100 -100 -100 -100 -100 -100 -100 -100 -100 -100 -100 
-100 -100 0.575965 0.562365 0.538025 0.509744 0.481851 0.458680 0.441008 0.430551 0.425170 0.422613 0.421512 0.422076 0.424341 0.425854 0.426314 0.427193 0.427728 0.425848 0.421305 0.416286 0.411293 0.407270 0.404810 -100 
-100 -100 0.597963 0.584423 0.560245 0.532365 0.505177 0.481706 0.462825 0.451756 0.446308 0.443451 0.441860 0.442648 0.446265 0.447763 0.446853 0.447531 0.449010 0.447059 0.441306 0.435874 0.430800 0.426726 0.424160 -100 
-100 -100 0.636856 0.623375 0.599438 0.572305 0.547906 0.523794 0.500969 0.488574 0.482960 0.479533 0.477232 0.478855 0.491834 0.493319 0.483192 0.483525 0.489686 0.487632 0.476468 0.469870 0.464511 0.460366 0.457617 -100 
-100 -100 0.681699 0.668141 0.643950 0.616447 0.591376 0.566217 0.542042 0.528292 0.521484 0.517205 0.514352 0.515632 0.528525 0.529931 0.519693 0.520105 0.526410 0.524468 0.513364 0.506863 0.501645 0.497592 0.494854 -100 
-100 -100 0.727793 0.713813 0.688387 0.659268 0.630109 0.603553 0.580569 0.565540 0.556660 0.551296 0.547947 0.547684 0.550815 0.552074 0.551102 0.552084 0.554265 0.552648 0.546886 0.541764 0.537398 0.533569 0.530736 -100 
-100 -100 0.769814 0.754897 0.727141 0.696316 0.665267 0.637258 0.613127 0.596506 0.585897 0.579473 0.575608 0.574505 0.576082 0.577236 0.577611 0.579193 0.581327 0.580013 0.575074 0.570499 0.567030 0.563364 0.560015 -100 
-100 -100 0.810901 0.794111 0.760233 0.727004 0.694749 0.665347 0.639220 0.621082 0.609154 0.601816 0.597302 0.595762 0.597652 0.598726 0.598783 0.601114 0.606676 0.605617 0.598054 0.593751 0.595713 0.592104 0.583359 -100 
-100 -100 0.833813 0.816501 0.781660 0.747295 0.713849 0.683426 0.656454 0.637577 0.625025 0.617085 0.611946 0.609882 0.611326 0.612257 0.612455 0.614998 0.620794 0.619887 0.612396 0.608193 0.610296 0.606715 0.597887 -100 
-100 -100 0.841582 0.824943 0.793901 0.759457 0.724548 0.693451 0.666956 0.648276 0.636064 0.627820 0.621738 0.618863 0.618557 0.619275 0.620613 0.623030 0.626008 0.625176 0.620478 0.616220 0.613247 0.609668 0.606049 -100 
-100 -100 0.851559 0.834358 0.802721 0.767033 0.730944 0.699342 0.673160 0.655323 0.644728 0.636401 0.628565 0.624744 0.623829 0.624388 0.626003 0.628984 0.632919 0.632188 0.626750 0.622197 0.618975 0.615330 0.611796 -100 
-100 -100 0.861152 0.842761 0.808867 0.771473 0.734379 0.702495 0.676909 0.660838 0.655089 0.646812 0.634217 0.628739 0.627248 0.627676 0.629617 0.634015 0.642528 0.641938 0.632270 0.626852 0.624304 0.620583 0.615976 -100 
-100 -100 0.861059 0.842708 0.808880 0.771402 0.734184 0.702305 0.676908 0.661130 0.655674 0.647499 0.634788 0.629147 0.627484 0.627770 0.629610 0.633993 0.642579 0.642110 0.632588 0.627368 0.625043 0.621458 0.616873 -100 
-100 -100 0.850106 0.833178 0.802194 0.766451 0.730095 0.698564 0.673057 0.656222 0.646779 0.638722 0.630262 0.625861 0.624378 0.624497 0.625830 0.628807 0.633012 0.632650 0.627661 0.623746 0.621204 0.617966 0.614540 -100 
-100 -100 0.835597 0.819949 0.791327 0.757427 0.722409 0.691601 0.666380 0.649639 0.639846 0.631957 0.624210 0.620113 0.618786 0.618790 0.619750 0.622295 0.625838 0.625668 0.621743 0.618700 0.617187 0.614314 0.610614 -100 
-100 -100 0.815933 0.801255 0.774434 0.742402 0.709548 0.679822 0.654890 0.639119 0.632804 0.625133 0.614408 0.609976 0.609099 0.609079 0.609534 0.612391 0.620166 0.620275 0.612853 0.610639 0.613079 0.610565 0.603544 -100 
-100 -100 0.788461 0.774564 0.749095 0.718691 0.687437 0.658991 0.634926 0.619640 0.613539 0.606147 0.595840 0.591766 0.591165 0.591224 0.591564 0.594284 0.602005 0.602318 0.595345 0.593650 0.596595 0.594468 0.587652 -100 
-100 -100 0.749175 0.735891 0.711232 0.682316 0.652295 0.625386 0.602789 0.587464 0.578095 0.571090 0.564987 0.562151 0.561845 0.562064 0.562519 0.564543 0.567900 0.568295 0.565684 0.564227 0.564240 0.562493 0.559409 -100 
-100 -100 0.698931 0.685944 0.661032 0.633711 0.605931 0.580971 0.559617 0.544871 0.535298 0.528866 0.524280 0.522570 0.523223 0.523672 0.523743 0.525531 0.529236 0.529694 0.526821 0.525550 0.525471 0.524000 0.521503 -100 
-100 -100 0.641590 0.627823 0.596970 0.570547 0.545803 0.523155 0.502741 0.488983 0.480082 0.474449 0.471052 0.470604 0.473824 0.474567 0.472984 0.475262 0.482900 0.483379 0.476573 0.474807 0.475433 0.474093 0.470941 -100 
-100 -100 0.562478 0.549611 0.520449 0.496347 0.474267 0.454208 0.436017 0.423945 0.416240 0.411539 0.408912 0.409005 0.412566 0.413464 0.411844 0.413930 0.421386 0.421823 0.415109 0.413502 0.414245 0.413010 0.409922 -100 
-100 -100 0.466879 0.456352 0.436416 0.415679 0.395603 0.378150 0.363456 0.353505 0.347178 0.343460 0.341495 0.341480 0.343102 0.343985 0.344035 0.345233 0.347978 0.348292 0.346100 0.345242 0.345137 0.343978 0.342107 -100 
-100 -100 0.394042 0.384458 0.367200 0.348282 0.329875 0.314497 0.302138 0.293876 0.288729 0.285921 0.284620 0.284718 0.285811 0.286685 0.287204 0.288075 0.289359 0.289542 0.288552 0.287775 0.287075 0.285909 0.284654 -100 
-100 -100 0.350730 0.341501 0.325324 0.307270 0.289873 0.275695 0.264676 0.257447 0.253086 0.250865 0.249992 0.250219 0.251118 0.251977 0.252661 0.253402 0.254138 0.254235 0.253620 0.252807 0.251842 0.250655 0.249635 -100 
-100 -100 -100 -100 -100 -100 -100 -100 -100 -100 -100 -100 -100 -100 -100 -100 -100 -100 -100 -100 -100 -100 -100 -100 -100 -100 
-100 -100 -100 -100 -100 -100 -100 -100 -100 -100 -100 -100 -100 -100 -100 -100 -100 -100 -100 -100 -100 -100 -100 -100 -100 -100 
-100 -100 -100 -100 -100 -100 -100 -100 -100 -100 -100 -100 -100 -100 -100 -100 -100 -100 -100 -100 -100 -100 -100 -100 -100 -100 
-100 -100 0.576200 0.562394 0.537664 0.509022 0.480747 0.457588 0.440266 0.430013 0.424767 0.422471 0.421702 0.422351 0.424010 0.425284 0.425850 0.426222 0.425932 0.423972 0.420182 0.415794 0.411404 0.407782 0.405523 -100 
-100 -100 0.598747 0.584873 0.560028 0.531473 0.503415 0.479911 0.461748 0.450957 0.445523 0.442926 0.441757 0.442444 0.444616 0.445854 0.445813 0.445993 0.445933 0.443910 0.439708 0.435168 0.430800 0.427146 0.424774 -100 
-100 -100 0.638440 0.624434 0.599338 0.570902 0.543483 0.519280 0.499157 0.487285 0.481541 0.478354 0.476328 0.477132 0.480978 0.482152 0.480295 0.480175 0.481099 0.478997 0.473512 0.468642 0.464397 0.460706 0.458048 -100 
-100 -100 0.682928 0.668925 0.643747 0.615060 0.587058 0.561841 0.540372 0.527158 0.520254 0.516216 0.513618 0.514082 0.517760 0.518859 0.516988 0.516938 0.517984 0.515926 0.510402 0.505527 0.501318 0.497651 0.494986 -100 
-100 -100 0.726962 0.712988 0.687693 0.658349 0.628631 0.602165 0.579923 0.565194 0.556350 0.551261 0.548355 0.548031 0.549694 0.550716 0.550683 0.551139 0.551569 0.549687 0.545275 0.540695 0.536476 0.532870 0.530390 -100 
-100 -100 0.765834 0.751563 0.725545 0.695455 0.664719 0.636967 0.613182 0.596769 0.586285 0.580137 0.576659 0.575697 0.576563 0.577517 0.578174 0.579204 0.580021 0.578318 0.573952 0.569394 0.565303 0.561708 0.559116 -100 
-100 -100 0.800012 0.784988 0.757034 0.725954 0.694723 0.665761 0.639909 0.621878 0.610029 0.602929 0.598762 0.597287 0.597869 0.598732 0.599585 0.601213 0.603408 0.601856 0.596480 0.591744 0.588421 0.584765 0.581226 -100 
-100 -100 0.822843 0.807376 0.778602 0.746530 0.714237 0.684321 0.657637 0.638855 0.626317 0.618561 0.613751 0.611727 0.611880 0.612550 0.613440 0.615227 0.617623 0.616167 0.610773 0.606014 0.602675 0.598962 0.595343 -100 
-100 -100 0.836874 0.821207 0.792563 0.759384 0.725294 0.694666 0.668444 0.649859 0.637397 0.629296 0.623784 0.621123 0.620600 0.620989 0.621890 0.623513 0.625060 0.623665 0.619192 0.614562 0.610453 0.606698 0.603861 -100 
-100 -100 0.848189 0.831787 0.801905 0.767228 0.731753 0.700586 0.674694 0.656687 0.644987 0.636769 0.630325 0.627058 0.626240 0.626397 0.627120 0.628894 0.630880 0.629562 0.624787 0.620064 0.615963 0.612141 0.609185 -100 
-100 -100 0.856740 0.839392 0.807689 0.771540 0.735036 0.703539 0.678027 0.660950 0.651175 0.642994 0.634759 0.630818 0.630088 0.630084 0.630423 0.632708 0.636439 0.635225 0.628892 0.623781 0.619968 0.616095 0.612657 -100 
-100 -100 0.856903 0.839524 0.807752 0.771442 0.734768 0.703248 0.677895 0.661060 0.651514 0.643422 0.635115 0.631033 0.630149 0.630030 0.630318 0.632634 0.636460 0.635374 0.629191 0.624247 0.620610 0.616841 0.613423 -100 
-100 -100 0.847991 0.831588 0.801696 0.766639 0.730692 0.699501 0.674179 0.656966 0.646032 0.638047 0.631276 0.627534 0.626238 0.626050 0.626629 0.628520 0.630798 0.629882 0.625611 0.621436 0.617957 0.614457 0.611513 -100 
-100 -100 0.834394 0.819027 0.790978 0.757521 0.722792 0.692265 0.667182 0.650054 0.638980 0.631158 0.624831 0.621249 0.619921 0.619766 0.620465 0.622346 0.624429 0.623748 0.620174 0.616586 0.613775 0.610588 0.607586 -100 
-100 -100 0.814731 0.800265 0.773873 0.742163 0.709303 0.679760 0.654924 0.638244 0.628033 0.620439 0.613731 0.610236 0.609227 0.609196 0.609858 0.612016 0.614841 0.614459 0.610859 0.607911 0.606895 0.604060 0.599927 -100 
-100 -100 0.787016 0.773321 0.748300 0.718216 0.686941 0.658643 0.634637 0.618431 0.608494 0.601208 0.594915 0.591811 0.591111 0.591231 0.591895 0.594004 0.596861 0.596728 0.593598 0.591209 0.590732 0.588309 0.584401 -100 
-100 -100 0.747046 0.734040 0.710209 0.681740 0.651970 0.625249 0.602706 0.587001 0.576691 0.569832 0.564923 0.562585 0.562238 0.562516 0.563162 0.564824 0.566914 0.566948 0.564847 0.562959 0.561796 0.559819 0.557469 -100 
-100 -100 0.694950 0.682523 0.659605 0.632978 0.605425 0.580668 0.559538 0.544653 0.534728 0.528446 0.524460 0.522963 0.523323 0.523787 0.524129 0.525456 0.527496 0.527667 0.525872 0.524523 0.523719 0.522115 0.520129 -100 
-100 -100 0.629440 0.617299 0.594004 0.569222 0.544595 0.522168 0.502467 0.488772 0.479757 0.474246 0.471106 0.470510 0.472211 0.472891 0.472442 0.473719 0.476827 0.477086 0.474395 0.473289 0.473209 0.471854 0.469589 -100 
-100 -100 0.550669 0.539360 0.517718 0.495159 0.473107 0.453219 0.435750 0.423749 0.415960 0.411348 0.408904 0.408795 0.410796 0.411615 0.411150 0.412275 0.415210 0.415488 0.413011 0.412138 0.412241 0.411037 0.408877 -100 
-100 -100 0.463818 0.453732 0.435545 0.415298 0.395291 0.377928 0.363433 0.353444 0.347051 0.343413 0.341634 0.341631 0.342879 0.343733 0.344028 0.344872 0.346302 0.346525 0.345466 0.344802 0.344399 0.343267 0.341801 -100 
-100 -100 0.393028 0.383590 0.366896 0.348161 0.329832 0.314500 0.302191 0.293911 0.288744 0.285992 0.284809 0.284960 0.285953 0.286809 0.287375 0.288098 0.288941 0.289082 0.288447 0.287741 0.286968 0.285834 0.284733 -100 
-100 -100 0.350482 0.341307 0.325270 0.307287 0.289927 0.275768 0.264763 0.257531 0.253168 0.250980 0.250173 0.250444 0.251333 0.252177 0.252841 0.253507 0.254115 0.254196 0.253679 0.252912 0.251956 0.250805 0.249848 -100 
-100 -100 -100 -100 -100 -100 -100 -100 -100 -100 -100 -100 -100 -100 -100 -100 -100 -100 -100 -100 -100 -100 -100 -100 -100 -100 
-100 -100 -100 -100 -100 -100 -100 -100 -100 -100 -100 -100 -100 -100 -100 -100 -100 -100 -100 -100 -100 -100 -100 -100 -100 -100 
-100 -100 -100 -100 -100 -100 -100 -100 -100 -100 -100 -100 -100 -100 -100 -100 -100 -100 -100 -100 -100 -100 -100 -100 -100 -100 
-100 -100 0.577349 0.563258 0.538026 0.509101 0.480768 0.457697 0.440526 0.430432 0.425355 0.423195 0.422494 0.423104 0.424516 0.425393 0.425418 0.425121 0.424223 0.422190 0.418909 0.415218 0.411545 0.408388 0.406301 -100 
-100 -100 0.601243 0.586815 0.560940 0.531767 0.503484 0.480008 0.461998 0.451400 0.446199 0.443743 0.442576 0.443149 0.444963 0.445779 0.445226 0.444645 0.443716 0.441612 0.438192 0.434522 0.431019 0.427846 0.425564 -100 
-100 -100 0.643127 0.628143 0.601120 0.571545 0.543730 0.519471 0.499444 0.487831 0.482554 0.479514 0.477241 0.477784 0.480806 0.481523 0.479476 0.478391 0.477606 0.475400 0.471549 0.467898 0.464977 0.461771 0.458839 -100 
-100 -100 0.687427 0.672507 0.645530 0.615793 0.587467 0.562197 0.540780 0.527808 0.521374 0.517498 0.514682 0.514930 0.517812 0.518474 0.516432 0.515417 0.514740 0.512502 0.508477 0.504683 0.501694 0.498438 0.495452 -100 
-100 -100 0.728680 0.714388 0.688529 0.658925 0.629307 0.602898 0.580610 0.565980 0.557341 0.552438 0.549645 0.549349 0.550772 0.551441 0.550937 0.550676 0.550265 0.548078 0.543972 0.539805 0.536099 0.532744 0.530237 -100 
-100 -100 0.764783 0.750810 0.725497 0.696091 0.666279 0.638711 0.614431 0.597864 0.587428 0.581468 0.578256 0.577504 0.578307 0.578991 0.579237 0.579778 0.580233 0.578104 0.573289 0.568593 0.564616 0.561097 0.558461 -100 
-100 -100 0.796027 0.781937 0.756342 0.727132 0.698369 0.669715 0.642180 0.623503 0.611476 0.604523 0.600688 0.599487 0.599962 0.600608 0.601274 0.602711 0.605242 0.603174 0.596457 0.591106 0.587358 0.583626 0.580219 -100 
-100 -100 0.818785 0.804331 0.778065 0.747978 0.718231 0.688679 0.660347 0.640919 0.628169 0.620521 0.616021 0.614255 0.614309 0.614725 0.615359 0.616930 0.619663 0.617640 0.610788 0.605282 0.601389 0.597523 0.594020 -100 
-100 -100 0.835202 0.820147 0.792793 0.760707 0.727791 0.697514 0.670901 0.652155 0.639597 0.631593 0.626373 0.623981 0.623570 0.623602 0.623774 0.624795 0.626014 0.624028 0.618673 0.613458 0.609022 0.605109 0.602199 -100 
-100 -100 0.847570 0.831611 0.802616 0.768590 0.733681 0.702842 0.677058 0.659072 0.647201 0.639077 0.633085 0.630295 0.630011 0.629722 0.629106 0.629871 0.631210 0.629275 0.623820 0.618596 0.614108 0.610135 0.607207 -100 
-100 -100 0.856030 0.839171 0.808420 0.772853 0.736689 0.705492 0.680231 0.663112 0.652906 0.644849 0.637506 0.634635 0.635593 0.635122 0.632951 0.633723 0.636661 0.634779 0.627703 0.622030 0.617650 0.613610 0.610355 -100 
-100 -100 0.856437 0.839484 0.808555 0.772740 0.736337 0.705082 0.679962 0.663042 0.653017 0.645039 0.637654 0.634666 0.635495 0.634952 0.632792 0.633647 0.636689 0.634938 0.628011 0.622467 0.618214 0.614236 0.610978 -100 
-100 -100 0.848338 0.832149 0.802712 0.767974 0.732298 0.701322 0.676092 0.658756 0.647456 0.639536 0.633352 0.630181 0.629508 0.629009 0.628424 0.629437 0.631030 0.629510 0.624634 0.619876 0.615895 0.612124 0.609120 -100 
-100 -100 0.834989 0.819727 0.791934 0.758787 0.724463 0.694073 0.668757 0.651227 0.639605 0.631830 0.626152 0.623072 0.622068 0.621780 0.621977 0.623369 0.624830 0.623588 0.619503 0.615303 0.612073 0.608542 0.605265 -100 
-100 -100 0.815133 0.800748 0.774597 0.743326 0.711279 0.681782 0.656079 0.638527 0.627117 0.619585 0.614140 0.611412 0.610829 0.610844 0.611288 0.613081 0.615049 0.614147 0.610406 0.607011 0.606125 0.602904 0.597902 -100 
-100 -100 0.787090 0.773463 0.748669 0.719020 0.688556 0.660267 0.635333 0.618221 0.607108 0.599936 0.594968 0.592699 0.592478 0.592735 0.593312 0.595151 0.597203 0.596592 0.593366 0.590556 0.590226 0.587431 0.582666 -100 
-100 -100 0.746756 0.733809 0.710196 0.682044 0.652710 0.626019 0.603021 0.586792 0.575998 0.569319 0.565186 0.563472 0.563500 0.563910 0.564519 0.565999 0.567591 0.567204 0.564788 0.562406 0.560912 0.558636 0.556023 -100 
-100 -100 0.694252 0.681915 0.659368 0.633074 0.605914 0.581202 0.559728 0.544485 0.534344 0.528271 0.524846 0.523834 0.524517 0.525066 0.525284 0.526331 0.527774 0.527600 0.525734 0.524102 0.523018 0.521227 0.519159 -100 
-100 -100 0.627665 0.615769 0.593567 0.569324 0.545337 0.522953 0.502711 0.488639 0.479498 0.474185 0.471485 0.471326 0.473638 0.474350 0.473330 0.474077 0.476075 0.476074 0.473974 0.472937 0.472799 0.471372 0.469068 -100 
-100 -100 0.549075 0.537977 0.517353 0.495273 0.473810 0.453951 0.435971 0.423633 0.415750 0.411313 0.409237 0.409489 0.412016 0.412832 0.411815 0.412430 0.414311 0.414414 0.412641 0.411963 0.412108 0.410905 0.408755 -100 
-100 -100 0.463434 0.453381 0.435420 0.415350 0.395574 0.378229 0.363530 0.353380 0.346956 0.343464 0.341961 0.342191 0.343570 0.344401 0.344532 0.345114 0.346118 0.346248 0.345431 0.344870 0.344495 0.343400 0.341991 -100 
-100 -100 0.393021 0.383572 0.366909 0.348206 0.329951 0.314628 0.302264 0.293965 0.288830 0.286177 0.285144 0.285410 0.286447 0.287256 0.287700 0.288274 0.288946 0.289054 0.288522 0.287904 0.287202 0.286130 0.285072 -100 
-100 -100 0.350663 0.341468 0.325402 0.307392 0.290030 0.275873 0.264879 0.257685 0.253370 0.251241 0.250498 0.250806 0.251686 0.252468 0.253031 0.253597 0.254129 0.254211 0.253765 0.253089 0.252225 0.251146 0.250230 -100 
-100 -100 -100 -100 -100 -100 -100 -100 -100 -100 -100 -100 -100 -100 -100 -100 -100 -100 -100 -100 -100 -100 -100 -100 -100 -100 
-100 -100 -100 -100 -100 -100 -100 -100 -100 -100 -100 -100 -100 -100 -100 -100 -100 -100 -100 -100 -100 -100 -100 -100 -100 -100 
-100 -100 -100 -100 -100 -100 -100 -100 -100 -100 -100 -100 -100 -100 -100 -100 -100 -100 -100 -100 -100 -100 -100 -100 -100 -100 
-100 -100 0.579293 0.564895 0.539091 0.510016 0.482015 0.459077 0.441761 0.431742 0.426959 0.424802 0.423792 0.424272 0.425571 0.425963 0.425094 0.424014 0.422527 0.420387 0.417502 0.414440 0.411605 0.408867 0.406760 -100 
-100 -100 0.605257 0.590139 0.562903 0.533254 0.505549 0.482142 0.463565 0.453043 0.448500 0.446057 0.444234 0.444695 0.446742 0.447042 0.445146 0.443538 0.441849 0.439619 0.436723 0.433847 0.431595 0.428852 0.426193 -100 
-100 -100 0.650874 0.634541 0.604785 0.574381 0.550077 0.525778 0.502077 0.490480 0.488568 0.485553 0.479855 0.480300 0.484464 0.484619 0.480041 0.477368 0.475351 0.472977 0.470092 0.467717 0.468578 0.465807 0.460052 -100 
-100 -100 0.695101 0.678879 0.649302 0.618816 0.594114 0.568780 0.543547 0.530529 0.527461 0.523626 0.517399 0.517590 0.521610 0.521739 0.517227 0.514655 0.512789 0.510324 0.507105 0.504469 0.505196 0.502318 0.496452 -100 
-100 -100 0.732580 0.717735 0.690866 0.661118 0.632688 0.606288 0.582752 0.567921 0.559828 0.554971 0.551642 0.551385 0.553162 0.553404 0.551669 0.550529 0.549783 0.547295 0.542942 0.539141 0.536464 0.533358 0.530278 -100 
-100 -100 0.766048 0.752123 0.727090 0.698575 0.671066 0.643582 0.617169 0.599858 0.589389 0.583447 0.580134 0.579513 0.580416 0.580781 0.580395 0.580656 0.581952 0.579456 0.573102 0.568173 0.564769 0.561353 0.558216 -100 
-100 -100 0.795578 0.782001 0.758021 0.731399 0.710624 0.682140 0.646984 0.626236 0.613481 0.606452 0.602722 0.601723 0.602265 0.602700 0.603304 0.605564 0.614073 0.611601 0.598157 0.591618 0.588447 0.584670 0.580190 -100 
-100 -100 0.818264 0.804392 0.779860 0.752432 0.730684 0.701337 0.665453 0.643974 0.630489 0.622745 0.618330 0.616762 0.616912 0.617101 0.617619 0.620029 0.628806 0.626357 0.612648 0.605845 0.602424 0.598471 0.593903 -100 
-100 -100 0.835899 0.821161 0.794548 0.763608 0.732907 0.702824 0.674424 0.655028 0.642413 0.634386 0.629090 0.626912 0.626910 0.626587 0.625814 0.626608 0.629119 0.626679 0.619075 0.613189 0.608880 0.604925 0.601609 -100 
-100 -100 0.849263 0.833423 0.804628 0.771009 0.736899 0.706254 0.680098 0.662184 0.650995 0.642907 0.636424 0.634087 0.635232 0.634517 0.631756 0.631803 0.634140 0.631716 0.624124 0.618172 0.613646 0.609640 0.606486 -100 
-100 -100 0.860156 0.843226 0.810730 0.775170 0.739184 0.708192 0.683260 0.666962 0.659908 0.651993 0.642206 0.640392 0.646363 0.645471 0.637660 0.637321 0.645830 0.643371 0.629167 0.622052 0.617651 0.613520 0.609707 -100 
-100 -100 0.860674 0.843610 0.810862 0.774976 0.738660 0.707592 0.682839 0.666742 0.659856 0.652028 0.642228 0.640325 0.646203 0.645281 0.637521 0.637290 0.645865 0.643529 0.629503 0.622497 0.618221 0.614112 0.610232 -100 
-100 -100 0.850491 0.834274 0.804732 0.770082 0.734756 0.703905 0.678564 0.661350 0.650691 0.642830 0.636271 0.633657 0.634561 0.633759 0.631096 0.631408 0.633619 0.631593 0.624967 0.619532 0.615806 0.611887 0.608204 -100 
-100 -100 0.836710 0.821453 0.793715 0.760894 0.727484 0.697152 0.670994 0.653086 0.641356 0.633614 0.628115 0.625487 0.625268 0.624821 0.624009 0.624971 0.626430 0.624727 0.619757 0.615338 0.613384 0.609644 0.604648 -100 
-100 -100 0.816459 0.802112 0.776279 0.745890 0.717604 0.688096 0.658526 0.639827 0.627637 0.620148 0.615390 0.613390 0.613882 0.613898 0.613390 0.614805 0.616464 0.615169 0.611314 0.608803 0.615328 0.611853 0.599059 -100 
-100 -100 0.788083 0.774478 0.749969 0.721193 0.694500 0.666170 0.637302 0.619012 0.607115 0.600050 0.595876 0.594409 0.595310 0.595655 0.595400 0.596934 0.598682 0.597696 0.594397 0.592473 0.599547 0.596486 0.583918 -100 
-100 -100 0.747634 0.734626 0.710938 0.683117 0.654884 0.628159 0.603939 0.587151 0.576087 0.569603 0.566053 0.564966 0.565869 0.566366 0.566361 0.567627 0.569065 0.568285 0.565324 0.562830 0.562678 0.560169 0.555759 -100 
-100 -100 0.695659 0.683121 0.660049 0.633916 0.607747 0.583005 0.560422 0.544753 0.534542 0.528713 0.525788 0.525429 0.527440 0.528048 0.527126 0.527853 0.529296 0.528771 0.526220 0.524380 0.523913 0.521967 0.518955 -100 
-100 -100 0.631995 0.619529 0.594944 0.570847 0.550095 0.527663 0.503953 0.489142 0.480066 0.475013 0.472793 0.473824 0.481855 0.482603 0.476044 0.476032 0.479012 0.478719 0.474892 0.473765 0.475042 0.473538 0.469621 -100 
-100 -100 0.553446 0.541768 0.518711 0.496733 0.478437 0.458535 0.437164 0.424144 0.416360 0.412162 0.410492 0.411834 0.419946 0.420764 0.414269 0.414157 0.417076 0.416973 0.413579 0.412927 0.414552 0.413341 0.409643 -100 
-100 -100 0.464849 0.454566 0.435987 0.415921 0.396798 0.379439 0.364017 0.353667 0.347322 0.344016 0.342776 0.343399 0.345790 0.346573 0.345638 0.345916 0.347014 0.347029 0.345862 0.345371 0.345441 0.344387 0.342599 -100 
-100 -100 0.393799 0.384240 0.367321 0.348566 0.330504 0.315179 0.302601 0.294298 0.289255 0.286722 0.285827 0.286237 0.287587 0.288310 0.288295 0.288670 0.289296 0.289350 0.288736 0.288204 0.287722 0.286716 0.285558 -100 
-100 -100 0.351286 0.342024 0.325834 0.307744 0.290379 0.276222 0.265228 0.258098 0.253869 0.251805 0.251107 0.251435 0.252319 0.252994 0.253354 0.253773 0.254230 0.254290 0.253868 0.253288 0.252562 0.251563 0.250654 -100 
-100 -100 -100 -100 -100 -100 -100 -100 -100 -100 -100 -100 -100 -100 -100 -100 -100 -100 -100 -100 -100 -100 -100 -100 -100 -100 
-100 -100 -100 -100 -100 -100 -100 -100 -100 -100 -100 -100 -100 -100 -100 -100 -100 -100 -100 -100 -100 -100 -100 -100 -100 -100 
-100 -100 -100 -100 -100 -100 -100 -100 -100 -100 -100 -100 -100 -100 -100 -100 -100 -100 -100 -100 -100 -100 -100 -100 -100 -100 
-100 -100 0.579675 0.565364 0.539724 0.510880 0.483117 0.460358 0.443123 0.433081 0.428212 0.425924 0.424736 0.424973 0.425913 0.425839 0.424419 0.422795 0.420895 0.418616 0.415870 0.413110 0.410621 0.408152 0.406186 -100 
-100 -100 0.605870 0.590807 0.563679 0.534205 0.506688 0.483433 0.464933 0.454398 0.449785 0.447218 0.445208 0.445411 0.447078 0.446907 0.444468 0.442306 0.440174 0.437795 0.435052 0.432490 0.430595 0.428124 0.425602 -100 
-100 -100 0.651858 0.635534 0.605786 0.575467 0.551261 0.527071 0.503449 0.491850 0.489897 0.486770 0.480869 0.481032 0.484778 0.484462 0.479362 0.476120 0.473594 0.471056 0.468366 0.466321 0.467560 0.465062 0.459426 -100 
-100 -100 0.696326 0.680101 0.650497 0.620044 0.595379 0.570108 0.544923 0.531888 0.528777 0.524846 0.518435 0.518364 0.521982 0.521655 0.516621 0.513468 0.511069 0.508421 0.505376 0.503047 0.504127 0.501513 0.495763 -100 
-100 -100 0.733878 0.719044 0.692193 0.662480 0.634076 0.607693 0.584147 0.569262 0.561103 0.556157 0.552695 0.552241 0.553693 0.553497 0.551213 0.549481 0.548230 0.545530 0.541270 0.537721 0.535345 0.532479 0.529523 -100 
-100 -100 0.767365 0.753479 0.728517 0.700050 0.672552 0.645056 0.618604 0.601220 0.590672 0.584647 0.581232 0.580461 0.581097 0.581035 0.580074 0.579725 0.580509 0.577785 0.571497 0.566791 0.563658 0.560468 0.557460 -100 
-100 -100 0.796821 0.783327 0.759510 0.732969 0.712208 0.683704 0.648509 0.627687 0.614857 0.607747 0.603916 0.602784 0.603089 0.603100 0.603096 0.604724 0.612695 0.609997 0.596638 0.590323 0.587404 0.583856 0.579527 -100 
-100 -100 0.819466 0.805716 0.781403 0.754103 0.732393 0.703046 0.667129 0.645576 0.632004 0.624173 0.619649 0.617933 0.617829 0.617590 0.617503 0.619292 0.627550 0.624897 0.611283 0.604709 0.601544 0.597837 0.593434 -100 
-100 -100 0.837032 0.822449 0.796094 0.765353 0.734758 0.704708 0.676285 0.656810 0.644086 0.635955 0.630542 0.628186 0.627891 0.627125 0.625782 0.626008 0.628074 0.625451 0.617922 0.612259 0.608228 0.604529 0.601377 -100 
-100 -100 0.850081 0.834464 0.806038 0.772727 0.738806 0.708246 0.682095 0.664107 0.652790 0.644588 0.637993 0.635457 0.636277 0.635112 0.631812 0.631341 0.633285 0.630692 0.623155 0.617405 0.613148 0.609405 0.606427 -100 
-100 -100 0.860563 0.843927 0.811929 0.776777 0.741047 0.710188 0.685287 0.668918 0.661693 0.653672 0.643826 0.641825 0.647465 0.646135 0.637818 0.636995 0.645137 0.642508 0.628328 0.621377 0.617222 0.613343 0.609701 -100 
-100 -100 0.861001 0.844229 0.811969 0.776488 0.740430 0.709507 0.684795 0.668634 0.661586 0.653678 0.643850 0.641793 0.647369 0.646042 0.637801 0.637094 0.645290 0.642766 0.628730 0.621849 0.617781 0.613899 0.610172 -100 
-100 -100 0.851131 0.835107 0.805885 0.771524 0.736396 0.705651 0.680333 0.663070 0.652319 0.644414 0.637840 0.635127 0.635801 0.634640 0.631513 0.631338 0.633139 0.630881 0.624212 0.618873 0.615322 0.611581 0.608012 -100 
-100 -100 0.837670 0.822492 0.794883 0.762199 0.728893 0.698612 0.672447 0.654490 0.642715 0.634985 0.629534 0.626898 0.626537 0.625796 0.624551 0.625013 0.626013 0.624033 0.618992 0.614645 0.612836 0.609217 0.604275 -100 
-100 -100 0.817598 0.803232 0.777349 0.746957 0.718681 0.689175 0.659581 0.640847 0.628666 0.621258 0.616624 0.614706 0.615138 0.614931 0.614033 0.614947 0.616107 0.614497 0.610545 0.608079 0.614719 0.611309 0.598507 -100 
-100 -100 0.789069 0.775406 0.750775 0.721926 0.695194 0.666846 0.637961 0.619674 0.607843 0.600935 0.596958 0.595644 0.596548 0.596734 0.596137 0.597193 0.598436 0.597113 0.593672 0.591726 0.598843 0.595800 0.583199 -100 
-100 -100 0.748221 0.735157 0.711377 0.683488 0.655223 0.628484 0.604270 0.587538 0.576609 0.570340 0.567040 0.566146 0.567098 0.567474 0.567172 0.568007 0.568971 0.567843 0.564687 0.562081 0.561876 0.559342 0.554916 -100 
-100 -100 0.695885 0.683303 0.660177 0.634002 0.607829 0.583091 0.560534 0.544967 0.534950 0.529376 0.526717 0.526552 0.528613 0.529118 0.527939 0.528278 0.529274 0.528417 0.525665 0.523662 0.523071 0.521083 0.518089 -100 
-100 -100 0.631954 0.619463 0.594882 0.570772 0.550050 0.527640 0.503961 0.489279 0.480427 0.475642 0.473671 0.474864 0.482904 0.483550 0.476772 0.476402 0.478929 0.478345 0.474389 0.473103 0.474219 0.472684 0.468833 -100 
-100 -100 0.553395 0.541691 0.518626 0.496617 0.478337 0.458467 0.437150 0.424281 0.416722 0.412778 0.411319 0.412779 0.420863 0.421577 0.414884 0.414459 0.416984 0.416655 0.413182 0.412405 0.413892 0.412679 0.409065 -100 
-100 -100 0.465018 0.454686 0.436031 0.415886 0.396733 0.379398 0.364063 0.353880 0.347745 0.344637 0.343546 0.344236 0.346588 0.347250 0.346121 0.346150 0.346987 0.346840 0.345601 0.345042 0.345057 0.344023 0.342297 -100 
-100 -100 0.394202 0.384587 0.367571 0.348711 0.330588 0.315275 0.302793 0.294644 0.289764 0.287357 0.286534 0.286951 0.288232 0.288820 0.288617 0.288790 0.289234 0.289181 0.288530 0.287990 0.287517 0.286553 0.285442 -100 
-100 -100 0.351859 0.342542 0.326253 0.308052 0.290613 0.276461 0.265555 0.258555 0.254445 0.252452 0.251771 0.252062 0.252854 0.253385 0.253564 0.253803 0.254117 0.254102 0.253667 0.253112 0.252431 0.251484 0.250616 -100 
-100 -100 -100 -100 -100 -100 -100 -100 -100 -100 -100 -100 -100 -100 -100 -100 -100 -100 -100 -100 -100 -100 -100 -100 -100 -100 
-100 -100 -100 -100 -100 -100 -100 -100 -100 -100 -100 -100 -100 -100 -100 -100 -100 -100 -100 -100 -100 -100 -100 -100 -100 -100 
-100 -100 -100 -100 -100 -100 -100 -100 -100 -100 -100 -100 -100 -100 -100 -100 -100 -100 -100 -100 -100 -100 -100 -100 -100 -100 
-100 -100 0.578682 0.564809 0.539988 0.511682 0.484006 0.461449 0.444547 0.434425 0.429139 0.426612 0.425369 0.425248 0.425555 0.425062 0.423468 0.421568 0.419394 0.416944 0.414120 0.411334 0.408709 0.406340 0.404661 -100 
-100 -100 0.603342 0.589022 0.563340 0.534594 0.506796 0.483759 0.466036 0.455458 0.450123 0.447321 0.445558 0.445321 0.445923 0.445350 0.443229 0.441016 0.438687 0.436141 0.433271 0.430567 0.428174 0.425798 0.423895 -100 
-100 -100 0.646615 0.631559 0.604236 0.574760 0.547046 0.523098 0.503474 0.491969 0.486738 0.483383 0.480365 0.479965 0.481481 0.480794 0.477383 0.474609 0.472028 0.469338 0.466394 0.463837 0.462178 0.459774 0.457113 -100 
-100 -100 0.691598 0.676559 0.649187 0.619405 0.591015 0.565920 0.544822 0.531921 0.525542 0.521392 0.517887 0.517255 0.518688 0.517980 0.514569 0.511828 0.509284 0.506494 0.503315 0.500552 0.498767 0.496276 0.493546 -100 
-100 -100 0.732641 0.718341 0.692459 0.662898 0.633300 0.606949 0.584713 0.570010 0.561271 0.556133 0.552904 0.551984 0.552384 0.551752 0.549633 0.547612 0.545581 0.542758 0.539042 0.535667 0.532893 0.530238 0.528090 -100 
-100 -100 0.768507 0.754662 0.729605 0.700337 0.670540 0.642955 0.618634 0.601929 0.591347 0.585177 0.581648 0.580461 0.580473 0.579899 0.578391 0.577082 0.575897 0.573082 0.568547 0.564537 0.561358 0.558499 0.556271 -100 
-100 -100 0.799080 0.785317 0.760477 0.731581 0.702866 0.674182 0.646622 0.627822 0.615707 0.608552 0.604385 0.602828 0.602720 0.602109 0.600797 0.600259 0.600933 0.598174 0.591889 0.587229 0.584027 0.580964 0.578234 -100 
-100 -100 0.821634 0.807626 0.782308 0.752690 0.723089 0.693555 0.665212 0.645656 0.632785 0.624909 0.620058 0.617903 0.617344 0.616483 0.615142 0.614781 0.615724 0.613061 0.606656 0.601850 0.598514 0.595352 0.592566 -100 
-100 -100 0.838002 0.823475 0.797062 0.765634 0.733064 0.702913 0.676292 0.657371 0.644539 0.636258 0.630721 0.627851 0.626618 0.625351 0.623776 0.623083 0.622897 0.620347 0.615238 0.610668 0.607015 0.603840 0.601445 -100 
-100 -100 0.849291 0.834089 0.806401 0.773390 0.739090 0.708538 0.682816 0.664636 0.652354 0.643927 0.637694 0.634373 0.633156 0.631560 0.629336 0.628576 0.628715 0.626263 0.620950 0.616273 0.612536 0.609314 0.606918 -100 
-100 -100 0.856221 0.840389 0.811435 0.777253 0.741935 0.711163 0.686034 0.668669 0.657871 0.649526 0.642154 0.638834 0.638840 0.637102 0.633457 0.632841 0.634669 0.632265 0.625241 0.619990 0.616352 0.613027 0.610218 -100 
-100 -100 0.856436 0.840482 0.811306 0.776864 0.741323 0.710520 0.685552 0.668407 0.657823 0.649621 0.642300 0.638960 0.638928 0.637205 0.633645 0.633143 0.635057 0.632723 0.625755 0.620534 0.616935 0.613591 0.610721 -100 
-100 -100 0.849684 0.834133 0.805777 0.771978 0.736941 0.706306 0.681172 0.663689 0.652069 0.644040 0.637911 0.634504 0.633166 0.631624 0.629682 0.629282 0.629650 0.627441 0.622435 0.617956 0.614507 0.611248 0.608560 -100 
-100 -100 0.837673 0.822644 0.795221 0.762489 0.728494 0.698272 0.672955 0.655285 0.643524 0.635801 0.630307 0.627233 0.625813 0.624669 0.623585 0.623493 0.623559 0.621510 0.617270 0.613349 0.610625 0.607460 0.604309 -100 
-100 -100 0.818808 0.804296 0.777767 0.746422 0.714407 0.684919 0.659132 0.641485 0.630128 0.622844 0.617769 0.615293 0.614545 0.613901 0.613174 0.613455 0.613844 0.612032 0.608153 0.605031 0.604634 0.601626 0.596534 -100 
-100 -100 0.790400 0.776513 0.751123 0.721200 0.690633 0.662288 0.637281 0.620175 0.609292 0.602569 0.598175 0.596360 0.596164 0.595934 0.595475 0.595868 0.596322 0.594726 0.591233 0.588509 0.588466 0.585736 0.580807 -100 
-100 -100 0.748577 0.735439 0.711515 0.683172 0.653785 0.627067 0.604063 0.587975 0.577575 0.571521 0.568135 0.566994 0.567148 0.567191 0.566915 0.567086 0.567190 0.565783 0.562883 0.560261 0.558674 0.556337 0.553661 -100 
-100 -100 0.694836 0.682392 0.659764 0.633423 0.606342 0.581661 0.560210 0.545223 0.535628 0.530291 0.527648 0.527188 0.527968 0.528203 0.527669 0.527524 0.527499 0.526338 0.523992 0.521918 0.520447 0.518538 0.516559 -100 
-100 -100 0.627139 0.615242 0.593361 0.569243 0.545556 0.523256 0.502966 0.489199 0.480702 0.476147 0.474137 0.474397 0.476589 0.476980 0.475387 0.474990 0.475312 0.474430 0.472231 0.470759 0.470057 0.468529 0.466524 -100 
-100 -100 0.548544 0.537427 0.517086 0.495082 0.473888 0.454128 0.436158 0.424189 0.416969 0.413238 0.411738 0.412286 0.414605 0.415079 0.413548 0.413161 0.413558 0.412952 0.411205 0.410182 0.409825 0.408585 0.406786 -100 
-100 -100 0.463814 0.453639 0.435556 0.415337 0.395567 0.378297 0.363795 0.354093 0.348276 0.345355 0.344283 0.344700 0.345926 0.346393 0.345961 0.345773 0.345886 0.345511 0.344543 0.343766 0.343159 0.342104 0.340926 -100 
-100 -100 0.394125 0.384524 0.367620 0.348647 0.330257 0.314977 0.302869 0.295007 0.290356 0.288078 0.287267 0.287559 0.288386 0.288800 0.288690 0.288649 0.288729 0.288504 0.287869 0.287203 0.286493 0.285529 0.284628 -100 
-100 -100 0.352288 0.342938 0.326593 0.308273 0.290710 0.276572 0.265832 0.259019 0.255066 0.253156 0.252478 0.252693 0.253306 0.253671 0.253695 0.253725 0.253810 0.253655 0.253159 0.252538 0.251782 0.250848 0.250058 -100 
-100 -100 -100 -100 -100 -100 -100 -100 -100 -100 -100 -100 -100 -100 -100 -100 -100 -100 -100 -100 -100 -100 -100 -100 -100 -100 
-100 -100 -100 -100 -100 -100 -100 -100 -100 -100 -100 -100 -100 -100 -100 -100 -100 -100 -100 -100 -100 -100 -100 -100 -100 -100 
-100 -100 -100 -100 -100 -100 -100 -100 -100 -100 -100 -100 -100 -100 -100 -100 -100 -100 -100 -100 -100 -100 -100 -100 -100 -100 
-100 -100 0.578701 0.565146 0.540880 0.513059 0.485694 0.463324 0.446506 0.436328 0.430889 0.428090 0.426466 0.425925 0.425792 0.424928 0.423045 0.420900 0.418527 0.415894 0.412886 0.409950 0.407217 0.404809 0.403140 -100 
-100 -100 0.602707 0.588854 0.563986 0.535865 0.508355 0.485530 0.467999 0.457433 0.452004 0.448935 0.446738 0.445993 0.446061 0.445120 0.442807 0.440436 0.437956 0.435229 0.432137 0.429239 0.426724 0.424308 0.422413 -100 
-100 -100 0.645270 0.630872 0.604526 0.575801 0.548045 0.524333 0.505322 0.493976 0.488707 0.485093 0.481608 0.480568 0.481614 0.480559 0.476893 0.474081 0.471410 0.468556 0.465371 0.462613 0.460753 0.458320 0.455757 -100 
-100 -100 0.690708 0.676248 0.649698 0.620515 0.591931 0.567008 0.546543 0.533819 0.527418 0.523020 0.519057 0.517787 0.518774 0.517692 0.513982 0.511159 0.508477 0.505555 0.502254 0.499406 0.497500 0.495032 0.492436 -100 
-100 -100 0.733349 0.719278 0.693754 0.664318 0.634467 0.608136 0.586233 0.571645 0.562905 0.557538 0.553863 0.552426 0.552322 0.551293 0.548853 0.546494 0.544084 0.541182 0.537686 0.534507 0.531876 0.529355 0.527323 -100 
-100 -100 0.770949 0.756959 0.731549 0.701708 0.670962 0.643248 0.619598 0.603201 0.592733 0.586364 0.582378 0.580753 0.580429 0.579409 0.577251 0.575216 0.573181 0.570359 0.566639 0.563253 0.560424 0.557850 0.555875 -100 
-100 -100 0.802698 0.788501 0.762633 0.732325 0.701223 0.672305 0.646625 0.628677 0.617048 0.609751 0.604990 0.603050 0.602981 0.601865 0.599306 0.597492 0.596186 0.593488 0.589249 0.585738 0.583025 0.580406 0.578181 -100 
-100 -100 0.824957 0.810544 0.784234 0.753230 0.721248 0.691453 0.664955 0.646226 0.633831 0.625832 0.620425 0.617909 0.617390 0.616054 0.613533 0.611952 0.610971 0.608438 0.604176 0.600627 0.597890 0.595259 0.593027 -100 
-100 -100 0.839586 0.824990 0.798329 0.766415 0.732942 0.702597 0.676515 0.657806 0.645020 0.636588 0.630711 0.627428 0.625760 0.624139 0.622217 0.621017 0.620162 0.617817 0.613806 0.610172 0.607206 0.604568 0.602549 -100 
-100 -100 0.848811 0.833915 0.806682 0.773933 0.739539 0.708916 0.683233 0.664944 0.652426 0.643827 0.637383 0.633471 0.631289 0.629450 0.627702 0.627095 0.627151 0.624965 0.620352 0.616364 0.613331 0.610630 0.608490 -100 
-100 -100 0.853954 0.838727 0.810827 0.777414 0.742443 0.711721 0.686470 0.668806 0.657385 0.648842 0.641468 0.637199 0.635093 0.633181 0.631348 0.631548 0.633544 0.631462 0.625126 0.620526 0.617875 0.615057 0.612169 -100 
-100 -100 0.853873 0.838555 0.810484 0.776884 0.741775 0.711069 0.685999 0.668596 0.657446 0.649085 0.641784 0.637524 0.635398 0.633505 0.631749 0.632039 0.634116 0.632082 0.625775 0.621222 0.618646 0.615818 0.612852 -100 
-100 -100 0.848364 0.833200 0.805440 0.772137 0.737319 0.706756 0.681660 0.664178 0.652518 0.644435 0.638124 0.634186 0.631894 0.630125 0.628676 0.628401 0.628759 0.626758 0.622300 0.618557 0.615932 0.613224 0.610731 -100 
-100 -100 0.838068 0.823076 0.795581 0.762806 0.728632 0.698433 0.673422 0.656093 0.644812 0.637128 0.631188 0.627691 0.625713 0.624244 0.622999 0.622521 0.622344 0.620427 0.616789 0.613845 0.612033 0.609456 0.606551 -100 
-100 -100 0.821158 0.806297 0.778759 0.746743 0.713915 0.684425 0.659513 0.642757 0.632803 0.625629 0.619385 0.616247 0.614920 0.613855 0.612727 0.612418 0.612642 0.610893 0.607395 0.605312 0.605548 0.603126 0.598594 -100 
-100 -100 0.793079 0.778761 0.752236 0.721532 0.690094 0.661747 0.637658 0.621510 0.612100 0.605527 0.599978 0.597525 0.596784 0.596123 0.595196 0.594918 0.595113 0.593491 0.590293 0.588492 0.588954 0.586713 0.582302 -100 
-100 -100 0.750070 0.736708 0.712298 0.683558 0.653803 0.627100 0.604534 0.588999 0.579317 0.573426 0.569631 0.568164 0.567925 0.567605 0.566892 0.566379 0.565915 0.564376 0.561831 0.559833 0.558721 0.556699 0.554205 -100 
-100 -100 0.695504 0.682993 0.660231 0.633766 0.606574 0.581941 0.560744 0.546137 0.537001 0.531830 0.529010 0.528288 0.528618 0.528551 0.527783 0.527074 0.526394 0.525004 0.522862 0.520956 0.519481 0.517712 0.515999 -100 
-100 -100 0.627265 0.615403 0.593592 0.569511 0.545829 0.523609 0.503541 0.490122 0.482026 0.477628 0.475434 0.475284 0.476371 0.476485 0.475355 0.474531 0.473950 0.472778 0.470889 0.469257 0.467970 0.466460 0.465031 -100 
-100 -100 0.548570 0.537499 0.517259 0.495314 0.474151 0.454477 0.436713 0.425079 0.418239 0.414657 0.412986 0.413139 0.414403 0.414627 0.413578 0.412840 0.412404 0.411498 0.409967 0.408651 0.407590 0.406308 0.405081 -100 
-100 -100 0.464077 0.453898 0.435827 0.415591 0.395826 0.378619 0.364278 0.354854 0.349343 0.346563 0.345419 0.345639 0.346505 0.346766 0.346250 0.345759 0.345415 0.344782 0.343730 0.342690 0.341702 0.340599 0.339661 -100 
-100 -100 0.394603 0.384967 0.368007 0.348964 0.330537 0.315294 0.303315 0.295661 0.291225 0.289059 0.288231 0.288426 0.289067 0.289305 0.289022 0.288728 0.288513 0.288081 0.287312 0.286471 0.285569 0.284574 0.283770 -100 
-100 -100 0.352882 0.343487 0.327063 0.308653 0.291034 0.276916 0.266283 0.259628 0.255831 0.254006 0.253330 0.253483 0.253973 0.254176 0.254003 0.253804 0.253659 0.253327 0.252703 0.251965 0.251110 0.250158 0.249407 -100 
-100 -100 -100 -100 -100 -100 -100 -100 -100 -100 -100 -100 -100 -100 -100 -100 -100 -100 -100 -100 -100 -100 -100 -100 -100 -100 
-100 -100 -100 -100 -100 -100 -100 -100 -100 -100 -100 -100 -100 -100 -100 -100 -100 -100 -100 -100 -100 -100 -100 -100 -100 -100 
-100 -100 -100 -100 -100 -100 -100 -100 -100 -100 -100 -100 -100 -100 -100 -100 -100 -100 -100 -100 -100 -100 -100 -100 -100 -100 
-100 -100 0.579788 0.566376 0.542211 0.514749 0.487750 0.465595 0.448850 0.438736 0.433439 0.430401 0.428181 0.427196 0.426959 0.425780 0.423339 0.420977 0.418454 0.415657 0.412425 0.409302 0.406497 0.403952 0.402091 -100 
-100 -100 0.604365 0.590594 0.565468 0.537712 0.510645 0.488064 0.470599 0.460223 0.455314 0.452019 0.448884 0.447632 0.448062 0.446794 0.443402 0.440727 0.438095 0.435202 0.431875 0.428855 0.426522 0.423973 0.421643 -100 
-100 -100 0.650998 0.636282 0.606708 0.578004 0.550509 0.527065 0.508297 0.497477 0.494426 0.490625 0.484756 0.483368 0.488752 0.487343 0.478467 0.474821 0.471805 0.468785 0.465415 0.462805 0.461935 0.459392 0.455657 -100 
-100 -100 0.696810 0.681960 0.652042 0.622748 0.594298 0.569584 0.549366 0.537171 0.532994 0.528433 0.522122 0.520550 0.525947 0.524515 0.515525 0.511815 0.508752 0.505696 0.502307 0.499711 0.498857 0.496333 0.492609 -100 
-100 -100 0.736225 0.722007 0.695759 0.666280 0.636486 0.610218 0.588383 0.574015 0.565907 0.560379 0.555788 0.553937 0.554457 0.553104 0.549297 0.546468 0.543757 0.540786 0.537395 0.534442 0.532297 0.529811 0.527399 -100 
-100 -100 0.774322 0.760027 0.733810 0.703545 0.672448 0.644639 0.621121 0.604909 0.594914 0.588409 0.583734 0.581833 0.582034 0.580688 0.577250 0.574593 0.572063 0.569241 0.565959 0.563054 0.560742 0.558333 0.556226 -100 
-100 -100 0.808771 0.793983 0.765213 0.733973 0.701897 0.672763 0.647568 0.630044 0.619756 0.612379 0.606314 0.604366 0.607915 0.606458 0.599411 0.596432 0.594062 0.591425 0.588218 0.585580 0.583709 0.581399 0.579056 -100 
-100 -100 0.830683 0.815707 0.786529 0.754592 0.721591 0.691527 0.665469 0.647124 0.636043 0.627993 0.621353 0.618888 0.622012 0.620387 0.613466 0.610804 0.608870 0.606466 0.603273 0.600677 0.598887 0.596658 0.594357 -100 
-100 -100 0.841619 0.826828 0.799665 0.767355 0.733425 0.702835 0.676751 0.658098 0.645743 0.637253 0.630831 0.627407 0.626068 0.624282 0.621658 0.620212 0.619396 0.617258 0.613641 0.610668 0.608583 0.606366 0.604286 -100 
-100 -100 0.848985 0.834197 0.807054 0.774370 0.739870 0.709090 0.683303 0.664991 0.652919 0.644270 0.637218 0.633025 0.630648 0.628768 0.627190 0.627102 0.628272 0.626354 0.621254 0.617562 0.615615 0.613320 0.610780 -100 
-100 -100 0.852738 0.837828 0.810462 0.777437 0.742626 0.711855 0.686632 0.669159 0.661032 0.652431 0.641550 0.636596 0.633604 0.631759 0.631061 0.632860 0.638572 0.636828 0.627717 0.623053 0.623469 0.621016 0.615519 -100 
-100 -100 0.852410 0.837436 0.809939 0.776788 0.741908 0.711201 0.686189 0.669019 0.661226 0.652835 0.642016 0.637079 0.634063 0.632242 0.631626 0.633505 0.639309 0.637609 0.628523 0.623958 0.624538 0.622101 0.616485 -100 
-100 -100 0.847954 0.832959 0.805315 0.772247 0.737577 0.706992 0.681837 0.664484 0.653596 0.645543 0.638449 0.634193 0.631576 0.629774 0.628632 0.628902 0.630544 0.628810 0.623757 0.620491 0.619369 0.617142 0.613986 -100 
-100 -100 0.839601 0.824437 0.796239 0.763292 0.729163 0.698919 0.673872 0.656955 0.646996 0.639379 0.632216 0.628299 0.626172 0.624545 0.623077 0.622596 0.623108 0.621423 0.617734 0.615846 0.616082 0.614051 0.610186 -100 
-100 -100 0.827408 0.811747 0.780697 0.747886 0.715518 0.685987 0.660631 0.644982 0.639894 0.632813 0.621872 0.617707 0.616618 0.615274 0.613141 0.612758 0.614656 0.613129 0.608687 0.608246 0.612817 0.610951 0.603273 -100 
-100 -100 0.799727 0.784547 0.754402 0.722838 0.691859 0.663485 0.638964 0.623956 0.619433 0.612960 0.602707 0.599210 0.598690 0.597711 0.595705 0.595249 0.596979 0.595500 0.591323 0.591081 0.595767 0.594000 0.586409 -100 
-100 -100 0.753084 0.739328 0.713751 0.684636 0.655005 0.628289 0.605601 0.590532 0.582122 0.576322 0.571396 0.569492 0.569090 0.568487 0.567254 0.566326 0.565925 0.564371 0.561848 0.560695 0.561150 0.559444 0.556068 -100 
-100 -100 0.698065 0.685275 0.661584 0.635025 0.608376 0.583756 0.562041 0.547543 0.538983 0.533885 0.530554 0.529572 0.529676 0.529351 0.528204 0.527050 0.526061 0.524532 0.522446 0.520831 0.519827 0.518211 0.516337 -100 
-100 -100 0.633120 0.620701 0.595586 0.571541 0.550303 0.528113 0.505550 0.491832 0.484375 0.480016 0.477043 0.476573 0.477133 0.476993 0.475770 0.474518 0.473418 0.472021 0.470186 0.468505 0.467089 0.465613 0.464355 -100 
-100 -100 0.554214 0.542617 0.519161 0.497284 0.478595 0.458961 0.438694 0.426753 0.420502 0.416960 0.414560 0.414409 0.415164 0.415149 0.414031 0.412903 0.411956 0.410798 0.409237 0.407726 0.406365 0.405056 0.404037 -100 
-100 -100 0.465858 0.455509 0.436854 0.416650 0.397461 0.380295 0.365452 0.356037 0.350768 0.348055 0.346721 0.346777 0.347438 0.347498 0.346739 0.345928 0.345236 0.344368 0.343161 0.341919 0.340710 0.339561 0.338715 -100 
-100 -100 0.395668 0.385945 0.368742 0.349665 0.331407 0.316193 0.304102 0.296537 0.292276 0.290180 0.289275 0.289377 0.289877 0.289945 0.289444 0.288897 0.288421 0.287788 0.286861 0.285862 0.284818 0.283782 0.283013 -100 
-100 -100 0.353659 0.344204 0.327670 0.309196 0.291586 0.277488 0.266888 0.260341 0.256675 0.254914 0.254217 0.254309 0.254694 0.254745 0.254366 0.253949 0.253588 0.253081 0.252309 0.251450 0.250502 0.249517 0.248775 -100 
-100 -100 -100 -100 -100 -100 -100 -100 -100 -100 -100 -100 -100 -100 -100 -100 -100 -100 -100 -100 -100 -100 -100 -100 -100 -100 
-100 -100 -100 -100 -100 -100 -100 -100 -100 -100 -100 -100 -100 -100 -100 -100 -100 -100 -100 -100 -100 -100 -100 -100 -100 -100 
-100 -100 -100 -100 -100 -100 -100 -100 -100 -100 -100 -100 -100 -100 -100 -100 -100 -100 -100 -100 -100 -100 -100 -100 -100 -100 
-100 -100 0.579926 0.566706 0.542873 0.515771 0.489098 0.467210 0.450672 0.440672 0.435362 0.432175 0.429681 0.428362 0.427813 0.426431 0.423901 0.421514 0.418962 0.416069 0.412659 0.409310 0.406270 0.403542 0.401582 -100 
-100 -100 0.604334 0.590782 0.566037 0.538676 0.511954 0.489660 0.472421 0.462165 0.457244 0.453819 0.450444 0.448878 0.449002 0.447535 0.444063 0.441364 0.438703 0.435715 0.432209 0.428963 0.426395 0.423667 0.421246 -100 
-100 -100 0.650789 0.636316 0.607162 0.578872 0.551703 0.528553 0.510041 0.499344 0.496267 0.492366 0.486326 0.484664 0.489742 0.488148 0.479219 0.475553 0.472510 0.469399 0.465858 0.463034 0.461927 0.459223 0.455423 -100 
-100 -100 0.696719 0.682079 0.652516 0.623561 0.595367 0.570906 0.550921 0.538840 0.534645 0.530021 0.523586 0.521783 0.526902 0.525304 0.516260 0.512513 0.509404 0.506277 0.502763 0.500011 0.498970 0.496324 0.492553 -100 
-100 -100 0.736585 0.722470 0.696396 0.667087 0.637424 0.611302 0.589621 0.575344 0.567254 0.561687 0.556990 0.554954 0.555262 0.553755 0.549856 0.546948 0.544164 0.541147 0.537730 0.534744 0.532540 0.529989 0.527533 -100 
-100 -100 0.775155 0.760850 0.734606 0.704302 0.673138 0.645343 0.621913 0.605757 0.595784 0.589264 0.584517 0.582482 0.582523 0.581042 0.577490 0.574713 0.572077 0.569252 0.566078 0.563304 0.561085 0.558697 0.556568 -100 
-100 -100 0.809891 0.795010 0.766048 0.734575 0.702199 0.672954 0.647834 0.630336 0.620064 0.612696 0.606612 0.604596 0.608061 0.606500 0.599312 0.596179 0.593680 0.591092 0.588130 0.585795 0.584191 0.581998 0.579650 -100 
-100 -100 0.831674 0.816600 0.787208 0.754992 0.721619 0.691363 0.665291 0.646904 0.635810 0.627798 0.621209 0.618758 0.621870 0.620192 0.613153 0.610344 0.608291 0.605984 0.603115 0.600922 0.599503 0.597477 0.595215 -100 
-100 -100 0.842065 0.827244 0.799994 0.767524 0.733340 0.702519 0.676263 0.657464 0.645049 0.636618 0.630329 0.627017 0.625732 0.623955 0.621285 0.619743 0.618858 0.616845 0.613576 0.611040 0.609372 0.607416 0.605430 -100 
-100 -100 0.848709 0.833996 0.806944 0.774268 0.739638 0.708636 0.682591 0.664055 0.651871 0.643300 0.636463 0.632470 0.630210 0.628397 0.626842 0.626708 0.627850 0.626084 0.621358 0.618137 0.616668 0.614683 0.612257 -100 
-100 -100 0.851837 0.837100 0.809993 0.777130 0.742304 0.711344 0.685822 0.668064 0.659750 0.651236 0.640653 0.635955 0.633095 0.631357 0.630749 0.632532 0.638213 0.636647 0.627975 0.623849 0.624845 0.622747 0.617340 -100 
-100 -100 0.851340 0.836571 0.809382 0.776452 0.741608 0.710744 0.685437 0.667974 0.659984 0.651685 0.641181 0.636526 0.633664 0.631957 0.631412 0.633250 0.639004 0.637491 0.628864 0.624863 0.626047 0.623998 0.618495 -100 
-100 -100 0.847221 0.832380 0.804963 0.772073 0.737434 0.706707 0.681288 0.663684 0.652662 0.644696 0.637870 0.633901 0.631486 0.629761 0.628568 0.628707 0.630268 0.628693 0.624067 0.621347 0.620775 0.618942 0.615968 -100 
-100 -100 0.839417 0.824328 0.796235 0.763385 0.729262 0.698888 0.673613 0.656483 0.646427 0.638888 0.631954 0.628313 0.626405 0.624794 0.623129 0.622381 0.622719 0.621151 0.617882 0.616533 0.617277 0.615633 0.611986 -100 
-100 -100 0.827798 0.812139 0.781051 0.748257 0.715858 0.686216 0.660682 0.644861 0.639701 0.632684 0.621931 0.618020 0.617168 0.615776 0.613281 0.612493 0.614109 0.612648 0.608606 0.608670 0.613656 0.612148 0.604731 -100 
-100 -100 0.800408 0.785202 0.754973 0.723390 0.692373 0.663920 0.639271 0.624140 0.619567 0.613142 0.603016 0.599697 0.599344 0.598271 0.595867 0.594976 0.596386 0.594929 0.591086 0.591267 0.596282 0.594816 0.587457 -100 
-100 -100 0.753813 0.740031 0.714403 0.685272 0.655631 0.628867 0.606096 0.590969 0.582556 0.576779 0.571890 0.570043 0.569669 0.568935 0.567386 0.566098 0.565417 0.563841 0.561540 0.560686 0.561400 0.559904 0.556667 -100 
-100 -100 0.698839 0.686021 0.662282 0.635698 0.609053 0.584414 0.562667 0.548184 0.539684 0.534596 0.531207 0.530168 0.530196 0.529712 0.528303 0.526856 0.525617 0.524022 0.522049 0.520598 0.519743 0.518250 0.516459 -100 
-100 -100 0.633933 0.621478 0.596311 0.572235 0.551043 0.528858 0.506272 0.492633 0.485325 0.480971 0.477831 0.477210 0.477617 0.477294 0.475832 0.474316 0.472958 0.471457 0.469666 0.468046 0.466690 0.465269 0.464048 -100 
-100 -100 0.555020 0.543384 0.519861 0.497933 0.479272 0.459659 0.439400 0.427565 0.421475 0.417944 0.415365 0.415035 0.415603 0.415406 0.414068 0.412701 0.411502 0.410220 0.408642 0.407118 0.405743 0.404448 0.403443 -100 
-100 -100 0.466608 0.456211 0.437475 0.417199 0.397986 0.380836 0.366046 0.356733 0.351573 0.348872 0.347432 0.347341 0.347832 0.347719 0.346772 0.345760 0.344864 0.343858 0.342574 0.341270 0.340011 0.338842 0.337998 -100 
-100 -100 0.396334 0.386561 0.369274 0.350119 0.331821 0.316616 0.304583 0.297108 0.292931 0.290850 0.289879 0.289867 0.290223 0.290139 0.289474 0.288756 0.288108 0.287338 0.286311 0.285234 0.284132 0.283065 0.282289 -100 
-100 -100 0.354263 0.344758 0.328142 0.309587 0.291929 0.277836 0.267291 0.260825 0.257229 0.255486 0.254742 0.254741 0.255003 0.254919 0.254391 0.253820 0.253305 0.252667 0.251792 0.250852 0.249846 0.248831 0.248079 -100 
-100 -100 -100 -100 -100 -100 -100 -100 -100 -100 -100 -100 -100 -100 -100 -100 -100 -100 -100 -100 -100 -100 -100 -100 -100 -100 
-100 -100 -100 -100 -100 -100 -100 -100 -100 -100 -100 -100 -100 -100 -100 -100 -100 -100 -100 -100 -100 -100 -100 -100 -100 -100 
-100 -100 -100 -100 -100 -100 -100 -100 -100 -100 -100 -100 -100 -100 -100 -100 -100 -100 -100 -100 -100 -100 -100 -100 -100 -100 
-100 -100 0.578769 0.565826 0.542637 0.515940 0.489578 0.468022 0.451847 0.441995 0.436492 0.433250 0.430835 0.429307 0.428215 0.426730 0.424573 0.422340 0.419882 0.416984 0.413471 0.409910 0.406511 0.403603 0.401680 -100 
-100 -100 0.602161 0.589024 0.565413 0.538544 0.512077 0.490123 0.473313 0.463085 0.457562 0.454103 0.451241 0.449575 0.448677 0.447132 0.444600 0.442162 0.439611 0.436617 0.433004 0.429471 0.426266 0.423364 0.421257 -100 
-100 -100 0.644042 0.630460 0.605530 0.578118 0.551198 0.528375 0.510320 0.499314 0.493770 0.489853 0.486052 0.484211 0.484228 0.482610 0.478902 0.476077 0.473393 0.470283 0.466546 0.463158 0.460493 0.457617 0.455027 -100 
-100 -100 0.689895 0.676134 0.650786 0.622687 0.594723 0.570551 0.550982 0.538577 0.531932 0.527325 0.523183 0.521241 0.521292 0.519689 0.515927 0.513036 0.510295 0.507158 0.503448 0.500150 0.497601 0.494796 0.492217 -100 
-100 -100 0.734124 0.720401 0.695465 0.666564 0.637036 0.611143 0.589793 0.575473 0.566731 0.561239 0.557293 0.555308 0.554527 0.553014 0.550295 0.547690 0.545047 0.542018 0.538494 0.535279 0.532525 0.529854 0.527730 -100 
-100 -100 0.773385 0.759361 0.733844 0.703827 0.672729 0.645062 0.621844 0.605658 0.595247 0.588822 0.584631 0.582591 0.581779 0.580322 0.577752 0.575303 0.572897 0.570081 0.566776 0.563894 0.561460 0.558994 0.556947 -100 
-100 -100 0.806220 0.791691 0.765100 0.733904 0.701428 0.672186 0.647202 0.629483 0.617954 0.610678 0.605859 0.603705 0.603513 0.602037 0.598822 0.596442 0.594603 0.592065 0.588755 0.586318 0.584667 0.582446 0.580089 -100 
-100 -100 0.828120 0.813355 0.786263 0.754251 0.720704 0.690342 0.664280 0.645582 0.633203 0.625298 0.620031 0.617543 0.617112 0.615556 0.612446 0.610324 0.608847 0.606600 0.603500 0.601323 0.599964 0.597967 0.595715 -100 
-100 -100 0.840903 0.826224 0.799302 0.766894 0.732558 0.701559 0.675110 0.656015 0.643024 0.634742 0.629254 0.626260 0.624719 0.623072 0.620959 0.619414 0.618277 0.616307 0.613459 0.611243 0.609683 0.607844 0.606037 -100 
-100 -100 0.847763 0.833150 0.806296 0.773664 0.738918 0.707682 0.681272 0.662290 0.649340 0.640936 0.635157 0.631786 0.629851 0.628169 0.626509 0.625746 0.625631 0.623904 0.620541 0.618065 0.616633 0.614866 0.612959 -100 
-100 -100 0.850803 0.836189 0.809302 0.776545 0.741653 0.710422 0.684251 0.665642 0.653399 0.645060 0.638727 0.635162 0.633211 0.631575 0.630183 0.630335 0.632018 0.630478 0.625767 0.622956 0.622425 0.620667 0.617745 -100 
-100 -100 0.850250 0.835626 0.808713 0.775948 0.741089 0.709961 0.683973 0.665600 0.653605 0.645457 0.639245 0.635773 0.633886 0.632279 0.630890 0.631048 0.632760 0.631272 0.626642 0.623950 0.623562 0.621874 0.618941 -100 
-100 -100 0.846030 0.831373 0.804386 0.771726 0.737094 0.706155 0.680269 0.661988 0.649826 0.641965 0.636486 0.633375 0.631634 0.630043 0.628402 0.627672 0.627672 0.626123 0.623039 0.620991 0.620115 0.618568 0.616554 -100 
-100 -100 0.837662 0.822892 0.795678 0.763233 0.729110 0.698564 0.672884 0.654900 0.643278 0.635803 0.630569 0.627914 0.626650 0.625174 0.623160 0.621737 0.620895 0.619288 0.616967 0.615658 0.615352 0.613920 0.611711 -100 
-100 -100 0.823063 0.808119 0.780068 0.748036 0.715025 0.685228 0.659871 0.642602 0.632431 0.625441 0.619808 0.617526 0.617293 0.616018 0.613275 0.611496 0.610659 0.609044 0.606779 0.606187 0.607399 0.606040 0.602587 -100 
-100 -100 0.795895 0.781389 0.754192 0.723352 0.691711 0.663133 0.638740 0.622235 0.612705 0.606266 0.601137 0.599322 0.599486 0.598468 0.595812 0.593973 0.592999 0.591371 0.589208 0.588659 0.589847 0.588490 0.585075 -100 
-100 -100 0.752541 0.739055 0.714390 0.685582 0.655832 0.628997 0.606167 0.590470 0.580828 0.575005 0.571283 0.570011 0.569940 0.569176 0.567304 0.565550 0.564100 0.562446 0.560611 0.559525 0.559141 0.557743 0.555733 -100 
-100 -100 0.697959 0.685339 0.662397 0.635873 0.608790 0.584116 0.562759 0.548229 0.539392 0.534247 0.531132 0.530202 0.530312 0.529727 0.528045 0.526351 0.524796 0.523179 0.521434 0.520041 0.519014 0.517610 0.516160 -100 
-100 -100 0.629801 0.617818 0.595852 0.571751 0.548692 0.526498 0.505952 0.492829 0.485607 0.481211 0.478040 0.477318 0.477847 0.477370 0.475472 0.473756 0.472223 0.470717 0.469109 0.467714 0.466731 0.465381 0.463962 -100 
-100 -100 0.551092 0.539877 0.519442 0.497415 0.476820 0.457199 0.439056 0.427801 0.421873 0.418299 0.415619 0.415120 0.415741 0.415364 0.413624 0.412094 0.410755 0.409449 0.408011 0.406709 0.405749 0.404490 0.403203 -100 
-100 -100 0.466390 0.456053 0.437736 0.417298 0.397550 0.380388 0.366143 0.357053 0.351982 0.349228 0.347637 0.347367 0.347696 0.347417 0.346302 0.345180 0.344171 0.343116 0.341875 0.340671 0.339552 0.338389 0.337447 -100 
-100 -100 0.396665 0.386873 0.369660 0.350380 0.331867 0.316648 0.304813 0.297438 0.293290 0.291163 0.290080 0.289910 0.290097 0.289870 0.289083 0.288267 0.287512 0.286670 0.285621 0.284555 0.283485 0.282401 0.281571 -100 
-100 -100 0.354764 0.345217 0.328539 0.309883 0.292120 0.278011 0.267536 0.261124 0.257543 0.255762 0.254924 0.254786 0.254894 0.254687 0.254061 0.253400 0.252785 0.252065 0.251133 0.250159 0.249131 0.248089 0.247308 -100 
-100 -100 -100 -100 -100 -100 -100 -100 -100 -100 -100 -100 -100 -100 -100 -100 -100 -100 -100 -100 -100 -100 -100 -100 -100 -100 
-100 -100 -100 -100 -100 -100 -100 -100 -100 -100 -100 -100 -100 -100 -100 -100 -100 -100 -100 -100 -100 -100 -100 -100 -100 -100 
-100 -100 -100 -100 -100 -100 -100 -100 -100 -100 -100 -100 -100 -100 -100 -100 -100 -100 -100 -100 -100 -100 -100 -100 -100 -100 
-100 -100 0.577845 0.565058 0.542137 0.515760 0.489719 0.468495 0.452647 0.443011 0.437550 0.434321 0.431893 0.430218 0.428943 0.427400 0.425338 0.423252 0.420942 0.418124 0.414609 0.410980 0.407450 0.404431 0.402459 -100 
-100 -100 0.601167 0.588171 0.564808 0.538239 0.512070 0.490461 0.473998 0.463904 0.458242 0.454816 0.452168 0.450495 0.449414 0.447826 0.445440 0.443131 0.440723 0.437803 0.434183 0.430577 0.427181 0.424173 0.422087 -100 
-100 -100 0.642838 0.629372 0.604790 0.577608 0.550902 0.528412 0.510721 0.499688 0.493575 0.489727 0.486635 0.484993 0.484452 0.482825 0.479755 0.477110 0.474637 0.471587 0.467755 0.464221 0.461127 0.458150 0.455821 -100 
-100 -100 0.688617 0.674959 0.649949 0.622057 0.594286 0.570422 0.551184 0.538734 0.531527 0.527030 0.523661 0.521982 0.521501 0.519915 0.516822 0.514116 0.511588 0.508495 0.504663 0.501220 0.498262 0.495358 0.493027 -100 
-100 -100 0.732957 0.719339 0.694595 0.665929 0.636635 0.611004 0.589898 0.575630 0.566725 0.561375 0.557862 0.556070 0.555230 0.553756 0.551245 0.548794 0.546363 0.543369 0.539723 0.536459 0.533624 0.530861 0.528675 -100 
-100 -100 0.772266 0.758341 0.732996 0.703210 0.672326 0.644834 0.621733 0.605556 0.595064 0.588797 0.584961 0.583081 0.582291 0.580922 0.578584 0.576436 0.574535 0.571760 0.568097 0.565205 0.562977 0.560429 0.558053 -100 
-100 -100 0.805245 0.790781 0.764329 0.733298 0.700943 0.671769 0.646777 0.628916 0.617110 0.609996 0.605716 0.603820 0.603819 0.602505 0.599570 0.597818 0.597463 0.594985 0.590444 0.587959 0.587116 0.584824 0.581531 -100 
-100 -100 0.827279 0.812550 0.785551 0.753640 0.720139 0.689751 0.663573 0.644645 0.631946 0.624208 0.619539 0.617405 0.617271 0.615918 0.613059 0.611524 0.611488 0.609292 0.604996 0.602828 0.602353 0.600310 0.597102 -100 
-100 -100 0.840161 0.825507 0.798630 0.766285 0.731961 0.700862 0.674198 0.654845 0.641654 0.633555 0.628594 0.626069 0.624923 0.623482 0.621437 0.620011 0.619184 0.617233 0.614203 0.612216 0.611166 0.609330 0.607080 -100 
-100 -100 0.847073 0.832488 0.805686 0.773103 0.738346 0.706950 0.680217 0.660861 0.647622 0.639409 0.634302 0.631683 0.630510 0.629041 0.627056 0.625964 0.625566 0.623849 0.620848 0.618930 0.618203 0.616502 0.614133 -100 
-100 -100 0.850131 0.835561 0.808767 0.776096 0.741219 0.709791 0.683167 0.663991 0.651077 0.642930 0.637702 0.635313 0.634788 0.633364 0.630957 0.630243 0.630985 0.629464 0.625782 0.624048 0.624846 0.623231 0.619463 -100 
-100 -100 0.849640 0.835073 0.808283 0.775652 0.740859 0.709540 0.683053 0.664044 0.651308 0.643313 0.638215 0.635955 0.635546 0.634145 0.631675 0.630911 0.631639 0.630174 0.626606 0.624986 0.625893 0.624368 0.620654 -100 
-100 -100 0.845595 0.831001 0.804141 0.771678 0.737193 0.706101 0.679713 0.660814 0.648100 0.640327 0.635610 0.633430 0.632702 0.631302 0.629031 0.627713 0.627170 0.625620 0.623054 0.621512 0.621131 0.619706 0.617510 -100 
-100 -100 0.837504 0.822810 0.795724 0.763606 0.729795 0.699127 0.672816 0.654047 0.641633 0.634189 0.629843 0.628175 0.628014 0.626701 0.623931 0.621895 0.620521 0.618852 0.616817 0.615554 0.615067 0.613711 0.611814 -100 
-100 -100 0.823667 0.808760 0.780539 0.748935 0.716375 0.686469 0.660281 0.641839 0.630117 0.623116 0.619094 0.618288 0.620111 0.618960 0.614461 0.611634 0.609797 0.608032 0.606188 0.605317 0.605625 0.604306 0.601766 -100 
-100 -100 0.796775 0.782292 0.754911 0.724493 0.693324 0.664661 0.639464 0.621835 0.610798 0.604296 0.600640 0.600160 0.602261 0.601299 0.596873 0.593999 0.592055 0.590276 0.588507 0.587651 0.587909 0.586583 0.584088 -100 
-100 -100 0.753254 0.739793 0.715183 0.686672 0.657328 0.630446 0.607051 0.590754 0.580542 0.574603 0.571258 0.570504 0.571168 0.570369 0.567706 0.565410 0.563550 0.561837 0.560160 0.559007 0.558348 0.556996 0.555323 -100 
-100 -100 0.699043 0.686371 0.663378 0.636995 0.610324 0.585624 0.563801 0.549071 0.540349 0.535057 0.531557 0.530622 0.531087 0.530378 0.528068 0.526017 0.524256 0.522644 0.521070 0.519877 0.519091 0.517755 0.516219 -100 
-100 -100 0.631266 0.619152 0.597104 0.573165 0.551347 0.529130 0.507404 0.494370 0.488309 0.483753 0.479113 0.478045 0.479284 0.478607 0.475501 0.473327 0.471599 0.470122 0.468759 0.467833 0.467779 0.466505 0.464384 -100 
-100 -100 0.552650 0.541277 0.520698 0.498754 0.479285 0.459636 0.440419 0.429313 0.424583 0.420852 0.416675 0.415768 0.417001 0.416408 0.413532 0.411589 0.410074 0.408783 0.407569 0.406729 0.406699 0.405494 0.403474 -100 
-100 -100 0.467652 0.457199 0.438704 0.418200 0.398635 0.381445 0.366975 0.357925 0.353169 0.350283 0.348118 0.347575 0.347906 0.347452 0.345954 0.344639 0.343521 0.342452 0.341312 0.340326 0.339538 0.338389 0.337196 -100 
-100 -100 0.397581 0.387716 0.370386 0.351025 0.332520 0.317273 0.305368 0.297989 0.293892 0.291663 0.290323 0.289960 0.290033 0.289675 0.288726 0.287810 0.286976 0.286093 0.285054 0.284046 0.283069 0.281967 0.281033 -100 
-100 -100 0.355488 0.345885 0.329116 0.310382 0.292575 0.278436 0.267938 0.261517 0.257922 0.256061 0.255074 0.254783 0.254762 0.254454 0.253747 0.253024 0.252347 0.251573 0.250604 0.249614 0.248584 0.247508 0.246677 -100 
-100 -100 -100 -100 -100 -100 -100 -100 -100 -100 -100 -100 -100 -100 -100 -100 -100 -100 -100 -100 -100 -100 -100 -100 -100 -100 
-100 -100 -100 -100 -100 -100 -100 -100 -100 -100 -100 -100 -100 -100 -100 -100 -100 -100 -100 -100 -100 -100 -100 -100 -100 -100 
-100 -100 -100 -100 -100 -100 -100 -100 -100 -100 -100 -100 -100 -100 -100 -100 -100 -100 -100 -100 -100 -100 -100 -100 -100 -100 
-100 -100 0.577256 0.564462 0.541467 0.515206 0.489378 0.468369 0.452722 0.443275 0.437941 0.434746 0.432263 0.430492 0.429164 0.427589 0.425534 0.423562 0.421485 0.418825 0.415380 0.411840 0.408380 0.405361 0.403342 -100 
-100 -100 0.601257 0.588109 0.564306 0.537730 0.511771 0.490386 0.474103 0.464158 0.458575 0.455204 0.452597 0.450950 0.449935 0.448321 0.445846 0.443584 0.441452 0.438682 0.435060 0.431556 0.428269 0.425265 0.423101 -100 
-100 -100 0.644760 0.630799 0.604753 0.577209 0.550623 0.528346 0.510796 0.499837 0.493659 0.489906 0.487080 0.485663 0.485223 0.483592 0.480495 0.477866 0.476373 0.473451 0.468872 0.465398 0.462441 0.459469 0.457006 -100 
-100 -100 0.690463 0.676303 0.649839 0.621572 0.593907 0.570243 0.551135 0.538748 0.531479 0.527111 0.524071 0.522673 0.522335 0.520771 0.517669 0.514992 0.513494 0.510512 0.505858 0.502463 0.499671 0.496768 0.494259 -100 
-100 -100 0.733050 0.719230 0.693961 0.665237 0.636129 0.610683 0.589686 0.575505 0.566672 0.561472 0.558197 0.556632 0.556159 0.554742 0.552054 0.549721 0.547913 0.545021 0.540970 0.537784 0.535320 0.532542 0.529966 -100 
-100 -100 0.772039 0.757977 0.732311 0.702532 0.671841 0.644480 0.621397 0.605246 0.594818 0.588713 0.585139 0.583548 0.583520 0.582271 0.579543 0.577795 0.577411 0.574741 0.569842 0.566979 0.565724 0.563140 0.559713 -100 
-100 -100 0.805583 0.790880 0.763934 0.732799 0.700596 0.671480 0.646368 0.628406 0.616553 0.609617 0.605855 0.604739 0.608157 0.607072 0.601541 0.600774 0.605698 0.603342 0.593889 0.591174 0.593787 0.591412 0.584359 -100 
-100 -100 0.827665 0.812704 0.785231 0.753203 0.719816 0.689432 0.663067 0.643971 0.631179 0.623621 0.619518 0.618245 0.621623 0.620536 0.615058 0.614494 0.619719 0.617622 0.608396 0.606001 0.609028 0.606894 0.599865 -100 
-100 -100 0.839951 0.825202 0.798132 0.765791 0.731570 0.700443 0.673580 0.654049 0.640780 0.632846 0.628315 0.626347 0.626363 0.625150 0.622540 0.621456 0.622142 0.620236 0.615887 0.614010 0.614349 0.612456 0.608720 -100 
-100 -100 0.846561 0.831964 0.805152 0.772655 0.738012 0.706564 0.679588 0.659987 0.646603 0.638554 0.633984 0.632148 0.632304 0.631068 0.628321 0.627204 0.627539 0.625848 0.622264 0.620769 0.621753 0.620018 0.615948 -100 
-100 -100 0.849582 0.835040 0.808321 0.775807 0.741098 0.709611 0.682650 0.663110 0.649807 0.641832 0.637506 0.636497 0.638715 0.637545 0.633056 0.631955 0.634260 0.632791 0.627859 0.627268 0.633884 0.632269 0.622848 -100 
-100 -100 0.849220 0.834688 0.807969 0.775538 0.740964 0.709603 0.682744 0.663320 0.650139 0.642276 0.638065 0.637200 0.639577 0.638410 0.633766 0.632544 0.634752 0.633345 0.628597 0.628127 0.634821 0.633313 0.624004 -100 
-100 -100 0.845859 0.831239 0.804115 0.771845 0.737685 0.706576 0.679751 0.660421 0.647371 0.639646 0.635470 0.634191 0.635143 0.633908 0.630347 0.628649 0.628304 0.626771 0.624035 0.622942 0.624087 0.622674 0.619051 -100 
-100 -100 0.839336 0.824427 0.796293 0.764317 0.731028 0.700359 0.673380 0.654025 0.641160 0.633711 0.629926 0.629236 0.631268 0.630057 0.625334 0.622607 0.621015 0.619308 0.617287 0.616213 0.616474 0.615123 0.612521 -100 
-100 -100 0.836383 0.820461 0.782783 0.750768 0.720506 0.690550 0.661588 0.642227 0.629710 0.622697 0.619791 0.620984 0.631060 0.629952 0.617311 0.612641 0.609892 0.608002 0.606388 0.605822 0.608180 0.606870 0.602326 -100 
-100 -100 0.809745 0.794235 0.757429 0.726607 0.697797 0.669095 0.641091 0.622566 0.610796 0.604237 0.601534 0.602916 0.613162 0.612178 0.599573 0.594834 0.591948 0.590046 0.588529 0.587979 0.590258 0.588948 0.584489 -100 
-100 -100 0.756350 0.742587 0.716716 0.688388 0.660288 0.633439 0.608758 0.591960 0.581814 0.575729 0.572080 0.571825 0.574421 0.573516 0.568671 0.565577 0.563339 0.561584 0.560043 0.559070 0.559030 0.557704 0.555484 -100 
-100 -100 0.701952 0.689000 0.665134 0.639106 0.614790 0.590123 0.566066 0.551119 0.543561 0.538075 0.532998 0.531896 0.533705 0.532803 0.528638 0.525948 0.523916 0.522301 0.520913 0.520092 0.520330 0.519033 0.516613 -100 
-100 -100 0.638100 0.625402 0.600315 0.577624 0.569181 0.546949 0.512285 0.498827 0.501624 0.496815 0.482487 0.480740 0.486164 0.485191 0.476831 0.473413 0.471229 0.469749 0.468789 0.468798 0.473228 0.472004 0.465639 -100 
-100 -100 0.559437 0.547471 0.523886 0.503078 0.496651 0.476963 0.445097 0.433644 0.437632 0.433661 0.419958 0.418321 0.423649 0.422766 0.414739 0.411617 0.409659 0.408352 0.407512 0.407573 0.411951 0.410779 0.404557 -100 
-100 -100 0.470121 0.459419 0.440323 0.420009 0.402371 0.385159 0.368809 0.359709 0.356212 0.353156 0.349331 0.348387 0.349406 0.348765 0.346076 0.344362 0.343069 0.341969 0.340934 0.340244 0.340313 0.339156 0.337154 -100 
-100 -100 0.398973 0.388997 0.371416 0.352071 0.334200 0.318919 0.306333 0.298892 0.295160 0.292807 0.290817 0.290238 0.290432 0.289959 0.288601 0.287536 0.286610 0.285682 0.284643 0.283697 0.282984 0.281844 0.280602 -100 
-100 -100 0.356379 0.346714 0.329840 0.311061 0.293312 0.279129 0.268486 0.262016 0.258438 0.256484 0.255280 0.254846 0.254767 0.254388 0.253575 0.252798 0.252070 0.251244 0.250223 0.249202 0.248176 0.247050 0.246128 -100 
-100 -100 -100 -100 -100 -100 -100 -100 -100 -100 -100 -100 -100 -100 -100 -100 -100 -100 -100 -100 -100 -100 -100 -100 -100 -100 
-100 -100 -100 -100 -100 -100 -100 -100 -100 -100 -100 -100 -100 -100 -100 -100 -100 -100 -100 -100 -100 -100 -100 -100 -100 -100 
-100 -100 -100 -100 -100 -100 -100 -100 -100 -100 -100 -100 -100 -100 -100 -100 -100 -100 -100 -100 -100 -100 -100 -100 -100 -100 
-100 -100 0.575906 0.563121 0.540122 0.513807 0.487912 0.466902 0.451347 0.442028 0.436799 0.433627 0.431089 0.429242 0.427857 0.426272 0.424266 0.422408 0.420507 0.418072 0.414879 0.411573 0.408305 0.405415 0.403458 -100 
-100 -100 0.599694 0.586576 0.562802 0.536191 0.510170 0.488806 0.472658 0.462883 0.457445 0.454119 0.451464 0.449756 0.448700 0.447076 0.444635 0.442465 0.440492 0.437941 0.434577 0.431315 0.428228 0.425354 0.423251 -100 
-100 -100 0.642899 0.628999 0.603040 0.575485 0.548843 0.526617 0.509262 0.498537 0.492576 0.488902 0.486026 0.484568 0.484087 0.482454 0.479394 0.476833 0.475473 0.472761 0.468442 0.465213 0.462456 0.459615 0.457209 -100 
-100 -100 0.688498 0.674411 0.648047 0.619782 0.592072 0.568476 0.549576 0.537438 0.530403 0.526147 0.523087 0.521675 0.521314 0.519771 0.516722 0.514116 0.512742 0.509958 0.505537 0.502360 0.499743 0.496962 0.494506 -100 
-100 -100 0.731201 0.717438 0.692243 0.663530 0.634406 0.609019 0.588187 0.574219 0.565588 0.560510 0.557273 0.555728 0.555277 0.553908 0.551300 0.549079 0.547419 0.544698 0.540819 0.537790 0.535456 0.532766 0.530230 -100 
-100 -100 0.770290 0.756287 0.730699 0.700958 0.670288 0.642978 0.620011 0.604031 0.593779 0.587800 0.584295 0.582745 0.582752 0.581585 0.578997 0.577416 0.577209 0.574680 0.569877 0.567092 0.565909 0.563373 0.559964 -100 
-100 -100 0.803912 0.789283 0.762441 0.731391 0.699271 0.670205 0.645144 0.627306 0.615604 0.608794 0.605110 0.604046 0.607494 0.606523 0.601197 0.600641 0.605768 0.603520 0.594079 0.591365 0.593996 0.591627 0.584558 -100 
-100 -100 0.826110 0.811237 0.783894 0.751988 0.718717 0.688388 0.662039 0.643021 0.630345 0.622904 0.618889 0.617684 0.621108 0.620152 0.614886 0.614521 0.619917 0.617893 0.608634 0.606187 0.609181 0.607021 0.599957 -100 
-100 -100 0.838571 0.823915 0.796999 0.764819 0.730736 0.699668 0.672806 0.653302 0.640100 0.632253 0.627812 0.625933 0.626039 0.624949 0.622489 0.621537 0.622314 0.620439 0.616057 0.614116 0.614391 0.612443 0.608668 -100 
-100 -100 0.845327 0.830839 0.804226 0.771962 0.737528 0.706156 0.679136 0.659492 0.646117 0.638111 0.633600 0.631850 0.632105 0.630971 0.628314 0.627249 0.627588 0.625898 0.622314 0.620772 0.621694 0.619894 0.615774 -100 
-100 -100 0.848422 0.834015 0.807553 0.775359 0.740959 0.709580 0.682527 0.662888 0.649552 0.641568 0.637240 0.636281 0.638578 0.637478 0.633020 0.631899 0.634121 0.632647 0.627781 0.627190 0.633771 0.632095 0.622615 -100 
-100 -100 0.848098 0.833715 0.807277 0.775197 0.740966 0.709751 0.682825 0.663307 0.650072 0.642163 0.637892 0.637016 0.639419 0.638291 0.633660 0.632412 0.634535 0.633140 0.628475 0.628017 0.634677 0.633120 0.623764 -100 
-100 -100 0.844791 0.830309 0.803442 0.771492 0.737638 0.706706 0.679914 0.660562 0.647478 0.639675 0.635378 0.634006 0.634909 0.633674 0.630141 0.628471 0.628130 0.626629 0.623937 0.622823 0.623908 0.622451 0.618816 -100 
-100 -100 0.838344 0.823559 0.795649 0.763944 0.730924 0.700460 0.673612 0.654333 0.641488 0.633935 0.629938 0.629048 0.630940 0.629685 0.624998 0.622345 0.620815 0.619166 0.617172 0.616045 0.616207 0.614823 0.612255 -100 
-100 -100 0.835524 0.819715 0.782232 0.750444 0.720409 0.690677 0.661930 0.642731 0.630318 0.623177 0.619933 0.620815 0.630657 0.629455 0.616844 0.612261 0.609589 0.607770 0.606181 0.605531 0.607726 0.606392 0.601950 -100 
-100 -100 0.809095 0.793690 0.757055 0.726428 0.697813 0.669336 0.641568 0.623227 0.611566 0.604861 0.601775 0.602794 0.612753 0.611638 0.599031 0.594360 0.591546 0.589716 0.588220 0.587592 0.589718 0.588393 0.584031 -100 
-100 -100 0.755973 0.742298 0.716577 0.688419 0.660496 0.633845 0.609373 0.592735 0.582647 0.576401 0.572403 0.571797 0.574116 0.573047 0.568141 0.565077 0.562906 0.561201 0.559664 0.558653 0.558561 0.557215 0.555004 -100 
-100 -100 0.701821 0.688946 0.665215 0.639329 0.615159 0.590662 0.566792 0.551997 0.544505 0.538859 0.533434 0.532003 0.533568 0.532482 0.528193 0.525481 0.523494 0.521899 0.520487 0.519660 0.519930 0.518602 0.516101 -100 
-100 -100 0.638134 0.625506 0.600554 0.577977 0.569633 0.547539 0.513055 0.499763 0.502681 0.497727 0.483027 0.480974 0.486211 0.485055 0.476509 0.473029 0.470887 0.469395 0.468363 0.468388 0.472969 0.471700 0.465115 -100 
-100 -100 0.559632 0.547724 0.524240 0.503502 0.497124 0.477529 0.445797 0.434475 0.438566 0.434472 0.420436 0.418536 0.423709 0.422673 0.414466 0.411270 0.409327 0.407986 0.407048 0.407099 0.411600 0.410374 0.403924 -100 
-100 -100 0.470498 0.459816 0.440752 0.420456 0.402827 0.385642 0.369341 0.360291 0.356815 0.353646 0.349592 0.348451 0.349341 0.348587 0.345787 0.344019 0.342707 0.341552 0.340419 0.339666 0.339726 0.338498 0.336379 -100 
-100 -100 0.399434 0.389452 0.371859 0.352489 0.334585 0.319278 0.306680 0.299230 0.295472 0.293024 0.290882 0.290167 0.290269 0.289733 0.288326 0.287236 0.286286 0.285298 0.284163 0.283126 0.282348 0.281134 0.279821 -100 
-100 -100 0.356865 0.347181 0.330271 0.311443 0.293635 0.279397 0.268708 0.262199 0.258576 0.256543 0.255229 0.254699 0.254559 0.254153 0.253328 0.252547 0.251799 0.250915 0.249802 0.248680 0.247567 0.246369 0.245399 -100 
-100 -100 -100 -100 -100 -100 -100 -100 -100 -100 -100 -100 -100 -100 -100 -100 -100 -100 -100 -100 -100 -100 -100 -100 -100 -100 
-100 -100 -100 -100 -100 -100 -100 -100 -100 -100 -100 -100 -100 -100 -100 -100 -100 -100 -100 -100 -100 -100 -100 -100 -100 -100 
-100 -100 -100 -100 -100 -100 -100 -100 -100 -100 -100 -100 -100 -100 -100 -100 -100 -100 -100 -100 -100 -100 -100 -100 -100 -100 
-100 -100 0.573647 0.560913 0.538020 0.511498 0.485241 0.464019 0.448477 0.439245 0.434135 0.430979 0.428367 0.426469 0.425016 0.423437 0.421511 0.419731 0.417921 0.415750 0.412987 0.410050 0.407095 0.404448 0.402653 -100 
-100 -100 0.596237 0.583369 0.560170 0.533513 0.507134 0.485593 0.469592 0.460061 0.454910 0.451625 0.448785 0.446930 0.445700 0.444075 0.441785 0.439702 0.437731 0.435443 0.432602 0.429724 0.426933 0.424305 0.422389 -100 
-100 -100 0.636854 0.623639 0.599435 0.572256 0.545343 0.523012 0.506019 0.495801 0.490550 0.486946 0.483528 0.481715 0.480840 0.479189 0.476395 0.473905 0.471802 0.469352 0.466314 0.463534 0.461069 0.458472 0.456296 -100 
-100 -100 0.682334 0.668953 0.644359 0.616514 0.588582 0.564912 0.546403 0.534814 0.528532 0.524354 0.520744 0.518970 0.518210 0.516654 0.513892 0.511363 0.509201 0.506663 0.503545 0.500777 0.498387 0.495826 0.493628 -100 
-100 -100 0.727142 0.713738 0.689302 0.660701 0.631369 0.605908 0.585319 0.571728 0.563508 0.558511 0.555041 0.553290 0.552464 0.551120 0.548881 0.546743 0.544757 0.542255 0.539126 0.536337 0.533915 0.531407 0.529319 -100 
-100 -100 0.766815 0.753102 0.728056 0.698434 0.667674 0.640324 0.617518 0.601837 0.591897 0.585993 0.582310 0.580521 0.579767 0.578637 0.576785 0.575161 0.573838 0.571479 0.568076 0.565411 0.563423 0.561011 0.558661 -100 
-100 -100 0.800044 0.785833 0.759782 0.729098 0.697292 0.668249 0.643113 0.625556 0.614242 0.607476 0.603314 0.601507 0.601403 0.600424 0.598313 0.597290 0.597662 0.595509 0.590935 0.588437 0.587712 0.585429 0.582018 -100 
-100 -100 0.822439 0.807994 0.781468 0.750024 0.717186 0.686931 0.660488 0.641716 0.629401 0.621978 0.617454 0.615466 0.615290 0.614317 0.612296 0.611454 0.612057 0.610075 0.605619 0.603297 0.602805 0.600673 0.597290 -100 
-100 -100 0.835851 0.821500 0.795149 0.763357 0.729561 0.698612 0.671815 0.652477 0.639460 0.631602 0.626884 0.624607 0.623692 0.622614 0.621067 0.620051 0.619516 0.617659 0.614546 0.612397 0.611208 0.609222 0.606833 -100 
-100 -100 0.843207 0.828973 0.802835 0.771023 0.737008 0.705814 0.678807 0.659249 0.646018 0.637914 0.632958 0.630593 0.629716 0.628546 0.626817 0.625829 0.625363 0.623656 0.620755 0.618787 0.617950 0.616080 0.613548 -100 
-100 -100 0.846486 0.832348 0.806421 0.774816 0.741186 0.710053 0.682809 0.663250 0.650150 0.641956 0.636742 0.634497 0.634247 0.633019 0.630625 0.629719 0.629983 0.628448 0.625209 0.623644 0.624447 0.622686 0.618735 -100 
-100 -100 0.846116 0.832013 0.806153 0.774680 0.741238 0.710319 0.683292 0.663922 0.650959 0.642798 0.637535 0.635245 0.634967 0.633663 0.631147 0.630171 0.630423 0.628980 0.625906 0.624485 0.625404 0.623758 0.619899 -100 
-100 -100 0.842222 0.828056 0.802020 0.770564 0.737078 0.706488 0.680112 0.661104 0.648335 0.640319 0.635169 0.632712 0.631852 0.630452 0.628231 0.626929 0.626292 0.624837 0.622509 0.620971 0.620438 0.618907 0.616702 -100 
-100 -100 0.834356 0.820042 0.793654 0.762364 0.729379 0.699304 0.673370 0.654840 0.642593 0.634841 0.629748 0.627454 0.626862 0.625420 0.622759 0.620916 0.619669 0.618166 0.616251 0.614816 0.613950 0.612506 0.610808 -100 
-100 -100 0.820932 0.806357 0.778722 0.747785 0.715851 0.686604 0.661176 0.643328 0.632409 0.625028 0.619513 0.617680 0.618704 0.617272 0.612900 0.610314 0.608669 0.607097 0.605322 0.604111 0.603651 0.602257 0.600280 -100 
-100 -100 0.794678 0.780491 0.753621 0.723766 0.693134 0.665124 0.640765 0.623815 0.613613 0.606673 0.601384 0.599721 0.600883 0.599519 0.595123 0.592449 0.590702 0.589110 0.587384 0.586203 0.585737 0.584345 0.582385 -100 
-100 -100 0.751944 0.738751 0.714612 0.686599 0.657756 0.631458 0.608751 0.593012 0.583148 0.576740 0.572200 0.570362 0.570199 0.568917 0.566070 0.563869 0.562220 0.560650 0.558969 0.557675 0.556825 0.555407 0.553779 -100 
-100 -100 0.698421 0.685992 0.663459 0.637504 0.611239 0.587042 0.565859 0.551680 0.543343 0.537594 0.532908 0.530973 0.530754 0.529512 0.526784 0.524673 0.523111 0.521561 0.519878 0.518706 0.518176 0.516749 0.514814 -100 
-100 -100 0.630944 0.619079 0.597624 0.574042 0.552417 0.530618 0.509622 0.497261 0.491844 0.486882 0.480929 0.478921 0.479742 0.478528 0.474722 0.472364 0.470956 0.469457 0.467763 0.467029 0.468039 0.466632 0.463262 -100 
-100 -100 0.552861 0.541678 0.521583 0.499871 0.480462 0.461088 0.442458 0.431918 0.427790 0.423698 0.418323 0.416608 0.417538 0.416475 0.412908 0.410745 0.409481 0.408091 0.406465 0.405745 0.406721 0.405339 0.402041 -100 
-100 -100 0.468641 0.458256 0.439901 0.419456 0.399897 0.382789 0.368523 0.359699 0.355134 0.351920 0.348979 0.347843 0.347846 0.347052 0.345158 0.343676 0.342568 0.341342 0.339882 0.338769 0.338155 0.336798 0.335072 -100 
-100 -100 0.398895 0.389015 0.371665 0.352227 0.333612 0.318290 0.306375 0.299000 0.294869 0.292361 0.290525 0.289751 0.289565 0.289012 0.287884 0.286890 0.286013 0.284962 0.283631 0.282381 0.281290 0.279974 0.278762 -100 
-100 -100 0.356920 0.347260 0.330384 0.311496 0.293507 0.279203 0.268574 0.262052 0.258332 0.256232 0.254898 0.254310 0.254104 0.253703 0.252948 0.252209 0.251482 0.250546 0.249304 0.248034 0.246771 0.245488 0.244498 -100 
-100 -100 -100 -100 -100 -100 -100 -100 -100 -100 -100 -100 -100 -100 -100 -100 -100 -100 -100 -100 -100 -100 -100 -100 -100 -100 
-100 -100 -100 -100 -100 -100 -100 -100 -100 -100 -100 -100 -100 -100 -100 -100 -100 -100 -100 -100 -100 -100 -100 -100 -100 -100 
-100 -100 -100 -100 -100 -100 -100 -100 -100 -100 -100 -100 -100 -100 -100 -100 -100 -100 -100 -100 -100 -100 -100 -100 -100 -100 
-100 -100 0.571717 0.558923 0.535893 0.508987 0.482233 0.460669 0.445038 0.435889 0.431008 0.427888 0.425138 0.423273 0.421922 0.420364 0.418357 0.416513 0.414754 0.412831 0.410489 0.408017 0.405515 0.403172 0.401501 -100 
-100 -100 0.593616 0.580802 0.557686 0.530713 0.503813 0.481967 0.466045 0.456877 0.452369 0.449148 0.445843 0.443876 0.442716 0.441089 0.438664 0.436445 0.434463 0.432419 0.430051 0.427699 0.425468 0.423150 0.421277 -100 
-100 -100 0.633061 0.620119 0.596389 0.569077 0.541663 0.519106 0.502469 0.493132 0.489563 0.486057 0.481235 0.478951 0.478020 0.476325 0.473346 0.470640 0.468400 0.466192 0.463762 0.461644 0.460041 0.457760 0.455356 -100 
-100 -100 0.678426 0.665346 0.641264 0.613346 0.584974 0.561115 0.542987 0.532315 0.527743 0.523658 0.518608 0.516319 0.515471 0.513876 0.510965 0.508261 0.505984 0.503689 0.501156 0.499008 0.497435 0.495169 0.492746 -100 
-100 -100 0.724106 0.710856 0.686667 0.657939 0.628297 0.602649 0.582196 0.569078 0.561605 0.556661 0.552601 0.550607 0.549737 0.548404 0.546156 0.543994 0.542022 0.539755 0.537048 0.534629 0.532583 0.530314 0.528301 -100 
-100 -100 0.764205 0.750613 0.725728 0.696100 0.665307 0.637823 0.614926 0.599471 0.589950 0.584061 0.579999 0.578006 0.577092 0.576003 0.574344 0.572827 0.571467 0.569318 0.566325 0.563797 0.561819 0.559570 0.557485 -100 
-100 -100 0.797569 0.783524 0.757658 0.727253 0.696177 0.667082 0.641283 0.623835 0.613132 0.606345 0.601471 0.599261 0.598458 0.597515 0.596084 0.595183 0.594856 0.592866 0.589258 0.586761 0.585516 0.583315 0.580547 -100 
-100 -100 0.820037 0.805797 0.779536 0.748518 0.716581 0.686358 0.659240 0.640544 0.628807 0.621335 0.616068 0.613626 0.612693 0.611746 0.610442 0.609740 0.609621 0.607750 0.604185 0.601752 0.600618 0.598498 0.595751 -100 
-100 -100 0.833560 0.819434 0.793466 0.762117 0.728822 0.697990 0.671022 0.651752 0.638988 0.631045 0.625865 0.623209 0.621916 0.620851 0.619649 0.618828 0.618209 0.616418 0.613470 0.611097 0.609493 0.607466 0.605368 -100 
-100 -100 0.841083 0.827106 0.801451 0.770240 0.736893 0.705907 0.678732 0.659238 0.646321 0.638055 0.632390 0.629413 0.627962 0.626752 0.625431 0.624661 0.624166 0.622481 0.619613 0.617350 0.616022 0.614070 0.611828 -100 
-100 -100 0.844393 0.830561 0.805252 0.774503 0.742177 0.711346 0.683537 0.664123 0.651794 0.643347 0.636709 0.633324 0.631902 0.630555 0.628941 0.628348 0.628518 0.626978 0.623792 0.621837 0.621788 0.619912 0.616542 -100 
-100 -100 0.844005 0.830208 0.804965 0.774346 0.742210 0.711652 0.684173 0.665051 0.652931 0.644490 0.637686 0.634121 0.632553 0.631085 0.629377 0.628749 0.628941 0.627504 0.624481 0.622680 0.622759 0.620990 0.617693 -100 
-100 -100 0.840063 0.826147 0.800576 0.769666 0.736781 0.706581 0.680470 0.661920 0.649796 0.641542 0.635216 0.631662 0.629783 0.628208 0.626551 0.625629 0.625127 0.623736 0.621397 0.619597 0.618623 0.616986 0.614994 -100 
-100 -100 0.832141 0.817997 0.791902 0.760808 0.727991 0.698344 0.673217 0.655671 0.644559 0.636602 0.629951 0.626222 0.624277 0.622622 0.620776 0.619559 0.618703 0.617351 0.615395 0.613784 0.612636 0.611106 0.609513 -100 
-100 -100 0.818314 0.803874 0.776702 0.745659 0.713469 0.684698 0.660736 0.644714 0.636744 0.629164 0.620277 0.616096 0.614456 0.612748 0.610287 0.608794 0.607929 0.606591 0.604630 0.603232 0.602345 0.600874 0.599161 -100 
-100 -100 0.792199 0.778133 0.751686 0.721654 0.690674 0.663118 0.640280 0.625200 0.617956 0.610832 0.602213 0.598240 0.596782 0.595138 0.592611 0.591018 0.590069 0.588704 0.586770 0.585418 0.584588 0.583117 0.581359 -100 
-100 -100 0.749995 0.736946 0.713027 0.684981 0.655937 0.630012 0.608381 0.593801 0.585106 0.578562 0.572627 0.569506 0.568161 0.566664 0.564492 0.562886 0.561736 0.560308 0.558472 0.557076 0.556239 0.554729 0.552914 -100 
-100 -100 0.696335 0.684160 0.662070 0.636237 0.609706 0.585827 0.565641 0.552297 0.544577 0.538747 0.533367 0.530750 0.529974 0.528578 0.526077 0.524295 0.523228 0.521732 0.519707 0.518494 0.518401 0.516855 0.514272 -100 
-100 -100 0.628163 0.616713 0.596136 0.572665 0.549646 0.528150 0.509221 0.497754 0.492535 0.487554 0.481521 0.479143 0.479509 0.478199 0.474692 0.472683 0.472222 0.470729 0.468213 0.467620 0.470219 0.468666 0.463464 -100 
-100 -100 0.550403 0.539615 0.520376 0.498779 0.478033 0.458884 0.442112 0.432329 0.428341 0.424246 0.418874 0.416936 0.417581 0.416463 0.413109 0.411219 0.410845 0.409425 0.406954 0.406339 0.408868 0.407335 0.402227 -100 
-100 -100 0.467550 0.457360 0.439373 0.419038 0.399238 0.382212 0.368421 0.359938 0.355591 0.352342 0.349191 0.347921 0.347920 0.347104 0.345165 0.343770 0.342969 0.341695 0.339848 0.338634 0.338396 0.336915 0.334580 -100 
-100 -100 0.398587 0.388778 0.371547 0.352128 0.333404 0.318059 0.306246 0.298958 0.294889 0.292320 0.290341 0.289495 0.289327 0.288781 0.287643 0.286699 0.285946 0.284865 0.283345 0.281972 0.280909 0.279503 0.278087 -100 
-100 -100 0.356970 0.347324 0.330463 0.311539 0.293462 0.279079 0.268407 0.261859 0.258116 0.255944 0.254508 0.253875 0.253688 0.253312 0.252579 0.251891 0.251231 0.250282 0.248938 0.247564 0.246241 0.244891 0.243830 -100 
-100 -100 -100 -100 -100 -100 -100 -100 -100 -100 -100 -100 -100 -100 -100 -100 -100 -100 -100 -100 -100 -100 -100 -100 -100 -100 
-100 -100 -100 -100 -100 -100 -100 -100 -100 -100 -100 -100 -100 -100 -100 -100 -100 -100 -100 -100 -100 -100 -100 -100 -100 -100 
-100 -100 -100 -100 -100 -100 -100 -100 -100 -100 -100 -100 -100 -100 -100 -100 -100 -100 -100 -100 -100 -100 -100 -100 -100 -100 
-100 -100 0.570133 0.557213 0.533787 0.506458 0.479189 0.457237 0.441445 0.432399 0.428069 0.425013 0.421866 0.420067 0.418951 0.417460 0.415295 0.413322 0.411581 0.409867 0.407928 0.405952 0.404047 0.402001 0.400319 -100 
-100 -100 0.591862 0.578962 0.555410 0.528026 0.500592 0.478398 0.462501 0.453858 0.450845 0.447708 0.443134 0.440966 0.440036 0.438439 0.435703 0.433234 0.431212 0.429381 0.427477 0.425770 0.424484 0.422477 0.420290 -100 
-100 -100 0.634519 0.621430 0.594113 0.566336 0.538289 0.515477 0.499306 0.491544 0.493321 0.489923 0.480067 0.476721 0.475805 0.474055 0.470553 0.467443 0.465063 0.463084 0.461285 0.460188 0.460584 0.458632 0.454948 -100 
-100 -100 0.679937 0.666727 0.638998 0.610664 0.581736 0.557655 0.539980 0.530892 0.531647 0.527649 0.517530 0.514109 0.513213 0.511558 0.508174 0.505122 0.502753 0.500696 0.498768 0.497610 0.497994 0.496041 0.492346 -100 
-100 -100 0.722293 0.709015 0.684446 0.655509 0.625804 0.599910 0.579245 0.566678 0.560838 0.555909 0.550273 0.547871 0.547058 0.545738 0.543302 0.541051 0.539200 0.537166 0.534806 0.532927 0.531803 0.529786 0.527360 -100 
-100 -100 0.762831 0.749168 0.723867 0.694231 0.664125 0.636435 0.612596 0.597216 0.588661 0.582725 0.577560 0.575274 0.574319 0.573274 0.571671 0.570342 0.569354 0.567426 0.564516 0.562260 0.560952 0.558876 0.556446 -100 
-100 -100 0.797480 0.783226 0.756575 0.726706 0.701134 0.671901 0.640587 0.622849 0.615060 0.608160 0.599853 0.596976 0.595770 0.594869 0.593785 0.593330 0.593605 0.591814 0.588065 0.585763 0.585884 0.583769 0.579783 -100 
-100 -100 0.819900 0.805491 0.778545 0.748206 0.721964 0.691694 0.659036 0.640028 0.631171 0.623573 0.614862 0.611712 0.610327 0.609419 0.608498 0.608272 0.608754 0.607032 0.603228 0.600874 0.600997 0.598891 0.594893 -100 
-100 -100 0.831960 0.817885 0.791936 0.761037 0.729196 0.698419 0.670232 0.650886 0.638820 0.630763 0.624551 0.621487 0.619989 0.618956 0.617968 0.617485 0.617344 0.615632 0.612383 0.609916 0.608671 0.606599 0.604022 -100 
-100 -100 0.839047 0.825228 0.799910 0.769330 0.737510 0.706671 0.678405 0.658956 0.646888 0.638472 0.631545 0.627968 0.626248 0.625039 0.623905 0.623463 0.623495 0.621844 0.618552 0.616204 0.615395 0.613345 0.610372 -100 
-100 -100 0.842215 0.828616 0.804012 0.774510 0.749576 0.718939 0.684550 0.665230 0.655075 0.646418 0.636860 0.632262 0.630388 0.628991 0.627582 0.627506 0.629164 0.627656 0.623167 0.621334 0.622990 0.620973 0.615600 -100 
-100 -100 0.841818 0.828246 0.803682 0.774285 0.749511 0.719199 0.685265 0.666347 0.656519 0.647855 0.637995 0.633115 0.631014 0.629474 0.627991 0.627903 0.629595 0.628196 0.623870 0.622186 0.623949 0.622022 0.616716 -100 
-100 -100 0.838154 0.824336 0.798910 0.768480 0.736774 0.706877 0.680371 0.662349 0.651898 0.643458 0.635022 0.630445 0.627966 0.626312 0.624947 0.624436 0.624572 0.623234 0.620411 0.618509 0.617956 0.616169 0.613457 -100 
-100 -100 0.831178 0.816891 0.790275 0.759135 0.726704 0.697389 0.672741 0.656360 0.648244 0.640125 0.630153 0.624982 0.622120 0.620343 0.618949 0.618232 0.618053 0.616814 0.614457 0.612731 0.611660 0.609999 0.608073 -100 
-100 -100 0.820576 0.805520 0.775647 0.743861 0.711399 0.683034 0.660773 0.647800 0.653076 0.645333 0.622906 0.615455 0.611693 0.609756 0.608281 0.607610 0.609030 0.607872 0.604094 0.602526 0.601617 0.600026 0.598046 -100 
-100 -100 0.794658 0.779964 0.750783 0.719954 0.688622 0.661449 0.640343 0.628332 0.634332 0.627051 0.604919 0.597708 0.594182 0.592313 0.590726 0.589938 0.591287 0.590114 0.586373 0.584897 0.584154 0.582568 0.580451 -100 
-100 -100 0.749551 0.736327 0.711790 0.683518 0.654386 0.628730 0.607936 0.594668 0.589048 0.582374 0.573178 0.568716 0.566699 0.565090 0.563159 0.561988 0.561647 0.560364 0.558097 0.556785 0.556655 0.555029 0.552310 -100 
-100 -100 0.695128 0.683006 0.660926 0.635223 0.608785 0.585139 0.565519 0.553122 0.547335 0.541413 0.534010 0.530626 0.529969 0.528513 0.525641 0.524089 0.524081 0.522693 0.519958 0.519175 0.521395 0.519726 0.514665 -100 
-100 -100 0.626547 0.615277 0.595143 0.572007 0.548802 0.527561 0.509574 0.499374 0.496568 0.491560 0.483238 0.480236 0.482173 0.480829 0.475624 0.473835 0.477419 0.476063 0.470208 0.471168 0.482812 0.481138 0.466800 -100 
-100 -100 0.549055 0.538445 0.519665 0.498418 0.477527 0.458572 0.442574 0.433941 0.432347 0.428236 0.420609 0.418156 0.420532 0.419407 0.414253 0.412519 0.416118 0.414816 0.409021 0.409922 0.421580 0.419936 0.405610 -100 
-100 -100 0.466921 0.456814 0.439012 0.418866 0.399186 0.382194 0.368472 0.360411 0.357067 0.353758 0.349557 0.348033 0.348604 0.347819 0.345317 0.343975 0.344008 0.342788 0.340305 0.339467 0.341465 0.339896 0.335206 -100 
-100 -100 0.398370 0.388579 0.371390 0.351999 0.333255 0.317843 0.305969 0.298741 0.294943 0.292289 0.289908 0.288970 0.289016 0.288524 0.287259 0.286398 0.285989 0.284966 0.283239 0.281932 0.281508 0.280048 0.277899 -100 
-100 -100 0.356976 0.347318 0.330428 0.311457 0.293304 0.278809 0.268009 0.261390 0.257646 0.255376 0.253762 0.253085 0.252981 0.252663 0.251955 0.251371 0.250882 0.250001 0.248618 0.247239 0.246023 0.244645 0.243422 -100 
-100 -100 -100 -100 -100 -100 -100 -100 -100 -100 -100 -100 -100 -100 -100 -100 -100 -100 -100 -100 -100 -100 -100 -100 -100 -100 
-100 -100 -100 -100 -100 -100 -100 -100 -100 -100 -100 -100 -100 -100 -100 -100 -100 -100 -100 -100 -100 -100 -100 -100 -100 -100 
-100 -100 -100 -100 -100 -100 -100 -100 -100 -100 -100 -100 -100 -100 -100 -100 -100 -100 -100 -100 -100 -100 -100 -100 -100 -100 
-100 -100 0.568436 0.555392 0.531719 0.504024 0.476312 0.453928 0.437761 0.428438 0.423986 0.420989 0.418059 0.416562 0.415737 0.414451 0.412409 0.410526 0.408901 0.407357 0.405661 0.403986 0.402386 0.400550 0.398958 -100 
-100 -100 0.590049 0.577041 0.553268 0.525518 0.497623 0.474985 0.458713 0.449796 0.446662 0.443566 0.439176 0.437289 0.436650 0.435262 0.432657 0.430303 0.428427 0.426787 0.425141 0.423755 0.422806 0.421018 0.418906 -100 
-100 -100 0.632498 0.619336 0.591863 0.563741 0.535226 0.511968 0.495438 0.487420 0.489109 0.485725 0.475971 0.472863 0.472241 0.470697 0.467311 0.464340 0.462147 0.460386 0.458856 0.458109 0.458893 0.457166 0.453520 -100 
-100 -100 0.677826 0.664569 0.636724 0.608083 0.578718 0.554219 0.536202 0.526871 0.527533 0.523520 0.513445 0.510201 0.509552 0.508083 0.504809 0.501904 0.499728 0.497901 0.496243 0.495427 0.496185 0.494454 0.490794 -100 
-100 -100 0.720209 0.706894 0.682225 0.653051 0.623004 0.596750 0.575769 0.562978 0.557025 0.552051 0.546424 0.544124 0.543472 0.542291 0.539962 0.537839 0.536152 0.534325 0.532217 0.530632 0.529805 0.527979 0.525615 -100 
-100 -100 0.760653 0.746988 0.721658 0.691897 0.661589 0.633635 0.609532 0.593989 0.585363 0.579370 0.574153 0.571893 0.571029 0.570070 0.568528 0.567278 0.566397 0.564633 0.561941 0.559914 0.558815 0.556886 0.554526 -100 
-100 -100 0.795107 0.780898 0.754314 0.724451 0.698854 0.669461 0.637920 0.620091 0.612305 0.605356 0.596935 0.594023 0.592858 0.592000 0.590928 0.590489 0.590777 0.589094 0.585534 0.583382 0.583598 0.581576 0.577672 -100 
-100 -100 0.817400 0.803053 0.776204 0.745923 0.719727 0.689376 0.656561 0.637522 0.628710 0.621085 0.612257 0.609056 0.607688 0.606815 0.605896 0.605662 0.606112 0.604442 0.600747 0.598449 0.598567 0.596493 0.592552 -100 
-100 -100 0.829464 0.815420 0.789516 0.758647 0.726821 0.696000 0.667745 0.648407 0.636391 0.628328 0.622045 0.618946 0.617469 0.616483 0.615532 0.615063 0.614909 0.613188 0.609923 0.607403 0.606073 0.603960 0.601388 -100 
-100 -100 0.836572 0.822749 0.797416 0.766835 0.735025 0.704161 0.675857 0.656427 0.644412 0.636004 0.629031 0.625431 0.623724 0.622584 0.621542 0.621143 0.621166 0.619457 0.616053 0.613542 0.612544 0.610390 0.607407 -100 
-100 -100 0.839776 0.826144 0.801461 0.771939 0.747032 0.716387 0.681960 0.662661 0.652565 0.643916 0.634307 0.629674 0.627784 0.626481 0.625235 0.625249 0.626930 0.625338 0.620648 0.618555 0.619905 0.617736 0.612371 -100 
-100 -100 0.839293 0.825692 0.801049 0.771636 0.746891 0.716591 0.682641 0.663746 0.653961 0.645303 0.635399 0.630496 0.628392 0.626974 0.625693 0.625733 0.627478 0.626002 0.621449 0.619469 0.620889 0.618787 0.613473 -100 
-100 -100 0.835466 0.821642 0.796190 0.765751 0.734055 0.704183 0.677710 0.659720 0.649287 0.640839 0.632387 0.627828 0.625405 0.623902 0.622756 0.622423 0.622664 0.621278 0.618249 0.616069 0.615225 0.613249 0.610468 -100 
-100 -100 0.828449 0.814171 0.787547 0.756384 0.723927 0.694641 0.670070 0.653733 0.645612 0.637467 0.627486 0.622351 0.619568 0.617977 0.616865 0.616423 0.616456 0.615218 0.612652 0.610658 0.609334 0.607481 0.605445 -100 
-100 -100 0.817944 0.802899 0.773019 0.741176 0.708632 0.680286 0.658132 0.645209 0.650455 0.642663 0.620215 0.612785 0.609073 0.607353 0.606267 0.605989 0.607753 0.606649 0.602641 0.600807 0.599682 0.597903 0.595781 -100 
-100 -100 0.792241 0.777568 0.748385 0.717491 0.686052 0.658872 0.637845 0.625848 0.631778 0.624420 0.602243 0.595040 0.591561 0.589924 0.588745 0.588380 0.590106 0.589028 0.585092 0.583384 0.582452 0.580695 0.578433 -100 
-100 -100 0.747437 0.734240 0.709719 0.681407 0.652177 0.626474 0.605682 0.592364 0.586636 0.579847 0.570575 0.566116 0.564186 0.562796 0.561202 0.560395 0.560376 0.559204 0.556832 0.555360 0.555087 0.553307 0.550457 -100 
-100 -100 0.693324 0.681234 0.659186 0.633451 0.606897 0.583165 0.563499 0.551011 0.545094 0.539033 0.531525 0.528126 0.527559 0.526308 0.523731 0.522496 0.522767 0.521502 0.518733 0.517866 0.520007 0.518209 0.513008 -100 
-100 -100 0.625022 0.613787 0.593695 0.570503 0.547095 0.525737 0.507733 0.497436 0.494486 0.489334 0.480906 0.477872 0.479878 0.478729 0.473815 0.472318 0.476161 0.474943 0.469107 0.470053 0.481707 0.479932 0.465421 -100 
-100 -100 0.547858 0.537273 0.518512 0.497185 0.476068 0.456970 0.440918 0.432164 0.430417 0.426171 0.418439 0.415955 0.418394 0.417459 0.412577 0.411114 0.414955 0.413806 0.408059 0.408976 0.420669 0.418958 0.404482 -100 
-100 -100 0.466117 0.456000 0.438164 0.417921 0.398067 0.380903 0.367024 0.358799 0.355303 0.351858 0.347554 0.346012 0.346663 0.346044 0.343770 0.342676 0.342942 0.341878 0.339461 0.338643 0.340656 0.339049 0.334286 -100 
-100 -100 0.397860 0.388033 0.370771 0.351262 0.332349 0.316754 0.304694 0.297286 0.293327 0.290539 0.288066 0.287112 0.287224 0.286870 0.285802 0.285170 0.284988 0.284130 0.282494 0.281227 0.280825 0.279361 0.277191 -100 
-100 -100 0.356625 0.346921 0.329940 0.310837 0.292519 0.277842 0.266852 0.260051 0.256144 0.253741 0.252038 0.251337 0.251280 0.251077 0.250545 0.250178 0.249911 0.249205 0.247932 0.246612 0.245434 0.244077 0.242860 -100 
-100 -100 -100 -100 -100 -100 -100 -100 -100 -100 -100 -100 -100 -100 -100 -100 -100 -100 -100 -100 -100 -100 -100 -100 -100 -100 
-100 -100 -100 -100 -100 -100 -100 -100 -100 -100 -100 -100 -100 -100 -100 -100 -100 -100 -100 -100 -100 -100 -100 -100 -100 -100 
-100 -100 -100 -100 -100 -100 -100 -100 -100 -100 -100 -100 -100 -100 -100 -100 -100 -100 -100 -100 -100 -100 -100 -100 -100 -100 
-100 -100 0.566366 0.553225 0.529496 0.501516 0.473426 0.450594 0.433871 0.423940 0.418740 0.415799 0.413673 0.412691 0.412232 0.411294 0.409664 0.408117 0.406736 0.405330 0.403725 0.402153 0.400599 0.398874 0.397439 -100 
-100 -100 0.587790 0.574699 0.551005 0.522976 0.494688 0.471548 0.454563 0.444657 0.439887 0.436797 0.433981 0.432832 0.432584 0.431589 0.429539 0.427692 0.426193 0.424730 0.423129 0.421759 0.420609 0.418931 0.417211 -100 
-100 -100 0.626363 0.613287 0.589277 0.561013 0.532205 0.508360 0.490757 0.480810 0.477311 0.473862 0.469088 0.467482 0.467597 0.466519 0.463725 0.461452 0.459811 0.458263 0.456647 0.455622 0.455379 0.453754 0.451277 -100 
-100 -100 0.671449 0.658306 0.634064 0.605322 0.575675 0.550607 0.531564 0.520332 0.515844 0.511728 0.506543 0.504752 0.504821 0.503772 0.501019 0.498760 0.497102 0.495483 0.493767 0.492690 0.492442 0.490808 0.488302 -100 
-100 -100 0.717370 0.704067 0.679704 0.650345 0.619748 0.593073 0.571718 0.558040 0.550380 0.545322 0.541204 0.539495 0.539154 0.538232 0.536250 0.534465 0.532994 0.531333 0.529384 0.527859 0.526753 0.525032 0.523151 -100 
-100 -100 0.757230 0.743689 0.718840 0.688947 0.657698 0.629474 0.605753 0.589880 0.580274 0.574239 0.569943 0.568006 0.567396 0.566553 0.565022 0.563693 0.562583 0.560904 0.558612 0.556770 0.555395 0.553566 0.551707 -100 
-100 -100 0.789949 0.776113 0.750643 0.720459 0.689762 0.660241 0.633451 0.615757 0.605240 0.598322 0.592949 0.590595 0.589966 0.589130 0.587611 0.586638 0.586170 0.584471 0.581538 0.579497 0.578358 0.576415 0.574063 -100 
-100 -100 0.812102 0.798103 0.772310 0.741667 0.710326 0.679895 0.651978 0.633205 0.621777 0.614231 0.608455 0.605817 0.604992 0.604117 0.602697 0.601852 0.601463 0.599703 0.596571 0.594304 0.592976 0.590921 0.588525 -100 
-100 -100 0.825839 0.811827 0.786045 0.754870 0.721785 0.690844 0.663585 0.644368 0.631846 0.623895 0.618432 0.615640 0.614397 0.613459 0.612344 0.611517 0.610786 0.608937 0.605952 0.603387 0.601432 0.599259 0.597241 -100 
-100 -100 0.833645 0.819638 0.793890 0.762697 0.729480 0.698430 0.671071 0.651656 0.638961 0.630723 0.624857 0.621748 0.620266 0.619257 0.618256 0.617630 0.617115 0.615231 0.611961 0.609146 0.607115 0.604832 0.602642 -100 
-100 -100 0.837506 0.823499 0.797642 0.766818 0.734714 0.703855 0.675779 0.656424 0.644355 0.635928 0.629015 0.625404 0.623759 0.622685 0.621740 0.621511 0.621914 0.620094 0.616087 0.613206 0.611939 0.609583 0.606451 -100 
-100 -100 0.836892 0.822919 0.797117 0.766415 0.734501 0.703964 0.676285 0.657232 0.645331 0.636892 0.629839 0.626090 0.624343 0.623229 0.622320 0.622194 0.622735 0.621034 0.617103 0.614266 0.613032 0.610703 0.607586 -100 
-100 -100 0.832063 0.818085 0.792339 0.761362 0.728517 0.698384 0.672355 0.653932 0.641909 0.633636 0.627220 0.623663 0.621862 0.620748 0.619886 0.619588 0.619504 0.617957 0.614879 0.612164 0.610200 0.607976 0.605827 -100 
-100 -100 0.823911 0.809758 0.783567 0.752334 0.719375 0.689811 0.664969 0.647620 0.636546 0.628529 0.621833 0.618171 0.616374 0.615300 0.614477 0.614220 0.614156 0.612807 0.610079 0.607585 0.605627 0.603503 0.601566 -100 
-100 -100 0.810199 0.795757 0.768612 0.737286 0.704679 0.675956 0.652492 0.636729 0.628742 0.621036 0.612052 0.607860 0.606089 0.605068 0.604190 0.604122 0.604651 0.603486 0.600550 0.598257 0.596725 0.594665 0.592433 -100 
-100 -100 0.784715 0.770668 0.744272 0.713940 0.682469 0.654884 0.632469 0.617552 0.610184 0.602839 0.594051 0.590029 0.588444 0.587515 0.586620 0.586541 0.587098 0.586021 0.583221 0.581088 0.579728 0.577710 0.575412 -100 
-100 -100 0.743479 0.730499 0.706611 0.678380 0.648912 0.622853 0.601384 0.586749 0.577776 0.570903 0.564743 0.561597 0.560428 0.559600 0.558602 0.558212 0.558187 0.557099 0.554850 0.552947 0.551712 0.549733 0.547458 -100 
-100 -100 0.690651 0.678589 0.656630 0.630661 0.603618 0.579504 0.559391 0.545877 0.537788 0.531555 0.525882 0.523190 0.522611 0.521828 0.520320 0.519544 0.519401 0.518285 0.516131 0.514704 0.514472 0.512540 0.509440 -100 
-100 -100 0.623098 0.611791 0.591481 0.567777 0.543504 0.521690 0.503415 0.491815 0.485999 0.480601 0.474485 0.471979 0.472361 0.471622 0.469193 0.468112 0.468496 0.467429 0.464986 0.464468 0.467264 0.465413 0.459564 -100 
-100 -100 0.546349 0.535660 0.516620 0.494734 0.472704 0.453149 0.436891 0.426901 0.422312 0.417806 0.412341 0.410276 0.410937 0.410355 0.408000 0.406966 0.407387 0.406418 0.404110 0.403662 0.406483 0.404739 0.399042 -100 
-100 -100 0.464908 0.454706 0.436660 0.416036 0.395603 0.378082 0.363980 0.355086 0.350298 0.346645 0.343189 0.341836 0.342030 0.341694 0.340471 0.339825 0.339747 0.338934 0.337293 0.336192 0.336100 0.334503 0.331864 -100 
-100 -100 0.396881 0.386977 0.369551 0.349784 0.330511 0.314635 0.302333 0.294541 0.290001 0.287038 0.284784 0.283876 0.283887 0.283745 0.283214 0.282954 0.282887 0.282295 0.281045 0.279805 0.278836 0.277416 0.275909 -100 
-100 -100 0.355780 0.346000 0.328872 0.309565 0.290988 0.276073 0.264846 0.257771 0.253550 0.250989 0.249282 0.248576 0.248530 0.248491 0.248289 0.248245 0.248255 0.247819 0.246801 0.245604 0.244400 0.243109 0.242057 -100 
-100 -100 -100 -100 -100 -100 -100 -100 -100 -100 -100 -100 -100 -100 -100 -100 -100 -100 -100 -100 -100 -100 -100 -100 -100 -100 
-100 -100 -100 -100 -100 -100 -100 -100 -100 -100 -100 -100 -100 -100 -100 -100 -100 -100 -100 -100 -100 -100 -100 -100 -100 -100 
-100 -100 -100 -100 -100 -100 -100 -100 -100 -100 -100 -100 -100 -100 -100 -100 -100 -100 -100 -100 -100 -100 -100 -100 -100 -100 
-100 -100 0.564359 0.551144 0.527277 0.499091 0.470718 0.447521 0.430363 0.420013 0.414521 0.411670 0.409976 0.409454 0.409449 0.408887 0.407578 0.406351 0.405233 0.403922 0.402311 0.400836 0.399460 0.397775 0.396252 -100 
-100 -100 0.585747 0.572590 0.548773 0.520548 0.491974 0.468440 0.450948 0.440480 0.435215 0.432176 0.429916 0.429310 0.429659 0.429068 0.427289 0.425877 0.424819 0.423496 0.421823 0.420584 0.419717 0.418085 0.416186 -100 
-100 -100 0.624109 0.610986 0.587006 0.558571 0.529487 0.505218 0.487005 0.476280 0.471932 0.468486 0.464552 0.463744 0.465047 0.464399 0.461405 0.459619 0.458685 0.457323 0.455471 0.454595 0.454819 0.453243 0.450415 -100 
-100 -100 0.669070 0.655903 0.631740 0.602875 0.573004 0.547536 0.527890 0.515897 0.510578 0.506431 0.502007 0.500956 0.502188 0.501515 0.498476 0.496640 0.495644 0.494204 0.492279 0.491374 0.491601 0.490014 0.487156 -100 
-100 -100 0.714916 0.701625 0.677305 0.647927 0.617243 0.590263 0.568401 0.554214 0.546113 0.541014 0.537225 0.535880 0.536063 0.535382 0.533391 0.531832 0.530665 0.529118 0.527172 0.525867 0.525086 0.523413 0.521343 -100 
-100 -100 0.754365 0.740912 0.716298 0.686595 0.655551 0.627137 0.602900 0.586718 0.576989 0.570928 0.566683 0.564948 0.564755 0.564007 0.562211 0.560725 0.559550 0.557897 0.555757 0.554200 0.553063 0.551280 0.549338 -100 
-100 -100 0.786329 0.772705 0.747851 0.718186 0.688190 0.658584 0.631029 0.613081 0.602605 0.595696 0.590288 0.588149 0.588284 0.587436 0.585042 0.583504 0.582822 0.581056 0.578183 0.576443 0.575348 0.573438 0.571193 -100 
-100 -100 0.808357 0.794524 0.769265 0.739069 0.708392 0.677898 0.649297 0.630371 0.619069 0.611583 0.605797 0.603388 0.603329 0.602427 0.600096 0.598622 0.597953 0.596055 0.592904 0.590852 0.589472 0.587400 0.585109 -100 
-100 -100 0.822750 0.808665 0.782798 0.751554 0.718544 0.687474 0.659937 0.640727 0.628351 0.620529 0.615182 0.612618 0.611756 0.610866 0.609406 0.608228 0.607229 0.605197 0.602127 0.599579 0.597542 0.595268 0.593198 -100 
-100 -100 0.831284 0.816939 0.790510 0.758780 0.725230 0.693948 0.666444 0.647042 0.634342 0.626310 0.620868 0.618116 0.616974 0.616125 0.615097 0.614410 0.613914 0.611813 0.608116 0.605027 0.602671 0.600204 0.598010 -100 
-100 -100 0.836475 0.821814 0.794366 0.762577 0.729750 0.698556 0.670402 0.650890 0.638409 0.630242 0.624275 0.621284 0.620099 0.619316 0.618568 0.618596 0.619632 0.617579 0.612489 0.608933 0.606888 0.604280 0.601401 -100 
-100 -100 0.835810 0.821163 0.793730 0.762021 0.729334 0.698419 0.670611 0.651303 0.638882 0.630713 0.624750 0.621782 0.620632 0.619917 0.619302 0.619536 0.620807 0.618883 0.613791 0.610195 0.608124 0.605504 0.602616 -100 
-100 -100 0.829671 0.815272 0.788662 0.756972 0.723589 0.693082 0.666751 0.647997 0.635508 0.627480 0.622072 0.619432 0.618413 0.617803 0.617241 0.617234 0.617515 0.615779 0.611976 0.608684 0.606227 0.603693 0.601427 -100 
-100 -100 0.821160 0.806721 0.779962 0.748214 0.714808 0.684841 0.659514 0.641459 0.629384 0.621577 0.616379 0.614071 0.613445 0.613025 0.612482 0.612603 0.613032 0.611536 0.608028 0.604931 0.602669 0.600209 0.597908 -100 
-100 -100 0.807744 0.793039 0.765331 0.733563 0.700547 0.671349 0.647083 0.629942 0.619146 0.611613 0.605891 0.603795 0.603849 0.603640 0.602873 0.603355 0.604782 0.603530 0.599524 0.596574 0.595150 0.592737 0.589676 -100 
-100 -100 0.782457 0.768185 0.741297 0.710589 0.678740 0.650663 0.627390 0.611013 0.600766 0.593516 0.587903 0.585915 0.586119 0.586011 0.585279 0.585809 0.587322 0.586241 0.582481 0.579780 0.578593 0.576259 0.573148 -100 
-100 -100 0.741198 0.728069 0.703879 0.675348 0.645521 0.619022 0.596916 0.581335 0.571130 0.564231 0.559323 0.557334 0.557204 0.557054 0.556496 0.556642 0.557199 0.556215 0.553601 0.551405 0.550063 0.547865 0.545287 -100 
-100 -100 0.688678 0.676476 0.654221 0.627910 0.600423 0.575896 0.555340 0.541163 0.532272 0.525906 0.520802 0.518663 0.518569 0.518322 0.517410 0.517105 0.517211 0.516314 0.514376 0.513000 0.512614 0.510571 0.507478 -100 
-100 -100 0.621674 0.610176 0.589450 0.565260 0.540371 0.518148 0.499614 0.487479 0.480902 0.475300 0.469543 0.467237 0.467584 0.467267 0.465659 0.464966 0.465046 0.464287 0.462798 0.462586 0.464681 0.462818 0.457767 -100 
-100 -100 0.545236 0.534351 0.514891 0.492521 0.469879 0.449940 0.433482 0.423033 0.417761 0.413030 0.407797 0.405775 0.406261 0.406021 0.404465 0.403804 0.403914 0.403290 0.402023 0.401983 0.404219 0.402518 0.397609 -100 
-100 -100 0.463773 0.453436 0.435119 0.414177 0.393341 0.375498 0.361134 0.351863 0.346635 0.342780 0.339354 0.337998 0.338184 0.338127 0.337435 0.337187 0.337271 0.336795 0.335697 0.334941 0.334918 0.333380 0.330860 -100 
-100 -100 0.395743 0.385740 0.368130 0.348146 0.328609 0.312471 0.299900 0.291805 0.286974 0.283842 0.281537 0.280618 0.280675 0.280749 0.280589 0.280692 0.280916 0.280642 0.279742 0.278753 0.277923 0.276581 0.275120 -100 
-100 -100 0.354659 0.344795 0.327515 0.308029 0.289247 0.274112 0.262644 0.255320 0.250875 0.248164 0.246382 0.245659 0.245664 0.245792 0.245876 0.246163 0.246498 0.246373 0.245639 0.244657 0.243608 0.242413 0.241404 -100 
-100 -100 -100 -100 -100 -100 -100 -100 -100 -100 -100 -100 -100 -100 -100 -100 -100 -100 -100 -100 -100 -100 -100 -100 -100 -100 
-100 -100 -100 -100 -100 -100 -100 -100 -100 -100 -100 -100 -100 -100 -100 -100 -100 -100 -100 -100 -100 -100 -100 -100 -100 -100 
-100 -100 -100 -100 -100 -100 -100 -100 -100 -100 -100 -100 -100 -100 -100 -100 -100 -100 -100 -100 -100 -100 -100 -100 -100 -100 
-100 -100 0.562315 0.549042 0.525071 0.496728 0.468133 0.444660 0.427211 0.416681 0.411403 0.408670 0.407005 0.406892 0.407590 0.407363 0.406024 0.404979 0.404104 0.402844 0.401152 0.399789 0.398780 0.397100 0.395242 -100 
-100 -100 0.583677 0.570468 0.546562 0.518191 0.489405 0.465597 0.447837 0.437300 0.432717 0.429784 0.427101 0.426946 0.428567 0.428319 0.425952 0.424678 0.424067 0.422827 0.420943 0.419938 0.419906 0.418285 0.415616 -100 
-100 -100 0.621826 0.608669 0.584763 0.556214 0.526968 0.502453 0.484177 0.473878 0.474269 0.470931 0.462690 0.462439 0.467533 0.467213 0.460940 0.458896 0.458692 0.457440 0.455120 0.454783 0.457995 0.456435 0.450729 -100 
-100 -100 0.666683 0.653501 0.629460 0.600544 0.570609 0.544919 0.525170 0.513610 0.513091 0.509024 0.500176 0.499622 0.504595 0.504202 0.497824 0.495663 0.495349 0.494007 0.491632 0.491281 0.494500 0.492927 0.487187 -100 
-100 -100 0.712521 0.699247 0.675019 0.645767 0.615441 0.588269 0.565772 0.551496 0.544216 0.539143 0.534616 0.533560 0.535119 0.534629 0.531610 0.529976 0.529264 0.527761 0.525486 0.524479 0.524592 0.522922 0.520021 -100 
-100 -100 0.751726 0.738356 0.714035 0.684879 0.655257 0.626725 0.600957 0.584443 0.575365 0.569307 0.564377 0.562809 0.563735 0.563065 0.560243 0.558496 0.557709 0.556020 0.553431 0.552112 0.551523 0.549734 0.547289 -100 
-100 -100 0.783356 0.769917 0.745830 0.717766 0.693864 0.664239 0.630722 0.611900 0.602927 0.596009 0.588952 0.587003 0.591581 0.590723 0.583843 0.581751 0.583985 0.582094 0.575886 0.574172 0.573463 0.571525 0.568789 -100 
-100 -100 0.805320 0.791622 0.767027 0.738365 0.713758 0.683250 0.648709 0.628954 0.619173 0.611717 0.604337 0.602127 0.606498 0.605582 0.598769 0.596724 0.598966 0.596882 0.590278 0.588152 0.587053 0.584909 0.582134 -100 
-100 -100 0.820343 0.806138 0.779991 0.749055 0.717456 0.686268 0.657155 0.637698 0.625896 0.618184 0.612424 0.610038 0.610084 0.609262 0.606988 0.605567 0.605083 0.602838 0.598831 0.596179 0.594329 0.591911 0.589389 -100 
-100 -100 0.830201 0.815389 0.787677 0.755607 0.722631 0.691125 0.662571 0.643022 0.630691 0.622833 0.617325 0.614811 0.614301 0.613642 0.612395 0.611934 0.612536 0.610206 0.604998 0.601467 0.599220 0.596525 0.593739 -100 
-100 -100 0.841629 0.825788 0.792461 0.759780 0.728197 0.696678 0.666330 0.646411 0.635523 0.627554 0.620315 0.617647 0.617279 0.616840 0.616187 0.617288 0.622929 0.620661 0.610665 0.606031 0.605426 0.602497 0.597338 -100 
-100 -100 0.841015 0.825149 0.791739 0.759048 0.727488 0.696202 0.666202 0.646424 0.635503 0.627545 0.620444 0.617941 0.617728 0.617464 0.617051 0.618467 0.624445 0.622326 0.612261 0.607511 0.606844 0.603872 0.598670 -100 
-100 -100 0.829104 0.814050 0.785632 0.753189 0.719726 0.688836 0.661681 0.642599 0.630072 0.622268 0.617367 0.615449 0.615406 0.615319 0.614966 0.615573 0.617306 0.615393 0.609843 0.605854 0.603485 0.600616 0.597535 -100 
-100 -100 0.820663 0.805577 0.777072 0.744485 0.710637 0.680250 0.654342 0.635803 0.623304 0.615710 0.611453 0.610274 0.611096 0.611327 0.610817 0.611504 0.613203 0.611575 0.606573 0.602874 0.600979 0.598173 0.594771 -100 
-100 -100 0.810898 0.795071 0.763491 0.730354 0.696607 0.666902 0.641957 0.624025 0.611925 0.604594 0.600805 0.600483 0.604735 0.605321 0.602354 0.603608 0.608541 0.607231 0.599659 0.596182 0.597311 0.594537 0.588089 -100 
-100 -100 0.785760 0.770406 0.739722 0.707702 0.675135 0.646546 0.622574 0.605361 0.593773 0.586657 0.582883 0.582609 0.586976 0.587669 0.584766 0.586098 0.591131 0.590077 0.582909 0.579811 0.581303 0.578653 0.572128 -100 
-100 -100 0.740777 0.727160 0.701703 0.672529 0.642248 0.615322 0.592674 0.576534 0.565841 0.558958 0.554664 0.553602 0.554850 0.555352 0.554838 0.555559 0.557208 0.556348 0.552954 0.550670 0.550203 0.547798 0.543969 -100 
-100 -100 0.687516 0.675028 0.652101 0.625370 0.597509 0.572622 0.551692 0.537306 0.528545 0.522099 0.516765 0.514941 0.515740 0.515986 0.515141 0.515192 0.515848 0.515195 0.513317 0.512501 0.513545 0.511420 0.506872 -100 
-100 -100 0.620821 0.609031 0.587702 0.563079 0.537807 0.515289 0.496631 0.484809 0.479772 0.474042 0.466537 0.464007 0.465161 0.465184 0.463260 0.462640 0.462851 0.462464 0.461868 0.463298 0.469973 0.468158 0.458922 -100 
-100 -100 0.544580 0.533419 0.513395 0.490628 0.467643 0.447447 0.430910 0.420846 0.417230 0.412351 0.405194 0.402795 0.403979 0.403997 0.402057 0.401430 0.401630 0.401413 0.401144 0.402847 0.409791 0.408191 0.399071 -100 
-100 -100 0.462779 0.452270 0.433622 0.412435 0.391369 0.373288 0.358703 0.349421 0.344604 0.340593 0.336449 0.334913 0.335414 0.335583 0.334940 0.334917 0.335274 0.335150 0.334588 0.334657 0.336129 0.334682 0.330985 -100 
-100 -100 0.394523 0.384413 0.366606 0.346457 0.326751 0.310411 0.297603 0.289349 0.284529 0.281258 0.278662 0.277678 0.277880 0.278131 0.278159 0.278537 0.279072 0.279113 0.278569 0.277982 0.277746 0.276500 0.274688 -100 
-100 -100 0.353354 0.343408 0.325985 0.306362 0.287437 0.272134 0.260459 0.252959 0.248400 0.245563 0.243642 0.242884 0.242960 0.243222 0.243512 0.244077 0.244732 0.244909 0.244461 0.243742 0.242973 0.241887 0.240830 -100 
-100 -100 -100 -100 -100 -100 -100 -100 -100 -100 -100 -100 -100 -100 -100 -100 -100 -100 -100 -100 -100 -100 -100 -100 -100 -100 
-100 -100 -100 -100 -100 -100 -100 -100 -100 -100 -100 -100 -100 -100 -100 -100 -100 -100 -100 -100 -100 -100 -100 -100 -100 -100 
-100 -100 -100 -100 -100 -100 -100 -100 -100 -100 -100 -100 -100 -100 -100 -100 -100 -100 -100 -100 -100 -100 -100 -100 -100 -100 
-100 -100 0.560651 0.547327 0.523258 0.494778 0.466004 0.442314 0.424630 0.413908 0.408539 0.405894 0.404472 0.404647 0.405622 0.405640 0.404504 0.403593 0.402786 0.401528 0.399802 0.398413 0.397391 0.395694 0.393813 -100 
-100 -100 0.581998 0.568742 0.544744 0.516240 0.487275 0.463243 0.445227 0.434462 0.429741 0.426880 0.424450 0.424578 0.426464 0.426465 0.424327 0.423219 0.422704 0.421475 0.419554 0.418524 0.418483 0.416842 0.414143 -100 
-100 -100 0.620103 0.606906 0.582922 0.554249 0.524826 0.500080 0.481524 0.470948 0.471115 0.467825 0.459872 0.459896 0.465242 0.465169 0.459144 0.457300 0.457221 0.455988 0.453618 0.453252 0.456451 0.454867 0.449125 -100 
-100 -100 0.664883 0.651673 0.627567 0.598539 0.568436 0.542530 0.522511 0.510684 0.509938 0.505908 0.497315 0.496999 0.502187 0.502018 0.495859 0.493875 0.493660 0.492329 0.489897 0.489509 0.492703 0.491100 0.485318 -100 
-100 -100 0.710614 0.697316 0.673037 0.643697 0.613231 0.585872 0.563158 0.548687 0.541279 0.536235 0.531868 0.530986 0.532713 0.532385 0.529509 0.527966 0.527279 0.525745 0.523412 0.522365 0.522447 0.520729 0.517775 -100 
-100 -100 0.749652 0.736269 0.711921 0.682704 0.652975 0.624296 0.598368 0.581737 0.572608 0.566586 0.561758 0.560316 0.561379 0.560812 0.558035 0.556271 0.555416 0.553649 0.550998 0.549635 0.549001 0.547149 0.544645 -100 
-100 -100 0.781067 0.767623 0.743531 0.715418 0.691416 0.661676 0.628060 0.609184 0.600214 0.593350 0.586382 0.584542 0.589247 0.588453 0.581535 0.579333 0.581404 0.579389 0.573115 0.571346 0.570563 0.568544 0.565747 -100 
-100 -100 0.802870 0.789152 0.764516 0.735764 0.711026 0.680410 0.645803 0.626035 0.616293 0.608923 0.601650 0.599565 0.604069 0.603219 0.596350 0.594161 0.596195 0.593949 0.587240 0.585014 0.583796 0.581544 0.578697 -100 
-100 -100 0.817827 0.803547 0.777256 0.746131 0.714334 0.683006 0.653833 0.634392 0.622661 0.615068 0.609462 0.607245 0.607459 0.606734 0.604446 0.602909 0.602230 0.599788 0.595604 0.592781 0.590757 0.588191 0.585577 -100 
-100 -100 0.827647 0.812698 0.784727 0.752344 0.719069 0.687378 0.658770 0.639250 0.626996 0.619295 0.614019 0.611746 0.611459 0.610952 0.609750 0.609214 0.609642 0.607097 0.601659 0.597893 0.595409 0.592533 0.589653 -100 
-100 -100 0.839055 0.823030 0.789351 0.756257 0.724279 0.692532 0.662129 0.642223 0.631376 0.623591 0.616679 0.614337 0.614258 0.614036 0.613491 0.614565 0.620064 0.617583 0.607326 0.602408 0.601499 0.598367 0.593138 -100 
-100 -100 0.838359 0.822313 0.788549 0.755438 0.723464 0.691929 0.661836 0.642022 0.631097 0.623325 0.616598 0.614485 0.614628 0.614646 0.614399 0.615839 0.621716 0.619408 0.609076 0.604025 0.603032 0.599849 0.594572 -100 
-100 -100 0.826336 0.811141 0.782452 0.749669 0.715859 0.684707 0.657378 0.638171 0.625583 0.617934 0.613417 0.611953 0.612348 0.612602 0.612462 0.613155 0.614854 0.612785 0.606973 0.602685 0.600019 0.596932 0.593741 -100 
-100 -100 0.817850 0.802671 0.773988 0.741157 0.707026 0.676366 0.650192 0.631398 0.618713 0.611236 0.607420 0.606783 0.608137 0.608769 0.608516 0.609357 0.611106 0.609366 0.604105 0.600107 0.597931 0.594910 0.591385 -100 
-100 -100 0.808126 0.792247 0.760565 0.727254 0.693269 0.663275 0.637973 0.619645 0.607168 0.599913 0.596679 0.596988 0.601851 0.602889 0.600221 0.601695 0.606767 0.605403 0.597586 0.593822 0.594698 0.591722 0.585146 -100 
-100 -100 0.783146 0.767759 0.737001 0.704836 0.672044 0.643160 0.618794 0.601133 0.589111 0.582028 0.578766 0.579088 0.584045 0.585203 0.582635 0.584239 0.589466 0.588427 0.581079 0.577748 0.579024 0.576205 0.569568 -100 
-100 -100 0.738429 0.724771 0.699227 0.669904 0.639397 0.612171 0.589143 0.572591 0.561551 0.554642 0.550660 0.550037 0.551762 0.552693 0.552545 0.553573 0.555448 0.554668 0.551207 0.548786 0.548159 0.545625 0.541722 -100 
-100 -100 0.685452 0.672909 0.649872 0.622970 0.594865 0.569678 0.548392 0.533627 0.524545 0.518025 0.512874 0.511338 0.512480 0.513107 0.512656 0.513039 0.513931 0.513422 0.511596 0.510741 0.511678 0.509472 0.504897 -100 
-100 -100 0.619027 0.607170 0.585705 0.560886 0.535348 0.512539 0.493560 0.481382 0.476019 0.470183 0.462793 0.460441 0.461812 0.462166 0.460655 0.460374 0.460806 0.460612 0.460177 0.461643 0.468211 0.466364 0.457196 -100 
-100 -100 0.542982 0.531755 0.511590 0.488628 0.465386 0.444934 0.428115 0.417737 0.413819 0.408832 0.401741 0.399447 0.400765 0.401063 0.399504 0.399201 0.399620 0.399628 0.399568 0.401358 0.408242 0.406656 0.397628 -100 
-100 -100 0.461317 0.450742 0.431968 0.410617 0.389350 0.371056 0.356239 0.346714 0.341677 0.337561 0.333424 0.331942 0.332545 0.332922 0.332576 0.332842 0.333446 0.333550 0.333188 0.333380 0.334897 0.333492 0.329842 -100 
-100 -100 0.393141 0.382970 0.365053 0.344770 0.324911 0.308413 0.295433 0.287005 0.282027 0.278662 0.276038 0.275067 0.275330 0.275718 0.275963 0.276589 0.277369 0.277639 0.277293 0.276849 0.276707 0.275532 0.273767 -100 
-100 -100 0.352009 0.342007 0.324486 0.304747 0.285701 0.270277 0.258475 0.250845 0.246164 0.243240 0.241271 0.240497 0.240598 0.240950 0.241406 0.242188 0.243084 0.243489 0.243243 0.242683 0.242037 0.241041 0.240037 -100 
-100 -100 -100 -100 -100 -100 -100 -100 -100 -100 -100 -100 -100 -100 -100 -100 -100 -100 -100 -100 -100 -100 -100 -100 -100 -100 
-100 -100 -100 -100 -100 -100 -100 -100 -100 -100 -100 -100 -100 -100 -100 -100 -100 -100 -100 -100 -100 -100 -100 -100 -100 -100 
-100 -100 -100 -100 -100 -100 -100 -100 -100 -100 -100 -100 -100 -100 -100 -100 -100 -100 -100 -100 -100 -100 -100 -100 -100 -100 
-100 -100 0.559653 0.546293 0.522154 0.493578 0.464679 0.440846 0.422969 0.412019 0.406197 0.403586 0.402641 0.402960 0.403772 0.403922 0.403233 0.402435 0.401562 0.400283 0.398589 0.397073 0.395703 0.393983 0.392387 -100 
-100 -100 0.580993 0.567702 0.543635 0.515034 0.485934 0.461736 0.443452 0.432254 0.426474 0.423622 0.422179 0.422414 0.423565 0.423705 0.422623 0.421760 0.421059 0.419803 0.418026 0.416757 0.415929 0.414257 0.412251 -100 
-100 -100 0.619077 0.605843 0.581790 0.553010 0.523417 0.498455 0.479347 0.467698 0.462425 0.459090 0.456221 0.456295 0.458445 0.458532 0.456242 0.455123 0.454688 0.453426 0.451408 0.450497 0.450763 0.449133 0.446174 -100 
-100 -100 0.663822 0.650569 0.626381 0.597217 0.566878 0.540753 0.520242 0.507353 0.501116 0.497033 0.493572 0.493294 0.495284 0.495260 0.492832 0.491586 0.491028 0.489654 0.487550 0.486601 0.486855 0.485193 0.482183 -100 
-100 -100 0.709477 0.696128 0.671706 0.642108 0.611034 0.583506 0.560973 0.546158 0.537575 0.532532 0.529267 0.528441 0.529156 0.528941 0.527351 0.526093 0.525070 0.523478 0.521400 0.520058 0.519278 0.517498 0.515260 -100 
-100 -100 0.748402 0.734940 0.710329 0.680517 0.649208 0.620381 0.595653 0.579100 0.569173 0.563190 0.559250 0.557877 0.558121 0.557651 0.555920 0.554363 0.552994 0.551157 0.548920 0.547336 0.546150 0.544224 0.542118 -100 
-100 -100 0.779640 0.766052 0.741321 0.711632 0.681314 0.651402 0.623648 0.605528 0.594990 0.588215 0.583122 0.581310 0.581917 0.581218 0.578551 0.576597 0.575400 0.573309 0.570343 0.568561 0.567299 0.565197 0.562835 -100 
-100 -100 0.801246 0.787388 0.762138 0.731794 0.700713 0.669926 0.641232 0.622271 0.611030 0.603763 0.598346 0.596307 0.596744 0.595983 0.593320 0.591329 0.590019 0.587675 0.584311 0.582088 0.580408 0.578059 0.575618 -100 
-100 -100 0.815625 0.801325 0.775063 0.743311 0.709748 0.678293 0.650610 0.631458 0.619289 0.611796 0.606897 0.604813 0.604464 0.603822 0.602241 0.600679 0.599097 0.596525 0.593010 0.590054 0.587560 0.584892 0.582584 -100 
-100 -100 0.824219 0.809443 0.782190 0.749523 0.715065 0.683259 0.655645 0.636338 0.623832 0.616249 0.611523 0.609469 0.608973 0.608542 0.607618 0.606715 0.605743 0.603047 0.598698 0.594968 0.591932 0.588968 0.586543 -100 
-100 -100 0.829598 0.814316 0.785624 0.752533 0.718331 0.686475 0.658339 0.638856 0.626389 0.618755 0.613885 0.611871 0.611536 0.611365 0.610944 0.610939 0.611641 0.608991 0.603093 0.598692 0.595675 0.592498 0.589520 -100 
-100 -100 0.828725 0.813453 0.784758 0.751718 0.717607 0.685958 0.658054 0.638626 0.626083 0.618448 0.613737 0.611958 0.611873 0.611957 0.611834 0.612192 0.613267 0.610801 0.604862 0.600350 0.597244 0.594016 0.591010 -100 
-100 -100 0.822042 0.807182 0.779677 0.746941 0.712496 0.681230 0.654405 0.635262 0.622468 0.614897 0.610778 0.609527 0.609847 0.610220 0.610278 0.610548 0.610798 0.608618 0.604002 0.599821 0.596477 0.593316 0.590750 -100 
-100 -100 0.813319 0.798578 0.771239 0.738746 0.704486 0.673727 0.647604 0.628723 0.615880 0.608425 0.604794 0.604215 0.605263 0.606023 0.606214 0.606808 0.607459 0.605644 0.601299 0.597294 0.594217 0.591130 0.588444 -100 
-100 -100 0.799960 0.785070 0.757076 0.724781 0.691061 0.661010 0.635585 0.617080 0.604399 0.597105 0.593852 0.593905 0.596010 0.597152 0.597207 0.598374 0.600285 0.598867 0.594055 0.590208 0.588094 0.585081 0.581556 -100 
-100 -100 0.775127 0.760722 0.733641 0.702500 0.670001 0.641042 0.616497 0.598604 0.586317 0.579163 0.575888 0.575947 0.578147 0.579417 0.579610 0.580970 0.583135 0.582072 0.577693 0.574255 0.572495 0.569644 0.566114 -100 
-100 -100 0.734664 0.721398 0.696937 0.667969 0.637480 0.610110 0.586851 0.569979 0.558524 0.551551 0.547814 0.547244 0.548606 0.549711 0.550212 0.551265 0.552526 0.551764 0.548902 0.546279 0.544465 0.541881 0.539080 -100 
-100 -100 0.682956 0.670587 0.647992 0.621175 0.592956 0.567567 0.545971 0.530654 0.520683 0.514092 0.509654 0.508393 0.509304 0.510154 0.510413 0.511064 0.511829 0.511345 0.509596 0.508125 0.507380 0.505102 0.501995 -100 
-100 -100 0.616798 0.605084 0.583914 0.559118 0.533398 0.510333 0.490895 0.477705 0.470041 0.464114 0.458788 0.456987 0.457858 0.458478 0.458160 0.458430 0.458988 0.458785 0.457944 0.457871 0.459364 0.457414 0.452902 -100 
-100 -100 0.540949 0.529837 0.509918 0.486948 0.463510 0.442808 0.425561 0.414182 0.407914 0.402834 0.397871 0.396130 0.396907 0.397442 0.397092 0.397356 0.397950 0.397961 0.397482 0.397737 0.399520 0.397848 0.393540 -100 
-100 -100 0.459826 0.449286 0.430583 0.409153 0.387705 0.369239 0.354205 0.344213 0.338289 0.334113 0.330726 0.329505 0.329943 0.330477 0.330691 0.331279 0.332035 0.332216 0.331764 0.331397 0.331463 0.330041 0.327718 -100 
-100 -100 0.391996 0.381814 0.363876 0.343500 0.323505 0.306897 0.293809 0.285189 0.279867 0.276454 0.274072 0.273186 0.273407 0.273884 0.274386 0.275205 0.276127 0.276508 0.276205 0.275637 0.275055 0.273907 0.272604 -100 
-100 -100 0.351010 0.340983 0.323413 0.303590 0.284443 0.268946 0.257082 0.249363 0.244545 0.241575 0.239653 0.238889 0.238975 0.239376 0.239964 0.240883 0.241916 0.242445 0.242296 0.241768 0.241066 0.240120 0.239259 -100 
-100 -100 -100 -100 -100 -100 -100 -100 -100 -100 -100 -100 -100 -100 -100 -100 -100 -100 -100 -100 -100 -100 -100 -100 -100 -100 
-100 -100 -100 -100 -100 -100 -100 -100 -100 -100 -100 -100 -100 -100 -100 -100 -100 -100 -100 -100 -100 -100 -100 -100 -100 -100 
-100 -100 -100 -100 -100 -100 -100 -100 -100 -100 -100 -100 -100 -100 -100 -100 -100 -100 -100 -100 -100 -100 -100 -100 -100 -100 
-100 -100 -100 -100 -100 -100 -100 -100 -100 -100 -100 -100 -100 -100 -100 -100 -100 -100 -100 -100 -100 -100 -100 -100 -100 -100 
-100 -100 -100 -100 -100 -100 -100 -100 -100 -100 -100 -100 -100 -100 -100 -100 -100 -100 -100 -100 -100 -100 -100 -100 -100 -100 
-100 -100 -100 -100 -100 -100 -100 -100 -100 -100 -100 -100 -100 -100 -100 -100 -100 -100 -100 -100 -100 -100 -100 -100 -100 -100 
-100 -100 -100 -100 -100 -100 -100 -100 -100 -100 -100 -100 -100 -100 -100 -100 -100 -100 -100 -100 -100 -100 -100 -100 -100 -100 
-100 -100 -100 -100 -100 -100 -100 -100 -100 -100 -100 -100 -100 -100 -100 -100 -100 -100 -100 -100 -100 -100 -100 -100 -100 -100 
-100 -100 -100 -100 -100 -100 -100 -100 -100 -100 -100 -100 -100 -100 -100 -100 -100 -100 -100 -100 -100 -100 -100 -100 -100 -100 
-100 -100 -100 -100 -100 -100 -100 -100 -100 -100 -100 -100 -100 -100 -100 -100 -100 -100 -100 -100 -100 -100 -100 -100 -100 -100 
-100 -100 -100 -100 -100 -100 -100 -100 -100 -100 -100 -100 -100 -100 -100 -100 -100 -100 -100 -100 -100 -100 -100 -100 -100 -100 
-100 -100 -100 -100 -100 -100 -100 -100 -100 -100 -100 -100 -100 -100 -100 -100 -100 -100 -100 -100 -100 -100 -100 -100 -100 -100 
-100 -100 -100 -100 -100 -100 -100 -100 -100 -100 -100 -100 -100 -100 -100 -100 -100 -100 -100 -100 -100 -100 -100 -100 -100 -100 
-100 -100 -100 -100 -100 -100 -100 -100 -100 -100 -100 -100 -100 -100 -100 -100 -100 -100 -100 -100 -100 -100 -100 -100 -100 -100 
-100 -100 -100 -100 -100 -100 -100 -100 -100 -100 -100 -100 -100 -100 -100 -100 -100 -100 -100 -100 -100 -100 -100 -100 -100 -100 
-100 -100 -100 -100 -100 -100 -100 -100 -100 -100 -100 -100 -100 -100 -100 -100 -100 -100 -100 -100 -100 -100 -100 -100 -100 -100 
-100 -100 -100 -100 -100 -100 -100 -100 -100 -100 -100 -100 -100 -100 -100 -100 -100 -100 -100 -100 -100 -100 -100 -100 -100 -100 
-100 -100 -100 -100 -100 -100 -100 -100 -100 -100 -100 -100 -100 -100 -100 -100 -100 -100 -100 -100 -100 -100 -100 -100 -100 -100 
-100 -100 -100 -100 -100 -100 -100 -100 -100 -100 -100 -100 -100 -100 -100 -100 -100 -100 -100 -100 -100 -100 -100 -100 -100 -100 
-100 -100 -100 -100 -100 -100 -100 -100 -100 -100 -100 -100 -100 -100 -100 -100 -100 -100 -100 -100 -100 -100 -100 -100 -100 -100 
-100 -100 -100 -100 -100 -100 -100 -100 -100 -100 -100 -100 -100 -100 -100 -100 -100 -100 -100 -100 -100 -100 -100 -100 -100 -100 
-100 -100 -100 -100 -100 -100 -100 -100 -100 -100 -100 -100 -100 -100 -100 -100 -100 -100 -100 -100 -100 -100 -100 -100 -100 -100 
-100 -100 -100 -100 -100 -100 -100 -100 -100 -100 -100 -100 -100 -100 -100 -100 -100 -100 -100 -100 -100 -100 -100 -100 -100 -100 
-100 -100 -100 -100 -100 -100 -100 -100 -100 -100 -100 -100 -100 -100 -100 -100 -100 -100 -100 -100 -100 -100 -100 -100 -100 -100 
-100 -100 -100 -100 -100 -100 -100 -100 -100 -100 -100 -100 -100 -100 -100 -100 -100 -100 -100 -100 -100 -100 -100 -100 -100 -100 
-100 -100 -100 -100 -100 -100 -100 -100 -100 -100 -100 -100 -100 -100 -100 -100 -100 -100 -100 -100 -100 -100 -100 -100 -100 -100 
-100 -100 -100 -100 -100 -100 -100 -100 -100 -100 -100 -100 -100 -100 -100 -100 -100 -100 -100 -100 -100 -100 -100 -100 -100 -100 
