# Supplementary material for: A computational model of spatio-temporal cardiac intracellular calcium handling with realistic structure and spatial flux distribution from sarcoplasmic reticulum and t-tubule reconstructions
Source: PLoS Comput Biol. 2017 Aug 31;13(8):e1005714. doi: 10.1371/journal.pcbi.1005714 (PMC5597258; doi:10.1371/journal.pcbi.1005714)
Supplement: S1 Code — Code provided in C/C++ and includes the structural datasets used in this study. Documentation is provided on use of and updating the code. Updates may also be available on Michael Colman’s website, http://www.physicsoftheheart.com and github repository: https://github.com/michaelcolman/CODE---PLOS-Comp-Biol-2017-Model-SR. (ZIP) [file pcbi.1005714.s001.zip › PLOS_SR_Clean/Spatial_diff_out/CaSR_output_0110.vtk]

# vtk DataFile Version 3.0
vtk output
ASCII
DATASET STRUCTURED_POINTS
DIMENSIONS 26 26 52
SPACING 1 1 1
ORIGIN 0 0 0
POINT_DATA 35152
SCALARS ImageFile float 1
LOOKUP_TABLE default
-100 -100 -100 -100 -100 -100 -100 -100 -100 -100 -100 -100 -100 -100 -100 -100 -100 -100 -100 -100 -100 -100 -100 -100 -100 -100 
-100 -100 -100 -100 -100 -100 -100 -100 -100 -100 -100 -100 -100 -100 -100 -100 -100 -100 -100 -100 -100 -100 -100 -100 -100 -100 
-100 -100 -100 -100 -100 -100 -100 -100 -100 -100 -100 -100 -100 -100 -100 -100 -100 -100 -100 -100 -100 -100 -100 -100 -100 -100 
-100 -100 -100 -100 -100 -100 -100 -100 -100 -100 -100 -100 -100 -100 -100 -100 -100 -100 -100 -100 -100 -100 -100 -100 -100 -100 
-100 -100 -100 -100 -100 -100 -100 -100 -100 -100 -100 -100 -100 -100 -100 -100 -100 -100 -100 -100 -100 -100 -100 -100 -100 -100 
-100 -100 -100 -100 -100 -100 -100 -100 -100 -100 -100 -100 -100 -100 -100 -100 -100 -100 -100 -100 -100 -100 -100 -100 -100 -100 
-100 -100 -100 -100 -100 -100 -100 -100 -100 -100 -100 -100 -100 -100 -100 -100 -100 -100 -100 -100 -100 -100 -100 -100 -100 -100 
-100 -100 -100 -100 -100 -100 -100 -100 -100 -100 -100 -100 -100 -100 -100 -100 -100 -100 -100 -100 -100 -100 -100 -100 -100 -100 
-100 -100 -100 -100 -100 -100 -100 -100 -100 -100 -100 -100 -100 -100 -100 -100 -100 -100 -100 -100 -100 -100 -100 -100 -100 -100 
-100 -100 -100 -100 -100 -100 -100 -100 -100 -100 -100 -100 -100 -100 -100 -100 -100 -100 -100 -100 -100 -100 -100 -100 -100 -100 
-100 -100 -100 -100 -100 -100 -100 -100 -100 -100 -100 -100 -100 -100 -100 -100 -100 -100 -100 -100 -100 -100 -100 -100 -100 -100 
-100 -100 -100 -100 -100 -100 -100 -100 -100 -100 -100 -100 -100 -100 -100 -100 -100 -100 -100 -100 -100 -100 -100 -100 -100 -100 
-100 -100 -100 -100 -100 -100 -100 -100 -100 -100 -100 -100 -100 -100 -100 -100 -100 -100 -100 -100 -100 -100 -100 -100 -100 -100 
-100 -100 -100 -100 -100 -100 -100 -100 -100 -100 -100 -100 -100 -100 -100 -100 -100 -100 -100 -100 -100 -100 -100 -100 -100 -100 
-100 -100 -100 -100 -100 -100 -100 -100 -100 -100 -100 -100 -100 -100 -100 -100 -100 -100 -100 -100 -100 -100 -100 -100 -100 -100 
-100 -100 -100 -100 -100 -100 -100 -100 -100 -100 -100 -100 -100 -100 -100 -100 -100 -100 -100 -100 -100 -100 -100 -100 -100 -100 
-100 -100 -100 -100 -100 -100 -100 -100 -100 -100 -100 -100 -100 -100 -100 -100 -100 -100 -100 -100 -100 -100 -100 -100 -100 -100 
-100 -100 -100 -100 -100 -100 -100 -100 -100 -100 -100 -100 -100 -100 -100 -100 -100 -100 -100 -100 -100 -100 -100 -100 -100 -100 
-100 -100 -100 -100 -100 -100 -100 -100 -100 -100 -100 -100 -100 -100 -100 -100 -100 -100 -100 -100 -100 -100 -100 -100 -100 -100 
-100 -100 -100 -100 -100 -100 -100 -100 -100 -100 -100 -100 -100 -100 -100 -100 -100 -100 -100 -100 -100 -100 -100 -100 -100 -100 
-100 -100 -100 -100 -100 -100 -100 -100 -100 -100 -100 -100 -100 -100 -100 -100 -100 -100 -100 -100 -100 -100 -100 -100 -100 -100 
-100 -100 -100 -100 -100 -100 -100 -100 -100 -100 -100 -100 -100 -100 -100 -100 -100 -100 -100 -100 -100 -100 -100 -100 -100 -100 
-100 -100 -100 -100 -100 -100 -100 -100 -100 -100 -100 -100 -100 -100 -100 -100 -100 -100 -100 -100 -100 -100 -100 -100 -100 -100 
-100 -100 -100 -100 -100 -100 -100 -100 -100 -100 -100 -100 -100 -100 -100 -100 -100 -100 -100 -100 -100 -100 -100 -100 -100 -100 
-100 -100 -100 -100 -100 -100 -100 -100 -100 -100 -100 -100 -100 -100 -100 -100 -100 -100 -100 -100 -100 -100 -100 -100 -100 -100 
-100 -100 -100 -100 -100 -100 -100 -100 -100 -100 -100 -100 -100 -100 -100 -100 -100 -100 -100 -100 -100 -100 -100 -100 -100 -100 
-100 -100 -100 -100 -100 -100 -100 -100 -100 -100 -100 -100 -100 -100 -100 -100 -100 -100 -100 -100 -100 -100 -100 -100 -100 -100 
-100 -100 -100 -100 -100 -100 -100 -100 -100 -100 -100 -100 -100 -100 -100 -100 -100 -100 -100 -100 -100 -100 -100 -100 -100 -100 
-100 -100 -100 -100 -100 -100 -100 -100 -100 -100 -100 -100 -100 -100 -100 -100 -100 -100 -100 -100 -100 -100 -100 -100 -100 -100 
-100 -100 -100 -100 -100 -100 -100 -100 -100 -100 -100 -100 -100 -100 -100 -100 -100 -100 -100 -100 -100 -100 -100 -100 -100 -100 
-100 -100 -100 -100 -100 -100 -100 -100 -100 -100 -100 -100 -100 -100 -100 -100 -100 -100 -100 -100 -100 -100 -100 -100 -100 -100 
-100 -100 -100 -100 -100 -100 -100 -100 -100 -100 -100 -100 -100 -100 -100 -100 -100 -100 -100 -100 -100 -100 -100 -100 -100 -100 
-100 -100 -100 -100 -100 -100 -100 -100 -100 -100 -100 -100 -100 -100 -100 -100 -100 -100 -100 -100 -100 -100 -100 -100 -100 -100 
-100 -100 -100 -100 -100 -100 -100 -100 -100 -100 -100 -100 -100 -100 -100 -100 -100 -100 -100 -100 -100 -100 -100 -100 -100 -100 
-100 -100 -100 -100 -100 -100 -100 -100 -100 -100 -100 -100 -100 -100 -100 -100 -100 -100 -100 -100 -100 -100 -100 -100 -100 -100 
-100 -100 -100 -100 -100 -100 -100 -100 -100 -100 -100 -100 -100 -100 -100 -100 -100 -100 -100 -100 -100 -100 -100 -100 -100 -100 
-100 -100 -100 -100 -100 -100 -100 -100 -100 -100 -100 -100 -100 -100 -100 -100 -100 -100 -100 -100 -100 -100 -100 -100 -100 -100 
-100 -100 -100 -100 -100 -100 -100 -100 -100 -100 -100 -100 -100 -100 -100 -100 -100 -100 -100 -100 -100 -100 -100 -100 -100 -100 
-100 -100 -100 -100 -100 -100 -100 -100 -100 -100 -100 -100 -100 -100 -100 -100 -100 -100 -100 -100 -100 -100 -100 -100 -100 -100 
-100 -100 -100 -100 -100 -100 -100 -100 -100 -100 -100 -100 -100 -100 -100 -100 -100 -100 -100 -100 -100 -100 -100 -100 -100 -100 
-100 -100 -100 -100 -100 -100 -100 -100 -100 -100 -100 -100 -100 -100 -100 -100 -100 -100 -100 -100 -100 -100 -100 -100 -100 -100 
-100 -100 -100 -100 -100 -100 -100 -100 -100 -100 -100 -100 -100 -100 -100 -100 -100 -100 -100 -100 -100 -100 -100 -100 -100 -100 
-100 -100 -100 -100 -100 -100 -100 -100 -100 -100 -100 -100 -100 -100 -100 -100 -100 -100 -100 -100 -100 -100 -100 -100 -100 -100 
-100 -100 -100 -100 -100 -100 -100 -100 -100 -100 -100 -100 -100 -100 -100 -100 -100 -100 -100 -100 -100 -100 -100 -100 -100 -100 
-100 -100 -100 -100 -100 -100 -100 -100 -100 -100 -100 -100 -100 -100 -100 -100 -100 -100 -100 -100 -100 -100 -100 -100 -100 -100 
-100 -100 -100 -100 -100 -100 -100 -100 -100 -100 -100 -100 -100 -100 -100 -100 -100 -100 -100 -100 -100 -100 -100 -100 -100 -100 
-100 -100 -100 -100 -100 -100 -100 -100 -100 -100 -100 -100 -100 -100 -100 -100 -100 -100 -100 -100 -100 -100 -100 -100 -100 -100 
-100 -100 -100 -100 -100 -100 -100 -100 -100 -100 -100 -100 -100 -100 -100 -100 -100 -100 -100 -100 -100 -100 -100 -100 -100 -100 
-100 -100 -100 -100 -100 -100 -100 -100 -100 -100 -100 -100 -100 -100 -100 -100 -100 -100 -100 -100 -100 -100 -100 -100 -100 -100 
-100 -100 -100 -100 -100 -100 -100 -100 -100 -100 -100 -100 -100 -100 -100 -100 -100 -100 -100 -100 -100 -100 -100 -100 -100 -100 
-100 -100 -100 -100 -100 -100 -100 -100 -100 -100 -100 -100 -100 -100 -100 -100 -100 -100 -100 -100 -100 -100 -100 -100 -100 -100 
-100 -100 -100 -100 -100 -100 -100 -100 -100 -100 -100 -100 -100 -100 -100 -100 -100 -100 -100 -100 -100 -100 -100 -100 -100 -100 
-100 -100 -100 -100 -100 -100 -100 -100 -100 -100 -100 -100 -100 -100 -100 -100 -100 -100 -100 -100 -100 -100 -100 -100 -100 -100 
-100 -100 -100 -100 -100 -100 -100 -100 -100 -100 -100 -100 -100 -100 -100 -100 -100 -100 -100 -100 -100 -100 -100 -100 -100 -100 
-100 -100 548.076870 548.345685 548.785022 549.309882 549.896283 550.547590 551.229467 551.919170 552.630854 553.382873 554.142503 554.885265 555.626049 556.383780 557.120704 557.802586 558.433049 559.025082 559.548951 559.982089 560.334109 560.613686 560.775275 -100 
-100 -100 547.530335 547.855124 548.350066 548.903435 549.505613 550.188823 550.892841 551.581013 552.285085 553.052862 553.823244 554.556582 555.286206 556.062317 556.817166 557.498552 558.124073 558.733115 559.270921 559.701651 560.051389 560.355946 560.541190 -100 
-100 -100 546.569104 546.999287 547.589856 548.184792 548.804539 549.549230 550.295602 550.979080 551.663964 552.467180 553.259983 553.973390 554.675608 555.490366 556.278842 556.955339 557.565126 558.210132 558.775372 559.198718 559.537106 559.890728 560.120113 -100 
-100 -100 545.505039 546.038834 546.716871 547.349913 547.983662 548.799917 549.595731 550.281493 550.947142 551.794059 552.610961 553.305242 553.974391 554.832047 555.652109 556.322087 556.911260 557.598560 558.193978 558.612371 558.935368 559.341952 559.613243 -100 
-100 -100 544.743351 545.244925 545.929086 546.606153 547.301201 548.130204 548.949119 549.677297 550.389810 551.221770 552.031238 552.742111 553.440861 554.272779 555.080891 555.765649 556.385129 557.060098 557.658124 558.103680 558.465245 558.858713 559.120823 -100 
-100 -100 543.980293 544.461936 545.147036 545.850788 546.585914 547.437691 548.286373 549.054887 549.804105 550.633779 551.439454 552.159468 552.872135 553.689146 554.487267 555.177887 555.812962 556.487247 557.093530 557.561497 557.948903 558.340261 558.598378 -100 
-100 -100 543.078494 543.605102 544.323858 545.035768 545.774859 546.675751 547.569329 548.357641 549.112066 549.968104 550.786125 551.493603 552.186359 553.021004 553.829420 554.508117 555.128004 555.829548 556.460374 556.931942 557.316065 557.738461 558.021252 -100 
-100 -100 542.226260 542.817836 543.575032 544.284917 545.006632 545.960300 546.892931 547.685299 548.425801 549.320641 550.159268 550.851162 551.511371 552.378707 553.203379 553.863950 554.453316 555.191557 555.848041 556.313733 556.678240 557.142261 557.455238 -100 
-100 -100 541.783227 542.317353 543.049838 543.779970 544.540849 545.466255 546.383686 547.193053 547.967531 548.845140 549.682679 550.403378 551.101777 551.935439 552.737941 553.409270 554.026222 554.733898 555.376491 555.860907 556.257934 556.693203 556.984438 -100 
-100 -100 541.401214 541.899811 542.615105 543.357601 544.138159 545.040980 545.937738 546.746784 547.534475 548.408166 549.253795 550.000427 550.724053 551.538534 552.323305 552.996550 553.623601 554.310954 554.941377 555.434203 555.846497 556.265163 556.541880 -100 
-100 -100 540.902712 541.435894 542.173798 542.915551 543.683216 544.594117 545.486838 546.272249 547.037499 547.936970 548.807687 549.557541 550.271101 551.098607 551.884830 552.538719 553.141201 553.838141 554.473968 554.954613 555.350829 555.788966 556.082871 -100 
-100 -100 540.436944 541.028783 541.798826 542.533109 543.272874 544.207825 545.105935 545.863912 546.591706 547.527573 548.423525 549.163820 549.847834 550.700346 551.492557 552.118573 552.679840 553.399002 554.045239 554.506290 554.871001 555.341764 555.660413 -100 
-100 -100 540.330091 540.866770 541.610463 542.357332 543.125034 544.027804 544.907299 545.679888 546.438197 547.339837 548.217682 548.972417 549.682308 550.494321 551.256469 551.883411 552.461637 553.140556 553.763762 554.235318 554.624837 555.058319 555.349793 -100 
-100 -100 540.247264 540.752938 541.480362 542.234494 543.016590 543.902693 544.772137 545.554859 546.328835 547.208876 548.070810 548.829130 549.546487 550.328689 551.063309 551.680882 552.258454 552.910646 553.517060 553.992567 554.391965 554.801460 555.073297 -100 
-100 -100 540.029678 540.574116 541.325150 542.074978 542.841655 543.742084 544.618961 545.389296 546.143546 547.034753 547.900282 548.641335 549.332263 550.115007 550.839467 551.425061 551.966399 552.623363 553.231816 553.691065 554.069034 554.490524 554.774418 -100 
-100 -100 539.846522 540.450080 541.229441 541.964698 542.697833 543.623304 544.511270 545.260654 545.978619 546.894828 547.769593 548.486356 549.136266 549.934378 550.656565 551.205304 551.694922 552.367470 552.977972 553.408223 553.745790 554.190925 554.494292 -100 
-100 -100 540.043264 540.581167 541.319207 542.051701 542.800409 543.685752 544.551610 545.313610 546.057893 546.933886 547.781905 548.505054 549.174987 549.930320 550.623694 551.176665 551.682227 552.297971 552.863395 553.283003 553.628400 554.026722 554.298529 -100 
-100 -100 540.270940 540.761916 541.459989 542.175377 542.917711 543.770915 544.616990 545.383611 546.138692 546.986890 547.813328 548.537926 549.216077 549.943308 550.615729 551.170049 551.678591 552.248276 552.767927 553.164069 553.498447 553.861266 554.108399 -100 
-100 -100 540.361975 540.871070 541.560931 542.239036 542.937182 543.782581 544.621630 545.369410 546.101020 546.951031 547.774807 548.484058 549.141978 549.871217 550.540809 551.078275 551.559905 552.115817 552.609012 552.963236 553.256648 553.619435 553.872405 -100 
-100 -100 540.488005 541.026929 541.702878 542.326083 542.955801 543.796591 544.625523 545.342713 546.033850 546.896257 547.721406 548.409379 549.034847 549.778938 550.451633 550.967735 551.412025 551.972297 552.451583 552.764751 553.007021 553.382144 553.645848 -100 
-100 -100 540.999576 541.427025 542.006248 542.584820 543.197328 543.959795 544.735633 545.448495 546.155449 546.968766 547.760057 548.454024 549.101444 549.806771 550.454985 550.983226 551.450640 551.966325 552.412670 552.729752 552.987026 553.301449 553.517961 -100 
-100 -100 541.528962 541.843336 542.318160 542.849559 543.440506 544.132292 544.856888 545.567356 546.287088 547.058292 547.817223 548.518654 549.184978 549.858030 550.483706 551.026597 551.516073 551.997711 552.418287 552.746341 553.017499 553.276774 553.443226 -100 
-100 -100 541.826314 542.080024 542.493519 542.992368 543.564367 544.218789 544.915569 545.622776 546.346007 547.097234 547.839648 548.543854 549.217544 549.875943 550.490520 551.040272 551.539085 552.005830 552.414345 552.747495 553.022568 553.254054 553.393645 -100 
-100 -100 -100 -100 -100 -100 -100 -100 -100 -100 -100 -100 -100 -100 -100 -100 -100 -100 -100 -100 -100 -100 -100 -100 -100 -100 
-100 -100 -100 -100 -100 -100 -100 -100 -100 -100 -100 -100 -100 -100 -100 -100 -100 -100 -100 -100 -100 -100 -100 -100 -100 -100 
-100 -100 -100 -100 -100 -100 -100 -100 -100 -100 -100 -100 -100 -100 -100 -100 -100 -100 -100 -100 -100 -100 -100 -100 -100 -100 
-100 -100 547.486921 547.811568 548.306189 548.858945 549.460084 550.141892 550.844550 551.531973 552.236383 553.005713 553.778529 554.514568 555.246530 556.024172 556.779528 557.460300 558.084049 558.690298 559.224733 559.652155 559.999252 560.302143 560.486636 -100 
-100 -100 546.731994 547.173766 547.763010 548.341244 548.939161 549.678261 550.417507 551.087020 551.758241 552.567920 553.365970 554.075310 554.769851 555.593713 556.386771 557.056549 557.654468 558.300776 558.862995 559.273980 559.597913 559.954967 560.188713 -100 
-100 -100 545.324176 546.035399 546.808458 547.409315 547.956739 548.836002 549.656797 550.278258 550.849467 551.773854 552.634096 553.277472 553.860412 554.809604 555.686888 556.320741 556.833869 557.588937 558.215929 558.581143 558.823423 559.314755 559.655061 -100 
-100 -100 543.726130 544.792902 545.756346 546.356528 546.781429 547.877828 548.804627 549.369050 549.770658 550.888414 551.829531 552.389550 552.781073 553.932943 554.909596 555.489679 555.849404 556.782772 557.493288 557.799455 557.890014 558.583571 559.044946 -100 
-100 -100 543.281643 544.096271 544.987699 545.673023 546.291010 547.270286 548.176677 548.840173 549.431558 550.393893 551.275672 551.906302 552.473932 553.451254 554.357279 554.993530 555.507723 556.304991 556.975217 557.359083 557.619197 558.166998 558.556648 -100 
-100 -100 542.663787 543.364354 544.212539 544.936391 545.638285 546.598315 547.521532 548.257725 548.942597 549.849386 550.700554 551.362693 551.995817 552.902646 553.769388 554.426478 554.998386 555.753493 556.416278 556.847751 557.182100 557.679680 558.035642 -100 
-100 -100 541.521272 542.367522 543.290658 543.991964 544.632380 545.712548 546.722074 547.462461 548.104027 549.088731 549.971630 550.585282 551.132295 552.119056 553.025376 553.639963 554.135223 554.981200 555.702276 556.114264 556.391703 556.983643 557.405608 -100 
-100 -100 540.240520 541.385450 542.428538 543.069861 543.529102 544.830070 545.947763 546.646134 547.135950 548.298952 549.250660 549.782421 550.131614 551.314175 552.298947 552.838196 553.149802 554.187259 554.994985 555.349193 555.463612 556.250794 556.779081 -100 
-100 -100 540.200983 541.053922 541.989386 542.707145 543.368086 544.473445 545.507322 546.267722 546.928435 547.937534 548.843451 549.472182 550.025034 551.009889 551.907945 552.511571 553.001400 553.855764 554.591794 555.018107 555.309248 555.916816 556.349498 -100 
-100 -100 540.030836 540.746256 541.621166 542.378876 543.122301 544.135828 545.108013 545.880373 546.599458 547.559046 548.459675 549.153152 549.797703 550.700020 551.547315 552.176576 552.732149 553.507724 554.202916 554.661282 555.020229 555.553229 555.934534 -100 
-100 -100 539.347722 540.190418 541.129828 541.869398 542.549381 543.618694 544.601102 545.308980 545.937056 546.990279 547.954757 548.633370 549.216002 550.186365 551.058967 551.640399 552.113865 552.954423 553.680725 554.099823 554.387107 555.000292 555.437941 -100 
-100 -100 538.497009 539.621448 540.674165 541.360375 541.869293 543.105413 544.140647 544.752286 545.175952 546.431723 547.488555 548.106110 548.509859 549.656248 550.590116 551.085652 551.366142 552.379141 553.172465 553.516430 553.624543 554.425502 554.964311 -100 
-100 -100 538.780750 539.628066 540.575623 541.323336 542.005002 543.063529 544.027996 544.718259 545.336550 546.394025 547.370088 548.057797 548.638861 549.591594 550.436013 550.986240 551.432462 552.254814 552.969282 553.379911 553.660783 554.269330 554.704527 -100 
-100 -100 538.888614 539.613561 540.506255 541.283861 542.034349 543.023087 543.955181 544.688465 545.386023 546.358861 547.287658 548.004289 548.649130 549.512620 550.298642 550.861024 551.359129 552.100751 552.775235 553.218555 553.565731 554.089628 554.465928 -100 
-100 -100 538.465091 539.332183 540.296555 541.051861 541.734394 542.794471 543.761053 544.455804 545.076790 546.118258 547.077728 547.751324 548.313804 549.230843 550.027415 550.522400 550.918708 551.729453 552.440528 552.847167 553.122058 553.715805 554.140785 -100 
-100 -100 537.881949 539.043311 540.122713 540.817718 541.322170 542.555956 543.588915 544.204240 544.633499 545.856255 546.884458 547.479316 547.852008 548.931323 549.776869 550.169168 550.348292 551.338552 552.116372 552.443406 552.535375 553.303168 553.821424 -100 
-100 -100 538.502566 539.365098 540.318441 541.057657 541.723382 542.770755 543.729970 544.421007 545.035466 546.060823 547.001811 547.658535 548.201019 549.088002 549.850781 550.312230 550.672079 551.437893 552.101590 552.465299 552.705541 553.274960 553.687339 -100 
-100 -100 538.960782 539.676820 540.545029 541.286302 541.999067 542.960901 543.879058 544.609275 545.298718 546.234898 547.124374 547.811211 548.422065 549.222132 549.938209 550.436491 550.866385 551.515181 552.091324 552.447314 552.724792 553.199341 553.549591 -100 
-100 -100 538.890718 539.723949 540.626482 541.308148 541.921473 542.934164 543.876342 544.570365 545.190122 546.177720 547.088523 547.742058 548.289780 549.136299 549.870538 550.333554 550.692619 551.367428 551.927484 552.206259 552.383181 552.916049 553.309736 -100 
-100 -100 538.684958 539.776924 540.744136 541.320092 541.716068 542.873654 543.863570 544.480114 544.924354 546.061122 547.025133 547.613397 548.003945 548.990950 549.774324 550.168859 550.361082 551.167083 551.754172 551.931059 551.907171 552.603161 553.079913 -100 
-100 -100 539.757810 540.476556 541.241750 541.818598 542.349041 543.265558 544.136275 544.802679 545.407598 546.347144 547.216522 547.860912 548.407720 549.221036 549.928286 550.391582 550.747457 551.369938 551.872235 552.116739 552.262162 552.730194 553.071475 -100 
-100 -100 540.760404 541.196005 541.767156 542.321112 542.905730 543.661753 544.432002 545.132583 545.825961 546.643088 547.435595 548.121786 548.758326 549.467482 550.115905 550.634517 551.088088 551.603883 552.045635 552.347924 552.588147 552.905801 553.126861 -100 
-100 -100 541.280980 541.592658 542.062897 542.589206 543.175763 543.864566 544.587636 545.297634 546.017434 546.788717 547.547554 548.248704 548.914453 549.586422 550.210478 550.751319 551.238297 551.717023 552.134498 552.459610 552.728291 552.985716 553.151139 -100 
-100 -100 -100 -100 -100 -100 -100 -100 -100 -100 -100 -100 -100 -100 -100 -100 -100 -100 -100 -100 -100 -100 -100 -100 -100 -100 
-100 -100 -100 -100 -100 -100 -100 -100 -100 -100 -100 -100 -100 -100 -100 -100 -100 -100 -100 -100 -100 -100 -100 -100 -100 -100 
-100 -100 -100 -100 -100 -100 -100 -100 -100 -100 -100 -100 -100 -100 -100 -100 -100 -100 -100 -100 -100 -100 -100 -100 -100 -100 
-100 -100 546.439545 546.869409 547.459257 548.052614 548.669223 549.409156 550.150530 550.830866 551.516308 552.324391 553.125206 553.847590 554.557580 555.377446 556.167789 556.842660 557.447075 558.083209 558.637520 559.050092 559.380021 559.728580 559.955834 -100 
-100 -100 545.238784 545.949823 546.722536 547.322521 547.867820 548.743410 549.560080 550.178691 550.749883 551.677706 552.543862 553.193892 553.782546 554.735431 555.614120 556.246976 556.756398 557.505034 558.123946 558.481159 558.717271 559.205180 559.544195 -100 
-100 -100 542.625962 544.189758 545.389041 545.920193 546.102576 547.448577 548.476080 548.903831 549.029722 550.414669 551.477611 551.911662 552.027611 553.471794 554.595000 555.081659 555.203233 556.369963 557.176444 557.358393 557.200427 558.163350 558.794483 -100 
-100 -100 538.772395 542.156433 543.940696 544.250426 543.321156 545.889184 547.280157 547.375482 546.277323 548.908347 550.319373 550.378270 549.194972 551.953071 553.477840 553.681896 552.709571 555.001094 556.134728 556.004034 554.720924 556.886276 557.963976 -100 
-100 -100 540.207518 541.940413 543.304063 543.919347 544.155991 545.636078 546.774958 547.236860 547.363586 548.809001 549.905348 550.305962 550.379154 551.877977 553.049194 553.524831 553.625547 554.862573 555.733794 555.925155 555.768653 556.822854 557.535760 -100 
-100 -100 540.189311 541.406867 542.581479 543.296534 543.844085 545.080815 546.170677 546.814527 547.301871 548.431126 549.399314 549.922670 550.323534 551.482645 552.509099 553.072016 553.447077 554.426815 555.221911 555.552115 555.706182 556.472134 557.042149 -100 
-100 -100 538.267353 540.054042 541.444101 542.022751 542.195685 543.876587 545.189897 545.765111 545.962662 547.421997 548.501722 548.851659 548.856419 550.398575 551.575928 551.987403 551.994821 553.361434 554.331882 554.550900 554.381291 555.528277 556.302363 -100 
-100 -100 534.876571 538.416439 540.281460 540.509384 539.311540 542.412234 544.153513 544.449536 543.486571 546.135900 547.525733 547.480888 546.100363 549.021553 550.579814 550.640687 549.359146 552.026855 553.370955 553.272899 551.887667 554.306281 555.522335 -100 
-100 -100 536.902042 538.694023 540.094264 540.686602 540.878105 542.586778 543.926572 544.520307 544.734532 546.223778 547.332744 547.700433 547.711006 549.249854 550.415267 550.809639 550.806848 552.187309 553.179281 553.415216 553.260073 554.427977 555.216880 -100 
-100 -100 537.462107 538.689942 539.884996 540.624648 541.205248 542.504698 543.648025 544.319112 544.827562 546.030706 547.066820 547.628885 548.040877 549.192711 550.189492 550.704084 551.042685 552.063773 552.909668 553.269201 553.442621 554.262645 554.871757 -100 
-100 -100 536.120536 537.868871 539.266800 539.910997 540.175021 541.779363 543.005241 543.477533 543.577732 545.190728 546.420366 546.884935 546.969856 548.460174 549.576633 549.940647 549.921221 551.279719 552.254585 552.473998 552.303637 553.487258 554.287425 -100 
-100 -100 533.300931 536.717612 538.575591 538.921597 537.964505 540.785664 542.313008 542.372775 541.074219 544.082484 545.716277 545.855366 544.666342 547.430877 548.882791 548.884045 547.577808 550.200071 551.516988 551.390004 549.962558 552.430340 553.672192 -100 
-100 -100 535.563442 537.318288 538.728614 539.386779 539.656468 541.245322 542.445398 542.891978 542.976745 544.597971 545.846877 546.327501 546.414691 547.883109 548.964302 549.289897 549.237754 550.577902 551.541851 551.753111 551.576229 552.754897 553.552472 -100 
-100 -100 536.340777 537.582224 538.805557 539.582593 540.185802 541.442445 542.521625 543.129487 543.598134 544.830944 545.917547 546.524049 546.951313 548.048661 548.962979 549.389898 549.654063 550.646168 551.477539 551.824889 551.987551 552.797727 553.401363 -100 
-100 -100 535.199201 537.011178 538.461131 539.135454 539.406514 541.006458 542.218727 542.686649 542.798222 544.380895 545.600743 546.067440 546.141679 547.558350 548.569827 548.806185 548.659213 550.027504 551.017335 551.243559 551.077303 552.228873 553.008665 -100 
-100 -100 532.562899 536.123001 538.055387 538.423855 537.453507 540.297588 541.842355 541.943284 540.730776 543.627954 545.204971 545.325812 544.131418 546.785770 548.105884 547.929396 546.375385 549.110579 550.476407 550.370336 548.976727 551.367084 552.570229 -100 
-100 -100 535.281034 537.092431 538.534863 539.194829 539.450226 541.040866 542.251196 542.722959 542.834190 544.397696 545.596849 546.048979 546.105865 547.486740 548.459179 548.660611 548.476866 549.793335 550.728331 550.906419 550.702399 551.827997 552.594469 -100 
-100 -100 536.496924 537.743640 538.952355 539.696183 540.262431 541.502465 542.583724 543.213388 543.698783 544.878243 545.915555 546.502090 546.911598 547.923411 548.750718 549.113766 549.316735 550.193193 550.904181 551.150772 551.236433 551.993465 552.569147 -100 
-100 -100 535.782036 537.568319 538.956184 539.550216 539.743246 541.313826 542.528616 543.045863 543.222977 544.698354 545.847464 546.327248 546.454322 547.734300 548.659182 548.910637 548.819462 549.938408 550.692820 550.745142 550.451178 551.547221 552.298849 -100 
-100 -100 533.615819 537.118015 538.926364 539.156419 538.042579 540.849881 542.392567 542.591611 541.594507 544.221484 545.678888 545.870196 544.918687 547.262129 548.464307 548.409575 547.197743 549.396617 550.399692 550.065761 548.488535 550.838563 552.007150 -100 
-100 -100 537.046935 538.651657 539.852910 540.336866 540.458783 541.903597 543.029369 543.534735 543.720868 545.121440 546.210343 546.694770 546.844151 548.067866 548.952559 549.223955 549.155799 550.194615 550.870031 550.897274 550.587553 551.584669 552.253035 -100 
-100 -100 539.318171 540.033627 540.793041 541.363153 541.887427 542.799580 543.668071 544.333916 544.938916 545.878369 546.747355 547.391132 547.936785 548.747943 549.452112 549.911517 550.262504 550.878887 551.374455 551.612542 551.752658 552.217009 552.556399 -100 
-100 -100 540.313086 540.734456 541.303136 541.869637 542.471286 543.226114 543.997897 544.709426 545.416311 546.229524 547.020264 547.713241 548.358859 549.060986 549.704581 550.226958 550.687069 551.193972 551.630788 551.938743 552.188373 552.497306 552.710903 -100 
-100 -100 -100 -100 -100 -100 -100 -100 -100 -100 -100 -100 -100 -100 -100 -100 -100 -100 -100 -100 -100 -100 -100 -100 -100 -100 
-100 -100 -100 -100 -100 -100 -100 -100 -100 -100 -100 -100 -100 -100 -100 -100 -100 -100 -100 -100 -100 -100 -100 -100 -100 -100 
-100 -100 -100 -100 -100 -100 -100 -100 -100 -100 -100 -100 -100 -100 -100 -100 -100 -100 -100 -100 -100 -100 -100 -100 -100 -100 
-100 -100 545.246815 545.780232 546.457565 547.088401 547.716093 548.521445 549.304804 549.981870 550.647425 551.504803 552.339781 553.054425 553.741101 554.610178 555.434799 556.102148 556.680524 557.348745 557.920017 558.314458 558.619064 559.015564 559.283129 -100 
-100 -100 543.515074 544.581518 545.544865 546.144088 546.564006 547.649203 548.562297 549.116301 549.516179 550.643582 551.602206 552.181896 552.590059 553.752297 554.733165 555.311390 555.661688 556.576937 557.263921 557.546581 557.619523 558.304758 558.763798 -100 
-100 -100 538.650572 542.034247 543.819060 544.129582 543.197793 545.756357 547.134838 547.219834 546.118427 548.756644 550.181397 550.255516 549.084720 551.849800 553.377451 553.580941 552.602706 554.880550 555.995738 555.846356 554.549655 556.710570 557.788188 -100 
-100 -100 524.174578 538.335429 541.831906 541.101460 531.816080 542.853195 545.456138 544.288204 534.320027 545.845466 548.524169 547.256302 536.759877 548.869873 551.784389 550.912656 541.997390 552.249156 554.506094 553.191806 543.675833 554.163662 556.667863 -100 
-100 -100 535.868784 539.490324 541.482436 541.874751 540.974648 543.707164 545.221993 545.331562 544.206342 546.934030 548.406456 548.427821 547.181811 550.034505 551.629791 551.808095 550.781827 553.164488 554.367073 554.218362 552.902366 555.193335 556.382079 -100 
-100 -100 537.406760 539.321052 540.841873 541.502151 541.734578 543.406686 544.699816 545.218425 545.362158 546.871784 548.002718 548.360857 548.371168 549.949605 551.171324 551.603275 551.630335 552.980754 553.939823 554.132202 553.953661 555.127925 555.940614 -100 
-100 -100 533.696153 537.425696 539.444867 539.718603 538.514490 541.704374 543.498468 543.764123 542.746019 545.462674 546.897661 546.821057 545.388898 548.390966 550.011253 550.057297 548.732461 551.461229 552.843399 552.715748 551.288519 553.790635 555.080992 -100 
-100 -100 519.555235 534.208025 537.803608 536.701208 525.371530 538.747842 542.037704 541.173245 531.545831 542.904541 545.505501 543.979093 532.456031 545.538295 548.578421 547.322498 536.587461 548.745567 551.474985 550.121974 539.704060 551.283017 554.069862 -100 
-100 -100 532.271954 536.006063 538.034684 538.321170 537.135828 540.359330 542.185034 542.470736 541.468268 544.220260 545.687624 545.628993 544.201486 547.199219 548.805402 548.830383 547.492137 550.242653 551.653997 551.547135 550.135349 552.663784 553.972184 -100 
-100 -100 534.560305 536.480118 538.017336 538.695028 538.951081 540.706378 542.065428 542.606198 542.749960 544.363410 545.578290 545.977671 545.995585 547.565618 548.750755 549.115625 549.078524 550.506288 551.540141 551.765704 551.594671 552.848818 553.714094 -100 
-100 -100 531.613738 535.222368 537.233700 537.621780 536.664862 539.620298 541.252834 541.325343 539.999040 543.082599 544.756218 544.851201 543.600890 546.453935 547.977126 547.967417 546.623261 549.334710 550.717388 550.578725 549.121411 551.692942 553.022830 -100 
-100 -100 518.596689 532.614805 536.147796 535.344651 525.403758 537.340104 540.169085 538.772576 527.302176 540.524654 543.651721 542.480776 531.868816 544.086210 546.900124 545.577548 534.909422 546.919275 549.593446 548.168675 537.504516 549.333040 552.180593 -100 
-100 -100 531.068556 534.685575 536.713380 537.121524 536.175798 539.112222 540.713805 540.755323 539.409299 542.504481 544.201335 544.316287 543.071062 545.897639 547.380024 547.326341 545.944018 548.635987 550.006030 549.856719 548.390881 550.956422 552.283535 -100 
-100 -100 533.463390 535.400624 536.976779 537.712121 538.017120 539.706541 540.980573 541.437151 541.516622 543.182105 544.465696 544.926764 544.979227 546.472355 547.555556 547.814316 547.681222 549.088012 550.109285 550.319755 550.135345 551.377167 552.236542 -100 
-100 -100 530.610762 534.367423 536.468592 536.902580 535.949777 538.914643 540.538352 540.624077 539.367943 542.361408 544.009049 544.113538 542.876730 545.621118 547.008647 546.817472 545.224820 548.052662 549.489607 549.376648 547.958236 550.460917 551.758306 -100 
-100 -100 517.328988 531.975116 535.676863 534.906524 524.852157 536.926773 539.803593 538.528228 527.606776 540.255500 543.253084 542.081355 531.633184 543.554516 546.170502 544.516519 532.787545 545.708678 548.572060 547.233501 536.867584 548.355569 551.121360 -100 
-100 -100 530.757095 534.517274 536.614067 537.034837 536.065991 539.022574 540.646244 540.739983 539.488553 542.458121 544.082689 544.175248 542.924938 545.626479 546.968484 546.740069 545.110484 547.879534 549.255576 549.090707 547.632389 550.108052 551.391655 -100 
-100 -100 533.736513 535.698595 537.270626 537.974166 538.237187 539.917562 541.203464 541.702766 541.832309 543.413251 544.634793 545.088901 545.152191 546.524421 547.499012 547.694167 547.515136 548.775433 549.655400 549.754517 549.487562 550.673987 551.504349 -100 
-100 -100 531.379361 535.131857 537.170606 537.509915 536.444962 539.411867 541.065094 541.264061 540.231417 542.966285 544.502779 544.675098 543.671892 546.097242 547.349249 547.249210 545.972439 548.272581 549.362715 549.029117 547.433514 549.913919 551.192967 -100 
-100 -100 518.526940 533.254395 536.830944 535.877640 525.454960 537.709869 540.652903 539.675087 530.065714 541.358150 544.085848 543.177149 534.266164 544.585047 546.913783 545.672570 536.211962 546.649958 548.798686 547.118542 536.269740 547.990393 550.759053 -100 
-100 -100 533.036153 536.536921 538.342651 538.568655 537.449987 540.254805 541.798957 542.000723 541.005882 543.632880 545.089809 545.281115 544.328799 546.668458 547.865422 547.804735 546.584016 548.771408 549.762590 549.416431 547.829168 550.173618 551.340290 -100 
-100 -100 537.668452 538.755271 539.713241 540.277846 540.662774 541.812933 542.800402 543.417585 543.863115 544.999743 545.962809 546.549941 546.938029 547.919553 548.695203 549.080228 549.259785 550.049487 550.618627 550.778052 550.739897 551.426699 551.899202 -100 
-100 -100 539.227341 539.757990 540.419331 541.025244 541.638804 542.468195 543.291616 544.007522 544.698996 545.561062 546.384977 547.071071 547.693121 548.430946 549.094759 549.599641 550.029429 550.571661 551.031087 551.325032 551.551397 551.915642 552.173917 -100 
-100 -100 -100 -100 -100 -100 -100 -100 -100 -100 -100 -100 -100 -100 -100 -100 -100 -100 -100 -100 -100 -100 -100 -100 -100 -100 
-100 -100 -100 -100 -100 -100 -100 -100 -100 -100 -100 -100 -100 -100 -100 -100 -100 -100 -100 -100 -100 -100 -100 -100 -100 -100 
-100 -100 -100 -100 -100 -100 -100 -100 -100 -100 -100 -100 -100 -100 -100 -100 -100 -100 -100 -100 -100 -100 -100 -100 -100 -100 
-100 -100 544.311699 544.813031 545.497630 546.173570 546.859858 547.668382 548.462035 549.171207 549.881323 550.732551 551.576367 552.325773 553.057251 553.909906 554.726867 555.408704 556.010693 556.651607 557.205185 557.606276 557.934548 558.312182 558.569796 -100 
-100 -100 542.904618 543.718518 544.611598 545.298999 545.910232 546.864771 547.738722 548.375856 548.960037 549.942966 550.862932 551.535881 552.138511 553.135942 554.050521 554.685326 555.183231 555.943413 556.563769 556.897155 557.120392 557.655389 558.044094 -100 
-100 -100 539.932218 541.662839 543.029706 543.652936 543.888301 545.337769 546.434834 546.860390 546.972097 548.440322 549.579116 550.025459 550.135245 551.650593 552.828711 553.305909 553.394701 554.591841 555.407763 555.541889 555.343997 556.393159 557.112076 -100 
-100 -100 535.725908 539.343345 541.338737 541.742668 540.848688 543.551878 545.027776 545.102261 543.958402 546.707413 548.215901 548.274673 547.058421 549.919083 551.517608 551.700153 550.670371 553.019651 554.176134 553.978314 552.625092 554.921482 556.121555 -100 
-100 -100 537.068258 538.999709 540.564328 541.290053 541.590506 543.191228 544.412211 544.873157 544.984991 546.523720 547.704427 548.116074 548.179919 549.756987 550.989184 551.453343 551.520947 552.802309 553.698819 553.851589 553.664229 554.821720 555.635574 -100 
-100 -100 536.953577 538.352520 539.723092 540.558637 541.186326 542.542374 543.719700 544.380501 544.872497 546.082993 547.126786 547.666542 548.068704 549.291882 550.369530 550.925084 551.280580 552.306212 553.140221 553.461956 553.614564 554.467824 555.121635 -100 
-100 -100 534.817500 536.823336 538.434081 539.133095 539.377683 541.202499 542.623418 543.216436 543.409541 544.965943 546.130097 546.487393 546.478289 548.096037 549.330154 549.723859 549.699802 551.138650 552.175498 552.399161 552.230621 553.479785 554.346444 -100 
-100 -100 531.218388 535.032930 537.148041 537.489717 536.341543 539.621596 541.493273 541.800594 540.810490 543.585246 545.072592 545.020305 543.598374 546.619770 548.246992 548.276145 546.938826 549.713611 551.149535 551.056261 549.657403 552.205717 553.531996 -100 
-100 -100 533.323411 535.336374 536.960036 537.676577 537.947152 539.812264 541.274248 541.899138 542.117524 543.704197 544.892399 545.261675 545.254314 546.867392 548.090256 548.469517 548.441028 549.903165 550.973348 551.226142 551.080829 552.353418 553.234473 -100 
-100 -100 533.957610 535.371384 536.768227 537.635013 538.309003 539.754391 541.017163 541.733664 542.263553 543.547512 544.648955 545.214986 545.619313 546.832659 547.882131 548.393833 548.723031 549.809535 550.720081 551.097866 551.289114 552.200176 552.890816 -100 
-100 -100 532.550575 534.507563 536.117795 536.881559 537.226842 538.995043 540.354406 540.870693 540.982137 542.685348 543.982545 544.437925 544.498834 546.064530 547.244455 547.601674 547.561531 548.994096 550.034438 550.258026 550.088918 551.378324 552.273466 -100 
-100 -100 529.631196 533.303269 535.396163 535.851903 534.951497 537.967009 539.645624 539.740469 538.430082 541.551103 543.261125 543.373921 542.132353 544.998185 546.527928 546.510741 545.158147 547.875053 549.264058 549.122555 547.667851 550.268345 551.625289 -100 
-100 -100 532.016483 533.983345 535.611763 536.396467 536.753225 538.508729 539.843751 540.335738 540.432705 542.141823 543.453892 543.921903 543.982420 545.523755 546.666442 546.983150 546.905981 548.311598 549.329659 549.533826 549.350289 550.632359 551.525176 -100 
-100 -100 532.879851 534.314680 535.752799 536.672561 537.382063 538.789411 539.989916 540.645557 541.136407 542.444794 543.589052 544.193385 544.608218 545.761988 546.725242 547.146083 547.393352 548.433141 549.305308 549.647058 549.810959 550.708921 551.395979 -100 
-100 -100 531.681144 533.726309 535.420833 536.245290 536.617284 538.378730 539.714409 540.217521 540.335527 542.006610 543.293737 543.753492 543.803451 545.285862 546.349281 546.567728 546.386935 547.810135 548.841933 549.048371 548.866150 550.121513 550.999227 -100 
-100 -100 528.978892 532.829722 535.039443 535.555769 534.665543 537.693744 539.370250 539.489588 538.256007 541.266169 542.924306 543.027218 541.784221 544.525941 545.906325 545.695318 544.079327 546.890049 548.306106 548.162718 546.724594 549.248532 550.571272 -100 
-100 -100 531.918556 533.965050 535.654802 536.466931 536.822275 538.569000 539.895474 540.396019 540.509665 542.159976 543.426917 543.873627 543.905859 545.346905 546.362630 546.537842 546.313561 547.680179 548.653821 548.809681 548.588041 549.816606 550.680663 -100 
-100 -100 533.357631 534.801663 536.230966 537.122254 537.793155 539.171765 540.358867 541.023205 541.522708 542.774719 543.871486 544.460186 544.857116 545.913040 546.771152 547.110844 547.283047 548.197589 548.942756 549.178537 549.261550 550.104487 550.762906 -100 
-100 -100 532.746543 534.749530 536.362861 537.090650 537.368751 539.084595 540.409548 540.952789 541.130763 542.689387 543.904661 544.380773 544.483827 545.815666 546.772625 546.988786 546.851367 548.021406 548.820208 548.856986 548.549225 549.744971 550.590285 -100 
-100 -100 530.690518 534.446732 536.490574 536.835273 535.774992 538.744268 540.404385 540.615248 539.593862 542.325393 543.859551 544.036557 543.038987 545.453758 546.695599 546.591425 545.308537 547.582953 548.643669 548.283185 546.667748 549.142502 550.421094 -100 
-100 -100 534.518279 536.305545 537.694100 538.287736 538.479249 540.049464 541.270480 541.798675 541.985358 543.459543 544.606764 545.089029 545.217476 546.486381 547.397993 547.638347 547.530671 548.617581 549.335214 549.352517 549.031917 550.115750 550.863730 -100 
-100 -100 537.195830 538.024929 538.919528 539.591092 540.194332 541.200470 542.142798 542.841974 543.466864 544.454185 545.363194 546.016056 546.560959 547.397050 548.117318 548.564871 548.902621 549.545434 550.068622 550.312125 550.461387 550.978126 551.364986 -100 
-100 -100 538.427072 538.928100 539.603368 540.263862 540.945281 541.779002 542.613560 543.362413 544.096388 544.946069 545.767851 546.474680 547.127751 547.846728 548.502090 549.022209 549.480720 550.005472 550.463212 550.783316 551.049255 551.394318 551.638919 -100 
-100 -100 -100 -100 -100 -100 -100 -100 -100 -100 -100 -100 -100 -100 -100 -100 -100 -100 -100 -100 -100 -100 -100 -100 -100 -100 
-100 -100 -100 -100 -100 -100 -100 -100 -100 -100 -100 -100 -100 -100 -100 -100 -100 -100 -100 -100 -100 -100 -100 -100 -100 -100 
-100 -100 -100 -100 -100 -100 -100 -100 -100 -100 -100 -100 -100 -100 -100 -100 -100 -100 -100 -100 -100 -100 -100 -100 -100 -100 
-100 -100 543.323386 543.804893 544.493398 545.200860 545.927169 546.745785 547.550865 548.284933 549.027457 549.889689 550.753358 551.537522 552.303751 553.152895 553.965468 554.654709 555.266168 555.887254 556.421922 556.817413 557.151634 557.523020 557.778535 -100 
-100 -100 542.076256 542.773999 543.627886 544.364229 545.063878 545.976789 546.836015 547.517841 548.183114 549.130105 550.053283 550.793118 551.489187 552.426663 553.306869 553.966481 554.517726 555.207627 555.780428 556.118987 556.385664 556.872128 557.235509 -100 
-100 -100 539.732849 540.939018 542.122354 542.869244 543.435558 544.595314 545.584430 546.137975 546.577407 547.766493 548.832449 549.456606 549.938264 551.118652 552.154090 552.729138 553.096435 553.987634 554.661335 554.861773 554.916060 555.698012 556.298466 -100 
-100 -100 537.114713 539.003551 540.533636 541.246523 541.535023 543.094844 544.260434 544.662220 544.722937 546.319960 547.565641 548.036737 548.143869 549.720883 550.943028 551.399022 551.445892 552.685316 553.505082 553.542836 553.225380 554.462540 555.331565 -100 
-100 -100 536.786044 538.174763 539.553078 540.418419 541.069887 542.369474 543.473132 544.066054 544.517007 545.770304 546.879959 547.485656 547.940114 549.168681 550.248419 550.816566 551.176640 552.143638 552.896875 553.130178 553.212873 554.091239 554.775211 -100 
-100 -100 536.108828 537.282718 538.580722 539.517851 540.322921 541.563823 542.682470 543.409827 544.044171 545.167565 546.204893 546.870476 547.455050 548.539998 549.538635 550.148730 550.629627 551.523612 552.289249 552.665605 552.941833 553.674785 554.251847 -100 
-100 -100 534.378618 535.861734 537.321324 538.216059 538.892109 540.355363 541.625864 542.340204 542.867441 544.147728 545.254150 545.832528 546.254812 547.487981 548.555558 549.076955 549.406447 550.497310 551.405509 551.780135 551.971326 552.865006 553.545749 -100 
-100 -100 532.344641 534.446076 536.155067 536.932425 537.245556 539.139795 540.614576 541.227192 541.422307 543.072781 544.322583 544.744638 544.785645 546.392027 547.606600 547.974959 547.935872 549.425182 550.523875 550.805637 550.691984 551.953227 552.828056 -100 
-100 -100 532.811554 534.305055 535.781662 536.698591 537.407813 538.922512 540.249343 541.012483 541.576053 542.879828 543.997908 544.578351 544.997430 546.226383 547.287705 547.803240 548.137782 549.256700 550.205744 550.621303 550.845019 551.757400 552.446162 -100 
-100 -100 532.959079 534.157402 535.491733 536.470300 537.337603 538.690855 539.930640 540.758836 541.466192 542.636099 543.695309 544.362101 544.937208 546.013863 546.997386 547.587723 548.070764 549.027530 549.882658 550.346573 550.691713 551.460585 552.052397 -100 
-100 -100 532.018052 533.457696 534.902541 535.825826 536.556451 538.051109 539.354531 540.101630 540.659465 541.981588 543.122281 543.723177 544.155327 545.375478 546.429457 546.948553 547.286162 548.366098 549.269942 549.643430 549.837430 550.764802 551.469332 -100 
-100 -100 530.664104 532.663947 534.327146 535.130769 535.503985 537.364947 538.808678 539.402497 539.590034 541.279813 542.570308 543.026880 543.090642 544.670993 545.863751 546.232808 546.204773 547.620177 548.646010 548.860757 548.692284 549.991827 550.897598 -100 
-100 -100 531.494886 532.946073 534.411243 535.357391 536.102004 537.590602 538.878371 539.610647 540.159645 541.480657 542.624963 543.228544 543.654360 544.852024 545.874410 546.359464 546.662375 547.705989 548.573442 548.913789 549.084051 550.003195 550.707157 -100 
-100 -100 531.899828 533.123653 534.503549 535.536577 536.440219 537.774689 538.975892 539.770865 540.459894 541.629878 542.700074 543.378057 543.945636 544.972625 545.888162 546.409018 546.823348 547.706667 548.487140 548.881163 549.175794 549.933721 550.528653 -100 
-100 -100 531.188252 532.724213 534.277481 535.294256 536.081450 537.548681 538.803540 539.512261 540.047699 541.357158 542.499068 543.108599 543.530576 544.670858 545.619670 546.029769 546.265619 547.274330 548.110139 548.414430 548.552735 549.464990 550.169260 -100 
-100 -100 530.118776 532.277176 534.086909 535.006015 535.455536 537.261864 538.640567 539.190426 539.353493 541.018575 542.302341 542.769999 542.833738 544.299948 545.356571 545.587802 545.429136 546.779109 547.738486 547.877344 547.639543 548.925951 549.831162 -100 
-100 -100 531.521464 533.057588 534.606690 535.613088 536.382632 537.824973 539.055867 539.746443 540.266154 541.556143 542.681490 543.278442 543.680229 544.778419 545.675790 546.035605 546.221965 547.176871 547.959103 548.215793 548.316249 549.203036 549.894492 -100 
-100 -100 532.581552 533.807465 535.178677 536.190535 537.058176 538.336899 539.486762 540.248255 540.910834 542.038035 543.074948 543.736701 544.274657 545.209416 546.014686 546.435311 546.754208 547.526830 548.196206 548.492560 548.709793 549.416038 549.984511 -100 
-100 -100 532.570068 534.024936 535.469521 536.378845 537.067449 538.453674 539.653847 540.342613 540.866804 542.108745 543.199677 543.800423 544.214020 545.248477 546.089509 546.429837 546.603952 547.473566 548.166378 548.356973 548.408056 549.247599 549.908628 -100 
-100 -100 532.259173 534.238303 535.831814 536.560931 536.851086 538.536617 539.840859 540.381788 540.560650 542.114159 543.322544 543.799066 543.900400 545.224891 546.167058 546.365324 546.199577 547.373043 548.162125 548.183752 547.857789 549.042824 549.878681 -100 
-100 -100 534.456387 535.712681 536.933938 537.691926 538.271682 539.516897 540.613271 541.272772 541.787585 542.956542 543.986389 544.584612 545.008859 545.991039 546.790797 547.143333 547.332302 548.138634 548.767939 548.941244 548.973141 549.714667 550.288223 -100 
-100 -100 536.499682 537.216410 538.084012 538.823865 539.535011 540.495412 541.419953 542.165281 542.868685 543.802590 544.688122 545.377141 545.988101 546.769217 547.462653 547.941187 548.343279 548.937037 549.447666 549.742567 549.973977 550.425720 550.767611 -100 
-100 -100 537.575958 538.061901 538.750182 539.453455 540.184252 541.029673 541.875593 542.649047 543.411087 544.258879 545.082255 545.804733 546.477524 547.189197 547.840941 548.371990 548.848680 549.370324 549.833677 550.176248 550.468752 550.806517 551.042589 -100 
-100 -100 -100 -100 -100 -100 -100 -100 -100 -100 -100 -100 -100 -100 -100 -100 -100 -100 -100 -100 -100 -100 -100 -100 -100 -100 
-100 -100 -100 -100 -100 -100 -100 -100 -100 -100 -100 -100 -100 -100 -100 -100 -100 -100 -100 -100 -100 -100 -100 -100 -100 -100 
-100 -100 -100 -100 -100 -100 -100 -100 -100 -100 -100 -100 -100 -100 -100 -100 -100 -100 -100 -100 -100 -100 -100 -100 -100 -100 
-100 -100 542.129885 542.655987 543.383067 544.108734 544.845063 545.699850 546.530424 547.267733 548.010585 548.917661 549.822807 550.624647 551.395257 552.272954 553.101718 553.783474 554.377538 555.006202 555.536654 555.905075 556.213719 556.617055 556.903116 -100 
-100 -100 540.666189 541.502543 542.437421 543.173658 543.833011 544.831628 545.734115 546.381187 546.979769 548.039379 549.042322 549.780905 550.429486 551.451582 552.374226 553.001883 553.482962 554.225995 554.806130 555.068472 555.231068 555.831542 556.281632 -100 
-100 -100 537.608000 539.348697 540.753460 541.423440 541.702623 543.194321 544.303027 544.691818 544.750129 546.367314 547.642506 548.182573 548.354542 549.889724 551.067024 551.521612 551.571205 552.751170 553.494640 553.459297 553.050708 554.314682 555.185246 -100 
-100 -100 533.319610 536.913359 538.941875 539.393033 538.536831 541.288261 542.759652 542.728279 541.349854 544.434277 546.156255 546.341407 545.215938 548.078223 549.664207 549.804843 548.692011 551.054856 552.114564 551.604120 549.641241 552.555316 554.048387 -100 
-100 -100 534.449239 536.411638 538.040207 538.833929 539.191928 540.840679 542.071770 542.489239 542.544348 544.244902 545.580218 546.101830 546.238349 547.835696 549.063938 549.502245 549.531606 550.805915 551.644523 551.642860 551.256852 552.632875 553.598756 -100 
-100 -100 534.123193 535.599955 537.073227 538.003758 538.708278 540.117868 541.316029 541.963326 542.450842 543.776236 544.951558 545.599137 546.076623 547.317379 548.388714 548.924237 549.260002 550.294135 551.123476 551.411360 551.533939 552.453614 553.164989 -100 
-100 -100 531.737408 533.897107 535.663390 536.488780 536.831225 538.710130 540.146605 540.705861 540.854363 542.572962 543.901968 544.398557 544.503822 546.102897 547.305947 547.664760 547.610753 549.095988 550.180283 550.448232 550.334218 551.581697 552.454489 -100 
-100 -100 527.844469 531.954187 534.282067 534.776868 533.754083 537.078677 538.956371 539.181161 537.990480 541.090245 542.805136 542.940375 541.738616 544.636451 546.192393 546.160905 544.741590 547.632660 549.161919 549.171777 547.932077 550.384573 551.677026 -100 
-100 -100 530.099459 532.272779 534.059091 534.908224 535.287591 537.232591 538.744074 539.370461 539.566407 541.301209 542.628692 543.116224 543.212377 544.808703 546.010746 546.370132 546.327508 547.849028 548.985451 549.308484 549.237630 550.497403 551.370464 -100 
-100 -100 530.822785 532.333453 533.848566 534.817109 535.581702 537.145081 538.514403 539.313338 539.910194 541.254108 542.412975 543.032115 543.483442 544.721646 545.790770 546.319942 546.669863 547.786967 548.734114 549.151227 549.380995 550.307057 551.005766 -100 
-100 -100 529.429179 531.469225 533.172372 533.996576 534.382968 536.340121 537.881308 538.568047 538.841310 540.513346 541.788431 542.242387 542.314145 543.925511 545.153855 545.560433 545.572501 547.005913 548.054552 548.295943 548.151627 549.459825 550.367928 -100 
-100 -100 526.482399 530.257542 532.435190 532.901416 531.907976 535.263526 537.206568 537.567815 536.615049 539.511956 541.114275 541.182471 539.911715 542.852658 544.453501 544.516443 543.276378 545.930293 547.295021 547.154450 545.720096 548.332987 549.703430 -100 
-100 -100 528.918515 530.972020 532.698609 533.550217 533.956128 535.910229 537.441224 538.121043 538.390342 540.054893 541.323774 541.772663 541.834242 543.422685 544.623115 545.001657 544.981599 546.368518 547.365185 547.557269 547.377333 548.678644 549.590128 -100 
-100 -100 529.784037 531.326980 532.897085 533.934667 534.754212 536.299017 537.638924 538.425532 539.021503 540.344058 541.487144 542.099784 542.537263 543.723878 544.734765 545.214202 545.510162 546.523135 547.353509 547.656788 547.800729 548.729671 549.446431 -100 
-100 -100 528.490738 530.727347 532.614040 533.603182 534.123624 535.988790 537.431886 538.049711 538.276057 539.949914 541.241687 541.729497 541.829606 543.324392 544.431639 544.737420 544.659190 545.983094 546.913529 547.026513 546.765734 548.097127 549.033087 -100 
-100 -100 525.605074 529.823868 532.296492 533.018013 532.329854 535.408015 537.167463 537.410212 536.354443 539.288854 540.933647 541.082667 539.949940 542.645969 544.062030 543.993084 542.654315 545.178513 546.412000 546.106883 544.455135 547.182992 548.609663 -100 
-100 -100 528.912347 531.150815 533.036432 534.019114 534.522231 536.350756 537.754131 538.339207 538.540012 540.193114 541.471081 541.949541 542.030768 543.478219 544.526777 544.774954 544.642467 545.913865 546.793774 546.861200 546.563679 547.871558 548.796096 -100 
-100 -100 530.640831 532.192343 533.763949 534.796138 535.590194 537.045319 538.292848 539.010190 539.556125 540.837124 541.957375 542.566699 542.985049 544.061352 544.940914 545.300251 545.487054 546.395394 547.123536 547.333371 547.400760 548.283906 548.978153 -100 
-100 -100 530.243272 532.322859 534.054858 534.917412 535.326539 537.083813 538.439472 539.007520 539.205463 540.804293 542.048006 542.533731 542.636717 543.997272 544.964295 545.155104 544.972028 546.206560 547.048409 547.095400 546.789505 548.028433 548.906576 -100 
-100 -100 528.372591 532.190624 534.343179 534.833914 533.964046 536.893443 538.546998 538.757294 537.722120 540.515708 542.083140 542.256992 541.222329 543.693871 544.941476 544.764415 543.314886 545.781620 546.941457 546.607454 544.979278 547.524642 548.843155 -100 
-100 -100 532.369115 534.209606 535.687340 536.389198 536.689990 538.285436 539.523330 540.063655 540.260140 541.770847 542.944393 543.432874 543.556446 544.850247 545.765975 545.973050 545.816282 546.981256 547.762517 547.810091 547.504141 548.629132 549.405002 -100 
-100 -100 535.192312 536.064932 537.031138 537.784690 538.464235 539.517078 540.492273 541.215399 541.861149 542.875624 543.807081 544.472698 545.025999 545.877360 546.604970 547.046598 547.380049 548.058187 548.619474 548.890256 549.061270 549.605349 550.010950 -100 
-100 -100 536.509174 537.047857 537.785266 538.516153 539.263168 540.147703 541.020668 541.798518 542.557029 543.431352 544.274277 544.996440 545.662011 546.394649 547.059927 547.584880 548.051583 548.600238 549.086231 549.431144 549.719360 550.086599 550.345811 -100 
-100 -100 -100 -100 -100 -100 -100 -100 -100 -100 -100 -100 -100 -100 -100 -100 -100 -100 -100 -100 -100 -100 -100 -100 -100 -100 
-100 -100 -100 -100 -100 -100 -100 -100 -100 -100 -100 -100 -100 -100 -100 -100 -100 -100 -100 -100 -100 -100 -100 -100 -100 -100 
-100 -100 -100 -100 -100 -100 -100 -100 -100 -100 -100 -100 -100 -100 -100 -100 -100 -100 -100 -100 -100 -100 -100 -100 -100 -100 
-100 -100 540.895644 541.487002 542.258639 542.994445 543.725786 544.629325 545.492751 546.230007 546.960617 547.926519 548.877051 549.688043 550.447033 551.365791 552.216383 552.886192 553.453449 554.108115 554.648637 554.993410 555.267427 555.717613 556.039719 -100 
-100 -100 539.026864 540.150662 541.211788 541.915714 542.435384 543.618108 544.598618 545.177297 545.597606 546.882717 547.998936 548.697240 549.189122 550.400545 551.401667 551.968235 552.288317 553.186825 553.816499 553.976371 553.921910 554.758000 555.338787 -100 
-100 -100 533.971546 537.378790 539.258898 539.670705 538.825023 541.487817 542.906039 542.908127 541.595071 544.631173 546.334069 546.579132 545.529438 548.326058 549.857569 550.014520 548.940033 551.229987 552.235250 551.737587 549.803830 552.627671 554.044128 -100 
-100 -100 519.501199 533.446275 537.016058 536.382140 527.124907 538.327012 540.938470 539.455290 527.962296 541.208352 544.413561 543.394927 533.178481 545.180439 548.066190 547.087216 537.779061 548.316242 550.423299 548.266434 535.202073 549.274366 552.612375 -100 
-100 -100 530.586946 534.275961 536.416393 536.951890 536.165180 539.015507 540.569528 540.584253 539.239959 542.389500 544.171831 544.390918 543.284130 546.170821 547.767133 547.894421 546.773941 549.188317 550.307198 549.836174 547.905509 550.868418 552.398867 -100 
-100 -100 531.697202 533.790403 535.534314 536.389524 536.777980 538.570701 539.922402 540.420719 540.537770 542.285156 543.662263 544.210785 544.360429 545.973926 547.195242 547.593529 547.581075 548.967338 549.934798 550.069123 549.822044 551.149887 552.082987 -100 
-100 -100 527.418246 531.541568 533.897472 534.426853 533.426355 536.728673 538.568099 538.756353 537.548318 540.677116 542.439061 542.622845 541.460356 544.373603 545.938515 545.916272 544.498910 547.363220 548.853154 548.819825 547.547367 550.008263 551.313569 -100 
-100 -100 512.062037 527.957347 532.061923 531.279752 520.296741 533.674710 536.973105 535.840849 524.836743 537.806173 540.953660 539.845799 529.360297 541.589377 544.438250 543.026168 531.785057 544.522932 547.481237 546.379323 536.778278 547.672707 550.354928 -100 
-100 -100 525.717811 529.858388 532.237748 532.792062 531.829604 535.210794 537.139043 537.406869 536.254330 539.392545 541.143250 541.309933 540.134179 543.047941 544.617725 544.601552 543.199694 546.107147 547.656412 547.687187 546.466032 548.932185 550.231663 -100 
-100 -100 528.262076 530.400930 532.192680 533.077679 533.506168 535.502168 537.068179 537.757840 538.021637 539.753430 541.082280 541.578644 541.685818 543.309512 544.542839 544.942651 544.943480 546.437221 547.546174 547.844118 547.749680 549.041231 549.935549 -100 
-100 -100 525.319692 529.133420 531.355918 531.859276 530.900353 534.306681 536.299225 536.701375 535.781455 538.703239 540.327334 540.416309 539.168292 542.136050 543.764495 543.852669 542.638023 545.326737 546.728192 546.622399 545.214982 547.834053 549.204404 -100 
-100 -100 512.108391 526.490312 530.227526 529.367481 518.426754 531.841506 535.271680 534.491825 524.788185 536.494508 539.310434 538.029407 527.199293 539.732542 542.712112 541.575206 531.454893 543.017444 545.621379 544.199865 533.612532 545.443721 548.331302 -100 
-100 -100 524.826753 528.653794 530.899583 531.432339 530.497644 533.901158 535.887159 536.288948 535.369941 538.279468 539.890390 539.969185 538.708744 541.651204 543.252522 543.316167 542.071946 544.706317 546.045082 545.878486 544.425907 547.041127 548.418237 -100 
-100 -100 527.253036 529.428096 531.278730 532.245866 532.756586 534.717577 536.255217 536.949701 537.233464 538.922141 540.215236 540.695908 540.791804 542.352393 543.528606 543.893439 543.861041 545.218521 546.177360 546.324349 546.102229 547.424579 548.354305 -100 
-100 -100 524.120220 528.355996 530.857916 531.614533 530.969707 534.112494 535.939303 536.242212 535.234013 538.193131 539.853666 540.017425 538.907455 541.645404 543.113734 543.099384 541.807801 544.353153 545.599658 545.306367 543.667393 546.410949 547.848118 -100 
-100 -100 509.656117 525.861417 530.177727 529.836157 520.439961 532.343344 535.359688 534.363557 524.263159 536.288521 539.221608 538.169753 528.282195 539.765799 542.423878 541.148446 531.030895 542.335685 544.748325 543.018218 531.483446 544.147685 547.214071 -100 
-100 -100 524.622654 528.862023 531.364654 532.117131 531.455446 534.550723 536.325296 536.584790 535.543691 538.478819 540.125260 540.281537 539.154951 541.838895 543.241974 543.164999 541.816189 544.309699 545.507332 545.169469 543.494196 546.216230 547.643340 -100 
-100 -100 528.260327 530.455577 532.317259 533.293856 533.798037 535.629697 537.040135 537.640361 537.858515 539.500247 540.773695 541.265031 541.366405 542.783197 543.804480 544.034407 543.883427 545.139999 546.001061 546.055245 545.753679 547.038147 547.949956 -100 
-100 -100 526.308765 530.232344 532.520555 533.130416 532.359388 535.375683 537.093134 537.336715 536.324157 539.160243 540.761591 540.945073 539.916412 542.427120 543.711761 543.549509 542.109507 544.612955 545.807335 545.489152 543.877263 546.470758 547.829638 -100 
-100 -100 513.824630 528.684159 532.497556 531.876781 522.246574 534.011602 536.908812 535.909717 526.123586 537.691318 540.506049 539.565404 530.379769 541.017063 543.386195 541.928746 531.441064 542.956945 545.378584 543.729873 532.687643 544.719904 547.599472 -100 
-100 -100 528.681465 532.306304 534.304179 534.751437 533.886725 536.709310 538.290205 538.513460 537.520220 540.240160 541.756238 541.952794 540.967079 543.384839 544.603681 544.468362 543.079192 545.492538 546.620476 546.323336 544.742021 547.192419 548.427277 -100 
-100 -100 533.643691 534.828054 535.937194 536.665579 537.203624 538.448292 539.506541 540.171816 540.656046 541.850432 542.860323 543.470680 543.872178 544.890814 545.688090 546.063633 546.228736 547.094465 547.737851 547.945504 547.945370 548.691917 549.207170 -100 
-100 -100 535.398698 536.010661 536.801116 537.547767 538.291240 539.224071 540.126902 540.900753 541.640017 542.552031 543.418697 544.134277 544.780517 545.548522 546.236173 546.753159 547.199335 547.788963 548.302425 548.642116 548.910591 549.321076 549.611275 -100 
-100 -100 -100 -100 -100 -100 -100 -100 -100 -100 -100 -100 -100 -100 -100 -100 -100 -100 -100 -100 -100 -100 -100 -100 -100 -100 
-100 -100 -100 -100 -100 -100 -100 -100 -100 -100 -100 -100 -100 -100 -100 -100 -100 -100 -100 -100 -100 -100 -100 -100 -100 -100 
-100 -100 -100 -100 -100 -100 -100 -100 -100 -100 -100 -100 -100 -100 -100 -100 -100 -100 -100 -100 -100 -100 -100 -100 -100 -100 
-100 -100 539.956628 540.497455 541.251251 542.011815 542.788508 543.687273 544.562467 545.343935 546.132632 547.089289 548.044174 548.889941 549.693053 550.588929 551.424584 552.107887 552.705218 553.343527 553.886898 554.267909 554.588649 555.004176 555.298370 -100 
-100 -100 538.459401 539.311011 540.273240 541.044463 541.744001 542.787205 543.734287 544.424448 545.068636 546.181232 547.239002 548.026307 548.709911 549.748228 550.673225 551.297041 551.777651 552.531364 553.126321 553.401678 553.576453 554.191509 554.651908 -100 
-100 -100 535.339038 537.096669 538.531155 539.237374 539.556984 541.095032 542.248260 542.677542 542.779920 544.456159 545.795028 546.392352 546.604498 548.152572 549.324990 549.766905 549.809441 551.003294 551.765453 551.743480 551.346330 552.629506 553.514384 -100 
-100 -100 530.966125 534.581438 536.646495 537.139499 536.326601 539.127319 540.642545 540.647873 539.310317 542.459456 544.253037 544.503504 543.424640 546.298061 547.875128 547.997700 546.872810 549.254407 550.336629 549.839669 547.886727 550.824665 552.335418 -100 
-100 -100 531.990725 533.985827 535.666583 536.517280 536.929140 538.627812 539.899628 540.351251 540.447026 542.210053 543.616639 544.203902 544.388063 546.004052 547.231921 547.661481 547.687100 548.977866 549.837208 549.850724 549.477960 550.874811 551.855935 -100 
-100 -100 531.542937 533.070587 534.620080 535.629399 536.401788 537.861831 539.095084 539.770415 540.294823 541.681098 542.927735 543.641321 544.168637 545.436946 546.519978 547.059875 547.401839 548.451484 549.299353 549.603198 549.740795 550.678002 551.401567 -100 
-100 -100 529.028838 531.263940 533.135174 534.063484 534.488908 536.418017 537.882047 538.459308 538.636739 540.418896 541.823572 542.389418 542.548510 544.182026 545.406534 545.780475 545.740363 547.241864 548.343671 548.627243 548.528134 549.791411 550.674742 -100 
-100 -100 525.036431 529.241726 531.694583 532.308506 531.380359 534.755725 536.657859 536.894709 535.725812 538.893392 540.687077 540.892909 539.747366 542.683616 544.267863 544.259479 542.860278 545.769048 547.315218 547.339884 546.114132 548.581678 549.883967 -100 
-100 -100 527.280677 529.536402 531.437813 532.400314 532.872794 534.878280 536.426932 537.078470 537.305524 539.099504 540.494488 541.043675 541.191570 542.829201 544.065593 544.454239 544.436375 545.978082 547.131756 547.469646 547.412586 548.685996 549.567869 -100 
-100 -100 528.018136 529.595732 531.209070 532.277791 533.130500 534.765510 536.190254 537.032998 537.672155 539.066903 540.278528 540.945986 541.441287 542.722231 543.831105 544.394918 544.773306 545.912270 546.876712 547.308249 547.551118 548.489589 549.196374 -100 
-100 -100 526.631039 528.731905 530.522855 531.436160 531.905727 533.945070 535.558803 536.305733 536.630146 538.347339 539.662752 540.151965 540.258996 541.914619 543.187970 543.634105 543.677650 545.132860 546.197203 546.451081 546.317900 547.637531 548.553675 -100 
-100 -100 523.692041 527.528180 529.789139 530.337581 529.423235 532.869074 534.896307 535.328373 534.432606 537.371272 539.005935 539.100196 537.857452 540.843958 542.492996 542.598239 541.390978 544.064739 545.442087 545.310896 543.885316 546.508777 547.887086 -100 
-100 -100 526.166755 528.274356 530.078886 531.011310 531.498211 533.541229 535.157014 535.909355 536.236369 537.942945 539.243176 539.717741 539.807630 541.437134 542.682168 543.100720 543.111031 544.515327 545.521013 545.718711 545.545230 546.856087 547.775009 -100 
-100 -100 527.074564 528.669458 530.316464 531.435684 532.337472 533.968771 535.390974 536.248391 536.900890 538.265667 539.441008 540.081089 540.547936 541.771635 542.823009 543.339744 543.663353 544.689191 545.522608 545.825397 545.971716 546.910090 547.635252 -100 
-100 -100 525.818191 528.112403 530.080325 531.152405 531.754097 533.704448 535.227745 535.913976 536.194689 537.909194 539.232751 539.748210 539.877391 541.406946 542.552816 542.895492 542.844167 544.174937 545.100574 545.205038 544.940995 546.283744 547.230880 -100 
-100 -100 522.985573 527.268952 529.826425 530.630163 530.019460 533.180242 535.015835 535.322336 534.316941 537.288262 538.962145 539.136759 538.031316 540.760400 542.214110 542.182441 540.871549 543.398332 544.622394 544.303891 542.644778 545.387506 546.828342 -100 
-100 -100 526.402845 528.695937 530.658615 531.719443 532.296339 534.197507 535.665669 536.303985 536.546868 538.232242 539.535391 540.035303 540.140248 541.618852 542.702773 542.984443 542.876681 544.155879 545.033361 545.094326 544.795375 546.116849 547.054137 -100 
-100 -100 528.258397 529.854822 531.494581 532.599547 533.461786 534.977189 536.274836 537.031426 537.608403 538.915871 540.056147 540.680136 541.116242 542.223077 543.137305 543.526602 543.735833 544.659827 545.396726 545.610157 545.683125 546.580721 547.287154 -100 
-100 -100 527.980934 530.101136 531.896248 532.827410 533.298916 535.104101 536.495353 537.088056 537.305033 538.925258 540.183754 540.675079 540.787040 542.180639 543.184885 543.403516 543.240569 544.498823 545.360354 545.418750 545.122715 546.379771 547.272099 -100 
-100 -100 526.221230 530.077953 532.289684 532.844808 532.032303 534.999473 536.677739 536.901973 535.876545 538.688986 540.267852 540.440174 539.406121 541.914595 543.201923 543.050994 541.619211 544.116033 545.302830 544.984696 543.368023 545.935496 547.270359 -100 
-100 -100 530.326514 532.198813 533.726901 534.484467 534.835098 536.465146 537.725549 538.279449 538.486563 540.012688 541.196702 541.687496 541.817034 543.140396 544.089576 544.321822 544.185709 545.378904 546.186895 546.253755 545.963518 547.108453 547.898235 -100 
-100 -100 533.236220 534.134240 535.142245 535.943178 536.666320 537.752639 538.751712 539.491511 540.150966 541.180027 542.123187 542.796800 543.361423 544.236267 544.990931 545.456312 545.811791 546.515485 547.101858 547.393550 547.582520 548.143947 548.560718 -100 
-100 -100 534.600922 535.161529 535.935851 536.709381 537.496671 538.414092 539.312040 540.108707 540.882899 541.772101 542.627930 543.361304 544.040767 544.794220 545.483252 546.030964 546.519996 547.092822 547.602801 547.969072 548.275918 548.659135 548.928037 -100 
-100 -100 -100 -100 -100 -100 -100 -100 -100 -100 -100 -100 -100 -100 -100 -100 -100 -100 -100 -100 -100 -100 -100 -100 -100 -100 
-100 -100 -100 -100 -100 -100 -100 -100 -100 -100 -100 -100 -100 -100 -100 -100 -100 -100 -100 -100 -100 -100 -100 -100 -100 -100 
-100 -100 -100 -100 -100 -100 -100 -100 -100 -100 -100 -100 -100 -100 -100 -100 -100 -100 -100 -100 -100 -100 -100 -100 -100 -100 
-100 -100 538.990036 539.502844 540.247222 541.026356 541.834808 542.743159 543.638087 544.459334 545.292052 546.254024 547.218453 548.091691 548.923619 549.807823 550.632004 551.321986 551.938757 552.581178 553.143718 553.564977 553.923756 554.321857 554.595620 -100 
-100 -100 537.671240 538.401201 539.311766 540.118788 540.898937 541.903817 542.853084 543.618433 544.371609 545.427742 546.465020 547.306512 548.075613 549.041852 549.921014 550.566357 551.111801 551.827889 552.434354 552.798760 553.088477 553.609021 553.997080 -100 
-100 -100 535.197263 536.438212 537.681638 538.498618 539.141706 540.400487 541.480390 542.108126 542.626062 543.944146 545.149534 545.899717 546.471911 547.667046 548.678315 549.211010 549.547986 550.481453 551.202108 551.426627 551.496166 552.329446 552.967918 -100 
-100 -100 532.404216 534.336035 535.939094 536.729713 537.092829 538.764750 540.021240 540.483525 540.603317 542.354604 543.764913 544.386998 544.610492 546.185271 547.365306 547.755397 547.740760 549.051857 549.934459 549.992384 549.673489 550.986322 551.907421 -100 
-100 -100 531.850676 533.310756 534.799238 535.779378 536.535771 537.940305 539.124868 539.776343 540.296781 541.687279 542.953471 543.702922 544.262805 545.517462 546.582283 547.115960 547.452289 548.466743 549.271220 549.532216 549.633710 550.567208 551.291726 -100 
-100 -100 530.902467 532.197019 533.664903 534.770233 535.716050 537.056310 538.238478 539.009674 539.706662 540.960936 542.152303 542.957944 543.646671 544.782519 545.798513 546.410918 546.899880 547.829470 548.635643 549.043157 549.347839 550.122090 550.728846 -100 
-100 -100 528.856838 530.540425 532.249124 533.374770 534.232487 535.784945 537.092877 537.818508 538.378789 539.806909 541.084443 541.812328 542.347982 543.646758 544.753930 545.304055 545.662435 546.786308 547.728965 548.133342 548.353248 549.283552 549.989559 -100 
-100 -100 526.544368 528.935816 530.958732 532.014019 532.548329 534.517198 536.010968 536.606471 536.792181 538.625966 540.066896 540.646598 540.810415 542.487206 543.754673 544.169582 544.174740 545.696831 546.826631 547.135101 547.046253 548.344421 549.243700 -100 
-100 -100 527.066494 528.776256 530.523551 531.692368 532.603091 534.227739 535.611887 536.401688 537.003419 538.444814 539.715362 540.427557 540.954034 542.263676 543.392570 543.967049 544.352822 545.511309 546.493885 546.938043 547.188985 548.133020 548.842826 -100 
-100 -100 527.290260 528.648226 530.200966 531.391092 532.438572 533.935044 535.281792 536.189610 536.973937 538.249366 539.417920 540.180974 540.842033 542.005883 543.071056 543.732219 544.273548 545.273752 546.163220 546.655941 547.028358 547.825377 548.435804 -100 
-100 -100 526.360566 527.948907 529.587393 530.691218 531.582264 533.252061 534.707940 535.577622 536.238383 537.647404 538.863772 539.526248 540.019058 541.336143 542.487845 543.090664 543.494475 544.616370 545.550467 545.948662 546.166537 547.120361 547.842876 -100 
-100 -100 524.992405 527.159501 529.011914 529.975816 530.486809 532.554675 534.184210 534.928783 535.237570 537.001463 538.345814 538.837555 538.934732 540.626892 541.930724 542.392808 542.437523 543.887505 544.935390 545.167395 545.016876 546.342243 547.266303 -100 
-100 -100 525.933089 527.517551 529.154365 530.261957 531.160985 532.840008 534.308022 535.191091 535.858507 537.258713 538.458688 539.103264 539.575087 540.863541 541.983548 542.553989 542.921292 543.997159 544.880204 545.230033 545.413254 546.355739 547.077920 -100 
-100 -100 526.433604 527.780113 529.327817 530.527022 531.593171 533.107428 534.479643 535.419600 536.222901 537.474866 538.605697 539.333453 539.955609 541.059439 542.060052 542.659615 543.132461 544.038146 544.820402 545.209097 545.506214 546.288974 546.905834 -100 
-100 -100 525.769250 527.452553 529.189650 530.376880 531.323351 532.970609 534.393980 535.243955 535.890672 537.278868 538.480952 539.142568 539.620847 540.831953 541.861780 542.353009 542.651038 543.663550 544.478762 544.754132 544.875577 545.823648 546.560357 -100 
-100 -100 524.757955 527.106233 529.118641 530.206807 530.800838 532.790975 534.334517 535.018684 535.287980 537.022262 538.360117 538.875929 538.992919 540.526662 541.663888 541.982755 541.899913 543.232470 544.153478 544.244043 543.965869 545.309588 546.260251 -100 
-100 -100 526.429350 528.106195 529.831012 530.999697 531.915002 533.511303 534.878351 535.678460 536.283943 537.636960 538.810348 539.446842 539.893606 541.056104 542.028493 542.462046 542.705464 543.666784 544.433677 544.665248 544.751929 545.679462 546.407047 -100 
-100 -100 527.776586 529.108174 530.629607 531.794391 532.801678 534.202910 535.453070 536.290924 537.013116 538.194354 539.270003 539.954890 540.521848 541.523237 542.403255 542.885520 543.249279 544.053212 544.738000 545.036374 545.260625 546.003843 546.603584 -100 
-100 -100 528.012083 529.563482 531.148461 532.206267 533.028658 534.506390 535.770438 536.499057 537.051663 538.342678 539.462435 540.059900 540.472123 541.591223 542.518942 542.913429 543.120746 544.047174 544.783158 544.992434 545.057180 545.944551 546.642085 -100 
-100 -100 527.917454 529.996638 531.726454 532.600646 533.023156 534.771057 536.110588 536.662087 536.838366 538.446662 539.678964 540.126282 540.183396 541.626538 542.671320 542.916856 542.766381 544.023728 544.876457 544.923078 544.604162 545.855493 546.736512 -100 
-100 -100 530.355190 531.687459 533.021345 533.901292 534.589558 535.898996 537.032766 537.709708 538.235894 539.442245 540.492867 541.081570 541.498323 542.558026 543.436673 543.837118 544.058913 544.931563 545.619715 545.828507 545.885857 546.677444 547.286050 -100 
-100 -100 532.590946 533.364183 534.321884 535.162211 535.964742 536.991525 537.961373 538.736556 539.464381 540.429360 541.337953 542.037579 542.665033 543.498218 544.249597 544.774425 545.217763 545.865333 546.427878 546.763588 547.029578 547.519780 547.887100 -100 
-100 -100 533.772752 534.305712 535.071888 535.864077 536.678044 537.590020 538.485584 539.295700 540.088373 540.966660 541.815696 542.558494 543.256844 544.011297 544.711426 545.287038 545.807013 546.377478 546.889238 547.274126 547.603698 547.975052 548.231986 -100 
-100 -100 -100 -100 -100 -100 -100 -100 -100 -100 -100 -100 -100 -100 -100 -100 -100 -100 -100 -100 -100 -100 -100 -100 -100 -100 
-100 -100 -100 -100 -100 -100 -100 -100 -100 -100 -100 -100 -100 -100 -100 -100 -100 -100 -100 -100 -100 -100 -100 -100 -100 -100 
-100 -100 -100 -100 -100 -100 -100 -100 -100 -100 -100 -100 -100 -100 -100 -100 -100 -100 -100 -100 -100 -100 -100 -100 -100 -100 
-100 -100 537.844636 538.398861 539.174930 539.963842 540.776844 541.724619 542.654828 543.491895 544.332735 545.333737 546.329562 547.213018 548.043629 548.946918 549.779138 550.459138 551.067147 551.745554 552.345623 552.786203 553.151296 553.574413 553.864026 -100 
-100 -100 536.315426 537.183989 538.169653 538.965811 539.697070 540.798306 541.810585 542.566048 543.270926 544.425475 545.524825 546.357282 547.076672 548.108463 549.011717 549.612230 550.088157 550.903193 551.584586 551.954911 552.206038 552.805978 553.242217 -100 
-100 -100 533.129096 534.915776 536.377900 537.099259 537.430088 539.054804 540.296535 540.812827 541.001337 542.703262 544.081408 544.744220 545.026881 546.525085 547.633713 548.003752 547.984772 549.306969 550.223621 550.381831 550.168330 551.343726 552.148294 -100 
-100 -100 528.656699 532.331153 534.436089 534.931386 534.069872 537.026110 538.658112 538.775601 537.582474 540.702205 542.525494 542.873979 541.964353 544.685952 546.148363 546.134204 544.795936 547.465114 548.786194 548.583518 547.082816 549.652382 550.992779 -100 
-100 -100 529.624127 531.676844 533.420440 534.316095 534.756375 536.538849 537.885869 538.408770 538.579080 540.367063 541.815928 542.471343 542.729760 544.306014 545.482674 545.851356 545.820977 547.235638 548.240141 548.422712 548.225445 549.516561 550.421356 -100 
-100 -100 529.040361 530.669912 532.334188 533.442559 534.291630 535.794306 537.055658 537.755069 538.308369 539.741144 541.039124 541.801737 542.369271 543.657478 544.750173 545.295951 545.651004 546.745563 547.651265 548.017282 548.205522 549.139000 549.851537 -100 
-100 -100 526.242719 528.714912 530.798358 531.901238 532.469251 534.385465 535.820365 536.365763 536.515439 538.376335 539.848794 540.451556 540.626531 542.329587 543.616005 544.050208 544.072562 545.561439 546.651885 546.916736 546.785519 548.106194 549.022988 -100 
-100 -100 521.801294 526.527851 529.311555 530.181621 529.528235 532.765690 534.574792 534.719984 533.414225 536.752996 538.643352 538.870837 537.680326 540.764167 542.457052 542.558095 541.307570 544.113483 545.590535 545.527754 544.143706 546.780748 548.160530 -100 
-100 -100 524.413338 526.919727 529.050011 530.200934 530.822650 532.809711 534.315725 534.917448 535.101785 536.975034 538.440298 539.024410 539.188357 540.911875 542.231941 542.699634 542.753000 544.271406 545.391489 545.684353 545.575948 546.911270 547.834909 -100 
-100 -100 525.327784 527.048087 528.820045 530.023388 530.972285 532.632283 534.048299 534.865346 535.488504 536.943730 538.218273 538.924824 539.449368 540.797949 541.974281 542.593710 543.012535 544.163699 545.126844 545.547954 545.781595 546.744979 547.471863 -100 
-100 -100 523.908356 526.175232 528.121139 529.151722 529.701540 531.774303 533.384576 534.090077 534.360460 536.181727 537.580612 538.102461 538.214210 539.959763 541.307509 541.799556 541.868277 543.356465 544.439760 544.698975 544.565896 545.906680 546.837855 -100 
-100 -100 520.784504 524.926934 527.377502 528.042378 527.206385 530.682596 532.700496 533.048145 531.962189 535.145239 536.905276 537.013328 535.690763 538.849471 540.597051 540.742530 539.535197 542.270988 543.682321 543.560910 542.125547 544.784359 546.180678 -100 
-100 -100 523.522927 525.772888 527.700110 528.718704 529.267450 531.353964 532.986715 533.716113 534.000381 535.812688 537.192854 537.694730 537.783390 539.496050 540.807380 541.262561 541.292475 542.737539 543.774762 543.989783 543.824301 545.154923 546.085846 -100 
-100 -100 524.579625 526.249289 527.971548 529.142937 530.084046 531.778385 533.248320 534.125383 534.788722 536.214135 537.442470 538.109851 538.594016 539.870528 540.969542 541.515255 541.858467 542.923519 543.791498 544.117007 544.277841 545.231599 545.966050 -100 
-100 -100 523.354711 525.728855 527.755101 528.839278 529.426583 531.490327 533.098926 533.821778 534.112722 535.893158 537.264037 537.794355 537.922646 539.513680 540.706791 541.065636 541.011889 542.404939 543.379930 543.512618 543.263660 544.624498 545.581984 -100 
-100 -100 520.473562 524.907017 527.527594 528.294368 527.534305 530.938104 532.903916 533.243158 532.196046 535.282671 537.010687 537.178001 536.010541 538.855629 540.370679 540.336955 538.958614 541.615245 542.912537 542.625791 540.974656 543.745433 545.200257 -100 
-100 -100 524.080274 526.444163 528.453629 529.516249 530.070557 532.079067 533.628347 534.299956 534.547693 536.286908 537.621472 538.119649 538.212008 539.753753 540.891028 541.194102 541.086964 542.429077 543.354851 543.441773 543.156452 544.498798 545.449028 -100 
-100 -100 526.058365 527.703203 529.389503 530.523458 531.407924 532.975062 534.314264 535.087950 535.669398 537.008549 538.163417 538.772133 539.192027 540.364593 541.346852 541.779522 542.015999 542.979475 543.746783 543.974559 544.054624 544.977566 545.701553 -100 
-100 -100 525.818848 528.013415 529.872842 530.849365 531.355286 533.189243 534.593883 535.171968 535.355245 537.020383 538.284754 538.713944 538.733805 540.269801 541.393855 541.679420 541.551738 542.847431 543.729494 543.781899 543.464397 544.774830 545.700732 -100 
-100 -100 524.022695 528.030816 530.333381 530.943721 530.170253 533.152501 534.824262 534.994085 533.841969 536.774659 538.364607 538.400527 537.056690 539.925536 541.412266 541.347142 539.943442 542.488935 543.691436 543.338478 541.621662 544.321031 545.716470 -100 
-100 -100 528.313313 530.254532 531.842672 532.644576 533.027202 534.673492 535.933474 536.462922 536.629761 538.193636 539.378652 539.805654 539.842410 541.304617 542.370873 542.669860 542.569567 543.796859 544.621871 544.680977 544.368491 545.566460 546.389971 -100 
-100 -100 531.340490 532.269309 533.313957 534.148025 534.897871 536.001912 537.008787 537.746018 538.399794 539.442139 540.387854 541.044370 541.595123 542.525205 543.341279 543.852658 544.241033 544.972824 545.579125 545.880561 546.075842 546.661223 547.094718 -100 
-100 -100 532.757194 533.336184 534.137074 534.937980 535.749333 536.685099 537.594949 538.397894 539.176878 540.075394 540.936869 541.670458 542.356523 543.142199 543.871068 544.454389 544.973171 545.572030 546.103372 546.485711 546.806233 547.205696 547.485298 -100 
-100 -100 -100 -100 -100 -100 -100 -100 -100 -100 -100 -100 -100 -100 -100 -100 -100 -100 -100 -100 -100 -100 -100 -100 -100 -100 
-100 -100 -100 -100 -100 -100 -100 -100 -100 -100 -100 -100 -100 -100 -100 -100 -100 -100 -100 -100 -100 -100 -100 -100 -100 -100 
-100 -100 -100 -100 -100 -100 -100 -100 -100 -100 -100 -100 -100 -100 -100 -100 -100 -100 -100 -100 -100 -100 -100 -100 -100 -100 
-100 -100 536.688981 537.307942 538.125450 538.919142 539.722673 540.721705 541.690347 542.533337 543.364386 544.417575 545.449887 546.336072 547.151521 548.089480 548.940032 549.608624 550.196456 550.922993 551.561900 552.009641 552.362899 552.827435 553.144053 -100 
-100 -100 534.754955 535.914487 537.024200 537.778917 538.358373 539.656489 540.761003 541.462849 542.001698 543.366723 544.565854 545.354816 545.924404 547.124991 548.092669 548.620460 548.924402 549.940561 550.722373 551.050264 551.146288 551.940831 552.477982 -100 
-100 -100 529.555675 533.033478 534.971723 535.408361 534.545425 537.414643 539.007438 539.178725 538.063698 541.116459 542.893494 543.278530 542.428835 545.078329 546.487532 546.498503 545.214501 547.831976 549.132307 548.988059 547.552618 550.011714 551.251983 -100 
-100 -100 514.780769 528.954269 532.611314 531.939986 522.194222 534.090144 536.969940 535.739140 524.867577 537.713421 540.947586 540.184123 530.889086 542.016808 544.620845 543.283040 532.661066 544.644093 547.303293 545.870105 535.229160 547.026789 549.871346 -100 
-100 -100 525.875551 529.686233 531.946217 532.558697 531.785578 534.836608 536.541544 536.697355 535.529853 538.695468 540.557837 540.922191 540.022464 542.780321 544.275947 544.276641 542.957813 545.693207 547.092825 546.958049 545.512773 548.115545 549.476373 -100 
-100 -100 526.739450 529.034004 530.989896 532.027742 532.562814 534.435532 535.843304 536.389486 536.561813 538.404188 539.884319 540.530468 540.761954 542.415416 543.659086 544.071010 544.080192 545.553652 546.626799 546.874942 546.729533 548.043978 548.957836 -100 
-100 -100 521.778030 526.487032 529.257403 530.122670 529.462268 532.669257 534.445189 534.566889 533.251684 536.594793 538.501583 538.752693 537.582867 540.668044 542.357758 542.458001 541.206726 544.002593 545.466426 545.389434 543.993464 546.631262 548.013305 -100 
-100 -100 504.260029 522.461041 527.329899 527.113784 517.365742 529.767334 532.810967 531.440956 519.605690 533.483461 536.881555 535.780301 524.823298 537.718331 540.817462 539.665439 529.175876 541.254364 544.033174 542.698171 532.149806 544.021449 546.923362 -100 
-100 -100 519.927124 524.677285 527.499851 528.414443 527.805077 531.082495 532.925759 533.097798 531.812275 535.166503 537.065331 537.294606 536.109907 539.223844 540.954889 541.092972 539.873514 542.694670 544.181347 544.125039 542.746801 545.399147 546.789408 -100 
-100 -100 522.950436 525.369411 527.450849 528.582244 529.198078 531.241635 532.802493 533.454251 533.684061 535.548227 537.001270 537.572532 537.727550 539.484408 540.841257 541.341835 541.420960 542.939214 544.053417 544.339109 544.226149 545.573099 546.506172 -100 
-100 -100 519.862994 524.067965 526.588060 527.308174 526.504918 529.979679 531.977963 532.299645 531.199458 534.410869 536.210646 536.354348 535.062012 538.250081 540.023672 540.191820 539.008184 541.776401 543.221404 543.129319 541.715319 544.385888 545.786879 -100 
-100 -100 505.541627 521.261682 525.435343 524.801773 514.041408 527.492755 530.908037 529.886455 518.979901 532.006079 535.152196 533.848493 522.349835 535.723637 538.941765 537.865160 527.596625 539.423610 542.109949 540.700290 530.001280 541.995446 544.928465 -100 
-100 -100 519.513708 523.690385 526.178291 526.874361 526.062866 529.555080 531.584172 531.939341 530.860997 534.062256 535.841129 535.964026 534.648324 537.799342 539.532404 539.660670 538.437053 541.163604 542.564993 542.430233 540.983801 543.646888 545.048937 -100 
-100 -100 522.307417 524.633146 526.626887 527.693785 528.277362 530.372330 532.011440 532.751802 533.053122 534.870027 536.265783 536.797779 536.919599 538.587356 539.854083 540.272819 540.272719 541.708202 542.731501 542.920049 542.723743 544.076731 545.024483 -100 
-100 -100 519.194941 523.626753 526.247792 527.017622 526.270762 529.716171 531.726793 532.101740 531.083665 534.204801 535.961172 536.147665 535.000790 537.892293 539.457477 539.468615 538.132157 540.834969 542.179049 541.935940 540.318518 543.101731 544.559656 -100 
-100 -100 504.245959 521.137243 525.613531 525.122655 514.661848 527.820061 531.175226 530.217362 519.704209 532.288866 535.359763 534.258967 523.904444 535.959679 538.771254 537.452379 526.804833 538.757103 541.349425 539.674118 528.098384 540.870053 543.969078 -100 
-100 -100 519.974843 524.393379 526.994184 527.741080 526.961838 530.347207 532.295886 532.619478 531.557900 534.632738 536.346773 536.496435 535.311271 538.151375 539.660667 539.617051 538.228187 540.880721 542.175257 541.884764 540.228959 542.996203 544.448724 -100 
-100 -100 523.897441 526.191168 528.143192 529.177486 529.722231 531.664164 533.160607 533.798898 534.024132 535.738109 537.045397 537.510714 537.569151 539.122707 540.269852 540.576537 540.470556 541.805946 542.726434 542.808756 542.517151 543.854610 544.800348 -100 
-100 -100 521.986046 526.091187 528.507436 529.206015 528.505824 531.580143 533.328792 533.542612 532.419963 535.401167 537.029362 537.078282 535.742868 538.653292 540.180189 540.135487 538.748123 541.332235 542.571159 542.237390 540.538514 543.282447 544.714614 -100 
-100 -100 509.056319 524.589186 528.615570 528.105860 518.572767 530.351011 533.235784 532.082974 521.545408 533.866677 536.757110 535.423400 524.341385 536.967556 539.849998 538.546473 528.022723 539.715360 542.178363 540.417528 528.716073 541.471760 544.520194 -100 
-100 -100 524.654473 528.450106 530.566946 531.099453 530.300233 533.156110 534.741646 534.916043 533.800190 536.651774 538.185874 538.244952 536.951417 539.761541 541.216491 541.197378 539.862002 542.350370 543.517597 543.203100 541.534795 544.135425 545.443546 -100 
-100 -100 529.885919 531.130915 532.309104 533.101245 533.692859 534.975115 536.053702 536.719504 537.194045 538.423585 539.445319 540.027489 540.393479 541.524763 542.432796 542.888333 543.111805 544.033186 544.719192 544.949740 544.960739 545.758152 546.306002 -100 
-100 -100 531.742691 532.389138 533.230043 534.030144 534.822130 535.793574 536.723692 537.514596 538.267418 539.201638 540.083726 540.804573 541.464808 542.292223 543.050308 543.630438 544.131343 544.771895 545.329534 545.703884 546.001069 546.443896 546.754598 -100 
-100 -100 -100 -100 -100 -100 -100 -100 -100 -100 -100 -100 -100 -100 -100 -100 -100 -100 -100 -100 -100 -100 -100 -100 -100 -100 
-100 -100 -100 -100 -100 -100 -100 -100 -100 -100 -100 -100 -100 -100 -100 -100 -100 -100 -100 -100 -100 -100 -100 -100 -100 -100 
-100 -100 -100 -100 -100 -100 -100 -100 -100 -100 -100 -100 -100 -100 -100 -100 -100 -100 -100 -100 -100 -100 -100 -100 -100 -100 
-100 -100 535.863076 536.431802 537.231076 538.048147 538.895336 539.885293 540.861470 541.743466 542.625669 543.663873 544.692769 545.604724 546.458141 547.378341 548.224690 548.920668 549.551588 550.263012 550.903013 551.382961 551.777622 552.214731 552.508335 -100 
-100 -100 534.307073 535.193835 536.205508 537.029977 537.795143 538.941896 540.004094 540.807231 541.555038 542.747807 543.881320 544.743520 545.486253 546.533510 547.448623 548.062972 548.561449 549.413435 550.141652 550.559245 550.845232 551.457206 551.894436 -100 
-100 -100 531.075763 532.888375 534.381990 535.131555 535.494544 537.170807 538.468669 539.036180 539.269193 541.010212 542.423837 543.118426 543.425664 544.936973 546.054180 546.434625 546.436984 547.802777 548.777518 548.996306 548.827398 550.009453 550.808937 -100 
-100 -100 526.562877 530.271974 532.414788 532.939133 532.107046 535.119580 536.810313 536.978635 535.828527 538.986119 540.844665 541.226047 540.343011 543.076653 544.546586 544.541651 543.224008 545.942032 547.328202 547.195309 545.748082 548.317287 549.646785 -100 
-100 -100 527.527597 529.612812 531.397355 532.329370 532.804900 534.634927 536.029242 536.592892 536.798671 538.620005 540.100710 540.785634 541.069269 542.663199 543.854790 544.239992 544.235095 545.694209 546.755148 546.996174 546.842135 548.139330 549.038719 -100 
-100 -100 526.947984 528.610509 530.321501 531.476144 532.366219 533.904984 535.196386 535.920546 536.497467 537.957469 539.282714 540.069752 540.660457 541.974327 543.093446 543.665857 544.051023 545.183352 546.131964 546.539821 546.758890 547.703275 548.416932 -100 
-100 -100 524.144451 526.655940 528.795858 529.956001 530.570327 532.511307 533.958611 534.511369 534.671382 536.555029 538.051837 538.674126 538.869471 540.606918 541.931366 542.401159 542.456805 543.977578 545.099359 545.392565 545.282760 546.616028 547.537904 -100 
-100 -100 519.693667 524.466450 527.314336 528.249156 527.646073 530.899125 532.707726 532.847534 531.542219 534.903073 536.817956 537.062852 535.890170 539.015009 540.752363 540.892786 539.676004 542.509245 544.010265 543.967658 542.599194 545.249228 546.635942 -100 
-100 -100 522.316020 524.863355 527.053224 528.264237 528.931107 530.934283 532.439347 533.035239 533.221478 535.116170 536.608692 537.216446 537.404089 539.163551 540.521260 541.022327 541.104661 542.648188 543.790338 544.101467 544.007534 545.354923 546.285421 -100 
-100 -100 523.238551 524.995038 526.820444 528.077131 529.065790 530.742916 532.160091 532.973193 533.601331 535.082638 536.392403 537.132593 537.687116 539.064531 540.266822 540.908705 541.349214 542.524724 543.511575 543.952531 544.201628 545.176977 545.910575 -100 
-100 -100 521.818272 524.121693 526.118850 527.198814 527.785231 529.874362 531.485721 532.186162 532.461703 534.318227 535.763969 536.330153 536.477287 538.245135 539.607470 540.110452 540.193020 541.706947 542.818096 543.100374 542.984504 544.338137 545.276356 -100 
-100 -100 518.699463 522.879522 525.378637 526.088675 525.286827 528.778753 530.798721 531.141124 530.059243 533.286285 535.101228 535.259593 533.975465 537.151663 538.906795 539.056024 537.857285 540.622049 542.065707 541.970680 540.554308 543.227002 544.630613 -100 
-100 -100 521.477558 523.753626 525.716110 526.768729 527.345805 529.451796 531.095920 531.831968 532.130130 533.981215 535.408384 535.953397 536.075411 537.806953 539.128806 539.591728 539.634753 541.108228 542.178283 542.421945 542.277548 543.621647 544.558937 -100 
-100 -100 522.587027 524.269576 526.010334 527.201061 528.162971 529.882308 531.376346 532.274521 532.960850 534.417956 535.680336 536.378258 536.887985 538.185992 539.302350 539.863333 540.225952 541.321191 542.223906 542.581454 542.766119 543.732155 544.471143 -100 
-100 -100 521.416261 523.792403 525.821875 526.910352 527.509521 529.604528 531.249456 532.005146 532.324892 534.131166 535.524287 536.072501 536.218049 537.833436 539.050578 539.430852 539.401194 540.828750 541.843087 542.013295 541.792338 543.163295 544.122640 -100 
-100 -100 518.587034 523.015669 525.629720 526.390200 525.633948 529.073756 531.083019 531.460890 530.444698 533.552730 535.295018 535.471226 534.314123 537.185891 538.729065 538.719819 537.367487 540.062509 541.403104 541.158335 539.539184 542.317683 543.772200 -100 
-100 -100 522.239703 524.598886 526.602071 527.660363 528.221049 530.259333 531.846464 532.553123 532.828943 534.587522 535.934595 536.441269 536.544721 538.109409 539.272631 539.600421 539.520523 540.899357 541.866170 541.992092 541.735847 543.088774 544.040984 -100 
-100 -100 524.262768 525.905056 527.588884 528.723704 529.617582 531.207501 532.575532 533.377063 533.981898 535.338840 536.506672 537.125764 537.558063 538.749834 539.754001 540.208952 540.471211 541.468736 542.273610 542.536093 542.641928 543.577796 544.306458 -100 
-100 -100 524.067315 526.260882 528.120936 529.102026 529.618601 531.470161 532.896063 533.495209 533.697250 535.378582 536.656248 537.096817 537.129104 538.681818 539.824143 540.128120 540.022826 541.351153 542.269019 542.353451 542.059366 543.383649 544.316145 -100 
-100 -100 522.310388 526.318244 528.623188 529.239957 528.477260 531.473711 533.161680 533.347713 532.210814 535.158301 536.761398 536.808825 535.476840 538.361114 539.863759 539.813778 538.428893 541.006423 542.243639 541.920936 540.226090 542.939239 544.341918 -100 
-100 -100 526.629871 528.572161 530.164148 530.973367 531.366417 533.025184 534.298783 534.841980 535.022291 536.599683 537.797463 538.236368 538.285458 539.762249 540.843749 541.158233 541.077136 542.332715 543.188457 543.274834 542.982962 544.194274 545.024543 -100 
-100 -100 529.676140 530.607020 531.656487 532.498293 533.258275 534.373990 535.393358 536.143291 536.809745 537.864842 538.823048 539.491826 540.055439 540.999972 541.831616 542.359756 542.768051 543.525008 544.158115 544.483784 544.697976 545.296032 545.735960 -100 
-100 -100 531.102451 531.683952 532.490099 533.298905 534.120256 535.067384 535.989325 536.804607 537.595965 538.506898 539.380720 540.126742 540.825962 541.626193 542.371001 542.971868 543.510899 544.133381 544.689370 545.094179 545.432602 545.844266 546.130041 -100 
-100 -100 -100 -100 -100 -100 -100 -100 -100 -100 -100 -100 -100 -100 -100 -100 -100 -100 -100 -100 -100 -100 -100 -100 -100 -100 
-100 -100 -100 -100 -100 -100 -100 -100 -100 -100 -100 -100 -100 -100 -100 -100 -100 -100 -100 -100 -100 -100 -100 -100 -100 -100 
-100 -100 -100 -100 -100 -100 -100 -100 -100 -100 -100 -100 -100 -100 -100 -100 -100 -100 -100 -100 -100 -100 -100 -100 -100 -100 
-100 -100 535.039229 535.582923 536.374256 537.207980 538.082625 539.075977 540.063866 540.975227 541.890384 542.926317 543.956715 544.887227 545.764831 546.681194 547.530974 548.249928 548.909974 549.617723 550.260551 550.762137 551.181172 551.604008 551.882690 -100 
-100 -100 533.654938 534.427438 535.392482 536.252659 537.095635 538.195812 539.249432 540.112240 540.951885 542.084440 543.190486 544.093020 544.910201 545.904100 546.802037 547.469753 548.056175 548.848005 549.552574 550.019026 550.385272 550.921857 551.304545 -100 
-100 -100 531.061125 532.373118 533.687180 534.552054 535.244560 536.622255 537.827698 538.563945 539.173267 540.570191 541.848249 542.666780 543.294047 544.507323 545.525170 546.067698 546.438051 547.467874 548.318538 548.686635 548.870247 549.692633 550.301983 -100 
-100 -100 528.145534 530.188691 531.882661 532.715491 533.102142 534.924329 536.322681 536.896382 537.106015 538.933922 540.417697 541.114271 541.404503 542.986850 544.165652 544.556372 544.562623 545.992991 547.030925 547.269693 547.115961 548.371658 549.236768 -100 
-100 -100 527.619787 529.166134 530.746655 531.793326 532.606860 534.121663 535.412745 536.150373 536.743105 538.201377 539.533106 540.345321 540.959958 542.242904 543.328933 543.885554 544.263439 545.376019 546.307756 546.708032 546.920369 547.842205 548.537825 -100 
-100 -100 526.696327 528.070060 529.641405 530.842957 531.871094 533.284546 534.526213 535.344127 536.085383 537.396056 538.642894 539.495723 540.228267 541.416432 542.485198 543.148582 543.695055 544.701851 545.597971 546.095977 546.468433 547.257653 547.860531 -100 
-100 -100 524.625994 526.409516 528.249447 529.504893 530.468083 532.059011 533.378865 534.106619 534.676270 536.156948 537.485045 538.243699 538.807691 540.187673 541.380867 542.006645 542.433228 543.618692 544.622250 545.082114 545.343315 546.298886 547.014735 -100 
-100 -100 522.264734 524.788901 526.969675 528.181601 528.846745 530.818855 532.287294 532.849166 533.010087 534.907246 536.402859 537.001665 537.170969 538.960977 540.337947 540.841378 540.919772 542.491067 543.663829 544.007320 543.943114 545.272140 546.188050 -100 
-100 -100 522.834608 524.647860 526.533714 527.840073 528.855616 530.500217 531.867690 532.631041 533.223491 534.716229 536.045233 536.797358 537.358983 538.753022 539.967503 540.613492 541.059028 542.265492 543.289430 543.766752 544.043333 545.013540 545.738745 -100 
-100 -100 523.086073 524.530010 526.202744 527.510054 528.643955 530.169925 531.510340 532.399367 533.184583 534.519578 535.765464 536.597158 537.316750 538.539393 539.656506 540.360332 540.942149 541.992142 542.929686 543.461115 543.863002 544.684791 545.309531 -100 
-100 -100 522.139918 523.822222 525.579691 526.793210 527.764315 529.461929 530.909724 531.752108 532.404855 533.903262 535.230765 535.993035 536.563921 537.918517 539.090196 539.703939 540.124556 541.305831 542.301520 542.746924 542.998053 543.978948 544.716616 -100 
-100 -100 520.751999 523.033428 525.007232 526.075765 526.665935 528.756160 530.375120 531.080618 531.356380 533.251103 534.736409 535.349132 535.541165 537.251170 538.553214 539.002998 539.040305 540.569004 541.694074 541.981474 541.866688 543.222822 544.163108 -100 
-100 -100 521.804460 523.459654 525.180619 526.364137 527.324734 529.040267 530.524221 531.406175 532.084611 533.580865 534.891854 535.633956 536.179980 537.498900 538.630426 539.204690 539.586583 540.727762 541.683593 542.093018 542.318023 543.287842 544.022846 -100 
-100 -100 522.435105 523.812289 525.400213 526.637831 527.744353 529.312966 530.735907 531.715983 532.561818 533.882330 535.085936 535.876301 536.549231 537.695878 538.729155 539.354374 539.860985 540.830675 541.686899 542.143163 542.490035 543.294607 543.918160 -100 
-100 -100 521.893283 523.577344 525.315623 526.500691 527.458513 529.184159 530.693501 531.615537 532.322523 533.761696 535.005259 535.695404 536.199220 537.466926 538.549465 539.081279 539.422417 540.509874 541.411074 541.770260 541.956459 542.915522 543.649002 -100 
-100 -100 520.996223 523.324933 525.312531 526.365933 526.935312 529.033184 530.688189 531.461744 531.799686 533.572149 534.930718 535.449010 535.564439 537.172403 538.376956 538.742271 538.701193 540.123460 541.143478 541.334124 541.141260 542.479092 543.416327 -100 
-100 -100 522.754400 524.416764 526.122089 527.270327 528.185463 529.857388 531.314284 532.192260 532.857641 534.247204 535.440677 536.085426 536.544685 537.761850 538.792046 539.273811 539.567375 540.608213 541.464671 541.783459 541.937506 542.876939 543.601346 -100 
-100 -100 524.189375 525.513927 527.027984 528.190934 529.214199 530.666567 531.979939 532.876637 533.646898 534.863141 535.962687 536.664735 537.253256 538.295871 539.221380 539.746398 540.158882 541.034328 541.798794 542.171107 542.450376 543.216357 543.822230 -100 
-100 -100 524.515461 526.063123 527.648504 528.715303 529.559562 531.074181 532.382109 533.153231 533.743111 535.066857 536.212570 536.830944 537.266231 538.420298 539.383841 539.810559 540.056689 541.054551 541.868295 542.145919 542.260931 543.174778 543.882822 -100 
-100 -100 524.504221 526.579450 528.313025 529.200990 529.646853 531.423186 532.794682 533.377507 533.582611 535.221868 536.480465 536.948864 537.026632 538.503277 539.578253 539.845796 539.719664 541.054668 541.986667 542.099339 541.828926 543.106634 543.999318 -100 
-100 -100 526.998032 528.331181 529.672721 530.568394 531.278938 532.613638 533.774323 534.478064 535.030477 536.264442 537.340636 537.952232 538.392418 539.482163 540.390079 540.816935 541.071461 542.006533 542.761647 543.028392 543.129292 543.947186 544.568057 -100 
-100 -100 529.271061 530.048375 531.016308 531.873230 532.697209 533.747930 534.742857 535.543294 536.296359 537.287117 538.220803 538.944732 539.597640 540.459917 541.241768 541.798258 542.279590 542.979266 543.597584 543.983290 544.288155 544.803621 545.183224 -100 
-100 -100 530.472060 531.010385 531.787888 532.596986 533.432025 534.367427 535.287499 536.122418 536.939961 537.843318 538.717226 539.484936 540.209611 540.993223 541.724872 542.334745 542.894488 543.512674 544.074526 544.504996 544.870792 545.266509 545.535545 -100 
-100 -100 -100 -100 -100 -100 -100 -100 -100 -100 -100 -100 -100 -100 -100 -100 -100 -100 -100 -100 -100 -100 -100 -100 -100 -100 
-100 -100 -100 -100 -100 -100 -100 -100 -100 -100 -100 -100 -100 -100 -100 -100 -100 -100 -100 -100 -100 -100 -100 -100 -100 -100 
-100 -100 -100 -100 -100 -100 -100 -100 -100 -100 -100 -100 -100 -100 -100 -100 -100 -100 -100 -100 -100 -100 -100 -100 -100 -100 
-100 -100 534.070865 534.661708 535.486356 536.324460 537.194552 538.221161 539.235919 540.150888 541.060901 542.126462 543.179239 544.110978 544.982585 545.923392 546.792669 547.513349 548.168882 548.901541 549.562833 550.064086 550.475815 550.920559 551.216379 -100 
-100 -100 532.447355 533.379184 534.428334 535.269611 536.047285 537.245091 538.357186 539.195435 539.968470 541.194238 542.355371 543.237461 543.997255 545.069041 546.012453 546.658163 547.187699 548.058156 548.806585 549.248598 549.555927 550.170957 550.606662 -100 
-100 -100 529.053270 530.986264 532.548254 533.297685 533.627579 535.406340 536.783172 537.386556 537.629075 539.422732 540.873760 541.586752 541.904045 543.451330 544.609155 545.037148 545.091479 546.461363 547.451146 547.702646 547.571318 548.739488 549.527221 -100 
-100 -100 524.283562 528.283454 530.539431 531.027530 530.026954 533.277560 535.091312 535.287673 534.094108 537.355510 539.266013 539.659545 538.762949 541.558289 543.084699 543.149940 541.935817 544.613187 546.003825 545.917904 544.553498 547.063542 548.364911 -100 
-100 -100 525.545163 527.742392 529.586856 530.512535 530.949180 532.874370 534.339877 534.930463 535.136318 537.001873 538.510626 539.203188 539.489247 541.121698 542.359230 542.795805 542.846143 544.315713 545.398904 545.679684 545.568006 546.849673 547.734793 -100 
-100 -100 525.196186 526.875921 528.600350 529.758282 530.651401 532.223869 533.545613 534.284335 534.865861 536.343224 537.675884 538.455598 539.040372 540.390839 541.553321 542.163460 542.582435 543.750261 544.738825 545.191167 545.447050 546.385992 547.089452 -100 
-100 -100 522.592444 525.044258 527.154837 528.314599 528.944901 530.886499 532.335071 532.883427 533.032705 534.927701 536.418006 537.004169 537.152283 538.958536 540.341266 540.839333 540.907010 542.490614 543.676434 544.036965 543.991240 545.296746 546.196077 -100 
-100 -100 518.358500 522.951973 525.727954 526.660200 526.096097 529.311990 531.098277 531.213515 529.865926 533.257741 535.163534 535.336190 534.010677 537.304204 539.126753 539.279603 538.020093 540.971048 542.564576 542.623155 541.397094 543.944194 545.283227 -100 
-100 -100 520.833446 523.311423 525.465076 526.674930 527.356124 529.344709 530.832880 531.410281 531.578944 533.487361 534.982567 535.566551 535.713560 537.528639 538.923101 539.430527 539.508822 541.113141 542.320827 542.698889 542.667985 543.989788 544.900023 -100 
-100 -100 521.659548 523.398950 525.217580 526.481945 527.481660 529.148910 530.548929 531.342408 531.958571 533.465566 534.808082 535.578090 536.153922 537.526364 538.713839 539.336245 539.766774 540.984134 542.021909 542.508096 542.790232 543.768426 544.498948 -100 
-100 -100 520.191554 522.499952 524.507925 525.608724 526.218715 528.285002 529.865920 530.528491 530.769800 532.694246 534.221971 534.886468 535.135686 536.819535 538.099784 538.533602 538.560853 540.139562 541.313740 541.639057 541.549209 542.914587 543.856699 -100 
-100 -100 517.052899 521.250797 523.768854 524.513275 523.770915 527.202567 529.173588 529.449006 528.256607 531.642346 533.593500 533.929715 532.926167 535.841545 537.435680 537.458223 536.100372 539.022744 540.562277 540.517494 539.126587 541.814549 543.223913 -100 
-100 -100 519.867757 522.144196 524.109766 525.174671 525.770492 527.858975 529.483747 530.195117 530.470185 532.392633 533.904364 534.551813 534.779657 536.426861 537.665634 538.060182 538.049551 539.587059 540.720466 541.009613 540.893550 542.247909 543.187135 -100 
-100 -100 521.048478 522.702801 524.418171 525.594149 526.551663 528.278044 529.784109 530.697050 531.401953 532.884002 534.178290 534.913786 535.454428 536.743033 537.840486 538.385143 538.744580 539.876136 540.828161 541.237158 541.462374 542.424764 543.154243 -100 
-100 -100 520.013008 522.297699 524.255788 525.294708 525.860913 527.990671 529.680554 530.490449 530.869800 532.656050 534.033439 534.570174 534.700884 536.350278 537.591291 537.988141 537.980282 539.443226 540.513522 540.764810 540.631370 541.952827 542.874702 -100 
-100 -100 517.395941 521.605700 524.093994 524.768060 523.921945 527.451866 529.539382 530.013313 529.141093 532.143554 533.825581 533.950522 532.710683 535.681125 537.279460 537.304074 535.988320 538.719483 540.128674 540.013004 538.607207 541.212611 542.585814 -100 
-100 -100 520.907484 523.164799 525.084311 526.083432 526.606690 528.683070 530.324068 531.096492 531.439667 533.172102 534.494162 534.983163 535.069167 536.666949 537.855964 538.204966 538.152577 539.571027 540.599144 540.813198 540.649819 541.951341 542.863201 -100 
-100 -100 522.884422 524.466961 526.093124 527.189259 528.067037 529.674767 531.079218 531.929558 532.580842 533.939620 535.112361 535.754558 536.213823 537.392081 538.379659 538.828512 539.101153 540.140630 541.004872 541.336709 541.499656 542.421537 543.130079 -100 
-100 -100 522.751065 524.860592 526.655910 527.602287 528.109101 529.972831 531.431911 532.087716 532.357987 534.029575 535.326819 535.845178 535.984987 537.438105 538.496308 538.750653 538.621916 540.010164 541.002927 541.170975 540.954867 542.247104 543.151466 -100 
-100 -100 521.139471 524.972020 527.186075 527.765547 526.995962 530.002351 531.726252 531.992801 531.000005 533.868391 535.488418 535.685242 534.662162 537.240469 538.572690 538.425698 536.950654 539.643586 540.981740 540.775030 539.241253 541.840349 543.188539 -100 
-100 -100 525.315120 527.184004 528.723705 529.508160 529.896380 531.564352 532.864145 533.455981 533.699153 535.269363 536.492436 537.014730 537.173874 538.547666 539.539919 539.799428 539.689622 540.999244 541.921993 542.082241 541.861031 543.043090 543.849376 -100 
-100 -100 528.276899 529.181000 530.206187 531.035025 531.793284 532.916830 533.953764 534.730935 535.427597 536.496130 537.477350 538.186804 538.788631 539.708460 540.508452 541.017530 541.424654 542.211480 542.885853 543.254772 543.503083 544.101695 544.536104 -100 
-100 -100 529.670590 530.240301 531.033879 531.835629 532.657143 533.611374 534.546873 535.380959 536.192572 537.119898 538.013473 538.784313 539.503296 540.301016 541.037234 541.635061 542.182162 542.827467 543.413687 543.848912 544.210239 544.629620 544.916279 -100 
-100 -100 -100 -100 -100 -100 -100 -100 -100 -100 -100 -100 -100 -100 -100 -100 -100 -100 -100 -100 -100 -100 -100 -100 -100 -100 
-100 -100 -100 -100 -100 -100 -100 -100 -100 -100 -100 -100 -100 -100 -100 -100 -100 -100 -100 -100 -100 -100 -100 -100 -100 -100 
-100 -100 -100 -100 -100 -100 -100 -100 -100 -100 -100 -100 -100 -100 -100 -100 -100 -100 -100 -100 -100 -100 -100 -100 -100 -100 
-100 -100 533.150064 533.808906 534.672300 535.505534 536.352570 537.421887 538.464137 539.370683 540.255343 541.360976 542.438568 543.362121 544.211367 545.186980 546.078886 546.792424 547.426640 548.194872 548.876938 549.367821 549.755637 550.235687 550.557105 -100 
-100 -100 531.086262 532.335855 533.514516 534.298729 534.894533 536.296839 537.497456 538.266097 538.850611 540.281024 541.532610 542.358522 542.958092 544.204140 545.222529 545.807285 546.171669 547.222037 548.045200 548.423345 548.564793 549.363878 549.898238 -100 
-100 -100 525.484858 529.279891 531.358172 531.777748 530.766514 533.914422 535.672896 535.907826 534.778044 537.962867 539.815873 540.232494 539.385559 542.114156 543.599086 543.701653 542.543979 545.141359 546.469530 546.396744 545.063403 547.469471 548.682560 -100 
-100 -100 509.380343 524.951170 528.904616 528.077631 517.189487 530.359497 533.563271 532.358328 521.083651 534.446545 537.812593 537.058091 527.595684 538.976086 541.700596 540.524970 530.387350 542.004623 544.646502 543.334681 533.122228 544.540147 547.301137 -100 
-100 -100 521.867008 525.981155 528.368182 528.954627 528.024777 531.342017 533.198611 533.402072 532.202536 535.484050 537.403819 537.778910 536.867207 539.709406 541.290753 541.390442 540.203752 542.929744 544.368125 544.315523 542.980279 545.526612 546.855820 -100 
-100 -100 523.250091 525.582106 527.567707 528.615617 529.154804 531.100447 532.569617 533.145624 533.324226 535.203172 536.696486 537.325974 537.537710 539.265781 540.590608 541.071730 541.143005 542.682332 543.828987 544.160142 544.090058 545.388729 546.283796 -100 
-100 -100 518.714954 523.257953 525.971990 526.847815 526.240622 529.437690 531.217605 531.332410 529.983464 533.363638 535.258267 535.426544 534.100279 537.381456 539.194255 539.343081 538.081226 541.024507 542.610185 542.663299 541.432568 543.971108 545.304045 -100 
-100 -100 502.129788 519.457511 524.143866 523.946968 514.441620 526.618136 529.606039 528.176263 516.109373 530.199186 533.588282 532.276264 520.395255 534.244416 537.577420 536.422359 525.538059 538.148735 541.134122 540.036695 530.216193 541.430073 544.192395 -100 
-100 -100 516.978813 521.546131 524.301171 525.225788 524.668041 527.907859 529.722682 529.862597 528.530634 531.925476 533.827086 533.994437 532.666047 535.953456 537.772257 537.922644 536.664345 539.628868 541.237496 541.307624 540.090520 542.647120 543.992391 -100 
-100 -100 519.759843 522.147749 524.223690 525.377344 526.023800 528.051887 529.587018 530.206721 530.410280 532.326058 533.835593 534.457011 534.653353 536.402365 537.740360 538.211872 538.268112 539.870742 541.074771 541.437895 541.386089 542.734148 543.662326 -100 
-100 -100 516.575749 520.799205 523.346496 524.115216 523.384432 526.799467 528.742661 528.988635 527.774335 531.160691 533.118158 533.459372 532.462319 535.393009 537.004117 537.041565 535.699762 538.649129 540.217688 540.199364 538.828408 541.521527 542.931365 -100 
-100 -100 502.173106 517.976093 522.197518 521.658611 511.237914 524.358133 527.657698 526.456674 514.852020 528.664310 532.125182 531.269738 521.326983 533.187060 535.993663 534.615799 523.471711 536.177691 539.104798 537.786696 527.120718 539.153453 542.099817 -100 
-100 -100 516.258486 520.444876 522.945360 523.673776 522.924766 526.366087 528.358563 528.660579 527.488903 530.872837 532.816968 533.147916 532.136575 535.029879 536.598115 536.596587 535.218113 538.124878 539.651456 539.596159 538.198009 540.880890 542.288113 -100 
-100 -100 519.193438 521.466644 523.419811 524.465598 525.044858 527.157323 528.821273 529.590058 529.926402 531.791131 533.247082 533.850504 534.038202 535.688065 536.926854 537.321830 537.314601 538.822302 539.934246 540.214918 540.098126 541.437678 542.367789 -100 
-100 -100 516.400786 520.603269 523.089135 523.767783 522.932319 526.476957 528.578195 529.062586 528.204816 531.242945 532.965282 533.127215 531.919752 534.916838 536.539397 536.586995 535.295923 538.060781 539.506048 539.424971 538.046204 540.659752 542.034114 -100 
-100 -100 502.432144 518.331166 522.514685 521.830588 510.897761 524.534902 528.074501 527.350041 517.581888 529.496790 532.404611 531.168736 520.302261 532.909388 535.870559 534.625380 524.077784 536.066730 538.787867 537.435161 527.001087 538.704785 541.568208 -100 
-100 -100 517.315209 521.485757 523.929880 524.568581 523.692144 527.181582 529.234746 529.686455 528.798498 531.778380 533.442053 533.556563 532.306930 535.251965 536.823427 536.826033 535.494324 538.217554 539.623978 539.509203 538.102801 540.696867 542.060724 -100 
-100 -100 521.091039 523.270394 525.123835 526.094007 526.610202 528.588373 530.149803 530.875600 531.193199 532.903058 534.220606 534.732586 534.852682 536.381543 537.507748 537.812662 537.729124 539.146775 540.175674 540.385558 540.210077 541.510444 542.418405 -100 
-100 -100 519.353015 523.254423 525.550062 526.190886 525.476746 528.572797 530.380346 530.703603 529.752695 532.665454 534.321524 534.536977 533.528950 536.138906 537.501111 537.370102 535.912076 538.646570 540.030461 539.859521 538.357326 540.987706 542.359183 -100 
-100 -100 507.176876 521.907679 525.719004 525.142615 515.608583 527.395889 530.348003 529.393233 519.587040 531.290966 534.168285 533.242770 523.946607 534.803960 537.245919 535.726770 524.696891 536.956405 539.650853 538.165467 527.277259 539.304641 542.194477 -100 
-100 -100 522.038777 525.648963 527.665809 528.156998 527.352174 530.224020 531.856198 532.126064 531.171813 533.958673 535.529009 535.763002 534.801022 537.304082 538.585077 538.470481 537.055394 539.684060 540.982705 540.814132 539.329471 541.822068 543.076377 -100 
-100 -100 527.063647 528.257700 529.394992 530.167043 530.757565 532.054460 533.164072 533.878484 534.411007 535.659545 536.721107 537.378623 537.828128 538.910536 539.770624 540.202342 540.428420 541.411815 542.174954 542.485460 542.563998 543.358218 543.896027 -100 
-100 -100 528.860509 529.487489 530.308768 531.098827 531.892875 532.877975 533.832458 534.656611 535.445891 536.409536 537.327300 538.093151 538.792411 539.621038 540.373037 540.956901 541.479066 542.165366 542.779799 543.210309 543.550351 544.007991 544.321290 -100 
-100 -100 -100 -100 -100 -100 -100 -100 -100 -100 -100 -100 -100 -100 -100 -100 -100 -100 -100 -100 -100 -100 -100 -100 -100 -100 
-100 -100 -100 -100 -100 -100 -100 -100 -100 -100 -100 -100 -100 -100 -100 -100 -100 -100 -100 -100 -100 -100 -100 -100 -100 -100 
-100 -100 -100 -100 -100 -100 -100 -100 -100 -100 -100 -100 -100 -100 -100 -100 -100 -100 -100 -100 -100 -100 -100 -100 -100 -100 
-100 -100 532.649386 533.244444 534.075453 534.921161 535.801348 536.841872 537.871908 538.800308 539.720366 540.792654 541.849574 542.784637 543.661652 544.612362 545.495391 546.231258 546.900168 547.641887 548.309203 548.815292 549.231488 549.680155 549.978321 -100 
-100 -100 531.021540 531.958579 533.014258 533.861971 534.648602 535.861505 536.990697 537.843291 538.626201 539.857924 541.021733 541.905226 542.669275 543.752175 544.712005 545.375934 545.920771 546.799217 547.551520 547.996486 548.307113 548.925826 549.363943 -100 
-100 -100 527.623402 529.563486 531.132024 531.885086 532.220829 534.016937 535.414327 536.033451 536.285082 538.082900 539.533411 540.243535 540.562092 542.122443 543.301181 543.752700 543.826118 545.201746 546.191709 546.443162 546.313298 547.485064 548.275487 -100 
-100 -100 522.862612 526.870258 529.130749 529.618269 528.619541 531.889466 533.726052 533.938882 532.752874 536.015004 537.919261 538.303172 537.402617 540.211929 541.762525 541.855519 540.664295 543.345380 544.733883 544.646239 543.282173 545.796235 547.100727 -100 
-100 -100 524.163506 526.361268 528.203046 529.124391 529.562230 531.503063 532.989097 533.595677 533.807424 535.667167 537.160705 537.835403 538.112124 539.754562 541.013988 541.475681 541.546559 543.024023 544.109547 544.391687 544.282223 545.568017 546.456155 -100 
-100 -100 523.870243 525.540111 527.251147 528.398493 529.290090 530.874626 532.215408 532.970790 533.556872 535.019291 536.323760 537.072789 537.639034 538.996093 540.178598 540.810384 541.247232 542.427806 543.425047 543.883379 544.144119 545.087974 545.794622 -100 
-100 -100 521.325234 523.754858 525.839515 526.980443 527.604725 529.556490 531.025043 531.593347 531.748139 533.617445 535.064044 535.602997 535.719779 537.533241 538.937696 539.455330 539.538303 541.138769 542.338674 542.708820 542.669778 543.981370 544.884498 -100 
-100 -100 517.133161 521.694641 524.435816 525.343283 524.769345 527.994210 529.801022 529.939048 528.599867 531.958517 533.811249 533.926105 532.558925 535.862883 537.708595 537.878130 536.629919 539.599493 541.209323 541.278482 540.059275 542.613300 543.956735 -100 
-100 -100 519.603413 522.055719 524.178830 525.365790 526.037184 528.031480 529.535360 530.129898 530.303049 532.186275 533.639480 534.178003 534.293073 536.110242 537.518131 538.036096 538.122461 539.739792 540.959459 541.345421 541.320143 542.648336 543.563011 -100 
-100 -100 520.410033 522.131334 523.926591 525.172232 526.163050 527.833080 529.243428 530.047974 530.666778 532.160027 533.478459 534.222469 534.779571 536.147688 537.337438 537.962311 538.395684 539.619354 540.662910 541.152115 541.436988 542.421426 543.157056 -100 
-100 -100 518.926437 521.220357 523.209195 524.293884 524.895223 526.962624 528.550573 529.220989 529.465762 531.386370 532.906048 533.561948 533.804120 535.480631 536.754968 537.184107 537.208856 538.789224 539.964304 540.287448 540.196469 541.569480 542.518545 -100 
-100 -100 515.778379 519.962650 522.463328 523.192825 522.441600 525.873597 527.849913 528.131941 526.944911 530.333881 532.288112 532.628158 531.626914 534.534796 536.119736 536.134452 534.771596 537.694512 539.233353 539.183779 537.788820 540.486494 541.904339 -100 
-100 -100 518.584075 520.849209 522.799767 523.851567 524.439336 526.526635 528.154575 528.871280 529.152869 531.082966 532.603743 533.260684 533.495011 535.140328 536.374388 536.765082 536.753074 538.292680 539.427994 539.717016 539.601179 540.962006 541.906549 -100 
-100 -100 519.762853 521.406413 523.107508 524.271205 525.220919 526.944556 528.451641 529.368274 530.079798 531.572358 532.879530 533.627980 534.178619 535.471740 536.571757 537.119998 537.484785 538.622760 539.582308 539.999229 540.230801 541.196091 541.926354 -100 
-100 -100 518.734641 521.006267 522.948293 523.974186 524.532042 526.657609 528.346644 529.158397 529.543759 531.343060 532.736791 533.289828 533.434209 535.093367 536.343786 536.752110 536.757267 538.231660 539.316013 539.584469 539.464492 540.785039 541.702854 -100 
-100 -100 516.127521 520.321088 522.790987 523.450895 522.595885 526.120766 528.206453 528.681148 527.814345 530.832145 532.533280 532.677327 531.454328 534.437909 536.050236 536.092233 534.795948 537.542620 538.971468 538.880894 537.495506 540.096528 541.461942 -100 
-100 -100 519.638371 521.881653 523.783787 524.768751 525.282989 527.354932 528.995125 529.769893 530.120291 531.867970 533.209297 533.718110 533.822059 535.434851 536.639518 537.007231 536.975853 538.414442 539.466286 539.707119 539.563580 540.864578 541.770658 -100 
-100 -100 521.616235 523.185909 524.795124 525.876737 526.745283 528.349791 529.755374 530.610224 531.270516 532.644603 533.836567 534.498977 534.976570 536.169800 537.172569 537.639397 537.933209 538.996087 539.887421 540.247779 540.430913 541.354492 542.058659 -100 
-100 -100 521.489944 523.584912 525.361562 526.291934 526.788732 528.650692 530.112954 530.774889 531.055182 532.742749 534.059900 534.599478 534.757986 536.224537 537.296474 537.567502 537.459859 538.873644 539.896848 540.097533 539.904809 541.196933 542.095306 -100 
-100 -100 519.884684 523.700587 525.894724 526.457496 525.677542 528.683756 530.412394 530.685905 529.703289 532.588093 534.228361 534.447057 533.443258 536.032990 537.377222 537.245644 535.791128 538.510107 539.880220 539.709299 538.202721 540.797967 542.137682 -100 
-100 -100 524.051752 525.908256 527.432254 528.203453 528.583982 530.252143 531.556727 532.155878 532.409377 533.994573 535.235809 535.777528 535.954106 537.340072 538.344420 538.618945 538.528498 539.862092 540.813170 541.003376 540.803876 541.986361 542.787640 -100 
-100 -100 527.002058 527.898297 528.912867 529.732682 530.486151 531.610406 532.652009 533.436516 534.143236 535.225076 536.221940 536.947904 537.565038 538.497687 539.310550 539.834570 540.259736 541.067668 541.765402 542.157251 542.421795 543.024283 543.457526 -100 
-100 -100 528.388784 528.953047 529.738976 530.534252 531.352698 532.308114 533.248271 534.089651 534.911050 535.850697 536.758426 537.544104 538.277265 539.087960 539.837357 540.449993 541.014219 541.678755 542.285277 542.739467 543.114276 543.538913 543.826295 -100 
-100 -100 -100 -100 -100 -100 -100 -100 -100 -100 -100 -100 -100 -100 -100 -100 -100 -100 -100 -100 -100 -100 -100 -100 -100 -100 
-100 -100 -100 -100 -100 -100 -100 -100 -100 -100 -100 -100 -100 -100 -100 -100 -100 -100 -100 -100 -100 -100 -100 -100 -100 -100 
-100 -100 -100 -100 -100 -100 -100 -100 -100 -100 -100 -100 -100 -100 -100 -100 -100 -100 -100 -100 -100 -100 -100 -100 -100 -100 
-100 -100 532.196931 532.749997 533.554472 534.403032 535.297632 536.319983 537.339646 538.278740 539.214506 540.264019 541.302058 542.237952 543.124946 544.060515 544.937623 545.687284 546.374647 547.100137 547.754980 548.266839 548.695624 549.127104 549.410868 -100 
-100 -100 530.798583 531.584371 532.563664 533.435495 534.294982 535.428360 536.518840 537.411840 538.271961 539.416863 540.527303 541.430461 542.253819 543.270677 544.203052 544.909702 545.529229 546.334915 547.045402 547.517298 547.890403 548.435476 548.823629 -100 
-100 -100 528.183405 529.518320 530.848567 531.716948 532.415577 533.836817 535.089428 535.859829 536.488109 537.894792 539.170175 539.978350 540.602631 541.846867 542.912612 543.510217 543.927436 544.960760 545.805158 546.169990 546.355019 547.186871 547.803001 -100 
-100 -100 525.267208 527.344668 529.053608 529.877355 530.251661 532.132322 533.588195 534.198734 534.422802 536.255460 537.724894 538.394163 538.664262 540.286951 541.525949 541.987298 542.059691 543.478010 544.498775 544.727668 544.569903 545.838346 546.712305 -100 
-100 -100 524.839793 526.394123 527.971083 529.004423 529.813794 531.369345 532.709752 533.483935 534.090139 535.537117 536.835238 537.604860 538.193672 539.503225 540.641099 541.256522 541.683861 542.804512 543.734468 544.134040 544.348882 545.281186 545.984361 -100 
-100 -100 524.051046 525.400715 526.940765 528.117015 529.139665 530.582240 531.868676 532.727119 533.482888 534.759134 535.941148 536.721521 537.407539 538.616375 539.733246 540.443897 541.027447 542.059441 542.972339 543.481671 543.863363 544.663688 545.273884 -100 
-100 -100 522.130534 523.848883 525.622104 526.832120 527.780029 529.397120 530.766479 531.549012 532.144985 533.558011 534.777732 535.416587 535.892769 537.308383 538.561732 539.229546 539.682560 540.908399 541.944664 542.424676 542.698638 543.668304 544.392979 -100 
-100 -100 519.892163 522.307298 524.392194 525.542142 526.180716 528.180275 529.703757 530.336338 530.548482 532.342444 533.696194 534.135673 534.165709 536.027273 537.480682 538.019610 538.107350 539.732798 540.947727 541.313828 541.260980 542.607726 543.534635 -100 
-100 -100 520.414041 522.154105 523.963645 525.216751 526.209766 527.871100 529.279023 530.091200 530.707870 532.134095 533.358869 533.996065 534.469890 535.888720 537.145464 537.813944 538.270232 539.509705 540.562335 541.055698 541.342036 542.327264 543.063152 -100 
-100 -100 520.600624 521.999600 523.618695 524.885134 526.000359 527.534907 528.900668 529.818262 530.614427 531.917559 533.108547 533.881154 534.557738 535.776048 536.900930 537.608459 538.192973 539.257454 540.207317 540.742486 541.146924 541.984220 542.621937 -100 
-100 -100 519.617727 521.264075 522.978071 524.156522 525.109031 526.812033 528.277199 529.138682 529.801645 531.292254 532.603568 533.351367 533.912420 535.247727 536.402577 537.001882 537.412779 538.598682 539.594915 540.029162 540.269243 541.274064 542.032213 -100 
-100 -100 518.216209 520.459073 522.391284 523.425870 523.994689 526.090845 527.724177 528.445702 528.735284 530.637240 532.131552 532.760796 532.970962 534.652101 535.924665 536.350084 536.368645 537.902485 539.024570 539.290200 539.147007 540.542795 541.511968 -100 
-100 -100 519.240899 520.867723 522.554708 523.709995 524.653506 526.369379 527.861891 528.755987 529.448913 530.961804 532.293676 533.060362 533.625456 534.934266 536.049697 536.611046 536.986026 538.132242 539.090669 539.494050 539.711759 540.702205 541.453356 -100 
-100 -100 519.865134 521.216440 522.772859 523.985127 525.076512 526.640968 528.066791 529.054301 529.913358 531.256764 532.488667 533.308086 534.003548 535.156836 536.192419 536.823408 537.340319 538.322055 539.193128 539.666020 540.026573 540.835876 541.459966 -100 
-100 -100 519.346872 520.995605 522.696202 523.854045 524.796210 526.513875 528.020965 528.944643 529.660995 531.130313 532.410440 533.136424 533.670209 534.955738 536.055937 536.612796 536.983949 538.091038 539.020932 539.422648 539.647063 540.592858 541.309548 -100 
-100 -100 518.486191 520.763303 522.704237 523.727249 524.280349 526.367513 528.017118 528.787581 529.128943 530.940660 532.343688 532.904688 533.058217 534.689391 535.921232 536.326730 536.335160 537.779719 538.839472 539.096760 538.972832 540.273370 541.177764 -100 
-100 -100 520.228366 521.853049 523.517656 524.636123 525.534045 527.197532 528.652350 529.532781 530.209645 531.633581 532.869235 533.556440 534.053764 535.299265 536.359992 536.881656 537.221521 538.299509 539.204824 539.587225 539.793692 540.718800 541.421234 -100 
-100 -100 521.659466 522.952438 524.428327 525.560597 526.565448 528.012850 529.329217 530.234349 531.021693 532.270398 533.410680 534.155631 534.782859 535.853345 536.807045 537.367771 537.823461 538.745364 539.566599 540.003658 540.331107 541.092348 541.681936 -100 
-100 -100 522.008279 523.516858 525.057802 526.088672 526.910898 528.425209 529.741238 530.524291 531.133125 532.491222 533.679957 534.345587 534.824007 535.999868 536.985227 537.442953 537.730894 538.781033 539.661030 540.017161 540.194607 541.092924 541.776629 -100 
-100 -100 522.026182 524.048493 525.730410 526.577929 526.997102 528.779628 530.163589 530.759534 530.982143 532.658720 533.962808 534.483190 534.611776 536.100139 537.189929 537.484554 537.398564 538.787976 539.792381 539.999270 539.817950 541.054081 541.908810 -100 
-100 -100 524.487084 525.786196 527.089678 527.954883 528.647643 529.985618 531.157500 531.875516 532.447470 533.713418 534.828775 535.483673 535.963790 537.072983 538.000122 538.454575 538.747135 539.731500 540.548476 540.887423 541.046355 541.850722 542.450403 -100 
-100 -100 526.725970 527.484527 528.428847 529.266464 530.080474 531.133717 532.138596 532.953567 533.726367 534.744283 535.710245 536.468770 537.153800 538.040048 538.845531 539.430666 539.947566 540.689799 541.356825 541.792859 542.134531 542.653215 543.026238 -100 
-100 -100 527.908795 528.435343 529.196916 529.992928 530.822057 531.760400 532.690072 533.539498 534.376391 535.304412 536.206842 537.004665 537.758037 538.566936 539.324025 539.962834 540.556382 541.212907 541.815913 542.285745 542.679667 543.084309 543.353144 -100 
-100 -100 -100 -100 -100 -100 -100 -100 -100 -100 -100 -100 -100 -100 -100 -100 -100 -100 -100 -100 -100 -100 -100 -100 -100 -100 
-100 -100 -100 -100 -100 -100 -100 -100 -100 -100 -100 -100 -100 -100 -100 -100 -100 -100 -100 -100 -100 -100 -100 -100 -100 -100 
-100 -100 -100 -100 -100 -100 -100 -100 -100 -100 -100 -100 -100 -100 -100 -100 -100 -100 -100 -100 -100 -100 -100 -100 -100 -100 
-100 -100 531.605173 532.189862 533.009554 533.847840 534.723761 535.759548 536.785821 537.710881 538.624717 539.683686 540.723172 541.640694 542.504560 543.451166 544.336288 545.077253 545.749751 546.487335 547.146871 547.645238 548.057315 548.509546 548.811680 -100 
-100 -100 530.014933 530.929416 531.965332 532.803638 533.587462 534.792068 535.916029 536.767115 537.546137 538.758953 539.898040 540.756542 541.501681 542.584650 543.553000 544.229527 544.784184 545.650911 546.385454 546.812289 547.110061 547.738158 548.185186 -100 
-100 -100 526.707500 528.586504 530.114629 530.856343 531.198858 532.973728 534.361669 534.985442 535.244440 537.006515 538.415027 539.082260 539.363263 540.938738 542.141635 542.624550 542.730612 544.069329 545.017690 545.225846 545.054048 546.259388 547.073191 -100 
-100 -100 522.094846 525.955849 528.145861 528.623337 527.664077 530.878273 532.699142 532.929494 531.784554 534.971392 536.808879 537.123143 536.138729 539.002370 540.598261 540.748792 539.649525 542.231313 543.547107 543.381726 541.902572 544.519144 545.871646 -100 
-100 -100 523.304951 525.430807 527.218355 528.116870 528.556678 530.482592 531.972614 532.599531 532.826212 534.635509 536.062767 536.669005 536.889404 538.545555 539.832282 540.325721 540.426674 541.865658 542.906799 543.139988 542.983490 544.305226 545.220253 -100 
-100 -100 522.991190 524.607909 526.264527 527.373773 528.248290 529.843498 531.215864 532.015929 532.629642 534.027541 535.241033 535.897844 536.393271 537.760364 538.967737 539.615833 540.057111 541.225576 542.198745 542.623002 542.854697 543.819501 544.546351 -100 
-100 -100 520.510310 522.853349 524.857512 525.933797 526.514346 528.511419 530.054692 530.728961 530.988673 532.712297 533.997082 534.376214 534.346316 536.225229 537.686029 538.218804 538.288741 539.896246 541.080624 541.405527 541.310430 542.671611 543.610310 -100 
-100 -100 516.450340 520.836086 523.458580 524.268211 523.588565 526.926066 528.855933 529.187035 528.162498 531.162990 532.755592 532.619017 530.916529 534.461848 536.424374 536.610442 535.311487 538.325815 539.925172 539.917710 538.547368 541.245170 542.656316 -100 
-100 -100 518.792174 521.156989 523.196232 524.312937 524.936688 526.980763 528.566793 529.274454 529.557104 531.293531 532.581441 532.956095 532.921649 534.805628 536.271476 536.804458 536.875549 538.495795 539.694400 540.028900 539.942708 541.320010 542.271136 -100 
-100 -100 519.531844 521.199832 522.932921 524.124224 525.083545 526.780789 528.244856 529.114144 529.774395 531.196852 532.412904 533.052074 533.528373 534.913661 536.135244 536.778176 537.212629 538.415949 539.423378 539.863883 540.107425 541.114937 541.874579 -100 
-100 -100 518.050024 520.279485 522.201652 523.224615 523.778189 525.885505 527.530041 528.265250 528.562912 530.407261 531.831928 532.388341 532.541842 534.261137 535.583952 536.052104 536.104428 537.633895 538.744732 538.990758 538.822713 540.247468 541.235785 -100 
-100 -100 514.953477 519.022011 521.439345 522.087262 521.230265 524.758916 526.812139 527.184874 526.132900 529.368554 531.205735 531.421843 530.246861 533.298244 534.972091 535.058519 533.787923 536.594950 538.035078 537.862904 536.280667 539.136241 540.628345 -100 
-100 -100 517.639737 519.855560 521.759207 522.766268 523.313614 525.429849 527.092613 527.849847 528.172801 530.050606 531.515358 532.112655 532.287280 533.979358 535.259601 535.690421 535.709496 537.198155 538.271112 538.488536 538.300291 539.708351 540.687167 -100 
-100 -100 518.727395 520.360858 522.050035 523.203360 524.144836 525.862144 527.363072 528.272458 528.977498 530.473190 531.782938 532.530841 533.080930 534.381711 535.495272 536.062342 536.440175 537.551380 538.475844 538.860227 539.068268 540.038306 540.775824 -100 
-100 -100 517.623178 519.915839 521.876245 522.923768 523.504289 525.588656 527.229964 527.982424 528.304159 530.170170 531.627431 532.235950 532.433262 534.068301 535.309319 535.734317 535.766515 537.207313 538.263421 538.521411 538.404211 539.707907 540.616556 -100 
-100 -100 514.938117 519.193413 521.706543 522.419037 521.648248 525.067213 527.064232 527.420920 526.363104 529.578886 531.407948 531.660315 530.580957 533.467269 535.048322 535.120494 533.906040 536.573299 537.966635 537.881698 536.535409 539.086603 540.428509 -100 
-100 -100 518.481214 520.752510 522.681319 523.694361 524.233868 526.261103 527.845121 528.549617 528.829981 530.654215 532.073077 532.648849 532.815218 534.415213 535.621965 536.017200 536.023714 537.441368 538.480673 538.728885 538.600919 539.880484 540.770530 -100 
-100 -100 520.475171 522.056001 523.675419 524.763110 525.630660 527.218211 528.593738 529.407027 530.034129 531.444132 532.676844 533.364255 533.858787 535.085800 536.127557 536.635823 536.965088 538.028516 538.921215 539.296998 539.497262 540.401470 541.088169 -100 
-100 -100 520.345826 522.448657 524.225858 525.144980 525.620348 527.484378 528.928898 529.545004 529.769832 531.509800 532.858590 533.381133 533.495820 535.061406 536.224040 536.569728 536.525722 537.933244 538.960028 539.196275 539.054305 540.294562 541.156821 -100 
-100 -100 518.723415 522.555510 524.746512 525.281869 524.442757 527.487380 529.207088 529.408809 528.277744 531.303829 532.989296 533.140950 531.949121 534.785626 536.283906 536.265781 534.937382 537.601311 538.966954 538.863160 537.504149 539.950887 541.221464 -100 
-100 -100 522.907192 524.767490 526.286526 527.041316 527.398322 529.073769 530.369722 530.932954 531.136843 532.768578 534.031347 534.546248 534.673044 536.159863 537.258258 537.609048 537.582744 538.913684 539.871887 540.098951 539.950667 541.083186 541.849850 -100 
-100 -100 525.865631 526.761221 527.771346 528.582676 529.326873 530.449802 531.485942 532.257277 532.951786 534.048569 535.056610 535.780091 536.395386 537.371120 538.234135 538.802870 539.262940 540.083083 540.791412 541.201159 541.482180 542.071380 542.491768 -100 
-100 -100 527.254596 527.817245 528.599424 529.389404 530.202892 531.155985 532.093094 532.929940 533.749582 534.697161 535.613602 536.405073 537.147697 537.984342 538.765712 539.408646 539.997008 540.675648 541.292867 541.758115 542.140527 542.561753 542.844149 -100 
-100 -100 -100 -100 -100 -100 -100 -100 -100 -100 -100 -100 -100 -100 -100 -100 -100 -100 -100 -100 -100 -100 -100 -100 -100 -100 
-100 -100 -100 -100 -100 -100 -100 -100 -100 -100 -100 -100 -100 -100 -100 -100 -100 -100 -100 -100 -100 -100 -100 -100 -100 -100 
-100 -100 -100 -100 -100 -100 -100 -100 -100 -100 -100 -100 -100 -100 -100 -100 -100 -100 -100 -100 -100 -100 -100 -100 -100 -100 
-100 -100 531.034148 531.675058 532.519445 533.340497 534.181113 535.243116 536.280001 537.181473 538.055415 539.136958 540.182941 541.073956 541.897444 542.863175 543.755884 544.476329 545.117082 545.880455 546.553608 547.035868 547.419665 547.908109 548.237098 -100 
-100 -100 529.041854 530.247450 531.391298 532.160335 532.754410 534.140994 535.333358 536.100818 536.680818 538.075434 539.282329 540.062035 540.623100 541.868534 542.899014 543.504048 543.889071 544.918116 545.714929 546.066050 546.184461 547.006466 547.558163 -100 
-100 -100 523.655148 527.293704 529.292463 529.697001 528.722458 531.809794 533.548827 533.797483 532.703232 535.802489 537.576122 537.909565 536.967015 539.744824 541.274427 541.437490 540.375831 542.871947 544.124553 543.971846 542.522700 545.036517 546.301467 -100 
-100 -100 508.227625 523.123025 526.905436 526.083350 515.488938 528.337391 531.490373 530.339946 519.344808 532.368260 535.589169 534.678994 524.822368 536.537672 539.370423 538.338571 528.728235 539.806684 542.278383 540.780879 529.941203 541.970846 544.868574 -100 
-100 -100 520.149127 524.086352 526.368078 526.918088 526.015392 529.282352 531.141621 531.385908 530.237058 533.407370 535.206660 535.455648 534.415339 537.304073 538.933334 539.091806 537.995027 540.616143 541.973245 541.830495 540.370015 543.028304 544.414905 -100 
-100 -100 521.457835 523.684279 525.569994 526.548654 527.054771 529.019521 530.543937 531.202279 531.446405 533.198165 534.531068 534.997711 535.069846 536.824578 538.188391 538.690968 538.767240 540.285034 541.393690 541.667809 541.539443 542.886838 543.819801 -100 
-100 -100 517.099706 521.433293 523.990085 524.739022 524.012228 527.326548 529.248199 529.580618 528.557658 531.544438 533.126088 532.988528 531.283389 534.795455 536.723620 536.886940 535.570452 538.551754 540.117570 540.081607 538.689843 541.381127 542.790447 -100 
-100 -100 501.195657 517.762997 522.176802 521.753259 511.691494 524.430480 527.693053 526.763460 516.532449 528.714141 531.481254 529.581491 515.997211 531.378564 535.039299 533.886976 522.664974 535.595013 538.586485 537.287969 526.610724 538.670695 541.623634 -100 
-100 -100 515.379271 519.735189 522.326481 523.113931 522.428522 525.792316 527.759802 528.128217 527.130034 530.130004 531.714189 531.570476 529.858966 533.379494 535.315090 535.478051 534.159682 537.153492 538.731054 538.699877 537.312171 540.020495 541.443514 -100 
-100 -100 517.985610 520.268145 522.229904 523.283657 523.863935 525.943246 527.569794 528.304543 528.600269 530.375858 531.707684 532.147177 532.184706 533.975763 535.362894 535.855492 535.907759 537.471339 538.613343 538.890443 538.754193 540.156842 541.130264 -100 
-100 -100 514.834584 518.907457 521.327646 521.976912 521.118927 524.640477 526.687794 527.057409 525.995298 529.190944 530.973901 531.131036 529.911995 532.978329 534.678790 534.783934 533.524534 536.341655 537.789188 537.621231 536.041994 538.901883 540.397194 -100 
-100 -100 500.806665 516.113097 520.146680 519.414598 508.433224 522.092572 525.574565 524.600075 513.773355 526.777528 529.964964 528.816438 517.959623 530.674573 533.705445 532.496714 521.889508 534.009292 536.711123 535.092989 523.418568 536.411375 539.571585 -100 
-100 -100 514.389015 518.452597 520.861363 521.501025 520.639639 524.169683 526.230829 526.616229 525.575763 528.811214 530.645923 530.859544 529.677267 532.712975 534.368688 534.439554 533.152308 535.927632 537.337161 537.142608 535.545447 538.386768 539.870795 -100 
-100 -100 517.116482 519.369336 521.300065 522.326962 522.891358 524.992643 526.646356 527.403261 527.727258 529.600252 531.061451 531.663601 531.847418 533.507462 534.764177 535.188348 535.208539 536.662333 537.714330 537.940649 537.780009 539.133870 540.077826 -100 
-100 -100 514.158513 518.416954 520.938817 521.663752 520.907608 524.342759 526.353549 526.719450 525.670399 528.907218 530.757689 531.027652 529.962563 532.861163 534.452663 534.533139 533.324601 535.995483 537.387549 537.296281 535.945415 538.509458 539.862553 -100 
-100 -100 499.881805 516.058334 520.341342 519.795074 509.372190 522.465084 525.801441 524.779325 513.920245 526.941190 530.168369 529.187379 519.054878 531.003724 533.852045 532.692511 522.617908 534.139195 536.763678 535.444494 525.270089 536.697938 539.496124 -100 
-100 -100 514.988926 519.227710 521.722043 522.418276 521.626541 525.001886 526.952337 527.268877 526.179256 529.376472 531.192635 531.435129 530.344752 533.212122 534.773614 534.829237 533.599899 536.251237 537.631067 537.536674 536.181356 538.716730 540.047196 -100 
-100 -100 518.816463 521.016540 522.886582 523.866970 524.383856 526.334033 527.848122 528.504326 528.754046 530.542683 531.934692 532.489178 532.633646 534.222808 535.414325 535.790314 535.774451 537.185868 538.217308 538.458831 538.323911 539.582009 540.456972 -100 
-100 -100 517.070225 520.990798 523.286114 523.901260 523.126461 526.252252 528.037588 528.272963 527.163738 530.237213 531.963154 532.131597 530.951089 533.826989 535.364645 535.370043 534.058048 536.742420 538.127115 538.034198 536.688825 539.161978 540.455477 -100 
-100 -100 504.803536 519.622749 523.430983 522.779524 512.922536 524.998090 527.958421 526.812806 516.151175 528.706080 531.729136 530.589820 520.082352 532.252341 535.070563 533.797708 523.329824 535.146962 537.799757 536.503692 526.480699 537.642092 540.336784 -100 
-100 -100 519.754109 523.376306 525.383365 525.839896 524.970159 527.880172 529.504418 529.702293 528.600181 531.537913 533.162395 533.334415 532.190877 534.964261 536.426675 536.451296 535.182982 537.767738 539.072474 538.983346 537.655752 539.994629 541.173667 -100 
-100 -100 524.797231 525.989493 527.117628 527.873522 528.445561 529.743657 530.846912 531.540478 532.049027 533.333727 534.420264 535.075221 535.514168 536.680059 537.626785 538.134431 538.423242 539.423580 540.204854 540.549125 540.663881 541.428711 541.942638 -100 
-100 -100 526.596071 527.219226 528.032728 528.812814 529.598022 530.580176 531.531543 532.350862 533.139910 534.121157 535.057730 535.837194 536.554422 537.428783 538.234649 538.869443 539.433087 540.143721 540.777421 541.228095 541.582682 542.034381 542.339307 -100 
-100 -100 -100 -100 -100 -100 -100 -100 -100 -100 -100 -100 -100 -100 -100 -100 -100 -100 -100 -100 -100 -100 -100 -100 -100 -100 
-100 -100 -100 -100 -100 -100 -100 -100 -100 -100 -100 -100 -100 -100 -100 -100 -100 -100 -100 -100 -100 -100 -100 -100 -100 -100 
-100 -100 -100 -100 -100 -100 -100 -100 -100 -100 -100 -100 -100 -100 -100 -100 -100 -100 -100 -100 -100 -100 -100 -100 -100 -100 
-100 -100 530.829307 531.403930 532.209723 533.034863 533.898498 534.920945 535.933349 536.843912 537.740401 538.776936 539.790070 540.679554 541.515632 542.436079 543.297692 544.019622 544.680697 545.416723 546.081473 546.587310 547.005909 547.462297 547.766361 -100 
-100 -100 529.265035 530.164877 531.182588 532.005881 532.776956 533.966812 535.076133 535.913228 536.675361 537.864199 538.974633 539.802769 540.517827 541.572220 542.513978 543.167784 543.708323 544.574411 545.316496 545.752750 546.058102 546.690507 547.139413 -100 
-100 -100 526.002389 527.857547 529.359510 530.083232 530.412935 532.170421 533.542724 534.154309 534.398228 536.133785 537.510114 538.143449 538.390777 539.933736 541.104651 541.557905 541.644009 542.983700 543.943321 544.163610 544.000683 545.210125 546.025592 -100 
-100 -100 521.432317 525.259642 527.415410 527.871670 526.900107 530.094891 531.901056 532.123365 530.967836 534.126692 535.929490 536.207633 535.186774 538.013936 539.571981 539.685389 538.559042 541.141929 542.469647 542.316542 540.846235 543.465866 544.819357 -100 
-100 -100 522.649684 524.744765 526.496591 527.369210 527.792987 529.704523 531.186969 531.811979 532.032182 533.818218 535.213710 535.786003 535.970358 537.586521 538.830987 539.284583 539.356599 540.787953 541.832184 542.070918 541.918998 543.242829 544.158738 -100 
-100 -100 522.340409 523.926864 525.544624 526.622085 527.477077 529.064372 530.439700 531.248258 531.863306 533.242551 534.427995 535.055416 535.517458 536.840356 537.999967 538.604928 539.013903 540.164571 541.129206 541.549085 541.778826 542.744269 543.472301 -100 
-100 -100 519.876191 522.182828 524.140484 525.177702 525.735334 527.730683 529.288399 529.984803 530.257259 531.963042 533.220838 533.575960 533.517658 535.346104 536.751511 537.236263 537.269331 538.850264 540.015606 540.326162 540.222005 541.582765 542.523425 -100 
-100 -100 515.832912 520.174994 522.744445 523.509962 522.804705 526.144334 528.095663 528.458512 527.456462 530.436366 532.001144 531.845012 530.120315 533.609832 535.512003 535.647446 534.309086 537.291265 538.864387 538.835161 537.449899 540.146844 541.560560 -100 
-100 -100 518.160556 520.488549 522.480236 523.556571 524.156679 526.199768 527.802060 528.534187 528.832122 530.553283 531.816944 532.170642 532.111016 533.947754 535.361275 535.848207 535.881293 537.468811 538.639132 538.949981 538.847916 540.221683 541.173862 -100 
-100 -100 518.882682 520.520028 522.212750 523.369876 524.308325 525.999748 527.471009 528.353777 529.020521 530.429476 531.623057 532.239057 532.688508 534.036204 535.216738 535.821578 536.222284 537.394684 538.373989 538.790399 539.017627 540.020338 540.780257 -100 
-100 -100 517.389854 519.589164 521.474725 522.468909 523.004704 525.102186 526.746590 527.487908 527.787035 529.615738 531.016941 531.548816 531.676025 533.365118 534.656480 535.094372 535.117979 536.618788 537.701914 537.922781 537.737067 539.157923 540.147394 -100 
-100 -100 514.273033 518.310860 520.695596 521.320937 520.450636 523.967476 526.016311 526.391583 525.339648 528.557114 530.370252 530.562701 529.364099 532.390821 534.039912 534.102283 532.807824 535.588739 537.002293 536.804670 535.203550 538.057142 539.551595 -100 
-100 -100 516.897080 519.095332 520.980000 521.974047 522.512812 524.619877 526.277215 527.033487 527.353446 529.216601 530.662307 531.240929 531.396876 533.068698 534.328196 534.738865 534.737762 536.204402 537.254907 537.451460 537.248078 538.652305 539.631534 -100 
-100 -100 517.906256 519.537906 521.225592 522.378576 523.318618 525.030431 526.526349 527.433319 528.134779 529.620167 530.917392 531.653675 532.191217 533.475063 534.570270 535.119927 535.480808 536.573921 537.480719 537.849768 538.046698 539.011119 539.746647 -100 
-100 -100 516.726359 519.032026 521.007810 522.068152 522.655539 524.737260 526.374285 527.125061 527.445151 529.304062 530.754416 531.358831 531.550605 533.170726 534.394695 534.804791 534.823282 536.248839 537.290933 537.538032 537.412892 538.709501 539.614139 -100 
-100 -100 513.985626 518.264171 520.803447 521.537473 520.779783 524.197350 526.190679 526.547278 525.490747 528.701399 530.527567 530.782115 529.704091 532.577353 534.143548 534.204360 532.980041 535.633977 537.015278 536.922053 535.569954 538.112752 539.449228 -100 
-100 -100 517.515992 519.805625 521.757287 522.790063 523.341599 525.369442 526.951188 527.655823 527.937600 529.760121 531.179305 531.759258 531.928826 533.522808 534.721764 535.111271 535.111623 536.518432 537.546430 537.786049 537.651489 538.923332 539.808267 -100 
-100 -100 519.514603 521.106097 522.740626 523.842671 524.719190 526.307175 527.680788 528.494095 529.122622 530.533038 531.768035 532.460629 532.960234 534.188134 535.230391 535.740430 536.068418 537.121953 538.002202 538.367708 538.560067 539.456694 540.138554 -100 
-100 -100 519.391555 521.499185 523.285132 524.214457 524.696657 526.558928 528.000586 528.616669 528.843405 530.584484 531.936627 532.465645 532.587997 534.159617 535.330042 535.685784 535.646461 537.042657 538.054324 538.278387 538.127695 539.359648 540.216692 -100 
-100 -100 517.770745 521.603907 523.799469 524.342442 523.509273 526.549498 528.265180 528.467109 527.338922 530.366226 532.055644 532.215017 531.033131 533.878519 535.389104 535.387187 534.069234 536.719642 538.068041 537.951371 536.583937 539.021763 540.286781 -100 
-100 -100 521.948443 523.808495 525.329142 526.087626 526.447242 528.119480 529.412640 529.976452 530.183309 531.817846 533.085621 533.608553 533.745348 535.242302 536.353265 536.718456 536.700622 538.023095 538.967936 539.184040 539.027970 540.153265 540.915484 -100 
-100 -100 524.898779 525.793572 526.803397 527.615351 528.359691 529.480648 530.515542 531.288050 531.985756 533.086686 534.100670 534.832161 535.456877 536.442499 537.316423 537.895915 538.361738 539.177786 539.877673 540.279364 540.554033 541.137906 541.555118 -100 
-100 -100 526.282474 526.844074 527.625037 528.414169 529.226733 530.178418 531.115109 531.953563 532.776696 533.729110 534.651950 535.451364 536.202967 537.048987 537.839961 538.491472 539.084281 539.760876 540.372367 540.831431 541.208580 541.625584 541.905530 -100 
-100 -100 -100 -100 -100 -100 -100 -100 -100 -100 -100 -100 -100 -100 -100 -100 -100 -100 -100 -100 -100 -100 -100 -100 -100 -100 
-100 -100 -100 -100 -100 -100 -100 -100 -100 -100 -100 -100 -100 -100 -100 -100 -100 -100 -100 -100 -100 -100 -100 -100 -100 -100 
-100 -100 -100 -100 -100 -100 -100 -100 -100 -100 -100 -100 -100 -100 -100 -100 -100 -100 -100 -100 -100 -100 -100 -100 -100 -100 
-100 -100 530.628218 531.159623 531.936219 532.760495 533.633168 534.629994 535.623020 536.535005 537.438125 538.443234 539.428557 540.308842 541.141168 542.025427 542.856034 543.567585 544.232425 544.956978 545.624575 546.153265 546.596337 547.036317 547.323682 -100 
-100 -100 529.293221 530.043415 530.983378 531.827427 532.665505 533.768739 534.829865 535.697408 536.527171 537.622883 538.674053 539.515813 540.279318 541.239771 542.118602 542.777852 543.367655 544.176630 544.906822 545.401043 545.791613 546.345223 546.736389 -100 
-100 -100 526.797463 528.063952 529.331602 530.167397 530.849724 532.229502 533.447547 534.198091 534.804629 536.151772 537.355814 538.093073 538.648928 539.828615 540.828124 541.359371 541.728905 542.776215 543.653340 544.049465 544.257209 545.096091 545.713522 -100 
-100 -100 524.008889 525.973378 527.593760 528.380797 528.750860 530.574044 531.992698 532.594848 532.815123 534.575347 535.963167 536.554875 536.749235 538.299787 539.458873 539.831853 539.828483 541.275060 542.337693 542.601931 542.470118 543.741092 544.613958 -100 
-100 -100 523.560336 525.029877 526.522461 527.505345 528.290777 529.811172 531.134379 531.911032 532.513357 533.905997 535.133513 535.833008 536.349613 537.578232 538.627746 539.155467 539.516266 540.633539 541.580301 541.997615 542.225830 543.161642 543.865527 -100 
-100 -100 522.765145 524.039445 525.490732 526.599805 527.584111 529.012015 530.308962 531.194106 531.962239 533.194707 534.315326 535.038918 535.662844 536.778206 537.793420 538.413176 538.929794 539.929944 540.829461 541.331800 541.710249 542.513517 543.127070 -100 
-100 -100 520.896783 522.517325 524.178555 525.299640 526.196125 527.817238 529.228547 530.076702 530.721628 532.081435 533.236830 533.836033 534.272043 535.568807 536.696432 537.262234 537.640941 538.813171 539.810248 540.258410 540.510298 541.484724 542.217105 -100 
-100 -100 518.729809 521.009449 522.957682 524.001240 524.574877 526.594125 528.181862 528.914514 529.222880 530.932114 532.210218 532.627413 532.653260 534.360516 535.666027 536.095173 536.104731 537.662228 538.820400 539.135091 539.040893 540.398738 541.338206 -100 
-100 -100 519.188436 520.829644 522.524596 523.685239 524.624464 526.291036 527.744419 528.626687 529.297127 530.675098 531.841050 532.444797 532.885016 534.191477 535.328946 535.900229 536.280560 537.453029 538.446544 538.888049 539.137740 540.122195 540.864870 -100 
-100 -100 519.324019 520.646649 522.172611 523.364603 524.436271 525.960523 527.345650 528.299912 529.118499 530.387754 531.528496 532.257131 532.885276 534.023483 535.061293 535.691317 536.209228 537.211449 538.103420 538.587363 538.956509 539.788456 540.430274 -100 
-100 -100 518.335271 519.898801 521.524521 522.641581 523.560545 525.240268 526.705447 527.586234 528.261226 529.711882 530.969312 531.666882 532.177157 533.451317 534.542109 535.081997 535.437927 536.565361 537.502954 537.881247 538.079814 539.084539 539.850665 -100 
-100 -100 516.926470 519.065547 520.910493 521.897456 522.447530 524.509733 526.131473 526.867420 527.174612 529.021944 530.456559 531.035136 531.198644 532.830696 534.053981 534.433873 534.409131 535.887451 536.950949 537.155490 536.959522 538.367688 539.351151 -100 
-100 -100 517.787279 519.360282 520.998110 522.125963 523.055186 524.747561 526.227090 527.123747 527.817948 529.293617 530.581262 531.309122 531.837661 533.105977 534.180095 534.702807 535.039855 536.140826 537.051561 537.408260 537.590075 538.579879 539.336867 -100 
-100 -100 518.219802 519.566333 521.119650 522.333167 523.423764 524.973727 526.387190 527.371478 528.226459 529.545984 530.750738 531.548444 532.221656 533.339436 534.336818 534.933646 535.418458 536.363562 537.198363 537.639924 537.978052 538.777726 539.398980 -100 
-100 -100 517.518286 519.208229 520.950739 522.142247 523.104144 524.810492 526.304915 527.226923 527.944741 529.395493 530.660613 531.384018 531.915120 533.163763 534.224471 534.751528 535.098305 536.173149 537.073956 537.455891 537.667988 538.597284 539.304061 -100 
-100 -100 516.513346 518.872389 520.887269 521.967845 522.560886 524.632571 526.268072 527.041959 527.396745 529.188139 530.583083 531.158744 531.333749 532.921127 534.112855 534.495671 534.490453 535.903123 536.936673 537.181506 537.054344 538.330618 539.219573 -100 
-100 -100 518.260719 519.938610 521.661045 522.827309 523.755334 525.413951 526.860077 527.742346 528.426639 529.843288 531.078897 531.780232 532.292198 533.518380 534.558345 535.069262 535.400294 536.453945 537.334965 537.702260 537.899310 538.805799 539.495443 -100 
-100 -100 519.724651 521.043353 522.553358 523.717975 524.743562 526.188017 527.497558 528.403298 529.195696 530.443762 531.588137 532.345883 532.986413 534.056560 535.010676 535.578699 536.036990 536.935462 537.727972 538.144322 538.457472 539.201974 539.780373 -100 
-100 -100 520.098604 521.615538 523.174270 524.229354 525.070860 526.575234 527.880883 528.664593 529.280568 530.638427 531.832086 532.511946 533.008340 534.195093 535.198693 535.687105 535.998869 537.014966 537.853848 538.183076 538.344617 539.223427 539.894484 -100 
-100 -100 520.126707 522.146370 523.836602 524.706186 525.150768 526.910792 528.278965 528.876824 529.111966 530.785080 532.093568 532.630852 532.784104 534.287253 535.406055 535.751925 535.717953 537.052897 538.003498 538.180733 537.986530 539.198480 540.038335 -100 
-100 -100 522.571039 523.866913 525.172577 526.048163 526.751517 528.077528 529.240172 529.960415 530.541482 531.810797 532.934327 533.605755 534.107669 535.236235 536.191497 536.685138 537.008170 537.964222 538.744240 539.058629 539.203255 539.990436 540.579211 -100 
-100 -100 524.789757 525.545281 526.487896 527.327195 528.142844 529.190675 530.192173 531.010376 531.791051 532.816862 533.793999 534.568478 535.272619 536.178321 537.006864 537.617492 538.150400 538.881180 539.527517 539.946355 540.275684 540.782951 541.148898 -100 
-100 -100 525.960210 526.483700 527.241777 528.035666 528.863114 529.798377 530.727346 531.580834 532.425661 533.363501 534.278481 535.091986 535.863126 536.690452 537.467087 538.124476 538.728445 539.380022 539.970334 540.427525 540.811179 541.207267 541.470981 -100 
-100 -100 -100 -100 -100 -100 -100 -100 -100 -100 -100 -100 -100 -100 -100 -100 -100 -100 -100 -100 -100 -100 -100 -100 -100 -100 
-100 -100 -100 -100 -100 -100 -100 -100 -100 -100 -100 -100 -100 -100 -100 -100 -100 -100 -100 -100 -100 -100 -100 -100 -100 -100 
-100 -100 -100 -100 -100 -100 -100 -100 -100 -100 -100 -100 -100 -100 -100 -100 -100 -100 -100 -100 -100 -100 -100 -100 -100 -100 
-100 -100 530.243615 530.804189 531.595430 532.410896 533.265371 534.270793 535.263976 536.156286 537.032304 538.039671 539.018930 539.872932 540.670962 541.548074 542.363799 543.043364 543.679111 544.424184 545.115222 545.649824 546.089403 546.550894 546.854062 -100 
-100 -100 528.736852 529.604742 530.597012 531.411008 532.178312 533.343249 534.428289 535.249068 535.995778 537.150193 538.222249 539.013806 539.689807 540.691501 541.571983 542.160835 542.655075 543.550738 544.343168 544.828384 545.169482 545.799887 546.241115 -100 
-100 -100 525.612062 527.377153 528.825831 529.545042 529.895484 531.599058 532.933186 533.535850 533.785402 535.467732 536.794952 537.392985 537.606240 539.074665 540.151236 540.483063 540.447806 541.889455 542.957669 543.272281 543.189003 544.364366 545.152126 -100 
-100 -100 521.264377 524.870449 526.931246 527.395830 526.518282 529.581309 531.327531 531.556842 530.464984 533.520514 535.262964 535.516843 534.489228 537.203178 538.626555 538.535689 537.091204 539.963461 541.477789 541.473321 540.182671 542.673871 543.966349 -100 
-100 -100 522.324192 524.317306 526.001773 526.858850 527.297437 529.155354 530.605635 531.232100 531.470749 533.219109 534.588987 535.154592 535.323378 536.846420 537.967890 538.277138 538.211309 539.729057 540.869213 541.193756 541.116186 542.401554 543.287339 -100 
-100 -100 521.960170 523.479985 525.036892 526.079995 526.918603 528.482244 529.846647 530.663117 531.294528 532.670181 533.870331 534.541652 535.031594 536.235754 537.254573 537.742413 538.073487 539.217876 540.204352 540.655777 540.911842 541.864337 542.578508 -100 
-100 -100 519.564255 521.766974 523.639132 524.623262 525.150590 527.132792 528.694288 529.416671 529.731842 531.444309 532.762227 533.270942 533.399932 534.964904 536.141139 536.495628 536.470504 537.989108 539.128265 539.441288 539.350694 540.691462 541.617924 -100 
-100 -100 515.689480 519.815870 522.259514 522.956622 522.211229 525.543482 527.507058 527.917431 527.015045 529.967794 531.625098 531.778712 530.658772 533.476769 535.005075 534.992121 533.642381 536.491980 538.005034 537.969372 536.616238 539.262285 540.652585 -100 
-100 -100 517.864328 520.087410 521.992469 523.014982 523.583490 525.609222 527.210613 527.965194 528.305332 530.038630 531.371202 531.888831 532.025937 533.603910 534.793354 535.156839 535.134457 536.647803 537.774609 538.071595 537.971679 539.322731 540.261015 -100 
-100 -100 518.531579 520.100735 521.731815 522.856046 523.778851 525.435353 526.882972 527.762933 528.441413 529.861428 531.091871 531.777899 532.279902 533.514266 534.563629 535.071736 535.409716 536.540720 537.496519 537.903694 538.128017 539.117146 539.867571 -100 
-100 -100 517.100602 519.196659 521.017474 522.006884 522.571966 524.587577 526.172216 526.889357 527.185751 529.013123 530.433480 531.012258 531.182894 532.766853 533.944959 534.289532 534.240573 535.730201 536.812477 537.037984 536.860013 538.262791 539.240148 -100 
-100 -100 514.134307 517.951072 520.250043 520.911560 520.190804 523.508377 525.452364 525.790617 524.736271 527.935451 529.759352 530.014894 528.944778 531.780398 533.294070 533.249865 531.844547 534.666126 536.103454 535.927372 534.361208 537.174236 538.649124 -100 
-100 -100 516.496184 518.614051 520.460657 521.471056 522.052485 524.084065 525.684723 526.418361 526.731782 528.574973 530.012688 530.608821 530.790902 532.375995 533.549370 533.887033 533.826583 535.294570 536.353375 536.559592 536.366345 537.754459 538.722747 -100 
-100 -100 517.285335 518.917887 520.612907 521.782430 522.737050 524.427592 525.909151 526.824477 527.539456 528.986197 530.248078 530.968831 531.494987 532.729873 533.769509 534.268786 534.590843 535.673054 536.577659 536.947352 537.144835 538.100442 538.829429 -100 
-100 -100 515.890351 518.277016 520.309639 521.404524 522.012839 524.096520 525.753500 526.567879 526.974363 528.727185 530.094360 530.660750 530.834517 532.408855 533.584654 533.949739 533.929868 535.348094 536.386836 536.632868 536.508906 537.793808 538.691083 -100 
-100 -100 512.900009 517.393108 520.041331 520.829914 520.109894 523.534180 525.572592 526.068382 525.288567 528.210146 529.886504 530.091222 529.012390 531.821287 533.334894 533.346454 532.065626 534.730834 536.112612 536.020026 534.679438 537.197244 538.522624 -100 
-100 -100 516.584720 518.963186 520.980353 522.054695 522.634284 524.673908 526.288516 527.071522 527.451991 529.171253 530.509084 531.056165 531.214803 532.767959 533.925748 534.279637 534.247383 535.639311 536.651297 536.877040 536.734825 537.995138 538.874963 -100 
-100 -100 518.686380 520.304030 521.969221 523.103949 524.009638 525.597473 526.985811 527.843873 528.518724 529.886936 531.083834 531.771573 532.278301 533.463174 534.463563 534.949337 535.260855 536.277630 537.118938 537.450402 537.618315 538.512678 539.196851 -100 
-100 -100 518.628775 520.728251 522.528031 523.502393 524.048393 525.869774 527.304863 527.971959 528.275741 529.952814 531.272914 531.837842 532.032584 533.507490 534.610112 534.954356 534.932760 536.248975 537.184948 537.343859 537.137684 538.390496 539.264032 -100 
-100 -100 517.065339 520.850981 523.051288 523.671018 523.009124 525.897979 527.576547 527.862366 526.938180 529.780924 531.415988 531.667172 530.728746 533.314009 534.707738 534.716249 533.510934 535.981085 537.208961 536.991087 535.499039 538.022422 539.326529 -100 
-100 -100 521.183223 523.024215 524.546290 525.340160 525.757170 527.384307 528.665853 529.273601 529.553574 531.134358 532.383013 532.951652 533.168051 534.575636 535.625890 535.985867 535.990339 537.234994 538.105355 538.256828 538.045437 539.192462 539.971991 -100 
-100 -100 524.090546 524.977587 525.985330 526.807098 527.566048 528.677560 529.713079 530.505810 531.228923 532.321428 533.333679 534.083571 534.729970 535.689306 536.537448 537.107213 537.567666 538.348871 539.008996 539.375170 539.624180 540.208041 540.629318 -100 
-100 -100 525.454062 526.010858 526.787905 527.577635 528.393085 529.343234 530.283499 531.133694 531.969649 532.924582 533.850791 534.659479 535.418488 536.255161 537.033218 537.675359 538.257942 538.913464 539.499991 539.936288 540.297425 540.709564 540.989143 -100 
-100 -100 -100 -100 -100 -100 -100 -100 -100 -100 -100 -100 -100 -100 -100 -100 -100 -100 -100 -100 -100 -100 -100 -100 -100 -100 
-100 -100 -100 -100 -100 -100 -100 -100 -100 -100 -100 -100 -100 -100 -100 -100 -100 -100 -100 -100 -100 -100 -100 -100 -100 -100 
-100 -100 -100 -100 -100 -100 -100 -100 -100 -100 -100 -100 -100 -100 -100 -100 -100 -100 -100 -100 -100 -100 -100 -100 -100 -100 
-100 -100 529.816513 530.433957 531.255263 532.061390 532.886942 533.917504 534.918287 535.784472 536.618277 537.642786 538.623258 539.445823 540.197104 541.082399 541.891816 542.535850 543.129187 543.907381 544.624548 545.155488 545.575728 546.072590 546.400303 -100 
-100 -100 527.933435 529.077275 530.178254 530.935231 531.529176 532.865538 534.011522 534.747910 535.299826 536.624289 537.756529 538.465841 538.954439 540.101665 541.021630 541.507656 541.796613 542.887871 543.773730 544.210168 544.396228 545.208049 545.744957 -100 
-100 -100 522.874495 526.279918 528.175245 528.586381 527.703312 530.641532 532.299909 532.536642 531.484286 534.445718 536.118680 536.385909 535.395605 538.020658 539.375561 539.294790 537.889149 540.689870 542.160366 542.187747 540.940802 543.329574 544.531924 -100 
-100 -100 508.486326 522.342729 525.890219 525.139095 515.195216 527.327342 530.317044 529.212178 518.666346 531.158149 534.224983 533.279625 523.570359 534.915934 537.475506 535.937261 524.594212 537.349365 540.296821 539.143981 529.206908 540.421388 543.140271 -100 
-100 -100 519.492530 523.173921 525.325504 525.861026 525.038450 528.156850 529.946762 530.198757 529.116338 532.175167 533.911844 534.142742 533.088004 535.788945 537.193403 537.068427 535.599121 538.496384 540.047594 540.068759 538.800721 541.325973 542.645596 -100 
-100 -100 520.636682 522.730509 524.505519 525.424231 525.905626 527.822752 529.326136 529.999367 530.276297 532.006709 533.353267 533.893622 534.036120 535.548577 536.656208 536.949697 536.878145 538.389949 539.534276 539.861020 539.784046 541.099979 542.007189 -100 
-100 -100 516.474868 520.553464 522.941671 523.591128 522.805457 526.098531 528.029086 528.415767 527.500676 530.455661 532.130080 532.311840 531.206204 533.971418 535.434251 535.369407 533.985768 536.816448 538.323087 538.289343 536.938117 539.574135 540.955491 -100 
-100 -100 501.440291 517.049389 521.165529 520.604998 510.440506 523.193512 526.486777 525.682140 515.943763 527.751819 530.661677 529.603127 519.620327 531.269035 533.962262 532.559234 521.663355 534.006521 536.846402 535.548556 525.105579 536.894579 539.786023 -100 
-100 -100 514.789386 518.886988 521.305311 521.989787 521.241956 524.576497 526.545109 526.962394 526.071519 529.049354 530.741092 530.934291 529.839101 532.621093 534.100872 534.048311 532.668797 535.490757 536.979038 536.921788 535.554341 538.202782 539.598121 -100 
-100 -100 517.230891 519.374509 521.219244 522.211687 522.768173 524.776693 526.360234 527.092018 527.410582 529.193185 530.576880 531.135816 531.291289 532.845572 533.993791 534.316832 534.258651 535.745452 536.841765 537.099302 536.958646 538.333131 539.289251 -100 
-100 -100 514.266433 518.074377 520.361772 521.014405 520.284158 523.579642 525.503921 525.831267 524.769167 527.947686 529.752304 529.994827 528.912436 531.722839 533.209975 533.144343 531.727115 534.551090 536.000422 535.841500 534.290069 537.100215 538.570262 -100 
-100 -100 501.157757 515.408507 519.215574 518.624751 508.630270 521.208008 524.414965 523.372984 512.596633 525.504025 528.699991 527.725882 517.696674 529.465041 532.181826 530.746417 519.671774 532.131811 534.907078 533.345425 521.881640 534.650256 537.757050 -100 
-100 -100 513.621387 517.461392 519.784576 520.464986 519.754245 523.066521 525.005525 525.347204 524.298999 527.486199 529.300112 529.552969 528.479177 531.295040 532.785269 532.720665 531.298419 534.102877 535.529927 535.352869 533.787441 536.582439 538.043191 -100 
-100 -100 515.865505 518.115894 520.054723 521.108236 521.701357 523.748601 525.365934 526.132634 526.487783 528.276982 529.671867 530.248176 530.419676 531.985650 533.143137 533.477587 533.423520 534.858807 535.903301 536.126587 535.966038 537.300904 538.232928 -100 
-100 -100 512.436843 516.908553 519.540436 520.324140 519.605169 523.025886 525.059864 525.552651 524.772937 527.698417 529.380015 529.588483 528.509960 531.313540 532.816551 532.813408 531.520185 534.188300 535.572677 535.476003 534.132094 536.665961 538.005183 -100 
-100 -100 497.090566 514.274134 518.819898 518.378574 508.071856 521.108611 524.516255 523.864084 514.627302 525.998392 528.831598 527.773302 517.777482 529.480394 532.217878 530.952945 520.646103 532.312949 534.950137 533.637768 523.562234 534.863103 537.633226 -100 
-100 -100 513.087172 517.552222 520.169652 520.934686 520.191338 523.570014 525.567479 526.038036 525.241398 528.133725 529.786485 529.978733 528.889541 531.671562 533.157647 533.147076 531.845182 534.481258 535.832707 535.712097 534.348885 536.855085 538.175448 -100 
-100 -100 517.169445 519.415035 521.330992 522.361190 522.928886 524.863683 526.395347 527.129473 527.478615 529.173352 530.497207 531.049969 531.222732 532.726131 533.843333 534.179288 534.139612 535.480830 536.442076 536.621840 536.439332 537.696490 538.576444 -100 
-100 -100 515.558741 519.438030 521.744146 522.442431 521.845621 524.821079 526.579948 526.922420 526.038194 528.909844 530.563393 530.818446 529.880361 532.474984 533.873867 533.873774 532.659260 535.139123 536.378411 536.161660 534.675028 537.228581 538.560506 -100 
-100 -100 503.555106 518.112015 521.904318 521.456750 512.579768 523.700658 526.525212 525.621305 516.133649 527.550698 530.390529 529.528764 520.494175 531.164524 533.661643 532.471583 522.802626 533.705036 536.072439 534.545012 523.898675 535.615215 538.427445 -100 
-100 -100 518.224123 521.786027 523.782929 524.306600 523.605249 526.360780 527.953972 528.250477 527.367873 530.122442 531.695207 531.968621 531.078569 533.583434 534.920048 534.951132 533.790007 536.175311 537.337827 537.127188 535.659639 538.080624 539.299165 -100 
-100 -100 523.164703 524.336597 525.453015 526.219764 526.819442 528.093219 529.198496 529.932537 530.496386 531.758048 532.838845 533.527586 534.015668 535.126220 536.028331 536.523398 536.811355 537.746343 538.459118 538.742276 538.808666 539.577499 540.099083 -100 
-100 -100 524.923693 525.534705 526.335320 527.110186 527.896941 528.875362 529.834787 530.677016 531.490941 532.476724 533.419001 534.214218 534.945421 535.804179 536.589891 537.210620 537.758481 538.433281 539.025126 539.437419 539.764125 540.207258 540.511035 -100 
-100 -100 -100 -100 -100 -100 -100 -100 -100 -100 -100 -100 -100 -100 -100 -100 -100 -100 -100 -100 -100 -100 -100 -100 -100 -100 
-100 -100 -100 -100 -100 -100 -100 -100 -100 -100 -100 -100 -100 -100 -100 -100 -100 -100 -100 -100 -100 -100 -100 -100 -100 -100 
-100 -100 -100 -100 -100 -100 -100 -100 -100 -100 -100 -100 -100 -100 -100 -100 -100 -100 -100 -100 -100 -100 -100 -100 -100 -100 
-100 -100 529.665142 530.231841 531.032792 531.857210 532.714275 533.712168 534.691045 535.565334 536.418874 537.397628 538.344163 539.163421 539.925684 540.766333 541.546754 542.196585 542.814717 543.558835 544.260693 544.809920 545.260879 545.726941 546.030785 -100 
-100 -100 528.163573 529.039615 530.045064 530.872302 531.645221 532.801291 533.870340 534.673171 535.397890 536.522111 537.559673 538.315050 538.953592 539.915716 540.756083 541.309524 541.782621 542.680314 543.489419 543.995085 544.351257 544.985723 545.426293 -100 
-100 -100 525.049206 526.825347 528.292071 529.031189 529.392561 531.083483 532.398289 532.983887 533.213465 534.863334 536.154458 536.715327 536.889455 538.313512 539.341724 539.627583 539.563389 541.012270 542.106505 542.450715 542.388594 543.565752 544.349890 -100 
-100 -100 520.720133 524.337525 526.416703 526.903574 526.040490 529.085474 530.809628 531.024494 529.918481 532.942054 534.650062 534.869843 533.804375 536.470236 537.837423 537.689878 536.206324 539.088557 540.633318 540.662882 539.397233 541.886274 543.172057 -100 
-100 -100 521.813725 523.809946 525.500951 526.367288 526.809628 528.652104 530.084322 530.698904 530.927155 532.655525 534.003865 534.547353 534.685319 536.159859 537.221796 537.472792 537.366751 538.881053 540.037431 540.383512 540.321722 541.606450 542.487846 -100 
-100 -100 521.493596 523.003621 524.548864 525.582655 526.411721 527.960830 529.311752 530.120024 530.746812 532.117619 533.315976 533.985520 534.458212 535.612239 536.565770 536.992704 537.280225 538.405042 539.388008 539.842899 540.102558 541.054690 541.767325 -100 
-100 -100 519.146736 521.324642 523.166212 524.123783 524.630018 526.596380 528.147119 528.864861 529.181730 530.902826 532.239171 532.770924 532.901706 534.409212 535.508601 535.795869 535.722013 537.207801 538.326931 538.627867 538.530324 539.870291 540.797314 -100 
-100 -100 515.311347 519.401152 521.801587 522.461631 521.687789 525.002095 526.954967 527.361840 526.464155 529.432052 531.119122 531.312901 530.211840 532.963195 534.405834 534.322345 532.922118 535.732214 537.216793 537.160745 535.794363 538.439626 539.831518 -100 
-100 -100 517.489059 519.680495 521.545487 522.532620 523.072787 525.076808 526.663458 527.411650 527.753751 529.497379 530.851512 531.396603 531.540675 533.066626 534.184909 534.486252 534.417409 535.895494 536.997313 537.277212 537.166486 538.514231 539.451857 -100 
-100 -100 518.153842 519.697591 521.296695 522.393809 523.292908 524.922946 526.348848 527.217069 527.891509 529.309721 530.544242 531.237184 531.732198 532.927112 533.922825 534.381150 534.680906 535.786088 536.726858 537.126583 537.346464 538.330148 539.076597 -100 
-100 -100 516.727806 518.799817 520.594959 521.567699 522.116801 524.098876 525.652611 526.352498 526.639630 528.450762 529.857511 530.426835 530.581629 532.132092 533.267971 533.572346 533.492861 534.966542 536.044855 536.274177 536.099649 537.494313 538.463817 -100 
-100 -100 513.760309 517.551683 519.828926 520.482500 519.753795 523.029968 524.934461 525.250788 524.184273 527.355726 529.154646 529.392348 528.303351 531.108198 532.585847 532.507324 531.076205 533.888198 535.327992 535.162450 533.605543 536.407470 537.871812 -100 
-100 -100 516.085813 518.185613 520.015584 521.017665 521.586705 523.580645 525.141167 525.846635 526.140255 527.957762 529.372716 529.951469 530.115437 531.674163 532.816846 533.125047 533.041884 534.499023 535.556124 535.766212 535.576248 536.957626 537.919543 -100 
-100 -100 516.830480 518.450532 520.132717 521.293111 522.232207 523.886997 525.327450 526.209012 526.899262 528.326075 529.573263 530.282804 530.795088 532.007249 533.019288 533.491215 533.790266 534.856515 535.749868 536.110782 536.302177 537.255550 537.984245 -100 
-100 -100 515.397501 517.772714 519.794073 520.881363 521.475452 523.521374 525.134041 525.910492 526.290285 528.029803 529.391523 529.955029 530.120852 531.673882 532.822283 533.159372 533.113695 534.510206 535.527763 535.751291 535.610716 536.898155 537.801675 -100 
-100 -100 512.372991 516.852168 519.487291 520.268708 519.537702 522.922807 524.917502 525.376825 524.572258 527.486922 529.164543 529.372566 528.290929 531.078404 532.563969 532.546719 531.238041 533.877935 535.231787 535.106876 533.740858 536.265738 537.602022 -100 
-100 -100 516.015540 518.378349 520.376257 521.434550 521.997755 524.009565 525.596212 526.357261 526.723478 528.438116 529.776418 530.325008 530.479447 532.014401 533.147311 533.474844 533.416427 534.782683 535.766602 535.962458 535.798545 537.060548 537.947402 -100 
-100 -100 518.079582 519.676222 521.311364 522.416834 523.299816 524.874516 526.257634 527.115224 527.790134 529.155080 530.348314 531.032934 531.532778 532.701228 533.679848 534.142410 534.430384 535.423336 536.239816 536.546774 536.697424 537.589275 538.276282 -100 
-100 -100 517.995639 520.065232 521.821620 522.752254 523.268588 525.092120 526.545632 527.234898 527.554038 529.227781 530.539153 531.096968 531.283293 532.741496 533.823607 534.146845 534.103803 535.398359 536.312961 536.451150 536.229860 537.479036 538.353832 -100 
-100 -100 516.409990 520.158856 522.307409 522.874449 522.177459 525.080730 526.793825 527.117071 526.219707 529.057728 530.680640 530.923032 529.976541 532.544576 533.918691 533.908227 532.683756 535.134345 536.343529 536.107270 534.601060 537.121341 538.426484 -100 
-100 -100 520.490498 522.301439 523.779313 524.529048 524.919311 526.557181 527.868816 528.509949 528.813303 530.394345 531.634681 532.195522 532.403846 533.797570 534.831808 535.175813 535.164072 536.392151 537.246487 537.382797 537.159995 538.303067 539.082226 -100 
-100 -100 523.364880 524.230495 525.205503 525.995128 526.735494 527.852209 528.907995 529.724515 530.464792 531.560876 532.569407 533.313819 533.953359 534.902333 535.738056 536.294655 536.741368 537.508566 538.155144 538.508903 538.748535 539.327819 539.747668 -100 
-100 -100 524.710442 525.250768 526.002125 526.766815 527.567837 528.520175 529.474507 530.342298 531.191651 532.151353 533.076391 533.881312 534.634658 535.462994 536.230704 536.861336 537.431643 538.074554 538.648837 539.074116 539.426829 539.834141 540.111768 -100 
-100 -100 -100 -100 -100 -100 -100 -100 -100 -100 -100 -100 -100 -100 -100 -100 -100 -100 -100 -100 -100 -100 -100 -100 -100 -100 
-100 -100 -100 -100 -100 -100 -100 -100 -100 -100 -100 -100 -100 -100 -100 -100 -100 -100 -100 -100 -100 -100 -100 -100 -100 -100 
-100 -100 -100 -100 -100 -100 -100 -100 -100 -100 -100 -100 -100 -100 -100 -100 -100 -100 -100 -100 -100 -100 -100 -100 -100 -100 
-100 -100 529.458066 530.002335 530.799461 531.643555 532.523073 533.503630 534.467035 535.343780 536.203404 537.150454 538.068921 538.879383 539.640783 540.452881 541.213061 541.864299 542.493207 543.218207 543.910247 544.470412 544.937326 545.384921 545.672099 -100 
-100 -100 528.131798 528.900549 529.870408 530.746688 531.601500 532.682795 533.708586 534.541746 535.331049 536.362908 537.340785 538.108502 538.797143 539.678199 540.474945 541.058849 541.602146 542.421819 543.193121 543.734870 544.160012 544.717938 545.104135 -100 
-100 -100 525.651896 526.947027 528.259778 529.150705 529.872431 531.212271 532.381939 533.102319 533.680205 534.950882 536.070912 536.729532 537.206485 538.294886 539.191171 539.616378 539.911900 540.993646 541.942833 542.415401 542.679870 543.510633 544.111496 -100 
-100 -100 522.893057 524.892740 526.564567 527.423315 527.862002 529.613132 530.969106 531.550233 531.766909 533.436660 534.736784 535.254698 535.373419 536.822278 537.857215 538.089979 537.968579 539.479801 540.638489 541.000549 540.950750 542.189691 543.032233 -100 
-100 -100 522.524416 524.004430 525.516924 526.532057 527.341488 528.816370 530.094160 530.850819 531.442061 532.783636 533.959765 534.614652 535.071941 536.198183 537.118914 537.514631 537.778634 538.908719 539.907634 540.384725 540.658403 541.581722 542.268138 -100 
-100 -100 521.834517 523.083426 524.507777 525.599455 526.567795 527.962928 529.230637 530.101349 530.863768 532.085048 533.204526 533.935540 534.536885 535.540108 536.411192 536.899930 537.324652 538.290642 539.188968 539.702593 540.090793 540.891369 541.499951 -100 
-100 -100 520.094013 521.642693 523.226537 524.286347 525.136739 526.727206 528.118675 528.959807 529.610941 530.992130 532.198427 532.877141 533.356643 534.500701 535.443157 535.862759 536.143107 537.246259 538.200133 538.619747 538.852536 539.829747 540.566304 -100 
-100 -100 518.044125 520.204071 522.037354 522.992230 523.499754 525.488073 527.058528 527.787254 528.108554 529.855240 531.216561 531.775387 531.932084 533.416127 534.493167 534.764756 534.676609 536.144154 537.236485 537.499848 537.365165 538.734087 539.684040 -100 
-100 -100 518.472001 520.025549 521.622471 522.703601 523.582214 525.206117 526.631575 527.503554 528.181179 529.584269 530.807917 531.500735 531.995421 533.160304 534.124496 534.560992 534.848715 535.946414 536.885847 537.288502 537.511480 538.493820 539.238277 -100 
-100 -100 518.583486 519.841480 521.294051 522.431292 523.458940 524.925269 526.263889 527.197094 528.012274 529.276629 530.428857 531.183968 531.811799 532.859635 533.778181 534.303813 534.745148 535.696864 536.560639 537.032519 537.395268 538.214434 538.846401 -100 
-100 -100 517.616684 519.112565 520.678871 521.772904 522.678463 524.272051 525.663497 526.514452 527.183413 528.589129 529.811826 530.493321 530.978509 532.180115 533.180047 533.635712 533.929079 535.030631 535.968503 536.366751 536.585485 537.562546 538.304112 -100 
-100 -100 516.235870 518.286594 520.076992 521.071186 521.651828 523.584661 525.103562 525.804900 526.117622 527.877809 529.244830 529.787393 529.921362 531.483661 532.627904 532.933459 532.851478 534.322278 535.404579 535.652528 535.505908 536.863671 537.809114 -100 
-100 -100 516.989917 518.509134 520.108148 521.232291 522.156870 523.753382 525.138571 525.981872 526.648031 528.059922 529.293926 529.987662 530.484409 531.696925 532.706140 533.167150 533.457284 534.543013 535.458800 535.835147 536.036284 537.002117 537.738433 -100 
-100 -100 517.313908 518.627798 520.153506 521.356491 522.425550 523.893262 525.214235 526.128027 526.934934 528.213372 529.389415 530.168888 530.819371 531.890029 532.829635 533.370355 533.809229 534.725295 535.539762 535.964527 536.290534 537.087340 537.709021 -100 
-100 -100 516.539254 518.198108 519.917173 521.104667 522.053014 523.666473 525.055783 525.891718 526.550361 527.980345 529.242365 529.970133 530.495900 531.696281 532.696325 533.164651 533.459391 534.492152 535.346866 535.672562 535.837218 536.787145 537.517261 -100 
-100 -100 515.480604 517.796253 519.783208 520.868220 521.472164 523.429211 524.950595 525.634308 525.925206 527.716580 529.127678 529.726433 529.916401 531.445718 532.570416 532.890518 532.826722 534.190634 535.160974 535.317531 535.102182 536.431007 537.363938 -100 
-100 -100 517.132074 518.770186 520.451704 521.593625 522.500872 524.089347 525.466509 526.296330 526.946546 528.359468 529.603450 530.317561 530.831249 532.015235 532.999935 533.455799 533.733826 534.736767 535.557077 535.851570 535.989472 536.916037 537.632031 -100 
-100 -100 518.519135 519.787429 521.230073 522.331731 523.309624 524.728829 526.030013 526.937813 527.733220 528.973347 530.110546 530.865965 531.497728 532.532994 533.441391 533.963064 534.375733 535.226931 535.967140 536.328849 536.602298 537.347930 537.937182 -100 
-100 -100 518.856182 520.295155 521.749180 522.697197 523.460690 524.987848 526.349546 527.195197 527.857466 529.196890 530.364795 531.031453 531.516590 532.665835 533.625553 534.073070 534.345654 535.317964 536.110343 536.393570 536.521322 537.397580 538.074219 -100 
-100 -100 518.865989 520.776861 522.333935 523.062426 523.391990 525.226033 526.699789 527.404888 527.729384 529.362858 530.629484 531.149643 531.297580 532.755697 533.829622 534.138782 534.072067 535.365700 536.273489 536.407742 536.178246 537.392086 538.237940 -100 
-100 -100 521.209652 522.427692 523.626864 524.393399 525.023473 526.390694 527.634545 528.440502 529.084470 530.341756 531.439066 532.094516 532.584758 533.681682 534.602454 535.065282 535.359050 536.281471 537.026805 537.307795 537.426889 538.209695 538.799927 -100 
-100 -100 523.344081 524.050244 524.919702 525.686240 526.458219 527.522545 528.572710 529.445907 530.266022 531.295086 532.261127 533.024391 533.716471 534.600938 535.404510 535.990074 536.497545 537.200909 537.819579 538.212863 538.523062 539.022518 539.386483 -100 
-100 -100 524.471591 524.959726 525.663252 526.403634 527.199895 528.141293 529.101288 529.992577 530.865605 531.811513 532.722675 533.528578 534.289265 535.100418 535.857081 536.492777 537.073795 537.701153 538.267386 538.702792 539.069955 539.457121 539.717388 -100 
-100 -100 -100 -100 -100 -100 -100 -100 -100 -100 -100 -100 -100 -100 -100 -100 -100 -100 -100 -100 -100 -100 -100 -100 -100 -100 
-100 -100 -100 -100 -100 -100 -100 -100 -100 -100 -100 -100 -100 -100 -100 -100 -100 -100 -100 -100 -100 -100 -100 -100 -100 -100 
-100 -100 -100 -100 -100 -100 -100 -100 -100 -100 -100 -100 -100 -100 -100 -100 -100 -100 -100 -100 -100 -100 -100 -100 -100 -100 
-100 -100 529.041737 529.635678 530.472393 531.329081 532.205480 533.200182 534.166486 535.026508 535.861385 536.809717 537.721418 538.507196 539.239975 540.055949 540.814869 541.446571 542.052305 542.793123 543.497677 544.052348 544.507225 544.970770 545.271414 -100 
-100 -100 527.485964 528.417641 529.485350 530.367844 531.178182 532.321232 533.369688 534.159859 534.871489 535.955226 536.948294 537.663967 538.269302 539.206618 540.024369 540.556564 541.014153 541.913430 542.731773 543.250641 543.617738 544.244272 544.677081 -100 
-100 -100 524.228278 526.145158 527.734265 528.580467 529.035408 530.669842 531.940215 532.520683 532.763742 534.339932 535.563568 536.072134 536.204155 537.606648 538.610998 538.867338 538.774957 540.240663 541.358903 541.734935 541.707586 542.855188 543.618620 -100 
-100 -100 519.656212 523.592406 525.866015 526.522436 525.884891 528.745790 530.385660 530.613061 529.601681 532.468842 534.079286 534.234965 533.110906 535.769433 537.113620 536.923379 535.374984 538.309944 539.896555 539.982188 538.811502 541.210965 542.455616 -100 
-100 -100 521.048325 523.173214 524.970452 525.928845 526.453373 528.234012 529.619994 530.229203 530.473907 532.138019 533.431402 533.935231 534.039544 535.492071 536.526523 536.743565 536.604353 538.129814 539.302993 539.672076 539.638312 540.895051 541.758598 -100 
-100 -100 520.943611 522.475899 524.043997 525.098312 525.939262 527.466046 528.792314 529.584773 530.200904 531.554621 532.739354 533.401798 533.866036 534.988440 535.906176 536.300428 536.561904 537.676377 538.651245 539.095631 539.345446 540.300241 541.016167 -100 
-100 -100 518.765048 520.888145 522.687451 523.613319 524.089439 526.046423 527.580460 528.271684 528.558291 530.300406 531.662085 532.227286 532.392612 533.840144 534.883697 535.130899 535.027307 536.492295 537.583340 537.837240 537.682037 539.066898 540.023915 -100 
-100 -100 515.100713 519.036331 521.343696 521.936448 521.089402 524.418069 526.359344 526.724067 525.748133 528.794824 530.541097 530.811001 529.835088 532.445306 533.802708 533.670937 532.235219 535.024744 536.470220 536.327470 534.798827 537.592275 539.050352 -100 
-100 -100 517.177463 519.293998 521.093674 522.030823 522.528176 524.514487 526.080913 526.803573 527.118354 528.882413 530.261612 530.841493 531.023281 532.495792 533.565655 533.834153 533.741862 535.203253 536.281934 536.521159 536.357608 537.748678 538.713781 -100 
-100 -100 517.791311 519.295357 520.857052 521.933134 522.818150 524.408153 525.802948 526.661216 527.336311 528.729528 529.943581 530.627376 531.116541 532.295600 533.273405 533.716618 534.006086 535.106645 536.048157 536.453106 536.677735 537.655372 538.395945 -100 
-100 -100 516.379981 518.410295 520.184236 521.177549 521.771758 523.661004 525.159513 525.874468 526.218876 527.927293 529.251601 529.766268 529.877703 531.441326 532.584816 532.889668 532.812087 534.293634 535.397583 535.682242 535.578395 536.909216 537.835232 -100 
-100 -100 513.481698 517.191322 519.450357 520.177829 519.639034 522.676264 524.480079 524.850046 523.998663 526.892304 528.537351 528.679452 527.485618 530.361794 531.872407 531.805211 530.384222 533.208806 534.691197 534.635184 533.287704 535.890706 537.263824 -100 
-100 -100 515.762008 517.815728 519.624078 520.650998 521.264944 523.145750 524.622213 525.314101 525.645115 527.361516 528.702872 529.234240 529.360126 530.937282 532.092319 532.404409 532.324513 533.788708 534.868044 535.127294 535.003351 536.325271 537.248643 -100 
-100 -100 516.541307 518.102218 519.742590 520.898392 521.835840 523.393204 524.727974 525.525924 526.162410 527.582658 528.838724 529.558344 530.076226 531.284820 532.289678 532.754080 533.046286 534.104573 534.987380 535.333409 535.511424 536.475833 537.214379 -100 
-100 -100 515.268424 517.498520 519.435366 520.522126 521.149919 523.028163 524.464965 525.062462 525.272828 527.123788 528.590378 529.227753 529.447583 530.970866 532.089840 532.406945 532.344233 533.714849 534.683477 534.814454 534.557281 535.949212 536.922406 -100 
-100 -100 512.528775 516.659723 519.147648 519.960513 519.423452 522.459281 524.191147 524.360054 523.128314 526.417825 528.311634 528.653374 527.706866 530.396039 531.824662 531.777358 530.445914 533.047136 534.321037 534.011294 532.298168 535.152020 536.638793 -100 
-100 -100 515.844735 518.046171 519.931013 520.953932 521.528410 523.393146 524.834422 525.437657 525.646285 527.484705 528.935795 529.560147 529.767633 531.273353 532.375668 532.678656 532.597186 533.935118 534.865873 534.961450 534.674375 536.043637 537.004361 -100 
-100 -100 517.716810 519.212217 520.731944 521.732220 522.532456 524.085428 525.450013 526.271833 526.911876 528.304385 529.527927 530.226214 530.726924 531.896311 532.866630 533.309343 533.573294 534.559375 535.359360 535.632056 535.749626 536.666508 537.377386 -100 
-100 -100 517.594719 519.528854 521.116252 521.834335 522.125694 524.095253 525.671958 526.425249 526.778094 528.439277 529.726862 530.240446 530.368149 531.866660 532.963993 533.262176 533.173277 534.502631 535.440419 535.586314 535.370789 536.615858 537.490872 -100 
-100 -100 516.091016 519.597823 521.508225 521.722467 520.453489 523.867968 525.862854 526.327450 525.531203 528.309040 529.868941 530.010804 528.889462 531.601320 533.023294 532.970361 531.623031 534.198076 535.472207 535.272464 533.806870 536.294891 537.586110 -100 
-100 -100 519.976045 521.664113 522.983579 523.525651 523.698851 525.508536 526.977269 527.715777 528.074431 529.636872 530.836981 531.337687 531.476662 532.909682 533.962296 534.284794 534.231254 535.501227 536.390437 536.549263 536.342951 537.475642 538.247359 -100 
-100 -100 522.738917 523.545296 524.431841 525.118134 525.779100 526.941183 528.064713 528.933041 529.701929 530.794856 531.783532 532.498650 533.110824 534.063199 534.900234 535.445775 535.878171 536.654880 537.313600 537.676024 537.920450 538.496445 538.913109 -100 
-100 -100 524.040792 524.545818 525.241152 525.945252 526.706394 527.670257 528.656849 529.554511 530.421323 531.381718 532.295949 533.084395 533.822876 534.646381 535.409954 536.032581 536.594818 537.237821 537.814992 538.242489 538.595710 539.001028 539.276863 -100 
-100 -100 -100 -100 -100 -100 -100 -100 -100 -100 -100 -100 -100 -100 -100 -100 -100 -100 -100 -100 -100 -100 -100 -100 -100 -100 
-100 -100 -100 -100 -100 -100 -100 -100 -100 -100 -100 -100 -100 -100 -100 -100 -100 -100 -100 -100 -100 -100 -100 -100 -100 -100 
-100 -100 -100 -100 -100 -100 -100 -100 -100 -100 -100 -100 -100 -100 -100 -100 -100 -100 -100 -100 -100 -100 -100 -100 -100 -100 
-100 -100 528.595327 529.257479 530.135802 530.993158 531.849254 532.870687 533.847202 534.685989 535.483878 536.449649 537.363433 538.121483 538.815430 539.652887 540.420941 541.030089 541.598790 542.369051 543.088894 543.627678 544.054015 544.545779 544.867914 -100 
-100 -100 526.611154 527.858164 529.063255 529.912578 530.575811 531.877415 532.983259 533.696867 534.228140 535.470920 536.517992 537.151305 537.574904 538.675124 539.552209 539.997341 540.253818 541.347696 542.248147 542.706779 542.914695 543.708114 544.230474 -100 
-100 -100 521.192752 524.944582 527.068449 527.680423 527.042763 529.790446 531.351393 531.588556 530.613308 533.383454 534.919609 535.084986 534.004045 536.597624 537.909448 537.768800 536.286232 539.137930 540.654568 540.745137 539.598510 541.893778 543.050835 -100 
-100 -100 505.501407 520.804052 524.799307 524.444883 515.689768 526.695739 529.444443 528.414940 518.549469 530.244283 533.069154 531.986420 522.070212 533.496622 536.022268 534.380285 522.699135 535.765367 538.815582 537.807465 528.410168 539.091701 541.692511 -100 
-100 -100 517.916635 521.921594 524.271598 524.980108 524.382118 527.300372 528.989626 529.242494 528.244095 531.129562 532.751695 532.904137 531.775482 534.444376 535.799479 535.607286 534.052788 536.990956 538.575275 538.644058 537.463855 539.898171 541.176776 -100 
-100 -100 519.560139 521.690540 523.495662 524.442048 524.943929 526.811074 528.268037 528.913736 529.173302 530.868640 532.187310 532.713181 532.842457 534.291501 535.332370 535.565806 535.443846 536.937428 538.065663 538.371535 538.272920 539.594477 540.506804 -100 
-100 -100 515.760349 519.684531 521.976479 522.554787 521.690230 524.981494 526.884619 527.217435 526.215110 529.239122 530.965543 531.218852 530.229869 532.829639 534.178900 534.040255 532.599961 535.394658 536.848822 536.716276 535.193379 537.975183 539.422439 -100 
-100 -100 501.440982 516.348570 520.236268 519.520195 509.042245 521.992637 525.281510 524.366290 514.179815 526.437347 529.496889 528.642012 519.401833 530.278195 532.754235 531.255281 520.267979 532.599804 535.364595 533.836421 522.469895 535.154540 538.237404 -100 
-100 -100 514.187653 518.095471 520.377743 520.958987 520.109248 523.426052 525.359411 525.723258 524.751090 527.799679 529.547876 529.819877 528.850051 531.479441 532.858396 532.744074 531.318995 534.112617 535.558261 535.414807 533.885552 536.676808 538.133425 -100 
-100 -100 516.476405 518.536081 520.304064 521.251365 521.782087 523.706225 525.228628 525.941456 526.268411 528.003232 529.356201 529.906661 530.057775 531.581031 532.693602 532.986436 532.907404 534.384807 535.482811 535.751492 535.621980 536.981913 537.925276 -100 
-100 -100 513.553466 517.254183 519.492048 520.191390 519.627905 522.656072 524.458597 524.829977 523.980326 526.871171 528.515977 528.661935 527.471935 530.341396 531.845398 531.776517 530.360247 533.195747 534.694189 534.655727 533.321131 535.926538 537.298132 -100 
-100 -100 500.792016 514.658666 518.407985 518.043056 509.261666 520.524138 523.451989 522.614913 513.254492 524.639612 527.445494 526.259739 515.708209 527.944097 530.755708 529.340348 518.295100 530.762767 533.625287 532.363337 522.106109 533.687880 536.530174 -100 
-100 -100 512.936671 516.662920 518.937869 519.674474 519.132750 522.142408 523.910503 524.247074 523.375556 526.277371 527.944251 528.110624 526.937001 529.821213 531.337230 531.276272 529.858871 532.675362 534.147683 534.082238 532.726294 535.325435 536.696459 -100 
-100 -100 515.217890 517.346714 519.204603 520.249504 520.855878 522.707202 524.131959 524.749241 525.003751 526.788004 528.201798 528.797823 528.980653 530.538167 531.680614 531.999816 531.933438 533.357139 534.388302 534.589690 534.403108 535.762562 536.711742 -100 
-100 -100 512.195745 516.289370 518.748857 519.552824 519.011084 522.015538 523.710723 523.849979 522.601872 525.891170 527.792290 528.141269 527.201708 529.904387 531.344803 531.305447 529.984090 532.609511 533.910865 533.624940 531.929583 534.796372 536.289612 -100 
-100 -100 498.356781 513.906696 518.083969 517.819629 508.947162 520.274219 523.067762 521.701655 510.146247 523.738837 527.142821 526.385418 517.057018 528.151770 530.736348 529.415072 519.079017 530.670913 533.155924 531.355995 519.294893 532.551578 535.752304 -100 
-100 -100 512.768839 516.829073 519.227835 519.955951 519.350893 522.352960 524.065264 524.218949 522.973476 526.249763 528.132862 528.466223 527.512567 530.194404 531.616147 531.561859 530.220969 532.808968 534.067180 533.741018 532.012634 534.856672 536.338305 -100 
-100 -100 516.388402 518.439434 520.152033 520.997602 521.409623 523.316057 524.815913 525.482449 525.754183 527.507367 528.883141 529.455447 529.624362 531.129834 532.231851 532.530798 532.442482 533.776481 534.710124 534.826461 534.571791 535.884877 536.809121 -100 
-100 -100 514.768283 518.348035 520.343445 520.619811 519.395783 522.857895 524.880995 525.343949 524.542996 527.362089 528.963522 529.123223 528.009241 530.744150 532.182303 532.125273 530.770399 533.363804 534.653693 534.451415 532.986269 535.516350 536.845497 -100 
-100 -100 503.431230 517.033937 520.322001 518.990507 506.969345 521.124840 524.704286 524.102268 515.049076 526.098638 528.786956 527.665522 517.664216 529.243799 531.896797 530.574238 520.171099 531.800459 534.341763 532.896771 522.464647 533.975618 536.746468 -100 
-100 -100 517.230624 520.515693 522.220322 522.330471 521.014687 524.302218 526.217562 526.691655 525.931296 528.622923 530.117287 530.270151 529.186875 531.830900 533.211575 533.191141 531.896165 534.405642 535.636152 535.463579 534.036344 536.421704 537.624165 -100 
-100 -100 521.901907 522.965090 523.927710 524.510126 524.947497 526.320537 527.545152 528.366399 528.980430 530.232675 531.278412 531.915280 532.348628 533.470813 534.374587 534.846251 535.099963 536.052557 536.782817 537.076421 537.149029 537.909213 538.424901 -100 
-100 -100 523.574603 524.124147 524.828382 525.498396 526.212862 527.210263 528.221964 529.112744 529.955390 530.941446 531.865252 532.632450 533.337135 534.186720 534.963193 535.567464 536.097777 536.769318 537.361815 537.773750 538.098481 538.536752 538.837206 -100 
-100 -100 -100 -100 -100 -100 -100 -100 -100 -100 -100 -100 -100 -100 -100 -100 -100 -100 -100 -100 -100 -100 -100 -100 -100 -100 
-100 -100 -100 -100 -100 -100 -100 -100 -100 -100 -100 -100 -100 -100 -100 -100 -100 -100 -100 -100 -100 -100 -100 -100 -100 -100 
-100 -100 -100 -100 -100 -100 -100 -100 -100 -100 -100 -100 -100 -100 -100 -100 -100 -100 -100 -100 -100 -100 -100 -100 -100 -100 
-100 -100 528.478374 529.074921 529.915438 530.775463 531.652976 532.645579 533.607420 534.460059 535.281773 536.209075 537.096003 537.858890 538.575125 539.382981 540.140006 540.771306 541.372616 542.101517 542.789531 543.327642 543.769915 544.226789 544.525031 -100 
-100 -100 526.924026 527.859318 528.932189 529.819519 530.632112 531.773206 532.818047 533.602763 534.302315 535.362204 536.326513 537.016120 537.603744 538.534997 539.354943 539.891238 540.347016 541.232329 542.030125 542.528408 542.880193 543.499916 543.930882 -100 
-100 -100 523.670174 525.592035 527.187806 528.040637 528.499173 530.130863 531.398686 531.977265 532.211018 533.758069 534.946250 535.423634 535.536028 536.936546 537.950550 538.219337 538.130576 539.578419 540.669416 541.018224 540.970905 542.112121 542.874993 -100 
-100 -100 519.108394 523.048953 525.327554 525.989338 525.354985 528.210395 529.847049 530.075223 529.058224 531.891509 533.461688 533.583177 532.439024 535.100647 536.461752 536.292332 534.754538 537.668493 539.222991 539.276845 538.082455 540.476541 541.721649 -100 
-100 -100 520.525479 522.647240 524.439622 525.393697 525.913724 527.686333 529.066464 529.672383 529.907824 531.543599 532.802475 533.276859 533.365751 534.824133 535.877905 536.117012 535.988826 537.499794 538.646656 538.988985 538.935114 540.184148 541.045859 -100 
-100 -100 520.455237 521.972399 523.520132 524.555712 525.381324 526.895384 528.211980 528.996028 529.599755 530.931581 532.089937 532.729143 533.182892 534.315886 535.256897 535.675667 535.950565 537.057659 538.014606 538.440548 538.675835 539.621053 540.332273 -100 
-100 -100 518.312750 520.405657 522.166965 523.058920 523.508719 525.447665 526.968281 527.647207 527.919972 529.645506 530.987464 531.533567 531.691304 533.157309 534.231890 534.510093 534.425886 535.888177 536.967829 537.211403 537.047740 538.421536 539.371124 -100 
-100 -100 514.665667 518.558964 520.815789 521.364010 520.482460 523.788930 525.713689 526.063454 525.073581 528.109206 529.842736 530.098141 529.116675 531.753093 533.147660 533.052070 531.641698 534.431408 535.871150 535.726026 534.195587 536.977151 538.425866 -100 
-100 -100 516.706166 518.787942 520.540994 521.433232 521.893750 523.854428 525.401190 526.106949 526.409410 528.169073 529.546589 530.124750 530.311012 531.806698 532.907374 533.205889 533.135952 534.604930 535.687596 535.932502 535.771687 537.154524 538.111325 -100 
-100 -100 517.268663 518.748100 520.271389 521.305120 522.152199 523.714685 525.086841 525.924833 526.587858 527.985636 529.212475 529.909996 530.413730 531.611513 532.610078 533.073567 533.380791 534.495973 535.453078 535.874677 536.109181 537.080790 537.812817 -100 
-100 -100 515.816695 517.829226 519.570139 520.521176 521.074179 522.935185 524.407913 525.096241 525.424772 527.148274 528.501149 529.044148 529.178747 530.757509 531.913041 532.229708 532.166011 533.668338 534.799812 535.114710 535.031042 536.353948 537.267946 -100 
-100 -100 512.902701 516.597449 518.825006 519.508274 518.923486 521.931641 523.705699 524.041341 523.167278 526.083867 527.767650 527.946850 526.781541 529.670262 531.187785 531.127511 529.718046 532.567267 534.084493 534.068519 532.750575 535.341510 536.698816 -100 
-100 -100 515.202276 517.238053 519.013342 519.997469 520.566808 522.410880 523.850203 524.504875 524.813945 526.545546 527.919363 528.483871 528.635572 530.226636 531.389962 531.709907 531.642264 533.128941 534.239155 534.532292 534.431692 535.748232 536.660985 -100 
-100 -100 516.026106 517.561728 519.163769 520.277029 521.170568 522.682298 523.970113 524.725034 525.336052 526.762761 528.042232 528.787204 529.325966 530.550002 531.566588 532.041532 532.346499 533.423391 534.329859 534.700213 534.894243 535.857940 536.591158 -100 
-100 -100 514.808294 517.001262 518.890836 519.933503 520.517617 522.341239 523.720175 524.265117 524.441980 526.295262 527.780290 528.436538 528.672222 530.212022 531.345772 531.675441 531.625075 533.010845 533.997387 534.145929 533.900166 535.292250 536.262505 -100 
-100 -100 512.104868 516.187412 518.620238 519.387614 518.808649 521.784785 523.453594 523.564606 522.292985 525.584612 527.493955 527.848972 526.913034 529.618455 531.062709 531.028057 529.707528 532.320797 533.608203 533.311639 531.607473 534.460488 535.944753 -100 
-100 -100 515.394782 517.554921 519.387375 520.363006 520.894105 522.708345 524.098448 524.655638 524.832733 526.667130 528.125055 528.756118 528.970054 530.487127 531.601447 531.914338 531.841080 533.187450 534.126986 534.230587 533.948749 535.317977 536.277482 -100 
-100 -100 517.223121 518.683481 520.153506 521.104324 521.861172 523.377405 524.709768 525.503590 526.123534 527.508406 528.730466 529.428370 529.930305 531.105713 532.083454 532.531972 532.800266 533.791286 534.596040 534.872007 534.991311 535.909078 536.620417 -100 
-100 -100 517.065417 518.964580 520.500737 521.165561 521.413244 523.360335 524.923747 525.665904 526.008820 527.661441 528.941705 529.448478 529.571549 531.072211 532.173693 532.473599 532.384486 533.716145 534.656297 534.801658 534.584686 535.831689 536.709007 -100 
-100 -100 515.533631 519.003986 520.862352 521.021862 519.709355 523.113318 525.108485 525.573280 524.774099 527.543595 529.093168 529.224132 528.093859 530.805666 532.229444 532.175044 530.823930 533.399621 534.674373 534.471398 533.001848 535.492739 536.787460 -100 
-100 -100 519.381197 521.040808 522.317717 522.815098 522.954256 524.754290 526.224257 526.964903 527.322259 528.877967 530.068414 530.558654 530.689136 532.119375 533.170723 533.490263 533.432729 534.701084 535.588525 535.743581 535.533847 536.667840 537.441776 -100 
-100 -100 522.113100 522.899371 523.754412 524.407389 525.042874 526.194463 527.316315 528.184894 528.951907 530.039213 531.019776 531.726077 532.330796 533.278835 534.112738 534.654574 535.082888 535.856575 536.512359 536.871213 537.112842 537.688759 538.106313 -100 
-100 -100 523.398696 523.888200 524.558490 525.235804 525.975913 526.928917 527.911786 528.808025 529.672251 530.627451 531.534513 532.315218 533.046928 533.865539 534.625158 535.243757 535.801900 536.441315 537.015069 537.439171 537.789886 538.194488 538.470512 -100 
-100 -100 -100 -100 -100 -100 -100 -100 -100 -100 -100 -100 -100 -100 -100 -100 -100 -100 -100 -100 -100 -100 -100 -100 -100 -100 
-100 -100 -100 -100 -100 -100 -100 -100 -100 -100 -100 -100 -100 -100 -100 -100 -100 -100 -100 -100 -100 -100 -100 -100 -100 -100 
-100 -100 -100 -100 -100 -100 -100 -100 -100 -100 -100 -100 -100 -100 -100 -100 -100 -100 -100 -100 -100 -100 -100 -100 -100 -100 
-100 -100 528.325742 528.875679 529.680880 530.532129 531.414116 532.389625 533.343602 534.206361 535.040551 535.943845 536.810469 537.573466 538.301024 539.097298 539.854715 540.506968 541.128768 541.829374 542.487299 543.013744 543.455481 543.890941 544.174240 -100 
-100 -100 527.000215 527.777956 528.760066 529.648267 530.509609 531.585563 532.603708 533.428931 534.197654 535.177114 536.091834 536.803487 537.454806 538.325315 539.129282 539.726001 540.270067 541.058382 541.784172 542.281457 542.674149 543.220896 543.605396 -100 
-100 -100 524.522361 525.832772 527.164089 528.074728 528.810987 530.141189 531.304815 532.030234 532.602147 533.800319 534.835383 535.422374 535.854701 536.944329 537.867174 538.329105 538.645092 539.678575 540.560238 540.968533 541.185628 542.010393 542.615059 -100 
-100 -100 521.776598 523.795606 525.486065 526.366755 526.827419 528.556730 529.904699 530.504315 530.739841 532.309651 533.505029 533.938960 534.005033 535.471826 536.553873 536.849612 536.779041 538.218442 539.289493 539.570442 539.455668 540.699410 541.551993 -100 
-100 -100 521.470811 522.947649 524.453797 525.465802 526.272954 527.728260 528.994833 529.754351 530.339737 531.610767 532.703984 533.289562 533.708881 534.852696 535.820984 536.273578 536.572614 537.659735 538.592043 539.005316 539.231097 540.144973 540.832140 -100 
-100 -100 520.869838 522.081679 523.460464 524.513684 525.452463 526.822317 528.072074 528.929832 529.671262 530.844827 531.905166 532.582080 533.156191 534.185824 535.111077 535.657289 536.115313 537.059004 537.913507 538.386212 538.744067 539.525199 540.124241 -100 
-100 -100 519.237418 520.700464 522.190876 523.174860 523.969496 525.526404 526.893321 527.711089 528.334502 529.682642 530.845089 531.474114 531.924710 533.119292 534.137988 534.632573 534.962731 536.049172 536.971259 537.369916 537.590165 538.538462 539.255285 -100 
-100 -100 517.268602 519.290250 520.991443 521.843119 522.273884 524.223699 525.764764 526.463189 526.753143 528.481017 529.812545 530.323390 530.438186 532.006040 533.181792 533.546961 533.533284 534.977683 536.045111 536.306723 536.181751 537.510019 538.431180 -100 
-100 -100 517.577530 519.036222 520.522046 521.504191 522.304948 523.881214 525.270074 526.107716 526.758809 528.155934 529.375299 530.055729 530.546793 531.770474 532.808418 533.315452 533.656847 534.759101 535.699390 536.115353 536.349550 537.306161 538.026902 -100 
-100 -100 517.550571 518.751938 520.120665 521.167460 522.115551 523.531172 524.826949 525.716615 526.503484 527.783677 528.967009 529.750391 530.405585 531.492169 532.453484 533.020611 533.497836 534.475700 535.370029 535.880513 536.269327 537.067337 537.674277 -100 
-100 -100 516.482265 517.943967 519.441596 520.442864 521.255865 522.803553 524.147360 524.934853 525.556868 527.012757 528.309537 529.058133 529.595853 530.821909 531.839540 532.313408 532.630456 533.776101 534.775655 535.250847 535.529716 536.469447 537.170515 -100 
-100 -100 515.057176 517.085836 518.812087 519.703726 520.167783 522.066867 523.533359 524.145145 524.373075 526.224407 527.700314 528.336335 528.542904 530.116102 531.262085 531.571526 531.503253 533.032284 534.198443 534.557959 534.517800 535.803006 536.687661 -100 
-100 -100 515.861772 517.346611 518.877817 519.909791 520.736367 522.268962 523.581900 524.338431 524.943472 526.406443 527.724063 528.495639 529.050810 530.284735 531.303355 531.773693 532.083245 533.217540 534.203341 534.664422 534.931903 535.865737 536.564748 -100 
-100 -100 516.296504 517.552186 518.996204 520.113231 521.095464 522.471712 523.694723 524.512798 525.259425 526.561044 527.794117 528.629105 529.322370 530.422621 531.383475 531.942610 532.404707 533.358406 534.222872 534.702594 535.066746 535.854030 536.457864 -100 
-100 -100 515.672903 517.230156 518.840444 519.942537 520.813643 522.306478 523.565954 524.279448 524.854197 526.304530 527.615429 528.383030 528.937346 530.174391 531.206130 531.699600 532.018365 533.081211 533.972417 534.336858 534.528834 535.472962 536.191834 -100 
-100 -100 514.741210 516.900230 518.750404 519.751039 520.296105 522.105362 523.475263 524.013854 524.187975 526.018008 527.479909 528.106116 528.307955 529.880536 531.042736 531.389798 531.347674 532.735946 533.734213 533.922017 533.733071 535.050503 535.971985 -100 
-100 -100 516.289108 517.815509 519.376323 520.425407 521.255594 522.732263 523.994456 524.717007 525.288677 526.707579 527.975131 528.702990 529.225527 530.436788 531.448950 531.925552 532.219712 533.239418 534.077472 534.389890 534.541072 535.463515 536.173996 -100 
-100 -100 517.557040 518.741203 520.073947 521.072652 521.963564 523.310967 524.548127 525.397651 526.149906 527.378270 528.514569 529.267801 529.899622 530.948785 531.873432 532.406631 532.827264 533.688384 534.437534 534.805102 535.081551 535.828509 536.418207 -100 
-100 -100 517.824196 519.176210 520.512550 521.340195 522.004288 523.500785 524.848271 525.678341 526.324246 527.645433 528.795994 529.444897 529.917228 531.073846 532.042843 532.492761 532.763478 533.742053 534.537819 534.816969 534.938483 535.821792 536.504740 -100 
-100 -100 517.796773 519.604497 521.033885 521.627486 521.838785 523.684905 525.182652 525.900830 526.227758 527.839639 529.079727 529.570925 529.693098 531.158629 532.238490 532.542541 532.463776 533.763942 534.672261 534.794782 534.549030 535.777346 536.634439 -100 
-100 -100 520.041294 521.187762 522.288135 522.951115 523.500150 524.863066 526.123119 526.941638 527.587629 528.829296 529.903563 530.533783 531.003318 532.097675 533.017328 533.473189 533.756957 534.678015 535.419388 535.689901 535.798564 536.587587 537.184558 -100 
-100 -100 522.097087 522.758078 523.559374 524.254338 524.972125 526.020974 527.073718 527.951324 528.769685 529.786827 530.734974 531.478788 532.154779 533.031455 533.829266 534.407105 534.905852 535.603471 536.215728 536.600543 536.903940 537.404208 537.770684 -100 
-100 -100 523.185614 523.641230 524.293169 524.978815 525.732843 526.655089 527.610445 528.500810 529.369585 530.304875 531.200946 531.990602 532.737361 533.539050 534.288056 534.915629 535.488226 536.108297 536.667242 537.095127 537.456703 537.842598 538.103437 -100 
-100 -100 -100 -100 -100 -100 -100 -100 -100 -100 -100 -100 -100 -100 -100 -100 -100 -100 -100 -100 -100 -100 -100 -100 -100 -100 
-100 -100 -100 -100 -100 -100 -100 -100 -100 -100 -100 -100 -100 -100 -100 -100 -100 -100 -100 -100 -100 -100 -100 -100 -100 -100 
-100 -100 -100 -100 -100 -100 -100 -100 -100 -100 -100 -100 -100 -100 -100 -100 -100 -100 -100 -100 -100 -100 -100 -100 -100 -100 
-100 -100 527.954090 528.529567 529.342339 530.177118 531.037170 532.024437 532.987251 533.841481 534.658834 535.568750 536.434165 537.179852 537.889705 538.706990 539.484392 540.138445 540.749576 541.456835 542.107865 542.607797 543.022507 543.473786 543.773944 -100 
-100 -100 526.448389 527.341645 528.368279 529.216953 530.003632 531.145649 532.201082 532.998598 533.703210 534.736273 535.668031 536.331948 536.909113 537.859126 538.715664 539.297697 539.783893 540.625468 541.359148 541.793676 542.097465 542.723042 543.166163 -100 
-100 -100 523.317765 525.133747 526.639932 527.424101 527.830860 529.485574 530.786793 531.405610 531.677528 533.164488 534.292659 534.724167 534.810564 536.254888 537.341179 537.713284 537.729570 539.057761 540.019518 540.245136 540.085419 541.282160 542.087225 -100 
-100 -100 518.962149 522.660249 524.793076 525.349158 524.602473 527.537425 529.237197 529.543045 528.648588 531.335414 532.806772 532.855065 531.642633 534.399753 535.877945 535.896528 534.661504 537.262819 538.601153 538.456427 536.995766 539.588746 540.924848 -100 
-100 -100 520.203081 522.207388 523.898401 524.775375 525.238759 527.032366 528.445651 529.091914 529.363823 530.933672 532.122705 532.538676 532.595847 534.116019 535.268447 535.635942 535.631475 537.028925 538.050801 538.277564 538.117083 539.414403 540.310984 -100 
-100 -100 520.066970 521.504174 522.971704 523.947531 524.736212 526.246882 527.573614 528.371824 528.979185 530.269244 531.367604 531.941062 532.355266 533.562009 534.609675 535.137690 535.491673 536.560862 537.461257 537.848551 538.061706 538.985050 539.683588 -100 
-100 -100 517.994526 519.957970 521.616204 522.443629 522.857158 524.784075 526.305124 526.990399 527.263522 528.940884 530.205362 530.632842 530.665933 532.300221 533.547518 533.976325 534.015468 535.431645 536.479056 536.752313 536.658837 537.929046 538.812535 -100 
-100 -100 514.528979 518.144619 520.249498 520.718788 519.794168 523.086711 525.009583 525.367939 524.399511 527.365589 529.001431 529.055675 527.705578 530.766889 532.436927 532.559599 531.406296 534.040508 535.438399 535.397740 534.135437 536.622841 537.935764 -100 
-100 -100 516.281285 518.244863 519.900138 520.721216 521.134140 523.081437 524.622097 525.317949 525.613041 527.358876 528.705904 529.206028 529.292041 530.954676 532.213723 532.645605 532.690805 534.131473 535.211573 535.517125 535.447913 536.724220 537.607691 -100 
-100 -100 516.626288 518.068070 519.529802 520.482181 521.253703 522.822802 524.192426 524.988439 525.606143 527.067491 528.361626 529.097115 529.625721 530.881037 531.941098 532.460876 532.813320 533.945868 534.927316 535.395245 535.672953 536.598157 537.288719 -100 
-100 -100 514.995602 517.027873 518.719323 519.532596 519.902927 521.862342 523.360184 523.933474 524.081230 526.043603 527.608340 528.303126 528.558113 530.120445 531.263836 531.579268 531.516330 533.064070 534.249447 534.637943 534.631745 535.884974 536.747166 -100 
-100 -100 511.905932 515.712569 517.897906 518.346740 517.292168 520.673476 522.536057 522.636910 521.191144 524.760242 526.830469 527.264727 526.367034 529.104805 530.544708 530.440090 528.974782 531.921171 533.527557 533.638863 532.525187 534.928352 536.194830 -100 
-100 -100 514.360055 516.419770 518.148713 518.995439 519.381035 521.323653 522.788788 523.329662 523.459489 525.430846 527.019440 527.740532 528.014324 529.579402 530.716784 531.022225 530.948642 532.489359 533.668432 534.049963 534.037276 535.285648 536.145472 -100 
-100 -100 515.324954 516.839018 518.390518 519.424141 520.239105 521.760291 523.049486 523.767669 524.339618 525.830502 527.184564 527.983889 528.559712 529.811811 530.850438 531.343283 531.669345 532.790948 533.761758 534.216683 534.482097 535.396965 536.082262 -100 
-100 -100 514.246173 516.373077 518.194939 519.170480 519.696590 521.520169 522.904941 523.454777 523.644772 525.476876 526.944410 527.567099 527.757119 529.380231 530.583016 530.956925 530.942772 532.382208 533.454384 533.743324 533.658321 534.916058 535.790218 -100 
-100 -100 511.700126 515.638924 517.979522 518.674219 518.018198 521.019723 522.707260 522.852878 521.657675 524.841274 526.668461 526.911119 525.781965 528.699050 530.264046 530.290389 529.009192 531.686853 533.085318 533.024303 531.747850 534.200589 535.498881 -100 
-100 -100 514.902236 516.998179 518.776046 519.709965 520.204725 522.008217 523.391443 523.952562 524.140872 525.923146 527.325645 527.891869 528.039825 529.633327 530.816922 531.176661 531.139610 532.530036 533.540530 533.768270 533.636007 534.875897 535.746120 -100 
-100 -100 516.680007 518.115970 519.567440 520.515087 521.270810 522.744939 524.035672 524.801948 525.403211 526.761266 527.957761 528.634082 529.125074 530.319789 531.326291 531.804939 532.100911 533.108761 533.937456 534.250857 534.403841 535.296550 535.983730 -100 
-100 -100 516.511466 518.399764 519.946893 520.663835 520.983539 522.818511 524.286421 524.969274 525.274808 526.914513 528.192004 528.710932 528.860984 530.343408 531.445264 531.767880 531.710389 533.022545 533.943024 534.066132 533.819318 535.093031 535.984637 -100 
-100 -100 514.990236 518.443490 520.333224 520.615842 519.555727 522.670337 524.499931 524.878150 524.021248 526.795784 528.360075 528.534334 527.497089 530.124608 531.522407 531.494276 530.213381 532.709447 533.926180 533.653043 532.067310 534.663228 536.004699 -100 
-100 -100 518.796547 520.453955 521.752923 522.312284 522.530033 524.219199 525.591889 526.270527 526.589693 528.138011 529.334381 529.845841 530.007656 531.410951 532.449634 532.779570 532.741970 533.977052 534.826966 534.938816 534.684167 535.851561 536.648943 -100 
-100 -100 521.499340 522.286326 523.150911 523.824652 524.474894 525.583699 526.656025 527.486325 528.227760 529.303646 530.281906 530.993271 531.605109 532.545521 533.374629 533.918901 534.350070 535.109997 535.746483 536.084195 536.309383 536.892855 537.318718 -100 
-100 -100 522.771118 523.260975 523.934450 524.616977 525.355155 526.284463 527.236836 528.106176 528.950437 529.893532 530.794663 531.573968 532.305707 533.120898 533.878044 534.496535 535.053592 535.685424 536.247953 536.660267 537.002986 537.408719 537.687712 -100 
-100 -100 -100 -100 -100 -100 -100 -100 -100 -100 -100 -100 -100 -100 -100 -100 -100 -100 -100 -100 -100 -100 -100 -100 -100 -100 
-100 -100 -100 -100 -100 -100 -100 -100 -100 -100 -100 -100 -100 -100 -100 -100 -100 -100 -100 -100 -100 -100 -100 -100 -100 -100 
-100 -100 -100 -100 -100 -100 -100 -100 -100 -100 -100 -100 -100 -100 -100 -100 -100 -100 -100 -100 -100 -100 -100 -100 -100 -100 
-100 -100 527.516643 528.143423 528.976075 529.791178 530.616220 531.626169 532.600422 533.437473 534.223947 535.155461 536.029067 536.754885 537.435445 538.287923 539.090114 539.738132 540.325289 541.058560 541.716974 542.192247 542.571286 543.054005 543.378926 -100 
-100 -100 525.623486 526.791914 527.918688 528.702554 529.317139 530.621554 531.742665 532.475219 533.016412 534.203254 535.189635 535.775168 536.175551 537.309452 538.249852 538.777211 539.100132 540.107086 540.896251 541.245014 541.361426 542.175002 542.720449 -100 
-100 -100 520.502968 523.994585 525.951223 526.437949 525.673034 528.496195 530.121074 530.436981 529.580170 532.185180 533.601326 533.676896 532.520110 535.216149 536.662476 536.731081 535.562335 538.077834 539.342205 539.197097 537.756478 540.249165 541.501495 -100 
-100 -100 505.825247 520.044122 523.707402 523.123846 513.829592 525.316938 528.220686 527.390093 518.251034 529.170359 531.754350 530.504547 520.213902 532.058467 534.832974 533.666924 523.696788 535.036498 537.556298 536.078496 525.302724 537.246821 540.117778 -100 
-100 -100 517.274867 520.999762 523.163136 523.733086 523.000798 525.991956 527.745271 528.078305 527.197482 529.909355 531.396194 531.439020 530.224659 533.027869 534.560855 534.618955 533.409464 536.019520 537.356817 537.201695 535.737754 538.355812 539.716967 -100 
-100 -100 518.724747 520.703026 522.371574 523.218435 523.654598 525.518996 526.992477 527.662508 527.934503 529.549876 530.763712 531.171945 531.212402 532.806330 534.032466 534.456127 534.489544 535.893385 536.917260 537.156367 537.021917 538.302420 539.191976 -100 
-100 -100 515.138914 518.747793 520.847800 521.316957 520.390372 523.662310 525.566334 525.913794 524.930414 527.854092 529.440417 529.451609 528.073876 531.135344 532.819022 532.959268 531.816180 534.437135 535.814890 535.757139 534.481945 536.955028 538.259322 -100 
-100 -100 501.910649 515.553746 519.087925 518.229102 507.668629 520.605509 523.894826 523.015187 513.025221 525.004173 527.856795 526.459296 515.011249 528.191433 531.344309 530.336708 520.587328 531.846857 534.448594 533.230472 523.497833 534.497727 537.201545 -100 
-100 -100 513.382620 516.995110 519.094132 519.554385 518.622201 521.919538 523.843990 524.195195 523.226358 526.235849 527.923557 528.021782 526.705986 529.795337 531.486504 531.623547 530.480829 533.130651 534.546913 534.527412 533.281653 535.756940 537.058096 -100 
-100 -100 515.188861 517.182889 518.848240 519.654036 520.036835 521.993394 523.516701 524.150547 524.372273 526.240908 527.714245 528.326233 528.510559 530.141931 531.363650 531.755329 531.757625 533.252676 534.382191 534.726937 534.687246 535.943639 536.810299 -100 
-100 -100 511.887700 515.681986 517.845467 518.267332 517.193974 520.589352 522.472564 522.586706 521.146173 524.721020 526.791527 527.221565 526.323643 529.080150 530.547164 530.470746 529.024520 531.963137 533.553689 533.651551 532.529567 534.926026 536.189588 -100 
-100 -100 498.356870 512.892597 516.607516 515.625164 504.256613 517.939025 521.207574 519.675348 506.830811 521.832172 525.619990 524.999912 515.703846 526.888018 529.469885 527.938437 516.510070 529.427318 532.478487 531.524138 522.385841 532.866964 535.457948 -100 
-100 -100 511.241406 515.067150 517.270692 517.728157 516.672559 520.047789 521.895644 521.975135 520.514304 524.100422 526.196822 526.655057 525.777495 528.532985 529.990197 529.900974 528.443118 531.378849 532.968545 533.064486 531.939532 534.331967 535.593005 -100 
-100 -100 513.838012 515.930301 517.700580 518.601844 519.049120 520.935589 522.364178 522.907932 523.067112 524.981754 526.526454 527.213303 527.459198 529.068514 530.254246 530.607875 530.574825 532.073560 533.207289 533.551475 533.508524 534.754665 535.614744 -100 
-100 -100 511.117191 515.047890 517.377513 518.057142 517.389993 520.411288 522.117008 522.269022 521.079046 524.289625 526.147575 526.416230 525.309143 528.247846 529.831638 529.872944 528.609689 531.325987 532.772159 532.761852 531.524752 533.971279 535.257518 -100 
-100 -100 497.933218 512.844107 516.807344 516.385487 507.192287 518.740361 521.587803 520.325390 509.277475 522.301762 525.506023 524.448638 513.974492 526.250050 529.147118 527.939822 517.641053 529.370891 532.066064 530.875132 521.231354 532.111906 534.784534 -100 
-100 -100 511.808329 515.706550 517.994885 518.639726 517.947311 520.944799 522.645806 522.811837 521.624212 524.767064 526.542181 526.741899 525.585087 528.490483 530.054574 530.084275 528.802175 531.466049 532.847117 532.771935 531.483940 533.918299 535.204658 -100 
-100 -100 515.284723 517.283176 518.955840 519.791549 520.206009 522.025675 523.448489 524.065922 524.306352 526.007868 527.336428 527.867957 528.012029 529.557072 530.712614 531.066252 531.029042 532.388010 533.360132 533.541659 533.356732 534.612949 535.492839 -100 
-100 -100 513.647034 517.192243 519.199908 519.585370 518.600692 521.745713 523.576186 523.931471 523.055247 525.858507 527.454185 527.639747 526.610474 529.273661 530.707485 530.698634 529.432582 531.960257 533.208259 532.954888 531.388284 534.014045 535.380378 -100 
-100 -100 502.410034 515.891965 519.229815 518.237786 507.743224 520.300793 523.458323 522.683089 513.441282 524.583847 527.307916 526.303408 516.840904 527.893552 530.462278 529.220531 519.240529 530.433605 532.834212 531.208205 520.118591 532.268076 535.177513 -100 
-100 -100 516.048958 519.315233 521.051757 521.288599 520.224538 523.198397 524.919810 525.283096 524.446562 527.131970 528.634543 528.827811 527.836795 530.392724 531.745945 531.752539 530.527089 532.948355 534.107916 533.849916 532.295015 534.789205 536.044359 -100 
-100 -100 520.655942 521.715798 522.689206 523.304626 523.775433 525.061336 526.198290 526.953976 527.522191 528.752859 529.790550 530.432577 530.879342 531.984188 532.880522 533.359080 533.622625 534.550093 535.248235 535.505389 535.545095 536.323763 536.855462 -100 
-100 -100 522.302411 522.849851 523.555031 524.229221 524.937779 525.891996 526.851305 527.695963 528.503043 529.465705 530.375588 531.136651 531.839317 532.682438 533.455750 534.061207 534.591143 535.250771 535.825474 536.218204 536.529216 536.970037 537.275721 -100 
-100 -100 -100 -100 -100 -100 -100 -100 -100 -100 -100 -100 -100 -100 -100 -100 -100 -100 -100 -100 -100 -100 -100 -100 -100 -100 
-100 -100 -100 -100 -100 -100 -100 -100 -100 -100 -100 -100 -100 -100 -100 -100 -100 -100 -100 -100 -100 -100 -100 -100 -100 -100 
-100 -100 -100 -100 -100 -100 -100 -100 -100 -100 -100 -100 -100 -100 -100 -100 -100 -100 -100 -100 -100 -100 -100 -100 -100 -100 
-100 -100 527.348792 527.911479 528.704139 529.517132 530.357935 531.330503 532.281808 533.125893 533.933902 534.835846 535.695436 536.438902 537.152427 537.980783 538.774311 539.444624 540.066212 540.774238 541.419561 541.911911 542.319977 542.766724 543.064699 -100 
-100 -100 525.851974 526.728805 527.731165 528.554694 529.320301 530.448178 531.493422 532.281710 532.977315 534.002557 534.928270 535.589442 536.170571 537.134493 538.011731 538.615024 539.114803 539.955352 540.679903 541.104031 541.399354 542.019404 542.459967 -100 
-100 -100 522.734061 524.527194 526.002823 526.756981 527.140029 528.782536 530.076482 530.687858 530.951239 532.430731 533.552574 533.980116 534.070246 535.533221 536.647902 537.049918 537.085798 538.408940 539.355400 539.566036 539.395036 540.584686 541.386602 -100 
-100 -100 518.380804 522.051576 524.150929 524.675642 523.904986 526.831443 528.527531 528.828373 527.926574 530.606444 532.070790 532.113737 530.904353 533.684021 535.196208 535.251592 534.042059 536.633764 537.951653 537.788620 536.314772 538.899331 540.231547 -100 
-100 -100 519.587813 521.574243 523.241844 524.096616 524.543569 526.331234 527.742898 528.386993 528.654117 530.216874 531.398049 531.809069 531.870559 533.411324 534.594883 534.995282 535.012061 536.403774 537.408448 537.618232 537.444750 538.733197 539.625335 -100 
-100 -100 519.400572 520.832957 522.292707 523.260065 524.042375 525.551359 526.879674 527.679822 528.285815 529.568216 530.657317 531.225665 531.644372 532.869024 533.943614 534.499396 534.870509 535.936511 536.823202 537.195702 537.396653 538.310675 539.004189 -100 
-100 -100 517.273086 519.244355 520.909964 521.741903 522.158365 524.088469 525.615437 526.308218 526.584893 528.253450 529.506694 529.928378 529.965837 531.617291 532.890056 533.345041 533.400078 534.811841 535.845252 536.103850 535.998106 537.257750 538.135419 -100 
-100 -100 513.760249 517.392826 519.514952 519.996806 519.081085 522.380091 524.311972 524.682212 523.722504 526.679838 528.305188 528.355349 527.011193 530.091200 531.787544 531.937125 530.800139 533.425889 534.805777 534.747612 533.471562 535.946729 537.253188 -100 
-100 -100 515.489969 517.468053 519.139350 519.972192 520.393587 522.348572 523.898080 524.603551 524.906086 526.651497 527.997887 528.502033 528.599614 530.283299 531.569066 532.026265 532.084246 533.514414 534.571760 534.853296 534.765371 536.030011 536.908585 -100 
-100 -100 515.817486 517.270051 518.742747 519.701025 520.476346 522.052799 523.429729 524.230534 524.853130 526.324432 527.631621 528.382201 528.929776 530.210277 531.299430 531.845183 532.208437 533.325653 534.275644 534.708712 534.959909 535.875367 536.564754 -100 
-100 -100 514.167661 516.209791 517.907863 518.719338 519.086374 521.053857 522.558397 523.130987 523.279384 525.262414 526.853737 527.573553 527.853767 529.446153 530.623478 530.969653 530.919544 532.444484 533.586541 533.926361 533.883502 535.131617 535.998583 -100 
-100 -100 511.067500 514.884517 517.073323 517.513770 516.449209 519.841252 521.711982 521.808891 520.358934 523.956055 526.059598 526.522432 525.651869 528.422256 529.899726 529.831091 528.383707 531.302456 532.859025 532.913941 531.756418 534.160751 535.437030 -100 
-100 -100 513.538983 515.603782 517.332088 518.170005 518.548239 520.499540 521.974574 522.517853 522.649445 524.639389 526.250168 526.991527 527.287538 528.882544 530.055462 530.394341 530.337507 531.860953 533.003345 533.342936 533.298407 534.543036 535.407362 -100 
-100 -100 514.531273 516.045774 517.592999 518.617737 519.427900 520.958876 522.263078 522.993045 523.572195 525.068306 526.425879 527.229543 527.817028 529.094526 530.166307 530.690427 531.034576 532.152216 533.105878 533.540527 533.789784 534.696803 535.379611 -100 
-100 -100 513.478645 515.603731 517.418849 518.383888 518.905018 520.742577 522.149649 522.720378 522.921515 524.744905 526.196082 526.804810 526.993572 528.639258 529.875610 530.282009 530.290155 531.736185 532.807807 533.096057 533.009263 534.256021 535.121646 -100 
-100 -100 510.955526 514.892786 517.226973 517.910856 517.248451 520.266801 521.979353 522.149052 520.966032 524.128900 525.925243 526.140426 524.999341 527.938014 529.537406 529.597696 528.342399 531.032253 532.439801 532.390590 531.122956 533.562094 534.848140 -100 
-100 -100 514.179881 516.276541 518.053401 518.984033 519.477277 521.289512 522.685473 523.257892 523.447331 525.208155 526.580435 527.119944 527.256486 528.865557 530.077949 530.467659 530.454467 531.858904 532.880077 533.118860 532.993461 534.225604 535.087618 -100 
-100 -100 515.976022 517.417175 518.876711 519.832520 520.592656 522.063911 523.348624 524.107725 524.697331 526.034349 527.205511 527.859921 528.341942 529.548499 530.578623 531.082510 531.398591 532.418283 533.254095 533.572539 533.727701 534.617761 535.301980 -100 
-100 -100 515.819668 517.718631 519.284122 520.022148 520.353577 522.172935 523.615647 524.274106 524.557179 526.175411 527.431185 527.931139 528.072916 529.566835 530.690451 531.035563 530.995068 532.315015 533.237206 533.358573 533.109150 534.383522 535.276347 -100 
-100 -100 514.305132 517.772698 519.687264 519.999755 518.957975 522.046481 523.838021 524.181408 523.295804 526.049090 527.594091 527.750791 526.704597 529.344392 530.763015 530.755289 529.488974 531.989005 533.203187 532.923579 531.331683 533.930462 535.275672 -100 
-100 -100 518.116834 519.786620 521.106819 521.689771 521.918728 523.586792 524.925688 525.571455 525.863376 527.391410 528.570901 529.068412 529.223935 530.635744 531.690030 532.035510 532.008727 533.246680 534.093883 534.199993 533.940571 535.109616 535.909870 -100 
-100 -100 520.822286 521.618175 522.497527 523.185892 523.840526 524.934204 525.980993 526.784575 527.502758 528.560358 529.524059 530.224619 530.832044 531.777367 532.616734 533.171754 533.610600 534.373156 535.008259 535.342507 535.564948 536.149053 536.576506 -100 
-100 -100 522.094973 522.591514 523.275660 523.967648 524.706953 525.624203 526.556067 527.402858 528.226617 529.152901 530.040821 530.810877 531.538896 532.357062 533.121449 533.747965 534.311037 534.945431 535.507535 535.917882 536.259045 536.665063 536.944975 -100 
-100 -100 -100 -100 -100 -100 -100 -100 -100 -100 -100 -100 -100 -100 -100 -100 -100 -100 -100 -100 -100 -100 -100 -100 -100 -100 
-100 -100 -100 -100 -100 -100 -100 -100 -100 -100 -100 -100 -100 -100 -100 -100 -100 -100 -100 -100 -100 -100 -100 -100 -100 -100 
-100 -100 -100 -100 -100 -100 -100 -100 -100 -100 -100 -100 -100 -100 -100 -100 -100 -100 -100 -100 -100 -100 -100 -100 -100 -100 
-100 -100 527.118019 527.640462 528.403528 529.209991 530.052935 530.999479 531.930671 532.772919 533.588012 534.474801 535.328737 536.085929 536.819712 537.638246 538.428810 539.115189 539.759210 540.460202 541.105517 541.616608 542.045573 542.472449 542.751560 -100 
-100 -100 525.819320 526.558333 527.486412 528.320575 529.137589 530.186613 531.185404 531.992153 532.742434 533.705771 534.606864 535.310681 535.968006 536.868075 537.716757 538.361028 538.936744 539.718993 540.422518 540.897546 541.273525 541.809525 542.188915 -100 
-100 -100 523.389826 524.637410 525.893482 526.734500 527.416546 528.727094 529.879351 530.590330 531.144661 532.327937 533.347610 533.921769 534.356828 535.490094 536.478574 537.013995 537.383802 538.393607 539.233324 539.607334 539.801520 540.611980 541.209978 -100 
-100 -100 520.678454 522.607716 524.208023 525.009972 525.407533 527.131692 528.478963 529.069296 529.287971 530.845176 532.023434 532.438390 532.499149 534.025115 535.190993 535.585204 535.599666 536.987421 537.996425 538.233410 538.091387 539.317536 540.161779 -100 
-100 -100 520.274114 521.699276 523.146077 524.104559 524.871772 526.319630 527.586451 528.342465 528.917441 530.173330 531.247685 531.817776 532.240242 533.431852 534.472433 535.005640 535.362684 536.424331 537.310221 537.684902 537.884095 538.779802 539.457711 -100 
-100 -100 519.544447 520.745191 522.106556 523.140839 524.065324 525.432614 526.686958 527.550758 528.291053 529.445343 530.482122 531.144116 531.724109 532.792147 533.776694 534.386635 534.886332 535.817761 536.638771 537.079994 537.413998 538.175734 538.763930 -100 
-100 -100 517.777830 519.268264 520.781095 521.777905 522.580856 524.143371 525.523417 526.362634 527.001247 528.320778 529.450411 530.061029 530.516420 531.747703 532.822695 533.378786 533.750652 534.820485 535.707901 536.076653 536.275213 537.199622 537.902381 -100 
-100 -100 515.688771 517.772310 519.523976 520.408673 520.863218 522.823104 524.384063 525.118631 525.446668 527.133208 528.426713 528.919679 529.039942 530.649639 531.885472 532.318396 532.356944 533.767303 534.788052 535.014546 534.868508 536.165642 537.069802 -100 
-100 -100 515.974968 517.476787 519.004023 520.013634 520.833137 522.424317 523.832341 524.694643 525.367625 526.754260 527.963695 528.646485 529.157261 530.425149 531.521609 532.088349 532.465051 533.538172 534.425426 534.790883 534.988678 535.920690 536.631055 -100 
-100 -100 515.924029 517.154567 518.549407 519.606610 520.558930 521.991676 523.303473 524.200782 524.994316 526.296044 527.506577 528.319497 529.011728 530.150303 531.174163 531.801283 532.307623 533.247563 534.069075 534.500981 534.830799 535.614599 536.223947 -100 
-100 -100 514.808784 516.301605 517.815892 518.805191 519.598144 521.172564 522.533671 523.308918 523.915103 525.429659 526.792905 527.596238 528.185570 529.474998 530.567357 531.117065 531.475775 532.558293 533.449507 533.803892 533.987362 534.936634 535.662094 -100 
-100 -100 513.343093 515.415373 517.153905 518.012059 518.424329 520.372701 521.864626 522.447248 522.624546 524.575503 526.144870 526.846586 527.108696 528.752880 529.984762 530.390499 530.393184 531.828611 532.858811 533.064365 532.885350 534.220182 535.152434 -100 
-100 -100 514.204897 515.709907 517.241560 518.245797 519.043023 520.604482 521.942433 522.693896 523.285658 524.802815 526.177605 526.993400 527.593098 528.890787 529.988316 530.539827 530.898179 531.980584 532.872265 533.226947 533.409226 534.354409 535.076462 -100 
-100 -100 514.709804 515.969058 517.403164 518.495233 519.460084 520.862063 522.121122 522.964267 523.724134 525.036457 526.275134 527.114696 527.827364 528.982687 530.016640 530.646485 531.151279 532.091074 532.913781 533.347597 533.676490 534.449904 535.050484 -100 
-100 -100 514.142370 515.696553 517.289439 518.360030 519.209450 520.742151 522.059769 522.829008 523.438828 524.857594 526.120484 526.845232 527.383932 528.677143 529.787655 530.355424 530.725854 531.798390 532.687594 533.058206 533.258594 534.168541 534.861414 -100 
-100 -100 513.253520 515.410830 517.242737 518.205221 518.713056 520.581834 522.025043 522.638352 522.869651 524.624176 525.996002 526.541058 526.690206 528.331722 529.582371 530.010826 530.032800 531.438738 532.456464 532.686262 532.547105 533.805064 534.682947 -100 
-100 -100 514.846811 516.374860 517.930560 518.965184 519.782950 521.286854 522.586132 523.345427 523.933271 525.294324 526.485020 527.143783 527.630091 528.883971 529.965371 530.510268 530.858191 531.903505 532.763950 533.107975 533.285996 534.179546 534.863627 -100 
-100 -100 516.149442 517.345236 518.695538 519.712977 520.615087 521.953792 523.177113 524.014096 524.745745 525.927704 527.006916 527.708829 528.316855 529.395398 530.374047 530.962687 531.426502 532.309820 533.072268 533.451563 533.734774 534.473713 535.054940 -100 
-100 -100 516.435623 517.813621 519.194795 520.080814 520.787453 522.232963 523.512955 524.285909 524.883118 526.161742 527.266889 527.871723 528.320556 529.508599 530.529237 531.029851 531.338270 532.329341 533.124633 533.396154 533.508345 534.396819 535.084502 -100 
-100 -100 516.414195 518.259727 519.753343 520.438384 520.733651 522.479977 523.868686 524.501223 524.761463 526.335270 527.536738 527.984199 528.073684 529.581122 530.715172 531.068340 531.025826 532.327456 533.223805 533.324444 533.054596 534.300201 535.171063 -100 
-100 -100 518.671712 519.847893 520.999762 521.727568 522.319370 523.619782 524.793930 525.537019 526.123999 527.327175 528.368096 528.966505 529.417972 530.537243 531.495217 531.987161 532.295990 533.219997 533.951991 534.206035 534.300220 535.097508 535.703633 -100 
-100 -100 520.734219 521.414762 522.249133 522.979919 523.712811 524.725351 525.720335 526.541005 527.311900 528.293838 529.213725 529.935210 530.601412 531.490819 532.312130 532.913689 533.429154 534.131283 534.739326 535.115461 535.412050 535.915185 536.286088 -100 
-100 -100 521.824764 522.294190 522.968580 523.675366 524.433641 525.330122 526.242445 527.087023 527.915318 528.818362 529.689150 530.460763 531.200402 532.009394 532.774268 533.418971 534.004270 534.629397 535.187105 535.610586 535.968836 536.355914 536.619074 -100 
-100 -100 -100 -100 -100 -100 -100 -100 -100 -100 -100 -100 -100 -100 -100 -100 -100 -100 -100 -100 -100 -100 -100 -100 -100 -100 
-100 -100 -100 -100 -100 -100 -100 -100 -100 -100 -100 -100 -100 -100 -100 -100 -100 -100 -100 -100 -100 -100 -100 -100 -100 -100 
-100 -100 -100 -100 -100 -100 -100 -100 -100 -100 -100 -100 -100 -100 -100 -100 -100 -100 -100 -100 -100 -100 -100 -100 -100 -100 
-100 -100 526.665711 527.218384 527.994369 528.786899 529.605702 530.556177 531.484048 532.304774 533.096250 533.997544 534.863552 535.614719 536.336974 537.177337 537.984300 538.668460 539.305361 540.032406 540.700197 541.216185 541.641179 542.086770 542.379574 -100 
-100 -100 525.172379 526.036128 527.019100 527.819755 528.561069 529.666409 530.684553 531.440470 532.109929 533.144897 534.086278 534.758596 535.348567 536.327630 537.220352 537.837833 538.353291 539.217691 539.973943 540.437284 540.765453 541.370414 541.794447 -100 
-100 -100 522.061772 523.833497 525.285031 526.012312 526.365614 527.988789 529.249623 529.805676 530.007021 531.534249 532.695788 533.140375 533.234921 534.722124 535.856319 536.271235 536.319782 537.677080 538.674274 538.963350 538.882341 540.002354 540.755516 -100 
-100 -100 517.711922 521.346478 523.420993 523.918288 523.107283 526.030776 527.692307 527.905256 526.844305 529.673191 531.214222 531.278614 530.054284 532.878716 534.413329 534.475134 533.263498 535.904138 537.291234 537.261843 536.028231 538.392957 539.624952 -100 
-100 -100 518.825381 520.815422 522.488152 523.340399 523.775615 525.556680 526.946840 527.547330 527.761825 529.375249 530.600530 531.036956 531.107989 532.659742 533.844786 534.242394 534.259462 535.676144 536.721525 536.997663 536.904960 538.126473 538.974204 -100 
-100 -100 518.484398 519.981528 521.499511 522.502346 523.301681 524.813461 526.138973 526.935931 527.542716 528.835260 529.947766 530.554482 531.007928 532.203978 533.243342 533.773962 534.131082 535.202029 536.096446 536.473897 536.677195 537.591908 538.285637 -100 
-100 -100 516.071468 518.247425 520.062415 520.981868 521.450784 523.391126 524.932641 525.662038 525.992492 527.633728 528.899166 529.401838 529.554635 531.082527 532.252113 532.644090 532.656164 534.062792 535.074651 535.276009 535.092910 536.420018 537.342558 -100 
-100 -100 512.114131 516.240322 518.623568 519.242496 518.424532 521.720626 523.676782 524.127114 523.324771 526.160598 527.778995 527.980220 526.977439 529.699888 531.204425 531.255216 530.031714 532.666207 534.000377 533.809813 532.290752 534.984105 536.392631 -100 
-100 -100 514.249771 516.442909 518.280739 519.222029 519.715891 521.693022 523.270180 524.029278 524.396585 526.101741 527.439503 528.006571 528.210690 529.778587 530.977185 531.387214 531.404720 532.799388 533.785707 533.954569 533.748987 535.087745 536.026124 -100 
-100 -100 514.818101 516.361042 517.931873 518.975912 519.818055 521.413732 522.813247 523.657163 524.320016 525.754913 527.024240 527.762582 528.316841 529.594249 530.693709 531.263995 531.636203 532.675478 533.505306 533.793600 533.925252 534.892607 535.640021 -100 
-100 -100 513.261019 515.360500 517.136571 518.043713 518.512350 520.461572 521.975191 522.610856 522.841484 524.724115 526.214740 526.847708 527.056259 528.735790 530.017743 530.485787 530.546272 531.891393 532.809657 532.885330 532.575524 533.995808 534.991100 -100 
-100 -100 510.172685 514.054666 516.324614 516.894404 516.042567 519.305826 521.161552 521.368850 520.154283 523.484134 525.405745 525.702354 524.610453 527.623718 529.297684 529.464948 528.369780 530.865854 532.068234 531.687872 529.866465 532.823456 534.358573 -100 
-100 -100 512.676760 514.780540 516.564051 517.477812 517.946416 519.883876 521.377780 521.992010 522.207981 524.091446 525.588216 526.225583 526.439242 528.133307 529.430421 529.909141 529.974662 531.320651 532.239410 532.315795 532.005290 533.419551 534.409850 -100 
-100 -100 513.656212 515.205546 516.790677 517.849629 518.693903 520.262477 521.617222 522.410541 523.036044 524.480130 525.765205 526.506873 527.061837 528.378360 529.516864 530.113669 530.499801 531.538814 532.367860 532.660225 532.795188 533.744623 534.477543 -100 
-100 -100 512.529804 514.721725 516.576565 517.543149 518.048495 519.975208 521.475135 522.140057 522.421100 524.171555 525.544111 526.097702 526.261150 527.928047 529.208802 529.669530 529.716677 531.100765 532.081812 532.264905 532.084063 533.372967 534.277209 -100 
-100 -100 509.871559 513.965101 516.357366 517.008485 516.225573 519.438285 521.291739 521.603187 520.611221 523.593222 525.275083 525.425921 524.250311 527.212888 528.854959 528.979865 527.814135 530.402544 531.716975 531.552676 530.119579 532.686524 534.033940 -100 
-100 -100 513.239786 515.404297 517.220711 518.149995 518.621475 520.514636 521.990660 522.641029 522.898063 524.589534 525.891001 526.380079 526.491258 528.117004 529.364575 529.797704 529.822479 531.192690 532.165666 532.344519 532.157181 533.428002 534.318528 -100 
-100 -100 515.114107 516.593788 518.090933 519.073237 519.852613 521.345983 522.652988 523.433316 524.032379 525.337849 526.462790 527.068869 527.518810 528.754363 529.826844 530.366913 530.705621 531.723749 532.545419 532.842801 532.979470 533.877276 534.570301 -100 
-100 -100 514.965308 516.915245 518.535568 519.331596 519.719735 521.510322 522.925554 523.563718 523.823402 525.420353 526.632195 527.057629 527.117471 528.695762 529.894998 530.283118 530.261508 531.600003 532.529586 532.651533 532.402045 533.674705 534.567986 -100 
-100 -100 513.406896 516.969594 518.962473 519.368770 518.463875 521.434462 523.153185 523.447095 522.507160 525.255176 526.752799 526.786283 525.512874 528.386073 529.933234 529.976544 528.716237 531.257786 532.493823 532.227204 530.649191 533.237746 534.578950 -100 
-100 -100 517.295718 519.012235 520.384875 521.025966 521.308976 522.934767 524.227965 524.835714 525.093198 526.603013 527.747137 528.178025 528.256293 529.753114 530.880815 531.266125 531.257372 532.519751 533.383894 533.501124 533.249421 534.416375 535.214995 -100 
-100 -100 520.045509 520.863544 521.772995 522.492370 523.167849 524.247775 525.270256 526.049176 526.744950 527.784959 528.726468 529.397783 529.983747 530.958418 531.833834 532.415362 532.871771 533.650266 534.297384 534.639890 534.867383 535.452483 535.879972 -100 
-100 -100 521.335541 521.845345 522.549243 523.260601 524.010729 524.921985 525.838571 526.667473 527.474135 528.385423 529.258034 530.013192 530.734716 531.566976 532.352744 532.998640 533.576962 534.223999 534.795821 535.213037 535.558460 535.966317 536.246871 -100 
-100 -100 -100 -100 -100 -100 -100 -100 -100 -100 -100 -100 -100 -100 -100 -100 -100 -100 -100 -100 -100 -100 -100 -100 -100 -100 
-100 -100 -100 -100 -100 -100 -100 -100 -100 -100 -100 -100 -100 -100 -100 -100 -100 -100 -100 -100 -100 -100 -100 -100 -100 -100 
-100 -100 -100 -100 -100 -100 -100 -100 -100 -100 -100 -100 -100 -100 -100 -100 -100 -100 -100 -100 -100 -100 -100 -100 -100 -100 
-100 -100 526.155319 526.761693 527.560608 528.334556 529.115836 530.082937 531.012637 531.805364 532.559359 533.488441 534.372268 535.110875 535.806974 536.682628 537.511148 538.185757 538.801039 539.567923 540.264600 540.779629 541.188191 541.668706 541.985609 -100 
-100 -100 524.271809 525.412507 526.499559 527.236839 527.802027 529.063696 530.134008 530.804376 531.289433 532.498270 533.512890 534.116599 534.530898 535.695429 536.666948 537.221746 537.572627 538.622208 539.465644 539.883162 540.065758 540.843599 541.358990 -100 
-100 -100 519.181758 522.618375 524.522960 524.952183 524.117834 526.912876 528.476974 528.676439 527.638154 530.392971 531.893044 531.994958 530.829459 533.587217 535.076350 535.169686 534.015915 536.600089 537.955770 537.967634 536.784987 539.054265 540.200527 -100 
-100 -100 504.618740 518.663133 522.260058 521.606379 512.140657 523.710606 526.553834 525.488964 515.447690 527.244059 530.035846 528.811087 518.350697 530.421109 533.258557 532.100752 522.049529 533.556326 536.217336 535.086384 525.665872 536.289440 538.872604 -100 
-100 -100 515.805287 519.518138 521.677771 522.231012 521.460490 524.445347 526.157530 526.394451 525.349140 528.214096 529.789788 529.871720 528.658517 531.500637 533.047505 533.106121 531.892424 534.557260 535.970210 535.952501 534.730536 537.130268 538.392210 -100 
-100 -100 516.958923 519.058700 520.821627 521.720875 522.180045 524.043312 525.507380 526.167313 526.435754 528.064484 529.314225 529.788090 529.902205 531.438058 532.608962 532.997244 533.010091 534.429990 535.470687 535.719881 535.590130 536.871531 537.761161 -100 
-100 -100 512.691165 516.819003 519.203188 519.822597 518.998046 522.264524 524.187277 524.608846 523.779711 526.585161 528.175215 528.355014 527.334626 530.029978 531.509822 531.543172 530.312094 532.953029 534.301107 534.126057 532.617171 535.307804 536.711278 -100 
-100 -100 497.279007 513.199331 517.352180 516.760138 506.526634 519.291745 522.607089 521.935437 512.810780 523.978896 526.757417 525.786978 516.368767 527.496551 530.147586 528.937073 518.843538 530.328163 532.871271 531.317783 520.237652 532.543833 535.536357 -100 
-100 -100 510.854754 515.005444 517.419735 518.068052 517.275025 520.588733 522.556329 523.013351 522.221543 525.091659 526.750080 526.988733 526.016205 528.753209 530.266724 530.323248 529.098366 531.716023 533.020374 532.791071 531.240974 533.947755 535.372864 -100 
-100 -100 513.249103 515.414098 517.246727 518.197236 518.701363 520.679896 522.239602 522.952311 523.261417 525.050209 526.454934 527.048885 527.253911 528.878478 530.123019 530.567682 530.606468 531.960887 532.888056 532.981552 532.702633 534.084833 535.058948 -100 
-100 -100 510.099042 514.003539 516.301901 516.902076 516.080435 519.365304 521.250623 521.497859 520.311255 523.606668 525.481472 525.742346 524.629869 527.635779 529.313410 529.491007 528.401178 530.875999 532.046624 531.632632 529.786003 532.747737 534.291267 -100 
-100 -100 496.482510 511.229954 515.103380 514.430419 504.143835 516.888982 520.058164 518.832904 507.388631 520.941905 524.288423 523.266861 512.722474 525.200484 528.251601 527.322672 517.955513 528.699276 530.936277 528.919326 516.218203 530.073509 533.408515 -100 
-100 -100 509.523914 513.428172 515.728494 516.331141 515.508123 518.782389 520.650751 520.878398 519.676730 522.973737 524.852161 525.112018 523.999983 527.025290 528.724527 528.918079 527.836362 530.311282 531.480599 531.066248 529.218789 532.172118 533.709267 -100 
-100 -100 512.114139 514.271438 516.104918 517.061784 517.567042 519.518852 521.037667 521.698911 521.959930 523.768354 525.185545 525.765148 525.946886 527.635672 528.941119 529.427748 529.490967 530.840537 531.762349 531.860523 531.591628 532.943893 533.897435 -100 
-100 -100 509.214146 513.314606 515.718177 516.381822 515.615798 518.862249 520.749575 521.087852 520.117265 523.122332 524.824865 524.993637 523.835922 526.819889 528.485219 528.631963 527.478751 530.055487 531.343246 531.143647 529.683017 532.266825 533.632722 -100 
-100 -100 495.330968 510.985739 515.094576 514.538828 504.499566 517.021698 520.204349 519.286844 509.274508 521.280623 524.194242 523.006126 512.416343 524.789283 527.774452 526.725026 516.923181 528.144865 530.636868 529.178838 518.684070 530.353245 533.200712 -100 
-100 -100 509.926162 513.996688 516.360037 516.985389 516.184232 519.391803 521.250467 521.572695 520.580497 523.523300 525.154890 525.261401 524.053037 526.995813 528.626007 528.742528 527.567065 530.139168 531.432448 531.243824 529.789036 532.352744 533.701447 -100 
-100 -100 513.592645 515.665585 517.404328 518.285286 518.731200 520.589607 522.050245 522.705263 522.967970 524.607699 525.854207 526.299523 526.378073 527.985716 529.219500 529.639040 529.646439 531.003411 531.954079 532.101251 531.880672 533.155897 534.051761 -100 
-100 -100 511.937953 515.600175 517.711760 518.212714 517.380931 520.419808 522.186604 522.499243 521.568429 524.348101 525.870636 525.907444 524.636739 527.549625 529.138842 529.206576 527.964160 530.537054 531.802580 531.553782 529.993230 532.610805 533.976154 -100 
-100 -100 500.396538 514.272585 517.783871 517.022261 507.258968 519.116443 522.080270 521.193795 511.737693 522.989574 525.638562 524.312007 513.537187 525.917950 528.824144 527.671587 517.599011 528.970466 531.423455 529.828574 518.812984 530.895197 533.791093 -100 
-100 -100 514.391397 517.768042 519.605733 519.959518 519.044808 521.888372 523.513860 523.803042 522.891892 525.560372 527.006025 527.065525 525.842119 528.648963 530.153476 530.230623 529.026302 531.502146 532.694333 532.457866 530.922305 533.407243 534.658043 -100 
-100 -100 519.105231 520.207734 521.236294 521.909087 522.422210 523.677159 524.767755 525.477522 526.004174 527.206752 528.209168 528.801367 529.203506 530.371157 531.333851 531.859491 532.153605 533.110754 533.830732 534.103062 534.152585 534.932525 535.464084 -100 
-100 -100 520.785076 521.356850 522.098005 522.807394 523.535669 524.477909 525.408631 526.220151 526.996253 527.933567 528.819109 529.557037 530.249991 531.120030 531.931732 532.572038 533.129703 533.812472 534.404924 534.810341 535.129365 535.573587 535.880447 -100 
-100 -100 -100 -100 -100 -100 -100 -100 -100 -100 -100 -100 -100 -100 -100 -100 -100 -100 -100 -100 -100 -100 -100 -100 -100 -100 
-100 -100 -100 -100 -100 -100 -100 -100 -100 -100 -100 -100 -100 -100 -100 -100 -100 -100 -100 -100 -100 -100 -100 -100 -100 -100 
-100 -100 -100 -100 -100 -100 -100 -100 -100 -100 -100 -100 -100 -100 -100 -100 -100 -100 -100 -100 -100 -100 -100 -100 -100 -100 
-100 -100 525.922826 526.467549 527.228900 528.001702 528.797434 529.722945 530.624183 531.419582 532.194433 533.093860 533.966475 534.725546 535.455593 536.305104 537.120456 537.812212 538.460747 539.208302 539.900932 540.439779 540.881938 541.337996 541.635535 -100 
-100 -100 524.429562 525.284475 526.251447 527.030557 527.746774 528.825426 529.813423 530.538146 531.186505 532.222742 533.175024 533.856531 534.453803 535.443158 536.344076 536.966440 537.491550 538.380650 539.167710 539.658596 540.006677 540.623046 541.051981 -100 
-100 -100 521.318640 523.080343 524.514298 525.217774 525.543246 527.138347 528.364266 528.879045 529.050247 530.585961 531.766402 532.221519 532.321078 533.821125 534.963295 535.377384 535.430237 536.820124 537.858266 538.182211 538.125213 539.257646 540.015706 -100 
-100 -100 516.966029 520.590824 522.648861 523.123358 522.284914 525.182441 526.807686 526.972696 525.873351 528.719028 530.284874 530.359242 529.135709 531.975298 533.516959 533.571627 532.356763 535.036858 536.471892 536.481599 535.274187 537.651239 538.887786 -100 
-100 -100 518.069661 520.054751 521.718576 522.557392 522.974588 524.734690 526.095220 526.659086 526.846643 528.468497 529.710603 530.155362 530.228601 531.788607 532.975982 533.367270 533.384148 534.830393 535.914469 536.223542 536.153277 537.386212 538.238387 -100 
-100 -100 517.715137 519.214402 520.735004 521.738426 522.533155 524.032415 525.338879 526.114699 526.706844 527.999773 529.118840 529.730400 530.185679 531.382283 532.418101 532.942165 533.299440 534.388905 535.309252 535.709683 535.929069 536.852848 537.550439 -100 
-100 -100 515.287379 517.473231 519.303416 520.238805 520.717812 522.654194 524.186554 524.908120 525.233469 526.869383 528.132732 528.636282 528.789385 530.310974 531.471127 531.853671 531.862632 533.280079 534.307788 534.522787 534.349051 535.682136 536.607543 -100 
-100 -100 511.317519 515.459850 517.868146 518.515527 517.720727 521.020073 522.975588 523.428643 522.628595 525.454403 527.063295 527.260997 526.257113 528.968951 530.461550 530.501705 529.271928 531.912037 533.253642 533.067821 531.551187 534.247009 535.657082 -100 
-100 -100 513.448939 515.659166 517.524980 518.498712 519.020630 521.011587 522.598480 523.367920 523.739892 525.433886 526.755975 527.311835 527.509847 529.070980 530.264854 530.671715 530.686170 532.078976 533.061371 533.224382 533.013664 534.350528 535.288726 -100 
-100 -100 514.014594 515.574683 517.174523 518.253095 519.127247 520.745341 522.164607 523.027602 523.698751 525.118211 526.362138 527.078694 527.621297 528.898516 530.005737 530.585764 530.961379 531.990829 532.803197 533.072996 533.190710 534.152163 534.898209 -100 
-100 -100 512.453790 514.571337 516.378065 517.322896 517.828584 519.805638 521.347675 522.013743 522.260093 524.118268 525.569347 526.167683 526.358176 528.044660 529.348091 529.840817 529.913148 531.239191 532.125499 532.169300 531.836343 533.248346 534.242358 -100 
-100 -100 509.363343 513.263616 515.564205 516.173059 515.361953 518.655142 520.545273 520.793136 519.603544 522.900014 524.770912 525.023524 523.908022 526.933301 528.637472 528.839543 527.763857 530.232534 531.392292 530.970850 529.119734 532.068236 533.602942 -100 
-100 -100 511.873079 513.990660 515.798563 516.744724 517.249254 519.219645 520.750918 521.404618 521.641819 523.500401 524.953311 525.551108 525.743884 527.445742 528.767423 529.273915 529.352393 530.676248 531.556819 531.594735 531.256390 532.661165 533.650525 -100 
-100 -100 512.860389 514.417679 516.018609 517.100743 517.974398 519.577161 520.971570 521.803902 522.449663 523.876347 525.125908 525.834621 526.371634 527.690442 528.843985 529.457618 529.849234 530.871630 531.670272 531.929638 532.040140 532.982036 533.715269 -100 
-100 -100 511.740089 513.934700 515.797714 516.779365 517.308256 519.269712 520.812462 521.520466 521.826144 523.560033 524.899108 525.422721 525.569403 527.235068 528.524144 528.994324 529.042841 530.413637 531.369568 531.522644 531.318566 532.605072 533.513554 -100 
-100 -100 509.081645 513.175015 515.571541 516.233025 515.469100 518.715320 520.611636 520.968478 520.006063 522.968893 524.617580 524.740935 523.550275 526.511201 528.159222 528.291027 527.126373 529.704846 530.998949 530.807704 529.352281 531.922868 533.278120 -100 
-100 -100 512.436551 514.603881 516.427425 517.368476 517.857615 519.777221 521.285583 521.968727 522.245824 523.926606 525.206133 525.676468 525.778105 527.404696 528.659315 529.100447 529.129080 530.495311 531.456884 531.619894 531.419945 532.692542 533.587754 -100 
-100 -100 514.290063 515.778484 517.289689 518.288538 519.085320 520.596219 521.920902 522.717046 523.325009 524.627524 525.743508 526.341369 526.788796 528.030138 529.113592 529.665552 530.013074 531.034247 531.854780 532.149181 532.283210 533.180354 533.873602 -100 
-100 -100 514.118292 516.084258 517.726938 518.545347 518.951368 520.751016 522.170317 522.809149 523.068130 524.667579 525.880782 526.306469 526.369639 527.959577 529.175132 529.580355 529.573234 530.920763 531.857956 531.988252 531.744878 533.014401 533.903649 -100 
-100 -100 512.544302 516.128533 518.149140 518.581405 517.694821 520.668189 522.381929 522.666732 521.719410 524.473755 525.979196 526.018057 524.751367 527.640755 529.208240 529.272496 528.030919 530.585015 531.834095 531.583344 530.018053 532.601195 533.935549 -100 
-100 -100 516.440083 518.174237 519.571068 520.234902 520.533089 522.161174 523.448760 524.047590 524.299111 525.813749 526.966091 527.404720 527.492407 529.005185 530.152406 530.557897 530.567591 531.844544 532.723300 532.856157 532.615818 533.781062 534.575304 -100 
-100 -100 519.202385 520.032982 520.960894 521.698113 522.385644 523.468738 524.488072 525.261420 525.954052 526.997491 527.945980 528.625502 529.221734 530.210812 531.103370 531.702731 532.175898 532.969024 533.630113 533.985845 534.222507 534.808979 535.234988 -100 
-100 -100 520.500314 521.019829 521.738648 522.464824 523.225325 524.140336 525.055573 525.881197 526.686393 527.600607 528.479388 529.242632 529.974431 530.820011 531.621302 532.283411 532.877264 533.538436 534.123382 534.552222 534.905650 535.316222 535.596788 -100 
-100 -100 -100 -100 -100 -100 -100 -100 -100 -100 -100 -100 -100 -100 -100 -100 -100 -100 -100 -100 -100 -100 -100 -100 -100 -100 
-100 -100 -100 -100 -100 -100 -100 -100 -100 -100 -100 -100 -100 -100 -100 -100 -100 -100 -100 -100 -100 -100 -100 -100 -100 -100 
-100 -100 -100 -100 -100 -100 -100 -100 -100 -100 -100 -100 -100 -100 -100 -100 -100 -100 -100 -100 -100 -100 -100 -100 -100 -100 
-100 -100 525.639651 526.145720 526.879051 527.645895 528.443140 529.340968 530.218957 531.008825 531.789334 532.675698 533.545828 534.319450 535.068390 535.906353 536.713702 537.412897 538.077167 538.819438 539.514790 540.070878 540.532809 540.979052 541.266658 -100 
-100 -100 524.342828 525.062684 525.957002 526.746319 527.512025 528.508997 529.445704 530.183087 530.884212 531.858837 532.788854 533.511484 534.180878 535.105341 535.971331 536.620082 537.208156 538.044907 538.815074 539.347024 539.762639 540.319667 540.707565 -100 
-100 -100 521.916607 523.140090 524.356441 525.144320 525.765087 527.022667 528.099660 528.707455 529.175872 530.403260 531.479005 532.073103 532.507544 533.679487 534.687801 535.208096 535.565751 536.661465 537.600181 538.051673 538.296655 539.129165 539.734789 -100 
-100 -100 519.203823 521.105879 522.665953 523.412286 523.740945 525.422195 526.689062 527.144681 527.223469 528.877990 530.140397 530.570533 530.604340 532.192290 533.381530 533.736221 533.695112 535.212471 536.350370 536.679777 536.597095 537.842715 538.692674 -100 
-100 -100 518.771061 520.183002 521.608464 522.535494 523.261258 524.669536 525.871350 526.533440 527.028568 528.327878 529.454498 530.040727 530.457482 531.678368 532.727337 533.234198 533.570035 534.712385 535.693751 536.142645 536.389794 537.305809 537.990579 -100 
-100 -100 518.004683 519.210623 520.578529 521.615782 522.532570 523.873405 525.085929 525.901158 526.606694 527.768215 528.824100 529.497563 530.080861 531.152033 532.128288 532.718079 533.210125 534.186080 535.066391 535.556734 535.923365 536.702145 537.297159 -100 
-100 -100 516.197438 517.713655 519.263678 520.301627 521.134642 522.681837 524.038461 524.863530 525.497533 526.801984 527.925961 528.542282 529.004743 530.217470 531.266629 531.795887 532.153896 533.251703 534.176194 534.573684 534.790369 535.726847 536.435241 -100 
-100 -100 514.071103 516.199296 518.012982 518.971585 519.495245 521.442377 522.992978 523.739869 524.089877 525.740059 527.007391 527.500099 527.634151 529.206375 530.405581 530.805571 530.817792 532.251680 533.294584 533.531721 533.388878 534.692713 535.600811 -100 
-100 -100 514.354327 515.897272 517.488566 518.573611 519.459915 521.070647 522.493895 523.382133 524.073530 525.429709 526.602225 527.264804 527.769724 529.018684 530.100880 530.657380 531.023956 532.097107 532.978305 533.331355 533.517509 534.446844 535.157780 -100 
-100 -100 514.300563 515.569694 517.028028 518.161072 519.183264 520.657090 522.007819 522.950917 523.770454 525.032382 526.182788 526.947811 527.616210 528.757300 529.801391 530.454367 530.972977 531.889044 532.669526 533.059466 533.358300 534.132094 534.740489 -100 
-100 -100 513.174498 514.709467 516.291930 517.365788 518.242587 519.866151 521.285449 522.139510 522.801406 524.242069 525.502795 526.221575 526.765333 528.081105 529.232829 529.853059 530.257272 531.282814 532.090516 532.368019 532.496605 533.434913 534.162236 -100 
-100 -100 511.698222 513.817596 515.627196 516.577975 517.092412 519.084391 520.646502 521.343383 521.626922 523.452954 524.878471 525.464647 525.655943 527.350676 528.670957 529.183615 529.273818 530.609443 531.519802 531.621280 531.364831 532.696489 533.636445 -100 
-100 -100 512.581244 514.118303 515.703430 516.779263 517.656371 519.277894 520.693533 521.543636 522.203178 523.644649 524.906924 525.627029 526.174714 527.501040 528.665044 529.293993 529.699969 530.718961 531.514786 531.778772 531.896266 532.829228 533.554960 -100 
-100 -100 513.111629 514.386242 515.851244 516.989551 518.013648 519.483893 520.827429 521.762156 522.576295 523.841069 524.994313 525.759166 526.432397 527.597707 528.669868 529.342951 529.866421 530.766967 531.520029 531.879319 532.153406 532.917496 533.523722 -100 
-100 -100 512.566308 514.120601 515.724497 516.820028 517.712392 519.319305 520.733341 521.609226 522.290954 523.655925 524.832852 525.488332 525.990507 527.284113 528.415485 529.006716 529.383229 530.426425 531.258673 531.557807 531.699814 532.618154 533.328744 -100 
-100 -100 511.686722 513.833177 515.664946 516.639375 517.175930 519.122529 520.668634 521.406022 521.744115 523.414716 524.689260 525.166288 525.280461 526.921561 528.187486 528.633047 528.659910 530.042847 531.011681 531.168660 530.956688 532.251468 533.161688 -100 
-100 -100 513.244638 514.773843 516.339266 517.392665 518.241709 519.803099 521.176423 522.018682 522.666537 523.987600 525.118172 525.731704 526.196274 527.453610 528.551578 529.114880 529.472250 530.508161 531.341370 531.644380 531.786167 532.695195 533.397019 -100 
-100 -100 514.494470 515.709704 517.089400 518.140420 519.077500 520.450735 521.710000 522.581768 523.334768 524.507335 525.564478 526.247143 526.848893 527.941264 528.944645 529.559750 530.043274 530.932117 531.691337 532.063936 532.341501 533.080152 533.662525 -100 
-100 -100 514.718339 516.139711 517.574385 518.512025 519.260053 520.717842 521.998379 522.765015 523.353593 524.643210 525.754674 526.359275 526.812411 528.028769 529.086991 529.626492 529.968232 530.975790 531.787232 532.081991 532.215345 533.088952 533.762263 -100 
-100 -100 514.645320 516.558443 518.123767 518.873655 519.218926 520.957583 522.322108 522.920244 523.145997 524.750037 525.976741 526.434110 526.530301 528.080357 529.262957 529.665356 529.668909 530.990450 531.914168 532.059952 531.838184 533.050306 533.894078 -100 
-100 -100 516.936806 518.160379 519.370514 520.151716 520.780033 522.078788 523.232990 523.948507 524.514594 525.734731 526.797430 527.411449 527.879476 529.035247 530.036597 530.572954 530.922487 531.873824 532.636173 532.928727 533.055133 533.839283 534.429339 -100 
-100 -100 519.038951 519.748988 520.624481 521.394348 522.153464 523.170049 524.154831 524.960194 525.721769 526.712727 527.648612 528.386796 529.073052 529.992657 530.849711 531.488278 532.038273 532.769066 533.405477 533.810633 534.128304 534.631108 534.996279 -100 
-100 -100 520.151035 520.641517 521.347522 522.085376 522.865108 523.768137 524.675974 525.512175 526.336424 527.245976 528.129892 528.917862 529.677913 530.513833 531.310042 531.987386 532.603777 533.256753 533.840692 534.288188 534.663154 535.054585 535.316696 -100 
-100 -100 -100 -100 -100 -100 -100 -100 -100 -100 -100 -100 -100 -100 -100 -100 -100 -100 -100 -100 -100 -100 -100 -100 -100 -100 
-100 -100 -100 -100 -100 -100 -100 -100 -100 -100 -100 -100 -100 -100 -100 -100 -100 -100 -100 -100 -100 -100 -100 -100 -100 -100 
-100 -100 -100 -100 -100 -100 -100 -100 -100 -100 -100 -100 -100 -100 -100 -100 -100 -100 -100 -100 -100 -100 -100 -100 -100 -100 
-100 -100 525.148015 525.685523 526.433533 527.187943 527.962335 528.866607 529.741137 530.505440 531.259122 532.168227 533.057985 533.826589 534.561093 535.421494 536.240909 536.925844 537.570243 538.339158 539.057003 539.611926 540.064218 540.535407 540.843635 -100 
-100 -100 523.658484 524.503309 525.452190 526.205548 526.891710 527.948478 528.900841 529.570826 530.171392 531.239766 532.226096 532.914412 533.503674 534.516456 535.423791 536.021507 536.518471 537.454818 538.287819 538.797321 539.149191 539.794886 540.244780 -100 
-100 -100 520.558753 522.303297 523.709084 524.369335 524.638625 526.222518 527.398196 527.797386 527.824538 529.481190 530.742865 531.190482 531.228619 532.805277 533.966851 534.306337 534.237449 535.771901 536.912005 537.253308 537.164608 538.375510 539.182311 -100 
-100 -100 516.230655 519.825500 521.843672 522.251127 521.295814 524.232413 525.800291 525.758941 524.260738 527.475143 529.197839 529.228850 527.786635 530.858463 532.453134 532.352545 530.756535 533.845506 535.471484 535.483467 534.128618 536.710439 538.038683 -100 
-100 -100 517.357613 519.313019 520.939813 521.734746 522.098695 523.845680 525.152877 525.598691 525.639354 527.376847 528.691599 529.118057 529.121662 530.762003 531.975592 532.296997 532.195839 533.793233 534.988231 535.324879 535.229952 536.537528 537.433693 -100 
-100 -100 517.087622 518.529874 520.002125 520.978092 521.753676 523.220999 524.481168 525.195969 525.734056 527.046659 528.178370 528.766507 529.187480 530.424770 531.487720 531.998543 532.334518 533.488507 534.478309 534.927169 535.175173 536.110515 536.811677 -100 
-100 -100 514.865973 516.894802 518.632626 519.551023 520.050339 521.925262 523.402840 524.083057 524.379336 526.002201 527.239955 527.682384 527.757907 529.357679 530.575338 530.971884 530.980076 532.457370 533.558632 533.860478 533.776849 535.055283 535.941374 -100 
-100 -100 511.241524 514.996622 517.245592 517.894216 517.211571 520.368122 522.247490 522.665682 521.845740 524.644925 526.201947 526.280933 525.057155 527.983600 529.582864 529.645929 528.391088 531.128357 532.568035 532.526784 531.243050 533.739231 535.055108 -100 
-100 -100 513.007309 515.067454 516.852588 517.824505 518.384326 520.332572 521.889864 522.648954 523.013899 524.682596 525.960165 526.445162 526.562863 528.194949 529.445562 529.876173 529.900992 531.349698 532.405636 532.667323 532.557216 533.821883 534.703778 -100 
-100 -100 513.342729 514.862640 516.440134 517.525052 518.419639 520.042635 521.473243 522.360056 523.050353 524.437045 525.636135 526.309914 526.822925 528.114771 529.243958 529.842222 530.238392 531.308053 532.184742 532.545750 532.743232 533.649957 534.342545 -100 
-100 -100 511.663524 513.786258 515.600858 516.560847 517.087591 519.095276 520.683525 521.424555 521.754442 523.530674 524.909092 525.467973 525.645495 527.321777 528.628066 529.134626 529.232373 530.596604 531.564346 531.759273 531.606270 532.862830 533.746529 -100 
-100 -100 508.507923 512.443552 514.766106 515.393088 514.600072 517.942184 519.905826 520.293498 519.342922 522.412051 524.159290 524.368244 523.259021 526.247526 527.941396 528.154896 527.112563 529.613329 530.877044 530.713724 529.348126 531.834471 533.154964 -100 
-100 -100 511.058459 513.185553 515.004228 515.966515 516.494455 518.503505 520.093751 520.837774 521.171202 522.949725 524.330475 524.892427 525.074608 526.758288 528.072391 528.583413 528.678948 530.031755 530.981153 531.154521 530.984256 532.238356 533.124373 -100 
-100 -100 512.117793 513.653296 515.243756 516.335658 517.234074 518.862078 520.299284 521.195409 521.896129 523.285402 524.487003 525.165425 525.687400 526.994569 528.140022 528.748930 529.142080 530.184808 531.017725 531.324973 531.476871 532.388169 533.092148 -100 
-100 -100 511.127588 513.235126 515.052284 516.039468 516.607030 518.569155 520.143462 520.926649 521.320559 522.983757 524.258739 524.747138 524.876322 526.531694 527.808203 528.259043 528.285113 529.681721 530.655994 530.808205 530.585267 531.897510 532.818274 -100 
-100 -100 508.665751 512.536996 514.844335 515.517019 514.843474 518.031325 519.945710 520.414668 519.670362 522.433885 523.978217 524.059617 522.849988 525.803722 527.435488 527.530005 526.293896 528.938600 530.253004 530.028220 528.477031 531.149429 532.548703 -100 
-100 -100 511.793659 513.876117 515.654922 516.599711 517.122628 519.035223 520.563506 521.307630 521.665729 523.291141 524.529596 524.985851 525.084506 526.705326 527.948593 528.371472 528.377836 529.765194 530.736782 530.888304 530.662150 531.966953 532.881406 -100 
-100 -100 513.478977 514.953972 516.459362 517.465080 518.276525 519.796472 521.135093 521.952999 522.585021 523.898535 525.028932 525.650125 526.119984 527.353608 528.426934 528.976200 529.327198 530.353460 531.183077 531.490720 531.636474 532.529175 533.216870 -100 
-100 -100 513.176910 515.179268 516.846920 517.678613 518.091180 519.906218 521.330471 521.958123 522.198539 523.861725 525.140429 525.637721 525.773678 527.327650 528.520256 528.935208 528.959274 530.294231 531.241475 531.417630 531.237670 532.452959 533.304693 -100 
-100 -100 511.475576 515.164238 517.236634 517.685091 516.789414 519.792643 521.505683 521.744466 520.693029 523.602551 525.223282 525.387161 524.301513 527.060992 528.578188 528.667317 527.515905 530.005747 531.259150 531.096692 529.714664 532.125219 533.379242 -100 
-100 -100 515.447423 517.228295 518.659982 519.341569 519.646187 521.288918 522.577159 523.156778 523.383665 524.968480 526.196969 526.716196 526.883590 528.366259 529.496619 529.918599 529.965890 531.233980 532.127056 532.311573 532.139238 533.249063 534.003681 -100 
-100 -100 518.260403 519.110992 520.060018 520.813099 521.511750 522.605370 523.629357 524.401609 525.097835 526.175971 527.168640 527.894161 528.528865 529.522625 530.418195 531.030921 531.523650 532.326189 533.003670 533.387062 533.649333 534.223819 534.636142 -100 
-100 -100 519.579599 520.110533 520.844569 521.584941 522.357286 523.282271 524.204531 525.035826 525.851436 526.789197 527.698345 528.492917 529.250579 530.109152 530.920369 531.595464 532.204577 532.879075 533.479771 533.927190 534.294915 534.705016 534.981309 -100 
-100 -100 -100 -100 -100 -100 -100 -100 -100 -100 -100 -100 -100 -100 -100 -100 -100 -100 -100 -100 -100 -100 -100 -100 -100 -100 
-100 -100 -100 -100 -100 -100 -100 -100 -100 -100 -100 -100 -100 -100 -100 -100 -100 -100 -100 -100 -100 -100 -100 -100 -100 -100 
-100 -100 -100 -100 -100 -100 -100 -100 -100 -100 -100 -100 -100 -100 -100 -100 -100 -100 -100 -100 -100 -100 -100 -100 -100 -100 
-100 -100 524.609019 525.202738 525.978682 526.721001 527.465040 528.395658 529.279625 530.019261 530.736425 531.685662 532.602091 533.360343 534.066458 534.964631 535.802949 536.467901 537.075750 537.880713 538.619839 539.161150 539.585266 540.091293 540.425719 -100 
-100 -100 522.732060 523.854701 524.910710 525.603117 526.112796 527.341036 528.351222 528.923382 529.309631 530.594103 531.675576 532.292331 532.685203 533.904293 534.892372 535.402425 535.687562 536.836329 537.762008 538.207843 538.386542 539.221852 539.774460 -100 
-100 -100 517.664459 521.066406 522.921410 523.268458 522.298175 525.114873 526.597777 526.559957 525.099988 528.241327 529.923493 529.997099 528.619370 531.622590 533.168461 533.097130 531.552637 534.566534 536.134745 536.159324 534.833574 537.321941 538.570237 -100 
-100 -100 503.177723 517.129270 520.650228 519.838465 509.809401 521.811692 524.582108 522.970580 510.668094 524.679176 527.931210 526.534125 514.704098 528.174849 531.208892 529.593568 517.244310 531.095414 534.276844 533.070995 522.615626 534.368784 537.204785 -100 
-100 -100 514.348756 518.007680 520.107238 520.582168 519.685330 522.690868 524.318330 524.315414 522.845155 526.088750 527.832820 527.868887 526.429194 529.523203 531.136773 531.036952 529.437028 532.541205 534.179761 534.190292 532.836917 535.448290 536.804274 -100 
-100 -100 515.637667 517.630827 519.317901 520.180896 520.617456 522.429298 523.817190 524.371259 524.533040 526.218381 527.500487 527.935082 527.973557 529.601840 530.824135 531.183048 531.135628 532.682999 533.842566 534.169396 534.085287 535.383867 536.279174 -100 
-100 -100 511.862452 515.585911 517.798583 518.414296 517.696502 520.803871 522.624061 522.977807 522.102962 524.891765 526.441657 526.500500 525.252479 528.181008 529.779213 529.829901 528.565912 531.330973 532.806270 532.794705 531.530051 534.030567 535.345837 -100 
-100 -100 498.219025 512.285252 516.042623 515.523884 506.045441 518.023077 521.144658 520.412115 511.266018 522.384654 525.067611 523.789519 513.115794 525.493444 528.431616 527.238875 516.864747 528.742796 531.485400 530.281448 520.459279 531.557475 534.282842 -100 
-100 -100 509.982809 513.742223 516.006651 516.679257 516.025212 519.212664 521.121050 521.563918 520.766513 523.595942 525.180272 525.280497 524.075961 527.032346 528.662509 528.753049 527.515026 530.246400 531.674598 531.626556 530.339749 532.824080 534.132201 -100 
-100 -100 511.831977 513.923471 515.728891 516.706041 517.262415 519.250731 520.833328 521.593892 521.950383 523.675726 525.004246 525.526352 525.675012 527.333986 528.617945 529.091778 529.159406 530.575841 531.602167 531.848230 531.729796 532.985469 533.861132 -100 
-100 -100 508.459170 512.391726 514.717353 515.355000 514.575176 517.922573 519.894711 520.298121 519.361327 522.414959 524.143727 524.339672 523.220375 526.197270 527.878518 528.081237 527.037671 529.562157 530.863284 530.743861 529.413039 531.890668 533.197853 -100 
-100 -100 494.629967 509.552611 513.485579 512.849961 502.560219 515.437652 518.753745 517.888806 507.784974 520.022671 523.043506 521.952450 511.547639 523.837535 526.858796 525.957125 516.703761 527.435283 529.854814 528.508175 518.570709 529.691711 532.420480 -100 
-100 -100 507.853184 511.790125 514.117924 514.755126 513.974681 517.324076 519.300826 519.711202 518.782206 521.840231 523.573540 523.775018 522.661647 525.644518 527.330833 527.535409 526.487489 528.997560 530.276704 530.130978 528.778571 531.257124 532.569571 -100 
-100 -100 510.591254 512.706037 514.523970 515.503338 516.059608 518.055770 519.651911 520.432515 520.812339 522.540427 523.873981 524.405798 524.566680 526.237261 527.531376 528.011249 528.073481 529.454314 530.426147 530.600976 530.413472 531.695202 532.595277 -100 
-100 -100 508.006616 511.875083 514.185581 514.868395 514.211689 517.424898 519.365855 519.859580 519.140659 521.934840 523.511145 523.622023 522.436712 525.407832 527.054025 527.162515 525.938544 528.587499 529.905603 529.687006 528.142761 530.816113 532.215240 -100 
-100 -100 495.140232 509.725054 513.601508 513.102165 503.578003 515.648095 518.835147 518.217771 509.430859 520.255194 522.889575 521.621976 510.985835 523.366900 526.325422 525.178551 514.964688 526.587402 529.139935 527.568781 516.476921 528.749838 531.727869 -100 
-100 -100 508.663996 512.506223 514.777719 515.418194 514.717184 517.878278 519.770866 520.224088 519.469767 522.229354 523.774249 523.858872 522.648347 525.585827 527.199213 527.280278 526.036602 528.676210 529.990442 529.769444 528.220834 530.887062 532.280494 -100 
-100 -100 511.944600 513.991423 515.721749 516.617885 517.094910 518.970452 520.459463 521.157420 521.469207 523.128206 524.402616 524.893351 525.020545 526.611501 527.829947 528.248789 528.265817 529.632147 530.598720 530.769824 530.573082 531.837495 532.723117 -100 
-100 -100 510.014614 513.779044 515.944973 516.470676 515.642125 518.722513 520.503267 520.787307 519.770330 522.719001 524.372030 524.551311 523.476937 526.262333 527.801977 527.898151 526.752052 529.267500 530.546233 530.396541 529.027774 531.471438 532.753478 -100 
-100 -100 497.950167 512.317294 515.959014 515.220349 505.340998 517.356721 520.329415 519.303048 509.153659 521.190524 524.112818 523.086961 513.248376 524.786393 527.537932 526.469113 516.907779 527.821143 530.251181 528.899284 518.932401 529.987112 532.653423 -100 
-100 -100 512.383226 515.880676 517.790160 518.176827 517.265137 520.148747 521.779783 522.025386 521.016014 523.864028 525.456800 525.672804 524.656849 527.346086 528.811577 528.929101 527.833035 530.258771 531.473001 531.347194 530.012852 532.321952 533.485861 -100 
-100 -100 517.228826 518.371963 519.441277 520.144851 520.679339 521.956815 523.058685 523.767396 524.296115 525.565575 526.646610 527.320607 527.797401 528.969179 529.939442 530.493434 530.829422 531.802762 532.553874 532.879570 532.984130 533.736407 534.242563 -100 
-100 -100 518.951609 519.545223 520.315695 521.053005 521.804917 522.767517 523.713204 524.536814 525.332246 526.312071 527.250954 528.043857 528.783697 529.678495 530.511008 531.177747 531.765959 532.475142 533.098253 533.538982 533.885788 534.329929 534.630016 -100 
-100 -100 -100 -100 -100 -100 -100 -100 -100 -100 -100 -100 -100 -100 -100 -100 -100 -100 -100 -100 -100 -100 -100 -100 -100 -100 
-100 -100 -100 -100 -100 -100 -100 -100 -100 -100 -100 -100 -100 -100 -100 -100 -100 -100 -100 -100 -100 -100 -100 -100 -100 -100 
-100 -100 -100 -100 -100 -100 -100 -100 -100 -100 -100 -100 -100 -100 -100 -100 -100 -100 -100 -100 -100 -100 -100 -100 -100 -100 
-100 -100 524.353820 524.891443 525.641223 526.399055 527.176621 528.082123 528.957330 529.724169 530.484467 531.405311 532.310548 533.095414 533.843093 534.710829 535.533013 536.217577 536.858244 537.619413 538.327092 538.871881 539.316554 539.784054 540.091208 -100 
-100 -100 522.866199 523.710033 524.660304 525.417798 526.107789 527.164671 528.115943 528.786939 529.393567 530.474856 531.479017 532.186469 532.790957 533.810605 534.719847 535.316965 535.809924 536.736739 537.557119 538.054064 538.396719 539.038962 539.488420 -100 
-100 -100 519.767371 521.508748 522.915565 523.581851 523.856950 525.439001 526.610558 527.008107 527.040120 528.711630 529.994890 530.466460 530.523546 532.105671 533.267719 533.606775 533.534220 535.056225 536.179775 536.504565 536.403854 537.612234 538.420005 -100 
-100 -100 515.430943 519.021130 521.041178 521.457895 520.511941 523.445511 525.007132 524.962052 523.467250 526.697856 528.444528 528.502884 527.083256 530.158913 531.753286 531.653559 530.055741 533.130365 534.737256 534.730146 533.361179 535.941990 537.272487 -100 
-100 -100 516.526306 518.482303 520.116019 520.923511 521.298669 523.046736 524.350463 524.793969 524.838430 526.590085 527.925712 528.375345 528.398162 530.045956 531.263075 531.587556 531.485739 533.072489 534.251872 534.572700 534.466454 535.772120 536.669563 -100 
-100 -100 516.216160 517.665496 519.151678 520.145123 520.935269 522.408060 523.668077 524.382191 524.923962 526.248197 527.396071 528.001009 528.436653 529.685020 530.756841 531.274545 531.612729 532.760865 533.740252 534.178199 534.418396 535.351743 536.053435 -100 
-100 -100 513.957199 515.999082 517.757953 518.699794 519.218239 521.101425 522.580445 523.260140 523.558955 525.192123 526.442587 526.896282 526.982271 528.596000 529.827415 530.235125 530.249319 531.724627 532.819964 533.115223 533.026688 534.304198 535.191088 -100 
-100 -100 510.306650 514.078855 516.353610 517.030201 516.370775 519.537238 521.419152 521.837095 521.018909 523.828731 525.397056 525.483934 524.267065 527.208643 528.823531 528.899754 527.653808 530.392086 531.830181 531.786978 530.501681 532.998608 534.315609 -100 
-100 -100 512.065390 514.141326 515.951439 516.951051 517.534495 519.495940 521.059623 521.822426 522.192462 523.871660 525.160441 525.654285 525.779353 527.421698 528.682436 529.122053 529.154593 530.608668 531.669863 531.936826 531.830563 533.096973 533.979262 -100 
-100 -100 512.404007 513.937116 515.536758 516.647380 517.565037 519.203261 520.643796 521.538802 522.238345 523.637080 524.849461 525.535568 526.057375 527.352735 528.482845 529.082425 529.483055 530.562402 531.452768 531.828369 532.036303 532.944855 533.636151 -100 
-100 -100 510.732353 512.865833 514.699494 515.683044 516.232141 518.254864 519.854586 520.607044 520.949944 522.741034 524.136656 524.713301 524.902409 526.574977 527.872142 528.371245 528.469067 529.847048 530.837084 531.056779 530.921753 532.178214 533.057567 -100 
-100 -100 507.586707 511.530128 513.867545 514.514655 513.742248 517.097501 519.072741 519.473832 518.539342 521.626473 523.395279 523.627686 522.534330 525.513707 527.191302 527.391112 526.344912 528.861781 530.152571 530.020373 528.678691 531.161796 532.475072 -100 
-100 -100 510.150261 512.280207 514.106397 515.081220 515.623961 517.645417 519.248175 520.006828 520.358140 522.158133 523.563692 524.150388 524.348020 526.026407 527.326787 527.825883 527.918436 529.283381 530.254561 530.452994 530.301483 531.556153 532.438073 -100 
-100 -100 511.225925 512.757113 514.345172 515.439904 516.346084 517.985002 519.435113 520.346138 521.065874 522.480852 523.711792 524.417760 524.956895 526.263349 527.399755 528.000615 528.392095 529.441681 530.287847 530.610653 530.774543 531.689215 532.392793 -100 
-100 -100 510.252790 512.347062 514.151124 515.131593 515.700220 517.671717 519.258864 520.056172 520.469296 522.163746 523.474890 523.997021 524.148239 525.805157 527.075201 527.520877 527.546346 528.945443 529.925816 530.085977 529.869929 531.186709 532.109396 -100 
-100 -100 507.796719 511.648031 513.935735 514.596269 513.919916 517.116994 519.044496 519.526854 518.801248 521.601121 523.187580 523.308731 522.126804 525.082612 526.708993 526.800525 525.565433 528.210579 529.527734 529.307473 527.760775 530.438205 531.840285 -100 
-100 -100 510.896693 512.965881 514.730557 515.666633 516.189123 518.111578 519.654166 520.414143 520.793859 522.454535 523.734000 524.228805 524.354386 525.981782 527.223588 527.646052 527.655004 529.045379 530.022181 530.180707 529.960868 531.269806 532.185906 -100 
-100 -100 512.542822 514.013940 515.514928 516.518659 517.333858 518.866282 520.221660 521.058028 521.713578 523.061112 524.230647 524.888577 525.384563 526.627592 527.702705 528.254322 528.610681 529.644168 530.484409 530.805245 530.961641 531.856840 532.543601 -100 
-100 -100 512.205276 514.212083 515.884169 516.719483 517.138748 518.970033 520.414090 521.061495 521.325166 523.022798 524.341359 524.876219 525.039621 526.603076 527.798426 528.217999 528.250775 529.596800 530.560459 530.757679 530.594488 531.809061 532.655912 -100 
-100 -100 510.482347 514.181284 516.263988 516.719575 515.832017 518.854921 520.589926 520.848485 519.818722 522.763092 524.423944 524.626107 523.569588 526.337148 527.857137 527.952712 526.812908 529.316070 530.589602 530.454027 529.094410 531.500540 532.746410 -100 
-100 -100 514.456725 516.247076 517.690322 518.382240 518.698517 520.360182 521.669379 522.269022 522.518072 524.133411 525.396161 525.948130 526.140567 527.633794 528.769917 529.199992 529.259464 530.542280 531.455261 531.663687 531.509938 532.619691 533.369473 -100 
-100 -100 517.280473 518.138695 519.098844 519.863967 520.576338 521.687639 522.731036 523.522954 524.240714 525.344842 526.365626 527.117751 527.773435 528.779605 529.683808 530.306074 530.811067 531.628355 532.323711 532.726298 533.003026 533.581095 533.992363 -100 
-100 -100 518.607459 519.144994 519.889660 520.642630 521.429400 522.371333 523.312001 524.162462 524.998849 525.960013 526.893735 527.711444 528.487962 529.359684 530.181029 530.866492 531.487890 532.176793 532.793854 533.257701 533.637797 534.053021 534.330168 -100 
-100 -100 -100 -100 -100 -100 -100 -100 -100 -100 -100 -100 -100 -100 -100 -100 -100 -100 -100 -100 -100 -100 -100 -100 -100 -100 
-100 -100 -100 -100 -100 -100 -100 -100 -100 -100 -100 -100 -100 -100 -100 -100 -100 -100 -100 -100 -100 -100 -100 -100 -100 -100 
-100 -100 -100 -100 -100 -100 -100 -100 -100 -100 -100 -100 -100 -100 -100 -100 -100 -100 -100 -100 -100 -100 -100 -100 -100 -100 
-100 -100 524.049251 524.555226 525.292647 526.067989 526.873349 527.773930 528.652840 529.447197 530.240530 531.150599 532.052285 532.859444 533.635625 534.487482 535.299634 535.998427 536.656035 537.382705 538.057258 538.592635 539.039227 539.478880 539.764947 -100 
-100 -100 522.760518 523.476176 524.372897 525.172819 525.949112 526.945191 527.877663 528.615261 529.327406 530.329009 531.296790 532.060958 532.763944 533.699689 534.567229 535.215200 535.796794 536.612948 537.355705 537.860493 538.256373 538.808293 539.196740 -100 
-100 -100 520.347665 521.556799 522.772275 523.576490 524.215752 525.464052 526.526756 527.126543 527.601397 528.862293 529.986846 530.637712 531.120175 532.294831 533.297747 533.818215 534.173005 535.238025 536.137286 536.549751 536.765623 537.598319 538.209484 -100 
-100 -100 517.633346 519.508207 521.066214 521.838536 522.200880 523.862075 525.105451 525.545414 525.623434 527.318666 528.638798 529.139297 529.240474 530.816212 531.993672 532.352841 532.319050 533.794267 534.882694 535.163026 535.039627 536.295329 537.156757 -100 
-100 -100 517.116415 518.522592 519.960562 520.918252 521.674128 523.079020 524.267642 524.919973 525.418957 526.750640 527.924875 528.565789 529.030031 530.257945 531.308733 531.823345 532.162430 533.277361 534.220865 534.631804 534.850894 535.768400 536.459624 -100 
-100 -100 516.251870 517.472729 518.871602 519.949346 520.900522 522.250629 523.459450 524.269827 524.980166 526.167093 527.257839 527.966745 528.580505 529.673097 530.667160 531.272793 531.771722 532.733351 533.589416 534.055026 534.404324 535.181204 535.778900 -100 
-100 -100 514.356170 515.905405 517.505070 518.598105 519.476708 521.037716 522.392692 523.211480 523.845437 525.174119 526.325247 526.961262 527.439692 528.685618 529.767528 530.323847 530.698106 531.788754 532.697747 533.079709 533.285640 534.221949 534.932621 -100 
-100 -100 512.165794 514.341888 516.218739 517.244966 517.827509 519.787020 521.335247 522.073055 522.415554 524.095632 525.388275 525.890011 526.024667 527.640807 528.881405 529.315521 529.353712 530.782947 531.817487 532.047648 531.899429 533.207396 534.118628 -100 
-100 -100 512.444648 514.026960 515.676525 516.825365 517.766241 519.401045 520.833201 521.724263 522.420977 523.801130 524.996966 525.673829 526.188224 527.462515 528.569440 529.147555 529.532757 530.614419 531.504333 531.867419 532.061141 532.994156 533.705534 -100 
-100 -100 512.405654 513.705201 515.213300 516.403925 517.477511 518.981425 520.350412 521.308362 522.145011 523.431277 524.608648 525.398978 526.085621 527.231524 528.275058 528.929005 529.455753 530.392639 531.203124 531.626471 531.950149 532.724156 533.326591 -100 
-100 -100 511.299042 512.858346 514.483678 515.611433 516.539886 518.191394 519.631493 520.508017 521.196299 522.665835 523.962442 524.723446 525.299611 526.596355 527.718406 528.315376 528.713751 529.773580 530.635097 530.975202 531.153819 532.079394 532.788049 -100 
-100 -100 509.844897 511.982500 513.826611 514.826374 515.393860 517.404926 518.986008 519.709610 520.027248 521.887287 523.358882 524.006046 524.252800 525.902343 527.169255 527.639398 527.707519 529.090575 530.071363 530.258667 530.082231 531.377384 532.284557 -100 
-100 -100 510.758577 512.301720 513.903980 515.009632 515.922128 517.566624 519.005635 519.884688 520.580205 522.064051 523.378119 524.155532 524.743893 526.046718 527.170671 527.766599 528.160184 529.210159 530.058851 530.385915 530.554631 531.476271 532.184220 -100 
-100 -100 511.331364 512.592924 514.050499 515.194613 516.235802 517.729015 519.098456 520.061658 520.911984 522.229840 523.445003 524.270377 524.982872 526.139647 527.186050 527.838547 528.356760 529.272166 530.054291 530.448657 530.750339 531.517988 532.120378 -100 
-100 -100 510.841740 512.353835 513.920730 514.997465 515.889442 517.518587 518.959014 519.858767 520.572275 522.007227 523.264993 523.997937 524.554094 525.840189 526.949100 527.526981 527.902996 528.948258 529.790644 530.104555 530.259415 531.187766 531.902479 -100 
-100 -100 510.002783 512.075917 513.848742 514.788335 515.311285 517.283750 518.857536 519.612971 519.972249 521.733479 523.107838 523.681871 523.873495 525.496769 526.737374 527.174455 527.207724 528.583983 529.553066 529.715186 529.507937 530.816939 531.734884 -100 
-100 -100 511.475264 512.962864 514.489489 515.519453 516.364173 517.949084 519.352058 520.221242 520.905222 522.304768 523.526399 524.227097 524.754971 526.014963 527.101096 527.661190 528.024972 529.063474 529.904597 530.220486 530.374158 531.292525 531.997999 -100 
-100 -100 512.622646 513.827832 515.196579 516.241493 517.184720 518.586108 519.880150 520.786356 521.583060 522.827291 523.967580 524.729514 525.388005 526.492974 527.493757 528.111469 528.606141 529.508234 530.289245 530.691797 530.994692 531.735286 532.312644 -100 
-100 -100 512.757861 514.194985 515.641863 516.585155 517.343208 518.839891 520.162514 520.965666 521.596503 522.960784 524.157686 524.845601 525.361819 526.587569 527.642989 528.189669 528.550675 529.578976 530.426374 530.774616 530.955972 531.815497 532.468798 -100 
-100 -100 512.626117 514.576458 516.169567 516.930119 517.281285 519.072884 520.486127 521.118613 521.377472 523.063832 524.380602 524.928429 525.101534 526.648317 527.823784 528.237328 528.269432 529.613413 530.581957 530.802096 530.658165 531.830572 532.638827 -100 
-100 -100 514.938614 516.189422 517.427270 518.228106 518.876204 520.218578 521.416838 522.169296 522.774799 524.060869 525.197461 525.884162 526.409705 527.577715 528.583166 529.133949 529.509661 530.489340 531.295004 531.647014 531.825046 532.596221 533.166362 -100 
-100 -100 517.074581 517.803087 518.703208 519.497564 520.283730 521.337480 522.361426 523.204402 524.006806 525.050303 526.043503 526.836690 527.566279 528.507075 529.377842 530.034127 530.608842 531.369075 532.043102 532.491425 532.842866 533.349152 533.708444 -100 
-100 -100 518.207393 518.712545 519.441264 520.205077 521.014008 521.951532 522.895959 523.769248 524.633438 525.588900 526.521316 527.355167 528.152315 529.012447 529.826877 530.523898 531.164622 531.846480 532.464133 532.946556 533.348113 533.748835 534.011343 -100 
-100 -100 -100 -100 -100 -100 -100 -100 -100 -100 -100 -100 -100 -100 -100 -100 -100 -100 -100 -100 -100 -100 -100 -100 -100 -100 
-100 -100 -100 -100 -100 -100 -100 -100 -100 -100 -100 -100 -100 -100 -100 -100 -100 -100 -100 -100 -100 -100 -100 -100 -100 -100 
-100 -100 -100 -100 -100 -100 -100 -100 -100 -100 -100 -100 -100 -100 -100 -100 -100 -100 -100 -100 -100 -100 -100 -100 -100 -100 
-100 -100 523.527989 524.072436 524.842079 525.631921 526.444326 527.375186 528.277831 529.079340 529.872428 530.807266 531.727246 532.537402 533.309394 534.177769 534.999436 535.692088 536.333218 537.058022 537.719773 538.227730 538.647134 539.095370 539.392025 -100 
-100 -100 522.055993 522.898948 523.869672 524.671163 525.411859 526.486120 527.464142 528.185879 528.847617 529.926688 530.938880 531.688647 532.343838 533.342328 534.241065 534.864569 535.385570 536.240403 536.982965 537.429674 537.744666 538.358933 538.792433 -100 
-100 -100 519.001314 520.712575 522.138062 522.879891 523.260301 524.819158 526.008478 526.499966 526.668479 528.267201 529.533366 530.095981 530.303559 531.772824 532.890129 533.310553 533.379685 534.702742 535.666762 535.917415 535.796600 536.950820 537.728747 -100 
-100 -100 514.734132 518.222886 520.256330 520.799266 520.099778 522.883287 524.437144 524.553931 523.410722 526.361303 528.042040 528.274127 527.277736 529.975077 531.458235 531.535648 530.403806 532.945685 534.271274 534.172641 532.831043 535.296744 536.577550 -100 
-100 -100 515.610889 517.560708 519.238965 520.140297 520.632037 522.365141 523.690606 524.228168 524.408311 526.092433 527.419463 527.967857 528.146810 529.683001 530.857064 531.266327 531.308687 532.692137 533.703737 533.940654 533.807844 535.064832 535.938621 -100 
-100 -100 515.056136 516.579590 518.154452 519.232300 520.093578 521.602243 522.897301 523.659728 524.252587 525.589892 526.766194 527.433721 527.936572 529.161951 530.223725 530.776202 531.151300 532.212563 533.090353 533.448490 533.637218 534.564819 535.271003 -100 
-100 -100 512.456436 514.714725 516.639217 517.678209 518.249453 520.195106 521.714952 522.415073 522.722330 524.410778 525.720155 526.242996 526.397431 527.989904 529.212958 529.647317 529.694559 531.089223 532.085459 532.272072 532.077387 533.416604 534.349052 -100 
-100 -100 508.334696 512.611514 515.149193 515.933144 515.288067 518.557594 520.486037 520.898322 520.025441 522.953792 524.613804 524.797949 523.712468 526.571746 528.161083 528.276335 527.128647 529.720863 531.032580 530.826347 529.285343 532.003960 533.424706 -100 
-100 -100 510.513309 512.807132 514.781153 515.871571 516.498910 518.515194 520.106547 520.869355 521.231769 522.976129 524.336351 524.901937 525.090961 526.710655 527.954698 528.403523 528.457560 529.852503 530.841804 531.017168 530.814992 532.159903 533.099479 -100 
-100 -100 511.128523 512.744252 514.431050 515.610107 516.575232 518.236845 519.681272 520.564673 521.258346 522.714806 523.998380 524.752662 525.323868 526.602434 527.704514 528.283101 528.668491 529.732117 530.593927 530.922030 531.087216 532.038404 532.768026 -100 
-100 -100 509.607012 511.768135 513.650117 514.693117 515.299419 517.307269 518.875240 519.576071 519.865048 521.760959 523.266068 523.945296 524.221769 525.835649 527.066511 527.504443 527.544896 528.946484 529.935573 530.106851 529.901360 531.242245 532.180089 -100 
-100 -100 506.550960 510.487745 512.852985 513.563770 512.894515 516.165968 518.068543 518.358932 517.234575 520.565606 522.508813 522.902648 522.015055 524.819229 526.377219 526.470042 525.279494 527.902703 529.217366 529.003138 527.457340 530.167310 531.585631 -100 
-100 -100 509.117690 511.246575 513.086613 514.091516 514.670218 516.665019 518.227181 518.925328 519.218673 521.135087 522.666289 523.369131 523.661988 525.281553 526.512612 526.948700 526.985340 528.379951 529.362000 529.527975 529.318678 530.654669 531.589482 -100 
-100 -100 510.190797 511.717742 513.303663 514.397087 515.301660 516.942924 518.378353 519.251417 519.945579 521.454417 522.800056 523.608493 524.217511 525.503599 526.603337 527.178920 527.559219 528.606911 529.453568 529.773187 529.934545 530.872033 531.592740 -100 
-100 -100 509.222083 511.300470 513.082139 514.024379 514.543207 516.553682 518.141633 518.873444 519.198536 521.064436 522.543704 523.206361 523.468826 525.083039 526.315460 526.762515 526.818544 528.181338 529.145865 529.316528 529.125757 530.433015 531.350247 -100 
-100 -100 506.780933 510.597618 512.844431 513.424202 512.595512 515.927673 517.876300 518.227739 517.196348 520.396702 522.243098 522.567119 521.617506 524.422581 525.984410 526.103534 524.985221 527.511857 528.788318 528.590940 527.115530 529.734561 531.111161 -100 
-100 -100 509.852586 511.906051 513.646140 514.539589 515.010741 516.982036 518.540522 519.250575 519.551965 521.378623 522.815077 523.439381 523.670159 525.260202 526.473791 526.907292 526.954642 528.312463 529.278891 529.457364 529.270226 530.563051 531.466446 -100 
-100 -100 511.478738 512.947629 514.440319 515.427159 516.229292 517.792990 519.174666 520.016471 520.678031 522.096313 523.344883 524.071392 524.614975 525.856605 526.922427 527.475175 527.842416 528.879545 529.733300 530.080757 530.264257 531.155126 531.833887 -100 
-100 -100 511.123981 513.140482 514.813451 515.635249 516.038072 517.921181 519.413496 520.097692 520.397704 522.128789 523.484486 524.054411 524.241993 525.809581 526.999510 527.413069 527.444500 528.814501 529.810855 530.052716 529.937293 531.133204 531.962937 -100 
-100 -100 509.383259 513.109418 515.198153 515.628097 514.675314 517.808973 519.618672 519.933510 518.963218 521.912634 523.587585 523.808141 522.765488 525.536290 527.050133 527.131951 525.970073 528.523139 529.846050 529.778989 528.522977 530.857718 532.068352 -100 
-100 -100 513.394727 515.199136 516.650974 517.339368 517.648244 519.364752 520.726617 521.370909 521.659126 523.290749 524.567198 525.132713 525.335146 526.831696 527.965327 528.390314 528.448408 529.759530 530.708927 530.962557 530.855282 531.947997 532.682911 -100 
-100 -100 516.247446 517.114493 518.085352 518.859987 519.585432 520.729442 521.808747 522.633847 523.380111 524.503186 525.538530 526.302834 526.967346 527.977843 528.883159 529.506711 530.018005 530.853788 531.574033 532.004642 532.305185 532.885546 533.294150 -100 
-100 -100 517.589450 518.134399 518.890716 519.657667 520.462444 521.430400 522.399815 523.277837 524.138352 525.118262 526.066709 526.896145 527.681177 528.558001 529.382472 530.072003 530.701755 531.405827 532.042551 532.527256 532.924289 533.346570 533.625429 -100 
-100 -100 -100 -100 -100 -100 -100 -100 -100 -100 -100 -100 -100 -100 -100 -100 -100 -100 -100 -100 -100 -100 -100 -100 -100 -100 
-100 -100 -100 -100 -100 -100 -100 -100 -100 -100 -100 -100 -100 -100 -100 -100 -100 -100 -100 -100 -100 -100 -100 -100 -100 -100 
-100 -100 -100 -100 -100 -100 -100 -100 -100 -100 -100 -100 -100 -100 -100 -100 -100 -100 -100 -100 -100 -100 -100 -100 -100 -100 
-100 -100 522.934819 523.543836 524.360131 525.164394 525.975477 526.954152 527.889113 528.691355 529.468304 530.442198 531.385270 532.188141 532.938461 533.837213 534.675351 535.354732 535.965225 536.705801 537.366012 537.844094 538.224985 538.698045 539.015085 -100 
-100 -100 521.083795 522.204206 523.301523 524.079690 524.692905 525.946725 527.004397 527.670273 528.168118 529.435018 530.527771 531.222710 531.722371 532.886738 533.853114 534.414924 534.771765 535.774064 536.560473 536.920955 537.056540 537.840770 538.366059 -100 
-100 -100 516.136935 519.442209 521.329974 521.836241 521.148733 523.836966 525.336544 525.494174 524.418762 527.286735 528.911519 529.181004 528.250961 530.871691 532.305011 532.421892 531.350445 533.794653 535.038471 534.939373 533.620412 535.976865 537.166664 -100 
-100 -100 502.172103 515.538854 519.052213 518.568115 509.818803 520.722142 523.394737 522.220861 511.866648 524.054470 527.047857 526.144517 516.746989 527.863351 530.521778 529.447799 519.960711 530.837111 533.284042 531.941144 521.902026 533.090289 535.797572 -100 
-100 -100 512.549980 516.154777 518.331712 518.997632 518.403477 521.295786 522.947487 523.140655 522.053790 525.032722 526.732185 526.976119 525.993883 528.707406 530.211637 530.307022 529.186560 531.715671 533.018801 532.891920 531.535654 534.026201 535.334349 -100 
-100 -100 513.341098 515.479618 517.329622 518.347887 518.921356 520.794887 522.246409 522.889539 523.151818 524.848358 526.175244 526.721440 526.898314 528.464566 529.666444 530.095395 530.143727 531.519070 532.503520 532.697654 532.523202 533.821163 534.727216 -100 
-100 -100 508.778779 513.054849 515.595005 516.382893 515.736032 518.985357 520.886693 521.271063 520.374582 523.295790 524.954623 525.140786 524.056326 526.902706 528.481103 528.592774 527.444088 530.024812 531.324978 531.110610 529.563906 532.278727 533.697150 -100 
-100 -100 492.886534 509.279687 513.671293 513.330818 503.630842 516.048016 519.283389 518.504836 508.917229 520.588739 523.475390 522.416386 512.382538 524.205134 527.058576 525.990936 516.256593 527.427287 529.894109 528.295832 517.084922 529.523110 532.545680 -100 
-100 -100 506.808077 511.122162 513.710150 514.543395 513.944896 517.263081 519.232350 519.672630 518.824938 521.804876 523.517846 523.747327 522.696217 525.568746 527.165908 527.288696 526.146109 528.735324 530.038691 529.820283 528.270420 530.999421 532.430241 -100 
-100 -100 509.326891 511.580849 513.545279 514.647562 515.295248 517.332452 518.931044 519.675895 520.012560 521.848646 523.297404 523.933364 524.175457 525.793841 527.030633 527.473871 527.522585 528.924157 529.915712 530.088681 529.885505 531.238194 532.185091 -100 
-100 -100 506.242328 510.216262 512.629302 513.385288 512.752557 516.045751 517.963394 518.265646 517.147664 520.472347 522.405307 522.789941 521.895377 524.691668 526.243051 526.330828 525.139902 527.773574 529.099426 528.891127 527.349151 530.075184 531.505076 -100 
-100 -100 492.651727 507.480277 511.460697 510.985827 501.240594 513.626917 516.774901 515.621486 504.358021 517.851532 521.278092 520.555913 511.215518 522.487145 525.209495 524.054840 514.049747 525.485678 528.014923 526.438199 515.261367 527.675079 530.695049 -100 
-100 -100 505.795085 509.722750 512.078817 512.783973 512.113836 515.389599 517.297804 517.592912 516.475837 519.826184 521.791378 522.204473 521.329038 524.129266 525.678303 525.762781 524.568568 527.197011 528.519934 528.312057 526.771326 529.492433 530.918375 -100 
-100 -100 508.518614 510.627102 512.446355 513.429845 513.989375 516.003597 517.587064 518.306207 518.622268 520.535913 522.067636 522.772855 523.064447 524.681476 525.908275 526.345987 526.393523 527.780322 528.765346 528.945207 528.755436 530.087567 531.020170 -100 
-100 -100 505.950907 509.785506 512.059127 512.667317 511.865793 515.224209 517.189514 517.546030 516.522854 519.769984 521.669627 522.039106 521.121530 523.934464 525.497114 525.618169 524.506182 527.043260 528.332682 528.147986 526.684771 529.316907 530.702085 -100 
-100 -100 493.186679 507.636622 511.430611 510.721622 500.331886 513.254913 516.547069 515.544373 504.819649 517.752110 521.018291 520.205349 510.693837 522.084284 524.844325 523.797656 514.304942 525.210314 527.641177 526.146194 515.458266 527.361181 530.264054 -100 
-100 -100 506.583653 510.393178 512.624950 513.183721 512.334479 515.657362 517.598617 517.940130 516.899220 520.103606 521.956045 522.283746 521.332016 524.121031 525.665398 525.773470 524.653350 527.184745 528.476938 528.303800 526.848728 529.461265 530.828580 -100 
-100 -100 509.816606 511.864457 513.587912 514.460368 514.912382 516.861415 518.407161 519.118157 519.430665 521.229238 522.645158 523.256111 523.471890 525.049543 526.246632 526.665619 526.705483 528.077870 529.073506 529.299172 529.161682 530.415994 531.288592 -100 
-100 -100 507.843914 511.640586 513.817783 514.320311 513.432006 516.648870 518.530038 518.887412 517.947717 520.947581 522.666410 522.908161 521.876174 524.665846 526.192618 526.272223 525.108974 527.683285 529.028967 528.971523 527.727469 530.104577 531.351425 -100 
-100 -100 495.671061 510.171614 513.838233 513.021677 502.688328 515.251290 518.404980 517.499200 507.562584 519.506361 522.445720 521.454181 511.639977 523.182323 525.918794 524.807036 515.076707 526.209623 528.751669 527.567959 518.123689 528.718241 531.284487 -100 
-100 -100 510.254166 513.791222 515.724811 516.105097 515.149170 518.172664 519.909854 520.241270 519.315403 522.184316 523.803255 524.046361 523.049389 525.743478 527.202358 527.305919 526.192826 528.684876 529.971337 529.937625 528.725099 530.969966 532.101628 -100 
-100 -100 515.168195 516.332031 517.426900 518.153223 518.713081 520.056986 521.227333 521.998324 522.581513 523.886809 524.997129 525.695635 526.189484 527.368754 528.340193 528.895440 529.241540 530.251099 531.049864 531.429321 531.582439 532.337647 532.839929 -100 
-100 -100 516.922833 517.533000 518.329596 519.097702 519.886748 520.900374 521.900815 522.776463 523.617765 524.633944 525.602157 526.418420 527.174764 528.078889 528.916773 529.590719 530.194504 530.932821 531.593719 532.074482 532.454383 532.913117 533.217727 -100 
-100 -100 -100 -100 -100 -100 -100 -100 -100 -100 -100 -100 -100 -100 -100 -100 -100 -100 -100 -100 -100 -100 -100 -100 -100 -100 
-100 -100 -100 -100 -100 -100 -100 -100 -100 -100 -100 -100 -100 -100 -100 -100 -100 -100 -100 -100 -100 -100 -100 -100 -100 -100 
-100 -100 -100 -100 -100 -100 -100 -100 -100 -100 -100 -100 -100 -100 -100 -100 -100 -100 -100 -100 -100 -100 -100 -100 -100 -100 
-100 -100 522.584436 523.153782 523.965644 524.805709 525.668710 526.646061 527.591090 528.429844 529.250587 530.200148 531.127838 531.944389 532.722703 533.596014 534.422227 535.117278 535.752747 536.458786 537.094312 537.576618 537.976451 538.413094 538.704814 -100 
-100 -100 521.079754 521.952516 522.972419 523.831220 524.628360 525.752445 526.776623 527.540886 528.234075 529.325386 530.342190 531.097648 531.759883 532.762709 533.667054 534.296489 534.814383 535.646242 536.356460 536.772804 537.065680 537.667757 538.096464 -100 
-100 -100 517.965651 519.715540 521.202092 522.013266 522.460207 524.073301 525.314435 525.857885 526.065458 527.670614 528.935940 529.503838 529.720914 531.192544 532.316782 532.750029 532.822430 534.114484 535.035886 535.249078 535.102641 536.244287 537.017963 -100 
-100 -100 513.625820 517.162186 519.267903 519.891235 519.267982 522.108644 523.718572 523.895544 522.800548 525.751089 527.426037 527.664189 526.681296 529.378273 530.868905 530.965585 529.845350 532.349365 533.625937 533.486695 532.118638 534.572788 535.850333 -100 
-100 -100 514.434005 516.433528 518.187559 519.170938 519.738825 521.533785 522.916422 523.509116 523.730997 525.423711 526.751115 527.306123 527.496069 529.036459 530.219604 530.644542 530.693994 532.051415 533.025992 533.230801 533.077083 534.325252 535.196937 -100 
-100 -100 513.801430 515.379458 517.034195 518.193846 519.128976 520.701654 522.052523 522.862174 523.489387 524.843279 526.028265 526.704334 527.216768 528.450029 529.521904 530.086022 530.465768 531.514430 532.371747 532.710870 532.887329 533.810615 534.516563 -100 
-100 -100 511.117250 513.441760 515.454475 516.576029 517.218289 519.228665 520.802633 521.543566 521.879726 523.589506 524.913519 525.446827 525.610499 527.212653 528.446377 528.890848 528.943736 530.336233 531.326111 531.505966 531.307727 532.647922 533.582617 -100 
-100 -100 506.940339 511.293639 513.924208 514.788652 514.209727 517.542806 519.522837 519.970888 519.122361 522.073708 523.750575 523.945276 522.868008 525.737044 527.336958 527.462122 526.322691 528.920576 530.236728 530.033974 528.497252 531.222003 532.647492 -100 
-100 -100 509.152065 511.505543 513.557401 514.718933 515.406862 517.479188 519.116154 519.911132 520.295898 522.059517 523.433238 524.006330 524.200941 525.828492 527.081481 527.539092 527.603140 529.010809 530.014009 530.202130 530.011522 531.367066 532.313433 -100 
-100 -100 509.830776 511.486724 513.231476 514.468571 515.486180 517.195159 518.678703 519.590916 520.304748 521.775583 523.067168 523.823794 524.396316 525.680052 526.788471 527.373188 527.768714 528.851782 529.736932 530.086602 530.270022 531.235981 531.974313 -100 
-100 -100 508.365067 510.552483 512.476410 513.565490 514.216081 516.263645 517.865234 518.591977 518.899111 520.805378 522.313575 522.989671 523.262454 524.879484 526.113986 526.553758 526.602172 528.030239 529.052308 529.253276 529.071773 530.431186 531.379588 -100 
-100 -100 505.343802 509.298525 511.695298 512.443320 511.811816 515.117145 517.049399 517.363716 516.256801 519.596710 521.541374 521.929593 521.035035 523.841623 525.400914 525.491204 524.305211 526.960775 528.315662 528.137019 526.619331 529.350528 530.780677 -100 
-100 -100 507.919298 510.064149 511.930968 512.966903 513.577687 515.603662 517.193730 517.914279 518.224857 520.153671 521.691351 522.393752 522.683128 524.302687 525.532145 525.965220 526.008301 527.432926 528.454819 528.658240 528.479235 529.837232 530.783921 -100 
-100 -100 508.983377 510.527337 512.138669 513.258886 514.191180 515.863105 517.326417 518.220855 518.932710 520.460599 521.822061 522.638967 523.249983 524.534332 525.628922 526.199668 526.586184 527.661583 528.547205 528.905445 529.098564 530.057627 530.789409 -100 
-100 -100 507.996961 510.095623 511.903571 512.869450 513.412156 515.455250 517.072773 517.824877 518.167233 520.060477 521.566361 522.246646 522.516218 524.126798 525.349294 525.786556 525.845167 527.235775 528.240888 528.452578 528.295421 529.622945 530.549934 -100 
-100 -100 505.545095 509.385773 511.660746 512.262768 511.455377 514.823749 516.804600 517.176069 516.160860 519.395080 521.274855 521.621663 520.681852 523.480815 525.028236 525.132190 524.011434 526.566647 527.885103 527.730244 526.289867 528.927349 530.312399 -100 
-100 -100 508.631842 510.707799 512.476940 513.396408 513.893606 515.900230 517.491773 518.226077 518.548375 520.404693 521.869426 522.512725 522.750297 524.333348 525.531856 525.950101 525.995029 527.376332 528.379684 528.596194 528.440666 529.752817 530.665642 -100 
-100 -100 510.282852 511.773664 513.297286 514.314990 515.148261 516.747513 518.163862 519.034904 519.721036 521.162273 522.430028 523.168231 523.713687 524.946189 525.995901 526.532714 526.896316 527.952745 528.838354 529.218455 529.429442 530.340312 531.030051 -100 
-100 -100 509.953086 511.993323 513.700159 514.556643 514.993869 516.913728 518.443145 519.161003 519.487762 521.234993 522.601448 523.176329 523.361278 524.916363 526.087506 526.481644 526.505454 527.893839 528.920390 529.191171 529.099290 530.315638 531.158260 -100 
-100 -100 508.241466 511.993072 514.117171 514.583194 513.665749 516.836267 518.683888 519.034546 518.092316 521.052003 522.731533 522.952773 521.905249 524.661230 526.154589 526.214340 525.041053 527.613526 528.966095 528.925193 527.689523 530.044551 531.268774 -100 
-100 -100 512.295875 514.121859 515.605504 516.327791 516.670449 518.421509 519.817969 520.494107 520.806547 522.448482 523.728342 524.293090 524.490045 525.974210 527.091251 527.499640 527.551031 528.877316 529.851014 530.127508 530.039428 531.149794 531.895883 -100 
-100 -100 515.189332 516.073472 517.071268 517.876227 518.632647 519.807851 520.917365 521.769305 522.535769 523.669618 524.709209 525.473149 526.133123 527.134773 528.028936 528.642723 529.152301 530.000078 530.739667 531.190008 531.508079 532.103467 532.521199 -100 
-100 -100 516.555363 517.114819 517.894998 518.689820 519.523567 520.520428 521.517250 522.419154 523.297748 524.288466 525.241721 526.071378 526.852862 527.723072 528.539732 529.223529 529.854333 530.569157 531.222696 531.725379 532.138912 532.574783 532.861607 -100 
-100 -100 -100 -100 -100 -100 -100 -100 -100 -100 -100 -100 -100 -100 -100 -100 -100 -100 -100 -100 -100 -100 -100 -100 -100 -100 
-100 -100 -100 -100 -100 -100 -100 -100 -100 -100 -100 -100 -100 -100 -100 -100 -100 -100 -100 -100 -100 -100 -100 -100 -100 -100 
-100 -100 -100 -100 -100 -100 -100 -100 -100 -100 -100 -100 -100 -100 -100 -100 -100 -100 -100 -100 -100 -100 -100 -100 -100 -100 
-100 -100 522.170859 522.729360 523.553751 524.430454 525.336261 526.327304 527.289158 528.157945 529.006904 529.942909 530.856561 531.675356 532.464460 533.325402 534.146806 534.852556 535.501253 536.189011 536.809230 537.292450 537.700442 538.118705 538.396384 -100 
-100 -100 520.805914 521.587715 522.589199 523.508031 524.399244 525.491649 526.515359 527.342149 528.122742 529.140610 530.110129 530.884651 531.604247 532.545704 533.424100 534.089435 534.671588 535.435157 536.106152 536.546356 536.897306 537.427071 537.807980 -100 
-100 -100 518.251966 519.554304 520.906685 521.861731 522.644235 523.993199 525.159203 525.878243 526.454624 527.703961 528.808003 529.469834 529.982165 531.150330 532.164550 532.725564 533.109149 534.088422 534.882091 535.209219 535.370419 536.181242 536.787056 -100 
-100 -100 515.366227 517.365996 519.092590 520.047282 520.586910 522.343002 523.697068 524.287497 524.518011 526.155890 527.431839 527.948943 528.105747 529.651608 530.837399 531.263729 531.307356 532.649995 533.602794 533.784778 533.601715 534.839234 535.698644 -100 
-100 -100 514.723605 516.249855 517.858300 518.993951 519.912729 521.434436 522.737419 523.514475 524.118139 525.442894 526.600911 527.255480 527.751978 528.977386 530.044680 530.605902 530.981535 532.020838 532.869989 533.205992 533.379426 534.282914 534.973754 -100 
-100 -100 513.696358 515.048608 516.626022 517.876001 518.977319 520.455300 521.776429 522.684108 523.466344 524.679912 525.782507 526.507304 527.141928 528.248184 529.263395 529.898217 530.413410 531.343546 532.151701 532.574913 532.898516 533.669872 534.270248 -100 
-100 -100 511.584604 513.311549 515.118584 516.385234 517.403138 519.099820 520.565893 521.463479 522.150060 523.523631 524.705168 525.361009 525.856907 527.123336 528.228807 528.808010 529.196667 530.282039 531.176535 531.543366 531.742035 532.683728 533.402070 -100 
-100 -100 509.214914 511.630742 513.741466 514.937725 515.642008 517.744335 519.402347 520.205741 520.584391 522.320625 523.652623 524.174650 524.323428 525.961764 527.226576 527.682534 527.740348 529.180397 530.223594 530.459855 530.319982 531.644155 532.568367 -100 
-100 -100 509.634362 511.379801 513.214488 514.512915 515.571614 517.325548 518.852305 519.803813 520.538743 521.961216 523.186337 523.876234 524.399258 525.691198 526.818207 527.414078 527.819679 528.928701 529.848541 530.237655 530.454991 531.412582 532.140553 -100 
-100 -100 509.779361 511.176209 512.813910 514.125140 515.303539 516.904366 518.352547 519.365986 520.240017 521.554750 522.746720 523.537366 524.222510 525.380734 526.438381 527.102082 527.646351 528.627206 529.489615 529.958327 530.319638 531.126208 531.748716 -100 
-100 -100 508.811144 510.428121 512.143342 513.366265 514.384792 516.115617 517.622889 518.550381 519.274317 520.761535 522.059357 522.805324 523.365121 524.673193 525.804309 526.397273 526.801282 527.927218 528.865997 529.270052 529.498286 530.464525 531.197236 -100 
-100 -100 507.439682 509.611204 511.520773 512.597815 513.244721 515.320951 516.960701 517.732479 518.087185 519.958903 521.425787 522.048212 522.263680 523.930184 525.202829 525.653268 525.705371 527.181203 528.261657 528.526897 528.408272 529.750358 530.684603 -100 
-100 -100 508.364682 509.941953 511.601078 512.770237 513.747827 515.455028 516.950366 517.873491 518.602794 520.109449 521.432841 522.201614 522.774441 524.081578 525.202765 525.783225 526.177831 527.301448 528.242320 528.649651 528.880926 529.849676 530.583889 -100 
-100 -100 508.909404 510.211444 511.724700 512.921913 514.016225 515.574162 517.001516 518.004965 518.887117 520.246049 521.494955 522.335793 523.049705 524.202756 525.236373 525.871621 526.395249 527.373778 528.242803 528.719655 529.087943 529.899983 530.525528 -100 
-100 -100 508.365803 509.932270 511.559252 512.678746 513.608916 515.313597 516.818693 517.752605 518.489996 519.992262 521.313692 522.086652 522.659179 523.934025 525.016436 525.562932 525.932587 527.045146 527.981177 528.385934 528.615209 529.581837 530.314545 -100 
-100 -100 507.483016 509.629162 511.469235 512.443342 512.985906 515.054302 516.702843 517.486227 517.852536 519.710422 521.171493 521.801593 522.020934 523.622640 524.823142 525.211118 525.216092 526.672799 527.745146 528.006297 527.883914 529.220647 530.150846 -100 
-100 -100 509.003058 510.550625 512.143965 513.221939 514.109378 515.775549 517.250582 518.162493 518.878188 520.349753 521.639017 522.383697 522.928433 524.169880 525.218166 525.735273 526.082326 527.179159 528.106247 528.506604 528.730330 529.685243 530.408326 -100 
-100 -100 510.210355 511.469882 512.908519 514.015967 515.019573 516.496638 517.863804 518.828677 519.673988 520.966570 522.147552 522.934480 523.597636 524.681434 525.644011 526.220349 526.699974 527.647582 528.500196 528.972252 529.332803 530.115250 530.715689 -100 
-100 -100 510.389854 511.888125 513.413541 514.430100 515.258264 516.832045 518.233422 519.110306 519.803323 521.194157 522.407114 523.104086 523.616721 524.812673 525.821732 526.315952 526.648824 527.725879 528.643713 529.052938 529.282910 530.188459 530.869495 -100 
-100 -100 510.304998 512.327325 514.005528 514.843835 515.268315 517.137301 518.632456 519.349292 519.685348 521.374840 522.688870 523.236734 523.405332 524.913192 526.034827 526.383298 526.366087 527.774328 528.817961 529.093262 528.988601 530.210851 531.049796 -100 
-100 -100 512.723256 514.029218 515.340308 516.213032 516.930490 518.344641 519.616100 520.439159 521.101954 522.401868 523.539352 524.223335 524.739433 525.878436 526.843161 527.348566 527.698758 528.719798 529.582904 529.982552 530.198647 531.010091 531.605601 -100 
-100 -100 514.959595 515.727790 516.686834 517.544167 518.393245 519.510692 520.596795 521.495964 522.341554 523.404939 524.404679 525.196684 525.917628 526.839456 527.684743 528.316385 528.883487 529.671170 530.387298 530.875956 531.262713 531.801148 532.180146 -100 
-100 -100 516.150296 516.687261 517.466507 518.287408 519.154730 520.150588 521.150464 522.072302 522.973486 523.950314 524.891958 525.726292 526.516675 527.363375 528.160961 528.844347 529.485550 530.189983 530.842531 531.361192 531.795847 532.224674 532.503901 -100 
-100 -100 -100 -100 -100 -100 -100 -100 -100 -100 -100 -100 -100 -100 -100 -100 -100 -100 -100 -100 -100 -100 -100 -100 -100 -100 
-100 -100 -100 -100 -100 -100 -100 -100 -100 -100 -100 -100 -100 -100 -100 -100 -100 -100 -100 -100 -100 -100 -100 -100 -100 -100 
-100 -100 -100 -100 -100 -100 -100 -100 -100 -100 -100 -100 -100 -100 -100 -100 -100 -100 -100 -100 -100 -100 -100 -100 -100 -100 
-100 -100 521.566193 522.188547 523.072650 523.981466 524.905202 525.938398 526.931466 527.806707 528.649280 529.601068 530.518228 531.318430 532.085992 532.965612 533.802162 534.501214 535.134282 535.835585 536.460684 536.927591 537.316744 537.757756 538.056895 -100 
-100 -100 519.933978 520.894354 522.015229 522.957481 523.822648 525.011765 526.093954 526.905271 527.629098 528.711228 529.702498 530.424475 531.061892 532.080801 533.005302 533.641279 534.155685 534.985982 535.685463 536.079262 536.353773 536.970774 537.416010 -100 
-100 -100 516.551087 518.484870 520.134402 521.054967 521.579877 523.275003 524.593680 525.210929 525.484687 527.040896 528.244786 528.739960 528.889516 530.412928 531.581831 532.025830 532.089208 533.390095 534.301804 534.475148 534.282835 535.472770 536.284926 -100 
-100 -100 511.837120 515.746806 518.090879 518.846375 518.304496 521.245660 522.952971 523.243449 522.315803 525.113372 526.678489 526.793992 525.645213 528.486956 530.058159 530.168225 529.022295 531.559764 532.833691 532.632854 531.148568 533.729353 535.075596 -100 
-100 -100 512.837532 515.037002 516.971985 518.076693 518.730715 520.618110 522.086655 522.756612 523.045096 524.689314 525.953171 526.429442 526.546824 528.142727 529.375909 529.814411 529.859651 531.241041 532.226054 532.410389 532.225264 533.525409 534.436286 -100 
-100 -100 512.285621 513.991793 515.787108 517.051283 518.065772 519.726846 521.154413 522.017379 522.674814 524.020788 525.174640 525.800220 526.271972 527.534337 528.639936 529.213985 529.596314 530.680883 531.576323 531.942682 532.141703 533.077915 533.794369 -100 
-100 -100 509.543860 512.006360 514.156463 515.367777 516.069389 518.180561 519.835485 520.620472 520.974113 522.689455 523.992188 524.470414 524.576295 526.226409 527.500045 527.945913 527.987444 529.454159 530.528522 530.797759 530.696163 531.993947 532.903764 -100 
-100 -100 505.245639 509.803737 512.585406 513.522202 512.956754 516.429867 518.504731 518.995170 518.156741 521.117655 522.769380 522.881208 521.671951 524.660405 526.322592 526.435488 525.231663 527.978874 529.432048 529.393983 528.115709 530.652497 532.002351 -100 
-100 -100 507.604441 510.076543 512.242609 513.474589 514.208914 516.376777 518.093849 518.933217 519.333808 521.095482 522.437281 522.943373 523.071263 524.748354 526.046926 526.512209 526.574905 528.075325 529.188196 529.493532 529.420782 530.735114 531.652689 -100 
-100 -100 508.400975 510.126967 511.953047 513.249940 514.318572 516.108499 517.670917 518.642027 519.387847 520.831040 522.063812 522.738447 523.245063 524.567524 525.724714 526.331371 526.747348 527.908098 528.890052 529.336729 529.601130 530.567441 531.297336 -100 
-100 -100 506.998901 509.231042 511.214268 512.344988 513.031679 515.171468 516.872569 517.698418 518.093982 519.903889 521.291303 521.820578 521.951858 523.667178 524.987788 525.456445 525.516631 527.044949 528.183770 528.507213 528.445879 529.774716 530.700137 -100 
-100 -100 504.022585 507.994570 510.435505 511.205717 510.574674 514.007240 516.068149 516.543609 515.684808 518.760463 520.502214 520.651641 519.417455 522.505950 524.212958 524.327082 523.100736 525.918106 527.426219 527.424215 526.164254 528.735142 530.101880 -100 
-100 -100 506.568006 508.755659 510.677717 511.750467 512.393222 514.508712 516.198341 517.020616 517.421796 519.250483 520.662292 521.213023 521.355083 523.064301 524.367869 524.815996 524.860701 526.388085 527.531770 527.859076 527.800847 529.136110 530.066487 -100 
-100 -100 507.577183 509.190124 510.876489 512.048223 513.024653 514.772210 516.316140 517.279577 518.033953 519.520644 520.808339 521.531699 522.064426 523.368452 524.483569 525.039981 525.416942 526.584014 527.581113 528.035501 528.303362 529.287762 530.030718 -100 
-100 -100 506.464319 508.690932 510.609318 511.637128 512.220499 514.349247 516.052606 516.878314 517.277960 519.123512 520.561304 521.153520 521.337290 522.965624 524.182226 524.548494 524.519570 526.063398 527.216938 527.531503 527.447618 528.809444 529.756913 -100 
-100 -100 503.831774 507.915434 510.344233 511.012326 510.221632 513.706961 515.790276 516.262254 515.383492 518.496043 520.284256 520.519630 519.425659 522.300265 523.835618 523.790383 522.379130 525.277245 526.813022 526.780843 525.436828 528.090533 529.494690 -100 
-100 -100 507.103768 509.316103 511.206928 512.198795 512.742682 514.831151 516.501413 517.303629 517.682963 519.501687 520.914757 521.488300 521.649895 523.236586 524.406256 524.730987 524.669560 526.190790 527.328667 527.631220 527.536381 528.888198 529.828959 -100 
-100 -100 508.878341 510.462507 512.089749 513.186376 514.081970 515.741302 517.215924 518.137316 518.859451 520.286504 521.524020 522.221651 522.726414 523.933250 524.941783 525.409577 525.719671 526.842858 527.809140 528.239433 528.484071 529.447226 530.174613 -100 
-100 -100 508.579336 510.724319 512.544344 513.495708 514.017738 515.973383 517.547165 518.319761 518.704045 520.415686 521.746761 522.293761 522.458926 523.965934 525.075704 525.380525 525.320019 526.787500 527.886423 528.176487 528.076947 529.379283 530.280561 -100 
-100 -100 506.854086 510.757969 513.014385 513.597009 512.820214 515.967225 517.842463 518.268481 517.467289 520.306271 521.926878 522.129959 521.103272 523.768953 525.176685 525.104283 523.734279 526.486744 527.932786 527.878476 526.541642 529.070356 530.384765 -100 
-100 -100 511.078124 512.992960 514.573008 515.379470 515.799140 517.574513 519.003329 519.725078 520.089810 521.697840 522.948644 523.495130 523.681076 525.119985 526.180772 526.509928 526.482851 527.873837 528.899996 529.179880 529.072375 530.260717 531.061352 -100 
-100 -100 514.114364 515.048005 516.108942 516.971803 517.777764 518.986808 520.126674 521.006558 521.794598 522.923812 523.951895 524.701941 525.346260 526.323007 527.184967 527.759236 528.240409 529.110179 529.877384 530.340249 530.667148 531.299477 531.745713 -100 
-100 -100 515.556338 516.148641 516.975205 517.815329 518.688792 519.718385 520.742617 521.665919 522.558350 523.551259 524.499242 525.318358 526.085903 526.938620 527.734159 528.395543 529.014018 529.739742 530.411774 530.929362 531.357905 531.817455 532.122094 -100 
-100 -100 -100 -100 -100 -100 -100 -100 -100 -100 -100 -100 -100 -100 -100 -100 -100 -100 -100 -100 -100 -100 -100 -100 -100 -100 
-100 -100 -100 -100 -100 -100 -100 -100 -100 -100 -100 -100 -100 -100 -100 -100 -100 -100 -100 -100 -100 -100 -100 -100 -100 -100 
-100 -100 -100 -100 -100 -100 -100 -100 -100 -100 -100 -100 -100 -100 -100 -100 -100 -100 -100 -100 -100 -100 -100 -100 -100 -100 
-100 -100 520.975017 521.689146 522.643915 523.575670 524.498206 525.582931 526.608533 527.476917 528.293804 529.276629 530.206384 530.981669 531.712340 532.626355 533.485291 534.169829 534.772260 535.503640 536.142940 536.587737 536.944187 537.427502 537.761355 -100 
-100 -100 518.848408 520.156337 521.452989 522.384710 523.119133 524.499711 525.668431 526.418159 526.973869 528.227384 529.281698 529.914912 530.360770 531.567585 532.576800 533.145867 533.487691 534.490757 535.257400 535.566829 535.655288 536.478221 537.043113 -100 
-100 -100 513.232806 517.016644 519.249043 519.954818 519.394303 522.253922 523.907839 524.203966 523.300987 526.033199 527.548409 527.666993 526.541911 529.334562 530.873523 530.998637 529.880771 532.364672 533.596330 533.397364 531.926520 534.438264 535.728378 -100 
-100 -100 497.660389 512.642740 516.735690 516.493614 507.835635 518.988759 521.868236 520.959143 511.513294 522.824622 525.561896 524.350753 514.075590 526.037152 528.926629 527.853189 518.176961 529.249364 531.709102 530.175639 519.449797 531.344273 534.261580 -100 
-100 -100 509.272395 513.393464 515.955126 516.844758 516.392598 519.478492 521.301946 521.639175 520.725021 523.571409 525.158705 525.240089 524.052467 526.947204 528.568042 528.675375 527.515024 530.112264 531.439157 531.244670 529.761590 532.416440 533.829256 -100 
-100 -100 510.322527 512.750895 514.892814 516.106744 516.817493 518.871910 520.475214 521.209907 521.523624 523.216777 524.500865 524.950240 525.034625 526.678792 527.954267 528.391527 528.425064 529.876820 530.931765 531.159278 531.014087 532.347092 533.289613 -100 
-100 -100 505.560673 510.193880 513.038422 513.990784 513.415629 516.900552 518.971924 519.426359 518.543503 521.500368 523.138971 523.207557 521.954229 524.957477 526.632313 526.726519 525.496260 528.263537 529.731175 529.678943 528.382552 530.946787 532.324683 -100 
-100 -100 489.027186 506.240714 511.009693 510.778259 500.840400 513.792483 517.253886 516.536124 506.922593 518.663055 521.526962 520.250589 509.511539 522.022094 525.058570 523.910860 513.666599 525.492729 528.272466 527.058597 517.204322 528.417444 531.229442 -100 
-100 -100 503.625873 508.262391 511.113957 512.077091 511.526408 515.070134 517.206427 517.715664 516.878067 519.880684 521.555679 521.647212 520.411257 523.443732 525.146253 525.261273 524.054176 526.864116 528.381153 528.375859 527.116543 529.697527 531.081782 -100 
-100 -100 506.453070 508.882652 511.031835 512.248674 512.979404 515.184631 516.936934 517.780513 518.173264 519.968971 521.327852 521.811000 521.909414 523.629170 524.966039 525.435037 525.496216 527.053322 528.224309 528.561241 528.507870 529.862311 530.810690 -100 
-100 -100 503.484641 507.580632 510.138235 510.967113 510.365853 513.868574 515.984354 516.472608 515.601365 518.673040 520.387533 520.475351 519.186649 522.306639 524.050385 524.167487 522.936076 525.802762 527.357662 527.372878 526.119508 528.725544 530.121713 -100 
-100 -100 490.067134 504.868241 508.960438 508.496215 498.536707 511.375377 514.807570 514.042276 504.189255 516.250900 519.211633 517.899411 506.769234 519.733975 522.875533 521.712207 511.264354 523.354342 526.227008 525.051624 515.160928 526.473610 529.314819 -100 
-100 -100 503.075492 507.118779 509.607879 510.373413 509.724548 513.203023 515.307892 515.792555 514.926296 518.017585 519.756952 519.866370 518.587635 521.696584 523.416769 523.506084 522.253361 525.120949 526.683038 526.702468 525.451869 528.067748 529.471545 -100 
-100 -100 505.710473 507.987042 509.970490 511.045368 511.670167 513.838350 515.575517 516.410165 516.805811 518.651843 520.069871 520.605672 520.734310 522.419350 523.695726 524.092304 524.090581 525.669025 526.864907 527.208397 527.151094 528.538017 529.508660 -100 
-100 -100 502.813545 506.993043 509.511270 510.222459 509.456726 513.010037 515.148129 515.633823 514.750069 517.885344 519.677086 519.876553 518.745715 521.661093 523.234043 523.186242 521.766051 524.725964 526.321694 526.313578 524.980983 527.683835 529.128127 -100 
-100 -100 489.153793 504.642375 508.818664 508.201268 497.641643 510.979658 514.504659 513.724626 503.725366 515.969560 519.038983 517.960613 507.720848 519.709092 522.505986 521.031932 509.797011 522.537283 525.523688 524.261850 513.878156 525.689404 528.643211 -100 
-100 -100 503.455480 507.624779 510.120250 510.799967 509.997695 513.509310 515.612621 516.075220 515.173930 518.283882 520.055635 520.244268 519.097193 521.962514 523.477286 523.377985 521.917338 524.849420 526.424546 526.399223 525.051921 527.745444 529.184524 -100 
-100 -100 507.009119 509.272122 511.210053 512.222675 512.778132 514.849680 516.511971 517.308478 517.686220 519.467618 520.844565 521.380720 521.513988 523.063802 524.198878 524.481354 524.392982 525.919136 527.074577 527.381306 527.289320 528.660311 529.620723 -100 
-100 -100 505.037164 509.103258 511.524657 512.202707 511.489595 514.755989 516.727279 517.185515 516.392124 519.291918 520.954536 521.143509 520.086979 522.785353 524.209710 524.100439 522.692015 525.505255 527.011571 526.967229 525.633444 528.249035 529.639857 -100 
-100 -100 492.561751 507.649643 511.632627 511.063273 501.318516 513.513316 516.704795 515.982097 506.822734 518.031224 520.825457 519.810053 510.257537 521.416581 523.981652 522.528175 511.733459 523.903985 526.713776 525.433191 515.240722 526.723162 529.551749 -100 
-100 -100 507.758720 511.530665 513.674451 514.211852 513.419374 516.470112 518.275068 518.693174 517.906093 520.674761 522.244091 522.450260 521.445063 524.049791 525.413182 525.347256 524.002605 526.705631 528.116450 528.069797 526.749348 529.215774 530.479924 -100 
-100 -100 513.038227 514.314465 515.538608 516.370782 517.020165 518.431521 519.664285 520.485515 521.109222 522.409366 523.504910 524.176327 524.639536 525.779389 526.698615 527.177830 527.460511 528.525772 529.383410 529.782135 529.941368 530.778724 531.343646 -100 
-100 -100 514.971310 515.650216 516.538268 517.389943 518.251238 519.329127 520.384056 521.299181 522.165725 523.190026 524.152704 524.949703 525.679872 526.555921 527.359184 527.992379 528.572466 529.335278 530.033633 530.541606 530.947893 531.454516 531.795884 -100 
-100 -100 -100 -100 -100 -100 -100 -100 -100 -100 -100 -100 -100 -100 -100 -100 -100 -100 -100 -100 -100 -100 -100 -100 -100 -100 
-100 -100 -100 -100 -100 -100 -100 -100 -100 -100 -100 -100 -100 -100 -100 -100 -100 -100 -100 -100 -100 -100 -100 -100 -100 -100 
-100 -100 -100 -100 -100 -100 -100 -100 -100 -100 -100 -100 -100 -100 -100 -100 -100 -100 -100 -100 -100 -100 -100 -100 -100 -100 
-100 -100 520.800964 521.491861 522.449775 523.405268 524.360340 525.438066 526.464256 527.346894 528.185801 529.149691 530.069592 530.851720 531.601332 532.495017 533.345964 534.039705 534.661589 535.373542 536.003966 536.457523 536.835263 537.299429 537.623461 -100 
-100 -100 518.941202 520.038083 521.279349 522.271255 523.153011 524.414140 525.546246 526.351723 527.048234 528.163864 529.168069 529.851176 530.442166 531.501885 532.459608 533.077713 533.557786 534.423123 535.141844 535.504962 535.743430 536.416916 536.916773 -100 
-100 -100 515.075066 517.323786 519.195888 520.157744 520.638909 522.486775 523.897801 524.471849 524.642562 526.304320 527.553092 527.957745 527.973520 529.622355 530.873197 531.263459 531.217102 532.631035 533.600868 533.697876 533.388502 534.731982 535.670690 -100 
-100 -100 509.789676 514.283278 516.966225 517.734097 517.020575 520.259009 522.116488 522.309986 521.137275 524.180535 525.840026 525.797243 524.355996 527.480321 529.198992 529.202722 527.804667 530.602463 531.992005 531.653807 529.899229 532.802682 534.364805 -100 
-100 -100 511.118637 513.673507 515.866153 517.023196 517.634551 519.692255 521.266182 521.889819 522.067527 523.825879 525.138479 525.513626 525.485665 527.217807 528.542503 528.923672 528.854675 530.366433 531.426521 531.538749 531.237455 532.708419 533.760667 -100 
-100 -100 510.709100 512.677146 514.687305 516.016545 517.031484 518.818591 520.333483 521.174544 521.771022 523.184701 524.368822 524.922080 525.304033 526.648134 527.818418 528.357442 528.678162 529.851388 530.812558 531.148926 531.298024 532.343792 533.159793 -100 
-100 -100 507.684112 510.531515 512.953061 514.207784 514.850235 517.150489 518.926005 519.666231 519.905258 521.743386 523.101909 523.478503 523.434659 525.226085 526.593959 526.979624 526.906655 528.527747 529.709739 529.942393 529.752836 531.213159 532.253411 -100 
-100 -100 502.901196 508.114488 511.266840 512.198701 511.421677 515.238366 517.494914 517.890115 516.795657 520.019977 521.777086 521.724862 520.209381 523.494297 525.311352 525.311624 523.849934 526.905825 528.533607 528.420708 526.927428 529.768892 531.316949 -100 
-100 -100 505.747909 508.597370 511.023791 512.288121 512.955728 515.311530 517.150443 517.945696 518.230763 520.112760 521.505764 521.904589 521.878967 523.698014 525.093193 525.501419 525.455013 527.120362 528.354567 528.637109 528.486314 529.965806 531.013301 -100 
-100 -100 506.830658 508.800841 510.816688 512.153119 513.204141 515.121168 516.776791 517.728394 518.411022 519.917646 521.171263 521.759924 522.166081 523.573432 524.801868 525.378884 525.742404 527.015362 528.093956 528.541956 528.779092 529.858024 530.684419 -100 
-100 -100 505.280339 507.837038 510.036577 511.174951 511.783740 514.106498 515.929838 516.714586 516.994214 518.914961 520.337164 520.739633 520.701979 522.564609 523.989766 524.405480 524.358434 526.058666 527.325925 527.631367 527.494977 528.992879 530.050710 -100 
-100 -100 501.926439 506.445549 509.177949 509.900942 509.039770 512.806914 515.049815 515.434590 514.318408 517.643485 519.464499 519.416955 517.846912 521.243951 523.118264 523.124362 521.641076 524.782076 526.479714 526.413503 524.945038 527.828790 529.398284 -100 
-100 -100 504.869512 507.376345 509.508084 510.582903 511.144121 513.441417 515.253389 516.035011 516.320481 518.259839 519.705739 520.128396 520.098720 521.949469 523.349709 523.736658 523.668724 525.367945 526.641591 526.951921 526.819878 528.327450 529.392830 -100 
-100 -100 506.056577 507.898262 509.757446 510.955238 511.905403 513.778409 515.416560 516.361662 517.053184 518.603608 519.911654 520.547612 520.975116 522.350990 523.519118 524.025936 524.336181 525.617501 526.716666 527.174085 527.415742 528.521181 529.367749 -100 
-100 -100 504.705909 507.273316 509.418167 510.453278 510.953452 513.270144 515.098618 515.882054 516.165726 518.134204 519.624704 520.110569 520.136964 521.884117 523.165104 523.437195 523.269723 524.988845 526.276782 526.569862 526.405253 527.950206 529.042120 -100 
-100 -100 501.640484 506.312618 509.060513 509.687543 508.658866 512.492485 514.763274 515.141447 514.003025 517.386634 519.285268 519.361984 517.963573 521.099838 522.744525 522.532684 520.813972 524.046865 525.779917 525.673441 524.103985 527.093301 528.717591 -100 
-100 -100 505.354134 507.911145 510.033786 511.038039 511.501525 513.776968 515.570231 516.329489 516.594650 518.540472 520.013526 520.489188 520.497304 522.195547 523.416807 523.634465 523.423718 525.111778 526.376217 526.649883 526.469439 528.004363 529.091080 -100 
-100 -100 507.377295 509.199605 511.012090 512.146502 513.022500 514.803579 516.366611 517.268140 517.931726 519.430429 520.704414 521.336060 521.747638 523.007125 524.038144 524.427492 524.647665 525.868245 526.920611 527.337411 527.544147 528.629892 529.465718 -100 
-100 -100 506.921549 509.402576 511.452304 512.425498 512.878705 515.005255 516.688997 517.419230 517.697132 519.527793 520.918656 521.379592 521.404258 523.010518 524.160593 524.356255 524.146259 525.761878 526.966654 527.211725 527.015824 528.496724 529.543951 -100 
-100 -100 504.859076 509.328487 511.894846 512.453321 511.465865 514.923073 516.959194 517.294816 516.255915 519.344574 521.073522 521.142566 519.842616 522.740876 524.234596 523.993254 522.320405 525.369069 526.973703 526.818159 525.239434 528.092032 529.622883 -100 
-100 -100 509.639872 511.854614 513.633969 514.454576 514.805735 516.733577 518.257561 518.938480 519.204056 520.921950 522.228039 522.699548 522.758881 524.290639 525.388109 525.619134 525.453244 526.976592 528.092009 528.324481 528.122025 529.470198 530.399164 -100 
-100 -100 513.142581 514.202056 515.366641 516.260452 517.066713 518.340910 519.527404 520.399778 521.160851 522.326007 523.372725 524.090480 524.687622 525.685731 526.553187 527.083550 527.516327 528.430710 529.237012 529.689754 529.996947 530.694144 531.198539 -100 
-100 -100 514.801813 515.454489 516.341709 517.213835 518.105541 519.170986 520.222659 521.149839 522.037293 523.043152 523.996553 524.799700 525.545789 526.398930 527.190110 527.829497 528.429247 529.172032 529.863968 530.384505 530.815401 531.306823 531.640469 -100 
-100 -100 -100 -100 -100 -100 -100 -100 -100 -100 -100 -100 -100 -100 -100 -100 -100 -100 -100 -100 -100 -100 -100 -100 -100 -100 
-100 -100 -100 -100 -100 -100 -100 -100 -100 -100 -100 -100 -100 -100 -100 -100 -100 -100 -100 -100 -100 -100 -100 -100 -100 -100 
-100 -100 -100 -100 -100 -100 -100 -100 -100 -100 -100 -100 -100 -100 -100 -100 -100 -100 -100 -100 -100 -100 -100 -100 -100 -100 
-100 -100 -100 -100 -100 -100 -100 -100 -100 -100 -100 -100 -100 -100 -100 -100 -100 -100 -100 -100 -100 -100 -100 -100 -100 -100 
-100 -100 -100 -100 -100 -100 -100 -100 -100 -100 -100 -100 -100 -100 -100 -100 -100 -100 -100 -100 -100 -100 -100 -100 -100 -100 
-100 -100 -100 -100 -100 -100 -100 -100 -100 -100 -100 -100 -100 -100 -100 -100 -100 -100 -100 -100 -100 -100 -100 -100 -100 -100 
-100 -100 -100 -100 -100 -100 -100 -100 -100 -100 -100 -100 -100 -100 -100 -100 -100 -100 -100 -100 -100 -100 -100 -100 -100 -100 
-100 -100 -100 -100 -100 -100 -100 -100 -100 -100 -100 -100 -100 -100 -100 -100 -100 -100 -100 -100 -100 -100 -100 -100 -100 -100 
-100 -100 -100 -100 -100 -100 -100 -100 -100 -100 -100 -100 -100 -100 -100 -100 -100 -100 -100 -100 -100 -100 -100 -100 -100 -100 
-100 -100 -100 -100 -100 -100 -100 -100 -100 -100 -100 -100 -100 -100 -100 -100 -100 -100 -100 -100 -100 -100 -100 -100 -100 -100 
-100 -100 -100 -100 -100 -100 -100 -100 -100 -100 -100 -100 -100 -100 -100 -100 -100 -100 -100 -100 -100 -100 -100 -100 -100 -100 
-100 -100 -100 -100 -100 -100 -100 -100 -100 -100 -100 -100 -100 -100 -100 -100 -100 -100 -100 -100 -100 -100 -100 -100 -100 -100 
-100 -100 -100 -100 -100 -100 -100 -100 -100 -100 -100 -100 -100 -100 -100 -100 -100 -100 -100 -100 -100 -100 -100 -100 -100 -100 
-100 -100 -100 -100 -100 -100 -100 -100 -100 -100 -100 -100 -100 -100 -100 -100 -100 -100 -100 -100 -100 -100 -100 -100 -100 -100 
-100 -100 -100 -100 -100 -100 -100 -100 -100 -100 -100 -100 -100 -100 -100 -100 -100 -100 -100 -100 -100 -100 -100 -100 -100 -100 
-100 -100 -100 -100 -100 -100 -100 -100 -100 -100 -100 -100 -100 -100 -100 -100 -100 -100 -100 -100 -100 -100 -100 -100 -100 -100 
-100 -100 -100 -100 -100 -100 -100 -100 -100 -100 -100 -100 -100 -100 -100 -100 -100 -100 -100 -100 -100 -100 -100 -100 -100 -100 
-100 -100 -100 -100 -100 -100 -100 -100 -100 -100 -100 -100 -100 -100 -100 -100 -100 -100 -100 -100 -100 -100 -100 -100 -100 -100 
-100 -100 -100 -100 -100 -100 -100 -100 -100 -100 -100 -100 -100 -100 -100 -100 -100 -100 -100 -100 -100 -100 -100 -100 -100 -100 
-100 -100 -100 -100 -100 -100 -100 -100 -100 -100 -100 -100 -100 -100 -100 -100 -100 -100 -100 -100 -100 -100 -100 -100 -100 -100 
-100 -100 -100 -100 -100 -100 -100 -100 -100 -100 -100 -100 -100 -100 -100 -100 -100 -100 -100 -100 -100 -100 -100 -100 -100 -100 
-100 -100 -100 -100 -100 -100 -100 -100 -100 -100 -100 -100 -100 -100 -100 -100 -100 -100 -100 -100 -100 -100 -100 -100 -100 -100 
-100 -100 -100 -100 -100 -100 -100 -100 -100 -100 -100 -100 -100 -100 -100 -100 -100 -100 -100 -100 -100 -100 -100 -100 -100 -100 
-100 -100 -100 -100 -100 -100 -100 -100 -100 -100 -100 -100 -100 -100 -100 -100 -100 -100 -100 -100 -100 -100 -100 -100 -100 -100 
-100 -100 -100 -100 -100 -100 -100 -100 -100 -100 -100 -100 -100 -100 -100 -100 -100 -100 -100 -100 -100 -100 -100 -100 -100 -100 
-100 -100 -100 -100 -100 -100 -100 -100 -100 -100 -100 -100 -100 -100 -100 -100 -100 -100 -100 -100 -100 -100 -100 -100 -100 -100 
-100 -100 -100 -100 -100 -100 -100 -100 -100 -100 -100 -100 -100 -100 -100 -100 -100 -100 -100 -100 -100 -100 -100 -100 -100 -100 
