# Supplementary material for: A computational model of spatio-temporal cardiac intracellular calcium handling with realistic structure and spatial flux distribution from sarcoplasmic reticulum and t-tubule reconstructions
Source: PLoS Comput Biol. 2017 Aug 31;13(8):e1005714. doi: 10.1371/journal.pcbi.1005714 (PMC5597258; doi:10.1371/journal.pcbi.1005714)
Supplement: S1 Code — Code provided in C/C++ and includes the structural datasets used in this study. Documentation is provided on use of and updating the code. Updates may also be available on Michael Colman’s website, http://www.physicsoftheheart.com and github repository: https://github.com/michaelcolman/CODE---PLOS-Comp-Biol-2017-Model-SR. (ZIP) [file pcbi.1005714.s001.zip › PLOS_SR_Clean/Spatial_diff_out/Ca_1D_output_0210.dat]

0.285349
0.281855
0.275283
0.266951
0.257671
0.249003
0.241381
0.235570
0.231216
0.228003
0.225437
0.223630
0.222329
0.221424
0.220722
0.220199
0.219840
0.219725
0.219906
0.220328
0.220799
0.220889
0.220693
0.291148
0.287653
0.281076
0.272727
0.263406
0.254672
0.246987
0.241159
0.236817
0.233490
0.230684
0.228682
0.227259
0.226282
0.225527
0.224965
0.224586
0.224485
0.224746
0.225340
0.226036
0.226148
0.225803
0.302105
0.298618
0.292051
0.283691
0.274304
0.265412
0.257529
0.251558
0.247316
0.243764
0.240400
0.238116
0.236505
0.235413
0.234551
0.233896
0.233435
0.233295
0.233603
0.234385
0.235388
0.235486
0.234863
0.316162
0.312707
0.306202
0.297897
0.288466
0.279284
0.270885
0.264372
0.259674
0.255806
0.252252
0.249874
0.248211
0.247030
0.246018
0.245192
0.244545
0.244205
0.244296
0.244864
0.245677
0.245647
0.244964
0.332212
0.328831
0.322489
0.314389
0.305032
0.295440
0.286100
0.278576
0.272807
0.268537
0.265193
0.262960
0.261444
0.260209
0.258956
0.257860
0.256899
0.256194
0.255786
0.255731
0.255847
0.255573
0.255045
0.347841
0.344558
0.338457
0.330729
0.321631
0.311593
0.301092
0.292343
0.285609
0.280894
0.277565
0.275529
0.274249
0.272957
0.271351
0.269902
0.268584
0.267480
0.266567
0.265907
0.265408
0.264872
0.264404
0.362443
0.359206
0.353266
0.345843
0.336994
0.326517
0.314855
0.304979
0.297375
0.292249
0.288897
0.287043
0.286181
0.284812
0.282623
0.280782
0.279123
0.277695
0.276396
0.275317
0.274410
0.273673
0.273186
0.374369
0.370985
0.364774
0.357004
0.347756
0.336873
0.324802
0.314531
0.306575
0.301202
0.297703
0.295748
0.294799
0.293342
0.291058
0.289115
0.287342
0.285788
0.284347
0.283119
0.282077
0.281253
0.280730
0.383690
0.379972
0.373059
0.364307
0.354021
0.342775
0.331017
0.321071
0.313233
0.307789
0.304063
0.301758
0.300233
0.298693
0.296814
0.295075
0.293426
0.291952
0.290613
0.289504
0.288605
0.287812
0.287229
0.389764
0.385697
0.378081
0.368365
0.357147
0.345636
0.334283
0.324805
0.317227
0.311802
0.307903
0.305307
0.303444
0.301844
0.300190
0.298663
0.297205
0.295930
0.294848
0.294052
0.293510
0.292828
0.292140
0.392663
0.388344
0.380225
0.369868
0.358059
0.346417
0.335393
0.326314
0.319011
0.313633
0.309590
0.306774
0.304692
0.303065
0.301574
0.300239
0.298993
0.297952
0.297198
0.296813
0.296977
0.296425
0.295332
0.392017
0.387600
0.379289
0.368691
0.356698
0.345110
0.334392
0.325689
0.318688
0.313375
0.309179
0.306170
0.303953
0.302325
0.300952
0.299775
0.298700
0.297823
0.297226
0.296977
0.297248
0.296765
0.295707
0.387643
0.383267
0.375024
0.364516
0.352668
0.341346
0.331066
0.322878
0.316363
0.311140
0.306666
0.303386
0.301015
0.299391
0.298130
0.297101
0.296167
0.295377
0.294756
0.294348
0.294115
0.293630
0.293039
0.379709
0.375462
0.367453
0.357247
0.345764
0.334890
0.325206
0.317752
0.311995
0.306900
0.301949
0.298267
0.295703
0.294080
0.292933
0.292054
0.291254
0.290534
0.289883
0.289341
0.288882
0.288366
0.287916
0.367820
0.363731
0.356025
0.346220
0.335232
0.324916
0.315950
0.309385
0.304716
0.299802
0.294160
0.290035
0.287298
0.285713
0.284714
0.284008
0.283365
0.282737
0.282092
0.281484
0.280906
0.280362
0.279968
0.352564
0.348603
0.341152
0.331734
0.321227
0.311411
0.302922
0.296768
0.292435
0.287759
0.282283
0.278304
0.275727
0.274328
0.273538
0.273038
0.272576
0.272074
0.271502
0.270930
0.270371
0.269821
0.269404
0.333449
0.329538
0.322228
0.313123
0.303078
0.293707
0.285504
0.279322
0.274618
0.270245
0.265791
0.262516
0.260415
0.259331
0.258808
0.258539
0.258285
0.257947
0.257531
0.257124
0.256764
0.256234
0.255696
0.311882
0.307933
0.300618
0.291747
0.282156
0.273295
0.265492
0.259485
0.254771
0.250757
0.247054
0.244372
0.242685
0.241889
0.241604
0.241548
0.241492
0.241337
0.241141
0.241042
0.241074
0.240595
0.239821
0.287432
0.283456
0.276150
0.267563
0.258520
0.250282
0.243064
0.237485
0.233079
0.229474
0.226318
0.224061
0.222692
0.222118
0.222024
0.222139
0.222254
0.222272
0.222342
0.222645
0.223463
0.223050
0.221691
0.261838
0.258104
0.251256
0.243287
0.234961
0.227433
0.220852
0.215780
0.211785
0.208600
0.205891
0.203994
0.202884
0.202480
0.202511
0.202728
0.202933
0.203024
0.203146
0.203482
0.204325
0.203946
0.202615
0.236598
0.233358
0.227405
0.220334
0.212845
0.206022
0.200040
0.195409
0.191787
0.188999
0.186746
0.185222
0.184371
0.184107
0.184214
0.184471
0.184695
0.184765
0.184738
0.184752
0.184878
0.184498
0.183803
0.217409
0.214584
0.209358
0.203013
0.196166
0.189878
0.184329
0.180015
0.176658
0.174178
0.172286
0.171066
0.170410
0.170240
0.170378
0.170637
0.170851
0.170892
0.170767
0.170565
0.170374
0.169999
0.169573
0.206686
0.204077
0.199239
0.193277
0.186783
0.180785
0.175479
0.171341
0.168137
0.165830
0.164143
0.163091
0.162543
0.162417
0.162564
0.162814
0.163014
0.163038
0.162869
0.162577
0.162240
0.161875
0.161584
0.290872
0.287357
0.280745
0.272359
0.263017
0.254297
0.246660
0.240889
0.236599
0.233307
0.230519
0.228524
0.227101
0.226128
0.225388
0.224856
0.224524
0.224483
0.224815
0.225481
0.226242
0.226402
0.226083
0.296713
0.293201
0.286590
0.278198
0.268830
0.260064
0.252403
0.246697
0.242533
0.239125
0.235982
0.233708
0.232122
0.231059
0.230258
0.229685
0.229336
0.229334
0.229814
0.230807
0.232029
0.232228
0.231590
0.307754
0.304259
0.297679
0.289308
0.279911
0.271014
0.263200
0.257458
0.253761
0.250124
0.246044
0.243362
0.241532
0.240334
0.239408
0.238733
0.238307
0.238297
0.238930
0.240364
0.242293
0.242501
0.241276
0.321941
0.318500
0.312031
0.303794
0.294433
0.285247
0.276838
0.270473
0.266274
0.262304
0.258038
0.255288
0.253439
0.252156
0.251054
0.250189
0.249563
0.249342
0.249742
0.250943
0.252658
0.252730
0.251450
0.338176
0.334850
0.328649
0.320796
0.311696
0.302076
0.292455
0.284755
0.278980
0.274572
0.270927
0.268522
0.266994
0.265686
0.264259
0.263068
0.262088
0.261440
0.261201
0.261488
0.262069
0.261855
0.261035
0.354032
0.350871
0.345087
0.337925
0.329439
0.319353
0.308146
0.298781
0.291722
0.286810
0.283354
0.281384
0.280409
0.279071
0.277047
0.275372
0.273965
0.272853
0.271992
0.271458
0.271132
0.270617
0.270038
0.368880
0.365831
0.360390
0.353883
0.346059
0.335527
0.322704
0.311787
0.303595
0.298217
0.294882
0.293402
0.293581
0.292179
0.288874
0.286551
0.284699
0.283209
0.281893
0.280836
0.279976
0.279238
0.278707
0.381010
0.377811
0.372092
0.365223
0.356981
0.346032
0.332792
0.321458
0.312884
0.307254
0.303787
0.302223
0.302322
0.300832
0.297426
0.294995
0.293024
0.291404
0.289937
0.288718
0.287711
0.286884
0.286325
0.390488
0.386880
0.380263
0.372046
0.362332
0.351002
0.338488
0.327832
0.319550
0.313888
0.310111
0.307933
0.306744
0.305160
0.302849
0.300871
0.299119
0.297621
0.296306
0.295273
0.294516
0.293738
0.293052
0.396683
0.392652
0.385146
0.375636
0.364625
0.353018
0.341267
0.331405
0.323561
0.317962
0.313955
0.311333
0.309526
0.307864
0.306023
0.304383
0.302883
0.301632
0.300656
0.300081
0.299978
0.299340
0.298332
0.399659
0.395329
0.387207
0.376871
0.365076
0.353340
0.342121
0.332859
0.325416
0.319893
0.315687
0.312749
0.310592
0.308882
0.307288
0.305890
0.304637
0.303667
0.303146
0.303279
0.304830
0.304353
0.302088
0.399020
0.394571
0.386205
0.375551
0.363500
0.351835
0.341035
0.332288
0.325265
0.319817
0.315372
0.312148
0.309777
0.308039
0.306578
0.305352
0.304278
0.303484
0.303133
0.303418
0.305091
0.304695
0.302469
0.394580
0.390163
0.381849
0.371262
0.359345
0.347984
0.337737
0.329689
0.323383
0.318029
0.313083
0.309415
0.306788
0.305011
0.303655
0.302576
0.301639
0.300908
0.300439
0.300302
0.300552
0.300142
0.299245
0.386526
0.382233
0.374144
0.363857
0.352320
0.341472
0.331988
0.325020
0.320013
0.314786
0.308825
0.304415
0.301430
0.299592
0.298333
0.297400
0.296591
0.295911
0.295359
0.294972
0.294725
0.294269
0.293738
0.374501
0.370353
0.362547
0.352653
0.341629
0.331409
0.322864
0.317325
0.314426
0.309386
0.301715
0.296327
0.292949
0.291080
0.289950
0.289188
0.288535
0.287936
0.287365
0.286864
0.286406
0.285914
0.285504
0.359164
0.355110
0.347504
0.337954
0.327388
0.317661
0.309592
0.304469
0.301922
0.297125
0.289613
0.284370
0.281156
0.279480
0.278568
0.278019
0.277550
0.277081
0.276586
0.276132
0.275709
0.275207
0.274757
0.340161
0.336074
0.328470
0.319125
0.308946
0.299569
0.291563
0.285889
0.281966
0.277476
0.272005
0.267995
0.265477
0.264196
0.263585
0.263285
0.263040
0.262752
0.262455
0.262258
0.262185
0.261709
0.261019
0.319031
0.314748
0.306873
0.297567
0.287729
0.278764
0.270997
0.265186
0.260747
0.256625
0.252421
0.249318
0.247366
0.246438
0.246096
0.246031
0.246007
0.245939
0.245956
0.246281
0.246974
0.246568
0.245349
0.295113
0.290620
0.282429
0.273181
0.263778
0.255365
0.248089
0.242571
0.238253
0.234547
0.231090
0.228548
0.226993
0.226328
0.226202
0.226327
0.226501
0.226652
0.227082
0.228175
0.230725
0.230409
0.227641
0.269175
0.264918
0.257163
0.248518
0.239816
0.232094
0.225420
0.220354
0.216385
0.213108
0.210177
0.208064
0.206812
0.206344
0.206359
0.206595
0.206861
0.207083
0.207555
0.208666
0.211215
0.210925
0.208197
0.242680
0.239095
0.232553
0.225018
0.217241
0.210245
0.204159
0.199494
0.195856
0.192985
0.190571
0.188896
0.187950
0.187646
0.187748
0.188023
0.188289
0.188438
0.188599
0.189001
0.189751
0.189421
0.188275
0.222437
0.219425
0.213880
0.207257
0.200205
0.193764
0.188100
0.183718
0.180311
0.177754
0.175751
0.174435
0.173724
0.173534
0.173675
0.173951
0.174193
0.174275
0.174233
0.174192
0.174235
0.173881
0.173292
0.211191
0.208471
0.203441
0.197291
0.190631
0.184491
0.179063
0.174837
0.171563
0.169182
0.167413
0.166296
0.165713
0.165579
0.165732
0.165999
0.166221
0.166269
0.166136
0.165908
0.165653
0.165296
0.164951
0.301301
0.297741
0.291038
0.282530
0.273043
0.264186
0.256469
0.250694
0.246624
0.243187
0.239886
0.237627
0.236027
0.234954
0.234142
0.233578
0.233263
0.233304
0.233826
0.234818
0.236014
0.236253
0.235705
0.307220
0.303667
0.296976
0.288475
0.278981
0.270104
0.262425
0.256839
0.253275
0.249723
0.245692
0.243032
0.241214
0.240031
0.239140
0.238526
0.238198
0.238309
0.239085
0.240659
0.242716
0.243017
0.241842
0.318422
0.314900
0.308266
0.299826
0.290358
0.281395
0.273790
0.268552
0.269527
0.265728
0.256687
0.253229
0.250942
0.249591
0.248535
0.247803
0.247401
0.247555
0.248655
0.251101
0.254576
0.254917
0.252588
0.332844
0.329404
0.322942
0.314734
0.305406
0.296159
0.287858
0.281900
0.282353
0.278202
0.268945
0.265450
0.263208
0.261782
0.260502
0.259555
0.258938
0.258866
0.259706
0.261881
0.265090
0.265281
0.262917
0.349416
0.346139
0.340079
0.332486
0.323669
0.313948
0.303903
0.295940
0.290539
0.285914
0.281435
0.278815
0.277425
0.276024
0.274190
0.272833
0.271811
0.271223
0.271190
0.271955
0.273258
0.273099
0.271753
0.365662
0.362632
0.357211
0.350730
0.343011
0.332804
0.320591
0.310370
0.303023
0.297822
0.294029
0.292269
0.292265
0.290871
0.287722
0.285630
0.284082
0.282942
0.282099
0.281694
0.281600
0.281084
0.280301
0.380935
0.378104
0.373274
0.367919
0.361443
0.350791
0.336315
0.323964
0.314960
0.309243
0.306059
0.305609
0.309776
0.308340
0.300959
0.297487
0.295242
0.293634
0.292216
0.291122
0.290288
0.289518
0.288894
0.393425
0.390442
0.385325
0.379589
0.372665
0.361587
0.346696
0.333905
0.324474
0.318492
0.315196
0.314670
0.318745
0.317215
0.309732
0.306142
0.303769
0.302027
0.300454
0.299184
0.298211
0.297354
0.296688
0.403201
0.399716
0.393442
0.385872
0.376873
0.365386
0.351806
0.340178
0.331270
0.325276
0.321415
0.319500
0.319300
0.317642
0.314180
0.311761
0.309849
0.308306
0.306996
0.306062
0.305700
0.304918
0.303846
0.409625
0.405626
0.398233
0.388948
0.378166
0.366390
0.354061
0.343663
0.335429
0.329543
0.325323
0.322640
0.321027
0.319251
0.316971
0.315134
0.313564
0.312339
0.311537
0.311412
0.312736
0.312142
0.309848
0.412753
0.408401
0.400251
0.389909
0.378087
0.366186
0.354667
0.345139
0.337493
0.331711
0.327174
0.324001
0.321718
0.319852
0.318043
0.316526
0.315253
0.314402
0.314437
0.316055
0.323071
0.322694
0.315328
0.412156
0.407659
0.399204
0.388444
0.376270
0.364458
0.353503
0.344667
0.337611
0.331916
0.326994
0.323396
0.320765
0.318833
0.317189
0.315858
0.314769
0.314110
0.314346
0.316149
0.323315
0.323041
0.315726
0.407657
0.403173
0.394734
0.384006
0.371947
0.360478
0.350222
0.342353
0.336427
0.330824
0.324990
0.320683
0.317638
0.315609
0.314073
0.312892
0.311929
0.311275
0.311073
0.311487
0.313259
0.312956
0.310803
0.399451
0.395072
0.386830
0.376386
0.364719
0.353842
0.344597
0.338402
0.334874
0.329402
0.321448
0.315799
0.312138
0.309963
0.308508
0.307474
0.306636
0.306008
0.305620
0.305500
0.305801
0.305438
0.304564
0.387205
0.382946
0.374938
0.364865
0.353731
0.343594
0.335694
0.332029
0.332918
0.327653
0.315677
0.307942
0.303472
0.301155
0.299810
0.298947
0.298265
0.297708
0.297253
0.296923
0.296704
0.296295
0.295818
0.371635
0.367426
0.359544
0.349761
0.339056
0.329395
0.321956
0.318705
0.319989
0.314977
0.303130
0.295547
0.291253
0.289150
0.288042
0.287408
0.286921
0.286500
0.286124
0.285854
0.285690
0.285268
0.284726
0.352585
0.348236
0.340182
0.330476
0.320063
0.310594
0.302768
0.297841
0.295421
0.290709
0.283256
0.278043
0.274895
0.273331
0.272585
0.272236
0.272007
0.271791
0.271678
0.271818
0.272421
0.272027
0.270867
0.331857
0.327106
0.318426
0.308512
0.298309
0.289112
0.281232
0.275563
0.271525
0.267187
0.262122
0.258417
0.256103
0.255000
0.254579
0.254508
0.254550
0.254604
0.254952
0.256001
0.258518
0.258213
0.255481
0.308531
0.303317
0.293840
0.283681
0.273786
0.265036
0.257459
0.251825
0.247499
0.243591
0.239694
0.236799
0.235019
0.234248
0.234091
0.234256
0.234570
0.234937
0.236099
0.239036
0.248440
0.248258
0.239146
0.281937
0.276942
0.267859
0.258271
0.249050
0.240966
0.233947
0.228691
0.224607
0.221149
0.217917
0.215552
0.214141
0.213610
0.213619
0.213906
0.214315
0.214752
0.215945
0.218868
0.228267
0.228101
0.219009
0.253422
0.249346
0.241939
0.233740
0.225532
0.218207
0.211817
0.206952
0.203173
0.200140
0.197510
0.195660
0.194610
0.194269
0.194373
0.194685
0.195034
0.195298
0.195756
0.196827
0.199318
0.199055
0.196412
0.231544
0.228257
0.222222
0.215177
0.207785
0.201051
0.195106
0.190518
0.186953
0.184249
0.182088
0.180657
0.179883
0.179675
0.179824
0.180129
0.180423
0.180565
0.180655
0.180871
0.181510
0.181183
0.180101
0.219463
0.216570
0.211231
0.204772
0.197817
0.191401
0.185707
0.181271
0.177831
0.175312
0.173417
0.172216
0.171592
0.171450
0.171616
0.171908
0.172166
0.172249
0.172169
0.172035
0.171939
0.171593
0.171129
0.314679
0.311046
0.304200
0.295490
0.285752
0.276620
0.268613
0.262564
0.258256
0.254639
0.251228
0.248920
0.247296
0.246167
0.245260
0.244616
0.244248
0.244258
0.244752
0.245718
0.246891
0.247124
0.246582
0.320705
0.317080
0.310246
0.301544
0.291800
0.282648
0.274680
0.268817
0.265016
0.261294
0.257170
0.254498
0.252690
0.251457
0.250448
0.249729
0.249334
0.249402
0.250136
0.251667
0.253678
0.253964
0.252802
0.332115
0.328524
0.321748
0.313107
0.303387
0.294152
0.286263
0.280748
0.281525
0.277567
0.268420
0.264987
0.262753
0.261363
0.260167
0.259307
0.258821
0.258918
0.259951
0.262317
0.265694
0.266008
0.263712
0.346824
0.343323
0.336720
0.328308
0.318719
0.309212
0.300635
0.294403
0.294649
0.290344
0.280978
0.277504
0.275309
0.273867
0.272472
0.271425
0.270740
0.270616
0.271362
0.273420
0.276495
0.276649
0.274309
0.363781
0.360433
0.354226
0.346422
0.337342
0.327359
0.317052
0.308828
0.303189
0.298384
0.293796
0.291150
0.289775
0.288365
0.286494
0.285131
0.284125
0.283489
0.283317
0.283927
0.285093
0.284865
0.283504
0.380449
0.377343
0.371765
0.365054
0.357049
0.346583
0.334142
0.323685
0.316102
0.310698
0.306753
0.304909
0.304878
0.303491
0.300387
0.298408
0.296992
0.295816
0.294756
0.294126
0.293860
0.293248
0.292428
0.396167
0.393259
0.388261
0.382651
0.375852
0.364946
0.350289
0.337733
0.328498
0.322560
0.319182
0.318597
0.322682
0.321260
0.314003
0.310747
0.308750
0.307118
0.305387
0.303989
0.302942
0.302058
0.301386
0.409087
0.406038
0.400760
0.394774
0.387529
0.376210
0.361148
0.348161
0.338493
0.332274
0.328740
0.328028
0.331973
0.330436
0.323064
0.319682
0.317549
0.315791
0.313913
0.312346
0.311162
0.310205
0.309496
0.419279
0.415730
0.409317
0.401538
0.392274
0.380555
0.366781
0.354954
0.345825
0.339563
0.335402
0.333246
0.332889
0.331155
0.327696
0.325370
0.323582
0.322012
0.320503
0.319371
0.318868
0.318013
0.316909
0.426031
0.421976
0.414464
0.405005
0.394002
0.382009
0.369484
0.358911
0.350497
0.344323
0.339724
0.336739
0.334925
0.333001
0.330609
0.328738
0.327178
0.325915
0.325006
0.324779
0.326039
0.325409
0.323092
0.429387
0.424985
0.416727
0.406227
0.394205
0.382101
0.370400
0.360737
0.352990
0.346907
0.341888
0.338353
0.335841
0.333769
0.331736
0.330079
0.328735
0.327842
0.327830
0.329425
0.336416
0.336040
0.328687
0.428913
0.424364
0.415791
0.404867
0.392485
0.380465
0.369310
0.360317
0.353135
0.347132
0.341717
0.337741
0.334854
0.332693
0.330790
0.329276
0.328081
0.327393
0.327627
0.329457
0.336639
0.336404
0.329119
0.424471
0.419904
0.411304
0.400383
0.388100
0.376384
0.365862
0.357748
0.351579
0.345648
0.339405
0.334755
0.331449
0.329188
0.327423
0.326078
0.325024
0.324353
0.324184
0.324663
0.326515
0.326270
0.324139
0.416225
0.411720
0.403248
0.392564
0.380647
0.369479
0.359898
0.353370
0.349506
0.343697
0.335406
0.329458
0.325550
0.323162
0.321515
0.320344
0.319437
0.318812
0.318484
0.318461
0.318864
0.318577
0.317740
0.403796
0.399366
0.391040
0.380682
0.369277
0.358813
0.350500
0.346417
0.346858
0.341261
0.329051
0.321074
0.316391
0.313892
0.312389
0.311417
0.310686
0.310147
0.309764
0.309543
0.309437
0.309114
0.308677
0.387681
0.383300
0.375094
0.365028
0.354051
0.344044
0.336138
0.332414
0.333212
0.327882
0.315843
0.308064
0.303595
0.301356
0.300126
0.299413
0.298895
0.298501
0.298179
0.297995
0.297922
0.297585
0.297081
0.367798
0.363298
0.354991
0.345061
0.334425
0.324588
0.316228
0.310776
0.307898
0.302869
0.295212
0.289851
0.286587
0.284927
0.284104
0.283725
0.283520
0.283314
0.283188
0.283352
0.284005
0.283662
0.282529
0.346232
0.341345
0.332456
0.322394
0.312051
0.302464
0.293929
0.287638
0.283104
0.278452
0.273216
0.269424
0.267059
0.265913
0.265471
0.265446
0.265597
0.265646
0.265866
0.266836
0.269340
0.269048
0.266324
0.322072
0.316721
0.307036
0.296797
0.286907
0.277748
0.269327
0.262960
0.258089
0.253874
0.249844
0.246916
0.245141
0.244380
0.244265
0.244566
0.245121
0.245476
0.246352
0.249102
0.258405
0.258203
0.249100
0.294445
0.289324
0.280034
0.270353
0.261115
0.252625
0.244776
0.238804
0.234191
0.230462
0.227126
0.224755
0.223366
0.222877
0.222947
0.223380
0.224026
0.224460
0.225364
0.228087
0.237364
0.237178
0.228090
0.264788
0.260587
0.252976
0.244608
0.236224
0.228501
0.221488
0.216056
0.211855
0.208586
0.205863
0.204006
0.202983
0.202671
0.202811
0.203207
0.203681
0.203942
0.204251
0.205206
0.207635
0.207355
0.204705
0.242018
0.238606
0.232360
0.225085
0.217429
0.210314
0.203882
0.198856
0.194957
0.192053
0.189798
0.188346
0.187585
0.187394
0.187566
0.187914
0.188271
0.188418
0.188448
0.188615
0.189227
0.188892
0.187808
0.229441
0.226427
0.220873
0.214153
0.206893
0.200107
0.193998
0.189193
0.185467
0.182767
0.180777
0.179544
0.178922
0.178791
0.178974
0.179294
0.179589
0.179685
0.179587
0.179435
0.179331
0.178983
0.178517
0.329982
0.326245
0.319189
0.310195
0.300087
0.290540
0.282023
0.275435
0.270418
0.266613
0.263540
0.261459
0.260025
0.258894
0.257833
0.257022
0.256499
0.256335
0.256549
0.257103
0.257768
0.257890
0.257577
0.336145
0.332410
0.325356
0.316353
0.306219
0.296626
0.288084
0.281551
0.276656
0.272767
0.269422
0.267191
0.265722
0.264520
0.263305
0.262360
0.261764
0.261595
0.261911
0.262740
0.263809
0.263945
0.263316
0.347822
0.344105
0.337077
0.328091
0.317925
0.308204
0.299513
0.292937
0.288511
0.284428
0.280242
0.277763
0.276220
0.274915
0.273474
0.272335
0.271608
0.271380
0.271763
0.272934
0.274599
0.274701
0.273499
0.362879
0.359215
0.352291
0.343426
0.333285
0.323290
0.314029
0.306849
0.301924
0.297503
0.293117
0.290557
0.288996
0.287649
0.286115
0.284886
0.284044
0.283600
0.283652
0.284479
0.285839
0.285750
0.284467
0.380219
0.376658
0.369980
0.361470
0.351564
0.341149
0.330739
0.322279
0.315794
0.310877
0.306974
0.304563
0.303156
0.301832
0.300264
0.299052
0.298153
0.297327
0.296573
0.296330
0.296472
0.296025
0.295129
0.397287
0.393876
0.387581
0.379706
0.370355
0.359491
0.347590
0.337547
0.329805
0.324319
0.320439
0.318249
0.317222
0.315924
0.314083
0.312845
0.311970
0.310734
0.309046
0.307713
0.306802
0.305971
0.305264
0.413445
0.410138
0.404156
0.396875
0.388110
0.376820
0.363419
0.351915
0.343072
0.337059
0.333146
0.331265
0.331241
0.329910
0.327050
0.325590
0.324768
0.323194
0.320643
0.318470
0.316860
0.315738
0.315047
0.426844
0.423401
0.417162
0.409542
0.400382
0.388704
0.374923
0.363041
0.353835
0.347505
0.343309
0.341185
0.340948
0.339447
0.336444
0.334858
0.333909
0.332213
0.329534
0.327225
0.325494
0.324306
0.323597
0.437520
0.433701
0.426638
0.417783
0.407285
0.395271
0.382197
0.371019
0.362175
0.355739
0.351018
0.348106
0.346448
0.344647
0.342384
0.340793
0.339560
0.337963
0.335883
0.334133
0.332881
0.331850
0.331063
0.444665
0.440456
0.432577
0.422536
0.410863
0.398632
0.386353
0.376089
0.367888
0.361460
0.356199
0.352643
0.350259
0.348153
0.345933
0.344193
0.342762
0.341375
0.339989
0.339031
0.338662
0.337895
0.336837
0.448334
0.443843
0.435384
0.424578
0.412195
0.399884
0.388218
0.378758
0.371410
0.365020
0.359047
0.354955
0.352164
0.349814
0.347418
0.345529
0.344038
0.342904
0.342187
0.342174
0.343645
0.343151
0.340890
0.448113
0.443478
0.434738
0.423597
0.410952
0.398680
0.387363
0.378344
0.371348
0.364993
0.358752
0.354339
0.351280
0.348820
0.346439
0.344590
0.343175
0.342237
0.341831
0.342136
0.343871
0.343553
0.341377
0.443920
0.439226
0.430382
0.419206
0.406622
0.394530
0.383508
0.374809
0.367932
0.361620
0.355342
0.350649
0.347291
0.344818
0.342704
0.341090
0.339857
0.339047
0.338646
0.338666
0.339109
0.338857
0.338045
0.435932
0.431209
0.422319
0.411278
0.398988
0.387263
0.376733
0.368769
0.362813
0.356602
0.349597
0.344334
0.340654
0.338194
0.336333
0.334977
0.333946
0.333256
0.332864
0.332742
0.332782
0.332542
0.332123
0.423713
0.418944
0.409922
0.399096
0.387262
0.376035
0.366151
0.359322
0.355183
0.349157
0.340692
0.334630
0.330668
0.328278
0.326676
0.325588
0.324791
0.324229
0.323851
0.323657
0.323530
0.323277
0.322985
0.406843
0.402146
0.393302
0.382842
0.371501
0.360691
0.351088
0.344486
0.340578
0.334815
0.326643
0.320877
0.317209
0.315132
0.313865
0.313099
0.312579
0.312156
0.311778
0.311557
0.311412
0.311125
0.310782
0.385115
0.380513
0.372029
0.362026
0.351288
0.340789
0.330992
0.323644
0.318297
0.312858
0.306793
0.302408
0.299602
0.298062
0.297250
0.296914
0.296823
0.296548
0.296101
0.295905
0.295937
0.295590
0.294980
0.361569
0.356829
0.348227
0.338560
0.328563
0.318421
0.308369
0.300528
0.294504
0.289429
0.284734
0.281425
0.279370
0.278353
0.278012
0.278207
0.278716
0.278613
0.278001
0.277926
0.278465
0.278065
0.276890
0.335528
0.330529
0.321533
0.312222
0.303639
0.293986
0.283307
0.275285
0.269155
0.264494
0.260647
0.258054
0.256567
0.255979
0.256097
0.256879
0.258283
0.258365
0.257384
0.257593
0.259686
0.259255
0.256502
0.306575
0.301820
0.293265
0.284532
0.276606
0.267639
0.257607
0.250104
0.244403
0.240254
0.237011
0.234922
0.233810
0.233486
0.233794
0.234715
0.236225
0.236380
0.235426
0.235624
0.237676
0.237244
0.234517
0.276198
0.272202
0.265002
0.257071
0.249044
0.240861
0.232615
0.226118
0.221141
0.217551
0.214866
0.213202
0.212372
0.212176
0.212440
0.213079
0.213930
0.214043
0.213517
0.213414
0.213880
0.213461
0.212313
0.253103
0.249720
0.243545
0.236299
0.228585
0.221021
0.213772
0.208027
0.203583
0.200429
0.198159
0.196804
0.196154
0.196029
0.196256
0.196701
0.197208
0.197292
0.196971
0.196717
0.196635
0.196243
0.195652
0.240289
0.237214
0.231552
0.224665
0.217141
0.209917
0.203209
0.197867
0.193727
0.190815
0.188775
0.187582
0.187020
0.186927
0.187134
0.187495
0.187849
0.187924
0.187700
0.187395
0.187096
0.186728
0.186383
0.345032
0.341160
0.333848
0.324505
0.313973
0.303949
0.294897
0.287747
0.282227
0.278241
0.275340
0.273562
0.272395
0.271269
0.269967
0.268890
0.268142
0.267745
0.267641
0.267769
0.267976
0.267953
0.267761
0.351356
0.347479
0.340151
0.330778
0.320196
0.310100
0.300974
0.293784
0.288263
0.284226
0.281266
0.279572
0.278565
0.277398
0.275829
0.274507
0.273613
0.273143
0.273022
0.273210
0.273529
0.273482
0.273158
0.363326
0.359446
0.352108
0.342700
0.332032
0.321775
0.312454
0.305104
0.299660
0.295476
0.292191
0.290561
0.289735
0.288509
0.286586
0.284953
0.283862
0.283245
0.283005
0.283187
0.283611
0.283475
0.282904
0.378741
0.374880
0.367571
0.358174
0.347426
0.336898
0.327124
0.319290
0.313418
0.308915
0.305413
0.303659
0.302771
0.301522
0.299602
0.297999
0.296904
0.296083
0.295436
0.295206
0.295292
0.294940
0.294267
0.396459
0.392644
0.385437
0.376155
0.365404
0.354503
0.343945
0.335262
0.328414
0.323418
0.319818
0.317780
0.316641
0.315420
0.313871
0.312732
0.311974
0.310898
0.309399
0.308252
0.307504
0.306795
0.306156
0.413911
0.410157
0.403101
0.394045
0.383413
0.372108
0.360617
0.350932
0.343230
0.337689
0.333776
0.331472
0.330169
0.329001
0.327817
0.327362
0.327312
0.325963
0.323213
0.320866
0.319221
0.318104
0.317423
0.430478
0.426744
0.419772
0.410880
0.400348
0.388649
0.376245
0.365659
0.357203
0.351161
0.346927
0.344430
0.343208
0.342041
0.340904
0.341093
0.341934
0.340349
0.336191
0.332661
0.330252
0.328793
0.328029
0.444328
0.440475
0.433277
0.424088
0.413210
0.401165
0.388432
0.377550
0.368814
0.362420
0.357756
0.354870
0.353334
0.351941
0.350639
0.350702
0.351418
0.349723
0.345469
0.341840
0.339347
0.337835
0.337049
0.455461
0.451352
0.443622
0.433698
0.422051
0.409739
0.397284
0.386791
0.378362
0.371775
0.366452
0.362924
0.360663
0.358813
0.357125
0.356315
0.355926
0.354262
0.351205
0.348562
0.346677
0.345406
0.344653
0.462985
0.458608
0.450348
0.439712
0.427396
0.414943
0.402968
0.393236
0.385656
0.378994
0.372746
0.368549
0.365866
0.363544
0.361144
0.359450
0.358197
0.356647
0.354674
0.353060
0.351946
0.351006
0.350259
0.466964
0.462377
0.453704
0.442577
0.429842
0.417371
0.405920
0.397162
0.391265
0.384595
0.376725
0.371813
0.368947
0.366248
0.363064
0.360698
0.358986
0.357595
0.356388
0.355612
0.355458
0.354830
0.353827
0.467054
0.462323
0.453391
0.442010
0.429101
0.416621
0.405320
0.396769
0.391032
0.384353
0.376309
0.371182
0.368122
0.365299
0.362031
0.359580
0.357832
0.356632
0.355839
0.355490
0.355683
0.355277
0.354378
0.463318
0.458446
0.449259
0.437772
0.424881
0.412412
0.400962
0.391943
0.384951
0.378266
0.371405
0.366489
0.363143
0.360417
0.357747
0.355712
0.354221
0.353233
0.352641
0.352395
0.352367
0.352092
0.351656
0.456072
0.450986
0.441383
0.429853
0.417185
0.404870
0.393391
0.384269
0.377033
0.370417
0.363883
0.358997
0.355504
0.352946
0.350790
0.349175
0.347977
0.347189
0.346729
0.346545
0.346478
0.346273
0.345998
0.444976
0.439560
0.429111
0.417557
0.405324
0.393300
0.381879
0.372953
0.366122
0.359670
0.353017
0.348089
0.344625
0.342300
0.340563
0.339329
0.338444
0.337834
0.337432
0.337253
0.337149
0.336961
0.336746
0.427398
0.422075
0.411850
0.400755
0.389113
0.377466
0.366139
0.357252
0.350506
0.344312
0.338068
0.333546
0.330456
0.328516
0.327206
0.326398
0.325900
0.325432
0.324934
0.324639
0.324458
0.324219
0.323969
0.403200
0.398306
0.389260
0.379121
0.368453
0.357227
0.345729
0.336508
0.329314
0.323437
0.318255
0.314611
0.312221
0.310826
0.310073
0.309888
0.310083
0.309725
0.308785
0.308157
0.307830
0.307460
0.307057
0.377906
0.373101
0.364363
0.355182
0.346091
0.335316
0.323018
0.313231
0.305728
0.300171
0.295827
0.292991
0.291287
0.290467
0.290367
0.291110
0.292535
0.292275
0.290332
0.289087
0.288577
0.288025
0.287358
0.351229
0.346177
0.336967
0.328852
0.323301
0.313048
0.298112
0.287535
0.279841
0.274633
0.270948
0.268751
0.267629
0.267329
0.267955
0.269927
0.273612
0.273456
0.269524
0.267425
0.266964
0.266233
0.265000
0.320860
0.316083
0.307361
0.299845
0.294933
0.285396
0.271216
0.261286
0.254155
0.249497
0.246364
0.244627
0.243863
0.243822
0.244639
0.246749
0.250552
0.250473
0.246568
0.244467
0.243982
0.243243
0.242017
0.288266
0.284315
0.277190
0.269831
0.262717
0.254016
0.243849
0.235853
0.229912
0.225951
0.223333
0.221923
0.221343
0.221327
0.221844
0.223045
0.224825
0.224794
0.222948
0.221674
0.221081
0.220490
0.219831
0.264052
0.260645
0.254443
0.247289
0.239692
0.231648
0.223348
0.216701
0.211636
0.208217
0.205960
0.204747
0.204245
0.204213
0.204535
0.205185
0.206018
0.206035
0.205206
0.204478
0.203981
0.203520
0.203112
0.250712
0.247561
0.241770
0.234743
0.227016
0.219334
0.211940
0.205977
0.201393
0.198269
0.196206
0.195087
0.194611
0.194568
0.194808
0.195237
0.195698
0.195747
0.195342
0.194857
0.194413
0.194025
0.193746
0.359497
0.355454
0.347815
0.338059
0.327040
0.316514
0.306921
0.299257
0.293275
0.289094
0.286285
0.284732
0.283799
0.282650
0.281071
0.279707
0.278720
0.278104
0.277727
0.277536
0.277419
0.277263
0.277101
0.366023
0.361961
0.354282
0.344471
0.333379
0.322762
0.313067
0.305315
0.299274
0.295077
0.292357
0.291080
0.290487
0.289314
0.287334
0.285601
0.284394
0.283651
0.283182
0.282940
0.282800
0.282598
0.282375
0.378339
0.374253
0.366521
0.356627
0.345403
0.334605
0.324683
0.316718
0.310521
0.306224
0.303542
0.302581
0.302424
0.301220
0.298712
0.296528
0.295051
0.294093
0.293383
0.292959
0.292702
0.292379
0.292034
0.394114
0.390026
0.382274
0.372318
0.360949
0.349888
0.339592
0.331224
0.324651
0.320054
0.317143
0.316026
0.315772
0.314558
0.312127
0.310077
0.308709
0.307556
0.306344
0.305430
0.304793
0.304238
0.303782
0.412186
0.408112
0.400381
0.390410
0.378913
0.367516
0.356677
0.347720
0.340548
0.335449
0.332037
0.330309
0.329464
0.328287
0.326603
0.325465
0.324877
0.323555
0.321299
0.319408
0.318042
0.317113
0.316545
0.429978
0.425920
0.418219
0.408259
0.396661
0.384905
0.373459
0.363846
0.356065
0.350427
0.346473
0.344147
0.342798
0.341713
0.340893
0.341152
0.342061
0.340561
0.336512
0.333086
0.330769
0.329384
0.328669
0.446917
0.442841
0.435107
0.425097
0.413361
0.401250
0.389234
0.379054
0.370765
0.364636
0.360142
0.357333
0.355658
0.354632
0.354490
0.356223
0.359028
0.357364
0.351088
0.345925
0.342641
0.340841
0.339983
0.461157
0.456986
0.449066
0.438802
0.426766
0.414353
0.402065
0.391673
0.383210
0.376702
0.371613
0.368283
0.366211
0.364910
0.364572
0.366166
0.368829
0.367069
0.360738
0.355513
0.352173
0.350336
0.349456
0.472689
0.468347
0.460094
0.449397
0.436923
0.424304
0.412128
0.402068
0.394132
0.387363
0.381258
0.377223
0.374642
0.372716
0.371264
0.371133
0.371696
0.369921
0.365653
0.362035
0.359569
0.358073
0.357286
0.480526
0.476004
0.467414
0.456303
0.443468
0.430790
0.419035
0.409939
0.403707
0.396806
0.388823
0.383887
0.381065
0.378492
0.375621
0.373823
0.372740
0.371011
0.368416
0.366256
0.364700
0.363614
0.362930
0.484759
0.480080
0.471196
0.459778
0.446727
0.434128
0.423098
0.415808
0.414194
0.407278
0.394727
0.388400
0.385570
0.382464
0.378052
0.374967
0.372948
0.371305
0.369710
0.368527
0.367760
0.367034
0.366388
0.485124
0.480292
0.471130
0.459500
0.446329
0.433685
0.422660
0.415411
0.413825
0.406869
0.394200
0.387726
0.384749
0.381511
0.376945
0.373663
0.371490
0.370037
0.368971
0.368322
0.367973
0.367509
0.366983
0.481987
0.476895
0.467203
0.455363
0.442161
0.429341
0.417570
0.408599
0.402471
0.395444
0.387073
0.381671
0.378373
0.375366
0.371948
0.369383
0.367578
0.366406
0.365659
0.365276
0.365068
0.364777
0.364458
0.476057
0.470459
0.459622
0.447476
0.434454
0.421595
0.409261
0.399363
0.391622
0.384633
0.377834
0.372981
0.369576
0.366875
0.364337
0.362413
0.361006
0.360097
0.359555
0.359329
0.359222
0.359041
0.358829
0.468099
0.461562
0.447947
0.435233
0.422626
0.409881
0.397015
0.386629
0.378375
0.371534
0.365445
0.360991
0.357781
0.355440
0.353517
0.352104
0.351107
0.350416
0.349946
0.349758
0.349674
0.349533
0.349367
0.449917
0.443468
0.430054
0.417879
0.406032
0.393631
0.380608
0.370062
0.361722
0.355144
0.349607
0.345664
0.342887
0.341001
0.339616
0.338756
0.338305
0.337769
0.337070
0.336674
0.336458
0.336261
0.336073
0.421601
0.416150
0.405795
0.395384
0.385390
0.373497
0.359782
0.348927
0.340408
0.334135
0.329311
0.326077
0.323957
0.322657
0.321980
0.322031
0.322801
0.322358
0.320639
0.319549
0.318935
0.318546
0.318260
0.395198
0.389933
0.380164
0.371459
0.365119
0.353724
0.337290
0.325333
0.316448
0.310435
0.306246
0.303721
0.302283
0.301647
0.301902
0.303540
0.306929
0.306546
0.302331
0.299799
0.298501
0.297810
0.297367
0.370434
0.364531
0.353459
0.347335
0.354111
0.343235
0.314457
0.299709
0.289916
0.284118
0.280479
0.278569
0.277755
0.277785
0.279297
0.283557
0.293183
0.292867
0.282553
0.277554
0.275287
0.274248
0.273589
0.338765
0.333163
0.322573
0.317038
0.324465
0.314332
0.286374
0.272394
0.263259
0.258049
0.254940
0.253466
0.252998
0.253293
0.255006
0.259418
0.269258
0.269031
0.258668
0.253668
0.251375
0.250329
0.249676
0.301152
0.296892
0.289057
0.282282
0.277878
0.268663
0.254695
0.244881
0.237901
0.233586
0.230998
0.229782
0.229412
0.229580
0.230482
0.232610
0.236415
0.236291
0.232171
0.229625
0.228242
0.227503
0.227061
0.274576
0.271028
0.264548
0.257470
0.250561
0.242060
0.232141
0.224551
0.218863
0.215207
0.212952
0.211854
0.211477
0.211532
0.211992
0.212955
0.214454
0.214429
0.212818
0.211621
0.210813
0.210307
0.210001
0.260272
0.257007
0.251004
0.243822
0.235989
0.227877
0.219731
0.213189
0.208200
0.204896
0.202815
0.201759
0.201358
0.201356
0.201631
0.202150
0.202796
0.202831
0.202199
0.201565
0.201032
0.200645
0.200412
0.372153
0.367891
0.359858
0.349628
0.338103
0.327081
0.317002
0.308888
0.302521
0.298084
0.295141
0.293516
0.292521
0.291304
0.289643
0.288186
0.287091
0.286350
0.285815
0.285444
0.285154
0.284909
0.284736
0.378956
0.374648
0.366530
0.356205
0.344579
0.333451
0.323257
0.315037
0.308590
0.304142
0.301317
0.299990
0.299344
0.298106
0.296042
0.294209
0.292883
0.291999
0.291350
0.290891
0.290536
0.290238
0.290026
0.391690
0.387327
0.379098
0.368634
0.356836
0.345513
0.335088
0.326643
0.320011
0.315475
0.312733
0.311749
0.311545
0.310274
0.307678
0.305379
0.303765
0.302649
0.301730
0.301039
0.300503
0.300080
0.299787
0.407794
0.403425
0.395156
0.384597
0.372623
0.361053
0.350301
0.341501
0.334524
0.329711
0.326744
0.325598
0.325279
0.323988
0.321449
0.319259
0.317731
0.316419
0.314999
0.313824
0.312909
0.312267
0.311867
0.426085
0.421737
0.413495
0.402903
0.390782
0.378909
0.367727
0.358470
0.351017
0.345725
0.342211
0.340415
0.339477
0.338184
0.336356
0.335051
0.334292
0.332811
0.330380
0.328292
0.326735
0.325732
0.325184
0.444070
0.439747
0.431531
0.420903
0.408627
0.396438
0.384809
0.375073
0.367148
0.361351
0.357251
0.354805
0.353314
0.352077
0.351088
0.351152
0.351871
0.350219
0.346037
0.342477
0.340040
0.338601
0.337884
0.461245
0.456912
0.448657
0.437928
0.425451
0.412946
0.400900
0.390757
0.382452
0.376190
0.371485
0.368490
0.366588
0.365379
0.365081
0.366604
0.369192
0.367383
0.361022
0.355774
0.352418
0.350582
0.349713
0.475747
0.471356
0.462965
0.452030
0.439286
0.426512
0.414213
0.403868
0.395387
0.388734
0.383398
0.379841
0.377503
0.376004
0.375499
0.376875
0.379315
0.377423
0.371026
0.365742
0.362356
0.360498
0.359599
0.487543
0.483031
0.474418
0.463206
0.450174
0.437206
0.424908
0.414768
0.406699
0.399720
0.393356
0.389081
0.386259
0.384117
0.382458
0.382113
0.382484
0.380580
0.376242
0.372591
0.370123
0.368605
0.367773
0.495553
0.490917
0.482084
0.470611
0.457357
0.444341
0.432348
0.423036
0.416559
0.409384
0.401112
0.395914
0.392844
0.390048
0.386966
0.384968
0.383716
0.381871
0.379224
0.377090
0.375608
0.374503
0.373722
0.499846
0.495097
0.486052
0.474377
0.460992
0.448058
0.436704
0.429094
0.427126
0.419893
0.407063
0.400469
0.397384
0.394062
0.389457
0.386185
0.384008
0.382266
0.380652
0.379567
0.378949
0.378215
0.377429
0.500141
0.495265
0.485982
0.474140
0.460663
0.447674
0.436259
0.428606
0.426595
0.419313
0.406399
0.399698
0.396496
0.393068
0.388319
0.384854
0.382518
0.380973
0.379890
0.379342
0.379141
0.378680
0.378019
0.496804
0.491664
0.481854
0.469807
0.456298
0.443092
0.430860
0.421399
0.414800
0.407454
0.398911
0.393386
0.389957
0.386794
0.383193
0.380440
0.378470
0.377188
0.376396
0.376050
0.375932
0.375641
0.375235
0.490484
0.484829
0.473864
0.461497
0.448144
0.434855
0.421986
0.411492
0.403185
0.395906
0.389091
0.384270
0.380845
0.378039
0.375329
0.373213
0.371635
0.370606
0.370002
0.369771
0.369696
0.369521
0.369281
0.481879
0.475284
0.461550
0.448604
0.435644
0.422438
0.408980
0.397901
0.388964
0.381875
0.375964
0.371705
0.368583
0.366191
0.364111
0.362503
0.361332
0.360525
0.359994
0.359791
0.359721
0.359603
0.359446
0.462815
0.456326
0.442811
0.430417
0.418223
0.405376
0.391768
0.380540
0.371534
0.364753
0.359449
0.355754
0.353101
0.351195
0.349664
0.348613
0.347987
0.347353
0.346606
0.346200
0.345993
0.345840
0.345689
0.433389
0.427922
0.417503
0.406923
0.396635
0.384336
0.370101
0.358677
0.349652
0.343207
0.338527
0.335488
0.333476
0.332149
0.331333
0.331208
0.331824
0.331292
0.329535
0.328432
0.327821
0.327484
0.327264
0.405683
0.400450
0.390700
0.381900
0.375331
0.363580
0.346686
0.334258
0.324981
0.318823
0.314724
0.312348
0.310997
0.310331
0.310459
0.311941
0.315195
0.314735
0.310481
0.307910
0.306574
0.305940
0.305609
0.379573
0.373750
0.362797
0.356650
0.363238
0.352047
0.322860
0.307696
0.297578
0.291662
0.288093
0.286309
0.285572
0.285582
0.286984
0.291108
0.300594
0.300214
0.289874
0.284796
0.282398
0.281420
0.280953
0.346912
0.341392
0.330910
0.325341
0.332573
0.322146
0.293812
0.279460
0.270039
0.264737
0.261688
0.260320
0.259913
0.260204
0.261830
0.266130
0.275848
0.275585
0.265212
0.260144
0.257721
0.256746
0.256286
0.308746
0.304499
0.296651
0.289753
0.285119
0.275596
0.261279
0.251149
0.243936
0.239533
0.236978
0.235840
0.235519
0.235679
0.236513
0.238560
0.242303
0.242164
0.238052
0.235502
0.234101
0.233428
0.233096
0.281815
0.278219
0.271631
0.264352
0.257164
0.248346
0.238105
0.230240
0.224354
0.220613
0.218364
0.217311
0.216966
0.217011
0.217423
0.218328
0.219790
0.219769
0.218192
0.217038
0.216268
0.215826
0.215586
0.267319
0.263976
0.257812
0.250388
0.242251
0.233815
0.225360
0.218564
0.213395
0.210006
0.207915
0.206885
0.206505
0.206493
0.206730
0.207205
0.207829
0.207877
0.207291
0.206719
0.206248
0.205921
0.205732
0.383473
0.378922
0.370373
0.359583
0.347500
0.335986
0.325445
0.316927
0.310187
0.305431
0.302164
0.300186
0.298844
0.297512
0.295951
0.294588
0.293509
0.292730
0.292132
0.291688
0.291325
0.291032
0.290841
0.390694
0.386040
0.377319
0.366360
0.354132
0.342492
0.331828
0.323198
0.316368
0.311576
0.308367
0.306568
0.305431
0.304067
0.302229
0.300593
0.299332
0.298430
0.297729
0.297204
0.296777
0.296436
0.296214
0.404017
0.399241
0.390301
0.379115
0.366664
0.354807
0.343910
0.335057
0.328032
0.323125
0.319930
0.318320
0.317425
0.316001
0.313781
0.311788
0.310272
0.309155
0.308218
0.307487
0.306892
0.306438
0.306150
0.420430
0.415641
0.406656
0.395370
0.382745
0.370649
0.359454
0.350286
0.342958
0.337790
0.334385
0.332635
0.331641
0.330144
0.327864
0.325833
0.324263
0.322920
0.321576
0.320450
0.319541
0.318889
0.318506
0.438693
0.433995
0.425140
0.413894
0.401161
0.388817
0.377271
0.367729
0.360032
0.354468
0.350603
0.348395
0.346984
0.345412
0.343425
0.341782
0.340510
0.338935
0.336866
0.335065
0.333653
0.332707
0.332189
0.456615
0.452013
0.443286
0.432076
0.419230
0.406627
0.394729
0.384824
0.376793
0.370810
0.366426
0.363738
0.361940
0.360308
0.358667
0.357654
0.357053
0.355235
0.352040
0.349256
0.347214
0.345927
0.345263
0.473836
0.469271
0.460578
0.449318
0.436300
0.423426
0.411208
0.401013
0.393042
0.386644
0.381356
0.378179
0.376019
0.374289
0.372894
0.372547
0.372823
0.370797
0.366303
0.362487
0.359852
0.358276
0.357480
0.488456
0.483868
0.475105
0.463701
0.450462
0.437326
0.424835
0.414385
0.406151
0.399349
0.393512
0.389821
0.387244
0.385225
0.383631
0.383143
0.383293
0.381183
0.376653
0.372839
0.370236
0.368639
0.367776
0.500342
0.495685
0.486784
0.475188
0.461716
0.448366
0.435702
0.425142
0.416468
0.409285
0.403109
0.398819
0.395747
0.393238
0.390980
0.389563
0.388630
0.386580
0.383298
0.380599
0.378776
0.377438
0.376501
0.508360
0.503624
0.494579
0.482804
0.469156
0.455699
0.443084
0.432791
0.424555
0.417090
0.409941
0.404950
0.401499
0.398505
0.395471
0.393182
0.391427
0.389547
0.387462
0.386047
0.385300
0.384317
0.383187
0.512509
0.507700
0.498523
0.486611
0.472854
0.459382
0.446981
0.437304
0.430431
0.422819
0.414045
0.408346
0.404747
0.401395
0.397584
0.394651
0.392471
0.390808
0.389640
0.389363
0.390049
0.389416
0.387701
0.512404
0.507517
0.498206
0.486196
0.472377
0.458848
0.446373
0.436624
0.429682
0.422016
0.413184
0.407411
0.403735
0.400326
0.396459
0.393453
0.391238
0.389771
0.389024
0.389187
0.390233
0.389838
0.388238
0.508034
0.503012
0.493463
0.481364
0.467549
0.453919
0.441048
0.430521
0.422048
0.414408
0.407098
0.401882
0.398188
0.395003
0.391764
0.389166
0.387184
0.385878
0.385200
0.385197
0.385589
0.385318
0.384529
0.499615
0.494360
0.484365
0.472182
0.458519
0.444899
0.431732
0.420713
0.411590
0.404111
0.397708
0.393053
0.389573
0.386727
0.384047
0.381856
0.380140
0.378999
0.378368
0.378219
0.378318
0.378133
0.377730
0.486601
0.481009
0.470159
0.457923
0.444635
0.431195
0.417847
0.406613
0.397330
0.390136
0.384419
0.380327
0.377261
0.374822
0.372610
0.370795
0.369381
0.368417
0.367833
0.367625
0.367587
0.367457
0.367257
0.466378
0.460918
0.450356
0.438631
0.425971
0.412933
0.399702
0.388541
0.379404
0.372587
0.367446
0.363922
0.361356
0.359375
0.357623
0.356246
0.355235
0.354444
0.353790
0.353463
0.353320
0.353188
0.353046
0.438652
0.433733
0.424537
0.413937
0.402401
0.389940
0.376801
0.365753
0.356846
0.350450
0.345902
0.342985
0.341009
0.339554
0.338377
0.337658
0.337385
0.336743
0.335660
0.334965
0.334587
0.334361
0.334204
0.409295
0.404646
0.396064
0.386677
0.376914
0.365075
0.351370
0.340114
0.331343
0.325355
0.321375
0.319065
0.317678
0.316785
0.316291
0.316550
0.317561
0.317047
0.314929
0.313489
0.312709
0.312314
0.312102
0.378415
0.373696
0.364959
0.356881
0.350838
0.339651
0.323455
0.311625
0.302918
0.297356
0.293927
0.292168
0.291323
0.290964
0.291244
0.292793
0.296114
0.295726
0.291545
0.289035
0.287745
0.287167
0.286891
0.345109
0.340646
0.332369
0.324860
0.319451
0.309025
0.293691
0.282660
0.274670
0.269713
0.266783
0.265417
0.264896
0.264818
0.265349
0.267112
0.270624
0.270377
0.266274
0.263801
0.262512
0.261936
0.261664
0.310943
0.307087
0.300026
0.292384
0.284600
0.274988
0.263776
0.254831
0.248175
0.243943
0.241444
0.240296
0.239894
0.239845
0.240144
0.241086
0.242677
0.242576
0.240704
0.239346
0.238554
0.238143
0.237934
0.285831
0.282314
0.275837
0.268128
0.259708
0.250722
0.241447
0.233972
0.228299
0.224619
0.222391
0.221328
0.220933
0.220870
0.221033
0.221502
0.222219
0.222238
0.221494
0.220865
0.220422
0.220143
0.219985
0.271994
0.268624
0.262373
0.254646
0.246008
0.237366
0.229034
0.222308
0.217174
0.213791
0.211701
0.210662
0.210252
0.210180
0.210299
0.210594
0.210983
0.211069
0.210799
0.210489
0.210212
0.209999
0.209869
0.392903
0.388010
0.378881
0.367484
0.354858
0.342889
0.331956
0.323099
0.316043
0.310973
0.307352
0.304980
0.303266
0.301781
0.300280
0.298987
0.297925
0.297131
0.296517
0.296063
0.295688
0.295376
0.295167
0.400683
0.395602
0.386163
0.374483
0.361647
0.349526
0.338465
0.329499
0.322353
0.317225
0.313597
0.311286
0.309647
0.308114
0.306433
0.304958
0.303757
0.302862
0.302166
0.301652
0.301231
0.300882
0.300647
0.414734
0.409430
0.399613
0.387574
0.374440
0.362075
0.350784
0.341610
0.334283
0.329018
0.325323
0.323057
0.321489
0.319863
0.317903
0.316148
0.314716
0.313625
0.312733
0.312055
0.311500
0.311058
0.310766
0.431404
0.426088
0.416229
0.404091
0.390789
0.378198
0.366635
0.357183
0.349600
0.344099
0.340209
0.337830
0.336177
0.334425
0.332279
0.330329
0.328702
0.327352
0.326126
0.325131
0.324318
0.323709
0.323336
0.449411
0.444292
0.434729
0.422768
0.409440
0.396659
0.384806
0.375059
0.367222
0.361408
0.357144
0.354500
0.352625
0.350721
0.348478
0.346449
0.344715
0.343048
0.341286
0.339792
0.338581
0.337729
0.337243
0.467037
0.462122
0.452861
0.441080
0.427728
0.414756
0.402638
0.392666
0.384732
0.378592
0.373799
0.370836
0.368751
0.366679
0.364306
0.362237
0.360505
0.358497
0.356042
0.353926
0.352274
0.351159
0.350550
0.484122
0.479319
0.470208
0.458474
0.445016
0.431829
0.419492
0.409439
0.402165
0.395673
0.389534
0.386075
0.383696
0.381416
0.378880
0.376809
0.375193
0.372909
0.369764
0.367099
0.365105
0.363786
0.363050
0.498697
0.493920
0.484818
0.473013
0.459379
0.445943
0.433317
0.422966
0.415376
0.408481
0.401852
0.397935
0.395172
0.392616
0.389888
0.387676
0.385942
0.383581
0.380426
0.377840
0.375983
0.374649
0.373773
0.510514
0.505712
0.496545
0.484614
0.470780
0.457099
0.444145
0.433338
0.424502
0.417174
0.410877
0.406533
0.403289
0.400395
0.397434
0.394949
0.392885
0.390683
0.388286
0.386593
0.385618
0.384485
0.383286
0.518386
0.513547
0.504302
0.492251
0.478266
0.464427
0.451330
0.440378
0.431288
0.423604
0.416836
0.411932
0.408229
0.405017
0.401827
0.399143
0.396924
0.395056
0.393661
0.393418
0.394051
0.393252
0.391328
0.522272
0.517398
0.508085
0.495950
0.481871
0.467959
0.454851
0.443992
0.435144
0.427254
0.419820
0.414455
0.410486
0.407066
0.403644
0.400832
0.398610
0.397133
0.396770
0.398187
0.401285
0.400856
0.397468
0.521701
0.516799
0.507436
0.495263
0.481151
0.467189
0.454004
0.443054
0.434114
0.426172
0.418715
0.413306
0.409295
0.405881
0.402508
0.399752
0.397610
0.396332
0.396293
0.398050
0.401440
0.401211
0.397923
0.516459
0.511517
0.502091
0.489927
0.475858
0.461877
0.448529
0.437280
0.427843
0.419997
0.413203
0.408172
0.404330
0.401132
0.398092
0.395558
0.393543
0.392270
0.391910
0.392720
0.394256
0.394049
0.392421
0.506554
0.501558
0.492045
0.479953
0.466058
0.452178
0.438783
0.427402
0.417829
0.410231
0.404046
0.399533
0.396053
0.393181
0.390477
0.388178
0.386311
0.385066
0.384467
0.384559
0.385047
0.384852
0.384110
0.491224
0.486177
0.476524
0.464610
0.451076
0.437466
0.424174
0.412866
0.403419
0.396195
0.390623
0.386689
0.383700
0.381223
0.378865
0.376825
0.375167
0.374031
0.373375
0.373179
0.373212
0.373054
0.372744
0.469993
0.465098
0.455758
0.444321
0.431352
0.418200
0.405219
0.394183
0.385056
0.378281
0.373277
0.369907
0.367426
0.365379
0.363404
0.361702
0.360349
0.359387
0.358748
0.358466
0.358367
0.358241
0.358082
0.442349
0.437783
0.429192
0.418546
0.406454
0.393918
0.381313
0.370635
0.361923
0.355642
0.351214
0.348401
0.346452
0.344872
0.343372
0.342149
0.341285
0.340529
0.339812
0.339426
0.339244
0.339113
0.338994
0.411764
0.407452
0.399403
0.389630
0.378653
0.366802
0.354416
0.344033
0.335737
0.329962
0.326084
0.323811
0.322371
0.321261
0.320266
0.319643
0.319452
0.318898
0.317906
0.317294
0.316990
0.316817
0.316689
0.378403
0.374233
0.366506
0.357619
0.348402
0.337281
0.324566
0.314434
0.306581
0.301338
0.297999
0.296219
0.295249
0.294574
0.294102
0.294154
0.294933
0.294568
0.292986
0.292047
0.291580
0.291352
0.291199
0.344677
0.340723
0.333402
0.325055
0.316494
0.306134
0.294250
0.284913
0.277780
0.273132
0.270269
0.268857
0.268196
0.267808
0.267619
0.267933
0.268942
0.268751
0.267281
0.266399
0.265953
0.265734
0.265587
0.312330
0.308669
0.301892
0.293736
0.284744
0.275119
0.265185
0.257116
0.250947
0.246905
0.244443
0.243250
0.242740
0.242489
0.242376
0.242564
0.243082
0.243044
0.242384
0.241927
0.241672
0.241518
0.241405
0.288263
0.284786
0.278315
0.270282
0.261301
0.252233
0.243412
0.236305
0.230854
0.227265
0.225050
0.223954
0.223490
0.223311
0.223269
0.223405
0.223714
0.223787
0.223569
0.223394
0.223263
0.223153
0.223064
0.274872
0.271484
0.265153
0.257189
0.248232
0.239469
0.231251
0.224659
0.219614
0.216267
0.214180
0.213119
0.212663
0.212519
0.212526
0.212663
0.212897
0.213028
0.213012
0.212959
0.212884
0.212793
0.212716
0.400592
0.395396
0.385740
0.373813
0.360713
0.348372
0.337125
0.328009
0.320702
0.315351
0.311385
0.308664
0.306623
0.304951
0.303381
0.302048
0.300938
0.300109
0.299485
0.299041
0.298676
0.298355
0.298128
0.408893
0.403426
0.393329
0.381008
0.367637
0.355122
0.343754
0.334549
0.327178
0.321760
0.317734
0.315000
0.312957
0.311219
0.309507
0.308025
0.306792
0.305874
0.305185
0.304703
0.304313
0.303967
0.303717
0.423639
0.417853
0.407215
0.394402
0.380657
0.367878
0.356296
0.346925
0.339436
0.333878
0.329699
0.326910
0.324835
0.322970
0.321004
0.319259
0.317793
0.316687
0.315832
0.315222
0.314731
0.314313
0.314015
0.440568
0.434764
0.424073
0.411151
0.397230
0.384234
0.372408
0.362804
0.355124
0.349356
0.344964
0.342064
0.339901
0.337868
0.335623
0.333576
0.331823
0.330435
0.329280
0.328395
0.327681
0.327121
0.326753
0.458402
0.452874
0.442614
0.429974
0.416094
0.402949
0.390895
0.381085
0.373570
0.367541
0.362497
0.359413
0.357118
0.354873
0.352290
0.349892
0.347801
0.346031
0.344416
0.343111
0.342052
0.341277
0.340813
0.475839
0.470596
0.460768
0.448415
0.434578
0.421297
0.409080
0.399265
0.392267
0.385974
0.379945
0.376522
0.374086
0.371598
0.368596
0.365786
0.363353
0.361167
0.359032
0.357257
0.355845
0.354845
0.354269
0.492845
0.487767
0.478176
0.465942
0.452054
0.438624
0.426634
0.417339
0.423790
0.417126
0.397140
0.392766
0.389729
0.386947
0.383529
0.380366
0.377671
0.375159
0.372592
0.370485
0.368871
0.367706
0.366985
0.507318
0.502309
0.492798
0.480551
0.466524
0.452858
0.440573
0.430962
0.437204
0.430142
0.409577
0.404781
0.401385
0.398348
0.394749
0.391447
0.388637
0.386059
0.383520
0.381585
0.380242
0.379068
0.378103
0.518913
0.513928
0.504432
0.492130
0.477935
0.463982
0.450892
0.440150
0.432144
0.424688
0.417317
0.412669
0.409185
0.405936
0.402377
0.399155
0.396396
0.394066
0.392182
0.391251
0.391387
0.390397
0.388512
0.526473
0.521500
0.512006
0.499657
0.485344
0.471204
0.457818
0.446586
0.437525
0.429675
0.422532
0.417531
0.413619
0.410179
0.406703
0.403649
0.401091
0.399252
0.398497
0.399554
0.402344
0.401712
0.398222
0.529965
0.525005
0.515520
0.503150
0.488775
0.474537
0.461005
0.449590
0.439962
0.431882
0.424809
0.419504
0.415340
0.411802
0.408387
0.405482
0.403177
0.401913
0.402795
0.406539
0.421896
0.421692
0.406944
0.528919
0.523977
0.514516
0.502166
0.487790
0.473514
0.459896
0.448363
0.438594
0.430476
0.423446
0.418147
0.413986
0.410515
0.407230
0.404465
0.402306
0.401243
0.402391
0.406408
0.422004
0.421970
0.407309
0.522986
0.518065
0.508652
0.496382
0.482091
0.467842
0.454167
0.442518
0.432612
0.424635
0.418024
0.413077
0.409188
0.405948
0.402894
0.400282
0.398174
0.396939
0.397006
0.398894
0.402413
0.402279
0.399046
0.512121
0.507238
0.497910
0.485805
0.471719
0.457627
0.444026
0.432407
0.422578
0.414909
0.408833
0.404425
0.400985
0.398078
0.395266
0.392803
0.390761
0.389413
0.388890
0.389315
0.390614
0.390405
0.388915
0.495468
0.490662
0.481483
0.469665
0.455958
0.442196
0.428853
0.417457
0.407910
0.400676
0.395211
0.391414
0.388523
0.386009
0.383467
0.381191
0.379292
0.377989
0.377258
0.377088
0.377232
0.377036
0.376562
0.473430
0.468794
0.459948
0.448598
0.435438
0.422186
0.409280
0.398287
0.389170
0.382438
0.377540
0.374300
0.371908
0.369805
0.367603
0.365614
0.363972
0.362853
0.362180
0.361912
0.361853
0.361722
0.361516
0.445364
0.440973
0.432643
0.421945
0.409548
0.396957
0.384624
0.374164
0.365607
0.359413
0.355056
0.352311
0.350381
0.348697
0.346925
0.345340
0.344090
0.343235
0.342707
0.342518
0.342496
0.342435
0.342323
0.413893
0.409741
0.401901
0.391923
0.380404
0.368556
0.356803
0.346923
0.338972
0.333338
0.329484
0.327198
0.325693
0.324412
0.323062
0.321919
0.321117
0.320541
0.320126
0.320034
0.320108
0.320104
0.320007
0.379227
0.375284
0.367882
0.358623
0.348153
0.337093
0.325866
0.316615
0.309358
0.304312
0.300934
0.299069
0.297959
0.297050
0.296106
0.295398
0.295088
0.294770
0.294391
0.294357
0.294516
0.294549
0.294436
0.345121
0.341375
0.334352
0.325617
0.315806
0.305513
0.295115
0.286661
0.280119
0.275662
0.272745
0.271226
0.270410
0.269795
0.269161
0.268752
0.268706
0.268594
0.268355
0.268398
0.268592
0.268647
0.268544
0.313400
0.309830
0.303138
0.294719
0.285186
0.275577
0.266277
0.258720
0.252896
0.248974
0.246481
0.245206
0.244578
0.244167
0.243777
0.243553
0.243572
0.243608
0.243609
0.243741
0.243925
0.243976
0.243911
0.289796
0.286341
0.279855
0.271642
0.262357
0.253254
0.244701
0.237833
0.232555
0.229022
0.226784
0.225633
0.225089
0.224810
0.224609
0.224541
0.224633
0.224764
0.224888
0.225046
0.225188
0.225219
0.225175
0.276650
0.273254
0.266872
0.258766
0.249620
0.240789
0.232648
0.226153
0.221180
0.217855
0.215749
0.214650
0.214139
0.213927
0.213837
0.213864
0.214006
0.214183
0.214355
0.214510
0.214615
0.214629
0.214592
0.405619
0.400321
0.390482
0.378330
0.364995
0.352446
0.341033
0.331794
0.324368
0.318791
0.314495
0.311467
0.309164
0.307278
0.305523
0.304035
0.302807
0.301910
0.301261
0.300822
0.300465
0.300136
0.299891
0.414035
0.408460
0.398166
0.385607
0.371996
0.359283
0.347783
0.338518
0.331115
0.325477
0.321042
0.317940
0.315594
0.313619
0.311710
0.310063
0.308705
0.307719
0.307017
0.306556
0.306190
0.305845
0.305580
0.429015
0.423103
0.412238
0.399158
0.385156
0.372193
0.360535
0.351214
0.343863
0.338093
0.333345
0.330078
0.327630
0.325495
0.323309
0.321385
0.319781
0.318611
0.317755
0.317187
0.316740
0.316338
0.316030
0.446300
0.440340
0.429366
0.416121
0.401902
0.388720
0.376837
0.367319
0.359809
0.353841
0.348853
0.345435
0.342859
0.340535
0.338051
0.335805
0.333895
0.332446
0.331299
0.330466
0.329801
0.329274
0.328905
0.464641
0.458894
0.448259
0.435213
0.420982
0.407616
0.395490
0.385740
0.378318
0.372088
0.366533
0.362958
0.360251
0.357692
0.354850
0.352234
0.349975
0.348131
0.346527
0.345273
0.344269
0.343525
0.343064
0.482615
0.477086
0.466781
0.453926
0.439676
0.426150
0.413871
0.404148
0.397271
0.390777
0.384212
0.380261
0.377387
0.374562
0.371281
0.368232
0.365597
0.363330
0.361222
0.359500
0.358138
0.357166
0.356598
0.500005
0.494598
0.484459
0.471656
0.457312
0.443629
0.431610
0.422484
0.429212
0.422351
0.401681
0.396703
0.393187
0.390053
0.386341
0.382908
0.379959
0.377358
0.374853
0.372807
0.371236
0.370096
0.369385
0.514485
0.509161
0.499113
0.486307
0.471824
0.457908
0.445587
0.436130
0.442631
0.435388
0.414174
0.408809
0.404958
0.401595
0.397713
0.394144
0.391071
0.388398
0.385902
0.384003
0.382674
0.381517
0.380559
0.525730
0.520482
0.510540
0.497764
0.483169
0.468964
0.455781
0.445082
0.437144
0.429522
0.421735
0.416678
0.412855
0.409333
0.405525
0.402067
0.399093
0.396647
0.394730
0.393775
0.393889
0.392888
0.390997
0.532768
0.527605
0.517783
0.505070
0.490428
0.476049
0.462526
0.451242
0.442146
0.434153
0.426751
0.421498
0.417361
0.413711
0.410015
0.406743
0.403989
0.402012
0.401163
0.402146
0.404876
0.404207
0.400699
0.535727
0.530644
0.520936
0.508299
0.493657
0.479200
0.465507
0.453985
0.444265
0.436068
0.428848
0.423406
0.419103
0.415412
0.411809
0.408696
0.406195
0.404773
0.405522
0.409150
0.424427
0.424163
0.409373
0.534193
0.529182
0.519577
0.507029
0.492426
0.477952
0.464165
0.452499
0.442614
0.434405
0.427297
0.421941
0.417707
0.414132
0.410680
0.407712
0.405350
0.404121
0.405111
0.408983
0.424468
0.424364
0.409655
0.527771
0.522818
0.513327
0.500914
0.486431
0.471994
0.458152
0.446363
0.436345
0.428295
0.421653
0.416717
0.412834
0.409520
0.406294
0.403478
0.401171
0.399758
0.399654
0.401383
0.404769
0.404551
0.401280
0.516338
0.511466
0.502135
0.489937
0.475685
0.461421
0.447673
0.435929
0.426002
0.418282
0.412220
0.407887
0.404527
0.401568
0.398557
0.395873
0.393627
0.392099
0.391406
0.391677
0.392849
0.392559
0.391029
0.499007
0.494262
0.485176
0.473318
0.459466
0.445562
0.432117
0.420633
0.411018
0.403764
0.398348
0.394679
0.391941
0.389383
0.386585
0.384051
0.381934
0.380464
0.379594
0.379306
0.379357
0.379100
0.378593
0.476399
0.471847
0.463121
0.451753
0.438467
0.425116
0.412162
0.401139
0.391999
0.385269
0.380408
0.377269
0.375002
0.372847
0.370384
0.368133
0.366271
0.365033
0.364305
0.364014
0.363940
0.363796
0.363565
0.447851
0.443529
0.435289
0.424572
0.412091
0.399444
0.387126
0.376731
0.368244
0.362054
0.357649
0.354894
0.352970
0.351193
0.349200
0.347375
0.345923
0.345016
0.344588
0.344556
0.344688
0.344676
0.344528
0.415751
0.411679
0.403948
0.393974
0.382425
0.370579
0.358921
0.349235
0.341497
0.335874
0.331844
0.329413
0.327794
0.326369
0.324800
0.323397
0.322362
0.321817
0.321728
0.322050
0.322514
0.322640
0.322466
0.380379
0.376551
0.369337
0.360140
0.349730
0.338727
0.327637
0.318709
0.311873
0.306846
0.303092
0.300947
0.299623
0.298528
0.297341
0.296321
0.295685
0.295470
0.295673
0.296317
0.297114
0.297347
0.297082
0.345910
0.342282
0.335441
0.326762
0.317005
0.306785
0.296540
0.288413
0.282284
0.277852
0.274557
0.272745
0.271695
0.270907
0.270054
0.269358
0.269003
0.269023
0.269382
0.270113
0.270949
0.271219
0.270968
0.314242
0.310734
0.304122
0.295698
0.286146
0.276569
0.267397
0.260056
0.254448
0.250531
0.247837
0.246369
0.245578
0.245034
0.244494
0.244091
0.243953
0.244087
0.244469
0.245062
0.245674
0.245884
0.245753
0.290739
0.287308
0.280843
0.272597
0.263265
0.254153
0.245660
0.238894
0.233708
0.230162
0.227812
0.226544
0.225896
0.225525
0.225230
0.225065
0.225086
0.225279
0.225617
0.226039
0.226426
0.226562
0.226503
0.277660
0.274269
0.267879
0.259729
0.250523
0.241660
0.233532
0.227074
0.222128
0.218781
0.216606
0.215429
0.214846
0.214568
0.214413
0.214381
0.214490
0.214710
0.215009
0.215326
0.215583
0.215669
0.215639
0.408529
0.403326
0.393627
0.381543
0.368193
0.355604
0.344194
0.335030
0.327725
0.321983
0.317252
0.313902
0.311358
0.309228
0.307174
0.305431
0.304021
0.303028
0.302347
0.301916
0.301575
0.301239
0.300975
0.416681
0.411261
0.401207
0.388799
0.375225
0.362520
0.351116
0.342105
0.335102
0.329314
0.324206
0.320654
0.318028
0.315775
0.313507
0.311559
0.309994
0.308904
0.308173
0.307732
0.307397
0.307052
0.306768
0.431496
0.425790
0.415251
0.402390
0.388472
0.375577
0.364173
0.355437
0.349096
0.343190
0.337198
0.333204
0.330388
0.327917
0.325292
0.323025
0.321201
0.319920
0.319035
0.318496
0.318094
0.317696
0.317370
0.449314
0.443481
0.432716
0.419583
0.405383
0.392238
0.380624
0.371735
0.365265
0.359143
0.352850
0.348612
0.345599
0.342920
0.340043
0.337529
0.335467
0.333921
0.332729
0.331906
0.331278
0.330746
0.330357
0.468912
0.463096
0.452334
0.439107
0.424690
0.411253
0.399262
0.389886
0.382651
0.376224
0.370086
0.365768
0.362550
0.359676
0.356649
0.353983
0.351733
0.349851
0.348157
0.346841
0.345813
0.345049
0.344569
0.488234
0.482416
0.471628
0.458275
0.443630
0.429927
0.417706
0.408206
0.400919
0.394173
0.387466
0.382718
0.379202
0.376090
0.372857
0.370042
0.367637
0.365391
0.363110
0.361204
0.359724
0.358697
0.358110
0.506572
0.500723
0.489850
0.476331
0.461441
0.447505
0.435197
0.425928
0.419749
0.412664
0.404181
0.398632
0.394668
0.391277
0.387804
0.384837
0.382299
0.379754
0.376974
0.374601
0.372780
0.371541
0.370830
0.521201
0.515403
0.504577
0.491020
0.475970
0.461779
0.449150
0.439532
0.432979
0.425522
0.416669
0.410780
0.406528
0.402925
0.399288
0.396185
0.393516
0.390860
0.388008
0.385641
0.383887
0.382593
0.381729
0.531874
0.526237
0.515651
0.502241
0.487159
0.472719
0.459538
0.449001
0.440565
0.432726
0.424967
0.419256
0.414914
0.411173
0.407434
0.404208
0.401423
0.398872
0.396458
0.394746
0.393728
0.392558
0.391336
0.538099
0.532664
0.522381
0.509206
0.494193
0.479631
0.466134
0.455080
0.445955
0.437833
0.430199
0.424483
0.420053
0.416203
0.412352
0.409011
0.406177
0.403894
0.402244
0.401794
0.402254
0.401340
0.399360
0.540304
0.535045
0.525039
0.512091
0.497191
0.482610
0.469004
0.457834
0.448709
0.440459
0.432570
0.426775
0.422349
0.418468
0.414515
0.411091
0.408279
0.406326
0.405558
0.406632
0.409444
0.408831
0.405357
0.538229
0.533101
0.523299
0.510536
0.495742
0.481161
0.467446
0.456096
0.446799
0.438567
0.430882
0.425307
0.421072
0.417334
0.413476
0.410121
0.407385
0.405589
0.405063
0.406391
0.409419
0.408958
0.405560
0.531375
0.526348
0.516727
0.504150
0.489500
0.474944
0.461083
0.449414
0.439633
0.431564
0.424695
0.419733
0.415952
0.412531
0.408940
0.405773
0.403147
0.401332
0.400447
0.400787
0.401925
0.401461
0.399710
0.519580
0.514664
0.505246
0.492920
0.478514
0.464118
0.450289
0.438537
0.428663
0.420923
0.414817
0.410609
0.407485
0.404461
0.401051
0.398021
0.395502
0.393708
0.392594
0.392229
0.392336
0.391893
0.391029
0.501866
0.497101
0.487976
0.476029
0.462058
0.448024
0.434466
0.422922
0.413290
0.406018
0.400658
0.397250
0.394959
0.392351
0.388989
0.386041
0.383658
0.382003
0.380935
0.380402
0.380170
0.379826
0.379408
0.478900
0.474343
0.465619
0.454220
0.440896
0.427435
0.414352
0.403270
0.394129
0.387360
0.382503
0.379572
0.377713
0.375491
0.372484
0.369855
0.367778
0.366425
0.365646
0.365341
0.365260
0.365081
0.364818
0.449949
0.445653
0.437485
0.426859
0.414562
0.401865
0.389322
0.378895
0.370511
0.364246
0.359598
0.356781
0.354934
0.353055
0.350746
0.348688
0.347110
0.346201
0.345912
0.346126
0.346543
0.346575
0.346289
0.417403
0.413403
0.405866
0.396219
0.385285
0.373461
0.361331
0.351642
0.344263
0.338522
0.333850
0.331039
0.329227
0.327645
0.325873
0.324325
0.323222
0.322790
0.323076
0.324005
0.325172
0.325430
0.324929
0.381576
0.377880
0.371079
0.362620
0.353991
0.343083
0.330592
0.321645
0.315832
0.310637
0.305372
0.302461
0.300705
0.299390
0.298035
0.296898
0.296217
0.296209
0.297036
0.298685
0.300721
0.301159
0.300257
0.346792
0.343289
0.336858
0.328912
0.320935
0.310812
0.299195
0.291068
0.285972
0.281367
0.276567
0.273989
0.272501
0.271487
0.270490
0.269701
0.269324
0.269552
0.270538
0.272279
0.274374
0.274843
0.273944
0.314930
0.311499
0.305089
0.296998
0.288068
0.278550
0.268976
0.261672
0.256431
0.252397
0.249055
0.247158
0.246091
0.245393
0.244754
0.244290
0.244146
0.244426
0.245206
0.246425
0.247767
0.248120
0.247659
0.291334
0.287945
0.281577
0.273463
0.264365
0.255274
0.246636
0.239889
0.234822
0.231192
0.228531
0.227032
0.226214
0.225746
0.225385
0.225181
0.225199
0.225475
0.226026
0.226762
0.227502
0.227719
0.227528
0.278216
0.274848
0.268500
0.260398
0.251254
0.242389
0.234213
0.227752
0.222820
0.219403
0.217069
0.215755
0.215063
0.214716
0.214515
0.214457
0.214564
0.214830
0.215244
0.215722
0.216150
0.216284
0.216205
0.410277
0.405198
0.395688
0.383738
0.370449
0.357912
0.346650
0.337801
0.330963
0.325116
0.319752
0.316008
0.313261
0.310891
0.308489
0.306448
0.304845
0.303759
0.303055
0.302650
0.302343
0.302009
0.301724
0.418155
0.412920
0.403155
0.390962
0.377505
0.364927
0.353847
0.345558
0.339748
0.333879
0.327475
0.323221
0.320328
0.317780
0.315049
0.312719
0.310921
0.309724
0.308970
0.308567
0.308280
0.307942
0.307634
0.432815
0.427340
0.417167
0.404580
0.390828
0.378162
0.367407
0.360214
0.356743
0.350783
0.341881
0.336477
0.333243
0.330385
0.327116
0.324381
0.322299
0.320900
0.319982
0.319480
0.319134
0.318745
0.318390
0.451237
0.445543
0.434998
0.422004
0.407883
0.394933
0.383998
0.376736
0.373215
0.367016
0.357682
0.351880
0.348348
0.345273
0.341836
0.338975
0.336758
0.335124
0.333862
0.333026
0.332424
0.331883
0.331463
0.472252
0.466339
0.455415
0.441984
0.427407
0.414004
0.402444
0.394085
0.388370
0.381791
0.373853
0.368307
0.364482
0.361292
0.358080
0.355441
0.353312
0.351418
0.349561
0.348101
0.347000
0.346190
0.345673
0.493158
0.486978
0.475602
0.461662
0.446608
0.432817
0.420972
0.412401
0.406294
0.399309
0.390922
0.384735
0.380366
0.376981
0.373939
0.371615
0.369697
0.367528
0.364915
0.362647
0.360939
0.359800
0.359167
0.512598
0.506201
0.494444
0.480074
0.464610
0.450543
0.438707
0.430646
0.425794
0.418419
0.407961
0.400497
0.395397
0.391737
0.388723
0.386612
0.384863
0.382447
0.379154
0.376185
0.373961
0.372541
0.371787
0.527349
0.520973
0.509217
0.494768
0.479118
0.464774
0.452597
0.444159
0.438887
0.431152
0.420396
0.412648
0.407306
0.403457
0.400284
0.398033
0.396141
0.393582
0.390149
0.387064
0.384762
0.383254
0.382411
0.537267
0.531160
0.519815
0.505669
0.490078
0.475479
0.462600
0.452882
0.445462
0.437424
0.428230
0.421274
0.416226
0.412286
0.408753
0.406007
0.403669
0.401082
0.398072
0.395518
0.393682
0.392291
0.391320
0.542448
0.536693
0.525891
0.512204
0.496831
0.482163
0.468928
0.458595
0.450506
0.442301
0.433494
0.426993
0.422240
0.418205
0.414188
0.410842
0.408048
0.405516
0.403113
0.401403
0.400383
0.399209
0.397986
0.543750
0.538296
0.527970
0.514703
0.499586
0.484985
0.471744
0.461572
0.454257
0.446026
0.436439
0.429918
0.425413
0.421330
0.416857
0.413033
0.409939
0.407519
0.405703
0.404861
0.405076
0.404135
0.402273
0.541072
0.535823
0.525823
0.512856
0.497923
0.483344
0.469961
0.459530
0.451966
0.443793
0.434579
0.428478
0.424325
0.420408
0.415930
0.412040
0.408916
0.406615
0.405069
0.404519
0.404974
0.404191
0.402407
0.533841
0.528734
0.518976
0.506248
0.491474
0.476872
0.463142
0.451891
0.442830
0.434807
0.427393
0.422364
0.418846
0.415324
0.411171
0.407516
0.404548
0.402367
0.400837
0.400064
0.399813
0.399122
0.398133
0.521805
0.516830
0.507307
0.494857
0.480333
0.465848
0.452009
0.440375
0.430738
0.423031
0.416855
0.412932
0.410372
0.407302
0.403189
0.399621
0.396786
0.394747
0.393292
0.392411
0.391905
0.391321
0.390722
0.503890
0.499082
0.489885
0.477852
0.463800
0.449663
0.436008
0.424443
0.414865
0.407629
0.402430
0.399643
0.398462
0.395830
0.391286
0.387583
0.384836
0.382999
0.381773
0.381055
0.380623
0.380198
0.379812
0.480723
0.476145
0.467406
0.456018
0.442749
0.429203
0.415929
0.404777
0.395680
0.388905
0.384122
0.381730
0.380918
0.378658
0.374504
0.371175
0.368792
0.367338
0.366550
0.366301
0.366296
0.366089
0.365730
0.451536
0.447269
0.439217
0.428864
0.417083
0.404356
0.391313
0.380777
0.372638
0.366270
0.361197
0.358365
0.356841
0.354876
0.352012
0.349604
0.347899
0.347028
0.346946
0.347559
0.348464
0.348543
0.347953
0.418731
0.414841
0.407674
0.398888
0.389614
0.377846
0.364335
0.354442
0.347968
0.342014
0.335900
0.332397
0.330365
0.328617
0.326594
0.324915
0.323820
0.323581
0.324389
0.326302
0.328732
0.329138
0.327860
0.382643
0.379170
0.373168
0.366678
0.362781
0.352029
0.335484
0.326158
0.323223
0.317690
0.308537
0.303961
0.301513
0.299930
0.298427
0.297250
0.296649
0.296974
0.298678
0.302054
0.306484
0.307168
0.304684
0.347588
0.344308
0.338671
0.332668
0.329382
0.319425
0.303814
0.295328
0.293097
0.288160
0.279505
0.275270
0.273062
0.271780
0.270673
0.269869
0.269584
0.270142
0.272001
0.275474
0.279998
0.280708
0.278190
0.315460
0.312154
0.306125
0.298882
0.291573
0.282151
0.271311
0.263860
0.259498
0.255254
0.250494
0.247817
0.246352
0.245483
0.244774
0.244300
0.244215
0.244700
0.245999
0.248198
0.250829
0.251330
0.250064
0.291682
0.288358
0.282160
0.274366
0.265819
0.256774
0.247743
0.240947
0.236120
0.232357
0.229151
0.227293
0.226264
0.225694
0.225288
0.225076
0.225123
0.225496
0.226284
0.227447
0.228717
0.228998
0.228489
0.278472
0.275140
0.268875
0.260905
0.251938
0.243093
0.234805
0.228313
0.223413
0.219898
0.217326
0.215821
0.215004
0.214590
0.214357
0.214291
0.214410
0.214720
0.215237
0.215896
0.216532
0.216687
0.216481
0.411660
0.406639
0.397218
0.385322
0.372059
0.359580
0.348540
0.340192
0.334292
0.328368
0.321949
0.317681
0.314742
0.312189
0.309496
0.307247
0.305530
0.304393
0.303667
0.303272
0.302987
0.302649
0.302340
0.419425
0.414278
0.404649
0.392548
0.379152
0.366714
0.356127
0.349058
0.345706
0.339785
0.330864
0.325480
0.322292
0.319490
0.316296
0.313669
0.311722
0.310460
0.309677
0.309287
0.309030
0.308690
0.308353
0.434102
0.428729
0.418713
0.406233
0.392575
0.380197
0.370528
0.366220
0.369098
0.363135
0.347891
0.339858
0.336130
0.332874
0.328725
0.325552
0.323282
0.321809
0.320845
0.320347
0.320037
0.319644
0.319247
0.453070
0.447399
0.436880
0.423870
0.409756
0.397063
0.387237
0.382939
0.385812
0.379591
0.363818
0.355239
0.351116
0.347641
0.343406
0.340217
0.337911
0.336232
0.334890
0.334010
0.333409
0.332852
0.332387
0.475253
0.469174
0.457967
0.444247
0.429465
0.416111
0.405160
0.398381
0.395596
0.388899
0.377797
0.370544
0.366088
0.362629
0.359214
0.356651
0.354712
0.352846
0.350821
0.349198
0.348006
0.347143
0.346584
0.497459
0.490901
0.478900
0.464367
0.448905
0.435053
0.423725
0.416533
0.412651
0.405470
0.394426
0.386448
0.381207
0.377598
0.374747
0.372929
0.371540
0.369474
0.366536
0.363906
0.361969
0.360721
0.360038
0.517842
0.510913
0.498275
0.483096
0.467094
0.452965
0.441855
0.435807
0.433941
0.426341
0.412326
0.402259
0.395904
0.391992
0.389405
0.388127
0.387190
0.384927
0.381134
0.377596
0.374988
0.373398
0.372591
0.532613
0.525694
0.513037
0.497762
0.481559
0.467136
0.455654
0.449172
0.446785
0.438837
0.424648
0.414374
0.407829
0.403756
0.401021
0.399603
0.398514
0.396091
0.392117
0.388390
0.385618
0.383918
0.383053
0.541716
0.535177
0.523122
0.508312
0.492262
0.477540
0.465060
0.456519
0.450987
0.442787
0.431341
0.422866
0.417117
0.413044
0.409743
0.407508
0.405683
0.403133
0.399626
0.396429
0.394016
0.392437
0.391562
0.545858
0.539817
0.528542
0.514416
0.498738
0.483989
0.471084
0.461777
0.455628
0.447359
0.436499
0.428963
0.423919
0.419781
0.415645
0.412384
0.409761
0.407115
0.404169
0.401673
0.399799
0.398424
0.397523
0.546257
0.540638
0.530046
0.516536
0.501285
0.486718
0.474030
0.465582
0.462349
0.454164
0.440612
0.432689
0.428053
0.423829
0.418843
0.414732
0.411542
0.408856
0.406334
0.404416
0.403078
0.401902
0.400939
0.542992
0.537651
0.527501
0.514399
0.499405
0.484886
0.472026
0.463230
0.459639
0.451549
0.438572
0.431278
0.427163
0.423131
0.418026
0.413721
0.410397
0.407802
0.405579
0.403991
0.402915
0.401907
0.401022
0.535412
0.530246
0.520387
0.507557
0.492709
0.478089
0.464544
0.453939
0.446310
0.438347
0.429708
0.424462
0.421348
0.417805
0.413054
0.408996
0.405825
0.403427
0.401472
0.400060
0.399048
0.398188
0.397524
0.523193
0.518170
0.508567
0.496029
0.481429
0.466877
0.453039
0.441584
0.432400
0.424751
0.418368
0.414854
0.413277
0.410239
0.405142
0.400997
0.397906
0.395712
0.394023
0.392825
0.391949
0.391250
0.390753
0.505164
0.500320
0.491071
0.478988
0.464927
0.450704
0.436913
0.425334
0.415883
0.408726
0.403788
0.402050
0.403142
0.400562
0.393807
0.389033
0.385868
0.383887
0.382546
0.381712
0.381163
0.380662
0.380245
0.481916
0.477326
0.468603
0.457294
0.444265
0.430649
0.417026
0.405777
0.396827
0.390085
0.385418
0.383976
0.385379
0.383154
0.376802
0.372440
0.369678
0.368139
0.367350
0.367169
0.367271
0.367024
0.366511
0.452670
0.448448
0.440635
0.430815
0.420511
0.407768
0.393327
0.382580
0.375153
0.368672
0.362620
0.359783
0.358942
0.356948
0.353224
0.350394
0.348576
0.347759
0.347883
0.348918
0.350423
0.350512
0.349448
0.419813
0.416080
0.409587
0.402474
0.397799
0.386109
0.368461
0.358138
0.354330
0.348086
0.338404
0.333656
0.331361
0.329477
0.327161
0.325394
0.324361
0.324333
0.325682
0.328732
0.332854
0.333352
0.330807
0.383682
0.380587
0.376456
0.374710
0.388989
0.378526
0.345129
0.334719
0.341339
0.335285
0.314319
0.305974
0.302190
0.300282
0.298665
0.297530
0.297090
0.297784
0.300491
0.306086
0.314073
0.314943
0.309720
0.348425
0.345525
0.341751
0.340451
0.355381
0.345721
0.313236
0.303696
0.311160
0.305708
0.285116
0.277111
0.273507
0.271898
0.270727
0.269990
0.269867
0.270790
0.273652
0.279370
0.287551
0.288447
0.283086
0.315959
0.312822
0.307472
0.301862
0.299090
0.289782
0.274938
0.267106
0.265395
0.260859
0.252521
0.248474
0.246428
0.245399
0.244672
0.244253
0.244271
0.244959
0.246784
0.250126
0.254527
0.255114
0.252489
0.291939
0.288691
0.282778
0.275549
0.268506
0.259514
0.249197
0.242250
0.238136
0.234205
0.229815
0.227440
0.226141
0.225488
0.225076
0.224897
0.224996
0.225449
0.226438
0.228027
0.229943
0.230232
0.229201
0.278589
0.275296
0.269141
0.261365
0.252767
0.243947
0.235372
0.228814
0.224029
0.220400
0.217454
0.215727
0.214779
0.214316
0.214081
0.214037
0.214180
0.214511
0.215081
0.215868
0.216699
0.216827
0.216419
0.412828
0.407784
0.398320
0.386358
0.373012
0.360447
0.349318
0.340879
0.334877
0.328847
0.322320
0.317964
0.314982
0.312451
0.309852
0.307742
0.306152
0.305052
0.304273
0.303803
0.303460
0.303081
0.302745
0.420612
0.415447
0.405781
0.393613
0.380126
0.367592
0.356906
0.349738
0.346280
0.340249
0.331216
0.325741
0.322511
0.319746
0.316675
0.314226
0.312441
0.311226
0.310373
0.309888
0.309565
0.309176
0.308802
0.435396
0.430002
0.419940
0.407374
0.393600
0.381103
0.371313
0.366889
0.369646
0.363566
0.348202
0.340068
0.336295
0.333095
0.329111
0.326170
0.324112
0.322703
0.321656
0.321047
0.320674
0.320227
0.319771
0.454700
0.448970
0.438335
0.425170
0.410881
0.398030
0.388045
0.383601
0.386324
0.379973
0.364062
0.355358
0.351170
0.347765
0.343724
0.340800
0.338726
0.337142
0.335736
0.334756
0.334093
0.333493
0.332973
0.477511
0.471277
0.459805
0.445809
0.430771
0.417190
0.406021
0.399049
0.396081
0.389216
0.377942
0.370527
0.365981
0.362582
0.359376
0.357094
0.355405
0.353656
0.351616
0.349934
0.348697
0.347801
0.347213
0.500451
0.493622
0.481175
0.466222
0.450415
0.436264
0.424650
0.417198
0.413076
0.405689
0.394442
0.386260
0.380894
0.377341
0.374726
0.373214
0.372092
0.370175
0.367274
0.364630
0.362672
0.361407
0.360711
0.521409
0.514117
0.500872
0.485158
0.468741
0.454260
0.442799
0.436423
0.434241
0.426409
0.412202
0.401915
0.395430
0.391586
0.389262
0.388326
0.387680
0.385592
0.381861
0.378326
0.375701
0.374103
0.373296
0.536115
0.528840
0.515584
0.499783
0.483168
0.468389
0.456530
0.449695
0.446974
0.438803
0.424444
0.413980
0.407331
0.403361
0.400917
0.399862
0.399078
0.396833
0.392898
0.389136
0.386304
0.384591
0.383737
0.544558
0.537754
0.525268
0.510072
0.493710
0.478662
0.465804
0.456920
0.451103
0.442709
0.431123
0.422531
0.416752
0.412824
0.409842
0.407991
0.406504
0.404095
0.400521
0.397174
0.394600
0.392967
0.392125
0.547938
0.541739
0.530217
0.515878
0.500030
0.485005
0.471700
0.462045
0.455633
0.447210
0.436271
0.428713
0.423732
0.419795
0.416013
0.413191
0.410980
0.408424
0.405220
0.402363
0.400137
0.398653
0.397838
0.547703
0.542012
0.531324
0.517765
0.502521
0.487727
0.474574
0.465748
0.462256
0.453947
0.440371
0.432499
0.427998
0.424028
0.419446
0.415863
0.413206
0.410565
0.407548
0.405015
0.403090
0.401753
0.400959
0.543997
0.538634
0.528459
0.515373
0.500432
0.485734
0.472447
0.463303
0.459475
0.451292
0.438322
0.431112
0.427158
0.423399
0.418696
0.414907
0.412101
0.409546
0.406817
0.404602
0.402924
0.401751
0.401032
0.536146
0.530963
0.521085
0.508247
0.493387
0.478618
0.464789
0.453931
0.446125
0.438086
0.429460
0.424299
0.421342
0.418043
0.413633
0.409982
0.407190
0.404851
0.402602
0.400794
0.399398
0.398404
0.397809
0.523776
0.518735
0.509104
0.496532
0.481881
0.467207
0.453176
0.441541
0.432222
0.424507
0.418124
0.414673
0.413227
0.410399
0.405594
0.401776
0.398969
0.396859
0.395043
0.393637
0.392547
0.391748
0.391252
0.505685
0.500822
0.491536
0.479406
0.465279
0.450953
0.437018
0.425298
0.415729
0.408502
0.403540
0.401832
0.403022
0.400626
0.394133
0.389647
0.386724
0.384841
0.383448
0.382494
0.381811
0.381226
0.380776
0.482455
0.477848
0.469083
0.457726
0.444630
0.430925
0.417170
0.405780
0.396700
0.389876
0.385157
0.383709
0.385174
0.383118
0.377015
0.372925
0.370379
0.368936
0.368100
0.367805
0.367775
0.367439
0.366874
0.453321
0.449068
0.441207
0.431351
0.421004
0.408168
0.393571
0.382656
0.375075
0.368478
0.362340
0.359464
0.358661
0.356814
0.353333
0.350774
0.349166
0.348412
0.348450
0.349326
0.350665
0.350629
0.349495
0.420607
0.416831
0.410288
0.403159
0.398474
0.386687
0.368838
0.358296
0.354295
0.347900
0.338101
0.333284
0.331004
0.329253
0.327181
0.325693
0.324867
0.324869
0.326070
0.328893
0.332792
0.333128
0.330495
0.384556
0.381414
0.377234
0.375498
0.389801
0.379246
0.345611
0.334937
0.341330
0.335103
0.313997
0.305560
0.301767
0.299981
0.298606
0.297751
0.297512
0.298209
0.300712
0.306020
0.313739
0.314423
0.309101
0.349193
0.346259
0.342446
0.341169
0.356134
0.346403
0.313693
0.303898
0.311135
0.305521
0.284787
0.276681
0.273045
0.271543
0.270588
0.270099
0.270141
0.271054
0.273697
0.279114
0.287013
0.287729
0.282270
0.316476
0.313312
0.307939
0.302352
0.299615
0.290257
0.275250
0.267229
0.265345
0.260667
0.252204
0.248063
0.245984
0.245023
0.244455
0.244221
0.244359
0.245012
0.246642
0.249721
0.253877
0.254299
0.251589
0.292188
0.288928
0.283011
0.275805
0.268791
0.259771
0.249358
0.242289
0.238053
0.234010
0.229516
0.227059
0.225724
0.225107
0.224798
0.224739
0.224908
0.225317
0.226146
0.227524
0.229241
0.229392
0.228291
0.278677
0.275382
0.269234
0.261483
0.252911
0.244079
0.235444
0.228802
0.223925
0.220204
0.217168
0.215367
0.214381
0.213937
0.213770
0.213805
0.213989
0.214272
0.214706
0.215317
0.215981
0.215990
0.215521
0.413839
0.408714
0.399111
0.386990
0.373463
0.360665
0.349119
0.339981
0.332822
0.326646
0.320948
0.316941
0.314066
0.311776
0.309688
0.308098
0.306912
0.305938
0.305043
0.304380
0.303889
0.303414
0.303018
0.421721
0.416466
0.406646
0.394297
0.380586
0.367719
0.356325
0.347725
0.341580
0.335369
0.328617
0.324090
0.321076
0.318652
0.316330
0.314587
0.313330
0.312271
0.311264
0.310539
0.310054
0.309549
0.309083
0.436667
0.431169
0.420929
0.408151
0.394085
0.381060
0.369921
0.362366
0.358519
0.352187
0.342904
0.337196
0.333836
0.331159
0.328436
0.326471
0.325102
0.323896
0.322683
0.321819
0.321398
0.320818
0.320124
0.456184
0.450327
0.439482
0.426086
0.411485
0.398044
0.386606
0.378886
0.374914
0.368284
0.358507
0.352328
0.348620
0.345749
0.342944
0.340955
0.339538
0.338168
0.336668
0.335511
0.334859
0.334144
0.333391
0.479322
0.472929
0.461180
0.446929
0.431587
0.417489
0.405234
0.396256
0.389936
0.382827
0.374365
0.368319
0.364246
0.361239
0.358675
0.356941
0.355627
0.354084
0.352148
0.350486
0.349265
0.348335
0.347685
0.502780
0.495714
0.482849
0.467581
0.451452
0.436741
0.423972
0.414560
0.407626
0.399988
0.391015
0.384201
0.379473
0.376257
0.373933
0.372582
0.371521
0.369804
0.367283
0.364953
0.363182
0.361982
0.361289
0.524487
0.516843
0.502861
0.486728
0.469937
0.454765
0.441769
0.432617
0.426350
0.418235
0.407590
0.399491
0.394598
0.391139
0.388361
0.387321
0.386479
0.384591
0.381466
0.378485
0.376195
0.374739
0.373979
0.539099
0.531480
0.517515
0.501334
0.484385
0.468907
0.455477
0.445864
0.439128
0.430666
0.419793
0.411503
0.406476
0.402917
0.400052
0.398948
0.398031
0.395992
0.392625
0.389393
0.386885
0.385305
0.384502
0.546572
0.539579
0.526780
0.511410
0.494889
0.479275
0.465126
0.454282
0.445877
0.437216
0.427629
0.420318
0.415214
0.411713
0.409161
0.407661
0.406460
0.404281
0.400933
0.397790
0.395321
0.393739
0.392929
0.549220
0.542958
0.531365
0.517082
0.501327
0.485801
0.471146
0.459637
0.450650
0.441944
0.432904
0.426329
0.421801
0.418395
0.415508
0.413657
0.412351
0.410058
0.406542
0.403404
0.400988
0.399435
0.398630
0.548481
0.542808
0.532244
0.519001
0.504343
0.489034
0.473890
0.462364
0.454148
0.445503
0.435832
0.429467
0.425393
0.422116
0.419018
0.417091
0.416075
0.413730
0.409769
0.406450
0.404026
0.402507
0.401715
0.544453
0.539127
0.529115
0.516375
0.502058
0.486898
0.471728
0.460043
0.451667
0.443162
0.433960
0.428125
0.424500
0.421433
0.418315
0.416290
0.415209
0.412952
0.409223
0.406161
0.403945
0.402558
0.401825
0.536346
0.531188
0.521395
0.508719
0.494055
0.478980
0.464198
0.452085
0.442434
0.434164
0.426788
0.422026
0.419009
0.416244
0.413205
0.410935
0.409357
0.407310
0.404544
0.402235
0.400488
0.399337
0.398709
0.523827
0.518794
0.509189
0.496657
0.482026
0.467153
0.452646
0.440425
0.430351
0.422438
0.416267
0.412545
0.410405
0.407981
0.404790
0.402266
0.400394
0.398584
0.396583
0.394929
0.393625
0.392711
0.392178
0.505708
0.500829
0.491513
0.479336
0.465089
0.450621
0.436495
0.424486
0.414544
0.407095
0.401833
0.399151
0.398292
0.396218
0.392488
0.389675
0.387828
0.386268
0.384691
0.383557
0.382667
0.381969
0.381494
0.482606
0.477942
0.469064
0.457528
0.444068
0.430221
0.416514
0.404928
0.395451
0.388412
0.383478
0.381088
0.380503
0.378736
0.375350
0.372857
0.371301
0.370106
0.369013
0.368399
0.367986
0.367484
0.366964
0.453741
0.449361
0.441154
0.430688
0.418781
0.405756
0.392203
0.381137
0.372525
0.365802
0.360473
0.357539
0.356150
0.354628
0.352513
0.350938
0.349903
0.349216
0.348840
0.348963
0.349358
0.349055
0.348248
0.421381
0.417347
0.410011
0.401187
0.391899
0.379824
0.365650
0.355054
0.347972
0.341556
0.335087
0.331387
0.329412
0.328073
0.326813
0.326000
0.325573
0.325426
0.325753
0.326967
0.328713
0.328630
0.327086
0.385572
0.381931
0.375766
0.369326
0.365549
0.354498
0.337143
0.326957
0.323299
0.317225
0.307645
0.302799
0.300340
0.299130
0.298390
0.298098
0.298171
0.298501
0.299544
0.302036
0.305636
0.305749
0.302966
0.350222
0.346789
0.341013
0.335102
0.331989
0.321780
0.305391
0.296073
0.293138
0.287671
0.278580
0.274049
0.271780
0.270807
0.270381
0.270375
0.270681
0.271183
0.272333
0.274884
0.278554
0.278691
0.275878
0.317243
0.313831
0.307714
0.300550
0.293377
0.283781
0.272388
0.264323
0.259415
0.254731
0.249588
0.246634
0.245080
0.244421
0.244215
0.244335
0.244656
0.245040
0.245725
0.247126
0.249010
0.249006
0.247485
0.292589
0.289217
0.282990
0.275264
0.266809
0.257670
0.248309
0.241123
0.235911
0.231809
0.228287
0.226189
0.225059
0.224605
0.224528
0.224698
0.224983
0.225230
0.225526
0.226055
0.226722
0.226589
0.225870
0.278848
0.275503
0.269248
0.261345
0.252452
0.243560
0.235071
0.228315
0.223129
0.219337
0.216494
0.214774
0.213851
0.213498
0.213484
0.213672
0.213926
0.214101
0.214206
0.214341
0.214473
0.214277
0.213890
0.414494
0.409280
0.399532
0.387251
0.373550
0.360525
0.348617
0.338935
0.331070
0.324760
0.319471
0.315686
0.312941
0.310970
0.309482
0.308559
0.307896
0.307076
0.306004
0.305071
0.304391
0.303782
0.303289
0.422504
0.417149
0.407162
0.394626
0.380707
0.367531
0.355578
0.346009
0.338417
0.332037
0.326345
0.322339
0.319522
0.317508
0.315985
0.315115
0.314536
0.313667
0.312420
0.311367
0.310709
0.310042
0.309399
0.437643
0.432026
0.421590
0.408597
0.394272
0.380805
0.368736
0.359349
0.352348
0.345794
0.339159
0.334653
0.331634
0.329501
0.327869
0.327025
0.326512
0.325547
0.324060
0.322870
0.322573
0.321806
0.320595
0.457397
0.451395
0.440312
0.426683
0.411808
0.397870
0.385388
0.375681
0.368413
0.361538
0.354499
0.349623
0.346320
0.344005
0.342262
0.341338
0.340730
0.339615
0.337923
0.336525
0.336059
0.335185
0.333921
0.480997
0.474392
0.462279
0.447752
0.432139
0.417557
0.404367
0.393878
0.385548
0.378198
0.371207
0.366050
0.362392
0.359836
0.357961
0.356902
0.356085
0.354777
0.352870
0.351161
0.349960
0.348963
0.348171
0.505444
0.497990
0.484431
0.468732
0.452292
0.437036
0.423197
0.412143
0.403258
0.395377
0.387818
0.382045
0.377898
0.375070
0.373093
0.371973
0.371039
0.369537
0.367353
0.365299
0.363701
0.362551
0.361836
0.528624
0.520320
0.505053
0.488223
0.471030
0.455187
0.440806
0.429427
0.420406
0.412030
0.403594
0.397106
0.393463
0.390407
0.387396
0.386286
0.385313
0.383636
0.381078
0.378631
0.376663
0.375346
0.374628
0.543131
0.534873
0.519665
0.502844
0.485557
0.469397
0.454509
0.442622
0.433137
0.424409
0.415722
0.409055
0.405312
0.402190
0.399134
0.398037
0.397090
0.395274
0.392403
0.389662
0.387459
0.386015
0.385260
0.548929
0.541615
0.528271
0.512701
0.496166
0.479982
0.464450
0.451792
0.441460
0.432528
0.424243
0.417970
0.413506
0.410503
0.408489
0.407533
0.406885
0.404962
0.401612
0.398531
0.396125
0.394581
0.393788
0.550387
0.544048
0.532412
0.518424
0.503251
0.487221
0.470805
0.457438
0.446626
0.437607
0.429612
0.423778
0.419703
0.416944
0.415176
0.414806
0.415138
0.413150
0.408667
0.404827
0.402078
0.400406
0.399570
0.549029
0.543425
0.533181
0.520843
0.507970
0.492168
0.474055
0.459959
0.449066
0.440040
0.432012
0.426484
0.422790
0.420354
0.419051
0.419725
0.421763
0.419771
0.413550
0.408598
0.405395
0.403591
0.402722
0.544672
0.539443
0.529800
0.517992
0.505480
0.489883
0.471858
0.457761
0.446865
0.438003
0.430337
0.425225
0.421898
0.419675
0.418438
0.419117
0.421170
0.419273
0.413226
0.408465
0.405423
0.403721
0.402897
0.536325
0.531219
0.521606
0.509342
0.495338
0.479944
0.463791
0.450385
0.439503
0.430991
0.424201
0.419712
0.416792
0.414682
0.413106
0.412695
0.413048
0.411334
0.407393
0.404149
0.401903
0.400537
0.399835
0.523665
0.518645
0.509094
0.496683
0.482213
0.467125
0.451997
0.439155
0.428514
0.420434
0.414371
0.410539
0.408149
0.406217
0.404362
0.403200
0.402482
0.400989
0.398566
0.396500
0.394927
0.393873
0.393283
0.505536
0.500639
0.491299
0.479103
0.464810
0.450186
0.435778
0.423453
0.413217
0.405613
0.400198
0.397027
0.395328
0.393650
0.391598
0.390129
0.389276
0.388018
0.386197
0.384816
0.383703
0.382878
0.382361
0.482611
0.477891
0.468914
0.457248
0.443595
0.429595
0.415751
0.403929
0.394172
0.386991
0.381939
0.379079
0.377659
0.376254
0.374466
0.373198
0.372484
0.371511
0.370142
0.369171
0.368383
0.367701
0.367187
0.454135
0.449633
0.441186
0.430365
0.417860
0.404635
0.391196
0.379852
0.370693
0.363864
0.358845
0.355913
0.354333
0.353194
0.352098
0.351409
0.350929
0.350300
0.349489
0.348865
0.348436
0.347841
0.347209
0.422314
0.418051
0.410222
0.400533
0.389622
0.377261
0.363933
0.352994
0.344589
0.338099
0.332881
0.329783
0.328096
0.327203
0.326693
0.326600
0.326629
0.326342
0.325805
0.325560
0.325608
0.325071
0.324148
0.386958
0.382955
0.375873
0.367562
0.359232
0.347799
0.333809
0.323295
0.316237
0.310148
0.304204
0.300875
0.299125
0.298444
0.298377
0.298771
0.299298
0.299311
0.298984
0.299145
0.299823
0.299337
0.297963
0.351666
0.347870
0.341195
0.333469
0.325892
0.315319
0.302243
0.292587
0.286277
0.280785
0.275287
0.272243
0.270679
0.270192
0.270356
0.270968
0.271683
0.271833
0.271590
0.271790
0.272499
0.272036
0.270673
0.318299
0.314662
0.308082
0.300153
0.291508
0.281674
0.271063
0.262641
0.256467
0.251707
0.247757
0.245424
0.244232
0.243900
0.244126
0.244701
0.245295
0.245432
0.245194
0.245099
0.245243
0.244787
0.243926
0.293148
0.289657
0.283214
0.275208
0.266275
0.257000
0.247752
0.240309
0.234602
0.230425
0.227270
0.225398
0.224435
0.224178
0.224380
0.224843
0.225293
0.225388
0.225145
0.224860
0.224647
0.224213
0.223695
0.279102
0.275694
0.269336
0.261326
0.252290
0.243321
0.234775
0.227853
0.222452
0.218597
0.215845
0.214202
0.213357
0.213129
0.213304
0.213687
0.214043
0.214112
0.213878
0.213526
0.213166
0.212752
0.212395
0.414488
0.409249
0.399466
0.387148
0.373386
0.360219
0.348033
0.337984
0.329701
0.323290
0.318192
0.314553
0.311969
0.310321
0.309385
0.309062
0.308884
0.308196
0.306950
0.305773
0.305044
0.304288
0.303535
0.422590
0.417204
0.407172
0.394595
0.380602
0.367235
0.354886
0.344746
0.336435
0.329923
0.324647
0.320898
0.318277
0.316650
0.315816
0.315709
0.315750
0.315046
0.313581
0.312275
0.311842
0.311003
0.309778
0.437879
0.432221
0.421720
0.408679
0.394268
0.380532
0.367851
0.357512
0.349136
0.342406
0.336738
0.332737
0.330005
0.328349
0.327579
0.327688
0.327962
0.327218
0.325587
0.324408
0.326578
0.325622
0.321571
0.457865
0.451792
0.440586
0.426884
0.411907
0.397658
0.384474
0.373701
0.364956
0.357883
0.351864
0.347556
0.344590
0.342770
0.341868
0.341868
0.342019
0.341144
0.339367
0.338045
0.340096
0.339057
0.334955
0.482183
0.475396
0.462846
0.448140
0.432387
0.417472
0.403586
0.392146
0.382731
0.375183
0.368854
0.364183
0.361448
0.359324
0.357517
0.357105
0.356793
0.355698
0.353753
0.351982
0.351147
0.350054
0.348709
0.508124
0.500211
0.485608
0.469451
0.452778
0.437117
0.422460
0.410322
0.400305
0.392222
0.385382
0.380233
0.377511
0.375072
0.372554
0.371775
0.371091
0.369788
0.367753
0.365804
0.364391
0.363231
0.362335
0.538524
0.529241
0.507277
0.489467
0.471795
0.455429
0.439996
0.427221
0.416717
0.408140
0.401349
0.396155
0.409132
0.406436
0.387758
0.386424
0.385040
0.383551
0.381197
0.378988
0.377173
0.375910
0.375182
0.553042
0.543815
0.521893
0.504141
0.486456
0.469754
0.453693
0.440342
0.429352
0.420423
0.413395
0.408056
0.421128
0.418402
0.399567
0.398330
0.397104
0.395490
0.392708
0.390135
0.388044
0.386656
0.385913
0.551560
0.543818
0.529542
0.513754
0.497528
0.480880
0.463876
0.449840
0.438282
0.429131
0.421565
0.415976
0.413063
0.410565
0.408188
0.407989
0.408226
0.406541
0.402767
0.399430
0.396917
0.395345
0.394544
0.551540
0.545095
0.533313
0.519893
0.506276
0.489826
0.470863
0.455753
0.443663
0.434379
0.426950
0.421636
0.418639
0.416542
0.415343
0.416758
0.419343
0.417625
0.411443
0.406440
0.403159
0.401306
0.400416
0.549497
0.543987
0.534367
0.523858
0.517138
0.500940
0.475710
0.458672
0.445856
0.436471
0.429127
0.424110
0.420890
0.419321
0.419861
0.423709
0.430013
0.428325
0.418497
0.411106
0.406799
0.404622
0.403642
0.544898
0.539792
0.530824
0.520859
0.514503
0.498547
0.473491
0.456569
0.443859
0.434669
0.427640
0.422982
0.420077
0.418720
0.419372
0.423271
0.429631
0.428035
0.418335
0.411086
0.406902
0.404806
0.403860
0.536355
0.531283
0.521892
0.510298
0.497885
0.482195
0.463796
0.449049
0.437285
0.428600
0.422137
0.417937
0.415322
0.413867
0.413611
0.415172
0.418077
0.416625
0.410707
0.406130
0.403220
0.401599
0.400807
0.523576
0.518538
0.509016
0.496755
0.482722
0.467411
0.451372
0.437934
0.426876
0.418722
0.412827
0.409149
0.406935
0.405492
0.404584
0.404565
0.405281
0.404010
0.400652
0.398004
0.396076
0.394861
0.394202
0.505425
0.500483
0.491075
0.478829
0.464516
0.449717
0.434968
0.422364
0.411929
0.404297
0.398962
0.395821
0.394142
0.392862
0.391779
0.391242
0.394476
0.393401
0.387915
0.386116
0.384618
0.383652
0.383074
0.482624
0.477837
0.468744
0.456956
0.443158
0.428996
0.414946
0.402909
0.392974
0.385775
0.380814
0.377985
0.376575
0.375536
0.374638
0.374168
0.377310
0.376459
0.371514
0.370095
0.368839
0.367982
0.367426
0.454458
0.449852
0.441217
0.430196
0.417376
0.403960
0.390391
0.378759
0.369270
0.362412
0.357642
0.354892
0.353483
0.352712
0.352247
0.352156
0.352328
0.351722
0.350286
0.349071
0.348029
0.347178
0.346578
0.423076
0.418653
0.410533
0.400502
0.388972
0.376370
0.363046
0.351663
0.342581
0.336032
0.331378
0.328672
0.327313
0.326824
0.326901
0.327399
0.328010
0.327632
0.326249
0.324994
0.323972
0.323066
0.322351
0.388110
0.383883
0.376326
0.367374
0.357399
0.345676
0.332501
0.321420
0.312932
0.306768
0.302188
0.299559
0.298296
0.298064
0.298602
0.299662
0.300906
0.300725
0.299140
0.297791
0.296813
0.295861
0.294999
0.352857
0.348841
0.341706
0.333382
0.324222
0.313378
0.301087
0.290845
0.283102
0.277527
0.273363
0.270986
0.269881
0.269807
0.270529
0.271764
0.273160
0.273099
0.271591
0.270280
0.269326
0.268407
0.267572
0.319141
0.315354
0.308519
0.300332
0.291194
0.281168
0.270529
0.261646
0.254801
0.249959
0.246508
0.244508
0.243587
0.243548
0.244179
0.245188
0.246120
0.246101
0.245120
0.244024
0.243112
0.242306
0.241676
0.293561
0.289982
0.283396
0.275278
0.266148
0.256755
0.247396
0.239681
0.233655
0.229421
0.226463
0.224745
0.223937
0.223869
0.224341
0.225079
0.225717
0.225709
0.225029
0.224162
0.223352
0.222678
0.222216
0.279248
0.275788
0.269353
0.261288
0.252187
0.243144
0.234483
0.227402
0.221847
0.217953
0.215268
0.213700
0.212948
0.212851
0.213210
0.213776
0.214241
0.214237
0.213728
0.213010
0.212288
0.211701
0.211329
0.413513
0.408383
0.398794
0.386694
0.373097
0.359922
0.347549
0.337246
0.328726
0.322241
0.317223
0.313697
0.311267
0.309859
0.309248
0.309231
0.309261
0.308628
0.307294
0.305944
0.305031
0.304150
0.303342
0.421577
0.416316
0.406513
0.394202
0.380422
0.367031
0.354404
0.343899
0.335233
0.328620
0.323478
0.319873
0.317416
0.316054
0.315591
0.315833
0.316113
0.315477
0.313921
0.312429
0.311798
0.310829
0.309549
0.436771
0.431270
0.421056
0.408361
0.394246
0.380461
0.367350
0.356460
0.347508
0.340644
0.335241
0.331456
0.328916
0.327565
0.327227
0.327742
0.328293
0.327639
0.325920
0.324549
0.326510
0.325423
0.321321
0.456574
0.450695
0.439826
0.426516
0.411855
0.397549
0.383887
0.372496
0.363114
0.355899
0.350176
0.346122
0.343378
0.341894
0.341444
0.341864
0.342305
0.341546
0.339702
0.338204
0.340058
0.338906
0.334760
0.480626
0.474061
0.461895
0.447604
0.432146
0.417170
0.402848
0.390834
0.380883
0.373199
0.367108
0.362713
0.360255
0.358476
0.357093
0.357078
0.357067
0.356097
0.354106
0.352205
0.351222
0.350035
0.348653
0.506265
0.498615
0.484461
0.468773
0.452407
0.436673
0.421556
0.408799
0.398223
0.390018
0.383476
0.378697
0.376330
0.374260
0.372144
0.371742
0.371381
0.370217
0.368141
0.366107
0.364595
0.363369
0.362446
0.536490
0.527495
0.506021
0.488715
0.471365
0.454899
0.438926
0.425421
0.414243
0.405559
0.399201
0.394501
0.407902
0.405617
0.387364
0.386428
0.385504
0.384172
0.381671
0.379383
0.377494
0.376191
0.375444
0.551161
0.542188
0.520689
0.503360
0.485923
0.469087
0.452477
0.438399
0.426745
0.417732
0.411159
0.406338
0.419851
0.417559
0.399164
0.398339
0.397590
0.396154
0.393237
0.390601
0.388450
0.387041
0.386288
0.550190
0.542593
0.528552
0.512989
0.496850
0.480014
0.462534
0.447904
0.435837
0.426621
0.419413
0.414264
0.411772
0.409695
0.407766
0.407997
0.408632
0.407133
0.403339
0.399961
0.397402
0.395806
0.394994
0.550817
0.544389
0.532625
0.519201
0.505498
0.488800
0.469410
0.453804
0.441294
0.431966
0.424848
0.419913
0.417293
0.415624
0.414934
0.416862
0.419907
0.418385
0.412148
0.407058
0.403706
0.401812
0.400906
0.549346
0.543748
0.533965
0.523269
0.516326
0.499832
0.474195
0.456697
0.443460
0.434050
0.427054
0.422401
0.419535
0.418405
0.419519
0.423978
0.430847
0.429355
0.419371
0.411811
0.407382
0.405145
0.404140
0.545036
0.539798
0.530585
0.520346
0.513704
0.497447
0.472029
0.454714
0.441644
0.432463
0.425778
0.421476
0.418920
0.417991
0.419181
0.423663
0.430560
0.429142
0.419260
0.411809
0.407475
0.405310
0.404334
0.536541
0.531331
0.521696
0.509826
0.497135
0.481175
0.462496
0.447480
0.435517
0.426880
0.420706
0.416868
0.414657
0.413577
0.413690
0.415665
0.418949
0.417622
0.411568
0.406812
0.403756
0.402052
0.401222
0.523711
0.518552
0.508814
0.496307
0.482027
0.466492
0.450248
0.436644
0.425502
0.417441
0.411841
0.408596
0.406928
0.405814
0.405038
0.405241
0.406196
0.404986
0.401480
0.398636
0.396541
0.395224
0.394520
0.505498
0.500454
0.490864
0.478404
0.463875
0.448892
0.433992
0.421284
0.410828
0.403331
0.398341
0.395767
0.394894
0.393918
0.392644
0.392135
0.395502
0.394423
0.388726
0.386670
0.384953
0.383860
0.383230
0.482638
0.477773
0.468528
0.456554
0.442558
0.428241
0.414064
0.401936
0.391979
0.384919
0.380299
0.378023
0.377399
0.376653
0.375548
0.375084
0.378328
0.377440
0.372230
0.370484
0.368939
0.367932
0.367326
0.454431
0.449757
0.440995
0.429812
0.416795
0.403229
0.389544
0.377792
0.368230
0.361468
0.356990
0.354648
0.353747
0.353258
0.352859
0.352916
0.353239
0.352574
0.350816
0.349187
0.347763
0.346722
0.346094
0.423000
0.418524
0.410297
0.400110
0.388339
0.375585
0.362175
0.350620
0.341359
0.334868
0.330522
0.328162
0.327173
0.326970
0.327278
0.328045
0.328881
0.328418
0.326594
0.324772
0.323209
0.322072
0.321386
0.387976
0.383709
0.376050
0.366906
0.356531
0.344660
0.331536
0.320245
0.311402
0.305275
0.301132
0.298863
0.297921
0.297985
0.298844
0.300266
0.301838
0.301549
0.299357
0.297261
0.295554
0.294341
0.293602
0.352662
0.348629
0.341417
0.332933
0.323401
0.312436
0.300201
0.289749
0.281643
0.276098
0.272340
0.270275
0.269431
0.269631
0.270667
0.272246
0.273947
0.273790
0.271701
0.269672
0.268006
0.266852
0.266151
0.318918
0.315118
0.308245
0.299987
0.290696
0.280577
0.269875
0.260829
0.253794
0.248965
0.245722
0.243920
0.243185
0.243346
0.244212
0.245462
0.246575
0.246481
0.245132
0.243557
0.242177
0.241190
0.240613
0.293312
0.289722
0.283114
0.274960
0.265759
0.256302
0.246876
0.239059
0.232940
0.228717
0.225872
0.224276
0.223596
0.223669
0.224303
0.225195
0.225933
0.225878
0.224986
0.223836
0.222752
0.221953
0.221495
0.278984
0.275515
0.269063
0.260975
0.251835
0.242745
0.234027
0.226882
0.221281
0.217399
0.214782
0.213300
0.212644
0.212653
0.213132
0.213806
0.214334
0.214297
0.213654
0.212755
0.211859
0.211180
0.210793
0.411624
0.406742
0.397605
0.386015
0.372867
0.359803
0.347224
0.336665
0.327942
0.321396
0.316440
0.313035
0.310764
0.309521
0.309042
0.309054
0.309028
0.308366
0.307008
0.305537
0.304279
0.303286
0.302627
0.419521
0.414554
0.405299
0.393643
0.380484
0.367210
0.354216
0.343324
0.334370
0.327663
0.322590
0.319114
0.316818
0.315614
0.315256
0.315468
0.315625
0.314955
0.313411
0.311777
0.310499
0.309428
0.308619
0.434378
0.429248
0.419755
0.407961
0.394773
0.381113
0.367349
0.355855
0.346470
0.339468
0.334161
0.330531
0.328156
0.326964
0.326727
0.327156
0.327522
0.326818
0.325037
0.323242
0.322294
0.321115
0.319744
0.453589
0.448172
0.438192
0.425915
0.412257
0.398087
0.383748
0.371716
0.361876
0.354512
0.348905
0.345041
0.342498
0.341205
0.340915
0.341314
0.341651
0.340857
0.338917
0.336971
0.335904
0.334653
0.333244
0.476318
0.470404
0.459533
0.446376
0.431829
0.417023
0.402235
0.389716
0.379379
0.371588
0.365608
0.361443
0.358694
0.357196
0.356671
0.356853
0.357098
0.356154
0.353962
0.351828
0.350148
0.348851
0.347939
0.499803
0.493177
0.481066
0.466892
0.451524
0.436016
0.420540
0.407331
0.396396
0.388122
0.381741
0.377255
0.374280
0.372592
0.371898
0.371981
0.372312
0.371219
0.368626
0.366243
0.364297
0.362937
0.362131
0.522439
0.515042
0.501370
0.486193
0.470442
0.454251
0.437635
0.423664
0.412087
0.403350
0.396646
0.391921
0.389766
0.387983
0.386397
0.386702
0.388478
0.387258
0.382905
0.380007
0.377663
0.376195
0.375406
0.537438
0.529965
0.516136
0.500720
0.484656
0.468033
0.450890
0.436438
0.424451
0.415415
0.408516
0.403682
0.401493
0.399698
0.398121
0.398500
0.400393
0.399084
0.394428
0.391276
0.388749
0.387196
0.386387
0.544826
0.537960
0.525371
0.510549
0.494367
0.477586
0.460420
0.445733
0.433557
0.424398
0.417436
0.412645
0.409544
0.407844
0.407286
0.407755
0.408683
0.407314
0.403552
0.400234
0.397629
0.395985
0.395147
0.548327
0.542028
0.530437
0.516453
0.501055
0.484250
0.466408
0.451370
0.439031
0.429851
0.422994
0.418396
0.415511
0.414079
0.413991
0.415340
0.417404
0.416007
0.411052
0.406815
0.403767
0.401947
0.401049
0.548820
0.542909
0.532099
0.519169
0.505602
0.488869
0.469413
0.453726
0.441183
0.432052
0.425395
0.421088
0.418506
0.417448
0.418077
0.420880
0.425063
0.423668
0.416589
0.410898
0.407215
0.405183
0.404223
0.545354
0.539666
0.529200
0.516533
0.503142
0.486596
0.467377
0.451918
0.439593
0.430719
0.424400
0.420489
0.418297
0.417399
0.417954
0.420663
0.424781
0.423409
0.416424
0.410832
0.407237
0.405264
0.404328
0.537035
0.531488
0.521091
0.507982
0.493128
0.476909
0.459859
0.445560
0.433934
0.425554
0.419795
0.416515
0.415011
0.414057
0.413543
0.414472
0.416160
0.414809
0.410252
0.406335
0.403575
0.401922
0.401093
0.524140
0.518746
0.508530
0.495380
0.480164
0.464403
0.448633
0.435261
0.424312
0.416529
0.411501
0.409215
0.408946
0.408026
0.406185
0.405568
0.405610
0.404267
0.401264
0.398510
0.396370
0.394983
0.394245
0.505787
0.500581
0.490689
0.477863
0.462925
0.447752
0.432885
0.420242
0.409943
0.402790
0.398670
0.397721
0.400020
0.399266
0.395156
0.393353
0.392780
0.391439
0.388838
0.386579
0.384739
0.383499
0.382815
0.482696
0.477720
0.468281
0.456070
0.441822
0.427344
0.413130
0.401032
0.391219
0.384488
0.380721
0.380049
0.382580
0.382051
0.378152
0.376488
0.375974
0.374800
0.372473
0.370404
0.368672
0.367487
0.366822
0.454067
0.449358
0.440513
0.429184
0.415975
0.402292
0.388597
0.376880
0.367417
0.360895
0.356953
0.355516
0.355970
0.355692
0.354389
0.354010
0.354012
0.353152
0.351181
0.349150
0.347417
0.346211
0.345538
0.422094
0.417664
0.409470
0.399206
0.387249
0.374421
0.361091
0.349615
0.340434
0.334125
0.330148
0.328287
0.327963
0.327962
0.328048
0.328813
0.329682
0.329094
0.326913
0.324663
0.322781
0.321497
0.320794
0.386568
0.382415
0.374881
0.365693
0.355071
0.343160
0.330265
0.319123
0.310346
0.304372
0.300543
0.298602
0.298013
0.298275
0.299254
0.300949
0.302860
0.302485
0.299750
0.297135
0.295065
0.293713
0.292990
0.351130
0.347227
0.340177
0.331682
0.321928
0.310937
0.298955
0.288667
0.280631
0.275210
0.271713
0.269899
0.269308
0.269674
0.270882
0.272758
0.274815
0.274590
0.272017
0.269542
0.267573
0.266300
0.265626
0.317652
0.313961
0.307229
0.298993
0.289590
0.279456
0.268887
0.259941
0.252965
0.248233
0.245165
0.243543
0.242981
0.243273
0.244262
0.245665
0.246988
0.246861
0.245233
0.243431
0.241879
0.240826
0.240264
0.292412
0.288887
0.282364
0.274227
0.264970
0.255495
0.246118
0.238343
0.232259
0.228107
0.225386
0.223923
0.223373
0.223549
0.224270
0.225236
0.226055
0.225988
0.224989
0.223743
0.222573
0.221739
0.221286
0.278316
0.274883
0.268476
0.260394
0.251220
0.242108
0.233397
0.226265
0.220688
0.216862
0.214340
0.212965
0.212416
0.212513
0.213062
0.213784
0.214350
0.214312
0.213628
0.212684
0.211742
0.211043
0.210657
0.409398
0.404826
0.396254
0.385364
0.372884
0.359983
0.347085
0.336212
0.327301
0.320719
0.315850
0.312604
0.310512
0.309408
0.308976
0.308914
0.308739
0.307985
0.306584
0.304998
0.303537
0.302423
0.301756
0.417095
0.412504
0.403970
0.393301
0.381201
0.368105
0.354435
0.342983
0.333725
0.326941
0.321949
0.318636
0.316524
0.315446
0.315093
0.315155
0.315090
0.314320
0.312782
0.311058
0.309527
0.308348
0.307612
0.431593
0.426946
0.418437
0.408115
0.396675
0.383223
0.368140
0.355662
0.345780
0.338638
0.333409
0.329957
0.327780
0.326710
0.326445
0.326660
0.326743
0.325935
0.324187
0.322278
0.320756
0.319482
0.318527
0.450233
0.445387
0.436545
0.425874
0.414044
0.400101
0.384423
0.371368
0.361004
0.353491
0.347977
0.344321
0.342014
0.340888
0.340635
0.340917
0.341090
0.340212
0.338231
0.336118
0.334450
0.333094
0.332103
0.471936
0.466719
0.457130
0.445436
0.432251
0.417697
0.402129
0.388915
0.378182
0.370294
0.364446
0.360535
0.358073
0.356848
0.356573
0.356963
0.357508
0.356531
0.353957
0.351507
0.349463
0.348021
0.347173
0.493791
0.488131
0.477754
0.465223
0.451100
0.435889
0.419904
0.406144
0.394867
0.386532
0.380329
0.376154
0.373533
0.372252
0.372106
0.372937
0.374460
0.373383
0.369629
0.366527
0.364111
0.362540
0.361694
0.514601
0.508499
0.497259
0.484095
0.469922
0.454060
0.436757
0.422227
0.410302
0.401522
0.395024
0.390647
0.388517
0.387275
0.387019
0.388920
0.394834
0.393667
0.385307
0.380948
0.377856
0.376099
0.375213
0.530047
0.523758
0.512155
0.498509
0.483794
0.467438
0.449709
0.434801
0.422534
0.413492
0.406817
0.402342
0.400177
0.398929
0.398700
0.400692
0.406762
0.405529
0.396877
0.392298
0.389059
0.387234
0.386327
0.540190
0.533939
0.522412
0.508389
0.492570
0.475902
0.458716
0.443882
0.431615
0.422524
0.415805
0.411361
0.408636
0.407361
0.407370
0.408599
0.410728
0.409448
0.404664
0.400768
0.397830
0.396031
0.395130
0.546358
0.540108
0.528507
0.514224
0.498126
0.481272
0.464056
0.449326
0.437133
0.428110
0.421511
0.417242
0.414695
0.413557
0.413707
0.415192
0.417456
0.416138
0.411140
0.406915
0.403812
0.401940
0.401014
0.548847
0.542557
0.530874
0.516558
0.500739
0.483832
0.466249
0.451494
0.439373
0.430498
0.424136
0.420174
0.417943
0.417067
0.417622
0.420080
0.423889
0.422541
0.415922
0.410637
0.407099
0.405088
0.404124
0.546231
0.540036
0.528483
0.514232
0.498449
0.481676
0.464351
0.449872
0.438018
0.429438
0.423473
0.420024
0.418355
0.417594
0.417810
0.419957
0.423541
0.422156
0.415648
0.410469
0.407020
0.405065
0.404124
0.537860
0.531926
0.520767
0.506673
0.490633
0.474198
0.457870
0.444048
0.432733
0.424663
0.419420
0.417006
0.416713
0.415914
0.414458
0.414636
0.415807
0.414335
0.409932
0.406096
0.403305
0.401602
0.400748
0.524729
0.519078
0.508386
0.494670
0.478866
0.462918
0.447354
0.434187
0.423478
0.416099
0.411986
0.411590
0.414341
0.413610
0.409138
0.407014
0.406454
0.404809
0.401488
0.398431
0.396057
0.394538
0.393749
0.506146
0.500776
0.490595
0.477437
0.462188
0.446861
0.432014
0.419473
0.409418
0.402844
0.400307
0.403036
0.412163
0.411623
0.401171
0.396285
0.394604
0.392731
0.389503
0.386638
0.384409
0.382973
0.382218
0.482750
0.477686
0.468091
0.455697
0.441271
0.426676
0.412433
0.400395
0.390801
0.384630
0.382424
0.385399
0.394750
0.394433
0.384210
0.379538
0.378021
0.376309
0.373248
0.370506
0.368357
0.366966
0.366232
0.453633
0.448926
0.440073
0.428702
0.415419
0.401665
0.387936
0.376245
0.366920
0.360748
0.357666
0.358039
0.361448
0.361362
0.357556
0.355966
0.355786
0.354605
0.351869
0.349244
0.347154
0.345783
0.345060
0.421029
0.416709
0.408680
0.398534
0.386607
0.373762
0.360410
0.348940
0.339839
0.333740
0.330208
0.329126
0.329938
0.330127
0.329558
0.330309
0.331818
0.331068
0.327810
0.324862
0.322628
0.321211
0.320480
0.384949
0.381001
0.373784
0.364849
0.354336
0.342451
0.329560
0.318414
0.309679
0.303844
0.300279
0.298709
0.298572
0.299050
0.300205
0.302756
0.306442
0.305993
0.301303
0.297583
0.295055
0.293568
0.292831
0.349385
0.345708
0.339014
0.330810
0.321195
0.310244
0.298268
0.287972
0.279964
0.274647
0.271342
0.269760
0.269418
0.269977
0.271516
0.274324
0.278201
0.277945
0.273486
0.270002
0.267645
0.266271
0.265594
0.316235
0.312717
0.306253
0.298237
0.288943
0.278834
0.268255
0.259299
0.252347
0.247700
0.244778
0.243324
0.242925
0.243346
0.244509
0.246315
0.248414
0.248283
0.245872
0.243663
0.241962
0.240879
0.240327
0.291433
0.288007
0.281634
0.273615
0.264408
0.254934
0.245539
0.237756
0.231696
0.227614
0.225008
0.223677
0.223252
0.223522
0.224328
0.225429
0.226496
0.226441
0.225218
0.223867
0.222666
0.221838
0.221397
0.277607
0.274228
0.267899
0.259872
0.250713
0.241586
0.232854
0.225715
0.220161
0.216395
0.213971
0.212709
0.212267
0.212442
0.213046
0.213821
0.214467
0.214448
0.213722
0.212771
0.211840
0.211158
0.210785
0.407231
0.402930
0.394890
0.384699
0.372996
0.360251
0.346917
0.335724
0.326687
0.320152
0.315459
0.312452
0.310600
0.309633
0.309199
0.309017
0.308659
0.307754
0.306221
0.304474
0.302807
0.301561
0.300858
0.414767
0.410517
0.402703
0.393129
0.382406
0.369490
0.354817
0.342688
0.333158
0.326377
0.321555
0.318494
0.316636
0.315687
0.315295
0.315181
0.314887
0.313957
0.312307
0.310439
0.308685
0.307383
0.306644
0.428997
0.424806
0.417341
0.408809
0.399842
0.386620
0.369482
0.355680
0.345261
0.338044
0.332972
0.329789
0.327894
0.326956
0.326626
0.326626
0.326494
0.325521
0.323619
0.321552
0.319666
0.318277
0.317470
0.447273
0.442939
0.435233
0.426434
0.417116
0.403418
0.385684
0.371275
0.360346
0.352750
0.347401
0.344033
0.342032
0.341079
0.340834
0.341013
0.341180
0.340161
0.337861
0.335519
0.333450
0.331973
0.331130
0.468417
0.463727
0.455207
0.444924
0.433644
0.419315
0.402343
0.388315
0.377200
0.369284
0.363628
0.360026
0.357882
0.356926
0.356994
0.357723
0.359768
0.358699
0.354428
0.351445
0.348946
0.347337
0.346471
0.489521
0.484481
0.475288
0.464042
0.451636
0.436654
0.419513
0.405180
0.393594
0.385255
0.379263
0.375420
0.373155
0.372283
0.372914
0.374964
0.380950
0.379834
0.371540
0.367156
0.363998
0.362177
0.361254
0.509550
0.504193
0.494774
0.483219
0.479247
0.463513
0.436692
0.421385
0.408837
0.400046
0.393730
0.389692
0.387436
0.386830
0.389402
0.395483
0.428196
0.427029
0.391934
0.383447
0.378239
0.376054
0.375000
0.525376
0.519740
0.509786
0.497543
0.492912
0.476636
0.449404
0.433806
0.420967
0.411936
0.405441
0.401295
0.398989
0.398391
0.401050
0.407330
0.440413
0.439214
0.403682
0.394927
0.389568
0.387321
0.386246
0.537162
0.531222
0.520266
0.506784
0.491904
0.475319
0.457427
0.442391
0.430021
0.421000
0.414496
0.410357
0.407973
0.407152
0.408107
0.410875
0.418013
0.416795
0.407135
0.401824
0.398139
0.396102
0.395108
0.545097
0.538783
0.527047
0.512587
0.496572
0.479694
0.462349
0.447722
0.435605
0.426715
0.420333
0.416345
0.414113
0.413342
0.414174
0.416738
0.421768
0.420515
0.412878
0.407681
0.404051
0.402004
0.401007
0.549175
0.542503
0.530026
0.514874
0.498032
0.481017
0.464177
0.449836
0.437978
0.429297
0.423179
0.419525
0.417702
0.417169
0.418254
0.422029
0.428540
0.427240
0.417985
0.411402
0.407315
0.405120
0.404092
0.547139
0.540488
0.528009
0.512791
0.495879
0.478969
0.462422
0.448403
0.436853
0.428505
0.422857
0.419884
0.418934
0.418473
0.418806
0.421984
0.427993
0.426605
0.417585
0.411144
0.407160
0.405026
0.404024
0.538481
0.532225
0.520449
0.505724
0.489077
0.472524
0.456525
0.442983
0.431925
0.424142
0.419503
0.418229
0.420420
0.419843
0.416461
0.416354
0.418209
0.416606
0.411006
0.406453
0.403301
0.401448
0.400537
0.525017
0.519178
0.508136
0.494067
0.477945
0.461911
0.446484
0.433494
0.423052
0.416127
0.413270
0.415794
0.424819
0.424280
0.413998
0.409582
0.408526
0.406516
0.402357
0.398693
0.395965
0.394281
0.393429
0.506206
0.500737
0.490381
0.477048
0.461653
0.446274
0.431482
0.419088
0.409408
0.403612
0.404063
0.413493
0.451020
0.450670
0.412284
0.401356
0.397285
0.394678
0.390555
0.386949
0.384298
0.382667
0.381838
0.482579
0.477482
0.467826
0.455374
0.440897
0.426275
0.412051
0.400119
0.390870
0.385463
0.386226
0.395893
0.433540
0.433404
0.395336
0.384639
0.380788
0.378342
0.374334
0.370830
0.368258
0.366684
0.365883
0.453118
0.448444
0.439652
0.428345
0.415109
0.401352
0.387592
0.375924
0.366766
0.360997
0.359122
0.362351
0.371995
0.372072
0.362463
0.358701
0.358236
0.356682
0.352896
0.349568
0.347111
0.345601
0.344836
0.420090
0.415885
0.408057
0.398130
0.386375
0.373556
0.360113
0.348577
0.339529
0.333623
0.330630
0.330609
0.333806
0.334179
0.331781
0.332570
0.335363
0.334459
0.329376
0.325389
0.322722
0.321179
0.320422
0.383648
0.379888
0.373006
0.364439
0.354225
0.342395
0.329340
0.318042
0.309272
0.303528
0.300198
0.299017
0.299505
0.300244
0.301683
0.305943
0.313282
0.312789
0.304298
0.298605
0.295353
0.293691
0.292928
0.348029
0.344556
0.338221
0.330412
0.321117
0.310224
0.298064
0.287591
0.279521
0.274261
0.271106
0.269722
0.269658
0.270466
0.272605
0.277284
0.284970
0.284715
0.276424
0.271026
0.267997
0.266480
0.265788
0.315153
0.311782
0.305575
0.297835
0.288759
0.278681
0.267966
0.258886
0.251899
0.247304
0.244494
0.243176
0.242924
0.243485
0.244942
0.247548
0.251273
0.251159
0.247153
0.244174
0.242223
0.241107
0.240566
0.290683
0.287337
0.281101
0.273220
0.264114
0.254642
0.245169
0.237323
0.231257
0.227227
0.224717
0.223495
0.223178
0.223532
0.224456
0.225813
0.227409
0.227377
0.225676
0.224124
0.222877
0.222067
0.221645
0.277065
0.273726
0.267464
0.259496
0.250371
0.241230
0.232450
0.225280
0.219734
0.216019
0.213680
0.212515
0.212165
0.212404
0.213062
0.213916
0.214719
0.214727
0.213902
0.212935
0.212029
0.211381
0.211030
0.405467
0.401279
0.393421
0.383418
0.371867
0.359229
0.345986
0.334903
0.326038
0.319737
0.315355
0.312708
0.311172
0.310322
0.309783
0.309380
0.308773
0.307655
0.305936
0.304014
0.302182
0.300824
0.300071
0.412899
0.408775
0.401164
0.391799
0.381247
0.368453
0.353883
0.341882
0.332550
0.326019
0.321517
0.318848
0.317346
0.316509
0.315956
0.315565
0.314982
0.313822
0.311987
0.309946
0.308026
0.306616
0.305838
0.426988
0.422939
0.415701
0.407401
0.398625
0.385542
0.368526
0.354880
0.344699
0.337749
0.332998
0.330244
0.328763
0.327936
0.327372
0.327030
0.326567
0.325354
0.323271
0.321035
0.318970
0.317484
0.316663
0.445167
0.440983
0.433505
0.424934
0.415798
0.402250
0.384644
0.370393
0.359693
0.352367
0.347341
0.344405
0.342822
0.341998
0.341538
0.341393
0.341246
0.340015
0.337555
0.335058
0.332817
0.331259
0.330409
0.466316
0.461750
0.453417
0.443323
0.432196
0.417996
0.401147
0.387258
0.376332
0.368660
0.363327
0.360131
0.358366
0.357562
0.357526
0.358043
0.359870
0.358639
0.354240
0.351132
0.348504
0.346818
0.345927
0.487499
0.482544
0.473463
0.462337
0.450029
0.435151
0.418134
0.403933
0.392510
0.384392
0.378709
0.375238
0.373316
0.372627
0.373260
0.375219
0.381091
0.379877
0.371492
0.367008
0.363749
0.361858
0.360904
0.507726
0.502403
0.492972
0.481448
0.477497
0.461845
0.435164
0.419994
0.407597
0.399011
0.392980
0.389278
0.387326
0.386927
0.389592
0.395679
0.428365
0.427161
0.392010
0.383447
0.378157
0.375911
0.374826
0.523688
0.518063
0.508049
0.495779
0.491121
0.474915
0.447832
0.432377
0.419679
0.410837
0.404591
0.400732
0.398692
0.398314
0.401117
0.407469
0.440579
0.439397
0.403848
0.395039
0.389607
0.387312
0.386209
0.535565
0.529625
0.518629
0.505098
0.490171
0.473642
0.455907
0.441030
0.428804
0.419941
0.413635
0.409725
0.407575
0.406960
0.408074
0.410951
0.418147
0.416978
0.407353
0.402020
0.398283
0.396198
0.395175
0.543681
0.537351
0.525554
0.510997
0.494875
0.478049
0.460910
0.446478
0.434517
0.425762
0.419526
0.415704
0.413655
0.413066
0.414059
0.416726
0.421787
0.420610
0.413089
0.407922
0.404261
0.402172
0.401147
0.547957
0.541254
0.528684
0.513372
0.496321
0.479359
0.462827
0.448737
0.437056
0.428494
0.422473
0.418923
0.417231
0.416849
0.418071
0.421903
0.428370
0.427163
0.418128
0.411643
0.407553
0.405325
0.404270
0.546097
0.539421
0.526859
0.511494
0.494384
0.477539
0.461302
0.447532
0.436152
0.427901
0.422293
0.419364
0.418493
0.418160
0.418619
0.421856
0.427823
0.426536
0.417734
0.411384
0.407389
0.405225
0.404198
0.537602
0.531339
0.519536
0.504762
0.488059
0.471582
0.455791
0.442450
0.431558
0.423826
0.419142
0.417844
0.420080
0.419599
0.416333
0.416339
0.418249
0.416733
0.411240
0.406702
0.403512
0.401616
0.400675
0.524260
0.518439
0.507430
0.493401
0.477325
0.461388
0.446125
0.433324
0.423089
0.416177
0.413154
0.415577
0.424622
0.424142
0.413931
0.409643
0.408693
0.406756
0.402623
0.398921
0.396140
0.394409
0.393523
0.505518
0.500092
0.489814
0.476580
0.461291
0.446031
0.431406
0.419247
0.409931
0.404129
0.404222
0.413476
0.451091
0.450761
0.412285
0.401441
0.397466
0.394919
0.390791
0.387138
0.384453
0.382785
0.381912
0.481883
0.476847
0.467289
0.454948
0.440579
0.426081
0.412018
0.400315
0.391421
0.386014
0.386426
0.395916
0.433631
0.433497
0.395306
0.384653
0.380866
0.378478
0.374478
0.370952
0.368372
0.366791
0.365963
0.452352
0.447736
0.439033
0.427812
0.414652
0.400992
0.387373
0.375880
0.366921
0.361171
0.359143
0.362267
0.371893
0.371955
0.362309
0.358562
0.358134
0.356631
0.352892
0.349603
0.347184
0.345701
0.344944
0.419198
0.415050
0.407295
0.397407
0.385672
0.372929
0.359642
0.348283
0.339394
0.333544
0.330514
0.330457
0.333639
0.333985
0.331533
0.332277
0.335053
0.334196
0.329216
0.325345
0.322777
0.321301
0.320578
0.382665
0.378963
0.372139
0.363564
0.353310
0.341541
0.328668
0.317565
0.308949
0.303295
0.300000
0.298831
0.299314
0.300020
0.301381
0.305541
0.312813
0.312366
0.304023
0.298503
0.295397
0.293836
0.293125
0.347108
0.343692
0.337401
0.329558
0.320191
0.309347
0.297357
0.287064
0.279128
0.273974
0.270883
0.269536
0.269472
0.270260
0.272315
0.276876
0.284470
0.284264
0.276131
0.270920
0.268041
0.266643
0.266009
0.314471
0.311133
0.304948
0.297174
0.288038
0.277980
0.267376
0.258421
0.251536
0.247023
0.244281
0.243012
0.242782
0.243329
0.244721
0.247233
0.250889
0.250811
0.246938
0.244120
0.242307
0.241289
0.240797
0.290241
0.286908
0.280676
0.272765
0.263614
0.254140
0.244720
0.236942
0.230940
0.226970
0.224521
0.223353
0.223070
0.223425
0.224311
0.225608
0.227164
0.227162
0.225560
0.224130
0.222993
0.222258
0.221876
0.276761
0.273426
0.267157
0.259161
0.249999
0.240845
0.232087
0.224952
0.219447
0.215779
0.213496
0.212384
0.212074
0.212326
0.212964
0.213781
0.214561
0.214595
0.213849
0.212978
0.212161
0.211576
0.211257
0.404139
0.399897
0.391872
0.381535
0.369512
0.356931
0.344313
0.333790
0.325434
0.319565
0.315635
0.313487
0.312390
0.311625
0.310807
0.310026
0.309059
0.307652
0.305690
0.303588
0.301621
0.300179
0.299388
0.411529
0.407306
0.399381
0.389328
0.377739
0.365008
0.351667
0.340643
0.332056
0.326033
0.321988
0.319878
0.318919
0.318159
0.317205
0.316345
0.315350
0.313871
0.311768
0.309530
0.307467
0.305974
0.305162
0.425617
0.421380
0.413543
0.403905
0.393035
0.380004
0.365326
0.353401
0.344382
0.338057
0.333738
0.331614
0.330853
0.330088
0.328901
0.327942
0.326942
0.325379
0.323064
0.320631
0.318429
0.316865
0.316021
0.444001
0.439569
0.431389
0.421390
0.410119
0.396606
0.381354
0.368863
0.359352
0.352650
0.348052
0.345739
0.344872
0.344090
0.342969
0.342140
0.341298
0.339729
0.337238
0.334647
0.332336
0.330720
0.329855
0.465733
0.460862
0.451787
0.440633
0.427897
0.413720
0.398547
0.385797
0.375719
0.368573
0.363683
0.361022
0.359758
0.358971
0.358303
0.357974
0.357812
0.356323
0.353356
0.350531
0.348076
0.346403
0.345515
0.487929
0.482481
0.472326
0.460095
0.446243
0.431334
0.415736
0.402397
0.391652
0.383993
0.378735
0.375701
0.374121
0.373381
0.373231
0.373741
0.374884
0.373499
0.369468
0.366076
0.363347
0.361570
0.360648
0.509617
0.503511
0.491980
0.478784
0.464648
0.449008
0.432109
0.418014
0.406570
0.398413
0.392764
0.389408
0.387621
0.386995
0.387606
0.389504
0.395346
0.394056
0.385540
0.380970
0.377643
0.375706
0.374724
0.525484
0.519105
0.507059
0.493211
0.478389
0.462208
0.444914
0.430464
0.418662
0.410181
0.404245
0.400651
0.398714
0.398105
0.398909
0.401099
0.407271
0.406063
0.397380
0.392667
0.389240
0.387257
0.386256
0.535597
0.529295
0.517512
0.503254
0.487207
0.470696
0.454046
0.439731
0.427934
0.419327
0.413225
0.409489
0.407449
0.406782
0.407296
0.408802
0.411044
0.409904
0.405286
0.401372
0.398305
0.396365
0.395374
0.542178
0.535846
0.523973
0.509286
0.492689
0.475982
0.459556
0.445498
0.433827
0.425228
0.419089
0.415332
0.413319
0.412716
0.413340
0.415020
0.417214
0.416118
0.411633
0.407614
0.404472
0.402485
0.401472
0.545217
0.538795
0.526724
0.511730
0.494820
0.478064
0.461872
0.448060
0.436577
0.428082
0.422024
0.418388
0.416563
0.416115
0.416993
0.419407
0.422791
0.421713
0.416053
0.411280
0.407830
0.405740
0.404695
0.543133
0.536816
0.524908
0.510028
0.493205
0.476611
0.460681
0.447153
0.435949
0.427667
0.421815
0.418502
0.417102
0.416682
0.417176
0.419289
0.422469
0.421364
0.415802
0.411118
0.407746
0.405708
0.404684
0.535230
0.529255
0.517972
0.503647
0.487289
0.471088
0.455578
0.442490
0.431827
0.423919
0.418461
0.415956
0.415884
0.415349
0.414098
0.414492
0.415650
0.414431
0.410513
0.406832
0.403983
0.402154
0.401197
0.522446
0.516847
0.506243
0.492627
0.476921
0.461285
0.446338
0.433895
0.424116
0.416781
0.411920
0.411152
0.414138
0.413561
0.409059
0.407236
0.406908
0.405474
0.402285
0.399148
0.396656
0.394992
0.394071
0.504067
0.498826
0.488890
0.476043
0.461135
0.446208
0.432015
0.420500
0.412381
0.405793
0.401466
0.403543
0.413837
0.413319
0.401543
0.396728
0.395090
0.393375
0.390263
0.387276
0.385043
0.383484
0.382504
0.480652
0.475758
0.466469
0.454434
0.440382
0.426186
0.412573
0.401539
0.393864
0.387684
0.383703
0.386023
0.396490
0.396122
0.384481
0.379774
0.378235
0.376657
0.373731
0.370941
0.368876
0.367435
0.366518
0.451262
0.446733
0.438169
0.427071
0.414036
0.400599
0.387378
0.376353
0.367925
0.361807
0.358009
0.357993
0.361514
0.361358
0.357206
0.355613
0.355507
0.354462
0.351869
0.349361
0.347409
0.346107
0.345377
0.418220
0.414083
0.406294
0.396266
0.384390
0.371792
0.358989
0.348136
0.339642
0.333714
0.329984
0.328763
0.329600
0.329692
0.328845
0.329429
0.330846
0.330226
0.327293
0.324693
0.322767
0.321548
0.320906
0.381816
0.378052
0.371023
0.362051
0.351385
0.339693
0.327438
0.316965
0.308766
0.303205
0.299725
0.298182
0.298038
0.298397
0.299273
0.301493
0.304929
0.304600
0.300393
0.297211
0.295138
0.293948
0.293362
0.346459
0.342944
0.336390
0.328074
0.318220
0.307404
0.296026
0.286357
0.278830
0.273812
0.270695
0.269225
0.268914
0.269366
0.270614
0.273037
0.276610
0.276462
0.272517
0.269619
0.267756
0.266708
0.266198
0.314055
0.310643
0.304260
0.296137
0.286642
0.276597
0.266410
0.257880
0.251272
0.246874
0.244151
0.242845
0.242516
0.242877
0.243821
0.245321
0.247190
0.247151
0.245157
0.243445
0.242172
0.241375
0.240969
0.290016
0.286640
0.280291
0.272184
0.262833
0.253362
0.244160
0.236605
0.230755
0.226857
0.224433
0.223259
0.222935
0.223199
0.223876
0.224783
0.225711
0.225735
0.224819
0.223840
0.222972
0.222369
0.222044
0.276643
0.273280
0.266943
0.258837
0.249565
0.240408
0.231757
0.224737
0.219314
0.215691
0.213432
0.212328
0.212003
0.212208
0.212744
0.213398
0.213963
0.214017
0.213527
0.212866
0.212201
0.211703
0.211426
0.403423
0.399044
0.390734
0.379987
0.367532
0.354965
0.342841
0.332896
0.325154
0.319771
0.316271
0.314671
0.314093
0.313372
0.312117
0.310845
0.309480
0.307753
0.305516
0.303229
0.301156
0.299660
0.298847
0.410850
0.406443
0.398108
0.387394
0.375015
0.362314
0.349884
0.339808
0.332146
0.326693
0.323007
0.321520
0.321302
0.320577
0.318929
0.317424
0.315972
0.314127
0.311689
0.309217
0.307026
0.305473
0.304637
0.425085
0.420575
0.412094
0.401342
0.389028
0.376042
0.363015
0.352676
0.345104
0.339466
0.335346
0.333950
0.334359
0.333604
0.331217
0.329338
0.327772
0.325789
0.323087
0.320381
0.318035
0.316408
0.315543
0.443907
0.439106
0.430109
0.418852
0.406052
0.392566
0.378998
0.368136
0.360092
0.354078
0.349674
0.348076
0.348357
0.347564
0.345217
0.343413
0.341932
0.339957
0.337183
0.334402
0.331997
0.330340
0.329461
0.466747
0.461330
0.451148
0.438778
0.424898
0.410682
0.396565
0.384923
0.375843
0.369275
0.364721
0.362634
0.362051
0.361231
0.359750
0.358548
0.357542
0.355736
0.352922
0.350180
0.347783
0.346128
0.345243
0.491108
0.484700
0.472597
0.458752
0.443732
0.428681
0.413836
0.401351
0.391334
0.384168
0.379294
0.376706
0.375508
0.374682
0.373852
0.373309
0.372965
0.371362
0.368349
0.365528
0.363092
0.361418
0.360519
0.516378
0.508649
0.493385
0.477786
0.461941
0.446062
0.430098
0.416842
0.406051
0.398334
0.393041
0.390021
0.388448
0.387660
0.387437
0.387676
0.389275
0.387850
0.383290
0.380104
0.377428
0.375687
0.374747
0.532042
0.524091
0.508416
0.492289
0.475873
0.459482
0.443069
0.429381
0.418144
0.410028
0.404374
0.401019
0.399213
0.398454
0.398528
0.399163
0.401131
0.399855
0.395233
0.391944
0.389179
0.387385
0.386419
0.538084
0.531006
0.517629
0.502193
0.485412
0.468853
0.452702
0.438936
0.427541
0.419188
0.413264
0.409667
0.407710
0.406991
0.407182
0.407950
0.408845
0.407700
0.404417
0.401234
0.398503
0.396657
0.395671
0.541848
0.535340
0.523086
0.508107
0.491341
0.474754
0.458694
0.445003
0.433597
0.425141
0.419065
0.415337
0.413344
0.412753
0.413277
0.414564
0.415963
0.414924
0.411350
0.407839
0.404895
0.402936
0.401904
0.543101
0.536886
0.525163
0.510458
0.493765
0.477258
0.461374
0.447834
0.436543
0.428097
0.421965
0.418213
0.416298
0.415867
0.416740
0.418761
0.421292
0.420330
0.415770
0.411641
0.408405
0.406328
0.405250
0.540454
0.534481
0.523173
0.508825
0.492405
0.476135
0.460507
0.447241
0.436244
0.427917
0.421760
0.418075
0.416336
0.415917
0.416625
0.418568
0.421076
0.420149
0.415657
0.411592
0.408427
0.406398
0.405333
0.532831
0.527177
0.516457
0.502693
0.486807
0.470981
0.455819
0.443104
0.432903
0.424823
0.418481
0.414991
0.413931
0.413362
0.412917
0.413799
0.414928
0.413981
0.410737
0.407444
0.404764
0.402944
0.401929
0.520446
0.515130
0.505027
0.491969
0.476778
0.461578
0.447113
0.435405
0.426950
0.419253
0.412120
0.409006
0.409483
0.408771
0.406336
0.405939
0.406137
0.405121
0.402506
0.399763
0.397571
0.395955
0.394905
0.502382
0.497395
0.487919
0.475616
0.461247
0.446834
0.433428
0.423551
0.419267
0.412109
0.402363
0.399825
0.405856
0.405048
0.396599
0.394379
0.393685
0.392569
0.390213
0.387858
0.386344
0.384893
0.383510
0.479228
0.474544
0.465637
0.454056
0.440466
0.426748
0.413927
0.404536
0.400694
0.393956
0.384590
0.382320
0.388468
0.387764
0.379416
0.377197
0.376504
0.375510
0.373410
0.371332
0.370050
0.368763
0.367468
0.450088
0.445698
0.437364
0.426513
0.413729
0.400625
0.387942
0.377726
0.370644
0.364207
0.358219
0.355916
0.356883
0.356449
0.354109
0.353577
0.353658
0.352993
0.351232
0.349384
0.347942
0.346826
0.346041
0.417295
0.413201
0.405442
0.395371
0.383458
0.371072
0.358783
0.348518
0.340607
0.334580
0.330033
0.327858
0.327634
0.327452
0.326957
0.327384
0.328056
0.327655
0.325998
0.324307
0.322919
0.321937
0.321353
0.381139
0.377330
0.370145
0.360855
0.349877
0.338305
0.326633
0.316766
0.308975
0.303459
0.299715
0.297792
0.297193
0.297239
0.297714
0.298798
0.300199
0.299990
0.298090
0.296362
0.295010
0.294122
0.293642
0.346030
0.342432
0.335650
0.326924
0.316666
0.305913
0.295093
0.285992
0.278818
0.273894
0.270692
0.269052
0.268508
0.268673
0.269366
0.270544
0.271999
0.271915
0.270234
0.268732
0.267550
0.266785
0.266380
0.313849
0.310370
0.303812
0.295384
0.285593
0.275582
0.265774
0.257629
0.251254
0.246930
0.244180
0.242789
0.242330
0.242505
0.243109
0.243964
0.244852
0.244847
0.243910
0.242918
0.242045
0.241438
0.241109
0.289966
0.286551
0.280105
0.271832
0.262323
0.252871
0.243869
0.236515
0.230787
0.226931
0.224495
0.223276
0.222878
0.223031
0.223524
0.224144
0.224700
0.224740
0.224233
0.223581
0.222929
0.222445
0.222174
0.276670
0.273286
0.266895
0.258703
0.249350
0.240204
0.231655
0.224739
0.219380
0.215779
0.213514
0.212383
0.212012
0.212145
0.212570
0.213076
0.213487
0.213548
0.213231
0.212741
0.212210
0.211794
0.211556
0.403421
0.398850
0.390178
0.379018
0.366201
0.353599
0.341809
0.332373
0.325272
0.320300
0.317055
0.315870
0.315803
0.315072
0.313268
0.311505
0.309776
0.307775
0.305304
0.302877
0.300740
0.299226
0.298408
0.410964
0.406324
0.397534
0.386275
0.373379
0.360667
0.348804
0.339545
0.332896
0.327925
0.324320
0.323324
0.324001
0.323245
0.320599
0.318375
0.316484
0.314320
0.311581
0.308918
0.306638
0.305058
0.304217
0.425484
0.420665
0.411532
0.400004
0.386888
0.373928
0.361879
0.352877
0.346952
0.341897
0.337549
0.336819
0.338968
0.338145
0.333779
0.330711
0.328540
0.326173
0.323108
0.320159
0.317702
0.316042
0.315169
0.444817
0.439612
0.429761
0.417599
0.403930
0.390462
0.377893
0.368386
0.361976
0.356540
0.351912
0.350961
0.352941
0.352067
0.347743
0.344723
0.342595
0.340250
0.337179
0.334208
0.331728
0.330054
0.329171
0.469137
0.463071
0.451442
0.437990
0.423287
0.409011
0.395553
0.384798
0.376733
0.370627
0.366132
0.364483
0.364714
0.363814
0.361272
0.359233
0.357545
0.355462
0.352676
0.349941
0.347603
0.345973
0.345086
0.497032
0.489344
0.474092
0.458492
0.442439
0.427220
0.412845
0.400972
0.391583
0.384788
0.380126
0.377852
0.377015
0.376090
0.374612
0.373336
0.372106
0.370313
0.367768
0.365237
0.363028
0.361433
0.360528
0.531052
0.520614
0.497213
0.478261
0.460496
0.444316
0.429076
0.416352
0.406045
0.398639
0.393579
0.390785
0.389365
0.388447
0.387599
0.386943
0.386353
0.384810
0.382198
0.379695
0.377529
0.375919
0.374941
0.546437
0.535834
0.512152
0.492784
0.474544
0.457893
0.442178
0.428957
0.418115
0.410251
0.404789
0.401587
0.399853
0.398982
0.398552
0.398413
0.398282
0.396941
0.394286
0.391676
0.389408
0.387733
0.386720
0.543247
0.535060
0.518855
0.502026
0.484550
0.467937
0.452122
0.438710
0.427595
0.419417
0.413610
0.410094
0.408177
0.407418
0.407429
0.407897
0.408276
0.407105
0.404292
0.401383
0.398840
0.397033
0.396011
0.542929
0.536076
0.522952
0.507567
0.490631
0.474154
0.458384
0.444959
0.433758
0.425406
0.419360
0.415635
0.413649
0.413086
0.413652
0.415026
0.416589
0.415567
0.411868
0.408317
0.405377
0.403382
0.402298
0.542209
0.536025
0.524287
0.509699
0.493178
0.476900
0.461284
0.447977
0.436878
0.428473
0.422244
0.418395
0.416460
0.416106
0.417218
0.419783
0.423677
0.422777
0.416985
0.412447
0.409049
0.406882
0.405728
0.538863
0.533065
0.522030
0.508024
0.491936
0.475972
0.460643
0.447659
0.436995
0.428646
0.422123
0.418159
0.416352
0.415996
0.416946
0.419536
0.423510
0.422694
0.416963
0.412486
0.409172
0.407055
0.405902
0.531082
0.525646
0.515312
0.501988
0.486536
0.471088
0.456356
0.444218
0.435167
0.426990
0.419356
0.415188
0.414559
0.413957
0.412936
0.414200
0.415889
0.415107
0.411606
0.408252
0.405649
0.403795
0.402628
0.518769
0.513685
0.504002
0.491440
0.476758
0.462036
0.448310
0.438090
0.433332
0.425447
0.414345
0.409642
0.411913
0.411017
0.406143
0.405876
0.406329
0.405546
0.403085
0.400582
0.398904
0.397319
0.395846
0.500846
0.496096
0.487057
0.475279
0.461488
0.447739
0.435909
0.430080
0.437800
0.430481
0.409054
0.404031
0.425662
0.424417
0.398665
0.394700
0.393392
0.392510
0.390605
0.388969
0.389133
0.387782
0.385005
0.477895
0.473431
0.464925
0.453825
0.440768
0.427687
0.416422
0.411051
0.419271
0.412364
0.391239
0.386461
0.408122
0.406943
0.381296
0.377277
0.375886
0.375126
0.373559
0.372280
0.372751
0.371607
0.368932
0.449035
0.444815
0.436784
0.426281
0.413860
0.401149
0.389166
0.380387
0.376955
0.370314
0.360373
0.356487
0.359107
0.358362
0.353435
0.352732
0.352699
0.352257
0.350999
0.349679
0.348969
0.348019
0.346887
0.416543
0.412555
0.404970
0.395067
0.383334
0.371194
0.359322
0.349634
0.342856
0.336713
0.330864
0.327987
0.328058
0.327617
0.326149
0.326311
0.326608
0.326357
0.325346
0.324205
0.323295
0.322507
0.321891
0.380680
0.376918
0.369783
0.360496
0.349533
0.338108
0.326746
0.317207
0.309746
0.304184
0.300046
0.297790
0.296971
0.296765
0.296827
0.297373
0.297959
0.297843
0.296946
0.295942
0.295056
0.294390
0.293982
0.345809
0.342226
0.335432
0.326629
0.316305
0.305644
0.295083
0.286232
0.279221
0.274289
0.270928
0.269106
0.268380
0.268322
0.268637
0.269238
0.269838
0.269809
0.269086
0.268258
0.267492
0.266934
0.266613
0.313817
0.310343
0.303767
0.295277
0.285424
0.275470
0.265836
0.257850
0.251558
0.247229
0.244401
0.242900
0.242305
0.242318
0.242682
0.243195
0.243647
0.243667
0.243216
0.242615
0.242010
0.241550
0.241287
0.290044
0.286636
0.280188
0.271893
0.262362
0.252945
0.244035
0.236760
0.231069
0.227204
0.224721
0.223435
0.222946
0.222990
0.223329
0.223760
0.224111
0.224158
0.223872
0.223427
0.222941
0.222554
0.222329
0.276797
0.273422
0.267041
0.258850
0.249497
0.240376
0.231876
0.224997
0.219652
0.216040
0.213744
0.212567
0.212133
0.212187
0.212504
0.212890
0.213191
0.213250
0.213041
0.212675
0.212254
0.211907
0.211703
0.404286
0.399466
0.390360
0.378759
0.365602
0.352896
0.341236
0.332051
0.325230
0.320438
0.317258
0.316091
0.316000
0.315189
0.313239
0.311297
0.309401
0.307300
0.304806
0.302409
0.300323
0.298850
0.298055
0.412046
0.407110
0.397796
0.386011
0.372708
0.359896
0.348233
0.339307
0.333009
0.328225
0.324633
0.323607
0.324228
0.323374
0.320570
0.318156
0.316091
0.313828
0.311074
0.308451
0.306230
0.304697
0.303880
0.426864
0.421689
0.411893
0.399727
0.386109
0.373062
0.361329
0.352777
0.347311
0.342449
0.338026
0.337192
0.339239
0.338296
0.333756
0.330484
0.328129
0.325668
0.322605
0.319714
0.317329
0.315725
0.314877
0.446110
0.440578
0.430103
0.417343
0.403203
0.389679
0.377441
0.368382
0.362415
0.357164
0.352447
0.351377
0.353237
0.352240
0.347735
0.344497
0.342170
0.339748
0.336710
0.333829
0.331444
0.329840
0.328974
0.469951
0.463661
0.451629
0.437781
0.422783
0.408487
0.395269
0.384842
0.377092
0.371132
0.366608
0.364890
0.365032
0.364009
0.361277
0.359006
0.357098
0.354950
0.352266
0.349694
0.347527
0.345971
0.345068
0.497363
0.489558
0.474095
0.458289
0.442094
0.426903
0.412712
0.401069
0.391890
0.385205
0.380553
0.378248
0.377343
0.376298
0.374616
0.373069
0.371563
0.369729
0.367409
0.365177
0.363273
0.361770
0.360778
0.530998
0.520521
0.497047
0.478025
0.460222
0.444120
0.429057
0.416514
0.406353
0.399032
0.393995
0.391183
0.389702
0.388663
0.387588
0.386603
0.385577
0.384025
0.381875
0.379847
0.378198
0.376699
0.375501
0.546141
0.535547
0.511868
0.492517
0.474315
0.457788
0.442252
0.429186
0.418451
0.410658
0.405216
0.401995
0.400195
0.399221
0.398588
0.398150
0.397598
0.396261
0.394064
0.391915
0.390143
0.388571
0.387329
0.542886
0.534710
0.518522
0.501755
0.484382
0.467918
0.452271
0.438998
0.427977
0.419848
0.414047
0.410503
0.408528
0.407688
0.407572
0.407862
0.408028
0.406845
0.404246
0.401590
0.399307
0.397551
0.396411
0.542657
0.535786
0.522627
0.507297
0.490485
0.474173
0.458570
0.445275
0.434159
0.425842
0.419787
0.416017
0.413968
0.413348
0.413855
0.415149
0.416587
0.415547
0.411955
0.408509
0.405686
0.403699
0.402537
0.542164
0.535914
0.524001
0.509428
0.493027
0.476923
0.461475
0.448295
0.437271
0.428889
0.422628
0.418705
0.416685
0.416287
0.417388
0.419920
0.423702
0.422796
0.417118
0.412651
0.409334
0.407159
0.405922
0.538687
0.532844
0.521661
0.507698
0.491752
0.475982
0.460828
0.447965
0.437360
0.429018
0.422428
0.418342
0.416396
0.415996
0.416978
0.419579
0.423476
0.422685
0.417082
0.412680
0.409443
0.407333
0.406114
0.530443
0.525038
0.514752
0.501579
0.486337
0.471102
0.456545
0.444520
0.435512
0.427301
0.419537
0.415153
0.414271
0.413599
0.412690
0.414041
0.415753
0.415034
0.411657
0.408408
0.405899
0.404081
0.402900
0.517834
0.512845
0.503329
0.491005
0.476583
0.462089
0.448530
0.438403
0.433657
0.425686
0.414356
0.409272
0.411055
0.410055
0.405458
0.405377
0.405919
0.405254
0.402993
0.400690
0.399176
0.397679
0.396228
0.499806
0.495193
0.486393
0.474908
0.461406
0.447886
0.436202
0.430434
0.438123
0.430658
0.408886
0.403251
0.424007
0.422625
0.397464
0.393833
0.392668
0.391964
0.390358
0.389026
0.389431
0.388219
0.385494
0.476941
0.472637
0.464403
0.453623
0.440864
0.428002
0.416845
0.411491
0.419638
0.412566
0.391081
0.385681
0.406449
0.405117
0.380026
0.376299
0.375017
0.374448
0.373222
0.372294
0.373040
0.372069
0.369462
0.448323
0.444262
0.436516
0.426353
0.414251
0.401729
0.389786
0.380966
0.377433
0.370630
0.360411
0.356110
0.358204
0.357288
0.352528
0.351889
0.351854
0.351554
0.350622
0.349649
0.349221
0.348444
0.347385
0.416125
0.412294
0.405002
0.395465
0.384086
0.372100
0.360171
0.350366
0.343448
0.337144
0.331079
0.327926
0.327676
0.327052
0.325519
0.325565
0.325732
0.325575
0.324901
0.324108
0.323477
0.322860
0.322318
0.380533
0.376925
0.370087
0.361192
0.350647
0.339344
0.327794
0.318056
0.310415
0.304695
0.300379
0.297918
0.296874
0.296481
0.296357
0.296654
0.296959
0.296904
0.296408
0.295775
0.295166
0.294668
0.294335
0.345843
0.342401
0.335869
0.327415
0.317460
0.306897
0.296131
0.287073
0.279879
0.274814
0.271309
0.269325
0.268416
0.268196
0.268309
0.268645
0.268944
0.268958
0.268597
0.268093
0.267561
0.267159
0.266907
0.313964
0.310589
0.304201
0.295954
0.286336
0.276447
0.266699
0.258571
0.252151
0.247720
0.244784
0.243166
0.242441
0.242321
0.242526
0.242852
0.243125
0.243162
0.242917
0.242529
0.242095
0.241746
0.241536
0.290233
0.286891
0.280569
0.272432
0.263045
0.253673
0.244705
0.237346
0.231575
0.227640
0.225085
0.223718
0.223140
0.223085
0.223307
0.223613
0.223858
0.223905
0.223727
0.223412
0.223041
0.222731
0.222543
0.276995
0.273668
0.267379
0.259299
0.250044
0.240957
0.232428
0.225496
0.220097
0.216438
0.214090
0.212856
0.212355
0.212332
0.212558
0.212849
0.213077
0.213128
0.212981
0.212702
0.212364
0.212073
0.211897
0.406245
0.401074
0.391320
0.379169
0.365615
0.352747
0.341111
0.332013
0.325212
0.320369
0.316992
0.315380
0.314690
0.313711
0.312003
0.310186
0.308310
0.306279
0.303972
0.301775
0.299850
0.298478
0.297731
0.414528
0.409141
0.398977
0.386520
0.372758
0.359768
0.348124
0.339222
0.332802
0.327916
0.324128
0.322444
0.322003
0.320956
0.318813
0.316729
0.314743
0.312598
0.310115
0.307766
0.305754
0.304339
0.303574
0.430520
0.424750
0.413384
0.400390
0.386224
0.372984
0.361246
0.352587
0.346755
0.341707
0.337083
0.335200
0.335215
0.334054
0.331114
0.328610
0.326473
0.324203
0.321520
0.319003
0.316898
0.315433
0.314632
0.449098
0.443105
0.431331
0.417952
0.403408
0.389747
0.377507
0.368327
0.361989
0.356525
0.351577
0.349451
0.349303
0.348078
0.345144
0.342673
0.340575
0.338349
0.335712
0.333246
0.331199
0.329732
0.328878
0.469573
0.463390
0.451747
0.438019
0.423076
0.408805
0.395615
0.385143
0.377203
0.371078
0.366303
0.363912
0.363007
0.361779
0.359670
0.357718
0.355894
0.353901
0.351595
0.349465
0.347774
0.346354
0.345317
0.492228
0.485425
0.472561
0.458014
0.442462
0.427498
0.413335
0.401638
0.392350
0.385521
0.380622
0.377896
0.376461
0.375238
0.373708
0.372234
0.370727
0.369031
0.367124
0.365488
0.364367
0.363006
0.361616
0.516198
0.508328
0.492774
0.476906
0.460559
0.444917
0.429896
0.417253
0.406978
0.399518
0.394273
0.391183
0.389400
0.388200
0.387081
0.386043
0.384914
0.383509
0.381975
0.380864
0.380960
0.379622
0.377172
0.531178
0.523215
0.507470
0.491339
0.474657
0.458623
0.443140
0.429974
0.419137
0.411220
0.405613
0.402193
0.400187
0.399056
0.398310
0.397758
0.397052
0.395825
0.394231
0.392979
0.392949
0.391519
0.389008
0.537207
0.530109
0.516640
0.501315
0.484764
0.468635
0.453042
0.439718
0.428631
0.420425
0.414514
0.410828
0.408688
0.407701
0.407438
0.407551
0.407456
0.406308
0.404144
0.402040
0.400523
0.398869
0.397274
0.541585
0.534915
0.522264
0.507313
0.490822
0.474698
0.459165
0.445873
0.434733
0.426382
0.420269
0.416399
0.414208
0.413436
0.413744
0.414709
0.415485
0.414421
0.411504
0.408514
0.406191
0.404279
0.402856
0.544515
0.537864
0.524733
0.509796
0.493308
0.477269
0.461881
0.448723
0.437663
0.429276
0.423029
0.419045
0.416855
0.416281
0.417097
0.418912
0.420838
0.419883
0.416016
0.412342
0.409612
0.407526
0.406034
0.541527
0.535161
0.522522
0.508029
0.491892
0.476136
0.461012
0.448111
0.437307
0.428969
0.422579
0.418490
0.416285
0.415711
0.416533
0.418437
0.420488
0.419646
0.415863
0.412250
0.409567
0.407555
0.406140
0.531562
0.525880
0.515010
0.501557
0.486225
0.470997
0.456349
0.443966
0.433890
0.425678
0.418868
0.414608
0.412548
0.411762
0.411865
0.413077
0.414227
0.413498
0.410795
0.407931
0.405643
0.403941
0.402827
0.517983
0.512891
0.503142
0.490721
0.476266
0.461718
0.447745
0.436308
0.427876
0.419868
0.411895
0.407317
0.405740
0.404706
0.403654
0.404082
0.404614
0.404011
0.402121
0.400061
0.398431
0.397093
0.396097
0.499434
0.494820
0.486011
0.474544
0.461028
0.447275
0.434295
0.424590
0.420191
0.412501
0.401381
0.396350
0.397977
0.396739
0.391778
0.391139
0.391099
0.390605
0.389303
0.387964
0.387252
0.386237
0.385009
0.476509
0.472262
0.464140
0.453498
0.440820
0.427724
0.415200
0.405846
0.401778
0.394436
0.383652
0.378867
0.380583
0.379382
0.374398
0.373621
0.373483
0.373131
0.372211
0.371300
0.370942
0.370176
0.369085
0.448051
0.444120
0.436639
0.426814
0.415035
0.402473
0.389847
0.379472
0.372062
0.365084
0.358108
0.354254
0.353064
0.352095
0.350764
0.350637
0.350739
0.350541
0.349911
0.349208
0.348690
0.348110
0.347551
0.416117
0.412490
0.405636
0.396717
0.386007
0.374067
0.361453
0.350754
0.342379
0.335838
0.330567
0.327448
0.326024
0.325269
0.324730
0.324787
0.324922
0.324824
0.324410
0.323905
0.323439
0.322991
0.322640
0.380783
0.377438
0.371208
0.363248
0.353884
0.342658
0.330052
0.319417
0.311009
0.304983
0.300670
0.298101
0.296761
0.296205
0.296061
0.296201
0.296366
0.296339
0.296070
0.295696
0.295301
0.294944
0.294698
0.346232
0.343038
0.337106
0.329585
0.320821
0.310325
0.298515
0.288628
0.280851
0.275476
0.271813
0.269686
0.268590
0.268205
0.268194
0.268371
0.268543
0.268563
0.268380
0.268088
0.267749
0.267453
0.267258
0.314342
0.311155
0.305192
0.297561
0.288622
0.278791
0.268488
0.259844
0.253051
0.248397
0.245312
0.243569
0.242714
0.242466
0.242539
0.242736
0.242912
0.242950
0.242818
0.242576
0.242280
0.242017
0.241848
0.290556
0.287339
0.281287
0.273512
0.264490
0.255165
0.245928
0.238289
0.232300
0.228228
0.225567
0.224109
0.223434
0.223282
0.223399
0.223605
0.223775
0.223817
0.223705
0.223487
0.223213
0.222965
0.222808
0.277274
0.274034
0.267923
0.260072
0.251028
0.241980
0.233319
0.226231
0.220703
0.216955
0.214533
0.213231
0.212656
0.212555
0.212693
0.212901
0.213066
0.213105
0.213000
0.212790
0.212523
0.212281
0.212128
0.409028
0.403402
0.392836
0.380036
0.366074
0.353057
0.341495
0.332610
0.326009
0.321013
0.317065
0.314732
0.313364
0.312135
0.310565
0.308884
0.307076
0.305167
0.303081
0.301113
0.299371
0.298114
0.297422
0.418446
0.412383
0.400942
0.387586
0.373320
0.360174
0.348660
0.340093
0.334034
0.328944
0.324293
0.321555
0.320083
0.318738
0.316953
0.315131
0.313255
0.311280
0.309103
0.307061
0.305280
0.303999
0.303291
0.436709
0.429884
0.416048
0.401753
0.386950
0.373556
0.362029
0.353894
0.348762
0.343441
0.337419
0.333948
0.332304
0.330781
0.328653
0.326645
0.324696
0.322660
0.320394
0.318293
0.316499
0.315192
0.314435
0.454657
0.447742
0.433736
0.419274
0.404250
0.390496
0.378457
0.369763
0.364088
0.358327
0.351973
0.348255
0.346454
0.344863
0.342735
0.340763
0.338865
0.336888
0.334705
0.332728
0.331099
0.329797
0.328916
0.471130
0.464765
0.452766
0.438913
0.424002
0.409784
0.396677
0.386404
0.378705
0.372306
0.366644
0.363197
0.361274
0.359744
0.357981
0.356294
0.354606
0.352843
0.350999
0.349498
0.348522
0.347273
0.345946
0.489771
0.483600
0.472030
0.458457
0.443552
0.428827
0.414616
0.402849
0.393522
0.386434
0.380975
0.377591
0.375553
0.374092
0.372653
0.371292
0.369884
0.368433
0.367114
0.366530
0.366892
0.365731
0.363424
0.509093
0.502728
0.490650
0.476891
0.461788
0.446562
0.431406
0.418512
0.408041
0.400328
0.394694
0.391167
0.388994
0.387594
0.386451
0.385444
0.384392
0.383284
0.382625
0.383320
0.386856
0.385769
0.380685
0.523929
0.517483
0.505235
0.491251
0.475850
0.460253
0.444632
0.431188
0.420132
0.411994
0.406105
0.402376
0.400089
0.398777
0.397954
0.397381
0.396713
0.395740
0.394971
0.395489
0.398894
0.397699
0.392528
0.534468
0.528017
0.515835
0.501569
0.485761
0.469921
0.454247
0.440737
0.429495
0.421141
0.415047
0.411151
0.408800
0.407651
0.407282
0.407335
0.407202
0.406165
0.404445
0.403281
0.403240
0.401738
0.399124
0.543047
0.536168
0.522975
0.507967
0.491618
0.475595
0.460031
0.446657
0.435439
0.427014
0.420803
0.416802
0.414453
0.413534
0.413724
0.414592
0.415200
0.414140
0.411504
0.408996
0.407497
0.405668
0.403653
0.551344
0.543557
0.527024
0.510898
0.493981
0.477866
0.462454
0.449269
0.438170
0.429762
0.423498
0.419447
0.417133
0.416421
0.417096
0.418708
0.420117
0.419121
0.415793
0.412638
0.410842
0.408815
0.406579
0.548823
0.541200
0.524940
0.509058
0.492351
0.476458
0.461306
0.448368
0.437478
0.429153
0.422864
0.418779
0.416459
0.415751
0.416444
0.418122
0.419627
0.418729
0.415475
0.412343
0.410518
0.408573
0.406499
0.534815
0.528481
0.516233
0.502017
0.486336
0.471004
0.456288
0.443732
0.433259
0.425081
0.418701
0.414567
0.412279
0.411371
0.411524
0.412593
0.413495
0.412715
0.410225
0.407633
0.405751
0.404154
0.402857
0.519283
0.513891
0.503553
0.490751
0.476092
0.461438
0.447253
0.435238
0.425468
0.417496
0.410852
0.406644
0.404467
0.403339
0.402828
0.403222
0.403591
0.402975
0.401300
0.399522
0.398111
0.396938
0.396055
0.499797
0.495070
0.486055
0.474430
0.460802
0.446882
0.433339
0.422085
0.413729
0.406034
0.398638
0.394380
0.393276
0.392012
0.390017
0.389810
0.389771
0.389323
0.388300
0.387247
0.386469
0.385666
0.384927
0.476640
0.472386
0.464262
0.453665
0.441038
0.427788
0.414589
0.403584
0.395491
0.388087
0.380978
0.376943
0.375962
0.374728
0.372661
0.372297
0.372159
0.371867
0.371253
0.370655
0.370242
0.369696
0.369110
0.448268
0.444440
0.437194
0.427752
0.416412
0.403800
0.390495
0.379128
0.370120
0.363000
0.357207
0.353654
0.351865
0.350789
0.349953
0.349766
0.349725
0.349559
0.349201
0.348836
0.348517
0.348132
0.347773
0.416556
0.413157
0.406847
0.398855
0.389345
0.377418
0.363572
0.351773
0.342436
0.335612
0.330575
0.327480
0.325796
0.324898
0.324370
0.324263
0.324253
0.324168
0.323956
0.323719
0.323469
0.323177
0.322925
0.381432
0.378433
0.373088
0.366790
0.359946
0.348769
0.333703
0.321408
0.312022
0.305574
0.301132
0.298450
0.296948
0.296237
0.295953
0.295925
0.295963
0.295938
0.295812
0.295638
0.295424
0.295187
0.295001
0.346936
0.344091
0.339057
0.333218
0.327011
0.316568
0.302288
0.290776
0.282094
0.276290
0.272417
0.270140
0.268899
0.268368
0.268215
0.268251
0.268323
0.268336
0.268254
0.268108
0.267910
0.267705
0.267552
0.314936
0.311997
0.306627
0.299990
0.292315
0.282529
0.271049
0.261479
0.254116
0.249161
0.245900
0.244026
0.243051
0.242683
0.242635
0.242721
0.242817
0.242844
0.242775
0.242635
0.242441
0.242245
0.242107
0.291008
0.287944
0.282236
0.274984
0.266537
0.257249
0.247514
0.239417
0.233118
0.228867
0.226088
0.224534
0.223766
0.223519
0.223538
0.223654
0.223758
0.223782
0.223708
0.223557
0.223354
0.223155
0.223021
0.277636
0.274495
0.268597
0.261046
0.252292
0.243278
0.234394
0.227065
0.221363
0.217506
0.215004
0.213630
0.212980
0.212800
0.212854
0.212983
0.213087
0.213105
0.213022
0.212860
0.212647
0.212443
0.212308
0.412573
0.406463
0.394501
0.381069
0.366732
0.353633
0.342214
0.333667
0.327499
0.322344
0.317588
0.314477
0.312469
0.310956
0.309383
0.307753
0.305990
0.304172
0.302258
0.300472
0.298894
0.297744
0.297105
0.424187
0.417270
0.403275
0.388881
0.374094
0.360866
0.349617
0.341696
0.336607
0.331328
0.325248
0.321304
0.318923
0.317233
0.315529
0.313818
0.312012
0.310162
0.308214
0.306409
0.304829
0.303669
0.303011
0.457299
0.448505
0.420375
0.403920
0.387947
0.374469
0.363416
0.356514
0.353587
0.348043
0.339238
0.333793
0.330768
0.328809
0.326918
0.325117
0.323278
0.321413
0.319462
0.317684
0.316189
0.315024
0.314276
0.474921
0.466126
0.437884
0.421416
0.405337
0.391552
0.379976
0.372482
0.368958
0.362962
0.353846
0.348157
0.344973
0.342944
0.341049
0.339283
0.337501
0.335719
0.333906
0.332362
0.331213
0.330071
0.329067
0.475281
0.468388
0.454441
0.440102
0.425092
0.410961
0.398080
0.388348
0.381515
0.374883
0.367796
0.363139
0.360304
0.358422
0.356725
0.355146
0.353554
0.351998
0.350656
0.349891
0.350351
0.349283
0.346984
0.489996
0.484023
0.472363
0.459271
0.444798
0.430287
0.416108
0.404445
0.395346
0.388029
0.381802
0.377684
0.375046
0.373301
0.371823
0.370495
0.369174
0.367991
0.367462
0.368381
0.372149
0.371227
0.366229
0.506160
0.500521
0.489960
0.477409
0.463199
0.448307
0.433071
0.420057
0.409554
0.401614
0.395478
0.391442
0.388835
0.387189
0.385950
0.384931
0.383989
0.383290
0.384352
0.388499
0.407523
0.406762
0.387350
0.520956
0.515236
0.504467
0.491702
0.477207
0.461955
0.446238
0.432626
0.421476
0.413145
0.406886
0.402778
0.400150
0.398620
0.397674
0.397061
0.396482
0.395886
0.396796
0.400743
0.419686
0.418808
0.399235
0.534732
0.528423
0.516042
0.502229
0.486875
0.471253
0.455521
0.441899
0.430580
0.422096
0.415769
0.411615
0.409013
0.407673
0.407179
0.407185
0.407082
0.406215
0.405145
0.405420
0.408923
0.407622
0.402099
0.548605
0.540950
0.524710
0.509013
0.492526
0.476542
0.460949
0.447531
0.436276
0.427784
0.421445
0.417285
0.414753
0.413678
0.413765
0.414624
0.415259
0.414248
0.411890
0.410108
0.410550
0.408832
0.405204
0.573892
0.563086
0.532298
0.512994
0.494871
0.478555
0.463089
0.449892
0.438779
0.430351
0.424042
0.419901
0.417449
0.416609
0.417210
0.418840
0.420223
0.419240
0.416160
0.413772
0.414191
0.412240
0.408035
0.571714
0.560986
0.530311
0.511094
0.493056
0.476911
0.461705
0.448761
0.437842
0.429530
0.423271
0.419151
0.416708
0.415880
0.416499
0.418170
0.419620
0.418714
0.415674
0.413229
0.413457
0.411590
0.407688
0.541617
0.534203
0.518328
0.502885
0.486643
0.471175
0.456423
0.443816
0.433199
0.425052
0.418848
0.414743
0.412262
0.411220
0.411353
0.412348
0.413190
0.412373
0.409959
0.407686
0.406578
0.405080
0.403227
0.522036
0.516186
0.504493
0.491125
0.476153
0.461401
0.447129
0.434921
0.424696
0.416763
0.410601
0.406525
0.404032
0.402764
0.402359
0.402619
0.402863
0.402220
0.400684
0.399184
0.398175
0.397148
0.396163
0.500868
0.495950
0.486507
0.474623
0.460842
0.446814
0.433017
0.421225
0.411535
0.403857
0.397682
0.393680
0.391365
0.389982
0.389083
0.388857
0.388740
0.388297
0.387497
0.386757
0.386231
0.385610
0.384997
0.477382
0.473048
0.464762
0.454115
0.441527
0.428180
0.414574
0.402911
0.393408
0.385978
0.380059
0.376264
0.374077
0.372725
0.371738
0.371339
0.371109
0.370831
0.370463
0.370187
0.370000
0.369641
0.369212
0.449013
0.445211
0.438090
0.428986
0.418240
0.405577
0.391491
0.379443
0.369686
0.362453
0.357046
0.353578
0.351466
0.350245
0.349486
0.349115
0.348905
0.348732
0.348569
0.348480
0.348396
0.348167
0.347895
0.417471
0.414227
0.408406
0.401503
0.393911
0.381969
0.366108
0.353050
0.342932
0.335849
0.330838
0.327701
0.325802
0.324752
0.324149
0.323856
0.323696
0.323589
0.323506
0.323463
0.323395
0.323220
0.323026
0.382512
0.379821
0.375494
0.371603
0.369546
0.358409
0.338490
0.323693
0.313131
0.306252
0.301646
0.298850
0.297199
0.296343
0.295908
0.295715
0.295622
0.295566
0.295516
0.295468
0.295380
0.295229
0.295082
0.347990
0.345469
0.341485
0.338099
0.336815
0.326421
0.307174
0.293151
0.283313
0.277072
0.272998
0.270588
0.269209
0.268550
0.268259
0.268158
0.268121
0.268102
0.268062
0.267996
0.267884
0.267742
0.267620
0.315778
0.313038
0.308247
0.302796
0.297172
0.287402
0.273870
0.263093
0.255098
0.249864
0.246451
0.244466
0.243379
0.242902
0.242735
0.242709
0.242714
0.242705
0.242654
0.242564
0.242427
0.242275
0.242158
0.291629
0.288673
0.283259
0.276527
0.268851
0.259578
0.249090
0.240477
0.233864
0.229458
0.226580
0.224945
0.224089
0.223752
0.223669
0.223690
0.223715
0.223699
0.223627
0.223505
0.223341
0.223171
0.223051
0.278115
0.275038
0.269296
0.261996
0.253547
0.244548
0.235387
0.227825
0.221966
0.218021
0.215455
0.214019
0.213297
0.213038
0.213001
0.213043
0.213074
0.213050
0.212959
0.212816
0.212630
0.212447
0.212323
0.413158
0.407022
0.395018
0.381551
0.367204
0.354130
0.342761
0.334253
0.328061
0.322794
0.317816
0.314391
0.312056
0.310329
0.308666
0.306991
0.305206
0.303417
0.301596
0.299930
0.298467
0.297402
0.296808
0.424743
0.417802
0.403772
0.389348
0.374557
0.361362
0.350170
0.342284
0.337153
0.331749
0.325435
0.321138
0.318382
0.316469
0.314704
0.312972
0.311157
0.309355
0.307528
0.305869
0.304423
0.303359
0.302749
0.457766
0.448963
0.420814
0.404348
0.388388
0.374961
0.363976
0.357106
0.354111
0.348432
0.339385
0.333540
0.330066
0.327875
0.325972
0.324181
0.322346
0.320554
0.318764
0.317170
0.315836
0.314783
0.314088
0.475186
0.466416
0.438206
0.421771
0.405738
0.392043
0.380571
0.373144
0.369583
0.363466
0.354090
0.347980
0.344326
0.342061
0.340146
0.338380
0.336594
0.334898
0.333265
0.331928
0.330959
0.329948
0.328999
0.475203
0.468384
0.454563
0.440345
0.425453
0.411462
0.398753
0.389191
0.382446
0.375718
0.368317
0.363230
0.359968
0.357832
0.356042
0.354415
0.352804
0.351318
0.350151
0.349608
0.350291
0.349358
0.347095
0.489418
0.483602
0.472215
0.459366
0.445103
0.430805
0.416890
0.405537
0.396694
0.389311
0.382680
0.378087
0.375031
0.373009
0.371376
0.369950
0.368585
0.367459
0.367106
0.368275
0.372334
0.371557
0.366553
0.505038
0.499651
0.489535
0.477358
0.463445
0.448837
0.433956
0.421394
0.411320
0.403344
0.396691
0.392109
0.389064
0.387122
0.385678
0.384516
0.383499
0.382848
0.384109
0.388570
0.408070
0.407468
0.387895
0.519706
0.514258
0.503958
0.491591
0.477411
0.462461
0.447105
0.433948
0.423230
0.414886
0.408145
0.403529
0.400490
0.398669
0.397487
0.396682
0.395984
0.395425
0.396538
0.400809
0.420234
0.419527
0.399794
0.533807
0.527696
0.515654
0.502157
0.487072
0.471701
0.456248
0.442947
0.431916
0.423426
0.416790
0.412286
0.409368
0.407754
0.406991
0.406751
0.406477
0.405612
0.404730
0.405291
0.409120
0.407986
0.402464
0.548023
0.540495
0.524473
0.509000
0.492718
0.476924
0.461528
0.448306
0.437210
0.428718
0.422214
0.417837
0.415066
0.413730
0.413512
0.414059
0.414453
0.413419
0.411264
0.409773
0.410503
0.408955
0.405376
0.573605
0.562872
0.532197
0.513033
0.495051
0.478877
0.463548
0.450473
0.439444
0.431022
0.424630
0.420349
0.417698
0.416603
0.416869
0.418125
0.419191
0.418170
0.415332
0.413257
0.413958
0.412184
0.408052
0.571666
0.560970
0.530329
0.511174
0.493212
0.477171
0.462072
0.449218
0.438348
0.430053
0.423751
0.419521
0.416893
0.415821
0.416107
0.417395
0.418513
0.417569
0.414771
0.412639
0.413141
0.411454
0.407625
0.541844
0.534405
0.518477
0.503006
0.486774
0.471366
0.456705
0.444180
0.433595
0.425467
0.419251
0.415050
0.412384
0.411108
0.410950
0.411608
0.412174
0.411319
0.409108
0.407131
0.406300
0.404966
0.403164
0.522618
0.516673
0.504804
0.491297
0.476254
0.461520
0.447326
0.435191
0.424956
0.417049
0.410928
0.406763
0.404060
0.402571
0.401935
0.401910
0.401925
0.401253
0.399912
0.398715
0.398010
0.397138
0.396166
0.501886
0.496797
0.487015
0.474873
0.460938
0.446886
0.433139
0.421373
0.411526
0.403878
0.397884
0.393810
0.391178
0.389590
0.388612
0.388160
0.387854
0.387397
0.386799
0.386388
0.386235
0.385763
0.385089
0.478606
0.474080
0.465413
0.454462
0.441676
0.428285
0.414714
0.403068
0.393400
0.386005
0.380265
0.376397
0.373897
0.372359
0.371315
0.370714
0.370307
0.370016
0.369824
0.369839
0.369988
0.369764
0.369268
0.450254
0.446275
0.438841
0.429457
0.418522
0.405799
0.391741
0.379736
0.369958
0.362744
0.357374
0.353822
0.351523
0.350128
0.349212
0.348642
0.348267
0.348053
0.347993
0.348092
0.348214
0.348080
0.347796
0.418796
0.415382
0.409279
0.402114
0.394340
0.382324
0.366463
0.353432
0.343318
0.336241
0.331218
0.328002
0.325964
0.324763
0.324000
0.323530
0.323222
0.323054
0.323009
0.323063
0.323105
0.322990
0.322801
0.383892
0.381038
0.376446
0.372306
0.370074
0.358856
0.338915
0.324119
0.313557
0.306675
0.302042
0.299177
0.297417
0.296434
0.295853
0.295506
0.295279
0.295153
0.295096
0.295083
0.295042
0.294926
0.294791
0.349272
0.346613
0.342397
0.338793
0.337350
0.326889
0.307612
0.293575
0.283722
0.277483
0.273384
0.270916
0.269439
0.268681
0.268265
0.268029
0.267863
0.267780
0.267712
0.267646
0.267541
0.267425
0.267314
0.316820
0.313970
0.309003
0.303393
0.297660
0.287836
0.274280
0.263493
0.255493
0.250256
0.246823
0.244792
0.243631
0.243063
0.242785
0.242643
0.242541
0.242461
0.242370
0.242264
0.242126
0.241981
0.241869
0.292398
0.289368
0.283838
0.277005
0.269262
0.259958
0.249458
0.240845
0.234237
0.229832
0.226939
0.225267
0.224349
0.223930
0.223749
0.223667
0.223596
0.223510
0.223393
0.223250
0.223077
0.222908
0.222789
0.278713
0.275585
0.269764
0.262396
0.253905
0.244889
0.235727
0.228173
0.222324
0.218383
0.215805
0.214337
0.213559
0.213224
0.213096
0.213042
0.212984
0.212892
0.212755
0.212586
0.212389
0.212204
0.212079
0.410741
0.405030
0.394329
0.381415
0.367418
0.354478
0.343069
0.334295
0.327603
0.322274
0.317665
0.314380
0.311985
0.310125
0.308327
0.306543
0.304681
0.302874
0.301093
0.299503
0.298123
0.297122
0.296565
0.420074
0.413936
0.402376
0.388922
0.374640
0.361589
0.350237
0.341750
0.335515
0.330050
0.324717
0.320901
0.318217
0.316212
0.314331
0.312497
0.310609
0.308796
0.307024
0.305453
0.304098
0.303106
0.302541
0.438061
0.431197
0.417305
0.402973
0.388208
0.374953
0.363614
0.355516
0.350080
0.344339
0.337641
0.332932
0.329776
0.327558
0.325566
0.323680
0.321777
0.319981
0.318258
0.316758
0.315496
0.314525
0.313921
0.455386
0.448526
0.434624
0.420273
0.405407
0.391899
0.380160
0.371636
0.365788
0.359632
0.352519
0.347487
0.344122
0.341804
0.339780
0.337906
0.336048
0.334335
0.332749
0.331452
0.330442
0.329518
0.328778
0.470671
0.464554
0.452993
0.439542
0.425018
0.411235
0.398685
0.388970
0.381593
0.374894
0.368215
0.363391
0.360068
0.357761
0.355792
0.354015
0.352295
0.350760
0.349501
0.348728
0.348553
0.347709
0.346400
0.487524
0.481913
0.471333
0.458601
0.444393
0.430355
0.417043
0.406380
0.398042
0.390758
0.383860
0.378868
0.375446
0.373132
0.371248
0.369621
0.368100
0.366839
0.366117
0.366383
0.367899
0.367177
0.364611
0.504965
0.499521
0.488973
0.476543
0.462449
0.448158
0.434255
0.423034
0.414281
0.406460
0.398858
0.393386
0.389730
0.387389
0.385622
0.384198
0.382941
0.382007
0.382088
0.383982
0.389993
0.389385
0.382842
0.519438
0.513957
0.503306
0.490730
0.476404
0.461786
0.447435
0.435676
0.426365
0.418178
0.410418
0.404868
0.401199
0.398947
0.397389
0.396252
0.395253
0.394402
0.394385
0.396140
0.402063
0.401368
0.394737
0.531172
0.525404
0.514409
0.501208
0.486289
0.471251
0.456531
0.444176
0.434042
0.425672
0.418421
0.413301
0.409908
0.407899
0.406701
0.406006
0.405341
0.404326
0.403254
0.403061
0.404300
0.403300
0.400442
0.541061
0.534600
0.522113
0.507826
0.492137
0.476713
0.461797
0.449100
0.438471
0.430049
0.423243
0.418520
0.415403
0.413679
0.412922
0.412816
0.412636
0.411519
0.409597
0.408049
0.407562
0.406254
0.404301
0.550481
0.542908
0.526650
0.510952
0.494477
0.478793
0.463819
0.451032
0.440228
0.431837
0.425295
0.420800
0.417868
0.416368
0.415987
0.416399
0.416693
0.415588
0.413177
0.411077
0.410223
0.408742
0.406711
0.548765
0.541204
0.524953
0.509252
0.492793
0.477201
0.462381
0.449725
0.439000
0.430708
0.424290
0.419879
0.416992
0.415521
0.415172
0.415626
0.415984
0.414962
0.412630
0.410560
0.409667
0.408266
0.406398
0.535578
0.529142
0.516663
0.502345
0.486687
0.471532
0.457082
0.444751
0.434306
0.426178
0.419822
0.415408
0.412467
0.410846
0.410194
0.410227
0.410249
0.409365
0.407607
0.406005
0.405075
0.403985
0.402804
0.521300
0.515565
0.504535
0.491254
0.476353
0.461742
0.447760
0.435881
0.425842
0.417941
0.411629
0.407182
0.404166
0.402373
0.401382
0.400949
0.400626
0.399953
0.398971
0.398229
0.397926
0.397240
0.396293
0.503618
0.498233
0.487782
0.475230
0.461065
0.447035
0.433541
0.422119
0.412528
0.404904
0.398693
0.394278
0.391264
0.389392
0.388191
0.387475
0.386971
0.386529
0.386256
0.386396
0.387205
0.386874
0.385603
0.481128
0.476135
0.466439
0.454773
0.441491
0.428053
0.414856
0.403665
0.394336
0.386998
0.381060
0.376868
0.374009
0.372210
0.370989
0.370191
0.369645
0.369343
0.369389
0.369871
0.370944
0.370814
0.369671
0.452362
0.447930
0.439570
0.429212
0.417265
0.404450
0.391192
0.379880
0.370574
0.363502
0.358015
0.354234
0.351687
0.350082
0.348983
0.348238
0.347722
0.347457
0.347480
0.347789
0.348267
0.348184
0.347679
0.420753
0.416808
0.409561
0.400740
0.390655
0.378492
0.364632
0.352888
0.343487
0.336673
0.331655
0.328326
0.326127
0.324767
0.323844
0.323215
0.322767
0.322512
0.322455
0.322563
0.322732
0.322629
0.322353
0.385779
0.382254
0.376054
0.368978
0.361590
0.350154
0.335006
0.322710
0.313310
0.306842
0.302324
0.299436
0.297589
0.296485
0.295761
0.295268
0.294903
0.294667
0.294540
0.294499
0.294463
0.294333
0.294168
0.351019
0.347705
0.341917
0.335397
0.328716
0.318034
0.303646
0.292096
0.283390
0.277557
0.273600
0.271150
0.269630
0.268767
0.268222
0.267854
0.267563
0.267354
0.267194
0.267069
0.266937
0.266786
0.266654
0.318235
0.314939
0.309003
0.301862
0.293847
0.283886
0.272322
0.262721
0.255347
0.250372
0.247042
0.245028
0.243827
0.243173
0.242782
0.242517
0.242291
0.242097
0.241911
0.241736
0.241551
0.241375
0.241249
0.293441
0.290139
0.284058
0.276483
0.267822
0.258433
0.248658
0.240559
0.234271
0.230016
0.227186
0.225517
0.224557
0.224060
0.223774
0.223579
0.223392
0.223203
0.222996
0.222785
0.222564
0.222366
0.222235
0.279516
0.276214
0.270064
0.262298
0.253410
0.244341
0.235450
0.228141
0.222465
0.218616
0.216075
0.214601
0.213777
0.213367
0.213138
0.212978
0.212809
0.212620
0.212399
0.212166
0.211923
0.211711
0.211575
0.408862
0.403535
0.393530
0.381162
0.367528
0.354778
0.343391
0.334449
0.327453
0.322098
0.317744
0.314592
0.312177
0.310204
0.308265
0.306353
0.304400
0.302556
0.300792
0.299251
0.297933
0.296977
0.296441
0.417020
0.411488
0.401094
0.388441
0.374621
0.361768
0.350360
0.341495
0.334624
0.329144
0.324421
0.320972
0.318370
0.316287
0.314271
0.312306
0.310326
0.308480
0.306734
0.305227
0.303945
0.303006
0.302467
0.432561
0.426704
0.415213
0.402117
0.387974
0.374928
0.363422
0.354616
0.347933
0.342196
0.336768
0.332804
0.329886
0.327634
0.325513
0.323491
0.321493
0.319669
0.317986
0.316566
0.315393
0.314490
0.313922
0.450023
0.444117
0.432521
0.419308
0.404999
0.391711
0.379912
0.370852
0.363943
0.357826
0.351874
0.347494
0.344317
0.341933
0.339758
0.337733
0.335774
0.334031
0.332484
0.331252
0.330317
0.329474
0.328807
0.468196
0.462495
0.451724
0.438729
0.424441
0.410908
0.398694
0.389243
0.381923
0.375319
0.368801
0.363956
0.360505
0.358011
0.355834
0.353875
0.352037
0.350458
0.349201
0.348399
0.348237
0.347484
0.346292
0.487094
0.481454
0.470721
0.457825
0.443533
0.429809
0.417361
0.407967
0.400914
0.393796
0.385977
0.380138
0.376186
0.373525
0.371360
0.369514
0.367850
0.366506
0.365684
0.365711
0.367246
0.366605
0.364070
0.506594
0.500751
0.488857
0.475756
0.461320
0.447426
0.434895
0.425912
0.419647
0.412054
0.402456
0.395319
0.390741
0.387896
0.385769
0.384081
0.382648
0.381593
0.381520
0.383203
0.390201
0.389653
0.382087
0.520974
0.515110
0.503139
0.489914
0.475262
0.461048
0.448088
0.438606
0.431829
0.423869
0.414068
0.406809
0.402191
0.399410
0.397452
0.395993
0.394768
0.393803
0.393700
0.395322
0.402290
0.401681
0.394032
0.530316
0.524594
0.513593
0.500318
0.485368
0.470686
0.456921
0.446020
0.437414
0.429209
0.420797
0.414635
0.410597
0.408147
0.406524
0.405399
0.404404
0.403328
0.402378
0.402166
0.403540
0.402712
0.399973
0.537661
0.531777
0.520438
0.506793
0.491449
0.476373
0.462019
0.450065
0.440159
0.431836
0.424522
0.419289
0.415777
0.413669
0.412409
0.411692
0.411007
0.409876
0.408373
0.407154
0.406737
0.405692
0.404175
0.543037
0.536732
0.523883
0.509666
0.493930
0.478632
0.464008
0.451586
0.441097
0.432751
0.425993
0.421235
0.418023
0.416145
0.415175
0.414801
0.414413
0.413305
0.411496
0.409844
0.408806
0.407645
0.406446
0.541527
0.535227
0.522373
0.508166
0.492457
0.477215
0.462648
0.450221
0.439675
0.431394
0.424825
0.420204
0.417066
0.415233
0.414309
0.413993
0.413679
0.412664
0.410959
0.409399
0.408399
0.407309
0.406204
0.532885
0.526989
0.515596
0.501950
0.486672
0.471744
0.457510
0.445418
0.435164
0.427031
0.420472
0.415791
0.412572
0.410627
0.409525
0.408990
0.408537
0.407685
0.406470
0.405471
0.404945
0.404109
0.403092
0.522014
0.516183
0.504866
0.491492
0.476607
0.462110
0.448371
0.436840
0.427104
0.419199
0.412566
0.407725
0.404365
0.402267
0.400945
0.400151
0.399554
0.398935
0.398406
0.398369
0.399000
0.398509
0.397110
0.507933
0.501781
0.489411
0.475955
0.461427
0.447410
0.434220
0.423296
0.414151
0.406543
0.399907
0.394978
0.391551
0.389375
0.387917
0.386966
0.386312
0.385951
0.386168
0.387357
0.390449
0.390278
0.387193
0.486148
0.480224
0.468312
0.455444
0.441559
0.428067
0.415264
0.404681
0.395884
0.388609
0.382269
0.377578
0.374322
0.372240
0.370801
0.369824
0.369170
0.368919
0.369355
0.370779
0.374061
0.374041
0.371060
0.455606
0.450500
0.440751
0.429238
0.416417
0.403497
0.390856
0.380281
0.371557
0.364637
0.358913
0.354792
0.351955
0.350126
0.348840
0.347936
0.347304
0.347009
0.347171
0.347866
0.349090
0.349054
0.347966
0.423283
0.418694
0.410164
0.399813
0.388146
0.375814
0.363159
0.352480
0.343787
0.337248
0.332191
0.328705
0.326335
0.324813
0.323731
0.322953
0.322373
0.322031
0.321965
0.322165
0.322552
0.322449
0.321975
0.388095
0.383846
0.376148
0.366861
0.356590
0.344934
0.332200
0.321558
0.313090
0.307020
0.302606
0.299691
0.297761
0.296540
0.295678
0.295041
0.294535
0.294178
0.293964
0.293882
0.293852
0.293691
0.293465
0.353139
0.349129
0.341904
0.333216
0.323660
0.312759
0.300778
0.290835
0.283019
0.277582
0.273776
0.271354
0.269794
0.268838
0.268168
0.267663
0.267233
0.266890
0.266615
0.266403
0.266218
0.266022
0.265859
0.319947
0.316140
0.309205
0.300706
0.291190
0.281063
0.270626
0.261935
0.255122
0.250424
0.247215
0.245231
0.243997
0.243262
0.242756
0.242362
0.242002
0.241680
0.241378
0.241107
0.240852
0.240631
0.240483
0.294689
0.291063
0.284373
0.276042
0.266659
0.257162
0.247861
0.240217
0.234240
0.230151
0.227396
0.225739
0.224740
0.224165
0.223772
0.223455
0.223144
0.222837
0.222523
0.222222
0.221934
0.221695
0.221546
0.280470
0.276954
0.270415
0.262196
0.252925
0.243784
0.235109
0.228048
0.222556
0.218811
0.216315
0.214838
0.213970
0.213482
0.213150
0.212874
0.212588
0.212290
0.211969
0.211653
0.211347
0.211098
0.210947
0.407524
0.402445
0.392918
0.380936
0.367602
0.355029
0.343706
0.334706
0.327569
0.322197
0.317957
0.314855
0.312408
0.310348
0.308301
0.306298
0.304284
0.302421
0.300678
0.299185
0.297928
0.297004
0.296471
0.415156
0.409966
0.400241
0.388080
0.374602
0.361929
0.350550
0.341539
0.334400
0.328915
0.324455
0.321165
0.318586
0.316435
0.314313
0.312255
0.310214
0.308353
0.306642
0.305201
0.304005
0.303107
0.302563
0.429405
0.424046
0.413959
0.401517
0.387793
0.374931
0.363416
0.354355
0.347201
0.341482
0.336566
0.332913
0.330092
0.327795
0.325569
0.323447
0.321387
0.319558
0.317933
0.316612
0.315602
0.314755
0.314134
0.447070
0.441604
0.431289
0.418630
0.404675
0.391578
0.379862
0.370712
0.363526
0.357460
0.351894
0.347723
0.344591
0.342140
0.339841
0.337706
0.335681
0.333938
0.332466
0.331367
0.330728
0.329956
0.329128
0.467510
0.461916
0.451054
0.438180
0.423986
0.410668
0.398842
0.389894
0.383090
0.376585
0.369761
0.364635
0.360990
0.358332
0.355980
0.353895
0.351995
0.350420
0.349290
0.348770
0.349751
0.349077
0.346906
0.488686
0.482744
0.470671
0.457363
0.442905
0.429462
0.417874
0.409920
0.404583
0.397624
0.388424
0.381499
0.376980
0.374008
0.371596
0.369605
0.367892
0.366567
0.366006
0.366862
0.372074
0.371520
0.365532
0.517540
0.510476
0.490253
0.475711
0.460582
0.447039
0.435888
0.429423
0.426402
0.419032
0.406638
0.397455
0.391903
0.388586
0.386100
0.384243
0.382799
0.381881
0.382920
0.387984
0.412509
0.412078
0.387521
0.531921
0.524840
0.504512
0.489848
0.474501
0.460641
0.449066
0.442110
0.438575
0.430842
0.418246
0.408930
0.403327
0.400064
0.397727
0.396067
0.394802
0.393986
0.395044
0.400116
0.424644
0.424173
0.399546
0.531823
0.525825
0.513443
0.499781
0.484675
0.470285
0.457420
0.448045
0.441248
0.433207
0.423320
0.415984
0.411322
0.408516
0.406566
0.405178
0.404027
0.402995
0.402462
0.403251
0.408434
0.407758
0.401580
0.536949
0.531205
0.519606
0.506122
0.490899
0.476070
0.462212
0.450987
0.441895
0.433671
0.425758
0.420010
0.416166
0.413789
0.412189
0.411100
0.410130
0.409037
0.407942
0.407275
0.408129
0.407278
0.404915
0.541735
0.535736
0.522727
0.508934
0.493530
0.478471
0.464119
0.452019
0.441849
0.433556
0.426586
0.421610
0.418203
0.416086
0.414738
0.413886
0.413094
0.412019
0.410666
0.409480
0.408786
0.407854
0.406805
0.540421
0.534425
0.521406
0.507639
0.492275
0.477243
0.462852
0.450600
0.440210
0.431950
0.425261
0.420494
0.417191
0.415135
0.413843
0.413050
0.412328
0.411350
0.410114
0.409038
0.408353
0.407488
0.406564
0.532734
0.526940
0.515383
0.501923
0.486820
0.472026
0.457929
0.446005
0.435905
0.427772
0.421049
0.416175
0.412768
0.410611
0.409202
0.408301
0.407552
0.406748
0.405976
0.405571
0.405900
0.405254
0.403829
0.525079
0.518759
0.505960
0.492091
0.477093
0.462641
0.449046
0.437767
0.428277
0.420365
0.413457
0.408308
0.404698
0.402379
0.400799
0.399742
0.398958
0.398411
0.398370
0.399284
0.402134
0.401803
0.398636
0.517879
0.510125
0.492518
0.477310
0.462167
0.448080
0.435059
0.424503
0.415735
0.408135
0.401115
0.395764
0.392023
0.389606
0.387905
0.386747
0.385983
0.385764
0.386865
0.390293
0.401197
0.401183
0.390895
0.496616
0.488978
0.471604
0.456776
0.442109
0.428500
0.415923
0.405788
0.397437
0.390210
0.383500
0.378391
0.374822
0.372506
0.370839
0.369676
0.368922
0.368782
0.370027
0.373602
0.384656
0.384760
0.374536
0.460327
0.454357
0.442454
0.429748
0.416229
0.403198
0.390915
0.380856
0.372595
0.365790
0.359850
0.355447
0.352376
0.350353
0.348869
0.347792
0.347032
0.346718
0.347125
0.348516
0.351773
0.351787
0.348872
0.426068
0.420885
0.411055
0.399573
0.386944
0.374467
0.362420
0.352403
0.344225
0.337890
0.332789
0.329174
0.326662
0.324993
0.323742
0.322800
0.322075
0.321645
0.321604
0.321984
0.322977
0.322874
0.321827
0.390211
0.385403
0.376569
0.365916
0.354184
0.342353
0.330682
0.320938
0.313084
0.307299
0.302964
0.300025
0.298019
0.296687
0.295676
0.294883
0.294222
0.293740
0.293442
0.293332
0.293373
0.293184
0.292832
0.354996
0.350469
0.342202
0.332193
0.321189
0.310119
0.299192
0.290112
0.282870
0.277718
0.274030
0.271626
0.270017
0.268970
0.268165
0.267510
0.266923
0.266448
0.266058
0.265762
0.265534
0.265301
0.265092
0.321454
0.317255
0.309568
0.300159
0.289770
0.279512
0.269639
0.261492
0.255065
0.250571
0.247456
0.245487
0.244210
0.243389
0.242757
0.242224
0.241719
0.241267
0.240847
0.240482
0.240157
0.239895
0.239724
0.295825
0.291941
0.284769
0.275887
0.266018
0.256434
0.247412
0.240069
0.234322
0.230357
0.227658
0.226000
0.224952
0.224291
0.223779
0.223335
0.222890
0.222464
0.222041
0.221651
0.221295
0.221016
0.220850
0.281366
0.277675
0.270817
0.262249
0.252694
0.243495
0.234963
0.228080
0.222730
0.219062
0.216597
0.215106
0.214182
0.213607
0.213161
0.212765
0.212355
0.211945
0.211522
0.211124
0.210755
0.210469
0.210302
0.406948
0.401964
0.392609
0.380799
0.367613
0.355138
0.343846
0.334807
0.327589
0.322187
0.317974
0.314881
0.312414
0.310323
0.308255
0.306249
0.304251
0.302419
0.300729
0.299308
0.298129
0.297231
0.296678
0.414457
0.409381
0.399865
0.387891
0.374559
0.361972
0.350601
0.341510
0.334244
0.328736
0.324362
0.321131
0.318562
0.316395
0.314260
0.312205
0.310186
0.308367
0.306726
0.305385
0.304306
0.303441
0.302860
0.428499
0.423283
0.413477
0.401237
0.387650
0.374857
0.363320
0.354126
0.346772
0.341047
0.336318
0.332801
0.330036
0.327747
0.325517
0.323405
0.321374
0.319598
0.318063
0.316879
0.316072
0.315270
0.314545
0.446240
0.440890
0.430797
0.418280
0.404408
0.391367
0.379640
0.370377
0.363010
0.356970
0.351618
0.347612
0.344558
0.342132
0.339826
0.337700
0.335707
0.334016
0.332605
0.331612
0.331147
0.330424
0.329505
0.467133
0.461541
0.450683
0.437794
0.423592
0.410305
0.398520
0.389564
0.382715
0.376268
0.369616
0.364644
0.361112
0.358472
0.356078
0.354006
0.352164
0.350600
0.349423
0.348877
0.349867
0.349216
0.347057
0.488819
0.482753
0.470450
0.456938
0.442355
0.428918
0.417432
0.409582
0.404318
0.397464
0.388429
0.381687
0.377366
0.374417
0.371903
0.369936
0.368336
0.366974
0.366186
0.366810
0.371830
0.371262
0.365380
0.518166
0.510864
0.490173
0.475259
0.459898
0.446340
0.435339
0.429054
0.426185
0.418966
0.406773
0.397857
0.392719
0.389443
0.386684
0.384848
0.383582
0.382583
0.383185
0.387780
0.411847
0.411366
0.387062
0.532470
0.525168
0.504393
0.489368
0.473791
0.459922
0.448504
0.441741
0.438371
0.430799
0.418402
0.409352
0.404162
0.400945
0.398327
0.396671
0.395562
0.394664
0.395293
0.399896
0.423955
0.423443
0.399082
0.531706
0.525628
0.513087
0.499272
0.484066
0.469696
0.456959
0.447736
0.441075
0.433159
0.423414
0.416248
0.411784
0.408996
0.406908
0.405485
0.404385
0.403303
0.402564
0.403129
0.408099
0.407422
0.401391
0.536100
0.530446
0.518997
0.505606
0.490434
0.475666
0.461900
0.450771
0.441767
0.433630
0.425814
0.420171
0.416426
0.414038
0.412318
0.411116
0.410080
0.408966
0.407868
0.407195
0.408011
0.407206
0.404947
0.540226
0.534472
0.521939
0.508455
0.493231
0.478267
0.463973
0.451916
0.441787
0.433548
0.426646
0.421740
0.418378
0.416228
0.414745
0.413708
0.412760
0.411678
0.410444
0.409371
0.408711
0.407857
0.406923
0.538945
0.533232
0.520749
0.507351
0.492207
0.477272
0.462894
0.450630
0.440233
0.432006
0.425372
0.420664
0.417389
0.415294
0.413854
0.412848
0.411934
0.410946
0.409846
0.408905
0.408268
0.407489
0.406671
0.531947
0.526353
0.515150
0.501994
0.487096
0.472359
0.458203
0.446202
0.436055
0.427928
0.421255
0.416450
0.413088
0.410886
0.409321
0.408212
0.407283
0.406438
0.405743
0.405427
0.405805
0.405216
0.403851
0.524915
0.518722
0.506162
0.492546
0.477752
0.463317
0.449570
0.438137
0.428557
0.420635
0.413785
0.408731
0.405198
0.402828
0.401060
0.399784
0.398818
0.398187
0.398141
0.399067
0.401926
0.401620
0.398486
0.518160
0.510484
0.493038
0.478051
0.463131
0.449032
0.435768
0.424997
0.416112
0.408502
0.401556
0.396334
0.392711
0.390234
0.388287
0.386872
0.385902
0.385558
0.386585
0.389960
0.400831
0.400819
0.390548
0.497119
0.489511
0.472206
0.457497
0.442972
0.429339
0.416554
0.406254
0.397820
0.390613
0.383988
0.379003
0.375537
0.373154
0.371232
0.369804
0.368827
0.368544
0.369679
0.373165
0.384155
0.384251
0.374037
0.460909
0.454895
0.442916
0.430135
0.416567
0.403498
0.391183
0.381130
0.372906
0.366166
0.360312
0.355999
0.352977
0.350872
0.349175
0.347868
0.346905
0.346440
0.346724
0.348018
0.351206
0.351198
0.348286
0.426631
0.421334
0.411280
0.399511
0.386623
0.374106
0.362234
0.352424
0.344418
0.338208
0.333200
0.329646
0.327142
0.325386
0.323957
0.322818
0.321911
0.321332
0.321170
0.321454
0.322380
0.322250
0.321199
0.390717
0.385748
0.376577
0.365463
0.353267
0.341401
0.330114
0.320751
0.313175
0.307562
0.303329
0.300433
0.298407
0.296988
0.295825
0.294857
0.294026
0.293406
0.292990
0.292788
0.292762
0.292545
0.292186
0.355454
0.350769
0.342158
0.331671
0.320182
0.309092
0.298577
0.289899
0.282937
0.277965
0.274368
0.271989
0.270337
0.269210
0.268269
0.267454
0.266702
0.266106
0.265607
0.265220
0.264920
0.264665
0.264450
0.321909
0.317581
0.309630
0.299871
0.289165
0.278890
0.269284
0.261427
0.255212
0.250845
0.247789
0.245824
0.244500
0.243590
0.242831
0.242154
0.241506
0.240937
0.240416
0.239969
0.239584
0.239294
0.239113
0.296279
0.292304
0.284954
0.275851
0.265797
0.256201
0.247332
0.240166
0.234553
0.230662
0.227990
0.226317
0.225213
0.224461
0.223829
0.223256
0.222686
0.222152
0.221637
0.221175
0.220766
0.220459
0.220281
0.281817
0.278058
0.271076
0.262360
0.252690
0.243483
0.235044
0.228273
0.223010
0.219387
0.216928
0.215409
0.214424
0.213758
0.213198
0.212681
0.212155
0.211645
0.211138
0.210674
0.210257
0.209943
0.209764
0.406930
0.401911
0.392513
0.380679
0.367495
0.355020
0.343695
0.334581
0.327271
0.321824
0.317614
0.314532
0.312076
0.310017
0.308018
0.306104
0.304209
0.302474
0.300904
0.299627
0.298635
0.297771
0.297124
0.414535
0.409404
0.399816
0.387782
0.374421
0.361807
0.350371
0.341170
0.333778
0.328225
0.323889
0.320703
0.318173
0.316056
0.314005
0.312059
0.310160
0.308457
0.306970
0.305838
0.305069
0.304247
0.303478
0.428640
0.423346
0.413460
0.401119
0.387461
0.374598
0.362944
0.353572
0.346020
0.340254
0.335652
0.332262
0.329604
0.327396
0.325265
0.323284
0.321403
0.319761
0.318428
0.317566
0.317493
0.316737
0.315431
0.446399
0.440946
0.430762
0.418108
0.404134
0.390975
0.379059
0.369504
0.361809
0.355742
0.350700
0.346992
0.344181
0.341875
0.339661
0.337687
0.335881
0.334290
0.332978
0.332185
0.332249
0.331541
0.330183
0.466929
0.461243
0.450544
0.437501
0.423166
0.409700
0.397579
0.388037
0.380470
0.374043
0.368197
0.363951
0.361030
0.358608
0.356207
0.354307
0.352707
0.351153
0.349660
0.348727
0.348578
0.347877
0.346706
0.487901
0.481787
0.470169
0.456519
0.441759
0.428025
0.415900
0.406817
0.399965
0.393183
0.385986
0.380871
0.377888
0.375326
0.372585
0.370834
0.369646
0.368153
0.366363
0.365409
0.366046
0.365321
0.363285
0.509648
0.502853
0.488958
0.474432
0.459127
0.445142
0.433106
0.424713
0.418950
0.411856
0.403065
0.397095
0.394937
0.392254
0.388288
0.386593
0.385891
0.384495
0.382517
0.382188
0.386696
0.385918
0.379950
0.523774
0.517003
0.503105
0.488509
0.473015
0.458727
0.446286
0.437443
0.431231
0.423792
0.414777
0.408680
0.406491
0.403868
0.400030
0.398499
0.397937
0.396614
0.394626
0.394236
0.398684
0.397857
0.391849
0.530206
0.524174
0.512569
0.498740
0.483441
0.468812
0.455472
0.445070
0.436910
0.429104
0.421194
0.415685
0.412605
0.410216
0.407872
0.406618
0.405868
0.404580
0.402725
0.401537
0.401881
0.401006
0.398959
0.534612
0.529074
0.518400
0.505121
0.489977
0.475107
0.461061
0.449419
0.439801
0.431746
0.424761
0.419894
0.416815
0.414658
0.412876
0.411754
0.410843
0.409614
0.408011
0.406670
0.405939
0.405020
0.403980
0.536789
0.531467
0.520980
0.507988
0.492977
0.478010
0.463586
0.451304
0.440950
0.432765
0.426218
0.421682
0.418631
0.416614
0.415134
0.414101
0.413151
0.411987
0.410550
0.409215
0.408139
0.407217
0.406530
0.535347
0.530141
0.519853
0.507083
0.492252
0.477338
0.462819
0.450359
0.439811
0.431609
0.425204
0.420769
0.417737
0.415731
0.414261
0.413191
0.412202
0.411112
0.409859
0.408713
0.407762
0.406923
0.406285
0.529798
0.524630
0.514656
0.502117
0.487608
0.472880
0.458431
0.446081
0.435674
0.427553
0.421150
0.416694
0.413635
0.411520
0.409850
0.408593
0.407507
0.406501
0.405550
0.404842
0.404436
0.403777
0.402996
0.521185
0.515805
0.505407
0.492954
0.478869
0.464442
0.450127
0.438055
0.428010
0.420068
0.413628
0.409119
0.406058
0.403787
0.401781
0.400232
0.399008
0.398109
0.397572
0.397583
0.398232
0.397818
0.396536
0.508698
0.502813
0.491042
0.478440
0.464855
0.450811
0.436650
0.424934
0.415372
0.407720
0.401348
0.396894
0.393987
0.391614
0.389221
0.387383
0.386031
0.385256
0.385236
0.386265
0.389247
0.389071
0.386040
0.487659
0.481829
0.470196
0.457853
0.444657
0.431082
0.417428
0.406215
0.397131
0.389890
0.383845
0.379624
0.376863
0.374552
0.372155
0.370279
0.368907
0.368174
0.368255
0.369408
0.372501
0.372428
0.369471
0.457331
0.452090
0.442120
0.430426
0.417517
0.404486
0.391708
0.381127
0.372521
0.365800
0.360365
0.356567
0.353957
0.351875
0.349861
0.348210
0.346933
0.346158
0.345933
0.346326
0.347340
0.347226
0.346140
0.424925
0.419974
0.410719
0.399422
0.386832
0.374383
0.362410
0.352456
0.344344
0.338204
0.333454
0.330180
0.327868
0.326082
0.324431
0.323039
0.321890
0.321094
0.320647
0.320552
0.320732
0.320540
0.320051
0.389554
0.384773
0.375936
0.365034
0.352946
0.341182
0.330039
0.320788
0.313299
0.307790
0.303705
0.300938
0.298972
0.297485
0.296150
0.294989
0.293972
0.293190
0.292613
0.292249
0.292019
0.291763
0.291510
0.354484
0.349930
0.341527
0.331166
0.319734
0.308748
0.298454
0.289979
0.283180
0.278303
0.274791
0.272463
0.270814
0.269593
0.268501
0.267527
0.266629
0.265892
0.265275
0.264799
0.264421
0.264129
0.263932
0.321270
0.317039
0.309226
0.299553
0.288887
0.278704
0.269279
0.261597
0.255516
0.251223
0.248207
0.246248
0.244884
0.243882
0.242988
0.242172
0.241392
0.240710
0.240098
0.239586
0.239156
0.238840
0.238655
0.296008
0.292094
0.284826
0.275773
0.265746
0.256215
0.247468
0.240420
0.234895
0.231048
0.228385
0.226690
0.225528
0.224683
0.223929
0.223232
0.222543
0.221913
0.221320
0.220804
0.220358
0.220030
0.219844
0.281784
0.278061
0.271127
0.262440
0.252788
0.243626
0.235269
0.228578
0.223370
0.219769
0.217302
0.215748
0.214697
0.213939
0.213264
0.212632
0.211997
0.211399
0.210822
0.210308
0.209857
0.209525
0.209337
0.407177
0.402037
0.392457
0.380466
0.367183
0.354648
0.343259
0.334061
0.326667
0.321173
0.316959
0.313887
0.311458
0.309461
0.307573
0.305800
0.304054
0.302466
0.301075
0.300036
0.299363
0.298550
0.297725
0.415003
0.409712
0.399878
0.387625
0.374117
0.361407
0.349876
0.340561
0.333058
0.327455
0.323134
0.319983
0.317503
0.315466
0.313544
0.311760
0.310035
0.308507
0.307262
0.306506
0.306382
0.305625
0.304404
0.429374
0.423870
0.413656
0.401017
0.387151
0.374142
0.362342
0.352795
0.345079
0.339264
0.334736
0.331451
0.328909
0.326814
0.324824
0.323037
0.321376
0.319943
0.318954
0.318788
0.320663
0.319981
0.316981
0.447311
0.441605
0.431013
0.418004
0.403781
0.390429
0.378295
0.368455
0.360479
0.354379
0.349575
0.346150
0.343627
0.341488
0.339388
0.337644
0.336130
0.334714
0.333592
0.333349
0.335247
0.334571
0.331533
0.468162
0.462140
0.450866
0.437371
0.422730
0.409007
0.396527
0.386437
0.378280
0.371868
0.366699
0.363221
0.361126
0.358984
0.356470
0.354847
0.353718
0.352218
0.350342
0.349173
0.349058
0.348280
0.346892
0.490133
0.483461
0.470801
0.456442
0.441250
0.427131
0.414374
0.404207
0.396106
0.389418
0.383809
0.380502
0.379646
0.377563
0.374004
0.372578
0.372295
0.370690
0.367577
0.365344
0.364530
0.363563
0.362301
0.513473
0.505746
0.490183
0.474520
0.458594
0.444063
0.431059
0.420906
0.413018
0.406123
0.400241
0.397798
0.401324
0.399356
0.391749
0.390051
0.390727
0.389010
0.384415
0.381182
0.380791
0.379595
0.377249
0.527446
0.519772
0.504264
0.488575
0.472492
0.457673
0.444275
0.433688
0.425379
0.418154
0.412056
0.409513
0.413053
0.411153
0.403647
0.402088
0.402869
0.401189
0.396540
0.393165
0.392611
0.391340
0.388999
0.531942
0.525450
0.512980
0.498589
0.482960
0.468002
0.454062
0.442611
0.433256
0.425587
0.419308
0.415679
0.414809
0.412925
0.409726
0.408750
0.408827
0.407321
0.403972
0.401245
0.399787
0.398595
0.397488
0.534878
0.529198
0.518308
0.504863
0.489609
0.474585
0.460233
0.448092
0.437950
0.429979
0.423748
0.419750
0.417596
0.415750
0.413811
0.412891
0.412333
0.410968
0.408651
0.406567
0.405091
0.403966
0.403161
0.536014
0.530766
0.520638
0.507759
0.492806
0.477787
0.463186
0.450649
0.440070
0.431935
0.425736
0.421622
0.418981
0.417166
0.415729
0.414804
0.413970
0.412703
0.410911
0.409183
0.407755
0.406688
0.406026
0.534288
0.529259
0.519534
0.507060
0.492430
0.477499
0.462766
0.450049
0.439318
0.431142
0.424982
0.420875
0.418156
0.416302
0.414847
0.413782
0.412781
0.411568
0.410059
0.408604
0.407362
0.406400
0.405788
0.528748
0.523854
0.514497
0.502501
0.488433
0.473692
0.458794
0.445965
0.435241
0.427119
0.421026
0.417013
0.414373
0.412395
0.410600
0.409196
0.407973
0.406781
0.405534
0.404434
0.403569
0.402789
0.402180
0.519237
0.514408
0.505258
0.493915
0.480789
0.466348
0.451082
0.438084
0.427451
0.419473
0.413518
0.409735
0.407401
0.405268
0.402850
0.400919
0.399401
0.398209
0.397240
0.396598
0.396288
0.395733
0.395030
0.504621
0.499774
0.490575
0.479975
0.468161
0.454131
0.438314
0.425132
0.414685
0.406963
0.401276
0.397906
0.396239
0.394005
0.390708
0.388188
0.386373
0.385183
0.384508
0.384384
0.384997
0.384648
0.383473
0.483484
0.478703
0.469667
0.459348
0.447954
0.434415
0.419124
0.406468
0.396517
0.389212
0.383851
0.380703
0.379162
0.376962
0.373624
0.371037
0.369181
0.368025
0.367462
0.367485
0.368238
0.368003
0.366893
0.455041
0.450404
0.441745
0.431235
0.419357
0.406387
0.392747
0.381329
0.372195
0.365461
0.360499
0.357381
0.355425
0.353393
0.350871
0.348751
0.347116
0.346029
0.345401
0.345202
0.345325
0.345100
0.344593
0.423244
0.418675
0.410145
0.399533
0.387502
0.375173
0.362919
0.352649
0.344332
0.338227
0.333746
0.330820
0.328797
0.327004
0.325079
0.323399
0.322005
0.320997
0.320312
0.319926
0.319748
0.319490
0.319186
0.387934
0.383456
0.375123
0.364693
0.352957
0.341361
0.330248
0.320984
0.313493
0.308046
0.304099
0.301482
0.299610
0.298078
0.296575
0.295226
0.294041
0.293111
0.292392
0.291886
0.291522
0.291227
0.291014
0.352993
0.348695
0.340699
0.330707
0.319537
0.308726
0.298570
0.290201
0.283479
0.278664
0.275220
0.272943
0.271305
0.270015
0.268794
0.267680
0.266656
0.265806
0.265091
0.264535
0.264097
0.263778
0.263585
0.320196
0.316158
0.308644
0.299237
0.288759
0.278719
0.269430
0.261860
0.255857
0.251609
0.248618
0.246660
0.245265
0.244185
0.243181
0.242248
0.241362
0.240590
0.239905
0.239340
0.238873
0.238539
0.238349
0.295424
0.291634
0.284557
0.275674
0.265768
0.256335
0.247686
0.240719
0.235246
0.231420
0.228755
0.227035
0.225822
0.224898
0.224044
0.223243
0.222461
0.221755
0.221103
0.220545
0.220072
0.219729
0.219537
0.281511
0.277869
0.271060
0.262483
0.252912
0.243819
0.235531
0.228895
0.223720
0.220124
0.217640
0.216049
0.214940
0.214102
0.213332
0.212604
0.211884
0.211217
0.210586
0.210036
0.209562
0.209216
0.209022
0.407102
0.401849
0.392089
0.379944
0.366564
0.353980
0.342552
0.333310
0.325869
0.320342
0.316109
0.313029
0.310612
0.308666
0.306881
0.305246
0.303657
0.302231
0.301084
0.300384
0.300509
0.299759
0.298312
0.415137
0.409698
0.399625
0.387164
0.373518
0.360731
0.349139
0.339758
0.332192
0.326552
0.322221
0.319075
0.316628
0.314656
0.312845
0.311216
0.309673
0.308343
0.307459
0.307361
0.309281
0.308602
0.305584
0.429808
0.424105
0.413558
0.400635
0.386574
0.373448
0.361548
0.351897
0.344094
0.338242
0.333731
0.330502
0.328079
0.326076
0.324172
0.322566
0.321147
0.319994
0.319791
0.321572
0.331828
0.331240
0.320272
0.448092
0.442122
0.431053
0.417677
0.403206
0.389699
0.377415
0.367400
0.359269
0.353146
0.348473
0.345265
0.343121
0.341122
0.338969
0.337426
0.336240
0.335074
0.334561
0.336124
0.346280
0.345660
0.334668
0.469956
0.463476
0.451227
0.437149
0.422163
0.408223
0.395492
0.385076
0.376591
0.370205
0.365553
0.362823
0.362392
0.360485
0.356922
0.355437
0.354823
0.353392
0.351121
0.349985
0.351430
0.350579
0.347468
0.494694
0.487034
0.472029
0.456501
0.440732
0.426279
0.413106
0.402333
0.393596
0.387036
0.382668
0.381395
0.385547
0.383871
0.376446
0.374839
0.375563
0.373837
0.369139
0.365718
0.364456
0.363239
0.361712
0.524811
0.514947
0.493294
0.475182
0.458212
0.443173
0.429548
0.418456
0.409561
0.403018
0.400010
0.403139
0.426276
0.424930
0.399520
0.395360
0.397072
0.394936
0.387185
0.381378
0.378511
0.376871
0.375655
0.538652
0.528872
0.507347
0.489251
0.472152
0.456838
0.442823
0.431299
0.421992
0.415132
0.411925
0.414997
0.438158
0.436892
0.411592
0.407527
0.409287
0.407156
0.399326
0.393308
0.390148
0.388411
0.387276
0.536167
0.528772
0.514118
0.498687
0.482575
0.467327
0.452984
0.440933
0.430957
0.423447
0.418465
0.416957
0.421202
0.419756
0.412642
0.411430
0.412422
0.410691
0.405572
0.401344
0.398724
0.397204
0.396354
0.536049
0.530066
0.518486
0.504700
0.489275
0.474115
0.459535
0.447076
0.436626
0.428724
0.423089
0.419946
0.419565
0.417997
0.414985
0.414153
0.414008
0.412523
0.409385
0.406570
0.404515
0.403179
0.402421
0.535824
0.530548
0.520429
0.507556
0.492632
0.477568
0.462818
0.450090
0.439350
0.431240
0.425289
0.421525
0.419404
0.417776
0.416246
0.415455
0.414807
0.413466
0.411297
0.409199
0.407489
0.406274
0.405559
0.533729
0.528785
0.519306
0.507030
0.492586
0.477649
0.462711
0.449776
0.438894
0.430727
0.424738
0.420886
0.418490
0.416778
0.415308
0.414291
0.413338
0.412040
0.410280
0.408557
0.407091
0.406007
0.405349
0.528130
0.523405
0.514438
0.502903
0.489333
0.474597
0.459210
0.445949
0.434968
0.426833
0.420959
0.417305
0.415114
0.413251
0.411252
0.409722
0.408410
0.407074
0.405562
0.404159
0.402979
0.402078
0.401510
0.518295
0.513793
0.505413
0.495067
0.483131
0.468708
0.452282
0.438376
0.427259
0.419237
0.413636
0.410511
0.409101
0.407067
0.403944
0.401575
0.399796
0.398366
0.397045
0.395972
0.395139
0.394450
0.393949
0.502977
0.498694
0.490905
0.482123
0.472683
0.458713
0.440609
0.425832
0.414609
0.406811
0.401675
0.399465
0.399878
0.397733
0.392557
0.389094
0.386794
0.385259
0.384086
0.383315
0.382871
0.382376
0.381863
0.481709
0.477517
0.469926
0.461470
0.452509
0.439058
0.421473
0.407234
0.396517
0.389143
0.384332
0.382334
0.382869
0.380735
0.375477
0.371919
0.369557
0.368053
0.367002
0.366394
0.366105
0.365733
0.365291
0.453680
0.449442
0.441662
0.432263
0.421693
0.408822
0.394079
0.381820
0.372249
0.365489
0.360869
0.358369
0.357281
0.355278
0.351965
0.349328
0.347372
0.346035
0.345086
0.344502
0.344142
0.343814
0.343525
0.421886
0.417618
0.409667
0.399713
0.388350
0.376162
0.363547
0.352972
0.344485
0.338394
0.334098
0.331453
0.329768
0.327973
0.325718
0.323783
0.322198
0.321024
0.320132
0.319522
0.319093
0.318765
0.318535
0.386449
0.382239
0.374367
0.364403
0.353067
0.341648
0.330525
0.321226
0.313720
0.308308
0.304450
0.301939
0.300164
0.298608
0.296969
0.295493
0.294196
0.293158
0.292308
0.291669
0.291182
0.290839
0.290635
0.351577
0.347521
0.339919
0.330297
0.319420
0.308789
0.298733
0.290424
0.283742
0.278965
0.275560
0.273314
0.271685
0.270360
0.269059
0.267865
0.266762
0.265836
0.265030
0.264385
0.263870
0.263519
0.263321
0.319143
0.315289
0.308070
0.298937
0.288670
0.278774
0.269590
0.262091
0.256132
0.251906
0.248924
0.246960
0.245539
0.244413
0.243343
0.242346
0.241398
0.240566
0.239813
0.239187
0.238672
0.238313
0.238115
0.294792
0.291123
0.284244
0.275541
0.265777
0.256444
0.247873
0.240958
0.235514
0.231693
0.229017
0.227272
0.226018
0.225041
0.224122
0.223262
0.222424
0.221666
0.220961
0.220359
0.219852
0.219491
0.219291
0.281151
0.277592
0.270916
0.262464
0.252992
0.243969
0.235737
0.229137
0.223977
0.220375
0.217869
0.216244
0.215087
0.214192
0.213358
0.212572
0.211797
0.211083
0.210408
0.209823
0.209321
0.208960
0.208758
0.406077
0.400823
0.391065
0.378931
0.365574
0.353024
0.341634
0.332423
0.324997
0.319457
0.315182
0.312054
0.309605
0.307669
0.305941
0.304393
0.302905
0.301575
0.300512
0.299881
0.300061
0.299351
0.297926
0.414133
0.408691
0.398619
0.386165
0.372539
0.359782
0.348223
0.338868
0.331315
0.325657
0.321276
0.318077
0.315595
0.313635
0.311887
0.310351
0.308913
0.307678
0.306874
0.306838
0.308806
0.308163
0.305166
0.428843
0.423137
0.412587
0.399665
0.385615
0.372512
0.360635
0.350996
0.343211
0.337333
0.332751
0.329465
0.327006
0.325022
0.323190
0.321685
0.320371
0.319311
0.319177
0.321003
0.331286
0.330728
0.319780
0.447185
0.441215
0.430137
0.416751
0.402275
0.388779
0.376491
0.366446
0.358287
0.352138
0.347415
0.344173
0.342003
0.340042
0.337972
0.336534
0.335443
0.334364
0.333899
0.335476
0.345624
0.345022
0.334051
0.469150
0.462657
0.450390
0.436292
0.421287
0.407322
0.394527
0.384000
0.375386
0.368958
0.364346
0.361653
0.361249
0.359396
0.355926
0.354548
0.354029
0.352657
0.350393
0.349225
0.350610
0.349749
0.346668
0.493988
0.486309
0.471285
0.455724
0.439916
0.425394
0.412074
0.401058
0.392048
0.385437
0.381240
0.380123
0.384372
0.382785
0.375468
0.373971
0.374780
0.373085
0.368346
0.364827
0.363418
0.362163
0.360699
0.524136
0.514264
0.492629
0.474487
0.457463
0.442316
0.428460
0.416980
0.407644
0.401046
0.398364
0.401781
0.425097
0.423878
0.398591
0.394547
0.396336
0.394206
0.386356
0.380362
0.377149
0.375450
0.374439
0.538025
0.528247
0.506753
0.488637
0.471487
0.456068
0.441813
0.429886
0.420122
0.413211
0.410339
0.413712
0.437060
0.435937
0.410769
0.406824
0.408659
0.406530
0.398585
0.392364
0.388841
0.387039
0.386100
0.535627
0.528233
0.513593
0.498162
0.482030
0.466708
0.452190
0.439856
0.429575
0.422010
0.417222
0.415908
0.420292
0.418969
0.411989
0.410911
0.411999
0.410275
0.405062
0.400695
0.397906
0.396316
0.395485
0.535526
0.529557
0.518011
0.504255
0.488845
0.473652
0.458964
0.446335
0.435708
0.427755
0.422197
0.419151
0.418863
0.417401
0.414529
0.413856
0.413841
0.412377
0.409156
0.406251
0.404129
0.402725
0.401905
0.535308
0.530060
0.520002
0.507184
0.492299
0.477234
0.462426
0.449601
0.438762
0.430610
0.424674
0.420950
0.418891
0.417360
0.415975
0.415364
0.414877
0.413568
0.411318
0.409166
0.407480
0.406201
0.405344
0.533254
0.528346
0.518933
0.506715
0.492314
0.477399
0.462441
0.449459
0.438527
0.430333
0.424332
0.420493
0.418138
0.416512
0.415163
0.414309
0.413502
0.412229
0.410370
0.408575
0.407115
0.405967
0.405165
0.527740
0.523041
0.514115
0.502631
0.489103
0.474400
0.459028
0.445778
0.434812
0.426663
0.420752
0.417100
0.414958
0.413147
0.411205
0.409780
0.408574
0.407218
0.405551
0.403997
0.402713
0.401727
0.401086
0.517912
0.513440
0.505104
0.494810
0.482920
0.468545
0.452177
0.438353
0.427346
0.419330
0.413648
0.410514
0.409177
0.407167
0.404015
0.401693
0.399999
0.398499
0.396923
0.395585
0.394517
0.393720
0.393213
0.502627
0.498390
0.490573
0.481859
0.472473
0.458578
0.440584
0.425978
0.415005
0.407234
0.401933
0.399702
0.400303
0.398160
0.392794
0.389340
0.387153
0.385507
0.383932
0.382758
0.381911
0.381286
0.380868
0.481234
0.477112
0.469528
0.461166
0.452279
0.438929
0.421476
0.407426
0.396965
0.389632
0.384660
0.382637
0.383344
0.381209
0.375753
0.372188
0.369920
0.368305
0.366852
0.365835
0.365130
0.364634
0.364295
0.452945
0.448796
0.441150
0.431890
0.421440
0.408685
0.394065
0.381943
0.372521
0.365792
0.361100
0.358582
0.357543
0.355535
0.352158
0.349523
0.347604
0.346176
0.344966
0.344096
0.343466
0.343030
0.342761
0.420922
0.416775
0.409016
0.399261
0.388066
0.376016
0.363523
0.353053
0.344655
0.338588
0.334264
0.331606
0.329935
0.328141
0.325876
0.323962
0.322398
0.321160
0.320098
0.319289
0.318677
0.318258
0.318017
0.385285
0.381234
0.373613
0.363901
0.352770
0.341507
0.330503
0.321289
0.313839
0.308449
0.304580
0.302057
0.300277
0.298731
0.297114
0.295675
0.294400
0.293321
0.292351
0.291563
0.290941
0.290526
0.290299
0.350415
0.346531
0.339191
0.329827
0.319149
0.308675
0.298726
0.290483
0.283830
0.279076
0.275666
0.273404
0.271758
0.270450
0.269177
0.268020
0.266930
0.265983
0.265086
0.264323
0.263697
0.263296
0.263078
0.318221
0.314504
0.307502
0.298582
0.288483
0.278709
0.269605
0.262154
0.256216
0.251996
0.249002
0.247020
0.245582
0.244456
0.243401
0.242430
0.241495
0.240640
0.239817
0.239106
0.238515
0.238115
0.237898
0.294163
0.290589
0.283863
0.275313
0.265670
0.256422
0.247906
0.241021
0.235586
0.231759
0.229065
0.227295
0.226020
0.225028
0.224109
0.223257
0.222423
0.221644
0.220888
0.220228
0.219670
0.219279
0.219064
0.280711
0.277221
0.270656
0.262316
0.252933
0.243972
0.235778
0.229196
0.224038
0.220424
0.217895
0.216241
0.215057
0.214141
0.213295
0.212508
0.211729
0.210995
0.210282
0.209652
0.209114
0.208729
0.208516
0.404028
0.398892
0.389329
0.377380
0.364176
0.351744
0.340472
0.331368
0.324054
0.318521
0.314149
0.310931
0.308401
0.306431
0.304714
0.303202
0.301759
0.300455
0.299320
0.298490
0.297986
0.297293
0.296536
0.411913
0.406621
0.396798
0.384579
0.371141
0.358523
0.347099
0.337866
0.330456
0.324799
0.320277
0.316961
0.314371
0.312368
0.310632
0.309127
0.307716
0.306471
0.305469
0.304901
0.304925
0.304276
0.303120
0.426403
0.420891
0.410678
0.398057
0.384241
0.371301
0.359598
0.350116
0.342932
0.337035
0.331818
0.328342
0.325667
0.323620
0.321842
0.320356
0.319016
0.317853
0.317070
0.317042
0.319009
0.318407
0.315472
0.444536
0.438810
0.428200
0.415180
0.400969
0.387630
0.375501
0.365592
0.358018
0.351813
0.346398
0.342871
0.340274
0.338224
0.336362
0.334931
0.333727
0.332545
0.331558
0.331359
0.333243
0.332602
0.329636
0.465634
0.459575
0.448287
0.434742
0.420054
0.406238
0.393532
0.383049
0.374473
0.367933
0.362927
0.359629
0.357657
0.355681
0.353440
0.352134
0.351287
0.349949
0.348076
0.346786
0.346401
0.345587
0.344376
0.487838
0.481125
0.468487
0.454046
0.438734
0.424376
0.411095
0.400035
0.390928
0.384091
0.379191
0.376526
0.376058
0.374262
0.371023
0.369916
0.369881
0.368351
0.365073
0.362471
0.360953
0.359869
0.359036
0.510827
0.503122
0.488033
0.472333
0.456270
0.441361
0.427508
0.415897
0.406287
0.399224
0.394736
0.393473
0.397695
0.396145
0.388916
0.387551
0.388446
0.386712
0.381696
0.377663
0.375204
0.373817
0.373067
0.524960
0.517330
0.502333
0.486641
0.470439
0.455235
0.440956
0.428869
0.418807
0.411410
0.406724
0.405399
0.409677
0.408231
0.401131
0.399929
0.400938
0.399217
0.394094
0.389874
0.387222
0.385728
0.384950
0.530153
0.523677
0.511339
0.496964
0.481273
0.466056
0.451492
0.439021
0.428529
0.420693
0.415221
0.412353
0.412003
0.410509
0.407724
0.407159
0.407546
0.406048
0.402371
0.399164
0.396977
0.395568
0.394731
0.533192
0.527559
0.516831
0.503487
0.488279
0.473135
0.458409
0.445681
0.434906
0.426778
0.420875
0.417242
0.415416
0.413906
0.412409
0.412001
0.411881
0.410586
0.407997
0.405656
0.403984
0.402659
0.401666
0.534307
0.529152
0.519302
0.506610
0.491789
0.476752
0.461952
0.449096
0.438188
0.429916
0.423787
0.419823
0.417402
0.415890
0.414913
0.414594
0.414331
0.413179
0.411140
0.409336
0.408230
0.406970
0.405654
0.532731
0.527804
0.518361
0.506086
0.491613
0.476725
0.461913
0.449053
0.438185
0.429909
0.423704
0.419654
0.417114
0.415511
0.414436
0.413926
0.413475
0.412338
0.410510
0.408919
0.407961
0.406789
0.405511
0.527658
0.522838
0.513510
0.501670
0.487724
0.473069
0.458218
0.445443
0.434832
0.426667
0.420427
0.416430
0.414072
0.412256
0.410535
0.409487
0.408669
0.407413
0.405611
0.404037
0.402880
0.401832
0.400961
0.518225
0.513493
0.504293
0.493118
0.480116
0.465820
0.450759
0.438097
0.427986
0.420035
0.413704
0.409893
0.408037
0.405979
0.403243
0.401483
0.400354
0.398929
0.396973
0.395379
0.394193
0.393288
0.392663
0.505104
0.500319
0.489718
0.479258
0.467498
0.453696
0.438288
0.425837
0.416627
0.409011
0.402525
0.399122
0.399255
0.397027
0.391939
0.389419
0.388168
0.386586
0.384203
0.382491
0.381310
0.380527
0.380057
0.483581
0.478923
0.468593
0.458503
0.447236
0.433993
0.419174
0.407304
0.398629
0.391457
0.385306
0.382116
0.382338
0.380115
0.374966
0.372335
0.370998
0.369430
0.367154
0.365573
0.364501
0.363831
0.363452
0.452928
0.448559
0.440128
0.430046
0.418518
0.405894
0.392664
0.381755
0.373273
0.366644
0.361339
0.358173
0.356620
0.354573
0.351624
0.349520
0.348111
0.346715
0.345080
0.343848
0.342949
0.342367
0.342049
0.420356
0.416151
0.408097
0.398084
0.386548
0.374633
0.362762
0.352847
0.344876
0.338856
0.334264
0.331312
0.329459
0.327675
0.325610
0.323995
0.322698
0.321480
0.320189
0.319137
0.318313
0.317769
0.317476
0.384298
0.380294
0.372726
0.363062
0.351954
0.340823
0.330080
0.321092
0.313805
0.308425
0.304447
0.301805
0.299959
0.298456
0.297006
0.295777
0.294677
0.293611
0.292492
0.291515
0.290720
0.290193
0.289914
0.349380
0.345577
0.338381
0.329177
0.318641
0.308280
0.298452
0.290300
0.283713
0.278946
0.275485
0.273180
0.271534
0.270273
0.269130
0.268142
0.267197
0.266250
0.265236
0.264318
0.263556
0.263053
0.262787
0.317299
0.313669
0.306822
0.298067
0.288112
0.278432
0.269391
0.261974
0.256051
0.251817
0.248796
0.246793
0.245361
0.244280
0.243324
0.242479
0.241647
0.240798
0.239892
0.239063
0.238367
0.237895
0.237644
0.293428
0.289926
0.283323
0.274902
0.265370
0.256190
0.247711
0.240838
0.235401
0.231558
0.228841
0.227056
0.225781
0.224820
0.223968
0.223202
0.222438
0.221667
0.220856
0.220117
0.219486
0.219047
0.218809
0.280111
0.276677
0.270209
0.261967
0.252668
0.243758
0.235588
0.229010
0.223844
0.220213
0.217661
0.215991
0.214802
0.213905
0.213105
0.212378
0.211650
0.210924
0.210174
0.209489
0.208900
0.208480
0.208251
0.401590
0.396603
0.387279
0.375557
0.362529
0.350235
0.339102
0.330144
0.322975
0.317470
0.313008
0.309698
0.307088
0.305072
0.303336
0.301829
0.300407
0.299126
0.297973
0.297045
0.296339
0.295678
0.295143
0.409260
0.404159
0.394640
0.382711
0.369496
0.357049
0.345792
0.336738
0.329556
0.323920
0.319218
0.315769
0.313069
0.311002
0.309240
0.307728
0.306319
0.305067
0.303977
0.303164
0.302649
0.302012
0.301351
0.423525
0.418250
0.408424
0.396167
0.382629
0.369897
0.358417
0.349206
0.342866
0.336972
0.330932
0.327202
0.324334
0.322195
0.320387
0.318874
0.317494
0.316280
0.315284
0.314662
0.314752
0.314137
0.312943
0.441597
0.436139
0.425982
0.413363
0.399448
0.386321
0.374412
0.364765
0.358033
0.351800
0.345498
0.341638
0.338736
0.336563
0.334710
0.333219
0.331897
0.330667
0.329569
0.328853
0.328884
0.328241
0.327034
0.462498
0.456784
0.446138
0.433059
0.418669
0.405040
0.392489
0.382146
0.373739
0.367124
0.361749
0.357999
0.355368
0.353227
0.351240
0.349819
0.348647
0.347335
0.345823
0.344636
0.343877
0.343128
0.342428
0.483659
0.477547
0.466148
0.452433
0.437486
0.423302
0.410129
0.399135
0.390048
0.383046
0.377658
0.374097
0.371975
0.369930
0.367681
0.366409
0.365584
0.364174
0.362033
0.360237
0.358975
0.358065
0.357456
0.504086
0.497507
0.485054
0.470643
0.455127
0.440412
0.426630
0.415023
0.405323
0.397973
0.392645
0.389500
0.388880
0.386983
0.383606
0.382409
0.382016
0.380519
0.377611
0.375153
0.373428
0.372331
0.371711
0.518487
0.511962
0.499570
0.485143
0.469468
0.454432
0.440186
0.428059
0.417867
0.410155
0.404620
0.401402
0.400819
0.399038
0.395840
0.394860
0.394644
0.393183
0.390174
0.387582
0.385753
0.384551
0.383836
0.526828
0.520884
0.509682
0.495941
0.480542
0.465414
0.450841
0.438301
0.427678
0.419606
0.413649
0.409877
0.407867
0.406171
0.404494
0.403920
0.403692
0.402399
0.399926
0.397754
0.396237
0.395018
0.394077
0.531581
0.526152
0.515851
0.502779
0.487718
0.472616
0.457856
0.445049
0.434155
0.425842
0.419636
0.415564
0.413107
0.411526
0.410487
0.410273
0.410178
0.409086
0.407016
0.405331
0.404409
0.403186
0.401770
0.533497
0.528390
0.518643
0.506033
0.491267
0.476250
0.461438
0.448545
0.437571
0.429152
0.422785
0.418558
0.415906
0.414408
0.413734
0.413836
0.414013
0.413097
0.411265
0.410101
0.410327
0.409121
0.406699
0.532310
0.527331
0.517786
0.505419
0.490874
0.476008
0.461316
0.448595
0.437833
0.429455
0.422956
0.418634
0.415944
0.414372
0.413563
0.413561
0.413702
0.412791
0.410985
0.409884
0.410170
0.409007
0.406604
0.527759
0.522749
0.512903
0.500662
0.486365
0.471761
0.457384
0.445192
0.435148
0.426956
0.420156
0.415718
0.413261
0.411436
0.409814
0.409260
0.409102
0.408009
0.405938
0.404415
0.403677
0.402578
0.401219
0.519233
0.514089
0.503602
0.491501
0.477636
0.463451
0.449556
0.438347
0.429791
0.421919
0.414326
0.409702
0.407921
0.405792
0.402819
0.401664
0.401596
0.400274
0.397464
0.395426
0.394170
0.393141
0.392288
0.510866
0.505067
0.489419
0.477065
0.463593
0.449969
0.436717
0.426964
0.420988
0.413574
0.404568
0.399981
0.402099
0.399748
0.392379
0.390586
0.391282
0.389753
0.385404
0.382601
0.380974
0.379983
0.379378
0.489107
0.483460
0.468188
0.456234
0.443265
0.430214
0.417579
0.408422
0.403006
0.396049
0.387383
0.383018
0.385194
0.382858
0.375477
0.373572
0.374169
0.372640
0.368377
0.365665
0.364087
0.363193
0.362709
0.453550
0.448805
0.439182
0.428227
0.415873
0.403404
0.391397
0.381984
0.375101
0.368599
0.362088
0.358160
0.356699
0.354612
0.351453
0.349902
0.349460
0.348116
0.345582
0.343751
0.342522
0.341767
0.341367
0.419943
0.415595
0.407115
0.396771
0.384942
0.373148
0.361839
0.352587
0.345261
0.339299
0.334240
0.330939
0.329050
0.327297
0.325314
0.324054
0.323203
0.322036
0.320382
0.319010
0.317956
0.317270
0.316909
0.383369
0.379355
0.371748
0.362056
0.350938
0.339911
0.329396
0.320657
0.313584
0.308217
0.304076
0.301301
0.299432
0.298009
0.296741
0.295786
0.294946
0.293924
0.292632
0.291438
0.290457
0.289806
0.289467
0.348338
0.344581
0.337463
0.328359
0.317918
0.307645
0.297907
0.289831
0.283303
0.278524
0.275003
0.272657
0.271033
0.269866
0.268902
0.268146
0.267397
0.266490
0.265359
0.264269
0.263354
0.262744
0.262428
0.316317
0.312748
0.306009
0.297377
0.287529
0.277917
0.268911
0.261506
0.255585
0.251334
0.248286
0.246273
0.244873
0.243877
0.243070
0.242408
0.241727
0.240917
0.239932
0.238977
0.238166
0.237617
0.237330
0.292582
0.289133
0.282622
0.274303
0.264855
0.255722
0.247255
0.240376
0.234925
0.231063
0.228329
0.226540
0.225291
0.224396
0.223655
0.223024
0.222373
0.221638
0.220783
0.219963
0.219257
0.218768
0.218506
0.279368
0.275977
0.269582
0.261420
0.252185
0.243307
0.235141
0.228552
0.223369
0.219718
0.217151
0.215477
0.214307
0.213461
0.212748
0.212125
0.211487
0.210795
0.210021
0.209285
0.208645
0.208192
0.207946
0.399052
0.394190
0.385065
0.373525
0.360638
0.348450
0.337460
0.328653
0.322118
0.316665
0.311681
0.308317
0.305655
0.303621
0.301869
0.300356
0.298952
0.297713
0.296600
0.295683
0.294927
0.294328
0.293940
0.406550
0.401606
0.392341
0.380646
0.367614
0.355306
0.344246
0.335435
0.329481
0.323889
0.318070
0.314476
0.311673
0.309569
0.307776
0.306243
0.304835
0.303605
0.302518
0.301646
0.300949
0.300363
0.299948
0.420638
0.415559
0.406055
0.394094
0.380805
0.368274
0.357490
0.349156
0.356279
0.350352
0.330987
0.326465
0.322992
0.320765
0.318897
0.317339
0.315926
0.314705
0.313642
0.312821
0.312247
0.311671
0.311158
0.438724
0.433478
0.423675
0.411374
0.397725
0.384816
0.373623
0.364876
0.371771
0.365483
0.345642
0.340909
0.337316
0.335022
0.333111
0.331545
0.330139
0.328903
0.327787
0.326909
0.326291
0.325695
0.325172
0.459723
0.454233
0.443996
0.431241
0.417099
0.403655
0.391340
0.381266
0.374112
0.367466
0.360767
0.356635
0.353553
0.351266
0.349331
0.347795
0.346442
0.345156
0.343862
0.342786
0.341935
0.341264
0.340812
0.480726
0.474911
0.464110
0.450787
0.436100
0.422089
0.409108
0.398286
0.389800
0.382712
0.376487
0.372393
0.369442
0.367188
0.365220
0.363769
0.362548
0.361207
0.359648
0.358294
0.357219
0.356440
0.355969
0.500403
0.494299
0.482941
0.469111
0.453919
0.439378
0.425740
0.414249
0.404649
0.397136
0.391204
0.387149
0.384526
0.382355
0.380259
0.378946
0.377939
0.376569
0.374699
0.373050
0.371765
0.370855
0.370308
0.515082
0.509016
0.497694
0.483827
0.468458
0.453568
0.439421
0.427358
0.417193
0.409289
0.403154
0.399014
0.396418
0.394372
0.392486
0.391433
0.390649
0.389334
0.387366
0.385623
0.384320
0.383303
0.382581
0.524807
0.519099
0.508397
0.494976
0.479772
0.464729
0.450171
0.437618
0.426936
0.418686
0.412351
0.408043
0.405221
0.403350
0.402055
0.401453
0.400999
0.399843
0.397991
0.396454
0.395595
0.394500
0.393263
0.530395
0.525063
0.514976
0.502079
0.487154
0.472081
0.457259
0.444365
0.433367
0.424884
0.418396
0.414000
0.411151
0.409501
0.408710
0.408707
0.408803
0.407883
0.406127
0.405068
0.405388
0.404242
0.401848
0.532904
0.527805
0.518034
0.505497
0.490808
0.475784
0.460866
0.447869
0.436805
0.428229
0.421620
0.417169
0.414393
0.412914
0.412451
0.412999
0.413717
0.413050
0.411486
0.411429
0.415293
0.414141
0.408358
0.532217
0.527151
0.517281
0.504831
0.490247
0.475361
0.460649
0.447972
0.437313
0.428818
0.421984
0.417428
0.414772
0.413249
0.412556
0.413076
0.413911
0.413250
0.411544
0.411427
0.415281
0.414135
0.408352
0.530110
0.524719
0.512700
0.499945
0.485253
0.470640
0.456547
0.444878
0.435629
0.427407
0.419881
0.415125
0.413811
0.412005
0.409299
0.409165
0.409816
0.408880
0.406329
0.404914
0.405144
0.403993
0.401587
0.526514
0.520373
0.503952
0.490553
0.475830
0.461695
0.448652
0.438981
0.432821
0.425044
0.415534
0.410387
0.412020
0.409859
0.403387
0.402567
0.404069
0.402824
0.398404
0.395652
0.394428
0.393259
0.391978
0.555843
0.545467
0.494786
0.477404
0.461229
0.447650
0.436074
0.429548
0.430441
0.423352
0.409421
0.405443
0.431445
0.428999
0.397481
0.394529
0.397894
0.396295
0.387899
0.383187
0.380914
0.379664
0.378836
0.533530
0.523398
0.473328
0.456442
0.440796
0.427811
0.416882
0.410987
0.412499
0.405885
0.392264
0.388474
0.414402
0.411983
0.380606
0.377577
0.380880
0.379275
0.370913
0.366245
0.363937
0.362777
0.362127
0.460097
0.454425
0.439129
0.426945
0.413766
0.401396
0.390322
0.382522
0.378135
0.371792
0.363392
0.358979
0.360868
0.358783
0.352237
0.350983
0.352040
0.350732
0.346533
0.343814
0.342199
0.341273
0.340769
0.421554
0.416877
0.406363
0.395544
0.383340
0.371608
0.360722
0.352127
0.345728
0.339842
0.334153
0.330629
0.329913
0.328224
0.325178
0.324183
0.323913
0.322804
0.320575
0.318838
0.317570
0.316766
0.316333
0.382612
0.378538
0.370651
0.360868
0.349693
0.338720
0.328368
0.319849
0.313040
0.307699
0.303380
0.300525
0.298819
0.297497
0.296265
0.295553
0.295005
0.294050
0.292574
0.291200
0.290075
0.289333
0.288944
0.347285
0.343542
0.336381
0.327307
0.316896
0.306671
0.296989
0.288971
0.282505
0.277731
0.274166
0.271813
0.270284
0.269228
0.268391
0.267840
0.267284
0.266443
0.265232
0.264022
0.262993
0.262314
0.261963
0.315232
0.311699
0.305012
0.296446
0.286654
0.277076
0.268080
0.260674
0.254751
0.250491
0.247430
0.245430
0.244086
0.243188
0.242524
0.242033
0.241505
0.240756
0.239737
0.238704
0.237817
0.237219
0.236908
0.291611
0.288193
0.281734
0.273472
0.264068
0.254953
0.246479
0.239580
0.234110
0.230233
0.227490
0.225714
0.224510
0.223694
0.223070
0.222575
0.222048
0.221373
0.220511
0.219650
0.218900
0.218382
0.218106
0.278486
0.275121
0.268769
0.260650
0.251444
0.242573
0.234393
0.227780
0.222573
0.218903
0.216327
0.214661
0.213528
0.212748
0.212134
0.211625
0.211092
0.210460
0.209695
0.208941
0.208277
0.207808
0.207554
0.396610
0.391840
0.382860
0.371448
0.358644
0.346498
0.335535
0.326764
0.320288
0.314920
0.310050
0.306806
0.304247
0.302269
0.300524
0.299004
0.297619
0.296445
0.295434
0.294627
0.293962
0.293454
0.293141
0.403975
0.399148
0.390068
0.378542
0.365626
0.353384
0.342369
0.333607
0.327718
0.322215
0.316507
0.313027
0.310319
0.308257
0.306456
0.304899
0.303493
0.302316
0.301318
0.300534
0.299896
0.299400
0.299083
0.417900
0.412975
0.403712
0.391976
0.378850
0.366425
0.355718
0.347456
0.354639
0.348801
0.329546
0.325114
0.321706
0.319497
0.317595
0.315983
0.314544
0.313359
0.312365
0.311594
0.310990
0.310503
0.310161
0.435913
0.430851
0.421335
0.409302
0.395852
0.383096
0.372022
0.363383
0.370357
0.364151
0.344368
0.339661
0.336065
0.333753
0.331777
0.330122
0.328650
0.327444
0.326406
0.325584
0.324930
0.324427
0.324077
0.456919
0.451629
0.441725
0.429279
0.415381
0.402126
0.389983
0.380073
0.373058
0.366458
0.359706
0.355488
0.352298
0.349922
0.347890
0.346218
0.344747
0.343480
0.342324
0.341374
0.340594
0.340014
0.339657
0.477861
0.472289
0.461907
0.448957
0.434563
0.420784
0.408029
0.397438
0.389145
0.382065
0.375653
0.371319
0.368106
0.365684
0.363592
0.361932
0.360491
0.359165
0.357849
0.356721
0.355787
0.355104
0.354701
0.497397
0.491599
0.480805
0.467429
0.452578
0.438301
0.424923
0.413711
0.404379
0.396832
0.390535
0.386069
0.382940
0.380532
0.378385
0.376796
0.375450
0.374093
0.372597
0.371275
0.370187
0.369384
0.368889
0.512371
0.506600
0.495820
0.482391
0.467350
0.452703
0.438766
0.426929
0.416982
0.409009
0.402474
0.397890
0.394757
0.392468
0.390536
0.389213
0.388086
0.386782
0.385173
0.383741
0.382616
0.381697
0.381016
0.522877
0.517357
0.507004
0.493918
0.478992
0.464099
0.449599
0.437108
0.426474
0.418115
0.411487
0.406846
0.403689
0.401622
0.400215
0.399427
0.398765
0.397605
0.395953
0.394598
0.393848
0.392808
0.391593
0.529161
0.523931
0.514057
0.501424
0.486754
0.471730
0.456763
0.443730
0.432628
0.423998
0.417285
0.412655
0.409592
0.407815
0.406959
0.406880
0.406900
0.405976
0.404287
0.403291
0.403653
0.402525
0.400135
0.532187
0.527127
0.517474
0.505161
0.490732
0.475668
0.460403
0.447095
0.435810
0.427064
0.420281
0.415670
0.412769
0.411234
0.410770
0.411341
0.412082
0.411424
0.409851
0.409787
0.413647
0.412488
0.406692
0.531817
0.526722
0.516844
0.504486
0.490048
0.475063
0.459976
0.446970
0.436078
0.427435
0.420471
0.415803
0.413069
0.411555
0.410935
0.411555
0.412480
0.411858
0.410129
0.409989
0.413827
0.412666
0.406853
0.529950
0.524424
0.512187
0.499273
0.484485
0.469723
0.455405
0.443551
0.434170
0.425852
0.418235
0.413397
0.412040
0.410291
0.407739
0.407789
0.408605
0.407745
0.405198
0.403795
0.404046
0.402870
0.400406
0.526597
0.520200
0.503316
0.489487
0.474422
0.460107
0.447017
0.437340
0.431172
0.423366
0.413793
0.408570
0.410158
0.408103
0.401891
0.401364
0.403127
0.402011
0.397629
0.394946
0.393810
0.392619
0.391236
0.556255
0.545502
0.494061
0.476012
0.459290
0.445519
0.434057
0.427680
0.428672
0.421608
0.407630
0.403563
0.429483
0.427184
0.396049
0.393502
0.397236
0.395818
0.387472
0.382880
0.380768
0.379504
0.378524
0.533773
0.523274
0.472451
0.454892
0.438688
0.425536
0.414769
0.409067
0.410710
0.404156
0.390512
0.386654
0.412514
0.410262
0.379277
0.376658
0.380331
0.378921
0.370621
0.366079
0.363932
0.362767
0.361967
0.459722
0.453804
0.438043
0.425394
0.411834
0.399341
0.388371
0.380714
0.376437
0.370153
0.361766
0.357345
0.359249
0.357313
0.351052
0.350106
0.351438
0.350289
0.346161
0.343534
0.342022
0.341084
0.340483
0.420728
0.415912
0.405141
0.394056
0.381636
0.369830
0.358997
0.350487
0.344163
0.338329
0.332676
0.329188
0.328533
0.326971
0.324117
0.323326
0.323242
0.322252
0.320084
0.318403
0.317184
0.316369
0.315886
0.381510
0.377377
0.369376
0.359470
0.348191
0.337184
0.326856
0.318380
0.311612
0.306313
0.302038
0.299242
0.297616
0.296402
0.295294
0.294712
0.294285
0.293423
0.292003
0.290666
0.289562
0.288818
0.288410
0.346094
0.342343
0.335146
0.326024
0.315562
0.305329
0.295655
0.287649
0.281192
0.276452
0.272928
0.270631
0.269172
0.268213
0.267467
0.267006
0.266534
0.265781
0.264629
0.263452
0.262432
0.261768
0.261416
0.314110
0.310579
0.303886
0.295303
0.285489
0.275898
0.266895
0.259484
0.253556
0.249305
0.246268
0.244311
0.243029
0.242206
0.241619
0.241208
0.240762
0.240093
0.239134
0.238140
0.237273
0.236690
0.236383
0.290601
0.287187
0.280728
0.272456
0.263034
0.253898
0.245403
0.238486
0.232999
0.229114
0.226379
0.224630
0.223476
0.222723
0.222172
0.221757
0.221314
0.220716
0.219917
0.219100
0.218378
0.217876
0.217607
0.277557
0.274194
0.267841
0.259711
0.250484
0.241586
0.233378
0.226738
0.221507
0.217821
0.215243
0.213595
0.212503
0.211781
0.211240
0.210812
0.210365
0.209810
0.209109
0.208401
0.207768
0.207316
0.207070
0.394158
0.389468
0.380613
0.369305
0.356554
0.344399
0.333358
0.324511
0.317525
0.312279
0.308160
0.305216
0.302922
0.301070
0.299355
0.297825
0.296454
0.295357
0.294491
0.293855
0.293350
0.292955
0.292706
0.401404
0.396678
0.387758
0.376372
0.363537
0.351303
0.340192
0.331290
0.324316
0.318946
0.314577
0.311475
0.309063
0.307123
0.305333
0.303744
0.302335
0.301227
0.300370
0.299756
0.299275
0.298895
0.298649
0.415146
0.410353
0.401310
0.389775
0.376774
0.364373
0.353139
0.344158
0.338073
0.332438
0.326673
0.323209
0.320535
0.318443
0.316527
0.314848
0.313378
0.312241
0.311376
0.310768
0.310298
0.309925
0.309677
0.432972
0.428079
0.418855
0.407103
0.393856
0.381186
0.369653
0.360355
0.353954
0.347940
0.341749
0.337954
0.335045
0.332786
0.330735
0.328966
0.327432
0.326245
0.325323
0.324655
0.324133
0.323732
0.323472
0.453724
0.448671
0.439167
0.427106
0.413523
0.400487
0.388489
0.378680
0.370782
0.364297
0.358658
0.354592
0.351513
0.349079
0.346852
0.344986
0.343386
0.342115
0.341068
0.340264
0.339616
0.339133
0.338839
0.474374
0.469116
0.459268
0.446833
0.432868
0.419426
0.406993
0.396768
0.388432
0.381443
0.375283
0.370852
0.367644
0.365048
0.362580
0.360595
0.358933
0.357565
0.356356
0.355365
0.354548
0.353947
0.353597
0.493743
0.488320
0.478184
0.465431
0.451113
0.437256
0.424377
0.413766
0.405526
0.398041
0.390829
0.386064
0.382867
0.380181
0.377417
0.375331
0.373649
0.372204
0.370813
0.369615
0.368611
0.367872
0.367432
0.509074
0.503654
0.493511
0.480708
0.466218
0.451959
0.438446
0.427145
0.418269
0.410303
0.402772
0.397835
0.394594
0.391993
0.389423
0.387578
0.386087
0.384658
0.383118
0.381743
0.380606
0.379720
0.379140
0.520455
0.515199
0.505346
0.492812
0.478408
0.463766
0.449342
0.437006
0.426662
0.418235
0.411174
0.406247
0.402928
0.400599
0.398750
0.397547
0.396540
0.395240
0.393569
0.392092
0.390983
0.389946
0.389076
0.527675
0.522619
0.513138
0.501054
0.486982
0.472039
0.456686
0.443362
0.432163
0.423375
0.416377
0.411540
0.408307
0.406330
0.405167
0.404715
0.404353
0.403250
0.401444
0.399996
0.399223
0.398060
0.396658
0.531386
0.526438
0.517183
0.505493
0.491858
0.476723
0.460524
0.446467
0.434725
0.425743
0.418812
0.414087
0.411030
0.409363
0.408722
0.408920
0.409203
0.408312
0.406436
0.405240
0.405453
0.404217
0.401753
0.531282
0.526222
0.516736
0.504862
0.491093
0.475908
0.459746
0.445814
0.434258
0.425371
0.418444
0.413779
0.410859
0.409303
0.408748
0.409102
0.409589
0.408783
0.406872
0.405687
0.405942
0.404706
0.402199
0.527628
0.522178
0.511592
0.498920
0.484425
0.469357
0.454158
0.441313
0.430824
0.422317
0.415221
0.410521
0.407914
0.406267
0.405171
0.405242
0.405671
0.404819
0.402732
0.401250
0.400629
0.399452
0.397872
0.520170
0.514147
0.501939
0.488389
0.473371
0.458623
0.444621
0.433425
0.424849
0.416879
0.409078
0.404185
0.402219
0.400419
0.398331
0.398173
0.399030
0.398132
0.395406
0.393617
0.392738
0.391650
0.390406
0.513832
0.506626
0.487665
0.472870
0.457371
0.443127
0.430428
0.421261
0.415640
0.408307
0.399138
0.394218
0.395993
0.394093
0.388055
0.387673
0.389766
0.388831
0.384537
0.382167
0.381360
0.380336
0.378979
0.491575
0.484538
0.465963
0.451543
0.436511
0.422901
0.410977
0.402560
0.397620
0.390833
0.382078
0.377445
0.379334
0.377490
0.371463
0.370981
0.372989
0.372081
0.367906
0.365652
0.364911
0.363995
0.362761
0.453075
0.447470
0.436092
0.423536
0.409846
0.396984
0.385406
0.376514
0.370009
0.363688
0.357202
0.353214
0.351752
0.350113
0.347898
0.347373
0.347888
0.347042
0.344700
0.343203
0.342405
0.341622
0.340840
0.417751
0.412938
0.403534
0.392309
0.379745
0.367718
0.356617
0.347663
0.340587
0.334783
0.329829
0.326627
0.324909
0.323535
0.322161
0.321546
0.321307
0.320501
0.319028
0.317852
0.317009
0.316295
0.315736
0.380165
0.375952
0.367966
0.357882
0.346437
0.335300
0.324871
0.316278
0.309346
0.304102
0.300100
0.297509
0.295891
0.294777
0.293880
0.293311
0.292847
0.292093
0.290967
0.289896
0.289007
0.288344
0.287931
0.344845
0.341030
0.333787
0.324541
0.313967
0.303644
0.293931
0.285909
0.279441
0.274740
0.271343
0.269185
0.267810
0.266898
0.266188
0.265693
0.265217
0.264538
0.263573
0.262592
0.261741
0.261146
0.260812
0.312981
0.309411
0.302650
0.293976
0.284070
0.274416
0.265387
0.257972
0.252049
0.247821
0.244846
0.242974
0.241776
0.240991
0.240398
0.239963
0.239528
0.238937
0.238129
0.237293
0.236556
0.236040
0.235761
0.289567
0.286127
0.279617
0.271274
0.261776
0.252583
0.244056
0.237121
0.231624
0.227741
0.225030
0.223328
0.222232
0.221519
0.220987
0.220586
0.220182
0.219670
0.219000
0.218311
0.217691
0.217248
0.217005
0.276594
0.273210
0.266813
0.258623
0.249327
0.240372
0.232122
0.225454
0.220198
0.216500
0.213928
0.212309
0.211262
0.210584
0.210082
0.209694
0.209307
0.208841
0.208257
0.207659
0.207111
0.206710
0.206487
0.391944
0.387323
0.378574
0.367353
0.354637
0.342454
0.331339
0.322417
0.315396
0.310283
0.306468
0.303851
0.301838
0.300139
0.298457
0.296908
0.295542
0.294521
0.293806
0.293360
0.293031
0.292753
0.292555
0.399085
0.394446
0.385660
0.374392
0.361617
0.349371
0.338192
0.329208
0.322134
0.316908
0.312925
0.310180
0.308064
0.306272
0.304493
0.302861
0.301440
0.300398
0.299694
0.299277
0.298980
0.298721
0.298530
0.412649
0.407975
0.399119
0.387760
0.374870
0.362496
0.351202
0.342100
0.335340
0.329863
0.325079
0.322039
0.319681
0.317713
0.315763
0.313999
0.312484
0.311397
0.310679
0.310268
0.309985
0.309736
0.309547
0.430248
0.425518
0.416560
0.405068
0.392014
0.379451
0.367949
0.358634
0.351633
0.345776
0.340500
0.337051
0.334410
0.332209
0.330037
0.328118
0.326498
0.325330
0.324534
0.324048
0.323700
0.323414
0.323209
0.450689
0.445868
0.436745
0.425066
0.411794
0.398995
0.387227
0.377687
0.370044
0.363707
0.358140
0.354186
0.351291
0.348802
0.346259
0.344118
0.342356
0.341061
0.340105
0.339447
0.338942
0.338556
0.338308
0.470988
0.466046
0.456720
0.444813
0.431299
0.418246
0.406262
0.396654
0.389109
0.382268
0.375681
0.371166
0.368223
0.365432
0.362238
0.359730
0.357780
0.356324
0.355160
0.354269
0.353552
0.353024
0.352711
0.490188
0.485143
0.475638
0.463536
0.449790
0.436438
0.424223
0.414665
0.408524
0.401183
0.392301
0.387271
0.384666
0.381656
0.377486
0.374497
0.372353
0.370743
0.369347
0.368196
0.367241
0.366546
0.366142
0.505872
0.500815
0.491302
0.479183
0.465323
0.451537
0.438571
0.428222
0.421387
0.413507
0.404236
0.398976
0.396277
0.393321
0.389330
0.386563
0.384583
0.382955
0.381361
0.379959
0.378783
0.377912
0.377392
0.518124
0.513160
0.503858
0.492032
0.478352
0.464010
0.449577
0.437481
0.427715
0.419252
0.411546
0.406358
0.403160
0.400546
0.397915
0.396128
0.394744
0.393250
0.391467
0.389829
0.388488
0.387434
0.386729
0.526356
0.521526
0.512580
0.501401
0.488420
0.473573
0.457363
0.443466
0.432122
0.423149
0.415813
0.410790
0.407504
0.405332
0.403770
0.402938
0.402253
0.400944
0.398946
0.397106
0.395720
0.394500
0.393532
0.530924
0.526162
0.517498
0.507077
0.495181
0.479969
0.461851
0.446378
0.433929
0.424629
0.417524
0.412711
0.409601
0.407831
0.406993
0.406916
0.406894
0.405783
0.403620
0.401715
0.400565
0.399240
0.397844
0.531399
0.526414
0.517329
0.506543
0.494358
0.478951
0.460702
0.445153
0.432688
0.423471
0.416537
0.411915
0.408997
0.407451
0.406885
0.407100
0.407360
0.406400
0.404290
0.402490
0.401470
0.400159
0.398680
0.528211
0.522612
0.511964
0.499596
0.485693
0.470258
0.453643
0.439497
0.428021
0.419284
0.412535
0.408071
0.405417
0.403925
0.403203
0.403365
0.403688
0.402858
0.400937
0.399426
0.398532
0.397355
0.396050
0.521693
0.515187
0.502272
0.488262
0.473074
0.457808
0.442731
0.430183
0.420068
0.411949
0.405235
0.400870
0.398521
0.397038
0.396051
0.396251
0.396956
0.396296
0.394373
0.393276
0.392934
0.391951
0.390512
0.514918
0.506914
0.488130
0.472297
0.456216
0.441304
0.427490
0.416439
0.407975
0.400513
0.393681
0.389482
0.388587
0.387143
0.384852
0.385223
0.386935
0.386441
0.383831
0.382979
0.383599
0.382792
0.380722
0.492537
0.484687
0.466190
0.450662
0.434970
0.420717
0.407810
0.397633
0.389923
0.383055
0.376678
0.372799
0.372080
0.370697
0.368372
0.368640
0.370278
0.369835
0.367391
0.366724
0.367496
0.366817
0.364837
0.454005
0.447883
0.435644
0.422350
0.408143
0.394833
0.382676
0.372875
0.365113
0.358797
0.353495
0.350112
0.348355
0.347056
0.345910
0.345758
0.346188
0.345668
0.344264
0.343702
0.343768
0.343163
0.342036
0.417449
0.412378
0.402552
0.390905
0.378001
0.365695
0.354302
0.344974
0.337453
0.331704
0.327275
0.324454
0.322818
0.321646
0.320635
0.320152
0.319933
0.319317
0.318292
0.317621
0.317258
0.316681
0.315989
0.379335
0.374986
0.366753
0.356409
0.344735
0.333427
0.322871
0.314159
0.307121
0.301950
0.298209
0.295879
0.294439
0.293423
0.292550
0.291934
0.291442
0.290793
0.289930
0.289176
0.288575
0.288033
0.287605
0.343838
0.339939
0.332544
0.323119
0.312381
0.301943
0.292173
0.284126
0.277655
0.273016
0.269769
0.267795
0.266573
0.265700
0.264918
0.264309
0.263779
0.263172
0.262410
0.261675
0.261038
0.260551
0.260244
0.311978
0.308352
0.301487
0.292682
0.282649
0.272908
0.263842
0.256418
0.250501
0.246307
0.243413
0.241657
0.240564
0.239803
0.239147
0.238627
0.238160
0.237643
0.237007
0.236369
0.235797
0.235376
0.235133
0.288626
0.285146
0.278559
0.270116
0.260515
0.251246
0.242676
0.235720
0.230212
0.226335
0.223660
0.222021
0.220993
0.220310
0.219761
0.219333
0.218941
0.218512
0.217989
0.217457
0.216965
0.216598
0.216388
0.275703
0.272287
0.265827
0.257551
0.248165
0.239137
0.230837
0.224134
0.218854
0.215145
0.212584
0.211002
0.210005
0.209365
0.208879
0.208506
0.208160
0.207784
0.207330
0.206863
0.206420
0.206083
0.205890
0.390064
0.385498
0.376832
0.365677
0.352980
0.340765
0.329576
0.320590
0.313537
0.308545
0.305009
0.302685
0.300935
0.299381
0.297737
0.296176
0.294817
0.293861
0.293279
0.292997
0.292825
0.292644
0.292489
0.397121
0.392550
0.383870
0.372690
0.359956
0.347691
0.336447
0.327400
0.320277
0.315180
0.311514
0.309081
0.307240
0.305587
0.303826
0.302159
0.300727
0.299745
0.299176
0.298931
0.298799
0.298644
0.298497
0.410538
0.405957
0.397251
0.386025
0.373216
0.360860
0.349512
0.340356
0.333140
0.327806
0.323767
0.321059
0.319002
0.317152
0.315170
0.313329
0.311772
0.310729
0.310142
0.309906
0.309791
0.309650
0.309507
0.427948
0.423350
0.414604
0.403312
0.390406
0.377933
0.366467
0.357204
0.349871
0.344163
0.339525
0.336341
0.333977
0.331837
0.329527
0.327457
0.325747
0.324598
0.323913
0.323585
0.323392
0.323208
0.323049
0.448146
0.443507
0.434688
0.423307
0.410292
0.397700
0.386203
0.377011
0.370202
0.364013
0.357959
0.354086
0.351456
0.348919
0.345938
0.343478
0.341538
0.340210
0.339324
0.338787
0.338406
0.338102
0.337892
0.468188
0.463490
0.454573
0.443080
0.429945
0.417242
0.405799
0.397031
0.391665
0.384985
0.376669
0.372045
0.369693
0.366718
0.362391
0.359181
0.356887
0.355324
0.354177
0.353357
0.352722
0.352252
0.351968
0.487282
0.482526
0.473518
0.461931
0.448700
0.435849
0.424851
0.417422
0.423240
0.416063
0.395862
0.389989
0.388430
0.385081
0.378493
0.374142
0.371388
0.369572
0.368130
0.366995
0.366069
0.365407
0.365029
0.503256
0.498484
0.489478
0.477933
0.464677
0.451369
0.439478
0.431152
0.436250
0.428481
0.407787
0.401624
0.399906
0.396587
0.390188
0.386057
0.383456
0.381596
0.379907
0.378457
0.377245
0.376384
0.375898
0.516223
0.511500
0.502693
0.491561
0.478696
0.464631
0.450137
0.438429
0.430622
0.422141
0.412482
0.407031
0.404284
0.401416
0.397635
0.395139
0.393385
0.391700
0.389766
0.387982
0.386488
0.385413
0.384788
0.525291
0.520681
0.512313
0.502227
0.490737
0.475983
0.458537
0.443902
0.432869
0.423710
0.415536
0.410345
0.407119
0.404798
0.402781
0.401644
0.400768
0.399290
0.397051
0.394911
0.393179
0.391906
0.391120
0.530648
0.526109
0.518189
0.509524
0.500275
0.485022
0.464073
0.446687
0.433408
0.423758
0.416416
0.411541
0.408438
0.406623
0.405665
0.405508
0.405437
0.404171
0.401658
0.399274
0.397468
0.396063
0.395077
0.531817
0.526931
0.518316
0.509096
0.499410
0.483834
0.462602
0.444963
0.431468
0.421893
0.414885
0.410307
0.407436
0.405946
0.405447
0.405727
0.406049
0.404998
0.402581
0.400376
0.398792
0.397416
0.396297
0.530164
0.524259
0.512844
0.500838
0.487900
0.472136
0.453733
0.438194
0.425863
0.416898
0.410312
0.406033
0.403417
0.402099
0.401736
0.402148
0.402769
0.401982
0.399919
0.398379
0.397649
0.396468
0.394986
0.527726
0.520067
0.503783
0.488711
0.473307
0.457556
0.441400
0.427821
0.416810
0.408569
0.402359
0.398357
0.395988
0.394811
0.394571
0.395312
0.396741
0.396301
0.394288
0.393607
0.394194
0.393289
0.391144
0.534967
0.523726
0.492361
0.473005
0.455569
0.439967
0.425275
0.413162
0.403387
0.395855
0.389994
0.386277
0.384307
0.383293
0.383204
0.384704
0.389037
0.388940
0.385067
0.385049
0.390931
0.390269
0.383327
0.512402
0.501318
0.470173
0.451051
0.433898
0.418980
0.405350
0.394244
0.385303
0.378410
0.373033
0.369656
0.367888
0.366938
0.366793
0.368177
0.372437
0.372414
0.368749
0.368979
0.375037
0.374527
0.367699
0.459411
0.452114
0.436361
0.421665
0.406747
0.393009
0.380406
0.370075
0.361717
0.355428
0.350719
0.347762
0.346043
0.345055
0.344612
0.344967
0.346119
0.345889
0.344553
0.344623
0.345849
0.345392
0.343499
0.418570
0.413070
0.402041
0.389802
0.376498
0.363923
0.352277
0.342696
0.334935
0.329241
0.325145
0.322633
0.321132
0.320148
0.319429
0.319118
0.319174
0.318728
0.317871
0.317599
0.317868
0.317414
0.316390
0.378886
0.374374
0.365770
0.355144
0.343231
0.331757
0.321075
0.312265
0.305164
0.300061
0.296526
0.294431
0.293178
0.292256
0.291390
0.290735
0.290264
0.289710
0.289034
0.288554
0.288241
0.287811
0.287345
0.343023
0.339043
0.331471
0.321867
0.310957
0.300408
0.290570
0.282488
0.276007
0.271427
0.268316
0.266515
0.265441
0.264613
0.263762
0.263047
0.262474
0.261937
0.261348
0.260828
0.260391
0.260010
0.259722
0.311111
0.307433
0.300462
0.291529
0.281367
0.271538
0.262422
0.254975
0.249054
0.244890
0.242073
0.240426
0.239437
0.238704
0.237990
0.237391
0.236897
0.236448
0.235967
0.235504
0.235082
0.234750
0.234541
0.287797
0.284278
0.277614
0.269072
0.259367
0.250019
0.241397
0.234410
0.228884
0.225010
0.222369
0.220791
0.219832
0.219179
0.218616
0.218165
0.217786
0.217433
0.217044
0.216653
0.216278
0.215982
0.215804
0.274910
0.271461
0.264936
0.256576
0.247098
0.237996
0.229639
0.222896
0.217586
0.213865
0.211316
0.209770
0.208823
0.208218
0.207750
0.207392
0.207088
0.206794
0.206461
0.206112
0.205767
0.205489
0.205324
0.388770
0.384238
0.375623
0.364505
0.351813
0.339568
0.328328
0.319295
0.312238
0.307322
0.303945
0.301810
0.300232
0.298785
0.297184
0.295633
0.294290
0.293381
0.292881
0.292700
0.292620
0.292500
0.292370
0.395773
0.391245
0.382629
0.371501
0.358784
0.346499
0.335207
0.326117
0.318988
0.313973
0.310477
0.308241
0.306576
0.305027
0.303299
0.301630
0.300204
0.299265
0.298780
0.298640
0.298605
0.298515
0.298395
0.409096
0.404576
0.395959
0.384811
0.372043
0.359690
0.348312
0.339123
0.331888
0.326643
0.322797
0.320286
0.318396
0.316639
0.314672
0.312807
0.311239
0.310233
0.309729
0.309598
0.309581
0.309509
0.309395
0.426384
0.421875
0.413255
0.402079
0.389248
0.376822
0.365369
0.356114
0.348784
0.343171
0.338700
0.335672
0.333433
0.331361
0.329036
0.326918
0.325171
0.324051
0.323439
0.323205
0.323096
0.322983
0.322853
0.446452
0.441923
0.433280
0.422070
0.409189
0.396696
0.385282
0.376175
0.369452
0.363346
0.357369
0.353576
0.351012
0.348484
0.345441
0.342901
0.340906
0.339580
0.338743
0.338279
0.337970
0.337719
0.337532
0.466355
0.461799
0.453111
0.441850
0.428910
0.416366
0.405081
0.396485
0.391279
0.384671
0.376346
0.371712
0.369363
0.366334
0.361881
0.358548
0.356170
0.354580
0.353454
0.352680
0.352093
0.351659
0.351393
0.485396
0.480805
0.472063
0.460748
0.447750
0.435100
0.424308
0.417113
0.423151
0.416035
0.395741
0.389786
0.388188
0.384736
0.377954
0.373431
0.370559
0.368691
0.367244
0.366124
0.365218
0.364578
0.364214
0.501530
0.496917
0.488164
0.476879
0.463846
0.450728
0.439017
0.430897
0.436187
0.428460
0.407646
0.401369
0.399581
0.396146
0.389541
0.385224
0.382485
0.380562
0.378846
0.377381
0.376154
0.375308
0.374840
0.514894
0.510282
0.501664
0.490744
0.478067
0.464114
0.449683
0.438057
0.430336
0.421854
0.412098
0.406547
0.403723
0.400748
0.396806
0.394151
0.392267
0.390505
0.388523
0.386691
0.385147
0.384069
0.383474
0.524416
0.519866
0.511621
0.501701
0.490369
0.475632
0.458077
0.443355
0.432282
0.423081
0.414842
0.409589
0.406310
0.403915
0.401782
0.400511
0.399508
0.397945
0.395642
0.393414
0.391574
0.390286
0.389561
0.530142
0.525625
0.517775
0.509248
0.500146
0.484821
0.463583
0.445945
0.432513
0.422793
0.415423
0.410537
0.407424
0.405581
0.404552
0.404285
0.404090
0.402742
0.400158
0.397648
0.395659
0.394234
0.393364
0.531514
0.526615
0.518007
0.508852
0.499238
0.483525
0.461930
0.443961
0.430247
0.420607
0.413626
0.409101
0.406268
0.404811
0.404302
0.404518
0.404744
0.403641
0.401181
0.398874
0.397123
0.395739
0.394731
0.529945
0.523978
0.512487
0.500424
0.487428
0.471469
0.452720
0.436845
0.424271
0.415259
0.408783
0.404635
0.402117
0.400895
0.400613
0.401040
0.401632
0.400842
0.398807
0.397269
0.396509
0.395334
0.393888
0.527542
0.519778
0.503343
0.488104
0.472533
0.456542
0.440046
0.426105
0.414787
0.406524
0.400542
0.396759
0.394525
0.393510
0.393463
0.394305
0.395756
0.395378
0.393500
0.392954
0.393652
0.392779
0.390610
0.534646
0.523280
0.491826
0.472242
0.454580
0.438712
0.423668
0.411133
0.400928
0.393392
0.387908
0.384481
0.382573
0.381771
0.382057
0.383721
0.388079
0.388102
0.384506
0.384758
0.390874
0.390276
0.383265
0.511986
0.500785
0.469544
0.450184
0.432793
0.417626
0.403680
0.392185
0.382834
0.375959
0.370969
0.367888
0.366185
0.365455
0.365684
0.367235
0.371523
0.371640
0.368275
0.368800
0.375115
0.374685
0.367788
0.458964
0.451562
0.435641
0.420736
0.405611
0.391670
0.378838
0.368256
0.359672
0.353410
0.348960
0.346244
0.344679
0.343864
0.343616
0.344082
0.345286
0.345167
0.344036
0.344330
0.345758
0.345373
0.343444
0.417974
0.412398
0.401239
0.388837
0.375368
0.362643
0.350850
0.341131
0.333266
0.327607
0.323673
0.321338
0.319975
0.319106
0.318476
0.318205
0.318290
0.317926
0.317219
0.317118
0.317538
0.317152
0.316126
0.378212
0.373647
0.364940
0.354183
0.342137
0.330556
0.319789
0.310911
0.303769
0.298701
0.295269
0.293297
0.292149
0.291293
0.290444
0.289775
0.289302
0.288814
0.288265
0.287930
0.287740
0.287381
0.286935
0.342326
0.338315
0.330664
0.320952
0.309924
0.299302
0.289412
0.281292
0.274785
0.270237
0.267190
0.265468
0.264458
0.263677
0.262818
0.262069
0.261478
0.261010
0.260541
0.260150
0.259813
0.259510
0.259252
0.310457
0.306749
0.299713
0.290693
0.280440
0.270545
0.261385
0.253909
0.247970
0.243815
0.241030
0.239429
0.238488
0.237785
0.237068
0.236452
0.235963
0.235577
0.235202
0.234853
0.234522
0.234251
0.234070
0.287188
0.283643
0.276925
0.268312
0.258531
0.249122
0.240455
0.233436
0.227887
0.224005
0.221374
0.219823
0.218898
0.218274
0.217726
0.217287
0.216937
0.216648
0.216353
0.216055
0.215757
0.215510
0.215355
0.274329
0.270856
0.264284
0.255862
0.246316
0.237154
0.228750
0.221970
0.216632
0.212895
0.210346
0.208816
0.207898
0.207325
0.206886
0.206558
0.206297
0.206069
0.205820
0.205553
0.205274
0.205038
0.204893
0.388090
0.383574
0.374982
0.363879
0.351187
0.338922
0.327650
0.318591
0.311526
0.306642
0.303338
0.301289
0.299793
0.298404
0.296839
0.295308
0.293984
0.293100
0.292637
0.292495
0.292453
0.292356
0.292238
0.395069
0.390560
0.381973
0.370866
0.358154
0.345853
0.334531
0.325412
0.318271
0.313289
0.309873
0.307726
0.306142
0.304650
0.302957
0.301306
0.299897
0.298982
0.298534
0.298435
0.298439
0.298373
0.298265
0.408352
0.403855
0.395279
0.384164
0.371414
0.359049
0.347640
0.338418
0.331133
0.325920
0.322192
0.319771
0.317955
0.316249
0.314324
0.312478
0.310926
0.309940
0.309470
0.309382
0.309406
0.309357
0.309255
0.425597
0.421114
0.412548
0.401423
0.388628
0.376196
0.364711
0.355408
0.347971
0.342379
0.338073
0.335125
0.332919
0.330884
0.328640
0.326561
0.324841
0.323733
0.323151
0.322957
0.322892
0.322796
0.322675
0.445594
0.441109
0.
