# Supplementary material for: A computational model of spatio-temporal cardiac intracellular calcium handling with realistic structure and spatial flux distribution from sarcoplasmic reticulum and t-tubule reconstructions
Source: PLoS Comput Biol. 2017 Aug 31;13(8):e1005714. doi: 10.1371/journal.pcbi.1005714 (PMC5597258; doi:10.1371/journal.pcbi.1005714)
Supplement: S1 Code — Code provided in C/C++ and includes the structural datasets used in this study. Documentation is provided on use of and updating the code. Updates may also be available on Michael Colman’s website, http://www.physicsoftheheart.com and github repository: https://github.com/michaelcolman/CODE---PLOS-Comp-Biol-2017-Model-SR. (ZIP) [file pcbi.1005714.s001.zip › PLOS_SR_Clean/Spatial_diff_out/Ca_output_0180.vtk]

# vtk DataFile Version 3.0
vtk output
ASCII
DATASET STRUCTURED_POINTS
DIMENSIONS 26 26 52
SPACING 1 1 1
ORIGIN 0 0 0
POINT_DATA 35152
SCALARS ImageFile float 1
LOOKUP_TABLE default
-100 -100 -100 -100 -100 -100 -100 -100 -100 -100 -100 -100 -100 -100 -100 -100 -100 -100 -100 -100 -100 -100 -100 -100 -100 -100 
-100 -100 -100 -100 -100 -100 -100 -100 -100 -100 -100 -100 -100 -100 -100 -100 -100 -100 -100 -100 -100 -100 -100 -100 -100 -100 
-100 -100 -100 -100 -100 -100 -100 -100 -100 -100 -100 -100 -100 -100 -100 -100 -100 -100 -100 -100 -100 -100 -100 -100 -100 -100 
-100 -100 -100 -100 -100 -100 -100 -100 -100 -100 -100 -100 -100 -100 -100 -100 -100 -100 -100 -100 -100 -100 -100 -100 -100 -100 
-100 -100 -100 -100 -100 -100 -100 -100 -100 -100 -100 -100 -100 -100 -100 -100 -100 -100 -100 -100 -100 -100 -100 -100 -100 -100 
-100 -100 -100 -100 -100 -100 -100 -100 -100 -100 -100 -100 -100 -100 -100 -100 -100 -100 -100 -100 -100 -100 -100 -100 -100 -100 
-100 -100 -100 -100 -100 -100 -100 -100 -100 -100 -100 -100 -100 -100 -100 -100 -100 -100 -100 -100 -100 -100 -100 -100 -100 -100 
-100 -100 -100 -100 -100 -100 -100 -100 -100 -100 -100 -100 -100 -100 -100 -100 -100 -100 -100 -100 -100 -100 -100 -100 -100 -100 
-100 -100 -100 -100 -100 -100 -100 -100 -100 -100 -100 -100 -100 -100 -100 -100 -100 -100 -100 -100 -100 -100 -100 -100 -100 -100 
-100 -100 -100 -100 -100 -100 -100 -100 -100 -100 -100 -100 -100 -100 -100 -100 -100 -100 -100 -100 -100 -100 -100 -100 -100 -100 
-100 -100 -100 -100 -100 -100 -100 -100 -100 -100 -100 -100 -100 -100 -100 -100 -100 -100 -100 -100 -100 -100 -100 -100 -100 -100 
-100 -100 -100 -100 -100 -100 -100 -100 -100 -100 -100 -100 -100 -100 -100 -100 -100 -100 -100 -100 -100 -100 -100 -100 -100 -100 
-100 -100 -100 -100 -100 -100 -100 -100 -100 -100 -100 -100 -100 -100 -100 -100 -100 -100 -100 -100 -100 -100 -100 -100 -100 -100 
-100 -100 -100 -100 -100 -100 -100 -100 -100 -100 -100 -100 -100 -100 -100 -100 -100 -100 -100 -100 -100 -100 -100 -100 -100 -100 
-100 -100 -100 -100 -100 -100 -100 -100 -100 -100 -100 -100 -100 -100 -100 -100 -100 -100 -100 -100 -100 -100 -100 -100 -100 -100 
-100 -100 -100 -100 -100 -100 -100 -100 -100 -100 -100 -100 -100 -100 -100 -100 -100 -100 -100 -100 -100 -100 -100 -100 -100 -100 
-100 -100 -100 -100 -100 -100 -100 -100 -100 -100 -100 -100 -100 -100 -100 -100 -100 -100 -100 -100 -100 -100 -100 -100 -100 -100 
-100 -100 -100 -100 -100 -100 -100 -100 -100 -100 -100 -100 -100 -100 -100 -100 -100 -100 -100 -100 -100 -100 -100 -100 -100 -100 
-100 -100 -100 -100 -100 -100 -100 -100 -100 -100 -100 -100 -100 -100 -100 -100 -100 -100 -100 -100 -100 -100 -100 -100 -100 -100 
-100 -100 -100 -100 -100 -100 -100 -100 -100 -100 -100 -100 -100 -100 -100 -100 -100 -100 -100 -100 -100 -100 -100 -100 -100 -100 
-100 -100 -100 -100 -100 -100 -100 -100 -100 -100 -100 -100 -100 -100 -100 -100 -100 -100 -100 -100 -100 -100 -100 -100 -100 -100 
-100 -100 -100 -100 -100 -100 -100 -100 -100 -100 -100 -100 -100 -100 -100 -100 -100 -100 -100 -100 -100 -100 -100 -100 -100 -100 
-100 -100 -100 -100 -100 -100 -100 -100 -100 -100 -100 -100 -100 -100 -100 -100 -100 -100 -100 -100 -100 -100 -100 -100 -100 -100 
-100 -100 -100 -100 -100 -100 -100 -100 -100 -100 -100 -100 -100 -100 -100 -100 -100 -100 -100 -100 -100 -100 -100 -100 -100 -100 
-100 -100 -100 -100 -100 -100 -100 -100 -100 -100 -100 -100 -100 -100 -100 -100 -100 -100 -100 -100 -100 -100 -100 -100 -100 -100 
-100 -100 -100 -100 -100 -100 -100 -100 -100 -100 -100 -100 -100 -100 -100 -100 -100 -100 -100 -100 -100 -100 -100 -100 -100 -100 
-100 -100 -100 -100 -100 -100 -100 -100 -100 -100 -100 -100 -100 -100 -100 -100 -100 -100 -100 -100 -100 -100 -100 -100 -100 -100 
-100 -100 -100 -100 -100 -100 -100 -100 -100 -100 -100 -100 -100 -100 -100 -100 -100 -100 -100 -100 -100 -100 -100 -100 -100 -100 
-100 -100 -100 -100 -100 -100 -100 -100 -100 -100 -100 -100 -100 -100 -100 -100 -100 -100 -100 -100 -100 -100 -100 -100 -100 -100 
-100 -100 -100 -100 -100 -100 -100 -100 -100 -100 -100 -100 -100 -100 -100 -100 -100 -100 -100 -100 -100 -100 -100 -100 -100 -100 
-100 -100 -100 -100 -100 -100 -100 -100 -100 -100 -100 -100 -100 -100 -100 -100 -100 -100 -100 -100 -100 -100 -100 -100 -100 -100 
-100 -100 -100 -100 -100 -100 -100 -100 -100 -100 -100 -100 -100 -100 -100 -100 -100 -100 -100 -100 -100 -100 -100 -100 -100 -100 
-100 -100 -100 -100 -100 -100 -100 -100 -100 -100 -100 -100 -100 -100 -100 -100 -100 -100 -100 -100 -100 -100 -100 -100 -100 -100 
-100 -100 -100 -100 -100 -100 -100 -100 -100 -100 -100 -100 -100 -100 -100 -100 -100 -100 -100 -100 -100 -100 -100 -100 -100 -100 
-100 -100 -100 -100 -100 -100 -100 -100 -100 -100 -100 -100 -100 -100 -100 -100 -100 -100 -100 -100 -100 -100 -100 -100 -100 -100 
-100 -100 -100 -100 -100 -100 -100 -100 -100 -100 -100 -100 -100 -100 -100 -100 -100 -100 -100 -100 -100 -100 -100 -100 -100 -100 
-100 -100 -100 -100 -100 -100 -100 -100 -100 -100 -100 -100 -100 -100 -100 -100 -100 -100 -100 -100 -100 -100 -100 -100 -100 -100 
-100 -100 -100 -100 -100 -100 -100 -100 -100 -100 -100 -100 -100 -100 -100 -100 -100 -100 -100 -100 -100 -100 -100 -100 -100 -100 
-100 -100 -100 -100 -100 -100 -100 -100 -100 -100 -100 -100 -100 -100 -100 -100 -100 -100 -100 -100 -100 -100 -100 -100 -100 -100 
-100 -100 -100 -100 -100 -100 -100 -100 -100 -100 -100 -100 -100 -100 -100 -100 -100 -100 -100 -100 -100 -100 -100 -100 -100 -100 
-100 -100 -100 -100 -100 -100 -100 -100 -100 -100 -100 -100 -100 -100 -100 -100 -100 -100 -100 -100 -100 -100 -100 -100 -100 -100 
-100 -100 -100 -100 -100 -100 -100 -100 -100 -100 -100 -100 -100 -100 -100 -100 -100 -100 -100 -100 -100 -100 -100 -100 -100 -100 
-100 -100 -100 -100 -100 -100 -100 -100 -100 -100 -100 -100 -100 -100 -100 -100 -100 -100 -100 -100 -100 -100 -100 -100 -100 -100 
-100 -100 -100 -100 -100 -100 -100 -100 -100 -100 -100 -100 -100 -100 -100 -100 -100 -100 -100 -100 -100 -100 -100 -100 -100 -100 
-100 -100 -100 -100 -100 -100 -100 -100 -100 -100 -100 -100 -100 -100 -100 -100 -100 -100 -100 -100 -100 -100 -100 -100 -100 -100 
-100 -100 -100 -100 -100 -100 -100 -100 -100 -100 -100 -100 -100 -100 -100 -100 -100 -100 -100 -100 -100 -100 -100 -100 -100 -100 
-100 -100 -100 -100 -100 -100 -100 -100 -100 -100 -100 -100 -100 -100 -100 -100 -100 -100 -100 -100 -100 -100 -100 -100 -100 -100 
-100 -100 -100 -100 -100 -100 -100 -100 -100 -100 -100 -100 -100 -100 -100 -100 -100 -100 -100 -100 -100 -100 -100 -100 -100 -100 
-100 -100 -100 -100 -100 -100 -100 -100 -100 -100 -100 -100 -100 -100 -100 -100 -100 -100 -100 -100 -100 -100 -100 -100 -100 -100 
-100 -100 -100 -100 -100 -100 -100 -100 -100 -100 -100 -100 -100 -100 -100 -100 -100 -100 -100 -100 -100 -100 -100 -100 -100 -100 
-100 -100 -100 -100 -100 -100 -100 -100 -100 -100 -100 -100 -100 -100 -100 -100 -100 -100 -100 -100 -100 -100 -100 -100 -100 -100 
-100 -100 -100 -100 -100 -100 -100 -100 -100 -100 -100 -100 -100 -100 -100 -100 -100 -100 -100 -100 -100 -100 -100 -100 -100 -100 
-100 -100 -100 -100 -100 -100 -100 -100 -100 -100 -100 -100 -100 -100 -100 -100 -100 -100 -100 -100 -100 -100 -100 -100 -100 -100 
-100 -100 -100 -100 -100 -100 -100 -100 -100 -100 -100 -100 -100 -100 -100 -100 -100 -100 -100 -100 -100 -100 -100 -100 -100 -100 
-100 -100 0.319077 0.314178 0.305090 0.293834 0.281677 0.270751 0.261585 0.255026 0.250530 0.247574 0.245456 0.244089 0.243132 0.242406 0.241738 0.241131 0.240586 0.240202 0.240080 0.240243 0.240519 0.240342 0.239872 -100 
-100 -100 0.327228 0.322308 0.313176 0.301848 0.289588 0.278534 0.269252 0.262646 0.258153 0.255057 0.252656 0.251079 0.250008 0.249228 0.248529 0.247902 0.247350 0.246998 0.246994 0.247395 0.247978 0.247826 0.247153 -100 
-100 -100 0.342298 0.337352 0.328159 0.316721 0.304281 0.292968 0.283402 0.276625 0.272086 0.268728 0.265838 0.263940 0.262696 0.261825 0.261046 0.260349 0.259736 0.259362 0.259466 0.260137 0.261443 0.261275 0.259928 -100 
-100 -100 0.361004 0.356047 0.346824 0.335303 0.322672 0.310961 0.300825 0.293491 0.288478 0.284779 0.281672 0.279665 0.278372 0.277423 0.276508 0.275651 0.274855 0.274264 0.274111 0.274520 0.275595 0.275271 0.273847 -100 
-100 -100 0.381526 0.376587 0.367407 0.355908 0.343221 0.331005 0.319895 0.311591 0.305655 0.301560 0.298541 0.296691 0.295518 0.294512 0.293365 0.292234 0.291113 0.290100 0.289297 0.288892 0.288749 0.288124 0.287234 -100 
-100 -100 0.400689 0.395777 0.386684 0.375339 0.362812 0.350079 0.337791 0.328397 0.321579 0.317084 0.314105 0.312446 0.311458 0.310380 0.308904 0.307419 0.305930 0.304459 0.303011 0.301809 0.300859 0.299911 0.299123 -100 
-100 -100 0.417904 0.412970 0.403945 0.392816 0.381122 0.367889 0.353771 0.343281 0.335650 0.330781 0.327750 0.326213 0.325433 0.324260 0.322377 0.320538 0.318718 0.316883 0.314943 0.313183 0.311670 0.310472 0.309703 -100 
-100 -100 0.431562 0.426422 0.417026 0.405455 0.393296 0.379612 0.365062 0.354187 0.346215 0.341094 0.337888 0.336214 0.335315 0.334036 0.332048 0.330099 0.328157 0.326180 0.324069 0.322117 0.320425 0.319115 0.318304 -100 
-100 -100 0.442214 0.436662 0.426398 0.413699 0.399741 0.385656 0.372058 0.361494 0.353617 0.348374 0.344906 0.342873 0.341551 0.340171 0.338388 0.336584 0.334730 0.332838 0.330861 0.329073 0.327556 0.326270 0.325370 -100 
-100 -100 0.449533 0.443502 0.432346 0.418599 0.403588 0.389180 0.375949 0.365697 0.357974 0.352683 0.348992 0.346635 0.344993 0.343547 0.341946 0.340338 0.338659 0.336983 0.335331 0.333967 0.332925 0.331752 0.330663 -100 
-100 -100 0.453586 0.447157 0.435264 0.420752 0.405043 0.390430 0.377437 0.367427 0.359877 0.354589 0.350750 0.348193 0.346372 0.344923 0.343488 0.342074 0.340606 0.339191 0.337940 0.337124 0.336840 0.335802 0.334304 -100 
-100 -100 0.453217 0.446712 0.434671 0.419973 0.404098 0.389470 0.376616 0.366768 0.359363 0.354110 0.350211 0.347593 0.345751 0.344379 0.343110 0.341885 0.340605 0.339380 0.338322 0.337677 0.337521 0.336556 0.335086 -100 
-100 -100 0.448262 0.441998 0.430365 0.416015 0.400388 0.385953 0.373301 0.363644 0.356511 0.351321 0.347294 0.344669 0.342887 0.341655 0.340586 0.339563 0.338467 0.337358 0.336291 0.335434 0.334779 0.333817 0.332806 -100 
-100 -100 0.439614 0.433682 0.422619 0.408835 0.393679 0.379604 0.367269 0.357957 0.351337 0.346229 0.341887 0.339180 0.337463 0.336395 0.335542 0.334742 0.333839 0.332851 0.331787 0.330787 0.329857 0.328882 0.328091 -100 
-100 -100 0.426741 0.421127 0.410639 0.397486 0.382951 0.369399 0.357622 0.348960 0.343766 0.338775 0.333287 0.330296 0.328551 0.327646 0.327035 0.326488 0.325817 0.324979 0.323967 0.322920 0.321874 0.320895 0.320198 -100 
-100 -100 0.409637 0.404295 0.394304 0.381781 0.367917 0.354965 0.343675 0.335363 0.330420 0.325596 0.320234 0.317376 0.315797 0.315109 0.314767 0.314507 0.314094 0.313430 0.312492 0.311440 0.310359 0.309381 0.308715 -100 
-100 -100 0.387049 0.381929 0.372367 0.360476 0.347373 0.335124 0.324321 0.316133 0.310384 0.305797 0.301774 0.299426 0.298191 0.297758 0.297717 0.297770 0.297649 0.297171 0.296316 0.295270 0.294208 0.293234 0.292550 -100 
-100 -100 0.360244 0.355281 0.346023 0.334748 0.322478 0.311094 0.301058 0.293425 0.287964 0.283685 0.280039 0.277912 0.276852 0.276612 0.276824 0.277168 0.277320 0.277025 0.276259 0.275253 0.274264 0.273311 0.272591 -100 
-100 -100 0.328881 0.324044 0.315009 0.304373 0.293052 0.282685 0.273668 0.266950 0.262444 0.258562 0.254822 0.252713 0.251726 0.251605 0.251997 0.252555 0.252929 0.252798 0.252172 0.251293 0.250767 0.249871 0.248797 -100 
-100 -100 0.295408 0.290923 0.282554 0.272818 0.262545 0.253238 0.245202 0.239275 0.235357 0.231944 0.228588 0.226716 0.225861 0.225817 0.226279 0.226921 0.227395 0.227370 0.226848 0.226069 0.225629 0.224825 0.223825 -100 
-100 -100 0.262029 0.258082 0.250790 0.242118 0.232926 0.224616 0.217454 0.212090 0.208258 0.205343 0.202944 0.201544 0.200910 0.200915 0.201355 0.201954 0.202414 0.202433 0.201980 0.201269 0.200560 0.199868 0.199332 -100 
-100 -100 0.236396 0.232829 0.226263 0.218357 0.209950 0.202403 0.195934 0.191095 0.187566 0.185069 0.183214 0.182132 0.181638 0.181649 0.182015 0.182515 0.182905 0.182935 0.182566 0.181957 0.181304 0.180713 0.180302 -100 
-100 -100 0.221848 0.218465 0.212260 0.204744 0.196763 0.189634 0.183569 0.179052 0.175748 0.173495 0.171924 0.171006 0.170585 0.170590 0.170898 0.171321 0.171653 0.171681 0.171360 0.170819 0.170201 0.169669 0.169336 -100 
-100 -100 -100 -100 -100 -100 -100 -100 -100 -100 -100 -100 -100 -100 -100 -100 -100 -100 -100 -100 -100 -100 -100 -100 -100 -100 
-100 -100 -100 -100 -100 -100 -100 -100 -100 -100 -100 -100 -100 -100 -100 -100 -100 -100 -100 -100 -100 -100 -100 -100 -100 -100 
-100 -100 -100 -100 -100 -100 -100 -100 -100 -100 -100 -100 -100 -100 -100 -100 -100 -100 -100 -100 -100 -100 -100 -100 -100 -100 
-100 -100 0.326863 0.321927 0.312770 0.301424 0.289167 0.278151 0.268937 0.262402 0.257969 0.254910 0.252521 0.250933 0.249837 0.249036 0.248333 0.247727 0.247225 0.246949 0.247044 0.247549 0.248230 0.248150 0.247515 -100 
-100 -100 0.335082 0.330126 0.320928 0.309517 0.297171 0.286051 0.276775 0.270309 0.266052 0.262852 0.260007 0.258092 0.256829 0.255955 0.255213 0.254588 0.254092 0.253884 0.254192 0.255123 0.256422 0.256396 0.255336 -100 
-100 -100 0.350275 0.345298 0.336053 0.324557 0.312067 0.300724 0.291235 0.284780 0.280807 0.277345 0.273674 0.271250 0.269739 0.268745 0.267907 0.267209 0.266664 0.266481 0.267042 0.268577 0.271537 0.271529 0.268973 -100 
-100 -100 0.369139 0.364170 0.354935 0.343421 0.330819 0.319088 0.308965 0.301901 0.297418 0.293606 0.289736 0.287229 0.285696 0.284628 0.283631 0.282753 0.282011 0.281595 0.281873 0.283115 0.285824 0.285646 0.283007 -100 
-100 -100 0.389865 0.384949 0.375847 0.364515 0.352105 0.339845 0.328424 0.320043 0.314217 0.309990 0.306577 0.304487 0.303241 0.302150 0.300861 0.299654 0.298538 0.297614 0.297037 0.297060 0.297546 0.297005 0.295726 -100 
-100 -100 0.409282 0.404446 0.395587 0.384739 0.373096 0.360296 0.347023 0.337091 0.330041 0.325383 0.322251 0.320607 0.319784 0.318652 0.316886 0.315217 0.313662 0.312186 0.310789 0.309731 0.309002 0.308075 0.307137 -100 
-100 -100 0.426817 0.422019 0.413466 0.403438 0.394480 0.381152 0.364152 0.352448 0.344258 0.339179 0.336133 0.334839 0.334577 0.333368 0.330884 0.328703 0.326736 0.324827 0.322827 0.321056 0.319577 0.318360 0.317526 -100 
-100 -100 0.440856 0.435825 0.426857 0.416355 0.406920 0.393123 0.375657 0.363532 0.354967 0.349629 0.346427 0.345009 0.344632 0.343315 0.340722 0.338421 0.336319 0.334255 0.332067 0.330084 0.328412 0.327077 0.326198 -100 
-100 -100 0.452030 0.446453 0.436258 0.423927 0.410779 0.396565 0.381896 0.370678 0.362434 0.357007 0.353475 0.351523 0.350390 0.348953 0.346862 0.344846 0.342888 0.340949 0.338970 0.337267 0.335932 0.334646 0.333583 -100 
-100 -100 0.460076 0.453849 0.442415 0.428556 0.413660 0.399090 0.385387 0.374808 0.366869 0.361413 0.357585 0.355165 0.353520 0.351994 0.350224 0.348493 0.346760 0.345103 0.343589 0.342576 0.342146 0.341020 0.339470 -100 
-100 -100 0.464824 0.458045 0.445584 0.430649 0.414723 0.399915 0.386693 0.376519 0.368852 0.363408 0.359366 0.356649 0.354724 0.353173 0.351623 0.350128 0.348641 0.347315 0.346391 0.346361 0.347573 0.346635 0.343959 -100 
-100 -100 0.464468 0.457598 0.444953 0.429774 0.413608 0.398785 0.385778 0.375846 0.368404 0.362997 0.358820 0.355979 0.353983 0.352496 0.351128 0.349836 0.348549 0.347429 0.346726 0.346898 0.348266 0.347417 0.344775 -100 
-100 -100 0.458840 0.452324 0.440276 0.425581 0.409725 0.395134 0.382393 0.372762 0.365822 0.360472 0.355936 0.352981 0.350994 0.349636 0.348471 0.347386 0.346277 0.345241 0.344397 0.343990 0.344035 0.343170 0.341714 -100 
-100 -100 0.449465 0.443394 0.432102 0.418118 0.402817 0.388645 0.376333 0.367328 0.361561 0.356288 0.350770 0.347454 0.345430 0.344211 0.343263 0.342404 0.341486 0.340546 0.339624 0.338873 0.338267 0.337372 0.336442 -100 
-100 -100 0.436049 0.430354 0.419730 0.406459 0.391839 0.378263 0.366747 0.359058 0.356840 0.351677 0.342890 0.338630 0.336353 0.335253 0.334542 0.333943 0.333260 0.332461 0.331554 0.330672 0.329812 0.328902 0.328167 -100 
-100 -100 0.418588 0.413166 0.403035 0.390397 0.376451 0.363477 0.352450 0.345116 0.343163 0.338173 0.329512 0.325392 0.323293 0.322425 0.322001 0.321706 0.321292 0.320664 0.319809 0.318884 0.317942 0.317020 0.316333 -100 
-100 -100 0.395886 0.390618 0.380784 0.368692 0.355454 0.343117 0.332362 0.324545 0.319794 0.315060 0.309754 0.306767 0.305239 0.304695 0.304611 0.304658 0.304554 0.304112 0.303319 0.302373 0.301453 0.300517 0.299775 -100 
-100 -100 0.369405 0.364124 0.354255 0.342580 0.330084 0.318566 0.308522 0.301149 0.296405 0.291992 0.287366 0.284728 0.283440 0.283125 0.283324 0.283693 0.283885 0.283628 0.282912 0.282003 0.281234 0.280302 0.279416 -100 
-100 -100 0.338801 0.333386 0.323170 0.311834 0.300172 0.289646 0.280680 0.274478 0.271426 0.267419 0.261974 0.259111 0.257836 0.257643 0.258042 0.258651 0.259088 0.259003 0.258449 0.257748 0.258057 0.257168 0.255299 -100 
-100 -100 0.304817 0.299752 0.290184 0.279736 0.269106 0.259622 0.251613 0.246153 0.243624 0.240093 0.235111 0.232543 0.231433 0.231339 0.231825 0.232532 0.233078 0.233097 0.232634 0.232008 0.232351 0.231543 0.229780 -100 
-100 -100 0.269661 0.265393 0.257470 0.248364 0.238898 0.230400 0.223139 0.217863 0.214424 0.211398 0.208386 0.206682 0.205933 0.205927 0.206404 0.207070 0.207594 0.207647 0.207209 0.206536 0.205973 0.205272 0.204583 -100 
-100 -100 0.242880 0.239153 0.232281 0.224114 0.215487 0.207748 0.201123 0.196204 0.192705 0.190105 0.188010 0.186800 0.186256 0.186274 0.186679 0.187236 0.187680 0.187738 0.187374 0.186770 0.186155 0.185554 0.185090 -100 
-100 -100 0.227828 0.224348 0.217960 0.210249 0.202070 0.194749 0.188506 0.183853 0.180461 0.178109 0.176420 0.175434 0.174990 0.175007 0.175351 0.175824 0.176202 0.176255 0.175937 0.175392 0.174775 0.174235 0.173886 -100 
-100 -100 -100 -100 -100 -100 -100 -100 -100 -100 -100 -100 -100 -100 -100 -100 -100 -100 -100 -100 -100 -100 -100 -100 -100 -100 
-100 -100 -100 -100 -100 -100 -100 -100 -100 -100 -100 -100 -100 -100 -100 -100 -100 -100 -100 -100 -100 -100 -100 -100 -100 -100 
-100 -100 -100 -100 -100 -100 -100 -100 -100 -100 -100 -100 -100 -100 -100 -100 -100 -100 -100 -100 -100 -100 -100 -100 -100 -100 
-100 -100 0.341268 0.336261 0.326966 0.315439 0.302969 0.291752 0.282390 0.275828 0.271473 0.268228 0.265379 0.263454 0.262147 0.261227 0.260454 0.259838 0.259389 0.259251 0.259656 0.260641 0.262242 0.262287 0.261052 -100 
-100 -100 0.349610 0.344585 0.335254 0.323673 0.311135 0.299848 0.290507 0.284206 0.280363 0.276978 0.273336 0.270895 0.269344 0.268325 0.267503 0.266869 0.266443 0.266422 0.267188 0.268935 0.272095 0.272228 0.269747 -100 
-100 -100 0.365038 0.360002 0.350647 0.339018 0.326407 0.314954 0.305511 0.299572 0.296796 0.293150 0.287891 0.284582 0.282663 0.281485 0.280533 0.279821 0.279374 0.279462 0.280980 0.284324 0.296529 0.296723 0.285566 -100 
-100 -100 0.384212 0.379209 0.369922 0.358369 0.345812 0.333983 0.323761 0.317124 0.313765 0.309760 0.304338 0.300985 0.299091 0.297848 0.296708 0.295796 0.295138 0.294973 0.296171 0.299181 0.311144 0.311148 0.299849 -100 
-100 -100 0.405356 0.400453 0.391463 0.380386 0.368823 0.356424 0.343951 0.335340 0.329683 0.325222 0.321087 0.318613 0.317292 0.316083 0.314557 0.313253 0.312156 0.311346 0.311092 0.311779 0.313991 0.313542 0.310821 -100 
-100 -100 0.425261 0.420518 0.412058 0.402147 0.393339 0.380355 0.363938 0.352874 0.345340 0.340385 0.336961 0.335337 0.334893 0.333690 0.331374 0.329451 0.327828 0.326345 0.325005 0.324127 0.324018 0.323098 0.321590 -100 
-100 -100 0.443413 0.438846 0.431483 0.424388 0.428975 0.415422 0.384480 0.369544 0.359916 0.354417 0.351307 0.350465 0.351510 0.350257 0.346366 0.343604 0.341442 0.339430 0.337301 0.335471 0.334041 0.332778 0.331798 -100 
-100 -100 0.458098 0.453265 0.445433 0.437828 0.441919 0.427873 0.396416 0.381001 0.370935 0.365161 0.361915 0.360959 0.361878 0.360511 0.356510 0.353613 0.351299 0.349118 0.346787 0.344731 0.343096 0.341711 0.340686 -100 
-100 -100 0.470081 0.464466 0.454454 0.442898 0.432499 0.418012 0.400051 0.387519 0.378553 0.372777 0.369078 0.367212 0.366466 0.364942 0.362273 0.359960 0.357884 0.355892 0.353908 0.352347 0.351398 0.350102 0.348664 -100 
-100 -100 0.479170 0.472677 0.460892 0.446933 0.432674 0.417797 0.402793 0.391588 0.383217 0.377442 0.373320 0.370744 0.369090 0.367430 0.365377 0.363480 0.361688 0.360071 0.358797 0.358440 0.359379 0.358317 0.355630 -100 
-100 -100 0.484891 0.477647 0.464415 0.448895 0.432689 0.417534 0.403818 0.393329 0.385442 0.379690 0.375221 0.372190 0.370066 0.368341 0.366592 0.364978 0.363472 0.362306 0.362015 0.363628 0.368482 0.367697 0.361932 -100 
-100 -100 0.484580 0.477226 0.463756 0.447903 0.431297 0.416129 0.402800 0.392689 0.385214 0.379499 0.374712 0.371447 0.369162 0.367476 0.365926 0.364523 0.363221 0.362285 0.362259 0.364127 0.369181 0.368517 0.362799 -100 
-100 -100 0.478068 0.471205 0.458566 0.443363 0.427131 0.412250 0.399349 0.389797 0.383666 0.378002 0.372011 0.368377 0.365970 0.364382 0.363040 0.361844 0.360705 0.359779 0.359318 0.359734 0.361298 0.360586 0.358025 -100 
-100 -100 0.467705 0.461420 0.449760 0.435450 0.419883 0.405517 0.393309 0.385100 0.382408 0.376812 0.367573 0.362867 0.360173 0.358671 0.357537 0.356567 0.355612 0.354744 0.354057 0.353728 0.353759 0.352992 0.351728 -100 
-100 -100 0.453468 0.447624 0.436736 0.423238 0.408459 0.394864 0.384306 0.379689 0.391083 0.385604 0.362555 0.354647 0.350863 0.349345 0.348418 0.347712 0.346994 0.346253 0.345519 0.344913 0.344399 0.343603 0.342771 -100 
-100 -100 0.435374 0.429796 0.419376 0.406507 0.392404 0.379416 0.369350 0.365100 0.376842 0.371555 0.348581 0.340829 0.337242 0.335983 0.335370 0.334992 0.334558 0.333987 0.333274 0.332563 0.331900 0.331077 0.330317 -100 
-100 -100 0.412366 0.406827 0.396472 0.384010 0.370514 0.357998 0.347389 0.340513 0.339243 0.334235 0.324897 0.320456 0.318285 0.317523 0.317330 0.317340 0.317254 0.316866 0.316198 0.315448 0.315053 0.314188 0.313071 -100 
-100 -100 0.386406 0.380558 0.369539 0.357157 0.344267 0.332488 0.322435 0.315673 0.313203 0.308545 0.301139 0.297408 0.295643 0.295177 0.295313 0.295691 0.295939 0.295740 0.295149 0.294491 0.294882 0.293992 0.292054 -100 
-100 -100 0.357332 0.350850 0.338312 0.325703 0.313460 0.302644 0.293827 0.288993 0.290521 0.286301 0.275793 0.271095 0.269168 0.268814 0.269173 0.269828 0.270384 0.270388 0.270215 0.270394 0.278521 0.277651 0.268087 -100 
-100 -100 0.322437 0.316290 0.304325 0.292564 0.281316 0.271518 0.263619 0.259455 0.261439 0.257714 0.247767 0.243462 0.241754 0.241537 0.242014 0.242790 0.243466 0.243575 0.243468 0.243657 0.251633 0.250830 0.241520 -100 
-100 -100 0.283736 0.278885 0.269734 0.259847 0.249889 0.241034 0.233577 0.228551 0.226353 0.223138 0.218482 0.216127 0.215147 0.215108 0.215616 0.216361 0.216981 0.217089 0.216719 0.216192 0.216606 0.215899 0.214241 -100 
-100 -100 0.254785 0.250764 0.243297 0.234648 0.225606 0.217501 0.210571 0.205523 0.202229 0.199450 0.196773 0.195315 0.194679 0.194699 0.195150 0.195782 0.196308 0.196410 0.196079 0.195515 0.195230 0.194620 0.193817 -100 
-100 -100 0.238770 0.235107 0.228363 0.220283 0.211718 0.204026 0.197438 0.192533 0.189011 0.186485 0.184563 0.183463 0.182980 0.183012 0.183405 0.183947 0.184394 0.184486 0.184182 0.183642 0.183065 0.182517 0.182116 -100 
-100 -100 -100 -100 -100 -100 -100 -100 -100 -100 -100 -100 -100 -100 -100 -100 -100 -100 -100 -100 -100 -100 -100 -100 -100 -100 
-100 -100 -100 -100 -100 -100 -100 -100 -100 -100 -100 -100 -100 -100 -100 -100 -100 -100 -100 -100 -100 -100 -100 -100 -100 -100 
-100 -100 -100 -100 -100 -100 -100 -100 -100 -100 -100 -100 -100 -100 -100 -100 -100 -100 -100 -100 -100 -100 -100 -100 -100 -100 
-100 -100 0.359174 0.354069 0.344582 0.332787 0.319988 0.308415 0.298694 0.291801 0.287151 0.283675 0.280655 0.278606 0.277209 0.276203 0.275352 0.274699 0.274253 0.274134 0.274564 0.275582 0.277224 0.277304 0.276088 -100 
-100 -100 0.367673 0.362552 0.353031 0.341185 0.328322 0.316685 0.306986 0.300351 0.296205 0.292593 0.288797 0.286250 0.284631 0.283534 0.282627 0.281957 0.281535 0.281528 0.282302 0.284060 0.287249 0.287408 0.284938 -100 
-100 -100 0.383406 0.378279 0.368739 0.356850 0.343920 0.332126 0.322327 0.316044 0.312937 0.309068 0.303691 0.300308 0.298381 0.297140 0.296072 0.295325 0.294882 0.294976 0.296476 0.299801 0.312055 0.312259 0.301051 -100 
-100 -100 0.403005 0.397920 0.388454 0.376648 0.363773 0.351616 0.341043 0.334058 0.330355 0.326124 0.320580 0.317148 0.315243 0.313961 0.312732 0.311814 0.311174 0.311014 0.312160 0.315105 0.327073 0.327069 0.315711 -100 
-100 -100 0.424706 0.419713 0.410545 0.399218 0.387349 0.374620 0.361795 0.352840 0.346857 0.342144 0.337832 0.335240 0.333859 0.332620 0.331098 0.329858 0.328836 0.328021 0.327662 0.328226 0.330351 0.329856 0.327112 -100 
-100 -100 0.445229 0.440393 0.431751 0.421590 0.412488 0.399168 0.382381 0.370963 0.363095 0.357861 0.354219 0.352438 0.351905 0.350691 0.348451 0.346675 0.345204 0.343712 0.342194 0.341124 0.340871 0.339870 0.338326 -100 
-100 -100 0.464043 0.459382 0.451833 0.444493 0.448785 0.434891 0.403556 0.388239 0.378256 0.372451 0.369081 0.368041 0.368952 0.367699 0.363954 0.361417 0.359499 0.357477 0.355078 0.352987 0.351366 0.350000 0.348976 -100 
-100 -100 0.479386 0.474462 0.466439 0.458581 0.462363 0.447967 0.416105 0.400296 0.389859 0.383753 0.380200 0.379001 0.379746 0.378364 0.374493 0.371808 0.369720 0.367534 0.364941 0.362635 0.360815 0.359341 0.358276 -100 
-100 -100 0.492014 0.486297 0.476089 0.464266 0.453551 0.438697 0.420330 0.407423 0.398100 0.391956 0.387879 0.385709 0.384762 0.383160 0.380519 0.378312 0.376355 0.374350 0.372214 0.370503 0.369445 0.368094 0.366632 -100 
-100 -100 0.501618 0.495021 0.483045 0.468823 0.454239 0.438991 0.423598 0.412049 0.403358 0.397184 0.392589 0.389621 0.387712 0.385901 0.383769 0.381868 0.380103 0.378475 0.377144 0.376746 0.377657 0.376590 0.373908 -100 
-100 -100 0.507657 0.500314 0.486903 0.471130 0.454605 0.439082 0.424986 0.414191 0.406028 0.399855 0.394819 0.391317 0.388897 0.386958 0.385026 0.383314 0.381768 0.380598 0.380322 0.381976 0.386831 0.386092 0.380401 -100 
-100 -100 0.507457 0.500003 0.486347 0.470238 0.453306 0.437764 0.424040 0.413607 0.405843 0.399698 0.394323 0.390564 0.387957 0.386032 0.384256 0.382708 0.381331 0.380405 0.380444 0.382416 0.387526 0.386948 0.381318 -100 
-100 -100 0.500880 0.493891 0.481030 0.465555 0.448997 0.433717 0.420373 0.410440 0.403969 0.397864 0.391327 0.387237 0.384510 0.382678 0.381119 0.379771 0.378555 0.377645 0.377285 0.377865 0.379593 0.378985 0.376459 -100 
-100 -100 0.490229 0.483795 0.471872 0.457282 0.441399 0.426622 0.413927 0.405296 0.402245 0.396215 0.386459 0.381331 0.378338 0.376601 0.375255 0.374130 0.373100 0.372258 0.371703 0.371589 0.371849 0.371201 0.369945 -100 
-100 -100 0.475501 0.469480 0.458265 0.444481 0.429408 0.415401 0.404323 0.399277 0.410286 0.404393 0.380880 0.372568 0.368507 0.366770 0.365640 0.364783 0.363996 0.363295 0.362714 0.362363 0.362127 0.361458 0.360605 -100 
-100 -100 0.456540 0.450784 0.440029 0.426875 0.412486 0.399089 0.388485 0.383790 0.395148 0.389484 0.366098 0.357998 0.354179 0.352742 0.351949 0.351440 0.350950 0.350426 0.349852 0.349374 0.348965 0.348264 0.347478 -100 
-100 -100 0.432376 0.426658 0.415999 0.403266 0.389505 0.376563 0.365374 0.358005 0.356360 0.351007 0.341328 0.336652 0.334345 0.333454 0.333114 0.333033 0.332930 0.332574 0.331983 0.331379 0.331162 0.330382 0.329251 -100 
-100 -100 0.405266 0.399220 0.387884 0.375255 0.362162 0.349935 0.339195 0.331859 0.328968 0.323999 0.316359 0.312510 0.310720 0.310182 0.310192 0.310515 0.310789 0.310609 0.310018 0.309409 0.309903 0.309061 0.307101 -100 
-100 -100 0.375047 0.368338 0.355433 0.342612 0.330282 0.318993 0.309311 0.303800 0.304827 0.300326 0.289704 0.284988 0.283148 0.282776 0.283007 0.283631 0.284275 0.284292 0.284028 0.284188 0.292415 0.291564 0.281909 -100 
-100 -100 0.338777 0.332405 0.320058 0.308048 0.296669 0.286388 0.277634 0.272813 0.274313 0.270344 0.260318 0.256023 0.254421 0.254224 0.254607 0.255377 0.256149 0.256281 0.256073 0.256217 0.264258 0.263468 0.254062 -100 
-100 -100 0.298581 0.293519 0.284009 0.273781 0.263511 0.254163 0.246045 0.240493 0.237931 0.234494 0.229718 0.227346 0.226427 0.226409 0.226890 0.227662 0.228357 0.228490 0.228074 0.227512 0.227933 0.227226 0.225543 -100 
-100 -100 0.268488 0.264275 0.256463 0.247418 0.237955 0.229353 0.221880 0.216393 0.212781 0.209795 0.207000 0.205503 0.204888 0.204929 0.205394 0.206070 0.206660 0.206794 0.206454 0.205880 0.205597 0.204987 0.204176 -100 
-100 -100 0.251856 0.248011 0.240932 0.232433 0.223401 0.215211 0.208131 0.202825 0.199005 0.196280 0.194239 0.193090 0.192609 0.192662 0.193086 0.193677 0.194181 0.194310 0.194016 0.193478 0.192906 0.192359 0.191955 -100 
-100 -100 -100 -100 -100 -100 -100 -100 -100 -100 -100 -100 -100 -100 -100 -100 -100 -100 -100 -100 -100 -100 -100 -100 -100 -100 
-100 -100 -100 -100 -100 -100 -100 -100 -100 -100 -100 -100 -100 -100 -100 -100 -100 -100 -100 -100 -100 -100 -100 -100 -100 -100 
-100 -100 -100 -100 -100 -100 -100 -100 -100 -100 -100 -100 -100 -100 -100 -100 -100 -100 -100 -100 -100 -100 -100 -100 -100 -100 
-100 -100 0.378887 0.373653 0.363906 0.351755 0.338502 0.326431 0.316132 0.308614 0.303305 0.299578 0.296708 0.294799 0.293506 0.292469 0.291496 0.290775 0.290267 0.290027 0.290156 0.290714 0.291464 0.291462 0.290887 -100 
-100 -100 0.387576 0.382324 0.372541 0.360333 0.347000 0.334835 0.324478 0.317021 0.311874 0.308018 0.304741 0.302575 0.301229 0.300144 0.299072 0.298322 0.297818 0.297625 0.297910 0.298822 0.300129 0.300152 0.299148 -100 
-100 -100 0.403697 0.398431 0.388610 0.376329 0.362867 0.350496 0.339932 0.332469 0.327571 0.323464 0.319462 0.316921 0.315779 0.314617 0.313090 0.312229 0.311660 0.311456 0.311891 0.313287 0.316152 0.316137 0.313616 -100 
-100 -100 0.423838 0.418586 0.408782 0.396493 0.382933 0.370194 0.359010 0.350935 0.345508 0.341030 0.336808 0.334175 0.333025 0.331836 0.330232 0.329289 0.328596 0.328140 0.328180 0.329150 0.331649 0.331394 0.328755 -100 
-100 -100 0.446190 0.440986 0.431311 0.419199 0.405827 0.392569 0.380107 0.370727 0.363956 0.359000 0.355083 0.352699 0.351391 0.350232 0.348899 0.347904 0.347066 0.346103 0.345116 0.344701 0.344840 0.344130 0.342800 -100 
-100 -100 0.467401 0.462268 0.452815 0.441160 0.428531 0.414723 0.400414 0.389481 0.381465 0.376001 0.372235 0.370157 0.369131 0.367993 0.366467 0.365325 0.364360 0.362849 0.360762 0.359025 0.357788 0.356591 0.355545 -100 
-100 -100 0.486902 0.481793 0.472616 0.461744 0.451755 0.437394 0.419348 0.406625 0.397436 0.391469 0.387648 0.385781 0.385186 0.384007 0.382004 0.380668 0.379798 0.377855 0.374681 0.371959 0.369812 0.368249 0.367267 -100 
-100 -100 0.502885 0.497535 0.487929 0.476567 0.466079 0.451218 0.432672 0.419508 0.409920 0.403605 0.399468 0.397328 0.396503 0.395148 0.392989 0.391492 0.390453 0.388353 0.385017 0.382125 0.379825 0.378169 0.377151 -100 
-100 -100 0.515957 0.510054 0.499230 0.486056 0.471876 0.456577 0.440796 0.428566 0.419340 0.412836 0.408124 0.405234 0.403506 0.401839 0.399853 0.398241 0.396782 0.394801 0.392221 0.389977 0.388268 0.386790 0.385646 -100 
-100 -100 0.525529 0.518978 0.506939 0.492278 0.476388 0.460741 0.445949 0.434479 0.425709 0.419084 0.413738 0.410084 0.407674 0.405685 0.403642 0.401912 0.400312 0.398613 0.396856 0.395660 0.395124 0.393964 0.392408 -100 
-100 -100 0.531279 0.524184 0.511150 0.495458 0.478584 0.462718 0.448449 0.437536 0.429229 0.422547 0.416658 0.412444 0.409710 0.407490 0.405211 0.403380 0.401766 0.400407 0.399492 0.399554 0.400869 0.400045 0.397463 -100 
-100 -100 0.531302 0.524098 0.510855 0.494917 0.477810 0.461902 0.447785 0.437061 0.428945 0.422257 0.416170 0.411774 0.408908 0.406659 0.404423 0.402646 0.401126 0.400000 0.399463 0.399933 0.401596 0.400971 0.398453 -100 
-100 -100 0.525504 0.518592 0.505833 0.490338 0.473533 0.457781 0.443739 0.433061 0.425198 0.418549 0.412292 0.407922 0.404985 0.402874 0.400983 0.399412 0.398060 0.397056 0.396511 0.396597 0.397170 0.396605 0.395215 -100 
-100 -100 0.515425 0.508873 0.496702 0.481892 0.465687 0.450302 0.436493 0.426224 0.419370 0.412816 0.405755 0.401190 0.398278 0.396348 0.394720 0.393375 0.392219 0.391356 0.390852 0.390797 0.390951 0.390411 0.389457 -100 
-100 -100 0.500903 0.494593 0.482742 0.468598 0.453166 0.438355 0.425159 0.416084 0.412724 0.406330 0.396129 0.390738 0.387665 0.385911 0.384557 0.383484 0.382590 0.381912 0.381513 0.381498 0.381605 0.381079 0.380204 -100 
-100 -100 0.480978 0.474915 0.463523 0.450033 0.435333 0.421115 0.408314 0.399521 0.396411 0.390283 0.380387 0.375329 0.372600 0.371184 0.370182 0.369474 0.368906 0.368406 0.368006 0.367880 0.367852 0.367283 0.366438 -100 
-100 -100 0.454632 0.448773 0.437901 0.425055 0.411164 0.397550 0.384862 0.375442 0.369464 0.363704 0.357459 0.353867 0.352009 0.351083 0.350510 0.350254 0.350144 0.349789 0.349184 0.348718 0.348388 0.347705 0.346880 -100 
-100 -100 0.424925 0.418995 0.408023 0.395732 0.382909 0.370047 0.357593 0.348283 0.342160 0.336819 0.331568 0.328717 0.327498 0.326983 0.326709 0.326869 0.327217 0.326997 0.326154 0.325356 0.324846 0.324050 0.323129 -100 
-100 -100 0.391602 0.385368 0.373586 0.361803 0.350504 0.338549 0.326254 0.317634 0.313001 0.308139 0.302349 0.299642 0.298888 0.298659 0.298540 0.299013 0.300238 0.300148 0.298696 0.297783 0.298083 0.297225 0.295300 -100 
-100 -100 0.353591 0.347695 0.336518 0.325523 0.315152 0.304199 0.292891 0.285086 0.281053 0.276760 0.271533 0.269209 0.268703 0.268663 0.268725 0.269380 0.270748 0.270772 0.269383 0.268462 0.268703 0.267880 0.266058 -100 
-100 -100 0.313196 0.308252 0.299136 0.289147 0.279035 0.269070 0.259518 0.252493 0.247879 0.244195 0.240896 0.239271 0.238850 0.238916 0.239222 0.239940 0.240771 0.240872 0.240161 0.239319 0.238695 0.237978 0.237265 -100 
-100 -100 0.282779 0.278467 0.270528 0.261249 0.251483 0.242290 0.233930 0.227652 0.223173 0.219977 0.217570 0.216305 0.215887 0.215973 0.216384 0.217058 0.217737 0.217878 0.217415 0.216752 0.216117 0.215511 0.215037 -100 
-100 -100 0.265761 0.261741 0.254350 0.245436 0.235910 0.227139 0.219404 0.213559 0.209279 0.206359 0.204343 0.203244 0.202834 0.202915 0.203334 0.203942 0.204494 0.204648 0.204344 0.203798 0.203188 0.202652 0.202300 -100 
-100 -100 -100 -100 -100 -100 -100 -100 -100 -100 -100 -100 -100 -100 -100 -100 -100 -100 -100 -100 -100 -100 -100 -100 -100 -100 
-100 -100 -100 -100 -100 -100 -100 -100 -100 -100 -100 -100 -100 -100 -100 -100 -100 -100 -100 -100 -100 -100 -100 -100 -100 -100 
-100 -100 -100 -100 -100 -100 -100 -100 -100 -100 -100 -100 -100 -100 -100 -100 -100 -100 -100 -100 -100 -100 -100 -100 -100 -100 
-100 -100 0.397442 0.392049 0.381995 0.369425 0.355666 0.343045 0.332148 0.324006 0.318117 0.314142 0.311364 0.309616 0.308493 0.307443 0.306308 0.305496 0.304910 0.304516 0.304329 0.304426 0.304667 0.304539 0.304152 -100 
-100 -100 0.406352 0.400937 0.390840 0.378201 0.364345 0.351601 0.340580 0.332360 0.326438 0.322348 0.319404 0.317620 0.316708 0.315650 0.314263 0.313377 0.312767 0.312355 0.312173 0.312362 0.312774 0.312616 0.312041 -100 
-100 -100 0.422902 0.417461 0.407301 0.394556 0.380527 0.367536 0.356226 0.347792 0.341754 0.337433 0.334224 0.332495 0.332821 0.331743 0.329035 0.327890 0.327159 0.326649 0.326378 0.326597 0.327483 0.327216 0.325997 -100 
-100 -100 0.443621 0.438169 0.427973 0.415138 0.400915 0.387549 0.375701 0.366721 0.360192 0.355496 0.352035 0.350176 0.350482 0.349401 0.346683 0.345556 0.344792 0.344042 0.343316 0.343053 0.343530 0.342995 0.341649 -100 
-100 -100 0.466649 0.461202 0.451019 0.438159 0.423829 0.409975 0.397242 0.387368 0.379956 0.374759 0.371064 0.368905 0.367905 0.366850 0.365509 0.364764 0.364189 0.363057 0.361364 0.360029 0.359149 0.358180 0.357227 -100 
-100 -100 0.488578 0.483130 0.472970 0.460159 0.445868 0.431491 0.417686 0.406809 0.398538 0.392822 0.388898 0.386603 0.385375 0.384352 0.383356 0.382972 0.382824 0.381276 0.378282 0.375681 0.373743 0.372294 0.371330 -100 
-100 -100 0.508800 0.503298 0.493123 0.480394 0.466704 0.451794 0.436329 0.424439 0.415370 0.409152 0.404905 0.402442 0.401135 0.400091 0.399222 0.399288 0.400204 0.398321 0.393536 0.389725 0.386916 0.385084 0.384066 -100 
-100 -100 0.525444 0.519730 0.509177 0.495998 0.481825 0.466430 0.450503 0.438233 0.428828 0.422211 0.417489 0.414605 0.412971 0.411697 0.410645 0.410535 0.411280 0.409257 0.404354 0.400429 0.397515 0.395616 0.394572 -100 
-100 -100 0.538966 0.532865 0.521534 0.507371 0.491629 0.475831 0.460684 0.448762 0.439555 0.432649 0.427203 0.423568 0.421277 0.419550 0.418026 0.417123 0.416477 0.414516 0.411167 0.408235 0.405970 0.404326 0.403302 -100 
-100 -100 0.548580 0.542045 0.529937 0.514899 0.498293 0.482230 0.467480 0.456136 0.447440 0.440334 0.434001 0.429499 0.426665 0.424447 0.422295 0.420714 0.419358 0.417591 0.415368 0.413535 0.412179 0.410912 0.409851 -100 
-100 -100 0.554143 0.547248 0.534504 0.518847 0.501702 0.485511 0.471099 0.460347 0.452268 0.445060 0.437938 0.432792 0.429923 0.427329 0.424287 0.422165 0.420457 0.418934 0.417572 0.416738 0.416446 0.415546 0.414260 -100 
-100 -100 0.554437 0.547435 0.534503 0.518685 0.501418 0.485170 0.470767 0.460070 0.452066 0.444822 0.437548 0.432260 0.429283 0.426613 0.423494 0.421287 0.419562 0.418264 0.417378 0.417080 0.417251 0.416600 0.415375 -100 
-100 -100 0.549486 0.542590 0.529811 0.514253 0.497230 0.481017 0.466390 0.455295 0.446977 0.439754 0.432801 0.427779 0.424544 0.422062 0.419642 0.417732 0.416198 0.415105 0.414479 0.414386 0.414545 0.414036 0.413113 -100 
-100 -100 0.540342 0.533551 0.520843 0.505762 0.489322 0.473343 0.458546 0.447230 0.438946 0.431828 0.425022 0.420293 0.417199 0.414976 0.412952 0.411303 0.409983 0.409111 0.408757 0.408994 0.409421 0.409014 0.408073 -100 
-100 -100 0.527048 0.520154 0.506861 0.492206 0.476599 0.461074 0.446340 0.435257 0.428066 0.421137 0.413597 0.408887 0.405947 0.403993 0.402287 0.400914 0.399871 0.399242 0.399154 0.399759 0.400571 0.400233 0.399110 -100 
-100 -100 0.506237 0.499564 0.486703 0.472744 0.457968 0.443017 0.428526 0.417595 0.410579 0.403960 0.396879 0.392667 0.390202 0.388640 0.387288 0.386288 0.385600 0.385151 0.385044 0.385545 0.386255 0.385870 0.384742 -100 
-100 -100 0.477146 0.470941 0.459397 0.446456 0.432753 0.418458 0.404098 0.393012 0.385144 0.378945 0.373607 0.370488 0.368922 0.367890 0.366918 0.366381 0.366233 0.365881 0.365324 0.365171 0.365234 0.364679 0.363740 -100 
-100 -100 0.445662 0.439501 0.428152 0.416299 0.404462 0.390919 0.376014 0.364615 0.356658 0.350908 0.346520 0.344423 0.343893 0.343368 0.342510 0.342355 0.342823 0.342536 0.341358 0.340464 0.339901 0.339156 0.338342 -100 
-100 -100 0.411873 0.405343 0.392731 0.382085 0.373375 0.360705 0.344169 0.332279 0.324679 0.319410 0.315511 0.314279 0.314888 0.314764 0.313750 0.313871 0.316019 0.315791 0.312952 0.311449 0.310740 0.309864 0.308769 -100 
-100 -100 0.372046 0.365863 0.353883 0.343999 0.336208 0.324544 0.309038 0.298078 0.291208 0.286561 0.283208 0.282357 0.283248 0.283342 0.282531 0.282873 0.285163 0.285051 0.282286 0.280737 0.279952 0.279089 0.278076 -100 
-100 -100 0.328578 0.323437 0.314021 0.304365 0.295102 0.284482 0.272736 0.264005 0.258064 0.254128 0.251514 0.250598 0.250907 0.251056 0.250907 0.251448 0.252480 0.252518 0.251390 0.250272 0.249400 0.248670 0.248114 -100 
-100 -100 0.296496 0.291973 0.283688 0.274206 0.264366 0.254561 0.245073 0.237912 0.232789 0.229401 0.227182 0.226181 0.226060 0.226192 0.226437 0.227053 0.227822 0.227954 0.227345 0.226594 0.225891 0.225296 0.224878 -100 
-100 -100 0.278629 0.274390 0.266619 0.257291 0.247348 0.237987 0.229528 0.223117 0.218446 0.215359 0.213356 0.212346 0.212056 0.212167 0.212534 0.213133 0.213728 0.213896 0.213566 0.213011 0.212408 0.211892 0.211560 -100 
-100 -100 -100 -100 -100 -100 -100 -100 -100 -100 -100 -100 -100 -100 -100 -100 -100 -100 -100 -100 -100 -100 -100 -100 -100 -100 
-100 -100 -100 -100 -100 -100 -100 -100 -100 -100 -100 -100 -100 -100 -100 -100 -100 -100 -100 -100 -100 -100 -100 -100 -100 -100 
-100 -100 -100 -100 -100 -100 -100 -100 -100 -100 -100 -100 -100 -100 -100 -100 -100 -100 -100 -100 -100 -100 -100 -100 -100 -100 
-100 -100 0.414403 0.408815 0.398386 0.385340 0.371023 0.357839 0.346354 0.337661 0.331280 0.327055 0.324297 0.322685 0.322064 0.320987 0.319314 0.318345 0.317638 0.317107 0.316665 0.316431 0.316309 0.316060 0.315752 -100 
-100 -100 0.423578 0.417959 0.407467 0.394335 0.379902 0.366575 0.354931 0.346092 0.339595 0.335276 0.332523 0.331139 0.331648 0.330586 0.327803 0.326589 0.325789 0.325191 0.324657 0.324377 0.324250 0.323939 0.323533 -100 
-100 -100 0.440621 0.434959 0.424371 0.411096 0.396450 0.382849 0.370875 0.361731 0.354989 0.350496 0.347992 0.347702 0.354980 0.353929 0.344384 0.342015 0.340763 0.339971 0.339172 0.338697 0.338479 0.338017 0.337408 -100 
-100 -100 0.461916 0.456229 0.445571 0.432153 0.417255 0.403275 0.390811 0.381159 0.373945 0.369076 0.366300 0.365870 0.373120 0.372080 0.362563 0.360275 0.359085 0.358059 0.356720 0.355703 0.355038 0.354294 0.353553 -100 
-100 -100 0.485585 0.479882 0.469177 0.455634 0.440475 0.426025 0.412891 0.402550 0.394648 0.389214 0.385630 0.383774 0.384136 0.383120 0.380577 0.379831 0.379592 0.378298 0.375795 0.373746 0.372197 0.371020 0.370206 -100 
-100 -100 0.508172 0.502436 0.491660 0.477981 0.462572 0.447616 0.433749 0.422675 0.414103 0.408120 0.404036 0.401634 0.400669 0.399706 0.398703 0.399003 0.400168 0.398547 0.394036 0.390496 0.387931 0.386256 0.385309 -100 
-100 -100 0.529085 0.523260 0.512327 0.498448 0.482822 0.467346 0.452669 0.440924 0.431756 0.425253 0.420641 0.417803 0.416241 0.415305 0.415236 0.416975 0.422577 0.420687 0.411201 0.405729 0.402072 0.399961 0.398877 -100 
-100 -100 0.546370 0.540361 0.529094 0.514801 0.498715 0.482768 0.467653 0.455578 0.446122 0.439176 0.433944 0.430548 0.428547 0.427334 0.427077 0.428625 0.434047 0.432029 0.422462 0.416919 0.413194 0.411039 0.409936 -100 
-100 -100 0.560418 0.554124 0.542339 0.527451 0.510687 0.494373 0.479271 0.467364 0.458080 0.450768 0.444626 0.440385 0.437815 0.435986 0.434593 0.434351 0.435017 0.433023 0.428267 0.424530 0.421778 0.419975 0.418972 -100 
-100 -100 0.570270 0.563669 0.551368 0.535939 0.518715 0.502211 0.487324 0.476036 0.467424 0.459858 0.452555 0.447335 0.444477 0.441994 0.439257 0.437655 0.436643 0.434781 0.431933 0.429619 0.427818 0.426459 0.425563 -100 
-100 -100 0.575886 0.569036 0.556315 0.540516 0.523029 0.506477 0.491891 0.481340 0.473579 0.465896 0.457617 0.451852 0.450629 0.447634 0.441959 0.439143 0.437184 0.435493 0.433796 0.432529 0.431620 0.430670 0.429814 -100 
-100 -100 0.576435 0.569472 0.556545 0.540634 0.523101 0.506486 0.491808 0.481223 0.473470 0.465730 0.457311 0.451422 0.450100 0.446995 0.441149 0.438127 0.436026 0.434558 0.433462 0.432861 0.432528 0.431873 0.431069 -100 
-100 -100 0.572254 0.565228 0.552069 0.536279 0.518969 0.502287 0.487088 0.475707 0.467177 0.459424 0.451610 0.445950 0.442745 0.439881 0.436534 0.434147 0.432358 0.431168 0.430524 0.430458 0.430604 0.430153 0.429347 -100 
-100 -100 0.564621 0.557350 0.543345 0.527766 0.511070 0.494519 0.478766 0.466696 0.457671 0.450023 0.442832 0.437703 0.434467 0.431926 0.429345 0.427328 0.425795 0.424897 0.424714 0.425332 0.426190 0.425914 0.424846 -100 
-100 -100 0.555062 0.546924 0.529967 0.514174 0.498337 0.482142 0.465951 0.453571 0.444646 0.437209 0.430256 0.425507 0.422516 0.420307 0.418178 0.416455 0.415243 0.414649 0.414878 0.416173 0.417798 0.417652 0.416199 -100 
-100 -100 0.533506 0.525551 0.508922 0.493887 0.479046 0.463415 0.447256 0.434872 0.426041 0.418963 0.412622 0.408536 0.406145 0.404382 0.402606 0.401259 0.400454 0.400049 0.400216 0.401412 0.402963 0.402779 0.401303 -100 
-100 -100 0.499734 0.492853 0.479506 0.466301 0.453129 0.438196 0.421833 0.409269 0.400222 0.393615 0.388479 0.385571 0.384282 0.383112 0.381662 0.380796 0.381079 0.380718 0.379712 0.379901 0.380414 0.380004 0.378895 -100 
-100 -100 0.467698 0.460809 0.447422 0.435936 0.426088 0.411894 0.393440 0.379758 0.370368 0.364223 0.360224 0.358775 0.359089 0.358522 0.356889 0.356371 0.358080 0.357707 0.355018 0.353988 0.353457 0.352785 0.351973 -100 
-100 -100 0.440206 0.431981 0.412949 0.403123 0.400647 0.387278 0.362447 0.346480 0.336559 0.330848 0.327854 0.327954 0.330336 0.330301 0.328355 0.328594 0.341754 0.341359 0.326938 0.324200 0.322480 0.321585 0.320844 -100 
-100 -100 0.398667 0.390815 0.372400 0.363361 0.361908 0.349556 0.325683 0.310696 0.301580 0.296547 0.294132 0.294653 0.297399 0.297617 0.295847 0.296299 0.309386 0.309115 0.294985 0.292181 0.290343 0.289447 0.288799 -100 
-100 -100 0.345061 0.339294 0.328127 0.318829 0.311523 0.300284 0.285151 0.274402 0.267342 0.263168 0.260968 0.260776 0.262045 0.262260 0.261429 0.261731 0.263992 0.263956 0.261327 0.259879 0.258808 0.258090 0.257621 -100 
-100 -100 0.309381 0.304526 0.295457 0.285806 0.276284 0.265907 0.254906 0.246793 0.241100 0.237554 0.235479 0.234773 0.235050 0.235220 0.235214 0.235731 0.237016 0.237133 0.235928 0.235086 0.234325 0.233761 0.233393 -100 
-100 -100 0.289977 0.285495 0.277258 0.267549 0.257306 0.247399 0.238153 0.231196 0.226184 0.222971 0.220998 0.220106 0.219978 0.220113 0.220382 0.220938 0.221601 0.221782 0.221393 0.220848 0.220279 0.219802 0.219494 -100 
-100 -100 -100 -100 -100 -100 -100 -100 -100 -100 -100 -100 -100 -100 -100 -100 -100 -100 -100 -100 -100 -100 -100 -100 -100 -100 
-100 -100 -100 -100 -100 -100 -100 -100 -100 -100 -100 -100 -100 -100 -100 -100 -100 -100 -100 -100 -100 -100 -100 -100 -100 -100 
-100 -100 -100 -100 -100 -100 -100 -100 -100 -100 -100 -100 -100 -100 -100 -100 -100 -100 -100 -100 -100 -100 -100 -100 -100 -100 
-100 -100 0.428421 0.422600 0.411745 0.398183 0.383312 0.369592 0.357594 0.348434 0.341649 0.337152 0.334247 0.332556 0.331880 0.330741 0.328992 0.327950 0.327169 0.326550 0.325981 0.325580 0.325283 0.324941 0.324622 -100 
-100 -100 0.437937 0.432058 0.421095 0.407409 0.392398 0.378519 0.366345 0.357015 0.350087 0.345502 0.342641 0.341213 0.341694 0.340569 0.337686 0.336378 0.335484 0.334779 0.334094 0.333611 0.333267 0.332859 0.332465 -100 
-100 -100 0.455543 0.449587 0.438463 0.424581 0.409322 0.395153 0.382634 0.372968 0.365753 0.361002 0.358445 0.358160 0.365435 0.364316 0.354637 0.352134 0.350758 0.349838 0.348856 0.348132 0.347621 0.347060 0.346523 -100 
-100 -100 0.477346 0.471368 0.460163 0.446120 0.430586 0.416045 0.403059 0.392905 0.385225 0.380104 0.377266 0.376822 0.384045 0.382919 0.373243 0.370796 0.369459 0.368304 0.366791 0.365536 0.364586 0.363761 0.363100 -100 
-100 -100 0.501438 0.495464 0.484251 0.470091 0.454285 0.439293 0.425715 0.414959 0.406673 0.400976 0.397249 0.395299 0.395584 0.394437 0.391703 0.390789 0.390403 0.388989 0.386356 0.384147 0.382428 0.381189 0.380405 -100 
-100 -100 0.524464 0.518477 0.507216 0.492904 0.476795 0.461320 0.447123 0.435743 0.426865 0.420613 0.416314 0.413750 0.412675 0.411539 0.410289 0.410391 0.411398 0.409672 0.405081 0.401455 0.398803 0.397094 0.396157 -100 
-100 -100 0.545864 0.539804 0.528389 0.513830 0.497369 0.481389 0.466552 0.454604 0.445191 0.438413 0.433538 0.430513 0.428888 0.427746 0.427309 0.428792 0.434208 0.432220 0.422689 0.417180 0.413487 0.411363 0.410283 -100 
-100 -100 0.563625 0.557415 0.545714 0.530780 0.513873 0.497427 0.482141 0.469843 0.460117 0.452869 0.447331 0.443708 0.441609 0.440177 0.439543 0.440829 0.446056 0.443943 0.434337 0.428766 0.425015 0.422858 0.421759 -100 
-100 -100 0.578070 0.571625 0.559518 0.544132 0.526739 0.509914 0.494450 0.482194 0.472554 0.464877 0.458376 0.453846 0.451069 0.449011 0.447345 0.446890 0.447390 0.445291 0.440470 0.436686 0.433897 0.432083 0.431084 -100 
-100 -100 0.588121 0.581437 0.568940 0.553156 0.535428 0.518410 0.503044 0.491301 0.482259 0.474275 0.466571 0.461023 0.457915 0.455205 0.452241 0.450452 0.449286 0.447307 0.444364 0.441970 0.440104 0.438722 0.437835 -100 
-100 -100 0.593750 0.586879 0.574070 0.558025 0.540118 0.523055 0.507922 0.496849 0.488609 0.480477 0.471772 0.465667 0.464179 0.460963 0.455081 0.452085 0.449970 0.448152 0.446339 0.444964 0.443958 0.442982 0.442150 -100 
-100 -100 0.594249 0.587284 0.574296 0.558168 0.540233 0.523105 0.507844 0.496691 0.488418 0.480229 0.471415 0.465221 0.463656 0.460346 0.454289 0.451073 0.448801 0.447208 0.445998 0.445292 0.444864 0.444196 0.443423 -100 
-100 -100 0.589948 0.582884 0.569613 0.553569 0.535841 0.518625 0.502816 0.490829 0.481738 0.473558 0.465450 0.459584 0.456211 0.453156 0.449574 0.446962 0.444989 0.443669 0.442932 0.442797 0.442895 0.442448 0.441670 -100 
-100 -100 0.581942 0.574594 0.560414 0.544528 0.527385 0.510288 0.493918 0.481210 0.471568 0.463546 0.456227 0.451034 0.447731 0.445020 0.442165 0.439879 0.438135 0.437108 0.436860 0.437451 0.438304 0.438056 0.437027 -100 
-100 -100 0.571651 0.563414 0.546267 0.530132 0.513825 0.497088 0.480284 0.467231 0.457567 0.449823 0.443000 0.438358 0.435419 0.433069 0.430623 0.428583 0.427135 0.426420 0.426614 0.427923 0.429578 0.429490 0.428096 -100 
-100 -100 0.549082 0.541031 0.524209 0.508832 0.493527 0.477385 0.460653 0.447643 0.438117 0.430797 0.424654 0.420732 0.418429 0.416546 0.414448 0.412773 0.411727 0.411227 0.411402 0.412662 0.414284 0.414192 0.412788 -100 
-100 -100 0.514052 0.507086 0.493554 0.480041 0.466448 0.451042 0.434170 0.421092 0.411559 0.404755 0.399708 0.396923 0.395698 0.394410 0.392671 0.391502 0.391574 0.391146 0.390194 0.390510 0.391156 0.390863 0.389828 -100 
-100 -100 0.480556 0.473609 0.460090 0.448341 0.438101 0.423469 0.404561 0.390431 0.380644 0.374351 0.370449 0.369129 0.369511 0.368840 0.366942 0.366140 0.367668 0.367258 0.364659 0.363811 0.363462 0.362928 0.362192 -100 
-100 -100 0.451498 0.443247 0.424163 0.414101 0.411226 0.397445 0.372218 0.355835 0.345519 0.339712 0.336904 0.337184 0.339665 0.339551 0.337363 0.337342 0.350396 0.349988 0.335627 0.333091 0.331547 0.330803 0.330165 -100 
-100 -100 0.408681 0.400797 0.382309 0.373016 0.371152 0.358403 0.334160 0.318800 0.309334 0.304245 0.302025 0.302728 0.305573 0.305745 0.303773 0.304000 0.317001 0.316741 0.302681 0.300078 0.298406 0.297662 0.297111 -100 
-100 -100 0.354176 0.348318 0.336963 0.327353 0.319640 0.307994 0.292491 0.281432 0.274141 0.269917 0.267819 0.267750 0.269097 0.269281 0.268306 0.268442 0.270611 0.270593 0.268079 0.266813 0.265913 0.265318 0.264905 -100 
-100 -100 0.317821 0.312831 0.303503 0.293486 0.283534 0.272741 0.261380 0.252998 0.247130 0.243532 0.241505 0.240875 0.241208 0.241363 0.241271 0.241688 0.242920 0.243062 0.241956 0.241258 0.240633 0.240162 0.239838 -100 
-100 -100 0.298041 0.293404 0.284872 0.274768 0.264079 0.253751 0.244151 0.236941 0.231775 0.228509 0.226557 0.225717 0.225631 0.225763 0.225982 0.226477 0.227109 0.227318 0.227016 0.226588 0.226132 0.225731 0.225459 -100 
-100 -100 -100 -100 -100 -100 -100 -100 -100 -100 -100 -100 -100 -100 -100 -100 -100 -100 -100 -100 -100 -100 -100 -100 -100 -100 
-100 -100 -100 -100 -100 -100 -100 -100 -100 -100 -100 -100 -100 -100 -100 -100 -100 -100 -100 -100 -100 -100 -100 -100 -100 -100 
-100 -100 -100 -100 -100 -100 -100 -100 -100 -100 -100 -100 -100 -100 -100 -100 -100 -100 -100 -100 -100 -100 -100 -100 -100 -100 
-100 -100 0.440277 0.434161 0.422768 0.408627 0.393173 0.378937 0.366460 0.356888 0.349729 0.344934 0.341744 0.339781 0.338493 0.337252 0.335881 0.334840 0.334016 0.333344 0.332743 0.332302 0.331940 0.331531 0.331166 -100 
-100 -100 0.450301 0.444062 0.432449 0.418102 0.402464 0.388052 0.375391 0.365644 0.358336 0.353444 0.350240 0.348367 0.347361 0.346113 0.344443 0.343270 0.342364 0.341612 0.340925 0.340436 0.340061 0.339602 0.339165 -100 
-100 -100 0.468708 0.462303 0.450365 0.435715 0.419773 0.405048 0.392037 0.381951 0.374339 0.369235 0.365999 0.364347 0.364676 0.363395 0.360306 0.358784 0.357668 0.356738 0.355823 0.355159 0.354669 0.354085 0.353520 -100 
-100 -100 0.490948 0.484519 0.472508 0.457702 0.441497 0.426406 0.412946 0.402395 0.394342 0.388869 0.385346 0.383517 0.383779 0.382427 0.379235 0.377657 0.376454 0.375267 0.373916 0.372809 0.371950 0.371133 0.370460 -100 
-100 -100 0.515055 0.508734 0.496895 0.482095 0.465678 0.450187 0.436188 0.425084 0.416483 0.410504 0.406444 0.404065 0.402882 0.401429 0.399468 0.398194 0.397154 0.395636 0.393503 0.391624 0.390107 0.388939 0.388169 -100 
-100 -100 0.538142 0.531900 0.520165 0.505321 0.488657 0.472731 0.458171 0.446498 0.437360 0.430865 0.426332 0.423633 0.422230 0.420678 0.418763 0.417704 0.417045 0.415160 0.411891 0.409009 0.406750 0.405191 0.404303 -100 
-100 -100 0.559754 0.553497 0.541700 0.526674 0.509669 0.493263 0.478127 0.465921 0.456313 0.449327 0.444322 0.441464 0.440438 0.438759 0.436274 0.435392 0.435679 0.433472 0.428518 0.424589 0.421663 0.419785 0.418785 -100 
-100 -100 0.577770 0.571401 0.559386 0.544041 0.526619 0.509735 0.494107 0.481482 0.471492 0.464013 0.458389 0.454982 0.453540 0.451578 0.448877 0.447804 0.447911 0.445562 0.440505 0.436499 0.433515 0.431593 0.430559 -100 
-100 -100 0.592391 0.585837 0.573496 0.557760 0.539899 0.522596 0.506627 0.493831 0.483672 0.475702 0.469152 0.464687 0.461918 0.459492 0.456961 0.455345 0.454169 0.451876 0.448316 0.445238 0.442857 0.441171 0.440161 -100 
-100 -100 0.602467 0.595720 0.583060 0.566980 0.548795 0.531231 0.515178 0.502601 0.492729 0.484388 0.476761 0.471240 0.467672 0.464762 0.461855 0.459689 0.457851 0.455723 0.453201 0.451111 0.449531 0.448191 0.447172 -100 
-100 -100 0.607946 0.601054 0.588156 0.571854 0.553486 0.535812 0.519829 0.507652 0.498283 0.489734 0.481178 0.474914 0.471216 0.467941 0.464243 0.461573 0.459390 0.457474 0.455742 0.454549 0.453929 0.452939 0.451746 -100 
-100 -100 0.608102 0.601147 0.588146 0.571785 0.553381 0.535629 0.519520 0.507243 0.497817 0.489220 0.480617 0.474331 0.470608 0.467294 0.463511 0.460719 0.458487 0.456783 0.455527 0.454880 0.454743 0.454026 0.452910 -100 
-100 -100 0.602880 0.595915 0.582873 0.566630 0.548391 0.530607 0.514144 0.501269 0.491242 0.482752 0.474943 0.469309 0.465597 0.462538 0.459375 0.456775 0.454667 0.453168 0.452238 0.451919 0.451914 0.451400 0.450571 -100 
-100 -100 0.592708 0.585715 0.572523 0.556576 0.538817 0.521216 0.504503 0.491208 0.480847 0.472627 0.465683 0.460898 0.457708 0.454989 0.452076 0.449573 0.447581 0.446302 0.445731 0.445878 0.446287 0.445956 0.445122 -100 
-100 -100 0.577313 0.570136 0.556229 0.540596 0.523603 0.506440 0.489699 0.476357 0.466108 0.458283 0.452029 0.447987 0.445486 0.443135 0.440328 0.437922 0.436113 0.435090 0.434883 0.435531 0.436452 0.436278 0.435308 -100 
-100 -100 0.553483 0.546521 0.533038 0.518102 0.501971 0.485457 0.469073 0.456015 0.446080 0.438746 0.433164 0.429804 0.427910 0.426000 0.423526 0.421459 0.420001 0.419223 0.419122 0.419821 0.420782 0.420651 0.419710 -100 
-100 -100 0.520412 0.513980 0.501932 0.488122 0.473182 0.457465 0.441492 0.428755 0.419143 0.412374 0.407638 0.405083 0.403870 0.402499 0.400560 0.399049 0.398218 0.397641 0.397246 0.397475 0.397935 0.397720 0.397013 -100 
-100 -100 0.484373 0.478107 0.466489 0.453938 0.440984 0.426135 0.409776 0.396949 0.387575 0.381401 0.377565 0.376021 0.375848 0.375021 0.373262 0.372191 0.372041 0.371626 0.370751 0.370408 0.370357 0.370025 0.369486 -100 
-100 -100 0.445613 0.439124 0.426555 0.415385 0.405639 0.391735 0.373835 0.360539 0.351398 0.345850 0.342913 0.342465 0.343620 0.343269 0.341338 0.340565 0.342164 0.341877 0.339386 0.338505 0.338058 0.337632 0.337146 -100 
-100 -100 0.401993 0.395812 0.383815 0.373350 0.364500 0.351630 0.334844 0.322620 0.314380 0.309549 0.307162 0.307080 0.308527 0.308464 0.306857 0.306424 0.308253 0.308137 0.305746 0.304824 0.304301 0.303871 0.303435 -100 
-100 -100 0.356024 0.350668 0.340811 0.330303 0.319870 0.308034 0.295119 0.285412 0.278661 0.274570 0.272399 0.271946 0.272588 0.272636 0.271977 0.271983 0.272692 0.272773 0.272028 0.271474 0.271098 0.270729 0.270389 -100 
-100 -100 0.322119 0.317222 0.308205 0.297660 0.286538 0.275494 0.264901 0.256917 0.251219 0.247672 0.245641 0.244897 0.244979 0.245064 0.245018 0.245318 0.245905 0.246108 0.245815 0.245502 0.245202 0.244888 0.244624 -100 
-100 -100 0.303193 0.298504 0.289863 0.279369 0.268083 0.257466 0.247929 0.240755 0.235599 0.232344 0.230411 0.229561 0.229407 0.229506 0.229708 0.230116 0.230613 0.230867 0.230806 0.230607 0.230347 0.230061 0.229838 -100 
-100 -100 -100 -100 -100 -100 -100 -100 -100 -100 -100 -100 -100 -100 -100 -100 -100 -100 -100 -100 -100 -100 -100 -100 -100 -100 
-100 -100 -100 -100 -100 -100 -100 -100 -100 -100 -100 -100 -100 -100 -100 -100 -100 -100 -100 -100 -100 -100 -100 -100 -100 -100 
-100 -100 -100 -100 -100 -100 -100 -100 -100 -100 -100 -100 -100 -100 -100 -100 -100 -100 -100 -100 -100 -100 -100 -100 -100 -100 
-100 -100 0.449782 0.443314 0.431302 0.416538 0.400528 0.385822 0.372935 0.363008 0.355527 0.350444 0.346986 0.344778 0.343225 0.341855 0.340466 0.339338 0.338419 0.337698 0.337112 0.336709 0.336368 0.335910 0.335469 -100 
-100 -100 0.460560 0.453847 0.441395 0.426274 0.410007 0.395099 0.382025 0.371929 0.364306 0.359125 0.355629 0.353449 0.351987 0.350583 0.349026 0.347776 0.346761 0.345971 0.345350 0.344982 0.344715 0.344235 0.343698 -100 
-100 -100 0.480125 0.473069 0.459952 0.444316 0.427649 0.412399 0.398976 0.388556 0.380644 0.375246 0.371647 0.369492 0.368429 0.366942 0.364799 0.363295 0.362072 0.361116 0.360349 0.359931 0.359687 0.359126 0.358424 -100 
-100 -100 0.502686 0.495611 0.482438 0.466664 0.449750 0.434151 0.420300 0.409442 0.401120 0.395368 0.391491 0.389177 0.388059 0.386432 0.384037 0.382319 0.380883 0.379643 0.378508 0.377728 0.377181 0.376429 0.375642 -100 
-100 -100 0.526234 0.519463 0.506832 0.491309 0.474313 0.458381 0.444037 0.432670 0.423853 0.417645 0.413349 0.410795 0.409378 0.407562 0.405055 0.403100 0.401456 0.399813 0.398025 0.396549 0.395355 0.394298 0.393496 -100 
-100 -100 0.548925 0.542396 0.530158 0.514805 0.497685 0.481384 0.466531 0.454653 0.445380 0.438720 0.434078 0.431584 0.430802 0.428778 0.425203 0.422704 0.420805 0.418701 0.416128 0.413866 0.412012 0.410627 0.409773 -100 
-100 -100 0.570447 0.563998 0.551856 0.536450 0.519064 0.502329 0.486939 0.474582 0.464972 0.457901 0.452965 0.451012 0.452484 0.450238 0.443943 0.440423 0.438319 0.435782 0.432305 0.429370 0.427005 0.425362 0.424427 -100 
-100 -100 0.588489 0.581983 0.569713 0.554061 0.536297 0.519084 0.503174 0.490349 0.480312 0.472742 0.467227 0.464778 0.465874 0.463363 0.456860 0.453153 0.450870 0.448174 0.444563 0.441528 0.439104 0.437400 0.436404 -100 
-100 -100 0.603082 0.596437 0.583913 0.567920 0.549729 0.532062 0.515709 0.502542 0.492095 0.483946 0.477423 0.473328 0.471328 0.468496 0.464316 0.461290 0.458879 0.456323 0.453382 0.450882 0.448950 0.447393 0.446290 -100 
-100 -100 0.613033 0.606235 0.593449 0.577143 0.558619 0.540636 0.524080 0.510940 0.500580 0.491991 0.484378 0.478978 0.475464 0.472318 0.468882 0.466116 0.463699 0.461389 0.459119 0.457451 0.456448 0.455157 0.453744 -100 
-100 -100 0.618270 0.611361 0.598387 0.581881 0.563160 0.545020 0.528445 0.515564 0.505579 0.496745 0.488202 0.481926 0.477774 0.474404 0.471010 0.468262 0.465864 0.463840 0.462272 0.461626 0.462169 0.461180 0.458942 -100 
-100 -100 0.618049 0.611108 0.598079 0.581527 0.562755 0.544530 0.527829 0.514831 0.504763 0.495902 0.487380 0.481146 0.477005 0.473670 0.470321 0.467571 0.465216 0.463397 0.462202 0.461979 0.462901 0.462145 0.459996 -100 
-100 -100 0.612134 0.605232 0.592265 0.575839 0.557196 0.538971 0.522033 0.508543 0.497935 0.489261 0.481685 0.476343 0.472693 0.469638 0.466477 0.463729 0.461412 0.459712 0.458633 0.458284 0.458478 0.457886 0.456719 -100 
-100 -100 0.600678 0.593861 0.581023 0.564909 0.546647 0.528649 0.511678 0.497950 0.487108 0.478816 0.472290 0.468055 0.465290 0.462590 0.459345 0.456478 0.454160 0.452589 0.451692 0.451448 0.451527 0.451091 0.450317 -100 
-100 -100 0.582903 0.576171 0.563395 0.547732 0.530111 0.512602 0.495893 0.482330 0.471698 0.463923 0.458304 0.455105 0.453459 0.451139 0.447605 0.444603 0.442345 0.440961 0.440327 0.440352 0.440622 0.440340 0.439689 -100 
-100 -100 0.558074 0.551578 0.539255 0.524245 0.507403 0.490598 0.474456 0.461371 0.451189 0.443966 0.439026 0.436486 0.435421 0.433519 0.430289 0.427588 0.425652 0.424547 0.424119 0.424297 0.424672 0.424490 0.423922 -100 
-100 -100 0.525095 0.518948 0.507421 0.493269 0.477436 0.461503 0.446084 0.433618 0.423996 0.417357 0.413033 0.410921 0.410035 0.408603 0.406237 0.404233 0.402926 0.402159 0.401794 0.401939 0.402232 0.402088 0.401636 -100 
-100 -100 0.487428 0.481524 0.470518 0.457325 0.442809 0.427840 0.412944 0.401035 0.392014 0.386018 0.382364 0.380866 0.380571 0.379602 0.377651 0.376176 0.375449 0.374994 0.374643 0.374746 0.374998 0.374867 0.374458 -100 
-100 -100 0.445142 0.439363 0.428473 0.416290 0.403529 0.389589 0.374907 0.363510 0.355167 0.349879 0.346968 0.346255 0.346987 0.346430 0.344413 0.343219 0.343439 0.343228 0.342373 0.342442 0.342685 0.342560 0.342118 -100 
-100 -100 0.400991 0.395483 0.385110 0.373619 0.361744 0.348846 0.335301 0.324982 0.317558 0.312979 0.310571 0.310165 0.311129 0.310863 0.309232 0.308430 0.308953 0.308948 0.308206 0.308293 0.308523 0.308402 0.307977 -100 
-100 -100 0.357554 0.352454 0.343023 0.331873 0.319966 0.308042 0.296549 0.287766 0.281440 0.277500 0.275338 0.274719 0.275052 0.274960 0.274285 0.274043 0.274311 0.274474 0.274407 0.274517 0.274667 0.274536 0.274217 -100 
-100 -100 0.324771 0.319930 0.310963 0.300052 0.288259 0.277065 0.266905 0.259229 0.253688 0.250215 0.248217 0.247441 0.247412 0.247419 0.247306 0.247430 0.247800 0.248056 0.248117 0.248189 0.248210 0.248058 0.247828 -100 
-100 -100 0.306275 0.301562 0.292834 0.282074 0.270404 0.259602 0.250118 0.243003 0.237886 0.234665 0.232770 0.231937 0.231758 0.231814 0.231946 0.232232 0.232621 0.232915 0.233054 0.233096 0.233046 0.232877 0.232692 -100 
-100 -100 -100 -100 -100 -100 -100 -100 -100 -100 -100 -100 -100 -100 -100 -100 -100 -100 -100 -100 -100 -100 -100 -100 -100 -100 
-100 -100 -100 -100 -100 -100 -100 -100 -100 -100 -100 -100 -100 -100 -100 -100 -100 -100 -100 -100 -100 -100 -100 -100 -100 -100 
-100 -100 -100 -100 -100 -100 -100 -100 -100 -100 -100 -100 -100 -100 -100 -100 -100 -100 -100 -100 -100 -100 -100 -100 -100 -100 
-100 -100 0.457512 0.450701 0.438062 0.422722 0.406215 0.391113 0.377875 0.367648 0.359876 0.354501 0.350735 0.348264 0.346455 0.344927 0.343442 0.342195 0.341167 0.340390 0.339813 0.339458 0.339166 0.338660 0.338117 -100 
-100 -100 0.469187 0.461973 0.448585 0.432697 0.415845 0.400515 0.387096 0.376718 0.368823 0.363357 0.359536 0.357062 0.355278 0.353689 0.352046 0.350651 0.349509 0.348673 0.348115 0.347889 0.347784 0.347285 0.346598 -100 
-100 -100 0.490224 0.482417 0.467845 0.451139 0.433756 0.418050 0.404295 0.393624 0.385491 0.379818 0.375837 0.373323 0.371617 0.369899 0.367886 0.366210 0.364834 0.363843 0.363223 0.363093 0.363199 0.362662 0.361728 -100 
-100 -100 0.513021 0.505199 0.490584 0.473745 0.456123 0.440083 0.425925 0.414850 0.406347 0.400346 0.396109 0.393481 0.391821 0.389908 0.387426 0.385380 0.383683 0.382385 0.381437 0.380997 0.380842 0.380149 0.379155 -100 
-100 -100 0.535618 0.528346 0.514785 0.498504 0.480946 0.464636 0.450027 0.438491 0.429565 0.423163 0.418636 0.416065 0.415032 0.412861 0.409193 0.406460 0.404265 0.402484 0.400906 0.399749 0.398868 0.397898 0.397011 -100 
-100 -100 0.557722 0.550868 0.538033 0.522148 0.504584 0.487966 0.472900 0.460929 0.451707 0.444943 0.440237 0.438409 0.439867 0.437412 0.430640 0.426449 0.423509 0.421152 0.418887 0.416991 0.415435 0.414169 0.413310 -100 
-100 -100 0.579113 0.572421 0.559807 0.543980 0.526218 0.509209 0.493678 0.481367 0.472417 0.465403 0.460508 0.460971 0.470606 0.467871 0.452251 0.444968 0.440790 0.437823 0.434925 0.432476 0.430464 0.428968 0.428059 -100 
-100 -100 0.597052 0.590359 0.577707 0.561705 0.543602 0.526129 0.510074 0.497284 0.487904 0.480399 0.474940 0.474936 0.484182 0.481200 0.465418 0.457952 0.453593 0.450453 0.447397 0.444835 0.442783 0.441213 0.440193 -100 
-100 -100 0.611383 0.604611 0.591834 0.575560 0.557063 0.539122 0.522547 0.509269 0.498887 0.490655 0.484100 0.480745 0.481075 0.477863 0.470508 0.465807 0.462355 0.459507 0.456822 0.454700 0.453267 0.451785 0.450401 -100 
-100 -100 0.621055 0.614178 0.601219 0.584684 0.565871 0.547604 0.530793 0.517499 0.507124 0.498378 0.490517 0.485165 0.482163 0.478746 0.474195 0.470707 0.467752 0.465260 0.463178 0.462029 0.462123 0.460856 0.458499 -100 
-100 -100 0.625959 0.619011 0.605931 0.589236 0.570238 0.551812 0.534986 0.521991 0.512066 0.503048 0.494050 0.487499 0.483137 0.479585 0.475979 0.472962 0.470316 0.468210 0.466979 0.467452 0.471195 0.470210 0.464976 -100 
-100 -100 0.625372 0.618424 0.605335 0.588618 0.569571 0.551057 0.534100 0.520964 0.510930 0.501900 0.492978 0.486506 0.482123 0.478674 0.475287 0.472376 0.469839 0.467936 0.467013 0.467826 0.471873 0.471092 0.465951 -100 
-100 -100 0.618938 0.612059 0.599090 0.582510 0.563577 0.545059 0.527854 0.514133 0.503388 0.494599 0.486950 0.481683 0.478160 0.475045 0.471622 0.468608 0.466040 0.464156 0.463023 0.462908 0.463942 0.463278 0.461187 -100 
-100 -100 0.606728 0.599979 0.587238 0.570971 0.552371 0.534087 0.516904 0.502927 0.491864 0.483544 0.477258 0.473483 0.471324 0.468602 0.464716 0.461360 0.458673 0.456830 0.455701 0.455274 0.455365 0.454836 0.453843 -100 
-100 -100 0.587760 0.581190 0.568764 0.552979 0.534960 0.517189 0.500390 0.486639 0.475788 0.468087 0.463018 0.460750 0.460845 0.458525 0.453277 0.449412 0.446606 0.444887 0.443937 0.443594 0.443525 0.443156 0.442605 -100 
-100 -100 0.562166 0.555851 0.543904 0.528761 0.511494 0.494467 0.478347 0.465170 0.454831 0.447728 0.443372 0.441783 0.442480 0.440568 0.435576 0.431972 0.429466 0.428059 0.427396 0.427281 0.427348 0.427134 0.426734 -100 
-100 -100 0.528682 0.522675 0.511359 0.497008 0.480698 0.464602 0.449382 0.436995 0.427356 0.420829 0.416876 0.415301 0.415119 0.413627 0.410432 0.407797 0.405992 0.405043 0.404722 0.404877 0.405159 0.405074 0.404737 -100 
-100 -100 0.489925 0.484205 0.473464 0.459975 0.444753 0.429692 0.415396 0.403886 0.395049 0.389184 0.385748 0.384547 0.384723 0.383635 0.380944 0.378891 0.377645 0.377126 0.377138 0.377623 0.378209 0.378241 0.377861 -100 
-100 -100 0.445882 0.440413 0.430167 0.417551 0.403550 0.389584 0.376228 0.365659 0.357738 0.352634 0.349899 0.349516 0.351176 0.350457 0.347086 0.345096 0.344233 0.344039 0.344289 0.345087 0.346008 0.346126 0.345628 -100 
-100 -100 0.401261 0.396046 0.386296 0.374374 0.361270 0.348360 0.336149 0.326662 0.319671 0.315271 0.313002 0.312874 0.314737 0.314315 0.311366 0.309819 0.309312 0.309359 0.309747 0.310607 0.311558 0.311689 0.311187 -100 
-100 -100 0.358685 0.353713 0.344464 0.333030 0.320489 0.308514 0.297617 0.289258 0.283164 0.279327 0.277233 0.276702 0.277263 0.277059 0.275888 0.275259 0.275163 0.275379 0.275798 0.276439 0.277076 0.277139 0.276788 -100 
-100 -100 0.326337 0.321531 0.312590 0.301497 0.289369 0.278081 0.268109 0.260580 0.255131 0.251706 0.249750 0.249017 0.249048 0.248988 0.248655 0.248572 0.248744 0.249039 0.249388 0.249775 0.250091 0.250070 0.249844 -100 
-100 -100 0.308050 0.303326 0.294548 0.283638 0.271751 0.260834 0.251357 0.244265 0.239170 0.235970 0.234103 0.233299 0.233136 0.233151 0.233175 0.233341 0.233640 0.233964 0.234262 0.234502 0.234635 0.234561 0.234394 -100 
-100 -100 -100 -100 -100 -100 -100 -100 -100 -100 -100 -100 -100 -100 -100 -100 -100 -100 -100 -100 -100 -100 -100 -100 -100 -100 
-100 -100 -100 -100 -100 -100 -100 -100 -100 -100 -100 -100 -100 -100 -100 -100 -100 -100 -100 -100 -100 -100 -100 -100 -100 -100 
-100 -100 -100 -100 -100 -100 -100 -100 -100 -100 -100 -100 -100 -100 -100 -100 -100 -100 -100 -100 -100 -100 -100 -100 -100 -100 
-100 -100 0.462493 0.455566 0.442719 0.427131 0.410363 0.395014 0.381550 0.371113 0.363114 0.357445 0.353323 0.350534 0.348488 0.346768 0.345108 0.343729 0.342594 0.341739 0.341107 0.340707 0.340373 0.339805 0.339202 -100 
-100 -100 0.474322 0.466974 0.453350 0.437188 0.420063 0.404491 0.390869 0.380319 0.372240 0.366487 0.362291 0.359492 0.357485 0.355679 0.353792 0.352218 0.350944 0.350029 0.349436 0.349201 0.349100 0.348551 0.347786 -100 
-100 -100 0.495606 0.487639 0.472790 0.455771 0.438092 0.422154 0.408233 0.397447 0.389227 0.383288 0.378876 0.376040 0.374146 0.372175 0.369800 0.367857 0.366305 0.365233 0.364611 0.364532 0.364732 0.364167 0.363111 -100 
-100 -100 0.518678 0.510674 0.495736 0.478541 0.460594 0.444324 0.430021 0.418863 0.410303 0.404061 0.399390 0.396426 0.394549 0.392357 0.389476 0.387123 0.385218 0.383841 0.382910 0.382548 0.382508 0.381815 0.380710 -100 
-100 -100 0.541631 0.534134 0.520176 0.503488 0.485577 0.469020 0.454266 0.442657 0.433659 0.427025 0.422100 0.419158 0.417831 0.415353 0.411329 0.408305 0.405898 0.404028 0.402469 0.401385 0.400586 0.399627 0.398693 -100 
-100 -100 0.564174 0.557038 0.543691 0.527326 0.509368 0.492488 0.477283 0.465268 0.456022 0.449043 0.443917 0.441683 0.442789 0.440006 0.432898 0.428408 0.425232 0.422778 0.420545 0.418727 0.417244 0.416003 0.415134 -100 
-100 -100 0.586120 0.579071 0.565730 0.549330 0.531125 0.513844 0.498193 0.485889 0.477035 0.469823 0.464419 0.464440 0.473682 0.470610 0.454658 0.447054 0.442596 0.439524 0.436683 0.434317 0.432373 0.430912 0.430009 -100 
-100 -100 0.604035 0.597002 0.583644 0.567081 0.548538 0.530796 0.514616 0.501820 0.492528 0.484848 0.478919 0.478511 0.487388 0.484095 0.468000 0.460221 0.455575 0.452321 0.449297 0.446786 0.444768 0.443224 0.442211 -100 
-100 -100 0.617753 0.610741 0.597511 0.580803 0.561932 0.543728 0.526991 0.513626 0.503200 0.494806 0.487953 0.484320 0.484382 0.480911 0.473281 0.468313 0.464621 0.461634 0.458900 0.456753 0.455298 0.453802 0.452410 -100 
-100 -100 0.626888 0.619855 0.606598 0.589735 0.570604 0.552081 0.535076 0.521625 0.511141 0.502247 0.494193 0.488686 0.485518 0.481908 0.477132 0.473418 0.470253 0.467599 0.465395 0.464140 0.464145 0.462820 0.460437 -100 
-100 -100 0.631346 0.624302 0.611027 0.594079 0.574802 0.556130 0.539092 0.525908 0.515898 0.506747 0.497571 0.490951 0.486520 0.482838 0.479034 0.475819 0.472976 0.470689 0.469280 0.469580 0.473171 0.472093 0.466822 -100 
-100 -100 0.630422 0.623418 0.610193 0.593268 0.573963 0.555214 0.538035 0.524683 0.514536 0.505393 0.496347 0.489874 0.485477 0.481946 0.478390 0.475295 0.472562 0.470470 0.469338 0.469936 0.473788 0.472901 0.467722 -100 
-100 -100 0.623699 0.616780 0.603709 0.586946 0.567770 0.549017 0.531588 0.517630 0.506692 0.497801 0.490148 0.484944 0.481450 0.478277 0.474708 0.471515 0.468754 0.466670 0.465313 0.464960 0.465781 0.465002 0.462885 -100 
-100 -100 0.611161 0.604382 0.591561 0.575113 0.556260 0.537746 0.520360 0.506156 0.494888 0.486488 0.480264 0.476608 0.474524 0.471762 0.467727 0.464179 0.461290 0.459242 0.457883 0.457201 0.457057 0.456422 0.455433 -100 
-100 -100 0.591722 0.585142 0.572683 0.556717 0.538427 0.520436 0.503474 0.489523 0.478473 0.470719 0.465764 0.463665 0.463871 0.461526 0.456117 0.452041 0.449022 0.447106 0.445941 0.445346 0.445036 0.444583 0.444074 -100 
-100 -100 0.565612 0.559309 0.547356 0.532052 0.514525 0.497311 0.481072 0.467738 0.457231 0.450091 0.445843 0.444406 0.445197 0.443257 0.438100 0.434279 0.431562 0.430000 0.429193 0.428908 0.428804 0.428551 0.428204 -100 
-100 -100 0.531539 0.525562 0.514260 0.499792 0.483266 0.467028 0.451758 0.439296 0.429566 0.422998 0.419073 0.417558 0.417402 0.415847 0.412490 0.409649 0.407657 0.406617 0.406286 0.406447 0.406733 0.406666 0.406351 -100 
-100 -100 0.492005 0.486358 0.475704 0.462140 0.446708 0.431565 0.417349 0.405896 0.397077 0.391173 0.387663 0.386403 0.386514 0.385325 0.382472 0.380218 0.378796 0.378258 0.378423 0.379123 0.379924 0.380036 0.379625 -100 
-100 -100 0.447096 0.441752 0.431706 0.419030 0.404757 0.390762 0.377677 0.367319 0.359538 0.354407 0.351507 0.350966 0.352483 0.351637 0.348109 0.345915 0.344848 0.344698 0.345270 0.346470 0.347815 0.348065 0.347448 -100 
-100 -100 0.402029 0.396945 0.387395 0.375423 0.362060 0.349143 0.337216 0.327954 0.321112 0.316698 0.314256 0.313953 0.315654 0.315118 0.312035 0.310308 0.309615 0.309735 0.310465 0.311745 0.313130 0.313407 0.312786 -100 
-100 -100 0.359474 0.354572 0.345411 0.333937 0.321248 0.309243 0.298464 0.290214 0.284193 0.280333 0.278125 0.277476 0.277928 0.277636 0.276366 0.275615 0.275417 0.275686 0.276330 0.277261 0.278178 0.278347 0.277954 -100 
-100 -100 0.327166 0.322383 0.313462 0.302323 0.290095 0.278755 0.268797 0.261290 0.255854 0.252404 0.250384 0.249584 0.249551 0.249434 0.249038 0.248881 0.248998 0.249326 0.249808 0.250365 0.250841 0.250888 0.250654 -100 
-100 -100 0.308899 0.304176 0.295382 0.284419 0.272447 0.261464 0.251955 0.244845 0.239736 0.236510 0.234604 0.233760 0.233557 0.233534 0.233514 0.233633 0.233900 0.234247 0.234626 0.234972 0.235202 0.235174 0.235012 -100 
-100 -100 -100 -100 -100 -100 -100 -100 -100 -100 -100 -100 -100 -100 -100 -100 -100 -100 -100 -100 -100 -100 -100 -100 -100 -100 
-100 -100 -100 -100 -100 -100 -100 -100 -100 -100 -100 -100 -100 -100 -100 -100 -100 -100 -100 -100 -100 -100 -100 -100 -100 -100 
-100 -100 -100 -100 -100 -100 -100 -100 -100 -100 -100 -100 -100 -100 -100 -100 -100 -100 -100 -100 -100 -100 -100 -100 -100 -100 
-100 -100 0.465413 0.458576 0.445901 0.430363 0.413540 0.398092 0.384532 0.374009 0.365917 0.359958 0.355368 0.352219 0.349970 0.348017 0.346043 0.344483 0.343229 0.342286 0.341564 0.341071 0.340670 0.340039 0.339381 -100 
-100 -100 0.476698 0.469556 0.456343 0.440365 0.423243 0.407609 0.393943 0.383382 0.375331 0.369305 0.364577 0.361464 0.359423 0.357356 0.354924 0.353047 0.351606 0.350588 0.349903 0.349583 0.349454 0.348841 0.347984 -100 
-100 -100 0.497104 0.489528 0.475496 0.458873 0.441282 0.425327 0.411468 0.400822 0.393173 0.386994 0.381628 0.378578 0.377033 0.374762 0.371343 0.368861 0.367056 0.365857 0.365153 0.365035 0.365372 0.364745 0.363441 -100 
-100 -100 0.520596 0.512907 0.498653 0.481753 0.463833 0.447521 0.433292 0.422311 0.414373 0.407895 0.402224 0.398967 0.397289 0.394786 0.391005 0.388193 0.386091 0.384598 0.383584 0.383189 0.383305 0.382548 0.381192 -100 
-100 -100 0.545410 0.537886 0.523854 0.507018 0.488892 0.472199 0.457446 0.445936 0.437110 0.430209 0.424532 0.420875 0.418646 0.415891 0.412167 0.409250 0.406918 0.405012 0.403346 0.402173 0.401364 0.400352 0.399323 -100 
-100 -100 0.569816 0.562300 0.548124 0.531164 0.512754 0.495641 0.480407 0.468500 0.459415 0.452103 0.445930 0.442137 0.440261 0.437237 0.432592 0.429154 0.426483 0.424100 0.421710 0.419743 0.418181 0.416885 0.415971 -100 
-100 -100 0.594296 0.586458 0.570959 0.553479 0.534566 0.516974 0.501301 0.489177 0.480600 0.472924 0.465692 0.462196 0.462402 0.459109 0.451744 0.447210 0.444077 0.441234 0.438141 0.435539 0.433440 0.431911 0.430993 -100 
-100 -100 0.612307 0.604453 0.588878 0.571194 0.551920 0.533847 0.517628 0.504992 0.495969 0.487844 0.480147 0.476277 0.476189 0.472700 0.465191 0.460503 0.457190 0.454147 0.450838 0.448035 0.445781 0.444150 0.443174 -100 
-100 -100 0.623776 0.616272 0.601995 0.584535 0.565113 0.546614 0.529779 0.516428 0.506081 0.497427 0.489754 0.484745 0.481924 0.478307 0.473270 0.469428 0.466249 0.463285 0.460260 0.457726 0.455753 0.454158 0.453032 -100 
-100 -100 0.631708 0.624378 0.610511 0.593134 0.573573 0.554785 0.537628 0.524046 0.513540 0.504496 0.496103 0.490214 0.486231 0.482518 0.478363 0.474915 0.471844 0.469057 0.466446 0.464480 0.463217 0.461755 0.460266 -100 
-100 -100 0.635377 0.628147 0.614520 0.597205 0.577594 0.558677 0.541466 0.528103 0.518362 0.509119 0.499549 0.493017 0.488870 0.485120 0.480910 0.477549 0.474538 0.471972 0.469865 0.468706 0.468794 0.467525 0.465172 -100 
-100 -100 0.634094 0.626950 0.613467 0.596254 0.576670 0.557688 0.540321 0.526756 0.516846 0.507618 0.498255 0.491984 0.488042 0.484461 0.480373 0.477054 0.474102 0.471701 0.469861 0.468990 0.469330 0.468237 0.465971 -100 
-100 -100 0.627215 0.620178 0.606887 0.589871 0.570438 0.551470 0.533834 0.519627 0.508534 0.499547 0.491876 0.486771 0.483298 0.480086 0.476438 0.473143 0.470238 0.467930 0.466149 0.465061 0.464578 0.463636 0.462406 -100 
-100 -100 0.614671 0.607763 0.594703 0.577994 0.558887 0.540162 0.522580 0.508159 0.496705 0.488178 0.481861 0.478063 0.475609 0.472811 0.469076 0.465615 0.462670 0.460469 0.458836 0.457764 0.457059 0.456294 0.455570 -100 
-100 -100 0.595191 0.588458 0.575730 0.559488 0.540943 0.522740 0.505581 0.491424 0.480169 0.472244 0.467055 0.464467 0.463283 0.460901 0.456812 0.453147 0.450218 0.448215 0.446872 0.446046 0.445475 0.444921 0.444455 -100 
-100 -100 0.568768 0.562326 0.550142 0.534613 0.516883 0.499475 0.483042 0.469518 0.458829 0.451497 0.446954 0.444965 0.444312 0.442321 0.438518 0.435136 0.432543 0.430931 0.430017 0.429605 0.429379 0.429049 0.428686 -100 
-100 -100 0.534037 0.527999 0.516600 0.502048 0.485439 0.469065 0.453612 0.440992 0.431135 0.424383 0.420162 0.418263 0.417487 0.415863 0.412966 0.410308 0.408361 0.407308 0.406970 0.407137 0.407474 0.407377 0.406973 -100 
-100 -100 0.493786 0.488160 0.477566 0.464095 0.448744 0.433535 0.419139 0.407582 0.398739 0.392639 0.388702 0.386985 0.386467 0.385174 0.382698 0.380570 0.379187 0.378689 0.378964 0.379847 0.380941 0.381069 0.380439 -100 
-100 -100 0.448208 0.442949 0.433104 0.420679 0.406652 0.392655 0.379387 0.368993 0.361342 0.355994 0.352425 0.351118 0.351327 0.350344 0.347783 0.345884 0.344904 0.344852 0.345689 0.347293 0.349483 0.349784 0.348508 -100 
-100 -100 0.402722 0.397726 0.388396 0.376701 0.363619 0.350714 0.338619 0.329343 0.322666 0.318044 0.314935 0.313877 0.314279 0.313603 0.311494 0.310067 0.309477 0.309697 0.310697 0.312384 0.314616 0.314941 0.313673 -100 
-100 -100 0.359938 0.355098 0.346072 0.334770 0.322247 0.310241 0.299343 0.291059 0.285090 0.281082 0.278481 0.277433 0.277388 0.277000 0.276000 0.275349 0.275204 0.275540 0.276328 0.277472 0.278703 0.278906 0.278314 -100 
-100 -100 0.327502 0.322751 0.313897 0.302832 0.290669 0.279312 0.269280 0.261730 0.256282 0.252729 0.250494 0.249484 0.249235 0.249057 0.248733 0.248615 0.248757 0.249120 0.249675 0.250327 0.250932 0.250994 0.250683 -100 
-100 -100 0.309176 0.304468 0.295703 0.284766 0.272808 0.261800 0.252236 0.245083 0.239935 0.236633 0.234600 0.233631 0.233319 0.233252 0.233245 0.233379 0.233657 0.234019 0.234431 0.234817 0.235089 0.235063 0.234874 -100 
-100 -100 -100 -100 -100 -100 -100 -100 -100 -100 -100 -100 -100 -100 -100 -100 -100 -100 -100 -100 -100 -100 -100 -100 -100 -100 
-100 -100 -100 -100 -100 -100 -100 -100 -100 -100 -100 -100 -100 -100 -100 -100 -100 -100 -100 -100 -100 -100 -100 -100 -100 -100 
-100 -100 -100 -100 -100 -100 -100 -100 -100 -100 -100 -100 -100 -100 -100 -100 -100 -100 -100 -100 -100 -100 -100 -100 -100 -100 
-100 -100 0.467483 0.460719 0.448172 0.432695 0.415870 0.400400 0.386845 0.376360 0.368316 0.362125 0.357080 0.353668 0.351461 0.349272 0.346745 0.344890 0.343500 0.342493 0.341740 0.341268 0.340977 0.340320 0.339514 -100 
-100 -100 0.478438 0.471439 0.458493 0.442654 0.425565 0.409944 0.396356 0.385961 0.378225 0.372004 0.366692 0.363524 0.362106 0.359772 0.356130 0.353633 0.351945 0.350840 0.350154 0.349964 0.350195 0.349559 0.348327 -100 
-100 -100 0.498389 0.491051 0.477490 0.461106 0.443586 0.427687 0.414044 0.403871 0.397765 0.391459 0.384573 0.381890 0.382360 0.379786 0.373628 0.369838 0.367564 0.366241 0.365603 0.365878 0.367277 0.366632 0.364309 -100 
-100 -100 0.522382 0.514832 0.500864 0.484063 0.466126 0.449834 0.435836 0.425380 0.419081 0.412487 0.405214 0.402258 0.402508 0.399711 0.393299 0.389266 0.386767 0.385167 0.384192 0.384171 0.385338 0.384555 0.382174 -100 
-100 -100 0.549039 0.541296 0.526784 0.509587 0.491192 0.474403 0.459777 0.448621 0.440437 0.433357 0.426759 0.422722 0.420711 0.417723 0.413258 0.410103 0.407824 0.405900 0.404116 0.402971 0.402466 0.401402 0.399986 -100 
-100 -100 0.576269 0.567989 0.552060 0.534080 0.515083 0.497750 0.482642 0.471215 0.463031 0.455472 0.447836 0.442811 0.439703 0.436507 0.432695 0.429966 0.427897 0.425596 0.422855 0.420636 0.419017 0.417635 0.416572 -100 
-100 -100 0.606242 0.596703 0.576390 0.556854 0.536944 0.519037 0.503615 0.492454 0.486314 0.478315 0.467770 0.461719 0.458450 0.455020 0.450735 0.448034 0.446254 0.443595 0.439762 0.436635 0.434266 0.432609 0.431624 -100 
-100 -100 0.624318 0.614725 0.594268 0.574477 0.554176 0.535769 0.519794 0.508123 0.501563 0.493139 0.482145 0.475737 0.472168 0.468572 0.464213 0.461398 0.459450 0.456582 0.452507 0.449125 0.446523 0.444750 0.443753 -100 
-100 -100 0.630427 0.622049 0.605812 0.587174 0.567064 0.548288 0.531550 0.518678 0.509315 0.500485 0.491381 0.485163 0.481011 0.477318 0.473409 0.470432 0.467901 0.464991 0.461501 0.458486 0.456096 0.454370 0.453334 -100 
-100 -100 0.635909 0.628128 0.613350 0.595287 0.575258 0.556265 0.539185 0.525997 0.516424 0.507301 0.497825 0.491392 0.487130 0.483345 0.479267 0.475994 0.473095 0.470228 0.467229 0.464697 0.462722 0.461121 0.459993 -100 
-100 -100 0.638371 0.630884 0.616790 0.599039 0.579106 0.560063 0.543049 0.530449 0.522993 0.513734 0.501955 0.494958 0.491468 0.487624 0.482432 0.478743 0.475590 0.472820 0.470236 0.468215 0.466862 0.465427 0.464067 -100 
-100 -100 0.636635 0.629307 0.615501 0.597960 0.578125 0.559038 0.541846 0.528988 0.521293 0.512057 0.500584 0.493962 0.490789 0.487120 0.481957 0.478212 0.475040 0.472404 0.470100 0.468378 0.467280 0.466017 0.464740 -100 
-100 -100 0.629704 0.622495 0.608905 0.591590 0.571921 0.552817 0.535175 0.521145 0.510661 0.501632 0.493324 0.488128 0.484855 0.481597 0.477611 0.474109 0.471065 0.468582 0.466489 0.464900 0.463724 0.462639 0.461762 -100 
-100 -100 0.617409 0.610285 0.596855 0.579810 0.560452 0.541558 0.523875 0.509412 0.498045 0.489434 0.482878 0.478985 0.476466 0.473644 0.469904 0.466407 0.463396 0.461072 0.459231 0.457872 0.456828 0.455944 0.455303 -100 
-100 -100 0.598232 0.591219 0.578018 0.561383 0.542572 0.524176 0.506853 0.492560 0.481208 0.473157 0.467795 0.465001 0.463460 0.461063 0.457288 0.453743 0.450819 0.448736 0.447248 0.446249 0.445508 0.444851 0.444356 -100 
-100 -100 0.571632 0.564933 0.552323 0.536476 0.518553 0.500967 0.484333 0.470640 0.459823 0.452333 0.447579 0.445340 0.444300 0.442284 0.438803 0.435555 0.432990 0.431330 0.430329 0.429840 0.429568 0.429155 0.428695 -100 
-100 -100 0.536195 0.530025 0.518438 0.503815 0.487221 0.470736 0.455037 0.442246 0.432318 0.425382 0.420848 0.418712 0.417743 0.416064 0.413216 0.410567 0.408626 0.407563 0.407238 0.407498 0.408036 0.407889 0.407232 -100 
-100 -100 0.495220 0.489597 0.479081 0.465872 0.450857 0.435626 0.420889 0.409182 0.400439 0.394125 0.389632 0.387589 0.386961 0.385565 0.382927 0.380679 0.379281 0.378829 0.379273 0.380582 0.382430 0.382556 0.381267 -100 
-100 -100 0.449083 0.443923 0.434370 0.422521 0.409197 0.395266 0.381514 0.371029 0.363792 0.358207 0.353701 0.351905 0.351939 0.350805 0.348000 0.345874 0.344855 0.344910 0.346137 0.348700 0.352875 0.353223 0.350241 -100 
-100 -100 0.403202 0.398328 0.389330 0.378256 0.365929 0.353112 0.340535 0.331188 0.324962 0.320111 0.316053 0.314508 0.314756 0.313927 0.311554 0.309898 0.309278 0.309609 0.311002 0.313647 0.317866 0.318240 0.315270 -100 
-100 -100 0.360130 0.355378 0.346575 0.335669 0.323603 0.311652 0.300460 0.292091 0.286294 0.282105 0.278945 0.277571 0.277456 0.276962 0.275755 0.274991 0.274848 0.275250 0.276229 0.277809 0.279800 0.280017 0.278789 -100 
-100 -100 0.327512 0.322813 0.314078 0.303208 0.291258 0.279926 0.269755 0.262139 0.256713 0.253029 0.250499 0.249277 0.248941 0.248695 0.248293 0.248153 0.248310 0.248699 0.249318 0.250113 0.250960 0.251006 0.250467 -100 
-100 -100 0.309097 0.304422 0.295726 0.284889 0.273032 0.262037 0.252406 0.245201 0.240022 0.236619 0.234410 0.233294 0.232896 0.232780 0.232747 0.232885 0.233174 0.233538 0.233956 0.234371 0.234695 0.234639 0.234363 -100 
-100 -100 -100 -100 -100 -100 -100 -100 -100 -100 -100 -100 -100 -100 -100 -100 -100 -100 -100 -100 -100 -100 -100 -100 -100 -100 
-100 -100 -100 -100 -100 -100 -100 -100 -100 -100 -100 -100 -100 -100 -100 -100 -100 -100 -100 -100 -100 -100 -100 -100 -100 -100 
-100 -100 -100 -100 -100 -100 -100 -100 -100 -100 -100 -100 -100 -100 -100 -100 -100 -100 -100 -100 -100 -100 -100 -100 -100 -100 
-100 -100 0.469155 0.462395 0.449859 0.434373 0.417533 0.402062 0.388592 0.378246 0.370808 0.364471 0.358626 0.355170 0.353491 0.351126 0.347636 0.345341 0.343789 0.342753 0.342052 0.341756 0.341891 0.341246 0.340066 -100 
-100 -100 0.480092 0.473102 0.460178 0.444330 0.427227 0.411629 0.398235 0.388240 0.382242 0.375932 0.368942 0.366131 0.366555 0.364019 0.357987 0.354413 0.352361 0.351197 0.350637 0.350899 0.352260 0.351645 0.349399 -100 
-100 -100 0.500122 0.492783 0.479214 0.462795 0.445253 0.429438 0.416509 0.407951 0.411608 0.405339 0.389328 0.387353 0.392777 0.389945 0.377763 0.371391 0.368286 0.366843 0.366526 0.367989 0.372784 0.372181 0.366722 -100 
-100 -100 0.524784 0.517109 0.502838 0.485831 0.467766 0.451519 0.438252 0.429497 0.433140 0.426595 0.410031 0.407682 0.412752 0.409714 0.397435 0.390912 0.387663 0.385960 0.385265 0.386393 0.390902 0.390152 0.384662 -100 
-100 -100 0.554004 0.545715 0.529554 0.511646 0.492825 0.475926 0.461576 0.451130 0.445638 0.438490 0.429271 0.425219 0.424724 0.421579 0.415100 0.411200 0.408904 0.406979 0.405116 0.404272 0.404789 0.403707 0.401280 -100 
-100 -100 0.586795 0.577026 0.556381 0.536640 0.516794 0.499227 0.484430 0.474000 0.469037 0.461332 0.450207 0.444001 0.440533 0.437228 0.433355 0.431025 0.429695 0.427481 0.424190 0.421739 0.420271 0.418818 0.417420 -100 
-100 -100 0.637107 0.623394 0.584893 0.560738 0.538905 0.520637 0.506091 0.497549 0.505261 0.497047 0.472162 0.462779 0.457365 0.453804 0.450794 0.449453 0.449550 0.447049 0.441759 0.437885 0.435229 0.433444 0.432348 -100 
-100 -100 0.655158 0.641365 0.602697 0.578249 0.556003 0.537225 0.522128 0.513108 0.520485 0.511863 0.486466 0.476687 0.470914 0.467216 0.464240 0.462846 0.462788 0.460081 0.454534 0.450352 0.447371 0.445459 0.444413 -100 
-100 -100 0.640871 0.630944 0.609872 0.589383 0.568366 0.549326 0.532906 0.521153 0.515208 0.506275 0.493540 0.485910 0.481235 0.477516 0.473868 0.471563 0.469861 0.467034 0.462883 0.459387 0.456674 0.454836 0.453818 -100 
-100 -100 0.640731 0.632310 0.615701 0.596782 0.576240 0.557104 0.540373 0.528321 0.522120 0.512973 0.500154 0.492755 0.489018 0.485194 0.480279 0.477053 0.474400 0.471524 0.468158 0.465237 0.462869 0.461163 0.460159 -100 
-100 -100 0.640718 0.632955 0.618268 0.600100 0.579933 0.560919 0.544780 0.534792 0.536882 0.527694 0.506872 0.498286 0.500834 0.496846 0.484747 0.480189 0.476692 0.473798 0.470856 0.468364 0.466356 0.464804 0.463795 -100 
-100 -100 0.638304 0.630807 0.616670 0.598855 0.578869 0.559844 0.543508 0.533192 0.534908 0.525750 0.505391 0.497291 0.500237 0.496429 0.484292 0.479595 0.475993 0.473209 0.470573 0.468399 0.466651 0.465269 0.464337 -100 
-100 -100 0.631269 0.623901 0.610028 0.592459 0.572617 0.553462 0.536056 0.522834 0.514786 0.505761 0.495143 0.489476 0.487142 0.483866 0.478725 0.474944 0.471798 0.469224 0.466917 0.465040 0.463514 0.462320 0.461547 -100 
-100 -100 0.619275 0.611936 0.598130 0.580773 0.561207 0.542199 0.524523 0.510243 0.499581 0.490937 0.483673 0.479683 0.477617 0.474824 0.470619 0.467040 0.463998 0.461615 0.459623 0.458087 0.456855 0.455870 0.455214 -100 
-100 -100 0.600529 0.593220 0.579503 0.562477 0.543427 0.524878 0.507439 0.493093 0.481805 0.473691 0.468189 0.465423 0.464813 0.462461 0.457826 0.454255 0.451321 0.449196 0.447592 0.446485 0.445668 0.444915 0.444317 -100 
-100 -100 0.573865 0.566888 0.553802 0.537632 0.519543 0.501817 0.485011 0.471195 0.460333 0.452748 0.447889 0.445667 0.445518 0.443536 0.439214 0.435938 0.433367 0.431679 0.430597 0.430073 0.429848 0.429342 0.428677 -100 
-100 -100 0.537815 0.531500 0.519702 0.505031 0.488521 0.471959 0.456004 0.443074 0.433158 0.426085 0.421265 0.419053 0.418233 0.416554 0.413515 0.410795 0.408863 0.407797 0.407492 0.407921 0.409058 0.408830 0.407480 -100 
-100 -100 0.496273 0.490644 0.480205 0.467320 0.452785 0.437569 0.422417 0.410599 0.402141 0.395651 0.390507 0.388282 0.387906 0.386456 0.383370 0.380879 0.379447 0.379035 0.379699 0.381697 0.385367 0.385446 0.382396 -100 
-100 -100 0.449759 0.444694 0.435455 0.424319 0.412102 0.398285 0.383762 0.373274 0.366940 0.361161 0.355322 0.353190 0.353640 0.352390 0.348767 0.346130 0.345014 0.345184 0.347160 0.351631 0.364818 0.365176 0.353530 -100 
-100 -100 0.403568 0.398819 0.390188 0.379889 0.368736 0.356061 0.342700 0.333364 0.328098 0.323060 0.317616 0.315725 0.316417 0.315462 0.312216 0.310027 0.309301 0.309748 0.311891 0.316446 0.329620 0.330011 0.318442 -100 
-100 -100 0.360187 0.355528 0.346979 0.336564 0.325132 0.313272 0.301685 0.293249 0.287813 0.283459 0.279586 0.277983 0.278084 0.277502 0.275813 0.274788 0.274602 0.275044 0.276250 0.278521 0.282337 0.282524 0.279556 -100 
-100 -100 0.327365 0.322725 0.314137 0.303519 0.291879 0.280602 0.270254 0.262575 0.257228 0.253416 0.250534 0.249140 0.248825 0.248521 0.247940 0.247725 0.247879 0.248265 0.248926 0.249901 0.251342 0.251330 0.250142 -100 
-100 -100 0.308843 0.304210 0.295607 0.284911 0.273210 0.262255 0.252554 0.245301 0.240104 0.236596 0.234191 0.232939 0.232489 0.232328 0.232235 0.232362 0.232651 0.232991 0.233369 0.233780 0.234178 0.234057 0.233600 -100 
-100 -100 -100 -100 -100 -100 -100 -100 -100 -100 -100 -100 -100 -100 -100 -100 -100 -100 -100 -100 -100 -100 -100 -100 -100 -100 
-100 -100 -100 -100 -100 -100 -100 -100 -100 -100 -100 -100 -100 -100 -100 -100 -100 -100 -100 -100 -100 -100 -100 -100 -100 -100 
-100 -100 -100 -100 -100 -100 -100 -100 -100 -100 -100 -100 -100 -100 -100 -100 -100 -100 -100 -100 -100 -100 -100 -100 -100 -100 
-100 -100 0.470244 0.463441 0.450834 0.435293 0.418412 0.402901 0.389378 0.378964 0.371435 0.364981 0.358998 0.355411 0.353643 0.351261 0.347827 0.345628 0.344178 0.343183 0.342461 0.342141 0.342269 0.341628 0.340451 -100 
-100 -100 0.481365 0.474293 0.461235 0.445276 0.428097 0.412444 0.398993 0.388931 0.382845 0.376418 0.369284 0.366336 0.366668 0.364125 0.358174 0.354736 0.352831 0.351713 0.351096 0.351308 0.352653 0.352034 0.349777 -100 
-100 -100 0.501706 0.494222 0.480408 0.463786 0.446107 0.430205 0.417206 0.408582 0.412155 0.405773 0.389614 0.387494 0.392824 0.390005 0.377949 0.371778 0.368910 0.367524 0.367084 0.368461 0.373241 0.372624 0.367125 -100 
-100 -100 0.526654 0.518781 0.504172 0.486870 0.468598 0.452225 0.438862 0.430034 0.433596 0.426949 0.410237 0.407738 0.412708 0.409708 0.397591 0.391300 0.388307 0.386683 0.385874 0.386921 0.391412 0.390653 0.385122 -100 
-100 -100 0.556220 0.547665 0.531066 0.512773 0.493687 0.476602 0.462103 0.451571 0.446013 0.438763 0.429381 0.425162 0.424552 0.421455 0.415177 0.411515 0.409442 0.407613 0.405727 0.404853 0.405364 0.404278 0.401836 -100 
-100 -100 0.589527 0.579396 0.558164 0.537927 0.517762 0.499940 0.484914 0.474372 0.469357 0.461546 0.450218 0.443791 0.440145 0.436903 0.433315 0.431269 0.430170 0.428083 0.424835 0.422406 0.420955 0.419512 0.418112 -100 
-100 -100 0.640344 0.626178 0.586927 0.562188 0.540042 0.521465 0.506566 0.497870 0.505532 0.497203 0.472063 0.462378 0.456649 0.453172 0.450614 0.449643 0.450012 0.447671 0.442466 0.438642 0.436019 0.434253 0.433161 -100 
-100 -100 0.658245 0.644015 0.604616 0.579594 0.557034 0.537942 0.522475 0.513282 0.520597 0.511878 0.486260 0.476216 0.470160 0.466583 0.464086 0.463087 0.463316 0.460783 0.455319 0.451178 0.448216 0.446325 0.445286 -100 
-100 -100 0.643147 0.632899 0.611300 0.590356 0.569039 0.549718 0.533005 0.521084 0.515057 0.506058 0.493228 0.485501 0.480763 0.477203 0.473922 0.471977 0.470570 0.467896 0.463770 0.460260 0.457523 0.455682 0.454674 -100 
-100 -100 0.642148 0.633533 0.616605 0.597395 0.576647 0.557281 0.540278 0.528033 0.521702 0.512516 0.499726 0.492380 0.488727 0.485106 0.480528 0.477675 0.475362 0.472613 0.469167 0.466126 0.463644 0.461904 0.460923 -100 
-100 -100 0.641472 0.633614 0.618774 0.600470 0.580257 0.561062 0.544591 0.534354 0.536256 0.527044 0.506340 0.497905 0.500623 0.496877 0.485127 0.480992 0.477918 0.475131 0.471967 0.469222 0.466977 0.465358 0.464409 -100 
-100 -100 0.638656 0.631124 0.616923 0.599051 0.579071 0.559908 0.543269 0.532713 0.534233 0.525056 0.504827 0.496889 0.500014 0.496455 0.484662 0.480386 0.477204 0.474523 0.471646 0.469204 0.467204 0.465744 0.464858 -100 
-100 -100 0.631429 0.624043 0.610134 0.592519 0.572636 0.553373 0.535788 0.522400 0.514211 0.505156 0.494609 0.489050 0.486858 0.483798 0.478968 0.475560 0.472762 0.470290 0.467844 0.465804 0.464141 0.462869 0.462066 -100 
-100 -100 0.619365 0.612013 0.598180 0.580781 0.561164 0.542070 0.524273 0.509876 0.499110 0.490419 0.483159 0.479206 0.477229 0.474623 0.470718 0.467498 0.464783 0.462512 0.460440 0.458828 0.457554 0.456493 0.455740 -100 
-100 -100 0.600611 0.593291 0.579548 0.562484 0.543384 0.524765 0.507233 0.492790 0.481409 0.473225 0.467672 0.464880 0.464302 0.462118 0.457799 0.454610 0.452030 0.450022 0.448334 0.447179 0.446370 0.445529 0.444775 -100 
-100 -100 0.573977 0.566993 0.553884 0.537687 0.519558 0.501778 0.484882 0.470965 0.459994 0.452320 0.447367 0.445071 0.444908 0.443081 0.439077 0.436186 0.433957 0.432366 0.431158 0.430535 0.430268 0.429649 0.428812 -100 
-100 -100 0.538026 0.531694 0.519867 0.505190 0.488678 0.472066 0.456000 0.442944 0.432898 0.425701 0.420747 0.418421 0.417564 0.416015 0.413282 0.410935 0.409309 0.408284 0.407779 0.407984 0.408949 0.408554 0.407056 -100 
-100 -100 0.496632 0.490971 0.480484 0.467616 0.453126 0.437867 0.422564 0.410579 0.401958 0.395308 0.389993 0.387612 0.387160 0.385829 0.383067 0.380975 0.379856 0.379435 0.379781 0.381398 0.384747 0.384604 0.381430 -100 
-100 -100 0.450292 0.445173 0.435835 0.424732 0.412645 0.398796 0.384043 0.373345 0.366816 0.360854 0.354814 0.352486 0.352813 0.351674 0.348412 0.346217 0.345459 0.345588 0.347123 0.351082 0.363835 0.363935 0.352185 -100 
-100 -100 0.403996 0.399209 0.390499 0.380251 0.369241 0.356558 0.342985 0.333449 0.327988 0.322779 0.317136 0.315045 0.315595 0.314733 0.311812 0.310021 0.309610 0.310006 0.311704 0.315741 0.328467 0.328615 0.316957 -100 
-100 -100 0.360284 0.355620 0.347069 0.336727 0.325396 0.313548 0.301853 0.293281 0.287701 0.283201 0.279161 0.277391 0.277381 0.276845 0.275364 0.274604 0.274609 0.274984 0.275858 0.277724 0.281189 0.281171 0.278125 -100 
-100 -100 0.327215 0.322591 0.314040 0.303499 0.291946 0.280697 0.270301 0.262543 0.257098 0.253172 0.250157 0.248633 0.248228 0.247932 0.247460 0.247388 0.247631 0.247946 0.248373 0.249064 0.250252 0.250083 0.248829 -100 
-100 -100 0.308565 0.303957 0.295405 0.284786 0.273163 0.262245 0.252530 0.245229 0.239959 0.236358 0.233841 0.232481 0.231953 0.231780 0.231740 0.231941 0.232265 0.232533 0.232735 0.232931 0.233135 0.232885 0.232371 -100 
-100 -100 -100 -100 -100 -100 -100 -100 -100 -100 -100 -100 -100 -100 -100 -100 -100 -100 -100 -100 -100 -100 -100 -100 -100 -100 
-100 -100 -100 -100 -100 -100 -100 -100 -100 -100 -100 -100 -100 -100 -100 -100 -100 -100 -100 -100 -100 -100 -100 -100 -100 -100 
-100 -100 -100 -100 -100 -100 -100 -100 -100 -100 -100 -100 -100 -100 -100 -100 -100 -100 -100 -100 -100 -100 -100 -100 -100 -100 
-100 -100 0.471081 0.464150 0.451324 0.435628 0.418642 0.403031 0.389300 0.378597 0.370264 0.363711 0.358232 0.354417 0.351935 0.349707 0.347382 0.345862 0.344857 0.343967 0.343069 0.342474 0.342132 0.341462 0.340636 -100 
-100 -100 0.482709 0.475403 0.461945 0.445698 0.428336 0.412521 0.398738 0.388128 0.380111 0.373526 0.367761 0.364167 0.362463 0.360122 0.356773 0.354764 0.353665 0.352693 0.351693 0.351281 0.351452 0.350771 0.349453 -100 
-100 -100 0.503794 0.495923 0.481455 0.464348 0.446353 0.430155 0.416267 0.405876 0.399505 0.392838 0.385478 0.382342 0.382519 0.379998 0.374316 0.371286 0.370203 0.369047 0.367584 0.367497 0.368880 0.368151 0.365574 -100 
-100 -100 0.528746 0.520479 0.505300 0.487500 0.468895 0.452171 0.437837 0.427145 0.420604 0.413662 0.405896 0.402457 0.402391 0.399700 0.393883 0.390714 0.389485 0.388103 0.386334 0.385973 0.387137 0.386272 0.383632 -100 
-100 -100 0.556484 0.547836 0.531811 0.513363 0.494150 0.476758 0.461597 0.450152 0.441756 0.434332 0.427166 0.422543 0.420078 0.417226 0.413491 0.411172 0.409737 0.408104 0.406123 0.404835 0.404324 0.403226 0.401709 -100 
-100 -100 0.585456 0.575968 0.558026 0.538475 0.518580 0.500442 0.484462 0.472637 0.464281 0.456351 0.447961 0.442088 0.438173 0.435150 0.432441 0.430709 0.429462 0.427560 0.424900 0.422724 0.421158 0.419793 0.418704 -100 
-100 -100 0.617588 0.606499 0.583353 0.562002 0.541445 0.522561 0.505619 0.493853 0.487517 0.479091 0.467542 0.460224 0.455335 0.452128 0.449826 0.448510 0.447703 0.445557 0.441974 0.438993 0.436725 0.435117 0.434139 -100 
-100 -100 0.635215 0.624114 0.600886 0.579326 0.558396 0.538985 0.521425 0.509090 0.502299 0.493488 0.481599 0.474048 0.468972 0.465694 0.463402 0.462051 0.461142 0.458814 0.454973 0.451705 0.449165 0.447431 0.446454 -100 
-100 -100 0.638166 0.628718 0.610698 0.590660 0.569769 0.550105 0.532244 0.518768 0.509106 0.500024 0.490526 0.483859 0.479270 0.476043 0.473498 0.471765 0.470269 0.467826 0.464334 0.461216 0.458693 0.456942 0.455960 -100 
-100 -100 0.640763 0.632350 0.616522 0.597586 0.577074 0.557351 0.539202 0.525300 0.515232 0.505959 0.496570 0.490271 0.486192 0.483036 0.480125 0.478123 0.476447 0.473960 0.470532 0.467478 0.465002 0.463268 0.462286 -100 
-100 -100 0.641050 0.633259 0.618711 0.600656 0.580993 0.561356 0.542820 0.529233 0.521023 0.511657 0.500325 0.493850 0.490910 0.487834 0.483839 0.481635 0.480246 0.477777 0.474000 0.470904 0.468465 0.466776 0.465800 -100 
-100 -100 0.638067 0.630608 0.616628 0.599026 0.579623 0.560065 0.541445 0.527630 0.519173 0.509841 0.498860 0.492817 0.490254 0.487365 0.483374 0.481114 0.479712 0.477352 0.473794 0.470956 0.468748 0.467186 0.466240 -100 
-100 -100 0.630502 0.623223 0.609517 0.592088 0.572402 0.552936 0.534566 0.519925 0.508925 0.499786 0.491754 0.486934 0.484130 0.481552 0.478599 0.476356 0.474577 0.472399 0.469684 0.467459 0.465742 0.464393 0.463470 -100 
-100 -100 0.617974 0.610798 0.597270 0.580093 0.560599 0.541419 0.523288 0.508422 0.496695 0.487929 0.481413 0.477653 0.475417 0.473183 0.470439 0.468134 0.466290 0.464321 0.462122 0.460500 0.459334 0.458209 0.457244 -100 
-100 -100 0.598769 0.591704 0.578401 0.561636 0.542662 0.524028 0.506382 0.491775 0.480120 0.471849 0.466332 0.463458 0.461978 0.460111 0.457430 0.455186 0.453555 0.451855 0.450001 0.448878 0.448265 0.447343 0.446278 -100 
-100 -100 0.572288 0.565530 0.552814 0.536868 0.518830 0.501040 0.484092 0.470076 0.458933 0.451147 0.446100 0.443631 0.442525 0.440984 0.438604 0.436673 0.435382 0.434035 0.432547 0.431789 0.431520 0.430752 0.429666 -100 
-100 -100 0.537203 0.530946 0.519209 0.504546 0.488000 0.471336 0.455190 0.441986 0.431640 0.424314 0.419365 0.416877 0.415780 0.414517 0.412698 0.411300 0.410454 0.409542 0.408525 0.408109 0.408174 0.407518 0.406352 -100 
-100 -100 0.496836 0.491053 0.480260 0.467066 0.452297 0.436907 0.421531 0.409257 0.399974 0.393163 0.388132 0.385594 0.384702 0.383695 0.382174 0.381279 0.381013 0.380554 0.379912 0.380002 0.380848 0.380291 0.378605 -100 
-100 -100 0.451695 0.446245 0.436042 0.424258 0.412078 0.398001 0.382699 0.371447 0.363504 0.357336 0.352182 0.349747 0.349319 0.348555 0.347063 0.346500 0.346903 0.346845 0.346451 0.347313 0.350074 0.349614 0.346311 -100 
-100 -100 0.405491 0.400359 0.390765 0.379819 0.368674 0.355768 0.341713 0.331634 0.324727 0.319309 0.314606 0.312411 0.312159 0.311627 0.310452 0.310231 0.310919 0.311081 0.310837 0.311757 0.314532 0.314120 0.310880 -100 
-100 -100 0.360865 0.356033 0.347102 0.336391 0.324746 0.312796 0.301108 0.292269 0.286002 0.281353 0.277666 0.275772 0.275291 0.274958 0.274495 0.274661 0.275256 0.275461 0.275305 0.275578 0.276444 0.276023 0.274564 -100 
-100 -100 0.327288 0.322611 0.313934 0.303282 0.291650 0.280382 0.269972 0.262087 0.256339 0.252308 0.249368 0.247750 0.247135 0.246932 0.246919 0.247274 0.247781 0.247967 0.247822 0.247724 0.247773 0.247340 0.246605 -100 
-100 -100 0.308383 0.303771 0.295208 0.284590 0.272968 0.262070 0.252366 0.245001 0.239592 0.235909 0.233365 0.231925 0.231294 0.231155 0.231312 0.231708 0.232138 0.232300 0.232163 0.231921 0.231645 0.231208 0.230760 -100 
-100 -100 -100 -100 -100 -100 -100 -100 -100 -100 -100 -100 -100 -100 -100 -100 -100 -100 -100 -100 -100 -100 -100 -100 -100 -100 
-100 -100 -100 -100 -100 -100 -100 -100 -100 -100 -100 -100 -100 -100 -100 -100 -100 -100 -100 -100 -100 -100 -100 -100 -100 -100 
-100 -100 -100 -100 -100 -100 -100 -100 -100 -100 -100 -100 -100 -100 -100 -100 -100 -100 -100 -100 -100 -100 -100 -100 -100 -100 
-100 -100 0.472129 0.464926 0.451639 0.435618 0.418454 0.402716 0.388816 0.377895 0.369296 0.362712 0.357385 0.353556 0.350858 0.348872 0.347302 0.346417 0.345946 0.345177 0.344031 0.343195 0.342653 0.341926 0.341148 -100 
-100 -100 0.484816 0.477026 0.462723 0.445890 0.428215 0.412191 0.398147 0.387186 0.378637 0.371977 0.366474 0.362635 0.360123 0.358084 0.356251 0.355413 0.355309 0.354494 0.352911 0.352023 0.351812 0.351044 0.349850 -100 
-100 -100 0.507553 0.498873 0.482945 0.464859 0.446356 0.429823 0.415485 0.404424 0.396298 0.389480 0.383289 0.379452 0.377408 0.375279 0.372840 0.372086 0.373175 0.372247 0.369284 0.368266 0.368815 0.367952 0.365772 -100 
-100 -100 0.532788 0.523670 0.506993 0.488176 0.469054 0.451939 0.437053 0.425616 0.417242 0.410132 0.403568 0.399431 0.397162 0.394871 0.392293 0.391399 0.392332 0.391198 0.387985 0.386745 0.387113 0.386131 0.383893 -100 
-100 -100 0.559372 0.550133 0.533240 0.514154 0.494703 0.476939 0.461108 0.449023 0.439821 0.432270 0.425490 0.420648 0.417405 0.414872 0.412635 0.411422 0.410881 0.409464 0.407128 0.405568 0.404811 0.403688 0.402314 -100 
-100 -100 0.587213 0.577407 0.559394 0.539722 0.520146 0.501628 0.484462 0.471694 0.462310 0.454255 0.446485 0.440762 0.436753 0.433971 0.431847 0.430464 0.429388 0.427696 0.425335 0.423377 0.421908 0.420617 0.419602 -100 
-100 -100 0.616587 0.605694 0.584479 0.563961 0.545033 0.525741 0.506278 0.492699 0.483740 0.475153 0.465649 0.458949 0.454305 0.451308 0.449206 0.447802 0.446597 0.444675 0.441967 0.439586 0.437647 0.436187 0.435267 -100 
-100 -100 0.633846 0.623013 0.601849 0.581226 0.561995 0.542172 0.522027 0.507813 0.498328 0.489355 0.479586 0.472731 0.467990 0.464956 0.462853 0.461437 0.460173 0.458090 0.455122 0.452461 0.450272 0.448689 0.447759 -100 
-100 -100 0.638696 0.629179 0.611531 0.591740 0.571480 0.551432 0.532109 0.517445 0.506495 0.497293 0.488694 0.482483 0.478162 0.475284 0.473220 0.471874 0.470671 0.468500 0.465294 0.462412 0.460062 0.458393 0.457430 -100 
-100 -100 0.641104 0.632622 0.616885 0.598153 0.578291 0.558201 0.538585 0.523420 0.511835 0.502458 0.494237 0.488520 0.484651 0.482013 0.480106 0.479154 0.478558 0.476378 0.472542 0.469230 0.466679 0.464926 0.463922 -100 
-100 -100 0.640912 0.633140 0.618805 0.601389 0.583645 0.563623 0.542216 0.526434 0.514959 0.505463 0.496883 0.491414 0.488243 0.485867 0.483916 0.483603 0.484507 0.482384 0.477124 0.473209 0.470432 0.468618 0.467572 -100 
-100 -100 0.637484 0.630098 0.616393 0.599477 0.581998 0.562106 0.540724 0.524803 0.513151 0.503701 0.495442 0.490382 0.487581 0.485404 0.483505 0.483226 0.484215 0.482213 0.477113 0.473422 0.470880 0.469169 0.468104 -100 
-100 -100 0.629509 0.622323 0.608818 0.591687 0.572576 0.552906 0.533509 0.517946 0.505739 0.496544 0.489511 0.485190 0.482575 0.480568 0.478792 0.477927 0.477615 0.475794 0.472427 0.469831 0.468068 0.466622 0.465500 -100 
-100 -100 0.616537 0.609506 0.596227 0.579262 0.559962 0.540681 0.522166 0.506935 0.494774 0.485982 0.479817 0.476316 0.474340 0.472575 0.470648 0.469445 0.468823 0.467233 0.464689 0.463052 0.462171 0.460991 0.459654 -100 
-100 -100 0.596970 0.590108 0.577142 0.560608 0.541737 0.523065 0.505292 0.490551 0.478755 0.470466 0.465059 0.462348 0.461152 0.459712 0.457739 0.456635 0.456433 0.455129 0.452791 0.451752 0.451666 0.450682 0.449023 -100 
-100 -100 0.570739 0.564144 0.551691 0.535915 0.517932 0.500113 0.483092 0.468988 0.457740 0.449920 0.444918 0.442542 0.441662 0.440521 0.438855 0.438068 0.438179 0.437160 0.435073 0.434244 0.434340 0.433440 0.431776 -100 
-100 -100 0.536710 0.530436 0.518620 0.503903 0.487340 0.470598 0.454297 0.440921 0.430352 0.422954 0.418070 0.415594 0.414564 0.413689 0.412700 0.412409 0.412667 0.411926 0.410226 0.409269 0.409000 0.408076 0.406694 -100 
-100 -100 0.497957 0.491874 0.480409 0.466818 0.451974 0.436419 0.420684 0.408043 0.398254 0.391318 0.386491 0.383918 0.382866 0.382287 0.381945 0.382417 0.383365 0.382909 0.381057 0.379757 0.379182 0.378176 0.376864 -100 
-100 -100 0.455177 0.449026 0.437097 0.424564 0.413214 0.398860 0.381996 0.370016 0.361098 0.354747 0.350070 0.347577 0.346719 0.346441 0.346616 0.347933 0.350216 0.350026 0.347400 0.345768 0.345442 0.344373 0.342604 -100 
-100 -100 0.409060 0.403228 0.391912 0.380221 0.369847 0.356681 0.341151 0.330354 0.322457 0.316851 0.312639 0.310379 0.309655 0.309560 0.309997 0.311565 0.314045 0.314027 0.311535 0.309934 0.309577 0.308559 0.306902 -100 
-100 -100 0.362369 0.357218 0.347595 0.336502 0.324784 0.312709 0.300722 0.291514 0.284717 0.279935 0.276459 0.274510 0.273775 0.273721 0.274217 0.275427 0.276895 0.276945 0.275564 0.274336 0.273602 0.272740 0.271816 -100 
-100 -100 0.327716 0.322929 0.314029 0.303265 0.291617 0.280312 0.269785 0.261721 0.255727 0.251607 0.248716 0.247057 0.246341 0.246281 0.246718 0.247569 0.248452 0.248518 0.247733 0.246842 0.246109 0.245393 0.244793 -100 
-100 -100 0.308363 0.303724 0.295111 0.284488 0.272883 0.261990 0.252248 0.244794 0.239265 0.235518 0.232960 0.231481 0.230804 0.230735 0.231103 0.231739 0.232329 0.232392 0.231886 0.231183 0.230483 0.229851 0.229405 -100 
-100 -100 -100 -100 -100 -100 -100 -100 -100 -100 -100 -100 -100 -100 -100 -100 -100 -100 -100 -100 -100 -100 -100 -100 -100 -100 
-100 -100 -100 -100 -100 -100 -100 -100 -100 -100 -100 -100 -100 -100 -100 -100 -100 -100 -100 -100 -100 -100 -100 -100 -100 -100 
-100 -100 -100 -100 -100 -100 -100 -100 -100 -100 -100 -100 -100 -100 -100 -100 -100 -100 -100 -100 -100 -100 -100 -100 -100 -100 
-100 -100 0.473037 0.465536 0.451706 0.435350 0.418029 0.402187 0.388136 0.377049 0.368269 0.361690 0.356527 0.352805 0.350165 0.348459 0.347487 0.347222 0.347664 0.347010 0.345230 0.344147 0.343566 0.342745 0.341767 -100 
-100 -100 0.487092 0.478737 0.463370 0.445889 0.427917 0.411709 0.397426 0.386206 0.377346 0.370661 0.365365 0.361561 0.358923 0.357227 0.356377 0.356636 0.358364 0.357700 0.354688 0.353369 0.353316 0.352423 0.350724 -100 
-100 -100 0.512149 0.502466 0.484546 0.465297 0.446293 0.429452 0.414681 0.403176 0.394182 0.387290 0.381688 0.377739 0.375138 0.373466 0.373033 0.374578 0.384110 0.383406 0.372674 0.370673 0.371735 0.370691 0.367271 -100 
-100 -100 0.537704 0.527538 0.508809 0.488806 0.469225 0.451756 0.436294 0.424335 0.415054 0.407846 0.401849 0.397581 0.394757 0.392934 0.392374 0.393790 0.403212 0.402327 0.391346 0.389159 0.390040 0.388897 0.385455 -100 
-100 -100 0.563189 0.553185 0.534751 0.514967 0.495593 0.477499 0.460722 0.448067 0.438396 0.430743 0.424089 0.419212 0.415837 0.413667 0.412425 0.412298 0.413565 0.412369 0.408770 0.406925 0.406419 0.405234 0.403398 -100 
-100 -100 0.591580 0.581014 0.561311 0.541383 0.523041 0.504183 0.484920 0.471212 0.461330 0.453131 0.445350 0.439575 0.435605 0.433097 0.431505 0.430615 0.430282 0.428807 0.426187 0.424288 0.422965 0.421694 0.420556 -100 
-100 -100 0.630236 0.618043 0.588096 0.567860 0.554038 0.534373 0.508565 0.492894 0.482681 0.473855 0.464618 0.457834 0.453290 0.450518 0.448723 0.447532 0.446500 0.444811 0.442425 0.440326 0.438589 0.437208 0.436281 -100 
-100 -100 0.647251 0.635180 0.605347 0.585097 0.571055 0.550849 0.524269 0.507897 0.497102 0.487889 0.478432 0.471542 0.466952 0.464174 0.462391 0.461220 0.460167 0.458340 0.455692 0.453304 0.451299 0.449805 0.448892 -100 
-100 -100 0.641973 0.631924 0.613044 0.593413 0.575019 0.554609 0.532563 0.516684 0.505052 0.495695 0.487216 0.481116 0.477016 0.474505 0.472999 0.472239 0.471865 0.469970 0.466517 0.463623 0.461304 0.459671 0.458710 -100 
-100 -100 0.642369 0.633669 0.617550 0.599305 0.581667 0.561226 0.538607 0.522090 0.509588 0.500085 0.492295 0.486907 0.483341 0.481227 0.480263 0.480530 0.481877 0.479995 0.474853 0.470981 0.468206 0.466394 0.465357 -100 
-100 -100 0.641166 0.633391 0.619496 0.603949 0.592992 0.572654 0.543611 0.525019 0.511601 0.501925 0.494414 0.489497 0.486447 0.484768 0.484673 0.486720 0.494672 0.492866 0.481277 0.475782 0.472286 0.470289 0.469151 -100 
-100 -100 0.637334 0.630000 0.616822 0.601789 0.591036 0.570863 0.541986 0.523341 0.509792 0.500190 0.493025 0.488537 0.485872 0.484402 0.484379 0.486512 0.494623 0.492942 0.481455 0.476166 0.472919 0.471007 0.469800 -100 
-100 -100 0.629035 0.621850 0.608480 0.591855 0.574540 0.554631 0.532939 0.516370 0.503448 0.494222 0.487698 0.483802 0.481578 0.480139 0.479369 0.479935 0.481888 0.480386 0.475468 0.472245 0.470343 0.468779 0.467430 -100 
-100 -100 0.615806 0.608780 0.595546 0.578683 0.559818 0.540372 0.521093 0.505491 0.493055 0.484296 0.478443 0.475329 0.473846 0.472563 0.471303 0.471181 0.472232 0.470975 0.467528 0.465719 0.465112 0.463865 0.462089 -100 
-100 -100 0.596105 0.589261 0.576316 0.559775 0.540948 0.522159 0.504125 0.489260 0.477394 0.469176 0.464017 0.461747 0.461193 0.460213 0.458735 0.458789 0.460518 0.459557 0.456107 0.454945 0.455454 0.454398 0.452002 -100 
-100 -100 0.570156 0.563540 0.551014 0.535175 0.517202 0.499276 0.482037 0.467841 0.456542 0.448786 0.443996 0.442021 0.441746 0.441044 0.439859 0.440217 0.442230 0.441498 0.438209 0.437151 0.437742 0.436718 0.434305 -100 
-100 -100 0.537328 0.530864 0.518540 0.503652 0.487770 0.470882 0.453571 0.439958 0.429188 0.421799 0.417075 0.414843 0.414187 0.413721 0.413339 0.414065 0.415724 0.415140 0.412421 0.410963 0.410594 0.409442 0.407655 -100 
-100 -100 0.500903 0.494255 0.481303 0.467333 0.454294 0.438509 0.420421 0.407208 0.396975 0.389978 0.385323 0.382891 0.382001 0.381858 0.382426 0.384176 0.386847 0.386415 0.382902 0.380411 0.378959 0.377575 0.376226 -100 
-100 -100 0.465574 0.458027 0.440496 0.427906 0.432274 0.417481 0.383924 0.369982 0.359680 0.353161 0.348708 0.346306 0.345449 0.345674 0.347206 0.350558 0.356640 0.356376 0.349748 0.345816 0.343514 0.341919 0.340692 -100 
-100 -100 0.419444 0.412232 0.395331 0.383559 0.388573 0.374991 0.343147 0.330446 0.321174 0.315392 0.311393 0.309197 0.308422 0.308785 0.310533 0.314061 0.320294 0.320167 0.313634 0.309707 0.307328 0.305794 0.304726 -100 
-100 -100 0.365387 0.359711 0.348662 0.337264 0.327255 0.315013 0.300889 0.291119 0.283858 0.278978 0.275619 0.273713 0.272974 0.273213 0.274459 0.276672 0.279503 0.279455 0.276477 0.273978 0.272174 0.270950 0.270180 -100 
-100 -100 0.328657 0.323695 0.314324 0.303471 0.292510 0.281140 0.269741 0.261434 0.255205 0.251028 0.248177 0.246543 0.245848 0.245948 0.246762 0.248080 0.249499 0.249486 0.247991 0.246446 0.245139 0.244198 0.243627 -100 
-100 -100 0.308449 0.303759 0.295037 0.284398 0.272877 0.261965 0.252078 0.244522 0.238899 0.235116 0.232566 0.231098 0.230441 0.230461 0.231019 0.231883 0.232675 0.232675 0.231830 0.230761 0.229743 0.228962 0.228496 -100 
-100 -100 -100 -100 -100 -100 -100 -100 -100 -100 -100 -100 -100 -100 -100 -100 -100 -100 -100 -100 -100 -100 -100 -100 -100 -100 
-100 -100 -100 -100 -100 -100 -100 -100 -100 -100 -100 -100 -100 -100 -100 -100 -100 -100 -100 -100 -100 -100 -100 -100 -100 -100 
-100 -100 -100 -100 -100 -100 -100 -100 -100 -100 -100 -100 -100 -100 -100 -100 -100 -100 -100 -100 -100 -100 -100 -100 -100 -100 
-100 -100 0.471731 0.464347 0.450725 0.434603 0.417469 0.401657 0.387487 0.376251 0.367364 0.360789 0.355729 0.352141 0.349652 0.348190 0.347556 0.347608 0.348279 0.347675 0.345769 0.344479 0.343686 0.342742 0.341729 -100 
-100 -100 0.485705 0.477496 0.462389 0.445209 0.427486 0.411300 0.396817 0.385362 0.376322 0.369616 0.364426 0.360744 0.358219 0.356793 0.356379 0.357038 0.359053 0.358450 0.355276 0.353696 0.353378 0.352352 0.350642 -100 
-100 -100 0.510652 0.501151 0.483562 0.464705 0.446046 0.429210 0.414103 0.402231 0.392913 0.385959 0.380501 0.376644 0.374059 0.372695 0.372880 0.374958 0.384866 0.384246 0.373310 0.370979 0.371687 0.370504 0.367131 -100 
-100 -100 0.536107 0.526146 0.507777 0.488186 0.468948 0.451467 0.435625 0.423244 0.413586 0.406304 0.400461 0.396302 0.393510 0.392025 0.392111 0.394082 0.403900 0.403131 0.391973 0.389478 0.390020 0.388759 0.385373 -100 
-100 -100 0.561476 0.551677 0.533610 0.514200 0.495095 0.476958 0.459837 0.446783 0.436785 0.429060 0.422556 0.417868 0.414679 0.412850 0.412114 0.412455 0.414082 0.413023 0.409336 0.407300 0.406589 0.405318 0.403496 -100 
-100 -100 0.589657 0.579318 0.560036 0.540481 0.522379 0.503448 0.483821 0.469688 0.459445 0.451180 0.443611 0.438107 0.434425 0.432271 0.431105 0.430619 0.430621 0.429313 0.426687 0.424705 0.423281 0.421962 0.420825 -100 
-100 -100 0.627948 0.616035 0.586686 0.566873 0.553322 0.533552 0.507293 0.491111 0.480408 0.471520 0.462627 0.456204 0.452025 0.449628 0.448237 0.447430 0.446769 0.445275 0.442902 0.440787 0.439012 0.437616 0.436689 -100 
-100 -100 0.645136 0.633306 0.603996 0.584085 0.570237 0.549893 0.522850 0.505963 0.494671 0.485408 0.476318 0.469815 0.465614 0.463229 0.461849 0.461057 0.460378 0.458771 0.456171 0.453807 0.451795 0.450309 0.449403 -100 
-100 -100 0.640648 0.630683 0.611972 0.592441 0.574052 0.553449 0.531015 0.514709 0.502712 0.493319 0.485125 0.479388 0.475675 0.473556 0.472452 0.472074 0.472049 0.470381 0.467026 0.464175 0.461870 0.460249 0.459295 -100 
-100 -100 0.641773 0.633013 0.616798 0.598428 0.580632 0.559944 0.536971 0.520072 0.507237 0.497718 0.490231 0.485214 0.482035 0.480316 0.479769 0.480434 0.482149 0.480492 0.475430 0.471587 0.468820 0.467015 0.465982 -100 
-100 -100 0.641189 0.633239 0.619042 0.603192 0.591953 0.571324 0.541931 0.522956 0.509138 0.499470 0.492373 0.487865 0.485194 0.483914 0.484266 0.486737 0.495119 0.493529 0.481937 0.476432 0.472916 0.470915 0.469775 -100 
-100 -100 0.637630 0.630081 0.616520 0.601106 0.590014 0.569546 0.540356 0.521382 0.507479 0.497914 0.491160 0.487066 0.484761 0.483675 0.484076 0.486615 0.495139 0.493658 0.482141 0.476813 0.473521 0.471595 0.470381 -100 
-100 -100 0.629334 0.621939 0.608202 0.591198 0.573549 0.553369 0.531443 0.514668 0.501584 0.492415 0.486170 0.482604 0.480727 0.479625 0.479198 0.480111 0.482397 0.481060 0.476131 0.472853 0.470894 0.469297 0.467930 -100 
-100 -100 0.616071 0.608848 0.595273 0.578047 0.558863 0.539179 0.519730 0.504021 0.491536 0.482859 0.477228 0.474414 0.473280 0.472295 0.471301 0.471483 0.472847 0.471720 0.468201 0.466286 0.465587 0.464284 0.462480 -100 
-100 -100 0.596369 0.589339 0.576067 0.559175 0.540041 0.521041 0.502885 0.487973 0.476122 0.468009 0.463057 0.461089 0.460908 0.460205 0.458926 0.459259 0.461329 0.460458 0.456818 0.455463 0.455822 0.454682 0.452249 -100 
-100 -100 0.570387 0.563606 0.550782 0.534615 0.516351 0.498239 0.480899 0.466674 0.455401 0.447758 0.443167 0.441475 0.441547 0.441112 0.440120 0.440751 0.443084 0.442412 0.438878 0.437562 0.437941 0.436812 0.434361 -100 
-100 -100 0.537477 0.530872 0.518297 0.503129 0.487000 0.469937 0.452519 0.438860 0.428094 0.420800 0.416261 0.414271 0.413894 0.413685 0.413555 0.414575 0.416506 0.415946 0.412977 0.411206 0.410558 0.409268 0.407456 -100 
-100 -100 0.500939 0.494181 0.481034 0.466840 0.453606 0.437659 0.419437 0.406131 0.395845 0.388923 0.384467 0.382257 0.381590 0.381712 0.382613 0.384715 0.387666 0.387224 0.383391 0.380474 0.378621 0.377063 0.375730 -100 
-100 -100 0.465492 0.457869 0.440201 0.427452 0.431705 0.416766 0.383020 0.368923 0.358493 0.352031 0.347805 0.345617 0.344937 0.345433 0.347371 0.351136 0.357544 0.357245 0.350189 0.345700 0.342837 0.341046 0.339920 -100 
-100 -100 0.419253 0.411999 0.395009 0.383127 0.388060 0.374367 0.342348 0.329491 0.320073 0.314343 0.310557 0.308552 0.307917 0.308529 0.310654 0.314560 0.321083 0.320921 0.313976 0.309513 0.306588 0.304881 0.303924 -100 
-100 -100 0.365132 0.359428 0.348321 0.336849 0.326767 0.314447 0.300225 0.290356 0.283011 0.278166 0.274952 0.273196 0.272584 0.273003 0.274498 0.276964 0.279981 0.279901 0.276652 0.273795 0.271652 0.270299 0.269565 -100 
-100 -100 0.328358 0.323380 0.313977 0.303081 0.292073 0.280653 0.269196 0.260833 0.254564 0.250411 0.247649 0.246117 0.245521 0.245737 0.246697 0.248161 0.249684 0.249651 0.248000 0.246251 0.244759 0.243738 0.243171 -100 
-100 -100 0.308127 0.303428 0.294687 0.284021 0.272469 0.261523 0.251600 0.244009 0.238365 0.234601 0.232110 0.230715 0.230135 0.230235 0.230884 0.231837 0.232691 0.232677 0.231738 0.230548 0.229423 0.228592 0.228119 -100 
-100 -100 -100 -100 -100 -100 -100 -100 -100 -100 -100 -100 -100 -100 -100 -100 -100 -100 -100 -100 -100 -100 -100 -100 -100 -100 
-100 -100 -100 -100 -100 -100 -100 -100 -100 -100 -100 -100 -100 -100 -100 -100 -100 -100 -100 -100 -100 -100 -100 -100 -100 -100 
-100 -100 -100 -100 -100 -100 -100 -100 -100 -100 -100 -100 -100 -100 -100 -100 -100 -100 -100 -100 -100 -100 -100 -100 -100 -100 
-100 -100 0.468204 0.461376 0.448776 0.433525 0.417018 0.401361 0.386983 0.375522 0.366482 0.359887 0.354913 0.351467 0.349163 0.347921 0.347493 0.347633 0.347907 0.347275 0.345678 0.344138 0.342865 0.341748 0.340900 -100 
-100 -100 0.480627 0.473306 0.459875 0.444065 0.427305 0.411334 0.396492 0.384672 0.375387 0.368621 0.363514 0.359977 0.357635 0.356425 0.356165 0.356686 0.357548 0.356903 0.354727 0.352921 0.351744 0.350547 0.349400 -100 
-100 -100 0.502995 0.494909 0.480132 0.463432 0.446466 0.429928 0.414009 0.401549 0.391811 0.384741 0.379385 0.375685 0.373268 0.372094 0.372107 0.373273 0.375678 0.374991 0.371258 0.369025 0.368161 0.366833 0.365013 -100 
-100 -100 0.527908 0.519443 0.504025 0.486668 0.469108 0.451924 0.435306 0.422300 0.412156 0.404739 0.399054 0.395114 0.392545 0.391283 0.391231 0.392335 0.394662 0.393847 0.389941 0.387556 0.386568 0.385167 0.383314 -100 
-100 -100 0.553951 0.545398 0.529843 0.512063 0.493664 0.475761 0.458634 0.445149 0.434679 0.426867 0.420687 0.416378 0.413551 0.412064 0.411619 0.411977 0.412662 0.411642 0.408909 0.406644 0.405106 0.403687 0.402428 -100 
-100 -100 0.580804 0.571813 0.555479 0.537164 0.518562 0.499823 0.481307 0.467041 0.456232 0.447950 0.441058 0.436219 0.433078 0.431377 0.430662 0.430569 0.430637 0.429430 0.426915 0.424632 0.422774 0.421316 0.420324 -100 
-100 -100 0.607889 0.598132 0.579894 0.561103 0.543485 0.523881 0.502592 0.487106 0.475824 0.467019 0.459303 0.453900 0.450466 0.448626 0.447831 0.447666 0.447993 0.446640 0.443558 0.441038 0.438919 0.437387 0.436465 -100 
-100 -100 0.625711 0.615875 0.597445 0.578282 0.560129 0.539876 0.517882 0.501757 0.489941 0.480779 0.472876 0.467413 0.463981 0.462143 0.461326 0.461131 0.461419 0.459970 0.456731 0.454059 0.451805 0.450212 0.449287 -100 
-100 -100 0.634232 0.625058 0.608247 0.588921 0.568835 0.548196 0.527511 0.511372 0.498993 0.489666 0.482217 0.477219 0.474122 0.472437 0.471654 0.471494 0.471500 0.469997 0.466933 0.464136 0.461796 0.460142 0.459191 -100 
-100 -100 0.639348 0.630675 0.614706 0.595610 0.575315 0.554460 0.533650 0.517184 0.504280 0.494849 0.487834 0.483347 0.480673 0.479244 0.478696 0.479004 0.479693 0.478181 0.474414 0.471128 0.468555 0.466803 0.465804 -100 
-100 -100 0.641405 0.633025 0.617640 0.599228 0.580587 0.559646 0.537053 0.519877 0.506527 0.497050 0.490362 0.486317 0.484166 0.483024 0.482772 0.483892 0.486704 0.485220 0.479369 0.475293 0.472375 0.470517 0.469454 -100 
-100 -100 0.638853 0.630711 0.615689 0.597531 0.578983 0.558153 0.535708 0.518571 0.505217 0.495859 0.489468 0.485788 0.483965 0.482964 0.482688 0.483789 0.486652 0.485228 0.479444 0.475508 0.472760 0.470963 0.469859 -100 
-100 -100 0.630703 0.622822 0.608107 0.589782 0.569633 0.549133 0.528976 0.512706 0.499805 0.490782 0.484811 0.481585 0.480068 0.479092 0.478411 0.478655 0.479527 0.478191 0.474600 0.471757 0.469773 0.468200 0.467015 -100 
-100 -100 0.617489 0.609837 0.595471 0.577394 0.557118 0.537119 0.518072 0.502486 0.490104 0.481566 0.476183 0.473677 0.472858 0.472008 0.470870 0.470611 0.471113 0.469895 0.466928 0.464868 0.463650 0.462275 0.460845 -100 
-100 -100 0.597894 0.590448 0.576440 0.558841 0.539048 0.519745 0.501594 0.486707 0.474948 0.466983 0.462279 0.460611 0.460842 0.460251 0.458684 0.458470 0.459582 0.458520 0.455257 0.453456 0.452826 0.451553 0.449769 -100 
-100 -100 0.571554 0.564430 0.551024 0.534265 0.515431 0.497041 0.479702 0.465510 0.454349 0.446861 0.442524 0.441133 0.441610 0.441276 0.440003 0.440097 0.441481 0.440598 0.437409 0.435610 0.434974 0.433702 0.431917 -100 
-100 -100 0.537199 0.530491 0.517908 0.502361 0.485096 0.467828 0.451153 0.437615 0.427026 0.419907 0.415636 0.413956 0.413867 0.413780 0.413549 0.414206 0.415456 0.414761 0.412081 0.410021 0.408758 0.407378 0.405963 -100 
-100 -100 0.498080 0.491666 0.479614 0.465381 0.450033 0.433986 0.417728 0.404730 0.394692 0.387970 0.383812 0.381936 0.381570 0.381814 0.382584 0.384243 0.386207 0.385698 0.382647 0.379842 0.377784 0.376209 0.375075 -100 
-100 -100 0.454945 0.448563 0.436255 0.423323 0.411979 0.397167 0.379321 0.366703 0.357199 0.350995 0.347120 0.345291 0.344912 0.345490 0.347114 0.349912 0.353509 0.353178 0.348832 0.345145 0.342448 0.340720 0.339727 -100 
-100 -100 0.408534 0.402552 0.390993 0.379046 0.368790 0.355249 0.338786 0.327351 0.318835 0.313339 0.309885 0.308224 0.307880 0.308553 0.310357 0.313304 0.317005 0.316825 0.312663 0.309080 0.306423 0.304796 0.303934 -100 
-100 -100 0.361618 0.356375 0.346585 0.335287 0.323433 0.311106 0.298711 0.289133 0.281995 0.277302 0.274328 0.272843 0.272469 0.272974 0.274350 0.276447 0.278612 0.278540 0.276151 0.273649 0.271641 0.270344 0.269660 -100 
-100 -100 0.326820 0.321983 0.312991 0.302103 0.290347 0.278887 0.268140 0.259878 0.253718 0.249665 0.247070 0.245731 0.245311 0.245613 0.246548 0.247891 0.249152 0.249141 0.247791 0.246195 0.244780 0.243800 0.243262 -100 
-100 -100 0.307391 0.302724 0.294058 0.283359 0.271668 0.260673 0.250809 0.243238 0.237629 0.233933 0.231564 0.230313 0.229868 0.230047 0.230715 0.231641 0.232440 0.232453 0.231623 0.230512 0.229438 0.228638 0.228185 -100 
-100 -100 -100 -100 -100 -100 -100 -100 -100 -100 -100 -100 -100 -100 -100 -100 -100 -100 -100 -100 -100 -100 -100 -100 -100 -100 
-100 -100 -100 -100 -100 -100 -100 -100 -100 -100 -100 -100 -100 -100 -100 -100 -100 -100 -100 -100 -100 -100 -100 -100 -100 -100 
-100 -100 -100 -100 -100 -100 -100 -100 -100 -100 -100 -100 -100 -100 -100 -100 -100 -100 -100 -100 -100 -100 -100 -100 -100 -100 
-100 -100 0.464849 0.458579 0.446970 0.432693 0.416954 0.401447 0.386702 0.374894 0.365662 0.359039 0.354157 0.350878 0.348794 0.347797 0.347625 0.347975 0.348275 0.347565 0.345766 0.343807 0.342053 0.340699 0.339860 -100 
-100 -100 0.475998 0.469533 0.457668 0.443402 0.427931 0.412175 0.396621 0.384193 0.374577 0.367727 0.362701 0.359339 0.357231 0.356283 0.356286 0.356971 0.357669 0.356938 0.354709 0.352420 0.350543 0.349092 0.348131 -100 
-100 -100 0.496422 0.489633 0.477324 0.463050 0.448423 0.432187 0.414752 0.401247 0.390948 0.383711 0.378430 0.374926 0.372769 0.371875 0.372118 0.373266 0.374776 0.373995 0.370876 0.368123 0.366122 0.364530 0.363320 -100 
-100 -100 0.520760 0.513688 0.500891 0.486079 0.470909 0.454042 0.435896 0.421786 0.411007 0.403400 0.397830 0.394138 0.391873 0.390927 0.391150 0.392294 0.393792 0.392913 0.389614 0.386704 0.384586 0.382927 0.381687 -100 
-100 -100 0.547273 0.539919 0.526508 0.510674 0.493702 0.476065 0.458222 0.443941 0.432888 0.424936 0.419009 0.415068 0.412628 0.411533 0.411511 0.412251 0.413075 0.412058 0.409146 0.406332 0.404077 0.402419 0.401363 -100 
-100 -100 0.573482 0.565709 0.551536 0.534865 0.517106 0.498598 0.479857 0.464961 0.453488 0.445120 0.438747 0.434499 0.431882 0.430670 0.430520 0.431110 0.431980 0.430837 0.427622 0.424702 0.422306 0.420619 0.419640 -100 
-100 -100 0.598546 0.590272 0.575026 0.557865 0.540552 0.521159 0.500179 0.484167 0.472056 0.463213 0.456349 0.451804 0.449053 0.447802 0.447754 0.448699 0.451287 0.450038 0.444893 0.441422 0.438734 0.436967 0.435992 -100 
-100 -100 0.617134 0.608600 0.592846 0.575002 0.556906 0.536791 0.515184 0.498615 0.486027 0.476854 0.469817 0.465229 0.462496 0.461236 0.461122 0.461984 0.464512 0.463188 0.457948 0.454417 0.451677 0.449882 0.448903 -100 
-100 -100 0.629609 0.621022 0.605249 0.586453 0.566236 0.545594 0.525083 0.508630 0.495785 0.486471 0.479605 0.475268 0.472762 0.471521 0.471130 0.471444 0.472177 0.470798 0.467230 0.464120 0.461545 0.459778 0.458801 -100 
-100 -100 0.638222 0.629460 0.613288 0.593771 0.572623 0.551609 0.531276 0.514790 0.501722 0.492355 0.485734 0.481768 0.479648 0.478514 0.477988 0.478237 0.478991 0.477574 0.473887 0.470699 0.468095 0.466315 0.465322 -100 
-100 -100 0.643024 0.634011 0.617387 0.597459 0.576250 0.555022 0.534270 0.517608 0.504385 0.495046 0.488713 0.485198 0.483827 0.482857 0.482097 0.482710 0.485587 0.484144 0.478240 0.474507 0.471683 0.469856 0.468832 -100 
-100 -100 0.641529 0.632582 0.616042 0.596135 0.574890 0.553716 0.533115 0.516558 0.503416 0.494230 0.488176 0.485016 0.483972 0.483090 0.482192 0.482667 0.485495 0.484061 0.478204 0.474576 0.471874 0.470105 0.469073 -100 
-100 -100 0.633163 0.624604 0.608687 0.589164 0.567753 0.546913 0.527219 0.511140 0.498367 0.489513 0.483861 0.481131 0.480194 0.479344 0.478276 0.478038 0.478601 0.477192 0.473651 0.470779 0.468584 0.466972 0.465927 -100 
-100 -100 0.619864 0.611609 0.596204 0.577168 0.556108 0.535779 0.516773 0.501249 0.488981 0.480644 0.475650 0.473783 0.473704 0.472999 0.471398 0.470742 0.471171 0.469771 0.466325 0.463687 0.461827 0.460326 0.459187 -100 
-100 -100 0.600513 0.592452 0.577380 0.558866 0.538441 0.518810 0.500561 0.485698 0.474065 0.466352 0.462158 0.461375 0.462715 0.462285 0.459975 0.459372 0.460837 0.459473 0.454966 0.451998 0.450257 0.448779 0.447492 -100 
-100 -100 0.573794 0.566140 0.551826 0.534285 0.514929 0.496240 0.478770 0.464591 0.453562 0.446339 0.442528 0.442041 0.443640 0.443465 0.441445 0.441159 0.442913 0.441723 0.437269 0.434296 0.432550 0.431084 0.429809 -100 
-100 -100 0.538055 0.531086 0.518102 0.502133 0.484553 0.467053 0.450228 0.436673 0.426196 0.419315 0.415481 0.414479 0.415136 0.415201 0.414544 0.414876 0.416127 0.415243 0.412006 0.409316 0.407418 0.405938 0.404838 -100 
-100 -100 0.497036 0.490724 0.479017 0.464882 0.449549 0.433351 0.416839 0.403736 0.393772 0.387268 0.383494 0.382150 0.382314 0.382711 0.383258 0.384671 0.386510 0.385918 0.382733 0.379725 0.377431 0.375844 0.374869 -100 
-100 -100 0.451326 0.445518 0.434777 0.422596 0.411257 0.396389 0.378539 0.365691 0.356216 0.350213 0.346714 0.345376 0.345451 0.346181 0.347651 0.350201 0.353635 0.353278 0.348994 0.345358 0.342653 0.340970 0.340063 -100 
-100 -100 0.404665 0.399297 0.389377 0.378247 0.368091 0.354520 0.338018 0.326351 0.317852 0.312537 0.309432 0.308220 0.308286 0.309103 0.310786 0.313516 0.317061 0.316884 0.312859 0.309416 0.306843 0.305283 0.304477 -100 
-100 -100 0.359668 0.354690 0.345509 0.334536 0.322870 0.310481 0.297861 0.288179 0.281075 0.276533 0.273834 0.272703 0.272652 0.273289 0.274605 0.276583 0.278655 0.278611 0.276355 0.273981 0.272074 0.270847 0.270202 -100 
-100 -100 0.325843 0.321089 0.312274 0.301444 0.289690 0.278164 0.267323 0.259029 0.252901 0.248955 0.246556 0.245465 0.245276 0.245692 0.246623 0.247926 0.249170 0.249201 0.247947 0.246458 0.245135 0.244216 0.243708 -100 
-100 -100 0.306804 0.302154 0.293515 0.282789 0.271045 0.259985 0.250064 0.242474 0.236886 0.233269 0.231047 0.229981 0.229711 0.229990 0.230684 0.231611 0.232424 0.232484 0.231735 0.230714 0.229722 0.228976 0.228549 -100 
-100 -100 -100 -100 -100 -100 -100 -100 -100 -100 -100 -100 -100 -100 -100 -100 -100 -100 -100 -100 -100 -100 -100 -100 -100 -100 
-100 -100 -100 -100 -100 -100 -100 -100 -100 -100 -100 -100 -100 -100 -100 -100 -100 -100 -100 -100 -100 -100 -100 -100 -100 -100 
-100 -100 -100 -100 -100 -100 -100 -100 -100 -100 -100 -100 -100 -100 -100 -100 -100 -100 -100 -100 -100 -100 -100 -100 -100 -100 
-100 -100 0.462293 0.456402 0.445525 0.432042 0.417296 0.401878 0.386398 0.374204 0.364794 0.358201 0.353490 0.350461 0.348675 0.347937 0.347992 0.348547 0.348923 0.348084 0.345930 0.343496 0.341289 0.339678 0.338764 -100 
-100 -100 0.472734 0.466841 0.456114 0.443186 0.429561 0.413940 0.396911 0.383730 0.373762 0.366884 0.362022 0.358932 0.357158 0.356493 0.356742 0.357670 0.358443 0.357577 0.354970 0.352106 0.349657 0.347927 0.346949 -100 
-100 -100 0.492110 0.486186 0.475868 0.464017 0.457375 0.441296 0.416441 0.401337 0.390184 0.382818 0.377687 0.374487 0.372727 0.372148 0.372627 0.374025 0.375355 0.374439 0.371169 0.367741 0.364979 0.363089 0.362005 -100 
-100 -100 0.516059 0.509922 0.499234 0.486951 0.479903 0.463208 0.437541 0.421767 0.410065 0.402302 0.396892 0.393526 0.391681 0.391079 0.391583 0.393039 0.394467 0.393489 0.389993 0.386399 0.383520 0.381574 0.380467 -100 
-100 -100 0.542691 0.536144 0.524302 0.510186 0.495493 0.478037 0.458398 0.443121 0.431479 0.423417 0.417711 0.414129 0.412114 0.411401 0.411817 0.413092 0.414731 0.413681 0.409847 0.406329 0.403449 0.401529 0.400473 -100 
-100 -100 0.568607 0.561627 0.548975 0.533826 0.518073 0.499721 0.479396 0.463606 0.451509 0.443048 0.437008 0.433208 0.431069 0.430307 0.430780 0.432323 0.435442 0.434327 0.428896 0.425019 0.422002 0.420059 0.419021 -100 
-100 -100 0.592821 0.585447 0.572274 0.557095 0.544498 0.525246 0.499944 0.482562 0.469548 0.460594 0.454201 0.450223 0.448050 0.447372 0.448492 0.451769 0.463740 0.462569 0.448177 0.442472 0.438721 0.436643 0.435569 -100 
-100 -100 0.611998 0.604222 0.590287 0.574169 0.560567 0.540545 0.514713 0.496858 0.483418 0.474154 0.467587 0.463563 0.461415 0.460719 0.461747 0.464935 0.476894 0.475678 0.461201 0.455485 0.451733 0.449659 0.448586 -100 
-100 -100 0.626863 0.618560 0.603352 0.585133 0.565837 0.545188 0.523752 0.506748 0.493492 0.484154 0.477641 0.473766 0.471844 0.471019 0.471102 0.472339 0.475867 0.474603 0.468436 0.464518 0.461479 0.459549 0.458517 -100 
-100 -100 0.637994 0.629000 0.612432 0.592600 0.571318 0.550178 0.529654 0.513006 0.499797 0.490472 0.484140 0.480616 0.479286 0.478464 0.477935 0.478705 0.481837 0.480513 0.474577 0.470855 0.467925 0.466037 0.465011 -100 
-100 -100 0.645142 0.635434 0.617518 0.596468 0.574110 0.552649 0.532416 0.515908 0.502765 0.493548 0.487593 0.484772 0.485870 0.485180 0.483002 0.484650 0.498452 0.497050 0.480153 0.474995 0.471472 0.469525 0.468468 -100 
-100 -100 0.644397 0.634635 0.616596 0.595382 0.572846 0.551406 0.531382 0.515053 0.502064 0.493036 0.487366 0.484919 0.486375 0.485733 0.483298 0.484703 0.498363 0.496932 0.480081 0.475004 0.471580 0.469692 0.468646 -100 
-100 -100 0.635526 0.626310 0.609217 0.588712 0.566540 0.545460 0.525915 0.509955 0.497312 0.488619 0.483283 0.481097 0.481254 0.480588 0.478907 0.478788 0.481199 0.479755 0.474160 0.470682 0.468089 0.466373 0.465372 -100 
-100 -100 0.622048 0.613223 0.596798 0.576954 0.555347 0.534795 0.515791 0.500336 0.488203 0.480071 0.475501 0.474413 0.475627 0.475117 0.472758 0.472159 0.474043 0.472517 0.467156 0.463562 0.461067 0.459407 0.458385 -100 
-100 -100 0.603527 0.594854 0.578252 0.558930 0.538046 0.518193 0.499840 0.485010 0.473535 0.466095 0.462636 0.463111 0.474068 0.473886 0.462732 0.462446 0.466584 0.464984 0.456874 0.452039 0.449242 0.447523 0.446437 -100 
-100 -100 0.576541 0.568349 0.552644 0.534421 0.514739 0.495843 0.478184 0.463995 0.453107 0.446166 0.443109 0.443905 0.455006 0.455079 0.444325 0.444340 0.448774 0.447346 0.439279 0.434451 0.431671 0.429984 0.428921 -100 
-100 -100 0.539130 0.531880 0.518454 0.502222 0.484814 0.467152 0.449797 0.436097 0.425668 0.419002 0.415634 0.415454 0.417319 0.417573 0.416219 0.416585 0.418980 0.417963 0.413125 0.409535 0.407089 0.405506 0.404553 -100 
-100 -100 0.496839 0.490524 0.478969 0.465204 0.451166 0.434847 0.416828 0.403233 0.393170 0.386819 0.383401 0.382602 0.383509 0.384086 0.384354 0.385912 0.388767 0.388131 0.383744 0.380219 0.377651 0.376035 0.375142 -100 
-100 -100 0.449790 0.444276 0.434669 0.424111 0.418775 0.403834 0.379895 0.365566 0.355613 0.349684 0.346493 0.345605 0.346149 0.347089 0.348720 0.351940 0.358571 0.358215 0.350685 0.346238 0.343241 0.341545 0.340679 -100 
-100 -100 0.402933 0.397898 0.389174 0.379704 0.375600 0.361968 0.339361 0.326216 0.317224 0.311968 0.309143 0.308332 0.308800 0.309824 0.311719 0.315130 0.321855 0.321700 0.314504 0.310333 0.307529 0.305975 0.305198 -100 
-100 -100 0.358714 0.353879 0.345111 0.334687 0.324403 0.311942 0.297846 0.287656 0.280402 0.275946 0.273482 0.272670 0.272927 0.273720 0.275107 0.277284 0.280120 0.280113 0.277148 0.274597 0.272671 0.271485 0.270870 -100 
-100 -100 0.325292 0.320582 0.311901 0.301215 0.289852 0.278258 0.266913 0.258437 0.252261 0.248390 0.246165 0.245302 0.245336 0.245873 0.246855 0.248234 0.249740 0.249817 0.248386 0.246892 0.245612 0.244743 0.244263 -100 
-100 -100 0.306442 0.301796 0.293171 0.282447 0.270739 0.259615 0.249541 0.241880 0.236282 0.232728 0.230640 0.229747 0.229646 0.230028 0.230768 0.231736 0.232634 0.232744 0.232007 0.231038 0.230111 0.229418 0.229016 -100 
-100 -100 -100 -100 -100 -100 -100 -100 -100 -100 -100 -100 -100 -100 -100 -100 -100 -100 -100 -100 -100 -100 -100 -100 -100 -100 
-100 -100 -100 -100 -100 -100 -100 -100 -100 -100 -100 -100 -100 -100 -100 -100 -100 -100 -100 -100 -100 -100 -100 -100 -100 -100 
-100 -100 -100 -100 -100 -100 -100 -100 -100 -100 -100 -100 -100 -100 -100 -100 -100 -100 -100 -100 -100 -100 -100 -100 -100 -100 
-100 -100 0.460533 0.454768 0.444092 0.430768 0.416105 0.400710 0.385238 0.373087 0.363794 0.357414 0.353028 0.350403 0.349021 0.348487 0.348519 0.348958 0.349163 0.348131 0.345749 0.343042 0.340563 0.338764 0.337768 -100 
-100 -100 0.470661 0.464958 0.454539 0.441856 0.428367 0.412793 0.395778 0.382636 0.372779 0.366122 0.361619 0.359001 0.357719 0.357255 0.357384 0.358110 0.358650 0.357577 0.354758 0.351626 0.348893 0.346980 0.345940 -100 
-100 -100 0.489602 0.483956 0.474095 0.462607 0.456166 0.440168 0.415335 0.400258 0.389202 0.382062 0.377336 0.374709 0.373601 0.373222 0.373407 0.374476 0.375467 0.374337 0.370912 0.367231 0.364164 0.362105 0.361003 -100 
-100 -100 0.513416 0.507586 0.497392 0.485500 0.478665 0.462067 0.436424 0.420656 0.409014 0.401457 0.396443 0.393645 0.392449 0.392058 0.392282 0.393431 0.394548 0.393395 0.389777 0.385956 0.382790 0.380700 0.379588 -100 
-100 -100 0.540226 0.533937 0.522505 0.508715 0.494192 0.476813 0.457201 0.441909 0.430281 0.422371 0.417002 0.413890 0.412379 0.411891 0.412226 0.413374 0.414880 0.413726 0.409770 0.406061 0.402964 0.400914 0.399828 -100 
-100 -100 0.566244 0.559484 0.547172 0.532266 0.516600 0.498307 0.478044 0.462227 0.450093 0.441742 0.436012 0.432630 0.430932 0.430416 0.430936 0.432500 0.435628 0.434485 0.428958 0.424922 0.421736 0.419685 0.418607 -100 
-100 -100 0.590449 0.583278 0.570404 0.555388 0.542754 0.523553 0.498401 0.481010 0.467922 0.459058 0.452982 0.449418 0.447688 0.447275 0.448489 0.451873 0.463948 0.462813 0.448354 0.442518 0.438628 0.436460 0.435349 -100 
-100 -100 0.609772 0.602166 0.588469 0.572455 0.558776 0.538804 0.513142 0.495297 0.481785 0.472595 0.466301 0.462629 0.460865 0.460433 0.461605 0.464966 0.477091 0.475964 0.461451 0.455628 0.451757 0.449613 0.448508 -100 
-100 -100 0.625016 0.616811 0.601737 0.583573 0.564239 0.543633 0.522319 0.505352 0.492075 0.482786 0.476435 0.472777 0.471114 0.470522 0.470818 0.472302 0.476064 0.474920 0.468738 0.464735 0.461601 0.459606 0.458542 -100 
-100 -100 0.636513 0.627550 0.611014 0.591166 0.569823 0.548725 0.528346 0.511790 0.498625 0.489340 0.483077 0.479654 0.478478 0.477856 0.477584 0.478657 0.482078 0.480898 0.474941 0.471136 0.468121 0.466170 0.465108 -100 
-100 -100 0.643931 0.634209 0.616245 0.595104 0.572592 0.551180 0.531190 0.514847 0.501806 0.492632 0.486689 0.483888 0.485067 0.484553 0.482654 0.484648 0.498803 0.497557 0.480599 0.475341 0.471737 0.469727 0.468620 -100 
-100 -100 0.643352 0.633563 0.615455 0.594142 0.571459 0.550081 0.530307 0.514161 0.501291 0.492308 0.486615 0.484137 0.485622 0.485136 0.482976 0.484727 0.498735 0.497463 0.480551 0.475368 0.471853 0.469909 0.468822 -100 
-100 -100 0.634603 0.625366 0.608235 0.587700 0.565515 0.544502 0.525099 0.509280 0.496749 0.488081 0.482685 0.480430 0.480583 0.480040 0.478607 0.478798 0.481501 0.480202 0.474584 0.471010 0.468314 0.466545 0.465529 -100 
-100 -100 0.621223 0.612396 0.595982 0.576187 0.554671 0.534194 0.515249 0.499884 0.487845 0.479715 0.475045 0.473853 0.475030 0.474615 0.472477 0.472149 0.474280 0.472884 0.467516 0.463823 0.461208 0.459501 0.458493 -100 
-100 -100 0.602797 0.594143 0.577602 0.558402 0.537724 0.517948 0.499550 0.484757 0.473403 0.465948 0.462312 0.462653 0.473547 0.473435 0.462469 0.462412 0.466786 0.465302 0.457160 0.452228 0.449309 0.447559 0.446507 -100 
-100 -100 0.575889 0.567727 0.552089 0.533984 0.514493 0.495665 0.477950 0.463786 0.453005 0.446061 0.442848 0.443527 0.454566 0.454695 0.444081 0.444260 0.448869 0.447552 0.439491 0.434614 0.431752 0.430069 0.429059 -100 
-100 -100 0.538529 0.531299 0.517912 0.501723 0.484376 0.466751 0.449418 0.435776 0.425424 0.418783 0.415371 0.415142 0.416985 0.417272 0.415987 0.416419 0.418876 0.417957 0.413235 0.409708 0.407282 0.405746 0.404856 -100 
-100 -100 0.496218 0.489922 0.478398 0.464606 0.450519 0.434208 0.416269 0.402773 0.392804 0.386513 0.383124 0.382347 0.383272 0.383861 0.384110 0.385612 0.388419 0.387870 0.383696 0.380366 0.377931 0.376414 0.375587 -100 
-100 -100 0.449071 0.443596 0.434058 0.423430 0.417924 0.402970 0.379195 0.364996 0.355151 0.349310 0.346201 0.345388 0.345981 0.346918 0.348457 0.351506 0.357962 0.357681 0.350467 0.346320 0.343540 0.341981 0.341187 -100 
-100 -100 0.402309 0.397315 0.388647 0.379086 0.374785 0.361129 0.338670 0.325638 0.316732 0.311574 0.308854 0.308143 0.308672 0.309703 0.311492 0.314704 0.321222 0.321136 0.314257 0.310393 0.307810 0.306404 0.305696 -100 
-100 -100 0.358381 0.353550 0.344772 0.334258 0.323846 0.311342 0.297296 0.287163 0.279961 0.275578 0.273212 0.272504 0.272841 0.273653 0.274971 0.277012 0.279724 0.279767 0.277020 0.274701 0.272953 0.271880 0.271319 -100 
-100 -100 0.325124 0.320402 0.311692 0.300935 0.289484 0.277844 0.266500 0.258035 0.251880 0.248058 0.245916 0.245151 0.245268 0.245842 0.246800 0.248111 0.249559 0.249675 0.248382 0.247040 0.245884 0.245095 0.244654 -100 
-100 -100 0.306338 0.301677 0.293020 0.282242 0.270471 0.259302 0.249206 0.241532 0.235938 0.232420 0.230404 0.229601 0.229583 0.230012 0.230755 0.231695 0.232571 0.232714 0.232070 0.231208 0.230372 0.229739 0.229367 -100 
-100 -100 -100 -100 -100 -100 -100 -100 -100 -100 -100 -100 -100 -100 -100 -100 -100 -100 -100 -100 -100 -100 -100 -100 -100 -100 
-100 -100 -100 -100 -100 -100 -100 -100 -100 -100 -100 -100 -100 -100 -100 -100 -100 -100 -100 -100 -100 -100 -100 -100 -100 -100 
-100 -100 -100 -100 -100 -100 -100 -100 -100 -100 -100 -100 -100 -100 -100 -100 -100 -100 -100 -100 -100 -100 -100 -100 -100 -100 
-100 -100 0.459233 0.453403 0.442518 0.428800 0.413367 0.397953 0.383247 0.371574 0.362710 0.356747 0.352909 0.350929 0.350202 0.349803 0.349404 0.349283 0.348949 0.347641 0.345192 0.342433 0.339848 0.337945 0.336890 -100 
-100 -100 0.469244 0.463451 0.452702 0.439306 0.424325 0.408743 0.393245 0.380940 0.371681 0.365527 0.361683 0.359903 0.359550 0.359189 0.358528 0.358384 0.358170 0.356781 0.353995 0.350918 0.348144 0.346157 0.345073 -100 
-100 -100 0.488057 0.482259 0.471634 0.458653 0.444760 0.428805 0.411452 0.398040 0.388062 0.381555 0.377670 0.376204 0.376651 0.376330 0.374990 0.374718 0.374634 0.373140 0.369901 0.366419 0.363399 0.361311 0.360191 -100 
-100 -100 0.511990 0.505981 0.494975 0.481543 0.467150 0.450595 0.432544 0.418469 0.407911 0.400963 0.396769 0.395119 0.395473 0.395123 0.393800 0.393590 0.393587 0.392094 0.388769 0.385206 0.382136 0.380034 0.378914 -100 
-100 -100 0.539256 0.532787 0.520799 0.506063 0.489633 0.472255 0.454559 0.440251 0.429251 0.421795 0.417028 0.414715 0.414122 0.413690 0.413110 0.413239 0.413456 0.412076 0.408861 0.405474 0.402515 0.400470 0.399375 -100 
-100 -100 0.565860 0.558833 0.545813 0.529908 0.512321 0.494012 0.475602 0.460665 0.449064 0.441069 0.435797 0.433002 0.431961 0.431495 0.431288 0.431804 0.432586 0.431322 0.427825 0.424416 0.421481 0.419464 0.418384 -100 
-100 -100 0.590963 0.583375 0.569031 0.552301 0.534494 0.515263 0.495141 0.479201 0.466845 0.458320 0.452638 0.449596 0.448483 0.448047 0.448076 0.449212 0.452054 0.450872 0.445492 0.441602 0.438476 0.436427 0.435337 -100 
-100 -100 0.610070 0.602097 0.587035 0.569431 0.550712 0.530743 0.510056 0.493623 0.480810 0.471896 0.465892 0.462608 0.461332 0.460876 0.461008 0.462285 0.465290 0.464179 0.458784 0.454904 0.451798 0.449765 0.448676 -100 
-100 -100 0.623770 0.615513 0.600178 0.581513 0.561009 0.540501 0.520555 0.504264 0.491352 0.482215 0.475959 0.472411 0.470834 0.470308 0.470492 0.471509 0.472957 0.471912 0.468237 0.464834 0.461955 0.459978 0.458888 -100 
-100 -100 0.633625 0.624973 0.608892 0.589286 0.567773 0.546895 0.527192 0.511046 0.498128 0.488904 0.482558 0.478956 0.477369 0.476852 0.477095 0.478274 0.479969 0.478961 0.475113 0.471622 0.468747 0.466762 0.465629 -100 
-100 -100 0.639317 0.630255 0.613443 0.593120 0.571015 0.549940 0.530373 0.514346 0.501498 0.492308 0.486038 0.482610 0.481513 0.481084 0.481207 0.482943 0.487062 0.486064 0.479787 0.475671 0.472617 0.470575 0.469322 -100 
-100 -100 0.638371 0.629322 0.612525 0.592208 0.570118 0.549124 0.529705 0.513835 0.501139 0.492089 0.485969 0.482728 0.481800 0.481379 0.481356 0.482960 0.487033 0.486042 0.479806 0.475777 0.472825 0.470846 0.469605 -100 
-100 -100 0.630377 0.621752 0.605728 0.586107 0.564596 0.543963 0.524785 0.509165 0.496787 0.488005 0.482127 0.479179 0.478228 0.477745 0.477455 0.478189 0.479757 0.478761 0.475002 0.471772 0.469234 0.467435 0.466320 -100 
-100 -100 0.617367 0.609119 0.593788 0.574968 0.554292 0.534196 0.515298 0.500015 0.488116 0.479770 0.474356 0.472137 0.471930 0.471502 0.470585 0.470762 0.472038 0.471006 0.467393 0.464385 0.462106 0.460439 0.459336 -100 
-100 -100 0.598302 0.590322 0.575526 0.557551 0.538171 0.518784 0.500056 0.485247 0.474342 0.466550 0.461364 0.460072 0.461212 0.460976 0.459232 0.459349 0.462024 0.460977 0.455821 0.452455 0.450278 0.448673 0.447449 -100 
-100 -100 0.571801 0.564251 0.550242 0.533235 0.514893 0.496409 0.478423 0.464267 0.453942 0.446661 0.441918 0.440977 0.442387 0.442345 0.440741 0.440968 0.443741 0.442839 0.437868 0.434659 0.432614 0.431116 0.429956 -100 
-100 -100 0.536087 0.529206 0.516436 0.500692 0.483383 0.466006 0.449214 0.435815 0.425665 0.418839 0.414754 0.413565 0.414131 0.414272 0.413800 0.414300 0.415756 0.415140 0.412188 0.409664 0.407792 0.406437 0.405537 -100 
-100 -100 0.494795 0.488603 0.477134 0.462981 0.447449 0.431292 0.415137 0.402371 0.392758 0.386436 0.382700 0.381401 0.381602 0.382007 0.382455 0.383621 0.385238 0.384887 0.382386 0.380000 0.378117 0.376825 0.376058 -100 
-100 -100 0.448298 0.442722 0.432539 0.420196 0.407616 0.392738 0.376201 0.363874 0.354842 0.349116 0.345864 0.344746 0.344959 0.345638 0.346741 0.348630 0.351265 0.351111 0.348027 0.345411 0.343427 0.342167 0.341483 -100 
-100 -100 0.401965 0.396807 0.387396 0.376034 0.364577 0.350943 0.335698 0.324506 0.316405 0.311377 0.308588 0.307681 0.307947 0.308722 0.309988 0.311975 0.314640 0.314629 0.311811 0.309427 0.307617 0.306493 0.305897 -100 
-100 -100 0.358338 0.353413 0.344315 0.333095 0.320934 0.308428 0.296114 0.286664 0.279766 0.275445 0.273046 0.272233 0.272421 0.273084 0.274133 0.275616 0.277190 0.277276 0.275784 0.274178 0.272856 0.271973 0.271492 -100 
-100 -100 0.325195 0.320424 0.311563 0.300528 0.288446 0.276790 0.266039 0.257808 0.251770 0.247976 0.245831 0.245033 0.245092 0.245600 0.246423 0.247476 0.248482 0.248619 0.247827 0.246826 0.245901 0.245225 0.244836 -100 
-100 -100 0.306438 0.301752 0.293032 0.282148 0.270205 0.259017 0.249049 0.241437 0.235871 0.232365 0.230362 0.229565 0.229540 0.229950 0.230632 0.231448 0.232162 0.232316 0.231864 0.231174 0.230465 0.229901 0.229564 -100 
-100 -100 -100 -100 -100 -100 -100 -100 -100 -100 -100 -100 -100 -100 -100 -100 -100 -100 -100 -100 -100 -100 -100 -100 -100 -100 
-100 -100 -100 -100 -100 -100 -100 -100 -100 -100 -100 -100 -100 -100 -100 -100 -100 -100 -100 -100 -100 -100 -100 -100 -100 -100 
-100 -100 -100 -100 -100 -100 -100 -100 -100 -100 -100 -100 -100 -100 -100 -100 -100 -100 -100 -100 -100 -100 -100 -100 -100 -100 
-100 -100 0.458438 0.452476 0.441304 0.427152 0.411242 0.395783 0.381488 0.370261 0.361835 0.356364 0.353198 0.352097 0.352313 0.352010 0.350817 0.349868 0.348883 0.347241 0.344700 0.341915 0.339281 0.337320 0.336230 -100 
-100 -100 0.468455 0.462488 0.451336 0.437267 0.421464 0.405844 0.391121 0.379517 0.370838 0.365288 0.362319 0.361836 0.363124 0.362828 0.360600 0.359113 0.357980 0.356184 0.353351 0.350328 0.347557 0.345540 0.344430 -100 
-100 -100 0.487339 0.481299 0.470069 0.456005 0.440477 0.424492 0.408745 0.396456 0.387279 0.381535 0.378858 0.379476 0.383253 0.382957 0.378266 0.375759 0.374367 0.372363 0.369110 0.365770 0.362822 0.360736 0.359606 -100 
-100 -100 0.511552 0.505252 0.493559 0.478973 0.462894 0.446311 0.429907 0.416981 0.407226 0.401024 0.398018 0.398441 0.402125 0.401783 0.397078 0.394610 0.393285 0.391301 0.388012 0.384632 0.381664 0.379580 0.378455 -100 
-100 -100 0.539480 0.532658 0.519929 0.504223 0.486737 0.469320 0.452579 0.439085 0.428685 0.421790 0.417841 0.416810 0.417905 0.417488 0.415181 0.413848 0.413015 0.411289 0.408266 0.405086 0.402233 0.400206 0.399105 -100 
-100 -100 0.567173 0.559617 0.545542 0.528517 0.509856 0.491479 0.473931 0.459707 0.448605 0.441035 0.436348 0.434445 0.434533 0.434080 0.432687 0.432062 0.431738 0.430250 0.427295 0.424196 0.421400 0.419409 0.418322 -100 
-100 -100 0.593896 0.585527 0.569223 0.550929 0.531361 0.512043 0.493356 0.478305 0.466483 0.458335 0.453162 0.450998 0.451138 0.450689 0.449292 0.449000 0.449549 0.448215 0.444694 0.441438 0.438570 0.436570 0.435473 -100 
-100 -100 0.612692 0.604013 0.587122 0.568107 0.547764 0.527760 0.508488 0.492915 0.480599 0.471988 0.466365 0.463779 0.463576 0.463114 0.462040 0.462147 0.463072 0.461882 0.458296 0.454987 0.452106 0.450102 0.448990 -100 
-100 -100 0.623964 0.615449 0.599558 0.580321 0.559253 0.538849 0.519622 0.503903 0.491342 0.482386 0.476270 0.472968 0.471809 0.471342 0.471215 0.472063 0.473216 0.472191 0.468812 0.465447 0.462583 0.460560 0.459396 -100 
-100 -100 0.631555 0.623113 0.607342 0.587944 0.566511 0.545899 0.526683 0.510952 0.498302 0.489163 0.482756 0.479046 0.477412 0.477033 0.477687 0.479566 0.481959 0.481062 0.476761 0.472834 0.469818 0.467696 0.466380 -100 
-100 -100 0.635269 0.626808 0.611019 0.591508 0.569924 0.549259 0.530105 0.514434 0.501818 0.492641 0.486141 0.482323 0.480693 0.480478 0.481742 0.484943 0.490376 0.489574 0.482453 0.477516 0.474343 0.472081 0.470386 -100 
-100 -100 0.633688 0.625366 0.609820 0.590561 0.569208 0.548693 0.529633 0.514067 0.501574 0.492479 0.486017 0.482244 0.480645 0.480432 0.481679 0.484885 0.490378 0.489632 0.482566 0.477733 0.474685 0.472486 0.470788 -100 
-100 -100 0.626146 0.618177 0.603302 0.584771 0.564173 0.544029 0.525031 0.509600 0.497418 0.488519 0.482132 0.478544 0.477008 0.476644 0.477272 0.479213 0.481913 0.481200 0.476972 0.473366 0.470782 0.468852 0.467480 -100 
-100 -100 0.613385 0.605792 0.591663 0.574145 0.554799 0.535199 0.516078 0.500783 0.489179 0.480593 0.474257 0.471091 0.470046 0.469641 0.469604 0.470719 0.472664 0.471987 0.468554 0.465737 0.463746 0.462052 0.460655 -100 
-100 -100 0.594219 0.586987 0.573662 0.557453 0.540561 0.521680 0.501674 0.486676 0.477113 0.468939 0.461393 0.458614 0.458561 0.458256 0.457456 0.458403 0.462137 0.461523 0.456397 0.453772 0.452466 0.450927 0.449081 -100 
-100 -100 0.568150 0.561287 0.548640 0.533278 0.517303 0.499276 0.480025 0.465670 0.456654 0.448988 0.441918 0.439505 0.439710 0.439549 0.438785 0.439676 0.443308 0.442820 0.438042 0.435710 0.434623 0.433241 0.431490 -100 
-100 -100 0.533572 0.527122 0.515143 0.500250 0.483814 0.466781 0.449879 0.436500 0.426612 0.419543 0.414592 0.412501 0.412218 0.412215 0.412220 0.413043 0.414503 0.414185 0.411958 0.410114 0.408816 0.407606 0.406527 -100 
-100 -100 0.493365 0.487355 0.476148 0.462099 0.446424 0.430495 0.414964 0.402588 0.393199 0.386773 0.382605 0.380756 0.380405 0.380608 0.381111 0.382149 0.383395 0.383229 0.381541 0.379852 0.378462 0.377365 0.376592 -100 
-100 -100 0.447655 0.442076 0.431724 0.418769 0.404618 0.389875 0.375170 0.363695 0.355019 0.349293 0.345808 0.344316 0.344120 0.344535 0.345375 0.346667 0.348129 0.348083 0.346433 0.344749 0.343330 0.342318 0.341708 -100 
-100 -100 0.401822 0.396589 0.386885 0.374776 0.361631 0.348066 0.334632 0.324281 0.316525 0.311527 0.308587 0.307412 0.307365 0.307882 0.308807 0.310110 0.311545 0.311588 0.310149 0.308654 0.307371 0.306485 0.305976 -100 
-100 -100 0.358465 0.353485 0.344218 0.332621 0.319832 0.307355 0.295714 0.286658 0.279923 0.275612 0.273126 0.272151 0.272140 0.272628 0.273444 0.274499 0.275502 0.275605 0.274743 0.273666 0.272679 0.271959 0.271544 -100 
-100 -100 0.325412 0.320613 0.311676 0.300494 0.288186 0.276541 0.266027 0.257935 0.251953 0.248158 0.245974 0.245103 0.245066 0.245481 0.246169 0.246987 0.247714 0.247845 0.247334 0.246599 0.245852 0.245269 0.244921 -100 
-100 -100 0.306666 0.301967 0.293217 0.282281 0.270269 0.259086 0.249189 0.241616 0.236061 0.232551 0.230534 0.229712 0.229648 0.230011 0.230613 0.231293 0.231861 0.231999 0.231671 0.231117 0.230503 0.229994 0.229682 -100 
-100 -100 -100 -100 -100 -100 -100 -100 -100 -100 -100 -100 -100 -100 -100 -100 -100 -100 -100 -100 -100 -100 -100 -100 -100 -100 
-100 -100 -100 -100 -100 -100 -100 -100 -100 -100 -100 -100 -100 -100 -100 -100 -100 -100 -100 -100 -100 -100 -100 -100 -100 -100 
-100 -100 -100 -100 -100 -100 -100 -100 -100 -100 -100 -100 -100 -100 -100 -100 -100 -100 -100 -100 -100 -100 -100 -100 -100 -100 
-100 -100 0.458251 0.452118 0.440610 0.426063 0.409767 0.394234 0.380183 0.369269 0.361226 0.356210 0.353734 0.353604 0.355185 0.354936 0.352466 0.350597 0.348986 0.347022 0.344332 0.341503 0.338846 0.336870 0.335770 -100 
-100 -100 0.468372 0.462195 0.450617 0.436021 0.419670 0.403980 0.389666 0.378506 0.370308 0.365326 0.363332 0.364522 0.368733 0.368474 0.363372 0.360232 0.358199 0.355988 0.352957 0.349896 0.347120 0.345097 0.343983 -100 
-100 -100 0.487482 0.481170 0.469332 0.454526 0.437971 0.421924 0.407072 0.395437 0.386912 0.381929 0.380846 0.384829 0.396408 0.396127 0.383641 0.377774 0.374917 0.372333 0.368754 0.365354 0.362413 0.360332 0.359201 -100 
-100 -100 0.511981 0.505370 0.492985 0.477610 0.460481 0.443846 0.428362 0.416101 0.406992 0.401534 0.400104 0.403886 0.415329 0.414993 0.402511 0.396662 0.393857 0.391305 0.387717 0.384294 0.381342 0.379266 0.378140 -100 
-100 -100 0.540871 0.533658 0.519826 0.503372 0.485193 0.467724 0.451494 0.438489 0.428555 0.422180 0.419166 0.419845 0.423986 0.423573 0.418190 0.415082 0.413261 0.411149 0.408045 0.404888 0.402069 0.400046 0.398936 -100 
-100 -100 0.570182 0.562024 0.546061 0.528100 0.508708 0.490267 0.473170 0.459358 0.448624 0.441434 0.437400 0.436637 0.438536 0.438084 0.434839 0.432971 0.431800 0.430038 0.427187 0.424162 0.421417 0.419424 0.418315 -100 
-100 -100 0.607176 0.597463 0.571136 0.551111 0.530158 0.510751 0.492721 0.478132 0.466668 0.458856 0.454306 0.453403 0.455622 0.455162 0.451592 0.449842 0.449118 0.447551 0.444615 0.441533 0.438776 0.436771 0.435628 -100 
-100 -100 0.625738 0.615779 0.588927 0.568306 0.546690 0.526658 0.508053 0.492933 0.480946 0.472614 0.467493 0.465985 0.467622 0.467161 0.464192 0.463113 0.463024 0.461657 0.458535 0.455307 0.452494 0.450457 0.449270 -100 
-100 -100 0.625954 0.617069 0.599695 0.579969 0.558592 0.538310 0.519511 0.504149 0.491846 0.483061 0.477155 0.474291 0.473902 0.473487 0.472764 0.473483 0.475015 0.473911 0.469925 0.466243 0.463280 0.461151 0.459825 -100 
-100 -100 0.631019 0.622626 0.606547 0.587267 0.565955 0.545606 0.526764 0.511348 0.498929 0.489888 0.483493 0.479815 0.478344 0.478111 0.479108 0.481987 0.486528 0.485635 0.479210 0.474331 0.471136 0.468803 0.467066 -100 
-100 -100 0.632798 0.624685 0.609462 0.590507 0.569392 0.549107 0.530304 0.514937 0.502552 0.493424 0.486779 0.482761 0.480945 0.481016 0.483622 0.489519 0.503015 0.502296 0.487390 0.480294 0.477120 0.474508 0.471599 -100 
-100 -100 0.630587 0.622729 0.607975 0.589491 0.568827 0.548754 0.529972 0.514670 0.502433 0.493343 0.486599 0.482510 0.480617 0.480687 0.483378 0.489396 0.503092 0.502476 0.487588 0.480616 0.477606 0.475065 0.472123 -100 
-100 -100 0.623044 0.615553 0.601568 0.584001 0.564567 0.544891 0.525775 0.510502 0.498897 0.489933 0.482769 0.478734 0.476919 0.476690 0.478108 0.481528 0.487350 0.486795 0.479848 0.475319 0.472715 0.470590 0.468627 -100 
-100 -100 0.610314 0.603250 0.590195 0.574076 0.557068 0.537952 0.517646 0.502326 0.492357 0.483593 0.475131 0.471213 0.469916 0.469543 0.469920 0.472048 0.476946 0.476482 0.470636 0.467532 0.465978 0.464203 0.462081 -100 
-100 -100 0.591117 0.584534 0.572785 0.559162 0.549362 0.531040 0.505529 0.490610 0.488883 0.480393 0.463984 0.459296 0.459186 0.458841 0.458180 0.460914 0.477121 0.476785 0.459914 0.456554 0.456592 0.455016 0.451284 -100 
-100 -100 0.565377 0.559127 0.547993 0.535141 0.526204 0.508692 0.483894 0.469573 0.468358 0.460362 0.444437 0.440140 0.440289 0.440047 0.439308 0.441803 0.457637 0.457422 0.441156 0.438258 0.438613 0.437246 0.433635 -100 
-100 -100 0.531589 0.525539 0.514398 0.500657 0.486291 0.469610 0.451496 0.438008 0.429632 0.422344 0.415318 0.412500 0.411939 0.411816 0.411836 0.413024 0.416369 0.416244 0.412617 0.411062 0.410482 0.409365 0.407730 -100 
-100 -100 0.492197 0.486407 0.475624 0.462048 0.447028 0.431347 0.415722 0.403438 0.394516 0.387966 0.383034 0.380758 0.380084 0.380115 0.380558 0.381563 0.383251 0.383201 0.381361 0.380072 0.379111 0.378151 0.377242 -100 
-100 -100 0.447155 0.441666 0.431421 0.418479 0.404020 0.389437 0.375368 0.364177 0.355683 0.349897 0.346137 0.344349 0.343854 0.344054 0.344673 0.345629 0.346620 0.346635 0.345610 0.344469 0.343459 0.342624 0.342035 -100 
-100 -100 0.401751 0.396547 0.386831 0.374593 0.360971 0.347505 0.334740 0.324675 0.317057 0.312027 0.308921 0.307523 0.307224 0.307538 0.308208 0.309110 0.309971 0.310037 0.309241 0.308257 0.307333 0.306615 0.306160 -100 
-100 -100 0.358631 0.353662 0.344393 0.332741 0.319803 0.307381 0.295994 0.287070 0.280386 0.276051 0.273473 0.272362 0.272190 0.272532 0.273159 0.273927 0.274594 0.274690 0.274165 0.273410 0.272654 0.272051 0.271679 -100 
-100 -100 0.325653 0.320864 0.311938 0.300754 0.288406 0.276795 0.266381 0.258332 0.252362 0.248551 0.246325 0.245390 0.245269 0.245598 0.246161 0.246800 0.247328 0.247435 0.247083 0.246515 0.245896 0.245379 0.245059 -100 
-100 -100 0.306916 0.302228 0.293499 0.282585 0.270586 0.259427 0.249560 0.241995 0.236434 0.232913 0.230880 0.230032 0.229930 0.230242 0.230762 0.231323 0.231768 0.231875 0.231615 0.231145 0.230600 0.230129 0.229834 -100 
-100 -100 -100 -100 -100 -100 -100 -100 -100 -100 -100 -100 -100 -100 -100 -100 -100 -100 -100 -100 -100 -100 -100 -100 -100 -100 
-100 -100 -100 -100 -100 -100 -100 -100 -100 -100 -100 -100 -100 -100 -100 -100 -100 -100 -100 -100 -100 -100 -100 -100 -100 -100 
-100 -100 -100 -100 -100 -100 -100 -100 -100 -100 -100 -100 -100 -100 -100 -100 -100 -100 -100 -100 -100 -100 -100 -100 -100 -100 
-100 -100 0.458908 0.452540 0.440622 0.425652 0.409023 0.393367 0.379396 0.368661 0.360850 0.356056 0.353781 0.353828 0.355513 0.355237 0.352599 0.350474 0.348610 0.346513 0.343825 0.341059 0.338475 0.336553 0.335483 -100 
-100 -100 0.469272 0.462808 0.450722 0.435608 0.418847 0.403029 0.388854 0.377935 0.370021 0.365270 0.363449 0.364798 0.369100 0.368799 0.363501 0.360064 0.357739 0.355392 0.352393 0.349426 0.346740 0.344779 0.343696 -100 
-100 -100 0.488710 0.482050 0.469557 0.454120 0.437051 0.420881 0.406273 0.394969 0.386827 0.382079 0.381091 0.385192 0.396834 0.396492 0.383779 0.377569 0.374376 0.371654 0.368143 0.364872 0.362038 0.360027 0.358928 -100 
-100 -100 0.513135 0.506213 0.493226 0.477279 0.459683 0.442964 0.427734 0.415795 0.407044 0.401802 0.400441 0.404317 0.415803 0.415407 0.402703 0.396516 0.393373 0.390692 0.387175 0.383878 0.381022 0.379013 0.377911 -100 
-100 -100 0.541544 0.534141 0.519966 0.503181 0.484753 0.467257 0.451196 0.438403 0.428690 0.422474 0.419557 0.420328 0.424516 0.424049 0.418479 0.415087 0.412977 0.410741 0.407687 0.404625 0.401888 0.399902 0.398793 -100 
-100 -100 0.570376 0.562153 0.546078 0.528024 0.508580 0.490184 0.473212 0.459526 0.448917 0.441828 0.437876 0.437188 0.439120 0.438621 0.435223 0.433116 0.431683 0.429810 0.427012 0.424068 0.421396 0.419417 0.418281 -100 
-100 -100 0.606969 0.597290 0.571026 0.551084 0.530223 0.510933 0.493030 0.478531 0.467135 0.459386 0.454893 0.454036 0.456264 0.455754 0.452043 0.450066 0.449034 0.447367 0.444555 0.441573 0.438934 0.436929 0.435695 -100 
-100 -100 0.625203 0.615349 0.588673 0.568253 0.546826 0.526977 0.508522 0.493492 0.481557 0.473275 0.468191 0.466698 0.468314 0.467802 0.464710 0.463432 0.463053 0.461593 0.458572 0.455412 0.452684 0.450633 0.449346 -100 
-100 -100 0.625123 0.616382 0.599256 0.579817 0.558713 0.538662 0.520041 0.504792 0.492561 0.483822 0.477937 0.475062 0.474629 0.474154 0.473341 0.473924 0.475281 0.474072 0.470060 0.466357 0.463380 0.461205 0.459821 -100 
-100 -100 0.629890 0.621673 0.605889 0.586957 0.565976 0.545901 0.527271 0.512003 0.499682 0.490696 0.484308 0.480589 0.479041 0.478743 0.479685 0.482485 0.486918 0.485917 0.479395 0.474432 0.471171 0.468774 0.466988 -100 
-100 -100 0.631438 0.623522 0.608603 0.590035 0.569290 0.549313 0.530753 0.515559 0.503290 0.494221 0.487568 0.483475 0.481538 0.481540 0.484134 0.490004 0.503437 0.502620 0.487590 0.480381 0.477119 0.474441 0.471488 -100 
-100 -100 0.629004 0.621371 0.606963 0.588903 0.568637 0.548897 0.530369 0.515245 0.503119 0.494085 0.487317 0.483129 0.481087 0.481087 0.483778 0.489782 0.503426 0.502737 0.487755 0.480698 0.477623 0.475034 0.472053 -100 
-100 -100 0.621252 0.614016 0.600454 0.583363 0.564362 0.545025 0.526154 0.511040 0.499526 0.490590 0.483377 0.479221 0.477246 0.476933 0.478339 0.481731 0.487495 0.486896 0.479940 0.475423 0.472838 0.470694 0.468686 -100 
-100 -100 0.608384 0.601607 0.589039 0.573447 0.556902 0.538125 0.518040 0.502843 0.492927 0.484150 0.475597 0.471506 0.469997 0.469525 0.469910 0.472004 0.476815 0.476355 0.470639 0.467694 0.466283 0.464534 0.462351 -100 
-100 -100 0.589133 0.582866 0.571659 0.558605 0.549289 0.531300 0.505975 0.491134 0.489414 0.480870 0.464319 0.459389 0.458985 0.458528 0.457909 0.460602 0.476663 0.476380 0.459814 0.456780 0.457108 0.455606 0.451786 -100 
-100 -100 0.563588 0.557651 0.547051 0.534761 0.526299 0.509097 0.484436 0.470146 0.468898 0.460827 0.444741 0.440185 0.440024 0.439664 0.438950 0.441380 0.457047 0.456907 0.440995 0.438476 0.439163 0.437906 0.434220 -100 
-100 -100 0.530276 0.524488 0.513810 0.500585 0.486675 0.470253 0.452201 0.438693 0.430262 0.422884 0.415699 0.412659 0.411849 0.411589 0.411552 0.412628 0.415828 0.415756 0.412417 0.411199 0.410912 0.409911 0.408252 -100 
-100 -100 0.491414 0.485837 0.475447 0.462346 0.447783 0.432308 0.416640 0.404276 0.395276 0.388622 0.383524 0.381039 0.380144 0.380016 0.380324 0.381146 0.382652 0.382637 0.381077 0.380121 0.379438 0.378608 0.377713 -100 
-100 -100 0.446826 0.441511 0.431610 0.419128 0.405193 0.390767 0.376491 0.365146 0.356550 0.350651 0.346711 0.344708 0.343996 0.344021 0.344456 0.345166 0.345902 0.345941 0.345238 0.344456 0.343730 0.343038 0.342483 -100 
-100 -100 0.401710 0.396647 0.387206 0.375350 0.362177 0.348831 0.335841 0.325617 0.317895 0.312773 0.309508 0.307920 0.307423 0.307583 0.308072 0.308723 0.309319 0.309403 0.308902 0.308243 0.307567 0.306988 0.306568 -100 
-100 -100 0.358748 0.353870 0.344782 0.333377 0.320698 0.308353 0.296859 0.287838 0.281090 0.276691 0.274010 0.272776 0.272475 0.272700 0.273183 0.273760 0.274242 0.274330 0.273983 0.273450 0.272872 0.272363 0.272016 -100 
-100 -100 0.325823 0.321091 0.312280 0.301248 0.289051 0.277490 0.267027 0.258924 0.252917 0.249072 0.246795 0.245801 0.245612 0.245865 0.246327 0.246832 0.247235 0.247317 0.247054 0.246608 0.246094 0.245633 0.245327 -100 
-100 -100 0.307093 0.302447 0.293799 0.282990 0.271088 0.259968 0.250081 0.242483 0.236900 0.233361 0.231307 0.230435 0.230297 0.230559 0.231003 0.231465 0.231818 0.231894 0.231673 0.231271 0.230787 0.230349 0.230065 -100 
-100 -100 -100 -100 -100 -100 -100 -100 -100 -100 -100 -100 -100 -100 -100 -100 -100 -100 -100 -100 -100 -100 -100 -100 -100 -100 
-100 -100 -100 -100 -100 -100 -100 -100 -100 -100 -100 -100 -100 -100 -100 -100 -100 -100 -100 -100 -100 -100 -100 -100 -100 -100 
-100 -100 -100 -100 -100 -100 -100 -100 -100 -100 -100 -100 -100 -100 -100 -100 -100 -100 -100 -100 -100 -100 -100 -100 -100 -100 
-100 -100 0.460736 0.454007 0.441429 0.425898 0.408855 0.393021 0.379065 0.368452 0.360820 0.356016 0.353390 0.352784 0.353288 0.352884 0.351143 0.349381 0.347581 0.345536 0.343031 0.340466 0.338065 0.336269 0.335267 -100 
-100 -100 0.471689 0.464754 0.451787 0.435967 0.418713 0.402698 0.388570 0.377835 0.370192 0.365340 0.362769 0.362700 0.364226 0.363773 0.360896 0.358450 0.356366 0.354155 0.351468 0.348780 0.346312 0.344486 0.343472 -100 
-100 -100 0.492238 0.484949 0.470994 0.454666 0.436997 0.420626 0.406141 0.395146 0.387615 0.382590 0.379811 0.380651 0.384554 0.384024 0.378564 0.374931 0.372425 0.369998 0.367034 0.364166 0.361603 0.359736 0.358700 -100 
-100 -100 0.516241 0.508784 0.494525 0.477856 0.459792 0.442920 0.427808 0.416149 0.407982 0.402426 0.399237 0.399815 0.403579 0.402991 0.397526 0.393947 0.391513 0.389121 0.386142 0.383239 0.380652 0.378764 0.377706 -100 
-100 -100 0.541990 0.534488 0.520461 0.503565 0.485114 0.467597 0.451547 0.438836 0.429279 0.422858 0.419076 0.418264 0.419465 0.418850 0.415909 0.413643 0.411819 0.409724 0.406983 0.404192 0.401687 0.399790 0.398664 -100 
-100 -100 0.567966 0.560170 0.545623 0.528218 0.509270 0.491017 0.473946 0.460172 0.449522 0.442252 0.437757 0.436049 0.436218 0.435596 0.433675 0.432249 0.430962 0.429153 0.426566 0.423846 0.421440 0.419518 0.418271 -100 
-100 -100 0.593307 0.585021 0.568851 0.550751 0.531321 0.512344 0.494165 0.479425 0.467847 0.459876 0.454856 0.452818 0.452976 0.452346 0.450425 0.449299 0.448399 0.446789 0.444247 0.441564 0.439537 0.437571 0.435867 -100 
-100 -100 0.611085 0.602696 0.586295 0.567850 0.547966 0.528487 0.509777 0.494503 0.482379 0.473894 0.468363 0.465818 0.465555 0.464900 0.463366 0.462740 0.462302 0.460843 0.458164 0.455330 0.453208 0.451179 0.449427 -100 
-100 -100 0.621440 0.613350 0.598176 0.579782 0.559510 0.539786 0.521119 0.505748 0.493405 0.484572 0.478498 0.475147 0.473834 0.473175 0.472765 0.473175 0.473671 0.472355 0.469101 0.465792 0.463045 0.460910 0.459490 -100 
-100 -100 0.628195 0.620265 0.605320 0.586947 0.566494 0.546693 0.528127 0.512832 0.500470 0.491475 0.485064 0.481199 0.479286 0.478712 0.479241 0.480924 0.482970 0.481777 0.477279 0.473145 0.470007 0.467713 0.466217 -100 
-100 -100 0.631582 0.623651 0.608459 0.590054 0.569565 0.549810 0.531381 0.516222 0.503947 0.494922 0.488352 0.484252 0.482112 0.481696 0.483067 0.486284 0.491371 0.490303 0.483057 0.477788 0.474397 0.471944 0.470113 -100 
-100 -100 0.629352 0.621635 0.606808 0.588775 0.568614 0.549071 0.530769 0.515729 0.503575 0.494608 0.488023 0.483889 0.481699 0.481266 0.482664 0.485936 0.491132 0.490185 0.483079 0.478010 0.474827 0.472481 0.470652 -100 
-100 -100 0.620769 0.613552 0.599917 0.582810 0.563528 0.544388 0.526121 0.511158 0.499245 0.490402 0.483821 0.479799 0.477681 0.477060 0.477745 0.479673 0.482211 0.481403 0.477236 0.473737 0.471291 0.469320 0.467792 -100 
-100 -100 0.607466 0.600752 0.588124 0.572209 0.554279 0.535689 0.517228 0.502292 0.490837 0.482187 0.475512 0.471718 0.469878 0.469167 0.469261 0.470319 0.471932 0.471314 0.468485 0.466319 0.464930 0.463345 0.461702 -100 
-100 -100 0.588012 0.581769 0.570185 0.555738 0.540348 0.522457 0.503000 0.488225 0.478672 0.470298 0.462224 0.458546 0.457235 0.456563 0.456172 0.457008 0.460095 0.459703 0.455915 0.454599 0.454484 0.453219 0.450972 -100 
-100 -100 0.562558 0.556661 0.545736 0.532128 0.517650 0.500532 0.481671 0.467395 0.458281 0.450335 0.442672 0.439313 0.438226 0.437658 0.437237 0.437937 0.440861 0.440642 0.437358 0.436512 0.436766 0.435749 0.433631 -100 
-100 -100 0.529538 0.523898 0.513390 0.500107 0.485145 0.468877 0.452083 0.438607 0.428533 0.421155 0.415648 0.412776 0.411590 0.411142 0.411039 0.411516 0.412423 0.412306 0.411200 0.410588 0.410380 0.409558 0.408345 -100 
-100 -100 0.491007 0.485651 0.475703 0.463185 0.449112 0.433791 0.417924 0.405220 0.395560 0.388785 0.384042 0.381480 0.380365 0.380052 0.380147 0.380586 0.381163 0.381133 0.380501 0.379983 0.379576 0.378907 0.378161 -100 
-100 -100 0.446730 0.441693 0.432488 0.421145 0.409181 0.394898 0.378975 0.366836 0.357773 0.351656 0.347541 0.345323 0.344396 0.344234 0.344458 0.344903 0.345337 0.345383 0.345039 0.344630 0.344214 0.343673 0.343166 -100 
-100 -100 0.401794 0.396981 0.388209 0.377478 0.366314 0.353080 0.338372 0.327348 0.319228 0.313881 0.310372 0.308556 0.307866 0.307850 0.308154 0.308601 0.309001 0.309091 0.308859 0.308528 0.308150 0.307695 0.307297 -100 
-100 -100 0.358873 0.354167 0.345492 0.334734 0.322938 0.310680 0.298514 0.289085 0.282132 0.277596 0.274744 0.273352 0.272910 0.273010 0.273355 0.273778 0.274129 0.274217 0.274034 0.273733 0.273369 0.272955 0.272619 -100 
-100 -100 0.325952 0.321327 0.312758 0.302068 0.290292 0.278793 0.268053 0.259765 0.253655 0.249743 0.247380 0.246304 0.246033 0.246205 0.246564 0.246954 0.247256 0.247323 0.247148 0.246841 0.246459 0.246060 0.245761 -100 
-100 -100 0.307217 0.302642 0.294143 0.283530 0.271833 0.260760 0.250775 0.243092 0.237461 0.233892 0.231801 0.230891 0.230707 0.230911 0.231274 0.231643 0.231913 0.231964 0.231786 0.231466 0.231065 0.230668 0.230390 -100 
-100 -100 -100 -100 -100 -100 -100 -100 -100 -100 -100 -100 -100 -100 -100 -100 -100 -100 -100 -100 -100 -100 -100 -100 -100 -100 
-100 -100 -100 -100 -100 -100 -100 -100 -100 -100 -100 -100 -100 -100 -100 -100 -100 -100 -100 -100 -100 -100 -100 -100 -100 -100 
-100 -100 -100 -100 -100 -100 -100 -100 -100 -100 -100 -100 -100 -100 -100 -100 -100 -100 -100 -100 -100 -100 -100 -100 -100 -100 
-100 -100 0.463532 0.456322 0.442894 0.426670 0.409181 0.393157 0.379212 0.368746 0.361343 0.356457 0.353333 0.352051 0.351726 0.351110 0.349748 0.348194 0.346436 0.344454 0.342132 0.339791 0.337602 0.335961 0.335038 -100 
-100 -100 0.475643 0.468009 0.453731 0.436956 0.419133 0.402898 0.388826 0.378372 0.371232 0.366225 0.362664 0.361362 0.361297 0.360603 0.358773 0.356897 0.354977 0.352897 0.350478 0.348067 0.345837 0.344173 0.343239 -100 
-100 -100 0.498585 0.490226 0.473676 0.455989 0.437593 0.420984 0.406659 0.396252 0.390238 0.384937 0.379774 0.378260 0.378737 0.377921 0.375167 0.372817 0.370692 0.368495 0.365935 0.363423 0.361132 0.359431 0.358469 -100 
-100 -100 0.522149 0.513729 0.497053 0.479212 0.460569 0.443512 0.428533 0.417422 0.410743 0.404879 0.399267 0.397459 0.397773 0.396903 0.394178 0.391911 0.389872 0.387708 0.385124 0.382572 0.380259 0.378519 0.377508 -100 
-100 -100 0.544338 0.536511 0.521847 0.504647 0.486155 0.468591 0.452463 0.439865 0.430677 0.424004 0.419149 0.417009 0.416497 0.415659 0.413916 0.412314 0.410687 0.408720 0.406244 0.403740 0.401535 0.399753 0.398580 -100 
-100 -100 0.567404 0.559890 0.545895 0.529129 0.510867 0.492741 0.475285 0.461274 0.450558 0.443046 0.437958 0.435405 0.434449 0.433646 0.432456 0.431425 0.430224 0.428478 0.426098 0.423686 0.421773 0.419939 0.418410 -100 
-100 -100 0.589918 0.582436 0.568234 0.551705 0.533990 0.515294 0.496093 0.480753 0.468848 0.460601 0.455119 0.452252 0.451144 0.450351 0.449352 0.448671 0.447832 0.446267 0.443995 0.441839 0.441286 0.439390 0.436434 -100 
-100 -100 0.607272 0.599759 0.585451 0.568705 0.550636 0.531494 0.511775 0.495882 0.483403 0.474671 0.468786 0.465548 0.464158 0.463335 0.462572 0.462236 0.461732 0.460262 0.457853 0.455546 0.454890 0.452917 0.449900 -100 
-100 -100 0.619556 0.611974 0.597737 0.580372 0.561098 0.541665 0.522630 0.506928 0.494359 0.485390 0.479165 0.475499 0.473632 0.472779 0.472493 0.472704 0.472809 0.471372 0.468365 0.465384 0.463083 0.460999 0.459303 -100 
-100 -100 0.628363 0.620474 0.605526 0.587483 0.567492 0.547896 0.529232 0.513781 0.501299 0.492264 0.485851 0.481913 0.479767 0.478943 0.479122 0.480109 0.481330 0.479927 0.475864 0.472136 0.469203 0.466987 0.465525 -100 
-100 -100 0.634324 0.625915 0.609440 0.590677 0.570246 0.550600 0.532178 0.516955 0.504622 0.495623 0.489147 0.485100 0.482856 0.482125 0.482831 0.484913 0.488622 0.487285 0.480871 0.476181 0.472815 0.470492 0.469016 -100 
-100 -100 0.632371 0.624092 0.607831 0.589272 0.569015 0.549546 0.531320 0.516277 0.504097 0.495195 0.488769 0.484754 0.482514 0.481756 0.482416 0.484469 0.488216 0.486991 0.480766 0.476335 0.473222 0.471028 0.469564 -100 
-100 -100 0.621929 0.614468 0.600269 0.582881 0.563443 0.544394 0.526366 0.511483 0.499513 0.490767 0.484462 0.480611 0.478467 0.477568 0.477631 0.478553 0.479966 0.478916 0.475405 0.472515 0.470387 0.468571 0.467141 -100 
-100 -100 0.607614 0.600832 0.587974 0.571781 0.553372 0.534880 0.517017 0.502300 0.490618 0.482101 0.475973 0.472406 0.470502 0.469546 0.469158 0.469346 0.469866 0.469064 0.467013 0.465586 0.464759 0.463362 0.461654 -100 
-100 -100 0.587765 0.581502 0.569720 0.554718 0.537784 0.519978 0.502104 0.487641 0.476734 0.468526 0.462233 0.458951 0.457390 0.456486 0.455833 0.455734 0.456546 0.456039 0.454400 0.454214 0.454879 0.453862 0.451544 -100 
-100 -100 0.562277 0.556409 0.545399 0.531377 0.515516 0.498481 0.481055 0.466997 0.456497 0.448671 0.442712 0.439699 0.438345 0.437556 0.436918 0.436767 0.437536 0.437240 0.436070 0.436357 0.437423 0.436661 0.434456 -100 
-100 -100 0.529387 0.523883 0.513625 0.500636 0.485896 0.469729 0.452892 0.439244 0.428764 0.421367 0.416206 0.413411 0.412098 0.411445 0.411022 0.410920 0.411088 0.410911 0.410496 0.410606 0.411038 0.410425 0.409097 -100 
-100 -100 0.491050 0.485955 0.476641 0.465271 0.452989 0.437783 0.420385 0.406813 0.396691 0.389735 0.384917 0.382240 0.380973 0.380462 0.380270 0.380317 0.380499 0.380441 0.380195 0.380165 0.380204 0.379712 0.378929 -100 
-100 -100 0.446968 0.442319 0.434229 0.425268 0.418182 0.404019 0.383527 0.369404 0.359568 0.353106 0.348654 0.346157 0.345011 0.344650 0.344645 0.344828 0.345048 0.345102 0.345025 0.345008 0.344954 0.344569 0.344057 -100 
-100 -100 0.402093 0.397655 0.389978 0.381602 0.375306 0.362178 0.342900 0.329924 0.321069 0.315373 0.311487 0.309357 0.308441 0.308245 0.308371 0.308633 0.308896 0.309004 0.308990 0.308990 0.308920 0.308599 0.308198 -100 
-100 -100 0.359104 0.354637 0.346584 0.336996 0.327079 0.314905 0.301090 0.290786 0.283481 0.278741 0.275638 0.274027 0.273422 0.273387 0.273598 0.273884 0.274134 0.274229 0.274194 0.274132 0.273993 0.273678 0.273340 -100 
-100 -100 0.326121 0.321632 0.313386 0.303230 0.292177 0.280738 0.269429 0.260794 0.254533 0.250528 0.248043 0.246855 0.246488 0.246567 0.246823 0.247105 0.247321 0.247376 0.247281 0.247118 0.246878 0.246543 0.246244 -100 
-100 -100 0.307357 0.302864 0.294545 0.284200 0.272800 0.261773 0.251599 0.243777 0.238085 0.234479 0.232334 0.231369 0.231127 0.231263 0.231539 0.231814 0.232006 0.232031 0.231893 0.231661 0.231351 0.230998 0.230720 -100 
-100 -100 -100 -100 -100 -100 -100 -100 -100 -100 -100 -100 -100 -100 -100 -100 -100 -100 -100 -100 -100 -100 -100 -100 -100 -100 
-100 -100 -100 -100 -100 -100 -100 -100 -100 -100 -100 -100 -100 -100 -100 -100 -100 -100 -100 -100 -100 -100 -100 -100 -100 -100 
-100 -100 -100 -100 -100 -100 -100 -100 -100 -100 -100 -100 -100 -100 -100 -100 -100 -100 -100 -100 -100 -100 -100 -100 -100 -100 
-100 -100 0.467050 0.459333 0.444626 0.427730 0.409828 0.393674 0.379811 0.369587 0.362779 0.357799 0.353826 0.351919 0.350951 0.350060 0.348730 0.347164 0.345357 0.343389 0.341198 0.339047 0.337058 0.335563 0.334718 -100 
-100 -100 0.481426 0.472928 0.456143 0.438292 0.419888 0.403497 0.389605 0.379691 0.374127 0.368985 0.363485 0.361069 0.359967 0.358962 0.357414 0.355680 0.353774 0.351744 0.349500 0.347310 0.345299 0.343788 0.342930 -100 
-100 -100 0.514895 0.504521 0.478043 0.458072 0.438593 0.421811 0.408013 0.399194 0.399549 0.394054 0.381957 0.377942 0.376356 0.375148 0.373263 0.371334 0.369330 0.367236 0.364920 0.362674 0.360640 0.359096 0.358192 -100 
-100 -100 0.538167 0.527804 0.501314 0.481329 0.461740 0.444552 0.430051 0.420496 0.420142 0.414067 0.401521 0.397188 0.395428 0.394172 0.392331 0.390497 0.388583 0.386524 0.384189 0.381916 0.379908 0.378319 0.377307 -100 
-100 -100 0.548921 0.540502 0.523857 0.506121 0.487634 0.470044 0.453816 0.441577 0.433849 0.426982 0.420147 0.416857 0.415273 0.414141 0.412741 0.411317 0.409715 0.407806 0.405555 0.403374 0.401816 0.400167 0.398630 -100 
-100 -100 0.568447 0.560980 0.546831 0.530576 0.513371 0.495352 0.477055 0.462772 0.452319 0.444608 0.438699 0.435506 0.433845 0.432801 0.431766 0.430779 0.429541 0.427825 0.425713 0.423834 0.423550 0.421838 0.418978 -100 
-100 -100 0.588370 0.581377 0.568576 0.553718 0.539208 0.520754 0.498865 0.482471 0.470215 0.461723 0.455815 0.452462 0.450703 0.449697 0.448891 0.448246 0.447363 0.445860 0.444195 0.443566 0.449932 0.448161 0.438689 -100 
-100 -100 0.605348 0.598384 0.585591 0.570614 0.555814 0.536956 0.514565 0.497582 0.484675 0.475722 0.469543 0.465933 0.463987 0.462965 0.462333 0.461971 0.461408 0.459963 0.458094 0.457289 0.463526 0.461663 0.452123 -100 
-100 -100 0.619324 0.611978 0.598022 0.581486 0.563525 0.544315 0.524398 0.508234 0.495430 0.486341 0.479992 0.476145 0.473976 0.472929 0.472560 0.472635 0.472796 0.471266 0.468144 0.465548 0.464788 0.462775 0.459715 -100 
-100 -100 0.630639 0.622466 0.606483 0.588411 0.568828 0.549366 0.530443 0.514803 0.502199 0.493119 0.486688 0.482702 0.480404 0.479392 0.479392 0.480316 0.482281 0.480712 0.475624 0.471791 0.469274 0.467102 0.465268 -100 
-100 -100 0.645327 0.635677 0.611927 0.591972 0.571175 0.551541 0.533056 0.517755 0.505360 0.496367 0.489951 0.485938 0.483628 0.482744 0.483415 0.486126 0.494005 0.492460 0.481453 0.475766 0.472145 0.469825 0.468385 -100 
-100 -100 0.643610 0.634027 0.610369 0.590476 0.569705 0.550214 0.531996 0.516927 0.504714 0.495852 0.489535 0.485599 0.483328 0.482417 0.482999 0.485625 0.493494 0.492056 0.481272 0.475889 0.472536 0.470362 0.468956 -100 
-100 -100 0.625047 0.617078 0.601371 0.583433 0.563771 0.544751 0.526836 0.511986 0.499986 0.491307 0.485181 0.481446 0.479286 0.478189 0.477912 0.478576 0.480521 0.479285 0.474896 0.472046 0.470202 0.468484 0.466950 -100 
-100 -100 0.608902 0.601932 0.588449 0.571967 0.553299 0.534853 0.517251 0.502645 0.490908 0.482487 0.476636 0.473223 0.471303 0.470136 0.469329 0.468991 0.469150 0.468220 0.466357 0.465578 0.465623 0.464395 0.462254 -100 
-100 -100 0.588281 0.581939 0.569917 0.554629 0.537127 0.519362 0.502054 0.487748 0.476430 0.468336 0.462739 0.459672 0.458058 0.456933 0.455841 0.455061 0.454683 0.454125 0.453751 0.454870 0.457233 0.456464 0.453203 -100 
-100 -100 0.562677 0.556790 0.545693 0.531562 0.515393 0.498399 0.481294 0.467265 0.456299 0.448552 0.443242 0.440410 0.438986 0.437983 0.436924 0.436115 0.435692 0.435372 0.435523 0.437153 0.439961 0.439455 0.436281 -100 
-100 -100 0.529824 0.524403 0.514413 0.501969 0.488496 0.472385 0.454377 0.440252 0.429449 0.422013 0.416970 0.414206 0.412819 0.411964 0.411168 0.410574 0.410210 0.409987 0.410107 0.411013 0.412436 0.412018 0.410215 -100 
-100 -100 0.491617 0.486748 0.478214 0.468672 0.460801 0.445662 0.424008 0.408795 0.398003 0.390832 0.385878 0.383072 0.381665 0.380958 0.380464 0.380161 0.379996 0.379893 0.379953 0.380374 0.380937 0.380591 0.379646 -100 
-100 -100 0.447742 0.443544 0.437345 0.433198 0.441919 0.427878 0.391738 0.373091 0.361587 0.354650 0.349808 0.347023 0.345657 0.345102 0.344865 0.344805 0.344823 0.344849 0.344955 0.345241 0.345508 0.345244 0.344686 -100 
-100 -100 0.402834 0.398846 0.393056 0.389471 0.399107 0.386095 0.351047 0.333590 0.323101 0.316935 0.312622 0.310172 0.309024 0.308654 0.308599 0.308682 0.308798 0.308891 0.309016 0.309251 0.309419 0.309200 0.308784 -100 
-100 -100 0.359590 0.355355 0.348096 0.340328 0.334860 0.322744 0.304646 0.292760 0.284871 0.279903 0.276538 0.274709 0.273934 0.273764 0.273834 0.273981 0.274118 0.274189 0.274240 0.274341 0.274369 0.274127 0.273781 -100 
-100 -100 0.326444 0.322070 0.314185 0.304713 0.295166 0.283774 0.271077 0.261910 0.255426 0.251329 0.248718 0.247415 0.246942 0.246921 0.247061 0.247227 0.247345 0.247362 0.247306 0.247238 0.247102 0.246812 0.246509 -100 
-100 -100 0.307595 0.303163 0.295004 0.284930 0.273959 0.262969 0.252455 0.244467 0.238713 0.235080 0.232884 0.231859 0.231548 0.231602 0.231776 0.231946 0.232046 0.232025 0.231897 0.231719 0.231474 0.231151 0.230873 -100 
-100 -100 -100 -100 -100 -100 -100 -100 -100 -100 -100 -100 -100 -100 -100 -100 -100 -100 -100 -100 -100 -100 -100 -100 -100 -100 
-100 -100 -100 -100 -100 -100 -100 -100 -100 -100 -100 -100 -100 -100 -100 -100 -100 -100 -100 -100 -100 -100 -100 -100 -100 -100 
-100 -100 -100 -100 -100 -100 -100 -100 -100 -100 -100 -100 -100 -100 -100 -100 -100 -100 -100 -100 -100 -100 -100 -100 -100 -100 
-100 -100 0.467862 0.460099 0.445321 0.428363 0.410436 0.394304 0.380502 0.370348 0.363575 0.358514 0.354318 0.352103 0.350786 0.349634 0.348136 0.346419 0.344487 0.342479 0.340352 0.338332 0.336492 0.335108 0.334318 -100 
-100 -100 0.482272 0.473722 0.456850 0.438925 0.420488 0.404122 0.390311 0.380502 0.375007 0.369773 0.363987 0.361176 0.359634 0.358358 0.356705 0.354862 0.352851 0.350797 0.348641 0.346606 0.344761 0.343369 0.342567 -100 
-100 -100 0.515733 0.505307 0.478738 0.458690 0.439177 0.422432 0.408744 0.400079 0.400549 0.394953 0.382483 0.377948 0.375759 0.374267 0.372400 0.370425 0.368340 0.366246 0.364054 0.361996 0.360153 0.358742 0.357894 -100 
-100 -100 0.538841 0.528455 0.501916 0.481890 0.462292 0.445166 0.430792 0.421405 0.421178 0.415017 0.402102 0.397252 0.394885 0.393348 0.391515 0.389619 0.387606 0.385553 0.383359 0.381297 0.379498 0.378056 0.377098 -100 
-100 -100 0.549265 0.540873 0.524269 0.506581 0.488154 0.470656 0.454560 0.442478 0.434877 0.427951 0.420833 0.417160 0.415143 0.413729 0.412187 0.410601 0.408855 0.406927 0.404818 0.402873 0.401562 0.400061 0.398564 -100 
-100 -100 0.568381 0.561006 0.547007 0.530908 0.513848 0.495965 0.477821 0.463702 0.453400 0.445661 0.439526 0.436050 0.434057 0.432734 0.431464 0.430228 0.428794 0.427044 0.425090 0.423497 0.423522 0.421969 0.419120 -100 
-100 -100 0.587936 0.581094 0.568544 0.553936 0.539643 0.521374 0.499672 0.483479 0.471470 0.462973 0.456795 0.453184 0.451114 0.449831 0.448760 0.447816 0.446699 0.445156 0.443681 0.443398 0.450161 0.448562 0.439046 -100 
-100 -100 0.604740 0.597957 0.585459 0.570777 0.556226 0.537575 0.515374 0.498579 0.485906 0.476963 0.470548 0.466722 0.464500 0.463216 0.462303 0.461612 0.460783 0.459293 0.457618 0.457155 0.463780 0.462089 0.452505 -100 
-100 -100 0.618751 0.611574 0.597898 0.581654 0.563944 0.544925 0.525158 0.509117 0.496425 0.487342 0.480886 0.476909 0.474547 0.473255 0.472572 0.472288 0.472143 0.470544 0.467602 0.465298 0.464836 0.462972 0.459916 -100 
-100 -100 0.630181 0.622156 0.606419 0.588609 0.569252 0.549956 0.531144 0.515573 0.503016 0.493937 0.487457 0.483393 0.480947 0.479704 0.479368 0.479881 0.481461 0.479804 0.474934 0.471382 0.469116 0.467077 0.465270 -100 
-100 -100 0.645020 0.635491 0.611940 0.592201 0.571591 0.552097 0.533698 0.518432 0.506048 0.497055 0.490622 0.486555 0.484117 0.483005 0.483312 0.485537 0.492891 0.491248 0.480572 0.475212 0.471840 0.469650 0.468247 -100 
-100 -100 0.643501 0.634003 0.610479 0.590731 0.570089 0.550716 0.532580 0.517546 0.505339 0.496485 0.490157 0.486171 0.483770 0.482642 0.482868 0.485012 0.492350 0.490814 0.480355 0.475282 0.472155 0.470109 0.468744 -100 
-100 -100 0.625234 0.617286 0.601608 0.583710 0.564096 0.545161 0.527351 0.512574 0.500616 0.491949 0.485800 0.481997 0.479699 0.478390 0.477800 0.478065 0.479610 0.478272 0.474081 0.471460 0.469806 0.468197 0.466703 -100 
-100 -100 0.609452 0.602424 0.588828 0.572245 0.553505 0.535114 0.517672 0.503209 0.491578 0.483181 0.477275 0.473756 0.471671 0.470289 0.469196 0.468507 0.468327 0.467297 0.465580 0.464996 0.465222 0.464099 0.461991 -100 
-100 -100 0.589194 0.582713 0.570425 0.554882 0.537152 0.519416 0.502364 0.488286 0.477127 0.469074 0.463399 0.460183 0.458361 0.457015 0.455658 0.454539 0.453786 0.453129 0.452947 0.454273 0.456853 0.456190 0.452928 -100 
-100 -100 0.563736 0.557685 0.546273 0.531842 0.515412 0.498433 0.481575 0.467774 0.456969 0.449273 0.443889 0.440908 0.439272 0.438061 0.436753 0.435621 0.434837 0.434419 0.434736 0.436547 0.439549 0.439141 0.435963 -100 
-100 -100 0.530890 0.525311 0.515037 0.502350 0.488713 0.472603 0.454724 0.440742 0.430062 0.422668 0.417573 0.414704 0.413156 0.412112 0.411083 0.410208 0.409576 0.409240 0.409416 0.410430 0.411967 0.411618 0.409833 -100 
-100 -100 0.492788 0.487748 0.478915 0.469161 0.461185 0.446035 0.424423 0.409278 0.398556 0.391417 0.386441 0.383561 0.382027 0.381155 0.380454 0.379912 0.379523 0.379303 0.379362 0.379834 0.380458 0.380154 0.379225 -100 
-100 -100 0.449151 0.444745 0.438150 0.433780 0.442426 0.428363 0.392202 0.373569 0.362099 0.355189 0.350335 0.347491 0.346017 0.345322 0.344906 0.344641 0.344465 0.344377 0.344449 0.344748 0.345039 0.344800 0.344255 -100 
-100 -100 0.404119 0.399950 0.393798 0.390021 0.399599 0.386574 0.351494 0.334038 0.323567 0.317432 0.313115 0.310614 0.309365 0.308881 0.308672 0.308577 0.308517 0.308509 0.308589 0.308813 0.308980 0.308780 0.308374 -100 
-100 -100 0.360421 0.356077 0.348626 0.340746 0.335249 0.323132 0.305032 0.293165 0.285307 0.280367 0.277003 0.275135 0.274280 0.274006 0.273942 0.273938 0.273928 0.273900 0.273899 0.273980 0.274001 0.273765 0.273423 -100 
-100 -100 0.326963 0.322535 0.314558 0.305032 0.295475 0.284094 0.271416 0.262281 0.255836 0.251768 0.249163 0.247829 0.247291 0.247176 0.247198 0.247233 0.247226 0.247151 0.247040 0.246947 0.246802 0.246512 0.246211 -100 
-100 -100 0.307964 0.303504 0.295301 0.285201 0.274230 0.263256 0.252770 0.244821 0.239108 0.235506 0.233316 0.232267 0.231897 0.231865 0.231929 0.231980 0.231966 0.231859 0.231677 0.231472 0.231216 0.230891 0.230614 -100 
-100 -100 -100 -100 -100 -100 -100 -100 -100 -100 -100 -100 -100 -100 -100 -100 -100 -100 -100 -100 -100 -100 -100 -100 -100 -100 
-100 -100 -100 -100 -100 -100 -100 -100 -100 -100 -100 -100 -100 -100 -100 -100 -100 -100 -100 -100 -100 -100 -100 -100 -100 -100 
-100 -100 -100 -100 -100 -100 -100 -100 -100 -100 -100 -100 -100 -100 -100 -100 -100 -100 -100 -100 -100 -100 -100 -100 -100 -100 
-100 -100 0.465959 0.458601 0.444930 0.428504 0.410928 0.394976 0.381247 0.371044 0.363801 0.358672 0.354807 0.352515 0.351018 0.349627 0.347873 0.345934 0.343836 0.341752 0.339645 0.337712 0.335981 0.334670 0.333910 -100 
-100 -100 0.478196 0.470384 0.455815 0.438793 0.420858 0.404709 0.390925 0.380866 0.374019 0.368731 0.364177 0.361515 0.359878 0.358370 0.356443 0.354363 0.352179 0.350057 0.347943 0.346024 0.344312 0.343005 0.342235 -100 
-100 -100 0.501139 0.492592 0.475732 0.457781 0.439275 0.422792 0.408866 0.399038 0.393508 0.387877 0.381348 0.377933 0.376007 0.374325 0.372154 0.369909 0.367636 0.365480 0.363364 0.361469 0.359793 0.358487 0.357687 -100 
-100 -100 0.524212 0.515682 0.498819 0.480835 0.462174 0.445308 0.430779 0.420298 0.414158 0.407994 0.401021 0.397317 0.395230 0.393482 0.391304 0.389095 0.386873 0.384757 0.382672 0.380819 0.379204 0.377888 0.377023 -100 
-100 -100 0.545298 0.537536 0.523002 0.505939 0.487642 0.470369 0.454706 0.442686 0.434032 0.427170 0.421274 0.417785 0.415699 0.414005 0.412051 0.410086 0.408076 0.406089 0.404105 0.402380 0.401003 0.399671 0.398582 -100 
-100 -100 0.567048 0.559812 0.546308 0.530022 0.512214 0.494525 0.477598 0.464197 0.454156 0.446562 0.440567 0.437013 0.434876 0.433230 0.431456 0.429740 0.427974 0.426159 0.424337 0.422885 0.422055 0.420714 0.419130 -100 
-100 -100 0.588136 0.581122 0.567965 0.552222 0.535218 0.517112 0.498586 0.484054 0.473477 0.465218 0.458345 0.454466 0.452191 0.450548 0.448878 0.447358 0.445826 0.444180 0.442597 0.441662 0.442617 0.441259 0.437952 -100 
-100 -100 0.604970 0.598004 0.584878 0.569055 0.551809 0.533313 0.514269 0.499142 0.487955 0.479242 0.472080 0.467978 0.465559 0.463918 0.462407 0.461125 0.459822 0.458237 0.456541 0.455462 0.456302 0.454855 0.451485 -100 
-100 -100 0.617624 0.610559 0.597223 0.580757 0.562270 0.543431 0.524898 0.509650 0.497611 0.488667 0.481953 0.477822 0.475297 0.473694 0.472472 0.471569 0.470663 0.469036 0.466736 0.464785 0.463567 0.461950 0.460181 -100 
-100 -100 0.626800 0.619362 0.605201 0.587959 0.568674 0.549588 0.531290 0.516082 0.503822 0.494798 0.488183 0.483993 0.481376 0.479840 0.478946 0.478577 0.478406 0.476752 0.473620 0.470932 0.468909 0.467121 0.465705 -100 
-100 -100 0.633269 0.625221 0.609359 0.591252 0.571400 0.552177 0.534029 0.518932 0.506661 0.497666 0.491132 0.486932 0.484294 0.482846 0.482310 0.482673 0.484171 0.482548 0.477794 0.474404 0.471982 0.470092 0.468725 -100 
-100 -100 0.631961 0.623918 0.608054 0.589931 0.570075 0.550948 0.532989 0.518076 0.505951 0.497062 0.490600 0.486441 0.483815 0.482358 0.481797 0.482142 0.483664 0.482141 0.477558 0.474377 0.472148 0.470368 0.469024 -100 
-100 -100 0.622491 0.615066 0.600901 0.583592 0.564240 0.545446 0.527800 0.513184 0.501373 0.492668 0.486286 0.482221 0.479646 0.478084 0.477127 0.476709 0.476623 0.475275 0.472688 0.470678 0.469270 0.467813 0.466474 -100 
-100 -100 0.609430 0.602411 0.589082 0.572459 0.553679 0.535351 0.518128 0.503956 0.492657 0.484223 0.477895 0.473960 0.471501 0.469878 0.468596 0.467652 0.466914 0.465825 0.464490 0.463793 0.463667 0.462609 0.460946 -100 
-100 -100 0.590944 0.584142 0.571275 0.555244 0.537169 0.519444 0.502768 0.489206 0.478795 0.470720 0.464243 0.460411 0.458098 0.456496 0.455036 0.453824 0.452856 0.452072 0.451734 0.452390 0.454080 0.453406 0.450868 -100 
-100 -100 0.565998 0.559489 0.547221 0.532030 0.514935 0.497925 0.481663 0.468503 0.458520 0.450841 0.444697 0.441132 0.439029 0.437565 0.436167 0.434970 0.434032 0.433445 0.433477 0.434516 0.436538 0.436084 0.433646 -100 
-100 -100 0.533090 0.527000 0.515655 0.501769 0.486365 0.470184 0.453867 0.440749 0.430697 0.423420 0.418059 0.414882 0.413027 0.411783 0.410644 0.409670 0.408891 0.408390 0.408312 0.408837 0.409734 0.409342 0.408016 -100 
-100 -100 0.495267 0.489530 0.479027 0.466879 0.454199 0.438934 0.421675 0.408315 0.398410 0.391540 0.386630 0.383701 0.382020 0.381000 0.380164 0.379476 0.378907 0.378506 0.378351 0.378519 0.378809 0.378455 0.377704 -100 
-100 -100 0.452531 0.447031 0.437157 0.427324 0.419973 0.405705 0.385057 0.370926 0.361178 0.354773 0.350264 0.347573 0.346087 0.345287 0.344723 0.344282 0.343903 0.343613 0.343466 0.343513 0.343566 0.343259 0.342780 -100 
-100 -100 0.407295 0.402072 0.392723 0.383582 0.377100 0.363879 0.344398 0.331369 0.322565 0.316922 0.313000 0.310710 0.309500 0.308924 0.308564 0.308290 0.308032 0.307814 0.307677 0.307672 0.307640 0.307358 0.306979 -100 
-100 -100 0.362222 0.357321 0.348458 0.338448 0.328434 0.316232 0.302353 0.292076 0.284855 0.280180 0.277063 0.275326 0.274475 0.274113 0.273906 0.273736 0.273542 0.273335 0.273149 0.273039 0.272898 0.272597 0.272269 -100 
-100 -100 0.327971 0.323274 0.314655 0.304298 0.293203 0.281787 0.270512 0.261962 0.255810 0.251882 0.249401 0.248115 0.247542 0.247335 0.247225 0.247112 0.246945 0.246723 0.246469 0.246236 0.245974 0.245638 0.245344 -100 
-100 -100 0.308597 0.304002 0.295518 0.285081 0.273674 0.262692 0.252594 0.244880 0.239306 0.235784 0.233653 0.232608 0.232183 0.232056 0.231996 0.231910 0.231754 0.231522 0.231223 0.230912 0.230571 0.230213 0.229939 -100 
-100 -100 -100 -100 -100 -100 -100 -100 -100 -100 -100 -100 -100 -100 -100 -100 -100 -100 -100 -100 -100 -100 -100 -100 -100 -100 
-100 -100 -100 -100 -100 -100 -100 -100 -100 -100 -100 -100 -100 -100 -100 -100 -100 -100 -100 -100 -100 -100 -100 -100 -100 -100 
-100 -100 -100 -100 -100 -100 -100 -100 -100 -100 -100 -100 -100 -100 -100 -100 -100 -100 -100 -100 -100 -100 -100 -100 -100 -100 
-100 -100 0.464549 0.457546 0.444523 0.428614 0.411407 0.395711 0.382183 0.372140 0.364924 0.359751 0.355787 0.353316 0.351656 0.350025 0.347960 0.345761 0.343482 0.341310 0.339198 0.337323 0.335666 0.334394 0.333636 -100 
-100 -100 0.475769 0.468497 0.454981 0.438690 0.421225 0.405382 0.391842 0.381974 0.375048 0.369740 0.365250 0.362464 0.360737 0.358976 0.356633 0.354223 0.351829 0.349619 0.347524 0.345698 0.344097 0.342845 0.342077 -100 
-100 -100 0.496394 0.488734 0.474168 0.457322 0.439437 0.423319 0.409658 0.399936 0.393547 0.387944 0.382365 0.379070 0.377253 0.375301 0.372517 0.369814 0.367277 0.365034 0.362978 0.361239 0.359737 0.358515 0.357719 -100 
-100 -100 0.519574 0.511874 0.497213 0.480232 0.462110 0.445599 0.431401 0.421110 0.414194 0.408104 0.402099 0.398539 0.396579 0.394543 0.391698 0.388973 0.386458 0.384266 0.382295 0.380685 0.379328 0.378137 0.377276 -100 
-100 -100 0.543405 0.535976 0.522102 0.505386 0.487238 0.470245 0.455103 0.443619 0.435293 0.428559 0.422650 0.419063 0.416936 0.414928 0.412368 0.409881 0.407560 0.405521 0.403736 0.402384 0.401390 0.400239 0.399148 -100 
-100 -100 0.567095 0.559751 0.545991 0.529369 0.511168 0.493685 0.477635 0.465184 0.456232 0.448846 0.442282 0.438493 0.436269 0.434275 0.431831 0.429500 0.427369 0.425530 0.424028 0.423163 0.422921 0.421831 0.420199 -100 
-100 -100 0.589951 0.582445 0.568075 0.551282 0.533031 0.515094 0.498262 0.485461 0.477780 0.469802 0.460787 0.456310 0.453877 0.451842 0.449381 0.447131 0.445176 0.443536 0.442390 0.442240 0.443604 0.442559 0.439539 -100 
-100 -100 0.606855 0.599379 0.585010 0.568108 0.549589 0.531239 0.513862 0.500446 0.492150 0.483708 0.474388 0.469687 0.467111 0.465097 0.462835 0.460853 0.459135 0.457584 0.456379 0.456123 0.457392 0.456272 0.453199 -100 
-100 -100 0.617900 0.610673 0.596988 0.580093 0.561126 0.542418 0.524683 0.510304 0.499352 0.490586 0.483242 0.478876 0.476255 0.474363 0.472587 0.471130 0.469804 0.468243 0.466512 0.465316 0.464818 0.463496 0.461657 -100 
-100 -100 0.625258 0.618081 0.604439 0.587402 0.568118 0.549179 0.531266 0.516470 0.504647 0.495701 0.488849 0.484517 0.481784 0.480021 0.478724 0.477843 0.477017 0.475464 0.473216 0.471343 0.470063 0.468542 0.466998 -100 
-100 -100 0.629463 0.622138 0.607970 0.590660 0.571133 0.552090 0.534146 0.519245 0.507137 0.498147 0.491476 0.487135 0.484350 0.482692 0.481762 0.481390 0.481282 0.479791 0.476963 0.474779 0.473364 0.471739 0.470064 -100 
-100 -100 0.628352 0.621019 0.606833 0.589511 0.569997 0.551031 0.533220 0.518454 0.506451 0.497526 0.490878 0.486514 0.483692 0.482038 0.481160 0.480853 0.480821 0.479428 0.476718 0.474651 0.473341 0.471788 0.470147 -100 
-100 -100 0.621562 0.614359 0.600678 0.583600 0.564344 0.545640 0.528155 0.513770 0.502230 0.493473 0.486711 0.482287 0.479422 0.477676 0.476573 0.475921 0.475348 0.474096 0.472216 0.470706 0.469764 0.468460 0.467009 -100 
-100 -100 0.610809 0.603547 0.589807 0.572852 0.553905 0.535605 0.518633 0.504949 0.494374 0.485884 0.478703 0.474108 0.471198 0.469356 0.468015 0.467037 0.466183 0.465146 0.464036 0.463462 0.463567 0.462601 0.460867 -100 
-100 -100 0.594347 0.586888 0.572803 0.555915 0.537406 0.519668 0.503430 0.490834 0.482202 0.474083 0.465717 0.460748 0.457771 0.455893 0.454401 0.453229 0.452261 0.451481 0.451167 0.451820 0.454201 0.453566 0.450363 -100 
-100 -100 0.570006 0.562694 0.548928 0.532622 0.514880 0.497813 0.482091 0.469981 0.461830 0.454151 0.446164 0.441499 0.438747 0.437003 0.435562 0.434390 0.433442 0.432807 0.432764 0.433703 0.436318 0.435866 0.432781 -100 
-100 -100 0.536778 0.529902 0.517040 0.501853 0.485388 0.469089 0.453516 0.441213 0.432070 0.424882 0.418828 0.415106 0.412849 0.411386 0.410168 0.409153 0.408301 0.407694 0.407465 0.407775 0.408595 0.408180 0.406829 -100 
-100 -100 0.499752 0.492992 0.480294 0.466139 0.451292 0.435839 0.420178 0.407835 0.398572 0.391910 0.386910 0.383836 0.381968 0.380788 0.379831 0.379024 0.378309 0.377744 0.377394 0.377325 0.377436 0.377029 0.376306 -100 
-100 -100 0.459811 0.452672 0.438671 0.425284 0.412855 0.398324 0.381876 0.369554 0.360572 0.354500 0.350228 0.347642 0.346117 0.345203 0.344491 0.343879 0.343304 0.342804 0.342417 0.342193 0.342014 0.341624 0.341176 -100 
-100 -100 0.414241 0.407452 0.394099 0.381537 0.370082 0.356613 0.341262 0.329952 0.321835 0.316519 0.312906 0.310791 0.309595 0.308921 0.308406 0.307945 0.307478 0.307039 0.306654 0.306372 0.306105 0.305729 0.305370 -100 
-100 -100 0.365646 0.359938 0.349279 0.337594 0.325655 0.313304 0.300866 0.291373 0.284505 0.280039 0.277129 0.275500 0.274637 0.274175 0.273819 0.273472 0.273086 0.272684 0.272286 0.271944 0.271605 0.271223 0.270909 -100 
-100 -100 0.329648 0.324574 0.315180 0.304072 0.292227 0.280742 0.269994 0.261799 0.255836 0.252024 0.249641 0.248385 0.247763 0.247452 0.247203 0.246933 0.246601 0.246221 0.245802 0.245399 0.244994 0.244600 0.244312 -100 
-100 -100 0.309548 0.304767 0.295926 0.285129 0.273418 0.262409 0.252522 0.244992 0.239532 0.236079 0.233989 0.232930 0.232437 0.232205 0.232013 0.231786 0.231484 0.231115 0.230683 0.230243 0.229798 0.229395 0.229122 -100 
-100 -100 -100 -100 -100 -100 -100 -100 -100 -100 -100 -100 -100 -100 -100 -100 -100 -100 -100 -100 -100 -100 -100 -100 -100 -100 
-100 -100 -100 -100 -100 -100 -100 -100 -100 -100 -100 -100 -100 -100 -100 -100 -100 -100 -100 -100 -100 -100 -100 -100 -100 -100 
-100 -100 -100 -100 -100 -100 -100 -100 -100 -100 -100 -100 -100 -100 -100 -100 -100 -100 -100 -100 -100 -100 -100 -100 -100 -100 
-100 -100 0.463659 0.456886 0.444300 0.428764 0.411878 0.396436 0.383155 0.373365 0.366324 0.361120 0.356943 0.354258 0.352476 0.350639 0.348258 0.345826 0.343398 0.341153 0.339030 0.337188 0.335578 0.334321 0.333549 -100 
-100 -100 0.474453 0.467483 0.454553 0.438717 0.421616 0.406068 0.392848 0.383357 0.376711 0.371400 0.366663 0.363659 0.361918 0.359928 0.357094 0.354348 0.351765 0.349482 0.347396 0.345637 0.344119 0.342897 0.342113 -100 
-100 -100 0.494113 0.486872 0.473394 0.457126 0.439672 0.423894 0.410638 0.401428 0.395262 0.389711 0.384076 0.380654 0.379093 0.376883 0.373267 0.370028 0.367227 0.364907 0.362899 0.361289 0.359940 0.358778 0.357958 -100 
-100 -100 0.517460 0.510120 0.496429 0.479919 0.462151 0.445964 0.432218 0.422516 0.415952 0.409956 0.403855 0.400179 0.398482 0.396177 0.392462 0.389157 0.386353 0.384102 0.382237 0.380845 0.379755 0.378664 0.377749 -100 
-100 -100 0.542970 0.535604 0.521741 0.505091 0.487018 0.470273 0.455671 0.444932 0.437702 0.431097 0.424421 0.420556 0.418431 0.416147 0.412926 0.409938 0.407350 0.405289 0.403710 0.402762 0.402323 0.401325 0.400019 -100 
-100 -100 0.568461 0.560805 0.546151 0.529063 0.510587 0.493284 0.478000 0.466770 0.460523 0.453322 0.444530 0.440143 0.437784 0.435486 0.432384 0.429505 0.427080 0.425261 0.424140 0.424070 0.425110 0.424242 0.421858 -100 
-100 -100 0.596170 0.587760 0.569112 0.551079 0.531993 0.514239 0.498913 0.489030 0.490808 0.483087 0.465238 0.458721 0.455732 0.453302 0.450057 0.447154 0.444879 0.443325 0.442821 0.444184 0.448480 0.447732 0.442560 -100 
-100 -100 0.613123 0.604729 0.586050 0.567879 0.548496 0.530300 0.514396 0.503863 0.504972 0.496781 0.478659 0.471924 0.468791 0.466410 0.463418 0.460832 0.458825 0.457394 0.456867 0.458154 0.462376 0.461570 0.456356 -100 
-100 -100 0.619416 0.611833 0.597168 0.579720 0.560385 0.541762 0.524674 0.511373 0.503026 0.494419 0.484878 0.479961 0.477199 0.475087 0.472841 0.470981 0.469433 0.467992 0.466796 0.466535 0.467488 0.466437 0.463786 -100 
-100 -100 0.625066 0.617886 0.604127 0.587018 0.567652 0.548790 0.531189 0.516831 0.505874 0.497007 0.489491 0.484971 0.482159 0.480262 0.478700 0.477577 0.476543 0.475137 0.473453 0.472338 0.472078 0.470793 0.468778 -100 
-100 -100 0.627802 0.620744 0.607299 0.590269 0.570868 0.551912 0.534111 0.519380 0.507513 0.498541 0.491681 0.487247 0.484397 0.482649 0.481546 0.480950 0.480380 0.479072 0.477174 0.475948 0.475786 0.474386 0.472037 -100 
-100 -100 0.626857 0.619785 0.606324 0.589288 0.569912 0.551020 0.533307 0.518666 0.506841 0.497902 0.491048 0.486538 0.483608 0.481872 0.480881 0.480411 0.479952 0.478742 0.476926 0.475757 0.475652 0.474302 0.471978 -100 
-100 -100 0.621784 0.614561 0.600871 0.583756 0.564486 0.545814 0.528459 0.514337 0.503322 0.494532 0.487170 0.482400 0.479313 0.477458 0.476299 0.475616 0.474956 0.473850 0.472427 0.471484 0.471535 0.470388 0.468311 -100 
-100 -100 0.613027 0.605364 0.590875 0.573432 0.554278 0.535977 0.519269 0.506280 0.497253 0.488725 0.479897 0.474475 0.471134 0.469112 0.467709 0.466738 0.465892 0.464972 0.464196 0.464207 0.465948 0.465112 0.462050 -100 
-100 -100 0.599022 0.590696 0.574865 0.556931 0.537985 0.520244 0.504630 0.493760 0.490280 0.482138 0.468522 0.461679 0.457855 0.455684 0.454082 0.452903 0.451963 0.451306 0.451540 0.453605 0.461866 0.461349 0.452631 -100 
-100 -100 0.575369 0.567054 0.551248 0.533694 0.515379 0.498276 0.483216 0.472873 0.469931 0.462259 0.449028 0.442505 0.438902 0.436849 0.435267 0.434046 0.433084 0.432517 0.432949 0.435214 0.443637 0.443272 0.434675 -100 
-100 -100 0.541757 0.533945 0.519082 0.502645 0.485434 0.469014 0.453872 0.442399 0.434919 0.427783 0.420175 0.415686 0.412995 0.411303 0.409937 0.408818 0.407876 0.407218 0.407058 0.407672 0.409807 0.409424 0.406839 -100 
-100 -100 0.506926 0.498814 0.482755 0.466790 0.450784 0.435124 0.419952 0.408109 0.399538 0.392990 0.387559 0.384242 0.382159 0.380803 0.379674 0.378708 0.377836 0.377140 0.376705 0.376614 0.377030 0.376608 0.375536 -100 
-100 -100 0.474974 0.465099 0.442997 0.426099 0.411241 0.396382 0.381077 0.369262 0.360665 0.354757 0.350536 0.347951 0.346344 0.345288 0.344390 0.343578 0.342798 0.342116 0.341551 0.341159 0.340895 0.340456 0.339962 -100 
-100 -100 0.429185 0.419732 0.398274 0.382318 0.368528 0.354751 0.340479 0.329597 0.321757 0.316602 0.313134 0.311082 0.309839 0.309041 0.308339 0.307669 0.306986 0.306354 0.305769 0.305284 0.304856 0.304418 0.304058 -100 
-100 -100 0.371596 0.364786 0.351195 0.338042 0.325158 0.312643 0.300555 0.291298 0.284587 0.280229 0.277419 0.275819 0.274897 0.274313 0.273783 0.273246 0.272666 0.272089 0.271511 0.270988 0.270497 0.270057 0.269749 -100 
-100 -100 0.332154 0.326637 0.316160 0.304414 0.292121 0.280561 0.269998 0.261956 0.256100 0.252351 0.250006 0.248732 0.248032 0.247600 0.247195 0.246762 0.246263 0.245735 0.245171 0.244630 0.244110 0.243668 0.243381 -100 
-100 -100 0.310767 0.305792 0.296548 0.285453 0.273540 0.262500 0.252710 0.245285 0.239898 0.236480 0.234393 0.233291 0.232710 0.232359 0.232024 0.231650 0.231200 0.230703 0.230149 0.229600 0.229066 0.228624 0.228348 -100 
-100 -100 -100 -100 -100 -100 -100 -100 -100 -100 -100 -100 -100 -100 -100 -100 -100 -100 -100 -100 -100 -100 -100 -100 -100 -100 
-100 -100 -100 -100 -100 -100 -100 -100 -100 -100 -100 -100 -100 -100 -100 -100 -100 -100 -100 -100 -100 -100 -100 -100 -100 -100 
-100 -100 -100 -100 -100 -100 -100 -100 -100 -100 -100 -100 -100 -100 -100 -100 -100 -100 -100 -100 -100 -100 -100 -100 -100 -100 
-100 -100 0.463124 0.456489 0.444130 0.428843 0.412178 0.396905 0.383731 0.373975 0.366901 0.361643 0.357400 0.354611 0.352710 0.350781 0.348353 0.345910 0.343484 0.341239 0.339113 0.337277 0.335679 0.334416 0.333629 -100 
-100 -100 0.473805 0.466988 0.454297 0.438725 0.421849 0.406467 0.393345 0.383871 0.377164 0.371806 0.367038 0.363953 0.362106 0.360036 0.357170 0.354429 0.351865 0.349594 0.347516 0.345778 0.344287 0.343069 0.342268 -100 
-100 -100 0.493411 0.486321 0.473046 0.457030 0.439785 0.424162 0.410988 0.401767 0.395476 0.389892 0.384315 0.380857 0.379216 0.376944 0.373313 0.370095 0.367326 0.365037 0.363056 0.361489 0.360202 0.359059 0.358214 -100 
-100 -100 0.516791 0.509579 0.496043 0.479725 0.462112 0.446060 0.432401 0.422705 0.416034 0.410036 0.404020 0.400333 0.398570 0.396215 0.392480 0.389187 0.386409 0.384199 0.382376 0.381040 0.380022 0.378973 0.378045 -100 
-100 -100 0.542454 0.535157 0.521375 0.504809 0.486802 0.470154 0.455669 0.445007 0.437791 0.431216 0.424589 0.420720 0.418553 0.416209 0.412933 0.409924 0.407345 0.405312 0.403773 0.402882 0.402507 0.401560 0.400279 -100 
-100 -100 0.568198 0.560531 0.545834 0.528682 0.510151 0.492903 0.477777 0.466697 0.460547 0.453418 0.444686 0.440323 0.437960 0.435599 0.432397 0.429453 0.427011 0.425207 0.424117 0.424098 0.425188 0.424383 0.422058 -100 
-100 -100 0.596088 0.587608 0.568810 0.550589 0.531321 0.513588 0.498477 0.488797 0.490729 0.483115 0.465351 0.458901 0.455969 0.453483 0.450087 0.447086 0.444796 0.443251 0.442750 0.444147 0.448440 0.447770 0.442725 -100 
-100 -100 0.613048 0.604580 0.585738 0.567358 0.547768 0.529578 0.513872 0.503534 0.504792 0.496716 0.478689 0.472037 0.468979 0.466563 0.463430 0.460754 0.458742 0.457338 0.456825 0.458155 0.462380 0.461672 0.456599 -100 
-100 -100 0.619192 0.611572 0.596829 0.579259 0.559805 0.541180 0.524206 0.511034 0.502794 0.494274 0.484814 0.479975 0.477275 0.475147 0.472822 0.470923 0.469394 0.468004 0.466867 0.466679 0.467712 0.466767 0.464209 -100 
-100 -100 0.624606 0.617457 0.603749 0.586634 0.567234 0.548376 0.530826 0.516530 0.505630 0.496820 0.489373 0.484935 0.482197 0.480308 0.478713 0.477602 0.476621 0.475288 0.473679 0.472643 0.472483 0.471306 0.469371 -100 
-100 -100 0.627104 0.620150 0.606904 0.589978 0.570612 0.551666 0.533872 0.519150 0.507297 0.498360 0.491565 0.487223 0.484463 0.482743 0.481625 0.481058 0.480522 0.479297 0.477511 0.476362 0.476301 0.475010 0.472734 -100 
-100 -100 0.626265 0.619310 0.606067 0.589161 0.569840 0.550955 0.533210 0.518536 0.506690 0.497774 0.490977 0.486555 0.483710 0.482005 0.480994 0.480545 0.480108 0.478978 0.477268 0.476167 0.476152 0.474913 0.472666 -100 
-100 -100 0.621660 0.614496 0.600922 0.583897 0.564682 0.545989 0.528548 0.514351 0.503293 0.494507 0.487189 0.482492 0.479480 0.477627 0.476411 0.475715 0.475081 0.474025 0.472657 0.471766 0.471890 0.470847 0.468860 -100 
-100 -100 0.613352 0.605701 0.591257 0.573881 0.554803 0.536457 0.519585 0.506467 0.497373 0.488837 0.480049 0.474702 0.471438 0.469382 0.467845 0.466781 0.465900 0.464986 0.464231 0.464260 0.466026 0.465283 0.462338 -100 
-100 -100 0.599698 0.591354 0.575528 0.557659 0.538848 0.521046 0.505170 0.494120 0.490552 0.482402 0.468835 0.462087 0.458375 0.456136 0.454290 0.452920 0.451868 0.451164 0.451369 0.453389 0.461591 0.461150 0.452587 -100 
-100 -100 0.576253 0.567893 0.552031 0.534476 0.516238 0.499075 0.483793 0.473308 0.470299 0.462639 0.449462 0.443023 0.439505 0.437359 0.435495 0.434036 0.432904 0.432254 0.432625 0.434813 0.443142 0.442836 0.434386 -100 
-100 -100 0.542751 0.534843 0.519821 0.503230 0.485911 0.469432 0.454264 0.442791 0.435327 0.428229 0.420674 0.416232 0.413553 0.411739 0.410125 0.408769 0.407642 0.406868 0.406629 0.407172 0.409243 0.408893 0.406397 -100 
-100 -100 0.507955 0.499700 0.483375 0.467087 0.450769 0.435061 0.420077 0.408393 0.399924 0.393450 0.388088 0.384807 0.382698 0.381204 0.379840 0.378632 0.377556 0.376717 0.376180 0.376008 0.376366 0.375953 0.374929 -100 
-100 -100 0.475980 0.465931 0.443476 0.426093 0.410657 0.395763 0.380927 0.369425 0.360999 0.355198 0.351066 0.348521 0.346872 0.345675 0.344545 0.343484 0.342484 0.341642 0.340954 0.340460 0.340122 0.339673 0.339204 -100 
-100 -100 0.430109 0.420498 0.398704 0.382278 0.367915 0.354123 0.340335 0.329771 0.322094 0.317045 0.313657 0.311628 0.310324 0.309392 0.308470 0.307561 0.306655 0.305871 0.305158 0.304560 0.304041 0.303589 0.303244 -100 
-100 -100 0.372406 0.365479 0.351656 0.338204 0.325020 0.312498 0.300662 0.291605 0.285004 0.280706 0.277928 0.276315 0.275319 0.274598 0.273874 0.273131 0.272363 0.271643 0.270948 0.270324 0.269756 0.269291 0.268988 -100 
-100 -100 0.332838 0.327247 0.316631 0.304720 0.292279 0.280719 0.270285 0.262355 0.256564 0.252837 0.250485 0.249166 0.248378 0.247817 0.247246 0.246643 0.245991 0.245340 0.244676 0.244052 0.243470 0.243002 0.242714 -100 
-100 -100 0.311374 0.306349 0.297017 0.285824 0.273835 0.262798 0.253077 0.245720 0.240373 0.236959 0.234844 0.233682 0.233007 0.232534 0.232053 0.231531 0.230947 0.230341 0.229699 0.229079 0.228492 0.228025 0.227744 -100 
-100 -100 -100 -100 -100 -100 -100 -100 -100 -100 -100 -100 -100 -100 -100 -100 -100 -100 -100 -100 -100 -100 -100 -100 -100 -100 
-100 -100 -100 -100 -100 -100 -100 -100 -100 -100 -100 -100 -100 -100 -100 -100 -100 -100 -100 -100 -100 -100 -100 -100 -100 -100 
-100 -100 -100 -100 -100 -100 -100 -100 -100 -100 -100 -100 -100 -100 -100 -100 -100 -100 -100 -100 -100 -100 -100 -100 -100 -100 
-100 -100 0.462779 0.456200 0.443887 0.428734 0.412202 0.397004 0.383781 0.373813 0.366433 0.361099 0.356991 0.354228 0.352213 0.350310 0.348113 0.345896 0.343643 0.341483 0.339385 0.337554 0.335966 0.334697 0.333891 -100 
-100 -100 0.473687 0.466880 0.454078 0.438590 0.421816 0.406462 0.393188 0.383315 0.376084 0.370631 0.366162 0.363178 0.361149 0.359154 0.356728 0.354356 0.352039 0.349882 0.347835 0.346099 0.344634 0.343408 0.342569 -100 
-100 -100 0.494193 0.486951 0.473011 0.456898 0.439665 0.423992 0.410517 0.400641 0.393494 0.387787 0.382757 0.379468 0.377466 0.375339 0.372526 0.369912 0.367509 0.365369 0.363420 0.361855 0.360652 0.359497 0.358545 -100 
-100 -100 0.517511 0.510142 0.495950 0.479519 0.461893 0.445759 0.431767 0.421381 0.413778 0.407661 0.402290 0.398817 0.396737 0.394546 0.391649 0.388986 0.386594 0.384520 0.382685 0.381285 0.380263 0.379184 0.378207 -100 
-100 -100 0.541786 0.534551 0.520882 0.504404 0.486437 0.469727 0.454949 0.443667 0.435283 0.428640 0.423003 0.419465 0.417259 0.415075 0.412335 0.409789 0.407536 0.405579 0.403877 0.402698 0.401893 0.400895 0.399886 -100 
-100 -100 0.566250 0.558858 0.544932 0.528070 0.509623 0.492305 0.476815 0.464843 0.456170 0.449013 0.442697 0.439034 0.436873 0.434690 0.431884 0.429336 0.427197 0.425388 0.423902 0.423150 0.422965 0.422062 0.420682 -100 
-100 -100 0.589776 0.582023 0.567080 0.549606 0.530587 0.512712 0.496745 0.484662 0.477495 0.469864 0.461160 0.456968 0.454921 0.452714 0.449623 0.447032 0.445408 0.443760 0.442137 0.441959 0.442906 0.442079 0.439778 -100 
-100 -100 0.606709 0.598963 0.583993 0.566357 0.547012 0.528668 0.512114 0.499394 0.491622 0.483541 0.474551 0.470190 0.468069 0.465931 0.463059 0.460762 0.459414 0.457890 0.456226 0.455958 0.456835 0.455972 0.453652 -100 
-100 -100 0.617102 0.609771 0.595875 0.578594 0.559208 0.540504 0.523212 0.509278 0.498690 0.490199 0.483127 0.479046 0.476701 0.474754 0.472662 0.471051 0.469793 0.468347 0.466700 0.465652 0.465269 0.464239 0.462755 -100 
-100 -100 0.623496 0.616479 0.603142 0.586161 0.566795 0.547886 0.530178 0.515596 0.503968 0.495206 0.488589 0.484546 0.482093 0.480357 0.478908 0.478023 0.477309 0.475939 0.473888 0.472196 0.471140 0.469918 0.468638 -100 
-100 -100 0.626415 0.619551 0.606495 0.589681 0.570362 0.551381 0.533478 0.518615 0.506564 0.497687 0.491239 0.487224 0.484770 0.483195 0.482152 0.481784 0.481512 0.480230 0.477929 0.475968 0.474830 0.473497 0.472037 -100 
-100 -100 0.625645 0.618800 0.605791 0.589059 0.569843 0.550916 0.533009 0.518144 0.506099 0.497234 0.490782 0.486736 0.484247 0.482669 0.481656 0.481328 0.481106 0.479900 0.477696 0.475825 0.474765 0.473500 0.472083 -100 
-100 -100 0.620825 0.613877 0.600742 0.584070 0.565102 0.546356 0.528557 0.513914 0.502234 0.493485 0.486878 0.482729 0.480166 0.478419 0.477070 0.476324 0.475737 0.474596 0.472879 0.471458 0.470664 0.469638 0.468471 -100 
-100 -100 0.611648 0.604465 0.590985 0.574368 0.555841 0.537418 0.519804 0.505643 0.494823 0.486305 0.479274 0.474979 0.472428 0.470477 0.468600 0.467260 0.466231 0.465168 0.464067 0.463440 0.463490 0.462774 0.461453 -100 
-100 -100 0.596387 0.588900 0.574930 0.558442 0.540733 0.522818 0.505417 0.492098 0.483121 0.474966 0.466804 0.462255 0.459903 0.457807 0.455281 0.453392 0.451996 0.451013 0.450520 0.450878 0.452863 0.452418 0.449817 -100 
-100 -100 0.572721 0.565270 0.551407 0.535274 0.518143 0.500883 0.484136 0.471437 0.463031 0.455364 0.447595 0.443322 0.441129 0.439080 0.436491 0.434460 0.432935 0.431975 0.431655 0.432212 0.434343 0.434021 0.431513 -100 
-100 -100 0.539795 0.532619 0.519265 0.503635 0.486857 0.470380 0.454710 0.442385 0.433295 0.426227 0.420377 0.416883 0.414788 0.412954 0.410860 0.409057 0.407600 0.406605 0.406077 0.406084 0.406595 0.406255 0.405238 -100 
-100 -100 0.502857 0.495634 0.482042 0.466758 0.450657 0.435054 0.420260 0.408530 0.399634 0.393229 0.388492 0.385592 0.383713 0.382125 0.380398 0.378829 0.377467 0.376448 0.375752 0.375393 0.375271 0.374875 0.374319 -100 
-100 -100 0.462854 0.455121 0.439824 0.424569 0.409327 0.394680 0.380689 0.369679 0.361393 0.355699 0.351775 0.349377 0.347784 0.346448 0.345008 0.343628 0.342370 0.341365 0.340575 0.340018 0.339589 0.339151 0.338780 -100 
-100 -100 0.417068 0.409713 0.395106 0.380716 0.366475 0.352932 0.340087 0.330111 0.322683 0.317726 0.314426 0.312453 0.311145 0.310052 0.308849 0.307655 0.306524 0.305582 0.304782 0.304147 0.303609 0.303152 0.302832 -100 
-100 -100 0.368102 0.361997 0.350523 0.337748 0.324536 0.312153 0.300828 0.292100 0.285644 0.281389 0.278627 0.277007 0.275957 0.275086 0.274126 0.273147 0.272186 0.271338 0.270567 0.269910 0.269327 0.268857 0.268557 -100 
-100 -100 0.331715 0.326397 0.316524 0.304838 0.292397 0.280907 0.270689 0.262897 0.257168 0.253445 0.251067 0.249701 0.248832 0.248136 0.247377 0.246590 0.245781 0.245025 0.244293 0.243633 0.243031 0.242554 0.242263 -100 
-100 -100 0.311373 0.306433 0.297301 0.286177 0.274192 0.263188 0.253553 0.246254 0.240929 0.237500 0.235340 0.234112 0.233345 0.232748 0.232109 0.231436 0.230721 0.230022 0.229317 0.228659 0.228049 0.227569 0.227282 -100 
-100 -100 -100 -100 -100 -100 -100 -100 -100 -100 -100 -100 -100 -100 -100 -100 -100 -100 -100 -100 -100 -100 -100 -100 -100 -100 
-100 -100 -100 -100 -100 -100 -100 -100 -100 -100 -100 -100 -100 -100 -100 -100 -100 -100 -100 -100 -100 -100 -100 -100 -100 -100 
-100 -100 -100 -100 -100 -100 -100 -100 -100 -100 -100 -100 -100 -100 -100 -100 -100 -100 -100 -100 -100 -100 -100 -100 -100 -100 
-100 -100 0.462835 0.456174 0.443597 0.428401 0.411900 0.396730 0.383453 0.373299 0.365670 0.360278 0.356287 0.353558 0.351486 0.349648 0.347698 0.345758 0.343736 0.341717 0.339688 0.337901 0.336378 0.335123 0.334282 -100 
-100 -100 0.474826 0.467735 0.454067 0.438320 0.421493 0.406111 0.392685 0.382459 0.374793 0.369263 0.365049 0.362182 0.360078 0.358198 0.356168 0.354190 0.352176 0.350185 0.348209 0.346527 0.345194 0.343977 0.343027 -100 
-100 -100 0.498675 0.490557 0.473839 0.456839 0.439334 0.423531 0.409766 0.399311 0.391474 0.385665 0.381078 0.378001 0.375862 0.373918 0.371745 0.369702 0.367698 0.365756 0.363883 0.362422 0.361609 0.360450 0.359113 -100 
-100 -100 0.522027 0.513767 0.496782 0.479437 0.461514 0.445221 0.430906 0.419905 0.411574 0.405357 0.400472 0.397250 0.395073 0.393094 0.390860 0.388797 0.386821 0.384927 0.383113 0.381737 0.381021 0.379913 0.378574 -100 
-100 -100 0.542810 0.535303 0.520797 0.504039 0.485961 0.469141 0.454096 0.442305 0.433252 0.426541 0.421406 0.418149 0.416022 0.414044 0.411760 0.409698 0.407818 0.405967 0.404114 0.402687 0.401672 0.400599 0.399611 -100 
-100 -100 0.565633 0.558282 0.544358 0.527535 0.509071 0.491657 0.475892 0.463366 0.453740 0.446545 0.441080 0.437864 0.436027 0.434065 0.431508 0.429361 0.427598 0.425800 0.423898 0.422527 0.421575 0.420530 0.419537 -100 
-100 -100 0.587919 0.580432 0.566124 0.548925 0.529962 0.511972 0.495588 0.482542 0.472907 0.465267 0.459008 0.455837 0.454780 0.452843 0.449549 0.447289 0.446538 0.444801 0.441966 0.440625 0.439910 0.438874 0.437624 -100 
-100 -100 0.604747 0.597289 0.583011 0.565675 0.546395 0.527937 0.510974 0.497318 0.487110 0.479040 0.472512 0.469210 0.468132 0.466270 0.463154 0.461163 0.460695 0.459054 0.456105 0.454616 0.453790 0.452710 0.451457 -100 
-100 -100 0.615928 0.608752 0.595161 0.578041 0.558685 0.539902 0.522385 0.508019 0.496640 0.488178 0.481962 0.478420 0.476570 0.474862 0.472881 0.471597 0.470729 0.469200 0.466896 0.464995 0.463642 0.462441 0.461440 -100 
-100 -100 0.622754 0.615816 0.602627 0.585738 0.566396 0.547437 0.529590 0.514796 0.502885 0.494185 0.488002 0.484383 0.482347 0.480846 0.479560 0.479040 0.478773 0.477327 0.474589 0.472083 0.470261 0.468891 0.467930 -100 
-100 -100 0.625858 0.619058 0.606121 0.589409 0.570148 0.551132 0.533105 0.518095 0.505934 0.497146 0.491034 0.487483 0.485509 0.484183 0.483286 0.483335 0.483633 0.482252 0.479068 0.476093 0.474033 0.472548 0.471507 -100 
-100 -100 0.625126 0.618377 0.605557 0.589018 0.569951 0.550989 0.532874 0.517792 0.505602 0.496826 0.490743 0.487226 0.485278 0.483927 0.482956 0.482937 0.483212 0.481889 0.478838 0.476017 0.474094 0.472703 0.471709 -100 
-100 -100 0.620140 0.613394 0.600664 0.584429 0.565863 0.547072 0.528793 0.513672 0.501603 0.492913 0.486839 0.483354 0.481439 0.479863 0.478305 0.477540 0.477126 0.475853 0.473586 0.471556 0.470177 0.469093 0.468262 -100 
-100 -100 0.610391 0.603629 0.591020 0.575355 0.557816 0.539337 0.520625 0.505420 0.493624 0.485132 0.479124 0.475893 0.474359 0.472536 0.470000 0.468203 0.466992 0.465734 0.464267 0.463169 0.462549 0.461819 0.461030 -100 
-100 -100 0.594165 0.587405 0.575003 0.560256 0.544748 0.526771 0.507010 0.491711 0.480539 0.472381 0.466372 0.463633 0.463151 0.461169 0.457168 0.454327 0.452435 0.451157 0.450277 0.449956 0.450304 0.449854 0.448742 -100 
-100 -100 0.570390 0.563706 0.551495 0.537141 0.522223 0.504924 0.485864 0.471227 0.460648 0.452972 0.447328 0.444819 0.444446 0.442464 0.438347 0.435296 0.433208 0.431939 0.431278 0.431215 0.431763 0.431441 0.430398 -100 
-100 -100 0.537924 0.531344 0.519227 0.504700 0.488937 0.472485 0.455892 0.442663 0.432668 0.425613 0.420694 0.418119 0.416876 0.415022 0.412110 0.409624 0.407747 0.406521 0.405813 0.405575 0.405606 0.405284 0.404722 -100 
-100 -100 0.500195 0.493637 0.481483 0.467024 0.451349 0.435856 0.420961 0.409032 0.399875 0.393511 0.389157 0.386669 0.385138 0.383464 0.381253 0.379225 0.377550 0.376356 0.375562 0.375129 0.374882 0.374513 0.374107 -100 
-100 -100 0.457342 0.450725 0.438254 0.424059 0.409001 0.394550 0.381006 0.370239 0.362012 0.356386 0.352621 0.350404 0.348930 0.347467 0.345677 0.343941 0.342427 0.341275 0.340422 0.339858 0.339434 0.339021 0.338687 -100 
-100 -100 0.411781 0.405479 0.393588 0.380143 0.365985 0.352642 0.340349 0.330713 0.323423 0.318524 0.315293 0.313399 0.312119 0.310882 0.309383 0.307889 0.306538 0.305466 0.304614 0.303989 0.303481 0.303042 0.302727 -100 
-100 -100 0.366133 0.360496 0.350063 0.337712 0.324548 0.312294 0.301279 0.292743 0.286365 0.282129 0.279375 0.277766 0.276688 0.275679 0.274479 0.273259 0.272118 0.271163 0.270347 0.269694 0.269133 0.268672 0.268368 -100 
-100 -100 0.331257 0.326124 0.316628 0.305123 0.292727 0.281304 0.271213 0.263497 0.257792 0.254057 0.251648 0.250245 0.249316 0.248495 0.247552 0.246584 0.245636 0.244793 0.244019 0.243351 0.242755 0.242277 0.241980 -100 
-100 -100 0.311494 0.306625 0.297627 0.286582 0.274627 0.263657 0.254070 0.246798 0.241472 0.238014 0.235804 0.234517 0.233674 0.232964 0.232176 0.231359 0.230530 0.229757 0.229010 0.228336 0.227721 0.227234 0.226940 -100 
-100 -100 -100 -100 -100 -100 -100 -100 -100 -100 -100 -100 -100 -100 -100 -100 -100 -100 -100 -100 -100 -100 -100 -100 -100 -100 
-100 -100 -100 -100 -100 -100 -100 -100 -100 -100 -100 -100 -100 -100 -100 -100 -100 -100 -100 -100 -100 -100 -100 -100 -100 -100 
-100 -100 -100 -100 -100 -100 -100 -100 -100 -100 -100 -100 -100 -100 -100 -100 -100 -100 -100 -100 -100 -100 -100 -100 -100 -100 
-100 -100 0.463796 0.456832 0.443290 0.427795 0.411206 0.396049 0.382773 0.372563 0.364834 0.359415 0.355458 0.352711 0.350585 0.348792 0.347026 0.345314 0.343512 0.341648 0.339736 0.338064 0.336739 0.335526 0.334575 -100 
-100 -100 0.478977 0.471022 0.454583 0.437944 0.420836 0.405404 0.391922 0.381552 0.373692 0.368124 0.364008 0.361162 0.359003 0.357198 0.355428 0.353747 0.352000 0.350185 0.348343 0.346844 0.345974 0.344794 0.343469 -100 
-100 -100 0.513143 0.502437 0.476950 0.457199 0.438812 0.422809 0.408885 0.398164 0.390003 0.384141 0.379739 0.376738 0.374541 0.372716 0.370918 0.369266 0.367605 0.365871 0.364188 0.363170 0.363782 0.362654 0.359991 -100 
-100 -100 0.536506 0.525644 0.499943 0.479820 0.460996 0.444483 0.429983 0.418685 0.409997 0.403727 0.399059 0.395949 0.393771 0.391935 0.390071 0.388412 0.386803 0.385102 0.383410 0.382410 0.383041 0.381939 0.379295 -100 
-100 -100 0.547144 0.538741 0.521429 0.503726 0.485320 0.468392 0.453196 0.441147 0.431753 0.425003 0.420128 0.417057 0.415186 0.413359 0.411227 0.409493 0.408291 0.406554 0.404256 0.402757 0.401931 0.400812 0.399497 -100 
-100 -100 0.566577 0.558950 0.544129 0.527008 0.508413 0.490922 0.474996 0.462186 0.452126 0.444913 0.439885 0.437083 0.436088 0.434298 0.431374 0.429430 0.428812 0.427036 0.423966 0.422163 0.420836 0.419684 0.418743 -100 
-100 -100 0.588417 0.580823 0.565677 0.548363 0.529323 0.511247 0.494621 0.481136 0.470551 0.462935 0.457839 0.455782 0.458029 0.456322 0.450721 0.448703 0.456996 0.455170 0.442888 0.440281 0.438341 0.437122 0.436215 -100 
-100 -100 0.604994 0.597487 0.582521 0.565135 0.545805 0.527268 0.510062 0.495973 0.484830 0.476798 0.471452 0.469305 0.471574 0.469957 0.464525 0.462779 0.471438 0.469679 0.457130 0.454288 0.452169 0.450890 0.449996 -100 
-100 -100 0.615414 0.608251 0.594620 0.577528 0.558180 0.539351 0.521683 0.507076 0.495333 0.486901 0.481167 0.478164 0.477324 0.475833 0.473423 0.472348 0.472726 0.471120 0.467306 0.464672 0.462654 0.461283 0.460443 -100 
-100 -100 0.622190 0.615282 0.602125 0.585300 0.566006 0.547027 0.529071 0.514131 0.502054 0.493404 0.487536 0.484319 0.482860 0.481592 0.480342 0.480211 0.480859 0.479343 0.475463 0.472188 0.469763 0.468218 0.467343 -100 
-100 -100 0.625296 0.618544 0.605701 0.589104 0.569954 0.550935 0.532787 0.517654 0.505411 0.496697 0.490865 0.487743 0.486280 0.485216 0.484487 0.485069 0.486136 0.484667 0.480449 0.476510 0.473774 0.472091 0.471144 -100 
-100 -100 0.624615 0.617943 0.605280 0.588945 0.570107 0.551146 0.532803 0.517528 0.505228 0.496525 0.490743 0.487703 0.486312 0.485203 0.484308 0.484725 0.485685 0.484260 0.480221 0.476481 0.473925 0.472359 0.471461 -100 
-100 -100 0.619660 0.613050 0.600637 0.584850 0.566933 0.548138 0.529197 0.513635 0.501290 0.492643 0.486948 0.484045 0.482892 0.481482 0.479593 0.478861 0.478715 0.477317 0.474417 0.471791 0.469972 0.468781 0.468054 -100 
-100 -100 0.609807 0.603306 0.591343 0.576705 0.560945 0.542457 0.521936 0.505697 0.493275 0.484789 0.479396 0.477107 0.477018 0.475293 0.471581 0.469235 0.467858 0.466417 0.464565 0.463088 0.462090 0.461306 0.460705 -100 
-100 -100 0.593319 0.587013 0.575856 0.563350 0.552885 0.534929 0.510060 0.492483 0.479936 0.471743 0.466944 0.465983 0.469376 0.467454 0.459770 0.455495 0.452970 0.451408 0.450210 0.449524 0.449202 0.448722 0.448146 -100 
-100 -100 0.569507 0.563304 0.552385 0.540298 0.530472 0.513214 0.489040 0.472149 0.460207 0.452493 0.448036 0.447268 0.450740 0.448777 0.440914 0.436363 0.433573 0.432016 0.431097 0.430734 0.430656 0.430320 0.429808 -100 
-100 -100 0.537099 0.530877 0.519600 0.506197 0.492266 0.475866 0.457561 0.443382 0.432805 0.425740 0.421358 0.419601 0.419653 0.417764 0.413520 0.410260 0.407970 0.406547 0.405691 0.405314 0.405136 0.404814 0.404426 -100 
-100 -100 0.498961 0.492763 0.481392 0.467593 0.452640 0.437250 0.421894 0.409680 0.400321 0.393972 0.389860 0.387723 0.386672 0.384926 0.382111 0.379664 0.377735 0.376405 0.375510 0.375017 0.374701 0.374341 0.373999 -100 
-100 -100 0.455042 0.448931 0.437647 0.424051 0.409306 0.395009 0.381571 0.370852 0.362629 0.357037 0.353373 0.351301 0.349964 0.348408 0.346304 0.344302 0.342620 0.341363 0.340428 0.339835 0.339408 0.339006 0.338681 -100 
-100 -100 0.409605 0.403775 0.392997 0.380051 0.366080 0.352891 0.340823 0.331318 0.324080 0.319212 0.316026 0.314193 0.312947 0.311609 0.309874 0.308169 0.306680 0.305520 0.304599 0.303957 0.303460 0.303031 0.302712 -100 
-100 -100 0.365270 0.359873 0.349935 0.337848 0.324795 0.312643 0.301770 0.293317 0.286972 0.282740 0.279984 0.278381 0.277284 0.276171 0.274785 0.273393 0.272134 0.271105 0.270239 0.269577 0.269027 0.268570 0.268257 -100 
-100 -100 0.331084 0.326057 0.316776 0.305400 0.293073 0.281705 0.271678 0.263997 0.258297 0.254541 0.252099 0.250662 0.249684 0.248766 0.247678 0.246577 0.245533 0.244629 0.243816 0.243137 0.242543 0.242062 0.241754 -100 
-100 -100 0.311632 0.306810 0.297899 0.286915 0.274998 0.264056 0.254496 0.247232 0.241897 0.238405 0.236143 0.234803 0.233896 0.233096 0.232191 0.231267 0.230357 0.229530 0.228748 0.228059 0.227438 0.226943 0.226638 -100 
-100 -100 -100 -100 -100 -100 -100 -100 -100 -100 -100 -100 -100 -100 -100 -100 -100 -100 -100 -100 -100 -100 -100 -100 -100 -100 
-100 -100 -100 -100 -100 -100 -100 -100 -100 -100 -100 -100 -100 -100 -100 -100 -100 -100 -100 -100 -100 -100 -100 -100 -100 -100 
-100 -100 -100 -100 -100 -100 -100 -100 -100 -100 -100 -100 -100 -100 -100 -100 -100 -100 -100 -100 -100 -100 -100 -100 -100 -100 
-100 -100 0.462598 0.455626 0.442076 0.426591 0.410042 0.394953 0.381759 0.371620 0.363933 0.358516 0.354515 0.351683 0.349474 0.347669 0.345977 0.344380 0.342706 0.340964 0.339165 0.337588 0.336342 0.335190 0.334278 -100 
-100 -100 0.477825 0.469853 0.453393 0.436756 0.419683 0.404315 0.390906 0.380593 0.372761 0.367189 0.363024 0.360087 0.357831 0.356018 0.354345 0.352801 0.351193 0.349504 0.347770 0.346355 0.345553 0.344431 0.343145 -100 
-100 -100 0.512055 0.501326 0.475801 0.456042 0.437685 0.421742 0.407879 0.397192 0.389053 0.383176 0.378704 0.375597 0.373280 0.371456 0.369793 0.368309 0.366803 0.365198 0.363610 0.362654 0.363312 0.362233 0.359610 -100 
-100 -100 0.535443 0.524566 0.498833 0.478711 0.459917 0.443465 0.429010 0.417721 0.409027 0.402736 0.397998 0.394781 0.392478 0.390659 0.388949 0.387470 0.386015 0.384439 0.382820 0.381848 0.382484 0.381422 0.378820 -100 
-100 -100 0.546113 0.537700 0.520375 0.502693 0.484335 0.467457 0.452283 0.440210 0.430759 0.423970 0.419055 0.415896 0.413930 0.412126 0.410146 0.408593 0.407543 0.405903 0.403635 0.402111 0.401239 0.400131 0.398861 -100 
-100 -100 0.565653 0.558013 0.543177 0.526086 0.507545 0.490091 0.474149 0.461264 0.451080 0.443809 0.438771 0.435899 0.434827 0.433075 0.430320 0.428567 0.428097 0.426389 0.423293 0.421385 0.419928 0.418754 0.417878 -100 
-100 -100 0.587655 0.580038 0.564862 0.547570 0.528580 0.510523 0.493834 0.480200 0.469358 0.461669 0.456658 0.454566 0.456753 0.455104 0.449698 0.447888 0.456322 0.454537 0.442173 0.439372 0.437190 0.435922 0.435126 -100 
-100 -100 0.604286 0.596771 0.581794 0.564444 0.545172 0.526654 0.509369 0.495113 0.483695 0.475591 0.470339 0.468174 0.470400 0.468856 0.463617 0.462073 0.470863 0.469131 0.456472 0.453409 0.451023 0.449687 0.448895 -100 
-100 -100 0.614657 0.607514 0.593925 0.576919 0.557665 0.538865 0.521131 0.506397 0.494495 0.485997 0.480277 0.477257 0.476402 0.474980 0.472733 0.471841 0.472353 0.470761 0.466827 0.464005 0.461801 0.460368 0.459560 -100 
-100 -100 0.621410 0.614546 0.601477 0.584785 0.565625 0.546687 0.528664 0.513623 0.501440 0.492739 0.486865 0.483644 0.482198 0.481000 0.479893 0.479939 0.480738 0.479230 0.475211 0.471766 0.469210 0.467602 0.466708 -100 
-100 -100 0.624572 0.617874 0.605138 0.588699 0.569718 0.550750 0.532523 0.517296 0.504976 0.496222 0.490376 0.487256 0.485818 0.484825 0.484231 0.485001 0.486248 0.484784 0.480395 0.476282 0.473470 0.471721 0.470694 -100 
-100 -100 0.624016 0.617389 0.604813 0.588612 0.569924 0.551020 0.532618 0.517280 0.504929 0.496197 0.490389 0.487337 0.485957 0.484910 0.484132 0.484722 0.485848 0.484424 0.480206 0.476287 0.473649 0.472020 0.471040 -100 
-100 -100 0.619261 0.612660 0.600275 0.584555 0.566730 0.547986 0.529045 0.513485 0.501144 0.492470 0.486715 0.483764 0.482596 0.481215 0.479408 0.478807 0.478782 0.477366 0.474301 0.471490 0.469536 0.468276 0.467520 -100 
-100 -100 0.609627 0.603098 0.591100 0.576460 0.560739 0.542301 0.521836 0.505672 0.493317 0.484806 0.479301 0.476907 0.476761 0.475035 0.471378 0.469133 0.467845 0.466371 0.464348 0.462658 0.461470 0.460609 0.460017 -100 
-100 -100 0.593292 0.586937 0.575706 0.563158 0.552704 0.534807 0.510039 0.492602 0.480183 0.471969 0.467004 0.465882 0.469186 0.467239 0.459584 0.455398 0.452949 0.451343 0.449946 0.448998 0.448390 0.447826 0.447331 -100 
-100 -100 0.569419 0.563190 0.552228 0.540122 0.530316 0.513137 0.489085 0.472350 0.460542 0.452817 0.448192 0.447255 0.450622 0.448625 0.440779 0.436303 0.433579 0.431981 0.430867 0.430244 0.429879 0.429468 0.429042 -100 
-100 -100 0.536704 0.530519 0.519314 0.505986 0.492139 0.475839 0.457653 0.443602 0.433127 0.426053 0.421554 0.419672 0.419633 0.417704 0.413472 0.410277 0.408055 0.406595 0.405571 0.404990 0.404628 0.404240 0.403876 -100 
-100 -100 0.498112 0.492046 0.480917 0.467323 0.452532 0.437273 0.422035 0.409920 0.400629 0.394277 0.390097 0.387884 0.386771 0.384989 0.382182 0.379806 0.377966 0.376606 0.375544 0.374874 0.374424 0.374009 0.373667 -100 
-100 -100 0.453712 0.447835 0.437002 0.423736 0.409218 0.395076 0.381753 0.371114 0.362936 0.357347 0.353647 0.351531 0.350152 0.348569 0.346478 0.344566 0.343006 0.341725 0.340601 0.339829 0.339287 0.338839 0.338502 -100 
-100 -100 0.408302 0.402719 0.392401 0.379786 0.366033 0.352995 0.341025 0.331579 0.324364 0.319503 0.316292 0.314423 0.313136 0.311777 0.310047 0.308415 0.307031 0.305858 0.304765 0.303968 0.303371 0.302912 0.302581 -100 
-100 -100 0.364486 0.359247 0.349584 0.337721 0.324824 0.312774 0.301967 0.293552 0.287218 0.282977 0.280189 0.278547 0.277409 0.276259 0.274852 0.273487 0.272282 0.271233 0.270260 0.269502 0.268895 0.268413 0.268088 -100 
-100 -100 0.330717 0.325774 0.316640 0.305388 0.293151 0.281840 0.271849 0.264187 0.258487 0.254707 0.252222 0.250739 0.249714 0.248750 0.247627 0.246518 0.245484 0.244559 0.243686 0.242957 0.242329 0.241828 0.241509 -100 
-100 -100 0.311492 0.306716 0.297883 0.286967 0.275100 0.264188 0.254646 0.247390 0.242044 0.238521 0.236211 0.234818 0.233860 0.233012 0.232068 0.231122 0.230202 0.229352 0.228533 0.227812 0.227166 0.226652 0.226336 -100 
-100 -100 -100 -100 -100 -100 -100 -100 -100 -100 -100 -100 -100 -100 -100 -100 -100 -100 -100 -100 -100 -100 -100 -100 -100 -100 
-100 -100 -100 -100 -100 -100 -100 -100 -100 -100 -100 -100 -100 -100 -100 -100 -100 -100 -100 -100 -100 -100 -100 -100 -100 -100 
-100 -100 -100 -100 -100 -100 -100 -100 -100 -100 -100 -100 -100 -100 -100 -100 -100 -100 -100 -100 -100 -100 -100 -100 -100 -100 
-100 -100 0.459277 0.452580 0.439961 0.424786 0.408395 0.393413 0.380367 0.370400 0.362883 0.357487 0.353352 0.350369 0.348031 0.346162 0.344455 0.342875 0.341249 0.339595 0.337902 0.336391 0.335098 0.334024 0.333300 -100 
-100 -100 0.471440 0.464281 0.450522 0.434758 0.418022 0.402812 0.389586 0.379495 0.371911 0.366353 0.361965 0.358816 0.356392 0.354494 0.352797 0.351257 0.349683 0.348069 0.346412 0.344973 0.343837 0.342787 0.341955 -100 
-100 -100 0.495518 0.487297 0.470436 0.453382 0.435950 0.420297 0.406690 0.396316 0.388626 0.382749 0.377825 0.374391 0.371830 0.369892 0.368203 0.366716 0.365214 0.363654 0.362061 0.360777 0.360091 0.359070 0.357854 -100 
-100 -100 0.518980 0.510624 0.493505 0.476126 0.458288 0.442133 0.427924 0.416930 0.408666 0.402347 0.397129 0.393548 0.390952 0.389007 0.387311 0.385849 0.384388 0.382849 0.381239 0.379933 0.379234 0.378218 0.377006 -100 
-100 -100 0.539869 0.532287 0.517691 0.500951 0.482996 0.466296 0.451271 0.439353 0.430066 0.423215 0.417978 0.414457 0.412019 0.410110 0.408339 0.406862 0.405466 0.403898 0.402113 0.400572 0.399372 0.398316 0.397495 -100 
-100 -100 0.563086 0.555638 0.541586 0.524781 0.506445 0.489109 0.473242 0.460399 0.450220 0.442831 0.437470 0.434072 0.431985 0.430141 0.428145 0.426616 0.425323 0.423715 0.421695 0.419932 0.418462 0.417340 0.416630 -100 
-100 -100 0.585959 0.578317 0.563805 0.546573 0.527714 0.509733 0.493053 0.479373 0.468408 0.460522 0.455024 0.451859 0.450641 0.448888 0.446251 0.444674 0.444390 0.442755 0.439585 0.437515 0.435788 0.434584 0.433883 -100 
-100 -100 0.602949 0.595370 0.580945 0.563631 0.544493 0.526034 0.508721 0.494376 0.482799 0.474476 0.468736 0.465497 0.464322 0.462676 0.460213 0.458895 0.458881 0.457288 0.453912 0.451611 0.449719 0.448431 0.447693 -100 
-100 -100 0.613842 0.606672 0.593141 0.576234 0.557153 0.538425 0.520634 0.505794 0.493749 0.485072 0.479041 0.475483 0.473590 0.472096 0.470661 0.469983 0.469574 0.468076 0.465345 0.462792 0.460776 0.459368 0.458519 -100 
-100 -100 0.620466 0.613643 0.600706 0.584224 0.565328 0.546473 0.528336 0.513159 0.500837 0.491967 0.485820 0.482203 0.480213 0.478936 0.478131 0.478218 0.478492 0.477070 0.473835 0.470755 0.468537 0.466961 0.465904 -100 
-100 -100 0.623696 0.617050 0.604453 0.588278 0.569630 0.550748 0.532353 0.516971 0.504528 0.495601 0.489451 0.485914 0.484032 0.482940 0.482512 0.483237 0.484248 0.482885 0.479059 0.475528 0.473447 0.471742 0.470199 -100 
-100 -100 0.623348 0.616715 0.604171 0.588100 0.569600 0.550781 0.532364 0.517014 0.504652 0.495762 0.489588 0.486042 0.484159 0.483005 0.482448 0.483061 0.484021 0.482692 0.478973 0.475580 0.473631 0.472014 0.470506 -100 
-100 -100 0.618975 0.612239 0.599583 0.583565 0.565321 0.546669 0.528330 0.513191 0.501144 0.492365 0.486085 0.482446 0.480523 0.479051 0.477756 0.477460 0.477506 0.476179 0.473320 0.470669 0.468869 0.467553 0.466599 -100 
-100 -100 0.609926 0.603053 0.590298 0.574604 0.557181 0.538844 0.520293 0.505347 0.493815 0.485250 0.478841 0.475254 0.473579 0.471762 0.469391 0.467956 0.467077 0.465712 0.463636 0.461798 0.460472 0.459487 0.458797 -100 
-100 -100 0.594216 0.587266 0.574575 0.559657 0.544160 0.526351 0.506927 0.492136 0.481482 0.473264 0.466664 0.463371 0.463157 0.461100 0.456659 0.454133 0.452507 0.451071 0.449452 0.448156 0.447217 0.446481 0.445951 -100 
-100 -100 0.570224 0.563415 0.551021 0.536572 0.521711 0.504632 0.485974 0.471900 0.461877 0.454158 0.447914 0.444831 0.444685 0.442587 0.437997 0.435227 0.433387 0.431956 0.430558 0.429529 0.428794 0.428198 0.427749 -100 
-100 -100 0.536585 0.530122 0.518268 0.503976 0.488473 0.472320 0.456113 0.443323 0.433716 0.426635 0.421302 0.418318 0.416839 0.414871 0.411992 0.409764 0.408160 0.406805 0.405485 0.404515 0.403822 0.403274 0.402877 -100 
-100 -100 0.497103 0.491023 0.479811 0.466058 0.450909 0.435818 0.421301 0.409699 0.400783 0.394415 0.389842 0.387123 0.385447 0.383686 0.381517 0.379786 0.378475 0.377181 0.375762 0.374685 0.373928 0.373369 0.372991 -100 
-100 -100 0.452101 0.446384 0.435846 0.422867 0.408599 0.394636 0.381461 0.370954 0.362884 0.357269 0.353399 0.351066 0.349498 0.347982 0.346291 0.344945 0.343959 0.342723 0.341128 0.339894 0.339042 0.338455 0.338081 -100 
-100 -100 0.406634 0.401254 0.391326 0.379113 0.365738 0.352852 0.340874 0.331434 0.324245 0.319348 0.316046 0.314074 0.312722 0.311429 0.309996 0.308844 0.307992 0.306847 0.305307 0.304093 0.303238 0.302654 0.302289 -100 
-100 -100 0.363195 0.358120 0.348750 0.337184 0.324545 0.312606 0.301800 0.293384 0.287053 0.282786 0.279942 0.278236 0.277060 0.275953 0.274724 0.273654 0.272769 0.271746 0.270511 0.269502 0.268733 0.268175 0.267826 -100 
-100 -100 0.329868 0.325029 0.316071 0.304989 0.292892 0.281645 0.271666 0.264007 0.258304 0.254500 0.251970 0.250438 0.249380 0.248433 0.247400 0.246439 0.245564 0.244657 0.243664 0.242813 0.242100 0.241555 0.241219 -100 
-100 -100 0.310932 0.306220 0.297490 0.286668 0.274872 0.263994 0.254463 0.247210 0.241855 0.238306 0.235953 0.234517 0.233528 0.232682 0.231782 0.230912 0.230072 0.229235 0.228360 0.227578 0.226884 0.226341 0.226010 -100 
-100 -100 -100 -100 -100 -100 -100 -100 -100 -100 -100 -100 -100 -100 -100 -100 -100 -100 -100 -100 -100 -100 -100 -100 -100 -100 
-100 -100 -100 -100 -100 -100 -100 -100 -100 -100 -100 -100 -100 -100 -100 -100 -100 -100 -100 -100 -100 -100 -100 -100 -100 -100 
-100 -100 -100 -100 -100 -100 -100 -100 -100 -100 -100 -100 -100 -100 -100 -100 -100 -100 -100 -100 -100 -100 -100 -100 -100 -100 
-100 -100 0.457071 0.450421 0.438020 0.422879 0.406507 0.391582 0.378680 0.368944 0.361702 0.356339 0.351989 0.348816 0.346348 0.344405 0.342656 0.341056 0.339450 0.337876 0.336305 0.334905 0.333676 0.332692 0.332069 -100 
-100 -100 0.468316 0.461373 0.448382 0.432828 0.416171 0.401055 0.388038 0.378307 0.371233 0.365703 0.360858 0.357384 0.354761 0.352753 0.350986 0.349399 0.347820 0.346272 0.344727 0.343369 0.342207 0.341244 0.340594 -100 
-100 -100 0.489267 0.481816 0.467575 0.451315 0.434155 0.418673 0.405391 0.395640 0.389065 0.383204 0.377192 0.373151 0.370265 0.368163 0.366373 0.364808 0.363271 0.361757 0.360247 0.358951 0.357939 0.356998 0.356245 -100 
-100 -100 0.512817 0.505230 0.490728 0.474166 0.456628 0.440658 0.426773 0.416388 0.409221 0.402890 0.396551 0.392322 0.389356 0.387231 0.385443 0.383906 0.382404 0.380906 0.379383 0.378066 0.377038 0.376097 0.375347 -100 
-100 -100 0.537358 0.529916 0.515958 0.499402 0.481565 0.464990 0.450159 0.438553 0.429706 0.422801 0.417000 0.413010 0.410200 0.408135 0.406363 0.404863 0.403428 0.401919 0.400285 0.398841 0.397614 0.396635 0.395991 -100 
-100 -100 0.562753 0.555045 0.540658 0.523629 0.505283 0.488015 0.472241 0.459517 0.449466 0.441965 0.436212 0.432346 0.429717 0.427732 0.425954 0.424503 0.423152 0.421628 0.419856 0.418251 0.416862 0.415818 0.415192 -100 
-100 -100 0.587482 0.579241 0.563679 0.545855 0.526848 0.508875 0.492210 0.478539 0.467550 0.459491 0.453583 0.449773 0.447457 0.445568 0.443700 0.442351 0.441531 0.440005 0.437657 0.435834 0.434250 0.433120 0.432463 -100 
-100 -100 0.604646 0.596467 0.580982 0.563102 0.543846 0.525387 0.508035 0.493632 0.481967 0.473444 0.467305 0.463423 0.461150 0.459383 0.457724 0.456665 0.456122 0.454633 0.452079 0.450025 0.448292 0.447056 0.446315 -100 
-100 -100 0.614255 0.606789 0.592768 0.575694 0.556717 0.538028 0.520119 0.505149 0.492973 0.484103 0.477752 0.473748 0.471305 0.469721 0.468629 0.468142 0.467733 0.466321 0.463831 0.461475 0.459683 0.458296 0.457309 -100 
-100 -100 0.619956 0.613071 0.600083 0.583805 0.565286 0.546500 0.528077 0.512647 0.500145 0.491073 0.484625 0.480616 0.478230 0.476891 0.476332 0.476625 0.477002 0.475677 0.472627 0.469845 0.468151 0.466573 0.465063 -100 
-100 -100 0.622914 0.616296 0.603839 0.588097 0.570079 0.551283 0.532388 0.516627 0.503972 0.494823 0.488327 0.484345 0.482058 0.480919 0.480788 0.481817 0.483108 0.481879 0.478218 0.475264 0.474738 0.473014 0.470005 -100 
-100 -100 0.622744 0.616083 0.603576 0.587807 0.569822 0.551092 0.532309 0.516745 0.504321 0.495229 0.488609 0.484515 0.482159 0.480962 0.480775 0.481783 0.483091 0.481898 0.478284 0.475392 0.474934 0.473258 0.470268 -100 
-100 -100 0.618976 0.612011 0.598972 0.582714 0.564400 0.545842 0.527748 0.512984 0.501354 0.492442 0.485430 0.480991 0.478415 0.476889 0.476091 0.476320 0.476729 0.475508 0.472611 0.470003 0.468517 0.467077 0.465621 -100 
-100 -100 0.611092 0.603650 0.589810 0.573076 0.554727 0.536503 0.519119 0.505479 0.495272 0.486637 0.478764 0.473754 0.470936 0.469028 0.467514 0.466919 0.466599 0.465350 0.463051 0.460935 0.459455 0.458280 0.457373 -100 
-100 -100 0.596836 0.588920 0.574276 0.557354 0.539587 0.521925 0.505145 0.492921 0.485103 0.476866 0.467438 0.461733 0.459779 0.457575 0.454381 0.453156 0.452381 0.451103 0.449086 0.447297 0.445972 0.445001 0.444357 -100 
-100 -100 0.572700 0.564942 0.550618 0.534189 0.517069 0.500149 0.484154 0.472660 0.465495 0.457774 0.448723 0.443263 0.441399 0.439177 0.435871 0.434452 0.433523 0.432254 0.430401 0.428813 0.427637 0.426799 0.426265 -100 
-100 -100 0.537260 0.530292 0.517444 0.502181 0.485783 0.469784 0.454809 0.443374 0.435140 0.428051 0.421345 0.417060 0.414557 0.412577 0.410636 0.409415 0.408577 0.407346 0.405571 0.404049 0.402935 0.402168 0.401702 -100 
-100 -100 0.496270 0.490074 0.478633 0.464725 0.449515 0.434584 0.420464 0.409360 0.400959 0.394571 0.389431 0.386140 0.384050 0.382383 0.380859 0.380001 0.379502 0.378303 0.376280 0.374568 0.373379 0.372612 0.372172 -100 
-100 -100 0.450432 0.444834 0.434532 0.421928 0.408169 0.394368 0.381030 0.370521 0.362544 0.356890 0.352810 0.350263 0.348583 0.347243 0.346133 0.345732 0.345775 0.344618 0.342154 0.340116 0.338782 0.337983 0.337547 -100 
-100 -100 0.404803 0.399615 0.390062 0.378358 0.365597 0.352851 0.340570 0.330974 0.323745 0.318807 0.315422 0.313374 0.312021 0.310911 0.309975 0.309682 0.309816 0.308740 0.306351 0.304389 0.303107 0.302341 0.301923 -100 
-100 -100 0.361668 0.356753 0.347673 0.336459 0.324176 0.312331 0.301386 0.292877 0.286510 0.282215 0.279332 0.277596 0.276438 0.275459 0.274547 0.274010 0.273723 0.272760 0.271045 0.269598 0.268574 0.267904 0.267524 -100 
-100 -100 0.328775 0.324035 0.315248 0.304351 0.292419 0.281221 0.271192 0.263495 0.257770 0.253944 0.251387 0.249835 0.248788 0.247916 0.247056 0.246369 0.245789 0.244933 0.243743 0.242699 0.241866 0.241266 0.240910 -100 
-100 -100 0.310128 0.305476 0.296843 0.286115 0.274389 0.263532 0.253982 0.246711 0.241338 0.237766 0.235386 0.233932 0.232948 0.232148 0.231351 0.230633 0.229950 0.229157 0.228210 0.227346 0.226596 0.226023 0.225678 -100 
-100 -100 -100 -100 -100 -100 -100 -100 -100 -100 -100 -100 -100 -100 -100 -100 -100 -100 -100 -100 -100 -100 -100 -100 -100 -100 
-100 -100 -100 -100 -100 -100 -100 -100 -100 -100 -100 -100 -100 -100 -100 -100 -100 -100 -100 -100 -100 -100 -100 -100 -100 -100 
-100 -100 -100 -100 -100 -100 -100 -100 -100 -100 -100 -100 -100 -100 -100 -100 -100 -100 -100 -100 -100 -100 -100 -100 -100 -100 
-100 -100 0.455111 0.448419 0.436006 0.420780 0.404346 0.389415 0.376621 0.367128 0.360328 0.355014 0.350319 0.346981 0.344443 0.342475 0.340700 0.339089 0.337513 0.336033 0.334610 0.333362 0.332260 0.331379 0.330830 -100 
-100 -100 0.466204 0.459247 0.446373 0.430762 0.414062 0.398976 0.386167 0.376924 0.370864 0.365382 0.359622 0.355744 0.352957 0.350881 0.349050 0.347416 0.345840 0.344373 0.342976 0.341769 0.340715 0.339856 0.339299 -100 
-100 -100 0.486343 0.479017 0.465428 0.449264 0.432142 0.416770 0.403936 0.395296 0.391649 0.385836 0.376980 0.371907 0.368618 0.366371 0.364460 0.362802 0.361228 0.359778 0.358409 0.357246 0.356259 0.355421 0.354841 -100 
-100 -100 0.510078 0.502596 0.488703 0.472233 0.454751 0.438912 0.425484 0.416209 0.411935 0.405634 0.396438 0.391134 0.387724 0.385429 0.383511 0.381868 0.380314 0.378872 0.377489 0.376303 0.375296 0.374455 0.373877 -100 
-100 -100 0.536303 0.528698 0.514492 0.497767 0.479899 0.463398 0.448795 0.437671 0.429801 0.422878 0.416050 0.411519 0.408399 0.406194 0.404342 0.402766 0.401262 0.399811 0.398354 0.397062 0.395940 0.395054 0.394494 -100 
-100 -100 0.563572 0.555361 0.539956 0.522401 0.503898 0.486648 0.470983 0.458466 0.448765 0.441194 0.434929 0.430662 0.427691 0.425574 0.423803 0.422327 0.420904 0.419442 0.417873 0.416429 0.415167 0.414208 0.413633 -100 
-100 -100 0.594502 0.585248 0.564125 0.545237 0.525801 0.507776 0.491142 0.477563 0.466705 0.458526 0.452200 0.447942 0.445084 0.443059 0.441374 0.440059 0.438819 0.437358 0.435594 0.433952 0.432536 0.431476 0.430835 -100 
-100 -100 0.611793 0.602621 0.581566 0.562672 0.543036 0.524521 0.507131 0.492739 0.481110 0.472442 0.465916 0.461596 0.458781 0.456894 0.455457 0.454479 0.453548 0.452118 0.450110 0.448212 0.446677 0.445482 0.444675 -100 
-100 -100 0.615472 0.607535 0.592535 0.575101 0.556163 0.537472 0.519387 0.504289 0.492034 0.483004 0.476356 0.472022 0.469256 0.467598 0.466660 0.466327 0.466034 0.464673 0.462240 0.460024 0.458697 0.457306 0.455877 -100 
-100 -100 0.619766 0.612737 0.599466 0.583361 0.565286 0.546532 0.527653 0.511874 0.499173 0.489917 0.483207 0.478916 0.476284 0.474930 0.474600 0.475223 0.476011 0.474761 0.471594 0.469107 0.468841 0.467215 0.464240 -100 
-100 -100 0.622202 0.615572 0.603219 0.588007 0.570845 0.552098 0.532376 0.516016 0.503070 0.493703 0.486914 0.482630 0.480121 0.479026 0.479288 0.480958 0.483628 0.482553 0.478223 0.476354 0.481521 0.479715 0.470970 -100 
-100 -100 0.622172 0.615455 0.602967 0.587627 0.570411 0.551730 0.532216 0.516195 0.503648 0.494359 0.487324 0.482837 0.480223 0.479089 0.479353 0.481087 0.483841 0.482810 0.478472 0.476596 0.481771 0.479977 0.471234 -100 
-100 -100 0.619104 0.611860 0.598357 0.581948 0.563779 0.545266 0.527107 0.512568 0.501553 0.492522 0.484615 0.479502 0.477036 0.475537 0.474651 0.475485 0.476544 0.475420 0.472184 0.469643 0.469391 0.467787 0.464809 -100 
-100 -100 0.612776 0.604647 0.589511 0.571838 0.552954 0.534795 0.518134 0.505782 0.497650 0.488967 0.478940 0.472524 0.469818 0.467871 0.466006 0.466097 0.466386 0.465226 0.462546 0.460148 0.458800 0.457420 0.455969 -100 
-100 -100 0.600738 0.591619 0.574559 0.555831 0.536771 0.519232 0.504244 0.494891 0.493276 0.485062 0.470024 0.461914 0.473183 0.470813 0.453694 0.453010 0.452569 0.451396 0.448781 0.446494 0.444882 0.443677 0.442811 -100 
-100 -100 0.576502 0.567551 0.550806 0.532574 0.514161 0.497377 0.483200 0.474606 0.473690 0.466010 0.451334 0.443477 0.454650 0.452283 0.435286 0.434456 0.433913 0.432762 0.430280 0.428143 0.426599 0.425532 0.424848 -100 
-100 -100 0.538522 0.530913 0.516815 0.500636 0.483699 0.467801 0.453638 0.443571 0.437496 0.430418 0.421610 0.416010 0.413661 0.411707 0.409536 0.409121 0.409016 0.407898 0.405611 0.403560 0.402069 0.401096 0.400533 -100 
-100 -100 0.495645 0.489253 0.477446 0.463397 0.448311 0.433478 0.419455 0.408756 0.401104 0.394703 0.388795 0.385001 0.383156 0.381636 0.380184 0.380170 0.380549 0.379452 0.376737 0.374373 0.372766 0.371800 0.371282 -100 
-100 -100 0.448855 0.443320 0.433189 0.421026 0.408147 0.394452 0.380441 0.369722 0.361809 0.356114 0.351815 0.349127 0.347468 0.346362 0.345840 0.346489 0.347794 0.346736 0.343195 0.340258 0.338417 0.337407 0.336901 -100 
-100 -100 0.403028 0.397989 0.388760 0.377624 0.365840 0.353184 0.340102 0.330145 0.322808 0.317823 0.314372 0.312308 0.311045 0.310174 0.309779 0.310484 0.311870 0.310889 0.307422 0.304598 0.302851 0.301905 0.301432 -100 
-100 -100 0.360139 0.355343 0.346495 0.335610 0.323768 0.311970 0.300690 0.291992 0.285545 0.281216 0.278312 0.276587 0.275501 0.274692 0.274138 0.274216 0.274681 0.273806 0.271508 0.269579 0.268291 0.267519 0.267106 -100 
-100 -100 0.327604 0.322934 0.314273 0.303524 0.291757 0.280566 0.270403 0.262618 0.256842 0.252987 0.250412 0.248869 0.247872 0.247108 0.246456 0.246090 0.245887 0.245112 0.243702 0.242467 0.241523 0.240877 0.240506 -100 
-100 -100 0.309202 0.304589 0.296017 0.285346 0.273667 0.262794 0.253179 0.245858 0.240445 0.236842 0.234442 0.232989 0.232041 0.231317 0.230655 0.230125 0.229648 0.228930 0.227926 0.226999 0.226210 0.225618 0.225266 -100 
-100 -100 -100 -100 -100 -100 -100 -100 -100 -100 -100 -100 -100 -100 -100 -100 -100 -100 -100 -100 -100 -100 -100 -100 -100 -100 
-100 -100 -100 -100 -100 -100 -100 -100 -100 -100 -100 -100 -100 -100 -100 -100 -100 -100 -100 -100 -100 -100 -100 -100 -100 -100 
-100 -100 -100 -100 -100 -100 -100 -100 -100 -100 -100 -100 -100 -100 -100 -100 -100 -100 -100 -100 -100 -100 -100 -100 -100 -100 
-100 -100 0.452752 0.446095 0.433735 0.418508 0.402025 0.387024 0.374176 0.364672 0.357909 0.352671 0.348096 0.344920 0.342552 0.340676 0.338906 0.337289 0.335751 0.334378 0.333130 0.332089 0.331180 0.330412 0.329896 -100 
-100 -100 0.463669 0.456779 0.444031 0.428467 0.411751 0.396619 0.383776 0.374538 0.368529 0.363133 0.357502 0.353805 0.351210 0.349210 0.347332 0.345641 0.344070 0.342702 0.341494 0.340525 0.339693 0.338953 0.338420 -100 
-100 -100 0.483452 0.476263 0.462972 0.446946 0.429868 0.414491 0.401654 0.393045 0.389470 0.383751 0.375023 0.370145 0.367065 0.364870 0.362837 0.361051 0.359435 0.358072 0.356906 0.356013 0.355268 0.354558 0.354001 -100 
-100 -100 0.507125 0.499807 0.486254 0.469966 0.452569 0.436765 0.423365 0.414150 0.409964 0.403750 0.394636 0.389477 0.386225 0.383955 0.381889 0.380091 0.378466 0.377100 0.375913 0.374989 0.374211 0.373499 0.372944 -100 
-100 -100 0.533623 0.526150 0.512186 0.495642 0.477892 0.461455 0.446915 0.435898 0.428166 0.421289 0.414422 0.409900 0.406827 0.404598 0.402617 0.400909 0.399340 0.397942 0.396648 0.395574 0.394649 0.393868 0.393327 -100 
-100 -100 0.561044 0.552962 0.537784 0.520440 0.502101 0.484957 0.469405 0.457080 0.447618 0.440051 0.433555 0.429109 0.426048 0.423852 0.421964 0.420373 0.418881 0.417452 0.416014 0.414735 0.413620 0.412743 0.412191 -100 
-100 -100 0.592090 0.582973 0.562092 0.543448 0.524220 0.506341 0.489872 0.476588 0.466125 0.457914 0.451119 0.446490 0.443423 0.441269 0.439452 0.438021 0.436677 0.435228 0.433585 0.432067 0.430755 0.429756 0.429137 -100 
-100 -100 0.609578 0.600533 0.579701 0.561046 0.541620 0.523250 0.506002 0.491874 0.480606 0.471883 0.464859 0.460132 0.457071 0.455049 0.453488 0.452395 0.451344 0.449911 0.447996 0.446183 0.444706 0.443553 0.442760 -100 
-100 -100 0.613624 0.605764 0.590904 0.573661 0.554910 0.536304 0.518241 0.503233 0.491120 0.482008 0.475033 0.470406 0.467444 0.465676 0.464653 0.464222 0.463833 0.462448 0.460059 0.457896 0.456595 0.455214 0.453785 -100 
-100 -100 0.618381 0.611357 0.598115 0.582136 0.564230 0.545495 0.526489 0.510622 0.497889 0.488528 0.481611 0.477124 0.474348 0.472920 0.472545 0.473089 0.473791 0.472509 0.469368 0.466916 0.466653 0.465012 0.462025 -100 
-100 -100 0.621293 0.614586 0.602132 0.586977 0.569997 0.551212 0.531205 0.514621 0.501533 0.492047 0.485115 0.480689 0.478068 0.476941 0.477209 0.478842 0.481471 0.480368 0.476031 0.474178 0.479327 0.477487 0.468714 -100 
-100 -100 0.621457 0.614612 0.601929 0.586547 0.569432 0.550683 0.530880 0.514631 0.501929 0.492543 0.485409 0.480822 0.478131 0.477018 0.477351 0.479109 0.481864 0.480821 0.476457 0.474564 0.479689 0.477842 0.469054 -100 
-100 -100 0.618400 0.610980 0.597188 0.580581 0.562321 0.543715 0.525423 0.510778 0.499689 0.490604 0.482643 0.477473 0.474977 0.473554 0.472824 0.473777 0.474899 0.473780 0.470507 0.467908 0.467582 0.465891 0.462836 -100 
-100 -100 0.612216 0.603832 0.588254 0.570179 0.550999 0.532727 0.516090 0.503777 0.495667 0.486983 0.476930 0.470478 0.467759 0.465947 0.464355 0.464696 0.465155 0.464034 0.461285 0.458793 0.457373 0.455881 0.454304 -100 
-100 -100 0.600419 0.590962 0.573269 0.553942 0.534382 0.516716 0.501913 0.492729 0.491220 0.483045 0.467991 0.459834 0.471036 0.468850 0.452154 0.451848 0.451687 0.450593 0.447898 0.445521 0.443908 0.442583 0.441505 -100 
-100 -100 0.576052 0.566780 0.549423 0.530597 0.511677 0.494784 0.480823 0.472427 0.471634 0.464013 0.449333 0.441441 0.452559 0.450396 0.433838 0.433410 0.433173 0.432130 0.429583 0.427367 0.425827 0.424657 0.423769 -100 
-100 -100 0.537548 0.529732 0.515255 0.498689 0.481441 0.465469 0.451433 0.441504 0.435522 0.428491 0.419699 0.414110 0.411804 0.410034 0.408180 0.408092 0.408248 0.407239 0.404923 0.402805 0.401270 0.400215 0.399546 -100 
-100 -100 0.494199 0.487719 0.475746 0.461516 0.446280 0.431411 0.417456 0.406836 0.399240 0.392871 0.386985 0.383231 0.381472 0.380110 0.378882 0.379113 0.379702 0.378717 0.376015 0.373619 0.371975 0.370959 0.370388 -100 
-100 -100 0.447158 0.441622 0.431468 0.419259 0.406327 0.392620 0.378640 0.367959 0.360069 0.354391 0.350114 0.347481 0.345934 0.344962 0.344586 0.345414 0.346888 0.345945 0.342453 0.339521 0.337664 0.336634 0.336110 -100 
-100 -100 0.401363 0.396364 0.387171 0.376039 0.364228 0.351568 0.338491 0.328541 0.321195 0.316217 0.312779 0.310759 0.309592 0.308841 0.308561 0.309411 0.310938 0.310082 0.306689 0.303895 0.302149 0.301212 0.300738 -100 
-100 -100 0.358732 0.353967 0.345151 0.334268 0.322399 0.310573 0.299272 0.290556 0.284085 0.279738 0.276828 0.275125 0.274105 0.273393 0.272954 0.273169 0.273771 0.273014 0.270799 0.268920 0.267656 0.266897 0.266489 -100 
-100 -100 0.326483 0.321826 0.313173 0.302405 0.290595 0.279355 0.269148 0.261323 0.255506 0.251616 0.249022 0.247486 0.246537 0.245856 0.245315 0.245079 0.245007 0.244342 0.243019 0.241840 0.240930 0.240301 0.239936 -100 
-100 -100 0.308261 0.303649 0.295067 0.284362 0.272626 0.261692 0.252020 0.244645 0.239181 0.235534 0.233108 0.231656 0.230746 0.230099 0.229544 0.229139 0.228787 0.228176 0.227257 0.226389 0.225637 0.225063 0.224717 -100 
-100 -100 -100 -100 -100 -100 -100 -100 -100 -100 -100 -100 -100 -100 -100 -100 -100 -100 -100 -100 -100 -100 -100 -100 -100 -100 
-100 -100 -100 -100 -100 -100 -100 -100 -100 -100 -100 -100 -100 -100 -100 -100 -100 -100 -100 -100 -100 -100 -100 -100 -100 -100 
-100 -100 -100 -100 -100 -100 -100 -100 -100 -100 -100 -100 -100 -100 -100 -100 -100 -100 -100 -100 -100 -100 -100 -100 -100 -100 
-100 -100 0.449752 0.443247 0.431120 0.416034 0.399555 0.384445 0.371401 0.361652 0.354540 0.349418 0.345451 0.342797 0.340882 0.339204 0.337415 0.335748 0.334226 0.332967 0.331943 0.331198 0.330585 0.329943 0.329410 -100 
-100 -100 0.460231 0.453575 0.441200 0.425889 0.409246 0.394021 0.380924 0.371235 0.364337 0.359080 0.354658 0.351786 0.349812 0.348022 0.346021 0.344185 0.342579 0.341320 0.340376 0.339785 0.339335 0.338739 0.338155 -100 
-100 -100 0.479395 0.472553 0.459852 0.444242 0.427334 0.411875 0.398614 0.388989 0.382666 0.377107 0.371532 0.368168 0.366027 0.364063 0.361764 0.359697 0.357972 0.356702 0.355845 0.355424 0.355168 0.354621 0.353969 -100 
-100 -100 0.502765 0.495859 0.483021 0.467253 0.450104 0.434270 0.420504 0.410348 0.403520 0.397454 0.391385 0.387661 0.385296 0.383207 0.380829 0.378716 0.376954 0.375655 0.374760 0.374296 0.373999 0.373438 0.372789 -100 
-100 -100 0.528803 0.521847 0.508874 0.492986 0.475588 0.459248 0.444664 0.433470 0.425176 0.418420 0.412410 0.408424 0.405794 0.403625 0.401352 0.399378 0.397672 0.396314 0.395236 0.394497 0.393913 0.393255 0.392666 -100 
-100 -100 0.554876 0.547612 0.534049 0.517744 0.499972 0.483081 0.467743 0.455781 0.446746 0.439258 0.432529 0.427959 0.425012 0.422745 0.420523 0.418678 0.417036 0.415606 0.414302 0.413230 0.412320 0.411528 0.410969 -100 
-100 -100 0.580018 0.572229 0.557522 0.540526 0.522249 0.504791 0.488785 0.476344 0.467199 0.459034 0.451061 0.445790 0.442838 0.440485 0.437965 0.436196 0.434616 0.433119 0.431564 0.430165 0.428949 0.428004 0.427413 -100 
-100 -100 0.597871 0.590090 0.575373 0.558299 0.539795 0.521829 0.505045 0.491771 0.481849 0.473135 0.464835 0.459378 0.456363 0.454099 0.451815 0.450349 0.449010 0.447493 0.445650 0.443907 0.442422 0.441297 0.440598 -100 
-100 -100 0.608798 0.601554 0.587972 0.571523 0.553210 0.534813 0.516984 0.502421 0.490935 0.481796 0.474149 0.469062 0.465938 0.463974 0.462569 0.461764 0.461003 0.459517 0.457231 0.455070 0.453391 0.452035 0.451050 -100 
-100 -100 0.616187 0.609257 0.596287 0.580412 0.562554 0.543826 0.524883 0.509163 0.496624 0.487208 0.479988 0.475281 0.472393 0.470802 0.470076 0.470124 0.470226 0.468810 0.465873 0.463242 0.461596 0.459988 0.458443 -100 
-100 -100 0.620969 0.613993 0.601056 0.585517 0.568375 0.549437 0.529275 0.512664 0.499511 0.489958 0.482953 0.478477 0.475790 0.474527 0.474430 0.475375 0.476667 0.475362 0.471591 0.468714 0.468170 0.466359 0.463274 -100 
-100 -100 0.621483 0.614281 0.600974 0.585081 0.567707 0.548723 0.528664 0.512230 0.499266 0.489822 0.482848 0.478402 0.475765 0.474594 0.474643 0.475765 0.477225 0.475994 0.472205 0.469298 0.468746 0.466911 0.463782 -100 
-100 -100 0.617598 0.609975 0.595835 0.578884 0.560308 0.541434 0.522814 0.507670 0.495787 0.486689 0.479476 0.474817 0.472088 0.470778 0.470508 0.471134 0.471801 0.470610 0.467588 0.464861 0.463239 0.461547 0.459812 -100 
-100 -100 0.610178 0.601826 0.586344 0.568179 0.548742 0.530138 0.512898 0.499428 0.489305 0.480661 0.472681 0.467492 0.464526 0.463026 0.462459 0.462709 0.462989 0.461877 0.459371 0.457040 0.455500 0.453994 0.452576 -100 
-100 -100 0.597106 0.587950 0.570743 0.551605 0.531810 0.513711 0.497843 0.486301 0.478879 0.470765 0.461250 0.455287 0.452947 0.451294 0.449620 0.449713 0.450027 0.449024 0.446686 0.444754 0.443862 0.442531 0.440832 -100 
-100 -100 0.572544 0.563596 0.546774 0.528150 0.508990 0.491677 0.476699 0.465986 0.459289 0.451739 0.442640 0.436968 0.434773 0.433148 0.431405 0.431378 0.431628 0.430704 0.428568 0.426860 0.426145 0.424978 0.423411 -100 
-100 -100 0.534897 0.527190 0.512936 0.496299 0.478728 0.462474 0.448033 0.437107 0.429204 0.422261 0.415587 0.411288 0.408847 0.407416 0.406539 0.406386 0.406421 0.405528 0.403652 0.401968 0.400865 0.399844 0.398924 -100 
-100 -100 0.492173 0.485667 0.473605 0.459069 0.443304 0.428254 0.414401 0.403579 0.395374 0.389084 0.384014 0.380843 0.379023 0.377826 0.376986 0.376876 0.377041 0.376175 0.374182 0.372384 0.371135 0.370212 0.369562 -100 
-100 -100 0.445375 0.439760 0.429370 0.416613 0.402678 0.388839 0.375616 0.365239 0.357352 0.351750 0.347758 0.345415 0.344207 0.343257 0.342459 0.342554 0.343097 0.342274 0.339949 0.337928 0.336563 0.335697 0.335191 -100 
-100 -100 0.399789 0.394703 0.385262 0.373587 0.360771 0.347994 0.335740 0.326179 0.318961 0.314024 0.310693 0.308827 0.307920 0.307137 0.306406 0.306504 0.307067 0.306330 0.304153 0.302290 0.301038 0.300270 0.299839 -100 
-100 -100 0.357397 0.352576 0.343606 0.332418 0.320068 0.308143 0.297141 0.288584 0.282155 0.277802 0.274905 0.273256 0.272344 0.271642 0.271028 0.270880 0.271003 0.270379 0.268913 0.267616 0.266670 0.266034 0.265664 -100 
-100 -100 0.325361 0.320667 0.311916 0.300976 0.288923 0.277584 0.267428 0.259615 0.253771 0.249841 0.247226 0.245703 0.244815 0.244184 0.243639 0.243330 0.243140 0.242611 0.241678 0.240805 0.240075 0.239523 0.239186 -100 
-100 -100 0.307269 0.302626 0.293972 0.283150 0.271261 0.260225 0.250504 0.243077 0.237550 0.233848 0.231388 0.229937 0.229071 0.228493 0.228014 0.227662 0.227352 0.226876 0.226185 0.225497 0.224858 0.224339 0.224016 -100 
-100 -100 -100 -100 -100 -100 -100 -100 -100 -100 -100 -100 -100 -100 -100 -100 -100 -100 -100 -100 -100 -100 -100 -100 -100 -100 
-100 -100 -100 -100 -100 -100 -100 -100 -100 -100 -100 -100 -100 -100 -100 -100 -100 -100 -100 -100 -100 -100 -100 -100 -100 -100 
-100 -100 -100 -100 -100 -100 -100 -100 -100 -100 -100 -100 -100 -100 -100 -100 -100 -100 -100 -100 -100 -100 -100 -100 -100 -100 
-100 -100 0.446965 0.440614 0.428717 0.413775 0.397299 0.382077 0.368850 0.358903 0.351630 0.346655 0.343184 0.341129 0.339787 0.338330 0.336422 0.334612 0.333058 0.331905 0.331136 0.330772 0.330544 0.330033 0.329424 -100 
-100 -100 0.457017 0.450596 0.438581 0.423525 0.406952 0.391638 0.378337 0.368360 0.361106 0.356036 0.352412 0.350406 0.349225 0.347662 0.345352 0.343201 0.341479 0.340322 0.339704 0.339637 0.339729 0.339296 0.338567 -100 
-100 -100 0.475628 0.469126 0.456961 0.441754 0.425009 0.409496 0.395987 0.385883 0.378668 0.373344 0.369243 0.367168 0.366129 0.364391 0.361517 0.358900 0.356939 0.355756 0.355306 0.355579 0.356060 0.355712 0.354822 -100 
-100 -100 0.498743 0.492232 0.480031 0.464755 0.447842 0.432014 0.418078 0.407562 0.399982 0.394150 0.389414 0.386860 0.385522 0.383602 0.380598 0.377892 0.375862 0.374622 0.374113 0.374323 0.374742 0.374374 0.373496 -100 
-100 -100 0.524559 0.518066 0.505864 0.490572 0.473503 0.457288 0.442784 0.431771 0.423717 0.417143 0.411333 0.407757 0.405697 0.403568 0.400761 0.398317 0.396381 0.395046 0.394232 0.393955 0.393852 0.393338 0.392620 -100 
-100 -100 0.549734 0.543152 0.530775 0.515371 0.498135 0.481550 0.466627 0.455576 0.447928 0.440570 0.432766 0.427720 0.424966 0.422563 0.419691 0.417399 0.415524 0.414062 0.412892 0.412071 0.411419 0.410716 0.410107 -100 
-100 -100 0.573453 0.566662 0.553799 0.538139 0.520674 0.503731 0.488533 0.477937 0.471956 0.463893 0.453024 0.446389 0.443843 0.441164 0.437212 0.434792 0.432887 0.431295 0.429783 0.428499 0.427396 0.426497 0.425900 -100 
-100 -100 0.591778 0.584920 0.571931 0.556130 0.538431 0.520960 0.504937 0.493477 0.486700 0.478044 0.466771 0.459854 0.457158 0.454528 0.450812 0.448687 0.447001 0.445355 0.443511 0.441814 0.440353 0.439250 0.438585 -100 
-100 -100 0.605351 0.598517 0.585690 0.569920 0.552157 0.533993 0.516369 0.502610 0.492493 0.483345 0.474299 0.468381 0.465127 0.462908 0.460901 0.459655 0.458624 0.457009 0.454684 0.452514 0.450721 0.449382 0.448545 -100 
-100 -100 0.615591 0.608509 0.595340 0.579590 0.562210 0.543448 0.524010 0.508243 0.496025 0.486530 0.478769 0.473727 0.470747 0.469000 0.467930 0.467630 0.467584 0.466030 0.462905 0.460135 0.458058 0.456469 0.455369 -100 
-100 -100 0.622834 0.615237 0.601330 0.585629 0.569434 0.550255 0.528543 0.511170 0.497739 0.488048 0.480906 0.476385 0.473704 0.472368 0.472068 0.472821 0.474390 0.472929 0.468450 0.465014 0.462970 0.461168 0.459512 -100 
-100 -100 0.623793 0.615868 0.601419 0.585212 0.568668 0.549339 0.527597 0.510198 0.496725 0.487157 0.480308 0.476051 0.473569 0.472427 0.472356 0.473346 0.475130 0.473768 0.469287 0.465848 0.463843 0.462008 0.460262 -100 
-100 -100 0.618688 0.610545 0.595545 0.578170 0.559655 0.540397 0.520800 0.504820 0.492268 0.483136 0.476459 0.472335 0.469990 0.468855 0.468560 0.469040 0.469719 0.468474 0.465322 0.462584 0.460763 0.459075 0.457563 -100 
-100 -100 0.610428 0.601699 0.585518 0.566889 0.547168 0.528111 0.510063 0.495541 0.484201 0.475614 0.468956 0.464876 0.462630 0.461485 0.461012 0.461222 0.461545 0.460463 0.458035 0.456040 0.455097 0.453599 0.451684 -100 
-100 -100 0.597753 0.588194 0.569769 0.550042 0.529759 0.511114 0.494325 0.481193 0.471380 0.463385 0.456520 0.452426 0.450802 0.449666 0.448557 0.448731 0.449323 0.448436 0.446232 0.445121 0.446298 0.444995 0.441443 -100 
-100 -100 0.572947 0.563627 0.545644 0.526428 0.506740 0.488901 0.473095 0.460870 0.451822 0.444406 0.437968 0.434171 0.432721 0.431615 0.430414 0.430462 0.430984 0.430205 0.428270 0.427440 0.428847 0.427724 0.424290 -100 
-100 -100 0.534228 0.526276 0.511514 0.494395 0.476349 0.459710 0.444826 0.433137 0.424179 0.417354 0.412025 0.408869 0.407224 0.406160 0.405309 0.405059 0.405057 0.404288 0.402763 0.401663 0.401417 0.400460 0.398929 -100 
-100 -100 0.491095 0.484405 0.471972 0.456975 0.440707 0.425396 0.411468 0.400428 0.391877 0.385684 0.381231 0.378717 0.377497 0.376494 0.375411 0.374908 0.374704 0.373947 0.372549 0.371367 0.370634 0.369821 0.368991 -100 
-100 -100 0.444077 0.438320 0.427615 0.414355 0.399759 0.385736 0.372799 0.362547 0.354647 0.349132 0.345453 0.343587 0.343072 0.342173 0.340669 0.339981 0.339749 0.339025 0.337635 0.336427 0.335551 0.334853 0.334341 -100 
-100 -100 0.398497 0.393300 0.383597 0.371468 0.358027 0.345102 0.333191 0.323829 0.316674 0.311788 0.308624 0.307092 0.306771 0.305984 0.304537 0.303850 0.303622 0.302991 0.301775 0.300716 0.299918 0.299324 0.298932 -100 
-100 -100 0.356225 0.351330 0.342185 0.330704 0.317987 0.305933 0.295051 0.286570 0.280148 0.275791 0.272944 0.271440 0.270772 0.270091 0.269198 0.268668 0.268403 0.267906 0.267059 0.266287 0.265645 0.265138 0.264808 -100 
-100 -100 0.324320 0.319573 0.310707 0.299586 0.287313 0.275852 0.265679 0.257842 0.251951 0.247979 0.245358 0.243885 0.243107 0.242531 0.241948 0.241558 0.241285 0.240895 0.240306 0.239727 0.239178 0.238713 0.238408 -100 
-100 -100 0.306306 0.301621 0.292878 0.281924 0.269879 0.258724 0.248926 0.241427 0.235827 0.232068 0.229581 0.228147 0.227344 0.226839 0.226422 0.226121 0.225865 0.225531 0.225060 0.224558 0.224041 0.223587 0.223290 -100 
-100 -100 -100 -100 -100 -100 -100 -100 -100 -100 -100 -100 -100 -100 -100 -100 -100 -100 -100 -100 -100 -100 -100 -100 -100 -100 
-100 -100 -100 -100 -100 -100 -100 -100 -100 -100 -100 -100 -100 -100 -100 -100 -100 -100 -100 -100 -100 -100 -100 -100 -100 -100 
-100 -100 -100 -100 -100 -100 -100 -100 -100 -100 -100 -100 -100 -100 -100 -100 -100 -100 -100 -100 -100 -100 -100 -100 -100 -100 
-100 -100 0.444734 0.438483 0.426729 0.411864 0.395363 0.380033 0.366651 0.356568 0.349224 0.344392 0.341330 0.339830 0.339067 0.337810 0.335733 0.333744 0.332133 0.331065 0.330533 0.330533 0.330688 0.330289 0.329577 -100 
-100 -100 0.454511 0.448241 0.436452 0.421545 0.404991 0.389590 0.376134 0.365999 0.358627 0.353742 0.350694 0.349466 0.349095 0.347732 0.345027 0.342500 0.340627 0.339549 0.339244 0.339693 0.340346 0.340059 0.339141 -100 
-100 -100 0.472760 0.466475 0.454652 0.439689 0.423032 0.407466 0.393808 0.383515 0.376054 0.370972 0.367736 0.366735 0.366821 0.365272 0.361675 0.358411 0.356160 0.355040 0.354991 0.355973 0.357254 0.357090 0.355885 -100 
-100 -100 0.495724 0.489464 0.477664 0.462690 0.445920 0.430097 0.416097 0.405535 0.397910 0.392320 0.388251 0.386628 0.386349 0.384566 0.380768 0.377372 0.375016 0.373818 0.373690 0.374583 0.375776 0.375588 0.374408 -100 
-100 -100 0.521480 0.515261 0.503526 0.488599 0.471756 0.455652 0.441328 0.430764 0.423575 0.417191 0.411006 0.407658 0.406428 0.404309 0.400578 0.397565 0.395337 0.394005 0.393437 0.393610 0.393999 0.393614 0.392732 -100 
-100 -100 0.546307 0.540095 0.528375 0.513504 0.496656 0.480362 0.466021 0.456375 0.451394 0.444186 0.434116 0.428286 0.426434 0.423849 0.419413 0.416473 0.414278 0.412760 0.411700 0.411107 0.410704 0.410075 0.409399 -100 
-100 -100 0.569382 0.563101 0.551269 0.536378 0.519527 0.503112 0.489147 0.481652 0.483220 0.475327 0.457551 0.449021 0.451893 0.448786 0.437886 0.434076 0.431500 0.429763 0.428242 0.427040 0.426031 0.425165 0.424551 -100 
-100 -100 0.588140 0.581725 0.569660 0.554592 0.537552 0.520587 0.505690 0.497259 0.497956 0.489434 0.471225 0.462340 0.464998 0.461916 0.451263 0.447774 0.445445 0.443630 0.441692 0.439991 0.438534 0.437442 0.436787 -100 
-100 -100 0.603613 0.596880 0.584299 0.568960 0.551902 0.533949 0.516353 0.503711 0.496097 0.486958 0.475421 0.468420 0.465775 0.463300 0.459866 0.458146 0.457032 0.455285 0.452662 0.450375 0.448479 0.447133 0.446360 -100 
-100 -100 0.616324 0.608889 0.595238 0.579739 0.563677 0.544854 0.523990 0.507897 0.496232 0.486642 0.478001 0.472561 0.469792 0.467949 0.466384 0.466097 0.466688 0.465015 0.460943 0.457769 0.455393 0.453775 0.452842 -100 
-100 -100 0.626261 0.617859 0.602834 0.587698 0.575445 0.556013 0.529574 0.510401 0.496376 0.486473 0.479108 0.474541 0.471951 0.470665 0.470493 0.472006 0.476022 0.474450 0.467228 0.462644 0.459753 0.457874 0.456697 -100 
-100 -100 0.627671 0.618847 0.603090 0.587303 0.574588 0.554911 0.528309 0.508909 0.494587 0.484821 0.478024 0.473939 0.471662 0.470667 0.470837 0.472660 0.476949 0.475504 0.468293 0.463745 0.460988 0.459073 0.457712 -100 
-100 -100 0.621438 0.612558 0.596143 0.578463 0.560836 0.541177 0.519656 0.502543 0.489356 0.480160 0.473834 0.470131 0.468138 0.467229 0.467114 0.467888 0.469539 0.468272 0.464144 0.461204 0.459671 0.457946 0.456039 -100 
-100 -100 0.613562 0.604034 0.585746 0.566309 0.546429 0.526910 0.507841 0.492480 0.480434 0.471893 0.465985 0.462665 0.461001 0.460199 0.459931 0.460339 0.461308 0.460287 0.457485 0.455981 0.456864 0.455358 0.451682 -100 
-100 -100 0.607807 0.596650 0.571023 0.549456 0.528256 0.509043 0.491485 0.477447 0.466520 0.458641 0.453107 0.450146 0.448842 0.448163 0.447913 0.448488 0.452767 0.452069 0.447048 0.447657 0.455576 0.454302 0.444228 -100 
-100 -100 0.582717 0.571847 0.546723 0.525659 0.504975 0.486591 0.470148 0.457110 0.446994 0.439710 0.434608 0.431955 0.430859 0.430210 0.429827 0.430247 0.434378 0.433813 0.429182 0.430125 0.438345 0.437267 0.427279 -100 
-100 -100 0.536233 0.527653 0.511035 0.493042 0.474392 0.457362 0.442097 0.429944 0.420476 0.413763 0.409219 0.406882 0.405995 0.405270 0.404415 0.404195 0.404551 0.403916 0.402441 0.402078 0.403848 0.402938 0.399608 -100 
-100 -100 0.491120 0.484124 0.470881 0.455353 0.438617 0.423035 0.408939 0.397708 0.388951 0.382848 0.378864 0.376972 0.376590 0.375796 0.374291 0.373506 0.373236 0.372573 0.371448 0.370751 0.370789 0.370050 0.368682 -100 
-100 -100 0.443207 0.437292 0.426236 0.412583 0.397551 0.383337 0.370427 0.360165 0.352230 0.346802 0.343513 0.342369 0.344145 0.343346 0.339687 0.338248 0.337511 0.336851 0.335971 0.335256 0.334776 0.334189 0.333591 -100 
-100 -100 0.397444 0.392151 0.382219 0.369776 0.355952 0.342877 0.331038 0.321713 0.314558 0.309731 0.306856 0.305933 0.307800 0.307066 0.303460 0.302019 0.301269 0.300711 0.300023 0.299434 0.298944 0.298471 0.298088 -100 
-100 -100 0.355196 0.350237 0.340946 0.329250 0.316278 0.304095 0.293204 0.284710 0.278257 0.273898 0.271147 0.269888 0.269769 0.269143 0.267761 0.266929 0.266454 0.266062 0.265589 0.265143 0.264712 0.264301 0.263999 -100 
-100 -100 0.323362 0.318568 0.309598 0.298329 0.285881 0.274299 0.264060 0.256162 0.250211 0.246203 0.243600 0.242219 0.241669 0.241161 0.240460 0.240022 0.239734 0.239467 0.239120 0.238748 0.238340 0.237946 0.237669 -100 
-100 -100 0.305396 0.300671 0.291844 0.280774 0.268590 0.257318 0.247426 0.239844 0.234168 0.230357 0.227855 0.226455 0.225745 0.225316 0.224946 0.224705 0.224528 0.224325 0.224032 0.223678 0.223267 0.222872 0.222602 -100 
-100 -100 -100 -100 -100 -100 -100 -100 -100 -100 -100 -100 -100 -100 -100 -100 -100 -100 -100 -100 -100 -100 -100 -100 -100 -100 
-100 -100 -100 -100 -100 -100 -100 -100 -100 -100 -100 -100 -100 -100 -100 -100 -100 -100 -100 -100 -100 -100 -100 -100 -100 -100 
-100 -100 -100 -100 -100 -100 -100 -100 -100 -100 -100 -100 -100 -100 -100 -100 -100 -100 -100 -100 -100 -100 -100 -100 -100 -100 
-100 -100 0.443296 0.437087 0.425390 0.410540 0.393996 0.378573 0.365073 0.354885 0.347490 0.342722 0.339845 0.338588 0.338065 0.336958 0.334936 0.332968 0.331387 0.330372 0.329925 0.330035 0.330295 0.329939 0.329216 -100 
-100 -100 0.452937 0.446734 0.435041 0.420184 0.403607 0.388123 0.374549 0.364300 0.356862 0.352050 0.349226 0.348283 0.348187 0.346973 0.344289 0.341751 0.339888 0.338862 0.338658 0.339248 0.340038 0.339801 0.338863 -100 
-100 -100 0.471010 0.464826 0.453149 0.438281 0.421629 0.405998 0.392226 0.381809 0.374246 0.369250 0.366301 0.365638 0.366038 0.364633 0.361007 0.357683 0.355411 0.354339 0.354407 0.355564 0.357019 0.356916 0.355677 -100 
-100 -100 0.493893 0.487753 0.476124 0.461265 0.444517 0.428655 0.414569 0.403913 0.396208 0.390712 0.386906 0.385591 0.385595 0.383938 0.380088 0.376607 0.374206 0.373047 0.373030 0.374090 0.375445 0.375323 0.374111 -100 
-100 -100 0.519649 0.513548 0.501993 0.487192 0.470395 0.454278 0.439923 0.429352 0.422195 0.415889 0.409836 0.406671 0.405631 0.403589 0.399804 0.396710 0.394434 0.393113 0.392617 0.392909 0.393416 0.393076 0.392174 -100 
-100 -100 0.544376 0.538304 0.526814 0.512109 0.495341 0.479074 0.464769 0.455230 0.450409 0.443265 0.433173 0.427375 0.425605 0.423043 0.418539 0.415513 0.413255 0.411722 0.410693 0.410162 0.409823 0.409219 0.408534 -100 
-100 -100 0.567262 0.561165 0.549646 0.534981 0.518251 0.501901 0.488032 0.480751 0.482613 0.474777 0.456818 0.448185 0.451053 0.447922 0.436921 0.433002 0.430339 0.428564 0.427043 0.425863 0.424876 0.424022 0.423405 -100 
-100 -100 0.586120 0.579876 0.568097 0.553233 0.536299 0.519395 0.504587 0.496363 0.497345 0.488871 0.470458 0.461436 0.464056 0.460937 0.450173 0.446558 0.444118 0.442253 0.440303 0.438604 0.437141 0.436056 0.435405 -100 
-100 -100 0.602060 0.595403 0.582951 0.567705 0.550689 0.532734 0.515145 0.502589 0.495122 0.486009 0.474366 0.467298 0.464638 0.462132 0.458603 0.456751 0.455510 0.453701 0.451073 0.448787 0.446874 0.445527 0.444770 -100 
-100 -100 0.615255 0.607800 0.594121 0.578604 0.562518 0.543625 0.522666 0.506527 0.494878 0.485295 0.476635 0.471204 0.468457 0.466602 0.464952 0.464518 0.464957 0.463218 0.459160 0.455997 0.453585 0.451967 0.451077 -100 
-100 -100 0.625566 0.617073 0.601895 0.586655 0.574334 0.554776 0.528144 0.508820 0.494719 0.484812 0.477491 0.472996 0.470472 0.469203 0.468958 0.470314 0.474164 0.472529 0.465332 0.460755 0.457768 0.455893 0.454824 -100 
-100 -100 0.627052 0.618119 0.602170 0.586240 0.573417 0.553580 0.526738 0.507128 0.492676 0.482916 0.476225 0.472283 0.470128 0.469203 0.469338 0.471030 0.475168 0.473677 0.466499 0.461962 0.459107 0.457197 0.455937 -100 
-100 -100 0.620678 0.611699 0.595118 0.577288 0.559518 0.539669 0.517896 0.500540 0.487186 0.478015 0.471886 0.468427 0.466652 0.465875 0.465785 0.466493 0.468051 0.466756 0.462666 0.459756 0.458202 0.456469 0.454579 -100 
-100 -100 0.612681 0.603064 0.584630 0.565031 0.544977 0.525243 0.505898 0.490240 0.477957 0.469467 0.463888 0.460942 0.459600 0.459000 0.458812 0.459217 0.460155 0.459132 0.456369 0.454915 0.455828 0.454307 0.450593 -100 
-100 -100 0.606853 0.595617 0.569858 0.548120 0.526722 0.507277 0.489412 0.475006 0.463723 0.455911 0.450865 0.448403 0.447497 0.447071 0.446948 0.447560 0.451849 0.451177 0.446213 0.446906 0.454919 0.453634 0.443472 -100 
-100 -100 0.581736 0.570796 0.545548 0.524310 0.503419 0.484814 0.468086 0.454697 0.444228 0.437013 0.432391 0.430226 0.429519 0.429133 0.428887 0.429357 0.433512 0.432998 0.428446 0.429490 0.437816 0.436740 0.426666 -100 
-100 -100 0.535261 0.526612 0.509869 0.491707 0.472864 0.455643 0.440167 0.427777 0.418100 0.411432 0.407193 0.405207 0.404634 0.404122 0.403374 0.403194 0.403569 0.402994 0.401626 0.401376 0.403235 0.402335 0.398961 -100 
-100 -100 0.490150 0.483094 0.469734 0.454041 0.437117 0.421379 0.407152 0.395784 0.386915 0.380833 0.377016 0.375343 0.375181 0.374538 0.373096 0.372308 0.372019 0.371428 0.370465 0.369919 0.370057 0.369347 0.367966 -100 
-100 -100 0.442267 0.436302 0.425135 0.411313 0.396082 0.381739 0.368767 0.358439 0.350442 0.345018 0.341809 0.340791 0.342715 0.342014 0.338366 0.336870 0.336060 0.335484 0.334836 0.334323 0.333966 0.333432 0.332844 -100 
-100 -100 0.396560 0.391231 0.381201 0.368600 0.354583 0.341403 0.329526 0.320155 0.312946 0.308111 0.305266 0.304410 0.306365 0.305709 0.302108 0.300611 0.299787 0.299331 0.298886 0.298502 0.298130 0.297726 0.297365 -100 
-100 -100 0.354399 0.349404 0.340032 0.328213 0.315095 0.302811 0.291862 0.283312 0.276804 0.272415 0.269662 0.268434 0.268374 0.267812 0.266469 0.265646 0.265173 0.264883 0.264596 0.264309 0.263977 0.263620 0.263340 -100 
-100 -100 0.322627 0.317801 0.308764 0.297399 0.284838 0.273162 0.262848 0.254882 0.248870 0.244821 0.242203 0.240835 0.240329 0.239885 0.239251 0.238874 0.238647 0.238482 0.238273 0.238016 0.237686 0.237337 0.237079 -100 
-100 -100 0.304693 0.299938 0.291052 0.279899 0.267620 0.256256 0.246283 0.238626 0.232887 0.229031 0.226510 0.225118 0.224446 0.224081 0.223792 0.223636 0.223547 0.223446 0.223267 0.223007 0.222663 0.222308 0.222057 -100 
-100 -100 -100 -100 -100 -100 -100 -100 -100 -100 -100 -100 -100 -100 -100 -100 -100 -100 -100 -100 -100 -100 -100 -100 -100 -100 
-100 -100 -100 -100 -100 -100 -100 -100 -100 -100 -100 -100 -100 -100 -100 -100 -100 -100 -100 -100 -100 -100 -100 -100 -100 -100 
-100 -100 -100 -100 -100 -100 -100 -100 -100 -100 -100 -100 -100 -100 -100 -100 -100 -100 -100 -100 -100 -100 -100 -100 -100 -100 
-100 -100 0.442566 0.436370 0.424688 0.409832 0.393253 0.377770 0.364192 0.353930 0.346482 0.341709 0.338850 0.337571 0.337001 0.335978 0.334175 0.332377 0.330886 0.329895 0.329416 0.329438 0.329590 0.329222 0.328565 -100 
-100 -100 0.452158 0.445976 0.434311 0.419459 0.402854 0.387311 0.373653 0.363318 0.355806 0.350971 0.348131 0.347075 0.346813 0.345685 0.343343 0.341075 0.339348 0.338348 0.338080 0.338516 0.339114 0.338853 0.338031 -100 
-100 -100 0.470166 0.464012 0.452380 0.437530 0.420858 0.405167 0.391300 0.380768 0.373074 0.368029 0.365046 0.364160 0.364229 0.362910 0.359802 0.356885 0.354810 0.353767 0.353731 0.354643 0.355779 0.355638 0.354597 -100 
-100 -100 0.493025 0.486912 0.475330 0.460490 0.443722 0.427790 0.413586 0.402750 0.394795 0.389246 0.385532 0.384065 0.383747 0.382173 0.378861 0.375784 0.373581 0.372442 0.372320 0.373146 0.374200 0.374034 0.373009 -100 
-100 -100 0.518766 0.512693 0.501177 0.486375 0.469526 0.453314 0.438757 0.427780 0.419870 0.413538 0.408127 0.405127 0.403701 0.401770 0.398684 0.395911 0.393790 0.392488 0.391932 0.392085 0.392425 0.392060 0.391254 -100 
-100 -100 0.543449 0.537407 0.525951 0.511215 0.494341 0.477909 0.463190 0.452635 0.445708 0.438549 0.430459 0.425381 0.422866 0.420481 0.417287 0.414662 0.412567 0.411057 0.410006 0.409415 0.409004 0.408388 0.407741 -100 
-100 -100 0.566229 0.560171 0.548698 0.533975 0.517059 0.500418 0.485673 0.476051 0.471480 0.463580 0.451654 0.444424 0.441856 0.439024 0.434562 0.431723 0.429519 0.427801 0.426303 0.425108 0.424099 0.423237 0.422632 -100 
-100 -100 0.584951 0.578762 0.567061 0.552127 0.534945 0.517750 0.502149 0.491641 0.486258 0.477724 0.465307 0.457688 0.454868 0.452031 0.447779 0.445193 0.443144 0.441326 0.439454 0.437781 0.436327 0.435234 0.434586 -100 
-100 -100 0.600504 0.593972 0.581689 0.566342 0.548834 0.530730 0.513184 0.499845 0.490414 0.481324 0.471688 0.465386 0.462031 0.459658 0.457268 0.455574 0.454134 0.452325 0.449987 0.447826 0.445956 0.444619 0.443871 -100 
-100 -100 0.612717 0.605553 0.592275 0.576510 0.559167 0.540224 0.520456 0.504572 0.492474 0.482973 0.475026 0.469915 0.466956 0.465129 0.463742 0.462961 0.462442 0.460685 0.457586 0.454825 0.452545 0.450964 0.450100 -100 
-100 -100 0.621579 0.613588 0.599035 0.583000 0.566761 0.547196 0.524710 0.506797 0.493108 0.483367 0.476299 0.471946 0.469433 0.468109 0.467546 0.467802 0.468882 0.467216 0.462738 0.459224 0.456554 0.454767 0.453776 -100 
-100 -100 0.622868 0.614466 0.599224 0.582544 0.565831 0.545994 0.523319 0.505179 0.491260 0.481662 0.475112 0.471265 0.469149 0.468166 0.467945 0.468523 0.469879 0.468351 0.463892 0.460395 0.457780 0.455951 0.454840 -100 
-100 -100 0.617085 0.608552 0.592907 0.575032 0.556130 0.536288 0.515819 0.499012 0.485855 0.476770 0.470749 0.467384 0.465677 0.464915 0.464691 0.464943 0.465345 0.464013 0.460965 0.458319 0.456390 0.454682 0.453294 -100 
-100 -100 0.608284 0.599232 0.582516 0.563356 0.543102 0.523379 0.504410 0.488865 0.476600 0.468152 0.462683 0.459841 0.458579 0.458034 0.457815 0.457992 0.458222 0.457141 0.454851 0.453070 0.452310 0.450780 0.448704 -100 
-100 -100 0.595363 0.585513 0.566575 0.546282 0.525366 0.505982 0.488150 0.473678 0.462304 0.454507 0.449588 0.447234 0.446388 0.446026 0.445831 0.446109 0.446791 0.445994 0.443997 0.443276 0.445029 0.443708 0.439662 -100 
-100 -100 0.570439 0.560851 0.542380 0.522590 0.502250 0.483698 0.466924 0.453427 0.442849 0.435630 0.431117 0.429038 0.428368 0.428046 0.427770 0.427958 0.428615 0.427985 0.426326 0.425949 0.427989 0.426873 0.422940 -100 
-100 -100 0.531610 0.523413 0.508217 0.490542 0.471875 0.454647 0.439103 0.426618 0.416856 0.410175 0.405979 0.404010 0.403354 0.402918 0.402371 0.402185 0.402212 0.401622 0.400474 0.399811 0.399981 0.399067 0.397313 -100 
-100 -100 0.488385 0.481491 0.468658 0.453122 0.436236 0.420460 0.406171 0.394732 0.385797 0.379684 0.375832 0.374045 0.373519 0.372943 0.371981 0.371359 0.371003 0.370451 0.369635 0.369003 0.368660 0.367953 0.367056 -100 
-100 -100 0.441391 0.435460 0.424379 0.410562 0.395287 0.380886 0.367864 0.357484 0.349431 0.343944 0.340549 0.339124 0.339130 0.338482 0.336845 0.335804 0.335179 0.334686 0.334143 0.333672 0.333254 0.332733 0.332246 -100 
-100 -100 0.395970 0.390629 0.380592 0.367950 0.353872 0.340624 0.328700 0.319287 0.312033 0.307122 0.304075 0.302794 0.302833 0.302212 0.300611 0.299581 0.298974 0.298603 0.298262 0.297948 0.297603 0.297210 0.296880 -100 
-100 -100 0.353926 0.348914 0.339510 0.327641 0.314459 0.302115 0.291117 0.282523 0.275971 0.271531 0.268691 0.267299 0.266839 0.266316 0.265448 0.264836 0.264476 0.264259 0.264055 0.263828 0.263533 0.263194 0.262927 -100 
-100 -100 0.322202 0.317359 0.308289 0.296877 0.284258 0.272527 0.262162 0.254151 0.248096 0.244010 0.241348 0.239922 0.239282 0.238876 0.238451 0.238187 0.238043 0.237942 0.237800 0.237592 0.237295 0.236965 0.236719 -100 
-100 -100 0.304288 0.299517 0.290599 0.279403 0.267070 0.255655 0.245631 0.237929 0.232148 0.228263 0.225718 0.224308 0.223619 0.223293 0.223094 0.223015 0.222994 0.222954 0.222833 0.222617 0.222304 0.221969 0.221729 -100 
-100 -100 -100 -100 -100 -100 -100 -100 -100 -100 -100 -100 -100 -100 -100 -100 -100 -100 -100 -100 -100 -100 -100 -100 -100 -100 
-100 -100 -100 -100 -100 -100 -100 -100 -100 -100 -100 -100 -100 -100 -100 -100 -100 -100 -100 -100 -100 -100 -100 -100 -100 -100 
-100 -100 -100 -100 -100 -100 -100 -100 -100 -100 -100 -100 -100 -100 -100 -100 -100 -100 -100 -100 -100 -100 -100 -100 -100 -100 
-100 -100 -100 -100 -100 -100 -100 -100 -100 -100 -100 -100 -100 -100 -100 -100 -100 -100 -100 -100 -100 -100 -100 -100 -100 -100 
-100 -100 -100 -100 -100 -100 -100 -100 -100 -100 -100 -100 -100 -100 -100 -100 -100 -100 -100 -100 -100 -100 -100 -100 -100 -100 
-100 -100 -100 -100 -100 -100 -100 -100 -100 -100 -100 -100 -100 -100 -100 -100 -100 -100 -100 -100 -100 -100 -100 -100 -100 -100 
-100 -100 -100 -100 -100 -100 -100 -100 -100 -100 -100 -100 -100 -100 -100 -100 -100 -100 -100 -100 -100 -100 -100 -100 -100 -100 
-100 -100 -100 -100 -100 -100 -100 -100 -100 -100 -100 -100 -100 -100 -100 -100 -100 -100 -100 -100 -100 -100 -100 -100 -100 -100 
-100 -100 -100 -100 -100 -100 -100 -100 -100 -100 -100 -100 -100 -100 -100 -100 -100 -100 -100 -100 -100 -100 -100 -100 -100 -100 
-100 -100 -100 -100 -100 -100 -100 -100 -100 -100 -100 -100 -100 -100 -100 -100 -100 -100 -100 -100 -100 -100 -100 -100 -100 -100 
-100 -100 -100 -100 -100 -100 -100 -100 -100 -100 -100 -100 -100 -100 -100 -100 -100 -100 -100 -100 -100 -100 -100 -100 -100 -100 
-100 -100 -100 -100 -100 -100 -100 -100 -100 -100 -100 -100 -100 -100 -100 -100 -100 -100 -100 -100 -100 -100 -100 -100 -100 -100 
-100 -100 -100 -100 -100 -100 -100 -100 -100 -100 -100 -100 -100 -100 -100 -100 -100 -100 -100 -100 -100 -100 -100 -100 -100 -100 
-100 -100 -100 -100 -100 -100 -100 -100 -100 -100 -100 -100 -100 -100 -100 -100 -100 -100 -100 -100 -100 -100 -100 -100 -100 -100 
-100 -100 -100 -100 -100 -100 -100 -100 -100 -100 -100 -100 -100 -100 -100 -100 -100 -100 -100 -100 -100 -100 -100 -100 -100 -100 
-100 -100 -100 -100 -100 -100 -100 -100 -100 -100 -100 -100 -100 -100 -100 -100 -100 -100 -100 -100 -100 -100 -100 -100 -100 -100 
-100 -100 -100 -100 -100 -100 -100 -100 -100 -100 -100 -100 -100 -100 -100 -100 -100 -100 -100 -100 -100 -100 -100 -100 -100 -100 
-100 -100 -100 -100 -100 -100 -100 -100 -100 -100 -100 -100 -100 -100 -100 -100 -100 -100 -100 -100 -100 -100 -100 -100 -100 -100 
-100 -100 -100 -100 -100 -100 -100 -100 -100 -100 -100 -100 -100 -100 -100 -100 -100 -100 -100 -100 -100 -100 -100 -100 -100 -100 
-100 -100 -100 -100 -100 -100 -100 -100 -100 -100 -100 -100 -100 -100 -100 -100 -100 -100 -100 -100 -100 -100 -100 -100 -100 -100 
-100 -100 -100 -100 -100 -100 -100 -100 -100 -100 -100 -100 -100 -100 -100 -100 -100 -100 -100 -100 -100 -100 -100 -100 -100 -100 
-100 -100 -100 -100 -100 -100 -100 -100 -100 -100 -100 -100 -100 -100 -100 -100 -100 -100 -100 -100 -100 -100 -100 -100 -100 -100 
-100 -100 -100 -100 -100 -100 -100 -100 -100 -100 -100 -100 -100 -100 -100 -100 -100 -100 -100 -100 -100 -100 -100 -100 -100 -100 
-100 -100 -100 -100 -100 -100 -100 -100 -100 -100 -100 -100 -100 -100 -100 -100 -100 -100 -100 -100 -100 -100 -100 -100 -100 -100 
-100 -100 -100 -100 -100 -100 -100 -100 -100 -100 -100 -100 -100 -100 -100 -100 -100 -100 -100 -100 -100 -100 -100 -100 -100 -100 
-100 -100 -100 -100 -100 -100 -100 -100 -100 -100 -100 -100 -100 -100 -100 -100 -100 -100 -100 -100 -100 -100 -100 -100 -100 -100 
-100 -100 -100 -100 -100 -100 -100 -100 -100 -100 -100 -100 -100 -100 -100 -100 -100 -100 -100 -100 -100 -100 -100 -100 -100 -100 
