# Supplementary material for: A computational model of spatio-temporal cardiac intracellular calcium handling with realistic structure and spatial flux distribution from sarcoplasmic reticulum and t-tubule reconstructions
Source: PLoS Comput Biol. 2017 Aug 31;13(8):e1005714. doi: 10.1371/journal.pcbi.1005714 (PMC5597258; doi:10.1371/journal.pcbi.1005714)
Supplement: S1 Code — Code provided in C/C++ and includes the structural datasets used in this study. Documentation is provided on use of and updating the code. Updates may also be available on Michael Colman’s website, http://www.physicsoftheheart.com and github repository: https://github.com/michaelcolman/CODE---PLOS-Comp-Biol-2017-Model-SR. (ZIP) [file pcbi.1005714.s001.zip › PLOS_SR_Clean/Spatial_diff_out/Ca_1D_output_0220.dat]

0.274351
0.271222
0.265318
0.257788
0.249333
0.241353
0.234248
0.228730
0.224544
0.221330
0.218652
0.216760
0.215377
0.214425
0.213708
0.213202
0.212885
0.212822
0.213052
0.213504
0.213973
0.214115
0.214008
0.279568
0.276443
0.270541
0.263004
0.254520
0.246484
0.239325
0.233797
0.229707
0.226382
0.223393
0.221311
0.219806
0.218781
0.218010
0.217462
0.217119
0.217064
0.217357
0.217937
0.218547
0.218709
0.218525
0.289478
0.286369
0.280492
0.272962
0.264429
0.256260
0.248958
0.243384
0.239803
0.236260
0.232317
0.229875
0.228153
0.227008
0.226124
0.225478
0.225050
0.224946
0.225253
0.225930
0.226666
0.226813
0.226511
0.302300
0.299234
0.293433
0.285969
0.277392
0.268957
0.261182
0.255093
0.251074
0.247220
0.243085
0.240553
0.238780
0.237545
0.236510
0.235690
0.235077
0.234781
0.234883
0.235359
0.235918
0.235946
0.235590
0.317087
0.314100
0.308462
0.301169
0.292601
0.283776
0.275137
0.268016
0.262546
0.258298
0.254780
0.252484
0.250879
0.249596
0.248336
0.247246
0.246330
0.245694
0.245358
0.245333
0.245404
0.245210
0.244859
0.331628
0.328736
0.323299
0.316253
0.307759
0.298514
0.288943
0.280750
0.274285
0.269608
0.266201
0.264108
0.262714
0.261376
0.259794
0.258352
0.257087
0.256074
0.255280
0.254731
0.254313
0.253879
0.253513
0.345322
0.342463
0.337114
0.330185
0.321666
0.312003
0.301588
0.292490
0.285217
0.280157
0.276755
0.274822
0.273655
0.272245
0.270285
0.268486
0.266902
0.265584
0.264438
0.263516
0.262752
0.262134
0.261726
0.356562
0.353575
0.347987
0.340741
0.331852
0.321805
0.310996
0.301517
0.293896
0.288597
0.285059
0.283031
0.281781
0.280289
0.278242
0.276347
0.274656
0.273221
0.271944
0.270892
0.270023
0.269326
0.268869
0.365336
0.362070
0.355920
0.347949
0.338355
0.327971
0.317194
0.307843
0.300258
0.294873
0.291129
0.288786
0.287169
0.285598
0.283760
0.282043
0.280466
0.279110
0.277933
0.277010
0.276306
0.275639
0.275096
0.370986
0.367414
0.360672
0.351938
0.341664
0.331041
0.320477
0.311464
0.304097
0.298727
0.294813
0.292179
0.290254
0.288623
0.286981
0.285482
0.284098
0.282938
0.282017
0.281445
0.281185
0.280621
0.279882
0.373594
0.369794
0.362602
0.353323
0.342585
0.331859
0.321558
0.312911
0.305818
0.300505
0.296452
0.293589
0.291446
0.289778
0.288278
0.286968
0.285792
0.284864
0.284281
0.284201
0.284680
0.284241
0.283073
0.372864
0.368961
0.361574
0.352067
0.341180
0.330529
0.320540
0.312288
0.305509
0.300272
0.296073
0.292999
0.290696
0.289004
0.287604
0.286443
0.285427
0.284653
0.284214
0.284257
0.284834
0.284460
0.283324
0.368621
0.364730
0.357366
0.347911
0.337157
0.326781
0.317249
0.309527
0.303209
0.298075
0.293645
0.290292
0.287808
0.286087
0.284772
0.283739
0.282849
0.282142
0.281644
0.281424
0.281444
0.281063
0.280415
0.360999
0.357197
0.350002
0.340788
0.330362
0.320427
0.311491
0.304477
0.298796
0.293803
0.289038
0.285317
0.282628
0.280879
0.279650
0.278745
0.277972
0.277320
0.276772
0.276362
0.276058
0.275644
0.275226
0.349627
0.345942
0.338982
0.330101
0.320116
0.310705
0.302434
0.296178
0.291218
0.286421
0.281354
0.277327
0.274498
0.272774
0.271670
0.270917
0.270283
0.269712
0.269166
0.268680
0.268235
0.267796
0.267459
0.335131
0.331541
0.324785
0.316225
0.306660
0.297707
0.289892
0.284041
0.279422
0.274873
0.269984
0.266108
0.263438
0.261890
0.260979
0.260413
0.259943
0.259494
0.259028
0.258590
0.258166
0.257728
0.257384
0.317098
0.313549
0.306917
0.298620
0.289447
0.280883
0.273349
0.267571
0.262939
0.258698
0.254478
0.251198
0.248974
0.247737
0.247083
0.246733
0.246460
0.246175
0.245880
0.245629
0.245390
0.244986
0.244563
0.296850
0.293292
0.286711
0.278634
0.269847
0.261706
0.254497
0.248861
0.244299
0.240416
0.236859
0.234183
0.232403
0.231474
0.231062
0.230918
0.230834
0.230738
0.230679
0.230750
0.230869
0.230531
0.229935
0.274073
0.270546
0.264039
0.256262
0.247957
0.240343
0.233614
0.228319
0.224037
0.220551
0.217543
0.215342
0.213928
0.213253
0.213044
0.213068
0.213149
0.213223
0.213406
0.213840
0.214427
0.214160
0.213301
0.250722
0.247404
0.241297
0.234059
0.226378
0.219380
0.213200
0.208342
0.204434
0.201348
0.198780
0.196956
0.195826
0.195344
0.195274
0.195404
0.195572
0.195711
0.195940
0.196402
0.197018
0.196773
0.195923
0.228099
0.225156
0.219764
0.213260
0.206308
0.199934
0.194292
0.189849
0.186307
0.183591
0.181427
0.179942
0.179066
0.178735
0.178757
0.178938
0.179125
0.179232
0.179317
0.179479
0.179676
0.179405
0.178852
0.210913
0.208316
0.203514
0.197641
0.191267
0.185376
0.180128
0.175989
0.172712
0.170276
0.168419
0.167200
0.166510
0.166283
0.166352
0.166548
0.166726
0.166787
0.166743
0.166659
0.166552
0.166257
0.165904
0.201279
0.198876
0.194415
0.188892
0.182842
0.177215
0.172186
0.168211
0.165082
0.162802
0.161121
0.160050
0.159464
0.159289
0.159378
0.159574
0.159741
0.159775
0.159665
0.159464
0.159215
0.158911
0.158652
0.279309
0.276162
0.270222
0.262643
0.254134
0.246108
0.238995
0.233524
0.229485
0.226198
0.223230
0.221159
0.219661
0.218644
0.217889
0.217369
0.217070
0.217070
0.217425
0.218068
0.218734
0.218937
0.218776
0.284564
0.281424
0.275493
0.267917
0.259391
0.251328
0.244207
0.238840
0.235239
0.231837
0.228215
0.225838
0.224173
0.223067
0.222249
0.221685
0.221364
0.221389
0.221852
0.222708
0.223611
0.223848
0.223562
0.294553
0.291438
0.285550
0.278007
0.269463
0.261300
0.254151
0.249095
0.247455
0.243822
0.237782
0.234681
0.232679
0.231426
0.230478
0.229806
0.229400
0.229395
0.229927
0.230983
0.232127
0.232365
0.231898
0.307495
0.304441
0.298669
0.291246
0.282706
0.274279
0.266613
0.260996
0.258900
0.254941
0.248694
0.245517
0.243492
0.242152
0.241029
0.240164
0.239559
0.239350
0.239661
0.240497
0.241443
0.241555
0.241037
0.322451
0.319508
0.313968
0.306820
0.298371
0.289523
0.280761
0.273614
0.268518
0.264145
0.260008
0.257507
0.255866
0.254515
0.253105
0.251916
0.250970
0.250374
0.250161
0.250356
0.250665
0.250521
0.250069
0.337192
0.334387
0.329146
0.322393
0.314145
0.304858
0.294966
0.286444
0.279859
0.275026
0.271427
0.269395
0.268203
0.266821
0.264929
0.263267
0.261907
0.260877
0.260118
0.259656
0.259338
0.258922
0.258505
0.351091
0.348355
0.343285
0.336771
0.328609
0.318895
0.308008
0.298384
0.290764
0.285526
0.282128
0.280484
0.279804
0.278365
0.275847
0.273657
0.271898
0.270516
0.269350
0.268443
0.267711
0.267091
0.266650
0.362500
0.359635
0.354320
0.347480
0.338937
0.328830
0.317540
0.307516
0.299512
0.294029
0.290520
0.288793
0.288031
0.286511
0.283906
0.281618
0.279748
0.278246
0.276947
0.275912
0.275090
0.274390
0.273882
0.371401
0.368216
0.362250
0.354550
0.345175
0.334722
0.323576
0.313807
0.305912
0.300354
0.296575
0.294357
0.292964
0.291352
0.289199
0.287252
0.285570
0.284189
0.283045
0.282237
0.281744
0.281089
0.280380
0.377138
0.373603
0.366942
0.358329
0.348139
0.337441
0.326642
0.317366
0.309788
0.304267
0.300260
0.297607
0.295715
0.294026
0.292225
0.290612
0.289185
0.288055
0.287282
0.287076
0.287474
0.286955
0.285702
0.379799
0.376001
0.368820
0.359559
0.348816
0.338019
0.327584
0.318798
0.311582
0.306137
0.301939
0.298966
0.296751
0.295002
0.293405
0.292032
0.290850
0.290014
0.289754
0.290489
0.292528
0.292172
0.289736
0.379077
0.375158
0.367742
0.358200
0.347270
0.336563
0.326516
0.318229
0.311413
0.306054
0.301644
0.298375
0.295928
0.294129
0.292644
0.291434
0.290422
0.289750
0.289647
0.290520
0.292669
0.292388
0.289989
0.374799
0.370880
0.363467
0.353955
0.343151
0.332750
0.323247
0.315631
0.309416
0.304162
0.299388
0.295707
0.292991
0.291125
0.289716
0.288634
0.287741
0.287097
0.286788
0.286978
0.287695
0.287385
0.286237
0.367104
0.363263
0.356004
0.346725
0.336257
0.326346
0.317564
0.310880
0.305550
0.300441
0.295086
0.290812
0.287762
0.285814
0.284477
0.283519
0.282736
0.282122
0.281676
0.281452
0.281420
0.281060
0.280496
0.355636
0.351899
0.344853
0.335892
0.325871
0.316531
0.308542
0.302862
0.298544
0.293636
0.287693
0.282863
0.279544
0.277572
0.276346
0.275539
0.274893
0.274348
0.273871
0.273491
0.273173
0.272780
0.272411
0.341057
0.337391
0.330509
0.321835
0.312213
0.303319
0.295782
0.290510
0.286544
0.281889
0.276117
0.271437
0.268279
0.266491
0.265466
0.264853
0.264377
0.263959
0.263565
0.263237
0.262937
0.262544
0.262173
0.323023
0.319349
0.312513
0.304033
0.294746
0.286167
0.278768
0.273322
0.269060
0.264713
0.259899
0.256067
0.253494
0.252079
0.251342
0.250964
0.250700
0.250467
0.250283
0.250225
0.250220
0.249870
0.249346
0.302890
0.299130
0.292222
0.283858
0.274880
0.266640
0.259428
0.253899
0.249464
0.245476
0.241576
0.238574
0.236575
0.235530
0.235067
0.234917
0.234868
0.234859
0.234998
0.235452
0.236083
0.235820
0.234924
0.280219
0.276414
0.269426
0.261258
0.252695
0.244923
0.238104
0.232792
0.228512
0.224927
0.221711
0.219307
0.217753
0.217003
0.216769
0.216808
0.216947
0.217151
0.217646
0.218735
0.220271
0.220104
0.218606
0.256560
0.252956
0.246355
0.238710
0.230757
0.223581
0.217278
0.212356
0.208402
0.205226
0.202513
0.200548
0.199320
0.198790
0.198709
0.198862
0.199090
0.199358
0.199894
0.201008
0.202580
0.202430
0.200922
0.233206
0.230046
0.224297
0.217471
0.210287
0.203749
0.197984
0.193461
0.189858
0.187061
0.184789
0.183205
0.182261
0.181901
0.181919
0.182118
0.182348
0.182538
0.182805
0.183330
0.184026
0.183813
0.182939
0.215349
0.212612
0.207579
0.201482
0.194926
0.188891
0.183524
0.179298
0.175951
0.173442
0.171503
0.170215
0.169482
0.169238
0.169308
0.169518
0.169724
0.169829
0.169872
0.169948
0.170044
0.169777
0.169304
0.205339
0.202840
0.198219
0.192528
0.186327
0.180566
0.175421
0.171355
0.168151
0.165803
0.164054
0.162931
0.162315
0.162130
0.162222
0.162431
0.162618
0.162678
0.162611
0.162481
0.162316
0.162025
0.161722
0.288718
0.285529
0.279507
0.271818
0.263177
0.255034
0.247887
0.242509
0.239106
0.235685
0.231818
0.229416
0.227717
0.226601
0.225772
0.225213
0.224916
0.224974
0.225467
0.226327
0.227229
0.227496
0.227261
0.294044
0.290867
0.284862
0.277187
0.268547
0.260399
0.253373
0.248470
0.246967
0.243426
0.237443
0.234372
0.232388
0.231156
0.230247
0.229635
0.229317
0.229418
0.230074
0.231250
0.232504
0.232821
0.232398
0.304180
0.301039
0.295100
0.287489
0.278883
0.270736
0.264194
0.261150
0.268621
0.264845
0.249406
0.244070
0.241244
0.239776
0.238697
0.237961
0.237555
0.237648
0.238434
0.239933
0.241569
0.241905
0.241218
0.317335
0.314279
0.308498
0.301067
0.292516
0.284112
0.277008
0.273364
0.280320
0.276206
0.260581
0.255177
0.252366
0.250822
0.249539
0.248587
0.247967
0.247844
0.248385
0.249629
0.251033
0.251231
0.250494
0.332592
0.329679
0.324208
0.317162
0.308782
0.299858
0.291016
0.284142
0.281016
0.276452
0.269976
0.266898
0.265130
0.263677
0.262033
0.260698
0.259705
0.259136
0.259033
0.259452
0.260018
0.259912
0.259320
0.347672
0.344942
0.339877
0.333384
0.325343
0.315948
0.305672
0.296825
0.290504
0.285452
0.281160
0.279153
0.278269
0.276833
0.274457
0.272485
0.271005
0.269934
0.269165
0.268750
0.268511
0.268085
0.267589
0.361927
0.359306
0.354504
0.348386
0.340554
0.330717
0.319240
0.308988
0.300994
0.295518
0.292056
0.290856
0.290993
0.289525
0.286105
0.283345
0.281355
0.279873
0.278617
0.277659
0.276918
0.276262
0.275756
0.373640
0.370891
0.365840
0.359388
0.351161
0.340926
0.329034
0.318349
0.309868
0.304137
0.300643
0.299370
0.299414
0.297859
0.294355
0.291495
0.289389
0.287787
0.286405
0.285337
0.284562
0.283829
0.283203
0.382800
0.379687
0.373888
0.366432
0.357236
0.346645
0.335028
0.324741
0.316439
0.310626
0.306752
0.304690
0.303637
0.301957
0.299311
0.297042
0.295228
0.293807
0.292690
0.292054
0.291972
0.291313
0.290215
0.388725
0.385213
0.378613
0.370085
0.359933
0.349095
0.337975
0.328360
0.320492
0.314729
0.310522
0.307795
0.305926
0.304127
0.302069
0.300288
0.298801
0.297715
0.297188
0.297672
0.299479
0.299009
0.296558
0.391510
0.387701
0.380501
0.371216
0.360415
0.349486
0.338851
0.329873
0.322487
0.316812
0.312320
0.309129
0.306765
0.304867
0.303092
0.301605
0.300406
0.299724
0.300088
0.302509
0.308244
0.308011
0.302394
0.390835
0.386884
0.379403
0.369777
0.358741
0.347917
0.337753
0.329388
0.322499
0.316918
0.312125
0.308527
0.305830
0.303846
0.302195
0.300882
0.299857
0.299355
0.299904
0.302492
0.308361
0.308224
0.302656
0.386540
0.382567
0.375052
0.365424
0.354498
0.344005
0.334477
0.326935
0.320802
0.315325
0.310010
0.305837
0.302762
0.300663
0.299084
0.297902
0.296982
0.296429
0.296450
0.297421
0.299632
0.299429
0.297113
0.378756
0.374840
0.367442
0.358022
0.347433
0.337477
0.328808
0.322468
0.317530
0.312199
0.305988
0.300939
0.297375
0.295133
0.293615
0.292559
0.291745
0.291180
0.290900
0.291001
0.291518
0.291242
0.290330
0.367130
0.363290
0.356055
0.346924
0.336781
0.327444
0.319719
0.314692
0.311148
0.306028
0.298848
0.292922
0.288920
0.286599
0.285186
0.284286
0.283611
0.283103
0.282728
0.282515
0.282423
0.282103
0.281659
0.352314
0.348517
0.341399
0.332517
0.322747
0.313837
0.306542
0.301915
0.298731
0.293870
0.286857
0.281086
0.277259
0.275143
0.273952
0.273265
0.272774
0.272398
0.272103
0.271932
0.271825
0.271504
0.271084
0.334100
0.330244
0.323056
0.314305
0.304810
0.296116
0.288749
0.283597
0.279720
0.275163
0.269511
0.264941
0.261905
0.260254
0.259403
0.258988
0.258743
0.258574
0.258533
0.258738
0.259091
0.258817
0.258116
0.313903
0.309878
0.302459
0.293721
0.284465
0.276005
0.268620
0.263065
0.258668
0.254471
0.250083
0.246656
0.244376
0.243188
0.242665
0.242525
0.242543
0.242646
0.243037
0.244037
0.245485
0.245317
0.243881
0.292307
0.288114
0.279357
0.270679
0.261736
0.253666
0.246532
0.241009
0.236582
0.232796
0.229285
0.226632
0.224912
0.224086
0.223840
0.223932
0.224189
0.224570
0.225488
0.227576
0.230721
0.230678
0.227992
0.267986
0.263989
0.255635
0.247460
0.239105
0.231611
0.224956
0.219767
0.215608
0.212251
0.209332
0.207202
0.205865
0.205296
0.205226
0.205442
0.205791
0.206238
0.207194
0.209313
0.212533
0.212501
0.209751
0.242315
0.238874
0.232588
0.225343
0.217825
0.210987
0.204907
0.200134
0.196333
0.193376
0.190949
0.189249
0.188235
0.187852
0.187881
0.188127
0.188439
0.188738
0.189238
0.190287
0.191809
0.191665
0.190194
0.223423
0.220494
0.215093
0.208677
0.201830
0.195523
0.189878
0.185427
0.181897
0.179247
0.177185
0.175813
0.175033
0.174775
0.174855
0.175096
0.175351
0.175514
0.175665
0.175957
0.176376
0.176141
0.175450
0.212794
0.210155
0.205288
0.199337
0.192873
0.186859
0.181458
0.177181
0.173804
0.171325
0.169470
0.168279
0.167628
0.167435
0.167537
0.167769
0.167989
0.168084
0.168068
0.168030
0.167987
0.167712
0.167333
0.300882
0.297626
0.291470
0.283593
0.274719
0.266319
0.258903
0.253273
0.249657
0.246077
0.242110
0.239668
0.237950
0.236782
0.235863
0.235217
0.234852
0.234861
0.235312
0.236131
0.236996
0.237249
0.237015
0.306305
0.303061
0.296922
0.289058
0.280185
0.271781
0.264489
0.259343
0.257648
0.253955
0.247870
0.244775
0.242790
0.241512
0.240501
0.239785
0.239387
0.239429
0.240027
0.241143
0.242340
0.242636
0.242217
0.316626
0.313421
0.307347
0.299546
0.290703
0.282305
0.275505
0.272240
0.279507
0.275592
0.260081
0.254725
0.251916
0.250413
0.249227
0.248377
0.247880
0.247903
0.248607
0.250011
0.251556
0.251859
0.251180
0.330036
0.326922
0.321006
0.313378
0.304580
0.295935
0.288583
0.284723
0.291469
0.287221
0.271524
0.266094
0.263295
0.261736
0.260373
0.259337
0.258643
0.258455
0.258889
0.260004
0.261281
0.261436
0.260701
0.345635
0.342653
0.337037
0.329784
0.321154
0.311987
0.302910
0.295818
0.292506
0.287786
0.281193
0.278075
0.276305
0.274848
0.273187
0.271850
0.270857
0.270228
0.269982
0.270234
0.270656
0.270476
0.269862
0.361087
0.358280
0.353058
0.346341
0.338036
0.328401
0.317915
0.308868
0.302350
0.297123
0.292694
0.290606
0.289685
0.288260
0.285947
0.284081
0.282692
0.281576
0.280611
0.279971
0.279553
0.279026
0.278489
0.375732
0.373033
0.368065
0.361707
0.353597
0.343529
0.331871
0.321443
0.313257
0.307590
0.303952
0.302617
0.302666
0.301215
0.297926
0.295359
0.293536
0.292022
0.290522
0.289285
0.288330
0.287556
0.287000
0.387819
0.385004
0.379796
0.373111
0.364610
0.354162
0.342105
0.331257
0.322580
0.316646
0.312934
0.311477
0.311386
0.309827
0.306441
0.303764
0.301816
0.300192
0.298574
0.297235
0.296248
0.295410
0.294738
0.397348
0.394172
0.388237
0.380582
0.371153
0.360360
0.348581
0.338141
0.329662
0.323617
0.319470
0.317177
0.315962
0.314212
0.311582
0.309397
0.307668
0.306211
0.304918
0.304087
0.303854
0.303112
0.301981
0.403568
0.400002
0.393287
0.384595
0.374246
0.363226
0.351955
0.342214
0.334204
0.328189
0.323641
0.320625
0.318551
0.316610
0.314455
0.312637
0.311144
0.310009
0.309374
0.309748
0.311463
0.310948
0.308486
0.406566
0.402709
0.395405
0.385974
0.374995
0.363898
0.353127
0.344054
0.336587
0.330649
0.325726
0.322191
0.319579
0.317480
0.315515
0.313896
0.312618
0.311882
0.312189
0.314560
0.320219
0.319978
0.314406
0.406020
0.402018
0.394422
0.384642
0.373418
0.362419
0.352097
0.343609
0.336610
0.330758
0.325528
0.321572
0.318605
0.316400
0.314524
0.313038
0.311902
0.311359
0.311889
0.314474
0.320305
0.320195
0.314689
0.401813
0.397756
0.390080
0.380265
0.369129
0.358415
0.348656
0.340901
0.334549
0.328779
0.323100
0.318612
0.315286
0.312967
0.311178
0.309835
0.308820
0.308238
0.308271
0.309284
0.311536
0.311377
0.309093
0.394047
0.390000
0.382366
0.372705
0.361869
0.351640
0.342659
0.336001
0.330747
0.325110
0.318604
0.313297
0.309511
0.307074
0.305379
0.304193
0.303307
0.302731
0.302486
0.302652
0.303240
0.303023
0.302144
0.382319
0.378300
0.370731
0.361303
0.350877
0.341221
0.333105
0.327666
0.323719
0.318290
0.310883
0.304759
0.300576
0.298097
0.296545
0.295547
0.294824
0.294321
0.293989
0.293846
0.293831
0.293577
0.293168
0.367025
0.363053
0.355600
0.346425
0.336368
0.327118
0.319372
0.314269
0.310634
0.305472
0.298269
0.292343
0.288369
0.286141
0.284854
0.284106
0.283588
0.283228
0.282957
0.282830
0.282773
0.282517
0.282131
0.348030
0.344028
0.336591
0.327622
0.317900
0.308846
0.300960
0.295280
0.290943
0.286077
0.280242
0.275549
0.272415
0.270691
0.269793
0.269376
0.269160
0.268994
0.268915
0.269100
0.269460
0.269216
0.268540
0.327051
0.322903
0.315298
0.306428
0.297033
0.288197
0.280184
0.274013
0.269122
0.264611
0.260053
0.256541
0.254215
0.253004
0.252498
0.252437
0.252562
0.252655
0.252908
0.253785
0.255162
0.254986
0.253570
0.304678
0.300371
0.291440
0.282704
0.273722
0.265265
0.257375
0.251140
0.246177
0.242080
0.238423
0.235722
0.233998
0.233199
0.233031
0.233285
0.233736
0.234100
0.234772
0.236629
0.239607
0.239525
0.236872
0.279410
0.275313
0.266791
0.258553
0.250147
0.242275
0.234878
0.228994
0.224317
0.220683
0.217644
0.215487
0.214158
0.213646
0.213671
0.214057
0.214596
0.215037
0.215744
0.217620
0.220654
0.220584
0.217867
0.252701
0.249157
0.242710
0.235335
0.227665
0.220458
0.213788
0.208461
0.204242
0.201047
0.198516
0.196796
0.195799
0.195453
0.195547
0.195902
0.196337
0.196629
0.196975
0.197874
0.199291
0.199116
0.197653
0.232994
0.229963
0.224389
0.217783
0.210706
0.204049
0.197943
0.193065
0.189206
0.186355
0.184197
0.182799
0.182027
0.181791
0.181906
0.182205
0.182524
0.182688
0.182768
0.182989
0.183360
0.183109
0.182419
0.221915
0.219175
0.214127
0.207955
0.201225
0.194873
0.189080
0.184444
0.180787
0.178129
0.176181
0.174958
0.174307
0.174127
0.174250
0.174515
0.174772
0.174873
0.174829
0.174760
0.174697
0.174416
0.174037
0.314941
0.311586
0.305231
0.297084
0.287860
0.279061
0.271125
0.264891
0.260187
0.256441
0.253230
0.251096
0.249578
0.248417
0.247373
0.246565
0.246035
0.245865
0.246061
0.246553
0.247088
0.247230
0.247063
0.320486
0.317136
0.310788
0.302639
0.293395
0.284558
0.276614
0.270487
0.266241
0.262409
0.258586
0.256226
0.254614
0.253381
0.252232
0.251325
0.250731
0.250548
0.250805
0.251456
0.252173
0.252326
0.252037
0.331043
0.327716
0.321404
0.313279
0.304009
0.295076
0.287114
0.281319
0.279062
0.275029
0.268834
0.265822
0.263959
0.262608
0.261306
0.260259
0.259553
0.259296
0.259541
0.260296
0.261161
0.261273
0.260803
0.344757
0.341489
0.335278
0.327254
0.317973
0.308789
0.300340
0.294011
0.291307
0.286947
0.280534
0.277431
0.275543
0.274149
0.272758
0.271620
0.270795
0.270334
0.270273
0.270701
0.271280
0.271215
0.270667
0.360689
0.357516
0.351508
0.343721
0.334506
0.324916
0.315435
0.307622
0.301926
0.297110
0.292719
0.290179
0.288587
0.287232
0.285770
0.284586
0.283657
0.282851
0.282143
0.281792
0.281640
0.281247
0.280710
0.376494
0.373440
0.367693
0.360244
0.351186
0.341180
0.330658
0.321555
0.314390
0.309062
0.305089
0.302853
0.301589
0.300260
0.298579
0.297287
0.296261
0.295078
0.293641
0.292426
0.291517
0.290769
0.290218
0.391539
0.388545
0.382942
0.375689
0.366683
0.356278
0.344857
0.334740
0.326580
0.320796
0.316881
0.314863
0.313973
0.312607
0.310508
0.308984
0.307830
0.306339
0.304318
0.302469
0.301025
0.300014
0.299407
0.404058
0.400952
0.395128
0.387577
0.378222
0.367467
0.355694
0.345231
0.336713
0.330627
0.326460
0.324205
0.323104
0.321575
0.319342
0.317697
0.316424
0.314822
0.312693
0.310742
0.309233
0.308162
0.307496
0.414019
0.410626
0.404225
0.395916
0.385839
0.374794
0.363198
0.353043
0.344716
0.338490
0.333844
0.330932
0.329066
0.327250
0.325157
0.323517
0.322152
0.320645
0.318887
0.317412
0.316414
0.315485
0.314661
0.420612
0.416902
0.409881
0.400767
0.389986
0.378766
0.367573
0.358027
0.350184
0.343944
0.338805
0.335260
0.332751
0.330630
0.328521
0.326803
0.325370
0.324074
0.322914
0.322315
0.322410
0.321734
0.320424
0.423924
0.419967
0.412461
0.402759
0.391496
0.380225
0.369480
0.360582
0.353568
0.347363
0.341494
0.337411
0.334425
0.332056
0.329834
0.328031
0.326595
0.325565
0.325085
0.325633
0.327510
0.327106
0.324703
0.423639
0.419534
0.411750
0.401746
0.390280
0.379060
0.368622
0.360133
0.353441
0.347280
0.341178
0.336775
0.333514
0.331021
0.328798
0.327032
0.325675
0.324827
0.324625
0.325463
0.327581
0.327342
0.325020
0.419701
0.415499
0.407549
0.397460
0.386023
0.374966
0.364799
0.356618
0.349887
0.343779
0.337819
0.333188
0.329734
0.327210
0.325136
0.323548
0.322346
0.321584
0.321282
0.321561
0.322395
0.322197
0.321123
0.412256
0.407966
0.399869
0.389817
0.378586
0.367848
0.358117
0.350505
0.344291
0.338288
0.332007
0.326981
0.323295
0.320780
0.318900
0.317543
0.316530
0.315863
0.315498
0.315443
0.315606
0.315408
0.314935
0.400846
0.396449
0.388120
0.378159
0.367250
0.356924
0.347709
0.340788
0.335289
0.329469
0.322828
0.317440
0.313620
0.311196
0.309560
0.308465
0.307677
0.307128
0.306753
0.306560
0.306460
0.306245
0.305975
0.384927
0.380588
0.372415
0.362768
0.352283
0.342321
0.333351
0.326628
0.321338
0.315768
0.309412
0.304308
0.300775
0.298659
0.297356
0.296585
0.296071
0.295662
0.295296
0.295070
0.294924
0.294681
0.294400
0.364273
0.360092
0.352387
0.343245
0.333324
0.323646
0.314569
0.307469
0.301794
0.296523
0.291167
0.287011
0.284198
0.282594
0.281752
0.281418
0.281300
0.281054
0.280675
0.280490
0.280468
0.280181
0.279719
0.341793
0.337623
0.330101
0.321415
0.312171
0.302798
0.293492
0.285976
0.279978
0.275040
0.270644
0.267426
0.265330
0.264258
0.263907
0.264101
0.264496
0.264438
0.264010
0.263969
0.264324
0.264000
0.263136
0.316867
0.312669
0.305174
0.296989
0.288622
0.279684
0.270233
0.262552
0.256542
0.251992
0.248340
0.245826
0.244307
0.243681
0.243779
0.244481
0.245425
0.245553
0.245057
0.245263
0.246243
0.245902
0.244428
0.290448
0.286469
0.279381
0.271719
0.263958
0.255626
0.246725
0.239500
0.233895
0.229831
0.226750
0.224739
0.223603
0.223253
0.223546
0.224390
0.225445
0.225641
0.225166
0.225372
0.226359
0.226015
0.224521
0.263814
0.260322
0.254085
0.246972
0.239515
0.231877
0.224149
0.217849
0.212930
0.209400
0.206819
0.205197
0.204336
0.204109
0.204373
0.205005
0.205737
0.205882
0.205532
0.205486
0.205818
0.205474
0.204594
0.243398
0.240356
0.234815
0.228210
0.221049
0.213981
0.207151
0.201602
0.197236
0.194128
0.191908
0.190559
0.189869
0.189703
0.189903
0.190330
0.190783
0.190877
0.190633
0.190437
0.190357
0.190026
0.189548
0.231974
0.229178
0.224031
0.217720
0.210761
0.204010
0.197659
0.192510
0.188455
0.185580
0.183561
0.182356
0.181753
0.181613
0.181779
0.182104
0.182422
0.182492
0.182304
0.182055
0.181812
0.181495
0.181189
0.328935
0.325451
0.318851
0.310371
0.300741
0.291489
0.283039
0.276265
0.270990
0.267079
0.264123
0.262249
0.260928
0.259772
0.258557
0.257524
0.256773
0.256365
0.256254
0.256366
0.256537
0.256534
0.256406
0.334622
0.331135
0.324525
0.316024
0.306352
0.297036
0.288524
0.281724
0.276533
0.272564
0.269430
0.267534
0.266237
0.265037
0.263685
0.262506
0.261649
0.261176
0.261038
0.261174
0.261388
0.261362
0.261164
0.345433
0.341950
0.335340
0.326816
0.317071
0.307618
0.298962
0.292107
0.287349
0.283221
0.279352
0.277287
0.275946
0.274679
0.273163
0.271821
0.270828
0.270224
0.269954
0.270016
0.270195
0.270083
0.269768
0.359456
0.355998
0.349425
0.340914
0.331090
0.321390
0.312328
0.305026
0.299868
0.295433
0.291349
0.289160
0.287760
0.286470
0.284955
0.283635
0.282616
0.281822
0.281193
0.280870
0.280730
0.280413
0.280002
0.375709
0.372299
0.365820
0.357392
0.347514
0.337465
0.327697
0.319534
0.313100
0.308213
0.304454
0.302221
0.300785
0.299531
0.298195
0.297138
0.296269
0.295230
0.293942
0.292872
0.292087
0.291437
0.290943
0.391843
0.388489
0.382124
0.373821
0.363924
0.353507
0.343006
0.333987
0.326685
0.321296
0.317373
0.315001
0.313525
0.312316
0.311170
0.310480
0.309891
0.308596
0.306500
0.304519
0.303010
0.301983
0.301388
0.407251
0.403907
0.397573
0.389296
0.379309
0.368534
0.357384
0.347666
0.339684
0.333836
0.329642
0.327102
0.325592
0.324357
0.323239
0.322783
0.322418
0.320906
0.318115
0.315395
0.313319
0.311998
0.311305
0.420177
0.416733
0.410207
0.401671
0.391381
0.380301
0.368861
0.358881
0.350632
0.344453
0.339863
0.336955
0.335147
0.333690
0.332404
0.331814
0.331329
0.329717
0.326840
0.324041
0.321905
0.320537
0.319810
0.430559
0.426908
0.419972
0.410916
0.400128
0.388825
0.377479
0.367740
0.359712
0.353344
0.348158
0.344651
0.342264
0.340390
0.338730
0.337654
0.336727
0.335141
0.332783
0.330579
0.328925
0.327758
0.327032
0.437525
0.433647
0.426275
0.416679
0.405433
0.394026
0.383013
0.373874
0.366491
0.360053
0.354117
0.349943
0.347021
0.344689
0.342521
0.340858
0.339486
0.338008
0.336329
0.334962
0.334073
0.333213
0.332416
0.441160
0.437088
0.429348
0.419339
0.407776
0.396367
0.385795
0.377424
0.371617
0.365170
0.357682
0.352806
0.349415
0.346714
0.344101
0.342003
0.340364
0.339049
0.337991
0.337445
0.337492
0.336931
0.335878
0.441203
0.436976
0.428959
0.418694
0.406968
0.395557
0.385131
0.376967
0.371317
0.364870
0.357224
0.352132
0.348539
0.345704
0.343003
0.340831
0.339184
0.338045
0.337339
0.337175
0.337538
0.337185
0.336233
0.437758
0.433347
0.424997
0.414553
0.402783
0.391371
0.380839
0.372374
0.365530
0.359092
0.352621
0.347740
0.344155
0.341398
0.338952
0.337029
0.335584
0.334621
0.334052
0.333869
0.333958
0.333715
0.333217
0.431182
0.426477
0.417554
0.406919
0.395221
0.383916
0.373399
0.364862
0.357815
0.351443
0.345266
0.340471
0.336900
0.334306
0.332205
0.330628
0.329452
0.328666
0.328182
0.327967
0.327899
0.327708
0.327440
0.421093
0.415950
0.406026
0.395143
0.383626
0.372540
0.362148
0.353735
0.346808
0.340589
0.334573
0.329860
0.326409
0.324056
0.322328
0.321118
0.320247
0.319627
0.319178
0.318921
0.318763
0.318577
0.318391
0.404552
0.399483
0.389757
0.379277
0.368273
0.357507
0.347180
0.338771
0.331909
0.325923
0.320284
0.315957
0.312874
0.310904
0.309607
0.308835
0.308336
0.307860
0.307338
0.306962
0.306711
0.306472
0.306263
0.381407
0.376862
0.368479
0.359075
0.349037
0.338655
0.328129
0.319409
0.312366
0.306659
0.301730
0.298123
0.295672
0.294239
0.293515
0.293362
0.293449
0.293103
0.292288
0.291633
0.291234
0.290876
0.290549
0.357206
0.352897
0.345230
0.336886
0.328182
0.318203
0.307053
0.297763
0.290485
0.285057
0.280816
0.277939
0.276134
0.275282
0.275220
0.275919
0.276884
0.276661
0.275253
0.274125
0.273552
0.273027
0.272489
0.331149
0.326898
0.319557
0.312292
0.305315
0.295835
0.283819
0.273956
0.266579
0.261473
0.257835
0.255564
0.254318
0.253978
0.254560
0.256155
0.258152
0.258047
0.255892
0.254254
0.253575
0.252899
0.252090
0.303444
0.299439
0.292551
0.285849
0.279534
0.270698
0.259280
0.249977
0.243117
0.238531
0.235420
0.233605
0.232720
0.232645
0.233427
0.235180
0.237321
0.237289
0.235131
0.233481
0.232790
0.232107
0.231292
0.275222
0.271720
0.265575
0.258946
0.252137
0.244031
0.234710
0.227027
0.221222
0.217302
0.214687
0.213207
0.212529
0.212490
0.213051
0.214218
0.215569
0.215564
0.214215
0.213070
0.212452
0.211895
0.211346
0.253664
0.250589
0.245030
0.238518
0.231439
0.223934
0.216170
0.209771
0.204818
0.201431
0.199169
0.197903
0.197326
0.197261
0.197600
0.198258
0.198974
0.198990
0.198294
0.197600
0.197104
0.196675
0.196324
0.241687
0.238831
0.233586
0.227177
0.220054
0.212886
0.205890
0.200145
0.195656
0.192559
0.190489
0.189329
0.188795
0.188713
0.188940
0.189362
0.189787
0.189820
0.189434
0.188964
0.188546
0.188188
0.187933
0.342568
0.338920
0.332007
0.323131
0.313033
0.303296
0.294321
0.287050
0.281296
0.277195
0.274339
0.272618
0.271431
0.270251
0.268861
0.267609
0.266640
0.266015
0.265634
0.265443
0.265328
0.265193
0.265063
0.348427
0.344765
0.337821
0.328901
0.318739
0.308921
0.299855
0.292505
0.286709
0.282573
0.279716
0.278090
0.277006
0.275800
0.274239
0.272798
0.271686
0.270956
0.270490
0.270242
0.270088
0.269910
0.269735
0.359529
0.355853
0.348872
0.339886
0.329610
0.319632
0.310368
0.302837
0.296966
0.292704
0.289694
0.288107
0.287105
0.285862
0.284115
0.282483
0.281210
0.280307
0.279625
0.279189
0.278889
0.278596
0.278336
0.373860
0.370187
0.363197
0.354160
0.343755
0.333541
0.323937
0.316034
0.309813
0.305267
0.302036
0.300298
0.299210
0.297957
0.296272
0.294742
0.293513
0.292429
0.291338
0.290464
0.289808
0.289294
0.288930
0.390420
0.386762
0.379794
0.370743
0.360213
0.349694
0.339598
0.331142
0.324294
0.319305
0.315778
0.313712
0.312389
0.311170
0.309843
0.308814
0.307949
0.306683
0.304886
0.303240
0.301967
0.301105
0.300605
0.406844
0.403204
0.396262
0.387206
0.376555
0.365714
0.355103
0.346069
0.338655
0.333177
0.329217
0.326757
0.325183
0.324027
0.323155
0.322844
0.322563
0.321120
0.318404
0.315754
0.313738
0.312472
0.311820
0.422572
0.418919
0.411943
0.402815
0.391997
0.380843
0.369780
0.360276
0.352416
0.346485
0.342028
0.339165
0.337332
0.336160
0.335578
0.335824
0.336047
0.334449
0.330911
0.327400
0.324765
0.323176
0.322395
0.435843
0.432112
0.424981
0.415637
0.404559
0.393148
0.381857
0.372172
0.364145
0.357861
0.352863
0.349516
0.347302
0.345861
0.345079
0.345175
0.345270
0.343586
0.339990
0.336432
0.333757
0.332137
0.331332
0.446595
0.442720
0.435315
0.425631
0.414230
0.402655
0.391449
0.382025
0.374521
0.367997
0.362009
0.357990
0.355210
0.353231
0.351740
0.350995
0.350366
0.348669
0.345769
0.342982
0.340871
0.339510
0.338772
0.453870
0.449838
0.442142
0.432116
0.420441
0.408834
0.397984
0.389308
0.383213
0.376566
0.368977
0.364090
0.360748
0.358172
0.355820
0.354097
0.352716
0.351069
0.348994
0.347167
0.345807
0.344810
0.344147
0.457772
0.453588
0.445614
0.435310
0.423457
0.411926
0.401808
0.394645
0.395358
0.388658
0.374220
0.367861
0.363757
0.360683
0.357607
0.355164
0.353294
0.351753
0.350353
0.349331
0.348702
0.348043
0.347400
0.458110
0.453757
0.445473
0.434931
0.422939
0.411364
0.401266
0.394154
0.394899
0.388167
0.373620
0.367115
0.362861
0.359652
0.356431
0.353832
0.351884
0.350518
0.349536
0.348972
0.348716
0.348302
0.347776
0.455310
0.450641
0.441735
0.430878
0.418745
0.406992
0.396191
0.387674
0.381688
0.374936
0.366997
0.361654
0.357838
0.354832
0.351996
0.349724
0.348024
0.346884
0.346148
0.345768
0.345586
0.345320
0.345007
0.450213
0.444913
0.434654
0.423242
0.411017
0.399180
0.388010
0.378820
0.371493
0.364781
0.358191
0.353393
0.349814
0.347105
0.344759
0.342944
0.341582
0.340669
0.340085
0.339787
0.339630
0.339445
0.339252
0.443049
0.436676
0.423759
0.411421
0.399141
0.387342
0.375947
0.366430
0.358545
0.351971
0.346165
0.341791
0.338541
0.336197
0.334348
0.332998
0.332014
0.331302
0.330766
0.330453
0.330266
0.330100
0.329956
0.425908
0.419614
0.406898
0.395043
0.383378
0.371869
0.360356
0.350657
0.342681
0.336336
0.331022
0.327129
0.324319
0.322430
0.321107
0.320306
0.319799
0.319242
0.318548
0.318031
0.317698
0.317466
0.317301
0.398661
0.393534
0.383898
0.374037
0.363921
0.352896
0.340957
0.330855
0.322732
0.316641
0.311914
0.308643
0.306440
0.305130
0.304503
0.304532
0.304851
0.304407
0.303139
0.302071
0.301393
0.300978
0.300720
0.372317
0.367728
0.359645
0.351642
0.343750
0.333215
0.319980
0.308918
0.300474
0.294597
0.290417
0.287773
0.286194
0.285529
0.285767
0.287037
0.288713
0.288359
0.285930
0.283858
0.282634
0.281944
0.281539
0.345235
0.340782
0.333419
0.327262
0.322357
0.312385
0.297106
0.284760
0.275968
0.270325
0.266657
0.264568
0.263551
0.263483
0.264611
0.267280
0.270662
0.270397
0.266452
0.263204
0.261397
0.260441
0.259880
0.316292
0.312115
0.305262
0.299726
0.295584
0.286294
0.271591
0.259860
0.251657
0.246563
0.243402
0.241737
0.241062
0.241262
0.242605
0.245468
0.249059
0.248879
0.244888
0.241606
0.239775
0.238813
0.238251
0.286198
0.282580
0.276384
0.270292
0.264470
0.255930
0.244671
0.235484
0.228790
0.224511
0.221856
0.220488
0.219963
0.220100
0.220991
0.222792
0.224956
0.224853
0.222444
0.220342
0.219064
0.218341
0.217926
0.263249
0.260090
0.254436
0.248013
0.241132
0.233222
0.224425
0.217182
0.211672
0.208039
0.205738
0.204541
0.204058
0.204084
0.204566
0.205489
0.206541
0.206508
0.205349
0.204237
0.203451
0.202955
0.202666
0.250595
0.247656
0.242274
0.235756
0.228501
0.220943
0.213301
0.207002
0.202121
0.198834
0.196721
0.195600
0.195125
0.195089
0.195372
0.195895
0.196449
0.196460
0.195889
0.195249
0.194720
0.194345
0.194125
0.354648
0.350795
0.343513
0.334185
0.323598
0.313381
0.303934
0.296227
0.290093
0.285743
0.282761
0.280965
0.279715
0.278467
0.276995
0.275649
0.274569
0.273813
0.273271
0.272901
0.272620
0.272397
0.272249
0.360722
0.356837
0.349496
0.340094
0.329421
0.319110
0.309561
0.301760
0.295555
0.291176
0.288230
0.286550
0.285414
0.284141
0.282496
0.280954
0.279722
0.278848
0.278200
0.277741
0.277391
0.277117
0.276936
0.372148
0.368230
0.360814
0.351305
0.340486
0.330004
0.320251
0.312250
0.305889
0.301397
0.298402
0.296797
0.295755
0.294446
0.292610
0.290864
0.289454
0.288392
0.287503
0.286821
0.286287
0.285893
0.285643
0.386761
0.382842
0.375395
0.365805
0.354830
0.344129
0.334083
0.325763
0.319088
0.314340
0.311126
0.309361
0.308210
0.306883
0.305094
0.303433
0.302045
0.300802
0.299506
0.298388
0.297499
0.296897
0.296545
0.403546
0.399636
0.392198
0.382569
0.371460
0.360488
0.350058
0.341329
0.334224
0.329058
0.325429
0.323272
0.321841
0.320510
0.319056
0.317879
0.316851
0.315425
0.313452
0.311614
0.310166
0.309227
0.308726
0.420159
0.416264
0.408840
0.399174
0.387923
0.376675
0.365864
0.356728
0.349228
0.343608
0.339454
0.336821
0.335071
0.333765
0.332756
0.332287
0.331837
0.330244
0.327391
0.324606
0.322475
0.321150
0.320488
0.436095
0.432195
0.424736
0.414980
0.403548
0.392035
0.380891
0.371443
0.363676
0.357623
0.352841
0.349697
0.347598
0.346242
0.345528
0.345616
0.345666
0.343933
0.340294
0.336698
0.333991
0.332364
0.331568
0.449594
0.445649
0.438080
0.428153
0.416498
0.404762
0.393413
0.383799
0.375865
0.369451
0.364095
0.360429
0.357912
0.356272
0.355347
0.355277
0.355196
0.353393
0.349722
0.346114
0.343397
0.341757
0.340933
0.460585
0.456538
0.448785
0.438632
0.426751
0.414862
0.403524
0.394051
0.386490
0.379782
0.373494
0.369191
0.366141
0.363949
0.362283
0.361364
0.360570
0.358761
0.355807
0.353009
0.350904
0.349529
0.348758
0.468027
0.463872
0.455926
0.445553
0.433496
0.421581
0.410511
0.401654
0.395374
0.388487
0.380610
0.375458
0.371865
0.369075
0.366534
0.364635
0.363104
0.361362
0.359265
0.357482
0.356182
0.355183
0.354472
0.471988
0.467723
0.459574
0.449011
0.436843
0.425002
0.414590
0.407144
0.407586
0.400605
0.385873
0.379262
0.374922
0.371645
0.368384
0.365771
0.363761
0.362145
0.360756
0.359827
0.359315
0.358670
0.357958
0.472254
0.467846
0.459428
0.448671
0.436385
0.424487
0.414030
0.406548
0.406944
0.399919
0.385115
0.378403
0.373948
0.370565
0.367171
0.364404
0.362312
0.360879
0.359911
0.359443
0.359304
0.358915
0.358323
0.469247
0.464524
0.455493
0.444431
0.432004
0.419888
0.408655
0.399676
0.393264
0.386219
0.378116
0.372668
0.368735
0.365592
0.362593
0.360156
0.358311
0.357085
0.356334
0.356010
0.355904
0.355652
0.355300
0.463759
0.458402
0.448017
0.436392
0.423854
0.411610
0.399934
0.390186
0.382353
0.375370
0.368741
0.363972
0.360379
0.357585
0.355095
0.353116
0.351605
0.350592
0.349965
0.349680
0.349560
0.349386
0.349177
0.455956
0.449531
0.436510
0.423957
0.411348
0.399112
0.387157
0.377006
0.368547
0.361737
0.356019
0.351805
0.348636
0.346259
0.344286
0.342776
0.341641
0.340826
0.340236
0.339912
0.339737
0.339588
0.339450
0.437973
0.431646
0.418848
0.406795
0.394807
0.382875
0.370809
0.360483
0.351946
0.345403
0.340227
0.336538
0.333840
0.331951
0.330519
0.329563
0.328905
0.328256
0.327508
0.326968
0.326630
0.326430
0.326293
0.409691
0.404552
0.394863
0.384851
0.374459
0.363051
0.350623
0.339985
0.331405
0.325141
0.320513
0.317409
0.315309
0.313990
0.313261
0.313146
0.313328
0.312793
0.311471
0.310366
0.309669
0.309286
0.309078
0.382145
0.377587
0.369518
0.361428
0.353309
0.342444
0.328798
0.317298
0.308493
0.302469
0.298343
0.295821
0.294318
0.293639
0.293780
0.294918
0.296464
0.296025
0.293537
0.291398
0.290111
0.289453
0.289134
0.353861
0.349476
0.342189
0.335990
0.330877
0.320618
0.305005
0.292297
0.283211
0.277445
0.273810
0.271811
0.270853
0.270773
0.271816
0.274361
0.277614
0.277273
0.273271
0.269921
0.267990
0.267066
0.266639
0.323996
0.319892
0.313110
0.307526
0.303172
0.293618
0.278617
0.266567
0.258105
0.252913
0.249774
0.248179
0.247544
0.247743
0.249018
0.251777
0.255252
0.255023
0.250994
0.247620
0.245665
0.244747
0.244323
0.293349
0.289750
0.283549
0.277357
0.271319
0.262504
0.250943
0.241470
0.234557
0.230181
0.227532
0.226213
0.225722
0.225854
0.226692
0.228421
0.230518
0.230387
0.227967
0.225832
0.224512
0.223834
0.223510
0.270072
0.266881
0.261143
0.254558
0.247431
0.239235
0.230143
0.222640
0.216939
0.213213
0.210902
0.209732
0.209272
0.209290
0.209732
0.210605
0.211621
0.211582
0.210439
0.209343
0.208574
0.208126
0.207895
0.257252
0.254253
0.248742
0.242022
0.234500
0.226650
0.218720
0.212176
0.207118
0.203740
0.201606
0.200499
0.200038
0.199993
0.200244
0.200729
0.201261
0.201279
0.200738
0.200140
0.199653
0.199327
0.199149
0.365515
0.361408
0.353670
0.343827
0.332709
0.322014
0.312116
0.304017
0.297516
0.292859
0.289586
0.287511
0.286014
0.284650
0.283178
0.281855
0.280762
0.279958
0.279344
0.278894
0.278535
0.278264
0.278099
0.371867
0.367700
0.359859
0.349899
0.338666
0.327863
0.317858
0.309660
0.303082
0.298383
0.295124
0.293121
0.291694
0.290296
0.288679
0.287189
0.285959
0.285045
0.284329
0.283793
0.283365
0.283047
0.282853
0.383692
0.379458
0.371490
0.361376
0.349966
0.338979
0.328771
0.320379
0.313632
0.308813
0.305498
0.303528
0.302143
0.300685
0.298884
0.297194
0.295780
0.294676
0.293738
0.292996
0.292399
0.291969
0.291716
0.398580
0.394336
0.386329
0.376127
0.364565
0.353369
0.342902
0.334240
0.327238
0.322179
0.318645
0.316519
0.315024
0.313496
0.311653
0.309939
0.308458
0.307145
0.305847
0.304736
0.303838
0.303220
0.302875
0.415461
0.411259
0.403304
0.393095
0.381421
0.370005
0.359244
0.350284
0.343005
0.337593
0.333616
0.331125
0.329365
0.327766
0.326054
0.324565
0.323215
0.321681
0.319827
0.318138
0.316784
0.315886
0.315409
0.432115
0.427966
0.420076
0.409870
0.398089
0.386458
0.375428
0.366235
0.358815
0.353011
0.348397
0.345412
0.343329
0.341659
0.340147
0.339027
0.337957
0.336210
0.333671
0.331260
0.329376
0.328167
0.327547
0.448132
0.444008
0.436131
0.425876
0.413954
0.402115
0.390875
0.381599
0.374319
0.368121
0.362563
0.358938
0.356449
0.354637
0.353224
0.352387
0.351560
0.349645
0.346522
0.343526
0.341229
0.339782
0.339040
0.461743
0.457602
0.449669
0.439299
0.427196
0.415144
0.403683
0.394198
0.386679
0.380108
0.374043
0.369934
0.367050
0.364955
0.363336
0.362351
0.361411
0.359434
0.356307
0.353355
0.351118
0.349667
0.348869
0.472812
0.468615
0.460572
0.450047
0.437756
0.425517
0.413868
0.404136
0.396139
0.389232
0.382972
0.378501
0.375211
0.372685
0.370544
0.368995
0.367611
0.365701
0.363186
0.360975
0.359381
0.358171
0.357325
0.480253
0.475991
0.467828
0.457155
0.444722
0.432400
0.420776
0.411171
0.403297
0.396151
0.389304
0.384300
0.380588
0.377608
0.374879
0.372707
0.370898
0.369158
0.367448
0.366272
0.365641
0.364790
0.363815
0.484060
0.479730
0.471444
0.460648
0.448122
0.435787
0.424341
0.415144
0.408501
0.401215
0.392880
0.387266
0.383174
0.379858
0.376671
0.374066
0.372017
0.370501
0.369541
0.369370
0.369953
0.369453
0.368078
0.483896
0.479480
0.471043
0.460134
0.447534
0.435142
0.423624
0.414350
0.407621
0.400282
0.391913
0.386244
0.382087
0.378713
0.375464
0.372792
0.370739
0.369405
0.368806
0.369030
0.369944
0.369666
0.368402
0.479792
0.475211
0.466478
0.455425
0.442768
0.430262
0.418398
0.408526
0.400342
0.393029
0.386123
0.380977
0.377080
0.373915
0.370968
0.368548
0.366677
0.365470
0.364899
0.364950
0.365349
0.365161
0.364513
0.472043
0.467164
0.457853
0.446587
0.433942
0.421403
0.409305
0.399022
0.390349
0.383168
0.376972
0.372356
0.368799
0.365970
0.363432
0.361364
0.359741
0.358663
0.358074
0.357934
0.358023
0.357871
0.357534
0.460083
0.454773
0.444477
0.432953
0.420445
0.408024
0.395849
0.385401
0.376585
0.369652
0.364069
0.359981
0.356865
0.354442
0.352345
0.350658
0.349335
0.348404
0.347797
0.347520
0.347419
0.347280
0.347104
0.441024
0.435833
0.425805
0.414747
0.402793
0.390718
0.378623
0.368202
0.359500
0.352901
0.347837
0.344275
0.341641
0.339678
0.338051
0.336822
0.335885
0.335109
0.334415
0.333972
0.333723
0.333554
0.333424
0.414601
0.410032
0.401508
0.391685
0.380844
0.369299
0.357228
0.346818
0.338296
0.332067
0.327536
0.324528
0.322448
0.321006
0.319969
0.319389
0.319067
0.318437
0.317432
0.316639
0.316149
0.315874
0.315720
0.386739
0.382545
0.374967
0.366421
0.357087
0.346121
0.333669
0.323018
0.314596
0.308725
0.304699
0.302233
0.300696
0.299809
0.299453
0.299759
0.300345
0.299847
0.298204
0.296795
0.295935
0.295489
0.295275
0.356952
0.352935
0.345930
0.338634
0.331155
0.320823
0.307706
0.296715
0.288426
0.282943
0.279421
0.277450
0.276408
0.276028
0.276348
0.277591
0.279236
0.278870
0.276431
0.274338
0.273096
0.272488
0.272212
0.326524
0.322744
0.316175
0.309428
0.302619
0.292984
0.280572
0.270289
0.262657
0.257744
0.254702
0.253118
0.252396
0.252292
0.252856
0.254319
0.256172
0.255938
0.253546
0.251476
0.250239
0.249638
0.249366
0.296683
0.293259
0.287149
0.280281
0.272883
0.263962
0.253698
0.245146
0.238679
0.234463
0.231867
0.230547
0.229987
0.229920
0.230315
0.231270
0.232436
0.232326
0.230884
0.229564
0.228725
0.228282
0.228072
0.274205
0.271052
0.265277
0.258309
0.250516
0.242166
0.233501
0.226323
0.220786
0.217118
0.214824
0.213647
0.213141
0.213048
0.213260
0.213770
0.214376
0.214367
0.213695
0.213020
0.212534
0.212241
0.212087
0.261768
0.258744
0.253130
0.246137
0.238221
0.230186
0.222316
0.215840
0.210812
0.207438
0.205303
0.204187
0.203695
0.203583
0.203708
0.204017
0.204374
0.204423
0.204122
0.203763
0.203458
0.203244
0.203123
0.374505
0.370125
0.361920
0.351551
0.339933
0.328805
0.318529
0.310101
0.303293
0.298327
0.294717
0.292293
0.290494
0.288976
0.287492
0.286195
0.285106
0.284285
0.283649
0.283178
0.282798
0.282509
0.282331
0.381171
0.376695
0.368329
0.357791
0.346023
0.334772
0.324388
0.315869
0.308987
0.303966
0.300331
0.297922
0.296137
0.294571
0.292966
0.291532
0.290323
0.289403
0.288679
0.288136
0.287700
0.287371
0.287171
0.393411
0.388829
0.380275
0.369527
0.357546
0.346098
0.335521
0.326830
0.319801
0.314652
0.310916
0.308474
0.306668
0.305008
0.303219
0.301583
0.300181
0.299077
0.298157
0.297442
0.296863
0.296440
0.296188
0.408542
0.403947
0.395352
0.384516
0.372388
0.360746
0.349945
0.341039
0.333833
0.328468
0.324488
0.321883
0.319955
0.318173
0.316239
0.314452
0.312877
0.311534
0.310304
0.309287
0.308461
0.307877
0.307547
0.425446
0.420934
0.412452
0.401665
0.389470
0.377660
0.366647
0.357585
0.350333
0.344674
0.340154
0.337190
0.335015
0.333081
0.331056
0.329207
0.327521
0.325898
0.324215
0.322753
0.321566
0.320755
0.320312
0.442054
0.437645
0.429305
0.418593
0.406351
0.394401
0.383265
0.374282
0.367457
0.361473
0.355895
0.352290
0.349762
0.347644
0.345540
0.343685
0.341955
0.340051
0.337860
0.335892
0.334321
0.333269
0.332705
0.458053
0.453711
0.445452
0.434755
0.422429
0.410354
0.399225
0.390709
0.385140
0.378807
0.371263
0.366581
0.363508
0.361132
0.358908
0.357035
0.355280
0.353167
0.350580
0.348250
0.346429
0.345204
0.344522
0.471656
0.467332
0.459075
0.448320
0.435854
0.423576
0.412209
0.403443
0.397584
0.390879
0.382887
0.377769
0.374332
0.371688
0.369270
0.367257
0.365402
0.363247
0.360700
0.358501
0.356846
0.355632
0.354839
0.482667
0.478326
0.470020
0.459165
0.446529
0.433999
0.422172
0.412485
0.404868
0.397791
0.390802
0.385902
0.382280
0.379367
0.376674
0.374411
0.372399
0.370405
0.368423
0.366995
0.366155
0.365167
0.364129
0.489966
0.485598
0.477232
0.466285
0.453523
0.440837
0.428787
0.418687
0.410298
0.402928
0.396124
0.391083
0.387193
0.384002
0.381039
0.378547
0.376454
0.374783
0.373657
0.373491
0.374136
0.373510
0.371873
0.493501
0.489104
0.480682
0.469666
0.456827
0.444069
0.431976
0.421826
0.413537
0.405990
0.398727
0.393416
0.389287
0.385907
0.382753
0.380132
0.378062
0.376764
0.376567
0.377913
0.381052
0.380798
0.377612
0.492844
0.488416
0.479937
0.468880
0.456005
0.443198
0.431021
0.420754
0.412323
0.404727
0.397500
0.392193
0.388053
0.384678
0.381550
0.378965
0.376974
0.375862
0.375959
0.377620
0.381030
0.380962
0.377871
0.487805
0.483321
0.474751
0.463672
0.450811
0.437974
0.425634
0.415108
0.406139
0.398621
0.392070
0.387112
0.383217
0.380045
0.377150
0.374749
0.372871
0.371751
0.371539
0.372331
0.373808
0.373734
0.372380
0.478428
0.473860
0.465143
0.454076
0.441322
0.428553
0.416170
0.405519
0.396438
0.389129
0.383087
0.378589
0.375056
0.372201
0.369615
0.367456
0.365726
0.364605
0.364122
0.364268
0.364757
0.364640
0.364037
0.463993
0.459333
0.450410
0.439430
0.426929
0.414379
0.402105
0.391516
0.382534
0.375554
0.370063
0.366081
0.363008
0.360540
0.358313
0.356440
0.354924
0.353876
0.353264
0.353072
0.353090
0.352956
0.352698
0.443957
0.439434
0.430798
0.420252
0.408256
0.396110
0.384100
0.373738
0.365036
0.358461
0.353486
0.350022
0.347425
0.345382
0.343552
0.342037
0.340818
0.339914
0.339267
0.338927
0.338773
0.338636
0.338495
0.417911
0.413732
0.405867
0.396115
0.384943
0.373357
0.361670
0.351600
0.343266
0.337142
0.332698
0.329752
0.327663
0.326081
0.324733
0.323696
0.322917
0.322195
0.321477
0.321002
0.320735
0.320571
0.320458
0.389336
0.385429
0.378177
0.369286
0.359121
0.348161
0.336693
0.326864
0.318903
0.313239
0.309298
0.306849
0.305238
0.304121
0.303285
0.302829
0.302610
0.302076
0.301172
0.300479
0.300079
0.299861
0.299733
0.358239
0.354530
0.347763
0.339712
0.330699
0.320415
0.309122
0.299561
0.292037
0.286863
0.283424
0.281430
0.280259
0.279565
0.279222
0.279344
0.279731
0.279377
0.278233
0.277307
0.276778
0.276506
0.276350
0.327403
0.323897
0.317513
0.309970
0.301582
0.291993
0.281437
0.272597
0.265737
0.261126
0.258151
0.256526
0.255667
0.255252
0.255174
0.255539
0.256143
0.255949
0.254904
0.254033
0.253529
0.253270
0.253122
0.298318
0.295037
0.288996
0.281629
0.273322
0.264396
0.255139
0.247421
0.241427
0.237403
0.234845
0.233486
0.232819
0.232536
0.232513
0.232789
0.233221
0.233162
0.232565
0.232037
0.231710
0.231525
0.231415
0.276604
0.273486
0.267678
0.260410
0.252154
0.243737
0.235461
0.228644
0.223330
0.219753
0.217473
0.216264
0.215686
0.215465
0.215451
0.215627
0.215901
0.215941
0.215701
0.215462
0.215285
0.215163
0.215082
0.264553
0.261514
0.255821
0.248609
0.240407
0.232270
0.224516
0.218182
0.213248
0.209914
0.207778
0.206636
0.206093
0.205900
0.205895
0.206032
0.206239
0.206331
0.206269
0.206170
0.206070
0.205980
0.205915
0.381781
0.377175
0.368574
0.357772
0.345734
0.334261
0.323692
0.315027
0.307984
0.302742
0.298788
0.296021
0.293915
0.292208
0.290630
0.289283
0.288150
0.287297
0.286646
0.286176
0.285799
0.285504
0.285318
0.388712
0.383981
0.375170
0.364155
0.351939
0.340336
0.329672
0.320940
0.313850
0.308548
0.304523
0.301717
0.299579
0.297804
0.296112
0.294639
0.293393
0.292449
0.291723
0.291195
0.290774
0.290448
0.290243
0.401330
0.396458
0.387401
0.376122
0.363661
0.351857
0.341026
0.332173
0.325000
0.319569
0.315370
0.312457
0.310233
0.308331
0.306440
0.304752
0.303298
0.302172
0.301272
0.300598
0.300059
0.299656
0.299408
0.416721
0.411829
0.402716
0.391334
0.378718
0.366733
0.355719
0.346728
0.339499
0.333872
0.329344
0.326223
0.323844
0.321775
0.319664
0.317737
0.316036
0.314652
0.313470
0.312534
0.311781
0.311241
0.310925
0.433757
0.428963
0.419992
0.408685
0.396027
0.383913
0.372785
0.363843
0.356973
0.351090
0.345708
0.342114
0.339453
0.337161
0.334804
0.332633
0.330667
0.328955
0.327373
0.326066
0.325010
0.324271
0.323855
0.450436
0.445770
0.436980
0.425786
0.413121
0.400940
0.389903
0.381596
0.376282
0.370119
0.362644
0.357962
0.354806
0.352224
0.349604
0.347194
0.344983
0.342941
0.340942
0.339245
0.337890
0.336948
0.336420
0.466480
0.461905
0.453236
0.442097
0.429400
0.417212
0.406585
0.399866
0.398225
0.391764
0.379968
0.373158
0.369104
0.366129
0.363232
0.360614
0.358210
0.355929
0.353642
0.351718
0.350224
0.349146
0.348486
0.480038
0.475511
0.466890
0.455735
0.442925
0.430544
0.419667
0.412669
0.410673
0.403850
0.391684
0.384484
0.380097
0.376875
0.373796
0.371045
0.368545
0.366240
0.364041
0.362338
0.361148
0.360095
0.359227
0.490879
0.486371
0.477761
0.466559
0.453590
0.440851
0.429072
0.419961
0.413709
0.406479
0.397794
0.391970
0.387837
0.384524
0.381351
0.378549
0.376079
0.374015
0.372429
0.371669
0.371749
0.370921
0.369391
0.497902
0.493407
0.484804
0.473568
0.460493
0.447529
0.435249
0.425044
0.416738
0.409191
0.401922
0.396577
0.392429
0.388999
0.385764
0.382975
0.380647
0.379040
0.378495
0.379517
0.382375
0.381933
0.378652
0.501052
0.496572
0.487983
0.476739
0.463612
0.450538
0.438033
0.427410
0.418385
0.410649
0.403708
0.398420
0.394212
0.390717
0.387462
0.384733
0.382611
0.381548
0.382383
0.386193
0.395445
0.395423
0.386970
0.499899
0.495435
0.486869
0.475647
0.462522
0.449409
0.436798
0.425998
0.416727
0.408958
0.402185
0.396994
0.392845
0.389419
0.386258
0.383633
0.381638
0.380763
0.381847
0.385913
0.395387
0.395524
0.387155
0.494124
0.489673
0.481139
0.469983
0.456929
0.443839
0.431173
0.420261
0.410856
0.403205
0.396803
0.391929
0.388035
0.384824
0.381878
0.379402
0.377459
0.376409
0.376620
0.378414
0.381952
0.381978
0.378940
0.483714
0.479285
0.470806
0.459781
0.446899
0.433944
0.421345
0.410461
0.401128
0.393742
0.387792
0.383377
0.379877
0.376982
0.374290
0.371990
0.370122
0.368943
0.368576
0.369062
0.370220
0.370123
0.368967
0.467889
0.463515
0.455144
0.444358
0.431799
0.419135
0.406771
0.396089
0.387011
0.380012
0.374592
0.370702
0.367683
0.365165
0.362778
0.360700
0.358981
0.357810
0.357179
0.357062
0.357238
0.357097
0.356690
0.447057
0.442838
0.434774
0.424418
0.412358
0.400150
0.388171
0.377847
0.369161
0.362619
0.357712
0.354326
0.351766
0.349650
0.347614
0.345836
0.344365
0.343342
0.342707
0.342438
0.342370
0.342253
0.342075
0.420702
0.416722
0.409165
0.399436
0.388098
0.376489
0.365007
0.355153
0.346976
0.340931
0.336527
0.333606
0.331494
0.329788
0.328172
0.326790
0.325684
0.324890
0.324358
0.324117
0.324050
0.323978
0.323876
0.391415
0.387671
0.380604
0.371575
0.361071
0.350140
0.339157
0.329809
0.322181
0.316652
0.312711
0.310214
0.308506
0.307196
0.306001
0.305053
0.304358
0.303817
0.303386
0.303208
0.303207
0.303176
0.303086
0.359395
0.355862
0.349256
0.340926
0.331354
0.321144
0.310671
0.301878
0.294874
0.289886
0.286397
0.284290
0.282956
0.282009
0.281213
0.280679
0.280393
0.280091
0.279746
0.279623
0.279718
0.279717
0.279589
0.328206
0.324858
0.318603
0.310756
0.301790
0.292276
0.282554
0.274488
0.268145
0.263716
0.260679
0.258926
0.257892
0.257232
0.256724
0.256459
0.256412
0.256299
0.256083
0.256036
0.256168
0.256192
0.256076
0.299451
0.296252
0.290256
0.282667
0.273984
0.265088
0.256330
0.249102
0.243443
0.239538
0.236938
0.235481
0.234680
0.234218
0.233902
0.233773
0.233814
0.233830
0.233789
0.233836
0.233955
0.233987
0.233932
0.278135
0.275038
0.269210
0.261785
0.253304
0.244867
0.236809
0.230231
0.225089
0.221570
0.219260
0.217984
0.217315
0.216978
0.216792
0.216752
0.216839
0.216938
0.217016
0.217119
0.217227
0.217255
0.217221
0.266309
0.263263
0.257519
0.250180
0.241816
0.233626
0.225951
0.219724
0.214872
0.211560
0.209400
0.208209
0.207601
0.207328
0.207216
0.207232
0.207348
0.207488
0.207619
0.207739
0.207829
0.207850
0.207827
0.386758
0.382059
0.373285
0.362272
0.350015
0.338354
0.327649
0.318897
0.311760
0.306305
0.302014
0.298917
0.296531
0.294603
0.292846
0.291357
0.290117
0.289201
0.288526
0.288057
0.287686
0.287389
0.287194
0.393803
0.388970
0.379976
0.368738
0.356300
0.344523
0.333761
0.325011
0.317902
0.312388
0.307957
0.304750
0.302286
0.300267
0.298383
0.296760
0.295403
0.294397
0.293653
0.293137
0.292732
0.292411
0.292201
0.406651
0.401662
0.392393
0.380865
0.368167
0.356207
0.345335
0.336562
0.329479
0.323843
0.319130
0.315715
0.313095
0.310914
0.308808
0.306956
0.305382
0.304197
0.303288
0.302638
0.302127
0.301741
0.301493
0.422379
0.417347
0.407976
0.396296
0.383406
0.371263
0.360230
0.351355
0.344245
0.338422
0.333350
0.329684
0.326865
0.324495
0.322150
0.320040
0.318199
0.316760
0.315579
0.314675
0.313953
0.313444
0.313135
0.439865
0.434882
0.425583
0.413912
0.400937
0.388633
0.377472
0.368633
0.361864
0.355781
0.349880
0.345751
0.342648
0.340031
0.337417
0.335041
0.332920
0.331140
0.329566
0.328301
0.327287
0.326578
0.326170
0.456984
0.452084
0.442896
0.431270
0.418241
0.405849
0.394787
0.386607
0.381428
0.375066
0.367041
0.361796
0.358173
0.355241
0.352340
0.349693
0.347296
0.345177
0.343201
0.341559
0.340252
0.339339
0.338821
0.473322
0.468490
0.459380
0.447767
0.434677
0.422276
0.411654
0.405127
0.403734
0.397079
0.384628
0.377192
0.372635
0.369293
0.366094
0.363209
0.360584
0.358219
0.355970
0.354109
0.352662
0.351612
0.350962
0.486894
0.482122
0.473073
0.461452
0.448248
0.435655
0.424771
0.417945
0.416175
0.409174
0.396392
0.388606
0.383744
0.380181
0.376809
0.373789
0.371058
0.368663
0.366486
0.364824
0.363655
0.362624
0.361762
0.497489
0.492767
0.483788
0.472179
0.458855
0.445893
0.434044
0.424989
0.418808
0.411412
0.402308
0.396060
0.391572
0.387975
0.384541
0.381501
0.378825
0.376649
0.375033
0.374265
0.374334
0.373498
0.371964
0.504097
0.499439
0.490550
0.478989
0.465611
0.452427
0.440025
0.429775
0.421432
0.413740
0.406213
0.400602
0.396229
0.392581
0.389112
0.386111
0.383594
0.381857
0.381228
0.382190
0.384999
0.384525
0.381227
0.506770
0.502180
0.493390
0.481899
0.468523
0.455242
0.442580
0.431849
0.422700
0.414848
0.407793
0.402375
0.398084
0.394432
0.390931
0.387992
0.385681
0.384470
0.385183
0.388893
0.398056
0.397982
0.389509
0.505126
0.500603
0.491910
0.480507
0.467172
0.453875
0.441100
0.430164
0.420745
0.412890
0.406075
0.400838
0.396675
0.393143
0.389755
0.386924
0.384733
0.383702
0.384642
0.388581
0.397940
0.398016
0.389621
0.498823
0.494351
0.485763
0.474487
0.461268
0.448008
0.435187
0.424144
0.414628
0.406910
0.400487
0.395619
0.391736
0.388447
0.385316
0.382641
0.380505
0.379286
0.379344
0.381002
0.384428
0.384381
0.381307
0.487790
0.483391
0.474944
0.463864
0.450855
0.437756
0.425025
0.414031
0.404612
0.397186
0.391257
0.386907
0.383466
0.380511
0.377629
0.375108
0.373035
0.371685
0.371171
0.371532
0.372589
0.372424
0.371233
0.471237
0.466952
0.458724
0.447953
0.435310
0.422537
0.410080
0.399327
0.390201
0.383192
0.377820
0.374035
0.371109
0.368537
0.365932
0.363602
0.361665
0.360339
0.359597
0.359399
0.359512
0.359327
0.358892
0.449834
0.445728
0.437839
0.427529
0.415417
0.403145
0.391119
0.380781
0.372090
0.365561
0.360683
0.357370
0.354873
0.352692
0.350428
0.348390
0.346700
0.345571
0.344912
0.344658
0.344610
0.344501
0.344304
0.423049
0.419163
0.411746
0.402076
0.390749
0.379118
0.367628
0.357837
0.349743
0.343707
0.339242
0.336288
0.334148
0.332330
0.330490
0.328854
0.327548
0.326717
0.326312
0.326265
0.326387
0.326386
0.326259
0.393206
0.389564
0.382658
0.373745
0.363367
0.352468
0.341493
0.332309
0.324891
0.319368
0.315224
0.312543
0.310690
0.309212
0.307777
0.306555
0.305647
0.305152
0.305052
0.305310
0.305720
0.305844
0.305700
0.360594
0.357194
0.350817
0.342709
0.333490
0.323363
0.312794
0.304234
0.297582
0.292597
0.288731
0.286293
0.284711
0.283551
0.282492
0.281645
0.281107
0.280922
0.281109
0.281657
0.282448
0.282672
0.282369
0.329071
0.325856
0.319817
0.312176
0.303546
0.294127
0.284327
0.276501
0.270506
0.266086
0.262667
0.260570
0.259270
0.258411
0.257663
0.257110
0.256825
0.256858
0.257193
0.257826
0.258653
0.258916
0.258633
0.300325
0.297199
0.291312
0.283803
0.275229
0.266383
0.257668
0.250626
0.245180
0.241274
0.238444
0.236756
0.235767
0.235151
0.234665
0.234344
0.234245
0.234372
0.234717
0.235243
0.235804
0.236016
0.235919
0.279105
0.276037
0.270244
0.262824
0.254352
0.245921
0.237897
0.231417
0.226373
0.222841
0.220403
0.218991
0.218201
0.217760
0.217465
0.217317
0.217336
0.217509
0.217818
0.218209
0.218583
0.218730
0.218693
0.267344
0.264305
0.258562
0.251195
0.242797
0.234588
0.226925
0.220743
0.215929
0.212597
0.210356
0.209076
0.208383
0.208035
0.207849
0.207798
0.207881
0.208072
0.208348
0.208651
0.208909
0.209014
0.209004
0.389949
0.385280
0.376542
0.365529
0.353236
0.341551
0.330891
0.322267
0.315260
0.309652
0.304935
0.301456
0.298772
0.296591
0.294571
0.292862
0.291461
0.290455
0.289745
0.289277
0.288917
0.288619
0.288415
0.396972
0.392182
0.383244
0.372028
0.359578
0.347819
0.337195
0.328738
0.321946
0.316290
0.311266
0.307538
0.304706
0.302394
0.300212
0.298345
0.296814
0.295714
0.294937
0.294426
0.294039
0.293721
0.293503
0.409947
0.404996
0.395778
0.384270
0.371571
0.359674
0.349070
0.340820
0.334384
0.328611
0.322993
0.318845
0.315741
0.313210
0.310769
0.308660
0.306912
0.305631
0.304686
0.304045
0.303556
0.303173
0.302917
0.426145
0.421090
0.411681
0.399937
0.386992
0.374883
0.364122
0.355780
0.349286
0.343308
0.337334
0.332887
0.329540
0.326801
0.324149
0.321832
0.319868
0.318343
0.317117
0.316206
0.315500
0.314981
0.314661
0.444426
0.439324
0.429812
0.417909
0.404740
0.392376
0.381346
0.372759
0.366048
0.359779
0.353443
0.348707
0.345102
0.342159
0.339348
0.336887
0.334734
0.332911
0.331272
0.329954
0.328909
0.328177
0.327756
0.462379
0.457249
0.447666
0.435627
0.422262
0.409697
0.398572
0.390149
0.384033
0.377443
0.369889
0.364415
0.360371
0.357169
0.354191
0.351605
0.349286
0.347160
0.345085
0.343320
0.341915
0.340951
0.340417
0.479311
0.474167
0.464532
0.452381
0.438847
0.426157
0.415174
0.407530
0.403357
0.396432
0.386250
0.379397
0.374655
0.371122
0.367940
0.365218
0.362746
0.360385
0.357981
0.355909
0.354265
0.353127
0.352476
0.492990
0.487886
0.478286
0.466106
0.452445
0.439541
0.428273
0.420309
0.415778
0.408514
0.398012
0.390859
0.385863
0.382126
0.378770
0.375909
0.373319
0.370882
0.368465
0.366459
0.364924
0.363762
0.362983
0.503217
0.498213
0.488760
0.476662
0.462937
0.449743
0.437754
0.428359
0.421167
0.413581
0.405106
0.398810
0.394072
0.390274
0.386749
0.383745
0.381083
0.378758
0.376722
0.375310
0.374459
0.373448
0.372393
0.509248
0.504379
0.495129
0.483191
0.469500
0.456151
0.443736
0.433544
0.425070
0.417260
0.409632
0.403765
0.399234
0.395382
0.391636
0.388486
0.385811
0.383750
0.382390
0.382058
0.382562
0.381836
0.380147
0.511312
0.506576
0.497538
0.485782
0.472183
0.458793
0.446186
0.435681
0.426745
0.418843
0.411514
0.405902
0.401762
0.397912
0.393806
0.390500
0.387847
0.386099
0.385531
0.386576
0.389465
0.389046
0.385778
0.509164
0.504541
0.495680
0.484093
0.470596
0.457207
0.444482
0.433771
0.424617
0.416743
0.409687
0.404352
0.400437
0.396733
0.392703
0.389447
0.386865
0.385265
0.384916
0.386197
0.389290
0.389017
0.385823
0.502398
0.497869
0.489177
0.477769
0.464413
0.451057
0.438227
0.427294
0.417930
0.410206
0.403660
0.398775
0.395021
0.391615
0.388082
0.385054
0.382584
0.380954
0.380270
0.380657
0.381797
0.381500
0.380032
0.490952
0.486527
0.478028
0.466858
0.453736
0.440531
0.427738
0.416752
0.407380
0.399959
0.394031
0.389791
0.386519
0.383490
0.380260
0.377396
0.375025
0.373387
0.372456
0.372232
0.372419
0.372098
0.371385
0.473973
0.469691
0.461471
0.450665
0.437957
0.425085
0.412531
0.401737
0.392614
0.385614
0.380308
0.376719
0.374030
0.371399
0.368421
0.365724
0.363511
0.361983
0.361043
0.360623
0.360476
0.360208
0.359854
0.452207
0.448125
0.440297
0.430036
0.417971
0.405623
0.393457
0.383065
0.374391
0.367845
0.362971
0.359798
0.357497
0.355238
0.352617
0.350241
0.348328
0.347078
0.346379
0.346134
0.346107
0.345977
0.345750
0.425058
0.421236
0.413977
0.404535
0.393544
0.381897
0.370106
0.360244
0.352232
0.346128
0.341433
0.338378
0.336231
0.334295
0.332182
0.330301
0.328854
0.328023
0.327783
0.328003
0.328467
0.328534
0.328254
0.394833
0.391317
0.384742
0.376413
0.366985
0.356145
0.344450
0.335133
0.327975
0.322310
0.317533
0.314404
0.312303
0.310639
0.308991
0.307597
0.306617
0.306246
0.306545
0.307397
0.308589
0.308874
0.308365
0.361840
0.358645
0.352869
0.345931
0.338978
0.328984
0.316600
0.307692
0.301585
0.296377
0.291298
0.288028
0.285976
0.284559
0.283307
0.282324
0.281760
0.281801
0.282653
0.284209
0.286805
0.287263
0.285786
0.330034
0.327010
0.321559
0.315069
0.308702
0.299416
0.287821
0.279675
0.274250
0.269601
0.264957
0.262018
0.260241
0.259121
0.258205
0.257546
0.257264
0.257525
0.258530
0.260176
0.262812
0.263303
0.261853
0.301085
0.298074
0.292497
0.285542
0.277896
0.269133
0.259766
0.252638
0.247473
0.243419
0.239924
0.237727
0.236420
0.235624
0.235021
0.234629
0.234533
0.234827
0.235602
0.236749
0.238110
0.238493
0.238042
0.279769
0.276758
0.271109
0.263914
0.255794
0.247397
0.239144
0.232640
0.227690
0.224063
0.221300
0.219619
0.218637
0.218083
0.217711
0.217519
0.217541
0.217814
0.218372
0.219103
0.219886
0.220138
0.219956
0.267967
0.264957
0.259276
0.251995
0.243709
0.235506
0.227769
0.221576
0.216778
0.213375
0.210961
0.209522
0.208707
0.208280
0.208039
0.207958
0.208042
0.208294
0.208711
0.209204
0.209661
0.209830
0.209780
0.391916
0.387318
0.378683
0.367752
0.355511
0.343903
0.333437
0.325173
0.318549
0.312846
0.307575
0.303620
0.300632
0.298196
0.295901
0.293957
0.292396
0.291305
0.290562
0.290097
0.289750
0.289451
0.289237
0.398886
0.394184
0.385376
0.374268
0.361904
0.350290
0.340024
0.332237
0.326206
0.320471
0.314549
0.310079
0.306826
0.304199
0.301684
0.299544
0.297835
0.296641
0.295828
0.295322
0.294951
0.294634
0.294405
0.411965
0.407098
0.398006
0.386605
0.374009
0.362337
0.352317
0.345184
0.340115
0.334276
0.327180
0.321879
0.318168
0.315237
0.312404
0.309997
0.308070
0.306694
0.305706
0.305060
0.304586
0.304201
0.303931
0.428671
0.423634
0.414246
0.402507
0.389595
0.377684
0.367526
0.360347
0.355255
0.349186
0.341651
0.335944
0.331915
0.328765
0.325776
0.323247
0.321179
0.319584
0.318296
0.317349
0.316630
0.316094
0.315754
0.447860
0.442650
0.432954
0.420852
0.407553
0.395260
0.384659
0.376908
0.371110
0.364691
0.357149
0.351320
0.347048
0.343760
0.340791
0.338326
0.336227
0.334391
0.332654
0.331226
0.330102
0.329321
0.328874
0.466796
0.461419
0.451425
0.438967
0.425304
0.412697
0.401886
0.394101
0.388689
0.381884
0.373189
0.366647
0.361890
0.358394
0.355449
0.353098
0.351016
0.348937
0.346702
0.344718
0.343141
0.342080
0.341508
0.484415
0.478925
0.468716
0.455992
0.442052
0.429262
0.418590
0.411635
0.408634
0.401453
0.389576
0.381505
0.375965
0.372158
0.369129
0.366804
0.364696
0.362407
0.359768
0.357355
0.355426
0.354141
0.353452
0.498193
0.492722
0.482519
0.469737
0.455646
0.442617
0.431629
0.424315
0.420927
0.413417
0.401278
0.392974
0.387246
0.383259
0.380048
0.377574
0.375330
0.372921
0.370188
0.367717
0.365760
0.364410
0.363639
0.507969
0.502653
0.492686
0.480070
0.465969
0.452653
0.440870
0.431966
0.425339
0.417576
0.408186
0.401070
0.395874
0.391862
0.388296
0.385482
0.382992
0.380571
0.378085
0.375995
0.374429
0.373192
0.372320
0.513311
0.508214
0.498587
0.486267
0.472299
0.458874
0.446673
0.436995
0.429090
0.421200
0.412871
0.406468
0.401917
0.397863
0.393644
0.390346
0.387588
0.385239
0.383193
0.381773
0.380917
0.379899
0.378841
0.514699
0.509813
0.500529
0.488523
0.474755
0.461352
0.449008
0.439130
0.430927
0.423043
0.415113
0.409315
0.406026
0.401970
0.396484
0.392555
0.389544
0.387308
0.385741
0.385065
0.385221
0.384441
0.382937
0.512027
0.507307
0.498289
0.486539
0.472936
0.459551
0.447063
0.436926
0.428467
0.420652
0.413129
0.407774
0.404841
0.400959
0.395482
0.391502
0.388482
0.386357
0.385017
0.384600
0.384981
0.384354
0.382925
0.504873
0.500282
0.491485
0.479959
0.466509
0.453124
0.440409
0.429801
0.420842
0.413171
0.406391
0.401520
0.398183
0.394668
0.390426
0.386914
0.384090
0.382063
0.380723
0.380105
0.379950
0.379394
0.378563
0.493140
0.488676
0.480108
0.468853
0.455649
0.442379
0.429581
0.418704
0.409502
0.402132
0.396204
0.392166
0.389257
0.386176
0.382436
0.379124
0.376435
0.374517
0.373210
0.372477
0.372085
0.371602
0.371087
0.475921
0.471621
0.463377
0.452543
0.439811
0.426863
0.414210
0.403403
0.394336
0.387383
0.382194
0.378962
0.376732
0.374071
0.370548
0.367345
0.364818
0.363093
0.361973
0.361358
0.361020
0.360668
0.360328
0.453950
0.449881
0.442110
0.431966
0.420076
0.407672
0.395262
0.384780
0.376153
0.369604
0.364741
0.361832
0.359920
0.357612
0.354478
0.351641
0.349474
0.348120
0.347407
0.347210
0.347260
0.347113
0.346805
0.426604
0.422864
0.415854
0.406916
0.396745
0.385102
0.372589
0.362508
0.354662
0.348444
0.343314
0.340098
0.338009
0.335966
0.333512
0.331347
0.329777
0.328982
0.328953
0.329542
0.330527
0.330662
0.330067
0.396184
0.392869
0.386916
0.379957
0.373010
0.362270
0.348490
0.338639
0.332035
0.326099
0.320003
0.316028
0.313565
0.311694
0.309835
0.308311
0.307333
0.307156
0.307954
0.309672
0.312264
0.312718
0.311290
0.363000
0.360169
0.355617
0.351659
0.351033
0.341254
0.323304
0.313048
0.308218
0.302558
0.294754
0.289790
0.286958
0.285219
0.283809
0.282776
0.282298
0.282671
0.284400
0.287658
0.294292
0.295010
0.290260
0.330952
0.328284
0.324039
0.320482
0.320420
0.311354
0.294229
0.284793
0.280696
0.275599
0.268196
0.263541
0.260958
0.259517
0.258476
0.257800
0.257622
0.258218
0.260096
0.263428
0.270044
0.270793
0.266128
0.301726
0.298911
0.293934
0.288288
0.283043
0.274405
0.263082
0.255507
0.250941
0.246610
0.241740
0.238600
0.236808
0.235804
0.235121
0.234722
0.234698
0.235213
0.236499
0.238518
0.241243
0.241798
0.240471
0.280217
0.277300
0.271911
0.265216
0.257913
0.249575
0.240703
0.234047
0.229278
0.225489
0.222143
0.220026
0.218792
0.218117
0.217696
0.217499
0.217561
0.217952
0.218770
0.219918
0.221250
0.221588
0.221105
0.268316
0.265354
0.259789
0.252706
0.244691
0.236514
0.228590
0.222335
0.217567
0.214055
0.211370
0.209706
0.208744
0.208240
0.207965
0.207878
0.207983
0.208296
0.208842
0.209535
0.210210
0.210420
0.210269
0.393366
0.388809
0.380234
0.369344
0.357133
0.345596
0.335345
0.327489
0.321412
0.315633
0.309677
0.305232
0.301967
0.299349
0.296870
0.294793
0.293154
0.292018
0.291243
0.290762
0.290410
0.290098
0.289866
0.400326
0.395674
0.386939
0.375887
0.363577
0.352101
0.342231
0.335221
0.330260
0.324464
0.317363
0.312075
0.308410
0.305538
0.302782
0.300477
0.298679
0.297436
0.296585
0.296061
0.295686
0.295355
0.295103
0.413543
0.408717
0.399683
0.388325
0.375794
0.364344
0.355046
0.349285
0.347668
0.341775
0.331147
0.324461
0.320060
0.316795
0.313652
0.311055
0.309042
0.307619
0.306588
0.305915
0.305447
0.305044
0.304730
0.430713
0.425660
0.416233
0.404443
0.391525
0.379809
0.370390
0.364642
0.363118
0.356973
0.345734
0.338523
0.333725
0.330236
0.326990
0.324349
0.322260
0.320648
0.319306
0.318305
0.317569
0.317005
0.316617
0.450730
0.445391
0.435465
0.423134
0.409680
0.397452
0.387355
0.380686
0.376598
0.370046
0.360514
0.353375
0.348407
0.344843
0.341793
0.339403
0.337428
0.335626
0.333811
0.332274
0.331068
0.330235
0.329752
0.470558
0.464924
0.454493
0.441610
0.427651
0.415026
0.404724
0.398228
0.395494
0.388489
0.376696
0.368479
0.362874
0.359122
0.356255
0.354180
0.352381
0.350389
0.348033
0.345860
0.344129
0.342980
0.342368
0.488838
0.482995
0.472180
0.458893
0.444575
0.431800
0.422038
0.417732
0.421752
0.414357
0.394934
0.383741
0.376877
0.372747
0.369866
0.367945
0.366229
0.364054
0.361236
0.358542
0.356372
0.354962
0.354233
0.502652
0.496819
0.485993
0.472632
0.458148
0.445116
0.435001
0.430287
0.433833
0.426122
0.406546
0.395200
0.388243
0.383964
0.380867
0.378786
0.376921
0.374600
0.371628
0.368790
0.366500
0.364998
0.364209
0.511884
0.506274
0.495810
0.482719
0.468280
0.454875
0.443459
0.435664
0.431454
0.423525
0.411389
0.402922
0.397338
0.393164
0.389435
0.386818
0.384563
0.382131
0.379301
0.376714
0.374645
0.373223
0.372416
0.516502
0.511201
0.501234
0.488591
0.474398
0.460899
0.448912
0.439900
0.433116
0.425156
0.415630
0.408762
0.404875
0.400712
0.395464
0.391924
0.389165
0.386654
0.384094
0.381941
0.380276
0.379026
0.378205
0.517196
0.512189
0.502715
0.490535
0.476706
0.463287
0.451120
0.441894
0.434609
0.426780
0.418257
0.412925
0.412648
0.408504
0.399667
0.394592
0.391238
0.388662
0.386337
0.384614
0.383410
0.382348
0.381474
0.514015
0.509228
0.500105
0.488264
0.474658
0.461279
0.448939
0.439379
0.431716
0.423999
0.416096
0.411387
0.411598
0.407658
0.398768
0.393554
0.390118
0.387625
0.385533
0.384087
0.383122
0.382220
0.381424
0.506510
0.501876
0.493007
0.481411
0.467919
0.454505
0.441858
0.431560
0.423044
0.415432
0.408433
0.403797
0.401610
0.398088
0.392598
0.388544
0.385480
0.383196
0.381365
0.380080
0.379172
0.378406
0.377816
0.494560
0.490065
0.481445
0.470136
0.456889
0.443557
0.430718
0.419931
0.410903
0.403583
0.397662
0.393911
0.391631
0.388584
0.384240
0.380550
0.377664
0.375569
0.373971
0.372876
0.372098
0.371477
0.371028
0.477195
0.472880
0.464622
0.453788
0.441093
0.428071
0.415260
0.404409
0.395392
0.388485
0.383417
0.380597
0.378966
0.376353
0.372294
0.368663
0.365933
0.364085
0.362814
0.362054
0.361602
0.361169
0.360773
0.455138
0.451089
0.443402
0.433448
0.421933
0.409475
0.396615
0.385970
0.377391
0.370832
0.365939
0.363322
0.361900
0.359618
0.355999
0.352769
0.350438
0.349030
0.348301
0.348155
0.348385
0.348204
0.347668
0.427756
0.424120
0.417482
0.409374
0.400934
0.389297
0.375158
0.364600
0.356994
0.350619
0.344805
0.341352
0.339351
0.337264
0.334526
0.332158
0.330542
0.329813
0.330026
0.331063
0.333244
0.333401
0.331743
0.397327
0.394282
0.389324
0.384849
0.383525
0.372903
0.353956
0.342748
0.337048
0.330736
0.322502
0.317346
0.314445
0.312409
0.310416
0.308853
0.307952
0.307987
0.309397
0.312389
0.318838
0.319392
0.314502
0.364145
0.361887
0.359651
0.362017
0.377519
0.368097
0.334974
0.320842
0.318289
0.311936
0.299138
0.291568
0.287660
0.285597
0.284103
0.283116
0.282820
0.283615
0.286914
0.294040
0.316160
0.317067
0.297693
0.331914
0.329817
0.327880
0.330627
0.346951
0.338248
0.305716
0.292468
0.290783
0.285000
0.272474
0.265156
0.261451
0.259679
0.258582
0.257972
0.257980
0.258995
0.262429
0.269562
0.291681
0.292619
0.273301
0.302345
0.299798
0.295795
0.292555
0.292946
0.284452
0.268012
0.259213
0.255671
0.250961
0.243818
0.239362
0.236970
0.235778
0.235074
0.234731
0.234820
0.235548
0.237429
0.240668
0.247116
0.247771
0.243107
0.280584
0.277783
0.272784
0.266915
0.261391
0.253113
0.242678
0.235632
0.231157
0.227161
0.222929
0.220260
0.218742
0.217972
0.217546
0.217386
0.217512
0.217999
0.219073
0.220665
0.223173
0.223536
0.222017
0.268539
0.265629
0.260215
0.253415
0.245900
0.237747
0.229407
0.223019
0.218298
0.214657
0.211615
0.209698
0.208591
0.208032
0.207758
0.207696
0.207833
0.208181
0.208805
0.209636
0.210575
0.210772
0.210376
0.394503
0.389934
0.381329
0.370388
0.358103
0.346480
0.336135
0.328181
0.322000
0.316116
0.310061
0.305540
0.302244
0.299657
0.297275
0.295330
0.293805
0.292706
0.291892
0.291343
0.290933
0.290574
0.290308
0.401502
0.396837
0.388072
0.376965
0.364572
0.353002
0.343028
0.335911
0.330838
0.324933
0.317729
0.312363
0.308668
0.305839
0.303201
0.301055
0.299394
0.298198
0.297305
0.296706
0.296276
0.295893
0.295595
0.414863
0.410016
0.400930
0.389491
0.376852
0.365285
0.355859
0.349972
0.348226
0.342214
0.331473
0.324700
0.320267
0.317061
0.314066
0.311666
0.309822
0.308466
0.307397
0.306654
0.306159
0.305703
0.305307
0.432379
0.427269
0.417722
0.405782
0.392695
0.380822
0.371238
0.365327
0.363638
0.357359
0.345993
0.338677
0.333833
0.330416
0.327339
0.324920
0.323019
0.321503
0.320142
0.319083
0.318322
0.317716
0.317252
0.453010
0.447525
0.437340
0.424742
0.411034
0.398578
0.388254
0.381368
0.377065
0.370341
0.360670
0.353411
0.348395
0.344895
0.342017
0.339864
0.338100
0.336412
0.334607
0.333034
0.331795
0.330927
0.330407
0.473580
0.467688
0.456807
0.443508
0.429195
0.416265
0.405664
0.398874
0.395836
0.388624
0.376710
0.368381
0.362743
0.359055
0.356351
0.354521
0.352950
0.351096
0.348780
0.346596
0.344842
0.343671
0.343041
0.492537
0.486327
0.474848
0.461005
0.446248
0.433106
0.422971
0.418275
0.421861
0.414241
0.394785
0.383540
0.376711
0.372662
0.369916
0.368240
0.366764
0.364742
0.361972
0.359266
0.357064
0.355637
0.354903
0.506321
0.500128
0.488643
0.474733
0.459814
0.446408
0.435891
0.430757
0.433848
0.425919
0.406329
0.394957
0.388061
0.383897
0.380965
0.379155
0.377545
0.375376
0.372412
0.369507
0.367128
0.365597
0.364812
0.514853
0.508989
0.498091
0.484618
0.469869
0.456126
0.444300
0.436115
0.431545
0.423414
0.411206
0.402705
0.397177
0.393156
0.389683
0.387406
0.385462
0.383141
0.380198
0.377406
0.375131
0.373628
0.372838
0.518731
0.513286
0.503091
0.490261
0.475930
0.462145
0.449709
0.440304
0.433207
0.425071
0.415478
0.408609
0.404815
0.400860
0.395952
0.392836
0.390466
0.388012
0.385142
0.382565
0.380498
0.379100
0.378328
0.518811
0.513747
0.504212
0.492033
0.478343
0.464689
0.451915
0.442255
0.434663
0.426683
0.418119
0.412829
0.412691
0.408808
0.400384
0.395828
0.393038
0.390471
0.387544
0.385156
0.383310
0.382038
0.381290
0.515188
0.510391
0.501279
0.489503
0.476085
0.462519
0.449613
0.439652
0.431712
0.423878
0.415960
0.411321
0.411688
0.408026
0.399554
0.394849
0.391963
0.389474
0.386768
0.384645
0.383020
0.381907
0.381232
0.507396
0.502753
0.493884
0.482308
0.468841
0.455274
0.442297
0.431717
0.423001
0.415299
0.408298
0.403737
0.401705
0.398430
0.393290
0.389641
0.386946
0.384687
0.382499
0.380752
0.379409
0.378471
0.377916
0.495274
0.490765
0.482128
0.470798
0.457517
0.444057
0.431001
0.420017
0.410842
0.403449
0.397524
0.393835
0.391690
0.388852
0.384797
0.381431
0.378841
0.376801
0.374997
0.373630
0.372591
0.371846
0.371388
0.477826
0.473495
0.465205
0.454328
0.441568
0.428438
0.415472
0.404471
0.395332
0.388354
0.383269
0.380488
0.378962
0.376530
0.372726
0.369383
0.366961
0.365187
0.363743
0.362804
0.362182
0.361652
0.361225
0.455763
0.451700
0.443978
0.433976
0.422389
0.409836
0.396839
0.386050
0.377340
0.370704
0.365771
0.363164
0.361814
0.359696
0.356310
0.353342
0.351287
0.349957
0.349083
0.348789
0.348868
0.348597
0.348017
0.428460
0.424799
0.418124
0.409977
0.401482
0.389747
0.375456
0.364735
0.356979
0.350496
0.344611
0.341138
0.339189
0.337241
0.334718
0.332585
0.331170
0.330497
0.330611
0.331500
0.333525
0.333568
0.331849
0.398123
0.395050
0.390057
0.385560
0.384205
0.373482
0.354355
0.342946
0.337066
0.330614
0.322280
0.317077
0.314206
0.312295
0.310510
0.309177
0.308451
0.308516
0.309804
0.312609
0.318867
0.319280
0.314315
0.364974
0.362690
0.360428
0.362794
0.378303
0.368786
0.335444
0.321081
0.318318
0.311808
0.298890
0.291252
0.287352
0.285401
0.284108
0.283343
0.283203
0.284005
0.287153
0.294052
0.315949
0.316695
0.297237
0.332641
0.330531
0.328578
0.331335
0.347673
0.338895
0.306158
0.292685
0.290789
0.284858
0.272210
0.264813
0.261092
0.259421
0.258502
0.258087
0.258217
0.259228
0.262498
0.269392
0.291273
0.292056
0.272656
0.302876
0.300314
0.296300
0.293072
0.293472
0.284919
0.268331
0.259357
0.255649
0.250806
0.243552
0.239021
0.236610
0.235484
0.234914
0.234721
0.234903
0.235604
0.237331
0.240355
0.246593
0.247100
0.242363
0.280896
0.278086
0.273085
0.267228
0.261713
0.253398
0.242864
0.235696
0.231099
0.226995
0.222669
0.219932
0.218390
0.217658
0.217324
0.217267
0.217451
0.217901
0.218841
0.220253
0.222586
0.222823
0.221239
0.268713
0.265799
0.260388
0.253601
0.246096
0.237918
0.229511
0.223033
0.218217
0.214485
0.211360
0.209381
0.208246
0.207711
0.207501
0.207512
0.207685
0.207993
0.208498
0.209173
0.209960
0.210047
0.209593
0.395417
0.390796
0.382096
0.371030
0.358576
0.346709
0.335945
0.327374
0.320422
0.314397
0.308817
0.304634
0.301554
0.299222
0.297237
0.295707
0.294508
0.293528
0.292654
0.291973
0.291481
0.291030
0.290660
0.402490
0.397768
0.388896
0.377648
0.365052
0.353153
0.342559
0.334440
0.328058
0.321985
0.315741
0.311035
0.307696
0.305206
0.303069
0.301430
0.300159
0.299107
0.298153
0.297424
0.296947
0.296461
0.296007
0.416022
0.411100
0.401878
0.390266
0.377365
0.365338
0.354918
0.347392
0.341917
0.335703
0.328257
0.322694
0.318897
0.316147
0.313784
0.311997
0.310618
0.309440
0.308361
0.307541
0.307569
0.307005
0.305891
0.433855
0.428626
0.418876
0.406714
0.393324
0.380922
0.370241
0.362559
0.356957
0.350450
0.342526
0.336514
0.332379
0.329429
0.326965
0.325133
0.323687
0.322358
0.321036
0.319956
0.319774
0.319077
0.317895
0.455076
0.449394
0.438840
0.425917
0.411845
0.398849
0.387527
0.379084
0.372566
0.365613
0.357685
0.351527
0.347151
0.344055
0.341600
0.339858
0.338423
0.336923
0.335211
0.333678
0.332530
0.331631
0.330985
0.476626
0.470373
0.458789
0.444975
0.430196
0.416641
0.404864
0.396098
0.389599
0.382161
0.373241
0.366462
0.361715
0.358416
0.355901
0.354263
0.352881
0.351209
0.349088
0.347062
0.345449
0.344313
0.343639
0.496966
0.490140
0.477399
0.462758
0.447391
0.433434
0.421513
0.413187
0.408497
0.400625
0.389016
0.381047
0.375882
0.372329
0.369526
0.367859
0.366476
0.364628
0.362110
0.359640
0.357604
0.356253
0.355541
0.510707
0.503902
0.491179
0.476509
0.461031
0.446800
0.434450
0.425667
0.420534
0.412338
0.400521
0.392406
0.387146
0.383503
0.380609
0.378886
0.377447
0.375453
0.372685
0.369965
0.367718
0.366245
0.365486
0.517747
0.511558
0.500060
0.486222
0.471258
0.456882
0.443654
0.433430
0.425515
0.417119
0.407661
0.400551
0.395646
0.392108
0.389286
0.387521
0.386095
0.383979
0.380966
0.378129
0.375800
0.374285
0.373505
0.520536
0.514974
0.504624
0.491807
0.477707
0.463395
0.449468
0.438441
0.429448
0.420997
0.412507
0.406138
0.401921
0.398519
0.395391
0.393493
0.392205
0.389988
0.386612
0.383630
0.381253
0.379730
0.378945
0.519931
0.514885
0.505557
0.493840
0.481658
0.467521
0.452127
0.440612
0.431275
0.422885
0.414828
0.409175
0.406344
0.403117
0.399063
0.396997
0.396680
0.394409
0.389865
0.386610
0.384135
0.382625
0.381846
0.515908
0.511164
0.502328
0.491073
0.479217
0.465231
0.449815
0.438157
0.428680
0.420449
0.412869
0.407737
0.405327
0.402314
0.398279
0.396143
0.395794
0.393600
0.389236
0.386201
0.383916
0.382535
0.381816
0.507821
0.503210
0.494465
0.483106
0.470047
0.456177
0.442119
0.430532
0.420894
0.412925
0.406138
0.401506
0.398665
0.395918
0.392824
0.390675
0.389294
0.387294
0.384439
0.382130
0.380345
0.379204
0.378600
0.495539
0.491035
0.482434
0.471157
0.457973
0.444303
0.430692
0.419167
0.409479
0.401881
0.395947
0.392112
0.389633
0.387199
0.384389
0.382135
0.380571
0.378786
0.376560
0.374836
0.373490
0.372596
0.372096
0.478044
0.473686
0.465345
0.454388
0.441486
0.428194
0.415027
0.403748
0.394303
0.387140
0.381907
0.378812
0.376931
0.374825
0.372121
0.369896
0.368699
0.367171
0.365091
0.363783
0.362837
0.362165
0.361731
0.456058
0.451920
0.444032
0.433744
0.421661
0.408943
0.396085
0.385166
0.376160
0.369364
0.364388
0.361531
0.359884
0.358059
0.355670
0.353721
0.352787
0.351632
0.350073
0.349313
0.348863
0.348409
0.347954
0.428906
0.425085
0.417958
0.408904
0.398625
0.386673
0.373625
0.363043
0.354742
0.348196
0.342860
0.339603
0.337691
0.336069
0.334277
0.332850
0.332001
0.331359
0.330907
0.331012
0.331508
0.331292
0.330508
0.398745
0.395341
0.389286
0.382268
0.375307
0.364254
0.349827
0.339355
0.332190
0.325834
0.319442
0.315340
0.312982
0.311490
0.310274
0.309456
0.309058
0.308964
0.309348
0.310491
0.312498
0.312526
0.310868
0.365666
0.362746
0.358168
0.354245
0.354397
0.344309
0.324929
0.313932
0.308407
0.302262
0.294094
0.288938
0.286146
0.284746
0.283953
0.283606
0.283633
0.284022
0.285270
0.287845
0.293801
0.294034
0.289029
0.333337
0.330593
0.326342
0.322855
0.323590
0.314257
0.295758
0.285605
0.280829
0.275251
0.267474
0.262596
0.260005
0.258843
0.258350
0.258284
0.258533
0.259091
0.260455
0.263073
0.268991
0.269251
0.264333
0.303460
0.300588
0.295575
0.289974
0.284835
0.276005
0.264142
0.256021
0.250941
0.246200
0.240994
0.237636
0.235802
0.234995
0.234729
0.234798
0.235078
0.235513
0.236326
0.237704
0.239804
0.239918
0.238362
0.281264
0.278314
0.272913
0.266256
0.259026
0.250564
0.241332
0.234298
0.229148
0.225033
0.221402
0.219087
0.217790
0.217235
0.217103
0.217225
0.217476
0.217762
0.218176
0.218789
0.219595
0.219561
0.218882
0.268924
0.265947
0.260383
0.253336
0.245349
0.237091
0.228948
0.222417
0.217356
0.213573
0.210640
0.208794
0.207758
0.207327
0.207257
0.207397
0.207619
0.207816
0.208008
0.208240
0.208461
0.208346
0.208024
0.395935
0.391263
0.382475
0.371296
0.358686
0.346572
0.335394
0.326228
0.318648
0.312486
0.307250
0.303390
0.300557
0.298560
0.297074
0.296077
0.295287
0.294457
0.293503
0.292660
0.292067
0.291491
0.290982
0.403091
0.398312
0.389340
0.377963
0.365179
0.352952
0.341762
0.332716
0.325313
0.319073
0.313506
0.309382
0.306411
0.304341
0.302809
0.301807
0.301021
0.300149
0.299120
0.298257
0.297795
0.297173
0.296450
0.416797
0.411801
0.402446
0.390676
0.377538
0.365063
0.353774
0.344829
0.337684
0.331262
0.325057
0.320474
0.317235
0.315015
0.313376
0.312333
0.311518
0.310566
0.309471
0.308656
0.309423
0.308721
0.306634
0.434979
0.429626
0.419649
0.407272
0.393604
0.380690
0.369034
0.359801
0.352402
0.345665
0.339072
0.334141
0.330650
0.328247
0.326462
0.325327
0.324417
0.323326
0.322043
0.321035
0.321656
0.320848
0.318692
0.457053
0.451101
0.440018
0.426721
0.412302
0.398770
0.386500
0.376647
0.368568
0.361393
0.354577
0.349410
0.345749
0.343131
0.341090
0.339802
0.338742
0.337458
0.335840
0.334376
0.333403
0.332458
0.331579
0.480521
0.473632
0.460736
0.446152
0.430870
0.416690
0.403848
0.393503
0.385052
0.377407
0.370037
0.364567
0.360930
0.358072
0.355496
0.353952
0.352736
0.351252
0.349329
0.347480
0.346026
0.344923
0.344188
0.504117
0.496017
0.480516
0.464413
0.448294
0.433549
0.420237
0.409654
0.401390
0.393330
0.384991
0.379287
0.376125
0.373055
0.369490
0.367499
0.366108
0.364419
0.362149
0.359935
0.358086
0.356821
0.356126
0.517824
0.509755
0.494311
0.478235
0.462082
0.447051
0.433222
0.422130
0.413411
0.405016
0.396449
0.390596
0.387342
0.384219
0.380643
0.378689
0.377351
0.375525
0.372920
0.370384
0.368277
0.366876
0.366143
0.521549
0.514770
0.502097
0.487730
0.472688
0.457665
0.442934
0.430940
0.421034
0.412383
0.404365
0.398495
0.394646
0.391666
0.389106
0.387804
0.387040
0.385145
0.381902
0.378944
0.376550
0.375017
0.374236
0.522332
0.516614
0.506058
0.493499
0.480329
0.465459
0.449350
0.436476
0.425894
0.417109
0.409384
0.403712
0.399870
0.397151
0.395251
0.394688
0.395100
0.393155
0.388668
0.385025
0.382255
0.380569
0.379735
0.520807
0.515840
0.506956
0.496517
0.488525
0.473844
0.453145
0.438992
0.427820
0.418990
0.411488
0.406162
0.402837
0.400450
0.398991
0.399569
0.404038
0.402083
0.393515
0.388691
0.385387
0.383560
0.382683
0.516361
0.511746
0.503452
0.493535
0.485911
0.471446
0.450841
0.436696
0.425537
0.416884
0.409743
0.404810
0.401803
0.399624
0.398271
0.398875
0.403393
0.401522
0.393075
0.388414
0.385254
0.383526
0.382696
0.508006
0.503463
0.494957
0.484116
0.472151
0.457940
0.442083
0.429178
0.418550
0.410297
0.403759
0.399307
0.396410
0.394324
0.392815
0.392369
0.393031
0.391329
0.387108
0.383927
0.381592
0.380197
0.379502
0.495577
0.491089
0.482562
0.471436
0.458536
0.444630
0.430248
0.418059
0.407840
0.400045
0.394147
0.390297
0.387782
0.385849
0.384198
0.383272
0.383259
0.381754
0.378606
0.376302
0.374580
0.373502
0.372933
0.478054
0.473670
0.465291
0.454290
0.441323
0.427852
0.414380
0.402770
0.393025
0.385703
0.380381
0.377094
0.375049
0.373358
0.371785
0.371039
0.372226
0.370950
0.367067
0.365002
0.363640
0.362789
0.362303
0.456174
0.451966
0.443938
0.433433
0.421044
0.408150
0.395221
0.384101
0.374828
0.367906
0.362908
0.359902
0.358110
0.356662
0.355302
0.354692
0.355973
0.354990
0.351621
0.350036
0.349054
0.348380
0.347915
0.429244
0.425282
0.417826
0.408187
0.397002
0.384827
0.372153
0.361462
0.352728
0.346120
0.341143
0.338084
0.336278
0.335040
0.333999
0.333393
0.333424
0.332807
0.331512
0.330812
0.330441
0.329926
0.329342
0.399357
0.395693
0.388954
0.380541
0.371116
0.359749
0.346953
0.336598
0.328534
0.322210
0.316995
0.313702
0.311806
0.310769
0.310160
0.309935
0.309976
0.309729
0.309251
0.309131
0.309372
0.308970
0.308097
0.366475
0.363135
0.357316
0.350492
0.345045
0.334523
0.319565
0.309381
0.302152
0.296165
0.290528
0.286977
0.285016
0.284159
0.283916
0.284074
0.284378
0.284445
0.284482
0.284919
0.286432
0.286116
0.284233
0.334183
0.331026
0.325564
0.319244
0.314396
0.304648
0.290589
0.281204
0.274683
0.269255
0.264026
0.260750
0.258985
0.258327
0.258311
0.258681
0.259144
0.259349
0.259502
0.259995
0.261529
0.261238
0.259385
0.304146
0.301032
0.295397
0.288531
0.281088
0.271994
0.261696
0.253641
0.247639
0.242925
0.238905
0.236375
0.235018
0.234554
0.234643
0.235040
0.235474
0.235653
0.235668
0.235790
0.236168
0.235855
0.235045
0.281685
0.278613
0.272932
0.265794
0.257782
0.249166
0.240311
0.233170
0.227605
0.223460
0.220256
0.218274
0.217207
0.216860
0.216967
0.217314
0.217665
0.217788
0.217710
0.217598
0.217562
0.217232
0.216748
0.269159
0.266116
0.260422
0.253187
0.244932
0.236578
0.228466
0.221811
0.216542
0.212713
0.209918
0.208204
0.207286
0.206990
0.207092
0.207393
0.207685
0.207769
0.207637
0.207411
0.207165
0.206831
0.206517
0.395847
0.391180
0.382399
0.371219
0.358559
0.346286
0.334788
0.325198
0.317188
0.310913
0.305871
0.302228
0.299624
0.297948
0.296929
0.296410
0.295994
0.295296
0.294301
0.293345
0.293233
0.292525
0.291287
0.403060
0.398284
0.389316
0.377938
0.365094
0.352657
0.341029
0.331367
0.323320
0.316943
0.311725
0.307947
0.305275
0.303583
0.302592
0.302147
0.301797
0.301090
0.300059
0.299196
0.299890
0.299129
0.297007
0.416904
0.411899
0.402520
0.390739
0.377518
0.364758
0.352846
0.343001
0.334826
0.328232
0.322686
0.318654
0.315836
0.314070
0.313053
0.312647
0.312351
0.311627
0.311103
0.311008
0.326010
0.325164
0.308688
0.435452
0.430031
0.419897
0.407443
0.393653
0.380407
0.368043
0.357804
0.349280
0.342355
0.336486
0.332195
0.329227
0.327299
0.326078
0.325537
0.325125
0.324277
0.323613
0.323385
0.338433
0.337506
0.320817
0.458757
0.452503
0.440730
0.427103
0.412465
0.398557
0.385556
0.374737
0.365664
0.358309
0.352127
0.347670
0.344758
0.342582
0.340781
0.339859
0.339153
0.338065
0.336564
0.335245
0.335574
0.334562
0.332291
0.485405
0.477586
0.462558
0.446959
0.431222
0.416560
0.402879
0.391466
0.381884
0.374087
0.367600
0.363247
0.361062
0.358629
0.355555
0.353938
0.352887
0.351557
0.349759
0.348018
0.347222
0.346108
0.344719
0.515025
0.504824
0.484385
0.465966
0.449003
0.433592
0.419153
0.407192
0.397228
0.389067
0.382388
0.378708
0.378445
0.375836
0.370440
0.367697
0.366274
0.364684
0.362466
0.360345
0.358625
0.357388
0.356627
0.528714
0.518553
0.498233
0.479903
0.463077
0.447359
0.432194
0.419644
0.409193
0.400691
0.393782
0.389961
0.389604
0.386981
0.381671
0.379076
0.377911
0.376197
0.373458
0.370923
0.368863
0.367481
0.366717
0.526538
0.518852
0.504243
0.489217
0.475099
0.459527
0.442474
0.429003
0.417787
0.408943
0.401766
0.397022
0.394652
0.392228
0.389524
0.388649
0.389373
0.387664
0.383252
0.379915
0.377302
0.375704
0.374895
0.524227
0.518291
0.507529
0.495804
0.486943
0.471571
0.450083
0.435061
0.423072
0.413992
0.406754
0.401730
0.398615
0.396585
0.395714
0.396864
0.401827
0.400118
0.391578
0.386677
0.383274
0.381381
0.380472
0.521594
0.516822
0.509436
0.503253
0.516180
0.501022
0.458401
0.438999
0.425288
0.415961
0.408773
0.403870
0.400849
0.399386
0.400559
0.406018
0.428553
0.426870
0.400840
0.391834
0.386787
0.384514
0.383484
0.516771
0.512410
0.505740
0.500128
0.513446
0.498548
0.456112
0.436837
0.423246
0.414123
0.407232
0.402634
0.399835
0.398574
0.399935
0.405496
0.428181
0.426580
0.400569
0.391661
0.386713
0.384516
0.383523
0.508158
0.503690
0.495639
0.485925
0.478384
0.463828
0.442904
0.428236
0.416599
0.408120
0.401788
0.397621
0.395021
0.393602
0.393520
0.395157
0.400956
0.399486
0.390642
0.385936
0.382793
0.381109
0.380303
0.495604
0.491118
0.482725
0.471897
0.460279
0.446133
0.429983
0.417048
0.406329
0.398429
0.392665
0.389017
0.386777
0.385365
0.384755
0.385354
0.388752
0.387439
0.381298
0.377909
0.375597
0.374298
0.373641
0.478034
0.473612
0.465187
0.454153
0.441300
0.427643
0.413677
0.401755
0.391787
0.384429
0.379214
0.376077
0.374289
0.373085
0.372652
0.374208
0.382299
0.381168
0.370683
0.366643
0.364446
0.363339
0.362768
0.456215
0.451944
0.443801
0.433138
0.420630
0.407564
0.394386
0.383071
0.373619
0.366686
0.361828
0.358986
0.357446
0.356447
0.356130
0.357669
0.365625
0.364722
0.354834
0.351266
0.349387
0.348432
0.347902
0.429451
0.425389
0.417768
0.407831
0.396917
0.384534
0.371142
0.360252
0.351209
0.344600
0.339909
0.337131
0.335622
0.334769
0.334354
0.334655
0.336627
0.335994
0.332690
0.330986
0.329835
0.329031
0.328497
0.399776
0.395957
0.388924
0.379950
0.370880
0.359242
0.345492
0.334914
0.326295
0.319984
0.315369
0.312593
0.311114
0.310484
0.310397
0.310744
0.311534
0.311162
0.309602
0.308467
0.307587
0.306816
0.306201
0.367078
0.363537
0.357856
0.350586
0.359183
0.348178
0.318505
0.307637
0.298890
0.292930
0.288387
0.285653
0.284250
0.283836
0.284087
0.284735
0.285418
0.285262
0.284291
0.283370
0.282767
0.282008
0.281193
0.334803
0.331454
0.326130
0.319370
0.328146
0.317933
0.289614
0.279563
0.271528
0.266117
0.261967
0.259481
0.258240
0.257990
0.258421
0.259225
0.259975
0.259943
0.259146
0.258304
0.257743
0.257020
0.256232
0.304604
0.301358
0.295473
0.288134
0.281006
0.271692
0.260574
0.252284
0.245718
0.240989
0.237516
0.235433
0.234409
0.234239
0.234663
0.235381
0.236005
0.236008
0.235386
0.234624
0.233959
0.233306
0.232764
0.281932
0.278785
0.272988
0.265642
0.257895
0.249143
0.239713
0.232389
0.226524
0.222350
0.219373
0.217603
0.216727
0.216573
0.216914
0.217477
0.217947
0.217952
0.217472
0.216816
0.216177
0.215607
0.215197
0.269257
0.266169
0.260394
0.253057
0.244698
0.236259
0.228051
0.221268
0.215853
0.211994
0.209290
0.207684
0.206883
0.206724
0.206996
0.207452
0.207822
0.207824
0.207427
0.206844
0.206238
0.205726
0.205394
0.394981
0.390416
0.381818
0.370843
0.358326
0.346026
0.334318
0.324435
0.316161
0.309801
0.304844
0.301343
0.298916
0.297478
0.296753
0.296509
0.296281
0.295641
0.294577
0.293477
0.293206
0.292383
0.291089
0.402158
0.397501
0.388749
0.377619
0.364949
0.352466
0.340545
0.330478
0.322063
0.315575
0.310494
0.306904
0.304438
0.303009
0.302346
0.302206
0.302067
0.301427
0.300330
0.299318
0.299848
0.298969
0.296790
0.415913
0.411055
0.401944
0.390472
0.377471
0.364638
0.352318
0.341906
0.333206
0.326472
0.321146
0.317381
0.314815
0.313354
0.312708
0.312647
0.312592
0.311956
0.311371
0.311127
0.325961
0.324998
0.308469
0.434297
0.429057
0.419233
0.407128
0.393576
0.380248
0.367426
0.356554
0.347444
0.340375
0.334757
0.330774
0.328090
0.326502
0.325676
0.325499
0.325346
0.324611
0.323896
0.323529
0.338416
0.337388
0.320653
0.457394
0.451338
0.439909
0.426657
0.412277
0.398280
0.384813
0.373379
0.363755
0.356258
0.350321
0.346195
0.343610
0.341788
0.340382
0.339838
0.339432
0.338463
0.336903
0.335460
0.335660
0.334560
0.332246
0.483839
0.476238
0.461590
0.446401
0.430972
0.416206
0.401991
0.389924
0.379758
0.371830
0.365651
0.361698
0.359905
0.357857
0.355195
0.353994
0.353326
0.352128
0.350217
0.348338
0.347431
0.346245
0.344819
0.513384
0.503409
0.483368
0.465407
0.448895
0.433347
0.418157
0.405408
0.394709
0.386428
0.380214
0.377042
0.377251
0.375074
0.370133
0.367893
0.366994
0.365552
0.363110
0.360798
0.358984
0.357686
0.356869
0.527208
0.517243
0.497260
0.479313
0.462871
0.446986
0.431063
0.417733
0.406560
0.397961
0.391532
0.388236
0.388362
0.386196
0.381366
0.379300
0.378681
0.377137
0.374180
0.371458
0.369307
0.367880
0.367066
0.525403
0.517829
0.503404
0.488562
0.474554
0.458775
0.441180
0.427100
0.415363
0.406442
0.399611
0.395311
0.393377
0.391397
0.389183
0.388815
0.390013
0.388483
0.383961
0.380492
0.377790
0.376146
0.375312
0.523578
0.517657
0.506913
0.495183
0.486247
0.470621
0.448685
0.433159
0.420756
0.411619
0.404669
0.400027
0.397298
0.395712
0.395381
0.397076
0.402514
0.400994
0.392369
0.387329
0.383820
0.381867
0.380930
0.521381
0.516547
0.509042
0.502704
0.515425
0.499975
0.456951
0.437104
0.423028
0.413667
0.406758
0.402206
0.399509
0.398499
0.400292
0.406359
0.429407
0.427913
0.401763
0.392565
0.387369
0.385016
0.383952
0.516806
0.512346
0.505488
0.499646
0.512698
0.497509
0.454721
0.435071
0.421181
0.412062
0.405455
0.401211
0.398740
0.397918
0.399847
0.405967
0.429118
0.427683
0.401533
0.392411
0.387287
0.385002
0.383970
0.508270
0.503690
0.495440
0.485488
0.477690
0.462873
0.441673
0.426740
0.414924
0.406498
0.400459
0.396698
0.394533
0.393497
0.393767
0.395769
0.401891
0.400524
0.391547
0.386642
0.383330
0.381545
0.380695
0.495689
0.491103
0.482529
0.471485
0.459641
0.445280
0.428928
0.415828
0.405034
0.397248
0.391826
0.388696
0.387044
0.385967
0.385447
0.386170
0.389721
0.388431
0.382141
0.378546
0.376053
0.374641
0.373932
0.478064
0.473558
0.464979
0.453756
0.440703
0.426872
0.412760
0.400737
0.390756
0.383565
0.378767
0.376296
0.375294
0.374393
0.373781
0.375239
0.383336
0.382150
0.371468
0.367176
0.364757
0.363515
0.362886
0.456188
0.451853
0.443576
0.432738
0.420030
0.406818
0.393533
0.382134
0.372670
0.365912
0.361473
0.359291
0.358524
0.357817
0.357298
0.358713
0.366640
0.365648
0.355506
0.351617
0.349445
0.348331
0.347746
0.429389
0.425264
0.417512
0.407385
0.396230
0.383701
0.370247
0.359266
0.350164
0.343683
0.339356
0.337096
0.336156
0.335589
0.335185
0.335526
0.337553
0.336816
0.333182
0.331056
0.329511
0.328505
0.327932
0.399671
0.395789
0.388608
0.379383
0.369943
0.358153
0.344440
0.333759
0.324989
0.318765
0.314523
0.312183
0.311138
0.310805
0.310912
0.311468
0.312411
0.311921
0.309917
0.308206
0.306777
0.305758
0.305149
0.366921
0.363315
0.357448
0.349810
0.357740
0.346578
0.317207
0.306260
0.297252
0.291363
0.287279
0.284986
0.283958
0.283855
0.284405
0.285373
0.286286
0.285997
0.284461
0.282803
0.281420
0.280381
0.279712
0.334597
0.331205
0.325720
0.318624
0.326761
0.316416
0.288401
0.278266
0.269953
0.264599
0.260872
0.258765
0.257828
0.257868
0.258602
0.259724
0.260696
0.260547
0.259209
0.257656
0.256335
0.255358
0.254723
0.304385
0.301112
0.295145
0.287638
0.280227
0.270813
0.259745
0.251348
0.244607
0.239904
0.236673
0.234832
0.234022
0.234064
0.234721
0.235676
0.236456
0.236368
0.235370
0.234113
0.232970
0.232118
0.231605
0.281697
0.278535
0.272698
0.265278
0.257406
0.248585
0.239129
0.231721
0.225762
0.221601
0.218752
0.217124
0.216391
0.216385
0.216889
0.217606
0.218168
0.218113
0.217405
0.216446
0.215516
0.214808
0.214391
0.269011
0.265913
0.260116
0.252742
0.244323
0.235834
0.227579
0.220733
0.215264
0.211416
0.208788
0.207277
0.206581
0.206535
0.206928
0.207494
0.207923
0.207883
0.207338
0.206557
0.205761
0.205146
0.204792
0.393389
0.389031
0.380819
0.370286
0.358139
0.345924
0.334024
0.323874
0.315386
0.308956
0.304058
0.300681
0.298413
0.297134
0.296550
0.296376
0.296153
0.295483
0.294310
0.293025
0.291942
0.291016
0.290334
0.400445
0.396032
0.387746
0.377164
0.364963
0.352566
0.340356
0.329913
0.321203
0.314615
0.309602
0.306151
0.303851
0.302587
0.302063
0.301984
0.301837
0.301160
0.299915
0.298595
0.297625
0.296644
0.295747
0.413898
0.409353
0.400856
0.390098
0.377713
0.364971
0.352226
0.341292
0.332185
0.325311
0.320072
0.316470
0.314087
0.312805
0.312324
0.312336
0.312268
0.311565
0.310267
0.308993
0.309249
0.308187
0.305928
0.431622
0.426800
0.417811
0.406574
0.393740
0.380515
0.367228
0.355792
0.346247
0.339021
0.333499
0.329689
0.327180
0.325807
0.325250
0.325244
0.325173
0.324385
0.322909
0.321468
0.321613
0.320476
0.318160
0.453050
0.447696
0.437704
0.425615
0.412119
0.398274
0.384329
0.372369
0.362330
0.354698
0.348846
0.344829
0.342254
0.340726
0.339928
0.339830
0.339771
0.338832
0.336947
0.335057
0.333696
0.332471
0.331425
0.475909
0.469687
0.458002
0.444769
0.430699
0.416159
0.401288
0.388660
0.378068
0.370006
0.363857
0.359765
0.357419
0.355763
0.354513
0.354360
0.354527
0.353429
0.350940
0.348538
0.346737
0.345395
0.344485
0.499279
0.491882
0.477720
0.463275
0.449338
0.434116
0.417525
0.403983
0.392750
0.384288
0.377951
0.374070
0.372493
0.370794
0.368759
0.368566
0.369244
0.367990
0.364600
0.361552
0.359630
0.358136
0.356927
0.513421
0.505945
0.491644
0.477003
0.462837
0.447226
0.430104
0.416092
0.404466
0.395719
0.389191
0.385204
0.383578
0.381889
0.379927
0.379870
0.380695
0.379355
0.375635
0.372270
0.370113
0.368508
0.367270
0.518269
0.511818
0.499737
0.486019
0.471566
0.455875
0.439124
0.425026
0.413220
0.404307
0.397588
0.393194
0.390740
0.389143
0.388202
0.388621
0.389580
0.388215
0.384374
0.380843
0.378147
0.376435
0.375511
0.520507
0.514823
0.504326
0.491776
0.478462
0.462798
0.445153
0.430602
0.418566
0.409586
0.402869
0.398419
0.395736
0.394401
0.394313
0.395564
0.397608
0.396229
0.391320
0.387127
0.383984
0.382083
0.381121
0.520317
0.515138
0.505872
0.494964
0.486359
0.470771
0.448753
0.433119
0.420679
0.411717
0.405161
0.400916
0.398421
0.397443
0.398193
0.400837
0.407068
0.405683
0.396584
0.391044
0.387202
0.385089
0.384089
0.516614
0.511665
0.502775
0.492162
0.483750
0.468375
0.446626
0.431240
0.419048
0.410372
0.404180
0.400351
0.398222
0.397389
0.398056
0.400546
0.406672
0.405285
0.396261
0.390825
0.387066
0.385012
0.384042
0.508427
0.503537
0.494414
0.482857
0.470119
0.455116
0.438384
0.424620
0.413379
0.405285
0.399737
0.396621
0.395144
0.394237
0.393798
0.394485
0.396189
0.394774
0.390045
0.386169
0.383259
0.381528
0.380683
0.495875
0.491082
0.482005
0.470239
0.456657
0.442109
0.427101
0.414394
0.403926
0.396503
0.391781
0.389736
0.389329
0.388414
0.386778
0.386059
0.386462
0.384983
0.381303
0.378310
0.375990
0.374548
0.373814
0.478169
0.473530
0.464685
0.453124
0.439553
0.425564
0.411662
0.399749
0.389982
0.383223
0.379397
0.378543
0.379664
0.378888
0.376037
0.374614
0.375653
0.374131
0.369560
0.366675
0.364591
0.363309
0.362645
0.456133
0.451709
0.443266
0.432226
0.419219
0.405874
0.392653
0.381303
0.372020
0.365671
0.362189
0.361612
0.362972
0.362392
0.359673
0.358308
0.359348
0.357993
0.353752
0.351130
0.349212
0.348018
0.347387
0.429065
0.424900
0.417008
0.406724
0.394653
0.382034
0.369311
0.358381
0.349438
0.343254
0.339586
0.338374
0.338673
0.338304
0.336997
0.336335
0.336478
0.335483
0.333055
0.330957
0.329230
0.328072
0.327448
0.399039
0.395158
0.387870
0.378477
0.367471
0.355633
0.343341
0.332759
0.324118
0.318093
0.314288
0.312553
0.312195
0.312087
0.311978
0.312379
0.312932
0.312275
0.310246
0.308156
0.306385
0.305187
0.304544
0.365997
0.362398
0.355789
0.347341
0.338721
0.327695
0.314666
0.304480
0.296200
0.290472
0.286736
0.284824
0.284193
0.284327
0.285038
0.286273
0.287422
0.287022
0.284989
0.282758
0.280909
0.279679
0.279020
0.333594
0.330219
0.324044
0.316210
0.308293
0.298095
0.285965
0.276552
0.268940
0.263704
0.260251
0.258415
0.257756
0.257999
0.258974
0.260446
0.261765
0.261532
0.259680
0.257593
0.255853
0.254702
0.254087
0.303502
0.300275
0.294291
0.286715
0.277971
0.268557
0.258779
0.250467
0.243802
0.239176
0.236116
0.234457
0.233830
0.234030
0.234872
0.236064
0.237074
0.236940
0.235616
0.234024
0.232625
0.231663
0.231148
0.280987
0.277860
0.272021
0.264587
0.256039
0.247207
0.238395
0.231013
0.225108
0.221005
0.218273
0.216773
0.216171
0.216281
0.216905
0.217751
0.218427
0.218351
0.217482
0.216354
0.215283
0.214513
0.214092
0.268429
0.265355
0.259585
0.252216
0.243736
0.235227
0.227003
0.220154
0.214699
0.210898
0.208358
0.206948
0.206357
0.206403
0.206884
0.207527
0.208016
0.207967
0.207343
0.206472
0.205598
0.204946
0.204584
0.391491
0.387390
0.379657
0.369713
0.358080
0.346009
0.333892
0.323462
0.314791
0.308323
0.303509
0.300280
0.298175
0.297017
0.296473
0.296251
0.295928
0.295167
0.293904
0.292480
0.291180
0.290153
0.289502
0.398411
0.394307
0.386611
0.376787
0.365263
0.353024
0.340455
0.329585
0.320602
0.313940
0.309003
0.305706
0.303573
0.302426
0.301929
0.301777
0.301511
0.300735
0.299391
0.297890
0.296576
0.295497
0.294759
0.411568
0.407413
0.399680
0.389916
0.378440
0.365877
0.352585
0.341031
0.331533
0.324536
0.319370
0.315934
0.313730
0.312576
0.312131
0.312077
0.311900
0.311090
0.309628
0.308024
0.307205
0.306044
0.304648
0.428719
0.424376
0.416321
0.406221
0.394418
0.381394
0.367500
0.355405
0.345440
0.338082
0.332640
0.329011
0.326695
0.325496
0.325078
0.325137
0.325103
0.324227
0.322488
0.320636
0.319656
0.318403
0.316954
0.448967
0.444268
0.435548
0.424778
0.412530
0.398914
0.384261
0.371689
0.361269
0.353532
0.347772
0.343925
0.341498
0.340249
0.339889
0.340237
0.340655
0.339683
0.337253
0.334847
0.333003
0.331618
0.330684
0.469623
0.464457
0.454919
0.443637
0.431722
0.417449
0.401155
0.387749
0.376751
0.368590
0.362518
0.358494
0.356063
0.354834
0.354656
0.355739
0.357332
0.356262
0.352443
0.349039
0.346719
0.345132
0.344108
0.489680
0.484019
0.473697
0.462711
0.453789
0.438871
0.418234
0.403129
0.391261
0.382652
0.376310
0.372226
0.369996
0.368880
0.368952
0.371184
0.374738
0.373580
0.367635
0.362866
0.360778
0.358931
0.356903
0.504139
0.498312
0.487680
0.476298
0.466948
0.451589
0.430512
0.415033
0.402844
0.393988
0.387472
0.383288
0.381018
0.379916
0.380071
0.382450
0.386138
0.384918
0.378712
0.373674
0.371405
0.369461
0.367388
0.512929
0.507252
0.496758
0.484258
0.471122
0.455544
0.437884
0.423419
0.411480
0.402606
0.396025
0.391724
0.389199
0.388047
0.388194
0.389850
0.392088
0.390827
0.385965
0.381605
0.378576
0.376670
0.375576
0.518014
0.512473
0.502187
0.489430
0.475307
0.459632
0.442803
0.428624
0.416788
0.407976
0.401479
0.397263
0.394767
0.393730
0.394045
0.395621
0.397508
0.396215
0.391647
0.387354
0.384159
0.382193
0.381167
0.519511
0.514081
0.504080
0.491579
0.478437
0.462767
0.445019
0.430739
0.418917
0.410257
0.403997
0.400076
0.397877
0.397071
0.397695
0.399723
0.402800
0.401468
0.395611
0.390765
0.387168
0.385084
0.384080
0.516611
0.511288
0.501444
0.489037
0.475916
0.460411
0.442994
0.429020
0.417504
0.409190
0.403396
0.400064
0.398430
0.397722
0.397959
0.399527
0.402247
0.400840
0.395133
0.390440
0.386947
0.384927
0.383956
0.508671
0.503483
0.493727
0.481209
0.466921
0.451758
0.436218
0.423076
0.412250
0.404546
0.399613
0.397444
0.397023
0.396262
0.394994
0.394790
0.395271
0.393694
0.389732
0.386016
0.383132
0.381369
0.380500
0.496090
0.491096
0.481624
0.469334
0.455083
0.440393
0.425770
0.413354
0.403212
0.396304
0.392630
0.392427
0.394232
0.393484
0.389923
0.387499
0.386451
0.384591
0.381306
0.378279
0.375853
0.374313
0.373531
0.478253
0.473492
0.464422
0.452585
0.438729
0.424630
0.410812
0.399057
0.389604
0.383526
0.381281
0.383412
0.388526
0.387917
0.381321
0.376838
0.374948
0.372817
0.369438
0.366643
0.364429
0.363014
0.362286
0.456005
0.451517
0.442960
0.431779
0.418625
0.405202
0.392000
0.380755
0.371751
0.366060
0.364141
0.366544
0.371913
0.371503
0.365054
0.360704
0.358925
0.356952
0.353778
0.351148
0.349050
0.347701
0.347004
0.428615
0.424446
0.416534
0.406206
0.394039
0.381377
0.368687
0.357822
0.349066
0.343323
0.340650
0.341241
0.343753
0.343577
0.340463
0.338390
0.337557
0.336157
0.333599
0.331124
0.329099
0.327775
0.327091
0.398211
0.394383
0.387164
0.377802
0.366710
0.354865
0.342667
0.332135
0.323604
0.317835
0.314565
0.313711
0.314390
0.314498
0.313861
0.314041
0.314623
0.313753
0.311142
0.308452
0.306307
0.304940
0.304247
0.364856
0.361355
0.354860
0.346457
0.337135
0.326143
0.313873
0.303775
0.295582
0.290008
0.286567
0.285078
0.284921
0.285299
0.286156
0.287882
0.289690
0.289190
0.286259
0.283216
0.280907
0.279496
0.278799
0.332369
0.329105
0.323071
0.315316
0.306761
0.296607
0.285194
0.275858
0.268311
0.263179
0.259914
0.258317
0.257918
0.258383
0.259678
0.261796
0.263890
0.263613
0.260890
0.258046
0.255899
0.254597
0.253957
0.302432
0.299302
0.293462
0.285995
0.277238
0.267847
0.258151
0.249858
0.243225
0.238676
0.235747
0.234246
0.233781
0.234136
0.235205
0.236805
0.238298
0.238151
0.236320
0.234297
0.232673
0.231634
0.231109
0.280163
0.277101
0.271357
0.263999
0.255462
0.246637
0.237846
0.230467
0.224587
0.220546
0.217915
0.216533
0.216047
0.216260
0.217008
0.218039
0.218930
0.218858
0.217783
0.216486
0.215330
0.214537
0.214118
0.267774
0.264742
0.259033
0.251710
0.243244
0.234729
0.226498
0.219647
0.214214
0.210467
0.208013
0.206702
0.206207
0.206333
0.206889
0.207618
0.208201
0.208164
0.207472
0.206546
0.205649
0.204996
0.204641
0.389566
0.385690
0.378391
0.368983
0.357847
0.345928
0.333636
0.323004
0.314249
0.307834
0.303186
0.300175
0.298280
0.297231
0.296669
0.296327
0.295836
0.294925
0.293519
0.291942
0.290436
0.289302
0.288657
0.396377
0.392544
0.385386
0.376263
0.365410
0.353340
0.340451
0.329239
0.320092
0.313453
0.308677
0.305605
0.303692
0.302651
0.302116
0.301821
0.301370
0.300435
0.298941
0.297273
0.295705
0.294524
0.293841
0.409317
0.405501
0.398461
0.389628
0.379082
0.366715
0.352887
0.340803
0.331028
0.324014
0.319003
0.315804
0.313837
0.312799
0.312318
0.312126
0.311787
0.310814
0.309131
0.307288
0.305649
0.304387
0.303596
0.426116
0.422167
0.414912
0.405859
0.395182
0.382368
0.367781
0.355092
0.344816
0.337432
0.332149
0.328768
0.326705
0.325668
0.325309
0.325374
0.325366
0.324350
0.322245
0.320052
0.318220
0.316850
0.315988
0.445768
0.441536
0.433800
0.424291
0.413888
0.400481
0.384457
0.371180
0.360422
0.352664
0.347068
0.343472
0.341302
0.340316
0.340293
0.341098
0.342167
0.341106
0.337863
0.334860
0.332895
0.331338
0.330096
0.465523
0.461003
0.452956
0.443838
0.436373
0.422301
0.402079
0.387247
0.375713
0.367502
0.361580
0.357778
0.355557
0.354752
0.355442
0.357947
0.361600
0.360500
0.354622
0.349892
0.347788
0.345916
0.343884
0.484427
0.479779
0.472255
0.466307
0.470586
0.455938
0.422604
0.403445
0.390230
0.381415
0.375156
0.371198
0.369018
0.368522
0.370278
0.375413
0.383288
0.382188
0.372401
0.365654
0.369486
0.367191
0.357933
0.499155
0.494272
0.486305
0.479807
0.483448
0.468321
0.434670
0.415197
0.401707
0.392664
0.386231
0.382163
0.379936
0.379471
0.381345
0.386671
0.394687
0.393561
0.383578
0.376592
0.380297
0.377913
0.368569
0.509664
0.504404
0.494942
0.484060
0.474765
0.459264
0.438012
0.422389
0.410106
0.401254
0.394834
0.390731
0.388403
0.387719
0.388845
0.392093
0.396469
0.395280
0.388495
0.382838
0.380138
0.377964
0.375787
0.516210
0.510723
0.500576
0.487983
0.474423
0.458754
0.441397
0.427152
0.415379
0.406702
0.400403
0.396422
0.394185
0.393483
0.394311
0.396631
0.399288
0.398063
0.392891
0.388020
0.384857
0.382738
0.381292
0.518756
0.513138
0.502659
0.489443
0.474633
0.458913
0.442701
0.428997
0.417568
0.409138
0.403130
0.399497
0.397624
0.397068
0.397854
0.400121
0.402691
0.401402
0.396120
0.391068
0.387382
0.385203
0.384118
0.516389
0.510808
0.500345
0.487062
0.472032
0.456453
0.440752
0.427441
0.416378
0.408345
0.402895
0.400028
0.398945
0.398440
0.398498
0.399972
0.401898
0.400472
0.395457
0.390635
0.387062
0.384959
0.383938
0.508613
0.503221
0.493045
0.479991
0.464965
0.449732
0.434768
0.422007
0.411520
0.404158
0.399830
0.398652
0.399662
0.399073
0.396722
0.395888
0.395882
0.394145
0.390158
0.386218
0.383179
0.381318
0.380404
0.496004
0.490881
0.481153
0.468563
0.453947
0.439213
0.424869
0.412711
0.402909
0.396505
0.393947
0.395859
0.400856
0.400259
0.393801
0.389538
0.387420
0.385168
0.381754
0.378472
0.375857
0.374199
0.373362
0.478072
0.473247
0.464056
0.452082
0.438095
0.423984
0.410297
0.398755
0.389699
0.384351
0.384075
0.390082
0.404569
0.404093
0.388367
0.380170
0.376008
0.373210
0.369867
0.366829
0.364410
0.362862
0.362073
0.455665
0.451163
0.442571
0.431350
0.418151
0.404740
0.391631
0.380560
0.371924
0.366949
0.366994
0.373285
0.388040
0.387759
0.372165
0.364113
0.360110
0.357467
0.354267
0.351351
0.349030
0.347550
0.346795
0.428037
0.423895
0.416018
0.405720
0.393521
0.380885
0.368304
0.357550
0.349030
0.343737
0.342145
0.344841
0.350570
0.350533
0.344524
0.340731
0.339078
0.337270
0.334302
0.331407
0.329116
0.327667
0.326937
0.397357
0.393597
0.386480
0.377213
0.366109
0.354306
0.342224
0.331754
0.323358
0.317832
0.315103
0.315194
0.317281
0.317558
0.315951
0.315829
0.316526
0.315468
0.312175
0.308881
0.306405
0.304910
0.304181
0.363779
0.360378
0.353992
0.345711
0.335755
0.324827
0.313314
0.303268
0.295191
0.289750
0.286564
0.285466
0.285811
0.286401
0.287349
0.289641
0.292284
0.291720
0.287763
0.283861
0.281112
0.279555
0.278827
0.331258
0.328106
0.322197
0.314578
0.305421
0.295331
0.284637
0.275331
0.267867
0.262823
0.259710
0.258305
0.258144
0.258813
0.260444
0.263323
0.266389
0.266102
0.262362
0.258690
0.256137
0.254717
0.254058
0.301496
0.298456
0.292752
0.285413
0.276673
0.267317
0.257689
0.249395
0.242791
0.238307
0.235483
0.234102
0.233769
0.234260
0.235568
0.237646
0.239743
0.239607
0.237187
0.234701
0.232870
0.231783
0.231259
0.279456
0.276451
0.270792
0.263512
0.254978
0.246166
0.237411
0.230029
0.224175
0.220189
0.217643
0.216353
0.215961
0.216257
0.217123
0.218362
0.219523
0.219470
0.218165
0.216702
0.215488
0.214697
0.214290
0.267223
0.264226
0.258569
0.251290
0.242841
0.234325
0.226085
0.219231
0.213820
0.210122
0.207743
0.206514
0.206097
0.206284
0.206900
0.207716
0.208412
0.208397
0.207639
0.206680
0.205790
0.205159
0.204821
0.387933
0.384148
0.376999
0.367753
0.356761
0.344959
0.332776
0.322278
0.313707
0.307524
0.303163
0.300467
0.298838
0.297883
0.297221
0.296670
0.295942
0.294821
0.293233
0.291492
0.289839
0.288609
0.287924
0.394678
0.390941
0.383944
0.374994
0.364296
0.352354
0.339589
0.328529
0.319588
0.313194
0.308713
0.305976
0.304351
0.303400
0.302730
0.302186
0.301469
0.300313
0.298633
0.296797
0.295073
0.293798
0.293090
0.407521
0.403809
0.396941
0.388291
0.377909
0.365685
0.351998
0.340089
0.330545
0.323792
0.319084
0.316242
0.314590
0.313642
0.312990
0.312510
0.311879
0.310678
0.308807
0.306790
0.304963
0.303616
0.302838
0.424244
0.420404
0.413315
0.404437
0.393913
0.381247
0.366806
0.354295
0.344242
0.337125
0.332148
0.329125
0.327374
0.326446
0.325938
0.325737
0.325452
0.324235
0.321961
0.319608
0.317591
0.316152
0.315308
0.443887
0.439741
0.432144
0.422777
0.412505
0.399225
0.383337
0.370220
0.359665
0.352150
0.346850
0.343592
0.341716
0.340859
0.340772
0.341401
0.342276
0.341057
0.337682
0.334556
0.332468
0.330843
0.329588
0.463672
0.459209
0.451268
0.442240
0.434862
0.420891
0.400794
0.386108
0.374753
0.366763
0.361117
0.357617
0.355646
0.355000
0.355735
0.358176
0.361726
0.360529
0.354562
0.349741
0.347546
0.345615
0.343561
0.482575
0.477970
0.470551
0.464648
0.468975
0.454405
0.421186
0.402170
0.389117
0.380503
0.374489
0.370778
0.368775
0.368461
0.370384
0.375561
0.383416
0.382280
0.372447
0.365640
0.369405
0.367062
0.357779
0.497406
0.492550
0.484647
0.478143
0.481783
0.466722
0.433194
0.413868
0.400530
0.391675
0.385458
0.381598
0.379516
0.379246
0.381329
0.386749
0.394788
0.393678
0.383694
0.376678
0.380331
0.377913
0.368547
0.508146
0.502873
0.493385
0.482434
0.473072
0.457625
0.436540
0.421089
0.408969
0.400284
0.394048
0.390135
0.387976
0.387470
0.388762
0.392096
0.396506
0.395361
0.388628
0.382986
0.380264
0.378061
0.375863
0.514869
0.509346
0.499117
0.486389
0.472679
0.457060
0.439947
0.425927
0.414339
0.405813
0.399663
0.395835
0.393751
0.393201
0.394152
0.396526
0.399192
0.398032
0.392982
0.388183
0.385034
0.382898
0.381434
0.517584
0.511916
0.501303
0.487872
0.472713
0.457049
0.441283
0.427885
0.416675
0.408386
0.402487
0.398959
0.397204
0.396766
0.397631
0.399906
0.402403
0.401195
0.396137
0.391212
0.387573
0.385390
0.384292
0.515373
0.509753
0.499168
0.485684
0.470316
0.454808
0.439562
0.426563
0.415718
0.407806
0.402409
0.399591
0.398585
0.398174
0.398287
0.399761
0.401610
0.400271
0.395480
0.390783
0.387249
0.385147
0.384112
0.507756
0.502347
0.492118
0.478976
0.463848
0.448701
0.434011
0.421512
0.411235
0.403947
0.399586
0.398397
0.399470
0.398944
0.396616
0.395802
0.395794
0.394130
0.390273
0.386401
0.383374
0.381494
0.380558
0.495264
0.490151
0.480433
0.467853
0.453254
0.438634
0.424520
0.412634
0.403090
0.396726
0.394023
0.395860
0.400937
0.400365
0.393839
0.389570
0.387451
0.385254
0.381926
0.378670
0.376048
0.374361
0.373495
0.477394
0.472604
0.463470
0.451567
0.437667
0.423699
0.410247
0.399033
0.390330
0.385011
0.384481
0.390380
0.405068
0.404578
0.388561
0.380254
0.375996
0.373236
0.370013
0.367003
0.364589
0.363019
0.362196
0.454976
0.450527
0.442012
0.430880
0.417779
0.404517
0.391633
0.380879
0.372585
0.367643
0.367434
0.373610
0.388546
0.388236
0.372329
0.364145
0.360029
0.357422
0.354342
0.351465
0.349162
0.347686
0.346909
0.427289
0.423195
0.415390
0.405169
0.393048
0.380531
0.368134
0.357617
0.349334
0.344077
0.342338
0.344943
0.350708
0.350638
0.344491
0.340631
0.338946
0.337174
0.334281
0.331441
0.329195
0.327772
0.327045
0.396513
0.392797
0.385736
0.376512
0.365446
0.353735
0.341817
0.331540
0.323317
0.317850
0.315078
0.315130
0.317216
0.317458
0.315766
0.315586
0.316253
0.315231
0.312029
0.308831
0.306439
0.305002
0.304300
0.362874
0.359513
0.353165
0.344889
0.334908
0.324053
0.312720
0.302854
0.294928
0.289572
0.286411
0.285315
0.285652
0.286209
0.287084
0.289298
0.291894
0.291368
0.287523
0.283753
0.281120
0.279649
0.278965
0.330402
0.327291
0.321408
0.313771
0.304559
0.294528
0.283997
0.274849
0.267509
0.262566
0.259510
0.258130
0.257963
0.258611
0.260173
0.262965
0.265966
0.265722
0.262102
0.258573
0.256140
0.254823
0.254215
0.300827
0.297810
0.292119
0.284759
0.275986
0.266661
0.257133
0.248954
0.242450
0.238046
0.235282
0.233941
0.233621
0.234096
0.235349
0.237353
0.239402
0.239298
0.236982
0.234626
0.232912
0.231911
0.231432
0.278984
0.275989
0.270334
0.263033
0.254471
0.245669
0.236970
0.229659
0.223873
0.219948
0.217457
0.216211
0.215843
0.216137
0.216967
0.218156
0.219286
0.219259
0.218037
0.216680
0.215563
0.214842
0.214472
0.266873
0.263880
0.258220
0.250921
0.242448
0.233930
0.225719
0.218910
0.213546
0.209897
0.207568
0.206384
0.205997
0.206190
0.206785
0.207567
0.208244
0.208253
0.207564
0.206692
0.205884
0.205313
0.205006
0.386676
0.382833
0.375538
0.366061
0.354851
0.343121
0.331342
0.321327
0.313237
0.307466
0.303512
0.301231
0.299946
0.299058
0.298174
0.297295
0.296232
0.294839
0.293020
0.291105
0.289318
0.288007
0.287288
0.393405
0.389577
0.382347
0.373022
0.361954
0.350091
0.337908
0.327523
0.319200
0.313276
0.309221
0.306934
0.305700
0.304805
0.303842
0.302898
0.301800
0.300347
0.298430
0.296415
0.294552
0.293199
0.292460
0.406292
0.402428
0.395186
0.385951
0.374963
0.362817
0.349973
0.338991
0.330249
0.324038
0.319775
0.317422
0.316220
0.315310
0.314261
0.313276
0.312178
0.310658
0.308577
0.306404
0.304425
0.303007
0.302235
0.423239
0.419180
0.411602
0.402007
0.390676
0.378070
0.364636
0.353119
0.343905
0.337332
0.332796
0.330256
0.328948
0.328033
0.327081
0.326280
0.325392
0.323868
0.321561
0.319181
0.317069
0.315584
0.314779
0.443403
0.438940
0.430639
0.420280
0.408420
0.395170
0.380935
0.368868
0.359098
0.352087
0.347209
0.344373
0.342840
0.341960
0.341380
0.341171
0.340984
0.339526
0.336686
0.333899
0.331616
0.330027
0.329127
0.464035
0.459047
0.449887
0.438880
0.427221
0.413238
0.397321
0.384356
0.373911
0.366409
0.361157
0.358005
0.356266
0.355502
0.355517
0.356423
0.357702
0.356340
0.352248
0.348579
0.345955
0.344195
0.343143
0.483797
0.478327
0.468532
0.457743
0.448947
0.434251
0.413982
0.399298
0.387924
0.379905
0.374271
0.370837
0.368954
0.368372
0.369140
0.371585
0.375107
0.373845
0.367774
0.362844
0.360571
0.358579
0.356478
0.498572
0.492868
0.482635
0.471293
0.461918
0.446733
0.426065
0.411030
0.399320
0.390999
0.385103
0.381458
0.379453
0.378910
0.379883
0.382629
0.386422
0.385238
0.379050
0.373955
0.371570
0.369511
0.367365
0.508305
0.502589
0.492047
0.479306
0.465834
0.450400
0.433369
0.419458
0.408043
0.399667
0.393640
0.389876
0.387787
0.387157
0.387863
0.389781
0.392096
0.390965
0.386311
0.382044
0.378991
0.377005
0.375848
0.513993
0.508323
0.497728
0.484444
0.469537
0.454003
0.438229
0.424832
0.413620
0.405279
0.399239
0.395478
0.393424
0.392823
0.393491
0.395167
0.396969
0.395874
0.391792
0.387799
0.384702
0.382703
0.381627
0.516016
0.510385
0.499796
0.486328
0.470947
0.455439
0.440218
0.427159
0.416187
0.407983
0.402064
0.398464
0.396621
0.396138
0.396924
0.398831
0.401581
0.400484
0.395420
0.391115
0.387746
0.385677
0.384635
0.513598
0.508092
0.497688
0.484363
0.469053
0.453747
0.438888
0.426176
0.415539
0.407604
0.401969
0.398794
0.397426
0.396952
0.397250
0.398662
0.401043
0.399874
0.394966
0.390808
0.387537
0.385529
0.384516
0.506115
0.500845
0.490853
0.477955
0.463041
0.448142
0.433783
0.421605
0.411570
0.404106
0.399032
0.396828
0.396708
0.396103
0.394711
0.394435
0.394735
0.393365
0.389946
0.386529
0.383750
0.381945
0.381008
0.493867
0.488891
0.479415
0.467107
0.452782
0.438459
0.424742
0.413337
0.404212
0.397447
0.393211
0.392781
0.395088
0.394384
0.390241
0.387595
0.386331
0.384620
0.381747
0.378878
0.376492
0.374877
0.373991
0.476218
0.471551
0.462648
0.451019
0.437422
0.423793
0.410848
0.400356
0.392381
0.386422
0.383201
0.385082
0.391963
0.391254
0.382433
0.377175
0.374446
0.372387
0.369752
0.367180
0.365074
0.363598
0.362739
0.453952
0.449599
0.441273
0.430370
0.417539
0.404591
0.392212
0.382192
0.374648
0.369069
0.366164
0.368295
0.375375
0.374807
0.366078
0.360903
0.358264
0.356342
0.353894
0.351512
0.349571
0.348215
0.347417
0.426347
0.422317
0.414624
0.404527
0.392561
0.380281
0.368282
0.358285
0.350464
0.344837
0.341582
0.341890
0.344770
0.344460
0.340581
0.338149
0.337055
0.335735
0.333506
0.331234
0.329382
0.328127
0.327433
0.395632
0.391934
0.384886
0.375648
0.364599
0.353044
0.341469
0.331592
0.323685
0.318098
0.314642
0.313661
0.314439
0.314427
0.313388
0.313328
0.313752
0.312978
0.310673
0.308280
0.306400
0.305199
0.304577
0.362084
0.358694
0.352260
0.343841
0.333726
0.322963
0.311983
0.302496
0.294856
0.289536
0.286154
0.284669
0.284512
0.284774
0.285370
0.286837
0.288478
0.288075
0.285490
0.282850
0.280898
0.279731
0.279161
0.329769
0.326598
0.320583
0.312749
0.303352
0.293365
0.283157
0.274358
0.267291
0.262435
0.259332
0.257818
0.257435
0.257801
0.258860
0.260702
0.262606
0.262419
0.260059
0.257653
0.255895
0.254866
0.254371
0.300379
0.297313
0.291509
0.283976
0.275054
0.265753
0.256446
0.248526
0.242220
0.237907
0.235156
0.233773
0.233354
0.233648
0.234538
0.235909
0.237248
0.237181
0.235663
0.234031
0.232762
0.231971
0.231577
0.278704
0.275677
0.269943
0.262526
0.253861
0.245069
0.236506
0.229354
0.223693
0.219834
0.217367
0.216114
0.215701
0.215897
0.216530
0.217405
0.218195
0.218194
0.217368
0.216382
0.215518
0.214928
0.214618
0.266694
0.263679
0.257966
0.250589
0.242048
0.233534
0.225403
0.218690
0.213406
0.209804
0.207500
0.206320
0.205914
0.206052
0.206538
0.207162
0.207682
0.207710
0.207221
0.206552
0.205899
0.205418
0.205155
0.386007
0.382024
0.374445
0.364595
0.353071
0.341372
0.330011
0.320559
0.313040
0.307729
0.304174
0.302319
0.301392
0.300530
0.299327
0.298035
0.296606
0.294918
0.292863
0.290781
0.288888
0.287521
0.286779
0.392787
0.388772
0.381158
0.371306
0.359777
0.347958
0.336379
0.326780
0.319202
0.313808
0.310158
0.308342
0.307545
0.306661
0.305259
0.303798
0.302270
0.300490
0.298315
0.296118
0.294142
0.292730
0.291968
0.405847
0.401718
0.393924
0.383938
0.372276
0.360182
0.348186
0.338273
0.330497
0.324901
0.321045
0.319217
0.318551
0.317625
0.315973
0.314317
0.312694
0.310812
0.308480
0.306134
0.304049
0.302576
0.301785
0.423232
0.418812
0.410518
0.400023
0.387893
0.375314
0.362788
0.352376
0.344147
0.338189
0.334057
0.332027
0.331234
0.330277
0.328682
0.327133
0.325622
0.323752
0.321327
0.318884
0.316731
0.315220
0.314408
0.444358
0.439366
0.430063
0.418597
0.405682
0.392394
0.379115
0.368006
0.359056
0.352587
0.348095
0.345684
0.344518
0.343562
0.342381
0.341327
0.340265
0.338534
0.335992
0.333451
0.331269
0.329727
0.328867
0.466675
0.460821
0.450028
0.437299
0.423627
0.409520
0.395218
0.383283
0.373566
0.366538
0.361643
0.358820
0.357300
0.356384
0.355708
0.355372
0.355064
0.353514
0.350620
0.347815
0.345533
0.343932
0.343011
0.488338
0.481569
0.469175
0.455366
0.441687
0.426798
0.410753
0.397840
0.387350
0.379788
0.374475
0.371288
0.369507
0.368670
0.368510
0.369008
0.369740
0.368362
0.364827
0.361581
0.359417
0.357715
0.356391
0.502936
0.495980
0.483237
0.468969
0.454784
0.439428
0.422955
0.409628
0.398724
0.390792
0.385152
0.381685
0.379729
0.378936
0.379048
0.379924
0.381014
0.379774
0.376160
0.372791
0.370525
0.368760
0.367401
0.510424
0.503992
0.492101
0.477967
0.462746
0.447258
0.431699
0.418558
0.407596
0.399474
0.393613
0.389957
0.387899
0.387137
0.387373
0.388292
0.389308
0.388177
0.384824
0.381567
0.378925
0.377117
0.376093
0.514070
0.508141
0.497060
0.483310
0.467899
0.452442
0.437261
0.424269
0.413336
0.405144
0.399172
0.395432
0.393375
0.392722
0.393210
0.394514
0.396121
0.395075
0.391292
0.387776
0.384921
0.383015
0.381982
0.514829
0.509218
0.498648
0.485220
0.469872
0.454554
0.439671
0.426892
0.416119
0.407972
0.401984
0.398269
0.396337
0.395836
0.396691
0.398794
0.403175
0.402179
0.395704
0.391428
0.388164
0.386141
0.385091
0.511898
0.506538
0.496379
0.483324
0.468259
0.453224
0.438683
0.426267
0.415852
0.407872
0.401920
0.398355
0.396696
0.396188
0.396724
0.398573
0.402807
0.401809
0.395427
0.391246
0.388063
0.386090
0.385055
0.504391
0.499307
0.489634
0.477096
0.462530
0.447974
0.434011
0.422300
0.412687
0.405041
0.399124
0.395953
0.395165
0.394458
0.393447
0.393691
0.394648
0.393558
0.390125
0.386954
0.384358
0.382604
0.381638
0.492321
0.487531
0.478385
0.466467
0.452544
0.438654
0.425532
0.415008
0.406830
0.399707
0.393667
0.391280
0.392414
0.391490
0.387913
0.386207
0.385637
0.384362
0.381829
0.379335
0.377235
0.375700
0.374753
0.474881
0.470389
0.461799
0.450555
0.437385
0.424278
0.412188
0.403158
0.396978
0.390523
0.384335
0.383363
0.389787
0.388711
0.379329
0.375184
0.373240
0.371748
0.369662
0.367621
0.365960
0.364612
0.363642
0.452808
0.448599
0.440535
0.429959
0.417506
0.405050
0.393524
0.384978
0.379254
0.373184
0.367298
0.366550
0.373105
0.372129
0.362823
0.358695
0.356758
0.355394
0.353567
0.351789
0.350357
0.349166
0.348275
0.425376
0.421445
0.413921
0.404025
0.392302
0.380374
0.368967
0.359885
0.353058
0.347099
0.342044
0.340374
0.341974
0.341321
0.337843
0.336067
0.335297
0.334385
0.332815
0.331176
0.329804
0.328751
0.328054
0.394831
0.391171
0.384172
0.374973
0.364003
0.352666
0.341507
0.332175
0.324763
0.319039
0.314762
0.312796
0.312790
0.312462
0.311431
0.311273
0.311418
0.310885
0.309420
0.307824
0.306479
0.305531
0.304979
0.361461
0.358054
0.351558
0.343030
0.332848
0.322210
0.311574
0.302496
0.295166
0.289846
0.286158
0.284245
0.283660
0.283596
0.283813
0.284568
0.285379
0.285105
0.283640
0.282041
0.280733
0.279869
0.279409
0.329339
0.326119
0.319988
0.311975
0.302442
0.292523
0.282608
0.274150
0.267328
0.262530
0.259326
0.257627
0.257010
0.257082
0.257650
0.258641
0.259607
0.259487
0.258214
0.256813
0.255664
0.254921
0.254535
0.300134
0.297023
0.291112
0.283420
0.274371
0.265108
0.256014
0.248341
0.242208
0.237955
0.235174
0.233705
0.233153
0.233247
0.233786
0.234587
0.235319
0.235288
0.234454
0.233467
0.232605
0.232018
0.231707
0.278601
0.275544
0.269740
0.262220
0.253471
0.244701
0.236268
0.229264
0.223707
0.219889
0.217413
0.216116
0.215627
0.215702
0.216135
0.216714
0.217209
0.217227
0.216737
0.216087
0.215454
0.214993
0.214739
0.266667
0.263633
0.257876
0.250435
0.241843
0.233342
0.225290
0.218668
0.213446
0.209870
0.207562
0.206356
0.205900
0.205959
0.206323
0.206785
0.207157
0.207197
0.206879
0.206398
0.205890
0.205497
0.205276
0.386052
0.381875
0.373931
0.363678
0.351832
0.340115
0.329067
0.320092
0.313095
0.308162
0.304888
0.303331
0.302669
0.301778
0.300235
0.298558
0.296799
0.294869
0.292631
0.290438
0.288488
0.287101
0.286353
0.392958
0.388707
0.380635
0.370272
0.358330
0.346507
0.335375
0.326424
0.319520
0.314558
0.311174
0.309688
0.309236
0.308304
0.306430
0.304472
0.302556
0.300505
0.298127
0.295804
0.293765
0.292331
0.291563
0.406308
0.401867
0.393444
0.382780
0.370567
0.358483
0.347110
0.338064
0.331154
0.326054
0.322445
0.320989
0.320772
0.319768
0.317460
0.315153
0.313052
0.310868
0.308330
0.305860
0.303715
0.302224
0.301431
0.424119
0.419303
0.410229
0.398938
0.386177
0.373595
0.361720
0.352190
0.344827
0.339363
0.335470
0.333796
0.333424
0.332373
0.330103
0.327863
0.325826
0.323670
0.321118
0.318625
0.316457
0.314951
0.314144
0.446161
0.440606
0.430238
0.417799
0.404120
0.390771
0.378089
0.367698
0.359440
0.353391
0.349140
0.347010
0.346117
0.345051
0.343312
0.341601
0.339945
0.337992
0.335555
0.333152
0.331058
0.329569
0.328745
0.470342
0.463558
0.451004
0.436822
0.421980
0.407724
0.394135
0.382824
0.373656
0.366976
0.362315
0.359701
0.358323
0.357265
0.356072
0.354982
0.353837
0.352140
0.349772
0.347435
0.345407
0.343928
0.343073
0.494440
0.486241
0.471022
0.454938
0.439026
0.423907
0.409335
0.397205
0.387255
0.380003
0.374900
0.371863
0.370135
0.369114
0.368385
0.367895
0.367373
0.365913
0.363445
0.361051
0.359055
0.357546
0.356592
0.508793
0.500463
0.485001
0.468558
0.452221
0.436667
0.421642
0.409039
0.398602
0.390927
0.385455
0.382089
0.380144
0.379185
0.378807
0.378795
0.378772
0.377497
0.374901
0.372380
0.370272
0.368694
0.367702
0.513438
0.506227
0.492868
0.477595
0.461468
0.445919
0.430965
0.418228
0.407561
0.399612
0.393856
0.390254
0.388201
0.387353
0.387400
0.387961
0.389252
0.388116
0.384489
0.381616
0.379162
0.377454
0.376470
0.514862
0.508617
0.496948
0.482774
0.467079
0.451693
0.436855
0.424134
0.413409
0.405322
0.399383
0.395640
0.393577
0.392920
0.393511
0.395121
0.398952
0.397931
0.391985
0.388235
0.385321
0.383425
0.382379
0.514381
0.508709
0.498024
0.484572
0.469279
0.454134
0.439513
0.426962
0.416364
0.408260
0.402200
0.398395
0.396475
0.396074
0.397915
0.402059
0.423192
0.422253
0.399172
0.392999
0.388864
0.386737
0.385562
0.510885
0.505586
0.495529
0.482646
0.467795
0.453011
0.438763
0.426635
0.416471
0.408471
0.402245
0.398426
0.396780
0.396354
0.397825
0.401801
0.422892
0.421998
0.398994
0.392898
0.388840
0.386760
0.385595
0.503142
0.498180
0.488729
0.476476
0.462229
0.448009
0.434469
0.423296
0.414283
0.406550
0.399926
0.396258
0.396246
0.395466
0.393583
0.394317
0.397825
0.396898
0.391194
0.387708
0.385064
0.383307
0.382268
0.491039
0.486401
0.477534
0.465962
0.452433
0.438990
0.426559
0.417154
0.410434
0.403171
0.395565
0.392472
0.396319
0.395157
0.388254
0.386197
0.386522
0.385458
0.382302
0.379977
0.378089
0.376619
0.375567
0.473675
0.469346
0.461057
0.450187
0.437460
0.424925
0.413907
0.406879
0.403796
0.397274
0.388817
0.388449
0.416521
0.415012
0.382749
0.375809
0.372947
0.371612
0.369790
0.368209
0.367038
0.365820
0.364680
0.451748
0.447695
0.439916
0.429687
0.417649
0.405745
0.395278
0.388737
0.386143
0.379999
0.371785
0.371590
0.399639
0.398192
0.366070
0.359084
0.356100
0.354892
0.353461
0.352232
0.351356
0.350335
0.349290
0.424524
0.420719
0.413422
0.403798
0.392388
0.380842
0.370081
0.362099
0.356744
0.350628
0.343943
0.341508
0.345675
0.344661
0.337664
0.335190
0.334208
0.333500
0.332400
0.331283
0.330383
0.329519
0.328785
0.394204
0.390630
0.383783
0.374756
0.363986
0.352888
0.342086
0.333260
0.326436
0.320597
0.315563
0.313043
0.313656
0.313034
0.310658
0.310091
0.309939
0.309556
0.308639
0.307604
0.306696
0.305960
0.305456
0.361059
0.357700
0.351281
0.342832
0.332750
0.322255
0.311828
0.302995
0.295879
0.290498
0.286484
0.284246
0.283490
0.283156
0.282893
0.283156
0.283483
0.283305
0.282512
0.281566
0.280714
0.280085
0.279713
0.329127
0.325932
0.319831
0.311835
0.302337
0.292506
0.282736
0.274430
0.267708
0.262886
0.259537
0.257658
0.256867
0.256706
0.256883
0.257361
0.257802
0.257738
0.257098
0.256302
0.255564
0.255038
0.254744
0.300081
0.296982
0.291081
0.283384
0.274343
0.265134
0.256140
0.248565
0.242486
0.238222
0.235367
0.233790
0.233105
0.233028
0.233306
0.233756
0.234141
0.234138
0.233705
0.233117
0.232539
0.232109
0.231869
0.278649
0.275601
0.269806
0.262286
0.253545
0.244808
0.236437
0.229490
0.223960
0.220131
0.217610
0.216246
0.215666
0.215626
0.215892
0.216269
0.216577
0.216606
0.216326
0.215899
0.215443
0.215086
0.214883
0.266763
0.263738
0.257994
0.250561
0.241980
0.233504
0.225491
0.218900
0.213691
0.210104
0.207764
0.206510
0.205987
0.205962
0.206212
0.206545
0.206810
0.206852
0.206649
0.206304
0.205914
0.205597
0.205413
0.386970
0.382542
0.374154
0.363460
0.351289
0.339480
0.328572
0.319860
0.313137
0.308370
0.305140
0.303565
0.302849
0.301866
0.300187
0.298352
0.296449
0.294429
0.292163
0.289989
0.288080
0.286728
0.286000
0.394127
0.389569
0.380943
0.370052
0.357729
0.345818
0.334882
0.326266
0.319692
0.314904
0.311527
0.309982
0.309446
0.308404
0.306383
0.304259
0.302194
0.300054
0.297657
0.295364
0.293372
0.291978
0.291231
0.407881
0.403054
0.393879
0.382569
0.369906
0.357743
0.346639
0.338015
0.331502
0.326583
0.322932
0.321362
0.321021
0.319887
0.317416
0.314929
0.312668
0.310404
0.307867
0.305450
0.303371
0.301931
0.301159
0.425603
0.420427
0.410634
0.398730
0.385543
0.372912
0.361322
0.352214
0.345233
0.339946
0.336003
0.334202
0.333690
0.332504
0.330058
0.327619
0.325401
0.323185
0.320681
0.318289
0.316225
0.314791
0.313999
0.447052
0.441253
0.430435
0.417574
0.403591
0.390227
0.377801
0.367750
0.359798
0.353892
0.349619
0.347400
0.346393
0.345186
0.343251
0.341307
0.339437
0.337443
0.335151
0.332962
0.331073
0.329674
0.328839
0.470714
0.463794
0.450986
0.436550
0.421488
0.407262
0.393935
0.382891
0.373949
0.367383
0.362728
0.360063
0.358592
0.357390
0.355969
0.354576
0.353130
0.351426
0.349380
0.347447
0.345793
0.344441
0.343516
0.494430
0.486166
0.470808
0.454547
0.438352
0.423308
0.409144
0.397279
0.387516
0.380360
0.375276
0.372206
0.370395
0.369227
0.368231
0.367346
0.366387
0.364958
0.363039
0.361277
0.359850
0.358505
0.357401
0.508591
0.500235
0.484697
0.468149
0.451586
0.436143
0.421523
0.409155
0.398867
0.391273
0.385820
0.382425
0.380400
0.379312
0.378690
0.378301
0.377852
0.376624
0.374584
0.372692
0.371143
0.369726
0.368576
0.513263
0.506019
0.492599
0.477292
0.461139
0.445710
0.430989
0.418417
0.407859
0.399965
0.394216
0.390582
0.388463
0.387516
0.387397
0.387715
0.388746
0.387638
0.384359
0.381899
0.379823
0.378216
0.377118
0.514898
0.508574
0.496775
0.482550
0.466879
0.451614
0.436948
0.424359
0.413722
0.405671
0.399722
0.395935
0.393805
0.393076
0.393570
0.395038
0.398715
0.397711
0.391982
0.388494
0.385840
0.383997
0.382841
0.514682
0.508873
0.497958
0.484401
0.469136
0.454110
0.439635
0.427199
0.416670
0.408583
0.402487
0.398606
0.396596
0.396137
0.397930
0.401988
0.423014
0.422105
0.399221
0.393288
0.389473
0.387379
0.385993
0.511088
0.505671
0.495407
0.482447
0.467646
0.452998
0.438893
0.426870
0.416750
0.408744
0.402434
0.398472
0.396671
0.396189
0.397673
0.401634
0.422671
0.421840
0.399030
0.393158
0.389398
0.387360
0.386002
0.502911
0.497911
0.488407
0.476193
0.462071
0.448010
0.434613
0.423532
0.414543
0.406748
0.399952
0.396012
0.395714
0.394857
0.393100
0.393945
0.397510
0.396685
0.391162
0.387866
0.385408
0.383710
0.382620
0.490447
0.485850
0.477062
0.465637
0.452294
0.439031
0.426739
0.417405
0.410672
0.403278
0.395368
0.391792
0.395116
0.393852
0.387259
0.385490
0.385990
0.385094
0.382158
0.380054
0.378356
0.376981
0.375943
0.472924
0.468687
0.460563
0.449907
0.437407
0.425059
0.414163
0.407174
0.404031
0.397308
0.388412
0.387330
0.414581
0.412938
0.381224
0.374747
0.372159
0.371055
0.369514
0.368213
0.367269
0.366188
0.365102
0.451027
0.447098
0.439529
0.429556
0.417762
0.406042
0.395663
0.389120
0.386426
0.380064
0.371398
0.370478
0.397684
0.396087
0.364482
0.357920
0.355178
0.354211
0.353093
0.352178
0.351555
0.350703
0.349733
0.423986
0.420311
0.413251
0.403916
0.392777
0.381392
0.370658
0.362622
0.357146
0.350829
0.343795
0.340846
0.344447
0.343263
0.336475
0.334175
0.333289
0.332759
0.331968
0.331179
0.330548
0.329857
0.329201
0.393899
0.390463
0.383873
0.375172
0.364709
0.353745
0.342887
0.333934
0.326958
0.320937
0.315652
0.312803
0.313062
0.312256
0.309845
0.309213
0.308993
0.308724
0.308124
0.307434
0.306803
0.306240
0.305817
0.360975
0.357757
0.351607
0.343513
0.333768
0.323380
0.312812
0.303781
0.296480
0.290933
0.286730
0.284273
0.283278
0.282755
0.282317
0.282357
0.282482
0.282373
0.281919
0.281334
0.280760
0.280303
0.280010
0.329191
0.326130
0.320272
0.312595
0.303396
0.293654
0.283726
0.275214
0.268305
0.263347
0.259854
0.257814
0.256839
0.256514
0.256488
0.256709
0.256912
0.256895
0.256558
0.256080
0.255577
0.255212
0.254989
0.300242
0.297238
0.291516
0.284051
0.275221
0.266071
0.256970
0.249248
0.243035
0.238663
0.235702
0.234010
0.233196
0.232983
0.233096
0.233351
0.233569
0.233585
0.233350
0.232982
0.232579
0.232264
0.232078
0.278845
0.275862
0.270189
0.262822
0.254215
0.245519
0.237090
0.230054
0.224437
0.220533
0.217936
0.216491
0.215820
0.215679
0.215824
0.216072
0.216276
0.216308
0.216138
0.215847
0.215509
0.215232
0.215066
0.266965
0.263989
0.258336
0.251012
0.242525
0.234081
0.226036
0.219388
0.214118
0.210475
0.208079
0.206764
0.206171
0.206065
0.206221
0.206459
0.206651
0.206689
0.206553
0.206299
0.205994
0.205737
0.205583
0.389036
0.384242
0.375165
0.363911
0.351345
0.339384
0.328515
0.319929
0.313307
0.308497
0.305026
0.303069
0.301944
0.300789
0.299163
0.297394
0.295524
0.293563
0.291423
0.289397
0.287621
0.286356
0.285671
0.396876
0.391822
0.382215
0.370610
0.357824
0.345748
0.334866
0.326395
0.319925
0.315060
0.311359
0.309291
0.308196
0.306960
0.305097
0.303132
0.301147
0.299101
0.296868
0.294759
0.292929
0.291634
0.290932
0.412041
0.406484
0.395577
0.383302
0.370073
0.357736
0.346707
0.338247
0.331841
0.326800
0.322709
0.320438
0.319338
0.317984
0.315814
0.313610
0.311498
0.309370
0.307053
0.304877
0.303011
0.301685
0.300952
0.429175
0.423382
0.412068
0.399383
0.385759
0.373010
0.361510
0.352559
0.345676
0.340244
0.335849
0.333346
0.332087
0.330669
0.328508
0.326343
0.324279
0.322210
0.319966
0.317881
0.316106
0.314793
0.314007
0.447570
0.441719
0.430724
0.417800
0.403783
0.390456
0.378138
0.368200
0.360302
0.354273
0.349647
0.346904
0.345352
0.343936
0.342116
0.340299
0.338503
0.336659
0.334692
0.332929
0.331489
0.330236
0.329308
0.467953
0.461632
0.449903
0.436257
0.421618
0.407610
0.394419
0.383440
0.374508
0.367835
0.362924
0.359911
0.358081
0.356695
0.355245
0.353839
0.352387
0.350850
0.349259
0.347996
0.347125
0.345956
0.344720
0.488291
0.481281
0.468320
0.453695
0.438343
0.423687
0.409724
0.397901
0.388176
0.380922
0.375600
0.372297
0.370243
0.368904
0.367790
0.366793
0.365730
0.364498
0.363252
0.362509
0.362431
0.361308
0.359478
0.502350
0.495254
0.482132
0.467257
0.451584
0.436549
0.422133
0.409799
0.399547
0.391867
0.386221
0.382660
0.380459
0.379208
0.378427
0.377867
0.377206
0.376147
0.374849
0.373993
0.373815
0.372606
0.370704
0.510065
0.503471
0.491264
0.476878
0.461285
0.446146
0.431561
0.419015
0.408442
0.400492
0.394646
0.390891
0.388624
0.387527
0.387173
0.387186
0.387170
0.386162
0.384249
0.382620
0.381526
0.380082
0.378522
0.514654
0.508373
0.496684
0.482613
0.467118
0.451993
0.437418
0.424859
0.414218
0.406138
0.400131
0.396251
0.393983
0.393091
0.393227
0.393996
0.394998
0.394040
0.391168
0.388724
0.387055
0.385352
0.383744
0.516640
0.510422
0.498792
0.484814
0.469412
0.454398
0.439965
0.427540
0.416986
0.408885
0.402771
0.398813
0.396591
0.395889
0.396558
0.398318
0.402274
0.401406
0.395819
0.392645
0.391407
0.389522
0.386932
0.513470
0.507540
0.496389
0.482867
0.467841
0.453144
0.439024
0.426923
0.416665
0.408634
0.402393
0.398358
0.396188
0.395476
0.396047
0.397808
0.401828
0.401041
0.395509
0.392356
0.391122
0.389291
0.386776
0.504275
0.498956
0.488909
0.476344
0.462074
0.447950
0.434407
0.422968
0.413422
0.405558
0.399032
0.394915
0.393082
0.392131
0.391635
0.392284
0.393428
0.392684
0.389943
0.387510
0.385783
0.384223
0.382883
0.490858
0.486126
0.477113
0.465553
0.452143
0.438760
0.426044
0.415729
0.407493
0.399914
0.392789
0.388659
0.387824
0.386577
0.384295
0.383701
0.383779
0.383071
0.381304
0.379564
0.378186
0.376954
0.375955
0.472810
0.468553
0.460408
0.449765
0.437253
0.424681
0.412942
0.404022
0.397634
0.390473
0.382666
0.379045
0.382163
0.380672
0.373731
0.371436
0.370563
0.369858
0.368715
0.367580
0.366675
0.365749
0.364927
0.450797
0.446915
0.439452
0.429619
0.417908
0.405969
0.394682
0.386119
0.380081
0.373239
0.365692
0.362265
0.365465
0.364005
0.357041
0.354643
0.353689
0.353120
0.352326
0.351566
0.350971
0.350281
0.349603
0.423865
0.420307
0.413487
0.404460
0.393579
0.382108
0.370739
0.361460
0.354241
0.347612
0.341338
0.337835
0.337335
0.336148
0.333644
0.332615
0.332227
0.331897
0.331354
0.330776
0.330275
0.329750
0.329294
0.393995
0.390741
0.384534
0.376358
0.366382
0.355429
0.344011
0.334229
0.326315
0.320010
0.314892
0.311816
0.310556
0.309649
0.308625
0.308294
0.308195
0.308026
0.307648
0.307195
0.306755
0.306348
0.306045
0.361291
0.358302
0.352659
0.345292
0.336269
0.325934
0.314716
0.304929
0.296984
0.291131
0.286840
0.284230
0.282867
0.282198
0.281849
0.281825
0.281877
0.281809
0.281549
0.281194
0.280820
0.280496
0.280282
0.329627
0.326783
0.321426
0.314481
0.306018
0.296328
0.285772
0.276587
0.269169
0.263912
0.260250
0.258065
0.256895
0.256415
0.256293
0.256379
0.256484
0.256475
0.256293
0.256010
0.255689
0.255424
0.255257
0.300663
0.297832
0.292485
0.285544
0.277221
0.268119
0.258607
0.250429
0.243864
0.239270
0.236160
0.234347
0.233404
0.233067
0.233056
0.233188
0.233316
0.233333
0.233202
0.232972
0.232698
0.232464
0.232320
0.279210
0.276345
0.270921
0.263877
0.255570
0.246914
0.238264
0.230964
0.225129
0.221080
0.218374
0.216836
0.216068
0.215830
0.215872
0.216023
0.216156
0.216182
0.216077
0.215876
0.215628
0.215412
0.215278
0.267285
0.264394
0.258912
0.251803
0.243505
0.235094
0.226928
0.220120
0.214710
0.210968
0.208490
0.207103
0.206433
0.206247
0.206315
0.206472
0.206605
0.206633
0.206537
0.206349
0.206112
0.205903
0.205773
0.392075
0.386781
0.376751
0.364808
0.351826
0.339718
0.328908
0.320494
0.313999
0.309042
0.305101
0.302531
0.300853
0.299454
0.297869
0.296203
0.294418
0.292572
0.290608
0.288772
0.287157
0.285999
0.285365
0.401552
0.395686
0.384373
0.371736
0.358407
0.346164
0.335377
0.327149
0.320876
0.315827
0.311494
0.308610
0.306785
0.305268
0.303534
0.301755
0.299904
0.298010
0.295997
0.294124
0.292491
0.291317
0.290666
0.420524
0.413489
0.398824
0.384818
0.370821
0.358290
0.347397
0.339268
0.333148
0.327874
0.322942
0.319599
0.317546
0.315866
0.313944
0.312037
0.310122
0.308196
0.306164
0.304297
0.302693
0.301508
0.300812
0.437047
0.429898
0.415035
0.400814
0.386563
0.373685
0.362330
0.353689
0.347066
0.341384
0.336144
0.332574
0.330369
0.328622
0.326698
0.324828
0.322970
0.321127
0.319225
0.317548
0.316160
0.315006
0.314192
0.450018
0.443802
0.431872
0.418600
0.404509
0.391232
0.379038
0.369280
0.361500
0.355239
0.349971
0.346427
0.344165
0.342464
0.340748
0.339106
0.337466
0.335862
0.334334
0.333199
0.332469
0.331408
0.330230
0.466298
0.460421
0.449396
0.436438
0.422267
0.408507
0.395420
0.384490
0.375549
0.368664
0.363304
0.359750
0.357439
0.355815
0.354353
0.353011
0.351671
0.350421
0.349478
0.349325
0.349931
0.349013
0.346965
0.483505
0.477555
0.466491
0.453359
0.438906
0.424660
0.410807
0.398959
0.389182
0.381735
0.376060
0.372383
0.369992
0.368449
0.367256
0.366251
0.365270
0.364397
0.364111
0.365233
0.368073
0.367272
0.363460
0.497471
0.491437
0.480229
0.466868
0.452117
0.437504
0.423191
0.410810
0.400495
0.392652
0.386737
0.382907
0.380456
0.379022
0.378127
0.377507
0.376866
0.376135
0.375797
0.376812
0.379582
0.378682
0.374755
0.508037
0.501912
0.490539
0.476909
0.461852
0.446988
0.432471
0.419887
0.409242
0.401179
0.395169
0.391224
0.388766
0.387504
0.387007
0.386884
0.386699
0.385886
0.384731
0.384305
0.384941
0.383720
0.381072
0.516232
0.509669
0.497487
0.483203
0.467727
0.452672
0.438123
0.425543
0.414859
0.406715
0.400613
0.396606
0.394185
0.393137
0.393082
0.393556
0.393950
0.393091
0.391187
0.389809
0.389748
0.388203
0.385484
0.521528
0.514340
0.500977
0.485898
0.470046
0.454911
0.440450
0.427998
0.417404
0.409275
0.403135
0.399101
0.396737
0.395867
0.396227
0.397290
0.399007
0.398224
0.395306
0.393974
0.396366
0.394643
0.389067
0.518845
0.511829
0.498748
0.483947
0.468344
0.453452
0.439254
0.427062
0.416688
0.408647
0.402480
0.398419
0.396074
0.395208
0.395553
0.396653
0.398437
0.397717
0.394815
0.393424
0.395714
0.394039
0.388619
0.507569
0.501572
0.490349
0.476968
0.462297
0.447995
0.434284
0.422546
0.412608
0.404725
0.398488
0.394392
0.392143
0.391099
0.390865
0.391408
0.391984
0.391285
0.389346
0.387642
0.387046
0.385621
0.383522
0.492357
0.487304
0.477743
0.465781
0.452139
0.438563
0.425472
0.414394
0.405139
0.397486
0.391080
0.386968
0.384994
0.383730
0.382694
0.382569
0.382636
0.382015
0.380608
0.379210
0.378266
0.377181
0.376063
0.473388
0.469007
0.460660
0.449867
0.437233
0.424411
0.411995
0.401663
0.393293
0.385942
0.379398
0.375470
0.374882
0.373463
0.370629
0.369758
0.369345
0.368817
0.367909
0.366978
0.366220
0.365461
0.364805
0.451088
0.447194
0.439734
0.429952
0.418265
0.406095
0.394046
0.383965
0.375853
0.368771
0.362479
0.358747
0.358265
0.356870
0.353976
0.352990
0.352513
0.352123
0.351545
0.350974
0.350486
0.349967
0.349504
0.424195
0.420726
0.414114
0.405407
0.394815
0.383228
0.371176
0.360780
0.352268
0.345406
0.339778
0.336264
0.334633
0.333414
0.332119
0.331575
0.331325
0.331091
0.330736
0.330367
0.330020
0.329656
0.329352
0.394506
0.391448
0.385690
0.378217
0.368938
0.357961
0.345717
0.334921
0.326116
0.319510
0.314533
0.311408
0.309717
0.308707
0.307964
0.307688
0.307568
0.307438
0.307213
0.306955
0.306684
0.306413
0.306203
0.361979
0.359276
0.354305
0.348031
0.340150
0.329844
0.317487
0.306521
0.297749
0.291507
0.287100
0.284377
0.282817
0.282015
0.281614
0.281495
0.281468
0.281408
0.281265
0.281071
0.280847
0.280631
0.280477
0.330364
0.327811
0.323144
0.317324
0.310048
0.300400
0.288706
0.278391
0.270231
0.264584
0.260730
0.258409
0.257096
0.256483
0.256245
0.256215
0.256238
0.256222
0.256123
0.255963
0.255763
0.255579
0.255453
0.301305
0.298692
0.293843
0.287679
0.280144
0.271078
0.260832
0.251903
0.244829
0.239947
0.236669
0.234735
0.233678
0.233228
0.233106
0.233135
0.233190
0.233195
0.233116
0.232971
0.232785
0.232612
0.232497
0.279718
0.276994
0.271874
0.265274
0.257391
0.248764
0.239741
0.232034
0.225902
0.221671
0.218846
0.217215
0.216356
0.216027
0.215975
0.216040
0.216110
0.216119
0.216043
0.215900
0.215713
0.215541
0.215430
0.267703
0.264909
0.259625
0.252787
0.244732
0.236347
0.227986
0.220946
0.215354
0.211492
0.208928
0.207467
0.206721
0.206457
0.206443
0.206524
0.206599
0.206607
0.206529
0.206382
0.206192
0.206018
0.205907
0.396066
0.390160
0.378582
0.365877
0.352486
0.340277
0.329558
0.321351
0.315023
0.309908
0.305439
0.302253
0.300039
0.298371
0.296747
0.295123
0.293395
0.291645
0.289836
0.288167
0.286705
0.285648
0.285064
0.409165
0.402052
0.387239
0.373160
0.359191
0.346815
0.336168
0.328259
0.322276
0.317045
0.311999
0.308302
0.305796
0.303971
0.302239
0.300547
0.298784
0.297014
0.295193
0.293525
0.292077
0.291016
0.290413
0.440465
0.430368
0.404553
0.387163
0.371858
0.359101
0.348399
0.340731
0.335068
0.329585
0.323693
0.319283
0.316362
0.314325
0.312458
0.310697
0.308910
0.307149
0.305368
0.303777
0.302433
0.301383
0.300710
0.456510
0.446383
0.420554
0.403086
0.387631
0.374584
0.363433
0.355242
0.349059
0.343160
0.336961
0.332325
0.329251
0.327144
0.325269
0.323540
0.321818
0.320169
0.318587
0.317310
0.316358
0.315364
0.314464
0.456028
0.448866
0.433990
0.419755
0.405387
0.392157
0.380154
0.370691
0.363215
0.356747
0.350706
0.346345
0.343398
0.341378
0.339642
0.338077
0.336553
0.335176
0.334116
0.333706
0.333988
0.333127
0.331431
0.466950
0.461099
0.449710
0.436953
0.423044
0.409503
0.396584
0.385817
0.377061
0.369987
0.364025
0.359880
0.357054
0.355152
0.353607
0.352280
0.351044
0.350102
0.349935
0.351270
0.354347
0.353704
0.349962
0.481321
0.475906
0.465720
0.453437
0.439610
0.425711
0.412085
0.400362
0.392829
0.385196
0.376926
0.372766
0.369919
0.368125
0.366805
0.365771
0.364895
0.364463
0.365502
0.369553
0.378174
0.377747
0.369359
0.495111
0.489628
0.479372
0.466883
0.452775
0.438515
0.424418
0.412134
0.404064
0.396066
0.387621
0.383406
0.380571
0.378910
0.377865
0.377178
0.376601
0.376287
0.377277
0.381246
0.389885
0.389356
0.380763
0.507669
0.501676
0.490510
0.477213
0.462495
0.447858
0.433458
0.420923
0.410371
0.402210
0.395900
0.391699
0.388983
0.387518
0.386851
0.386614
0.386345
0.385778
0.385555
0.386862
0.391045
0.390090
0.384702
0.519099
0.511996
0.498811
0.483993
0.468399
0.453381
0.438888
0.426340
0.415719
0.407519
0.401230
0.397053
0.394434
0.393203
0.392961
0.393256
0.393392
0.392690
0.391713
0.391941
0.396208
0.394860
0.388457
0.528051
0.519579
0.503799
0.487232
0.470764
0.455472
0.440996
0.428553
0.417957
0.409806
0.403608
0.399468
0.396939
0.395895
0.395998
0.396743
0.397385
0.396821
0.396409
0.398700
0.418218
0.416699
0.394918
0.525754
0.517368
0.501719
0.485284
0.468953
0.453840
0.439588
0.427366
0.416950
0.408908
0.402755
0.398637
0.396130
0.395104
0.395224
0.396010
0.396706
0.396181
0.395731
0.397857
0.417110
0.415631
0.394126
0.511743
0.504918
0.492183
0.477797
0.462644
0.448168
0.434363
0.422497
0.412386
0.404506
0.398399
0.394290
0.391771
0.390594
0.390382
0.390794
0.391086
0.390450
0.389211
0.388657
0.391623
0.390352
0.385155
0.494434
0.488977
0.478690
0.466218
0.452292
0.438564
0.425283
0.413864
0.404158
0.396488
0.390416
0.386331
0.383842
0.382478
0.381821
0.381760
0.381723
0.381149
0.380122
0.379231
0.379616
0.378685
0.376595
0.474501
0.469928
0.461231
0.450185
0.437384
0.424394
0.411630
0.400651
0.391397
0.383977
0.377981
0.374002
0.371748
0.370271
0.369110
0.368647
0.368366
0.367915
0.367232
0.366593
0.366229
0.365633
0.364913
0.451911
0.447931
0.440323
0.430471
0.418746
0.406424
0.393940
0.383119
0.374050
0.366861
0.361101
0.357313
0.355173
0.353721
0.352489
0.351905
0.351565
0.351250
0.350871
0.350541
0.350307
0.349949
0.349548
0.424998
0.421538
0.414995
0.406483
0.396120
0.384438
0.371868
0.360793
0.351588
0.344579
0.339216
0.335701
0.333561
0.332244
0.331328
0.330853
0.330581
0.330374
0.330168
0.330001
0.329847
0.329621
0.329392
0.395427
0.392481
0.387038
0.380158
0.371544
0.360527
0.347464
0.335820
0.326375
0.319529
0.314564
0.311380
0.309419
0.308286
0.307589
0.307236
0.307037
0.306902
0.306779
0.306673
0.306555
0.306389
0.306236
0.363014
0.360519
0.356114
0.350872
0.344181
0.333877
0.320254
0.308109
0.298584
0.292005
0.287465
0.284638
0.282924
0.281994
0.281489
0.281249
0.281121
0.281039
0.280955
0.280864
0.280746
0.280608
0.280494
0.331377
0.329049
0.324982
0.320247
0.314231
0.304600
0.291605
0.280107
0.271220
0.265232
0.261208
0.258769
0.257326
0.256596
0.256241
0.256093
0.256019
0.255974
0.255907
0.255812
0.255684
0.255556
0.255460
0.302155
0.299700
0.295259
0.289809
0.283075
0.274018
0.262950
0.253255
0.245696
0.240568
0.237151
0.235115
0.233954
0.233403
0.233171
0.233098
0.233070
0.233039
0.232971
0.232865
0.232725
0.232590
0.232496
0.280378
0.277746
0.272856
0.266628
0.259145
0.250525
0.241097
0.232997
0.226594
0.222214
0.219292
0.217583
0.216641
0.216224
0.216078
0.216053
0.216050
0.216021
0.215942
0.215820
0.215665
0.215518
0.215420
0.268238
0.265500
0.260350
0.253716
0.245865
0.237487
0.228928
0.221680
0.215934
0.211978
0.209345
0.207821
0.207005
0.206664
0.206563
0.206563
0.206570
0.206538
0.206449
0.206315
0.206147
0.205992
0.205890
0.396572
0.390646
0.379036
0.366304
0.352908
0.340719
0.330034
0.321839
0.315468
0.310238
0.305565
0.302100
0.299597
0.297736
0.296025
0.294369
0.292640
0.290933
0.289216
0.287663
0.286311
0.285335
0.284792
0.409632
0.402504
0.387667
0.373569
0.359602
0.347252
0.336642
0.328739
0.322699
0.317343
0.312082
0.308081
0.305255
0.303230
0.301432
0.299728
0.297977
0.296266
0.294559
0.293027
0.291705
0.290734
0.290176
0.440824
0.430727
0.404912
0.387528
0.372243
0.359533
0.348879
0.341220
0.335493
0.329876
0.323753
0.319004
0.315721
0.313476
0.311566
0.309816
0.308057
0.306376
0.304737
0.303311
0.302118
0.301173
0.300549
0.456649
0.446560
0.420783
0.403370
0.387974
0.375019
0.363961
0.355824
0.349609
0.343592
0.337140
0.332137
0.328673
0.326351
0.324423
0.322696
0.320994
0.319440
0.318019
0.316932
0.316153
0.315284
0.314431
0.455822
0.448746
0.434009
0.419918
0.405690
0.392616
0.380789
0.371487
0.364089
0.357523
0.351186
0.346426
0.343090
0.340825
0.338986
0.337383
0.335865
0.334571
0.333682
0.333497
0.334012
0.333279
0.331601
0.466287
0.460594
0.449462
0.436965
0.423294
0.409992
0.397357
0.386891
0.378355
0.371213
0.364886
0.360286
0.357051
0.354873
0.353170
0.351758
0.350502
0.349635
0.349661
0.351289
0.354703
0.354201
0.350411
0.480259
0.475067
0.465235
0.453312
0.439803
0.426219
0.412970
0.401673
0.394505
0.386834
0.378114
0.373441
0.370156
0.368059
0.366536
0.365374
0.364447
0.364089
0.365362
0.369805
0.378927
0.378658
0.370108
0.493943
0.488698
0.478812
0.466703
0.452926
0.438999
0.425289
0.413439
0.405740
0.397730
0.388863
0.384168
0.380913
0.378954
0.377675
0.376815
0.376143
0.375892
0.377120
0.381492
0.390637
0.390280
0.381528
0.506730
0.500923
0.490055
0.477071
0.462640
0.448282
0.434192
0.421987
0.411697
0.403530
0.396937
0.392379
0.389329
0.387579
0.386653
0.386194
0.385778
0.385234
0.385222
0.386857
0.391414
0.390624
0.385195
0.518519
0.511530
0.498529
0.483926
0.468544
0.453734
0.439460
0.427129
0.416668
0.408467
0.402010
0.397596
0.394718
0.393222
0.392693
0.392708
0.392622
0.391914
0.391154
0.391678
0.396244
0.395063
0.388693
0.527857
0.519431
0.503697
0.487242
0.470906
0.455758
0.441431
0.429121
0.418613
0.410466
0.404176
0.399879
0.397137
0.395841
0.395631
0.396033
0.396327
0.395740
0.395632
0.398235
0.418035
0.416692
0.394977
0.525828
0.517444
0.501760
0.485354
0.469083
0.454067
0.439916
0.427775
0.417399
0.409370
0.403173
0.398937
0.396232
0.394973
0.394794
0.395235
0.395572
0.395026
0.394880
0.397317
0.416841
0.415542
0.394110
0.512056
0.505185
0.492363
0.477928
0.462772
0.448340
0.434595
0.422769
0.412657
0.404786
0.398676
0.394472
0.391749
0.390354
0.389913
0.390054
0.390110
0.389458
0.388435
0.388168
0.391406
0.390301
0.385161
0.495103
0.489534
0.479055
0.466430
0.452425
0.438687
0.425419
0.413977
0.404193
0.396530
0.390516
0.386348
0.383605
0.382045
0.381276
0.381037
0.380842
0.380272
0.379443
0.378849
0.379534
0.378763
0.376697
0.475578
0.470825
0.461807
0.450503
0.437542
0.424490
0.411687
0.400603
0.391158
0.383738
0.377875
0.373807
0.371145
0.369499
0.368445
0.367920
0.367552
0.367128
0.366645
0.366325
0.366297
0.365856
0.365120
0.453175
0.449001
0.441037
0.430886
0.418962
0.406557
0.394021
0.383085
0.373815
0.366630
0.361004
0.357129
0.354585
0.352985
0.351879
0.351251
0.350833
0.350546
0.350342
0.350296
0.350362
0.350146
0.349721
0.426251
0.422616
0.415776
0.406993
0.396442
0.384675
0.372069
0.360943
0.351644
0.344637
0.339332
0.335744
0.333377
0.331913
0.330947
0.330366
0.329993
0.329776
0.329678
0.329703
0.329755
0.329630
0.329398
0.396674
0.393577
0.387884
0.380764
0.371977
0.360873
0.347781
0.336120
0.326643
0.319794
0.314829
0.311574
0.309463
0.308193
0.307385
0.306900
0.306590
0.306415
0.306338
0.306336
0.306333
0.306232
0.306087
0.364250
0.361623
0.356999
0.351541
0.344687
0.334300
0.320644
0.308486
0.298946
0.292360
0.287798
0.284906
0.283082
0.282034
0.281404
0.281032
0.280791
0.280653
0.280571
0.280521
0.280456
0.280356
0.280254
0.332515
0.330082
0.325829
0.320906
0.314742
0.305042
0.292015
0.280500
0.271592
0.265603
0.261555
0.259057
0.257518
0.256696
0.256227
0.255957
0.255769
0.255670
0.255582
0.255491
0.255372
0.255273
0.255188
0.303118
0.300575
0.295989
0.290395
0.283553
0.274438
0.263343
0.253636
0.246067
0.240932
0.237492
0.235410
0.234176
0.233539
0.233206
0.233026
0.232901
0.232806
0.232703
0.232585
0.232445
0.232319
0.232230
0.281136
0.278439
0.273445
0.267118
0.259563
0.250903
0.241459
0.233354
0.226950
0.222565
0.219624
0.217877
0.216874
0.216380
0.216142
0.216023
0.215932
0.215839
0.215719
0.215577
0.215415
0.215269
0.215172
0.268861
0.266074
0.260847
0.254140
0.246238
0.237834
0.229267
0.222020
0.216277
0.212319
0.209670
0.208113
0.207242
0.206829
0.206642
0.206554
0.206478
0.206383
0.206252
0.206094
0.205916
0.205758
0.205656
0.393554
0.388193
0.378057
0.366027
0.353021
0.340970
0.330256
0.321870
0.315233
0.309936
0.305392
0.301991
0.299431
0.297462
0.295647
0.293910
0.292132
0.290423
0.288753
0.287273
0.286002
0.285086
0.284578
0.402916
0.396996
0.385600
0.372900
0.359568
0.347398
0.336707
0.328479
0.322013
0.316589
0.311620
0.307824
0.305012
0.302908
0.301019
0.299245
0.297451
0.295744
0.294093
0.292644
0.291406
0.290502
0.289986
0.421562
0.414518
0.399843
0.385845
0.371910
0.359502
0.348741
0.340612
0.334269
0.328588
0.322967
0.318594
0.315408
0.313113
0.311128
0.309314
0.307518
0.305845
0.304267
0.302922
0.301803
0.300931
0.300375
0.437421
0.430362
0.415650
0.401597
0.387545
0.374917
0.363834
0.355348
0.348638
0.342574
0.336560
0.331865
0.328458
0.326051
0.324026
0.322224
0.320482
0.318918
0.317528
0.316463
0.315666
0.314865
0.314164
0.449257
0.443307
0.431813
0.418995
0.405352
0.392550
0.380918
0.371683
0.364194
0.357636
0.351418
0.346628
0.343140
0.340700
0.338704
0.336987
0.335390
0.334047
0.333078
0.332689
0.332773
0.332099
0.330901
0.464047
0.458680
0.448476
0.436354
0.422941
0.409940
0.397783
0.387871
0.379737
0.372657
0.366059
0.361037
0.357415
0.354944
0.353014
0.351436
0.350052
0.349052
0.348769
0.349647
0.351529
0.351044
0.348655
0.480400
0.475163
0.464819
0.452847
0.439414
0.426174
0.413588
0.403221
0.394850
0.387297
0.379981
0.374589
0.370773
0.368283
0.366460
0.365076
0.363956
0.363342
0.363905
0.366516
0.371436
0.371127
0.366371
0.494084
0.488792
0.478342
0.466199
0.452523
0.438958
0.425941
0.415068
0.406198
0.398309
0.390837
0.385390
0.381588
0.379200
0.377576
0.376440
0.375535
0.375011
0.375542
0.378084
0.382967
0.382583
0.377722
0.505015
0.499472
0.489008
0.476373
0.462230
0.448242
0.434747
0.423277
0.413584
0.405506
0.398503
0.393390
0.389858
0.387716
0.386408
0.385605
0.384904
0.384179
0.383816
0.384552
0.386591
0.385873
0.382910
0.514468
0.508245
0.496556
0.482926
0.468112
0.453703
0.439867
0.427998
0.417875
0.409733
0.403060
0.398296
0.395057
0.393198
0.392241
0.391823
0.391373
0.390507
0.389480
0.389109
0.390087
0.389052
0.386363
0.521430
0.514317
0.500715
0.485918
0.470443
0.455743
0.441745
0.429716
0.419419
0.411301
0.404865
0.400343
0.397317
0.395669
0.394987
0.394875
0.394671
0.393827
0.392728
0.392518
0.395907
0.394723
0.389335
0.519633
0.512534
0.498948
0.484170
0.468733
0.454113
0.440217
0.428268
0.418026
0.410004
0.403701
0.399289
0.396336
0.394736
0.394098
0.394033
0.393886
0.393097
0.392013
0.391739
0.395002
0.393867
0.388658
0.508760
0.502575
0.490935
0.477364
0.462669
0.448485
0.434930
0.423261
0.413251
0.405384
0.399174
0.394791
0.391812
0.390114
0.389296
0.389029
0.388754
0.388024
0.386953
0.386216
0.386534
0.385619
0.383671
0.494706
0.489252
0.478936
0.466451
0.452532
0.438897
0.425783
0.414502
0.404823
0.397167
0.391047
0.386675
0.383650
0.381818
0.380767
0.380234
0.379817
0.379246
0.378582
0.378185
0.378270
0.377682
0.376588
0.477468
0.472431
0.462613
0.450922
0.437726
0.424662
0.412004
0.401109
0.391788
0.384388
0.378422
0.374126
0.371127
0.369231
0.368014
0.367295
0.366798
0.366417
0.366219
0.366392
0.366841
0.366566
0.365758
0.455758
0.451145
0.442112
0.431311
0.418955
0.406469
0.394133
0.383467
0.374389
0.367253
0.361543
0.357456
0.354599
0.352768
0.351536
0.350760
0.350248
0.349988
0.350031
0.350460
0.351089
0.350998
0.350353
0.428292
0.424235
0.416581
0.406998
0.395807
0.383929
0.371705
0.361028
0.352048
0.345163
0.339820
0.336076
0.333490
0.331836
0.330717
0.329989
0.329508
0.329274
0.329302
0.329598
0.329986
0.329938
0.329569
0.398422
0.394883
0.388293
0.380074
0.370254
0.359005
0.346645
0.335751
0.326778
0.320147
0.315210
0.311870
0.309610
0.308191
0.307237
0.306611
0.306182
0.305948
0.305895
0.305994
0.306131
0.306063
0.305861
0.365786
0.362668
0.357008
0.350076
0.341702
0.331134
0.318667
0.307653
0.298823
0.292547
0.288078
0.285161
0.283250
0.282085
0.281321
0.280816
0.280456
0.280230
0.280106
0.280062
0.280028
0.279927
0.279801
0.333903
0.330994
0.325738
0.319353
0.311648
0.301764
0.289961
0.279600
0.271404
0.265721
0.261783
0.259292
0.257706
0.256780
0.256190
0.255801
0.255504
0.255298
0.255138
0.255012
0.254887
0.254762
0.254660
0.304277
0.301384
0.296079
0.289481
0.281620
0.272372
0.262040
0.253076
0.245981
0.241068
0.237714
0.235640
0.234363
0.233644
0.233204
0.232913
0.232678
0.232485
0.232303
0.232132
0.231960
0.231809
0.231708
0.282057
0.279132
0.273688
0.266784
0.258677
0.249931
0.240855
0.233133
0.226997
0.222747
0.219862
0.218113
0.217068
0.216500
0.216164
0.215942
0.215746
0.215561
0.215364
0.215166
0.214965
0.214795
0.214688
0.269623
0.266678
0.261154
0.254095
0.245882
0.237418
0.229030
0.221991
0.216408
0.212537
0.209922
0.208357
0.207442
0.206958
0.206679
0.206492
0.206316
0.206133
0.205927
0.205714
0.205497
0.205316
0.205204
0.391289
0.386366
0.377086
0.365653
0.353018
0.341135
0.330413
0.321856
0.314991
0.309665
0.305293
0.302026
0.299477
0.297438
0.295522
0.293694
0.291854
0.290125
0.288479
0.287052
0.285842
0.284971
0.284483
0.398951
0.393788
0.384009
0.372259
0.359432
0.347449
0.336700
0.328183
0.321357
0.315911
0.311264
0.307737
0.305011
0.302866
0.300888
0.299024
0.297169
0.295448
0.293828
0.292442
0.291276
0.290423
0.289929
0.413590
0.407993
0.397031
0.384724
0.371553
0.359383
0.348528
0.339999
0.333157
0.327468
0.322345
0.318395
0.315374
0.313067
0.310998
0.309095
0.307239
0.305555
0.304016
0.302743
0.301710
0.300898
0.300366
0.429595
0.423932
0.412841
0.400401
0.387070
0.374700
0.363623
0.354892
0.347839
0.341798
0.336192
0.331824
0.328522
0.326065
0.323934
0.322030
0.320223
0.318639
0.317279
0.316275
0.315564
0.314826
0.314154
0.445985
0.440589
0.430331
0.418163
0.404870
0.392327
0.380974
0.371979
0.364672
0.358188
0.351950
0.347085
0.343459
0.340854
0.338692
0.336842
0.335159
0.333777
0.332804
0.332443
0.332603
0.331988
0.330805
0.463694
0.458280
0.447981
0.435786
0.422428
0.409729
0.398209
0.389179
0.381970
0.375021
0.367770
0.362134
0.358058
0.355270
0.353095
0.351344
0.349846
0.348776
0.348452
0.349350
0.351344
0.350906
0.348467
0.482522
0.476768
0.465083
0.452480
0.438879
0.425992
0.414370
0.405520
0.399035
0.391655
0.382811
0.376247
0.371688
0.368744
0.366597
0.364989
0.363724
0.363022
0.363546
0.366228
0.371334
0.371070
0.366200
0.496150
0.490348
0.478553
0.465799
0.451975
0.438780
0.426754
0.417443
0.410503
0.402788
0.393749
0.387088
0.382512
0.379637
0.377646
0.376239
0.375153
0.374539
0.375061
0.377704
0.382764
0.382448
0.377530
0.504634
0.499050
0.488378
0.475705
0.461666
0.448047
0.435297
0.424880
0.416285
0.408345
0.400532
0.394638
0.390531
0.387964
0.386275
0.385136
0.384197
0.383394
0.383070
0.383867
0.385857
0.385260
0.382543
0.511735
0.505980
0.494970
0.481952
0.467551
0.453527
0.440198
0.428943
0.419386
0.411334
0.404281
0.399077
0.395447
0.393218
0.391848
0.391007
0.390241
0.389305
0.388353
0.387902
0.388247
0.387392
0.385614
0.517351
0.511079
0.498417
0.484732
0.469915
0.455626
0.441980
0.430294
0.420275
0.412205
0.405587
0.400811
0.397503
0.395512
0.394384
0.393776
0.393185
0.392243
0.391106
0.390312
0.390921
0.389946
0.387599
0.515750
0.509484
0.496834
0.483164
0.468375
0.454120
0.440483
0.428753
0.418672
0.410666
0.404240
0.399638
0.396442
0.394521
0.393449
0.392897
0.392371
0.391502
0.390421
0.389631
0.390183
0.389265
0.387060
0.506643
0.500899
0.489919
0.476943
0.462618
0.448671
0.435314
0.423829
0.413951
0.406087
0.399747
0.395161
0.391938
0.389945
0.388760
0.388096
0.387533
0.386798
0.385955
0.385384
0.385322
0.384622
0.383460
0.495331
0.489788
0.479255
0.466686
0.452774
0.439232
0.426291
0.415221
0.405703
0.398050
0.391766
0.387144
0.383848
0.381742
0.380396
0.379573
0.378966
0.378452
0.378140
0.378317
0.378912
0.378529
0.377397
0.480824
0.475218
0.464035
0.451636
0.438100
0.425004
0.412525
0.401903
0.392800
0.385422
0.379268
0.374684
0.371389
0.369233
0.367779
0.366850
0.366237
0.365960
0.366221
0.367296
0.368875
0.368795
0.367387
0.459786
0.454447
0.443787
0.432001
0.419094
0.406507
0.394408
0.384110
0.375327
0.368258
0.362384
0.358024
0.354889
0.352819
0.351385
0.350441
0.349840
0.349661
0.350106
0.351384
0.353138
0.353198
0.351882
0.431154
0.426491
0.417726
0.407123
0.395219
0.383214
0.371386
0.361237
0.352663
0.345927
0.340501
0.336561
0.333759
0.331908
0.330612
0.329733
0.329150
0.328921
0.329146
0.329896
0.330892
0.330924
0.330190
0.400547
0.396457
0.388815
0.379375
0.368515
0.357108
0.345447
0.335359
0.326956
0.320584
0.315671
0.312233
0.309832
0.308264
0.307158
0.306390
0.305845
0.305551
0.305532
0.305785
0.306146
0.306099
0.305750
0.367510
0.363825
0.357039
0.348589
0.338774
0.328017
0.316617
0.306724
0.298634
0.292714
0.288358
0.285425
0.283436
0.282158
0.281264
0.280626
0.280140
0.279817
0.279640
0.279597
0.279600
0.279485
0.279303
0.335399
0.331958
0.325635
0.317765
0.308617
0.298546
0.287823
0.278572
0.271098
0.265770
0.261973
0.259505
0.257876
0.256861
0.256155
0.255640
0.255221
0.254901
0.254652
0.254469
0.254314
0.254156
0.254025
0.305528
0.302230
0.296136
0.288482
0.279633
0.270239
0.260597
0.252373
0.245780
0.241131
0.237891
0.235841
0.234530
0.233734
0.233188
0.232780
0.232426
0.232121
0.231843
0.231598
0.231373
0.231186
0.231065
0.283054
0.279857
0.273901
0.266358
0.257689
0.248841
0.240112
0.232796
0.226956
0.222872
0.220060
0.218322
0.217240
0.216600
0.216165
0.215833
0.215525
0.215235
0.214945
0.214672
0.214416
0.214211
0.214087
0.270452
0.267314
0.261440
0.253967
0.245413
0.236876
0.228670
0.221868
0.216470
0.212708
0.210142
0.208576
0.207619
0.207064
0.206689
0.206397
0.206114
0.205832
0.205538
0.205253
0.204982
0.204768
0.204640
0.389752
0.385102
0.376351
0.365324
0.352982
0.341248
0.330551
0.321904
0.314907
0.309564
0.305297
0.302110
0.299570
0.297480
0.295492
0.293602
0.291723
0.289991
0.288379
0.287010
0.285869
0.285033
0.284550
0.396704
0.391942
0.382981
0.371777
0.359300
0.347473
0.336720
0.328053
0.321029
0.315575
0.311115
0.307749
0.305077
0.302903
0.300859
0.298934
0.297044
0.295324
0.293750
0.292440
0.291368
0.290558
0.290058
0.409812
0.404859
0.395474
0.383975
0.371260
0.359264
0.348394
0.339669
0.332581
0.326905
0.322058
0.318349
0.315431
0.313113
0.310982
0.309017
0.307128
0.305453
0.303978
0.302814
0.301939
0.301181
0.300601
0.426069
0.420985
0.411336
0.399602
0.386670
0.374484
0.363472
0.354684
0.347540
0.341543
0.336120
0.331913
0.328665
0.326174
0.323963
0.321989
0.320144
0.318573
0.317288
0.316437
0.315982
0.315306
0.314503
0.445268
0.439996
0.429605
0.417596
0.404437
0.392083
0.381021
0.372375
0.365506
0.359111
0.352626
0.347600
0.343847
0.341119
0.338823
0.336883
0.335161
0.333792
0.332930
0.332880
0.333669
0.333119
0.331467
0.465710
0.459899
0.448132
0.435468
0.421976
0.409494
0.398589
0.390550
0.384780
0.377973
0.369584
0.363252
0.358789
0.355755
0.353367
0.351496
0.349962
0.348932
0.348872
0.350595
0.354351
0.353995
0.350078
0.509594
0.502460
0.466925
0.452882
0.438463
0.425825
0.415203
0.408277
0.405236
0.398052
0.386151
0.378052
0.372796
0.369475
0.366999
0.365232
0.363933
0.363352
0.364522
0.369166
0.378865
0.378733
0.369834
0.523457
0.516276
0.480376
0.466182
0.451542
0.438608
0.427600
0.420236
0.416747
0.409233
0.397133
0.388914
0.383618
0.380350
0.378002
0.376401
0.375254
0.374764
0.375955
0.380574
0.390192
0.390026
0.381149
0.507143
0.501117
0.488532
0.475359
0.461176
0.447809
0.435741
0.426419
0.419367
0.411577
0.402533
0.395844
0.391271
0.388389
0.386392
0.385023
0.383957
0.383193
0.383195
0.384871
0.388529
0.388069
0.384074
0.512659
0.506826
0.494429
0.481389
0.467079
0.453305
0.440405
0.429723
0.420836
0.412883
0.405368
0.399786
0.395867
0.393380
0.391703
0.390572
0.389606
0.388668
0.387912
0.387809
0.388526
0.387825
0.385995
0.523763
0.517079
0.498368
0.484400
0.469566
0.455506
0.442119
0.430720
0.421008
0.412993
0.406181
0.401220
0.397714
0.395493
0.394044
0.393091
0.392234
0.391264
0.390219
0.389447
0.389168
0.388366
0.387210
0.522283
0.515617
0.496949
0.483021
0.468222
0.454163
0.440697
0.429127
0.419210
0.411230
0.404685
0.399956
0.396595
0.394459
0.393072
0.392172
0.391374
0.390484
0.389513
0.388757
0.388395
0.387656
0.386684
0.507763
0.501984
0.489885
0.476968
0.462748
0.448937
0.435697
0.424325
0.414542
0.406682
0.400248
0.395535
0.392155
0.389959
0.388490
0.387527
0.386745
0.386026
0.385426
0.385196
0.385292
0.384765
0.383814
0.498074
0.492203
0.480159
0.467263
0.453231
0.439721
0.426861
0.415907
0.406494
0.398840
0.392435
0.387653
0.384187
0.381882
0.380281
0.379214
0.378447
0.377990
0.378032
0.378887
0.380262
0.380048
0.378577
0.492394
0.485696
0.466561
0.452970
0.438776
0.425597
0.413177
0.402707
0.393750
0.386383
0.380094
0.375325
0.371860
0.369506
0.367801
0.366662
0.365929
0.365755
0.366526
0.368699
0.371797
0.371893
0.369516
0.471702
0.465177
0.446473
0.433309
0.419597
0.406879
0.394882
0.384806
0.376229
0.369211
0.363223
0.358685
0.355384
0.353129
0.351462
0.350328
0.349615
0.349518
0.350423
0.352756
0.356021
0.356227
0.353882
0.434898
0.429609
0.419108
0.407588
0.395087
0.382960
0.371362
0.361560
0.353284
0.346667
0.341191
0.337124
0.334176
0.332165
0.330679
0.329629
0.328922
0.328687
0.329122
0.330415
0.332202
0.332305
0.331023
0.402894
0.398322
0.389501
0.379139
0.367536
0.356000
0.344757
0.335196
0.327208
0.321040
0.316161
0.312664
0.310163
0.308466
0.307199
0.306275
0.305594
0.305228
0.305238
0.305664
0.306307
0.306273
0.305706
0.369018
0.364896
0.357230
0.347742
0.336996
0.326099
0.315327
0.306144
0.298579
0.292934
0.288680
0.285744
0.283692
0.282314
0.281283
0.280500
0.279874
0.279444
0.279203
0.279158
0.279205
0.279071
0.278814
0.336646
0.332810
0.325686
0.316815
0.306744
0.296540
0.286452
0.277900
0.270936
0.265886
0.262211
0.259764
0.258090
0.256992
0.256163
0.255513
0.254953
0.254518
0.254174
0.253926
0.253733
0.253545
0.253383
0.306569
0.302963
0.296271
0.287878
0.278373
0.268872
0.259652
0.251919
0.245696
0.241255
0.238113
0.236079
0.234729
0.233854
0.233195
0.232662
0.232177
0.231758
0.231378
0.231054
0.230771
0.230549
0.230408
0.283913
0.280502
0.274139
0.266121
0.257048
0.248124
0.239629
0.232602
0.226996
0.223046
0.220296
0.218560
0.217434
0.216716
0.216175
0.215726
0.215297
0.214899
0.214512
0.214161
0.213847
0.213606
0.213465
0.271190
0.267896
0.261735
0.253939
0.245124
0.236531
0.228459
0.221838
0.216594
0.212921
0.210392
0.208817
0.207813
0.207179
0.206701
0.206298
0.205901
0.205517
0.205129
0.204770
0.204443
0.204195
0.204052
0.389059
0.384519
0.375967
0.365118
0.352915
0.341259
0.330569
0.321866
0.314789
0.309422
0.305194
0.302043
0.299510
0.297409
0.295410
0.293523
0.291666
0.289975
0.288433
0.287157
0.286119
0.285319
0.284812
0.395810
0.391192
0.382499
0.371508
0.359176
0.347419
0.336653
0.327895
0.320760
0.315289
0.310912
0.307627
0.304993
0.302824
0.300777
0.298860
0.296998
0.295330
0.293843
0.292659
0.291740
0.290973
0.290417
0.408562
0.403811
0.394840
0.383601
0.371037
0.359100
0.348194
0.339344
0.332110
0.326434
0.321733
0.318169
0.315333
0.313045
0.310918
0.308968
0.307113
0.305500
0.304131
0.303137
0.302518
0.301811
0.301089
0.424923
0.420009
0.410714
0.399176
0.386343
0.374202
0.363162
0.354268
0.346999
0.341037
0.335792
0.331764
0.328628
0.326187
0.323975
0.322014
0.320201
0.318682
0.317462
0.316730
0.316484
0.315854
0.314920
0.444783
0.439533
0.429198
0.417195
0.404030
0.391688
0.380636
0.371968
0.365071
0.358747
0.352445
0.347623
0.344043
0.341363
0.339024
0.337087
0.335402
0.334028
0.333100
0.332989
0.333768
0.333218
0.331553
0.465861
0.459925
0.447959
0.435098
0.421482
0.408982
0.398132
0.390163
0.384465
0.377782
0.369606
0.363548
0.359379
0.356403
0.353881
0.351980
0.350482
0.349377
0.349070
0.350493
0.353992
0.353580
0.349745
0.510210
0.502847
0.466921
0.452533
0.437903
0.425226
0.414692
0.407899
0.405000
0.397992
0.386361
0.378655
0.373908
0.370660
0.367867
0.365996
0.364711
0.363987
0.364743
0.368856
0.378042
0.377806
0.369107
0.523977
0.516586
0.480320
0.465802
0.450960
0.438002
0.427096
0.419883
0.416549
0.409223
0.397389
0.389555
0.384760
0.381562
0.378884
0.377155
0.375995
0.375358
0.376134
0.380217
0.389304
0.389042
0.380381
0.507020
0.500919
0.488202
0.474898
0.460640
0.447291
0.435323
0.426132
0.419220
0.411575
0.402711
0.396267
0.391968
0.389118
0.386935
0.385466
0.384368
0.383499
0.383246
0.384598
0.387941
0.387432
0.383584
0.511723
0.505994
0.493768
0.480854
0.466627
0.452927
0.440118
0.429531
0.420753
0.412898
0.405483
0.400035
0.396242
0.393745
0.391930
0.390675
0.389630
0.388629
0.387782
0.387554
0.388112
0.387424
0.385739
0.522161
0.515742
0.497479
0.483862
0.469245
0.455307
0.441999
0.430662
0.421086
0.413128
0.406299
0.401401
0.397934
0.395671
0.394083
0.392966
0.391980
0.390967
0.389921
0.389116
0.388663
0.387917
0.387011
0.520674
0.514319
0.496167
0.482659
0.468120
0.454191
0.440767
0.429206
0.419377
0.411429
0.404847
0.400158
0.396807
0.394619
0.393080
0.391988
0.391029
0.390100
0.389159
0.388411
0.387907
0.387239
0.386509
0.506776
0.501230
0.489526
0.476964
0.462981
0.449257
0.435988
0.424554
0.414746
0.406892
0.400487
0.395832
0.392485
0.390230
0.388592
0.387426
0.386476
0.385693
0.385113
0.384913
0.384990
0.384513
0.383665
0.497745
0.492027
0.480255
0.467639
0.453813
0.440346
0.427382
0.416298
0.406810
0.399146
0.392789
0.388096
0.384703
0.382337
0.380531
0.379238
0.378285
0.377731
0.377745
0.378597
0.379962
0.379771
0.378344
0.492541
0.485937
0.466980
0.453605
0.439585
0.426413
0.413838
0.403198
0.394140
0.386767
0.380554
0.375914
0.372595
0.370177
0.368190
0.366786
0.365839
0.365533
0.366227
0.368354
0.371421
0.371517
0.369152
0.472088
0.465606
0.446980
0.433927
0.420306
0.407578
0.395454
0.385251
0.376608
0.369615
0.363715
0.359306
0.356139
0.353820
0.351870
0.350469
0.349529
0.349288
0.350086
0.352341
0.355550
0.355745
0.353402
0.435363
0.430043
0.419487
0.407909
0.395363
0.383208
0.371600
0.361810
0.353576
0.347027
0.341641
0.337664
0.334775
0.332689
0.330995
0.329723
0.328817
0.328432
0.328750
0.329954
0.331679
0.331757
0.330469
0.403334
0.398662
0.389648
0.379041
0.367230
0.355661
0.344562
0.335191
0.327369
0.321328
0.316545
0.313112
0.310625
0.308850
0.307419
0.306311
0.305456
0.304948
0.304842
0.305178
0.305758
0.305695
0.305119
0.369398
0.365131
0.357169
0.347289
0.336197
0.325270
0.314780
0.305931
0.298630
0.293158
0.289007
0.286116
0.284050
0.282596
0.281429
0.280488
0.279705
0.279146
0.278796
0.278664
0.278648
0.278485
0.278217
0.336983
0.333002
0.325569
0.316283
0.305840
0.295619
0.285842
0.277649
0.270954
0.266086
0.262506
0.260085
0.258374
0.257208
0.256260
0.255468
0.254758
0.254213
0.253769
0.253437
0.253175
0.252967
0.252796
0.306919
0.303189
0.296247
0.287533
0.277757
0.268240
0.259250
0.251791
0.245784
0.241478
0.238400
0.236375
0.234984
0.234032
0.233262
0.232602
0.231988
0.231462
0.230988
0.230589
0.230250
0.230001
0.229848
0.284281
0.280777
0.274240
0.266009
0.256765
0.247829
0.239476
0.232627
0.227164
0.223300
0.220585
0.218840
0.217666
0.216869
0.216221
0.215657
0.215113
0.214615
0.214142
0.213724
0.213360
0.213092
0.212939
0.271568
0.268204
0.261915
0.253969
0.245040
0.236439
0.228459
0.221958
0.216813
0.213196
0.210683
0.209088
0.208030
0.207316
0.206736
0.206224
0.205719
0.205241
0.204774
0.204352
0.203979
0.203704
0.203549
0.388887
0.384342
0.375794
0.364948
0.352752
0.341091
0.330366
0.321596
0.314442
0.309040
0.304822
0.301694
0.299186
0.297118
0.295174
0.293361
0.291596
0.290009
0.288610
0.287518
0.286718
0.285966
0.285346
0.395641
0.391016
0.382328
0.371328
0.358988
0.347205
0.336379
0.327525
0.320289
0.314786
0.310451
0.307224
0.304645
0.302525
0.300542
0.298712
0.296955
0.295408
0.294106
0.293196
0.292691
0.291981
0.291172
0.408353
0.403592
0.394653
0.383391
0.370794
0.358795
0.347782
0.338781
0.331398
0.325698
0.321117
0.317694
0.314988
0.312782
0.310729
0.308879
0.307153
0.305678
0.304551
0.303989
0.304252
0.303605
0.302197
0.424739
0.419795
0.410522
0.398927
0.386024
0.373769
0.362555
0.353422
0.345912
0.339947
0.334981
0.331263
0.328412
0.326100
0.323947
0.322092
0.320424
0.318996
0.317896
0.317424
0.317852
0.317238
0.315729
0.444116
0.438847
0.428963
0.416876
0.403586
0.391063
0.379710
0.370599
0.363159
0.356892
0.351306
0.347181
0.344268
0.341823
0.339417
0.337553
0.335996
0.334585
0.333361
0.332798
0.332989
0.332359
0.331041
0.464295
0.458464
0.447522
0.434670
0.420902
0.408123
0.396759
0.387924
0.380920
0.374371
0.367886
0.363289
0.360482
0.357894
0.355016
0.353075
0.351680
0.350328
0.349090
0.348868
0.349859
0.349207
0.347116
0.484910
0.478351
0.465293
0.451501
0.437175
0.424134
0.412777
0.404338
0.398255
0.391457
0.383703
0.378729
0.376825
0.374128
0.370013
0.367822
0.366510
0.365266
0.364226
0.364884
0.367835
0.367178
0.363285
0.498253
0.491697
0.478603
0.464730
0.450230
0.436920
0.425204
0.416366
0.409896
0.402786
0.394809
0.389715
0.387778
0.385127
0.381111
0.379043
0.377834
0.376646
0.375597
0.376190
0.379037
0.378334
0.374454
0.504396
0.498547
0.487425
0.474319
0.460034
0.446461
0.434032
0.424032
0.415945
0.408465
0.401233
0.396264
0.393343
0.390880
0.388303
0.386733
0.385662
0.384465
0.383169
0.382720
0.383366
0.382573
0.380545
0.508529
0.503159
0.492802
0.480255
0.466152
0.452375
0.439350
0.428409
0.419324
0.411573
0.404739
0.399995
0.396880
0.394613
0.392667
0.391387
0.390344
0.389169
0.387818
0.386816
0.386319
0.385479
0.384414
0.511618
0.506317
0.495349
0.482945
0.468916
0.455040
0.441716
0.430309
0.421370
0.413466
0.406146
0.401494
0.398271
0.396123
0.394495
0.393340
0.392312
0.391191
0.389913
0.388784
0.387903
0.387080
0.386401
0.509974
0.504807
0.494076
0.481915
0.468070
0.454239
0.440805
0.429195
0.420057
0.412125
0.404927
0.400371
0.397168
0.395040
0.393437
0.392258
0.391207
0.390160
0.389050
0.388080
0.387284
0.386555
0.385978
0.503112
0.498178
0.488613
0.476867
0.463372
0.449716
0.436276
0.424608
0.414777
0.406921
0.400548
0.396140
0.393055
0.390855
0.389060
0.387727
0.386604
0.385650
0.384829
0.384283
0.383937
0.383385
0.382755
0.494075
0.489050
0.479463
0.467850
0.454663
0.441266
0.427982
0.416487
0.406780
0.399094
0.392918
0.388606
0.385644
0.383335
0.381211
0.379629
0.378405
0.377573
0.377156
0.377303
0.377772
0.377456
0.376554
0.481186
0.475889
0.465317
0.453667
0.440760
0.427696
0.414678
0.403481
0.394056
0.386654
0.380786
0.376713
0.374329
0.371965
0.369164
0.367297
0.365948
0.365242
0.365253
0.366182
0.367651
0.367563
0.366211
0.460942
0.455727
0.445349
0.433974
0.421445
0.408821
0.396274
0.385543
0.376556
0.369543
0.363996
0.360150
0.357908
0.355619
0.352840
0.350963
0.349614
0.348953
0.349057
0.350101
0.351692
0.351695
0.350383
0.432532
0.427772
0.418844
0.408090
0.396069
0.383986
0.372121
0.362010
0.353570
0.347043
0.341915
0.338305
0.335808
0.333726
0.331666
0.330061
0.328846
0.328149
0.328007
0.328488
0.329297
0.329245
0.328490
0.401831
0.397426
0.389166
0.378938
0.367381
0.355881
0.344733
0.335286
0.327430
0.321458
0.316857
0.313635
0.311336
0.309533
0.307871
0.306529
0.305442
0.304715
0.304338
0.304320
0.304489
0.304347
0.303967
0.368608
0.364451
0.356690
0.346936
0.335920
0.325070
0.314693
0.305951
0.298750
0.293378
0.289348
0.286563
0.284554
0.283045
0.281725
0.280613
0.279659
0.278941
0.278426
0.278124
0.277942
0.277729
0.277509
0.336396
0.332461
0.325111
0.315860
0.305441
0.295294
0.285689
0.277676
0.271138
0.266365
0.262862
0.260489
0.258787
0.257542
0.256465
0.255535
0.254695
0.254015
0.253454
0.253028
0.252694
0.252441
0.252271
0.306541
0.302842
0.295939
0.287237
0.277469
0.268023
0.259187
0.251889
0.246014
0.241786
0.238752
0.236735
0.235313
0.234282
0.233398
0.232617
0.231886
0.231254
0.230691
0.230224
0.229837
0.229558
0.229397
0.284116
0.280634
0.274120
0.265896
0.256661
0.247780
0.239538
0.232805
0.227435
0.223621
0.220923
0.219163
0.217940
0.217062
0.216309
0.215636
0.214985
0.214397
0.213848
0.213375
0.212971
0.212680
0.212517
0.271548
0.268198
0.261924
0.253984
0.245063
0.236504
0.228605
0.222188
0.217107
0.213521
0.211009
0.209387
0.208272
0.207478
0.206797
0.206182
0.205577
0.205016
0.204479
0.204008
0.203599
0.203303
0.203139
0.388903
0.384289
0.375636
0.364689
0.352420
0.340706
0.329926
0.321089
0.313871
0.308432
0.304209
0.301096
0.298618
0.296605
0.294749
0.293050
0.291418
0.289982
0.288795
0.288013
0.287650
0.286965
0.286086
0.395755
0.391044
0.382224
0.371094
0.358654
0.346793
0.335887
0.326942
0.319623
0.314083
0.309765
0.306581
0.304060
0.302012
0.300126
0.298424
0.296820
0.295457
0.294456
0.294087
0.294509
0.293883
0.292398
0.408607
0.403733
0.394621
0.383183
0.370443
0.358326
0.347186
0.338041
0.330535
0.324806
0.320303
0.317006
0.314441
0.312342
0.310387
0.308682
0.307141
0.305893
0.305227
0.305697
0.308327
0.307777
0.304361
0.425181
0.420081
0.410571
0.398734
0.385635
0.373203
0.361785
0.352406
0.344686
0.338719
0.333992
0.330615
0.328123
0.325985
0.323873
0.322156
0.320695
0.319444
0.318662
0.319047
0.321672
0.321104
0.317633
0.444853
0.439360
0.429142
0.416709
0.403137
0.390347
0.378647
0.369083
0.361221
0.355019
0.350071
0.346810
0.344859
0.342716
0.340063
0.338233
0.336873
0.335465
0.334010
0.333292
0.333681
0.332960
0.331246
0.465388
0.459249
0.447899
0.434568
0.420398
0.407223
0.395290
0.385651
0.377802
0.371437
0.366363
0.363665
0.363127
0.361031
0.357083
0.354828
0.353571
0.351974
0.349803
0.348264
0.347824
0.346890
0.345458
0.485682
0.478828
0.465741
0.451440
0.436639
0.423082
0.410920
0.401231
0.393542
0.387074
0.382006
0.380472
0.383552
0.381529
0.374116
0.370831
0.369428
0.367651
0.364933
0.362993
0.362554
0.361428
0.359563
0.498861
0.492042
0.478982
0.464648
0.449705
0.435895
0.423387
0.413313
0.405264
0.398494
0.393207
0.391570
0.394636
0.392662
0.385338
0.382152
0.380820
0.379062
0.376287
0.374209
0.373583
0.372386
0.370561
0.504930
0.498885
0.487578
0.474149
0.459565
0.445649
0.432694
0.421934
0.413139
0.405877
0.400000
0.396969
0.396357
0.394401
0.390728
0.388784
0.387762
0.386209
0.383804
0.381759
0.380586
0.379434
0.378268
0.508085
0.502728
0.492544
0.479972
0.465779
0.451834
0.438528
0.427217
0.418085
0.410447
0.403988
0.400141
0.398040
0.396095
0.393862
0.392529
0.391551
0.390183
0.388242
0.386452
0.385136
0.384074
0.383279
0.509468
0.504483
0.494642
0.482599
0.468709
0.454804
0.441420
0.430058
0.422902
0.415033
0.406087
0.401613
0.398745
0.396784
0.395129
0.393989
0.392982
0.391739
0.390152
0.388629
0.387368
0.386403
0.385784
0.507503
0.502760
0.493341
0.481729
0.468161
0.454357
0.440866
0.429315
0.421989
0.414055
0.405113
0.400592
0.397595
0.395590
0.393958
0.392742
0.391641
0.390466
0.389125
0.387867
0.386791
0.385947
0.385403
0.501447
0.496908
0.488169
0.477049
0.463947
0.450322
0.436620
0.424649
0.414915
0.407048
0.400579
0.396497
0.393806
0.391715
0.389732
0.388225
0.386944
0.385796
0.384688
0.383759
0.383011
0.382336
0.381819
0.492015
0.487551
0.479053
0.468403
0.455870
0.442524
0.428763
0.416700
0.406715
0.398999
0.393057
0.389333
0.387149
0.384943
0.382247
0.380247
0.378712
0.377571
0.376708
0.376197
0.375915
0.375439
0.374872
0.477845
0.473375
0.464701
0.454458
0.442516
0.429540
0.415847
0.403857
0.393945
0.386509
0.381118
0.378032
0.377469
0.375200
0.370783
0.368106
0.366250
0.365107
0.364480
0.364394
0.364629
0.364337
0.363651
0.457570
0.453183
0.444695
0.434739
0.423194
0.410674
0.397465
0.385958
0.376490
0.369450
0.364389
0.361518
0.361072
0.358854
0.354444
0.351741
0.349871
0.348768
0.348234
0.348270
0.348628
0.348433
0.347800
0.430443
0.426233
0.418338
0.408552
0.397220
0.385239
0.372952
0.362327
0.353566
0.347034
0.342230
0.339182
0.337404
0.335359
0.332668
0.330588
0.329017
0.327992
0.327414
0.327265
0.327348
0.327156
0.326752
0.400373
0.396298
0.388633
0.378979
0.367847
0.356464
0.345164
0.335502
0.327517
0.321577
0.317175
0.314240
0.312237
0.310431
0.308481
0.306869
0.305547
0.304601
0.303963
0.303619
0.303446
0.303218
0.302963
0.367406
0.363461
0.356059
0.346659
0.335914
0.325202
0.314858
0.306110
0.298918
0.293604
0.289687
0.287031
0.285117
0.283574
0.282105
0.280828
0.279718
0.278852
0.278183
0.277718
0.277384
0.277119
0.276929
0.335361
0.331581
0.324484
0.315480
0.305257
0.295251
0.285758
0.277833
0.271368
0.266653
0.263211
0.260887
0.259201
0.257901
0.256716
0.255668
0.254715
0.253926
0.253262
0.252745
0.252340
0.252050
0.251879
0.305768
0.302186
0.295468
0.286945
0.277322
0.267997
0.259277
0.252078
0.246277
0.242095
0.239087
0.237076
0.235630
0.234536
0.233560
0.232682
0.231858
0.231140
0.230502
0.229976
0.229545
0.229241
0.229072
0.283644
0.280244
0.273859
0.265761
0.256627
0.247837
0.239687
0.233031
0.227716
0.223928
0.221233
0.219455
0.218189
0.217245
0.216407
0.215646
0.214913
0.214253
0.213643
0.213125
0.212688
0.212378
0.212208
0.271276
0.267987
0.261807
0.253959
0.245115
0.236625
0.228796
0.222437
0.217394
0.213821
0.211300
0.209648
0.208484
0.207621
0.206858
0.206160
0.205479
0.204852
0.204262
0.203750
0.203314
0.203002
0.202830
0.388615
0.383937
0.375182
0.364141
0.351806
0.340052
0.329240
0.320370
0.313117
0.307651
0.303408
0.300289
0.297829
0.295862
0.294090
0.292506
0.291016
0.289747
0.288840
0.288508
0.289059
0.288448
0.286870
0.395568
0.390777
0.381829
0.370579
0.358048
0.346130
0.335174
0.326181
0.318819
0.313251
0.308920
0.305749
0.303268
0.301278
0.299479
0.297901
0.296460
0.295312
0.294763
0.295329
0.298041
0.297511
0.294072
0.408593
0.403611
0.394321
0.382715
0.369846
0.357639
0.346415
0.337189
0.329621
0.323869
0.319392
0.316170
0.313742
0.311729
0.309827
0.308253
0.306916
0.305983
0.306247
0.309089
0.319244
0.318826
0.308473
0.425446
0.420184
0.410406
0.398325
0.385039
0.372471
0.360908
0.351373
0.343531
0.337566
0.332998
0.329901
0.327826
0.325829
0.323622
0.321990
0.320734
0.319756
0.319781
0.322401
0.332392
0.331912
0.321557
0.445694
0.439920
0.429246
0.416412
0.402553
0.389542
0.377582
0.367714
0.359596
0.353465
0.349069
0.346685
0.346384
0.344485
0.340770
0.338764
0.337507
0.336143
0.334673
0.334368
0.336546
0.335768
0.332210
0.467247
0.460620
0.448475
0.434472
0.419853
0.406335
0.393982
0.383819
0.375512
0.369355
0.365526
0.364994
0.368721
0.367022
0.359782
0.356586
0.355224
0.353414
0.350558
0.348311
0.347594
0.346435
0.344720
0.488124
0.480587
0.466796
0.451557
0.436156
0.422141
0.409403
0.398962
0.390568
0.384536
0.382157
0.385485
0.405534
0.404051
0.381021
0.374620
0.372224
0.369909
0.365880
0.362360
0.360304
0.358805
0.357547
0.501190
0.493718
0.480011
0.464779
0.449261
0.435007
0.421933
0.411119
0.402440
0.396117
0.393463
0.396698
0.416757
0.415332
0.392371
0.386050
0.383692
0.381365
0.377230
0.373489
0.371104
0.369512
0.368381
0.506468
0.500014
0.488084
0.474101
0.459154
0.444938
0.431645
0.420465
0.411965
0.404931
0.399599
0.398695
0.402336
0.400795
0.393811
0.390883
0.389679
0.387806
0.384505
0.381379
0.379164
0.377713
0.376824
0.508357
0.502861
0.492527
0.479763
0.465434
0.451346
0.437954
0.426667
0.419664
0.412107
0.403898
0.400692
0.400175
0.398496
0.395174
0.393614
0.392631
0.391104
0.388665
0.386295
0.384443
0.383183
0.382447
0.508521
0.503620
0.494261
0.482328
0.468531
0.454666
0.441950
0.432380
0.438923
0.431042
0.408508
0.402493
0.399375
0.397512
0.395680
0.394549
0.393587
0.392261
0.390407
0.388578
0.387047
0.385947
0.385302
0.506247
0.501686
0.492919
0.481581
0.468228
0.454518
0.441700
0.431949
0.438340
0.430367
0.407738
0.401534
0.398101
0.396141
0.394389
0.393164
0.392054
0.390794
0.389252
0.387764
0.386479
0.385525
0.384949
0.500509
0.496182
0.487927
0.477206
0.464417
0.450832
0.437057
0.425145
0.417621
0.409729
0.401094
0.397053
0.394978
0.392971
0.390417
0.388721
0.387297
0.385999
0.384643
0.383424
0.382394
0.381600
0.381097
0.490877
0.486732
0.478912
0.468925
0.456932
0.443642
0.429545
0.417131
0.407634
0.399908
0.393559
0.390470
0.390013
0.387881
0.383554
0.380958
0.379082
0.377684
0.376459
0.375499
0.374751
0.374129
0.373677
0.476022
0.472015
0.464538
0.455264
0.444138
0.431249
0.416986
0.404389
0.394263
0.386861
0.382167
0.380830
0.388551
0.386342
0.373770
0.369435
0.366717
0.365180
0.364046
0.363319
0.362849
0.362385
0.361960
0.455656
0.451746
0.444474
0.435518
0.424821
0.412411
0.398637
0.386524
0.376780
0.369781
0.365484
0.364351
0.372144
0.369970
0.357421
0.353049
0.350306
0.348805
0.347768
0.347170
0.346827
0.346467
0.346103
0.429073
0.425217
0.418025
0.408978
0.398265
0.386401
0.373762
0.362737
0.353760
0.347243
0.342763
0.340405
0.340344
0.338323
0.333971
0.331245
0.329292
0.327995
0.327066
0.326489
0.326124
0.325806
0.325535
0.399131
0.395310
0.388130
0.378975
0.368264
0.357018
0.345596
0.335768
0.327694
0.321779
0.317553
0.314909
0.313556
0.311753
0.309164
0.307271
0.305732
0.304610
0.303748
0.303154
0.302733
0.302417
0.302202
0.366201
0.362456
0.355400
0.346359
0.335915
0.325360
0.315049
0.306290
0.299099
0.293821
0.289984
0.287433
0.285653
0.284096
0.282468
0.281068
0.279846
0.278869
0.278063
0.277453
0.276986
0.276663
0.276473
0.334239
0.330628
0.323813
0.315090
0.305103
0.295254
0.285857
0.277987
0.271561
0.266884
0.263482
0.261190
0.259531
0.258207
0.256943
0.255824
0.254794
0.253931
0.253175
0.252565
0.252076
0.251749
0.251569
0.304889
0.301440
0.294938
0.286631
0.277188
0.267995
0.259373
0.252240
0.246482
0.242325
0.239329
0.237315
0.235852
0.234723
0.233694
0.232762
0.231881
0.231105
0.230400
0.229811
0.229327
0.228995
0.228815
0.283051
0.279747
0.273519
0.265575
0.256574
0.247883
0.239810
0.233207
0.227923
0.224146
0.221445
0.219648
0.218350
0.217362
0.216472
0.215662
0.214879
0.214169
0.213508
0.212942
0.212468
0.212137
0.211956
0.270878
0.267661
0.261599
0.253867
0.245124
0.236709
0.228940
0.222621
0.217599
0.214027
0.211490
0.209811
0.208607
0.207697
0.206881
0.206135
0.205405
0.204734
0.204099
0.203549
0.203083
0.202753
0.202571
0.387618
0.382943
0.374197
0.363172
0.350861
0.339138
0.328360
0.319522
0.312294
0.306815
0.302526
0.299363
0.296879
0.294922
0.293200
0.291693
0.290291
0.289107
0.288277
0.288008
0.288609
0.288033
0.286475
0.394587
0.389799
0.380859
0.369621
0.357112
0.345221
0.334299
0.325341
0.318020
0.312436
0.308035
0.304808
0.302299
0.300322
0.298576
0.297078
0.295726
0.294662
0.294185
0.294807
0.297561
0.297064
0.293643
0.407643
0.402665
0.393381
0.381782
0.368926
0.356740
0.345544
0.336359
0.328863
0.323090
0.318495
0.315201
0.312742
0.310748
0.308905
0.307414
0.306164
0.305312
0.305636
0.308517
0.318696
0.318303
0.307967
0.424537
0.419284
0.409511
0.397429
0.384137
0.371574
0.360006
0.350466
0.342651
0.336665
0.332006
0.328867
0.326777
0.324822
0.322684
0.321136
0.319956
0.319053
0.319116
0.321740
0.331714
0.331251
0.320919
0.444844
0.439075
0.428409
0.415570
0.401690
0.388640
0.376600
0.366621
0.358407
0.352242
0.347869
0.345541
0.345295
0.343462
0.339829
0.337911
0.336727
0.335408
0.333933
0.333574
0.335670
0.334879
0.331365
0.466410
0.459799
0.447689
0.433685
0.419030
0.405423
0.392901
0.382494
0.373955
0.367756
0.364077
0.363724
0.367588
0.365996
0.358856
0.355750
0.354453
0.352656
0.349734
0.347338
0.346416
0.345216
0.343602
0.487221
0.479730
0.466038
0.450825
0.435380
0.421241
0.408254
0.397449
0.388686
0.382609
0.380508
0.384126
0.404387
0.403052
0.380142
0.373837
0.371496
0.369165
0.365002
0.361210
0.358769
0.357204
0.356159
0.500330
0.492916
0.479320
0.464122
0.448560
0.434184
0.420853
0.409663
0.400599
0.394233
0.391866
0.395402
0.415680
0.414420
0.391590
0.385371
0.383066
0.380722
0.376443
0.372417
0.369635
0.367974
0.367046
0.505778
0.499360
0.487501
0.473545
0.458573
0.444263
0.430773
0.419312
0.410541
0.403461
0.398309
0.397619
0.401437
0.400038
0.393184
0.390373
0.389246
0.387373
0.383973
0.380669
0.378234
0.376715
0.375894
0.507744
0.502282
0.492017
0.479295
0.464969
0.450830
0.437314
0.425851
0.418678
0.411078
0.402957
0.399873
0.399477
0.397917
0.394728
0.393305
0.392426
0.390921
0.388425
0.385970
0.384031
0.382711
0.381950
0.507892
0.503041
0.493796
0.481929
0.468162
0.454285
0.441506
0.431838
0.438286
0.430369
0.407865
0.401912
0.398874
0.397114
0.395411
0.394427
0.393587
0.392297
0.390406
0.388544
0.387002
0.385850
0.385122
0.505678
0.501170
0.492511
0.481239
0.467924
0.454232
0.441398
0.431613
0.437964
0.429974
0.407342
0.401165
0.397791
0.395918
0.394268
0.393172
0.392168
0.390935
0.389332
0.387788
0.386476
0.385467
0.384802
0.500131
0.495824
0.487600
0.476919
0.464167
0.450616
0.436871
0.424997
0.417518
0.409624
0.400953
0.396928
0.394932
0.392980
0.390452
0.388833
0.387485
0.386162
0.384666
0.383294
0.382145
0.381265
0.380705
0.490694
0.486530
0.478656
0.468671
0.456711
0.443477
0.429468
0.417185
0.407849
0.400148
0.393714
0.390641
0.390329
0.388222
0.383797
0.381206
0.379374
0.377887
0.376404
0.375147
0.374145
0.373402
0.372939
0.476066
0.471989
0.464352
0.455027
0.443929
0.431122
0.417010
0.404653
0.394851
0.387503
0.382641
0.381340
0.389368
0.387163
0.374275
0.369853
0.367147
0.365468
0.363958
0.362794
0.361934
0.361322
0.360936
0.455582
0.451626
0.444219
0.435238
0.424586
0.412285
0.398682
0.386823
0.377409
0.370478
0.366016
0.364917
0.373001
0.370828
0.357954
0.353482
0.350732
0.349087
0.347671
0.346626
0.345877
0.345375
0.345057
0.428581
0.424751
0.417573
0.408602
0.397990
0.386246
0.373754
0.362910
0.354132
0.347663
0.343109
0.340758
0.340817
0.338794
0.334310
0.331546
0.329591
0.328180
0.326974
0.326072
0.325417
0.324975
0.324713
0.398318
0.394577
0.387520
0.378516
0.367951
0.356838
0.345546
0.335842
0.327883
0.322004
0.317753
0.315108
0.313798
0.311999
0.309370
0.307477
0.305937
0.304737
0.303696
0.302890
0.302278
0.301866
0.301635
0.365205
0.361575
0.354701
0.345857
0.335586
0.325175
0.314982
0.306314
0.299190
0.293941
0.290100
0.287545
0.285774
0.284227
0.282606
0.281224
0.280005
0.278981
0.278058
0.277305
0.276707
0.276311
0.276097
0.333230
0.329751
0.323133
0.314613
0.304794
0.295091
0.285798
0.277998
0.271606
0.266958
0.263557
0.261255
0.259585
0.258279
0.257035
0.255936
0.254904
0.254017
0.253181
0.252466
0.251874
0.251500
0.251298
0.304051
0.300709
0.294379
0.286250
0.276957
0.267880
0.259339
0.252257
0.246524
0.242378
0.239376
0.237350
0.235875
0.234749
0.233732
0.232816
0.231938
0.231140
0.230375
0.229710
0.229156
0.228784
0.228585
0.282429
0.279205
0.273110
0.265304
0.256419
0.247813
0.239799
0.233230
0.227960
0.224182
0.221469
0.219654
0.218339
0.217343
0.216454
0.215649
0.214866
0.214136
0.213429
0.212810
0.212288
0.211925
0.211729
0.270401
0.267247
0.261290
0.253667
0.245015
0.236667
0.228942
0.222647
0.217631
0.214052
0.211498
0.209797
0.208572
0.207647
0.206825
0.206077
0.205343
0.204652
0.203981
0.203389
0.202886
0.202531
0.202338
0.385824
0.381227
0.372614
0.361726
0.349542
0.337927
0.327260
0.318534
0.311426
0.305953
0.301556
0.298302
0.295747
0.293764
0.292054
0.290579
0.289211
0.288029
0.287076
0.286485
0.286276
0.285700
0.284882
0.392718
0.388023
0.379241
0.368165
0.355801
0.344034
0.333245
0.324448
0.317338
0.311751
0.307138
0.303756
0.301141
0.299126
0.297395
0.295924
0.294588
0.293474
0.292692
0.292494
0.293049
0.292519
0.291094
0.405658
0.400798
0.391721
0.380325
0.367644
0.355601
0.344579
0.335654
0.328578
0.322783
0.317724
0.314127
0.311443
0.309385
0.307601
0.306138
0.304863
0.303847
0.303360
0.303948
0.306652
0.306173
0.302817
0.422363
0.417277
0.407801
0.395987
0.382905
0.370482
0.359072
0.349771
0.342350
0.336298
0.331107
0.327536
0.325005
0.322958
0.321044
0.319575
0.318363
0.317303
0.316624
0.317018
0.319594
0.319052
0.315666
0.442123
0.436659
0.426525
0.414105
0.400491
0.387577
0.375623
0.365722
0.357606
0.351300
0.346405
0.343331
0.341576
0.339629
0.337218
0.335641
0.334500
0.333206
0.331706
0.330778
0.330836
0.330070
0.328556
0.462543
0.456502
0.445382
0.432109
0.417848
0.404393
0.391896
0.381441
0.372789
0.366302
0.361800
0.359740
0.359685
0.357925
0.354274
0.352280
0.351205
0.349619
0.347182
0.345050
0.343750
0.342681
0.341751
0.481956
0.475343
0.463209
0.449101
0.434219
0.420260
0.407250
0.396300
0.387220
0.380617
0.376681
0.376212
0.380053
0.378501
0.371446
0.368435
0.367183
0.365307
0.362048
0.358992
0.356842
0.355492
0.354714
0.495276
0.488720
0.476654
0.462541
0.447530
0.433311
0.419925
0.408551
0.399073
0.392163
0.388034
0.387496
0.391359
0.389892
0.382958
0.380073
0.378904
0.377033
0.373681
0.370458
0.368107
0.366659
0.365885
0.502485
0.496601
0.485670
0.472390
0.457760
0.443539
0.429927
0.418223
0.408480
0.401078
0.395883
0.393608
0.393600
0.392086
0.388811
0.387219
0.386433
0.384854
0.382086
0.379382
0.377326
0.375960
0.375175
0.505930
0.500719
0.490892
0.478494
0.464336
0.450226
0.436511
0.424619
0.414918
0.407148
0.401013
0.397587
0.395890
0.394312
0.392488
0.391576
0.390928
0.389626
0.387500
0.385444
0.383831
0.382596
0.381757
0.506927
0.502160
0.493072
0.481313
0.467573
0.453627
0.440038
0.428368
0.420915
0.412935
0.404087
0.399816
0.397218
0.395567
0.394307
0.393631
0.393023
0.391901
0.390218
0.388651
0.387447
0.386330
0.385403
0.505219
0.500676
0.491966
0.480630
0.467242
0.453477
0.439930
0.428284
0.420873
0.412869
0.403901
0.399476
0.396710
0.394953
0.393613
0.392806
0.392078
0.390978
0.389460
0.388089
0.387039
0.386016
0.385133
0.500255
0.495763
0.487164
0.476158
0.463181
0.449653
0.436060
0.424244
0.414735
0.406866
0.400239
0.396221
0.393884
0.391956
0.389951
0.388669
0.387647
0.386415
0.384835
0.383426
0.382315
0.381374
0.380670
0.491796
0.487180
0.478388
0.467644
0.455190
0.442013
0.428566
0.417019
0.407743
0.400119
0.393787
0.390161
0.388698
0.386569
0.383285
0.381227
0.379843
0.378406
0.376631
0.375093
0.373919
0.373057
0.372501
0.478599
0.473711
0.464405
0.453790
0.441884
0.429159
0.416033
0.405022
0.396643
0.389410
0.383155
0.380305
0.381488
0.379219
0.372987
0.369813
0.367973
0.366333
0.364329
0.362667
0.361464
0.360677
0.360227
0.458001
0.453244
0.444185
0.433933
0.422490
0.410284
0.397702
0.387222
0.379326
0.372515
0.366599
0.363953
0.365226
0.362981
0.356729
0.353493
0.351602
0.349976
0.348044
0.346474
0.345357
0.344664
0.344289
0.429342
0.425104
0.417070
0.407400
0.396343
0.384716
0.372929
0.362978
0.355049
0.348688
0.343525
0.340549
0.339418
0.337362
0.333979
0.331709
0.330154
0.328743
0.327181
0.325899
0.324957
0.324361
0.324045
0.398005
0.394132
0.386779
0.377534
0.366825
0.355835
0.344951
0.335721
0.328181
0.322366
0.317842
0.314927
0.313167
0.311373
0.309198
0.307558
0.306244
0.305045
0.303795
0.302746
0.301929
0.301396
0.301115
0.364399
0.360775
0.353895
0.345063
0.334834
0.324544
0.314566
0.306119
0.299171
0.293949
0.290011
0.287357
0.285509
0.283994
0.282520
0.281295
0.280207
0.279183
0.278134
0.277218
0.276471
0.275976
0.275715
0.332318
0.328889
0.322369
0.313965
0.304267
0.294666
0.285492
0.277794
0.271482
0.266832
0.263390
0.261055
0.259380
0.258107
0.256968
0.255990
0.255063
0.254170
0.253244
0.252411
0.251712
0.251247
0.251003
0.303205
0.299930
0.293721
0.285723
0.276552
0.267564
0.259092
0.252055
0.246349
0.242197
0.239175
0.237135
0.235668
0.234579
0.233638
0.232813
0.232007
0.231212
0.230386
0.229633
0.228994
0.228559
0.228330
0.281720
0.278557
0.272567
0.264874
0.256090
0.247552
0.239581
0.233032
0.227767
0.223979
0.221250
0.219424
0.218114
0.217145
0.216311
0.215573
0.214841
0.214116
0.213368
0.212687
0.212103
0.211697
0.211479
0.269797
0.266695
0.260825
0.253296
0.244726
0.236431
0.228736
0.222450
0.217432
0.213840
0.211270
0.209557
0.208333
0.207427
0.206645
0.205947
0.205253
0.204569
0.203868
0.203230
0.202680
0.202293
0.202083
0.383624
0.379137
0.370703
0.360002
0.347980
0.336505
0.325989
0.317454
0.310593
0.305144
0.300555
0.297167
0.294529
0.292506
0.290783
0.289313
0.287959
0.286777
0.285758
0.284987
0.284449
0.283884
0.283366
0.390413
0.385848
0.377279
0.366423
0.354251
0.342654
0.332077
0.323615
0.317029
0.311460
0.306361
0.302691
0.299926
0.297847
0.296096
0.294620
0.293278
0.292128
0.291182
0.290561
0.290283
0.289741
0.289034
0.403216
0.398518
0.389708
0.378582
0.366135
0.354311
0.343617
0.335336
0.329412
0.323617
0.317406
0.313170
0.310177
0.308005
0.306201
0.304719
0.303403
0.302291
0.301454
0.301090
0.301479
0.300957
0.299663
0.419763
0.414885
0.405759
0.394278
0.381465
0.369270
0.358190
0.349527
0.343237
0.337149
0.330738
0.326409
0.323417
0.321218
0.319350
0.317870
0.316585
0.315442
0.314491
0.314007
0.314311
0.313744
0.312430
0.439122
0.433981
0.424385
0.412426
0.399126
0.386424
0.374678
0.365084
0.357424
0.351008
0.345371
0.341541
0.338968
0.336838
0.334788
0.333298
0.332062
0.330797
0.329431
0.328375
0.327780
0.327076
0.326306
0.458649
0.453153
0.442946
0.430390
0.416553
0.403317
0.390954
0.380608
0.372041
0.365323
0.360085
0.356772
0.354878
0.352863
0.350436
0.348871
0.347719
0.346306
0.344444
0.342782
0.341585
0.340691
0.340069
0.477002
0.471187
0.460409
0.447324
0.432997
0.419281
0.406362
0.395420
0.386241
0.379249
0.374236
0.371512
0.371076
0.369202
0.365637
0.363840
0.362704
0.361162
0.358848
0.356683
0.355041
0.353960
0.353345
0.490578
0.484801
0.474060
0.460944
0.446468
0.432463
0.419130
0.407714
0.398069
0.390747
0.385561
0.382774
0.382366
0.380591
0.377180
0.375556
0.374554
0.373047
0.370669
0.368403
0.366657
0.365485
0.364806
0.499343
0.493952
0.483850
0.471211
0.456933
0.442847
0.429237
0.417456
0.407472
0.399774
0.394036
0.390569
0.388759
0.387041
0.385087
0.384064
0.383348
0.382046
0.379986
0.378034
0.376524
0.375364
0.374565
0.504178
0.499198
0.489759
0.477676
0.463701
0.449654
0.435903
0.423901
0.413757
0.405791
0.399620
0.395676
0.393272
0.391611
0.390314
0.389720
0.389223
0.388157
0.386486
0.385010
0.383941
0.382840
0.381823
0.506061
0.501350
0.492356
0.480684
0.466997
0.453064
0.439369
0.427409
0.417947
0.409854
0.402719
0.398436
0.395685
0.394043
0.393044
0.392669
0.392334
0.391447
0.390077
0.389041
0.388501
0.387467
0.386147
0.505042
0.500391
0.491481
0.479994
0.466521
0.452758
0.439215
0.427448
0.418209
0.410153
0.402877
0.398498
0.395746
0.394021
0.392836
0.392342
0.391965
0.391074
0.389719
0.388727
0.388241
0.387248
0.385947
0.501236
0.496341
0.486960
0.475370
0.462068
0.448565
0.435325
0.424020
0.414762
0.406915
0.400138
0.395885
0.393650
0.391720
0.389622
0.388597
0.387966
0.386872
0.385196
0.383820
0.382903
0.381917
0.380959
0.495256
0.489631
0.478849
0.466699
0.453504
0.440373
0.427724
0.417435
0.409564
0.402085
0.394806
0.390811
0.389925
0.387739
0.383729
0.381758
0.380842
0.379454
0.377223
0.375312
0.373990
0.372995
0.372283
0.485840
0.479072
0.466001
0.452867
0.439708
0.427039
0.415224
0.406452
0.401258
0.394313
0.385784
0.382518
0.385625
0.383240
0.374719
0.371177
0.369834
0.368146
0.365305
0.362903
0.361294
0.360296
0.359726
0.465117
0.458492
0.445671
0.432919
0.420237
0.408104
0.396859
0.388641
0.383961
0.377451
0.369258
0.366200
0.369403
0.367048
0.358511
0.354913
0.353517
0.351827
0.349026
0.346670
0.345097
0.344177
0.343700
0.432395
0.427194
0.417227
0.406212
0.394456
0.382925
0.372013
0.363390
0.357011
0.350837
0.344673
0.341343
0.340794
0.338695
0.334597
0.332395
0.331266
0.329848
0.327736
0.325924
0.324647
0.323873
0.323477
0.398482
0.394256
0.386188
0.376423
0.365442
0.354551
0.344136
0.335552
0.328672
0.322950
0.318030
0.314904
0.313276
0.311500
0.309209
0.307748
0.306713
0.305536
0.304011
0.302663
0.301628
0.300963
0.300619
0.363815
0.360108
0.353056
0.344110
0.333843
0.323643
0.313886
0.305710
0.299003
0.293817
0.289742
0.286994
0.285173
0.283715
0.282325
0.281284
0.280382
0.279389
0.278205
0.277112
0.276214
0.275615
0.275303
0.331439
0.328021
0.321520
0.313159
0.303520
0.293996
0.284924
0.277328
0.271098
0.266453
0.262962
0.260598
0.258952
0.257750
0.256730
0.255913
0.255125
0.254263
0.253259
0.252304
0.251493
0.250945
0.250659
0.302321
0.299087
0.292949
0.285036
0.275945
0.267018
0.258594
0.251590
0.245901
0.241742
0.238701
0.236656
0.235220
0.234199
0.233367
0.232674
0.231976
0.231212
0.230339
0.229501
0.228779
0.228283
0.228022
0.280927
0.277806
0.271888
0.264275
0.255561
0.247069
0.239120
0.232577
0.227308
0.223509
0.220767
0.218941
0.217657
0.216745
0.215999
0.215363
0.214716
0.214023
0.213249
0.212511
0.211870
0.211423
0.211185
0.269080
0.266014
0.260209
0.252748
0.244236
0.235975
0.228292
0.222003
0.216973
0.213368
0.210786
0.209074
0.207869
0.207010
0.206302
0.205689
0.205066
0.204412
0.203698
0.203022
0.202431
0.202014
0.201789
0.381225
0.376842
0.368582
0.358053
0.346182
0.334835
0.324487
0.316214
0.309794
0.304397
0.299473
0.295923
0.293217
0.291171
0.289436
0.287963
0.286619
0.285460
0.284444
0.283630
0.282981
0.282458
0.282104
0.387916
0.383474
0.375109
0.364459
0.352471
0.341047
0.330747
0.322836
0.317278
0.311757
0.305725
0.301601
0.298657
0.296518
0.294739
0.293247
0.291900
0.290749
0.289758
0.288994
0.288418
0.287906
0.287509
0.400599
0.396052
0.387495
0.376622
0.364411
0.352842
0.342669
0.335583
0.332136
0.326388
0.317760
0.312395
0.308954
0.306644
0.304789
0.303268
0.301914
0.300769
0.299801
0.299098
0.298666
0.298160
0.297638
0.417059
0.412368
0.403550
0.392368
0.379821
0.367907
0.357363
0.349902
0.346057
0.339990
0.331132
0.325592
0.322050
0.319674
0.317765
0.316226
0.314869
0.313698
0.312664
0.311888
0.311398
0.310862
0.310325
0.436266
0.431368
0.422187
0.410597
0.397593
0.385133
0.373713
0.364693
0.358023
0.351566
0.344808
0.340218
0.337045
0.334728
0.332772
0.331235
0.329897
0.328656
0.327430
0.326415
0.325641
0.325016
0.324568
0.455421
0.450281
0.440679
0.428628
0.415144
0.402145
0.390006
0.379923
0.371696
0.364857
0.358943
0.354845
0.351976
0.349722
0.347686
0.346163
0.344878
0.343559
0.342091
0.340786
0.339750
0.339002
0.338550
0.473337
0.468009
0.458062
0.445634
0.431732
0.418260
0.405516
0.394716
0.385623
0.378416
0.372670
0.368790
0.366273
0.364104
0.361915
0.360421
0.359218
0.357854
0.356163
0.354605
0.353353
0.352476
0.351964
0.487186
0.481881
0.471948
0.459470
0.445396
0.431605
0.418396
0.407049
0.397390
0.389823
0.383940
0.380007
0.377516
0.375458
0.373449
0.372164
0.371130
0.369824
0.368091
0.366477
0.365188
0.364223
0.363596
0.496963
0.491882
0.482311
0.470111
0.456120
0.442169
0.428592
0.416795
0.406673
0.398765
0.392637
0.388483
0.385740
0.383821
0.382341
0.381473
0.380740
0.379612
0.378040
0.376640
0.375601
0.374599
0.373732
0.502741
0.497914
0.488748
0.476913
0.463115
0.449126
0.435324
0.423229
0.412826
0.404682
0.398355
0.394044
0.391200
0.389441
0.388377
0.387936
0.387550
0.386662
0.385348
0.384386
0.383914
0.382923
0.381622
0.505364
0.500678
0.491728
0.480136
0.466517
0.452579
0.438739
0.426594
0.416257
0.408019
0.401442
0.397037
0.394213
0.392561
0.391688
0.391530
0.391437
0.390758
0.389696
0.389259
0.389763
0.388810
0.386719
0.505141
0.500337
0.491134
0.479474
0.465920
0.452123
0.438510
0.426704
0.416787
0.408642
0.401863
0.397423
0.394828
0.393131
0.391912
0.391639
0.391573
0.390880
0.389715
0.389203
0.389681
0.388728
0.386636
0.503099
0.497631
0.487118
0.474795
0.461122
0.447577
0.434586
0.423780
0.415204
0.407370
0.400053
0.395727
0.394358
0.392437
0.389474
0.388445
0.388117
0.387142
0.385362
0.384064
0.383462
0.382443
0.381129
0.501084
0.493975
0.480236
0.466215
0.452145
0.438964
0.427022
0.418177
0.412765
0.405470
0.396428
0.392586
0.394796
0.392571
0.385272
0.382586
0.381911
0.380523
0.377783
0.375508
0.374101
0.372987
0.372075
0.497849
0.488260
0.469445
0.452798
0.438084
0.425362
0.414967
0.409343
0.411170
0.404686
0.390910
0.388799
0.403082
0.400577
0.380227
0.373756
0.372538
0.370650
0.366438
0.363265
0.361279
0.360085
0.359370
0.477084
0.467631
0.449006
0.432730
0.418498
0.406331
0.396539
0.391503
0.393920
0.387890
0.374414
0.372511
0.386957
0.384493
0.364076
0.357563
0.356296
0.354398
0.350198
0.347023
0.345019
0.343895
0.343299
0.437849
0.431185
0.418239
0.405373
0.392763
0.381235
0.371127
0.364041
0.360285
0.354356
0.346396
0.343241
0.345806
0.343694
0.336328
0.333419
0.332519
0.331063
0.328346
0.326014
0.324441
0.323515
0.323034
0.399793
0.395017
0.385816
0.375327
0.363986
0.353123
0.343109
0.335185
0.329280
0.323677
0.318154
0.315016
0.314309
0.312580
0.309416
0.307903
0.307093
0.305945
0.304145
0.302534
0.301323
0.300556
0.300153
0.363398
0.359535
0.352164
0.343007
0.332639
0.322476
0.312889
0.304956
0.298542
0.293404
0.289177
0.286407
0.284796
0.283418
0.281966
0.281052
0.280344
0.279403
0.278101
0.276876
0.275867
0.275197
0.274845
0.330526
0.327088
0.320532
0.312145
0.302506
0.293021
0.284020
0.276504
0.270361
0.265736
0.262209
0.259850
0.258289
0.257177
0.256242
0.255564
0.254926
0.254120
0.253062
0.252031
0.251139
0.250542
0.250228
0.301345
0.298128
0.292014
0.284134
0.275075
0.266178
0.257778
0.250791
0.245116
0.240959
0.237912
0.235883
0.234500
0.233559
0.232834
0.232264
0.231679
0.230969
0.230085
0.229202
0.228429
0.227899
0.227620
0.280017
0.276919
0.271039
0.263465
0.254784
0.246309
0.238364
0.231815
0.226538
0.222730
0.219986
0.218175
0.216932
0.216088
0.215437
0.214907
0.214357
0.213716
0.212947
0.212189
0.211518
0.211049
0.210800
0.268234
0.265190
0.259420
0.251994
0.243508
0.235257
0.227568
0.221265
0.216219
0.212601
0.210015
0.208314
0.207145
0.206344
0.205720
0.205200
0.204664
0.204062
0.203364
0.202680
0.202073
0.201643
0.201411
0.378882
0.374584
0.366459
0.356062
0.344291
0.333008
0.322706
0.314479
0.308122
0.302806
0.297982
0.294534
0.291914
0.289916
0.288193
0.286720
0.285395
0.284283
0.283338
0.282592
0.281992
0.281543
0.281269
0.385485
0.381145
0.372943
0.362453
0.350590
0.339250
0.329012
0.321158
0.315669
0.310231
0.304292
0.300260
0.297389
0.295285
0.293507
0.292001
0.290656
0.289541
0.288603
0.287874
0.287297
0.286855
0.286573
0.398050
0.393632
0.385279
0.374611
0.362564
0.351115
0.341034
0.334029
0.330665
0.324996
0.316437
0.311133
0.307729
0.305430
0.303551
0.301990
0.300612
0.299484
0.298542
0.297820
0.297272
0.296832
0.296518
0.414413
0.409885
0.401322
0.390392
0.378048
0.366301
0.355891
0.348544
0.344795
0.338798
0.329960
0.324413
0.320834
0.318429
0.316467
0.314852
0.313432
0.312275
0.311281
0.310500
0.309895
0.309435
0.309110
0.433535
0.428833
0.419972
0.408698
0.395956
0.383704
0.372468
0.363615
0.357081
0.350660
0.343822
0.339104
0.335775
0.333353
0.331320
0.329667
0.328227
0.326997
0.325880
0.324963
0.324223
0.323683
0.323352
0.452546
0.447659
0.438476
0.426826
0.413667
0.400925
0.389022
0.379171
0.371136
0.364289
0.358146
0.353738
0.350518
0.348076
0.345971
0.344296
0.342854
0.341554
0.340285
0.339192
0.338296
0.337653
0.337280
0.470363
0.465345
0.455917
0.443971
0.430445
0.417261
0.404787
0.394269
0.385437
0.378172
0.372004
0.367597
0.364456
0.362031
0.359883
0.358243
0.356849
0.355515
0.354102
0.352842
0.351795
0.351040
0.350592
0.484494
0.479496
0.470069
0.458063
0.444351
0.430827
0.417837
0.406715
0.397262
0.389602
0.383264
0.378772
0.375630
0.373312
0.371348
0.369925
0.368700
0.367426
0.365961
0.364635
0.363539
0.362691
0.362116
0.494964
0.490105
0.480915
0.469099
0.455413
0.441635
0.428132
0.416392
0.406302
0.398267
0.391813
0.387263
0.384107
0.381977
0.380440
0.379445
0.378574
0.377457
0.376059
0.374850
0.373943
0.373015
0.372178
0.501448
0.496759
0.487853
0.476317
0.462766
0.448845
0.434945
0.422718
0.412184
0.403879
0.397328
0.392760
0.389672
0.387777
0.386664
0.386161
0.385716
0.384835
0.383597
0.382719
0.382307
0.381347
0.380056
0.504621
0.500006
0.491210
0.479838
0.466406
0.452444
0.438357
0.425930
0.415284
0.406869
0.400199
0.395638
0.392685
0.390975
0.390106
0.389966
0.389892
0.389231
0.388187
0.387766
0.388281
0.387329
0.385230
0.504770
0.499961
0.490774
0.479189
0.465701
0.451814
0.437920
0.425814
0.415578
0.407277
0.400450
0.395908
0.393240
0.391554
0.390410
0.390236
0.390254
0.389614
0.388455
0.387940
0.388411
0.387451
0.385339
0.503052
0.497457
0.486741
0.474258
0.460463
0.446771
0.433579
0.422589
0.413854
0.405914
0.398517
0.394109
0.392695
0.390833
0.388030
0.387192
0.387036
0.386154
0.384400
0.383124
0.382545
0.381513
0.380162
0.501389
0.494008
0.479800
0.465340
0.450940
0.437570
0.425545
0.416669
0.411224
0.403889
0.394786
0.390866
0.393029
0.390910
0.383877
0.381493
0.381094
0.379855
0.377165
0.374955
0.373619
0.372501
0.371528
0.498471
0.488484
0.468958
0.451642
0.436434
0.423504
0.413133
0.407605
0.409506
0.403037
0.389210
0.387007
0.401199
0.398838
0.378879
0.372822
0.371997
0.370307
0.366142
0.363064
0.361196
0.360005
0.359204
0.477552
0.467705
0.448364
0.431405
0.416665
0.404314
0.394593
0.389701
0.392229
0.386252
0.372750
0.370775
0.385144
0.382841
0.362822
0.356725
0.355848
0.354161
0.350019
0.346946
0.345060
0.343949
0.343269
0.437735
0.430792
0.417346
0.403990
0.391010
0.379345
0.369297
0.362334
0.358680
0.352808
0.344861
0.341693
0.344263
0.342296
0.335214
0.332615
0.332001
0.330715
0.328077
0.325835
0.324349
0.323429
0.322891
0.399161
0.394227
0.384745
0.373971
0.362409
0.351462
0.341484
0.333639
0.327809
0.322257
0.316769
0.313660
0.313004
0.311396
0.308423
0.307115
0.306497
0.305474
0.303742
0.302195
0.301035
0.300270
0.299836
0.362453
0.358520
0.351018
0.341720
0.331241
0.321038
0.311468
0.303578
0.297207
0.292113
0.287929
0.285209
0.283665
0.282388
0.281063
0.280279
0.279712
0.278864
0.277602
0.276418
0.275435
0.274770
0.274406
0.329461
0.326008
0.319403
0.310957
0.301260
0.291763
0.282769
0.275269
0.269137
0.264550
0.261064
0.258754
0.257252
0.256230
0.255387
0.254798
0.254257
0.253535
0.252514
0.251516
0.250634
0.250055
0.249742
0.300313
0.297094
0.290966
0.283064
0.273981
0.265072
0.256667
0.249678
0.244005
0.239862
0.236841
0.234853
0.233525
0.232653
0.232000
0.231504
0.230994
0.230355
0.229523
0.228677
0.227925
0.227409
0.227135
0.279065
0.275967
0.270084
0.262501
0.253803
0.245313
0.237353
0.230790
0.225503
0.221694
0.218961
0.217179
0.215982
0.215196
0.214611
0.214152
0.213676
0.213103
0.212389
0.211670
0.211026
0.210573
0.210329
0.267342
0.264299
0.258527
0.251093
0.242591
0.234320
0.226609
0.220287
0.215224
0.211596
0.209014
0.207333
0.206203
0.205456
0.204897
0.204447
0.203985
0.203451
0.202810
0.202168
0.201590
0.201176
0.200952
0.376563
0.372336
0.364324
0.354030
0.342322
0.331043
0.320670
0.312276
0.305604
0.300400
0.296114
0.293032
0.290653
0.288774
0.287091
0.285622
0.284317
0.283270
0.282437
0.281820
0.281341
0.280988
0.280777
0.383083
0.378827
0.370763
0.360401
0.348622
0.337282
0.326895
0.318610
0.312235
0.306909
0.302094
0.298699
0.296155
0.294182
0.292431
0.290914
0.289577
0.288516
0.287682
0.287073
0.286605
0.286259
0.286049
0.395515
0.391204
0.383035
0.372542
0.360615
0.349153
0.338744
0.330710
0.325040
0.319476
0.313471
0.309414
0.306531
0.304382
0.302508
0.300907
0.299510
0.298416
0.297562
0.296943
0.296473
0.296125
0.295908
0.411741
0.407347
0.399022
0.388333
0.376181
0.364477
0.353806
0.345503
0.339538
0.333633
0.327259
0.322890
0.319779
0.317462
0.315446
0.313741
0.312269
0.311118
0.310201
0.309520
0.308995
0.308616
0.308384
0.430691
0.426173
0.417631
0.406681
0.394224
0.382163
0.370997
0.361942
0.354752
0.348427
0.342461
0.338162
0.334970
0.332502
0.330307
0.328477
0.326916
0.325671
0.324634
0.323829
0.323189
0.322732
0.322466
0.449550
0.444898
0.436122
0.424890
0.412110
0.399682
0.388086
0.378519
0.370674
0.363908
0.357762
0.353289
0.349984
0.347366
0.344968
0.342998
0.341349
0.340000
0.338815
0.337846
0.337055
0.336491
0.336171
0.467353
0.462608
0.453657
0.442204
0.429135
0.416343
0.404327
0.394402
0.386464
0.379250
0.372324
0.367517
0.364098
0.361390
0.358852
0.356811
0.355130
0.353708
0.352373
0.351231
0.350279
0.349590
0.349190
0.481809
0.477071
0.468120
0.456622
0.443385
0.430221
0.417628
0.407052
0.398488
0.390821
0.383620
0.378659
0.375198
0.372564
0.370195
0.368357
0.366830
0.365435
0.364006
0.362739
0.361676
0.360865
0.360352
0.492928
0.488291
0.479521
0.468187
0.454944
0.441408
0.428020
0.416451
0.406621
0.398502
0.391615
0.386734
0.383332
0.380943
0.379066
0.377729
0.376585
0.375334
0.373884
0.372589
0.371534
0.370608
0.369906
0.500116
0.495608
0.487078
0.476023
0.462910
0.449084
0.434966
0.422511
0.411849
0.403370
0.396549
0.391761
0.388482
0.386402
0.385061
0.384307
0.383630
0.382591
0.381187
0.379999
0.379134
0.378129
0.377144
0.503839
0.499372
0.490932
0.480046
0.467046
0.453039
0.438420
0.425425
0.414319
0.405654
0.398860
0.394167
0.391062
0.389247
0.388302
0.388008
0.387748
0.386916
0.385599
0.384612
0.384106
0.383068
0.381723
0.504074
0.499400
0.490579
0.479416
0.466257
0.452202
0.437631
0.424775
0.413863
0.405293
0.398504
0.393895
0.390992
0.389291
0.388369
0.388210
0.388138
0.387389
0.386037
0.385033
0.384544
0.383505
0.382133
0.501410
0.496091
0.486035
0.473958
0.460307
0.446343
0.432424
0.420496
0.410597
0.402409
0.395497
0.390997
0.388599
0.386853
0.385324
0.384931
0.384893
0.384087
0.382467
0.381157
0.380327
0.379298
0.378207
0.496811
0.490244
0.477819
0.464201
0.449924
0.436198
0.423291
0.412906
0.404874
0.397266
0.389838
0.385570
0.384435
0.382580
0.379537
0.378589
0.378647
0.377729
0.375597
0.373885
0.372820
0.371811
0.370877
0.488798
0.480600
0.464942
0.449489
0.434648
0.421306
0.409611
0.401184
0.396228
0.389325
0.380596
0.376944
0.379305
0.377368
0.370576
0.368520
0.368674
0.367616
0.364768
0.362642
0.361471
0.360483
0.359573
0.467634
0.459574
0.444135
0.429015
0.414614
0.401865
0.390891
0.383181
0.378877
0.372508
0.364186
0.360807
0.363318
0.361446
0.354651
0.352541
0.352651
0.351611
0.348830
0.346779
0.345665
0.344769
0.343953
0.432672
0.426498
0.414770
0.402095
0.389103
0.377132
0.366445
0.358242
0.352205
0.346203
0.340054
0.336643
0.336003
0.334340
0.331254
0.330087
0.329985
0.329095
0.327138
0.325609
0.324649
0.323893
0.323284
0.396863
0.392108
0.383078
0.372377
0.360671
0.349517
0.339234
0.330915
0.324278
0.318714
0.313889
0.310837
0.309317
0.307902
0.306258
0.305452
0.305098
0.304301
0.302922
0.301772
0.300914
0.300258
0.299801
0.361089
0.357145
0.349664
0.340278
0.329663
0.319332
0.309639
0.301604
0.295044
0.289984
0.286039
0.283442
0.281828
0.280662
0.279690
0.279067
0.278937
0.278212
0.276811
0.275829
0.274996
0.274406
0.274045
0.328327
0.324826
0.318162
0.309625
0.299836
0.290253
0.281202
0.273665
0.267506
0.262947
0.259575
0.257371
0.255932
0.254968
0.254244
0.253712
0.253567
0.252919
0.251694
0.250828
0.250052
0.249526
0.249228
0.299260
0.296008
0.289826
0.281853
0.272699
0.263733
0.255294
0.248291
0.242616
0.238494
0.235532
0.233615
0.232355
0.231527
0.230908
0.230429
0.230003
0.229435
0.228671
0.227942
0.227288
0.226826
0.226575
0.278085
0.274966
0.269040
0.261402
0.252645
0.244106
0.236113
0.229532
0.224236
0.220432
0.217728
0.215991
0.214846
0.214101
0.213550
0.213119
0.212718
0.212219
0.211581
0.210961
0.210397
0.209994
0.209773
0.266416
0.263355
0.257547
0.250065
0.241508
0.233190
0.225444
0.219096
0.214016
0.210383
0.207813
0.206163
0.205075
0.204370
0.203849
0.203441
0.203039
0.202583
0.202035
0.201483
0.200978
0.200610
0.200407
0.374496
0.370327
0.362405
0.352191
0.340524
0.329232
0.318794
0.310293
0.303486
0.298403
0.294491
0.291733
0.289599
0.287856
0.286219
0.284754
0.283466
0.282485
0.281772
0.281303
0.280962
0.280709
0.280550
0.380939
0.376753
0.368801
0.358543
0.346824
0.335479
0.324997
0.316483
0.309709
0.304512
0.300347
0.297410
0.295152
0.293316
0.291596
0.290066
0.288731
0.287728
0.287010
0.286549
0.286219
0.285974
0.285819
0.393238
0.389020
0.381003
0.370660
0.358834
0.347383
0.336818
0.328296
0.321633
0.316203
0.311462
0.308140
0.305625
0.303608
0.301730
0.300078
0.298657
0.297602
0.296854
0.296376
0.296038
0.295790
0.295631
0.409296
0.405027
0.396914
0.386444
0.374464
0.362844
0.352102
0.343408
0.336546
0.330776
0.325582
0.321880
0.319088
0.316839
0.314739
0.312918
0.311377
0.310234
0.309404
0.308851
0.308449
0.308161
0.307984
0.428045
0.423701
0.415448
0.404808
0.392627
0.380788
0.369807
0.360865
0.353646
0.347458
0.341820
0.337738
0.334679
0.332154
0.329723
0.327653
0.325942
0.324662
0.323685
0.322985
0.322451
0.322074
0.321854
0.446735
0.442305
0.433903
0.423080
0.410687
0.398625
0.387476
0.378535
0.371482
0.364857
0.358250
0.353580
0.350271
0.347453
0.344589
0.342187
0.340268
0.338822
0.337661
0.336767
0.336057
0.335556
0.335273
0.464532
0.460041
0.451530
0.440567
0.427975
0.415661
0.404328
0.395576
0.389529
0.382449
0.373970
0.368492
0.364932
0.361892
0.358656
0.355987
0.353916
0.352331
0.350976
0.349869
0.348958
0.348310
0.347943
0.479300
0.474816
0.466318
0.455349
0.442628
0.429916
0.417918
0.408431
0.401707
0.394113
0.385280
0.379584
0.375934
0.372939
0.369856
0.367375
0.365437
0.363845
0.362348
0.361047
0.359956
0.359156
0.358686
0.491037
0.486634
0.478308
0.467539
0.454830
0.441588
0.428358
0.417152
0.407995
0.399829
0.392180
0.386887
0.383334
0.380660
0.378268
0.376449
0.374965
0.373515
0.371931
0.370481
0.369259
0.368309
0.367699
0.498952
0.494658
0.486585
0.476183
0.463680
0.449970
0.435507
0.422742
0.412013
0.403344
0.396153
0.391140
0.387735
0.385464
0.383815
0.382743
0.381800
0.380557
0.378933
0.377408
0.376153
0.375080
0.374298
0.503316
0.499038
0.491060
0.480902
0.468584
0.454532
0.439128
0.425311
0.413675
0.404710
0.397723
0.392921
0.389730
0.387820
0.386741
0.386262
0.385803
0.384772
0.383166
0.381669
0.380511
0.379376
0.378403
0.503948
0.499394
0.490931
0.480358
0.467740
0.453495
0.437966
0.424077
0.412419
0.403525
0.396697
0.392076
0.389100
0.387412
0.386580
0.386400
0.386238
0.385369
0.383810
0.382389
0.381325
0.380210
0.379191
0.501321
0.496037
0.486192
0.474378
0.460908
0.446607
0.431763
0.418756
0.407905
0.399445
0.392788
0.388358
0.385689
0.384093
0.383162
0.383062
0.383151
0.382404
0.380825
0.379497
0.378554
0.377534
0.376570
0.496108
0.489610
0.477520
0.463955
0.449535
0.435324
0.421469
0.409773
0.400191
0.392344
0.385771
0.381567
0.379411
0.377861
0.376550
0.376504
0.377087
0.376463
0.374614
0.373364
0.372716
0.371828
0.370795
0.486525
0.478648
0.463919
0.448639
0.433524
0.419586
0.406783
0.396474
0.388542
0.381373
0.374692
0.370857
0.369898
0.368410
0.366090
0.366093
0.367587
0.367057
0.364412
0.363085
0.362811
0.362039
0.360790
0.465232
0.457463
0.442902
0.427874
0.413138
0.399811
0.387828
0.378348
0.371150
0.364567
0.358337
0.354813
0.354037
0.352621
0.350282
0.350215
0.351667
0.351178
0.348654
0.347477
0.347337
0.346677
0.345501
0.431575
0.425379
0.413795
0.400900
0.387540
0.375133
0.363826
0.354678
0.347364
0.341290
0.336107
0.332858
0.331284
0.329952
0.328579
0.328305
0.328777
0.328265
0.326733
0.325902
0.325606
0.325044
0.324264
0.396119
0.391246
0.382076
0.371106
0.359109
0.347673
0.337063
0.328325
0.321208
0.315657
0.311275
0.308440
0.306769
0.305561
0.304529
0.304051
0.303972
0.303398
0.302291
0.301571
0.301101
0.300587
0.300078
0.360255
0.356209
0.348568
0.338974
0.328159
0.317658
0.307812
0.299623
0.292928
0.287915
0.284188
0.281777
0.280243
0.279188
0.278395
0.277881
0.278360
0.277759
0.276030
0.275275
0.274656
0.274174
0.273819
0.327400
0.323827
0.317043
0.308362
0.298436
0.288744
0.279618
0.272031
0.265849
0.261337
0.258089
0.256021
0.254683
0.253773
0.253086
0.252572
0.252953
0.252382
0.250802
0.250090
0.249463
0.249026
0.248754
0.298327
0.295027
0.288760
0.280683
0.271427
0.262383
0.253897
0.246873
0.241196
0.237105
0.234212
0.232385
0.231202
0.230406
0.229778
0.229276
0.228908
0.228409
0.227725
0.227145
0.226619
0.226237
0.226017
0.277194
0.274041
0.268052
0.260332
0.251492
0.242888
0.234853
0.228248
0.222943
0.219150
0.216481
0.214797
0.213707
0.212992
0.212446
0.212014
0.211657
0.211232
0.210691
0.210196
0.209735
0.209399
0.209208
0.265563
0.262474
0.256612
0.249060
0.240430
0.232050
0.224259
0.217882
0.212783
0.209148
0.206594
0.204979
0.203935
0.203263
0.202762
0.202373
0.202015
0.201636
0.201194
0.200752
0.200338
0.200028
0.199852
0.372742
0.368618
0.360767
0.350611
0.338970
0.327661
0.317171
0.308609
0.301762
0.296788
0.293136
0.290636
0.288721
0.287106
0.285518
0.284061
0.282790
0.281869
0.281264
0.280925
0.280711
0.280543
0.280427
0.379121
0.374990
0.367126
0.356946
0.345270
0.333919
0.323382
0.314775
0.307882
0.302801
0.298988
0.296352
0.294327
0.292615
0.290930
0.289390
0.288060
0.287109
0.286498
0.286168
0.285967
0.285810
0.285699
0.391301
0.387159
0.379265
0.369038
0.357293
0.345864
0.335247
0.326573
0.319618
0.314311
0.310114
0.307173
0.304910
0.303000
0.301119
0.299423
0.297979
0.296962
0.296312
0.295961
0.295748
0.295590
0.295477
0.407207
0.403045
0.395106
0.384808
0.372970
0.361441
0.350735
0.341996
0.334968
0.329329
0.324569
0.321174
0.318588
0.316391
0.314209
0.312277
0.310666
0.309534
0.308784
0.308342
0.308053
0.307850
0.307717
0.425786
0.421583
0.413571
0.403183
0.391237
0.379607
0.368878
0.360262
0.353633
0.347581
0.341656
0.337585
0.334611
0.332028
0.329349
0.327041
0.325178
0.323860
0.322928
0.322314
0.321872
0.321564
0.321380
0.444336
0.440086
0.431994
0.421507
0.409451
0.397740
0.387129
0.379114
0.373796
0.367321
0.359337
0.354211
0.350859
0.347844
0.344479
0.341631
0.339439
0.337889
0.336729
0.335885
0.335237
0.334785
0.334531
0.462135
0.457851
0.449703
0.439148
0.426989
0.415166
0.404895
0.398095
0.404752
0.397779
0.377038
0.370183
0.366204
0.362814
0.358801
0.355468
0.352994
0.351236
0.349833
0.348731
0.347841
0.347222
0.346878
0.477159
0.472887
0.464773
0.454255
0.442006
0.429764
0.418742
0.411116
0.417117
0.409573
0.388340
0.381217
0.377102
0.373734
0.369868
0.366715
0.364356
0.362567
0.360978
0.359627
0.358501
0.357707
0.357264
0.489428
0.485223
0.477290
0.467024
0.454820
0.441866
0.428871
0.418294
0.410676
0.402489
0.393263
0.387357
0.383635
0.380697
0.377772
0.375479
0.373672
0.372036
0.370314
0.368734
0.367388
0.366414
0.365851
0.497970
0.493866
0.486216
0.476430
0.464531
0.450933
0.436145
0.423157
0.412719
0.403886
0.396011
0.390737
0.387225
0.384793
0.382850
0.381501
0.380337
0.378922
0.377106
0.375341
0.373837
0.372709
0.372023
0.502954
0.498843
0.491292
0.481841
0.470219
0.456131
0.439930
0.425322
0.413222
0.403981
0.396771
0.391871
0.388631
0.386659
0.385471
0.384865
0.384279
0.383098
0.381256
0.379427
0.377892
0.376682
0.375878
0.504157
0.499665
0.491448
0.481409
0.469342
0.454928
0.438445
0.423574
0.411246
0.402060
0.395161
0.390547
0.387568
0.385919
0.385152
0.384995
0.384837
0.383888
0.382127
0.380437
0.379066
0.377896
0.377021
0.502349
0.496879
0.486807
0.475023
0.461671
0.447053
0.431336
0.417404
0.405826
0.397134
0.390604
0.386281
0.383583
0.382144
0.381595
0.381778
0.382189
0.381500
0.379763
0.378392
0.377460
0.376444
0.375465
0.498512
0.491448
0.478428
0.464222
0.449432
0.434740
0.420081
0.407463
0.396985
0.388968
0.382809
0.378784
0.376397
0.375137
0.374759
0.375499
0.377117
0.376726
0.374464
0.373375
0.373160
0.372349
0.371054
0.490491
0.481660
0.465272
0.448728
0.432837
0.418275
0.404639
0.393255
0.383942
0.376627
0.370827
0.367141
0.365207
0.364145
0.363946
0.365693
0.369854
0.369728
0.365550
0.364300
0.364904
0.364253
0.362359
0.469147
0.460387
0.444077
0.427694
0.412115
0.398181
0.385461
0.375010
0.366506
0.359825
0.354508
0.351157
0.349424
0.348440
0.348216
0.349886
0.354053
0.353991
0.349933
0.348890
0.349690
0.349175
0.347337
0.433664
0.426813
0.414077
0.400266
0.386302
0.373457
0.361671
0.351947
0.343995
0.337900
0.333228
0.330227
0.328480
0.327456
0.327030
0.327551
0.329441
0.329235
0.327067
0.326560
0.326860
0.326441
0.325359
0.396573
0.391368
0.381609
0.370142
0.357776
0.346064
0.335177
0.326152
0.318758
0.313234
0.309145
0.306533
0.304921
0.303904
0.303302
0.303171
0.304322
0.303935
0.302056
0.301570
0.301412
0.301016
0.300411
0.359833
0.355635
0.347719
0.337863
0.326828
0.316161
0.306173
0.297862
0.291082
0.286117
0.282563
0.280326
0.278926
0.277994
0.277652
0.277743
0.285396
0.284899
0.276238
0.275155
0.274402
0.274002
0.273629
0.326658
0.323011
0.316082
0.307244
0.297169
0.287372
0.278169
0.270531
0.264327
0.259861
0.256724
0.254780
0.253556
0.252719
0.252382
0.252359
0.259667
0.259168
0.250810
0.249753
0.248938
0.248574
0.248315
0.297523
0.294177
0.287820
0.279636
0.270272
0.261149
0.252611
0.245558
0.239874
0.235810
0.232981
0.231235
0.230126
0.229364
0.228769
0.228289
0.228685
0.228251
0.226929
0.226437
0.225988
0.225681
0.225493
0.276413
0.273225
0.267169
0.259367
0.250440
0.241768
0.233685
0.227052
0.221733
0.217947
0.215310
0.213676
0.212639
0.211953
0.211436
0.211019
0.210992
0.210634
0.209895
0.209497
0.209111
0.208837
0.208676
0.264810
0.261692
0.255774
0.248150
0.239442
0.230999
0.223158
0.216748
0.211628
0.207988
0.205449
0.203866
0.202863
0.202221
0.201741
0.201371
0.201080
0.200771
0.200403
0.200061
0.199732
0.199478
0.199330
0.371527
0.367432
0.359625
0.349505
0.337875
0.326550
0.316023
0.307427
0.300576
0.295675
0.292174
0.289839
0.288071
0.286552
0.285008
0.283566
0.282314
0.281435
0.280902
0.280650
0.280516
0.280405
0.280316
0.377862
0.373768
0.365959
0.355826
0.344173
0.332814
0.322245
0.313599
0.306684
0.301679
0.298041
0.295583
0.293707
0.292086
0.290436
0.288903
0.287584
0.286672
0.286133
0.285890
0.285770
0.285672
0.285590
0.389961
0.385871
0.378055
0.367899
0.356198
0.344784
0.334147
0.325427
0.318408
0.313184
0.309209
0.306460
0.304341
0.302511
0.300648
0.298940
0.297490
0.296506
0.295923
0.295656
0.295523
0.295425
0.295343
0.405759
0.401674
0.393845
0.383654
0.371892
0.360423
0.349739
0.340991
0.333919
0.328370
0.323808
0.320571
0.318089
0.315948
0.313754
0.311782
0.310138
0.309031
0.308338
0.307970
0.307745
0.307606
0.307503
0.424237
0.420126
0.412263
0.402031
0.390219
0.378698
0.368061
0.359527
0.352960
0.346988
0.341157
0.337161
0.334237
0.331652
0.328910
0.326524
0.324606
0.323284
0.322388
0.321831
0.321446
0.321184
0.321025
0.442702
0.438565
0.430661
0.420378
0.408508
0.396961
0.386513
0.378669
0.373505
0.367103
0.359115
0.353981
0.350623
0.347548
0.344054
0.341077
0.338796
0.337213
0.336064
0.335254
0.334645
0.334225
0.333988
0.460499
0.456344
0.448410
0.438088
0.426148
0.414524
0.404459
0.397891
0.404772
0.397861
0.377025
0.370092
0.366061
0.362564
0.358364
0.354854
0.352252
0.350436
0.349018
0.347922
0.347047
0.346448
0.346118
0.475675
0.471532
0.463629
0.453343
0.441307
0.429254
0.418409
0.410981
0.417174
0.409671
0.388314
0.381083
0.376887
0.373401
0.369336
0.365991
0.363485
0.361625
0.359999
0.358625
0.357478
0.356697
0.356270
0.488266
0.484164
0.476411
0.466358
0.454345
0.441510
0.428578
0.418068
0.410524
0.402328
0.393004
0.387005
0.383206
0.380157
0.377068
0.374610
0.372669
0.370947
0.369164
0.367525
0.366126
0.365144
0.364603
0.497178
0.493149
0.485648
0.476054
0.464319
0.450754
0.435875
0.422788
0.412289
0.403400
0.395451
0.390114
0.386545
0.384034
0.381974
0.380496
0.379212
0.377706
0.375806
0.373940
0.372335
0.371185
0.370536
0.502479
0.498419
0.490983
0.481696
0.470206
0.456067
0.439631
0.424774
0.412498
0.403166
0.395911
0.390989
0.387727
0.385722
0.384471
0.383772
0.383085
0.381820
0.379886
0.377926
0.376247
0.375009
0.374267
0.503872
0.499403
0.491246
0.481302
0.469290
0.454758
0.437963
0.422761
0.410188
0.400912
0.394016
0.389431
0.386468
0.384846
0.384086
0.383889
0.383663
0.382669
0.380852
0.379064
0.377569
0.376386
0.375572
0.502139
0.496648
0.486564
0.474769
0.461368
0.446563
0.430510
0.416220
0.404364
0.395595
0.389144
0.384915
0.382270
0.380919
0.380483
0.380711
0.381122
0.380446
0.378740
0.377380
0.376434
0.375428
0.374478
0.498241
0.491133
0.478067
0.463763
0.448826
0.433896
0.418883
0.405870
0.395047
0.386974
0.381000
0.377128
0.374783
0.373675
0.373565
0.374454
0.376141
0.375840
0.373723
0.372785
0.372683
0.371920
0.370625
0.489994
0.481135
0.464745
0.448078
0.431991
0.417161
0.403151
0.391311
0.381530
0.374173
0.368692
0.365183
0.363166
0.362305
0.362609
0.364623
0.368922
0.368952
0.365019
0.364040
0.364863
0.364296
0.362381
0.468562
0.459775
0.443451
0.426925
0.411132
0.396947
0.383889
0.373020
0.364074
0.357378
0.352395
0.349231
0.347417
0.346643
0.346923
0.348861
0.353167
0.353282
0.349493
0.348747
0.349787
0.349374
0.347517
0.433158
0.426244
0.413416
0.399441
0.385283
0.372231
0.360201
0.350203
0.342002
0.335915
0.331469
0.328653
0.326973
0.326115
0.325959
0.326640
0.328626
0.328557
0.326607
0.326340
0.326839
0.326508
0.325421
0.396028
0.390761
0.380896
0.369284
0.356761
0.344899
0.333856
0.324679
0.317168
0.311667
0.307725
0.305261
0.303747
0.302842
0.302368
0.302311
0.303515
0.303224
0.301502
0.301190
0.301181
0.300859
0.300266
0.359227
0.354982
0.346976
0.337003
0.325845
0.315076
0.304997
0.296611
0.289784
0.284850
0.281390
0.279259
0.277943
0.277079
0.276781
0.276884
0.284551
0.284124
0.275585
0.274636
0.273996
0.273666
0.273316
0.326019
0.322346
0.315349
0.306417
0.296238
0.286374
0.277116
0.269437
0.263206
0.258774
0.255698
0.253824
0.252651
0.251862
0.251534
0.251499
0.258798
0.258365
0.250114
0.249167
0.248438
0.248147
0.247918
0.296914
0.293543
0.287130
0.278871
0.269429
0.260248
0.251668
0.244587
0.238888
0.234837
0.232042
0.230340
0.229271
0.228537
0.227946
0.227460
0.227865
0.227486
0.226254
0.225857
0.225487
0.225237
0.225075
0.275841
0.272630
0.266528
0.258664
0.249673
0.240948
0.232824
0.226164
0.220828
0.217041
0.214419
0.212811
0.211805
0.211143
0.210639
0.210232
0.210231
0.209928
0.209268
0.208952
0.208634
0.208407
0.208268
0.264262
0.261123
0.255163
0.247485
0.238719
0.230224
0.222343
0.215903
0.210762
0.207113
0.204579
0.203015
0.202037
0.201420
0.200962
0.200615
0.200359
0.200108
0.199812
0.199545
0.199276
0.199062
0.198933
0.370884
0.366803
0.359017
0.348913
0.337287
0.325950
0.315402
0.306788
0.299936
0.295069
0.291639
0.289385
0.287693
0.286224
0.284710
0.283284
0.282047
0.281191
0.280693
0.280481
0.280385
0.280300
0.280224
0.377199
0.373121
0.365338
0.355228
0.343583
0.332217
0.321627
0.312961
0.306037
0.301068
0.297510
0.295136
0.293336
0.291764
0.290143
0.288622
0.287316
0.286426
0.285921
0.285719
0.285638
0.285567
0.285497
0.389264
0.385194
0.377414
0.367291
0.355612
0.344196
0.333540
0.324790
0.317737
0.312546
0.308677
0.306020
0.303973
0.302186
0.300350
0.298655
0.297217
0.296250
0.295699
0.295473
0.295380
0.295306
0.295237
0.405023
0.400960
0.393180
0.383040
0.371320
0.359854
0.349147
0.340347
0.333184
0.327657
0.323253
0.320115
0.317695
0.315583
0.313425
0.311475
0.309851
0.308752
0.308086
0.307755
0.307574
0.307450
0.307358
0.423438
0.419366
0.
