# Supplementary material for: A computational model of spatio-temporal cardiac intracellular calcium handling with realistic structure and spatial flux distribution from sarcoplasmic reticulum and t-tubule reconstructions
Source: PLoS Comput Biol. 2017 Aug 31;13(8):e1005714. doi: 10.1371/journal.pcbi.1005714 (PMC5597258; doi:10.1371/journal.pcbi.1005714)
Supplement: S1 Code — Code provided in C/C++ and includes the structural datasets used in this study. Documentation is provided on use of and updating the code. Updates may also be available on Michael Colman’s website, http://www.physicsoftheheart.com and github repository: https://github.com/michaelcolman/CODE---PLOS-Comp-Biol-2017-Model-SR. (ZIP) [file pcbi.1005714.s001.zip › PLOS_SR_Clean/Spatial_diff_out/CaSR_1D_output_0180.dat]

609.741486
609.982376
610.372826
610.832757
611.338653
611.892753
612.462056
613.025468
613.598003
614.199860
614.803796
615.388714
615.968339
616.561340
617.138361
617.674886
618.181173
618.673663
619.123292
619.504119
619.819943
620.074567
620.222787
609.255483
609.546080
609.984453
610.466609
610.983621
611.566035
612.156331
612.719809
613.287224
613.905578
614.521755
615.100477
615.670929
616.278545
616.867803
617.399238
617.897421
618.404496
618.866922
619.245365
619.558694
619.835998
620.005687
608.410605
608.795768
609.317802
609.832638
610.360793
610.998470
611.628371
612.189197
612.741501
613.395563
614.036650
614.602086
615.150355
615.790000
616.403468
616.922937
617.400474
617.938747
618.425622
618.795856
619.097101
619.418560
619.628076
607.497397
607.976602
608.576895
609.123630
609.660892
610.362622
611.036274
611.598313
612.133872
612.830923
613.499281
614.053658
614.576629
615.253809
615.891666
616.399436
616.852139
617.426285
617.937387
618.298708
618.581433
618.949037
619.195708
606.883481
607.334359
607.942849
608.533392
609.128507
609.836695
610.524121
611.119158
611.695207
612.380449
613.046751
613.621574
614.175663
614.833935
615.463834
615.987017
616.467185
617.023104
617.528175
617.907168
618.219316
618.569226
618.804391
606.277902
606.713257
607.328427
607.951017
608.587228
609.310438
610.015001
610.638312
611.243665
611.928323
612.596785
613.187184
613.760635
614.410848
615.036546
615.569827
616.065754
616.614029
617.117104
617.508595
617.837927
618.179160
618.406517
605.537489
606.017115
606.669994
607.309478
607.955829
608.718785
609.454790
610.088058
610.693987
611.404681
612.090925
612.679087
613.243272
613.912901
614.551274
615.078519
615.563120
616.130492
616.647875
617.036161
617.357318
617.720506
617.966190
604.816138
605.357577
606.050816
606.695816
607.332743
608.141858
608.910086
609.544465
610.136280
610.883789
611.592128
612.171840
612.713422
613.414159
614.070216
614.586097
615.047028
615.644891
616.181094
616.560529
616.861099
617.257627
617.527736
604.428599
604.919120
605.591027
606.254367
606.927153
607.718327
608.481959
609.139551
609.766560
610.495942
611.197760
611.797684
612.370354
613.046454
613.689756
614.220947
614.710167
615.284251
615.809509
616.205610
616.534253
616.904259
617.154172
604.054638
604.513888
605.169942
605.842710
606.533871
607.314428
608.073132
608.743112
609.388735
610.110240
610.809763
611.423359
612.013382
612.676212
613.310951
613.850774
614.354698
614.916233
615.434902
615.841386
616.185242
616.540854
616.777558
603.536673
604.029023
604.705713
605.376356
606.056667
606.852830
607.620574
608.281886
608.914131
609.653443
610.365608
610.973478
611.550576
612.227161
612.869472
613.399794
613.889213
614.465029
614.993319
615.393195
615.725910
616.099507
616.351167
603.021569
603.567962
604.272552
604.933823
605.587756
606.409595
607.189355
607.833805
608.437008
609.203414
609.930118
610.523392
611.072282
611.773243
612.426994
612.940733
613.401603
614.002569
614.544354
614.930554
615.238285
615.641650
615.915465
602.820959
603.312122
603.986534
604.653662
605.328853
606.118323
606.878960
607.533767
608.160574
608.895086
609.602392
610.205105
610.776154
611.445419
612.079901
612.602860
613.086177
613.657525
614.182611
614.580019
614.910766
615.283238
615.534602
602.623044
603.079693
603.730945
604.396583
605.077419
605.844201
606.588468
607.245433
607.880397
608.592648
609.282655
609.886225
610.464370
611.112299
611.731045
612.255888
612.747496
613.300296
613.812921
614.214951
614.555405
614.908752
615.144463
602.280202
602.766317
603.430466
604.082871
604.740128
605.509952
606.251744
606.889925
607.501322
608.217472
608.905318
609.490831
610.046352
610.699739
611.318697
611.827186
612.297745
612.858958
613.375319
613.764832
614.088431
614.454734
614.702739
601.950164
602.484982
603.166734
603.796153
604.412050
605.192601
605.932695
606.541844
607.112614
607.842797
608.533076
609.094281
609.614065
610.284939
610.909380
611.395774
611.832003
612.412560
612.936039
613.305533
613.598385
613.989151
614.256221
601.955705
602.426590
603.063340
603.680613
604.298954
605.029329
605.733878
606.338279
606.918580
607.606004
608.268688
608.832680
609.369302
610.004793
610.607229
611.100558
611.555803
612.099983
612.598549
612.971224
613.280156
613.634928
613.876356
601.993687
602.418077
603.012184
603.605818
604.207846
604.895305
605.565831
606.157531
606.733330
607.388663
608.027468
608.588334
609.129540
609.741682
610.327548
610.822994
611.284995
611.803709
612.280533
612.648980
612.960118
613.289722
613.511530
601.926649
602.364407
602.946974
603.502024
604.056891
604.725900
605.376569
605.937204
606.480114
607.130377
607.761485
608.302979
608.822009
609.437962
610.023754
610.505155
610.946937
611.467238
611.938480
612.286274
612.573539
612.908593
613.136987
601.923162
602.387417
602.957682
603.463277
603.954468
604.612851
605.245630
605.768920
606.266694
606.923388
607.552365
608.071052
608.557719
609.189199
609.779879
610.243141
610.654148
611.187980
611.658938
611.981710
612.232677
612.582545
612.821935
602.309833
602.677943
603.166807
603.636801
604.114724
604.703252
605.285926
605.801308
606.309194
606.918539
607.517114
608.043482
608.552553
609.147290
609.714656
610.189770
610.624545
611.120118
611.563561
611.891692
612.157645
612.457974
612.658885
602.763767
603.035761
603.438822
603.873700
604.337383
604.865830
605.403359
605.915723
606.433525
607.003755
607.574651
608.111209
608.640239
609.204315
609.749644
610.238119
610.693886
611.157808
611.576153
611.912064
612.189629
612.443747
612.603004
603.038666
603.260156
603.614166
604.025486
604.476300
604.973819
605.487348
605.996628
606.516874
607.068738
607.625794
608.166844
608.703990
609.254207
609.788658
610.283263
610.747661
611.197215
611.603019
611.941749
612.222033
612.452691
612.589579
609.214234
609.504777
609.943059
610.425129
610.942117
611.524667
612.115362
612.679567
613.248062
613.867805
614.485560
615.065893
615.637857
616.246815
616.837226
617.369618
617.868548
618.376161
618.838961
619.217690
619.531283
619.808837
619.978688
608.538629
608.934784
609.456245
609.956652
610.466340
611.101989
611.728698
612.279209
612.819981
613.479288
614.123476
614.683421
615.223456
615.870418
616.488252
617.002985
617.472478
618.016982
618.506774
618.870876
619.162980
619.490709
619.705875
607.286885
607.927689
608.612587
609.125614
609.580778
610.347769
611.053628
611.563908
612.016929
612.785313
613.492683
614.001133
614.446152
615.199096
615.881282
616.349408
616.729389
617.375572
617.927319
618.248736
618.463846
618.915757
619.228782
605.887986
606.853643
607.710407
608.216968
608.550377
609.521094
610.325735
610.784071
611.083566
612.032275
612.820903
613.264666
613.547573
614.475877
615.237983
615.644769
615.869819
616.683358
617.311441
617.573869
617.642640
618.280457
618.704615
605.570150
606.306666
607.102406
607.695883
608.215606
609.066073
609.838406
610.377857
610.846469
611.655141
612.394487
612.906077
613.348386
614.129389
614.835234
615.301490
615.676178
616.349590
616.927071
617.252573
617.472465
617.966961
618.320536
605.104296
605.739935
606.505343
607.148735
607.756638
608.576247
609.345289
609.936723
610.483336
611.243256
611.962016
612.511044
613.020215
613.745173
614.423604
614.919819
615.355120
615.976277
616.531619
616.891283
617.173451
617.611393
617.927430
604.150626
604.923139
605.767881
606.408852
606.976674
607.890984
608.718586
609.298466
609.796914
610.632291
611.391522
611.913278
612.361710
613.157252
613.872611
614.338909
614.712754
615.403892
615.998614
616.333206
616.559951
617.073109
617.442051
603.041834
604.089511
605.052009
605.653977
606.076564
607.176403
608.090218
608.623846
608.977728
609.981121
610.811128
611.273220
611.564267
612.525504
613.309575
613.715751
613.935163
614.788291
615.452131
615.730874
615.810408
616.491018
616.950585
603.017327
603.801294
604.665464
605.330084
605.923752
606.866961
607.723514
608.328129
608.847758
609.702730
610.478382
611.012100
611.468780
612.270749
612.990840
613.460424
613.838445
614.537135
615.140777
615.483766
615.718461
616.239499
616.613479
602.826729
603.488214
604.296057
604.989597
605.651932
606.530976
607.355971
607.993632
608.579553
609.379000
610.131394
610.704268
611.229517
611.967282
612.654081
613.154537
613.595888
614.232837
614.806471
615.181965
615.478994
615.934354
616.262168
602.125656
602.909409
603.777802
604.451336
605.054428
605.998355
606.854182
607.456959
607.976986
608.846880
609.638264
610.183919
610.647580
611.448346
612.165619
612.633175
613.010762
613.711000
614.317537
614.663971
614.902544
615.428384
615.804607
601.244696
602.292939
603.265818
603.887433
604.332163
605.435697
606.352822
606.886537
607.240787
608.274689
609.133091
609.615802
609.919452
610.876684
611.654840
612.056637
612.274739
613.130841
613.800183
614.084900
614.170417
614.860709
615.325371
601.413931
602.196630
603.063171
603.733831
604.332178
605.268894
606.116863
606.712595
607.227113
608.092567
608.879463
609.420403
609.878149
610.670834
611.379185
611.838356
612.209120
612.904681
613.507969
613.851796
614.088115
614.612785
614.988938
601.403691
602.062714
602.866686
603.554815
604.208036
605.071582
605.880028
606.503195
607.078206
607.869620
608.613615
609.177899
609.692061
610.412780
611.080727
611.563646
611.990917
612.619021
613.186960
613.558239
613.851896
614.304919
614.631818
600.882869
601.662191
602.520117
603.177507
603.759112
604.676286
605.506396
606.088422
606.591458
607.436501
608.200745
608.723645
609.166137
609.940261
610.630142
611.072062
611.427836
612.114387
612.710477
613.047878
613.278167
613.795291
614.167207
600.195047
601.234965
602.187756
602.779970
603.188923
604.250660
605.129335
605.632630
605.961873
606.954513
607.771491
608.221639
608.498046
609.419558
610.162913
610.532260
610.720885
611.559168
612.212748
612.483217
612.556354
613.230659
613.686824
600.588395
601.351966
602.181838
602.803663
603.346089
604.223532
605.016480
605.565230
606.037195
606.852861
607.592052
608.094009
608.518057
609.273389
609.945791
610.372265
610.712533
611.380820
611.957772
612.277497
612.492623
612.997481
613.362195
600.839613
601.464766
602.209713
602.824820
603.398810
604.182314
604.917706
605.478514
605.997214
606.729406
607.420174
607.942651
608.421449
609.103347
609.735698
610.189041
610.587110
611.177662
611.706250
612.042147
612.305715
612.732990
613.044144
600.632842
601.357634
602.127577
602.684211
603.162011
603.976036
604.715291
605.224546
605.664513
606.438410
607.142999
607.625353
608.036930
608.767783
609.421146
609.839888
610.172725
610.808714
611.350521
611.642048
611.834812
612.317271
612.665796
600.333080
601.286724
602.113555
602.575918
602.858775
603.792025
604.561787
604.987649
605.256342
606.162796
606.912108
607.327074
607.584053
608.452801
609.156189
609.511772
609.691308
610.462460
611.047509
611.266029
611.296475
611.922603
612.343555
601.211077
601.836128
602.487637
602.953849
603.356639
604.077302
604.739529
605.208085
605.620119
606.343280
607.008682
607.482100
607.892296
608.593245
609.221925
609.640860
609.975190
610.576800
611.082658
611.357991
611.533557
611.967022
612.274650
602.076495
602.454386
602.940200
603.392247
603.847588
604.429989
605.005185
605.505899
605.998102
606.609120
607.208343
607.727685
608.227391
608.827717
609.397801
609.866716
610.291948
610.791995
611.236191
611.555677
611.810174
612.115597
612.321789
602.543336
602.814500
603.215988
603.648693
604.109836
604.635643
605.170676
605.680905
606.197142
606.766624
607.337538
607.874490
608.404016
608.968514
609.514141
610.002784
610.458569
610.922340
611.340375
611.675883
611.953056
612.206976
612.366220
608.287534
608.672559
609.194368
609.708978
610.237030
610.875004
611.505946
612.068799
612.624261
613.282530
613.928487
614.498922
615.051870
615.695626
616.312575
616.834874
617.314519
617.854149
618.341807
618.712547
619.014319
619.336397
619.546370
607.205148
607.845859
608.530615
609.043492
609.498542
610.265624
610.972048
611.483561
611.938633
612.709877
613.420618
613.932540
614.380787
615.136525
615.821050
616.291053
616.672373
617.319307
617.871355
618.192879
618.408176
618.860456
619.173800
604.852321
606.271656
607.339618
607.772940
607.872771
609.089311
610.003514
610.349051
610.403512
611.597923
612.498737
612.832644
612.872865
614.049766
614.929461
615.235961
615.230156
616.279137
617.015596
617.176690
617.024909
617.921082
618.504319
601.391951
604.478035
606.076492
606.287385
605.316196
607.700974
608.964326
609.010408
607.950776
610.287121
611.518121
611.539085
610.456625
612.771447
613.984210
613.996705
612.920315
615.054972
616.106205
615.972891
614.761798
616.781873
617.781120
602.806111
604.382029
605.605257
606.122872
606.275911
607.604119
608.603158
608.966544
609.016757
610.273225
611.220445
611.543660
611.560219
612.787540
613.706355
613.998657
613.968070
615.066927
615.845087
615.999373
615.834587
616.803222
617.457099
602.902420
604.010588
605.076431
605.717071
606.189987
607.257157
608.172205
608.675548
609.041012
610.012644
610.853236
611.297525
611.614860
612.551121
613.355631
613.755384
614.007347
614.832724
615.510612
615.781055
615.901565
616.583498
617.093389
601.251500
602.882468
604.163571
604.720729
604.903722
606.324724
607.395805
607.804502
607.883612
609.170277
610.136953
610.461609
610.470083
611.724464
612.656699
612.938243
612.887004
614.025886
614.834531
614.996442
614.828496
615.831672
616.512019
598.230327
601.459273
603.189098
603.473732
602.517113
605.125378
606.539941
606.668392
605.654621
608.059106
609.333762
609.351248
608.227353
610.622058
611.870220
611.854630
610.701547
612.951555
614.070771
613.945494
612.703732
614.819163
615.883984
600.074683
601.718236
603.019623
603.600143
603.807506
605.258992
606.362202
606.796466
606.896756
608.204781
609.189321
609.526118
609.542246
610.803064
611.739766
612.023373
611.975353
613.123640
613.943275
614.114584
613.955193
614.968263
615.655132
600.528500
601.666547
602.777807
603.468289
603.993874
605.125815
606.100983
606.649344
607.050775
608.068309
608.947547
609.416350
609.748105
610.698086
611.509985
611.909191
612.162072
613.009875
613.711877
613.999246
614.133703
614.839752
615.366357
599.188075
600.824298
602.128337
602.723271
602.949854
604.388612
605.479453
605.897795
605.980829
607.321486
608.335163
608.693089
608.724253
609.977318
610.906480
611.185668
611.135933
612.285421
613.107327
613.280353
613.122269
614.144118
614.834946
596.446632
599.654499
601.390879
601.708770
600.809853
603.379625
604.773899
604.871962
603.799968
606.294181
607.626983
607.684006
606.597461
608.965447
610.196831
610.171973
609.014733
611.267821
612.391743
612.268113
611.021509
613.159824
614.234657
598.483841
600.119192
601.422132
602.015476
602.238243
603.668751
604.750292
605.160449
605.237616
606.574469
607.584326
607.938453
607.964175
609.207753
610.126090
610.395142
610.337286
611.481765
612.300306
612.470442
612.309594
613.330159
614.021281
599.121704
600.257256
601.366392
602.055339
602.575449
603.687657
604.641717
605.172123
605.561159
606.573395
607.446596
607.910170
608.233593
609.161769
609.949318
610.326252
610.561466
611.400662
612.097667
612.381180
612.512344
613.215745
613.741468
597.968211
599.605193
600.903345
601.486668
601.695892
603.105659
604.170570
604.573515
604.650855
605.959144
606.938712
607.274500
607.288756
608.506140
609.399353
609.644804
609.565116
610.705483
611.520994
611.688753
611.526653
612.534597
613.218795
595.427246
598.640367
600.364071
600.658867
599.733087
602.254902
603.611769
603.692741
602.628330
605.052842
606.329968
606.356865
605.259880
607.569196
608.751620
608.680973
607.473241
609.725610
610.842633
610.713356
609.470606
611.575491
612.635341
597.727497
599.347908
600.617015
601.164146
601.333761
602.703012
603.730511
604.100756
604.146596
605.423868
606.378972
606.695175
606.692235
607.888943
608.762822
608.992419
608.897180
610.016927
610.810908
610.959655
610.781779
611.776191
612.452056
598.673332
599.772410
600.819687
601.434368
601.874967
602.905010
603.786500
604.259985
604.599429
605.545726
606.361355
606.785965
607.079381
607.961116
608.707243
609.054958
609.263609
610.057415
610.708133
610.953459
611.054258
611.728069
612.234418
597.900774
599.470458
600.669504
601.147267
601.251994
602.552855
603.526983
603.868672
603.900915
605.119079
606.031349
606.336588
606.340435
607.493691
608.341079
608.575010
608.496496
609.555666
610.295329
610.409495
610.210210
611.177293
611.829987
595.859156
598.948855
600.520130
600.677471
599.630626
602.006435
603.251331
603.280834
602.216973
604.492902
605.682124
605.698090
604.650456
606.838788
607.959927
607.906988
606.777385
608.867910
609.871195
609.679231
608.397259
610.439078
611.448252
598.818731
600.227609
601.263033
601.645121
601.685026
602.864619
603.743459
604.055338
604.077988
605.222380
606.081053
606.390683
606.413741
607.516038
608.325031
608.573132
608.516815
609.519086
610.206133
610.313141
610.109068
610.997302
611.584008
600.797076
601.420881
602.069976
602.532709
602.931198
603.647116
604.304551
604.768748
605.177406
605.899018
606.564671
607.039152
607.450520
608.152399
608.781725
609.201044
609.535399
610.136513
610.641395
610.915478
611.089936
611.522851
611.830412
601.675761
602.041714
602.526455
602.990656
603.461634
604.042747
604.618188
605.127219
605.630320
606.237368
606.836023
607.363647
607.874261
608.470310
609.038620
609.514292
609.949133
610.444138
610.886425
611.213069
611.477624
611.777246
611.978087
607.252929
607.731946
608.331975
608.878446
609.415519
610.117596
610.792929
611.358597
611.900235
612.605834
613.284320
613.849150
614.381839
615.067403
615.712235
616.225544
616.682108
617.258281
617.770016
618.131392
618.414469
618.783041
619.030594
605.685200
606.650674
607.507243
608.013617
608.346718
609.317276
610.122777
610.583629
610.887954
611.844056
612.641671
613.094719
613.386157
614.321617
615.089573
615.500965
615.729044
616.543706
617.171482
617.433072
617.501526
618.140109
618.565156
601.271362
604.357294
605.955691
606.166597
605.195122
607.579235
608.842413
608.889320
607.832231
610.173392
611.410504
611.437771
610.360977
612.680244
613.896510
613.911773
612.837016
614.971649
616.021656
615.886711
614.674637
616.695237
617.695305
588.080773
601.041881
604.197330
603.391504
594.398802
604.915429
607.361541
606.277269
597.138320
607.590669
609.991333
608.873410
599.706840
610.133368
612.522868
611.456913
602.663826
612.534888
614.695439
613.471877
604.544871
614.373714
616.708174
598.908136
602.213503
604.007488
604.303079
603.366682
605.895658
607.263224
607.316942
606.231702
608.662127
609.960434
609.962468
608.835743
611.232922
612.504510
612.493037
611.369466
613.582248
614.691435
614.539829
613.295099
615.421641
616.517970
600.446598
602.190637
603.573920
604.169513
604.363388
605.822276
606.920788
607.309863
607.360983
608.687486
609.686408
609.998932
609.988125
611.277817
612.241822
612.515983
612.451081
613.616162
614.447085
614.596629
614.417926
615.470453
616.199735
597.185543
600.583217
602.446363
602.764428
601.796111
604.488450
605.956751
606.062814
605.002848
607.471313
608.788623
608.778370
607.606438
610.065755
611.359363
611.320348
610.122465
612.433656
613.595249
613.448687
612.172558
614.369926
615.506219
584.409443
597.732784
601.057923
600.258540
590.810525
602.038640
604.727934
603.736383
594.598556
605.171609
607.619203
606.450657
596.978767
607.745660
610.206197
609.049565
599.779961
610.174656
612.475256
611.236877
602.046864
612.220105
614.667585
595.955138
599.366918
601.252040
601.594710
600.652042
603.377672
604.880101
605.012437
603.973483
606.465050
607.801168
607.802849
606.637915
609.103755
610.401520
610.363541
609.167992
611.491056
612.666168
612.530419
611.263488
613.472918
614.617137
597.956280
599.735500
601.168382
601.814788
602.059965
603.592916
604.757181
605.190653
605.272042
606.653561
607.695595
608.031983
608.032399
609.337798
610.308802
610.577631
610.505995
611.704348
612.566886
612.734855
612.567164
613.652910
614.404081
595.081676
598.468924
600.353757
600.721161
599.829127
602.510118
603.984252
604.080819
602.978197
605.548484
606.932251
606.966131
605.835155
608.275184
609.558366
609.513536
608.314753
610.638755
611.814771
611.676596
610.400799
612.629107
613.781182
582.729109
595.923137
599.243586
598.514323
589.351938
600.313500
602.932930
601.846404
592.315861
603.312682
605.880101
604.784296
595.482280
606.091426
608.511562
607.339588
598.059472
608.460611
610.763936
609.514539
600.248211
610.516407
612.986736
594.387094
597.773652
599.658187
600.025450
599.130976
601.802727
603.266127
603.353120
602.243484
604.810327
606.191065
606.222096
605.086367
607.515530
608.786263
608.729808
607.521578
609.840063
611.012299
610.870905
609.592239
611.819105
612.971337
596.570270
598.346621
599.779302
600.429105
600.675570
602.182746
603.320540
603.731356
603.795458
605.174944
606.214436
606.549814
606.546999
607.824191
608.765422
609.007556
608.913835
610.104153
610.961703
611.125515
610.954637
612.037110
612.787137
593.887973
597.286954
599.172135
599.533899
598.632754
601.277896
602.723499
602.809764
601.721895
604.237105
605.581227
605.597929
604.465737
606.851749
608.088690
608.000286
606.754022
609.082239
610.257283
610.119349
608.853058
611.053632
612.194106
581.702541
594.962887
598.284720
597.543964
588.398669
599.269671
601.847254
600.768651
591.410454
602.170309
604.657553
603.546740
594.346144
604.780964
607.126297
605.883899
596.443692
606.949106
609.265121
608.029195
598.865628
609.001078
611.439555
593.714723
597.096399
598.951681
599.276640
598.335240
600.938316
602.345327
602.399014
601.280618
603.762619
605.080914
605.078770
603.930711
606.293746
607.509290
607.404427
606.142657
608.447668
609.598844
609.440557
608.157733
610.343527
611.474876
596.263856
598.001362
599.369868
599.944533
600.111490
601.531918
602.594828
602.952224
602.975519
604.277433
605.254510
605.555338
605.532397
606.751407
607.644152
607.857693
607.743073
608.876944
609.680656
609.803500
609.602142
610.650453
611.378418
594.038294
597.351224
599.126060
599.378604
598.376334
600.900676
602.252811
602.292965
601.206860
603.582454
604.844862
604.847085
603.758109
606.025413
607.200422
607.119773
605.942292
608.115361
609.184357
608.983947
607.678940
609.831323
610.936234
582.514384
595.557411
598.696630
597.815978
588.597545
599.260589
601.719289
600.645220
591.627385
601.896206
604.244674
603.180280
594.410724
604.342437
606.572073
605.422864
596.561295
606.397114
608.506603
607.193847
598.005982
608.049261
610.425607
595.287737
598.376623
599.946285
600.100626
599.049386
601.419367
602.657374
602.679541
601.608409
603.881954
605.074269
605.093692
604.048885
606.238806
607.360859
607.308577
606.178955
608.267892
609.268041
609.071698
607.783030
609.823666
610.836642
599.349014
600.300258
601.122413
601.577684
601.851400
602.774005
603.532472
603.947569
604.207259
605.109890
605.860784
606.279026
606.539306
607.410444
608.115442
608.472059
608.651644
609.421147
610.002958
610.217303
610.243330
610.867878
611.289732
600.720095
601.180778
601.744166
602.239878
602.718923
603.363903
603.983188
604.494288
604.982538
605.634694
606.264097
606.785453
607.275313
607.909446
608.502061
608.966542
609.377698
609.910121
610.378229
610.697392
610.944831
611.293087
611.532596
606.478750
606.929536
607.538103
608.128855
608.723977
609.432430
610.121982
610.722253
611.307955
612.007762
612.691727
613.284807
613.855694
614.528077
615.169472
615.701640
616.187651
616.745692
617.250088
617.627372
617.938827
618.290071
618.526819
605.207991
605.944285
606.740180
607.334107
607.853620
608.703006
609.475651
610.018248
610.494740
611.317419
612.074315
612.603985
613.062623
613.856640
614.572831
615.047236
615.426863
616.100695
616.675317
616.996830
617.214420
617.710389
618.066081
602.527719
604.103127
605.326691
605.845453
605.998421
607.323456
608.319995
608.682992
608.737633
610.006759
610.970512
611.310555
611.341902
612.579578
613.506216
613.805067
613.778105
614.874799
615.647016
615.794015
615.624376
616.595214
617.252274
598.751711
602.056318
603.850793
604.148297
603.212942
605.737773
607.101125
607.151748
606.066907
608.506583
609.816990
609.831005
608.714535
611.117413
612.393195
612.385871
611.264694
613.473955
614.576540
614.416966
613.166228
615.295900
616.395849
600.103017
601.862765
603.270817
603.889558
604.104269
605.555679
606.648825
607.031413
607.081302
608.420199
609.435767
609.761902
609.765364
611.059825
612.032209
612.316019
612.263258
613.419466
614.243753
614.388532
614.212939
615.270396
616.007944
600.139278
601.411722
602.654748
603.404746
603.952886
605.136571
606.144837
606.678481
607.058038
608.101750
609.003680
609.456328
609.770817
610.763205
611.615501
612.013790
612.256221
613.132472
613.856205
614.130298
614.256748
615.016311
615.598766
598.318886
600.144792
601.622673
602.288085
602.536436
604.090678
605.268628
605.704804
605.788546
607.160575
608.195845
608.521243
608.514236
609.836589
610.824241
611.098036
611.027134
612.232610
613.099450
613.264187
613.096088
614.191599
614.955531
595.122887
598.595052
600.547301
600.934616
600.023510
602.792407
604.329162
604.475647
603.444636
605.958681
607.313979
607.320153
606.157440
608.642921
609.958305
609.923595
608.728955
611.070881
612.263498
612.133588
610.873129
613.106468
614.272555
597.033856
598.874816
600.376878
601.070381
601.349516
602.939615
604.152756
604.617772
604.724924
606.118886
607.171215
607.507460
607.507236
608.835655
609.827572
610.103706
610.037250
611.255072
612.137023
612.315283
612.158988
613.266323
614.037680
597.539253
598.847360
600.144005
600.952263
601.562586
602.822189
603.900813
604.487965
604.908857
605.999700
606.938289
607.412147
607.738538
608.744152
609.604241
610.002920
610.248996
611.154012
611.910422
612.210048
612.357360
613.144952
613.745887
596.122072
597.953651
599.457286
600.166199
600.467476
602.047673
603.250479
603.701996
603.793374
605.218365
606.297070
606.652002
606.665383
607.985643
608.969980
609.242039
609.173827
610.391015
611.272770
611.449960
611.292601
612.409530
613.186761
593.279815
596.728108
598.686505
599.110473
598.264317
601.000432
602.519589
602.639612
601.552962
604.153907
605.562855
605.604592
604.476815
606.934775
608.232986
608.189391
606.990711
609.333009
610.527192
610.395536
609.127458
611.385680
612.564715
595.437144
597.268534
598.772389
599.481436
599.780320
601.352488
602.545255
602.987439
603.071485
604.491665
605.566400
605.917466
605.925067
607.234998
608.207443
608.468201
608.390397
609.600547
610.476851
610.649647
610.489063
611.604530
612.381620
596.170699
597.477843
598.775387
599.586185
600.194522
601.434703
602.490271
603.056834
603.461916
604.545249
605.477984
605.946925
606.264685
607.246710
608.080090
608.454197
608.679774
609.571846
610.318565
610.610440
610.752376
611.537192
612.137413
594.983899
596.820812
598.324750
599.028302
599.315949
600.864388
602.035189
602.464216
602.541879
603.932309
604.981455
605.318111
605.316303
606.598335
607.542894
607.777652
607.675833
608.879023
609.749518
609.917839
609.754996
610.857741
611.627618
592.393129
595.852896
597.806076
598.213984
597.344673
600.027036
601.499507
601.592847
600.504182
603.032968
604.391846
604.408930
603.273759
605.669438
606.913519
606.819709
605.566515
607.902671
609.084675
608.943375
607.677149
609.901590
611.064827
594.883168
596.702381
598.175825
598.841743
599.087683
600.591883
601.720920
602.113928
602.159083
603.516771
604.539040
604.855769
604.836516
606.096207
607.018922
607.235452
607.115979
608.296230
609.142774
609.289942
609.109396
610.197262
610.958262
596.012119
597.279653
598.511556
599.244946
599.769540
600.919097
601.891734
602.392451
602.741530
603.755024
604.629675
605.061485
605.350109
606.282202
607.068732
607.408876
607.603897
608.445740
609.140957
609.390092
609.497264
610.249368
610.829129
595.312857
597.071132
598.462625
599.050277
599.224609
600.652280
601.719852
602.078688
602.106159
603.400911
604.379225
604.686385
604.675167
605.888567
606.781021
606.999897
606.896321
608.013407
608.802047
608.911487
608.703665
609.759736
610.497574
593.348529
596.661813
598.436398
598.688074
597.683773
600.202886
601.547670
601.580830
600.488545
602.860567
604.125604
604.133109
603.049479
605.317693
606.492910
606.413741
605.237533
607.406129
608.467533
608.259023
606.945406
609.096584
610.204947
596.641439
598.209995
599.406271
599.879109
599.976370
601.266060
602.226492
602.554547
602.574459
603.787290
604.703706
605.015951
605.026486
606.182658
607.031569
607.267312
607.189298
608.243694
608.974757
609.078806
608.868178
609.832779
610.489778
598.962457
599.683893
600.447079
600.993551
601.458035
602.255784
602.977282
603.469872
603.896219
604.663700
605.370061
605.857789
606.275250
607.010014
607.665982
608.086739
608.419866
609.052254
609.587282
609.870824
610.056086
610.535731
610.885112
600.038141
600.471027
601.044096
601.585504
602.123385
602.773128
603.403999
603.946766
604.475786
605.119021
605.750247
606.295720
606.819853
607.439987
608.028890
608.512455
608.954597
609.472217
609.938163
610.279623
610.561175
610.893499
611.121680
605.673927
606.109579
606.726014
607.350566
607.988062
608.711612
609.418602
610.048604
610.667618
611.374698
612.070782
612.689624
613.288910
613.960070
614.602518
615.148905
615.652953
616.202724
616.702420
617.088790
617.415243
617.758556
617.988826
604.544691
605.180068
605.946905
606.593251
607.202610
608.019215
608.786582
609.380268
609.937203
610.720616
611.469233
612.048666
612.584797
613.329553
614.023346
614.532183
614.974929
615.594109
616.141224
616.490346
616.765596
617.207192
617.528233
602.430465
603.536785
604.604390
605.250816
605.727454
606.784694
607.690429
608.187360
608.555364
609.553461
610.427830
610.905522
611.251837
612.204390
613.020920
613.432708
613.692176
614.509042
615.170309
615.420295
615.525081
616.216040
616.735818
600.100957
601.840713
603.226083
603.831521
604.035958
605.476794
606.558236
606.932075
606.974400
608.330966
609.364606
609.709866
609.727751
611.026763
611.998408
612.283863
612.228573
613.378404
614.186615
614.307719
614.102184
615.173283
615.917753
599.945758
601.216737
602.461768
603.217827
603.771037
604.946002
605.943882
606.468280
606.844086
607.903047
608.824677
609.296158
609.626215
610.624840
611.481790
611.886086
612.132448
613.000401
613.710489
613.968027
614.081118
614.848568
615.439117
599.494570
600.559206
601.731463
602.568491
603.276043
604.367888
605.342726
605.958984
606.481889
607.430150
608.298872
608.835929
609.292671
610.173856
610.973636
611.437486
611.806685
612.572310
613.244304
613.581527
613.830391
614.474423
614.979803
598.069666
599.406967
600.729335
601.546863
602.155229
603.418715
604.496104
605.075745
605.489470
606.581095
607.523640
608.000551
608.331131
609.347209
610.216653
610.618927
610.864955
611.773538
612.529200
612.824097
612.967892
613.755952
614.359864
596.317879
598.209447
599.762781
600.492663
600.797648
602.420756
603.657870
604.131443
604.240032
605.665011
606.744197
607.097356
607.109922
608.451396
609.453545
609.732350
609.665801
610.901588
611.798303
611.985020
611.836403
612.955048
613.735831
596.729964
598.083624
599.432446
600.281088
600.924129
602.227038
603.343086
603.955608
604.395595
605.507809
606.464764
606.950494
607.286984
608.308989
609.183442
609.589757
609.842296
610.764529
611.537728
611.849605
612.008022
612.807351
613.417598
596.784107
597.886843
599.117194
600.018440
600.795804
601.970249
603.024346
603.705576
604.279271
605.268728
606.166068
606.719174
607.185988
608.079785
608.889650
609.359504
609.739587
610.534554
611.243076
611.614454
611.892716
612.560564
613.079976
595.800700
597.145368
598.492518
599.349383
600.005264
601.314588
602.436655
603.055313
603.501511
604.623277
605.588058
606.079063
606.418475
607.439376
608.312615
608.719753
608.973871
609.892332
610.661912
610.970481
611.127438
611.934963
612.551372
594.427929
596.304110
597.859906
598.611005
598.946429
600.584620
601.837118
602.325262
602.446383
603.890812
604.984621
605.346997
605.364502
606.702434
607.701213
607.980633
607.917974
609.146987
610.039553
610.222392
610.070774
611.207499
612.000475
595.125878
596.470813
597.818726
598.676232
599.330268
600.632735
601.745877
602.356148
602.795149
603.910387
604.869316
605.354826
605.687376
606.698411
607.560835
607.957714
608.202428
609.111898
609.873393
610.175274
610.327752
611.133868
611.750295
595.434416
596.537677
597.770233
598.674619
599.450188
600.609092
601.643694
602.307841
602.867604
603.844124
604.730129
605.273608
605.728292
606.600948
607.387584
607.836472
608.197926
608.974455
609.666297
610.023683
610.292559
610.958587
611.478665
594.704183
596.058194
597.411290
598.268658
598.914553
600.188675
601.271824
601.858374
602.278675
603.371395
604.312000
604.786492
605.109200
606.095522
606.932238
607.307018
607.533017
608.426690
609.174003
609.463397
609.605755
610.405149
611.018163
593.612046
595.502674
597.060886
597.804491
598.121112
599.698145
600.889889
601.330479
601.414933
602.813253
603.871000
604.212219
604.213380
605.501731
606.451926
606.690208
606.591950
607.789787
608.653314
608.810271
608.637504
609.760256
610.546120
594.676785
596.012661
597.334867
598.154251
598.757301
599.984006
601.020697
601.566329
601.950756
603.010499
603.924325
604.378707
604.683273
605.647240
606.461171
606.815824
607.022429
607.893390
608.616965
608.884879
609.008966
609.793561
610.397963
595.425023
596.487494
597.653365
598.479920
599.169763
600.230781
601.170797
601.755329
602.247129
603.156324
603.987847
604.494137
604.916536
605.741784
606.480637
606.890500
607.215642
607.945066
608.587381
608.901456
609.133738
609.767948
610.268674
595.227915
596.497662
597.731308
598.467042
598.993521
600.139724
601.106241
601.603063
601.950499
602.959157
603.834321
604.272802
604.569687
605.500804
606.286168
606.629152
606.828087
607.661681
608.343796
608.581206
608.679987
609.431694
610.012713
594.789558
596.530646
597.900689
598.476744
598.643899
600.054858
601.104581
601.453150
601.472748
602.763247
603.741276
604.054474
604.048037
605.263448
606.153983
606.372971
606.266677
607.384862
608.166923
608.269855
608.052331
609.101316
609.832624
596.633468
597.732567
598.777196
599.387118
599.819909
600.834754
601.697300
602.154502
602.481679
603.418209
604.236193
604.671895
604.978238
605.861973
606.608902
606.960868
607.172914
607.955654
608.588856
608.816584
608.903282
609.574638
610.083026
598.391015
599.012573
599.749556
600.352835
600.911083
601.673953
602.386424
602.926718
603.429592
604.152617
604.844197
605.374260
605.862299
606.549061
607.184641
607.641544
608.040927
608.624864
609.141709
609.465070
609.718701
610.142350
610.453440
599.327844
599.746558
600.329315
600.906684
601.488225
602.151713
602.797248
603.366718
603.925566
604.571585
605.209828
605.776051
606.324603
606.942412
607.532571
608.031467
608.494386
609.008803
609.477314
609.836406
610.139938
610.465861
610.686811
604.693748
605.174538
605.831226
606.476614
607.127811
607.892233
608.631764
609.273614
609.897668
610.640465
611.366179
611.994620
612.595076
613.292921
613.953568
614.498693
614.994436
615.562534
616.073358
616.452271
616.767562
617.134603
617.385408
603.354124
604.126049
604.974937
605.624853
606.199885
607.108018
607.930895
608.510440
609.019696
609.892251
610.697534
611.265202
611.754167
612.575824
613.311226
613.795854
614.181589
614.866528
615.445310
615.759343
615.970498
616.493561
616.873248
600.551773
602.175640
603.461226
604.036692
604.240192
605.632788
606.680857
607.068618
607.135352
608.477502
609.505535
609.887968
609.948918
611.220417
612.166284
612.468847
612.437068
613.552034
614.325349
614.441630
614.227999
615.265644
615.972338
596.630712
600.005260
601.872459
602.225608
601.324072
603.938633
605.357680
605.414850
604.286900
606.858179
608.255097
608.313606
607.215681
609.666234
610.964903
610.953292
609.802181
612.054492
613.159522
612.935988
611.543059
613.842666
615.029473
597.892624
599.712278
601.196063
601.881872
602.154289
603.680082
604.829759
605.239093
605.302679
606.719897
607.804416
608.174830
608.207360
609.537508
610.532998
610.822446
610.767319
611.947628
612.779820
612.900334
612.687248
613.816422
614.605655
597.825374
599.162803
600.489762
601.316277
601.932429
603.189047
604.256985
604.828045
605.238899
606.347091
607.310942
607.808295
608.155837
609.179309
610.054303
610.463193
610.713612
611.614320
612.356687
612.635267
612.765862
613.561949
614.174051
595.866592
597.788031
599.368721
600.117698
600.434044
602.069036
603.310725
603.780147
603.882958
605.335540
606.441931
606.816180
606.844906
608.196147
609.204659
609.485610
609.417730
610.661560
611.560535
611.745296
611.595658
612.719514
613.505516
592.506900
596.141496
598.221003
598.695091
597.839574
600.709066
602.314514
602.479849
601.416900
604.065196
605.510267
605.570496
604.447885
606.958180
608.291325
608.254180
607.035367
609.447814
610.687780
610.586474
609.350385
611.610483
612.796833
594.473222
596.413060
598.022498
598.804440
599.157683
600.836609
602.121748
602.628435
602.760174
604.232264
605.350491
605.731151
605.764440
607.122136
608.136871
608.423084
608.362719
609.622553
610.542623
610.748118
610.615862
611.750304
612.541457
595.001979
596.383827
597.774098
598.666776
599.354098
600.705625
601.865912
602.513834
602.983493
604.128495
605.113478
605.620120
605.973331
607.011669
607.900243
608.317906
608.581395
609.517555
610.304350
610.626910
610.795429
611.611012
612.232649
593.559736
595.472319
597.068805
597.852569
598.215863
599.909031
601.211761
601.740724
601.896047
603.360747
604.471065
604.845704
604.874147
606.235864
607.255774
607.551024
607.501848
608.748153
609.656199
609.849992
609.706362
610.856810
611.658825
590.664640
594.230070
596.289003
596.773047
595.941056
598.842229
600.484181
600.696710
599.697236
602.314708
603.742389
603.790494
602.652916
605.175135
606.518088
606.499358
605.315992
607.690000
608.908267
608.785549
607.514753
609.821606
611.031391
592.895576
594.808700
596.406521
597.191996
597.554723
599.241317
600.535663
601.057295
601.205960
602.662443
603.764977
604.132844
604.153759
605.505427
606.515282
606.801395
606.743228
607.978288
608.875083
609.059131
608.908989
610.058413
610.861097
593.673118
595.056412
596.450719
597.350142
598.040289
599.375329
600.516692
601.150909
601.609710
602.736125
603.704299
604.198625
604.539430
605.555603
606.422286
606.822666
607.070413
607.981183
608.742511
609.042405
609.194827
610.011578
610.636856
592.477349
594.419914
596.038143
596.838989
597.211479
598.851661
600.102010
600.591621
600.717150
602.151762
603.240670
603.606316
603.629694
604.945966
605.924571
606.189482
606.116368
607.327403
608.201829
608.364997
608.196154
609.345346
610.148862
589.838295
593.476482
595.569104
596.078875
595.287355
598.067357
599.618026
599.768235
598.725514
601.296590
602.695782
602.741611
601.628874
604.062118
605.342529
605.285461
604.081117
606.401657
607.574585
607.408883
606.091691
608.406246
609.618658
592.520436
594.444111
596.031085
596.794279
597.123654
598.712510
599.911348
600.355779
600.442790
601.843174
602.905243
603.251601
603.257461
604.549778
605.503487
605.746555
605.653188
606.841078
607.691421
607.833017
607.645879
608.780221
609.575159
593.809534
595.149174
596.475606
597.299803
597.906948
599.132836
600.166385
600.710864
601.095848
602.152024
603.066756
603.527837
603.840565
604.803588
605.616440
605.973804
606.183970
607.046618
607.757364
608.013819
608.129813
608.914267
609.520042
593.229393
595.057511
596.537804
597.212082
597.466452
598.964856
600.084136
600.475296
600.526252
601.868338
602.889611
603.222950
603.228133
604.477999
605.395519
605.621046
605.519068
606.674853
607.488021
607.607621
607.405439
608.497621
609.263673
591.361742
594.762261
596.626456
596.960729
596.032024
598.617065
600.006702
600.060698
598.969386
601.405589
602.717677
602.744498
601.655127
603.979456
605.182060
605.095178
603.880722
606.128865
607.228914
607.028686
605.701646
607.908717
609.051529
594.823318
596.449412
597.719538
598.265712
598.431633
599.782134
600.787313
601.143438
601.184155
602.440755
603.396201
603.732141
603.757079
604.946814
605.817663
606.057246
605.976928
607.071174
607.832690
607.951750
607.749721
608.747116
609.427897
597.283007
598.044517
598.867335
599.478006
600.004765
600.858870
601.625549
602.152252
602.608165
603.411253
604.151067
604.664505
605.103214
605.862826
606.538379
606.970996
607.315728
607.972919
608.531672
608.833279
609.034723
609.536673
609.902035
598.435840
598.901288
599.526434
600.126679
600.722996
601.426500
602.102632
602.682128
603.243599
603.919944
604.582164
605.153667
605.700528
606.342976
606.950839
607.449350
607.906780
608.445059
608.932286
609.292707
609.592189
609.943044
610.183686
603.688821
604.233266
604.934638
605.591986
606.240932
607.055932
607.831822
608.479404
609.095364
609.885441
610.644722
611.275842
611.863620
612.599697
613.283953
613.822998
614.299247
614.898825
615.427848
615.796098
616.089042
616.491959
616.769321
601.963514
603.010541
603.981793
604.602268
605.044921
606.136725
607.045083
607.577980
607.942035
608.999646
609.891765
610.414332
610.759548
611.751574
612.560741
612.991969
613.230750
614.074033
614.717026
614.967343
615.020449
615.721819
616.198691
597.264850
600.473314
602.211664
602.536879
601.653061
604.190295
605.563349
605.651938
604.581212
607.101875
608.470995
608.572213
607.536091
609.933530
611.195971
611.215048
610.114079
612.308682
613.373101
613.171528
611.813573
614.032542
615.149054
583.686660
596.885932
600.213350
599.509666
590.464679
601.286716
603.861534
602.752535
593.192247
604.238331
606.845577
605.799281
596.582558
607.183630
609.633879
608.541392
599.537684
609.652719
611.841751
610.432502
600.633661
611.398285
613.978986
594.418008
597.871732
599.835646
600.267041
599.432617
602.129580
603.618098
603.717240
602.620794
605.241595
606.681106
606.760290
605.674148
608.154072
609.478431
609.473259
608.326875
610.611338
611.748578
611.542449
610.165673
612.501809
613.718834
595.767582
597.661748
599.227956
599.979570
600.306292
601.918707
603.142022
603.602881
603.706157
605.166680
606.287216
606.679582
606.726123
608.081585
609.095324
609.387980
609.332998
610.555459
611.431117
611.590530
611.415847
612.553775
613.350229
592.191659
595.831846
597.921143
598.406627
597.560307
600.430931
602.034674
602.198539
601.138351
603.800328
605.262976
605.340493
604.232630
606.752437
608.092690
608.061615
606.846721
609.257288
610.492111
610.383861
609.142460
611.406305
612.596669
578.778549
592.754076
596.382768
595.749101
586.306746
597.843620
600.685501
599.692889
590.165409
601.326304
603.986968
602.919922
593.540930
604.340670
606.839913
605.655153
596.157942
606.871465
609.291076
608.106829
598.965637
609.199705
611.700102
590.750197
594.411031
596.531275
597.051051
596.242669
599.161255
600.812265
601.016412
599.986969
602.667642
604.140473
604.222732
603.118444
605.646016
606.994346
606.970040
605.763761
608.192540
609.450541
609.365188
608.142986
610.416536
611.611152
592.840259
594.787694
596.422698
597.240328
597.633684
599.355999
600.683455
601.229999
601.398862
602.891769
604.028088
604.424287
604.471400
605.847128
606.879114
607.182258
607.139055
608.405124
609.331989
609.542766
609.414524
610.565647
611.367621
589.888133
593.476859
595.567276
596.082728
595.282042
598.219902
599.896512
600.138361
599.164258
601.806131
603.255703
603.322383
602.201984
604.743248
606.104090
606.100295
604.930585
607.321161
608.555218
608.445845
607.185819
609.500091
610.714037
577.239304
590.872068
594.430200
593.793694
584.363618
595.948817
598.843713
597.943055
588.695642
599.609705
602.207972
601.105315
591.643885
602.520583
605.049304
603.918416
594.634874
605.133124
607.493967
606.249940
596.887418
607.351877
609.905882
589.234809
592.823808
594.915398
595.433020
594.632838
597.563786
599.232390
599.468069
598.488280
601.120633
602.561007
602.620224
601.492293
604.022908
605.373699
605.361457
604.183304
606.560768
607.781156
607.659568
606.391043
608.704864
609.920149
591.532948
593.481483
595.120938
595.948585
596.351654
598.052374
599.360049
599.896471
600.059832
601.527852
602.642849
603.025899
603.063045
604.412933
605.422541
605.711566
605.657573
606.890508
607.784320
607.964560
607.811700
608.969472
609.778548
588.786017
592.449713
594.581981
595.136546
594.393543
597.230562
598.836647
599.035017
598.033300
600.640499
602.069972
602.139987
601.049490
603.510101
604.817684
604.784661
603.601549
605.941140
607.131132
606.979743
605.675466
608.004458
609.226323
576.149925
590.130631
593.781599
593.238729
584.189728
595.312581
598.055388
597.082747
587.815128
598.655665
601.229331
600.167665
590.983994
601.518805
603.943311
602.779741
593.556272
603.913157
606.206744
604.894149
595.370525
605.954642
608.530706
588.891872
592.535640
594.635849
595.152651
594.366283
597.148196
598.699026
598.849605
597.807892
600.379154
601.781060
601.832197
600.724936
603.159246
604.439793
604.383639
603.179735
605.495625
606.661559
606.489011
605.166955
607.481163
608.694473
591.798731
593.699456
595.269361
596.024594
596.350678
597.927982
599.117184
599.558805
599.647942
601.039613
602.099598
602.453528
602.471227
603.756270
604.704476
604.947659
604.856542
606.038402
606.881000
607.018902
606.831587
607.956080
608.745173
589.783340
593.267059
595.237158
595.662073
594.812121
597.483743
598.947194
599.048365
597.992881
600.479182
601.832730
601.878854
600.802208
603.159463
604.390941
604.314711
603.107346
605.386407
606.518387
606.335640
605.025916
607.272542
608.447704
578.332733
591.682186
595.030863
594.314444
585.236817
596.040180
598.598145
597.551930
588.418592
598.933469
601.391542
600.345438
591.428778
601.604970
603.907232
602.713043
593.530022
603.764324
605.985916
604.675669
595.332903
605.621267
608.093452
591.576985
594.809385
596.541872
596.842021
595.921566
598.418421
599.752797
599.828120
598.783379
601.159725
602.434239
602.493141
601.457636
603.731339
604.903722
604.852236
603.688736
605.884512
606.954411
606.783753
605.496846
607.623251
608.694728
595.962002
597.003294
597.952098
598.535468
598.930389
599.967651
600.819580
601.302020
601.617692
602.593756
603.412014
603.877871
604.175695
605.099049
605.845489
606.224163
606.422284
607.244835
607.876299
608.125276
608.181484
608.855888
609.314500
597.508520
598.039208
598.710755
599.324000
599.917944
600.670755
601.381508
601.965217
602.516765
603.235103
603.925868
604.496778
605.029586
605.708645
606.339982
606.833597
607.273894
607.848175
608.359407
608.715742
608.998649
609.386342
609.653291
602.970529
603.468095
604.154234
604.836999
605.530192
606.338829
607.121709
607.804250
608.466813
609.246954
610.007533
610.666584
611.292655
612.011861
612.689972
613.249185
613.757867
614.339547
614.863553
615.254054
615.579540
615.955660
616.212168
601.598258
602.388453
603.268321
603.956410
604.573895
605.527279
606.394191
607.014352
607.562076
608.473254
609.314899
609.913994
610.428512
611.271555
612.024371
612.522199
612.920132
613.619387
614.212213
614.538031
614.759491
615.292821
615.679302
598.737192
600.382364
601.701936
602.317095
602.563782
604.003803
605.097259
605.525372
605.630178
607.013422
608.080476
608.495624
608.581515
609.874598
610.838478
611.152826
611.131824
612.262878
613.052010
613.180372
612.976970
614.027210
614.742710
594.743745
598.143482
600.048789
600.444279
599.587306
602.252153
603.718175
603.815535
602.725092
605.340242
606.778966
606.872045
605.800261
608.273093
609.589421
609.588264
608.446521
610.717278
611.840196
611.629333
610.246583
612.561356
613.758797
595.933820
597.780908
599.307269
600.040618
600.362043
601.939062
603.136163
603.586758
603.689564
605.150441
606.277209
606.683618
606.744959
608.098679
609.112040
609.413739
609.370360
610.568718
611.419237
611.554241
611.353689
612.497596
613.296927
595.792192
597.161483
598.537532
599.418070
600.088025
601.397074
602.512467
603.124967
603.575665
604.727731
605.734406
606.268840
606.647019
607.695936
608.590655
609.014442
609.279001
610.197921
610.959182
611.253817
611.398667
612.209196
612.830820
593.757978
595.718986
597.357337
598.167036
598.541411
600.230481
601.519518
602.029102
602.170576
603.668737
604.819773
605.232266
605.292892
606.671738
607.702102
607.999891
607.947293
609.210428
610.129559
610.331200
610.196366
611.335257
612.131032
590.336677
594.018020
596.161774
596.701169
595.906629
598.832083
600.485426
600.689936
599.663933
602.359907
603.851083
603.949864
602.859344
605.399185
606.756456
606.738029
605.535731
607.968941
609.229746
609.145320
607.923683
610.199651
611.396270
592.280318
594.262317
595.933376
596.780299
597.195694
598.932491
600.268173
600.817402
600.988960
602.506330
603.668032
604.085772
604.150931
605.538535
606.579210
606.886753
606.845608
608.126501
609.066893
609.289497
609.172279
610.321682
611.122423
592.800049
594.219515
595.667215
596.622465
597.371668
598.783352
599.997919
600.692555
601.204766
602.392916
603.418076
603.959215
604.343025
605.411612
606.327874
606.769052
607.053616
608.011114
608.817862
609.157447
609.341087
610.170949
610.801632
591.349812
593.299667
594.951980
595.796050
596.220057
597.976152
599.337003
599.915846
600.115162
601.622147
602.770280
603.176522
603.233325
604.626268
605.675930
605.996160
605.968821
607.236884
608.164609
608.374711
608.245497
609.410308
610.221515
588.453962
592.058443
594.173147
594.715833
593.942963
596.909467
598.612262
598.876400
597.921329
600.581062
602.045394
602.123073
601.011916
603.566519
604.940454
604.947151
603.785388
606.181319
607.418782
607.311238
606.053641
608.375274
609.594686
590.707807
592.656559
594.307881
595.151625
595.574263
597.324787
598.679379
599.253033
599.446724
600.944799
602.083646
602.481741
602.530329
603.912885
604.952297
605.263430
605.226784
606.482452
607.397142
607.595615
607.458463
608.621720
609.433593
591.515905
592.933150
594.379886
595.337465
596.087664
597.485202
598.685581
599.371273
599.874906
601.042502
602.047184
602.572703
602.942126
603.988008
604.882810
605.307444
605.576142
606.506007
607.283565
607.596560
607.761213
608.591389
609.225850
590.351628
592.330262
594.002343
594.861202
595.292677
596.994857
598.303500
598.843457
599.012673
600.488289
601.613945
602.010916
602.062759
603.408445
604.414530
604.702968
604.649964
605.878912
606.767982
606.942293
606.784149
607.947602
608.761310
587.754901
591.432124
593.579836
594.146654
593.411896
596.253374
597.861362
598.060243
597.059414
599.671059
601.106581
601.182838
600.097369
602.559964
603.867534
603.833300
602.648267
604.986284
606.173300
606.017586
604.709820
607.040210
608.264040
590.508667
592.466865
594.105302
594.923644
595.308421
596.954996
598.207908
598.698824
598.826352
600.265309
601.362004
601.737611
601.769941
603.090025
604.069626
604.334514
604.259836
605.465641
606.331746
606.485630
606.310183
607.459653
608.265308
591.878376
593.248607
594.622862
595.499572
596.159446
597.438849
598.522876
599.110982
599.534272
600.626980
601.574330
602.062569
602.399943
603.389567
604.227397
604.605272
604.832858
605.714757
606.444605
606.716567
606.846651
607.646315
608.262435
591.376172
593.233939
594.760703
595.484764
595.787823
597.335949
598.502979
598.934612
599.020846
600.398112
601.450281
601.807767
601.834491
603.111027
604.053523
604.297744
604.209256
605.386274
606.224255
606.362217
606.175516
607.284261
608.061380
589.587615
593.017566
594.926570
595.307665
594.423952
597.055541
598.490102
598.581392
597.522212
599.992840
601.334560
601.382927
600.312006
602.663788
603.891733
603.822467
602.619657
604.890856
606.018214
605.837381
604.525843
606.750875
607.905493
593.135602
594.786566
596.095994
596.685426
596.894405
598.288540
599.335345
599.727250
599.799701
601.088379
602.072075
602.430178
602.474983
603.689575
604.583973
604.841964
604.777537
605.893601
606.678668
606.817092
606.631477
607.645186
608.336348
595.666672
596.448755
597.305816
597.956491
598.524604
599.420136
600.226167
600.787919
601.275591
602.109152
602.876412
603.413192
603.873298
604.655703
605.352917
605.804308
606.166700
606.844383
607.424598
607.745374
607.963561
608.480049
608.854188
596.859525
597.343241
597.999775
598.638086
599.274689
600.018408
600.732681
601.346826
601.940002
602.646124
603.335464
603.930941
604.499900
605.164244
605.792839
606.310245
606.786065
607.344168
607.851724
608.231034
608.547155
608.911569
609.160094
602.224572
602.696073
603.374038
604.075010
604.797414
605.610472
606.404498
607.115063
607.809985
608.591776
609.357926
610.038068
610.688730
611.402267
612.078439
612.651608
613.180527
613.757873
614.284386
614.693754
615.040510
615.403217
615.646156
601.022493
601.698190
602.530563
603.254721
603.949254
604.858330
605.714566
606.388017
607.019834
607.881685
608.704596
609.347728
609.935930
610.723169
611.449388
611.981699
612.446434
613.095686
613.672044
614.044055
614.338950
614.803499
615.140484
598.776494
599.933043
601.074187
601.800515
602.361338
603.518179
604.516745
605.091157
605.530113
606.615145
607.572081
608.117654
608.516986
609.512622
610.359634
610.788305
611.062657
611.916712
612.612749
612.884835
613.006103
613.728201
614.270624
596.285860
598.089742
599.559385
600.248444
600.534718
602.086243
603.265525
603.713973
603.819839
605.275427
606.400511
606.817910
606.890388
608.234378
609.235373
609.531443
609.480831
610.679932
611.529983
611.672388
611.477432
612.591300
613.365289
595.989868
597.325611
598.663540
599.516314
600.165715
601.448076
602.542766
603.145866
603.594350
604.745796
605.756534
606.301448
606.689515
607.735452
608.625549
609.048847
609.312674
610.222234
610.972242
611.256669
611.391043
612.194448
612.810525
595.385716
596.525151
597.805352
598.754753
599.570936
600.769995
601.840006
602.535470
603.133714
604.172983
605.130602
605.742335
606.259863
607.192544
608.031284
608.522790
608.918423
609.722996
610.433996
610.802003
611.077967
611.754765
612.282780
593.788707
595.226808
596.680968
597.627177
598.353532
599.726920
600.897801
601.550993
602.033554
603.223387
604.260749
604.814561
605.207300
606.280700
607.194821
607.629619
607.905212
608.855321
609.651542
609.977989
610.148966
610.971895
611.599413
591.882368
593.908026
595.614876
596.484984
596.913731
598.651004
599.981509
600.521896
600.686303
602.223031
603.404135
603.834659
603.907239
605.312603
606.365178
606.679543
606.642437
607.925196
608.864649
609.081654
608.956202
610.114909
610.921896
592.279511
593.739742
595.228787
596.214886
596.984339
598.404872
599.620837
600.311867
600.823165
602.032631
603.081404
603.640893
604.038751
605.122785
606.050438
606.498260
606.787486
607.754466
608.569337
608.913757
609.100214
609.934251
610.567644
592.333154
593.524322
594.880886
595.912126
596.814321
598.111976
599.275608
600.047634
600.702958
601.780794
602.759773
603.380089
603.905686
604.861570
605.727917
606.243989
606.665071
607.504222
608.253594
608.658251
608.966148
609.666019
610.206655
591.328198
592.763558
594.234125
595.214193
595.989242
597.431033
598.673397
599.390878
599.922165
601.130293
602.170715
602.720894
603.112112
604.199526
605.134531
605.590622
605.886282
606.850492
607.660799
608.000756
608.184931
609.025895
609.664579
589.935858
591.917205
593.599811
594.468408
594.913098
596.695671
598.077412
598.668052
598.872989
600.405914
601.573091
601.987769
602.047275
603.459831
604.525437
604.854347
604.830472
606.107863
607.040943
607.251685
607.121743
608.296100
609.113814
590.699116
592.130854
593.596803
594.572846
595.344141
596.781413
598.019592
598.733471
599.259902
600.459700
601.490864
602.032479
602.414966
603.491846
604.416116
604.862232
605.147921
606.100699
606.899265
607.228729
607.405602
608.244332
608.883185
591.077585
592.259887
593.606387
594.630050
595.525661
596.813777
597.969171
598.735588
599.382985
600.442351
601.401183
602.004438
602.513457
603.447177
604.291477
604.788376
605.190728
606.006322
606.731100
607.113510
607.405995
608.103083
608.645172
590.399991
591.842760
593.315145
594.291430
595.053812
596.457920
597.661129
598.347120
598.851533
600.027697
601.042494
601.577133
601.953339
603.001000
603.894626
604.316209
604.581481
605.511604
606.287816
606.596330
606.756568
607.591385
608.230151
589.371015
591.369282
593.054186
593.913948
594.337814
596.049148
597.361035
597.896929
598.059267
599.542727
600.674856
601.073473
601.122875
602.475613
603.483559
603.767443
603.706401
604.940163
605.830643
606.001209
605.837509
607.004958
607.821943
590.601669
592.022884
593.459625
594.392779
595.105904
596.453745
597.601102
598.237633
598.699435
599.837805
600.821691
601.332233
601.686479
602.708768
603.576581
603.974705
604.218080
605.125536
605.879597
606.168324
606.311782
607.133435
607.764702
591.526927
592.660095
593.929720
594.865641
595.663254
596.834173
597.874636
598.542919
599.107494
600.090481
600.987829
601.546360
602.015492
602.896483
603.687094
604.137636
604.497710
605.266959
605.946105
606.288463
606.546785
607.215630
607.740984
591.489084
592.828626
594.162764
595.003106
595.631006
596.879143
597.937571
598.508412
598.919167
600.000758
600.939226
601.422307
601.756623
602.747590
603.586775
603.966749
604.195012
605.075212
605.802028
606.071356
606.196398
606.986915
607.595113
591.203680
593.020135
594.489194
595.164154
595.424835
596.932218
598.066961
598.479985
598.550876
599.917737
600.958010
601.307338
601.324030
602.609305
603.557645
603.809843
603.724492
604.898703
605.731540
605.866437
605.669963
606.765459
607.527646
593.235701
594.393551
595.523637
596.224477
596.746488
597.850370
598.792993
599.315376
599.699309
600.702455
601.578154
602.054453
602.394863
603.334462
604.131798
604.519057
604.760836
605.591174
606.270913
606.533941
606.649365
607.358312
607.891671
595.149616
595.816529
596.626094
597.312449
597.955636
598.802263
599.591739
600.198920
600.762259
601.546340
602.292871
602.867998
603.396948
604.130913
604.810678
605.304273
605.738246
606.364121
606.923380
607.283622
607.569470
608.024103
608.354653
596.173356
596.630983
597.279296
597.935037
598.598709
599.343194
600.064120
600.701106
601.321659
602.026715
602.718818
603.332041
603.923884
604.585686
605.217292
605.753329
606.252441
606.806554
607.315397
607.711575
608.047995
608.401920
608.639599
601.300960
601.811711
602.519411
603.228808
603.953168
604.798455
605.619279
606.338119
607.034478
607.845975
608.634857
609.318541
609.965046
610.700395
611.391303
611.961393
612.482743
613.083593
613.629497
614.040834
614.382414
614.765996
615.024966
599.899793
600.707637
601.611627
602.325672
602.972419
603.966286
604.874496
605.532548
606.114727
607.058399
607.929443
608.554062
609.089306
609.946945
610.709884
611.214078
611.620498
612.344758
612.966683
613.320484
613.563978
614.101584
614.487604
596.977355
598.654573
600.004932
600.643101
600.909804
602.403080
603.546020
604.014802
604.154333
605.572694
606.671496
607.114436
607.222955
608.526755
609.495042
609.804126
609.775381
610.950429
611.785461
611.958282
611.795436
612.835832
613.542269
592.891530
596.356199
598.303558
598.716694
597.851616
600.601924
602.128915
602.268664
601.210166
603.865217
605.338833
605.463453
604.421669
606.898128
608.212103
608.188561
606.994488
609.355788
610.546357
610.400908
609.102842
611.366703
612.541103
594.069394
595.958072
597.526513
598.291815
598.638710
600.270686
601.516369
602.005383
602.141329
603.639032
604.800094
605.236463
605.323020
606.690577
607.710153
608.007889
607.957396
609.199712
610.095399
610.273423
610.112491
611.248316
612.040370
593.874710
595.290022
596.718841
597.645958
598.357136
599.708935
600.861940
601.504979
601.983826
603.174018
604.216307
604.779319
605.180732
606.252789
607.164054
607.598188
607.872923
608.816168
609.603702
609.920913
610.083079
610.903762
611.530226
591.725727
593.775465
595.494441
596.367764
596.794426
598.519615
599.836411
600.363435
600.517117
602.065458
603.258364
603.696762
603.773300
605.190303
606.248738
606.566107
606.529886
607.809285
608.742429
608.949193
608.811653
609.977104
610.788862
588.128965
591.997087
594.258591
594.877262
594.148152
597.099915
598.772160
598.977305
597.924223
600.706896
602.251109
602.369193
601.267314
603.877266
605.277234
605.285736
604.104732
606.549374
607.816154
607.719588
606.457058
608.795367
610.021304
590.186482
592.261066
594.017656
594.932497
595.402776
597.175423
598.536600
599.099916
599.280936
600.849133
602.053732
602.497071
602.577809
604.008220
605.084342
605.417705
605.396487
606.692230
607.642054
607.864263
607.740392
608.917305
609.735652
590.754296
592.230996
593.743881
594.756060
595.552930
597.005458
598.251180
598.966839
599.498695
600.729234
601.793887
602.362741
602.768538
603.872689
604.821019
605.285938
605.588675
606.565107
607.386384
607.733750
607.922655
608.768855
609.410660
589.277336
591.297820
593.017533
593.913380
594.377243
596.180465
597.575391
598.170420
598.377227
599.940063
601.133730
601.564834
601.634443
603.072162
604.158093
604.499744
604.484504
605.779620
606.727422
606.947215
606.821968
608.005892
608.828574
586.299495
590.034414
592.232067
592.822637
592.072715
595.102157
596.842237
597.109309
596.117214
598.878369
600.401603
600.496546
599.365864
601.997801
603.417662
603.441570
602.273587
604.715966
605.980021
605.879348
604.610499
606.967219
608.203108
588.662747
590.676140
592.386955
593.275032
593.733005
595.532376
596.925172
597.518899
597.722557
599.277008
600.461073
600.883557
600.944462
602.370904
603.445198
603.776103
603.750550
605.034658
605.971363
606.181037
606.048373
607.230134
608.053214
589.534914
590.991916
592.483351
593.478443
594.262980
595.708570
596.951724
597.668123
598.197405
599.407558
600.450229
601.001973
601.391999
602.471333
603.395078
603.838811
604.121883
605.075986
605.874418
606.200549
606.373929
607.217964
607.861488
588.384425
590.410783
592.126183
593.012230
593.462070
595.226676
596.587541
597.160432
597.351442
598.874515
600.038488
600.457815
600.522906
601.907493
602.943356
603.246431
603.199385
604.460705
605.374990
605.562167
605.409355
606.590849
607.415858
585.765630
589.530206
591.728586
592.308011
591.546964
594.493446
596.167314
596.394600
595.390195
598.074069
599.553027
599.642913
598.543267
601.070132
602.413902
602.386669
601.180671
603.578324
604.799427
604.654372
603.338140
605.701932
606.942375
588.627389
590.630135
592.307789
593.149416
593.549222
595.255842
596.559907
597.083320
597.231660
598.715143
599.846002
600.239405
600.281295
601.639533
602.649311
602.929069
602.860405
604.099054
604.991424
605.159214
604.990090
606.159035
606.976942
590.071591
591.472569
592.881754
593.787501
594.474780
595.797259
596.922530
597.541686
597.989916
599.118229
600.093867
600.597458
600.946385
601.969957
602.838807
603.236720
603.478729
604.385502
605.138064
605.424435
605.564144
606.381361
607.009122
589.602376
591.501443
593.068357
593.822668
594.150838
595.739367
596.943373
597.398685
597.498587
598.917453
599.996580
600.357085
600.374740
601.704166
602.689089
602.955951
602.878692
604.084136
604.946344
605.095026
604.909889
606.046253
606.840431
587.814184
591.320667
593.279823
593.689254
592.818039
595.498508
596.968748
597.071537
595.992721
598.533693
599.906252
599.937478
598.797075
601.260863
602.551229
602.504747
601.298159
603.613569
604.768458
604.589801
603.251413
605.533597
606.715249
591.470081
593.158519
594.504068
595.121521
595.353768
596.783396
597.861949
598.274038
598.357760
599.684773
600.692771
601.052510
601.087262
602.352738
603.288396
603.569374
603.517542
604.661108
605.468823
605.617913
605.434341
606.475226
607.182889
594.074439
594.876047
595.759071
596.436070
597.030604
597.956572
598.792320
599.379278
599.889158
600.750193
601.539560
602.089853
602.561502
603.372107
604.096809
604.569303
604.949147
605.648010
606.248202
606.584194
606.814175
607.346350
607.730274
595.302154
595.799558
596.477736
597.141122
597.804587
598.577210
599.320312
599.961129
600.579152
601.310188
602.021384
602.634697
603.220823
603.907295
604.558238
605.095481
605.589628
606.167080
606.693509
607.089261
607.419273
607.796076
608.051904
600.355262
600.926474
601.671811
602.383548
603.095525
603.983854
604.834939
605.554269
606.237179
607.089718
607.905565
608.586057
609.215070
609.984341
610.695520
611.257356
611.758648
612.394549
612.963783
613.369968
613.692842
614.110338
614.393258
598.570909
599.654667
600.675108
601.348439
601.848905
603.022841
604.012881
604.620219
605.052091
606.174584
607.125486
607.699189
608.086446
609.108738
609.940387
610.385863
610.639549
611.532084
612.228507
612.529722
612.625567
613.333465
613.810270
593.733386
597.021122
598.823801
599.193111
598.332000
600.993011
602.466410
602.634217
601.629468
604.222196
605.655151
605.812432
604.825107
607.242164
608.516503
608.523598
607.381651
609.686323
610.840231
610.724505
609.467409
611.642592
612.738664
579.827652
593.301130
596.726124
596.039791
586.797643
597.970940
600.685181
599.658065
590.138855
601.285831
603.965393
602.986195
593.868071
604.439600
606.883199
605.720981
596.350834
606.905431
609.252400
607.994437
598.607260
609.023288
611.533677
590.681159
594.231452
596.279651
596.770983
595.969140
598.793162
600.380754
600.555319
599.521967
602.218238
603.726310
603.865521
602.833281
605.338692
606.677836
606.663246
605.477491
607.872758
609.099217
608.977309
607.700262
609.996295
611.196191
591.942793
593.929817
595.597135
596.438326
596.844893
598.543484
599.842409
600.364434
600.522106
602.060373
603.251510
603.699693
603.790389
605.193478
606.242478
606.557398
606.521421
607.793440
608.719582
608.921635
608.780374
609.938295
610.744901
588.095022
591.953664
594.203329
594.811228
594.071626
597.009541
598.669385
598.866312
597.809815
600.593476
602.142129
602.266866
601.171267
603.783151
605.183618
605.192847
604.012184
606.454802
607.718368
607.617839
606.351302
608.688270
609.913645
573.884355
588.680408
592.582596
592.109075
582.845627
594.384027
597.258927
596.246493
586.446953
598.000441
600.787994
599.741166
590.166403
601.274676
603.877539
602.749061
593.307773
604.032308
606.463615
605.235684
595.807736
606.372758
608.952967
586.532854
590.419065
592.708405
593.358407
592.661830
595.647721
597.351503
597.583422
596.553055
599.356940
600.917786
601.047195
599.955248
602.583154
604.003570
604.029952
602.864450
605.322998
606.602009
606.515184
605.260897
607.609578
608.842056
588.763459
590.825497
592.583970
593.510066
593.996409
595.801679
597.194455
597.786029
597.992350
599.573585
600.788073
601.238219
601.325052
602.772592
603.866762
604.215530
604.207254
605.512497
606.469959
606.697636
606.578359
607.764366
608.588514
585.725266
589.482248
591.705974
592.319480
591.587943
594.630579
596.379777
596.653300
595.669561
598.449500
599.992964
600.105390
598.989986
601.637854
603.071794
603.107228
601.949852
604.405214
605.681459
605.590373
604.328409
606.690420
607.929125
572.606492
586.802961
590.552937
590.001191
580.522320
592.328729
595.309106
594.389719
584.798707
596.186740
598.928656
597.840818
588.142918
599.368265
602.006292
600.897657
591.490012
602.191104
604.615789
603.375738
593.892519
604.524647
607.122353
585.123105
588.869832
591.081212
591.684145
590.945155
593.984392
595.733069
596.007446
595.022532
597.793715
599.327253
599.431323
598.307691
600.943439
602.364923
602.389125
601.221343
603.665813
604.931254
604.830196
603.560691
605.920971
607.160287
587.579354
589.609024
591.336005
592.237808
592.707449
594.507815
595.902609
596.501773
596.714070
598.269675
599.459572
599.893789
599.968499
601.386577
602.453073
602.779387
602.751614
604.034213
604.969002
605.174786
605.037705
606.224422
607.051594
584.838458
588.617603
590.838574
591.444149
590.713742
593.701342
595.416160
595.678781
594.705412
597.422047
598.929116
599.040468
597.959892
600.512912
601.881989
601.875865
600.688735
603.107906
604.349483
604.221700
602.919021
605.292517
606.538124
571.952982
586.314273
590.085735
589.543471
580.186176
591.776449
594.676924
593.746599
584.314304
595.455819
598.130580
597.079816
587.708407
598.529469
601.041671
599.876476
590.449488
601.086147
603.462856
602.162498
592.533133
603.272091
605.890412
585.116558
588.869862
591.051239
591.611821
590.831675
593.759285
595.416265
595.629668
594.614121
597.289211
598.761149
598.845399
597.741231
600.266434
601.608718
601.579453
600.371320
602.767720
603.987573
603.840897
602.522449
604.883873
606.122587
588.194764
590.158689
591.798171
592.612053
592.991688
594.658226
595.930473
596.434389
596.571129
598.036468
599.153500
599.538506
599.575395
600.930618
601.939114
602.220483
602.154894
603.387645
604.275716
604.442216
604.272154
605.433192
606.245051
586.228931
589.812139
591.864428
592.349218
591.543238
594.303510
595.842884
595.989449
594.943555
597.531976
598.943134
598.991310
597.861853
600.357324
601.675963
601.640559
600.442243
602.787143
603.971205
603.808122
602.484886
604.803089
606.014261
574.604546
588.283147
591.749052
591.083117
581.959949
592.933030
595.569734
594.528258
585.168159
596.012803
598.551119
597.436527
588.027200
598.778641
601.238751
600.078702
590.786267
601.205825
603.494401
602.172121
592.602977
603.178090
605.721769
588.241475
591.565834
593.372237
593.727413
592.847210
595.422895
596.822767
596.936479
595.896606
598.368728
599.695851
599.754244
598.664256
601.072147
602.329155
602.319094
601.168748
603.428572
604.546070
604.394718
603.095124
605.292175
606.398617
592.791330
593.872236
594.872565
595.508797
595.956777
597.056188
597.968306
598.501663
598.860805
599.893585
600.757019
601.250809
601.569252
602.550063
603.349158
603.767644
603.998359
604.863450
605.535124
605.814655
605.893156
606.599723
607.077427
594.407686
594.965395
595.680105
596.344015
596.992457
597.803731
598.572586
599.210077
599.811550
600.579897
601.314765
601.922142
602.489300
603.211499
603.885597
604.417300
604.893181
605.505606
606.054362
606.443616
606.754176
607.166284
607.447384
599.707930
600.228567
600.952980
601.683315
602.432164
603.305381
604.155492
604.902856
605.625916
606.461813
607.272373
607.975150
608.638394
609.388243
610.091875
610.674204
611.208852
611.825014
612.387140
612.813596
613.167046
613.557761
613.819768
598.289819
599.109333
600.031565
600.766970
601.438292
602.461306
603.400109
604.087469
604.696849
605.665557
606.558748
607.202775
607.754948
608.627047
609.402258
609.918076
610.337624
611.078330
611.718245
612.089000
612.345660
612.890371
613.279027
595.337844
597.030323
598.401706
599.061717
599.352645
600.877302
602.052959
602.552000
602.719188
604.163584
605.285211
605.747954
605.873635
607.192020
608.172116
608.491914
608.475883
609.669448
610.525409
610.718185
610.570729
611.617841
612.326073
591.221049
594.704728
596.675781
597.111215
596.269573
599.053256
600.614181
600.784073
599.752582
602.434259
603.931199
604.075674
603.051001
605.542654
606.869043
606.856199
605.674622
608.056434
609.270070
609.146601
607.865631
610.135527
611.311112
592.382357
594.288432
595.880671
596.670101
597.042352
598.705463
599.982472
600.499763
600.661558
602.184557
603.368153
603.823729
603.927219
605.311062
606.345436
606.656487
606.620512
607.882484
608.799591
608.997562
608.851960
609.994958
610.789381
592.172612
593.604623
595.057928
596.011352
596.749463
598.129747
599.310287
599.978418
600.480953
601.694977
602.758622
603.339559
603.757222
604.847407
605.776981
606.227704
606.518839
607.480608
608.286897
608.620798
608.795901
609.624679
610.254888
590.003862
592.072334
593.818204
594.720188
595.174834
596.926455
598.267239
598.815636
598.990175
600.561821
601.775512
602.230313
602.321640
603.759301
604.840073
605.176810
605.158067
606.455406
607.405251
607.625837
607.499069
608.673284
609.489928
586.386969
590.276669
592.567566
593.216608
592.516068
595.492945
597.186756
597.410352
596.375625
599.182280
600.748038
600.882343
599.794777
602.427790
603.852115
603.880905
602.717274
605.179539
606.461792
606.377103
605.123649
607.471243
608.702816
588.436797
590.530714
592.315391
593.260000
593.758400
595.555880
596.938341
597.520282
597.720501
599.312406
600.539766
601.002129
601.100453
602.552885
603.651167
604.003518
603.999027
605.311391
606.275904
606.509565
606.394687
607.580132
608.403797
588.999470
590.493810
592.033215
593.073949
593.898158
595.375566
596.642933
597.377836
597.929960
599.185309
600.275005
600.866214
601.292374
602.417268
603.384906
603.866441
604.184469
605.176948
606.012845
606.371738
606.569633
607.423945
608.070906
587.516232
589.555099
591.301309
592.224890
592.715261
594.543511
595.960267
596.574255
596.801357
598.391543
599.613375
600.069736
600.161493
601.619226
602.722138
603.077759
603.075855
604.387377
605.350515
605.581982
605.465363
606.657687
607.486002
584.537264
588.291882
590.515967
591.133164
590.408699
593.463482
595.225819
595.511555
594.539104
597.330188
598.883954
599.005684
597.897812
600.549540
601.985294
602.021499
600.865297
603.325144
604.605594
604.516947
603.256564
605.622277
606.864140
586.917215
588.946435
590.679923
591.592079
592.074485
593.899301
595.315936
595.930988
596.156752
597.739604
598.952564
599.400813
599.484065
600.930321
602.021165
602.365587
602.353268
603.654302
604.607344
604.829873
604.706803
605.896978
606.725226
587.812935
589.281819
590.791396
591.807006
592.614229
594.085900
595.355261
596.096079
596.649542
597.886295
598.955025
599.530048
599.940991
601.040506
601.982275
602.441390
602.739351
603.710601
604.525762
604.865804
605.049825
605.901801
606.549760
586.687076
588.723018
590.452994
591.355752
591.825753
593.617727
595.007358
595.606912
595.822992
597.371515
598.559049
598.998673
599.082447
600.487947
601.543496
601.863232
601.831960
603.111691
604.044050
604.246518
604.105370
605.294703
606.123752
584.094659
587.867896
590.078745
590.672011
589.928594
592.903668
594.607908
594.862768
593.883315
596.591931
598.092687
598.200394
597.117186
599.665622
601.030011
601.019804
599.829627
602.247147
603.487797
603.359326
602.055732
604.427544
605.671933
586.987858
588.998223
590.687664
591.543397
591.961523
593.694682
595.027558
595.577963
595.751003
597.258031
598.409571
598.820384
598.878854
600.256961
601.286194
601.582963
601.530767
602.788825
603.700686
603.885439
603.729478
604.907039
605.729143
588.464363
589.872705
591.293936
592.214706
592.920899
594.267929
595.419853
596.064632
596.536750
597.687636
598.683167
599.203873
599.569126
600.610924
601.497757
601.911971
602.170296
603.096082
603.868118
604.171779
604.325229
605.151827
605.784126
588.025548
589.932471
591.512032
592.281783
592.628627
594.240517
595.469571
595.948961
596.071520
597.512361
598.610690
598.987415
599.020231
600.366917
601.368837
601.650797
601.588845
602.813559
603.695878
603.862380
603.691619
604.838223
605.637216
586.266065
589.780953
591.753077
592.177820
591.324552
594.027642
595.521704
595.647070
594.589473
597.152029
598.543274
598.589853
597.463443
599.944127
601.250867
601.218383
600.025884
602.360950
603.536265
603.375379
602.051234
604.344212
605.530976
589.950485
591.646456
593.004354
593.637011
593.887116
595.338013
596.438956
596.872715
596.977141
598.324529
599.350608
599.725898
599.775182
601.056648
602.007879
602.302991
602.265730
603.427502
604.254124
604.420042
604.250121
605.301050
606.013670
592.577402
593.385631
594.280232
594.972188
595.584407
596.530563
597.387561
597.995518
598.525683
599.406190
600.213283
600.779540
601.266328
602.092443
602.832353
603.319407
603.714254
604.429963
605.047350
605.398922
605.641671
606.182982
606.571503
593.817407
594.320950
595.010236
595.688360
596.369324
597.161571
597.925307
598.586721
599.224737
599.974828
600.703631
601.333165
601.934758
602.636612
603.302672
603.854722
604.364025
604.957603
605.500209
605.910701
606.252829
606.638220
606.898418
599.042260
599.534595
600.246644
600.989323
601.760322
602.629761
603.482872
604.250564
604.998823
605.829625
606.639356
607.357890
608.042207
608.784826
609.486216
610.083333
610.638330
611.246449
611.805790
612.245842
612.616637
612.993158
613.241668
597.800778
598.502841
599.373352
600.139580
600.881914
601.851006
602.769964
603.502354
604.188434
605.101054
605.968779
606.651017
607.273241
608.089487
608.839682
609.393976
609.883751
610.566903
611.180747
611.588300
611.910851
612.388518
612.729607
595.481896
596.677964
597.865470
598.633375
599.237875
600.463124
601.531320
602.166935
602.660411
603.799708
604.803543
605.389119
605.822689
606.847755
607.717212
608.164227
608.460476
609.355204
610.097294
610.413731
610.570052
611.302226
611.845344
592.909873
594.771178
596.296264
597.025573
597.346882
598.978395
600.233237
600.742522
600.899270
602.413068
603.587389
604.044936
604.150844
605.526104
606.550351
606.862431
606.828728
608.077282
608.980851
609.174897
609.023394
610.141372
610.912688
592.594708
593.975220
595.366077
596.265705
596.961446
598.311826
599.473224
600.133176
600.632086
601.836610
602.894130
603.477831
603.899615
604.978667
605.897206
606.343894
606.633025
607.585575
608.382651
608.711247
608.880293
609.694937
610.313272
591.966839
593.145895
594.479499
595.482593
596.352211
597.610007
598.736056
599.480858
600.125258
601.214041
602.215604
602.863068
603.412856
604.383201
605.258177
605.781128
606.207734
607.050642
607.800856
608.203507
608.506153
609.198898
609.734080
590.323275
591.808764
593.323703
594.330562
595.114311
596.540648
597.758331
598.451036
598.971648
600.212075
601.292877
601.878015
602.298145
603.417603
604.377389
604.849596
605.158092
606.145335
606.975843
607.329236
607.520258
608.362734
609.001423
588.361389
590.449200
592.226100
593.162255
593.650908
595.437428
596.808328
597.379245
597.570985
599.164867
600.392658
600.851599
600.944173
602.406906
603.512491
603.866496
603.860679
605.181622
606.153137
606.391699
606.279889
607.462315
608.283578
588.756391
590.265351
591.818071
592.867705
593.695374
595.165465
596.422363
597.146836
597.692223
598.953253
600.049754
600.645362
601.074914
602.207712
603.182081
603.667367
603.988407
604.990031
605.835046
606.201329
606.404055
607.257628
607.903404
588.805717
590.038477
591.453396
592.544574
593.502697
594.850743
596.056959
596.864943
597.558273
598.688613
599.719877
600.384831
600.950279
601.949020
602.854375
603.402472
603.852567
604.725191
605.504972
605.932577
606.258059
606.975640
607.527536
587.781550
589.263310
590.793717
591.831928
592.660408
594.153771
595.439198
596.190448
596.757099
598.026078
599.127430
599.729521
600.164957
601.292826
602.260823
602.741660
603.060054
604.060745
604.904489
605.268023
605.468831
606.329015
606.980048
586.373106
588.411929
590.157531
591.082097
591.576539
593.412933
594.838543
595.459063
595.690715
597.297216
598.533854
599.004622
599.109540
600.562323
601.658035
602.005775
601.996466
603.317404
604.288227
604.522819
604.406840
605.604109
606.435969
587.184564
588.656947
590.174364
591.200546
592.020707
593.510906
594.796873
595.549753
596.115329
597.377967
598.471605
599.066284
599.493442
600.610340
601.566745
602.036628
602.344766
603.335129
604.169180
604.524516
604.719580
605.577280
606.227713
587.619706
588.829712
590.215364
591.280480
592.220973
593.563809
594.773296
595.587888
596.282233
597.397102
598.409864
599.059705
599.609885
600.585027
601.465499
601.991602
602.421857
603.273552
604.033528
604.444287
604.758037
605.471601
606.022951
586.992826
588.457981
589.960901
590.968354
591.767317
593.231978
594.497095
595.237237
595.790903
597.019824
598.082404
598.655677
599.066301
600.159330
601.093954
601.547403
601.841551
602.811411
603.626320
603.966655
604.150816
605.001140
605.647868
586.014110
588.034671
589.745509
590.627428
591.076171
592.857086
594.237360
594.829701
595.039726
596.575949
597.752165
598.182074
598.256496
599.660852
600.713751
601.029419
600.994156
602.274030
603.207924
603.413754
603.276667
604.459305
605.283689
587.312909
588.752002
590.213159
591.171925
591.917735
593.324443
594.533986
595.225694
595.736309
596.923333
597.948845
598.491939
598.876154
599.941904
600.850611
601.281485
601.555170
602.504291
603.299880
603.623837
603.794279
604.632897
605.272311
588.306012
589.455750
590.750627
591.716010
592.550398
593.773013
594.869165
595.589370
596.201535
597.230779
598.168386
598.760298
599.261056
600.180150
601.007369
601.489312
601.880282
602.689074
603.408878
603.786569
604.072632
604.760553
605.295002
588.328695
589.686763
591.048067
591.919068
592.583158
593.880344
594.990781
595.609727
596.064731
597.192328
598.170273
598.685090
599.048532
600.076102
600.949393
601.357161
601.612599
602.534120
603.303826
603.609517
603.763184
604.575570
605.193756
588.098880
589.937171
591.434805
592.139672
592.433323
593.989788
595.174404
595.631553
595.741546
597.155885
598.235429
598.614027
598.655256
599.978712
600.960328
601.236554
601.172313
602.392146
603.270058
603.440924
603.271275
604.391613
605.165149
590.194367
591.369839
592.526338
593.257566
593.814378
594.962633
595.951367
596.516767
596.940966
597.986795
598.899723
599.406546
599.774829
600.748241
601.576886
601.990263
602.258107
603.127420
603.847155
604.144193
604.286423
605.016830
605.560682
592.158341
592.839596
593.673328
594.390000
595.068654
595.956530
596.789245
597.438539
598.042319
598.866078
599.648576
600.255597
600.814682
601.580293
602.290491
602.812357
603.275274
603.935497
604.529868
604.921385
605.232644
605.705896
606.045784
593.208973
593.679473
594.350726
595.036481
595.735558
596.519881
597.282585
597.960996
598.621659
599.365189
600.092820
600.738626
601.361517
602.054373
602.716242
603.281554
603.810549
604.396993
604.938324
605.363916
605.724439
606.095552
606.341964
598.209340
598.740449
599.479067
600.224030
600.989119
601.883355
602.755506
603.523340
604.265287
605.119129
605.945307
606.662158
607.338922
608.102114
608.818031
609.412390
609.958971
610.586686
611.159761
611.596112
611.957581
612.353151
612.617074
596.764453
597.602368
598.543344
599.292642
599.977320
601.025614
601.989797
602.698209
603.325991
604.314957
605.224694
605.882689
606.448126
607.335253
608.123558
608.651907
609.083890
609.836412
610.487757
610.869257
611.134925
611.684385
612.074418
593.750158
595.486680
596.888086
597.557927
597.849029
599.414031
600.623587
601.143437
601.324408
602.797024
603.937336
604.412544
604.547906
605.887053
606.883220
607.217182
607.215054
608.420588
609.288685
609.493790
609.357556
610.408673
611.117079
589.536935
593.122149
595.139007
595.574424
594.693573
597.557205
599.164428
599.350853
598.312093
601.042517
602.563989
602.716912
601.687650
604.214698
605.563860
605.568509
604.404101
606.797145
608.023415
607.913736
606.646926
608.918377
610.093380
590.784332
592.732595
594.352329
595.149393
595.519947
597.221664
598.530419
599.065566
599.236937
600.786198
601.987533
602.452035
602.561451
603.967374
605.022213
605.350739
605.330875
606.607425
607.538770
607.750210
607.615897
608.763101
609.558531
590.633024
592.077983
593.543645
594.505960
595.253409
596.655631
597.857497
598.541436
599.056789
600.288447
601.363691
601.949905
602.372549
603.482416
604.433009
604.900892
605.206896
606.186973
607.010361
607.358903
607.545221
608.378652
609.010345
588.502037
590.566570
592.313290
593.221013
593.685009
595.453002
596.809366
597.368782
597.551653
599.141944
600.363375
600.814981
600.898771
602.365873
603.473435
603.825820
603.815929
605.140150
606.113038
606.351977
606.239696
607.416174
608.233110
584.913582
588.780480
591.064349
591.716101
591.021618
594.014576
595.720760
595.948360
594.905967
597.744681
599.320433
599.441639
598.314893
601.008539
602.468349
602.507422
601.332498
603.842050
605.155764
605.094409
603.863978
606.205961
607.435300
586.932641
589.020352
590.805200
591.755802
592.263395
594.073811
595.467543
596.056802
596.262496
597.874027
599.113735
599.577709
599.671907
601.151768
602.271891
602.634778
602.635275
603.973896
604.961728
605.213389
605.112401
606.300473
607.125035
587.470220
588.968051
590.514347
591.564618
592.399940
593.889308
595.167176
595.910217
596.471597
597.747152
598.855784
599.462524
599.901917
601.039027
602.015644
602.502277
602.825744
603.837702
604.692641
605.065435
605.272641
606.133209
606.783618
585.965890
588.016691
589.775467
590.711274
591.213772
593.053420
594.478814
595.096634
595.326990
596.949104
598.201370
598.687984
598.809670
600.265164
601.362418
601.711051
601.702333
603.040015
604.025341
604.269183
604.158024
605.360419
606.194819
582.967052
586.746424
588.987646
589.618236
588.906100
591.971956
593.740987
594.022067
593.028294
595.879353
597.477909
597.645301
596.597753
599.218026
600.633530
600.648273
599.455007
601.968739
603.280516
603.203780
601.941206
604.325329
605.576177
585.373162
587.413145
589.157444
590.079979
590.573499
592.410808
593.838271
594.459558
594.690168
596.305989
597.551514
598.032027
598.146211
599.590626
600.676639
601.014632
600.995999
602.323030
603.298437
603.534139
603.417344
604.617152
605.450735
586.298136
587.767453
589.279660
590.299997
591.115113
592.602290
593.888244
594.644341
595.213354
596.470775
597.560392
598.154969
598.583082
599.694559
600.644784
601.109834
601.414764
602.404049
603.237951
603.593646
603.789037
604.645422
605.294904
585.210219
587.233036
588.955004
589.853469
590.322852
592.138048
593.551930
594.174263
594.412450
595.973787
597.172845
597.620913
597.710303
599.138759
600.212753
600.545063
600.524594
601.824129
602.777642
603.002006
602.881210
604.066617
604.891793
582.669151
586.405312
588.596670
589.175080
588.411101
591.428581
593.166044
593.450487
592.503576
595.213856
596.718398
596.824058
595.725006
598.316875
599.708217
599.712550
598.529642
600.974168
602.240863
602.143503
600.881852
603.229155
604.462084
585.550432
587.544925
589.223219
590.072343
590.488794
592.245648
593.604310
594.179629
594.376053
595.893937
597.054224
597.471472
597.534458
598.934961
599.982937
600.293342
600.253413
601.532469
602.467170
602.676222
602.542747
603.716060
604.533141
587.032455
588.432846
589.848444
590.768280
591.479775
592.844079
594.017029
594.683744
595.176725
596.341928
597.350926
597.886716
598.267289
599.319373
600.214936
600.637557
600.906412
601.851941
602.646063
602.971488
603.142634
603.971480
604.601338
586.617990
588.512986
590.085867
590.855131
591.207314
592.836940
594.086688
594.588933
594.735341
596.189235
597.303712
597.705556
597.768335
599.108411
600.105164
600.385495
600.325276
601.575295
602.484247
602.676505
602.529393
603.676030
604.469204
584.896364
588.383590
590.344194
590.766068
589.912381
592.639063
594.155834
594.307177
593.282873
595.849822
597.257647
597.342149
596.281263
598.717918
600.002675
599.956681
598.745517
601.123680
602.332880
602.203567
600.916028
603.197078
604.373499
588.567042
590.253111
591.606861
592.241257
592.497783
593.965223
595.084744
595.539191
595.665800
597.025827
598.068436
598.469524
598.549023
599.822356
600.766498
601.058491
601.021609
602.206720
603.057381
603.245864
603.095866
604.146831
604.855781
591.187620
591.994124
592.889928
593.587043
594.208317
595.168055
596.040605
596.665409
597.212710
598.107694
598.930060
599.514236
600.018381
600.850386
601.594239
602.086592
602.489606
603.220791
603.854892
604.221914
604.476866
605.022056
605.410583
592.426392
592.930838
593.623530
594.308240
594.998968
595.803838
596.581843
597.258469
597.911845
598.676394
599.419651
600.064210
600.679846
601.391628
602.066133
602.627088
603.146884
603.753564
604.309707
604.732396
605.083829
605.473829
605.735403
597.373378
597.964161
598.736345
599.476544
600.220372
601.149865
602.043804
602.802973
603.522443
604.410140
605.256905
605.964936
606.620023
607.415642
608.151784
608.737997
609.263321
609.922403
610.513441
610.939075
611.277489
611.704578
611.991594
595.536798
596.657443
597.713387
598.413151
598.937828
600.162919
601.202299
601.849968
602.315703
603.478616
604.462661
605.063311
605.474822
606.527238
607.385954
607.857028
608.135898
609.052122
609.771286
610.093481
610.206596
610.923728
611.403835
590.548274
593.949883
595.813725
596.197587
595.312956
598.076160
599.618884
599.823964
598.830683
601.490570
602.964041
603.143966
602.165353
604.631098
605.940318
605.976746
604.863912
607.191633
608.369508
608.277877
607.043231
609.224722
610.322009
576.175650
590.125675
593.666105
592.955522
583.399857
594.966114
597.794814
596.787075
587.125737
598.492716
601.234958
600.264058
591.052578
601.775633
604.274331
603.149081
593.824170
604.390173
606.761211
605.531651
596.186715
606.590407
609.099020
587.468651
591.130080
593.235913
593.738689
592.910535
595.834025
597.487433
597.694505
596.666296
599.426315
600.972071
601.127649
600.098004
602.654626
604.035510
604.055318
602.901986
605.324855
606.579118
606.483650
605.229906
607.532778
608.734996
588.866274
590.880973
592.574477
593.434897
593.859487
595.604095
596.945478
597.498295
597.678741
599.253490
600.469039
600.928259
601.026672
602.470496
603.560841
603.908744
603.900375
605.208599
606.167769
606.397851
606.278640
607.445464
608.255473
585.091894
588.937345
591.192101
591.814864
591.094838
594.068250
595.759820
595.977108
594.926679
597.756173
599.324283
599.441248
598.312274
601.001380
602.457860
602.495511
601.319414
603.825426
605.134963
605.069877
603.835694
606.172689
607.398509
571.007340
585.685389
589.571211
589.105276
579.841696
591.429175
594.330837
593.317546
583.413711
595.118673
597.936479
596.845409
587.003534
598.422358
601.115508
599.996097
590.413428
601.347916
603.852365
602.674364
593.338659
603.844800
606.416192
583.520641
587.389470
589.682168
590.347373
589.670288
592.685484
594.413572
594.659744
593.631448
596.482967
598.070322
598.200239
597.081624
599.783547
601.251652
601.298041
600.130538
602.651342
603.976120
603.923368
602.699829
605.049085
606.283083
585.695615
587.766273
589.541077
590.488565
590.999013
592.830205
594.245786
594.854565
595.077179
596.699747
597.951505
598.431536
598.544020
600.017535
601.132566
601.493845
601.495195
602.840382
603.833602
604.086493
603.984260
605.182528
606.013806
582.610675
586.398588
588.649777
589.289182
588.583416
591.650696
593.418859
593.698435
592.704857
595.561960
597.167404
597.340635
596.299195
598.928804
600.354016
600.377190
599.191770
601.715438
603.036335
602.966822
601.709385
604.095818
605.347640
569.394787
583.700062
587.491485
586.968086
577.515421
589.345497
592.339768
591.395546
581.607680
593.266518
596.113649
595.132719
585.717177
596.718385
599.303298
598.137679
588.489009
599.466973
601.969616
600.747086
591.209955
601.926279
604.547204
582.020619
585.796034
588.031522
588.656795
587.941444
591.007204
592.778739
593.063757
592.072892
594.923610
596.523052
596.692110
595.645263
598.263580
599.677211
599.689935
598.495040
601.007589
602.318210
602.240426
600.977222
603.361052
604.611945
584.539740
586.571927
588.306985
589.220741
589.707133
591.540402
592.968871
593.598403
593.840598
595.437986
596.669402
597.142243
597.251642
598.694794
599.780850
600.121307
600.106948
601.426313
602.396501
602.631256
602.515993
603.710748
604.541170
581.882884
585.628308
587.835961
588.434867
587.694690
590.740116
592.504631
592.812662
591.888108
594.625839
596.156379
596.283936
595.204011
597.815267
599.224401
599.243887
598.074907
600.535952
601.818071
601.733451
600.481608
602.835449
604.071867
569.200088
583.388107
587.114296
586.534219
577.028515
588.813591
591.791375
590.925009
581.610980
592.702911
595.380885
594.315318
584.797126
595.822204
598.401262
597.262703
587.814591
598.539220
600.970133
599.742112
590.314527
600.884681
603.468077
582.238539
585.953117
588.115539
588.665171
587.873043
590.858953
592.567903
592.830087
591.865495
594.557908
596.048353
596.145251
595.039967
597.622599
599.005721
599.004331
597.817300
600.257812
601.521190
601.421754
600.157680
602.498679
603.726342
585.318932
587.268703
588.901083
589.716392
590.107117
591.809280
593.122309
593.668128
593.845940
595.339225
596.483964
596.899636
596.968413
598.345735
599.375046
599.676013
599.631501
600.903678
601.832824
602.038855
601.902109
603.065736
603.874104
583.411235
586.965223
589.006629
589.492519
588.694558
591.493737
593.073769
593.264668
592.269804
594.878176
596.320775
596.421463
595.371927
597.837259
599.147974
599.112448
597.909247
600.314422
601.549701
601.433764
600.158640
602.468998
603.670925
571.943367
585.489542
588.927145
588.253086
579.092318
590.149590
592.834856
591.849237
582.609676
593.405693
595.972206
594.953236
585.881875
596.341459
598.741771
597.547591
588.111880
598.725645
601.090162
599.833644
590.403475
600.880983
603.400312
585.476904
588.775333
590.574795
590.934526
590.063984
592.676129
594.112813
594.266992
593.275037
595.766022
597.124687
597.236340
596.226573
598.601348
599.846860
599.833987
598.676363
600.992952
602.157218
602.047782
600.790800
602.980039
604.079839
590.008919
591.087170
592.091662
592.739460
593.205717
594.332477
595.275141
595.841130
596.233821
597.294568
598.187954
598.716806
599.071451
600.064939
600.875948
601.308666
601.556735
602.453280
603.156430
603.464104
603.565052
604.278281
604.756766
591.624485
592.184960
592.907772
593.585834
594.254244
595.090818
595.887905
596.555183
597.186744
597.983681
598.747187
599.384128
599.979616
600.723410
601.417264
601.969317
602.467454
603.105943
603.680451
604.092318
604.420018
604.840913
605.125093
596.866131
597.400181
598.143726
598.895022
599.667928
600.571521
601.453528
602.230682
602.981011
603.842976
604.677023
605.401234
606.085945
606.859305
607.587275
608.193702
608.750927
609.386762
609.965436
610.405608
610.769830
611.167728
611.433183
595.417507
596.258810
597.204869
597.960180
598.652310
599.710189
600.684460
601.401987
602.037434
603.034285
603.951905
604.616622
605.189248
606.086965
606.888628
607.430239
607.873637
608.634313
609.290783
609.675472
609.943343
610.495219
610.887141
592.397225
594.138046
595.544783
596.219914
596.517601
598.092693
599.312764
599.841219
600.027939
601.507999
602.656735
603.137559
603.278666
604.629109
605.640679
605.989700
606.000211
607.213908
608.086411
608.293768
608.158815
609.212675
609.923731
588.179995
591.770165
593.792181
594.231828
593.356344
596.230569
597.848775
598.043721
597.010176
599.747449
601.276056
601.433009
600.408243
602.947010
604.312221
604.332553
603.181315
605.582583
606.813318
606.705851
605.440279
607.715088
608.893115
589.432070
591.383188
593.006299
593.806743
594.182526
595.893680
597.212822
597.756733
597.934257
599.488830
600.694258
601.161203
601.274803
602.691304
603.760596
604.103515
604.096009
605.381568
606.318949
606.534228
606.402721
607.553452
608.351507
589.289149
590.734173
592.200684
593.164979
593.917086
595.327653
596.539244
597.231948
597.753203
598.988087
600.064643
600.650900
601.076300
602.195884
603.159877
603.640888
603.958386
604.948497
605.779798
606.133918
606.324373
607.161718
607.795964
587.165942
589.227653
590.972794
591.880715
592.348357
594.124159
595.490070
596.058384
596.246212
597.837447
599.057981
599.506515
599.590536
601.067710
602.188954
602.553693
602.554379
603.889725
604.872154
605.117772
605.010253
606.191265
607.011062
583.582526
587.444255
589.724274
590.374614
589.682662
592.683200
594.399055
594.636103
593.599301
596.437657
598.010705
598.126710
596.998051
599.702918
601.176935
601.227658
600.062236
602.583558
603.907411
603.852818
602.626968
604.973975
606.206514
585.597613
587.681302
589.462499
590.411854
590.921928
592.739082
594.141632
594.739699
594.951522
596.564623
597.803369
598.265108
598.360071
599.849474
600.981898
601.355527
601.365341
602.714226
603.710793
603.968430
603.871755
605.064324
605.891851
586.127478
587.622963
589.167059
590.217056
591.055188
592.550681
593.836292
594.587054
595.154551
596.434425
597.546339
598.155640
598.599161
599.744749
600.731744
601.227909
601.560028
602.580607
603.442436
603.819768
604.030428
604.895089
605.548389
584.616613
586.666069
588.423722
589.359958
589.865469
591.711094
593.143558
593.768256
594.004532
595.633476
596.893435
597.386891
597.515105
598.978934
600.085845
600.442959
600.442013
601.787385
602.778219
603.025003
602.916023
604.122731
604.960441
581.613910
585.392359
587.633019
588.264355
587.555193
590.627195
592.403238
592.691141
591.703871
594.563769
596.172824
596.349996
595.311150
597.940190
599.364944
599.387538
598.201386
600.722784
602.039739
601.965150
600.703791
603.092804
604.347380
584.018600
586.058093
587.802371
588.726181
589.223026
591.066233
592.500698
593.129338
593.367895
594.993719
596.250631
596.742362
596.867061
598.321402
599.416988
599.763633
599.753001
601.087831
602.069035
602.308174
602.193841
603.397530
604.233860
584.945397
586.414299
587.926652
588.948507
589.767104
591.259953
592.552792
593.316465
593.894157
595.162366
596.264007
596.870632
597.310359
598.433132
599.394346
599.869726
600.184246
601.182185
602.023153
602.384265
602.583673
603.442929
604.093892
583.862612
585.884600
587.606349
588.506100
588.978775
590.799499
592.220081
592.849780
593.096693
594.669528
595.881296
596.342046
596.443786
597.884840
598.971507
599.315976
599.306800
600.616144
601.578112
601.809793
601.694410
602.881730
603.707192
581.328878
585.063643
587.254272
587.833582
587.072583
590.095534
591.839516
592.130947
591.192404
593.914730
595.432521
595.551288
594.465106
597.070573
598.475875
598.493790
597.323510
599.778736
601.054807
600.965915
599.710529
602.058765
603.291103
584.217451
586.210801
587.888431
588.738473
589.157980
590.920131
592.285182
592.867566
593.072545
594.601994
595.775267
596.205699
596.281967
597.696454
598.758914
599.083581
599.056848
600.347098
601.291189
601.508067
601.379736
602.554030
603.370768
585.708092
587.107385
588.522185
589.442812
590.157368
591.526915
592.706091
593.379752
593.881102
595.057345
596.079022
596.627899
597.021795
598.087949
598.998331
599.435625
599.717975
600.674820
601.477787
601.809743
601.984290
602.813686
603.443647
585.303340
587.196788
588.768247
589.537814
589.892915
591.527920
592.783609
593.292299
593.446370
594.911024
596.038186
596.453049
596.529002
597.883042
598.894839
599.190129
599.143584
600.404882
601.321941
601.519396
601.373173
602.519185
603.313504
583.589846
587.075133
589.033950
589.455778
588.604714
591.337107
592.859910
593.017401
592.000163
594.577765
595.998201
596.095531
595.047573
597.497858
598.797496
598.766274
597.568476
599.957696
601.174514
601.049885
599.762616
602.041789
603.219101
587.263975
588.948920
590.301870
590.937053
591.196674
592.669721
593.795585
594.256618
594.390704
595.760789
596.815123
597.228350
597.320281
598.606892
599.565372
599.871516
599.847311
601.042596
601.900171
602.092744
601.943698
602.993434
603.702115
589.885641
590.691942
591.588168
592.287182
592.912286
593.877701
594.756814
595.388695
595.943920
596.848493
597.681730
598.277378
598.793509
599.638345
600.395788
600.901433
601.316252
602.056701
602.697013
603.067568
603.323561
603.868293
604.256560
591.124634
591.629397
592.323243
593.010527
593.705524
594.516195
595.300937
595.984933
596.646483
597.420410
598.174083
598.829741
599.457105
600.181390
600.868940
601.442568
601.973559
602.588976
603.150990
603.577006
603.929652
604.319606
604.580978
596.355871
596.854661
597.577100
598.332743
599.119693
600.008674
600.882463
601.669727
602.435814
603.283385
604.108683
604.841984
605.542438
606.305192
607.029723
607.650184
608.226057
608.850172
609.420705
609.868719
610.245583
610.627063
610.878492
595.104626
595.814827
596.696430
597.474755
598.231895
599.221585
600.162291
600.914272
601.617442
602.546673
603.429457
604.125007
604.762037
605.599687
606.375443
606.955416
607.467749
608.166747
608.790565
609.204734
609.532441
610.015515
610.360079
592.768213
593.976609
595.176683
595.954498
596.570529
597.819251
598.911531
599.566591
600.075195
601.231116
602.249142
602.844868
603.289864
604.339136
605.238450
605.715037
606.036931
606.946872
607.696750
608.017479
608.177066
608.916148
609.464095
590.180865
592.059813
593.598313
594.334159
594.661283
596.320723
597.602199
598.130634
598.299935
599.830525
601.016891
601.480106
601.592124
602.995174
604.052476
604.396606
604.390913
605.653664
606.564286
606.761395
606.611176
607.738903
608.516714
589.882911
591.272277
592.671027
593.576319
594.280731
595.653391
596.838674
597.518062
598.030889
599.247334
600.311764
600.898393
601.326804
602.429106
603.377602
603.853618
604.168042
605.137731
605.945896
606.281307
606.455420
607.278528
607.902615
589.280330
590.458836
591.792631
592.798404
593.676718
594.953166
596.101123
596.866045
597.524964
598.619975
599.621298
600.265523
600.818156
601.809858
602.713364
603.262978
603.712408
604.575731
605.341690
605.754980
606.065454
606.766836
607.307651
587.662647
589.137435
590.643733
591.648100
592.437917
593.882167
595.122166
595.837262
596.374048
597.613863
598.685476
599.256952
599.670460
600.815324
601.806692
602.303992
602.632161
603.643990
604.494594
604.860696
605.060027
605.912986
606.558437
585.719006
587.786098
589.547284
590.476377
590.967355
592.772785
594.167403
594.763665
594.976002
596.562973
597.775141
598.211758
598.285602
599.783546
600.925084
601.302183
601.310685
602.660963
603.655300
603.906370
603.800827
604.996427
605.825981
586.094808
587.590762
589.132028
590.176912
591.008574
592.494300
593.771759
594.517776
595.079765
596.341387
597.430724
598.015411
598.440129
599.597184
600.599842
601.106448
601.444131
602.468650
603.332339
603.709834
603.919769
604.783847
605.436776
586.121335
587.347635
588.756561
589.846343
590.809977
592.171731
593.395291
594.220951
594.928890
596.067631
597.103367
597.771212
598.343414
599.360330
600.286839
600.853168
601.319356
602.209964
603.003698
603.439328
603.770454
604.497431
605.056276
585.081532
586.559664
588.087020
589.125448
589.959642
591.466751
592.768028
593.534761
594.115584
595.399262
596.514872
597.130448
597.580238
598.724348
599.709233
600.204786
600.536603
601.553607
602.408194
602.775376
602.977596
603.849247
604.509168
583.665328
585.701051
587.444605
588.369513
588.868380
590.719999
592.161661
592.797087
593.043200
594.669378
595.926846
596.418021
596.542744
598.011561
599.122295
599.482233
599.483001
600.821887
601.803227
602.038340
601.918258
603.131818
603.975088
584.472898
585.943714
587.460652
588.488925
589.315396
590.819002
592.120306
592.888717
593.471046
594.754966
595.871860
596.489684
596.938802
598.074768
599.048537
599.533680
599.855831
600.862620
601.708229
602.068567
602.265968
603.134065
603.791975
584.911739
586.120422
587.506068
588.574114
589.521714
590.876917
592.101032
592.931160
593.643192
594.780732
595.818316
596.492796
597.066579
598.064073
598.965743
599.511645
599.960392
600.829463
601.603633
602.025089
602.346706
603.066283
603.620834
584.296832
585.759020
587.260700
588.270358
589.075832
590.552634
591.831812
592.586359
593.156739
594.410516
595.499942
596.099163
596.534717
597.653140
598.612810
599.090422
599.407216
600.396513
601.228734
601.585193
601.782130
602.634552
603.280552
583.335609
585.350487
587.058282
587.941139
588.395108
590.188621
591.582595
592.187705
592.411841
593.975830
595.180837
595.637588
595.737601
597.169838
598.250725
598.593844
598.584544
599.885322
600.838751
601.064739
600.945266
602.125161
602.945492
584.647101
586.082533
587.541518
588.501812
589.253798
590.672263
591.895182
592.600628
593.127562
594.339575
595.392457
595.962428
596.373220
597.467099
598.404627
598.863944
599.164206
600.135718
600.951024
601.293121
601.476873
602.315505
602.952250
585.657091
586.803863
588.096639
589.063581
589.904586
591.138887
592.248077
592.982266
593.611246
594.663724
595.627526
596.246101
596.773737
597.720719
598.576924
599.087622
599.505394
600.337280
601.076196
601.469802
601.766081
602.454133
602.986506
585.701284
587.054824
588.412219
589.283414
589.953716
591.263641
592.386448
593.018246
593.488566
594.639267
595.643481
596.185075
596.575490
597.630324
598.532439
598.968952
599.251207
600.196517
600.985080
601.306435
601.470043
602.279032
602.893618
585.490791
587.322288
588.814411
589.517871
589.815668
591.387079
592.584685
593.053712
593.176750
594.615271
595.721497
596.126922
596.195249
597.544767
598.554372
598.858424
598.819674
600.063863
600.960793
601.148595
600.992124
602.103231
602.870376
587.590995
588.762916
589.916879
590.649198
591.212171
592.373467
593.375654
593.954311
594.393465
595.460885
596.398151
596.930036
597.323883
598.323209
599.179266
599.619766
599.912394
600.803334
601.539441
601.849250
601.999217
602.725249
603.265042
589.555659
590.236187
591.070625
591.791244
592.478015
593.378176
594.224566
594.888357
595.508386
596.352050
597.156762
597.787150
598.370530
599.161511
599.898189
600.446012
600.932337
601.611735
602.219956
602.620856
602.936794
603.408938
603.747081
590.606246
591.077393
591.751122
592.442380
593.150516
593.947075
594.723729
595.417296
596.094756
596.857524
597.606325
598.274606
598.921125
599.638836
600.326398
600.916701
601.468012
602.072329
602.626296
603.059869
603.424162
603.795472
604.041198
595.679616
596.211228
596.952464
597.703028
598.476523
599.380849
600.263747
601.041847
601.792772
602.654835
603.489127
604.213962
604.900964
605.680448
606.417452
607.033448
607.598696
608.238474
608.817538
609.256566
609.619833
610.018677
610.285240
594.241167
595.076580
596.017729
596.771387
597.464126
598.521672
599.496129
600.214491
600.850401
601.845847
602.762105
603.425404
603.998414
604.903363
605.716260
606.269738
606.723121
607.486631
608.140962
608.521732
608.786314
609.340680
609.735062
591.244850
592.969171
594.364974
595.037248
595.337242
596.908745
598.127485
598.657335
598.845798
600.320386
601.464238
601.939074
602.075204
603.436706
604.463995
604.829410
604.855331
606.068074
606.932520
607.129575
606.983787
608.046576
608.764034
587.065707
590.616225
592.619074
593.055602
592.189374
595.052139
596.667307
596.866197
595.841607
598.564622
600.082639
600.227171
599.185774
601.745456
603.130689
603.171232
602.043765
604.434677
605.652342
605.526871
604.232060
606.534114
607.725114
588.290453
590.222297
591.831222
592.626216
593.003187
594.711770
596.032045
596.580661
596.762113
598.307935
599.502573
599.958185
600.063375
601.490113
602.573672
602.930561
602.935072
604.219426
605.150779
605.356294
605.214097
606.375173
607.180816
588.139866
589.570630
591.023462
591.979449
592.729056
594.142491
595.360746
596.063267
596.591318
597.814377
598.874923
599.445319
599.860095
600.988459
601.964941
602.455671
602.779410
603.772835
604.603088
604.951870
605.136974
605.981134
606.621365
586.033976
588.071387
589.795773
590.689723
591.149989
592.935630
594.316606
594.907644
595.118926
596.680275
597.869646
598.287779
598.344573
599.842861
600.982905
601.355912
601.357419
602.701069
603.685171
603.923138
603.803772
604.999263
605.829144
582.488512
586.298975
588.547404
589.176266
588.464591
591.488069
593.229080
593.508137
592.541644
595.302890
596.823016
596.888284
595.690000
598.455831
599.961979
600.020082
598.843711
601.385010
602.712582
602.642568
601.380570
603.766457
605.017411
584.462705
586.521653
588.281155
589.214794
589.715911
591.543669
592.963469
593.586463
593.823621
595.407049
596.613956
597.044835
597.112437
598.623611
599.775516
600.157796
600.168410
601.524734
602.521416
602.769796
602.660145
603.867102
604.704901
584.971133
586.451957
587.980317
589.018208
589.850561
591.352224
592.649178
593.414370
593.992282
595.259701
596.354163
596.946209
597.378152
598.534657
599.536039
600.042802
600.381071
601.403140
602.260809
602.629318
602.831911
603.703995
604.364197
583.460382
585.491614
587.232256
588.155038
588.651970
590.506489
591.950470
592.589405
592.838487
594.453927
595.698673
596.176501
596.291528
597.772230
598.897900
599.270658
599.281926
600.623014
601.602885
601.833677
601.707600
602.928610
603.776858
580.473693
584.218023
586.436759
587.050446
586.321113
589.413692
591.205787
591.514115
590.558519
593.387920
594.977047
595.133392
594.062743
596.731099
598.183473
598.227964
597.065064
599.571194
600.870403
600.768912
599.463089
601.892697
603.166428
582.842426
584.867728
586.599986
587.514341
588.004108
589.854492
591.297361
591.936538
592.186922
593.805350
595.055775
595.540966
595.659505
597.131919
598.245618
598.608035
598.609881
599.940367
600.911603
601.136231
601.005919
602.222667
603.068149
583.743037
585.209012
586.718596
587.738951
588.557289
590.050450
591.343873
592.108559
592.688324
593.961864
595.069925
595.683016
596.129783
597.262279
598.234626
598.721662
599.045602
600.043410
600.880165
601.235913
601.431132
602.292933
602.946330
582.640525
584.667819
586.394454
587.300116
587.779349
589.593338
591.006081
591.625957
591.862869
593.455247
594.686787
595.166109
595.286364
596.730840
597.824073
598.180004
598.183303
599.491036
600.450071
600.680949
600.566772
601.751725
602.575762
580.088677
583.839019
586.040619
586.632815
585.891685
588.894296
590.621713
590.890564
589.914178
592.684856
594.236469
594.385013
593.336104
595.930527
597.338346
597.370770
596.223984
598.668385
599.939568
599.852301
598.604170
600.943393
602.171254
582.988515
584.989064
586.673685
587.531367
587.958455
589.713238
591.068180
591.637920
591.831178
593.382278
594.578509
595.030229
595.127459
596.548516
597.621014
597.960414
597.948823
599.239398
600.182187
600.399850
600.273248
601.442648
602.255955
584.487893
585.890164
587.307764
588.231230
588.948393
590.316381
591.489622
592.155683
592.652436
593.841207
594.878049
595.439483
595.845036
596.928005
597.857191
598.313295
598.611071
599.571943
600.374658
600.706876
600.881451
601.704813
602.330840
584.087966
585.983685
587.554989
588.323783
588.679522
590.317380
591.566032
592.064085
592.207032
593.687730
594.828496
595.247075
595.321726
596.707187
597.750020
598.072530
598.048419
599.311723
600.226621
600.425805
600.283948
601.415546
602.202304
582.372488
585.863080
587.820868
588.238002
587.378766
590.122983
591.639915
591.780217
590.730048
593.343882
594.781314
594.871640
593.791104
596.305085
597.649911
597.654594
596.492446
598.873204
600.085107
599.967665
598.704419
600.947407
602.109964
586.051791
587.738179
589.090080
589.722682
589.979761
591.456522
592.580090
593.033495
593.158015
594.542793
595.608357
596.023074
596.112338
597.430657
598.420713
598.753968
598.751426
599.948828
600.804695
600.998826
600.854000
601.889056
602.589640
588.675324
589.481807
590.377452
591.075722
591.700858
592.667875
593.546848
594.177357
594.732320
595.644522
596.486249
597.088402
597.612117
598.475592
599.254067
599.778826
600.208052
600.953633
601.594110
601.963692
602.217923
602.756411
603.140856
589.914444
590.419192
591.112862
591.800201
592.495916
593.308027
594.093946
594.779146
595.443298
596.223359
596.984746
597.648536
598.285802
599.024617
599.728536
600.317355
600.859813
601.480780
602.043771
602.468436
602.818457
603.204705
603.463797
594.990865
595.578014
596.347421
597.087849
597.834329
598.766620
599.663539
600.425622
601.147196
602.036120
602.884495
603.594551
604.254304
605.061392
605.814020
606.417499
606.957507
607.624748
608.218275
608.643331
608.980772
609.410125
609.699469
593.173004
594.282758
595.331205
596.029791
596.557706
597.783259
598.824243
599.474651
599.942440
601.103498
602.086470
602.685386
603.097396
604.163732
605.042895
605.535115
605.832187
606.754203
607.471841
607.788573
607.895462
608.618732
609.104063
588.240649
591.600685
593.444231
593.825623
592.952073
595.705139
597.245767
597.455142
596.469683
599.116106
600.582134
600.750965
599.756957
602.249397
603.588339
603.654671
602.573747
604.895402
606.061255
605.950875
604.685553
606.895599
608.007850
574.046801
587.814930
591.309995
590.600054
581.111465
592.609554
595.428675
594.433655
584.833073
596.131023
598.850793
597.850994
588.547609
599.370723
601.913212
600.830358
591.600561
602.095533
604.439337
603.166099
593.658479
604.222722
606.768674
585.181382
588.795882
590.875186
591.370289
590.550518
593.465255
595.120736
595.338063
594.322706
597.063588
598.591175
598.726733
597.676004
600.258013
601.665601
601.711033
600.584594
603.000974
604.245658
604.132244
602.848414
605.182397
606.401080
586.554091
588.540868
590.210372
591.056617
591.476954
593.227485
594.581667
595.153540
595.350337
596.902409
598.091477
598.524170
598.601865
600.064836
601.177700
601.542308
601.544813
602.860334
603.819600
604.041275
603.910834
605.092955
605.914384
582.827284
586.613474
588.829087
589.425333
588.684310
591.682981
593.404471
593.669580
592.691929
595.439444
596.948940
597.008651
595.806027
598.560166
600.055053
600.105547
598.922766
601.452512
602.767903
602.687239
601.416316
603.795965
605.043302
568.945141
583.396699
587.209939
586.695585
577.325743
589.024612
591.983518
591.080724
581.586532
592.872119
595.562613
594.351211
584.136401
595.914932
598.693760
597.580438
587.903330
598.948815
601.468441
600.246749
590.695385
601.423219
604.045684
581.254103
585.062426
587.313020
587.948056
587.246868
590.288310
592.049464
592.347100
591.395660
594.165780
595.692947
595.765020
594.572629
597.340691
598.848063
598.907511
597.732882
600.275611
601.603347
601.532082
600.269713
602.661500
603.917344
583.374672
585.416252
587.162294
588.087674
588.585863
590.429095
591.865118
592.500710
592.746937
594.345416
595.568712
596.020530
596.110374
597.607376
598.747805
599.126489
599.137823
600.486478
601.474018
601.712021
601.593093
602.808360
603.652795
580.299524
584.044048
586.262448
586.875752
586.145896
589.236633
591.027406
591.335459
590.378539
593.200556
594.779566
594.924940
593.846837
596.521073
597.981982
598.032996
596.874611
599.384760
600.686730
600.586627
599.281596
601.712453
602.987167
567.199530
581.354692
585.095338
584.530347
574.966355
586.907622
589.941211
589.049164
579.439203
590.924958
593.723906
592.691366
583.086314
594.291659
596.941755
595.822511
586.276297
597.165562
599.629634
598.340099
588.556523
599.514278
602.189864
579.672302
583.411756
585.623501
586.230138
585.494204
588.580875
590.369899
590.677406
589.721668
592.548156
594.135495
594.291962
593.221213
595.886265
597.334635
597.376090
596.209641
598.708687
600.001770
599.895868
598.587105
601.013001
602.284364
582.131576
584.157872
585.887857
586.799149
587.285521
589.120073
590.550780
591.183507
591.430478
593.039325
594.283852
594.769645
594.892307
596.353578
597.459460
597.820672
597.824483
599.143401
600.107560
600.333996
600.210827
601.411968
602.247239
579.432277
583.191944
585.409396
586.020888
585.301239
588.327822
590.078237
590.367092
589.408918
592.200377
593.770901
593.934877
592.899018
595.506542
596.925790
596.967255
595.827988
598.280318
599.557502
599.473538
598.228201
600.574630
601.807868
566.675291
580.933202
584.684802
584.137572
574.744250
586.418505
589.358211
588.433665
578.889054
590.233617
592.993288
591.994862
582.641178
593.549839
596.123129
595.017612
585.676447
596.318501
598.734961
597.514531
588.134120
598.654976
601.226478
579.775713
583.508015
585.684056
586.249358
585.479603
588.445987
590.137753
590.376567
589.375618
592.125806
593.661789
593.799842
592.743046
595.327695
596.727171
596.753733
595.601263
598.036425
599.297554
599.201405
597.944849
600.273717
601.494734
582.877040
584.832842
586.470592
587.291162
587.686829
589.387700
590.693654
591.228637
591.397832
592.918240
594.091930
594.531008
594.620701
596.029502
597.092633
597.427341
597.411755
598.690542
599.620399
599.828438
599.693944
600.845545
601.647077
580.975322
584.535982
586.578234
587.061358
586.256537
589.068092
590.642343
590.815394
589.788937
592.442853
593.914316
594.019503
592.948642
595.490772
596.860784
596.874942
595.718463
598.120092
599.351998
599.243128
597.989493
600.260496
601.447594
569.483508
583.060314
586.498891
585.809894
576.576880
587.711384
590.397439
589.369576
579.938128
590.937278
593.550587
592.500181
583.181926
593.945973
596.449797
595.329151
586.026272
596.554996
598.905692
597.678091
588.420990
598.703549
601.182787
583.048707
586.352263
588.150791
588.504993
587.623653
590.249649
591.686612
591.827290
590.806261
593.340411
594.724136
594.836806
593.803550
596.255887
597.561780
597.598575
596.486605
598.799831
599.961123
599.858403
598.623457
600.772883
601.856003
587.587504
588.666411
589.670315
590.317107
590.783226
591.914633
592.859467
593.425074
593.818175
594.896057
595.807105
596.349390
596.717426
597.747003
598.596137
599.063070
599.337660
600.243289
600.947656
601.254809
601.354501
602.055710
602.527515
589.203856
589.764407
590.487227
591.165891
591.836214
592.676544
593.477472
594.148889
594.787028
595.597003
596.376369
597.029963
597.644815
598.415836
599.139496
599.719064
600.238240
600.887376
601.464573
601.874837
602.198521
602.613135
602.893538
594.613887
595.143336
595.882027
596.630678
597.402469
598.304233
599.183840
599.958516
600.705970
601.564415
602.395351
603.117420
603.802423
604.580757
605.317256
605.933090
606.498616
607.139709
607.720398
608.160275
608.523647
608.922477
609.189167
593.182945
594.014829
594.952209
595.703479
596.394425
597.448878
598.419503
599.134232
599.766522
600.757751
601.669951
602.329835
602.900234
603.803434
604.615103
605.167454
605.620171
606.385227
607.042036
607.424120
607.688911
608.243363
608.638060
590.199847
591.917812
593.307453
593.976444
594.274594
595.841985
597.056076
597.582285
597.767266
599.236680
600.375368
600.845826
600.978420
602.337168
603.361879
603.724258
603.747107
604.961835
605.830737
606.029935
605.884551
606.947563
607.665622
586.033695
589.574729
591.568761
592.000738
591.132401
593.990030
595.600377
595.796374
594.769215
597.486433
598.998543
599.138154
598.092618
600.648569
602.029831
602.065675
600.933724
603.326829
604.549159
604.426005
603.131770
605.434079
606.625657
587.260809
589.183977
590.783462
591.572158
591.945311
593.649575
594.966658
595.513718
595.693389
597.234585
598.424140
598.875462
598.976720
600.399023
601.477713
601.829710
601.830628
603.115425
604.048647
604.255132
604.113088
605.274358
606.080398
587.111789
588.533966
589.976402
590.924154
591.668374
593.078563
594.296017
594.999329
595.527316
596.746896
597.803407
598.370765
598.782388
599.905451
600.875872
601.361228
601.681227
602.673039
603.502433
603.850229
604.034505
604.878732
605.519364
585.011213
587.038005
588.749943
589.633455
590.086874
591.870117
593.252894
593.847879
594.061748
595.619786
596.805477
597.221981
597.276919
598.768493
599.900719
600.267364
600.264487
601.604771
602.585643
602.820586
602.699113
603.894686
604.725202
581.472296
585.269516
587.503107
588.119830
587.400399
590.421823
592.165967
592.451224
591.489753
594.247019
595.763252
595.827962
594.629304
597.387125
598.884191
598.935235
597.753892
600.290757
601.613753
601.539329
600.274150
602.660292
603.912147
583.443618
585.491175
587.236526
588.158305
588.651714
590.476748
591.898437
592.526050
592.766724
594.347688
595.551641
595.981657
596.048166
597.553249
598.697777
599.073847
599.079579
600.431404
601.423509
601.667503
601.554807
602.761521
603.599922
583.947826
585.418818
586.934386
587.961336
588.786152
590.284025
591.581088
592.348702
592.928407
594.194078
595.286188
595.876975
596.307484
597.460036
598.456430
598.958549
599.292623
600.310617
601.164113
601.528487
601.728183
602.599809
603.260451
582.435202
584.456286
586.184482
587.097147
587.586837
589.436573
590.879488
591.519670
591.769835
593.383252
594.625598
595.102048
595.215948
596.694263
597.816830
598.186387
598.194074
599.531567
600.507793
600.734402
600.605204
601.826012
602.674923
579.443789
583.177378
585.384380
585.989472
585.254208
588.341606
590.131869
590.441034
589.486668
592.313611
593.900317
594.055646
592.984637
595.651774
597.102434
597.145006
595.979504
598.482549
599.778287
599.672417
598.363052
600.792868
602.067535
581.794388
583.812895
585.537422
586.446012
586.931586
588.778032
590.218969
590.858351
591.109473
592.726666
593.976048
594.461423
594.580682
596.053074
597.166222
597.527831
597.528285
598.856463
599.824564
600.045476
599.912206
601.128513
601.974394
582.672517
584.136282
585.643186
586.661465
587.477913
588.968603
590.260518
591.025339
591.605966
592.879639
593.988404
594.603423
595.052401
596.185858
597.158430
597.645486
597.968915
598.965100
599.799311
600.152113
600.344879
601.205544
601.858684
581.549222
583.578294
585.306898
586.214221
586.694094
588.506692
589.918388
590.538864
590.777395
592.370877
593.604598
594.087765
594.212061
595.658151
596.752054
597.108714
597.112299
598.418818
599.375631
599.603998
599.487572
600.670753
601.493975
578.982184
582.736958
584.943504
585.539891
584.801299
587.803047
589.529785
589.799849
588.826017
591.598381
593.153246
593.307273
592.264212
594.860869
596.270054
596.304165
595.158556
597.601971
598.870985
598.781291
597.530901
599.867759
601.094362
581.876798
583.880975
585.570188
586.431864
586.861228
588.615902
589.970887
590.542037
590.737922
592.291714
593.492174
593.950011
594.053660
595.478870
596.554711
596.897305
596.887735
598.177767
599.118323
599.333138
599.203723
600.370552
601.182478
583.374968
584.779366
586.200186
587.126447
587.844709
589.212700
590.386792
591.054467
591.553909
592.746028
593.787777
594.355767
594.768370
595.857389
596.792184
597.253408
597.554265
598.514710
599.314796
599.643457
599.814511
600.634964
601.259491
582.973893
584.870595
586.444299
587.214702
587.568920
589.206189
590.457892
590.958202
591.104218
592.588542
593.734633
594.160293
594.242827
595.635763
596.686134
597.015729
596.995790
598.258246
599.169981
599.364932
599.218962
600.347158
601.132231
581.257661
584.748377
586.707816
587.125987
586.264551
589.007560
590.527881
590.670647
589.623872
592.241388
593.684384
593.782257
592.710334
595.232579
596.586128
596.599383
595.442657
597.822029
599.030265
598.908305
597.640836
599.880093
601.040800
584.936190
586.622404
587.974856
588.608019
588.864587
590.340660
591.465313
591.920565
592.048191
593.437040
594.508473
594.930821
595.028723
596.355718
597.354688
597.696303
597.699096
598.896298
599.749137
599.939172
599.790387
600.822154
601.521066
587.558140
588.364340
589.259915
589.958167
590.582920
591.549643
592.429383
593.061626
593.619652
594.536242
595.384010
595.993687
596.525816
597.397904
598.184908
598.717255
599.151403
599.897869
600.536454
600.902828
601.153732
601.689543
602.072599
588.796201
589.300613
589.993922
590.680958
591.376369
592.188385
592.974978
593.661930
594.329171
595.113760
595.881230
596.552428
597.197915
597.945169
598.657267
599.253161
599.800313
600.422706
600.984525
601.406628
601.753819
602.137786
602.395669
594.221059
594.714810
595.431738
596.183832
596.968014
597.852200
598.719771
599.500816
600.260638
601.101325
601.920198
602.648212
603.344876
604.105612
604.829500
605.450013
606.027054
606.654287
607.228067
607.677927
608.055249
608.436771
608.688350
592.988697
593.689574
594.562215
595.336013
596.090616
597.073910
598.006871
598.752274
599.449108
600.369755
601.244273
601.932962
602.564794
603.399180
604.172856
604.750888
605.262721
605.965886
606.594605
607.011636
607.340188
607.823460
608.168381
590.688354
591.877199
593.061084
593.832792
594.447740
595.686282
596.768057
597.416870
597.920440
599.064323
600.070797
600.657177
601.094780
602.138670
603.033082
603.503409
603.820479
604.737264
605.495384
605.820817
605.981988
606.721431
607.269999
588.140089
589.985473
591.499415
592.227252
592.555945
594.199778
595.469090
595.993672
596.162383
597.676839
598.848627
599.300890
599.404084
600.799622
601.848564
602.181263
602.164383
603.437695
604.358995
604.561920
604.414019
605.542019
606.320380
587.835383
589.199853
590.575237
591.468082
592.167369
593.529532
594.707507
595.385332
595.897033
597.102182
598.154780
598.732336
599.152848
600.245912
601.183966
601.648838
601.954957
602.928332
603.741757
604.080040
604.255149
605.078788
605.703539
587.231236
588.387617
589.696869
590.685396
591.553936
592.824003
593.970776
594.739414
595.400618
596.487071
597.479047
598.117624
598.664975
599.644759
600.534697
601.072610
601.514333
602.375337
603.140056
603.551510
603.860361
604.562465
605.104458
585.631453
587.076532
588.551292
589.532619
590.309306
591.749974
592.995064
593.722569
594.270101
595.498855
596.560532
597.130612
597.544228
598.671306
599.643428
600.126577
600.445984
601.451109
602.294724
602.653766
602.847720
603.702442
604.350311
583.713399
585.737707
587.459044
588.360253
588.835398
590.638736
592.042613
592.659422
592.894294
594.462277
595.661579
596.100885
596.183384
597.655091
598.771947
599.132803
599.131440
600.472354
601.456353
601.696378
601.581258
602.780905
603.614376
584.069880
585.534666
587.041619
588.060457
588.876633
590.358042
591.641320
592.401313
592.975980
594.228182
595.308980
595.893856
596.320292
597.460882
598.445362
598.938446
599.266600
600.281942
601.135613
601.502939
601.705348
602.570635
603.226065
584.081524
585.283269
586.662962
587.729875
588.679143
590.033527
591.257761
592.090324
592.804121
593.937566
594.967297
595.633228
596.203850
597.211681
598.127250
598.684428
599.143166
600.025664
600.810009
601.236136
601.560531
602.287626
602.848275
583.042653
584.493164
585.991209
587.009238
587.831290
589.327706
590.625621
591.396124
591.981347
593.258489
594.367574
594.980313
595.428481
596.567485
597.546277
598.036566
598.363596
599.373360
600.218213
600.574737
600.768715
601.641778
602.304444
581.627853
583.628113
585.341416
586.249449
586.740922
588.578681
590.014452
590.653562
590.906927
592.522848
593.772427
594.261125
594.385933
595.851756
596.959275
597.316768
597.315051
598.647387
599.618881
599.841837
599.710466
600.928446
601.775991
582.386248
583.837214
585.335208
586.352130
587.172153
588.666378
589.962706
590.732590
591.318413
592.597582
593.710791
594.328835
594.779921
595.915660
596.888489
597.372930
597.693721
598.695882
599.533953
599.885213
600.075098
600.944049
601.604008
582.769640
583.972957
585.352948
586.417672
587.362667
588.712151
589.932589
590.763495
591.478175
592.615062
593.653489
594.332294
594.911370
595.910409
596.812317
597.358865
597.807687
598.673646
599.442215
599.857417
600.174046
600.891829
601.446162
582.105375
583.574213
585.082341
586.097645
586.906500
588.379053
589.655128
590.411493
590.986513
592.241243
593.334627
593.942966
594.388861
595.508868
596.468667
596.948217
597.267026
598.253713
599.080957
599.432675
599.625939
600.474477
601.118459
581.106938
583.138194
584.860771
585.756015
586.219412
588.007746
589.398509
590.007141
590.239473
591.803887
593.014564
593.484780
593.601269
595.033717
596.114898
596.461899
596.457172
597.754951
598.703191
598.925008
598.802808
599.976603
600.793479
582.415339
583.861469
585.332313
586.303044
587.062022
588.478782
589.700256
590.408771
590.942111
592.158266
593.219227
593.802771
594.228462
595.328917
596.272069
596.738474
597.044356
598.014372
598.824462
599.161067
599.339963
600.172876
600.806344
583.429832
584.581438
585.881129
586.855140
587.700921
588.934495
590.042885
590.779578
591.414024
592.472520
593.445859
594.078053
594.620540
595.579148
596.446763
596.969335
597.395492
598.225868
598.957912
599.343756
599.632981
600.314804
600.843932
583.478199
584.832444
586.193291
587.069935
587.744720
589.052429
590.173679
590.807736
591.283790
592.440578
593.454877
594.010906
594.417760
595.487238
596.405579
596.859962
597.155740
598.096896
598.874915
599.185902
599.340754
600.141980
600.752903
583.269903
585.098957
586.592248
587.300799
587.604704
589.170949
590.365678
590.837229
590.967405
592.411073
593.527425
593.948332
594.035252
595.400331
596.428894
596.755780
596.737050
597.972343
598.855480
599.031806
598.866805
599.968486
600.731275
585.364526
586.534631
587.688517
588.423194
588.988902
590.147686
591.148513
591.729804
592.175205
593.249764
594.198165
594.745340
595.156855
596.173210
597.048166
597.508678
597.816272
598.704281
599.430798
599.730758
599.872363
600.590886
601.126996
587.323077
588.002378
588.836041
589.556970
590.244345
591.143718
591.990409
592.657323
593.283439
594.135527
594.951999
595.597256
596.197366
597.005408
597.759640
598.324033
598.821816
599.502281
600.105282
600.498955
600.807909
601.274393
601.609676
588.370117
588.840250
589.512889
590.203579
590.911544
591.707990
592.485790
593.182874
593.866562
594.638263
595.399013
596.081866
596.744577
597.478976
598.183051
598.788074
599.349411
599.956424
600.507514
600.935623
601.294118
601.660801
601.904123
593.650923
594.176395
594.911667
595.658962
596.429679
597.327192
598.201153
598.970863
599.713760
600.566537
601.391985
602.109161
602.788857
603.559849
604.287419
604.894124
605.453268
606.094738
606.679050
607.122596
607.487975
607.886179
608.151956
592.239045
593.060954
593.991383
594.741589
595.433524
596.481211
597.444043
598.153931
598.782857
599.766468
600.671729
601.326511
601.891625
602.785031
603.584013
604.122072
604.563637
605.333317
605.999018
606.389093
606.658936
607.211251
607.603722
589.302479
590.990795
592.364120
593.033601
593.341244
594.892660
596.093254
596.616189
596.803760
598.258885
599.387117
599.852963
599.982432
601.325262
602.329198
602.664761
602.660126
603.894603
604.785136
605.002110
604.871087
605.925137
606.636898
585.212661
588.679445
590.642616
591.078397
590.241881
593.058707
594.648449
594.846003
593.839924
596.525575
598.022575
598.160479
597.120982
599.649145
600.999840
600.991367
599.791086
602.243233
603.503551
603.409818
602.151541
604.424750
605.602899
586.388476
588.277560
589.855323
590.639920
591.018795
592.705769
594.011096
594.557465
594.742819
596.272606
597.456125
597.908841
598.011005
599.413302
600.465398
600.786697
600.758249
602.059963
603.011557
603.234020
603.105661
604.257252
605.056340
586.223702
587.623354
589.046329
589.984339
590.724522
592.125277
593.336527
594.040303
594.572201
595.789265
596.849174
597.428907
597.850351
598.948681
599.889358
600.350775
600.655469
601.644905
602.476245
602.828215
603.016060
603.856163
604.493241
584.150888
586.141072
587.825199
588.694362
589.141971
590.915470
592.294191
592.894434
593.120081
594.675659
595.873734
596.327192
596.428455
597.862052
598.944704
599.285426
599.273797
600.599355
601.570308
601.802715
601.682153
602.872091
603.698927
580.676741
584.395610
586.586871
587.186366
586.465694
589.470541
591.210328
591.507601
590.577847
593.317756
594.851167
594.988151
593.932396
596.537411
597.951410
597.972738
596.794653
599.299968
600.605458
600.526854
599.267074
601.640925
602.887122
582.592978
584.602791
586.318453
587.224030
587.709771
589.523356
590.940088
591.572488
591.825122
593.404809
594.622803
595.091742
595.206411
596.654242
597.749903
598.100975
598.097514
599.432543
600.413009
600.652341
600.539026
601.740016
602.575004
583.077689
584.524012
586.016993
587.031326
587.849415
589.333838
590.621970
591.388320
591.971520
593.237846
594.337810
594.946363
595.391937
596.520457
597.488785
597.971433
598.294061
599.303028
600.150071
600.511454
600.709851
601.577997
602.236295
581.587628
583.571372
585.274019
586.180222
586.674475
588.498305
589.923894
590.559048
590.811480
592.421223
593.666807
594.156284
594.284492
595.739298
596.836863
597.187808
597.183240
598.517736
599.491404
599.717996
599.590016
600.806345
601.652339
578.650843
582.305636
584.478173
585.087399
584.390684
587.418969
589.180061
589.483215
588.537926
591.350934
592.937123
593.110009
592.076313
594.696541
596.115848
596.137157
594.952983
597.462203
598.760065
598.657811
597.355907
599.775983
601.046010
580.915867
582.903345
584.609652
585.517630
586.011737
587.834353
589.258817
589.893623
590.146340
591.756111
593.003005
593.494988
593.624576
595.077494
596.171654
596.518812
596.508803
597.836629
598.805087
599.027169
598.895531
600.107725
600.950977
581.727895
583.186046
584.689034
585.707784
586.525556
588.007159
589.292975
590.059321
590.644072
591.908514
593.010046
593.624377
594.074519
595.198201
596.159097
596.636561
596.953314
597.946953
598.779402
599.131068
599.322928
600.181031
600.832580
580.549356
582.592303
584.330005
585.243801
585.728640
587.536545
588.949391
589.583863
589.843491
591.412411
592.628546
593.106976
593.233009
594.669199
595.751892
596.100231
596.097809
597.401912
598.355949
598.582180
598.464559
599.644330
600.465814
577.924999
581.721699
583.949586
584.559420
583.835548
586.828715
588.560856
588.862614
587.955734
590.659747
592.181670
592.329647
591.296125
593.875138
595.270962
595.296170
594.142419
596.585569
597.851910
597.760271
596.511052
598.841353
600.065347
580.845370
582.866408
584.568210
585.439167
585.876037
587.629118
588.988748
589.577564
589.797635
591.328089
592.511904
592.966387
593.072798
594.489508
595.556685
595.893154
595.878741
597.164855
598.100340
598.310707
598.178545
599.342120
600.152778
582.361031
583.768983
585.194953
586.127972
586.852672
588.218498
589.394226
590.072055
590.583319
591.766885
592.802114
593.372499
593.790615
594.872003
595.798948
596.256634
596.555800
597.508352
598.299188
598.619778
598.785011
599.604402
600.229250
581.973662
583.864349
585.439083
586.219403
586.588845
588.214822
589.463187
589.975376
590.140903
591.611324
592.752089
593.189351
593.292281
594.665518
595.702500
596.031808
596.018624
597.263560
598.157904
598.338621
598.180930
599.312753
600.101045
580.275556
583.745712
585.702670
586.138425
585.318864
588.023734
589.533244
589.696014
588.699916
591.274102
592.706177
592.828631
591.817072
594.281657
595.610613
595.628926
594.501584
596.840050
598.020902
597.877642
596.585292
598.840840
600.009231
583.930710
585.608593
586.959183
587.599895
587.869982
589.334068
590.454750
590.920581
591.067068
592.444735
593.514143
593.950536
594.070639
595.380007
596.367557
596.710396
596.720758
597.901382
598.738189
598.914988
598.755243
599.791224
600.493624
586.537664
587.340543
588.234313
588.933925
589.561427
590.524953
591.404133
592.041434
592.606779
593.523362
594.373539
594.991008
595.531863
596.401144
597.184958
597.717440
598.152479
598.892558
599.523376
599.882945
600.129046
600.665062
601.049080
587.769314
588.271774
588.963128
589.649272
590.344420
591.155204
591.942170
592.632237
593.303761
594.091029
594.862194
595.539062
596.189934
596.938369
597.650332
598.246474
598.793346
599.412623
599.970182
600.388334
600.732811
601.116145
601.374150
593.052220
593.632417
594.396039
595.134087
595.878446
596.802751
597.689580
598.442765
599.156116
600.034513
600.872758
601.573830
602.223990
603.017811
603.754382
604.341319
604.869221
605.536748
606.136192
606.567201
606.907914
607.335914
607.623668
591.270960
592.360782
593.396800
594.093952
594.624742
595.836294
596.863218
597.505402
597.968287
599.114181
600.084048
600.673656
601.076671
602.124896
602.981191
603.447028
603.720903
604.653029
605.386644
605.717276
605.833947
606.551931
607.033071
586.449846
589.731737
591.542096
591.927529
591.086151
593.793935
595.308099
595.514358
594.545713
597.153959
598.598133
598.759247
597.765607
600.223503
601.523424
601.535675
600.377817
602.760221
603.970803
603.894974
602.668188
604.848469
605.946736
572.609932
586.026716
589.443116
588.755880
579.473154
590.747756
593.513964
592.533931
583.082825
594.211751
596.890587
595.892369
586.656241
597.372657
599.850916
598.658600
589.062437
599.904954
602.347509
601.144138
591.825624
602.212303
604.719380
583.437922
586.965958
589.002143
589.492979
588.699133
591.566148
593.197516
593.416074
592.422902
595.130193
596.643056
596.780896
595.737707
598.277410
599.635925
599.620841
598.415036
600.887110
602.170029
602.087862
600.841477
603.144481
604.348002
584.759410
586.700762
588.334233
589.162878
589.577026
591.308108
592.650974
593.224449
593.430331
594.974189
596.166914
596.621490
596.722444
598.134441
599.193028
599.514594
599.487422
600.799789
601.762792
601.991836
601.869115
603.042253
603.857198
581.108860
584.803738
586.963995
587.533674
586.785155
589.761076
591.475401
591.753065
590.808866
593.537649
595.065542
595.202411
594.144817
596.731613
598.124857
598.129569
596.938956
599.432877
600.729566
600.645072
599.380044
601.745556
602.985815
567.553689
581.651840
585.363310
584.818981
575.487316
587.113448
590.061695
589.194601
579.873248
591.009907
593.721287
592.706102
583.332733
594.250478
596.811401
595.648566
586.062667
596.964677
599.444009
598.218645
588.716846
599.383026
601.991090
579.554834
583.269476
585.460653
586.065574
585.353883
588.369473
590.121356
590.430533
589.512721
592.266051
593.814240
593.966669
592.922517
595.524646
596.932148
596.948255
595.766355
598.269719
599.575111
599.496052
598.236719
600.614214
601.863395
581.615273
583.606783
585.310208
586.212273
586.699790
588.515702
589.935257
590.569219
590.823098
592.419184
593.653548
594.136442
594.259605
595.706086
596.795805
597.140769
597.132065
598.464238
599.440639
599.673402
599.552776
600.761129
601.601352
578.606392
582.256466
584.423317
585.028242
584.327742
587.349028
589.104247
589.404373
588.457225
591.264969
592.846350
593.016255
591.980102
594.594911
596.008826
596.026114
594.839948
597.349740
598.649952
598.551079
597.252028
599.671028
600.939731
565.828550
579.614667
583.268018
582.731771
573.442217
585.070112
588.027008
587.128440
577.588945
588.993618
591.784733
590.800299
581.421642
592.382792
594.958574
593.794953
584.168702
595.114834
597.590289
596.312326
586.577107
597.482354
600.145394
577.923476
581.579917
583.753145
584.361901
583.662478
586.682861
588.436725
588.736157
587.788766
590.594730
592.175424
592.346225
591.310890
593.924478
595.336629
595.352078
594.162230
596.665740
597.960991
597.858004
596.555783
598.970438
600.236278
580.234246
582.248248
583.969613
584.881047
585.371016
587.184733
588.601860
589.236321
589.492975
591.081442
592.312216
592.797371
592.924558
594.366990
595.452919
595.797943
595.789500
597.104570
598.065811
598.290082
598.165601
599.361612
600.194010
577.417895
581.215583
583.450566
584.073470
583.366226
586.376536
588.125415
588.442722
587.550358
590.268468
591.802443
591.959645
590.933017
593.517901
594.917671
594.944662
593.792867
596.242642
597.515455
597.427880
596.182223
598.520619
599.750562
564.433555
578.890846
582.694035
582.176139
572.854118
584.463383
587.406810
586.568237
577.416055
588.364688
591.034841
590.030489
580.747413
591.572380
594.116983
592.993726
583.621485
594.279452
596.693587
595.471943
586.112680
596.602727
599.167597
577.702540
581.477963
583.677119
584.258034
583.504463
586.460158
588.157197
588.431446
587.502309
590.181754
591.683477
591.817831
590.773128
593.337795
594.721805
594.737787
593.575180
596.005218
597.258139
597.154546
595.894973
598.216184
599.434713
580.848944
582.809971
584.454336
585.284263
585.690194
587.383028
588.691024
589.244565
589.439501
590.940353
592.102417
592.547525
592.651116
594.044437
595.094229
595.423820
595.406724
596.670744
597.584997
597.779202
597.633980
598.784388
599.586679
578.978775
582.518806
584.558680
585.058646
584.292649
587.064505
588.633287
588.833300
587.864060
590.472178
591.930653
592.062076
591.054431
593.536383
594.878649
594.895707
593.765999
596.122122
597.322271
597.187585
595.905429
598.191365
599.385921
567.585082
581.054708
584.479538
583.836357
574.838823
585.736370
588.390883
587.423274
578.281436
589.006076
591.579064
590.599398
581.631892
592.051477
594.485271
593.388496
584.278316
594.594031
596.881205
595.606684
586.228432
596.617777
599.119889
581.039953
584.318892
586.110082
586.477719
585.634698
588.220743
589.649861
589.815449
588.850541
591.343858
592.720073
592.862864
591.895724
594.291522
595.573222
595.615887
594.532929
596.802470
597.933907
597.807052
596.544940
598.710303
599.801283
585.542439
586.613392
587.611829
588.258884
588.729355
589.853006
590.797814
591.374074
591.783122
592.859424
593.774543
594.331405
594.717927
595.740984
596.585141
597.053661
597.331920
598.225628
598.917169
599.213014
599.303808
600.006178
600.479756
587.146151
587.702232
588.419941
589.095161
589.763713
590.601475
591.403753
592.081520
592.728110
593.543226
594.329514
594.993488
595.618611
596.392488
597.117050
597.698040
598.217520
598.861754
599.432243
599.836118
600.155169
600.568671
600.849177
592.740041
593.265822
594.001698
594.749334
595.518997
596.413647
597.284178
598.050549
598.790019
599.638705
600.459881
601.172706
601.847032
602.610219
603.327807
603.924376
604.475627
605.113107
605.696539
606.140540
606.506171
606.903767
607.168860
591.332347
592.154579
593.085933
593.837118
594.528315
595.572560
596.531672
597.238414
597.864194
598.843266
599.743773
600.394051
600.953662
601.838410
602.625878
603.152164
603.584836
604.351069
605.017202
605.409102
605.680094
606.231726
606.623236
588.403681
590.092068
591.466530
592.137908
592.445087
593.991599
595.188155
595.708432
595.893670
597.343402
598.466087
598.927306
599.051227
600.384057
601.374064
601.695189
601.679842
602.911940
603.805047
604.026034
603.897667
604.950601
605.660768
584.324325
587.790243
589.753775
590.191596
589.355322
592.165329
593.749800
593.945045
592.937791
595.617477
597.108742
597.242405
596.197553
598.714658
600.049755
600.024822
598.812032
601.262607
602.526707
602.438230
601.183698
603.455014
604.630925
585.511628
587.398103
588.973271
589.756502
590.133142
591.813739
593.113665
593.657468
593.841499
595.367634
596.547957
596.998397
597.096044
598.487399
599.523959
599.829232
599.788601
601.086518
602.039428
602.264838
602.138480
603.288717
604.086159
585.361099
586.754974
588.170664
589.102422
589.836772
591.230996
592.437421
593.138908
593.670119
594.886464
595.947090
596.528444
596.947875
598.035051
598.959552
599.405019
599.697210
600.680042
601.509324
601.860907
602.048473
602.887479
603.523603
583.305143
585.285108
586.956586
587.814866
588.253386
590.019409
591.393689
591.992258
592.218402
593.775639
594.978320
595.438482
595.541762
596.962519
598.026690
598.350406
598.324980
599.641565
600.608222
600.837630
600.714959
601.903827
602.730171
579.844629
583.549493
585.724418
586.310360
585.578949
588.575239
590.310093
590.605767
589.677123
592.419456
593.959363
594.106475
593.056428
595.646461
597.040377
597.044694
595.853280
598.348565
599.648154
599.565021
598.302029
600.674823
601.920723
581.760698
583.758454
585.458987
586.351435
586.826466
588.630899
590.041445
590.671095
590.923639
592.504653
593.727101
594.202861
594.320121
595.756533
596.836104
597.173031
597.158528
598.485079
599.459917
599.695224
599.579130
600.778647
601.612935
582.243528
583.679783
585.159917
586.163144
586.971633
588.446040
589.726314
590.488399
591.069796
592.334693
593.435045
594.045462
594.490150
595.610230
596.566952
597.038880
597.352903
598.355932
599.199681
599.559142
599.756140
600.622438
601.279370
580.755041
582.728663
584.419763
585.317385
585.804062
587.616241
589.031764
589.661331
589.910728
591.515568
592.757301
593.244720
593.369795
594.817390
595.906194
596.248841
596.237066
597.568028
598.541739
598.769169
598.641683
599.855605
600.699363
577.818524
581.462218
583.623882
584.226774
583.524776
586.539540
588.288526
588.585090
587.636226
590.441419
592.020878
592.189648
591.152103
593.765480
595.177421
595.192020
594.002075
596.509259
597.808641
597.708825
596.408840
598.825856
600.093047
580.071484
582.050591
583.748012
584.649984
585.137988
586.948503
588.361009
588.987782
589.235002
590.837486
592.077988
592.565586
592.691180
594.138330
595.226410
595.568205
595.554032
596.879868
597.848312
598.071292
597.940267
599.150538
599.992000
580.869387
582.321293
583.817091
584.830206
585.641564
587.112021
588.385940
589.143038
589.721129
590.979559
592.076225
592.687072
593.133674
594.252362
595.207993
595.680635
595.993383
596.984159
597.814607
598.164615
598.355235
599.212611
599.863815
579.679888
581.716868
583.448040
584.357047
584.836329
586.632897
588.033234
588.657707
588.910476
590.474726
591.687618
592.163945
592.286794
593.718063
594.796065
595.139447
595.132502
596.432587
597.382660
597.604628
597.483856
598.664138
599.486746
577.045852
580.835672
583.056599
583.662014
582.933699
585.915254
587.635179
587.927562
587.014588
589.715304
591.235386
591.382580
590.346905
592.920665
594.311411
594.331257
593.172437
595.610774
596.871946
596.774331
595.520468
597.852491
599.078730
579.951874
581.966368
583.660249
584.524709
584.955547
586.699909
588.051483
588.634512
588.850907
590.379074
591.561456
592.015107
592.119736
593.531852
594.593612
594.924679
594.905089
596.186404
597.117129
597.322486
597.186857
598.351399
599.163750
581.454304
582.854981
584.270816
585.194021
585.910555
587.271117
588.444787
589.122275
589.633448
590.815635
591.849158
592.418115
592.834061
593.911115
594.832728
595.284950
595.578844
596.527023
597.314419
597.631848
597.795155
598.615075
599.240977
581.057874
582.939134
584.500470
585.267083
585.625454
587.249452
588.502537
589.020425
589.189950
590.659499
591.797974
592.233378
592.334041
593.702629
594.733897
595.057344
595.038307
596.279272
597.171940
597.351225
597.192831
598.325372
599.114542
579.352678
582.811527
584.753007
585.172865
584.340689
587.046202
588.564535
588.736879
587.747782
590.321086
591.750481
591.871099
590.857634
593.317290
594.640367
594.652861
593.519811
595.854675
597.034814
596.891112
595.598738
597.855372
599.024701
582.996012
584.664793
586.002229
586.629576
586.890093
588.354398
589.481907
589.955927
590.108435
591.486556
592.554421
592.989378
593.107668
594.413128
595.395827
595.733778
595.739667
596.917460
597.753560
597.930348
597.771035
598.808027
599.511210
585.592604
586.389012
587.272907
587.962469
588.582997
589.545850
590.429178
591.072081
591.641798
592.559651
593.409454
594.026089
594.565493
595.431973
596.212129
596.740769
597.172360
597.910286
598.540514
598.900268
599.146975
599.683835
600.068451
586.818679
587.316139
587.999612
588.677691
589.367249
590.176879
590.966367
591.660406
592.335292
593.124084
593.895478
594.571924
595.221678
595.967966
596.677008
597.269980
597.814035
598.431525
598.988524
599.406886
599.751974
600.136034
600.394529
592.395340
592.889718
593.608198
594.361804
595.144804
596.022957
596.882900
597.656988
598.409845
599.241713
600.051428
600.770542
601.456663
602.202008
602.906121
603.506568
604.068148
604.688286
605.261171
605.712572
606.090708
606.470753
606.720709
591.171952
591.873449
592.748703
593.526441
594.281945
595.257220
596.180931
596.919750
597.610604
598.520725
599.384465
600.063821
600.684992
601.501940
602.252107
602.805918
603.299514
603.997496
604.628955
605.051175
605.383015
605.864112
606.206392
588.888906
590.077549
591.265274
592.045564
592.666651
593.891344
594.960076
595.603586
596.104603
597.233777
598.226232
598.802819
599.230178
600.253038
601.117612
601.556203
601.848877
602.765208
603.532882
603.870137
604.039777
604.774316
605.317714
586.363738
588.206073
589.722697
590.462424
590.804874
592.424838
593.676284
594.197637
594.370441
595.864474
597.019733
597.462905
597.557178
598.928103
599.942415
600.236738
600.187258
601.466565
602.402787
602.622708
602.489454
603.607269
604.377380
586.081437
587.439482
588.810328
589.704428
590.404789
591.749987
592.913688
593.586993
594.098516
595.292600
596.336264
596.909440
597.322234
598.391762
599.296367
599.726373
600.005585
600.975542
601.795433
602.143082
602.325222
603.143509
603.762994
585.508573
586.650462
587.943514
588.920349
589.779092
591.034777
592.170463
592.934785
593.595521
594.679392
595.672836
596.317255
596.863733
597.818435
598.673138
599.178021
599.595226
600.444126
601.204945
601.616100
601.924816
602.624084
603.163630
583.952262
585.368609
586.812733
587.771094
588.530713
589.955626
591.190711
591.915398
592.465240
593.696943
594.770217
595.361471
595.788877
596.881474
597.809787
598.257849
598.552723
599.538881
600.370451
600.721522
600.909940
601.762985
602.410244
582.075726
584.054769
585.733952
586.605647
587.060605
588.845336
590.238313
590.853216
591.093273
592.665064
593.881373
594.355190
594.471581
595.892018
596.955754
597.280549
597.256963
598.574467
599.541750
599.769538
599.645194
600.844533
601.678491
582.418135
583.849857
585.320588
586.311463
587.106661
588.568815
589.839194
590.594615
591.170769
592.425519
593.517871
594.124415
594.565971
595.674902
596.620191
597.083544
597.391427
598.388497
599.228575
599.586332
599.782104
600.644979
601.299388
582.419178
583.595542
584.945988
585.990497
586.921832
588.254474
589.461900
590.286745
590.998488
592.128359
593.159431
593.832363
594.404992
595.393217
596.282799
596.818150
597.261113
598.131780
598.908584
599.330954
599.652999
600.375733
600.933050
581.388620
582.811041
584.282053
585.285064
586.096838
587.564570
588.839166
589.599994
590.182806
591.446725
592.546273
593.156319
593.601079
594.723938
595.683336
596.157238
596.472704
597.476263
598.319862
598.679758
598.877466
599.742818
600.398821
579.986418
581.949370
583.635083
584.535686
585.028962
586.826755
588.231938
588.860702
589.115472
590.707113
591.938842
592.420406
592.541700
593.990576
595.080931
595.424884
595.414058
596.743794
597.717975
597.949755
597.829111
599.034064
599.871826
580.707571
582.134468
583.611383
584.619046
585.432128
586.896453
588.165150
588.920070
589.498401
590.759699
591.858221
592.468454
592.913783
594.036805
594.996208
595.469807
595.783299
596.782365
597.620818
597.975938
598.169808
599.032249
599.686659
581.055398
582.242678
583.606586
584.661640
585.596325
586.920602
588.114592
588.926615
589.628886
590.753372
591.782287
592.455767
593.029921
594.018510
594.908882
595.445753
595.887387
596.747926
597.511895
597.923383
598.237351
598.953769
599.507481
580.371186
581.823735
583.317081
584.325360
585.127277
586.572483
587.819240
588.553672
589.114659
590.361026
591.449532
592.056859
592.501268
593.609990
594.557365
595.026703
595.337538
596.316004
597.132974
597.472869
597.656431
598.508961
599.157353
579.360357
581.369661
583.075679
583.966653
584.430419
586.185651
587.544946
588.131493
588.350125
589.909896
591.119476
591.592914
591.712883
593.130723
594.197276
594.532873
594.518975
595.806651
596.741154
596.944989
596.805245
597.990109
598.815960
580.633605
582.062461
583.515716
584.475503
585.226171
586.621547
587.823220
588.518337
589.043724
590.256113
591.315774
591.900564
592.326158
593.415991
594.346679
594.802148
595.098416
596.058492
596.856841
597.179838
597.348035
598.186044
598.825332
581.619149
582.753211
584.030574
584.984602
585.814830
587.037918
588.141595
588.877851
589.512793
590.567994
591.538004
592.168744
592.708723
593.658298
594.514806
595.026965
595.443716
596.265103
596.988550
597.366039
597.649778
598.333589
598.865782
581.653696
582.983502
584.313306
585.159594
585.811190
587.118897
588.251156
588.899398
589.386659
590.538589
591.546399
592.099454
592.503757
593.562983
594.469531
594.913406
595.200030
596.132676
596.904542
597.210508
597.362428
598.165552
598.778773
581.439672
583.235112
584.690156
585.360810
585.633833
587.210682
588.427704
588.924338
589.076484
590.510660
591.617491
592.035469
592.122175
593.474497
594.490238
594.806987
594.780409
596.007142
596.885307
597.058148
596.890902
597.995690
598.761015
583.501885
584.648499
585.771846
586.476327
587.020595
588.184026
589.201581
589.802677
590.263525
591.335720
592.278808
592.823435
593.232948
594.240575
595.105545
595.557281
595.857675
596.739471
597.462724
597.761090
597.902352
598.623104
599.161048
585.433515
586.098099
586.910441
587.610091
588.283094
589.182567
590.038704
590.718049
591.353851
592.207429
593.022355
593.666133
594.264054
595.066560
595.813727
596.371140
596.862913
597.538975
598.139970
598.533212
598.842764
599.310832
599.647338
586.467036
586.926624
587.583025
588.257302
588.954124
589.748804
590.532062
591.237453
591.928047
592.702402
593.463340
594.145521
594.806443
595.536880
596.235526
596.834778
597.391022
597.994523
598.544133
598.972217
599.331560
599.699531
599.943777
591.865043
592.395039
593.136031
593.887783
594.658901
595.550687
596.417957
597.182230
597.919520
598.763499
599.579459
600.287722
600.957422
601.713561
602.421623
603.008568
603.551863
604.184275
604.765196
605.208366
605.573487
605.969455
606.233232
590.448979
591.281017
592.222913
592.983364
593.680240
594.718710
595.672659
596.378176
597.003717
597.975423
598.868488
599.513602
600.068996
600.946134
601.722474
602.237707
602.661556
603.423353
604.088261
604.481213
604.753506
605.302158
605.691199
587.496290
589.211225
590.608622
591.301475
591.628528
593.156980
594.342375
594.864197
595.057335
596.490172
597.599479
598.054053
598.174677
599.498850
600.475046
600.782636
600.756300
601.986068
602.880775
603.107331
602.986383
604.030850
604.735261
583.374602
586.901837
588.902990
589.377999
588.597529
591.354156
592.916348
593.118336
592.142677
594.780576
596.249484
596.374493
595.326714
597.833733
599.154204
599.114004
597.885738
600.338955
601.607907
601.531100
600.299529
602.547082
603.711995
584.627506
586.536657
588.130011
588.930958
589.325082
590.985737
592.272792
592.817108
593.008780
594.518773
595.686940
596.131735
596.225907
597.608402
598.632494
598.925218
598.873966
600.169246
601.123024
601.352850
601.233002
602.375205
603.167454
584.530377
585.922786
587.336814
588.268762
589.002846
590.387244
591.585724
592.284243
592.814893
594.026461
595.083984
595.665591
596.085070
597.162556
598.074429
598.508519
598.791653
599.768619
600.594490
600.943689
601.129435
601.967654
602.603395
582.527142
584.482388
586.133911
586.980182
587.410364
589.167061
590.534079
591.127535
591.349997
592.908652
594.115591
594.584909
594.698714
596.102369
597.149537
597.461328
597.427559
598.735346
599.694728
599.914894
599.781523
600.977596
601.808687
579.127347
582.771286
584.910679
585.477935
584.735602
587.720455
589.446845
589.735145
588.798034
591.547825
593.097202
593.263575
592.248480
594.798990
596.168901
596.161614
594.965848
597.448598
598.737520
598.637655
597.345265
599.743596
601.000691
580.999813
582.968128
584.644065
585.520786
585.985051
587.778212
589.179982
589.803833
590.052446
591.634000
592.859817
593.344086
593.471906
594.893237
595.959422
596.288557
596.269649
597.589380
598.557671
598.784774
598.658849
599.865086
600.703458
581.461858
582.881138
584.345261
585.339285
586.141921
587.602236
588.871828
589.630375
590.211717
591.468778
592.563061
593.171544
593.615634
594.730535
595.682174
596.151147
596.463826
597.464377
598.306822
598.667174
598.865494
599.728869
600.383174
579.981831
581.934285
583.611796
584.510167
585.005983
586.790786
588.189282
588.820544
589.082653
590.661541
591.883204
592.358918
592.476106
593.923863
595.013477
595.357949
595.349571
596.680308
597.657374
597.896555
597.785390
598.983009
599.815486
577.078653
580.679343
582.824494
583.441355
582.787003
585.735731
587.455566
587.762795
586.864716
589.601543
591.143972
591.292976
590.238427
592.860058
594.277299
594.297348
593.116528
595.621358
596.927014
596.851670
595.601362
597.969725
599.214280
579.302154
581.259057
582.942897
583.846887
584.344444
586.123408
587.512421
588.134298
588.389608
589.965942
591.187239
591.663681
591.781827
593.230127
594.320203
594.664870
594.654733
595.980889
596.952870
597.186997
597.071806
598.267186
599.098730
580.101490
581.531661
583.010586
584.018765
584.827992
586.272503
587.518969
588.255571
588.820973
590.074662
591.169453
591.780139
592.226761
593.342939
594.296794
594.769434
595.083269
596.072525
596.900188
597.247731
597.436661
598.295791
598.948214
578.957845
580.947784
582.649724
583.554547
584.041166
585.795334
587.151891
587.735330
587.951739
589.535955
590.765870
591.254828
591.387812
592.810155
593.881340
594.222372
594.216052
595.510629
596.448647
596.651849
596.508155
597.710341
598.546906
576.411798
580.091724
582.263966
582.872412
582.191413
585.085762
586.741417
586.969131
585.966617
588.741623
590.301725
590.474599
589.468265
592.015748
593.392728
593.408107
592.250382
594.678659
595.920886
595.785631
594.461546
596.862377
598.119573
579.216850
581.180931
582.839328
583.691562
584.124063
585.830756
587.146229
587.693111
587.874983
589.425861
590.627902
591.094622
591.208648
592.611110
593.664546
593.990574
593.967915
595.243176
596.163148
596.349452
596.190386
597.378333
598.206264
580.661822
582.032264
583.415338
584.310881
585.006456
586.358524
587.525565
588.193925
588.696481
589.881698
590.918214
591.487055
591.900504
592.974451
593.891843
594.338544
594.627146
595.574149
596.359849
596.672907
596.832021
597.658728
598.290218
580.256698
582.098455
583.614700
584.329802
584.635739
586.287468
587.565891
588.097386
588.273990
589.737914
590.868158
591.291537
591.377389
592.750134
593.781121
594.096804
594.066736
595.314669
596.214897
596.399511
596.245773
597.379216
598.169259
578.580089
581.966769
583.845470
584.183362
583.225279
586.035792
587.613905
587.817563
586.852250
589.408170
590.820813
590.918212
589.867386
592.350665
593.679259
593.679991
592.520533
594.879429
596.075752
595.943874
594.664378
596.915547
598.082734
582.162351
583.795780
585.091801
585.669538
585.879996
587.378271
588.538793
589.033934
589.198459
590.570200
591.626928
592.046847
592.148184
593.457405
594.439904
594.770177
594.765494
595.951430
596.797193
596.982361
596.830047
597.866822
598.569429
584.723491
585.503397
586.364066
587.027829
587.628414
588.598946
589.495970
590.149602
590.724832
591.640377
592.483846
593.091886
593.622739
594.486405
595.263342
595.786660
596.213328
596.953065
597.587826
597.952422
598.203082
598.741284
599.126279
585.935476
586.423274
587.091862
587.754118
588.432700
589.243074
590.038534
590.738325
591.416100
592.203615
592.970791
593.641409
594.285272
595.027395
595.732396
596.320921
596.861525
597.478940
598.038216
598.459648
598.807456
599.193044
599.452188
591.305733
591.892246
592.662994
593.406476
594.152103
595.070112
595.950451
596.699251
597.407966
598.276540
599.103738
599.794634
600.434515
601.214688
601.934176
602.503886
603.017260
603.675249
604.269605
604.698542
605.037979
605.462786
605.748136
589.509425
590.616918
591.669541
592.381367
592.922704
594.120515
595.137180
595.777060
596.240376
597.370122
598.324298
598.902190
599.295129
600.328647
601.165575
601.611974
601.869667
602.793679
603.524560
603.856669
603.976181
604.687631
605.164086
584.626245
587.973377
589.825689
590.251815
589.466821
592.117371
593.606936
593.818840
592.880238
595.440323
596.854613
597.000471
595.998039
598.438744
599.715322
599.703710
598.523285
600.904123
602.117812
602.053527
600.849757
603.004390
604.090121
570.540844
584.238326
587.741181
587.145328
578.177800
589.137455
591.839290
590.887055
581.643660
592.544619
595.162781
594.145042
584.906766
595.597665
598.050121
596.828011
587.176180
598.051122
600.506230
599.334850
590.151974
600.400782
602.876692
581.657502
585.243589
587.313155
587.837957
587.096651
589.903041
591.506201
591.728522
590.765015
593.425801
594.911575
595.037023
593.986352
596.508609
597.845171
597.807457
596.579540
599.049426
600.334220
600.261648
599.036629
601.314722
602.506555
583.097040
585.033623
586.661258
587.488129
587.902133
589.612035
590.939615
591.507806
591.713581
593.246638
594.432238
594.886272
594.987596
596.380036
597.415854
597.717290
597.673609
598.975122
599.931835
600.156354
600.029950
601.201386
602.015296
579.562351
583.191873
585.310545
585.856293
585.091813
588.048948
589.749643
590.017269
589.063240
591.796770
593.332424
593.488313
592.464354
595.004353
596.363933
596.347602
595.143720
597.619231
598.902686
598.799335
597.503206
599.893042
601.143759
566.277383
580.100435
583.726806
583.145765
573.799191
585.396871
588.328326
587.444266
578.079330
589.257264
591.990424
591.027368
581.860683
592.562802
595.063451
593.880759
584.307785
595.165478
597.622453
596.353949
586.687608
597.511020
600.151833
578.037122
581.677932
583.819011
584.393297
583.661270
586.654333
588.389356
588.686964
587.759066
590.516327
592.072009
592.243725
591.234306
593.793506
595.173334
595.175289
593.987250
596.475744
597.769113
597.673327
596.384737
598.785715
600.044230
580.038608
581.994912
583.666749
584.550418
585.027759
586.814227
588.212837
588.840086
589.095944
590.676487
591.900971
592.382189
592.506130
593.941997
595.021484
595.360080
595.348060
596.674982
597.649896
597.885314
597.768369
598.970316
599.805309
577.056261
580.652773
582.790681
583.399379
582.738167
585.683131
587.401506
587.708637
586.810913
589.546659
591.088746
591.238535
590.184734
592.804181
594.219208
594.238253
593.057851
595.564158
596.872745
596.801006
595.553361
597.921562
599.165298
564.454807
578.042713
581.652717
581.165728
572.194587
583.466852
586.344664
585.491254
576.292675
587.326048
590.023047
588.997608
579.544562
590.565189
593.154536
592.001837
582.414434
593.330649
595.819440
594.610995
585.165467
595.783688
598.382034
576.376372
579.977743
582.122573
582.737770
582.078849
585.015668
586.721743
587.016850
586.110408
588.843953
590.386513
590.537708
589.485263
592.105274
593.520789
593.540331
592.358736
594.860174
596.163548
596.086768
594.835210
597.201821
598.445087
578.675974
580.645512
582.334561
583.236649
583.726344
585.487567
586.854455
587.452109
587.685048
589.265972
590.494401
590.979985
591.107857
592.544747
593.626657
593.970640
593.963314
595.275802
596.234257
596.455906
596.328603
597.528634
598.363208
575.978815
579.655032
581.830584
582.450496
581.784342
584.689181
586.353895
586.590490
585.597881
588.385384
589.957590
590.139932
589.141407
591.698327
593.083757
593.105693
591.954587
594.393890
595.648042
595.523075
594.207282
596.615234
597.876482
563.463812
577.408202
581.090093
580.606285
571.638229
582.820919
585.614383
584.619212
574.985578
586.386104
589.167131
588.223960
579.098326
589.768921
592.276692
591.145176
581.787106
592.413677
594.792925
593.472497
583.705860
594.601908
597.255802
576.239195
579.887778
582.017648
582.582741
581.860932
584.720434
586.346592
586.548651
585.522726
588.275990
589.819158
589.978561
588.960782
591.496118
592.862620
592.869238
591.701896
594.120300
595.355150
595.212740
593.881647
596.275094
597.527682
579.245060
581.147388
582.733559
583.514884
583.881845
585.560950
586.857124
587.393268
587.569364
589.077050
590.243910
590.687810
590.785980
592.173281
593.215040
593.534040
593.505961
594.768702
595.680858
595.867323
595.712337
596.877339
597.690023
577.377699
580.828442
582.784783
583.183850
582.276245
585.144817
586.768449
586.994072
586.043388
588.633326
590.074546
590.181195
589.133501
591.635554
592.979077
592.979456
591.818334
594.196603
595.412542
595.288137
594.017644
596.301556
597.496867
566.199979
579.374774
582.664389
581.820962
572.151373
583.682538
586.497307
585.597344
576.564177
587.189566
589.722670
588.685932
579.526958
590.112747
592.569201
591.440134
582.184145
592.638811
594.966451
593.717610
584.396970
594.741441
597.235648
579.380438
582.577644
584.291842
584.562103
583.581956
586.275875
587.772570
587.976556
587.039107
589.512986
590.867339
590.980595
589.969882
592.385239
593.668271
593.694357
592.580914
594.874284
596.024267
595.912416
594.666000
596.827145
597.916416
583.797295
584.837603
585.795526
586.396816
586.827438
587.968509
588.937165
589.531107
589.949610
591.020554
591.924161
592.465629
592.835651
593.854483
594.692409
595.150427
595.418010
596.314977
597.013904
597.317668
597.415429
598.119778
598.594027
585.373215
585.912411
586.604476
587.252343
587.901154
588.739790
589.551317
590.237985
590.888919
591.701284
592.480011
593.133722
593.748198
594.514307
595.231005
595.803371
596.315895
596.959257
597.533013
597.941726
598.265321
598.681469
598.963183
591.040099
591.568477
592.306762
593.055427
593.823382
594.712135
595.577032
596.339309
597.073604
597.912091
598.720664
599.421180
600.084072
600.835669
601.541172
602.125893
602.666127
603.294173
603.870358
604.309380
604.671519
605.065829
605.328933
589.627103
590.457356
591.396441
592.153961
592.847886
593.883219
594.834949
595.539056
596.162030
597.127415
598.011703
598.647792
599.195480
600.068386
600.843534
601.357944
601.779572
602.536663
603.196076
603.584177
603.853037
604.399968
604.788389
586.679617
588.392385
589.786698
590.476905
590.801447
592.326329
593.509557
594.030946
594.222459
595.647433
596.745699
597.189361
597.300916
598.621541
599.599010
599.908286
599.881413
601.105740
601.993607
602.214142
602.089003
603.131733
603.835649
582.563527
586.087923
588.085410
588.557714
587.775011
590.527198
592.086806
592.288849
591.312363
593.941018
595.397735
595.511409
594.454885
596.959375
598.282558
598.245999
597.018993
599.466100
600.727257
600.643695
599.407393
601.653287
602.817773
583.821845
585.727029
587.315117
588.111511
588.501749
590.157717
591.441568
591.984544
592.173908
593.676039
594.834005
595.269404
595.356989
596.737982
597.764671
598.060898
598.010805
599.301626
600.249112
600.473378
600.349592
601.489810
602.281195
583.732147
585.118214
586.523999
587.448506
588.176489
589.555388
590.749718
591.445339
591.972518
593.177745
594.227390
594.801651
595.216368
596.293783
597.208999
597.647032
597.931848
598.906102
599.727739
600.073369
600.256536
601.092483
601.726721
581.737647
583.682823
585.322475
586.158213
586.580180
588.330163
589.691985
590.281462
590.499990
592.053404
593.254169
593.717523
593.827723
595.233236
596.285562
596.602921
596.572367
597.878520
598.835234
599.053869
598.919561
600.112976
600.941758
578.343168
581.973628
584.097972
584.652400
583.900286
586.877314
588.597651
588.881337
587.940342
590.685996
592.230886
592.392753
591.375067
593.929221
595.305696
595.305340
594.114393
596.596067
597.883529
597.783954
596.492202
598.887513
600.141762
580.205872
582.163100
583.824872
584.688620
585.142381
586.927204
588.322374
588.941083
589.185988
590.765133
591.989200
592.472015
592.599671
594.024411
595.095910
595.430587
595.415709
596.736212
597.705279
597.934231
597.809552
599.013689
599.849707
580.654070
582.065137
583.517260
584.498949
585.290763
586.742483
588.004919
588.757500
589.335076
590.591870
591.687776
592.298335
592.744623
593.862243
594.817102
595.289411
595.604909
596.607927
597.453947
597.818515
598.019444
598.881291
599.533386
579.164120
581.109861
582.776531
583.662633
584.146953
585.922933
587.313509
587.937345
588.194865
589.775778
591.002503
591.483574
591.604972
593.054696
594.145605
594.491485
594.484729
595.819301
596.803117
597.049768
596.943568
598.139242
598.968829
576.257366
579.851669
581.986160
582.590340
581.923514
584.863042
586.573939
586.871960
585.967725
588.708135
590.257777
590.414063
589.364959
591.987866
593.405256
593.425783
592.246308
594.755811
596.069963
596.004523
594.761546
597.127047
598.367862
578.484012
580.434155
582.107129
582.998612
583.483719
585.251871
586.630389
587.242256
587.491167
589.069262
590.296388
590.779010
590.901690
592.351558
593.442125
593.787510
593.779156
595.109905
596.089573
596.332443
596.223433
597.417801
598.246913
579.293503
580.715211
582.181913
583.177322
583.973855
585.405538
586.639437
587.364539
587.922214
589.175496
590.274140
590.889011
591.338662
592.456545
593.411512
593.885208
594.200629
595.193961
596.028447
596.383188
596.577103
597.436664
598.088050
578.164447
580.142558
581.829651
582.720935
583.194406
584.933506
586.275234
586.844763
587.050686
588.633168
589.866231
590.357795
590.492276
591.916154
592.988802
593.330782
593.324689
594.622726
595.567947
595.777788
595.638656
596.841775
597.678025
575.628899
579.293733
581.449007
582.043672
581.350127
584.228149
585.867628
586.079995
585.065235
587.837990
589.400226
589.574077
588.567684
591.116140
592.494369
592.510453
591.352471
593.783481
595.032262
594.903110
593.583497
595.985195
597.242239
578.426666
580.378290
582.021342
582.860286
583.280854
584.973729
586.275218
586.809099
586.980838
588.527804
589.728829
590.194290
590.306827
591.708802
592.762293
593.088386
593.065891
594.343125
595.267351
595.458284
595.302884
596.492145
597.320308
579.860207
581.220602
582.590177
583.473202
584.158040
585.499857
586.656677
587.315544
587.810295
588.990410
590.023274
590.588653
590.998970
592.070799
592.986727
593.432284
593.720325
594.668430
595.456991
595.773448
595.935498
596.763925
597.396118
579.446849
581.278934
582.782175
583.485185
583.781769
585.426812
586.698553
587.223725
587.394486
588.852682
589.977391
590.395432
590.476558
591.845826
592.874021
593.187300
593.155664
594.403881
595.306033
595.493159
595.341803
596.477275
597.268411
577.763735
581.140377
583.006294
583.332513
582.365964
585.172675
586.746954
586.946698
585.977086
588.527123
589.933289
590.024233
588.967574
591.446504
592.771367
592.768702
591.606757
593.965260
595.162830
595.032789
593.755179
596.008534
597.177024
581.334642
582.960550
584.246430
584.814756
585.018511
586.513527
587.671247
588.163433
588.324298
589.690808
590.741371
591.154910
591.250292
592.554572
593.532692
593.859026
593.851402
595.036286
595.882635
596.069197
595.918545
596.957130
597.660838
583.885551
584.660397
585.513753
586.170454
586.765790
587.733117
588.627487
589.278388
589.850242
590.761234
591.599244
592.201465
592.726657
593.585205
594.357463
594.876616
595.300121
596.038332
596.673125
597.038704
597.290742
597.830326
598.216152
585.091912
585.575937
586.238789
586.895279
587.569316
588.376511
589.169325
589.866433
590.540977
591.324332
592.086537
592.751766
593.390236
594.127257
594.827503
595.411803
595.949160
596.564805
597.123779
597.545906
597.894859
598.281570
598.541381
590.741006
591.232124
591.945268
592.692960
593.469883
594.341919
595.197274
595.967923
596.715440
597.536350
598.331403
599.035677
599.709186
600.445637
601.143972
601.739608
602.294968
602.905943
603.468965
603.911888
604.284039
604.660934
604.909677
589.524409
590.222198
591.091922
591.864407
592.614693
593.583306
594.502726
595.239937
595.927171
596.823978
597.669606
598.331554
598.938875
599.747668
600.494377
601.046355
601.535851
602.223175
602.842433
603.254223
603.578853
604.056828
604.398151
587.253255
588.437062
589.618726
590.395302
591.013535
592.229410
593.293726
593.939235
594.441197
595.551525
596.519424
597.074491
597.486175
598.502595
599.368070
599.810812
600.104616
601.006390
601.757153
602.080379
602.240390
602.972342
603.515442
584.741074
586.576513
588.085938
588.823221
589.166404
590.773028
592.018508
592.544900
592.725023
594.192481
595.318213
595.737789
595.816099
597.183195
598.202472
598.507272
598.466829
599.725831
600.640752
600.843791
600.698368
601.814935
602.585433
584.470118
585.818928
587.178669
588.064951
588.759715
590.093874
591.251021
591.924437
592.435320
593.610418
594.630938
595.184576
595.584785
596.652059
597.562076
598.000981
598.285154
599.242342
600.046274
600.380857
600.553988
601.369004
601.987249
583.916455
585.042491
586.316491
587.277899
588.124867
589.369101
590.496656
591.256501
591.911841
592.982207
593.958847
594.587977
595.124870
596.080318
596.942360
597.456401
597.878165
598.719502
599.470000
599.873454
600.177168
600.871496
601.407612
582.389789
583.777179
585.190556
586.125412
586.868239
588.279367
589.504215
590.221741
590.764618
591.985578
593.045733
593.623689
594.042401
595.141097
596.081785
596.543487
596.847308
597.826956
598.651119
598.999630
599.188026
600.033669
600.674538
580.538790
582.472942
584.110981
584.953387
585.388375
587.156789
588.537689
589.144028
589.377234
590.940318
592.146543
592.608531
592.715273
594.148411
595.229444
595.572940
595.565355
596.873982
597.834918
598.064699
597.946136
599.134347
599.959351
580.845202
582.246139
583.682428
584.644949
585.418676
586.864094
588.121487
588.866934
589.436033
590.686196
591.774851
592.377308
592.816894
593.934867
594.893022
595.370147
595.688870
596.684512
597.524059
597.886164
598.086289
598.942263
599.589795
580.807286
581.964104
583.287858
584.306216
585.215296
586.531312
587.724762
588.537232
589.240866
590.371588
591.407228
592.084950
592.662160
593.656060
594.552539
595.095598
595.545465
596.420113
597.203019
597.634723
597.963508
598.680733
599.231438
579.752614
581.160181
582.607852
583.584504
584.371545
585.823380
587.082650
587.826522
588.397052
589.669213
590.782780
591.406307
591.861488
592.986907
593.948038
594.425200
594.745619
595.756876
596.613357
596.991164
597.203348
598.059307
598.705214
578.342617
580.291364
581.953982
582.826359
583.290539
585.074017
586.462220
587.068186
587.302598
588.910749
590.163798
590.664786
590.801555
592.249230
593.337691
593.682478
593.675837
595.015531
596.007359
596.265377
596.170639
597.357732
598.180572
579.070418
580.482442
581.936289
582.917629
583.704572
585.148880
586.396627
587.128995
587.691258
588.960410
590.074469
590.699849
591.156284
592.280901
593.240137
593.715124
594.032998
595.041523
595.895771
596.271719
596.482516
597.337505
597.982868
579.442951
580.610226
581.947718
582.977184
583.887444
585.185856
586.353368
587.140506
587.826128
588.951978
589.990103
590.672881
591.253581
592.245331
593.137816
593.677316
594.123372
594.991984
595.768801
596.195658
596.521050
597.236083
597.785586
578.799862
580.219829
581.678746
582.660854
583.440367
584.852592
586.065440
586.768712
587.307244
588.553421
589.648702
590.261135
590.708187
591.820673
592.771767
593.244619
593.559571
594.544600
595.372791
595.726030
595.920050
596.772434
597.418151
577.826937
579.786934
581.450307
582.315446
582.762052
584.477235
585.797027
586.347029
586.535859
588.098146
589.313880
589.789012
589.907593
591.329233
592.399816
592.738978
592.729008
594.021361
594.965494
595.182074
595.054043
596.237297
597.060285
579.069247
580.463764
581.881004
582.814524
583.544454
584.909321
586.079513
586.745618
587.248598
588.456137
589.515044
590.097300
590.519421
591.609176
592.540907
592.997599
593.295775
594.259424
595.065032
595.397531
595.574042
596.413189
597.051619
580.021999
581.131256
582.378145
583.306083
584.115284
585.317972
586.400817
587.117762
587.737105
588.782986
589.745961
590.369592
590.903037
591.848814
592.702889
593.213148
593.629165
594.452585
595.181211
595.565316
595.854905
596.541733
597.074922
580.040885
581.345495
582.644600
583.463571
584.094607
585.391584
586.512355
587.149433
587.626325
588.766581
589.762795
590.304572
590.698887
591.751718
592.653113
593.092151
593.375295
594.308534
595.084109
595.394608
595.550641
596.358148
596.973769
579.820501
581.585388
583.007687
583.649384
583.899970
585.475362
586.688693
587.180338
587.326571
588.747588
589.840231
590.244226
590.318114
591.662889
592.671798
592.981524
592.949125
594.175468
595.056174
595.231854
595.066904
596.177302
596.945951
581.851328
582.977766
584.076531
584.758786
585.287193
586.446850
587.461265
588.058420
588.513511
589.574893
590.505089
591.036452
591.433660
592.431992
593.288602
593.732368
594.026469
594.906245
595.630628
595.931275
596.075159
596.799999
597.340520
583.756439
584.409038
585.204908
585.888971
586.550674
587.444699
588.296694
588.971658
589.601563
590.446215
591.250215
591.882340
592.468991
593.261604
593.999678
594.548787
595.034090
595.707062
596.308030
596.702961
597.014954
597.485853
597.824124
584.776363
585.227694
585.871821
586.533931
587.221393
588.010123
588.788731
589.489431
590.174148
590.940518
591.691730
592.363330
593.013685
593.734206
594.423573
595.014461
595.564175
596.164078
596.712977
597.142254
597.503686
597.873844
598.119429
590.246729
590.767580
591.495614
592.234950
592.996052
593.881226
594.744929
595.506993
596.239684
597.071777
597.870998
598.562382
599.218812
599.969055
600.677694
601.267075
601.809441
602.432769
603.001293
603.432832
603.789825
604.183241
604.446833
588.850543
589.666814
590.590035
591.334849
592.020226
593.052846
594.005328
594.712144
595.336438
596.292950
597.164348
597.788659
598.328474
599.201672
599.983943
600.508751
600.937656
601.685155
602.331049
602.706481
602.966202
603.514297
603.905094
585.943736
587.622999
588.988349
589.658909
589.970599
591.495797
592.684108
593.215164
593.417602
594.825206
595.902479
596.329242
596.429665
597.754738
598.747510
599.080958
599.079244
600.276562
601.136535
601.332416
601.185805
602.238823
602.950653
581.890573
585.340058
587.292952
587.738523
586.934737
589.694771
591.264390
591.484856
590.540725
593.130034
594.556901
594.649251
593.576444
596.093285
597.440490
597.447424
596.291983
598.666816
599.880459
599.757352
598.470773
600.753549
601.934862
583.090998
584.960257
586.518181
587.294310
587.671692
589.327852
590.616348
591.168147
591.366625
592.850488
593.987932
594.406257
594.483810
595.873725
596.920609
597.245887
597.224796
598.489768
599.410355
599.612022
599.468570
600.617414
601.414681
582.977305
584.339695
585.722484
586.631203
587.350080
588.725686
589.920130
590.618084
591.145706
592.339301
593.372439
593.929243
594.332617
595.422955
596.360166
596.822398
597.125402
598.090896
598.900767
599.240217
599.421363
600.252039
600.882071
581.000775
582.908466
584.519454
585.338935
585.753170
587.497643
588.857044
589.446991
589.665474
591.205868
592.387209
592.823061
592.905166
594.343664
595.432086
595.783015
595.781278
597.075572
598.025374
598.253339
598.138924
599.308496
600.120110
577.659566
581.209416
583.291356
583.826744
583.068334
586.036678
587.753362
588.038453
587.103950
589.830489
591.351908
591.470176
590.375492
593.015350
594.449411
594.498390
593.369370
595.811015
597.088093
597.014744
595.789033
598.115623
599.336492
579.440621
581.363582
582.998343
583.844560
584.288020
586.067378
587.459244
588.075130
588.318537
589.892996
591.109222
591.574833
591.680978
593.139070
594.243447
594.607591
594.619411
595.931488
596.899492
597.143668
597.042122
598.221618
599.039898
579.830302
581.229790
582.665194
583.627247
584.401617
585.853359
587.113999
587.856683
588.423935
589.693922
590.803977
591.422544
591.873833
593.002336
593.969419
594.453868
594.779649
595.785098
596.636075
597.012096
597.224224
598.075307
598.717434
578.296974
580.245319
581.898543
582.752674
583.195816
584.992080
586.387091
586.984964
587.202310
588.835206
590.108148
590.622403
590.769931
592.214517
593.301881
593.648056
593.643276
594.985063
595.979512
596.243791
596.157116
597.335773
598.152740
575.349900
578.967593
581.090528
581.641601
580.870758
583.890447
585.619570
585.865265
584.834991
587.718243
589.352612
589.565137
588.575450
591.162891
592.562441
592.575287
591.389946
593.913409
595.244726
595.209766
594.018000
596.336778
597.555174
577.610810
579.564665
581.225208
582.084608
582.527886
584.316066
585.699065
586.285085
586.493951
588.124205
589.398298
589.915193
590.064341
591.506868
592.590556
592.932879
592.924487
594.264406
595.258635
595.522959
595.436236
596.614199
597.430524
578.455058
579.869170
581.321602
582.297069
583.074437
584.506177
585.738989
586.454957
587.003051
588.269714
589.384522
590.011059
590.468119
591.590322
592.548368
593.024841
593.344208
594.346081
595.195392
595.570985
595.782986
596.631840
597.272194
577.365490
579.322492
580.989507
581.863087
582.322117
584.057936
585.398961
585.968098
586.175406
587.752035
588.981185
589.465336
589.589387
591.028695
592.114052
592.464240
592.465297
593.773105
594.738477
594.982323
594.881963
596.055308
596.869747
574.878906
578.497549
580.624866
581.200973
580.491424
583.369011
585.009316
585.227293
584.227866
586.974653
588.518327
588.667716
587.620159
590.209787
591.611255
591.639866
590.492748
592.932552
594.206262
594.132735
592.913056
595.224256
596.438979
577.648252
579.579138
581.205491
582.033531
582.445983
584.133325
585.429849
585.961793
586.133641
587.666767
588.853966
589.303872
589.400544
590.815609
591.881170
592.215687
592.200506
593.485276
594.425773
594.646792
594.527591
595.688254
596.496185
579.067654
580.419243
581.782449
582.665129
583.351582
584.682228
585.824977
586.473546
586.960885
588.131814
589.156149
589.714139
590.119340
591.191894
592.110899
592.560684
592.853308
593.803849
594.598269
594.925119
595.096969
595.920238
596.546865
578.655695
580.481009
581.985342
582.703187
583.022501
584.641061
585.883119
586.388897
586.547453
587.997873
589.117666
589.534760
589.618549
590.979762
592.004520
592.320405
592.294539
593.536760
594.434773
594.619196
594.464167
595.604953
596.398575
576.983288
580.346415
582.217108
582.575545
581.675711
584.414858
585.942214
586.116289
585.131538
587.675265
589.079157
589.175549
588.136387
590.591670
591.906948
591.907977
590.761733
593.099229
594.283597
594.140841
592.843062
595.116044
596.293204
580.534588
582.156420
583.446586
584.032010
584.258874
585.728140
586.858001
587.331336
587.480263
588.840148
589.887284
590.301288
590.399704
591.693618
592.665076
592.990857
592.985909
594.161300
594.998966
595.177499
595.019248
596.064380
596.772554
583.071965
583.845986
584.701651
585.364946
585.966329
586.923740
587.803579
588.442401
589.005410
589.910236
590.743860
591.343275
591.866064
592.718791
593.486090
594.002446
594.424013
595.157260
595.787143
596.148604
596.397964
596.939255
597.326746
584.272005
584.755860
585.419766
586.078653
586.753690
587.555345
588.339215
589.027690
589.695102
590.472769
591.230299
591.891586
592.526205
593.258460
593.954243
594.534988
595.069236
595.681201
596.236807
596.656399
597.004035
597.391171
597.651631
589.704173
590.277831
591.031389
591.758962
592.492417
593.403523
594.280763
595.028062
595.732965
596.589568
597.400172
598.074733
598.702617
599.479682
600.203848
600.780914
601.297758
601.947256
602.528712
602.945238
603.275955
603.699374
603.985456
587.938920
589.020250
590.045915
590.736226
591.262224
592.455065
593.472012
594.115613
594.581171
595.693250
596.624639
597.181602
597.559649
598.593241
599.442098
599.906704
600.179712
601.084046
601.791220
602.101608
602.203907
602.919287
603.400194
583.151773
586.417096
588.216089
588.607780
587.795872
590.451129
591.949643
592.180050
591.272825
593.787169
595.162327
595.277478
594.250948
596.702246
598.006872
598.043862
596.937645
599.240926
600.399486
600.288380
599.029161
601.220536
602.324025
569.378018
582.741502
586.143641
585.494837
576.446431
587.463677
590.188848
589.284189
580.228445
590.926817
593.476872
592.416240
583.115915
593.860338
596.361877
595.249830
586.000912
596.471333
598.807766
597.543902
588.103082
598.587014
601.112989
580.192970
583.692798
585.706446
586.195665
585.427486
588.238546
589.850356
590.090545
589.156716
591.770624
593.217635
593.312246
592.239660
594.780365
596.152564
596.171270
595.023989
597.417792
598.648744
598.532548
597.255116
599.566809
600.773034
581.567127
583.458096
585.046038
585.846358
586.244471
587.948605
589.276122
589.848636
590.057042
591.567980
592.724728
593.147732
593.225174
594.642778
595.716235
596.059492
596.051492
597.331747
598.266361
598.480234
598.351177
599.512286
600.318937
578.090608
581.628041
583.692888
584.211126
583.435140
586.380760
588.077156
588.347104
587.398741
590.104749
591.605091
591.705697
590.597639
593.228860
594.657720
594.703705
593.570641
596.001904
597.267996
597.185992
595.953273
598.271295
599.486438
565.125293
578.579012
582.105426
581.491490
572.150777
583.716680
586.640719
585.765346
576.458943
587.557221
590.240106
589.161710
579.542387
590.711192
593.352185
592.282322
583.015666
593.602238
596.018223
594.825253
585.548294
595.975591
598.525473
576.516790
580.071226
582.160977
582.705552
581.957568
584.939758
586.669130
586.963402
586.038061
588.782583
590.322608
590.456486
589.374572
592.025828
593.469933
593.527577
592.406454
594.856559
596.142126
596.077361
594.858251
597.185601
598.406953
578.385717
580.321045
581.964631
582.814162
583.257695
585.048467
586.445115
587.054068
587.286514
588.894966
590.144603
590.638704
590.769302
592.225156
593.325811
593.685320
593.691711
595.019395
596.000940
596.255832
596.162271
597.340102
598.156728
575.311803
578.925855
581.043206
581.588136
580.813408
583.836313
585.570454
585.820015
584.791977
587.677000
589.311788
589.523704
588.534052
591.124955
592.529599
592.547822
591.365907
593.886690
595.214054
595.176153
593.982683
596.299450
597.516743
562.537623
576.271232
579.870046
579.245034
569.706842
581.504725
584.454877
583.447578
573.483624
585.309800
588.221930
587.321662
578.151251
588.930529
591.467026
590.295171
580.663098
591.635472
594.159458
593.026431
583.862347
594.205166
596.741057
574.623890
578.244284
580.369394
580.919920
580.145747
583.159589
584.880995
585.118183
584.081171
586.963919
588.600223
588.815201
587.827560
590.415395
591.815421
591.829198
590.643544
593.163148
594.491317
594.454532
593.261834
595.577944
596.794469
577.000574
578.956302
580.620132
581.486145
581.937472
583.702491
585.067760
585.647410
585.857504
587.465549
588.722178
589.226945
589.367193
590.811632
591.899595
592.248924
592.247728
593.573874
594.556450
594.813788
594.722727
595.897515
596.711645
574.391205
578.014802
580.151222
580.738406
580.042874
582.943621
584.607012
584.843855
583.861151
586.628560
588.191347
588.355973
587.320887
589.922729
591.334779
591.371819
590.233145
592.686465
593.975466
593.917155
592.709698
595.023187
596.237589
562.085798
575.823138
579.439062
578.916871
569.895362
581.099418
583.897345
582.921783
573.400154
584.667922
587.404160
586.396718
577.034300
587.941220
590.510170
589.404109
580.077924
590.704134
593.129247
591.951228
582.741298
593.095513
595.629200
574.687320
578.283196
580.378668
580.921641
580.181067
583.031794
584.649518
584.849857
583.832924
586.552125
588.068491
588.196101
587.132167
589.708118
591.099670
591.121552
589.967758
592.396573
593.659401
593.577409
592.350533
594.651980
595.860372
577.651625
579.534741
581.106590
581.884605
582.253543
583.909281
585.181148
585.700239
585.864376
587.354842
588.506042
588.936011
589.023661
590.412685
591.459878
591.786292
591.766709
593.032123
593.953679
594.158364
594.023303
595.176110
595.978571
575.790898
579.221622
581.175593
581.601746
580.756259
583.549185
585.118224
585.311690
584.340108
586.916870
588.348968
588.454826
587.420251
589.898212
591.233690
591.240084
590.097179
592.456480
593.663045
593.531650
592.246002
594.548081
595.749934
564.680700
577.779678
581.070669
580.308966
571.006043
582.161404
584.867142
583.921659
574.857087
585.477510
588.007378
586.989551
577.948669
588.403847
590.833504
589.719005
580.566447
590.908199
593.202648
591.920764
582.482739
592.943982
595.463570
577.776287
580.958469
582.676236
582.978205
582.062237
584.682243
586.126789
586.299328
585.341328
587.804020
589.151632
589.266322
588.269288
590.656182
591.925341
591.951783
590.851124
593.119603
594.252660
594.124923
592.856441
595.038209
596.137366
582.161875
583.198742
584.158162
584.768721
585.210015
586.330381
587.274354
587.848442
588.251933
589.311778
590.206727
590.742194
591.107762
592.114694
592.943204
593.396048
593.660684
594.548050
595.238353
595.534942
595.627310
596.335620
596.813036
583.725502
584.263333
584.955408
585.605344
586.254346
587.082566
587.879086
588.551369
589.190015
589.992002
590.761630
591.407275
592.013982
592.770853
593.479088
594.044651
594.551318
595.187955
595.755856
596.160278
596.481608
596.898614
597.181471
589.428491
589.945876
590.668693
591.402448
592.158688
593.040134
593.900947
594.660352
595.390057
596.218942
597.014880
597.703132
598.357599
599.107934
599.818547
600.410687
600.955146
601.578966
602.147086
602.578174
602.934927
603.328178
603.591663
588.034773
588.846598
589.763721
590.502285
591.182478
592.211447
593.161236
593.865474
594.486581
595.439904
596.308298
596.929543
597.467553
598.341497
599.126824
599.655620
600.087430
600.835079
601.479893
601.854390
602.113595
602.661280
603.051816
585.131273
586.804305
588.162460
588.825887
589.132031
590.653911
591.839994
592.368644
592.567351
593.971846
595.046936
595.470851
595.569725
596.896640
597.894216
598.233728
598.236423
599.433025
600.290639
600.484783
600.337248
601.389426
602.100724
581.079921
584.521646
586.466309
586.904431
586.095204
588.852695
590.420983
590.639895
589.692771
592.279248
593.703859
593.793320
592.719118
595.238703
596.591962
596.606558
595.456947
597.829986
599.040131
598.914684
597.626908
599.908429
601.088963
582.272190
584.136130
585.687738
586.458323
586.831840
588.486393
589.774596
590.326220
590.523487
592.004994
593.139536
593.555035
593.631580
595.024031
596.076384
596.408349
596.392003
597.656049
598.573825
598.773332
598.628509
599.776108
600.572653
582.144870
583.505336
584.885560
585.791947
586.509288
587.884634
589.080113
589.779516
590.307559
591.499171
592.529112
593.083233
593.485886
594.578370
595.520140
595.987829
596.294550
597.259597
598.067299
598.404869
598.584490
599.413857
600.043302
580.153794
582.062689
583.674825
584.495175
584.910162
586.655730
588.017642
588.610894
588.831628
590.370147
591.547950
591.981256
592.062957
593.503561
594.596232
594.952286
594.954019
596.247382
597.194677
597.420500
597.303901
598.471764
599.283124
576.799942
580.353229
582.438874
582.977348
582.221430
585.191741
586.911742
587.201311
586.270481
588.995340
590.513681
590.630216
589.535916
592.178310
593.616816
593.671109
592.545679
594.985259
596.258816
596.182707
594.954585
597.278917
598.499215
578.573697
580.499865
582.138460
582.987906
583.434030
585.215882
586.610956
587.230581
587.477102
589.051921
590.267720
590.733754
590.841748
592.303185
593.412157
593.781047
593.795293
595.104931
596.068623
596.308832
596.204291
597.381744
598.199265
578.957538
580.359680
581.798179
582.762407
583.538568
584.992862
586.256283
587.001409
587.570979
588.843706
589.956656
590.578352
591.033300
592.166226
593.138385
593.627423
593.954738
594.956696
595.801797
596.171720
596.379379
597.228884
597.870876
577.418560
579.369560
581.025384
581.880193
582.323658
584.122613
585.520173
586.119161
586.337816
587.975778
589.254683
589.774432
589.927187
591.377250
592.470571
592.822085
592.818762
594.155280
595.141694
595.397187
595.304069
596.482072
597.300025
574.469520
578.089956
580.214717
580.764917
579.992831
583.015641
584.747512
584.993550
583.963506
586.853333
588.495096
588.713920
587.729938
590.323307
591.729552
591.748921
590.566222
593.083137
594.404843
594.359386
593.159656
595.478948
596.699286
576.736576
578.691661
580.352400
581.210301
581.652502
583.443160
584.829179
585.416831
585.627092
587.261814
588.540739
589.061846
589.215304
590.663168
591.753233
592.101658
592.095922
593.431602
594.418532
594.675000
594.582524
595.759955
596.577161
577.589962
579.003822
580.454934
581.428246
582.204606
583.638776
584.875605
585.595223
586.145867
587.413969
588.529243
589.156121
589.614808
590.741217
591.705096
592.187210
592.509588
593.510068
594.355956
594.727998
594.937337
595.784739
596.424510
576.509801
578.465525
580.129951
581.000389
581.457897
583.196685
584.543173
585.117996
585.328796
586.903644
588.128553
588.608668
588.731194
590.173801
591.264912
591.620941
591.625891
592.934363
593.899595
594.143894
594.043862
595.214916
596.027355
574.031819
577.648748
579.772898
580.345199
579.633340
582.514097
584.160324
584.384703
583.389036
586.131233
587.667259
587.809431
586.757802
589.350181
590.757320
590.791941
589.649403
592.090711
593.366008
593.295414
592.078253
594.386353
595.598144
576.808828
578.738292
580.362113
581.187212
581.597547
583.286011
584.585920
585.121493
585.294551
586.822944
588.002658
588.445395
588.537865
589.954186
591.023922
591.363201
591.351743
592.638202
593.580321
593.803732
593.686238
594.845032
595.650952
578.235260
579.586058
580.947908
581.828975
582.513155
583.841995
584.984751
585.633333
586.119188
587.285554
588.303561
588.855403
589.256781
590.329584
591.251316
591.704408
591.999499
592.950943
593.745859
594.073427
594.245658
595.068040
595.693736
577.829272
579.654423
581.158498
581.875923
582.192000
583.805405
585.045235
585.548350
585.703530
587.149393
588.263713
588.675322
588.755367
590.116513
591.143242
591.461466
591.437027
592.678832
593.575730
593.759078
593.603183
594.743539
595.536945
576.160081
579.523565
581.395018
581.754495
580.852126
583.583577
585.106523
585.276010
584.286691
586.825859
588.224783
588.315977
587.272844
589.727968
591.044675
591.047256
589.901595
592.237364
593.419250
593.274085
591.974493
594.247217
595.424512
579.711151
581.333493
582.624646
583.211095
583.436132
584.899345
586.023866
586.491955
586.636039
587.991474
589.034129
589.443595
589.538404
590.831169
591.802670
592.128560
592.122922
593.296070
594.130905
594.306771
594.146600
595.191171
595.899343
582.246750
583.021190
583.877543
584.541267
585.141040
586.094251
586.969505
587.603599
588.162183
589.062900
589.892494
590.487928
591.007345
591.858018
592.624028
593.139165
593.559026
594.289782
594.916895
595.275851
595.523414
596.063917
596.451207
583.445338
583.929527
584.593917
585.252923
585.926605
586.725055
587.504936
588.189191
588.852552
589.626379
590.380141
591.037720
591.669032
592.398752
593.092514
593.671313
594.203333
594.812685
595.365606
595.782844
596.128784
596.515042
596.775198
589.105039
589.588302
590.289816
591.025569
591.792346
592.656874
593.506610
594.272307
595.014416
595.828898
596.616705
597.314115
597.983328
598.720125
599.422967
600.024833
600.584914
601.196703
601.758674
602.200655
602.572409
602.948994
603.197514
587.897235
588.583828
589.438724
590.197136
590.936230
591.897570
592.811990
593.544764
594.226796
595.117164
595.955330
596.609959
597.212924
598.023613
598.777591
599.339135
599.835782
600.522561
601.138773
601.548420
601.872088
602.349132
602.689828
585.642104
586.807337
587.968370
588.727416
589.332774
590.542427
591.603187
592.245323
592.742508
593.846478
594.806750
595.353744
595.760707
596.781929
597.659493
598.118083
598.424568
599.321757
600.065211
600.384204
600.542555
601.272316
601.813987
583.142815
584.950960
586.435175
587.153105
587.482503
589.085323
590.329424
590.854177
591.030803
592.492275
593.610186
594.021131
594.094083
595.469049
596.504247
596.830712
596.810522
598.058174
598.961213
599.158412
599.011304
600.124129
600.892308
582.843689
584.176391
585.519025
586.391737
587.077384
588.408672
589.565730
590.239502
590.748938
591.918826
592.931755
593.478062
593.875047
594.948630
595.872061
596.328191
596.625866
597.577919
598.373543
598.703178
598.874080
599.686004
600.302102
582.253905
583.375011
584.642827
585.599080
586.442898
587.686469
588.816027
589.579357
590.236376
591.301712
592.270307
592.892877
593.427731
594.388008
595.260613
595.787838
596.219090
597.058156
597.803086
598.202948
598.504756
599.196016
599.729799
580.691841
582.083798
583.500987
584.438804
585.184425
586.597161
587.826635
588.552194
589.101901
590.316322
591.366542
591.937921
592.355320
593.458523
594.409039
594.883586
595.197179
596.172915
596.990781
597.336053
597.523193
598.364357
599.001940
578.810026
580.756662
582.405528
583.256495
583.699038
585.469856
586.856953
587.475079
587.721075
589.274765
590.470462
590.927157
591.034227
592.472660
593.564189
593.922235
593.927509
595.227175
596.178566
596.404069
596.284992
597.466185
598.286748
579.106398
580.516551
581.962417
582.932535
583.712480
585.162349
586.426008
587.180134
587.757332
589.005758
590.091424
590.693732
591.136768
592.261701
593.230291
593.719528
594.046041
595.034581
595.863596
596.217706
596.413113
597.264188
597.909044
579.059253
580.222840
581.553373
582.575739
583.487754
584.809162
586.008236
586.825152
587.532850
588.669268
589.710917
590.394998
590.979665
591.982799
592.890649
593.445278
593.900644
594.766493
595.534971
595.952551
596.271392
596.986230
597.537205
577.992079
579.407237
580.860023
581.835976
582.620718
584.079972
585.345004
586.088789
586.658340
587.944237
589.072712
589.708616
590.174948
591.311953
592.286881
592.778870
593.107269
594.103674
594.938151
595.293037
595.487767
596.346069
596.996692
576.573565
578.532730
580.199420
581.066275
581.521215
583.316555
584.712046
585.314245
585.540335
587.170709
588.444438
588.960464
589.109831
590.570094
591.674541
592.038966
592.047541
593.364583
594.327824
594.555873
594.434931
595.632076
596.464146
577.317759
578.734337
580.188663
581.164731
581.946379
583.397927
584.652747
585.386341
585.947949
587.229603
588.356187
588.991193
589.456783
590.592811
591.566667
592.057654
592.385151
593.380947
594.215523
594.571026
594.766122
595.623596
596.273288
577.711808
578.878949
580.213280
581.236833
582.143410
583.447861
584.624664
585.419533
586.110174
587.238900
588.277701
588.960540
589.543975
590.545077
591.450802
592.003671
592.457536
593.321904
594.090274
594.509333
594.829362
595.541675
596.089955
577.088846
578.505835
579.958409
580.932026
581.706140
583.126582
584.353230
585.071103
585.619740
586.859068
587.942464
588.543838
588.985386
590.106742
591.071874
591.558694
591.883276
592.868576
593.696640
594.053380
594.251846
595.096686
595.735753
576.133281
578.089071
579.744529
580.598853
581.036324
582.762817
584.099185
584.667979
584.872099
586.417175
587.611176
588.066509
588.171377
589.603647
590.689742
591.044325
591.047050
592.340097
593.287927
593.515616
593.401418
594.570662
595.382662
577.390080
578.781369
580.192916
581.119581
581.844357
583.213456
584.392203
585.068307
585.576750
586.771181
587.811352
588.376032
588.787168
589.881782
590.824379
591.292685
591.600029
592.566283
593.375636
593.715849
593.899665
594.731899
595.363604
578.356107
579.463986
580.709028
581.635928
582.443665
583.642315
584.722716
585.438738
586.055079
587.090398
588.039049
588.648750
589.173392
590.120862
590.981907
591.500064
591.921919
592.746832
593.476528
593.863037
594.154545
594.838939
595.369463
578.386609
579.691768
580.993187
581.818267
582.453252
583.736041
584.843141
585.469985
585.937944
587.068211
588.052514
588.581830
588.967187
590.021594
590.928771
591.374048
591.661289
592.592958
593.365678
593.673738
593.827824
594.635054
595.250504
578.172088
579.939035
581.367150
582.022065
582.285955
583.835613
585.026091
585.501484
585.635265
587.046675
588.128585
588.520088
588.582961
589.930856
590.945415
591.260566
591.231724
592.452801
593.327168
593.496871
593.326868
594.438507
595.208383
580.201317
581.329759
582.433416
583.124297
583.657872
584.801291
585.797531
586.379923
586.823389
587.875473
588.796236
589.317427
589.706194
590.703810
591.562152
592.007564
592.301489
593.176170
593.894270
594.189072
594.328667
595.053260
595.594355
582.101960
582.755943
583.554701
584.242607
584.904663
585.789330
586.629193
587.292883
587.913150
588.749451
589.545258
590.169090
590.748723
591.537840
592.274089
592.821453
593.303900
593.971905
594.567312
594.957264
595.265752
595.735487
596.073629
583.118517
583.570828
584.216728
584.880507
585.566820
586.349104
587.118767
587.810387
588.486794
589.245545
589.989283
590.653458
591.297231
592.013000
592.698722
593.286109
593.831712
594.426593
594.970332
595.395142
595.753428
596.122104
596.367238
588.582365
589.097643
589.817340
590.547451
591.299832
592.177320
593.033831
593.788786
594.515208
595.344091
596.141467
596.831173
597.487151
598.239568
598.952680
599.547839
600.096123
600.724958
601.299262
601.737049
602.098957
602.492944
602.755753
587.189942
587.998561
588.911853
589.646327
590.322285
591.347059
592.291645
592.989405
593.605023
594.560633
595.432820
596.056601
596.596432
597.473183
598.261413
598.793357
599.229184
599.982769
600.635725
601.020391
601.288341
601.833657
602.220959
584.290144
585.956597
587.309436
587.968059
588.269242
589.787101
590.966435
591.483570
591.668864
593.083844
594.168588
594.596913
594.697211
596.028865
597.030162
597.372781
597.379346
598.583578
599.453233
599.666229
599.540230
600.577860
601.278685
580.244655
583.672815
585.610800
586.044165
585.229064
587.984733
589.545720
589.746537
588.766031
591.384597
592.826755
592.921814
591.845483
594.373817
595.731422
595.748246
594.600813
596.983150
598.208847
598.114438
596.881725
599.115143
600.273674
581.409826
583.272960
584.825553
585.596665
585.969300
587.622909
588.907627
589.451642
589.639388
591.132594
592.277119
592.698590
592.777637
594.171981
595.224254
595.556037
595.540936
596.810449
597.737918
597.953634
597.828384
598.961913
599.748814
581.241632
582.617734
584.012319
584.928158
585.650927
587.028160
588.225191
588.927033
589.458634
590.653546
591.688248
592.250730
592.661149
593.746888
594.680539
595.143026
595.447560
596.413897
597.224124
597.564517
597.746550
598.576602
599.206042
579.177676
581.137650
582.786894
583.629631
584.058920
585.807955
587.175856
587.781833
588.020257
589.553445
590.732082
591.182689
591.290088
592.702675
593.772237
594.115227
594.109304
595.400788
596.343733
596.559041
596.428125
597.610393
598.431001
575.710515
579.387693
581.538810
582.112615
581.383553
584.352898
586.080794
586.393504
585.505573
588.202200
589.716657
589.866322
588.848793
591.410567
592.806322
592.840607
591.700803
594.138619
595.401677
595.299138
594.022691
596.391934
597.633128
577.584096
579.564412
581.245171
582.122715
582.588459
584.376877
585.780789
586.416423
586.681953
588.248661
589.462201
589.942522
590.074824
591.510090
592.599466
592.958663
592.965575
594.266562
595.215121
595.432664
595.304905
596.498029
597.327930
578.026674
579.451881
580.915699
581.902327
582.696382
584.157143
585.428249
586.186365
586.768286
588.034256
589.139471
589.759476
590.216889
591.348544
592.322271
592.816611
593.146221
594.131016
594.950856
595.291074
595.474567
596.335486
596.989735
576.509889
578.475890
580.152230
581.031733
581.501237
583.297985
584.700035
585.316566
585.557355
587.173578
588.430901
588.933294
589.072522
590.539910
591.654677
592.032496
592.053639
593.350100
594.288835
594.489035
594.340265
595.555279
596.400429
573.564187
577.201709
579.347701
579.930441
579.210486
582.205017
583.935662
584.210495
583.239209
586.067535
587.669045
587.854005
586.827046
589.468320
590.915006
590.986013
589.882683
592.304100
593.548871
593.411158
592.071178
594.508139
595.783327
575.841982
577.807330
579.482632
580.360169
580.825509
582.614695
584.007232
584.614132
584.847019
586.458504
587.712550
588.212139
588.349383
589.816999
590.932805
591.311609
591.333159
592.628970
593.567331
593.767913
593.619434
594.832968
595.676669
576.695310
578.118173
579.579409
580.562390
581.348619
582.792876
584.043315
584.780356
585.344789
586.602399
587.701597
588.315105
588.767020
589.900970
590.878589
591.376425
591.708098
592.690651
593.509230
593.851071
594.036732
594.892857
595.542578
575.599966
577.572527
579.247484
580.120178
580.576570
582.336150
583.705543
584.305319
584.538749
586.097887
587.304163
587.771701
587.888807
589.334610
590.434519
590.802569
590.816756
592.109993
593.054670
593.276867
593.158467
594.337378
595.156209
573.091078
576.746978
578.886036
579.453017
578.717991
581.640734
583.320138
583.580938
582.635185
585.335540
586.844183
586.971876
585.914070
588.508580
589.923655
589.973060
588.852957
591.267599
592.520659
592.425928
591.176654
593.508923
594.731170
575.907062
577.852545
579.484949
580.309478
580.715429
582.421948
583.742080
584.299315
584.492255
586.006167
587.169829
587.601345
587.688277
589.106541
590.182634
590.530956
590.527795
591.804219
592.734022
592.944071
592.813864
593.979294
594.789796
577.357186
578.715399
580.082817
580.966896
581.653243
582.986804
584.137711
584.795614
585.287945
586.449383
587.457997
587.999579
588.393737
589.471502
590.400959
590.860733
591.159561
592.108286
592.898102
593.220047
593.387842
594.210441
594.836879
576.959035
578.793016
580.303770
581.028714
581.353080
582.958502
584.196569
584.700937
584.856184
586.299545
587.405562
587.801760
587.864108
589.241918
590.283231
590.609369
590.587831
591.830313
592.726171
592.908437
592.752330
593.889916
594.681874
575.282536
578.664548
580.547101
580.921778
580.046725
582.747835
584.258752
584.423705
583.429316
585.968134
587.357865
587.423441
586.331949
588.834981
590.177251
590.189639
589.045571
591.384610
592.567697
592.424434
591.129711
593.395200
594.569202
578.849069
580.479367
581.777220
582.371736
582.605244
584.057569
585.175414
585.640153
585.781406
587.135005
588.171408
588.567170
588.645014
589.954107
590.938998
591.271199
591.267326
592.441680
593.276853
593.453218
593.293903
594.335363
595.041605
581.392005
582.169548
583.029196
583.696363
584.298284
585.248252
586.120948
586.753483
587.310708
588.209897
589.036034
589.625465
590.139412
590.994371
591.765439
592.283321
592.703851
593.434462
594.060947
594.419229
594.666091
595.205023
595.591289
582.592770
583.078552
583.744949
584.405841
585.080388
585.877862
586.656784
587.340352
588.002992
588.775720
589.527353
590.181786
590.810604
591.541215
592.236718
592.816449
593.348333
593.956912
594.508731
594.924814
595.269633
595.654738
595.914202
588.013165
588.582298
589.329170
590.048966
590.774371
591.677494
592.546264
593.284806
593.982886
594.839023
595.651874
596.328671
596.959089
597.740297
598.469761
599.053101
599.577453
600.236287
600.828805
601.257155
601.597261
602.022176
602.307411
586.251295
587.325489
588.342947
589.024470
589.541516
590.726028
591.732843
592.363552
592.816760
593.933669
594.871993
595.433031
595.813813
596.853245
597.708452
598.179728
598.460567
599.375895
600.097498
600.426181
600.546130
601.255513
601.730584
581.476757
584.724151
586.511348
586.892387
586.068964
588.717235
590.202666
590.408128
589.461006
592.007396
593.403114
593.525419
592.498134
594.961668
596.275110
596.318902
595.219584
597.537638
598.718049
598.644768
597.446072
599.589511
600.670070
567.756270
581.052037
584.435281
583.774062
574.702395
585.726344
588.437253
587.483270
578.236809
589.120843
591.717778
590.664809
581.333053
592.121532
594.636010
593.529005
584.277142
594.772581
597.139879
595.955800
586.820267
597.011305
599.473722
578.482997
581.974781
583.986670
584.474099
583.701429
586.510843
588.115346
588.337622
587.371309
590.019134
591.486507
591.590725
590.519638
593.067743
594.442637
594.462993
593.318459
595.723560
596.972449
596.889508
595.668825
597.933374
599.118096
579.775973
581.696138
583.307408
584.122053
584.528337
586.234145
587.563190
588.138665
588.351787
589.867339
591.032037
591.469900
591.564194
592.968348
594.029344
594.365945
594.355723
595.639795
596.579493
596.798479
596.673521
597.835567
598.642559
576.125049
579.792286
581.928125
582.485237
581.737829
584.682978
586.388002
586.682194
585.778418
588.458082
589.957241
590.095180
589.067720
591.616395
592.999879
593.024595
591.877743
594.310165
595.569739
595.465269
594.186338
596.549633
597.786200
562.607860
576.633555
580.315594
579.771423
570.524319
582.039638
584.972516
584.153788
575.065864
585.968647
588.630971
587.648167
578.486715
589.193130
591.722312
590.613366
581.297894
591.909160
594.309092
593.048143
583.498447
594.191642
596.801362
574.524165
578.214071
580.383849
580.977648
580.268201
583.255760
584.999325
585.324562
584.447915
587.161746
588.695240
588.861663
587.858163
590.430101
591.834494
591.876328
590.742121
593.181674
594.442924
594.335737
593.055585
595.430921
596.678177
576.537630
578.516637
580.203709
581.091459
581.567769
583.367313
584.776950
585.409736
585.668115
587.261196
588.497255
588.989759
589.127413
590.580673
591.685238
592.056498
592.071909
593.368305
594.307286
594.510607
594.368296
595.573385
596.412828
573.499332
577.142370
579.295756
579.886865
579.175537
582.176431
583.915551
584.201658
583.239115
586.061569
587.654322
587.833064
586.803057
589.443351
590.891159
590.964696
589.862700
592.279190
593.516739
593.371532
592.025935
594.463464
595.740175
560.703387
574.492633
578.133296
577.585263
568.305848
579.886999
582.818191
581.888962
572.264859
583.749041
586.562048
585.581233
576.169265
587.201117
589.833393
588.794884
579.631625
590.109172
592.454567
591.095978
581.176618
592.236341
594.930063
572.834821
576.476005
578.627001
579.215224
578.499513
581.493028
583.223187
583.500094
582.529639
585.347424
586.936307
587.111117
586.078177
588.719521
590.169542
590.245087
589.144092
591.559398
592.795862
592.650635
591.305227
593.740522
595.015344
575.215675
577.188299
578.869374
579.751718
580.220532
582.003170
583.392786
584.004569
584.243763
585.830137
587.059258
587.541774
587.669474
589.129413
590.241947
590.620028
590.640269
591.932013
592.867877
593.072802
592.934505
594.131170
594.964233
572.567258
576.233668
578.390028
578.977649
578.266028
581.217461
582.924951
583.210338
582.286050
585.007420
586.534638
586.677783
585.633572
588.241879
589.669826
589.730309
588.618430
591.036285
592.288610
592.190164
590.938170
593.277681
594.506396
560.091788
574.015425
577.669192
577.122655
567.931767
579.338519
582.212947
581.324050
572.059643
583.084023
585.751991
584.717314
575.342344
586.255545
588.840080
587.771167
578.573781
589.065244
591.440477
590.206710
580.830579
591.336631
593.902540
572.878741
576.516271
578.628757
579.167653
578.405346
581.301891
582.958987
583.202068
582.238619
584.913758
586.398241
586.506070
585.432366
588.012424
589.415588
589.455646
588.326516
590.728740
591.968581
591.861251
590.600353
592.925285
594.144457
575.896992
577.795192
579.377658
580.161301
580.533924
582.198085
583.484821
584.020985
584.198351
585.678856
586.813840
587.225982
587.299336
588.699307
589.760493
590.098803
590.086763
591.346911
592.259914
592.455180
592.311735
593.465738
594.269659
574.041149
577.494488
579.463533
579.906953
579.088739
581.854195
583.418608
583.614236
582.641671
585.216376
586.634870
586.710136
585.624023
588.152383
589.517796
589.538123
588.399212
590.760675
591.965874
591.833584
590.550536
592.844879
594.043404
562.864861
576.049831
579.370618
578.652765
569.520282
580.499024
583.170097
582.213932
573.125345
583.761544
586.276113
585.191073
575.872913
586.605258
589.102932
588.006488
578.846489
589.203834
591.501780
590.226664
580.823233
591.245694
593.756120
576.040486
579.243862
580.976856
581.297471
580.410048
582.997566
584.428237
584.594603
583.630343
586.092377
587.430067
587.517190
586.469870
588.906438
590.203255
590.240590
589.141586
591.412861
592.546540
592.420303
591.156203
593.329526
594.424509
580.447318
581.490956
582.457554
583.075588
583.522497
584.636179
585.575864
586.147448
586.548735
587.606718
588.496502
589.021744
589.376051
590.392443
591.229863
591.687029
591.952323
592.839155
593.528114
593.823495
593.914892
594.620073
595.095529
582.016337
582.557536
583.254046
583.908226
584.559515
585.386357
586.181554
586.852871
587.490525
588.291088
589.057651
589.698375
590.300828
591.059265
591.770120
592.336835
592.842860
593.477805
594.043527
594.445809
594.765147
595.180046
595.461631
587.712944
588.226499
588.943218
589.669663
590.418005
591.291146
592.142856
592.893156
593.616817
594.446426
595.246659
595.939567
596.598747
597.354908
598.071971
598.671170
599.224469
599.860192
600.442213
600.887109
601.254536
601.651991
601.916381
586.321090
587.127592
588.037341
588.767587
589.438976
590.458917
591.397790
592.089479
592.701274
593.658323
594.534430
595.161827
595.704848
596.585716
597.378020
597.913558
598.354057
599.115443
599.777384
600.170167
600.444235
600.993170
601.382021
583.421905
585.085640
586.434184
587.087876
587.383835
588.896431
590.068842
590.577598
590.757084
592.175178
593.265768
593.698198
593.801335
595.137829
596.143349
596.488484
596.498637
597.712316
598.593045
598.815674
598.696647
599.737985
600.440234
579.375247
582.800559
584.734409
585.163081
584.342903
587.093779
588.647624
588.838744
587.850785
590.474494
591.924049
592.023326
590.949107
593.482895
594.844547
594.862497
593.716945
596.110000
597.348013
597.263887
596.038389
598.275286
599.435092
580.535564
582.397295
583.947913
584.716700
585.086491
586.736683
588.016093
588.553253
588.736309
590.233125
591.383684
591.809319
591.891034
593.289352
594.344466
594.677311
594.664482
595.942255
596.879586
597.103702
596.984296
598.120916
598.909134
580.361188
581.737896
583.133657
584.050724
584.773935
586.149947
587.344371
588.043077
588.572788
589.769834
590.808913
591.375235
591.788546
592.876588
593.811588
594.274854
594.581494
595.553304
596.370039
596.715993
596.901816
597.734192
598.364923
578.290928
580.253579
581.907437
582.755335
583.188755
584.938755
586.306494
586.912396
587.150702
588.684959
589.867026
590.321202
590.431547
591.844943
592.914382
593.257400
593.252808
594.547702
595.494328
595.712536
595.583291
596.766922
597.588742
574.818866
578.500312
580.658589
581.240781
580.519207
583.491407
585.221358
585.536760
584.650816
587.347615
588.863878
589.016228
588.001436
590.562996
591.957963
591.991926
590.852676
593.292495
594.557162
594.455441
593.179088
595.548728
596.790699
576.690108
578.675056
580.363738
581.250804
581.725400
583.519452
584.928192
585.568826
585.837850
587.404741
588.618025
589.098938
589.232607
590.668443
591.758559
592.118878
592.126748
593.428102
594.375960
594.592183
594.463121
595.655744
596.485800
577.131047
578.561049
580.033221
581.030094
581.834157
583.302800
584.581310
585.346786
585.933540
587.198899
588.301398
588.919451
589.376858
590.510418
591.487505
591.985625
592.317431
593.300807
594.117031
594.453254
594.633646
595.493212
596.147240
575.613009
577.584137
579.269407
580.160134
580.641053
582.447070
583.858641
584.485331
584.732938
586.346563
587.597890
588.095467
588.233277
589.703946
590.824882
591.209625
591.234774
592.527601
593.459348
593.652577
593.498701
594.711741
595.556588
572.667182
576.309941
578.464979
579.059438
578.351927
581.356222
583.097742
583.385091
582.422832
585.246505
586.839516
587.017676
585.988168
588.633596
590.088097
590.168047
589.070248
591.485911
592.721150
592.574367
591.227825
593.662602
594.937575
574.947290
576.916831
578.599740
579.487469
579.964144
581.763806
583.167781
583.786719
584.027526
585.636355
586.883633
587.377463
587.512674
588.983513
590.105687
590.491498
590.516644
591.807666
592.737379
592.929257
592.774364
593.985483
594.828913
575.803799
577.229459
578.696293
579.687346
580.483415
581.938384
583.200550
583.949161
584.520900
585.777581
586.872227
587.481656
587.932228
589.068142
590.049753
590.551752
590.884899
591.863549
592.674894
593.008842
593.188348
594.042381
594.692284
574.711272
576.685331
578.364097
579.243028
579.707993
581.478306
582.859874
583.471799
583.713032
585.271440
586.474202
586.938715
587.054933
588.501770
589.603802
589.973974
589.988329
591.277919
592.216038
592.430447
592.305349
593.483056
594.303349
572.203468
575.860077
578.001912
578.573931
577.846366
580.779481
582.471134
582.744776
581.808108
584.507242
586.012584
586.137896
585.079582
587.674761
589.091088
589.141722
588.021417
590.432687
591.679874
591.577797
590.321844
592.653981
593.878399
575.016561
576.963452
578.599159
579.428679
579.841389
581.556782
582.887360
583.455339
583.656080
585.171040
586.333560
586.764237
586.851433
588.270706
589.348094
589.697540
589.694353
590.968526
591.894342
592.099548
591.965199
593.130106
593.941544
576.460954
577.822082
579.194525
580.084405
580.777051
582.117612
583.276417
583.942179
584.440651
585.605270
586.615486
587.158220
587.553780
588.633374
589.564754
590.026175
590.325688
591.273475
592.061432
592.381349
592.547351
593.368862
593.994970
576.055628
577.894537
579.412875
580.144983
580.475496
582.086138
583.329800
583.839540
583.999532
585.447597
586.557436
586.956437
587.021166
588.401751
589.445839
589.774455
589.754538
590.997056
591.892743
592.075404
591.919485
593.055282
593.845743
574.375554
577.763914
579.655542
580.038212
579.169339
581.874331
583.389184
583.557788
582.567033
585.111469
586.506315
586.575597
585.486948
587.993362
589.338914
589.354311
588.212530
590.552001
591.735844
591.594523
590.301445
592.564445
593.736169
577.947117
579.582518
580.887863
581.489330
581.728326
583.184496
584.306006
584.774232
584.919234
586.277991
587.319355
587.718976
587.799830
589.111946
590.099630
590.434295
590.432268
591.607354
592.443489
592.621540
592.463378
593.503233
594.207798
580.496200
581.277381
582.142671
582.815541
583.422385
584.376425
585.253012
585.889333
586.450535
587.354303
588.184823
588.777829
589.294581
590.151969
590.925088
591.444657
591.866411
592.597705
593.224951
593.584254
593.831658
594.369749
594.755065
581.700662
582.189286
582.860277
583.526166
584.205372
585.007052
585.790030
586.477576
587.144280
587.921262
588.676880
589.334612
589.966003
590.698658
591.395753
591.976702
592.509440
593.118571
593.670950
594.087651
594.432710
594.817315
595.076202
587.367010
587.846660
588.542080
589.270512
590.029405
590.885657
591.726043
592.482306
593.218779
594.035513
594.829658
595.533490
596.208871
596.953200
597.663687
598.272890
598.842183
599.467716
600.045200
600.501309
600.883893
601.267094
601.518542
586.161166
586.842967
587.690204
588.439767
589.169562
590.121645
591.024504
591.743869
592.416878
593.312130
594.159737
594.821619
595.430308
596.249854
597.011873
597.579199
598.083508
598.786887
599.422181
599.848588
600.184622
600.668507
601.011942
583.909158
585.067368
586.218291
586.966162
587.559918
588.759741
589.805726
590.426819
590.906783
592.023027
592.999214
593.554186
593.964447
594.997986
595.884511
596.344951
596.653976
597.574380
598.343736
598.683940
598.857214
599.593684
600.137516
581.409604
583.208952
584.682491
585.388762
585.705237
587.300234
588.528489
589.025594
589.173595
590.659410
591.799795
592.218091
592.288942
593.681551
594.726578
595.049665
595.022642
596.302423
597.237278
597.458527
597.327991
598.446348
599.216010
581.097550
582.426030
583.763456
584.630485
585.309465
586.634464
587.779909
588.435904
588.930791
590.113804
591.142562
591.696831
592.096770
593.180862
594.110498
594.565630
594.863332
595.836456
596.655795
597.004405
597.188160
598.005635
598.623670
580.492573
581.614788
582.884927
583.844038
584.689256
585.930205
587.054164
587.810687
588.463948
589.535027
590.512700
591.142789
591.683113
592.648127
593.522835
594.049969
594.483794
595.335364
596.094990
596.507109
596.817235
597.512904
598.048716
578.915709
580.314068
581.741465
582.691692
583.448059
584.861120
586.089726
586.816959
587.370317
588.585835
589.640271
590.218633
590.643084
591.746116
592.694440
593.167330
593.482369
594.466113
595.292418
595.644454
595.835894
596.679673
597.318961
577.021222
578.978828
580.644228
581.515989
581.979233
583.751168
585.140788
585.767367
586.024053
587.574033
588.769403
589.232073
589.348154
590.781874
591.868570
592.223633
592.227853
593.533652
594.489633
594.717787
594.599944
595.781817
596.603282
577.313075
578.733948
580.197416
581.189169
581.989587
583.448899
584.721562
585.487683
586.075120
587.321922
588.404845
589.008404
589.455529
590.580016
591.548725
592.039413
592.367276
593.357171
594.185225
594.537093
594.730376
595.580534
596.225473
577.262568
578.436751
579.785347
580.829988
581.763633
583.100029
584.313979
585.147773
585.867789
587.000867
588.034605
588.713693
589.298249
590.305521
591.220866
591.784426
592.245448
593.107459
593.867588
594.276589
594.589109
595.301589
595.852253
576.191759
577.618640
579.091102
580.091970
580.902169
582.378430
583.662895
584.431443
585.020577
586.295356
587.406345
588.029353
588.491071
589.636838
590.627327
591.137783
591.478992
592.463765
593.280365
593.619096
593.802462
594.657837
595.308485
574.771542
576.743667
578.430961
579.325059
579.810295
581.621116
583.038640
583.673886
583.931616
585.538845
586.785689
587.282356
587.422312
588.895613
590.021259
590.411915
590.442703
591.737683
592.674513
592.880427
592.743550
593.938717
594.771675
575.522909
576.948899
578.419621
579.417892
580.224394
581.695498
582.973943
583.736503
584.320253
585.590458
586.697566
587.317412
587.776957
588.921777
589.911873
590.421813
590.761576
591.743407
592.556615
592.892306
593.073355
593.927246
594.577169
575.926089
577.098564
578.443836
579.483586
580.410163
581.736029
582.937614
583.759217
584.468319
585.592202
586.618011
587.290430
587.870366
588.876284
589.791612
590.355065
590.813851
591.669121
592.421361
592.823439
593.130820
593.840119
594.389215
575.311884
576.730273
578.188915
579.173837
579.964449
581.407353
582.660963
583.408627
583.979524
585.212571
586.283249
586.875878
587.314959
588.438583
589.408664
589.901002
590.227165
591.204498
592.018327
592.358121
592.542619
593.387668
594.030107
574.361629
576.315684
577.974162
578.836558
579.287350
581.036640
582.401465
583.004479
583.239476
584.771378
585.950184
586.397297
586.500397
587.933873
589.022916
589.381186
589.385132
590.670252
591.604747
591.814950
591.683858
592.858528
593.676601
575.610706
577.003236
578.419672
579.354905
580.092263
581.479937
582.681824
583.383983
583.913468
585.105597
586.138999
586.699920
587.111059
588.207771
589.153459
589.624959
589.933252
590.894637
591.695252
592.024501
592.198823
593.032310
593.666852
576.563708
577.677283
578.931481
579.869252
580.689100
581.901381
582.997918
583.730801
584.360692
585.401481
586.352021
586.963235
587.490427
588.441994
589.307642
589.830105
590.254280
591.077305
591.803259
592.186005
592.474432
593.156712
593.686320
576.578548
577.895313
579.211562
580.050899
580.698325
581.989745
583.106709
583.743032
584.219222
585.360050
586.352648
586.887449
587.277225
588.338261
589.252327
589.704165
589.996277
590.927650
591.700316
592.011028
592.168011
592.969395
593.580097
576.352797
578.137342
579.584642
580.256670
580.534780
582.088459
583.283976
583.763543
583.900697
585.326826
586.420989
586.819943
586.887480
588.244205
589.267335
589.590901
589.569629
590.790015
591.666115
591.843222
591.682479
592.783253
593.545077
578.394631
579.535480
580.654734
581.360109
581.905222
583.054456
584.056192
584.643603
585.092740
586.156587
587.088442
587.617546
588.012096
589.016834
589.882031
590.333849
590.632966
591.508714
592.229061
592.529189
592.673629
593.392522
593.928378
580.309124
580.971022
581.781162
582.480553
583.152408
584.044432
584.891220
585.561606
586.189165
587.035037
587.840081
588.471231
589.056533
589.850989
590.591976
591.143436
591.628982
592.298418
592.895608
593.288392
593.598768
594.066086
594.401638
581.333377
581.791533
582.446585
583.120282
583.815752
584.606055
585.383395
586.082552
586.766805
587.534169
588.286068
588.956961
589.605986
590.326106
591.015372
591.605599
592.153265
592.749409
593.294465
593.720862
594.079923
594.447391
594.691131
586.822774
587.334552
588.048280
588.771496
589.516729
590.387169
591.235049
591.980467
592.701461
593.535530
594.342170
595.039869
595.702820
596.464658
597.186460
597.788244
598.344616
598.988648
599.579449
600.030743
600.402748
600.804941
601.072231
585.433834
586.237268
587.142059
587.866955
588.533111
589.549991
590.482863
591.164249
591.767336
592.733825
593.620177
594.251833
594.795885
595.685363
596.483208
597.017664
597.456123
598.231467
598.906714
599.306552
599.584012
600.140600
600.534317
582.540893
584.198468
585.538157
586.181936
586.466801
587.978270
589.141133
589.625876
589.775163
591.222471
592.333920
592.767536
592.859844
594.217003
595.231380
595.564843
595.552710
596.801442
597.707633
597.937260
597.814443
598.873566
599.586126
578.501317
581.915327
583.837156
584.250849
583.406977
586.167177
587.709669
587.856594
586.781854
589.490016
590.977468
591.070189
589.950337
592.539631
593.917744
593.906533
592.682291
595.167532
596.450008
596.369536
595.115759
597.396520
598.575544
579.659181
581.512161
583.053143
583.812786
584.172764
585.821770
587.091242
587.604140
587.756637
589.281877
590.452025
590.877194
590.947014
592.366958
593.432040
593.753902
593.719307
595.032809
595.996283
596.228239
596.105148
597.258085
598.055749
579.500079
580.862114
582.246244
583.158258
583.879491
585.250613
586.437018
587.124410
587.644367
588.848688
589.894612
590.460095
590.870145
591.970852
592.915393
593.379699
593.685635
594.673752
595.506364
595.863415
596.055824
596.890698
597.522388
577.478942
579.401248
581.032312
581.877526
582.318392
584.056767
585.414654
586.013886
586.248272
587.782360
588.963462
589.409465
589.508299
590.942200
592.027110
592.377146
592.377561
593.687036
594.648348
594.884968
594.775035
595.946067
596.759517
574.094120
577.675238
579.793244
580.376908
579.684865
582.626246
584.341573
584.652505
583.766366
586.458947
587.968193
588.100125
587.043790
589.654573
591.075336
591.118292
589.979292
592.440772
593.725088
593.654479
592.429555
594.753659
595.974811
575.868362
577.814972
579.484192
580.372781
580.859579
582.646967
584.052370
584.694416
584.965778
586.530195
587.737855
588.208049
588.329070
589.783585
590.889065
591.258083
591.271833
592.586522
593.550120
593.787633
593.680440
594.856500
595.674108
576.248811
577.669105
579.137268
580.138514
580.951197
582.424584
583.709509
584.484562
585.079903
586.341529
587.438057
588.051118
588.506427
589.646429
590.631431
591.136958
591.476420
592.469699
593.299921
593.655876
593.853510
594.700593
595.342791
574.700806
576.673579
578.362781
579.260890
579.751617
581.567921
582.993838
583.642239
583.913928
585.512242
586.750945
587.244303
587.384073
588.855051
589.979520
590.370996
590.405489
591.706849
592.655889
592.881992
592.767631
593.945643
594.765970
571.740237
575.391220
577.553764
578.157277
577.461140
580.478101
582.239708
582.564050
581.663105
584.436725
586.005131
586.178692
585.157390
587.795204
589.249638
589.336225
588.251667
590.671902
591.928529
591.838313
590.599597
592.930658
594.157821
574.029249
576.001740
577.689687
578.585493
579.072968
580.884976
582.306136
582.950156
583.217891
584.812037
586.047199
586.538038
586.676051
588.145231
589.267949
589.657668
589.689603
590.986665
591.930782
592.152117
592.034169
593.211201
594.031526
574.903808
576.324929
577.791638
578.788994
579.595764
581.060707
582.336298
583.103314
583.691700
584.944065
586.032869
586.640993
587.093342
588.229463
589.211047
589.713936
590.049213
591.032364
591.850756
592.194842
592.383071
593.229547
593.872788
573.845259
575.797960
577.467647
578.351836
578.831093
580.605904
581.997864
582.630307
582.895416
584.441967
585.635967
586.099097
586.217802
587.664503
588.764501
589.131814
589.143008
590.437407
591.378687
591.592609
591.463318
592.644885
593.467456
571.389299
574.989210
577.110713
577.689170
576.988181
579.912151
581.611181
581.914078
581.031651
583.689144
585.176701
585.299911
584.245912
586.839438
588.252049
588.296091
587.163662
589.586270
590.836397
590.727314
589.452769
591.802748
593.035501
574.142746
576.069229
577.696631
578.531239
578.957107
580.675781
582.015237
582.601560
582.825406
584.332350
585.491100
585.924664
586.016885
587.436701
588.512293
588.858846
588.852150
590.129823
591.056903
591.259443
591.119615
592.289682
593.104512
575.542096
576.901975
578.277008
579.173455
579.874932
581.223059
582.390512
583.066701
583.575936
584.747941
585.766515
586.319514
586.724385
587.804531
588.734858
589.196728
589.497820
590.446144
591.235407
591.557973
591.726395
592.545735
593.169940
575.101030
576.952347
578.482392
579.223496
579.561226
581.181456
582.432798
582.946584
583.108521
584.575707
585.705061
586.124578
586.209322
587.583890
588.624184
588.956271
588.944511
590.183136
591.080155
591.272966
591.131585
592.253549
593.034656
573.388126
576.807121
578.717949
579.110787
578.245650
580.963931
582.485837
582.651468
581.644691
584.227801
585.652822
585.754258
584.709888
587.188490
588.523956
588.546622
587.427777
589.749986
590.933390
590.812273
589.562648
591.783210
592.935298
576.984242
578.634581
579.953834
580.565292
580.811540
582.277370
583.405962
583.876788
584.022645
585.401841
586.464469
586.885791
586.987342
588.294144
589.278933
589.618116
589.625270
590.797117
591.635465
591.824918
591.682344
592.708223
593.402999
579.551303
580.339885
581.214618
581.896357
582.511291
583.473775
584.357886
585.000321
585.568114
586.484457
587.328915
587.935479
588.463186
589.322904
590.097272
590.620054
591.046130
591.778805
592.408970
592.774002
593.026828
593.561522
593.943321
580.764186
581.257665
581.936055
582.610009
583.297282
584.107084
584.897814
585.592670
586.267211
587.054163
587.820455
588.488223
589.127495
589.864194
590.563910
591.147732
591.683572
592.295078
592.850323
593.270649
593.618466
594.002494
594.260133
586.230184
586.796749
587.539547
588.255004
588.976199
589.875900
590.739293
591.470642
592.165053
593.030471
593.855687
594.542007
595.179959
595.972296
596.711095
597.299969
597.830232
598.504350
599.112442
599.552100
599.900157
600.333510
600.623830
584.472384
585.541699
586.552053
587.225717
587.734371
588.915779
589.913698
590.526927
590.962520
592.101031
593.059451
593.628665
594.010044
595.067980
595.934493
596.404039
596.678301
597.622200
598.368008
598.708568
598.832527
599.556911
600.040943
579.708951
582.944103
584.717599
585.081798
584.232761
586.889008
588.360244
588.517032
587.480448
590.117629
591.559230
591.680685
590.611578
593.136516
594.470931
594.487417
593.311107
595.729387
596.962210
596.897811
595.674264
597.866157
598.968742
566.019259
579.275504
582.637054
581.942910
572.756672
583.874184
586.571936
585.500490
575.755752
587.137290
589.842381
588.756899
579.125711
590.233340
592.800295
591.602509
581.859490
592.870275
595.356354
594.162710
584.815925
595.244681
597.760435
576.717959
580.193345
582.190697
582.663472
581.868330
584.686184
586.276356
586.449966
585.393876
588.131465
589.642975
589.743793
588.628972
591.240154
592.637662
592.631467
591.410280
593.916379
595.218513
595.145622
593.900410
596.210684
597.415794
578.033326
579.926397
581.520532
582.330518
582.737422
584.436920
585.754279
586.311339
586.505648
588.039626
589.219448
589.656778
589.742289
591.173670
592.252848
592.590406
592.574199
593.890470
594.858330
595.095932
594.982150
596.148096
596.956882
574.502231
578.065491
580.159809
580.719773
580.003830
582.917632
584.605034
584.889771
583.981600
586.662296
588.161938
588.283281
587.216415
589.821775
591.236921
591.272822
590.127761
592.589932
593.876681
593.808098
592.583199
594.903395
596.121208
561.441229
574.984668
578.566573
578.043094
568.982699
580.316920
583.211081
582.386524
573.309812
584.197359
586.846777
585.807773
576.390050
587.367612
589.964012
588.866876
579.504794
590.198095
592.639811
591.456216
582.189949
592.609166
595.159501
572.881544
576.471199
578.605420
579.209756
578.540463
581.505432
583.242733
583.572752
582.703548
585.413881
586.939168
587.084488
586.040030
588.665269
590.100868
590.156899
589.026984
591.493352
592.781989
592.714906
591.493433
593.818347
595.039803
574.751751
576.713270
578.397177
579.297619
579.794479
581.603882
583.026807
583.679117
583.957002
585.542907
586.769819
587.254998
587.388780
588.855590
589.974754
590.358970
590.386928
591.699208
592.660485
592.897592
592.790807
593.967485
594.785240
571.657656
575.308088
577.472476
578.080630
577.390404
580.411428
582.178166
582.509546
581.615163
584.388185
585.955122
586.128377
585.107377
587.744927
589.198864
589.285283
588.202353
590.628942
591.894420
591.814261
590.583477
592.912573
594.136722
558.817343
572.643725
576.303033
575.774821
566.521147
578.124105
581.094685
580.259147
570.964653
582.142204
584.886857
583.901563
574.545627
585.524793
588.153522
587.130550
578.018617
588.474445
590.856214
589.646109
580.344369
590.792013
593.350309
570.986335
574.636381
576.798953
577.404096
576.710197
579.727040
581.489723
581.817876
580.920807
583.690193
585.254135
585.425558
584.403259
587.038543
588.490003
588.574108
587.488216
589.909580
591.169126
591.083080
589.847748
592.176366
593.401027
573.404079
575.367847
577.049963
577.945442
578.435829
580.237127
581.652463
582.299903
582.574892
584.151207
585.370916
585.852862
585.985515
587.446595
588.560517
588.941426
588.965640
590.264556
591.210923
591.432406
591.311740
592.491334
593.312379
570.838689
574.447075
576.584593
577.184160
576.507899
579.460330
581.187588
581.516247
580.657657
583.338993
584.848512
584.990733
583.953094
586.561414
587.987317
588.043195
586.921217
589.352437
590.609885
590.507159
589.238203
591.592489
592.827854
558.631367
572.276926
575.875340
575.348970
566.288914
577.598613
580.481546
579.669910
570.698290
581.456781
584.072188
583.034366
573.677394
584.579543
587.157737
586.072849
576.805755
587.366450
589.750996
588.494799
579.007895
589.622057
592.212782
571.137084
574.718205
576.813039
577.363395
576.634435
579.529878
581.204047
581.486654
580.587484
583.229593
584.704869
584.819127
583.756649
586.337848
587.739234
587.774703
586.635250
589.049181
590.291806
590.177427
588.898017
591.240246
592.467549
574.052643
575.948285
577.536350
578.332946
578.723149
580.402053
581.706422
582.263647
582.463080
583.957578
585.108643
585.540441
585.632877
587.033532
588.094149
588.434990
588.427399
589.688604
590.603858
590.803916
590.665648
591.814744
592.615147
572.121529
575.607212
577.600512
578.060983
577.254508
580.041357
581.621881
581.824327
580.845426
583.467032
584.923946
585.039770
584.005159
586.508793
587.866054
587.895940
586.782400
589.128108
590.334355
590.224194
588.986041
591.236862
592.414642
560.808395
574.129287
577.495353
576.795173
567.646957
578.674921
581.362136
580.389774
571.166387
581.980403
584.563942
583.554646
574.456630
584.999898
587.465287
586.392464
577.363180
587.602099
589.891125
588.672501
579.521447
589.693562
592.147905
574.109316
577.349541
579.110492
579.449900
578.574247
581.183202
582.628627
582.798912
581.825899
584.336939
585.715751
585.845191
584.850365
587.263302
588.553361
588.601932
587.530081
589.786830
590.923331
590.821682
589.604590
591.734170
592.807653
578.560076
579.618434
580.603116
581.238155
581.700630
582.831191
583.786052
584.369921
584.783187
585.865637
586.781022
587.331063
587.706849
588.726871
589.567404
590.031720
590.306687
591.195824
591.890300
592.196684
592.299862
592.997336
593.466202
580.145901
580.696328
581.406969
582.076730
582.743768
583.586637
584.397291
585.083215
585.736104
586.555511
587.341717
588.000776
588.617968
589.384388
590.100976
590.673871
591.186413
591.826257
592.397605
592.806720
593.131390
593.545339
593.824848
585.903765
586.417211
587.134531
587.862687
588.613445
589.489290
590.342532
591.093618
591.820838
592.661658
593.475287
594.179839
594.848930
595.615805
596.341929
596.947571
597.507100
598.153228
598.745285
599.197397
599.570171
599.973358
600.241440
584.513036
585.318044
586.226764
586.957088
587.629151
588.651330
589.589277
590.276110
590.885414
591.858923
592.752718
593.391821
593.942457
594.836839
595.638801
596.177080
596.618633
597.395594
598.071421
598.471391
598.749077
599.306620
599.701312
581.616279
583.275172
584.619457
585.269656
585.561280
587.077850
588.245288
588.735084
588.890518
590.345293
591.464943
591.907064
592.006836
593.368547
594.386667
594.724002
594.715030
595.964562
596.870226
597.098847
596.975296
598.035409
598.749344
577.571368
580.986357
582.913040
583.334107
582.498077
585.263332
586.810104
586.961766
585.892963
588.608926
590.105193
590.207290
589.095803
591.689270
593.070949
593.063878
591.843135
594.328546
595.609754
595.527566
594.272502
596.554396
597.734934
578.718703
580.573901
582.120577
582.888315
583.256688
584.911915
586.186469
586.704445
586.862896
588.395618
589.574155
590.007940
590.085387
591.510416
592.580009
592.906389
592.875243
594.189635
595.152635
595.383557
595.259823
596.413621
597.212351
578.546005
579.911973
581.303506
582.224928
582.955556
584.334153
585.526563
586.219433
586.745285
587.956657
589.010170
589.583008
589.999666
591.106359
592.056729
592.526269
592.835863
593.825821
594.659296
595.016397
595.208909
596.044542
596.677000
576.511473
578.439458
580.079943
580.936267
581.387867
583.134628
584.499081
585.103938
585.344016
586.884968
588.073090
588.525333
588.629708
590.070279
591.162335
591.518373
591.522202
592.834252
593.798373
594.036206
593.927096
595.099022
595.913159
573.116391
576.704473
578.833352
579.429474
578.749369
581.699764
583.422131
583.738955
582.858529
585.558181
587.074304
587.211948
586.160603
588.778376
590.206698
590.256125
589.121257
591.585882
592.873808
592.805387
591.582021
593.907275
595.129088
574.886542
576.839714
578.519626
579.420734
579.919727
581.717042
583.130529
583.779539
584.057557
585.629233
586.843922
587.320275
587.446804
588.907424
590.019133
590.393890
590.412491
591.731319
592.698997
592.939991
592.835402
594.012834
594.830935
575.266318
576.692435
578.170541
579.183844
580.008653
581.492522
582.786456
583.569646
584.172761
585.442173
586.546323
587.166463
587.627833
588.772612
589.761838
590.271541
590.615454
591.613868
592.449764
592.811187
593.012919
593.861404
594.503647
573.719326
575.697297
577.395629
578.305210
578.807860
580.634648
582.070042
582.727495
583.008014
584.614879
585.862159
586.363907
586.510542
587.984802
589.111311
589.505165
589.543355
590.850743
591.807225
592.041058
591.932594
593.111538
593.931051
570.761102
574.416541
576.587069
577.201041
576.516255
579.543264
581.314530
581.648624
580.757465
583.540466
585.118463
585.301707
584.288273
586.928206
588.383170
588.470872
587.389245
589.815949
591.080934
590.999734
589.768143
592.099326
593.324974
573.054339
575.029842
576.723677
577.627800
578.124987
579.946801
581.378030
582.032379
582.310590
583.915104
585.160606
585.661329
585.806979
587.279150
588.403075
588.794325
588.829322
590.131943
591.083099
591.311802
591.199434
592.377322
593.196934
573.934469
575.356619
576.826448
577.829383
578.643821
580.118172
581.404273
582.182123
582.781635
584.045537
585.145658
585.764125
586.224304
587.364407
588.348337
588.853669
589.192272
590.179748
591.003094
591.352108
591.544046
592.391834
593.035206
572.881719
574.833144
576.503084
577.390183
577.875073
579.658957
581.061958
581.705608
581.982351
583.541885
584.748648
585.223319
585.350745
586.801893
587.904954
588.275484
588.290291
589.587956
590.532390
590.749272
590.622273
591.805195
592.628358
570.428450
574.025530
576.145766
576.725851
576.029565
578.962714
580.673084
580.987249
580.116541
582.788301
584.290033
584.426176
583.382190
585.980300
587.396292
587.444124
586.315713
588.741032
589.993385
589.886308
588.613359
590.964597
592.198042
573.176004
575.101517
576.729458
577.567096
577.998864
579.727027
581.077802
581.675684
581.911731
583.432764
584.605711
585.052242
585.154570
586.580124
587.659971
588.010871
588.008515
589.289414
590.219107
590.423987
590.285964
591.457043
592.272277
574.566455
575.928069
577.306699
578.208566
578.917632
580.276081
581.455157
582.143156
582.664779
583.850609
584.883219
585.449118
585.864231
586.950926
587.886275
588.353170
588.659268
589.611695
590.404567
590.730615
590.901630
591.721553
592.345552
574.117586
575.973193
577.509735
578.258350
578.604996
580.236669
581.500130
582.025726
582.199822
583.680900
584.824539
585.257381
585.352899
586.734153
587.779737
588.117478
588.111600
589.355105
590.256788
590.454629
590.317100
591.438821
592.218767
572.401574
575.826636
577.745806
578.147365
577.291749
580.022380
581.556753
581.733964
580.738795
583.335799
584.775162
584.890157
583.857001
586.341942
587.682632
587.711339
586.599043
588.926544
590.115333
590.000511
588.756035
590.975473
592.125623
576.002661
577.658595
578.986226
579.606993
579.863434
581.341236
582.481906
582.964158
583.121438
584.513383
585.589019
586.022551
586.134241
587.447734
588.438131
588.783377
588.796915
589.974345
590.818172
591.013417
590.875250
591.901151
592.594832
578.576912
579.370237
580.252746
580.943788
581.569064
582.542940
583.438581
584.092193
584.671080
585.598963
586.454876
587.072069
587.608760
588.475299
589.255538
589.784243
590.216338
590.954569
591.590000
591.960045
592.216559
592.752296
593.133963
579.794543
580.292264
580.977964
581.661042
582.358566
583.179393
583.981306
584.687126
585.372476
586.170261
586.947082
587.624547
588.272149
589.015627
589.721284
590.310901
590.852511
591.469467
592.029803
592.454718
592.805910
593.191450
593.449452
585.531398
586.014151
586.716526
587.455080
588.225421
589.092580
589.943611
590.711065
591.459888
592.290185
593.098502
593.816359
594.504285
595.258573
595.977626
596.594686
597.170522
597.800274
598.380289
598.838160
599.222551
599.608027
599.861144
584.323987
585.007998
585.862096
586.622618
587.364776
588.327195
589.239772
589.969663
590.654919
591.564453
592.427429
593.105009
593.727606
594.556446
595.326324
595.901510
596.412447
597.118751
597.754874
598.181424
598.518114
599.004398
599.349888
582.068866
583.226927
584.384439
585.145214
585.753791
586.962457
588.016285
588.646587
589.138357
590.270281
591.264030
591.838047
592.265514
593.306246
594.199044
594.667690
594.984267
595.904907
596.671955
597.009369
597.180981
597.920572
598.467388
579.561544
581.357563
582.837638
583.559605
583.895102
585.496907
586.731326
587.236362
587.395030
588.898015
590.058071
590.498789
590.591610
591.987835
593.037561
593.369850
593.352773
594.629548
595.559334
595.775296
595.640499
596.763530
597.537135
579.219979
580.550912
581.898813
582.783165
583.480833
584.817128
585.971492
586.636713
587.142913
588.341747
589.388659
589.962274
590.379804
591.472205
592.409605
592.874289
593.180318
594.153689
594.970333
595.315631
595.497310
596.317603
596.938422
578.581103
579.711581
580.997410
581.976879
582.842388
584.098188
585.233642
586.000536
586.665140
587.750866
588.744540
589.390177
589.944505
590.921290
591.807373
592.345558
592.787952
593.642488
594.402262
594.813580
595.123512
595.821115
596.358836
576.972390
578.384517
579.833122
580.807959
581.587857
583.017451
584.258499
584.996048
585.559772
586.789872
587.859163
588.450126
588.885743
590.003190
590.966243
591.452549
591.777845
592.765804
593.594158
593.947266
594.139776
594.985521
595.626460
575.052918
577.029201
578.720073
579.620107
580.110500
581.899233
583.301646
583.938434
584.204404
585.770317
586.980401
587.453812
587.578311
589.028679
590.131952
590.502100
590.518948
591.829141
592.788480
593.019587
592.904209
594.088538
594.911539
575.339546
576.776303
578.263961
579.283348
580.110317
581.589392
582.877703
583.657004
584.256872
585.518858
586.616241
587.231778
587.689306
588.826914
589.808751
590.311867
590.650859
591.648325
592.483278
592.841678
593.040097
593.892887
594.538728
575.290178
576.477566
577.848034
578.918820
579.878405
581.236095
582.468010
583.317958
584.053365
585.202097
586.251260
586.944839
587.541852
588.558133
589.481330
590.053018
590.523099
591.395570
592.167227
592.587932
592.909538
593.624017
594.173998
574.222320
575.660945
577.153505
578.179472
579.015566
580.512733
581.815960
582.602748
583.209804
584.501438
585.629918
586.271301
586.748857
587.898554
588.890707
589.404335
589.751960
590.750083
591.583295
591.940296
592.138722
592.993105
593.639808
572.806872
574.789521
576.494749
577.412380
577.923436
579.753185
581.189347
581.844315
582.122349
583.747660
585.014287
585.533607
585.694765
587.166171
588.288340
588.678212
588.712247
590.023082
590.979866
591.209039
591.093873
592.282411
593.108103
573.568468
575.001207
576.484907
577.501535
578.329317
579.819999
581.118312
581.901509
582.506337
583.797068
584.925397
585.566994
586.044287
587.192180
588.181755
588.692777
589.037433
590.031652
590.860802
591.214111
591.409540
592.262351
592.908693
573.985613
575.159538
576.511075
577.562716
578.505708
579.851027
581.073496
581.916286
582.647151
583.794474
584.843820
585.538582
586.135886
587.148182
588.065985
588.633035
589.097966
589.962000
590.724637
591.137514
591.453246
592.164505
592.713260
573.388341
574.800863
576.258150
577.248468
578.050798
579.513151
580.788472
581.557139
582.149645
583.410348
584.508757
585.127504
585.587591
586.717696
587.690509
588.187923
588.521221
589.504227
590.323857
590.669466
590.858528
591.706438
592.350223
572.450506
574.391371
576.043328
576.907252
577.366469
579.136518
580.523845
581.146993
581.401632
582.966091
584.177065
584.654861
584.784463
586.222028
587.313153
587.677708
587.690486
588.979003
589.916738
590.130384
590.002026
591.179812
591.999725
573.680924
575.068341
576.483956
577.424439
578.173394
579.581324
580.805866
581.529804
582.081954
583.304070
584.368162
584.957833
585.392040
586.497789
587.449249
587.928415
588.245455
589.212344
590.017647
590.351572
590.529655
591.365375
592.000853
574.610182
575.727230
576.988793
577.937411
578.772471
580.006396
581.126472
581.882298
582.536063
583.605363
584.585327
585.223968
585.772956
586.736146
587.610079
588.141832
588.575971
589.406809
590.140124
590.530821
590.825571
591.508413
592.037005
574.604353
575.932341
577.263369
578.117812
578.782312
580.098392
581.240447
581.899704
582.398922
583.568913
584.591834
585.155361
585.568601
586.640747
587.563384
588.025982
588.330282
589.270917
590.053556
590.377025
590.545159
591.343211
591.949411
574.367899
576.170279
577.637244
578.326241
578.620666
580.202658
581.424702
581.926309
582.083946
583.540826
584.666432
585.095821
585.189979
586.554837
587.585502
587.920823
587.914074
589.143743
590.031484
590.225985
590.083315
591.174652
591.928329
576.425760
577.580662
578.718531
579.442531
580.007072
581.181774
582.208429
582.818047
583.288781
584.379277
585.338560
585.893766
586.310188
587.326155
588.200790
588.664290
588.976610
589.863087
590.595093
590.909536
591.066239
591.782271
592.313700
578.359434
579.031938
579.858544
580.576749
581.269122
582.184369
583.054385
583.746735
584.395890
585.264962
586.093227
586.746029
587.349505
588.156632
588.908405
589.471259
589.968790
590.649224
591.257346
591.661320
591.980300
592.448967
592.783500
579.395334
579.862475
580.532652
581.224811
581.940797
582.753247
583.552889
584.273652
584.979093
585.767883
586.540686
587.230844
587.896288
588.629346
589.329853
589.931250
590.490267
591.097255
591.652723
592.088859
592.455213
592.825611
593.069869
584.961581
585.479966
586.207948
586.951041
587.718048
588.608127
589.475916
590.242834
590.984779
591.834751
592.656455
593.370875
594.049339
594.820075
595.549799
596.161082
596.724757
597.366974
597.953048
598.400998
598.771654
599.173264
599.440577
583.569467
584.377924
585.298039
586.046584
586.738970
587.773993
588.726749
589.433558
590.063177
591.042147
591.942156
592.594751
593.160609
594.053664
594.856770
595.404677
595.856501
596.621439
597.284029
597.676754
597.951702
598.505658
598.898412
580.674498
582.330423
583.686619
584.363093
584.688190
586.209082
587.389977
587.910419
588.105642
589.549627
590.669214
591.135618
591.273281
592.612282
593.623392
593.982530
594.009335
595.218082
596.091997
596.307938
596.183306
597.233752
597.942688
576.637210
580.032627
581.970395
582.429879
581.659995
584.401465
585.956513
586.154933
585.175916
587.833117
589.318004
589.463376
588.452550
590.961957
592.321032
592.357148
591.245246
593.614461
594.836472
594.737866
593.492916
595.750931
596.921795
577.723912
579.582813
581.148476
581.947938
582.353588
584.016180
585.305957
585.854936
586.052847
587.576051
588.756904
589.216934
589.333535
590.736024
591.798873
592.147683
592.152674
593.425232
594.354784
594.571081
594.445128
595.590431
596.385283
577.482071
578.872655
580.295064
581.247110
582.005308
583.403432
584.614444
585.327837
585.873468
587.093917
588.158491
588.749328
589.184623
590.289249
591.240741
591.721591
592.043060
593.017489
593.832748
594.176455
594.361348
595.198124
595.832869
575.350515
577.342137
579.034610
579.925902
580.401246
582.174553
583.559560
584.178886
584.429195
585.988682
587.194807
587.666549
587.789835
589.228701
590.322529
590.688221
590.702943
592.000792
592.947859
593.166495
593.038310
594.225854
595.051046
571.820958
575.552502
577.760629
578.395249
577.729451
580.717271
582.462173
582.787920
581.904051
584.635996
586.177509
586.341324
585.323938
587.925764
589.352023
589.414277
588.305794
590.741007
592.005736
591.906609
590.632602
593.007388
594.252555
573.702430
575.720071
577.452385
578.387489
578.908537
580.730945
582.162048
582.820769
583.105230
584.697789
585.933642
586.430502
586.575502
588.034687
589.146765
589.527890
589.555661
590.865350
591.821703
592.047283
591.926056
593.122766
593.954263
574.153805
575.607671
577.117372
578.158253
579.005597
580.506858
581.812583
582.602424
583.211961
584.500852
585.626367
586.266293
586.742869
587.888273
588.875877
589.385579
589.730731
590.730130
591.564350
591.920069
592.116875
592.977158
593.628479
572.642100
574.634598
576.354486
577.288290
577.814352
579.650309
581.089588
581.744479
582.020272
583.657537
584.935016
585.464214
585.634392
587.100703
588.217704
588.603124
588.633653
589.951062
590.912144
591.140513
591.021967
592.221818
593.054065
569.700835
573.365824
575.553231
576.190904
575.536852
578.559606
580.326300
580.644629
579.717709
582.563192
584.186156
584.409741
583.445437
586.052682
587.486946
587.556482
586.448260
588.903470
590.178632
590.084722
588.814161
591.196927
592.445337
572.002263
573.984405
575.690104
576.609976
577.124350
578.952067
580.385374
581.035770
581.309066
582.946953
584.226162
584.757237
584.928369
586.392993
587.507215
587.890169
587.918213
589.232449
590.190708
590.416815
590.295997
591.493921
592.325722
572.886528
574.312966
575.789766
576.800592
577.623537
579.109462
580.403635
581.183433
581.786371
583.078681
584.209617
584.855201
585.335668
586.476587
587.457730
587.963166
588.304784
589.297012
590.124978
590.477229
590.671974
591.526973
592.175082
571.836048
573.789760
575.461762
576.347347
576.828421
578.632755
580.048309
580.688702
580.955814
582.561721
583.810791
584.320856
584.479218
585.926517
587.024926
587.401191
587.428047
588.723234
589.668659
589.891435
589.772878
590.955784
591.778865
569.384228
572.982577
575.101386
575.669463
574.943392
577.921249
579.649709
579.946031
579.016199
581.786760
583.351623
583.536876
582.550078
585.121399
586.527068
586.586407
585.488388
587.894015
589.142026
589.043362
587.788729
590.129040
591.357992
572.133170
574.061169
575.690922
576.526285
576.954056
578.704692
580.070795
580.668178
580.895986
582.462215
583.675762
584.155624
584.286283
585.709638
586.789301
587.148968
587.160865
588.440131
589.371640
589.583902
589.455407
590.624738
591.438244
573.524285
574.890932
576.275423
577.181826
577.896797
579.272876
580.468347
581.167072
581.698464
582.907771
583.964237
584.550742
584.981873
586.074428
587.014414
587.488476
587.803332
588.761738
589.561145
589.895557
590.074501
590.895057
591.518330
573.073621
574.938892
576.484626
577.239091
577.590799
579.245196
580.529367
581.071456
581.260635
582.757069
583.916083
584.362794
584.469499
585.858100
586.909682
587.253497
587.254065
588.507941
589.419934
589.629625
589.504148
590.623006
591.400296
571.353482
574.796942
576.727985
577.132401
576.268621
579.037341
580.598424
580.795420
579.818390
582.425622
583.875943
584.001507
582.977476
585.469661
586.816325
586.849542
585.739204
588.082835
589.285463
589.187686
587.967795
590.172240
591.315651
574.978395
576.644697
577.983003
578.611676
578.874865
580.375275
581.536589
582.036013
582.208156
583.611096
584.696774
585.139578
585.259490
586.580105
587.576942
587.928262
587.948133
589.136804
589.991765
590.199132
590.073000
591.096431
591.787782
577.571035
578.371084
579.263227
579.964651
580.601456
581.591602
582.503431
583.171631
583.763373
584.702075
585.567596
586.193453
586.737924
587.611521
588.398508
588.934101
589.373732
590.120947
590.765348
591.144181
591.408031
591.945879
592.327947
578.798309
579.301552
579.996343
580.690394
581.400325
582.235396
583.051602
583.770720
584.468018
585.276300
586.062454
586.748296
587.403476
588.153969
588.866467
589.463163
590.012406
590.637553
591.205970
591.638422
591.995690
592.384536
592.643907
584.344449
584.921705
585.686574
586.431862
587.185141
588.112652
589.003922
589.764828
590.486809
591.369709
592.210889
592.916138
593.572315
594.372527
595.118843
595.718642
596.257637
596.925947
597.525197
597.959140
598.304893
598.736623
599.026394
582.581281
583.657943
584.692012
585.402169
585.952189
587.157160
588.182938
588.833615
589.309391
590.455752
591.426237
592.021745
592.435474
593.488280
594.357029
594.845622
595.143993
596.063424
596.786670
597.116414
597.237963
597.956573
598.437990
577.826978
581.048296
582.845746
583.265113
582.499714
585.146006
586.639438
586.858359
585.926132
588.512112
589.949339
590.123643
589.165038
591.608883
592.924012
592.989829
591.927911
594.225994
595.394329
595.310394
594.095798
596.263156
597.356295
564.242315
577.369274
580.746085
580.146662
571.271434
582.160444
584.855789
583.903472
574.625868
585.597183
588.251194
587.286990
578.223558
588.795201
591.281662
590.212400
581.122726
591.470325
593.799409
592.583753
583.341593
593.644878
596.134755
574.734337
578.208001
580.241709
580.779474
580.075086
582.888983
584.505075
584.742066
583.790340
586.478941
587.989382
588.145685
587.143132
589.673331
591.052150
591.096590
589.990736
592.375210
593.610622
593.515461
592.277590
594.565708
595.763247
575.908732
577.851411
579.504925
580.373744
580.834962
582.571554
583.924638
584.520779
584.754106
586.302860
587.502351
587.972855
588.096803
589.520570
590.602055
590.962273
590.974536
592.260094
593.197992
593.414855
593.288901
594.459834
595.273919
572.152355
575.877314
578.076636
578.701974
578.025298
580.997122
582.725688
583.036994
582.140864
584.863312
586.397017
586.554960
585.532247
588.124980
589.543073
589.599829
588.487044
590.915178
592.173638
592.070079
590.792619
593.163693
594.406465
558.460420
572.656587
576.429061
575.974344
566.878266
578.348446
581.293327
580.479148
571.324087
582.344078
585.048580
584.067817
574.807098
585.660576
588.244931
587.184077
577.977238
588.514432
590.904844
589.645592
580.092692
590.801042
593.417397
570.489091
574.241697
576.481095
577.148871
576.515862
579.536825
581.310838
581.659687
580.795754
583.552152
585.116568
585.299726
584.298306
586.911581
588.347851
588.419457
587.319568
589.761728
591.031865
590.936699
589.666886
592.049254
593.299691
572.535840
574.553158
576.297281
577.250594
577.791844
579.636934
581.085410
581.752639
582.041479
583.665348
584.930073
585.449746
585.612672
587.079127
588.196827
588.583165
588.615749
589.933440
590.896173
591.126307
591.009428
592.212527
593.048045
569.507436
573.186130
575.392485
576.049304
575.412223
578.447762
580.224625
580.551195
579.630379
582.478456
584.102613
584.326987
583.363649
585.971680
587.406975
587.477634
586.371598
588.831677
590.112034
590.022071
588.754864
591.143231
592.395474
556.696158
570.541871
574.235737
573.761796
564.631804
576.168091
579.125925
578.243221
568.697601
580.176850
583.024792
582.129956
573.012211
583.782690
586.356990
585.288536
576.020478
586.641737
589.057419
587.807131
578.247202
588.979228
591.601941
568.879343
572.543687
574.731487
575.370610
574.718893
577.744642
579.514408
579.835372
578.911316
581.761200
583.388646
583.616328
582.655006
585.261266
586.693618
586.761982
585.654059
588.111514
589.390091
589.299301
588.031110
590.417445
591.668952
571.304657
573.278656
574.977310
575.891209
576.400525
578.228426
579.663314
580.316939
580.594832
582.227446
583.502539
584.032142
584.202981
585.663033
586.773184
587.155901
587.187385
588.497880
589.456288
589.686871
589.572641
590.768176
591.598843
568.743444
572.358657
574.503827
575.101828
574.406860
577.417081
579.174270
579.493510
578.584554
581.383671
582.976271
583.184629
582.216260
584.801431
586.218826
586.288469
585.201012
587.619072
588.879516
588.791785
587.546942
589.896883
591.131795
556.539076
570.189732
573.788265
573.226763
563.965354
575.512017
578.446408
577.569420
568.174610
579.429249
582.197946
581.269148
572.165418
582.866530
585.411859
584.359534
575.255190
585.675739
588.043643
586.811533
577.419608
587.956676
590.533442
569.048588
572.637051
574.739268
575.286799
574.538659
577.495276
579.203773
579.481611
578.535087
581.293337
582.849340
583.027171
582.031208
584.592147
585.990739
586.044183
584.942385
587.343955
588.590453
588.493234
587.239826
589.574515
590.798613
571.966388
573.874426
575.477544
576.286359
576.688900
578.406008
579.744062
580.322778
580.538628
582.079727
583.275167
583.744657
583.867490
585.277300
586.346016
586.699633
586.708792
587.981585
588.910983
589.128946
589.008606
590.159397
590.959388
570.028463
573.539432
575.554457
576.027876
575.224353
578.065730
579.689044
579.924424
578.976100
581.625796
583.111480
583.253271
582.239588
584.756493
586.124100
586.163532
585.058345
587.427075
588.655178
588.570662
587.364670
589.603930
590.776337
558.669119
572.068227
575.463878
574.762445
565.510849
576.702949
579.452594
578.521199
569.346923
580.167097
582.770475
581.781553
572.700930
583.257408
585.732653
584.663561
575.608722
585.906564
588.227272
587.051289
578.023036
588.093507
590.527672
572.059401
575.325786
577.110509
577.465953
576.595870
579.258481
580.745983
580.950029
580.007341
582.538618
583.937040
584.084696
583.105734
585.531805
586.833097
586.891354
585.827625
588.108821
589.268299
589.192431
588.007121
590.125605
591.194110
576.553540
577.626541
578.631857
579.288771
579.774173
580.937801
581.924540
582.536849
582.975321
584.078949
585.013308
585.580369
585.971182
587.004422
587.857200
588.333771
588.622242
589.528939
590.241381
590.565571
590.684384
591.386244
591.856484
578.160248
578.722391
579.452216
580.144856
580.837140
581.708429
582.547204
583.259125
583.935387
584.775430
585.580029
586.255491
586.887314
587.666992
588.396240
588.982129
589.508899
590.164609
590.752049
591.176343
591.513496
591.934581
592.217299
583.993648
584.524552
585.273281
586.040366
586.831298
587.743595
588.631314
589.415478
590.171522
591.032475
591.863334
592.585904
593.271745
594.048731
594.783721
595.399328
595.965916
596.609125
597.195263
597.643536
598.015562
598.419400
598.688433
582.581068
583.404245
584.348051
585.123269
585.841718
586.900476
587.874573
588.600045
589.244652
590.234276
591.143077
591.803801
592.377224
593.276361
594.084782
594.637497
595.092567
595.857565
596.518957
596.911018
597.186898
597.743252
598.138019
579.650924
581.325412
582.710233
583.417838
583.772601
585.319529
586.524030
587.065691
587.277726
588.731390
589.858947
590.333455
590.479143
591.823684
592.840152
593.205217
593.236358
594.443392
595.313935
595.527646
595.403280
596.456487
597.167968
575.574266
578.992025
580.963046
581.457897
580.721297
583.490913
585.071733
585.294025
584.334383
587.000065
588.491675
588.644875
587.642506
590.156592
591.521010
591.564270
590.458365
592.824334
594.041558
593.939923
592.695039
594.956364
596.130330
576.627296
578.509497
580.110304
580.946887
581.387185
583.080164
584.397061
584.969824
585.186503
586.720216
587.908462
588.375558
588.499309
589.907154
590.975663
591.330862
591.340859
592.612743
593.540067
593.755123
593.630425
594.779648
595.577918
576.351539
577.767194
579.226809
580.217151
581.010649
582.440701
583.679515
584.415853
584.979337
586.212122
587.285230
587.882688
588.324134
589.434637
590.391978
590.878383
591.204360
592.181077
592.997701
593.342973
593.530955
594.372591
595.011163
574.184698
576.205494
577.938802
578.869673
579.380494
581.186818
582.600042
583.241461
583.508817
585.081782
586.297297
586.775423
586.904304
588.349370
589.449201
589.820127
589.839591
591.142144
592.093718
592.316523
592.193238
593.386867
594.216535
570.631067
574.395366
576.646342
577.320509
576.689272
579.710294
581.483118
581.829797
580.961789
583.707593
585.258937
585.428941
584.416719
587.024934
588.457443
588.525036
587.421946
589.863776
591.135484
591.042698
589.775186
592.157262
593.407581
572.518767
574.564003
576.334448
577.306407
577.860515
579.713918
581.171054
581.849369
582.148758
583.754070
584.999155
585.501806
585.651625
587.116958
588.235275
588.621872
588.655718
589.973671
590.939114
591.173058
591.059832
592.264713
593.101820
572.985994
574.461658
576.003490
577.077267
577.955189
579.484748
580.814260
581.622206
582.245596
583.545916
584.679645
585.324591
585.805410
586.956716
587.950394
588.465387
588.816968
589.826295
590.671755
591.037726
591.243777
592.113074
592.770588
571.486844
573.497535
575.245090
576.208118
576.762056
578.624037
580.085256
580.756879
581.045499
582.693287
583.978175
584.511458
584.685048
586.157374
587.280405
587.670513
587.707209
589.036475
590.011154
590.251427
590.142862
591.352665
592.192114
568.553110
572.234397
574.446636
575.110671
574.482099
577.529146
579.316505
579.650610
578.735925
581.591758
583.222137
583.449542
582.488172
585.101906
586.542296
586.615927
585.513362
587.982207
589.272939
589.192401
587.932808
590.326302
591.582312
570.859477
572.856634
574.585196
575.529319
576.067304
577.917931
579.371024
580.036666
580.322114
581.971097
583.259143
583.795708
583.971042
585.441938
586.562172
586.949710
586.984417
588.311995
589.285995
589.526414
589.417875
590.626695
591.465489
571.744832
573.186003
574.684704
575.718210
576.563208
578.071318
579.384907
580.179546
580.794621
582.099561
583.241847
583.895366
584.381432
585.528592
586.515747
587.026006
587.374770
588.380114
589.223916
589.591207
589.799151
590.664997
591.319557
570.691962
572.661448
574.355512
575.262598
575.764234
577.590934
579.026139
579.680827
579.959493
581.580073
582.843533
583.363679
583.527371
584.980926
586.086463
586.467114
586.500667
587.809424
588.771440
589.010144
588.905625
590.099323
590.928438
568.240660
571.856150
573.997589
574.586491
573.879838
576.880788
578.629460
578.939860
578.021154
580.808079
582.389152
582.585769
581.604838
584.182181
585.594330
585.656879
584.564385
586.984059
588.249248
588.166949
586.926717
589.277638
590.512450
571.002015
572.946021
574.597978
575.454707
575.902809
577.675814
579.062013
579.674573
579.915103
581.496660
582.724948
583.215711
583.353565
584.782553
585.866418
586.228749
586.246030
587.537955
588.485407
588.713038
588.598113
589.778078
590.597682
572.410287
573.792146
575.198615
576.127062
576.863190
578.261166
579.476758
580.191819
580.737028
581.960002
583.028817
583.624658
584.062362
585.159760
586.102785
586.578802
586.898458
587.868319
588.682472
589.031096
589.222680
590.053877
590.683534
571.977414
573.858302
575.426378
576.203176
576.576115
578.252257
579.556834
580.116088
580.319580
581.828039
582.997161
583.451556
583.563934
584.956398
586.009675
586.353974
586.357943
587.622982
588.549480
588.772653
588.659030
589.788666
590.572696
570.279124
573.738557
575.691765
576.117978
575.274712
578.064658
579.645878
579.860093
578.897319
581.515029
582.973737
583.105740
582.086668
584.582053
585.929700
585.962416
584.854285
587.209325
588.426425
588.341493
587.132634
589.347794
590.498037
573.935167
575.615041
576.973085
577.621967
577.904557
579.424558
580.604290
581.119474
581.304535
582.717317
583.810699
584.259382
584.383919
585.707982
586.706698
587.059034
587.082432
588.281325
589.149244
589.368509
589.252796
590.285837
590.983244
576.557893
577.368834
578.277812
578.997497
579.652317
580.660214
581.588501
582.270817
582.874200
583.822217
584.695136
585.326769
585.875976
586.753590
587.543771
588.082392
588.527107
589.283593
589.939360
590.329088
590.602666
591.148907
591.536088
577.803283
578.315861
579.025686
579.736710
580.463702
581.315368
582.146821
582.879067
583.587285
584.404528
585.197924
585.889567
586.549652
587.304569
588.021102
588.622037
589.177245
589.811244
590.390142
590.832868
591.199386
591.595898
591.859807
583.606950
584.116801
584.862700
585.650030
586.468119
587.379337
588.269877
589.071506
589.848272
590.699566
591.524961
592.258092
592.960154
593.726618
594.456196
595.082032
595.663861
596.295305
596.875037
597.333080
597.720176
598.110987
598.368463
582.350886
583.068340
583.973667
584.789371
585.584183
586.593834
587.549181
588.317035
589.033235
589.962243
590.840620
591.533195
592.170569
593.010902
593.791445
594.376987
594.895395
595.600540
596.232858
596.656818
596.994936
597.487343
597.838313
580.011315
581.214878
582.437105
583.264169
583.934323
585.194425
586.296207
586.972096
587.502448
588.648611
589.653577
590.242424
590.687070
591.736603
592.639941
593.123036
593.452400
594.364865
595.121090
595.451074
595.621882
596.369191
596.923521
577.411390
579.266113
580.823763
581.622871
582.030200
583.685628
584.972436
585.531498
585.740967
587.248651
588.414611
588.870448
588.985261
590.384692
591.444155
591.796163
591.802075
593.060505
593.973040
594.178311
594.041381
595.174144
595.957200
577.007162
578.395089
579.822476
580.785763
581.555081
582.951907
584.161388
584.876777
585.424514
586.639442
587.697318
588.283920
588.716897
589.818058
590.766894
591.246910
591.566966
592.534469
593.342822
593.682668
593.865581
594.696373
595.326902
576.299938
577.490826
578.859896
579.919444
580.856130
582.176884
583.368829
584.181559
584.881752
585.991116
587.000681
587.658203
588.224197
589.212827
590.111281
590.661112
591.113148
591.971535
592.733226
593.146313
593.461957
594.171697
594.719633
574.605536
576.093658
577.636356
578.693851
579.543708
581.042356
582.341573
583.121875
583.717478
584.975777
586.064329
586.666569
587.111941
588.242964
589.219121
589.715507
590.049664
591.047758
591.885838
592.246533
592.448507
593.309184
593.961901
572.614779
574.687610
576.482354
577.465235
578.021302
579.882526
581.343810
582.020117
582.313456
583.910586
585.142139
585.626294
585.758933
587.224138
588.341514
588.721662
588.748354
590.072992
591.047580
591.290674
591.187745
592.389897
593.226376
572.937413
574.446830
576.023412
577.119967
578.012092
579.556443
580.898575
581.715201
582.342183
583.631311
584.748147
585.373690
585.839045
586.990408
587.986024
588.499310
588.849477
589.864903
590.719488
591.094393
591.308826
592.180735
592.840428
572.937416
574.177623
575.620291
576.759583
577.780442
579.196555
580.476916
581.361557
582.122778
583.294893
584.360621
585.062305
585.665826
586.695192
587.631623
588.212735
588.694328
589.588680
590.384795
590.826387
591.167143
591.902173
592.466562
571.899192
573.381301
574.935654
576.022278
576.914326
578.465348
579.813275
580.632023
581.262907
582.575866
583.718773
584.365194
584.846105
586.010183
587.015839
587.536447
587.893241
588.919308
589.783226
590.165106
590.384899
591.262139
591.924820
570.498040
572.520585
574.281875
575.254097
575.815972
577.696584
579.175285
579.860349
580.161019
581.807370
583.088128
583.610490
583.771378
585.260428
586.396896
586.790671
586.828856
588.175186
589.168727
589.426033
589.333838
590.547422
591.390340
571.272315
572.741375
574.276478
575.343320
576.218305
577.756815
579.095953
579.908507
580.536142
581.849644
582.995345
583.644846
584.127205
585.289708
586.292080
586.809218
587.163398
588.188547
589.052930
589.435782
589.656392
590.533803
591.196348
571.691948
572.901666
574.302436
575.400704
576.387305
577.779319
579.042264
579.913766
580.667534
581.841541
582.914069
583.623131
584.230405
585.255767
586.184792
586.758696
587.235302
588.128115
588.925125
589.368880
589.711695
590.446782
591.010352
571.082918
572.536186
574.044160
575.077633
575.918475
577.429982
578.747580
579.543319
580.156450
581.450498
582.579717
583.218460
583.691526
584.834149
585.816536
586.318127
586.660625
587.674502
588.530897
588.909704
589.128085
589.999286
590.656808
570.136060
572.125390
573.831010
574.735286
575.226755
577.051484
578.483865
579.132218
579.402788
581.008325
582.256097
582.757368
582.901826
584.350957
585.449379
585.813792
585.829954
587.153664
588.131170
588.379706
588.282417
589.482243
590.315318
571.399701
572.828678
574.295701
575.279367
576.066569
577.523754
578.791424
579.544060
580.118700
581.375398
582.471504
583.082799
583.531169
584.648066
585.606002
586.086363
586.410051
587.405880
588.246460
588.612112
588.818155
589.676792
590.326325
572.368434
573.523266
574.835142
575.829670
576.706888
577.987251
579.149473
579.937393
580.617763
581.715618
582.721082
583.377617
583.938946
584.911811
585.790801
586.323530
586.764578
587.620541
588.385409
588.804477
589.124348
589.830541
590.374103
572.394883
573.763157
575.146471
576.048192
576.755580
578.117914
579.302808
579.996685
580.524721
581.718370
582.761239
583.338938
583.762559
584.842349
585.767280
586.227081
586.534200
587.500752
588.314911
588.664572
588.855192
589.677751
590.300393
572.197036
574.044014
575.564486
576.299868
576.635303
578.263308
579.528248
580.065608
580.253923
581.729304
582.870468
583.311344
583.414764
584.785506
585.816494
586.145249
586.135352
587.395022
588.315664
588.534630
588.411419
589.528459
590.299528
574.330150
575.519993
576.703850
577.470612
578.074398
579.290531
580.355704
580.997305
581.494297
582.603714
583.577880
584.143762
584.568610
585.591392
586.468889
586.931125
587.246879
588.156984
588.916913
589.254169
589.430313
590.168096
590.714203
576.337582
577.035828
577.899858
578.656219
579.385152
580.337004
581.240666
581.961166
582.633376
583.520926
584.363836
585.027549
585.639909
586.455056
587.212812
587.780201
588.286442
588.986314
589.617707
590.042763
590.380543
590.867183
591.213301
577.417309
577.905338
578.607893
579.335157
580.085703
580.931888
581.762299
582.509074
583.236029
584.042674
584.829892
585.531248
586.206098
586.947944
587.656270
588.265326
588.835503
589.460297
590.036699
590.492821
590.877284
591.263588
591.517667
583.050894
583.610316
584.397407
585.199349
586.020201
586.960664
587.871623
588.671800
589.439073
590.309312
591.146662
591.871890
592.560619
593.345401
594.087606
594.706355
595.275066
595.923680
596.515207
596.966648
597.343266
597.757083
598.034461
581.564609
582.431557
583.426755
584.242639
584.993346
586.085122
587.086657
587.829938
588.486600
589.484579
590.398026
591.056980
591.629103
592.539449
593.358016
593.913121
594.368583
595.141014
595.808991
596.202082
596.480316
597.051576
597.459299
578.495252
580.251321
581.713657
582.471480
582.860843
584.450200
585.690325
586.254632
586.484138
587.940563
589.067403
589.529759
589.662032
591.028250
592.062000
592.428016
592.455264
593.674858
594.554553
594.763953
594.633962
595.714377
596.448434
574.252755
577.817048
579.894781
580.448130
579.745675
582.568699
584.193757
584.447090
583.525348
586.174003
587.655754
587.783434
586.742744
589.301391
590.692618
590.735431
589.618925
592.005889
593.235742
593.123226
591.854348
594.165236
595.372607
575.344478
577.319314
579.010241
579.905570
580.386461
582.129197
583.487793
584.086169
584.321867
585.859788
587.046088
587.497045
587.603938
589.034363
590.121714
590.477718
590.484081
591.772752
592.714370
592.928867
592.801688
593.981370
594.804902
575.076916
576.563551
578.102418
579.149331
579.984626
581.463534
582.742634
583.501509
584.078448
585.323473
586.399733
586.986458
587.418161
588.544034
589.515658
590.002760
590.327743
591.322771
592.158996
592.514884
592.713468
593.575487
594.231823
572.859094
574.962179
576.779579
577.764424
578.311115
580.173136
581.630439
582.292454
582.569576
584.160083
585.380896
585.844832
585.957649
587.424507
588.540617
588.909043
588.922393
590.253793
591.236375
591.482346
591.384174
592.588315
593.430008
569.231646
573.113015
575.458877
576.182348
575.570668
578.663464
580.486462
580.851508
579.986759
582.755564
584.313179
584.460255
583.409713
586.061123
587.517514
587.578092
586.453157
588.944796
590.261063
590.206291
588.995739
591.360634
592.614698
571.183709
573.306575
575.155470
576.176786
576.763781
578.671626
580.171985
580.869606
581.176597
582.797344
584.046019
584.531776
584.662614
586.150512
587.287978
587.674342
587.704790
589.056127
590.058287
590.321388
590.237730
591.453491
592.302018
571.697497
573.230343
574.837447
575.957349
576.870709
578.447940
579.817629
580.647587
581.282662
582.590440
583.721300
584.347688
584.811940
585.981734
586.994815
587.514204
587.869322
588.907343
589.785731
590.177273
590.406143
591.293428
591.965313
570.200545
572.266971
574.076392
575.079754
575.662893
577.576926
579.083060
579.783130
580.092612
581.734708
583.004649
583.504083
583.642133
585.149237
586.301949
586.697151
586.733378
588.099397
589.113009
589.383450
589.304324
590.527608
591.380466
567.252751
570.995771
573.270753
573.968272
573.353711
576.466777
578.307524
578.680978
577.816373
580.634892
582.234715
582.405853
581.358968
584.055254
585.542004
585.617544
584.496789
587.023040
588.363928
588.324326
587.120831
589.504032
590.767447
569.578977
571.630664
573.418863
574.400632
574.965101
576.865789
578.362867
579.056510
579.362481
581.004973
582.277857
582.780663
582.920220
584.425031
585.573270
585.963507
585.996004
587.361779
588.377070
588.649304
588.571712
589.796201
590.649454
570.467805
571.964072
573.523709
574.598310
575.474047
577.025926
578.377567
579.193805
579.820693
581.130054
582.268164
582.902891
583.371496
584.535026
585.537517
586.045634
586.392491
587.431527
588.313572
588.708409
588.939964
589.830281
590.503042
569.371609
571.417282
573.183870
574.133498
574.662129
576.537210
578.012871
578.688730
578.979938
580.605758
581.868151
582.370020
582.512293
583.984487
585.101553
585.466611
585.479108
586.838178
587.848297
588.115891
588.034112
589.257261
590.107746
566.852843
570.588110
572.818296
573.448876
572.756551
575.819842
577.615355
577.950804
577.056805
579.838010
581.415177
581.586223
580.562843
583.177807
584.602390
584.629332
583.463971
585.982984
587.314474
587.263756
586.046310
588.428948
589.688095
569.698703
571.720356
573.446831
574.347513
574.822923
576.642585
578.067283
578.699874
578.953261
580.542338
581.773097
582.249938
582.369280
583.813529
584.902640
585.243478
585.234627
586.573813
587.566849
587.819676
587.724061
588.934751
589.778204
571.169601
572.610859
574.082742
575.056089
575.824640
577.260792
578.508475
579.241024
579.797012
581.030256
582.104595
582.694145
583.123723
584.226871
585.169852
585.630109
585.937095
586.935007
587.781372
588.148155
588.354496
589.216381
589.870419
570.753063
572.700301
574.337352
575.160730
575.568040
577.278135
578.612493
579.189338
579.406777
580.922132
582.096204
582.545912
582.653128
584.047709
585.095914
585.417463
585.398720
586.696487
587.654685
587.888119
587.777677
588.947499
589.762583
569.059070
572.607125
574.636332
575.110747
574.307538
577.122383
578.731071
578.965605
578.031229
580.640300
582.099764
582.226863
581.206439
583.699071
585.037383
585.034992
583.872696
586.288678
587.544362
587.460453
586.228696
588.508168
589.698955
572.827941
574.563750
575.979358
576.667594
576.979700
578.527241
579.731313
580.261591
580.459494
581.877593
582.975285
583.420986
583.542021
584.867273
585.861267
586.193801
586.196551
587.423668
588.317448
588.543169
588.427482
589.496085
590.220915
575.557217
576.401038
577.349495
578.100311
578.779743
579.811469
580.759628
581.454354
582.066521
583.022315
583.900539
584.532042
585.079964
585.959481
586.748582
587.279686
587.719609
588.490488
589.163112
589.562541
589.844712
590.411443
590.814891
576.862871
577.397821
578.137550
578.875092
579.624388
580.496879
581.345450
582.089103
582.805428
583.630128
584.428753
585.121856
585.782329
586.539310
587.256541
587.855504
588.411496
589.055678
589.647632
590.100928
590.477960
590.889079
591.164002
582.507866
583.145446
583.987212
584.797865
585.605785
586.588515
587.525113
588.314539
589.055899
589.959011
590.814991
591.524419
592.184298
593.001602
593.763355
594.367655
594.908504
595.588659
596.198999
596.636687
596.988755
597.442181
597.751016
580.574287
581.751821
582.893599
583.678894
584.284445
585.557715
586.639126
587.319308
587.813377
588.980926
589.965368
590.554350
590.959295
592.040459
592.932946
593.422237
593.715324
594.654200
595.393085
595.719776
595.839009
596.594101
597.107899
575.465441
578.907913
580.879970
581.389021
580.672184
583.416730
584.987783
585.241501
584.340131
586.934442
588.379567
588.519760
587.508224
590.021905
591.382664
591.440346
590.352477
592.692072
593.886855
593.781651
592.530163
594.778792
595.934476
561.253349
574.977699
578.621343
578.122617
569.265035
580.304082
583.103428
582.207365
573.107275
583.941509
586.579932
585.537151
576.253119
587.058798
589.627272
588.538762
579.373171
589.815247
592.185711
590.919577
581.501397
592.034358
594.627768
572.110903
575.832185
578.068566
578.712522
578.067003
580.994831
582.701113
582.977010
582.057267
584.758713
586.276469
586.390590
585.327348
587.930965
589.359677
589.394475
588.261342
590.696544
591.968764
591.857825
590.587643
592.965453
594.233197
573.351894
575.465784
577.292240
578.266083
578.795765
580.637656
582.074667
582.704449
582.951951
584.535489
585.751595
586.195716
586.288657
587.755941
588.873761
589.227487
589.225008
590.556234
591.537253
591.764534
591.648071
592.871845
593.734973
569.446253
573.392192
575.784621
576.507161
575.874083
578.978938
580.804005
581.141031
580.241860
583.018650
584.577542
584.697085
583.614252
586.279332
587.743852
587.783336
586.631151
589.139435
590.467624
590.397998
589.169638
591.563526
592.846545
555.410472
570.053585
574.065533
573.688163
564.519089
576.239448
579.306845
578.506710
569.306254
580.421212
583.160165
582.107291
572.627787
583.710775
586.372524
585.271736
575.901370
586.652448
589.154530
587.969183
578.682012
589.205617
591.838355
567.761449
571.726874
574.149475
574.906230
574.311262
577.463041
579.332101
579.704502
578.834237
581.641496
583.227888
583.367908
582.301635
584.988711
586.475562
586.533231
585.398337
587.929020
589.279513
589.229322
588.017059
590.423065
591.712990
569.946429
572.108313
574.000618
575.040123
575.637355
577.586259
579.118739
579.818558
580.119074
581.769333
583.040333
583.519511
583.637697
585.155033
586.317902
586.702985
586.727183
588.110479
589.141513
589.410232
589.328101
590.577664
591.456243
566.894062
570.726784
573.080856
573.808788
573.203097
576.362958
578.237726
578.608956
577.729182
580.567568
582.175579
582.322579
581.247400
583.968776
585.476431
585.541700
584.403881
586.959912
588.325921
588.283039
587.071280
589.490203
590.786492
553.998093
568.041721
571.896073
571.468212
562.265259
574.027992
577.114462
576.309161
567.020959
578.269882
581.058615
580.010143
570.424794
581.660426
584.370425
583.276980
573.841435
584.700070
587.240070
586.067942
576.754541
587.332663
589.981269
566.279328
570.094745
572.425219
573.129755
572.504072
575.650127
577.515566
577.880062
576.996472
579.835397
581.446687
581.597517
580.524134
583.242343
584.744297
584.803255
583.660702
586.217067
587.585503
587.544803
586.334814
588.755716
590.052926
568.741718
570.854923
572.691707
573.680770
574.236375
576.160072
577.674428
578.359726
578.650691
580.303699
581.583288
582.072729
582.197581
583.704953
584.853347
585.222828
585.234345
586.621982
587.659156
587.931645
587.851522
589.106923
589.988123
566.047895
569.873173
572.187842
572.859726
572.191418
575.318975
577.165481
577.513702
576.619418
579.440068
581.045004
581.208512
580.170363
582.822569
584.277694
584.301234
583.125230
585.684668
587.051406
587.004845
585.785126
588.211328
589.508551
553.489006
567.615912
571.441424
570.941472
561.608602
573.373757
576.423857
575.586033
566.297116
577.484309
580.256843
579.250957
569.919646
580.841663
583.442129
582.273996
572.713796
583.638525
586.180977
584.992641
575.624705
586.244632
588.897211
566.386332
570.187171
572.461765
573.085346
572.364468
575.435366
577.230013
577.535267
576.604309
579.387972
580.961991
581.102523
580.043335
582.665100
584.089295
584.086521
582.887818
585.425695
586.774033
586.711879
585.477975
587.891285
589.181345
569.473026
571.528242
573.276730
574.167296
574.620495
576.422223
577.829369
578.433152
578.659892
580.231993
581.448255
581.899911
581.996646
583.431402
584.510670
584.827715
584.798119
586.139409
587.137457
587.380583
587.275895
588.500491
589.361987
567.527489
571.219718
573.394766
573.952070
573.202991
576.121678
577.812656
578.072198
577.144159
579.814820
581.321012
581.444537
580.407809
582.944574
584.316015
584.300023
583.117449
585.584270
586.886663
586.807756
585.577295
587.927912
589.181601
556.034581
569.767219
573.356011
572.742740
563.595875
574.809413
577.624480
576.726373
567.683965
578.411307
581.023025
580.011377
570.933961
581.481450
583.953783
582.783206
573.423686
584.041237
586.471119
585.266588
576.031194
586.393326
588.947757
569.798309
573.221407
575.141265
575.567352
574.744117
577.470389
579.014289
579.239250
578.316340
580.863630
582.279462
582.412700
581.415388
583.857651
585.161619
585.170855
584.035353
586.404752
587.626906
587.551182
586.337152
588.556125
589.696568
574.568818
575.721525
576.812757
577.527346
578.054824
579.269613
580.298615
580.930874
581.381552
582.505515
583.454736
584.018278
584.401867
585.445403
586.301909
586.761509
587.034584
587.976428
588.725307
589.063801
589.192520
589.941807
590.450525
576.320662
576.932112
577.723604
578.466297
579.199237
580.112475
580.985714
581.717931
582.407900
583.264765
584.081646
584.758926
585.390070
586.176698
586.910171
587.491952
588.018853
588.696390
589.310223
589.753018
590.108243
590.559935
590.866666
582.348197
582.961693
583.802166
584.630658
585.465465
586.436295
587.369542
588.170291
588.932234
589.818459
590.667372
591.385589
592.064695
592.864560
593.619365
594.232616
594.792541
595.455757
596.059564
596.507069
596.879881
597.317529
597.618069
580.662954
581.643218
582.730114
583.570338
584.317404
585.465497
586.505259
587.235734
587.864321
588.901110
589.839692
590.476308
591.014967
591.964032
592.810415
593.346541
593.770724
594.580803
595.275382
595.650850
595.904467
596.528647
596.985199
577.167862
579.195158
580.834998
581.599769
581.920596
583.644753
584.964434
585.478970
585.607308
587.175822
588.365064
588.764535
588.787881
590.267939
591.369936
591.680122
591.603868
592.934392
593.879103
594.033257
593.808681
595.026751
595.871966
572.419217
576.496131
578.851223
579.375201
578.472866
581.573530
583.335117
583.486024
582.325470
585.224334
586.821689
586.830273
585.539931
588.352761
589.868386
589.802977
588.447087
591.082299
592.431468
592.210646
590.712106
593.308569
594.705264
573.819548
576.099022
577.995657
578.905380
579.317023
581.209056
582.657568
583.201997
583.328738
584.987906
586.242659
586.623219
586.611400
588.164626
589.327443
589.622041
589.517304
590.927684
591.943592
592.100100
591.874176
593.206118
594.154950
573.695727
575.400091
577.107348
578.187023
579.000757
580.582059
581.930010
582.658080
583.174535
584.493168
585.616273
586.155836
586.517607
587.717082
588.741089
589.188827
589.451018
590.521919
591.413273
591.737397
591.887850
592.850055
593.598166
571.247676
573.670423
575.703568
576.703559
577.177995
579.197361
580.750573
581.358732
581.524358
583.239780
584.531914
584.923874
584.914251
586.506467
587.700553
588.006446
587.907413
589.367446
590.432698
590.628048
590.436633
591.793465
592.760087
567.207476
571.638423
574.284828
574.980351
574.159738
577.549948
579.522558
579.784388
578.673917
581.701973
583.380740
583.403855
582.094348
585.007434
586.593736
586.542648
585.173050
587.928288
589.380172
589.229337
587.798795
590.451753
591.896978
569.558499
572.000052
574.062843
575.097025
575.610085
577.675443
579.272419
579.916456
580.111966
581.857211
583.175851
583.588126
583.595997
585.209580
586.425122
586.749408
586.668502
588.151092
589.239290
589.454898
589.280210
590.649585
591.623275
570.282971
572.032057
573.804008
574.951482
575.839121
577.520401
578.961432
579.761025
580.334655
581.715694
582.891401
583.466870
583.858187
585.102979
586.170323
586.651182
586.944995
588.065028
589.006365
589.373181
589.558850
590.548099
591.312136
568.607630
570.978909
572.990250
573.999007
574.503945
576.574114
578.176934
578.823559
579.020921
580.785826
582.122289
582.543936
582.555713
584.190329
585.423005
585.756713
585.681499
587.181000
588.283037
588.507332
588.337806
589.716028
590.694953
565.284341
569.548951
572.103220
572.760090
571.929296
575.337771
577.328198
577.598452
576.486700
579.562477
581.277963
581.317869
580.005797
582.967898
584.587304
584.551598
583.185384
585.980069
587.461293
587.328378
585.906066
588.580177
590.036485
567.992495
570.347260
572.335166
573.320393
573.805326
575.861254
577.454261
578.093983
578.287554
580.052799
581.392365
581.817633
581.830872
583.462369
584.689226
585.016586
584.936904
586.436457
587.540701
587.767200
587.599593
588.979834
589.959845
569.068937
570.776507
5
