# Supplementary material for: A computational model of spatio-temporal cardiac intracellular calcium handling with realistic structure and spatial flux distribution from sarcoplasmic reticulum and t-tubule reconstructions
Source: PLoS Comput Biol. 2017 Aug 31;13(8):e1005714. doi: 10.1371/journal.pcbi.1005714 (PMC5597258; doi:10.1371/journal.pcbi.1005714)
Supplement: S1 Code — Code provided in C/C++ and includes the structural datasets used in this study. Documentation is provided on use of and updating the code. Updates may also be available on Michael Colman’s website, http://www.physicsoftheheart.com and github repository: https://github.com/michaelcolman/CODE---PLOS-Comp-Biol-2017-Model-SR. (ZIP) [file pcbi.1005714.s001.zip › PLOS_SR_Clean/Spatial_diff_out/Ca_1D_output_0020.dat]

0.099211
0.095832
0.084387
0.083676
0.091493
0.091478
0.083540
0.083919
0.093162
0.093104
0.083657
0.082760
0.088801
0.088826
0.082870
0.084067
0.094381
0.094506
0.084579
0.084420
0.093765
0.093535
0.083115
0.157851
0.138443
0.094897
0.091556
0.119113
0.119041
0.091145
0.092851
0.126288
0.126035
0.091899
0.087844
0.107083
0.107178
0.088246
0.093628
0.131420
0.131956
0.095575
0.094873
0.128997
0.128166
0.091707
0.405392
0.330468
0.151370
0.137903
0.267793
0.267433
0.135952
0.141849
0.283504
0.282508
0.137952
0.122531
0.233413
0.233794
0.123965
0.143525
0.291514
0.293458
0.150984
0.148728
0.287564
0.284270
0.135352
0.415870
0.337624
0.153155
0.138773
0.270142
0.269767
0.136746
0.143190
0.288298
0.287310
0.139326
0.123430
0.236273
0.236631
0.124772
0.144526
0.295019
0.297002
0.152115
0.149983
0.291681
0.288313
0.136394
0.199034
0.167961
0.102025
0.095631
0.131047
0.130931
0.094960
0.098640
0.147655
0.147453
0.097902
0.092257
0.121190
0.121199
0.092313
0.098227
0.148020
0.148668
0.100530
0.100297
0.147877
0.146767
0.096038
0.211968
0.176463
0.103819
0.093135
0.120201
0.120069
0.092352
0.099590
0.152538
0.152760
0.100357
0.094899
0.129297
0.128958
0.093585
0.095092
0.136535
0.136878
0.096333
0.098082
0.144335
0.143492
0.094742
0.446986
0.357337
0.159215
0.126216
0.232733
0.232240
0.123593
0.145761
0.297267
0.298271
0.149683
0.136605
0.266068
0.264780
0.131715
0.132271
0.267793
0.268486
0.134906
0.141030
0.284806
0.282521
0.131328
0.447943
0.358003
0.159509
0.126641
0.234083
0.233524
0.123760
0.145061
0.294402
0.295384
0.148905
0.136554
0.266659
0.265403
0.131802
0.132017
0.266742
0.267395
0.134509
0.140627
0.283746
0.281487
0.130991
0.215446
0.178866
0.104898
0.094858
0.125399
0.125006
0.093065
0.097079
0.141460
0.141623
0.097633
0.094759
0.131705
0.131482
0.093954
0.094157
0.132544
0.132733
0.094858
0.096624
0.140348
0.139602
0.093511
0.210085
0.175959
0.106132
0.102985
0.151024
0.149886
0.098627
0.090419
0.111196
0.110909
0.089088
0.092286
0.130144
0.130534
0.093798
0.094536
0.133900
0.133986
0.094841
0.094902
0.134297
0.133509
0.091513
0.436830
0.353540
0.166434
0.161752
0.305670
0.301803
0.146188
0.112266
0.190238
0.188924
0.107031
0.123748
0.260821
0.262719
0.131146
0.133554
0.269640
0.269776
0.134049
0.132865
0.266331
0.263760
0.121612
0.433972
0.351732
0.166124
0.162361
0.307982
0.304102
0.146794
0.112211
0.189516
0.188181
0.106874
0.123850
0.261437
0.263361
0.131330
0.133622
0.269730
0.269848
0.134051
0.132808
0.266100
0.263530
0.121549
0.199719
0.169473
0.105112
0.105196
0.160048
0.158871
0.100818
0.090098
0.108326
0.107948
0.088348
0.092690
0.132549
0.133033
0.094511
0.094803
0.134259
0.134276
0.094846
0.094682
0.133353
0.132563
0.091253
0.184042
0.158589
0.101265
0.102255
0.154821
0.154390
0.100517
0.095093
0.129113
0.128870
0.094094
0.096392
0.140516
0.140608
0.096772
0.095158
0.133832
0.133771
0.094902
0.095756
0.136895
0.136127
0.092486
0.395576
0.325182
0.150663
0.151627
0.301085
0.300559
0.149045
0.139896
0.273484
0.272990
0.137909
0.142024
0.285081
0.284920
0.141421
0.135723
0.270360
0.270083
0.134608
0.137383
0.274738
0.272347
0.127008
0.393836
0.323983
0.150182
0.150909
0.299064
0.298627
0.148641
0.140448
0.276064
0.275651
0.138774
0.142812
0.287044
0.286852
0.142086
0.136177
0.271433
0.271106
0.134880
0.137391
0.274500
0.272088
0.126931
0.177700
0.154258
0.099571
0.099677
0.147219
0.147125
0.099127
0.097187
0.139060
0.139092
0.097245
0.099294
0.147824
0.147804
0.099209
0.096843
0.137952
0.137702
0.095931
0.095777
0.135933
0.135090
0.092192
0.178416
0.154454
0.098709
0.095850
0.135011
0.135006
0.095635
0.097533
0.142991
0.143538
0.099526
0.103058
0.157111
0.157258
0.103585
0.101283
0.148659
0.147981
0.098817
0.094704
0.129881
0.128830
0.090161
0.392460
0.321573
0.145399
0.133840
0.263501
0.263491
0.133217
0.141108
0.284577
0.286445
0.148121
0.156872
0.304086
0.304582
0.158811
0.154190
0.297818
0.295711
0.146256
0.132498
0.256856
0.253319
0.117253
0.384739
0.316126
0.143926
0.132502
0.259092
0.259090
0.131920
0.139870
0.280627
0.282476
0.146823
0.155377
0.299430
0.299925
0.157315
0.152898
0.293933
0.291864
0.145092
0.131431
0.253282
0.249830
0.116453
0.147079
0.130853
0.092431
0.089790
0.114783
0.114804
0.089753
0.091999
0.124611
0.125119
0.093901
0.096768
0.135919
0.136068
0.097308
0.095724
0.130515
0.129941
0.093597
0.089703
0.112952
0.112203
0.086417
0.094344
0.091993
0.083103
0.082624
0.088922
0.088927
0.082583
0.083003
0.090777
0.090875
0.083396
0.083944
0.093014
0.093044
0.084061
0.083758
0.091970
0.091867
0.083335
0.082606
0.088582
0.088406
0.081457
0.081478
0.081189
0.079848
0.079769
0.080699
0.080703
0.079770
0.079847
0.081057
0.081077
0.079943
0.080042
0.081496
0.081504
0.080074
0.080022
0.081291
0.081275
0.079933
0.079806
0.080670
0.080639
0.079576
0.157829
0.138430
0.094899
0.091568
0.119159
0.119086
0.091152
0.092841
0.126235
0.125981
0.091887
0.087846
0.107107
0.107204
0.088256
0.093643
0.131468
0.132002
0.095580
0.094853
0.128901
0.128070
0.091681
0.434075
0.339854
0.154939
0.137321
0.259722
0.259265
0.135007
0.142660
0.281241
0.279936
0.137528
0.117502
0.212532
0.213046
0.119578
0.145284
0.295424
0.297986
0.155402
0.152290
0.289028
0.285393
0.140268
1.172882
0.926732
0.389177
0.340872
0.752513
0.750707
0.331360
0.346719
0.768842
0.764900
0.329756
0.281530
0.685014
0.686566
0.287760
0.345194
0.768504
0.775560
0.374893
0.369193
0.768967
0.757828
0.327772
1.218163
0.957932
0.398945
0.345845
0.764066
0.762165
0.335837
0.353869
0.789217
0.785313
0.337048
0.286700
0.699392
0.700828
0.292444
0.350593
0.783985
0.791232
0.380994
0.375942
0.786878
0.775428
0.333719
0.616956
0.467794
0.191172
0.155591
0.311507
0.310770
0.151784
0.170308
0.370276
0.369203
0.165951
0.137216
0.276971
0.277028
0.137531
0.166281
0.365368
0.368549
0.178772
0.178306
0.368823
0.363977
0.162599
0.640911
0.484674
0.196717
0.141808
0.273134
0.272282
0.137446
0.172576
0.379275
0.380373
0.176950
0.151591
0.306242
0.304470
0.144477
0.153056
0.337413
0.339218
0.159916
0.168159
0.361350
0.357657
0.157063
1.235089
0.966961
0.406583
0.299963
0.694924
0.692398
0.287195
0.352200
0.783198
0.787049
0.368942
0.336875
0.760475
0.755579
0.317033
0.320108
0.767900
0.770757
0.331751
0.348692
0.788264
0.780269
0.320498
1.238464
0.969469
0.408109
0.302310
0.700428
0.697533
0.288120
0.348654
0.772166
0.775933
0.365049
0.336708
0.762988
0.758265
0.317572
0.318810
0.763857
0.766511
0.329696
0.346688
0.784365
0.776470
0.318755
0.653946
0.494361
0.202763
0.151248
0.295342
0.293064
0.141472
0.158640
0.331695
0.332537
0.161903
0.151412
0.317513
0.316361
0.146783
0.147942
0.321024
0.322030
0.151859
0.160298
0.345526
0.342230
0.150290
0.647694
0.492679
0.211723
0.188869
0.366017
0.360224
0.164866
0.124129
0.225188
0.223539
0.117196
0.137315
0.311206
0.313456
0.146119
0.149695
0.324357
0.324799
0.151353
0.152063
0.328242
0.324504
0.139960
1.242074
0.981893
0.442488
0.408973
0.788623
0.773756
0.343134
0.229648
0.567193
0.561194
0.205496
0.279870
0.746407
0.754798
0.316225
0.322942
0.763178
0.763712
0.325112
0.322134
0.760775
0.750838
0.284669
1.232480
0.975626
0.441086
0.411886
0.796952
0.782053
0.346081
0.229318
0.563949
0.557815
0.204600
0.280450
0.748864
0.757377
0.317220
0.323329
0.763610
0.764050
0.325135
0.321817
0.759766
0.749821
0.284289
0.611005
0.468846
0.206406
0.200795
0.401515
0.395586
0.176667
0.122403
0.212061
0.209902
0.113414
0.139634
0.321490
0.324213
0.150088
0.151187
0.326142
0.326212
0.151449
0.150789
0.323937
0.320161
0.138447
0.576312
0.441929
0.189285
0.189085
0.394209
0.391878
0.179567
0.151963
0.298570
0.297295
0.146627
0.159019
0.344820
0.345304
0.160773
0.153557
0.326531
0.326175
0.152109
0.155676
0.332876
0.329355
0.144517
1.210315
0.954817
0.398010
0.385660
0.815914
0.813400
0.373331
0.346856
0.767169
0.765215
0.338683
0.351017
0.786158
0.785661
0.348885
0.334429
0.773990
0.772817
0.329537
0.334973
0.764685
0.755887
0.302619
1.203569
0.949975
0.395461
0.382169
0.808942
0.806875
0.371518
0.349914
0.777982
0.776427
0.343352
0.354962
0.793294
0.792638
0.352196
0.336812
0.778188
0.776758
0.330947
0.335008
0.763751
0.754845
0.302189
0.550442
0.423439
0.179578
0.175360
0.366238
0.365642
0.172305
0.164123
0.344728
0.344885
0.164498
0.174315
0.373100
0.372993
0.173795
0.162838
0.343572
0.342222
0.157704
0.155709
0.328764
0.324831
0.142842
0.550388
0.422167
0.174488
0.157603
0.333074
0.332933
0.156410
0.164743
0.354035
0.356688
0.175295
0.189551
0.391345
0.391987
0.192127
0.182805
0.369866
0.366583
0.169792
0.151021
0.311910
0.306636
0.132378
1.186043
0.933223
0.374405
0.329567
0.759193
0.758738
0.325559
0.346319
0.779483
0.786076
0.372795
0.390130
0.786306
0.787918
0.396775
0.388875
0.798961
0.791613
0.359253
0.322437
0.741995
0.727850
0.266645
1.149583
0.907762
0.366140
0.322124
0.739103
0.738706
0.318413
0.339703
0.762020
0.768535
0.365913
0.382560
0.767209
0.768820
0.389211
0.382114
0.781997
0.774822
0.353113
0.316521
0.725246
0.711507
0.261892
0.401860
0.316175
0.143908
0.129208
0.245048
0.245082
0.128937
0.139365
0.276479
0.278932
0.149109
0.160327
0.305911
0.306565
0.162949
0.157091
0.294264
0.291529
0.146191
0.128417
0.237590
0.233760
0.114601
0.136864
0.123290
0.090632
0.088400
0.109953
0.109971
0.088363
0.090249
0.117961
0.118381
0.091836
0.094198
0.126955
0.127078
0.094648
0.093349
0.122717
0.122247
0.091580
0.088322
0.108443
0.107816
0.085503
0.085951
0.084690
0.080766
0.080493
0.083063
0.083069
0.080500
0.080767
0.084319
0.084377
0.081024
0.081378
0.085886
0.085905
0.081453
0.081256
0.085095
0.085038
0.080990
0.080533
0.082888
0.082807
0.080072
0.405169
0.330339
0.151379
0.138025
0.268247
0.267876
0.136036
0.141737
0.282999
0.282000
0.137826
0.122560
0.233666
0.234068
0.124073
0.143686
0.291960
0.293877
0.151035
0.148504
0.286663
0.283362
0.135073
1.172292
0.926386
0.389189
0.341290
0.753819
0.751979
0.331656
0.346333
0.767479
0.763529
0.329333
0.281656
0.685795
0.687413
0.288134
0.345705
0.769671
0.776646
0.375097
0.368486
0.766534
0.755374
0.326873
3.119661
2.596115
1.101771
1.019372
2.392818
2.387420
0.992040
0.997303
2.294318
2.286355
0.966671
0.930565
2.488387
2.491125
0.937428
0.969498
2.128799
2.141173
1.013012
1.009462
2.182431
2.155295
0.893069
3.233691
2.679326
1.135445
1.040210
2.435165
2.429404
1.011011
1.022912
2.351329
2.343581
0.993179
0.953000
2.539542
2.541842
0.958079
0.990593
2.176911
2.189773
1.035897
1.034063
2.235088
2.207085
0.915183
1.671992
1.299264
0.529588
0.430950
0.976155
0.973104
0.414977
0.457946
1.040618
1.037650
0.444975
0.380073
0.942979
0.942890
0.379793
0.440384
1.019676
1.028477
0.476882
0.477461
1.031156
1.016218
0.422816
1.658759
1.288594
0.529623
0.397113
0.938182
0.934692
0.379329
0.453437
1.028297
1.031327
0.466741
0.416075
0.974943
0.970038
0.396313
0.421624
1.022679
1.028333
0.444352
0.459271
1.037980
1.025554
0.415182
3.017706
2.490107
1.108108
0.985483
2.562970
2.555594
0.950275
0.985991
2.156304
2.164138
1.017575
1.016359
2.492303
2.484248
0.993340
1.002686
2.511419
2.517382
1.023167
1.028803
2.377801
2.354401
0.922753
3.022925
2.494546
1.112500
0.992395
2.572375
2.563724
0.952131
0.975572
2.133551
2.141172
1.006244
1.015513
2.497455
2.490030
0.995061
0.999241
2.504449
2.509765
1.017162
1.023157
2.371264
2.348089
0.917777
1.673510
1.301543
0.546729
0.424463
0.965569
0.957088
0.386413
0.407785
0.935950
0.938196
0.418106
0.413755
0.995950
0.993536
0.404549
0.408041
1.002200
1.005264
0.420465
0.436741
1.018346
1.006735
0.394953
1.686158
1.317655
0.574894
0.495520
0.992332
0.974915
0.417672
0.322552
0.829512
0.824118
0.301175
0.369036
0.983884
0.991728
0.403827
0.411017
1.000588
1.002030
0.416762
0.420228
1.009248
0.995844
0.370493
3.090172
2.564958
1.171998
1.065435
2.072429
2.041132
0.935480
0.834136
2.569901
2.558180
0.798102
0.912962
2.481094
2.501234
0.996747
0.998496
2.462714
2.463781
1.002277
1.002830
2.487850
2.459214
0.876364
3.076723
2.555880
1.169431
1.073063
2.087777
2.056509
0.943444
0.833348
2.564017
2.551733
0.795106
0.914517
2.485562
2.506089
0.999766
0.999899
2.463961
2.464697
1.002347
1.001791
2.485474
2.456778
0.874998
1.648501
1.293760
0.566145
0.528811
1.049427
1.032072
0.451624
0.319426
0.812645
0.805082
0.289231
0.375662
0.998634
1.008024
0.416255
0.416677
1.005382
1.005472
0.417039
0.415852
1.000213
0.986538
0.364717
1.657011
1.294620
0.538489
0.513104
1.072426
1.064456
0.477390
0.408586
0.934358
0.930149
0.391436
0.428107
1.015266
1.017472
0.437204
0.425454
1.014382
1.013252
0.420761
0.424300
0.998378
0.985689
0.377411
3.427499
2.843981
1.162877
1.087322
2.330678
2.323301
1.050507
1.026655
2.439709
2.435783
1.012702
1.024325
2.373647
2.373562
1.025233
1.025606
2.510467
2.507871
1.016087
1.005134
2.384430
2.358374
0.887537
3.416371
2.835067
1.155583
1.078278
2.320038
2.314074
1.047153
1.036461
2.463728
2.461100
1.027681
1.035733
2.385632
2.384976
1.034250
1.032670
2.518271
2.514862
1.019986
1.005394
2.382673
2.356233
0.886149
1.624073
1.268110
0.510518
0.477453
1.041886
1.039528
0.464439
0.451526
1.029211
1.029946
0.453821
0.473410
1.049585
1.049434
0.472669
0.453338
1.039749
1.035453
0.436425
0.424882
0.991539
0.977301
0.371456
1.615102
1.258436
0.495660
0.443334
1.024634
1.023409
0.435071
0.447638
1.025222
1.031936
0.474289
0.495539
1.032706
1.034182
0.501582
0.487816
1.040818
1.032269
0.453635
0.418083
0.986665
0.968215
0.346594
3.332618
2.762175
1.114447
1.029714
2.500377
2.497176
1.007484
1.010306
2.309604
2.319768
1.038423
1.025503
2.043067
2.045532
1.033842
1.049021
2.266688
2.255015
1.015171
0.999786
2.499316
2.462193
0.843212
3.227624
2.684951
1.082869
1.000799
2.439196
2.436262
0.979930
0.984944
2.255629
2.265708
1.012925
0.999109
1.988850
1.991343
1.007585
1.024155
2.214077
2.202803
0.991649
0.975935
2.444902
2.408995
0.823096
1.135424
0.896729
0.362303
0.318851
0.730852
0.730481
0.315270
0.336388
0.753503
0.759941
0.362320
0.378590
0.757748
0.759331
0.385118
0.378143
0.772601
0.765527
0.349475
0.313353
0.717266
0.703746
0.259648
0.331886
0.276322
0.133350
0.124123
0.230994
0.230996
0.123636
0.130005
0.247182
0.248663
0.135552
0.142192
0.260274
0.260669
0.143730
0.140317
0.257088
0.255447
0.134110
0.123226
0.226472
0.223675
0.110850
0.110079
0.103891
0.085933
0.084816
0.097421
0.097432
0.084800
0.085765
0.101454
0.101662
0.086602
0.087775
0.105911
0.105972
0.088007
0.087365
0.103825
0.103601
0.086451
0.084793
0.096652
0.096310
0.083069
0.414905
0.337059
0.153184
0.139349
0.272283
0.271861
0.137151
0.142655
0.285963
0.284962
0.138737
0.123606
0.237538
0.237989
0.125294
0.145265
0.297060
0.298922
0.152393
0.149002
0.287596
0.284207
0.135190
1.215171
0.956177
0.399133
0.348708
0.772261
0.770138
0.337877
0.351427
0.781233
0.777265
0.334340
0.287655
0.704379
0.706253
0.295085
0.353908
0.790693
0.797379
0.382163
0.371209
0.771493
0.759896
0.327755
3.230656
2.677752
1.136705
1.047607
2.448949
2.442595
1.016106
1.017965
2.340564
2.332593
0.987318
0.955274
2.547342
2.550885
0.965171
0.998174
2.185617
2.196882
1.036950
1.021374
2.205688
2.177013
0.898426
3.351616
2.765560
1.171948
1.069222
2.492720
2.485985
1.035688
1.044384
2.399686
2.391972
1.014729
0.978629
2.600803
2.603927
0.986738
1.020111
2.235631
2.247397
1.060659
1.046742
2.260214
2.230636
0.921162
1.739879
1.345545
0.544612
0.440822
1.000083
0.996659
0.423200
0.465850
1.062572
1.059681
0.453108
0.389194
0.970435
0.970584
0.389784
0.451422
1.048176
1.056711
0.486838
0.483163
1.044116
1.028581
0.426234
1.726190
1.334368
0.543961
0.404483
0.956484
0.952744
0.385537
0.462187
1.053395
1.056749
0.476668
0.426030
1.002472
0.997433
0.405784
0.430437
1.047297
1.053048
0.453503
0.469487
1.064014
1.051208
0.424465
3.135059
2.574996
1.141668
1.006296
2.608363
2.600450
0.968598
1.009713
2.211299
2.219997
1.044684
1.044275
2.553054
2.544535
1.019573
1.026200
2.565386
2.571758
1.048158
1.058269
2.438929
2.414988
0.951159
3.141159
2.580028
1.146295
1.013309
2.617799
2.608610
0.970494
0.999299
2.188697
2.197195
1.033352
1.043453
2.558259
2.550385
1.021316
1.022699
2.558334
2.564092
1.042172
1.052922
2.433478
2.409779
0.946534
1.744198
1.349486
0.561932
0.432191
0.983906
0.975123
0.392752
0.416570
0.961861
0.964419
0.428022
0.423842
1.023771
1.021224
0.414136
0.416701
1.026716
1.029953
0.429741
0.448158
1.048957
1.036959
0.405577
1.760954
1.368842
0.592357
0.506196
1.015233
0.997285
0.426016
0.331030
0.855983
0.850607
0.309752
0.378552
1.011753
1.019804
0.414148
0.421947
1.030006
1.031462
0.427725
0.430585
1.037073
1.023004
0.378973
3.215556
2.656882
1.212530
1.094834
2.126220
2.093778
0.959957
0.860232
2.633731
2.622003
0.824349
0.939900
2.542303
2.563036
1.025978
1.029404
2.527184
2.528135
1.032690
1.030512
2.546812
2.516561
0.898770
3.200248
2.646649
1.209697
1.102876
2.142767
2.110383
0.968412
0.859559
2.627898
2.615590
0.821347
0.941560
2.547057
2.568222
1.029206
1.031105
2.529147
2.529750
1.032951
1.029308
2.543824
2.513510
0.897149
1.716764
1.340892
0.582729
0.541113
1.077085
1.059252
0.461835
0.328360
0.839451
0.831782
0.297826
0.385610
1.027629
1.037324
0.427342
0.428718
1.037634
1.037632
0.428719
0.425609
1.025781
1.011369
0.372250
1.714205
1.333888
0.551727
0.525829
1.103347
1.095298
0.489680
0.419456
0.962554
0.958249
0.401960
0.439576
1.045698
1.048053
0.449211
0.437835
1.046855
1.045523
0.432391
0.433861
1.023150
1.009739
0.384779
3.532691
2.920902
1.194489
1.118625
2.393258
2.386044
1.082154
1.057131
2.502226
2.498173
1.042717
1.055209
2.437063
2.437192
1.056927
1.058025
2.576572
2.573464
1.046539
1.031546
2.439950
2.412295
0.908574
3.520204
2.911106
1.186871
1.109491
2.382778
2.377040
1.078900
1.067230
2.526858
2.524153
1.058113
1.067024
2.449680
2.449230
1.066264
1.065183
2.584262
2.580327
1.050419
1.031778
2.438137
2.410116
0.907163
1.676511
1.304265
0.522602
0.489927
1.073716
1.071460
0.477147
0.463553
1.059795
1.060560
0.465918
0.486376
1.082263
1.082174
0.485832
0.466057
1.071752
1.067144
0.447980
0.434370
1.016190
1.001234
0.378746
1.673330
1.298557
0.509018
0.455493
1.056126
1.054946
0.447232
0.459912
1.056411
1.063353
0.487377
0.509575
1.065879
1.067334
0.515508
0.500425
1.070950
1.061978
0.464681
0.427579
1.011967
0.992783
0.353891
3.446618
2.845826
1.149730
1.061193
2.564283
2.561065
1.038447
1.041315
2.371904
2.382498
1.070839
1.058428
2.104433
2.106769
1.066175
1.079576
2.326265
2.313825
1.042947
1.026200
2.556823
2.518187
0.864772
3.336296
2.765009
1.116783
1.030960
2.500122
2.497182
1.009590
1.014730
2.315237
2.325750
1.044096
1.030712
2.047371
2.049751
1.038596
1.053438
2.270866
2.258887
1.018298
1.001381
2.500215
2.462884
0.843913
1.174669
0.924053
0.371344
0.326673
0.751226
0.750882
0.323068
0.344582
0.774489
0.781136
0.371243
0.388146
0.779998
0.781556
0.394531
0.386458
0.792100
0.784741
0.356695
0.319661
0.734334
0.720350
0.264537
0.338833
0.281180
0.134664
0.125270
0.234705
0.234717
0.124792
0.131262
0.251210
0.252731
0.136931
0.143736
0.264839
0.265233
0.145255
0.141608
0.260824
0.259137
0.135226
0.124146
0.229470
0.226599
0.111522
0.110756
0.104391
0.086067
0.084942
0.097834
0.097848
0.084929
0.085904
0.101915
0.102127
0.086752
0.087943
0.106459
0.106521
0.088172
0.087501
0.104245
0.104017
0.086570
0.084893
0.096975
0.096626
0.083141
0.196225
0.166321
0.102136
0.097354
0.137638
0.137384
0.096203
0.097113
0.140633
0.140388
0.096206
0.092909
0.125217
0.125491
0.093952
0.100370
0.154125
0.154398
0.101259
0.097489
0.135420
0.134279
0.092654
0.607787
0.462450
0.191938
0.165436
0.340741
0.339272
0.158929
0.162083
0.343066
0.341760
0.156855
0.140811
0.294524
0.295997
0.146472
0.177502
0.387954
0.389205
0.182825
0.162588
0.312953
0.307870
0.143913
1.662687
1.294904
0.535129
0.461942
1.024816
1.019447
0.436920
0.438130
1.008475
1.004601
0.421443
0.389783
0.968111
0.972786
0.408110
0.470571
1.044571
1.046812
0.480499
0.422044
0.907781
0.890546
0.352950
1.733004
1.342625
0.550021
0.469434
1.041823
1.036260
0.443423
0.448038
1.037129
1.033384
0.431799
0.398096
0.991323
0.995893
0.415938
0.478876
1.067421
1.069827
0.489379
0.431304
0.932913
0.915169
0.360829
0.885936
0.653620
0.245896
0.192624
0.415617
0.413596
0.183233
0.200175
0.466615
0.465864
0.196841
0.172233
0.395506
0.396471
0.175930
0.209137
0.489135
0.491018
0.216810
0.199256
0.424973
0.418066
0.174876
0.910035
0.669837
0.248987
0.168562
0.352814
0.351194
0.160599
0.206238
0.489795
0.492105
0.215068
0.189768
0.425069
0.422842
0.180823
0.186303
0.443701
0.445716
0.194006
0.207033
0.473457
0.468336
0.191591
1.754135
1.351979
0.546762
0.388671
0.927887
0.923603
0.367501
0.457084
1.057468
1.064741
0.487471
0.457381
1.050291
1.043574
0.430511
0.421969
1.035264
1.039582
0.438985
0.474716
1.073328
1.062929
0.439696
1.760810
1.356642
0.549044
0.391296
0.933526
0.928856
0.368611
0.453871
1.047645
1.054840
0.483904
0.457379
1.053019
1.046447
0.431098
0.420542
1.031026
1.035238
0.437148
0.474028
1.073979
1.063685
0.439438
0.935611
0.687645
0.257892
0.179110
0.375363
0.372250
0.165337
0.193376
0.446604
0.448640
0.201005
0.190264
0.437370
0.435651
0.183429
0.180687
0.426815
0.428381
0.186732
0.204105
0.476460
0.471654
0.190154
0.944229
0.697697
0.275236
0.228759
0.467420
0.460115
0.197843
0.157607
0.339681
0.338208
0.151121
0.174558
0.431494
0.434265
0.185611
0.191717
0.450226
0.450661
0.193332
0.191449
0.447762
0.441493
0.171241
1.782682
1.386579
0.609730
0.535365
1.059900
1.041279
0.452448
0.342686
0.868802
0.862875
0.318999
0.397320
1.038724
1.048957
0.441402
0.454809
1.062295
1.062332
0.454999
0.441137
1.046091
1.029525
0.380015
1.766181
1.376007
0.607381
0.539810
1.073012
1.054414
0.457194
0.342807
0.865798
0.859629
0.318148
0.398322
1.042328
1.052776
0.443146
0.456354
1.065586
1.065430
0.455802
0.440243
1.042820
1.026178
0.378707
0.881408
0.657812
0.266641
0.246632
0.521870
0.514620
0.216482
0.157471
0.327529
0.325130
0.147426
0.178534
0.446183
0.449742
0.192375
0.197480
0.463059
0.462742
0.196334
0.187977
0.434936
0.428352
0.166282
0.800677
0.598546
0.236280
0.236682
0.526650
0.524338
0.226738
0.194182
0.420791
0.419268
0.187822
0.203397
0.475364
0.476311
0.206840
0.200958
0.464045
0.462917
0.196646
0.192119
0.440878
0.434599
0.171753
1.683566
1.309518
0.528613
0.518291
1.110527
1.108946
0.508476
0.477166
1.062171
1.059779
0.467387
0.483235
1.085030
1.085301
0.483954
0.471759
1.078635
1.075507
0.459310
0.449139
1.038503
1.023097
0.392778
1.672002
1.301600
0.525096
0.514701
1.104368
1.103366
0.507062
0.481078
1.074953
1.073039
0.473196
0.488459
1.094531
1.094582
0.488293
0.474326
1.082361
1.078891
0.460567
0.449084
1.037466
1.021972
0.392304
0.757047
0.568854
0.222942
0.222578
0.501949
0.501850
0.220914
0.209840
0.475212
0.475412
0.210337
0.223642
0.512382
0.512485
0.223856
0.211061
0.479265
0.476813
0.201790
0.191870
0.436364
0.429721
0.169895
0.780837
0.583947
0.223200
0.203452
0.466780
0.466901
0.202713
0.211785
0.487622
0.491004
0.225191
0.243509
0.533995
0.534509
0.245567
0.230762
0.499267
0.494519
0.212181
0.187147
0.421936
0.413990
0.159499
1.690134
1.311674
0.520886
0.462774
1.057346
1.056996
0.457621
0.479377
1.075222
1.083367
0.511609
0.532082
1.079224
1.080261
0.536431
0.520642
1.087983
1.077733
0.480056
0.436964
1.021356
1.001078
0.359208
1.634781
1.273438
0.508232
0.450932
1.026151
1.025834
0.446025
0.468564
1.047572
1.055610
0.500416
0.519901
1.049269
1.050304
0.524227
0.509437
1.060354
1.050428
0.469977
0.427776
0.996308
0.976718
0.352001
0.561282
0.429217
0.177565
0.159100
0.333690
0.333851
0.158977
0.171202
0.368269
0.371371
0.183506
0.197604
0.403634
0.404121
0.199571
0.189046
0.380138
0.376394
0.174186
0.152609
0.313269
0.307724
0.133013
0.165178
0.144262
0.096219
0.093608
0.126960
0.127005
0.093591
0.095777
0.136279
0.136804
0.097690
0.100622
0.147389
0.147488
0.100969
0.098816
0.139902
0.139279
0.096520
0.092657
0.122790
0.121884
0.088694
0.088965
0.087122
0.081540
0.081255
0.085235
0.085246
0.081272
0.081561
0.086625
0.086692
0.081847
0.082262
0.088481
0.088497
0.082314
0.082008
0.087202
0.087130
0.081681
0.081168
0.084680
0.084568
0.080533
0.203660
0.171536
0.104224
0.099643
0.143666
0.143035
0.097096
0.093989
0.128987
0.129029
0.094150
0.097834
0.144570
0.145233
0.100243
0.102879
0.156645
0.155670
0.099374
0.089205
0.103930
0.103074
0.084359
0.623283
0.474872
0.201434
0.176350
0.357221
0.353886
0.162183
0.147240
0.309923
0.310117
0.148074
0.164209
0.351858
0.355096
0.177086
0.189957
0.394289
0.389354
0.170699
0.116045
0.182973
0.178483
0.096969
1.654939
1.292533
0.552315
0.483201
1.029350
1.019363
0.438662
0.409942
0.993337
0.993606
0.410954
0.436238
1.005243
1.013979
0.471608
0.499808
1.049559
1.035158
0.437127
0.281842
0.700976
0.679520
0.190234
1.723096
1.338820
0.566908
0.490845
1.046511
1.036224
0.444928
0.418626
1.020358
1.020925
0.420736
0.446222
1.031708
1.040462
0.481585
0.508838
1.072450
1.057895
0.445465
0.289616
0.725778
0.703653
0.195999
0.895027
0.661730
0.254278
0.204149
0.433187
0.428974
0.185799
0.180240
0.426344
0.427676
0.185271
0.202678
0.467158
0.470295
0.215186
0.224079
0.495427
0.490256
0.203518
0.147845
0.290601
0.284063
0.121845
0.909785
0.668382
0.246266
0.170485
0.360952
0.358478
0.159270
0.192305
0.466101
0.470095
0.207800
0.210556
0.475597
0.474541
0.206162
0.193748
0.446099
0.446223
0.194358
0.205277
0.445091
0.441007
0.192836
1.780219
1.368545
0.541509
0.386829
0.932233
0.927266
0.363094
0.446986
1.074296
1.084571
0.489490
0.481009
1.068298
1.063021
0.459547
0.432866
1.040758
1.044513
0.447238
0.489194
1.044589
1.036791
0.464553
1.787895
1.373728
0.543412
0.387267
0.932650
0.927719
0.363630
0.448965
1.078288
1.088602
0.491582
0.481659
1.068805
1.063347
0.459508
0.432742
1.040230
1.044376
0.448609
0.494276
1.058249
1.050475
0.470264
0.938747
0.687838
0.253482
0.172037
0.362523
0.360195
0.161263
0.200474
0.482518
0.486657
0.216474
0.213164
0.478025
0.476253
0.206111
0.193377
0.444155
0.445755
0.199641
0.225337
0.505116
0.500787
0.214171
0.954943
0.704891
0.275680
0.211627
0.444201
0.440427
0.195107
0.205169
0.456950
0.458563
0.211195
0.213093
0.478995
0.479805
0.216313
0.222150
0.488112
0.487981
0.221470
0.215110
0.480160
0.472387
0.189486
1.769508
1.375655
0.607079
0.517584
1.088702
1.078700
0.473299
0.453086
0.989868
0.990688
0.456300
0.475129
1.070292
1.074297
0.491432
0.505250
1.069983
1.068663
0.499850
0.478976
1.068903
1.049258
0.406412
1.752362
1.364673
0.604690
0.522364
1.103071
1.093288
0.479083
0.455094
0.990932
0.991433
0.457063
0.476504
1.073489
1.077757
0.493787
0.509129
1.077800
1.076151
0.502462
0.477230
1.062866
1.042905
0.403261
0.888493
0.662660
0.266863
0.230627
0.502845
0.499885
0.217647
0.212797
0.460952
0.461308
0.214074
0.218506
0.491657
0.493439
0.225384
0.237422
0.519437
0.518032
0.231936
0.208054
0.456620
0.447634
0.177187
0.790055
0.589713
0.230938
0.233232
0.519379
0.520044
0.235051
0.225815
0.490434
0.490131
0.224539
0.230493
0.510885
0.512234
0.235731
0.240192
0.520253
0.517742
0.230297
0.205321
0.453208
0.444207
0.174327
1.677065
1.301905
0.518146
0.517193
1.096670
1.099353
0.525083
0.509442
1.086287
1.085224
0.505351
0.515674
1.100453
1.102366
0.522960
0.520377
1.084368
1.079109
0.499290
0.470503
1.058122
1.037874
0.395043
1.665324
1.294205
0.515793
0.517582
1.098307
1.101302
0.526664
0.511313
1.090891
1.089932
0.507625
0.518805
1.106870
1.108602
0.525380
0.520302
1.083273
1.077804
0.498401
0.470167
1.057826
1.037666
0.395018
0.746337
0.561236
0.222077
0.235155
0.526045
0.527890
0.241428
0.233044
0.509096
0.509157
0.233151
0.242591
0.535400
0.536057
0.245157
0.239711
0.516153
0.512831
0.226787
0.204091
0.451928
0.443242
0.174237
0.795074
0.597522
0.239382
0.233053
0.510445
0.511414
0.235554
0.237496
0.518872
0.520545
0.244016
0.256029
0.550180
0.549710
0.254037
0.239027
0.516396
0.512243
0.222934
0.203537
0.450707
0.442681
0.176267
1.695334
1.322662
0.553968
0.508793
1.066891
1.067172
0.505879
0.516743
1.091184
1.095500
0.533438
0.547977
1.096812
1.095537
0.542957
0.524447
1.104100
1.095893
0.492561
0.464193
1.041152
1.022943
0.396034
1.642306
1.285823
0.541149
0.495682
1.034438
1.034591
0.492412
0.503853
1.060602
1.064857
0.520336
0.534090
1.064314
1.063004
0.528909
0.510690
1.071764
1.063942
0.480186
0.453958
1.015526
0.998125
0.388276
0.584232
0.448201
0.193401
0.183519
0.371324
0.371720
0.184276
0.188752
0.387307
0.388844
0.194739
0.203505
0.409900
0.409258
0.200849
0.187272
0.378705
0.375833
0.175990
0.164977
0.339339
0.334244
0.147711
0.172722
0.149769
0.098909
0.098086
0.138952
0.139048
0.098250
0.098955
0.142335
0.142596
0.099885
0.101611
0.148838
0.148722
0.101164
0.098317
0.138608
0.138139
0.096585
0.094776
0.129943
0.129052
0.091071
0.089998
0.087894
0.081883
0.081851
0.087102
0.087121
0.081895
0.081988
0.087583
0.087619
0.082138
0.082380
0.088660
0.088650
0.082327
0.081924
0.086934
0.086880
0.081672
0.081434
0.085706
0.085596
0.080839
0.433318
0.349917
0.162085
0.149494
0.288695
0.286569
0.140718
0.128897
0.252522
0.252900
0.130420
0.145976
0.297008
0.299102
0.153950
0.156785
0.304611
0.300683
0.141596
0.105329
0.161850
0.158992
0.090316
1.228431
0.968490
0.426524
0.381226
0.792548
0.784166
0.344214
0.309753
0.739767
0.741217
0.315737
0.358036
0.795449
0.802941
0.388730
0.395199
0.804131
0.788957
0.330265
0.188958
0.445189
0.430233
0.123992
3.035548
2.515768
1.152366
1.070078
2.278802
2.262093
1.004755
0.990596
2.548145
2.550787
1.000773
1.017286
2.276701
2.289433
1.058258
1.056027
2.174490
2.142220
0.921563
0.712764
2.442260
2.386645
0.460335
3.151375
2.599822
1.186367
1.091814
2.322142
2.304748
1.023451
1.014391
2.607276
2.610745
1.027751
1.044944
2.334900
2.347590
1.085500
1.080283
2.225046
2.192345
0.944050
0.736950
2.505268
2.448214
0.479599
1.746527
1.353523
0.568566
0.474705
1.021857
1.011099
0.426899
0.413434
1.025272
1.029930
0.432099
0.478100
1.078016
1.085151
0.507069
0.501500
1.063513
1.047283
0.431215
0.294043
0.738213
0.718050
0.208276
1.764221
1.359633
0.544714
0.414797
0.978172
0.971132
0.383010
0.428180
1.046821
1.056324
0.467529
0.489687
1.086016
1.085189
0.485633
0.460773
1.061720
1.059108
0.449363
0.436723
0.935045
0.924771
0.397348
3.368696
2.761766
1.161622
1.015879
2.632734
2.623287
0.974262
1.027184
2.461591
2.477760
1.086339
1.085004
2.404928
2.399280
1.065080
1.056722
2.598531
2.601013
1.058528
1.035069
2.075264
2.057854
0.949112
3.376261
2.767271
1.164373
1.015334
2.631008
2.622001
0.975388
1.034516
2.473363
2.489663
1.094125
1.087153
2.404859
2.398565
1.064640
1.057321
2.599820
2.603667
1.064508
1.050437
2.105086
2.087835
0.966425
1.787638
1.376597
0.555098
0.412498
0.975864
0.970572
0.387530
0.458453
1.084781
1.094751
0.499549
0.498407
1.087294
1.083863
0.484070
0.463255
1.066098
1.068874
0.473723
0.503526
1.064177
1.054101
0.470593
1.768168
1.370632
0.589381
0.473009
1.037324
1.031607
0.446302
0.487781
1.068936
1.074546
0.510325
0.506223
1.090887
1.090806
0.505653
0.506680
1.067877
1.067556
0.504953
0.503078
1.089467
1.071698
0.438970
3.076091
2.534570
1.205573
1.124420
2.550971
2.541003
1.081152
1.064308
2.247721
2.251858
1.076877
1.092778
2.413094
2.415051
1.098946
1.087459
2.230251
2.228489
1.082759
1.097192
2.500255
2.464677
0.955266
3.058484
2.522735
1.202593
1.133874
2.570509
2.561243
1.093499
1.070113
2.251372
2.254730
1.079516
1.095684
2.416981
2.419520
1.104093
1.096003
2.241513
2.238977
1.088242
1.094034
2.492867
2.456243
0.947748
1.709128
1.331588
0.578118
0.512359
1.105642
1.102606
0.496581
0.510772
1.079323
1.081748
0.520580
0.517588
1.103393
1.105553
0.525766
0.540837
1.101474
1.098103
0.527368
0.490779
1.072055
1.050095
0.409349
1.713064
1.327631
0.538891
0.513124
1.087565
1.089778
0.518991
0.522200
1.100009
1.100540
0.524457
0.526677
1.107269
1.109845
0.536527
0.545793
1.103843
1.098436
0.524104
0.483192
1.068476
1.046023
0.399460
3.597946
2.966468
1.183157
1.098914
2.263578
2.266777
1.098325
1.106197
2.355052
2.355013
1.107794
1.109790
2.330656
2.333270
1.115603
1.105718
2.204673
2.197382
1.082720
1.083729
2.531144
2.492603
0.930388
3.586169
2.958365
1.179993
1.101763
2.268555
2.272203
1.102973
1.108541
2.357458
2.357348
1.109827
1.113743
2.335872
2.338150
1.118232
1.104325
2.202093
2.194469
1.079993
1.082755
2.530836
2.492615
0.930606
1.680152
1.306085
0.527292
0.524734
1.099186
1.103102
0.537322
0.531211
1.109784
1.109988
0.532123
0.541793
1.120798
1.122065
0.546608
0.540276
1.099184
1.092438
0.513534
0.479477
1.066547
1.045303
0.400273
1.689859
1.319445
0.556300
0.533297
1.096675
1.098333
0.536027
0.535182
1.107841
1.109458
0.541528
0.550608
1.109396
1.108214
0.545795
0.532968
1.114613
1.107560
0.505469
0.479282
1.062552
1.043769
0.409830
3.345004
2.769740
1.199009
1.109049
2.254971
2.253392
1.091591
1.099775
2.293854
2.296504
1.107828
1.101377
2.185391
2.183350
1.096844
1.111840
2.428358
2.420371
1.088900
1.073285
2.441728
2.409243
0.936247
3.240000
2.692412
1.166170
1.076516
2.191022
2.189151
1.058244
1.067239
2.231027
2.233663
1.075259
1.068182
2.121733
2.119563
1.063044
1.077321
2.361992
2.354683
1.056834
1.045115
2.384152
2.353446
0.914010
1.209569
0.957050
0.419321
0.394550
0.792210
0.792499
0.393177
0.395768
0.804966
0.806537
0.401911
0.407853
0.802902
0.801175
0.400906
0.386519
0.804509
0.799991
0.368658
0.358100
0.777926
0.766363
0.314963
0.359291
0.296736
0.146263
0.143699
0.264126
0.264322
0.143897
0.144382
0.267220
0.267595
0.145784
0.148290
0.271427
0.270984
0.146575
0.140436
0.260290
0.259258
0.136541
0.133742
0.250623
0.248011
0.122646
0.115183
0.107700
0.087719
0.087726
0.105393
0.105438
0.087829
0.087886
0.105788
0.105844
0.088099
0.088547
0.107409
0.107348
0.088294
0.087206
0.103438
0.103302
0.086639
0.086237
0.101509
0.101174
0.084674
0.434460
0.350696
0.162385
0.149864
0.289736
0.287593
0.141023
0.128983
0.252599
0.253009
0.130626
0.146748
0.299598
0.301697
0.154723
0.156884
0.304283
0.300299
0.141479
0.105324
0.161936
0.159084
0.090337
1.232190
0.971242
0.428030
0.383101
0.796336
0.787869
0.345756
0.310246
0.740141
0.741759
0.316881
0.361870
0.804869
0.812366
0.392520
0.395801
0.803194
0.787735
0.329742
0.188958
0.445620
0.430695
0.124115
3.039974
2.519674
1.156228
1.075055
2.285080
2.268162
1.008875
0.992218
2.549042
2.552250
1.004604
1.027709
2.293378
2.306028
1.068259
1.058378
2.174013
2.140864
0.920352
0.712793
2.443214
2.387741
0.460903
3.152666
2.601759
1.189717
1.096898
2.329005
2.311423
1.027718
1.015741
2.607159
2.611203
1.031316
1.055511
2.352005
2.364652
1.095729
1.082652
2.224454
2.190865
0.942761
0.736881
2.505945
2.449047
0.480096
1.738186
1.348622
0.568130
0.476965
1.028071
1.017246
0.428949
0.412882
1.021694
1.026498
0.432142
0.482337
1.089046
1.096276
0.511578
0.502123
1.062149
1.045558
0.430405
0.293672
0.737603
0.717496
0.208094
1.732637
1.338706
0.538352
0.415959
0.985973
0.978992
0.384589
0.424457
1.035264
1.044623
0.463345
0.490221
1.090874
1.090377
0.487407
0.460716
1.060308
1.057461
0.448386
0.435258
0.931941
0.921678
0.395837
3.316831
2.725128
1.145800
1.017452
2.644975
2.635829
0.977345
1.017684
2.441888
2.457587
1.075026
1.082835
2.407419
2.402705
1.066644
1.056309
2.596836
2.598870
1.056323
1.031475
2.070130
2.052655
0.945076
3.323134
2.729791
1.148181
1.016499
2.642245
2.633595
0.978219
1.025197
2.454516
2.470359
1.082970
1.084598
2.406065
2.400714
1.065801
1.056993
2.598700
2.602155
1.062547
1.046970
2.100167
2.082852
0.962462
1.751379
1.352501
0.547333
0.412097
0.979799
0.974731
0.388137
0.455474
1.076789
1.086603
0.496014
0.497461
1.087064
1.083934
0.484270
0.463577
1.067009
1.069717
0.473726
0.502609
1.062045
1.051920
0.469403
1.748538
1.357508
0.584322
0.469624
1.032407
1.027196
0.444925
0.490036
1.076133
1.081791
0.512808
0.505577
1.087356
1.087235
0.504833
0.508486
1.072751
1.072648
0.507572
0.504842
1.091792
1.073863
0.440168
3.063581
2.524963
1.198319
1.116036
2.541561
2.532962
1.078223
1.073008
2.267832
2.272175
1.086416
1.092128
2.406334
2.407891
1.096585
1.091321
2.237729
2.236645
1.089309
1.102388
2.504970
2.469037
0.959204
3.049371
2.515296
1.195935
1.125334
2.560338
2.552457
1.090392
1.079143
2.272578
2.276177
1.089467
1.095135
2.410209
2.412336
1.101741
1.099949
2.249192
2.247353
1.094885
1.099248
2.497582
2.460613
0.951678
1.702765
1.326896
0.575284
0.508427
1.097828
1.095302
0.494579
0.514374
1.091084
1.093642
0.524713
0.517369
1.099878
1.101903
0.524996
0.542986
1.107219
1.104070
0.530338
0.492646
1.074464
1.052330
0.410566
1.711653
1.326580
0.538082
0.511301
1.083304
1.085698
0.517845
0.523734
1.105539
1.106205
0.526521
0.527279
1.107143
1.109667
0.536923
0.547129
1.107172
1.101695
0.525140
0.482659
1.066485
1.043937
0.398481
3.599212
2.967201
1.182989
1.097130
2.260501
2.263860
1.097147
1.107739
2.359220
2.359455
1.110405
1.111470
2.331875
2.334439
1.117058
1.107626
2.207504
2.199867
1.083179
1.081096
2.526195
2.487424
0.926645
3.588434
2.959787
1.180149
1.100447
2.266569
2.270346
1.102082
1.109737
2.360355
2.360484
1.111898
1.115022
2.336382
2.338639
1.119346
1.105881
2.204196
2.196259
1.080174
1.080000
2.525753
2.487339
0.926819
1.682554
1.307636
0.527712
0.524733
1.099319
1.103235
0.537287
0.531391
1.110208
1.110361
0.532083
0.540863
1.118002
1.119278
0.545688
0.540261
1.099680
1.092936
0.513487
0.478506
1.064133
1.042873
0.399133
1.693201
1.321848
0.557661
0.535413
1.100932
1.102427
0.537478
0.534265
1.104651
1.105757
0.538575
0.545453
1.099099
1.097971
0.540861
0.530752
1.112682
1.106064
0.504928
0.479669
1.063916
1.045194
0.410499
3.349598
2.773549
1.202411
1.114325
2.262017
2.259974
1.094933
1.097647
2.288307
2.289579
1.100156
1.089602
2.169942
2.168049
1.085673
1.106022
2.424616
2.417848
1.087865
1.075042
2.445763
2.413523
0.939114
3.244283
2.696019
1.169474
1.081702
2.197995
2.195686
1.061538
1.065110
2.225448
2.226752
1.067702
1.056630
2.106570
2.104561
1.052093
1.071583
2.358204
2.352113
1.055806
1.046908
2.388333
2.357887
0.916920
1.211918
0.958806
0.420433
0.396486
0.796370
0.796521
0.394525
0.394843
0.801650
0.802780
0.399197
0.403315
0.793621
0.791952
0.396583
0.384482
0.802412
0.798298
0.368148
0.358701
0.780036
0.768540
0.315869
0.359775
0.297081
0.146427
0.144012
0.265064
0.265241
0.144122
0.144207
0.266450
0.266753
0.145320
0.147482
0.269223
0.268794
0.145809
0.140090
0.259812
0.258850
0.136441
0.133826
0.251051
0.248450
0.122775
0.115227
0.107731
0.087730
0.087755
0.105513
0.105557
0.087848
0.087859
0.105674
0.105723
0.088035
0.088442
0.107091
0.107032
0.088195
0.087155
0.103366
0.103238
0.086621
0.086240
0.101557
0.101224
0.084684
0.207916
0.174418
0.105294
0.100997
0.147621
0.146929
0.098241
0.094329
0.129317
0.129473
0.094937
0.100665
0.154534
0.155206
0.103052
0.103255
0.155507
0.154318
0.098975
0.089242
0.104376
0.103542
0.084498
0.638022
0.485612
0.207292
0.183767
0.372586
0.368940
0.168347
0.149145
0.311484
0.312305
0.152396
0.179478
0.390927
0.394154
0.192246
0.192199
0.390734
0.384680
0.168654
0.116193
0.184875
0.180504
0.097628
1.667025
1.303678
0.567453
0.503099
1.048783
1.037991
0.455302
0.416398
0.996867
0.999323
0.426245
0.479190
1.062378
1.070733
0.513149
0.509541
1.052492
1.034514
0.432701
0.282375
0.705452
0.684514
0.192780
1.723026
1.342287
0.580154
0.511233
1.068418
1.057341
0.462170
0.424062
1.019963
1.022714
0.434993
0.489697
1.090429
1.098889
0.523957
0.518654
1.075067
1.056839
0.440762
0.289800
0.729258
0.707679
0.198271
0.862956
0.643074
0.253170
0.213357
0.458528
0.454034
0.194096
0.178267
0.412224
0.414086
0.185474
0.219575
0.512516
0.515957
0.233076
0.226399
0.490285
0.483697
0.200421
0.146622
0.288477
0.282139
0.121332
0.784431
0.585725
0.222508
0.175989
0.393912
0.391595
0.165943
0.177651
0.418179
0.421608
0.191224
0.212726
0.495323
0.495484
0.212935
0.193445
0.440573
0.439817
0.190713
0.199528
0.432370
0.428336
0.186924
1.596672
1.239904
0.479348
0.396015
0.978563
0.974587
0.377330
0.407627
1.004367
1.012733
0.442538
0.472693
1.077105
1.075530
0.466032
0.431116
1.034996
1.036983
0.438411
0.474419
1.026752
1.018645
0.447811
1.599832
1.242064
0.479987
0.395011
0.975203
0.971411
0.376958
0.410371
1.011916
1.020313
0.445314
0.471948
1.072586
1.070802
0.464492
0.431338
1.036754
1.039294
0.440693
0.480030
1.041392
1.033253
0.453849
0.796329
0.593848
0.224895
0.172017
0.380832
0.379218
0.164455
0.188790
0.449152
0.452661
0.202510
0.209893
0.477466
0.476784
0.206990
0.194499
0.447520
0.448847
0.199555
0.221612
0.496055
0.491539
0.209503
0.880349
0.655450
0.257193
0.198952
0.425616
0.423684
0.189761
0.214544
0.489470
0.491206
0.221229
0.210393
0.463660
0.464286
0.212872
0.229346
0.507821
0.508531
0.231782
0.222004
0.489301
0.480921
0.194230
1.733070
1.347602
0.579982
0.485339
1.063464
1.058720
0.462434
0.492026
1.071939
1.073450
0.497805
0.471511
1.043595
1.045913
0.480535
0.520749
1.093021
1.094399
0.526067
0.499410
1.081481
1.060487
0.422117
1.729146
1.345021
0.579782
0.489470
1.074854
1.070348
0.467506
0.495290
1.077465
1.078726
0.500090
0.473253
1.046797
1.049291
0.482923
0.524971
1.101721
1.102778
0.529038
0.497739
1.075511
1.054183
0.418937
0.865228
0.645515
0.256331
0.215462
0.472332
0.471264
0.209673
0.227155
0.511683
0.512431
0.230116
0.217239
0.476256
0.477499
0.222085
0.245944
0.542726
0.542165
0.243602
0.215276
0.466068
0.456412
0.181939
0.785677
0.586474
0.228243
0.226333
0.502798
0.504132
0.230616
0.231821
0.513224
0.513387
0.232395
0.232858
0.510331
0.511472
0.237308
0.245364
0.533751
0.530944
0.234262
0.203005
0.444678
0.435336
0.170474
1.680349
1.303223
0.517695
0.510127
1.085861
1.089153
0.520463
0.516000
1.101945
1.101930
0.516090
0.522623
1.103651
1.105337
0.528974
0.528284
1.094457
1.087748
0.501355
0.459586
1.041507
1.020307
0.379632
1.672354
1.298064
0.516518
0.512329
1.091895
1.095324
0.523181
0.516592
1.101510
1.101426
0.516388
0.524323
1.107433
1.108994
0.530163
0.526940
1.090562
1.083714
0.499450
0.458852
1.040807
1.019767
0.379464
0.755935
0.567369
0.223705
0.235096
0.526552
0.528372
0.241276
0.233976
0.511386
0.511263
0.233440
0.239493
0.524947
0.525596
0.242029
0.240034
0.518693
0.515317
0.226815
0.200326
0.442104
0.433331
0.169868
0.808292
0.606922
0.244582
0.241504
0.527959
0.528300
0.241520
0.233825
0.505980
0.505746
0.232859
0.236011
0.508765
0.508465
0.234751
0.230751
0.509107
0.506575
0.220905
0.205326
0.456876
0.449048
0.178999
1.711622
1.336241
0.567464
0.530332
1.089164
1.087579
0.519832
0.507913
1.073679
1.072532
0.503054
0.500705
1.049191
1.048486
0.498099
0.501979
1.092747
1.089294
0.488804
0.472068
1.056451
1.039176
0.408247
1.657517
1.298676
0.554306
0.516928
1.056624
1.054952
0.506201
0.495031
1.042928
1.041831
0.490333
0.487610
1.017583
1.016838
0.484811
0.488493
1.060227
1.057092
0.476445
0.462003
1.031534
1.015062
0.400660
0.593702
0.455215
0.197682
0.191267
0.388592
0.388435
0.189810
0.185056
0.373752
0.373615
0.184449
0.185823
0.372198
0.371720
0.183861
0.179625
0.370618
0.369236
0.174040
0.167551
0.348524
0.343620
0.151272
0.174601
0.151097
0.099512
0.099255
0.142579
0.142594
0.099099
0.098356
0.139458
0.139457
0.098311
0.098808
0.140602
0.140514
0.098473
0.097145
0.136886
0.136653
0.096255
0.095144
0.131701
0.130836
0.091584
0.090191
0.088040
0.081953
0.081998
0.087604
0.087613
0.081993
0.081896
0.087156
0.087158
0.081885
0.081965
0.087444
0.087437
0.081930
0.081726
0.086667
0.086644
0.081613
0.081469
0.085933
0.085827
0.080901
0.209519
0.175672
0.106017
0.102369
0.151088
0.150648
0.100532
0.098491
0.142000
0.142179
0.099173
0.103082
0.158401
0.158619
0.103826
0.101659
0.150473
0.149991
0.099833
0.097748
0.137453
0.136422
0.093383
0.640741
0.488412
0.210379
0.189223
0.379739
0.377402
0.179076
0.169381
0.348627
0.349507
0.172908
0.190524
0.399370
0.400451
0.194572
0.186269
0.381793
0.379333
0.176830
0.163476
0.318712
0.314234
0.147415
1.666982
1.305805
0.572295
0.510810
1.048872
1.041543
0.477755
0.457240
1.018799
1.021219
0.466941
0.501189
1.060580
1.063866
0.514116
0.503241
1.068121
1.060406
0.472277
0.423514
0.915503
0.899942
0.361387
1.704866
1.332134
0.581024
0.519879
1.072948
1.065473
0.486221
0.463577
1.036078
1.038571
0.473526
0.510477
1.086693
1.090160
0.524056
0.511872
1.090482
1.082610
0.480297
0.431410
0.937621
0.921586
0.367961
0.790931
0.595485
0.240990
0.223162
0.485012
0.482277
0.211299
0.193058
0.424602
0.425707
0.197398
0.225735
0.513467
0.515150
0.232018
0.218403
0.479490
0.476606
0.207271
0.194569
0.417845
0.411679
0.173040
0.609716
0.462411
0.177739
0.189793
0.446250
0.445293
0.185671
0.158677
0.361987
0.362700
0.161255
0.196554
0.481496
0.483322
0.203612
0.185903
0.430154
0.429096
0.181676
0.188472
0.441441
0.436353
0.172400
1.461699
1.132477
0.391741
0.411071
1.007217
1.005873
0.404113
0.355496
0.939160
0.940921
0.362612
0.430423
1.067161
1.071394
0.448965
0.419414
1.029178
1.028259
0.414945
0.436833
1.048165
1.036447
0.395159
1.457184
1.129239
0.390113
0.408691
1.001946
1.000705
0.402096
0.355172
0.939955
0.941565
0.361671
0.425934
1.055327
1.059570
0.444561
0.419077
1.031279
1.030803
0.416236
0.438143
1.051724
1.039911
0.396248
0.592973
0.450283
0.171329
0.180332
0.425353
0.424803
0.177646
0.157392
0.364997
0.365102
0.157583
0.178683
0.432966
0.434844
0.186076
0.184824
0.438559
0.439199
0.186823
0.193301
0.455663
0.450115
0.176123
0.762944
0.570983
0.218323
0.191117
0.433989
0.432735
0.185140
0.189097
0.437513
0.436227
0.183763
0.166014
0.388678
0.390752
0.174193
0.212631
0.497731
0.500870
0.224898
0.212759
0.467078
0.459116
0.186193
1.745068
1.350461
0.544254
0.463096
1.055882
1.051903
0.443286
0.461803
1.061783
1.057817
0.444330
0.392539
0.989832
0.994504
0.411100
0.489182
1.090525
1.098057
0.520488
0.491686
1.051958
1.032313
0.419089
1.763485
1.362947
0.548695
0.465646
1.060835
1.056887
0.445876
0.466018
1.072185
1.068182
0.448414
0.394805
0.993644
0.998225
0.413000
0.491746
1.096252
1.103600
0.522353
0.491093
1.048905
1.029108
0.417769
0.838342
0.621868
0.235170
0.200650
0.453653
0.452534
0.194931
0.205564
0.481242
0.479842
0.199823
0.174749
0.403613
0.405292
0.181436
0.222464
0.520719
0.523121
0.232077
0.210397
0.455013
0.446495
0.181301
0.792059
0.590974
0.227509
0.214811
0.484950
0.484945
0.213588
0.214385
0.490191
0.490066
0.213908
0.210711
0.471452
0.471689
0.211513
0.217719
0.502186
0.500148
0.209517
0.185484
0.421440
0.413705
0.159032
1.688494
1.311113
0.527964
0.502549
1.095137
1.095351
0.500008
0.496185
1.099972
1.100401
0.497922
0.501878
1.087591
1.087175
0.499816
0.494367
1.101856
1.094630
0.464905
0.423397
1.018943
0.999946
0.351131
1.686461
1.310101
0.528403
0.504948
1.101014
1.101173
0.502178
0.495920
1.097801
1.098131
0.497250
0.502626
1.090230
1.089761
0.500346
0.492929
1.097837
1.090467
0.462933
0.422060
1.016905
0.998035
0.350208
0.784508
0.587304
0.229181
0.224158
0.508149
0.507901
0.221980
0.213063
0.481046
0.480548
0.211111
0.213561
0.482181
0.482221
0.213606
0.212108
0.486535
0.483913
0.201851
0.180360
0.413693
0.406412
0.155451
0.815369
0.609902
0.240442
0.229996
0.510661
0.508710
0.220834
0.201657
0.457534
0.454877
0.190865
0.183993
0.434222
0.435246
0.188220
0.205526
0.483769
0.484099
0.207257
0.193156
0.438204
0.430993
0.168885
1.722352
1.341118
0.558006
0.517773
1.087381
1.081838
0.490938
0.460713
1.054481
1.047438
0.431388
0.414900
1.023360
1.026289
0.427338
0.463165
1.074017
1.076690
0.475325
0.458704
1.050972
1.033771
0.394872
1.664241
1.300956
0.544383
0.505372
1.056789
1.051365
0.479110
0.449687
1.025512
1.018620
0.420897
0.404306
0.993713
0.996597
0.416580
0.452386
1.045393
1.048230
0.465143
0.450217
1.028359
1.011824
0.388405
0.585560
0.448295
0.191743
0.183889
0.379269
0.377573
0.176215
0.160356
0.333461
0.331196
0.151165
0.143950
0.307515
0.308428
0.147710
0.164866
0.360675
0.361685
0.169009
0.161595
0.339766
0.334954
0.145573
0.171323
0.148722
0.098422
0.097776
0.139103
0.138850
0.096637
0.093796
0.127007
0.126668
0.092460
0.091332
0.121147
0.121285
0.091895
0.094776
0.134463
0.134630
0.095394
0.094082
0.128990
0.128159
0.090605
0.089709
0.087683
0.081807
0.081789
0.087010
0.086988
0.081653
0.081283
0.085236
0.085198
0.081093
0.080959
0.084476
0.084496
0.081048
0.081408
0.086325
0.086348
0.081497
0.081325
0.085513
0.085412
0.080767
0.439538
0.355101
0.165387
0.155178
0.298029
0.297069
0.150867
0.147729
0.290782
0.291264
0.149595
0.156993
0.308275
0.308411
0.157495
0.151080
0.295790
0.295218
0.148926
0.150315
0.293544
0.290547
0.138066
1.238567
0.978739
0.436377
0.396042
0.802394
0.798487
0.377867
0.370723
0.795845
0.797553
0.377571
0.394537
0.811065
0.811646
0.396763
0.384051
0.813456
0.811275
0.375616
0.374490
0.783144
0.773031
0.337398
3.067685
2.548816
1.164392
1.081190
2.259926
2.251185
1.043531
1.044425
2.354725
2.357615
1.053651
1.055195
2.181736
2.183425
1.062222
1.072564
2.408491
2.404074
1.058644
1.034627
2.249399
2.222516
0.915847
3.137182
2.600414
1.184936
1.105420
2.314427
2.305521
1.067023
1.062088
2.394969
2.397831
1.071135
1.077987
2.234942
2.237081
1.086826
1.095584
2.459847
2.455200
1.080760
1.056823
2.299893
2.272059
0.935111
1.582295
1.242103
0.523826
0.501536
1.071548
1.067122
0.480848
0.448201
1.009874
1.011434
0.454412
0.495068
1.078873
1.081228
0.504596
0.484323
1.072730
1.069683
0.472432
0.472554
1.039896
1.025731
0.420860
1.459679
1.134861
0.405802
0.447037
1.054466
1.052924
0.439342
0.368019
0.941762
0.941480
0.366866
0.439494
1.073773
1.079228
0.462960
0.437922
1.049554
1.046990
0.427345
0.434266
1.047650
1.034066
0.384902
3.688699
3.039769
1.010010
1.007310
2.379722
2.377784
0.993960
0.934120
2.640307
2.639323
0.932766
1.004291
2.497462
2.508306
1.049343
1.037589
2.616359
2.613387
1.026551
1.032468
2.562444
2.534562
0.908231
3.679491
3.032582
1.004728
1.001564
2.372490
2.370715
0.988862
0.930949
2.636951
2.635432
0.927433
0.992406
2.477779
2.488869
1.038477
1.035709
2.618113
2.616089
1.028300
1.032113
2.560929
2.532800
0.906866
1.434370
1.115192
0.385806
0.424395
1.032508
1.031575
0.418945
0.355459
0.929694
0.927249
0.345585
0.390739
1.005285
1.011761
0.418204
0.430478
1.052612
1.053722
0.434151
0.432245
1.041273
1.026658
0.378783
1.589648
1.237807
0.476929
0.445954
1.050223
1.047410
0.431630
0.415804
0.993710
0.988553
0.393824
0.366642
0.970513
0.976306
0.389955
0.456776
1.062289
1.069732
0.487459
0.469458
1.033203
1.015789
0.404932
3.517034
2.898246
1.180582
1.086768
2.560517
2.553069
1.048653
1.040902
2.438510
2.428995
1.003644
0.971134
2.659199
2.667009
0.997252
1.039791
2.295183
2.307649
1.082706
1.060807
2.344085
2.310420
0.921131
3.557249
2.926878
1.193604
1.091689
2.564534
2.556990
1.052948
1.050826
2.457132
2.447731
1.014020
0.976990
2.665134
2.672460
1.001134
1.043825
2.301129
2.313266
1.085401
1.060521
2.341661
2.307721
0.919612
1.741020
1.345153
0.529660
0.465318
1.065916
1.062793
0.449026
0.457673
1.066290
1.061591
0.437380
0.390057
0.989865
0.993662
0.405198
0.473100
1.083461
1.089535
0.498497
0.468018
1.024086
1.005566
0.398639
1.720521
1.332762
0.533289
0.484535
1.075218
1.073411
0.473691
0.476518
1.083896
1.083000
0.472672
0.457843
1.034565
1.034680
0.458091
0.476538
1.096333
1.093281
0.463531
0.428414
1.020194
1.001924
0.359105
3.458148
2.850368
1.192709
1.109190
2.424838
2.421348
1.087845
1.091977
2.489046
2.489255
1.091511
1.077739
2.368587
2.367165
1.073048
1.089624
2.534962
2.525941
1.058929
1.027555
2.589933
2.553515
0.871103
3.458614
2.851332
1.194848
1.113737
2.431488
2.427739
1.091316
1.091122
2.485700
2.485679
1.089720
1.078600
2.371706
2.370225
1.073664
1.087156
2.530480
2.521134
1.055177
1.024536
2.587441
2.551218
0.868738
1.720025
1.334731
0.541487
0.502575
1.095678
1.092811
0.487461
0.472445
1.072749
1.070952
0.465147
0.461737
1.047418
1.047303
0.461166
0.466960
1.082925
1.078554
0.448964
0.416917
1.015589
0.997994
0.349897
1.725971
1.340921
0.549915
0.508523
1.087690
1.081694
0.480142
0.448358
1.050492
1.043238
0.418320
0.401244
1.018123
1.021279
0.414440
0.451967
1.068829
1.071287
0.462948
0.441331
1.033649
1.016531
0.377100
3.445038
2.846260
1.200107
1.107211
2.342931
2.331578
1.056596
1.046141
2.569869
2.556974
1.001921
0.989854
2.639840
2.646187
1.012428
1.035696
2.427304
2.434401
1.062273
1.056306
2.508293
2.475874
0.918708
3.329816
2.761973
1.165221
1.076828
2.281857
2.270880
1.027955
1.017928
2.507740
2.495108
0.974555
0.962083
2.576326
2.582645
0.984604
1.008951
2.368511
2.375933
1.036877
1.033411
2.456256
2.425214
0.900341
1.210745
0.955055
0.405356
0.378899
0.790663
0.785815
0.356317
0.327269
0.751482
0.745060
0.300342
0.282010
0.716197
0.719301
0.295132
0.336125
0.779711
0.783559
0.352621
0.341854
0.770828
0.759376
0.298750
0.352730
0.291807
0.142147
0.138518
0.257775
0.256812
0.134222
0.125620
0.234716
0.233439
0.120671
0.116185
0.219299
0.219902
0.118560
0.129562
0.252142
0.252955
0.132726
0.129403
0.244427
0.241924
0.118576
0.113312
0.106325
0.087073
0.086849
0.103313
0.103201
0.086311
0.085028
0.097835
0.097675
0.084330
0.083727
0.094873
0.094951
0.084074
0.085630
0.101856
0.101967
0.086073
0.085567
0.099859
0.099548
0.084060
0.436329
0.352991
0.164802
0.155026
0.297972
0.297061
0.150903
0.147862
0.291245
0.291735
0.149753
0.157116
0.308531
0.308658
0.157578
0.151107
0.295832
0.295330
0.149216
0.151272
0.296967
0.293952
0.139066
1.227177
0.970951
0.433498
0.395250
0.802133
0.798469
0.378063
0.371415
0.797636
0.799377
0.378386
0.395113
0.811843
0.812376
0.397141
0.384201
0.813652
0.811836
0.377154
0.379524
0.796939
0.786789
0.342838
3.049603
2.535528
1.157025
1.078759
2.259331
2.251341
1.044208
1.046381
2.358028
2.361001
1.055902
1.056576
2.182288
2.183826
1.062965
1.072962
2.409053
2.405868
1.063972
1.050265
2.280558
2.253853
0.933555
3.116560
2.585515
1.177141
1.103184
2.314717
2.306598
1.067982
1.063931
2.397651
2.400571
1.073107
1.079018
2.234651
2.236669
1.087275
1.095885
2.460352
2.456991
1.086142
1.072663
2.331465
2.303831
0.953060
1.561417
1.228332
0.519589
0.501607
1.074949
1.070823
0.482123
0.448471
1.009207
1.010662
0.454211
0.494370
1.076370
1.078732
0.503895
0.484156
1.072783
1.070212
0.474047
0.477981
1.054737
1.040536
0.426730
1.431030
1.116440
0.401668
0.450001
1.064974
1.063566
0.442860
0.366467
0.933716
0.932949
0.363348
0.435332
1.064265
1.069891
0.459433
0.436884
1.049132
1.046844
0.427356
0.434607
1.050009
1.036376
0.385181
3.639778
3.006874
1.000125
1.014364
2.396852
2.395117
1.001968
0.928671
2.621654
2.619100
0.920937
0.992371
2.479513
2.490972
1.039908
1.034346
2.615170
2.612730
1.025444
1.029979
2.560068
2.532031
0.905077
3.631138
3.000093
0.995013
1.008816
2.390126
2.388533
0.996944
0.925211
2.617228
2.614146
0.915304
0.980459
2.459844
2.471580
1.029061
1.032344
2.616539
2.615013
1.026902
1.029009
2.556806
2.528550
0.903091
1.408098
1.098411
0.382368
0.428173
1.045126
1.044181
0.422753
0.352777
0.917419
0.914467
0.340852
0.386409
0.995830
1.002539
0.414696
0.428967
1.050759
1.051979
0.433052
0.430281
1.036770
1.022176
0.376754
1.575882
1.229142
0.475287
0.449097
1.059678
1.056602
0.433875
0.411671
0.979965
0.974546
0.388628
0.364601
0.967658
0.973701
0.388816
0.454922
1.058466
1.065780
0.485105
0.466795
1.027592
1.010314
0.402595
3.508092
2.892476
1.179409
1.091996
2.569340
2.561097
1.050802
1.031189
2.418413
2.408434
0.992039
0.967548
2.657582
2.666058
0.996270
1.036244
2.289944
2.301980
1.077419
1.054926
2.335657
2.302238
0.915885
3.551322
2.923004
1.192834
1.096505
2.571839
2.563498
1.054611
1.041114
2.437557
2.427744
1.002585
0.973572
2.663956
2.671936
1.000244
1.040159
2.295519
2.307256
1.080048
1.054884
2.333988
2.300320
0.914688
1.738452
1.343457
0.529331
0.466881
1.069468
1.066044
0.449474
0.453654
1.054886
1.050077
0.432890
0.388669
0.988833
0.992796
0.404408
0.470828
1.078267
1.084273
0.495915
0.466311
1.021522
1.003178
0.397501
1.726157
1.336434
0.534041
0.482975
1.071246
1.069275
0.471499
0.474875
1.080223
1.079373
0.471187
0.456073
1.030997
1.031010
0.455916
0.473825
1.090947
1.088191
0.461898
0.429655
1.024258
1.006184
0.361181
3.469525
2.858085
1.194719
1.104525
2.416812
2.413046
1.081993
1.089940
2.487398
2.487831
1.090327
1.074157
2.363010
2.361180
1.067849
1.084226
2.528929
2.520808
1.056994
1.031796
2.597975
2.562167
0.877923
3.470479
2.859355
1.196901
1.108894
2.422965
2.418970
1.085347
1.089315
2.484838
2.485065
1.088800
1.074997
2.365887
2.363995
1.068380
1.081773
2.524524
2.516109
1.053326
1.028913
2.595858
2.560255
0.875695
1.727566
1.339568
0.542424
0.500380
1.089843
1.086876
0.484853
0.471703
1.072278
1.070554
0.464657
0.459912
1.042991
1.042712
0.458697
0.464332
1.077885
1.073882
0.447655
0.418696
1.021189
1.003775
0.352489
1.728016
1.342163
0.550143
0.508156
1.086264
1.080181
0.479437
0.447390
1.048385
1.041081
0.417152
0.399807
1.014848
1.017933
0.412731
0.449851
1.064290
1.066910
0.461395
0.441547
1.035532
1.018547
0.377875
3.444316
2.845720
1.200021
1.107715
2.343288
2.331759
1.056391
1.044100
2.566097
2.552983
0.998988
0.987125
2.636164
2.642434
1.009381
1.031844
2.421854
2.429158
1.059177
1.055423
2.508344
2.476222
0.918985
3.328337
2.760974
1.165053
1.077498
2.282746
2.271618
1.027962
1.015960
2.503988
2.491151
0.971695
0.959528
2.573076
2.579345
0.981787
1.005343
2.363529
2.371145
1.033919
1.032390
2.455781
2.425040
0.900411
1.209944
0.954544
0.405287
0.379195
0.791405
0.786509
0.356411
0.326552
0.749478
0.743003
0.299391
0.281192
0.714573
0.717663
0.294231
0.334875
0.777011
0.780917
0.351551
0.341550
0.770725
0.759367
0.298773
0.352558
0.291699
0.142132
0.138565
0.257952
0.256984
0.134240
0.125503
0.234285
0.233003
0.120522
0.116061
0.218968
0.219570
0.118423
0.129358
0.251551
0.252374
0.132548
0.129351
0.244407
0.241922
0.118575
0.113289
0.106309
0.087070
0.086853
0.103335
0.103223
0.086312
0.085013
0.097778
0.097618
0.084311
0.083711
0.094830
0.094909
0.084055
0.085603
0.101775
0.101887
0.086049
0.085558
0.099854
0.099546
0.084058
0.197893
0.168073
0.104042
0.101868
0.150907
0.150637
0.100664
0.098976
0.143791
0.143995
0.099733
0.103524
0.159278
0.159458
0.104129
0.101752
0.150632
0.150419
0.100969
0.101225
0.150642
0.149516
0.096982
0.596392
0.458223
0.199425
0.186357
0.378762
0.377328
0.179814
0.172138
0.356239
0.357240
0.176114
0.192794
0.402238
0.403123
0.196091
0.186827
0.382497
0.381443
0.182689
0.182995
0.377636
0.372760
0.167504
1.610807
1.265110
0.543741
0.501652
1.047649
1.043224
0.480506
0.465587
1.030902
1.033626
0.476259
0.506523
1.058962
1.061594
0.516797
0.504596
1.070403
1.067625
0.493887
0.490721
1.044826
1.029592
0.435502
1.638784
1.285093
0.550807
0.511527
1.075404
1.070907
0.490068
0.471467
1.045617
1.048260
0.481743
0.514459
1.081692
1.084557
0.525586
0.512885
1.092637
1.089851
0.502128
0.499491
1.068732
1.053047
0.443085
0.709111
0.541609
0.224681
0.223629
0.498824
0.497175
0.216135
0.194046
0.421858
0.422549
0.196660
0.223074
0.502947
0.504628
0.229341
0.217807
0.479731
0.478640
0.213472
0.215973
0.482003
0.475413
0.195135
0.497538
0.389782
0.161728
0.201756
0.489975
0.489492
0.199559
0.151984
0.327354
0.326276
0.147442
0.180036
0.441399
0.443923
0.189645
0.182073
0.428719
0.428687
0.181775
0.189658
0.451614
0.446272
0.173180
1.278558
1.010411
0.351476
0.440481
1.067246
1.066662
0.436964
0.331031
0.865114
0.860710
0.313051
0.380648
0.999478
1.006305
0.409605
0.406606
1.025248
1.026444
0.410893
0.427301
1.044173
1.031770
0.382700
1.276108
1.008564
0.350381
0.438884
1.064059
1.063444
0.435268
0.329642
0.861777
0.857196
0.310955
0.376037
0.987737
0.994635
0.405263
0.405837
1.025941
1.027415
0.411113
0.426290
1.040842
1.028399
0.381408
0.489335
0.383415
0.157569
0.195337
0.477170
0.476533
0.192686
0.146529
0.313668
0.311864
0.139295
0.161624
0.393267
0.396074
0.172282
0.179277
0.431684
0.432723
0.182828
0.185750
0.438019
0.432497
0.168202
0.709583
0.537326
0.211799
0.203577
0.471447
0.469131
0.193975
0.172455
0.380452
0.378136
0.163146
0.158278
0.377129
0.380190
0.169974
0.205405
0.482836
0.485477
0.215766
0.202318
0.444025
0.436577
0.177068
1.719018
1.334701
0.540346
0.483898
1.081941
1.074750
0.451400
0.420989
0.989686
0.983844
0.396132
0.378214
0.980679
0.988002
0.407388
0.475228
1.075163
1.080942
0.499516
0.467520
1.020285
1.001533
0.397112
1.749469
1.354794
0.546447
0.484889
1.080955
1.073750
0.452148
0.425293
1.002459
0.996739
0.400933
0.381178
0.986349
0.993499
0.409678
0.477359
1.079522
1.085171
0.501126
0.467910
1.020318
1.001458
0.397045
0.829699
0.616250
0.234104
0.207134
0.467742
0.465414
0.196986
0.189490
0.433934
0.432055
0.181886
0.169548
0.399659
0.401990
0.178616
0.213598
0.500585
0.502698
0.221983
0.203696
0.443890
0.436028
0.176797
0.814986
0.605967
0.230554
0.208490
0.468742
0.468085
0.204817
0.208104
0.475440
0.475474
0.208207
0.203700
0.457129
0.456964
0.202968
0.207146
0.481413
0.480529
0.203198
0.190743
0.437595
0.430611
0.167393
1.728174
1.337810
0.536179
0.483709
1.071383
1.070482
0.476465
0.488222
1.091895
1.093181
0.493273
0.487543
1.070214
1.068175
0.479329
0.473476
1.085602
1.081889
0.457595
0.440628
1.042703
1.026150
0.378761
1.728001
1.337925
0.536771
0.485437
1.075392
1.074500
0.478187
0.488880
1.092940
1.094160
0.493635
0.488219
1.071961
1.069801
0.479522
0.472109
1.081913
1.078128
0.455942
0.439846
1.042220
1.025783
0.378389
0.814274
0.606368
0.232834
0.215359
0.484706
0.484037
0.211542
0.210277
0.479100
0.478852
0.209251
0.206262
0.464496
0.463877
0.203847
0.201861
0.466995
0.465780
0.196749
0.187689
0.436050
0.429456
0.165800
0.823039
0.614520
0.241286
0.228664
0.505157
0.502842
0.218138
0.197796
0.448935
0.446047
0.186139
0.178283
0.421297
0.422055
0.181548
0.197199
0.465733
0.466695
0.201129
0.194093
0.445522
0.438812
0.171906
1.719306
1.338789
0.557494
0.519795
1.087278
1.081008
0.490076
0.452367
1.040954
1.032996
0.419455
0.403972
1.009995
1.012613
0.415249
0.447576
1.055405
1.058878
0.462729
0.455111
1.050340
1.034287
0.395843
1.658374
1.296886
0.543580
0.508083
1.058902
1.052795
0.479092
0.441631
1.012090
1.004284
0.409232
0.394054
0.982023
0.984655
0.405367
0.437743
1.028617
1.032144
0.453078
0.446099
1.025733
1.010292
0.388566
0.582273
0.446162
0.191482
0.185167
0.382345
0.380423
0.176645
0.157467
0.325215
0.322687
0.147296
0.140677
0.300969
0.301812
0.144151
0.159898
0.349608
0.350833
0.164768
0.160492
0.339322
0.334834
0.145669
0.170661
0.148291
0.098378
0.097979
0.139822
0.139535
0.096713
0.093339
0.125280
0.124903
0.091852
0.090816
0.119831
0.119959
0.091343
0.094015
0.132199
0.132400
0.094738
0.093910
0.128911
0.128130
0.090609
0.089632
0.087628
0.081800
0.081815
0.087115
0.087090
0.081660
0.081216
0.084990
0.084948
0.081000
0.080879
0.084288
0.084305
0.080961
0.081293
0.086002
0.086028
0.081398
0.081291
0.085501
0.085407
0.080764
0.172101
0.150296
0.098514
0.099281
0.146907
0.146791
0.098691
0.096060
0.135475
0.135714
0.096966
0.102268
0.157596
0.158141
0.104202
0.103648
0.156011
0.155732
0.102629
0.100542
0.147372
0.146086
0.095631
0.535585
0.412151
0.174333
0.174152
0.369042
0.368345
0.170872
0.158360
0.333066
0.334270
0.163153
0.186700
0.397395
0.399947
0.196818
0.194085
0.392820
0.391512
0.188875
0.180825
0.371272
0.365501
0.161564
1.604990
1.252315
0.500312
0.477236
1.044507
1.041772
0.463297
0.438715
1.017554
1.020783
0.451354
0.492365
1.049685
1.056065
0.518110
0.513073
1.058454
1.055299
0.500742
0.489763
1.047381
1.029900
0.425451
1.634046
1.273018
0.507575
0.488045
1.074684
1.071869
0.473771
0.444602
1.031989
1.034939
0.456040
0.498253
1.067716
1.074364
0.525004
0.521016
1.080697
1.077776
0.509638
0.500062
1.074561
1.056611
0.434617
0.650822
0.497362
0.200145
0.215119
0.498614
0.497688
0.210817
0.180145
0.397118
0.397342
0.180792
0.208956
0.477785
0.481245
0.222513
0.224019
0.490999
0.490581
0.222324
0.219830
0.488904
0.481374
0.195390
0.482098
0.380624
0.162061
0.212323
0.505877
0.505284
0.209653
0.150888
0.315382
0.312036
0.137069
0.154492
0.384908
0.387851
0.165580
0.179394
0.436511
0.439523
0.191458
0.207120
0.477427
0.472392
0.192514
1.284172
1.018651
0.369856
0.463577
1.069721
1.068277
0.456113
0.336795
0.859364
0.848203
0.290299
0.325598
0.942834
0.950145
0.356489
0.391151
1.025502
1.034453
0.428354
0.457494
1.045674
1.035372
0.422211
1.294003
1.025331
0.372295
0.465428
1.072204
1.070447
0.456843
0.335493
0.854156
0.842855
0.288398
0.323683
0.937956
0.945302
0.354686
0.389864
1.023359
1.032262
0.426831
0.454969
1.039900
1.029640
0.419651
0.520834
0.407177
0.171826
0.219900
0.515874
0.513966
0.212533
0.145458
0.293029
0.289124
0.129490
0.147028
0.365849
0.368959
0.158616
0.174356
0.428182
0.431025
0.185575
0.197161
0.453693
0.448861
0.182626
0.742158
0.564699
0.235534
0.238493
0.517806
0.512296
0.215970
0.156871
0.328080
0.325778
0.147549
0.178928
0.423348
0.427755
0.196134
0.207019
0.473801
0.472984
0.203342
0.186993
0.426620
0.419396
0.162332
1.707353
1.334840
0.576354
0.529128
1.079695
1.065844
0.468049
0.384706
0.948455
0.944361
0.368345
0.423905
1.006152
1.016544
0.467176
0.489626
1.080000
1.076382
0.474293
0.434021
1.018960
0.999254
0.358855
1.737106
1.354397
0.581949
0.528046
1.074343
1.060537
0.466896
0.388896
0.962828
0.959080
0.373978
0.428438
1.015254
1.025483
0.471087
0.492629
1.085384
1.081609
0.476655
0.435686
1.021655
1.001817
0.360068
0.860059
0.641902
0.256164
0.233687
0.496233
0.490992
0.211452
0.173687
0.387640
0.386541
0.169302
0.196647
0.461425
0.465105
0.211283
0.218477
0.495464
0.494082
0.212556
0.193503
0.437314
0.429609
0.167191
0.836848
0.621566
0.237094
0.208222
0.468146
0.467163
0.203370
0.208361
0.465509
0.466097
0.210694
0.210195
0.476431
0.476371
0.209783
0.212005
0.485768
0.486705
0.215723
0.218201
0.477152
0.470984
0.198855
1.733983
1.340836
0.534092
0.469237
1.069887
1.069927
0.465629
0.489542
1.070918
1.073181
0.498790
0.488479
1.083004
1.080492
0.478664
0.479054
1.083890
1.086632
0.489772
0.495686
1.056465
1.043294
0.448949
1.730484
1.338495
0.533337
0.469392
1.071182
1.071570
0.467101
0.493256
1.079648
1.081931
0.502572
0.490055
1.084490
1.081584
0.478724
0.477779
1.080544
1.083382
0.488868
0.496949
1.060236
1.047210
0.450890
0.823212
0.612446
0.234133
0.208789
0.473042
0.473370
0.208909
0.223029
0.501938
0.502567
0.225550
0.216119
0.482075
0.480522
0.210057
0.207016
0.472555
0.473843
0.212136
0.223360
0.493031
0.487359
0.206372
0.829217
0.620115
0.247436
0.236298
0.510957
0.510039
0.231373
0.221221
0.485257
0.484143
0.216745
0.216113
0.475975
0.474743
0.211312
0.202431
0.462545
0.462291
0.201220
0.208714
0.476994
0.471140
0.190683
1.706804
1.332077
0.566266
0.533442
1.081831
1.078263
0.515023
0.488476
1.052152
1.048420
0.473393
0.473229
1.027098
1.025460
0.466888
0.461706
1.062754
1.061596
0.457281
0.461358
1.052671
1.038752
0.411153
1.645250
1.289727
0.552207
0.522342
1.055411
1.051886
0.504215
0.476492
1.021505
1.017788
0.461422
0.462240
0.999716
0.998219
0.456416
0.451217
1.034723
1.033475
0.446422
0.449514
1.022255
1.008881
0.400669
0.585082
0.449417
0.196916
0.195151
0.395699
0.394774
0.190680
0.175700
0.353482
0.352302
0.170958
0.174063
0.356114
0.355403
0.171223
0.162796
0.341817
0.341206
0.160224
0.163545
0.346591
0.342775
0.151602
0.172495
0.149713
0.099380
0.100046
0.144972
0.144849
0.099394
0.096571
0.133630
0.133448
0.095848
0.096645
0.135945
0.135822
0.096205
0.094251
0.129239
0.129140
0.093850
0.094550
0.131505
0.130811
0.091644
0.089938
0.087863
0.081938
0.082106
0.087999
0.087992
0.082033
0.081648
0.086246
0.086226
0.081541
0.081660
0.086704
0.086692
0.081608
0.081329
0.085526
0.085518
0.081280
0.081379
0.085924
0.085838
0.080905
0.367162
0.304946
0.141494
0.144008
0.287894
0.287650
0.142592
0.135076
0.267140
0.267815
0.137615
0.151565
0.302855
0.304518
0.157871
0.158060
0.305880
0.305142
0.155280
0.148840
0.289393
0.285617
0.133592
1.162005
0.916155
0.365874
0.359512
0.790447
0.789144
0.352382
0.331477
0.764197
0.766679
0.341308
0.376048
0.799020
0.804766
0.399345
0.399705
0.808894
0.806477
0.390129
0.376659
0.795173
0.782011
0.327726
3.463378
2.871815
1.119591
1.048933
2.331949
2.327439
1.023623
1.013648
2.483488
2.487292
1.023570
1.027432
2.150556
2.159904
1.056593
1.059656
2.200043
2.196750
1.051372
1.054528
2.323182
2.291885
0.925339
3.536208
2.926123
1.141394
1.076856
2.393327
2.388635
1.050648
1.031741
2.523313
2.526247
1.037979
1.042816
2.190414
2.200343
1.074257
1.080631
2.249989
2.247462
1.075534
1.081956
2.381576
2.349424
0.950575
1.511161
1.184341
0.457414
0.479191
1.081466
1.079545
0.468976
0.409912
0.974694
0.973808
0.405607
0.445557
1.014862
1.022887
0.478101
0.492896
1.065261
1.065907
0.495837
0.495329
1.075924
1.059122
0.434612
1.385459
1.089661
0.401161
0.474323
1.075003
1.073283
0.465339
0.360782
0.907104
0.896801
0.317466
0.346706
0.957204
0.965148
0.379961
0.421560
1.053795
1.062688
0.458915
0.480860
1.064850
1.053003
0.440329
3.547022
2.943239
1.026232
1.038156
2.257013
2.253208
1.017163
0.936805
2.610331
2.588218
0.855322
0.881306
2.594169
2.608280
0.939528
0.991731
2.582093
2.599726
1.055188
1.051744
2.276839
2.255448
0.952808
3.567607
2.958336
1.034607
1.044066
2.262278
2.257552
1.019338
0.933207
2.599795
2.577292
0.850127
0.878583
2.591022
2.605259
0.937289
0.988649
2.577863
2.595142
1.050667
1.045499
2.267643
2.246308
0.946439
1.455061
1.140122
0.434259
0.497795
1.090840
1.085281
0.473481
0.344678
0.864834
0.852975
0.295277
0.335852
0.946988
0.955528
0.371567
0.409663
1.041583
1.049078
0.441264
0.455535
1.032805
1.021128
0.414222
1.592879
1.253909
0.540989
0.537239
1.094123
1.080828
0.479197
0.360677
0.891987
0.886183
0.337244
0.412270
0.995377
1.005893
0.456288
0.465792
1.056227
1.052932
0.451961
0.429213
1.021634
1.004168
0.362978
3.222730
2.670148
1.208191
1.120684
2.252976
2.229184
1.025603
0.972585
2.623695
2.618839
0.955252
0.997368
2.218302
2.234570
1.058122
1.074241
2.399097
2.390080
1.045840
1.028020
2.571117
2.533211
0.868364
3.262832
2.698045
1.218929
1.118517
2.245548
2.221844
1.023462
0.982509
2.647249
2.643503
0.969689
1.008906
2.234096
2.249886
1.067613
1.081196
2.407072
2.397665
1.051152
1.032378
2.576055
2.537906
0.871866
1.744017
1.358875
0.584839
0.528269
1.072586
1.059799
0.471050
0.402844
0.979763
0.978210
0.396856
0.460438
1.056725
1.065101
0.495902
0.493879
1.083560
1.078692
0.473427
0.446508
1.038896
1.020508
0.377174
1.750831
1.355865
0.552085
0.486621
1.079006
1.075206
0.467376
0.461822
1.023379
1.024728
0.467420
0.480931
1.080940
1.081803
0.484714
0.487400
1.089507
1.091858
0.496637
0.497817
1.055596
1.041799
0.448600
3.464003
2.850387
1.190645
1.096027
2.572335
2.569402
1.071779
1.059836
2.262567
2.265747
1.070577
1.086707
2.488677
2.486634
1.083444
1.085434
2.453724
2.459377
1.100970
1.084551
2.230676
2.206575
0.978638
3.458126
2.846069
1.188323
1.095291
2.572804
2.570923
1.075176
1.069319
2.278362
2.281627
1.080373
1.090794
2.490514
2.487386
1.083244
1.083176
2.450157
2.456171
1.100130
1.088264
2.237840
2.214158
0.984269
1.731942
1.342119
0.542962
0.483724
1.079784
1.080065
0.480755
0.501220
1.080073
1.081721
0.507983
0.496893
1.085728
1.082322
0.483745
0.478314
1.078800
1.082561
0.493288
0.513374
1.080669
1.068527
0.471792
1.718104
1.337954
0.563227
0.521734
1.076073
1.074624
0.511781
0.508459
1.079601
1.078821
0.505243
0.504513
1.062780
1.059219
0.490485
0.472042
1.073047
1.072111
0.468188
0.484892
1.078232
1.065293
0.439666
3.355562
2.777684
1.198052
1.106086
2.189735
2.184648
1.076029
1.076379
2.319613
2.316990
1.066244
1.056487
2.166854
2.163317
1.047537
1.065235
2.511786
2.508985
1.060300
1.057869
2.420052
2.393735
0.942200
3.238863
2.692450
1.163286
1.078443
2.134882
2.129841
1.048931
1.045963
2.256941
2.254200
1.035299
1.027758
2.109584
2.106376
1.019998
1.036815
2.450216
2.447050
1.030348
1.025673
2.354765
2.329454
0.912735
1.197902
0.948838
0.418300
0.402363
0.798157
0.796630
0.393645
0.377318
0.779711
0.778364
0.371767
0.379174
0.775543
0.773252
0.369911
0.349454
0.775256
0.772890
0.339918
0.347378
0.771360
0.762619
0.315786
0.354551
0.293515
0.145886
0.146120
0.268553
0.268320
0.144632
0.138885
0.255006
0.254720
0.137705
0.140788
0.260002
0.259457
0.138753
0.130925
0.244929
0.244392
0.128902
0.131639
0.249426
0.247413
0.122866
0.114333
0.107112
0.087666
0.088106
0.106618
0.106605
0.087971
0.087022
0.102946
0.102913
0.086867
0.087405
0.104880
0.104805
0.087105
0.085795
0.099883
0.099812
0.085490
0.085940
0.101456
0.101199
0.084703
0.366068
0.304208
0.141254
0.143761
0.287248
0.287002
0.142340
0.134831
0.266442
0.267143
0.137471
0.151710
0.303441
0.305155
0.158190
0.158475
0.306936
0.306189
0.155666
0.149072
0.289861
0.286058
0.133735
1.157718
0.913163
0.364579
0.358288
0.788166
0.786859
0.351144
0.330179
0.761385
0.763998
0.340529
0.376607
0.800656
0.806635
0.400778
0.401603
0.812307
0.809861
0.391913
0.377831
0.796906
0.783626
0.328491
3.456593
2.866566
1.115925
1.045629
2.328423
2.323891
1.020227
1.009771
2.477978
2.482189
1.021259
1.028133
2.151821
2.161815
1.059816
1.064055
2.204723
2.201397
1.055645
1.057732
2.326494
2.294914
0.927530
3.529193
2.920730
1.137673
1.073544
2.389893
2.385216
1.047321
1.028039
2.518374
2.521707
1.035748
1.043192
2.190504
2.201083
1.077122
1.084986
2.254750
2.252251
1.079942
1.085381
2.385372
2.352949
0.952990
1.506070
1.180831
0.455975
0.478023
1.079655
1.077813
0.468056
0.409311
0.974237
0.973390
0.405148
0.445014
1.011873
1.020085
0.478268
0.494651
1.069089
1.069868
0.498085
0.497301
1.079587
1.062657
0.436182
1.382770
1.087944
0.400848
0.474743
1.076145
1.074688
0.466673
0.363463
0.914747
0.904062
0.318787
0.343359
0.942729
0.950507
0.376045
0.421164
1.055378
1.064752
0.460322
0.483289
1.070245
1.058386
0.442874
3.543534
2.941045
1.026168
1.039851
2.259954
2.256901
1.021815
0.946123
2.628213
2.604744
0.859351
0.869124
2.556048
2.569524
0.924832
0.987966
2.581638
2.600787
1.057476
1.056607
2.284191
2.262957
0.958528
3.564476
2.956386
1.034625
1.045841
2.265377
2.261408
1.024034
0.942450
2.617429
2.593587
0.854100
0.866490
2.553233
2.566837
0.922640
0.984644
2.576640
2.595415
1.052586
1.049964
2.274122
2.252981
0.951804
1.453833
1.139369
0.434279
0.498552
1.092680
1.087348
0.475009
0.347163
0.871639
0.859407
0.296422
0.332751
0.933631
0.941952
0.367688
0.408306
1.040242
1.048108
0.441284
0.456513
1.034832
1.023234
0.415508
1.592086
1.253391
0.540849
0.537224
1.094192
1.080836
0.478923
0.359606
0.889043
0.883270
0.336293
0.412403
0.995252
1.005731
0.456241
0.464163
1.052151
1.048642
0.449528
0.426397
1.015562
0.998248
0.360532
3.221186
2.669052
1.207655
1.119984
2.251699
2.227535
1.023353
0.967025
2.612892
2.608432
0.951278
0.999785
2.224566
2.240911
1.060808
1.071472
2.393160
2.383174
1.039160
1.019145
2.557810
2.520134
0.859890
3.260117
2.696193
1.218112
1.117574
2.243747
2.219680
1.020954
0.976602
2.635549
2.632249
0.965500
1.011535
2.241293
2.257214
1.070650
1.078652
2.401546
2.391162
1.044613
1.023560
2.562844
2.524926
0.863418
1.738788
1.355468
0.583668
0.527354
1.070634
1.057760
0.469799
0.400550
0.973432
0.972039
0.395158
0.461349
1.060497
1.068982
0.497129
0.493134
1.081180
1.076032
0.471594
0.443976
1.033278
1.015002
0.374870
1.737732
1.347005
0.548744
0.484407
1.075022
1.071305
0.465533
0.460099
1.019651
1.021085
0.466023
0.480314
1.080722
1.081835
0.485025
0.489011
1.092932
1.095444
0.498871
0.499998
1.058999
1.045121
0.450544
3.442706
2.834829
1.182228
1.090249
2.565548
2.562958
1.067498
1.056615
2.258596
2.261929
1.067969
1.084446
2.486608
2.485213
1.083694
1.089667
2.459740
2.466066
1.107843
1.091914
2.239432
2.215137
0.985508
3.436357
2.830214
1.179802
1.089425
2.565836
2.564330
1.070869
1.066213
2.274800
2.278232
1.077873
1.088444
2.488082
2.485605
1.083365
1.087362
2.456138
2.462878
1.107093
1.095943
2.247424
2.223568
0.991507
1.717115
1.332130
0.539233
0.481201
1.075193
1.075620
0.478826
0.499954
1.078100
1.079828
0.506998
0.495959
1.084140
1.080941
0.483580
0.479794
1.082161
1.086214
0.495865
0.516763
1.087457
1.075239
0.475077
1.708336
1.331391
0.560689
0.519802
1.072610
1.071290
0.510367
0.507875
1.078981
1.078303
0.505054
0.504423
1.062615
1.058994
0.490122
0.470886
1.070293
1.069490
0.467532
0.486281
1.082489
1.069666
0.441638
3.346620
2.771044
1.194074
1.102848
2.186160
2.181334
1.073864
1.075664
2.319467
2.317082
1.066456
1.056901
2.167361
2.163488
1.046510
1.061076
2.504690
2.502060
1.056800
1.058830
2.423456
2.397626
0.945213
3.231357
2.686762
1.159658
1.075429
2.131678
2.126897
1.046931
1.045341
2.256938
2.254440
1.035572
1.028220
2.110196
2.106662
1.018996
1.032593
2.442822
2.439821
1.026706
1.026362
2.357521
2.332714
0.915457
1.193625
0.945853
0.416986
0.401238
0.796232
0.794793
0.392842
0.377106
0.779749
0.778482
0.371844
0.379324
0.775905
0.773517
0.369631
0.347981
0.771326
0.769015
0.338635
0.347730
0.773150
0.764551
0.316702
0.353620
0.292888
0.145672
0.145925
0.268098
0.267883
0.144488
0.138846
0.255009
0.254739
0.137713
0.140806
0.260073
0.259515
0.138704
0.130687
0.244107
0.243582
0.128697
0.131695
0.249822
0.247832
0.123005
0.114222
0.107034
0.087641
0.088081
0.106553
0.106542
0.087953
0.087015
0.102944
0.102913
0.086866
0.087405
0.104887
0.104811
0.087096
0.085765
0.099774
0.099705
0.085464
0.085944
0.101507
0.101254
0.084718
0.168075
0.147600
0.097640
0.098391
0.144520
0.144396
0.097763
0.095132
0.132697
0.133027
0.096380
0.102781
0.159795
0.160528
0.105348
0.105136
0.159942
0.159632
0.104034
0.101400
0.149250
0.147863
0.096196
0.519295
0.400783
0.169364
0.169362
0.360049
0.359320
0.165984
0.153216
0.321250
0.322935
0.159872
0.188894
0.403572
0.407034
0.202437
0.201588
0.406056
0.404636
0.195956
0.185455
0.378360
0.372139
0.164643
1.586073
1.237779
0.486452
0.464506
1.035464
1.032563
0.449842
0.422892
0.997814
1.002580
0.441373
0.494610
1.050700
1.059599
0.530218
0.529936
1.069365
1.066097
0.517309
0.502402
1.059370
1.040810
0.434449
1.614454
1.258037
0.493564
0.475350
1.066177
1.063279
0.460624
0.429559
1.014792
1.019184
0.446419
0.499147
1.063680
1.072794
0.535565
0.537662
1.091900
1.089046
0.526696
0.513553
1.088513
1.069464
0.444461
0.631765
0.484215
0.194725
0.210581
0.491707
0.491054
0.207199
0.177881
0.395387
0.395697
0.178788
0.206461
0.463918
0.468067
0.222689
0.230738
0.505617
0.505707
0.231084
0.227516
0.503646
0.495593
0.201517
0.471879
0.374045
0.160970
0.214109
0.510854
0.511341
0.215187
0.161874
0.348238
0.343352
0.142401
0.141116
0.320960
0.323266
0.149888
0.177515
0.442374
0.447267
0.196686
0.216658
0.499522
0.494416
0.202458
1.268799
1.008779
0.369359
0.470474
1.080521
1.082250
0.475506
0.376438
0.928736
0.911956
0.307484
0.272041
0.772983
0.777750
0.292703
0.375011
1.021401
1.036584
0.437273
0.477316
1.070846
1.061191
0.445748
1.279994
1.016356
0.372090
0.472646
1.083700
1.085078
0.476399
0.374843
0.922566
0.905674
0.305379
0.270612
0.769716
0.774489
0.291258
0.372923
1.016404
1.031397
0.434406
0.473284
1.061620
1.052081
0.441813
0.515708
0.403921
0.171858
0.222924
0.523452
0.522467
0.218750
0.155531
0.322263
0.316857
0.134087
0.134971
0.307476
0.309781
0.143645
0.169136
0.422952
0.427225
0.185731
0.201184
0.462184
0.457598
0.187693
0.738883
0.562518
0.235004
0.238408
0.517984
0.512202
0.214823
0.152526
0.315304
0.313086
0.143523
0.179428
0.423205
0.427499
0.196096
0.200477
0.457393
0.455721
0.193749
0.175818
0.401169
0.394513
0.152697
1.700405
1.329723
0.574150
0.526152
1.074637
1.059161
0.458571
0.361026
0.907078
0.904542
0.351092
0.434697
1.030143
1.040902
0.479510
0.478653
1.061583
1.053996
0.447420
0.397561
0.971624
0.952703
0.323601
1.725746
1.346408
0.578729
0.524188
1.067270
1.051817
0.456460
0.363922
0.917914
0.915858
0.355924
0.440134
1.043375
1.054121
0.484837
0.482554
1.068649
1.060818
0.450317
0.399453
0.974757
0.955670
0.324914
0.839783
0.628778
0.251977
0.230330
0.488445
0.482793
0.206642
0.164669
0.360990
0.360462
0.162477
0.200427
0.478121
0.482211
0.216323
0.215376
0.485570
0.483033
0.205125
0.183283
0.413563
0.406268
0.158004
0.784909
0.586631
0.224592
0.199851
0.452102
0.451386
0.196211
0.201634
0.450153
0.451057
0.205173
0.207768
0.475774
0.476648
0.210842
0.218446
0.499105
0.500628
0.224472
0.226801
0.491056
0.484524
0.206385
1.658693
1.285987
0.500731
0.446325
1.047452
1.048781
0.448338
0.476572
1.056351
1.059223
0.488259
0.479489
1.077780
1.077764
0.479328
0.495624
1.098828
1.104195
0.516653
0.525325
1.084364
1.070459
0.477089
1.653506
1.282554
0.499615
0.446171
1.048125
1.049871
0.449733
0.480806
1.066929
1.069815
0.492516
0.480763
1.077890
1.077434
0.478910
0.494192
1.095414
1.101010
0.516081
0.527844
1.091573
1.077824
0.480444
0.764915
0.573402
0.220289
0.199297
0.454738
0.455568
0.201464
0.218219
0.493975
0.494879
0.221757
0.212539
0.475837
0.475038
0.209322
0.212943
0.485515
0.487857
0.222090
0.236606
0.520511
0.514460
0.218990
0.791646
0.595040
0.238120
0.228986
0.497311
0.496861
0.225940
0.219165
0.482942
0.482199
0.216122
0.215894
0.475601
0.474116
0.209994
0.197716
0.450528
0.450726
0.198213
0.213980
0.493759
0.488326
0.198104
1.676579
1.309565
0.550949
0.520761
1.071096
1.068518
0.506469
0.485894
1.051418
1.048597
0.474371
0.475103
1.029081
1.026030
0.462922
0.444405
1.037824
1.037294
0.442376
0.465004
1.061873
1.049904
0.423119
1.620437
1.270765
0.538153
0.510518
1.046191
1.043605
0.496292
0.474275
1.021422
1.018583
0.462631
0.464317
1.002211
0.999283
0.452560
0.433704
1.008654
1.007954
0.431004
0.452194
1.029084
1.017667
0.411602
0.568452
0.437826
0.191977
0.190844
0.388054
0.387432
0.187557
0.175021
0.353795
0.352880
0.171300
0.174717
0.357785
0.356675
0.170266
0.157033
0.325386
0.324930
0.155080
0.165051
0.353871
0.350564
0.155188
0.169090
0.147423
0.098660
0.099381
0.143315
0.143242
0.098900
0.096470
0.133688
0.133549
0.095896
0.096737
0.136257
0.136073
0.096046
0.093386
0.126068
0.125993
0.093076
0.094773
0.133003
0.132381
0.092172
0.089544
0.087574
0.081838
0.082010
0.087756
0.087756
0.081963
0.081630
0.086253
0.086239
0.081548
0.081673
0.086745
0.086725
0.081575
0.081200
0.085079
0.085074
0.081167
0.081401
0.086143
0.086067
0.080981
0.184220
0.158611
0.100575
0.098506
0.142833
0.142543
0.097229
0.095373
0.133858
0.134391
0.097417
0.105308
0.165847
0.166669
0.108196
0.107021
0.163009
0.162707
0.105947
0.104430
0.156890
0.155434
0.099147
0.560510
0.431089
0.183088
0.170775
0.356861
0.355272
0.163757
0.154174
0.323837
0.326472
0.164704
0.197714
0.413050
0.416753
0.212315
0.208777
0.411737
0.410448
0.203705
0.197837
0.395811
0.389673
0.177736
1.599430
1.251887
0.511083
0.471104
1.042627
1.037473
0.446791
0.423701
0.996083
1.002899
0.450160
0.504615
1.041394
1.050513
0.541076
0.539706
1.067984
1.065311
0.529856
0.522074
1.067592
1.049998
0.458772
1.625913
1.270863
0.517819
0.481377
1.072418
1.067454
0.457744
0.432730
1.019419
1.025745
0.457152
0.507675
1.047673
1.056820
0.544216
0.546932
1.090349
1.088265
0.539472
0.533473
1.096699
1.078625
0.469078
0.665834
0.509601
0.207143
0.209583
0.484320
0.483588
0.205498
0.188470
0.425396
0.426164
0.191527
0.209778
0.443492
0.447230
0.224461
0.236238
0.510618
0.511474
0.239729
0.240889
0.521070
0.513118
0.215761
0.463635
0.367293
0.157042
0.206383
0.500556
0.503916
0.218974
0.195062
0.423486
0.416726
0.168552
0.126026
0.221583
0.222064
0.127226
0.173082
0.441468
0.448321
0.199653
0.220494
0.507288
0.502017
0.205882
1.233914
0.980832
0.347760
0.456001
1.083728
1.093068
0.494097
0.446658
0.994265
0.971889
0.352336
0.193842
0.481738
0.480723
0.189616
0.345177
1.001699
1.023281
0.435482
0.477491
1.080271
1.070336
0.445184
1.235684
0.981863
0.347784
0.455485
1.082451
1.091594
0.492855
0.444296
0.988172
0.965706
0.349682
0.191309
0.474349
0.473284
0.186932
0.341871
0.994544
1.015899
0.431159
0.471426
1.067000
1.057213
0.439231
0.470937
0.371581
0.157213
0.204220
0.494964
0.497568
0.214082
0.185900
0.397996
0.390669
0.157582
0.114326
0.192577
0.192791
0.114637
0.159212
0.413311
0.419573
0.182922
0.196866
0.453108
0.448533
0.183198
0.698981
0.530209
0.209978
0.203349
0.471720
0.468389
0.189497
0.156714
0.348962
0.346861
0.148739
0.158177
0.364248
0.366949
0.168497
0.185818
0.443897
0.443560
0.184318
0.163832
0.377588
0.371364
0.142059
1.700006
1.320515
0.533747
0.475426
1.069742
1.057258
0.420715
0.352896
0.915447
0.914285
0.348458
0.405531
1.019486
1.028149
0.441354
0.453399
1.056778
1.050912
0.428783
0.369983
0.944795
0.926174
0.296055
1.718682
1.332570
0.536551
0.473497
1.062836
1.050207
0.418134
0.352606
0.917250
0.916681
0.350445
0.411732
1.039156
1.048125
0.448657
0.458614
1.065950
1.059647
0.432290
0.371311
0.946222
0.927353
0.296475
0.772769
0.577762
0.219919
0.195692
0.444140
0.440206
0.179447
0.155769
0.356530
0.356681
0.156300
0.181554
0.447025
0.450748
0.195741
0.205861
0.480397
0.478456
0.198156
0.168912
0.382971
0.375789
0.143684
0.686911
0.515042
0.190041
0.180383
0.425979
0.426199
0.180751
0.184412
0.429525
0.430717
0.189065
0.196520
0.460268
0.463152
0.207754
0.225530
0.506832
0.507671
0.228745
0.216227
0.468188
0.460282
0.189678
1.605220
1.238831
0.446828
0.420533
1.033287
1.036265
0.430516
0.451706
1.061210
1.064456
0.464913
0.465630
1.070227
1.074969
0.484368
0.507692
1.081029
1.084506
0.521102
0.516171
1.082112
1.064692
0.453480
1.600533
1.235854
0.446156
0.421229
1.035744
1.038964
0.432119
0.454394
1.068250
1.071377
0.467110
0.465370
1.067916
1.072353
0.482939
0.505822
1.077119
1.080952
0.520630
0.519560
1.091620
1.074351
0.457794
0.668961
0.503653
0.187509
0.183239
0.435969
0.437075
0.186874
0.194504
0.458257
0.458966
0.197273
0.195226
0.450273
0.452031
0.202246
0.218285
0.490714
0.492872
0.226624
0.229460
0.507475
0.500036
0.205937
0.728915
0.548471
0.211450
0.205013
0.468979
0.468212
0.200904
0.190928
0.442087
0.440415
0.184142
0.177589
0.419872
0.419738
0.177011
0.182097
0.436299
0.438789
0.191936
0.210736
0.489453
0.484404
0.196497
1.672178
1.300365
0.519434
0.487565
1.073041
1.069450
0.469242
0.444964
1.038626
1.033277
0.422570
0.409329
1.011763
1.010021
0.402340
0.403103
1.018432
1.023863
0.425840
0.460933
1.057315
1.047284
0.427425
1.625216
1.268024
0.509456
0.478588
1.048752
1.045139
0.460245
0.435464
1.011750
1.006431
0.413144
0.400152
0.985443
0.983614
0.392812
0.392300
0.987716
0.992903
0.414141
0.448871
1.026479
1.017058
0.416939
0.544066
0.417905
0.176212
0.171799
0.363208
0.362229
0.167209
0.155343
0.326328
0.324633
0.148547
0.142938
0.305988
0.305434
0.140824
0.140740
0.305277
0.306947
0.147439
0.164713
0.357055
0.354434
0.157754
0.160169
0.141031
0.095866
0.095715
0.134485
0.134353
0.095038
0.093025
0.125558
0.125308
0.092037
0.091156
0.120963
0.120883
0.090853
0.090830
0.121159
0.121412
0.091819
0.094801
0.134100
0.133580
0.092609
0.088275
0.086636
0.081472
0.081508
0.086302
0.086294
0.081432
0.081169
0.085030
0.085003
0.081028
0.080925
0.084440
0.084431
0.080877
0.080860
0.084411
0.084444
0.081010
0.081406
0.086313
0.086248
0.081038
0.412570
0.336201
0.154128
0.144815
0.284529
0.283493
0.140177
0.135674
0.268604
0.270181
0.141667
0.160600
0.315755
0.317741
0.168173
0.165338
0.313437
0.312796
0.163033
0.161100
0.310444
0.306583
0.146142
1.212177
0.955953
0.402788
0.365900
0.793243
0.788875
0.345626
0.331223
0.759363
0.764898
0.353038
0.395008
0.800333
0.806809
0.421136
0.417682
0.814708
0.812952
0.411264
0.409264
0.821601
0.809317
0.365345
3.266239
2.711571
1.144319
1.068742
2.429953
2.419831
1.023759
1.006377
2.450194
2.458129
1.026830
1.024067
2.051110
2.061309
1.055539
1.066834
2.147922
2.146734
1.068256
1.080363
2.270673
2.242574
0.966403
3.331508
2.760504
1.164064
1.094853
2.490395
2.480925
1.052397
1.033339
2.507479
2.513908
1.047507
1.032353
2.066545
2.076644
1.063215
1.084895
2.196170
2.196531
1.092835
1.108253
2.329161
2.300249
0.992259
1.533283
1.204446
0.486336
0.478066
1.082049
1.080488
0.468656
0.447555
1.035766
1.035290
0.444218
0.432988
0.901069
0.907101
0.456798
0.499086
1.063291
1.067759
0.518631
0.529941
1.104800
1.088970
0.474766
1.367333
1.072775
0.385361
0.454862
1.076884
1.085405
0.489435
0.469463
1.039305
1.021290
0.391532
0.241186
0.559124
0.558751
0.238760
0.385939
1.032707
1.051523
0.466813
0.496397
1.097138
1.085085
0.456362
3.574326
2.961244
0.983858
1.023578
2.380821
2.397610
1.082369
1.062507
2.370011
2.326943
0.877594
0.534633
2.129149
2.123059
0.516196
0.858642
2.492994
2.536858
1.045588
1.066553
2.397733
2.376126
0.970432
3.572209
2.959345
0.981926
1.020670
2.376553
2.393025
1.078178
1.056792
2.360726
2.317365
0.870840
0.526298
2.111677
2.105398
0.507331
0.850620
2.482928
2.526354
1.035591
1.052933
2.377417
2.355930
0.956556
1.361656
1.067250
0.377848
0.442907
1.061710
1.068959
0.472261
0.445668
1.003397
0.983851
0.362736
0.208222
0.512261
0.511272
0.203876
0.353393
1.001525
1.018991
0.427473
0.441070
1.023580
1.011954
0.399576
1.546828
1.208613
0.469149
0.448111
1.059937
1.054416
0.422081
0.380534
0.962794
0.956750
0.356097
0.339685
0.860637
0.865578
0.360382
0.414755
1.028921
1.030346
0.419773
0.385096
0.972313
0.955557
0.319620
3.445800
2.842112
1.163386
1.077938
2.573299
2.555233
1.000938
0.953705
2.579310
2.577515
0.946629
0.975796
2.486506
2.498240
1.020360
1.037243
2.461155
2.454072
1.009154
0.965441
2.583145
2.543992
0.794257
3.470812
2.858983
1.168450
1.074762
2.565194
2.546563
0.995411
0.950693
2.577651
2.577595
0.950549
0.992591
2.527737
2.540297
1.040349
1.049900
2.474445
2.466086
1.016531
0.968217
2.584309
2.544522
0.794564
1.648449
1.277283
0.490343
0.435357
1.033293
1.025485
0.399881
0.368530
0.959206
0.960147
0.372346
0.411371
1.039447
1.047457
0.444156
0.465744
1.072514
1.068739
0.449184
0.395636
0.974682
0.955448
0.320525
1.598356
1.233789
0.443165
0.416990
1.027504
1.027725
0.415941
0.415008
1.013336
1.016000
0.425879
0.444848
1.055730
1.062917
0.473340
0.498217
1.070668
1.071191
0.499723
0.471451
1.028256
1.009651
0.401771
3.686153
3.031337
1.097366
1.033026
2.568232
2.571501
1.036981
1.043166
2.511371
2.515877
1.058494
1.061865
2.481773
2.489564
1.083666
1.074156
2.209047
2.211606
1.079695
1.082593
2.321879
2.290113
0.952880
3.680502
3.027621
1.096407
1.035065
2.572670
2.576399
1.040856
1.048158
2.520188
2.524284
1.061792
1.060509
2.477295
2.484493
1.079907
1.070215
2.203956
2.207409
1.079417
1.089746
2.335945
2.304708
0.962693
1.579252
1.221496
0.439517
0.425441
1.042639
1.044646
0.431636
0.435584
1.047789
1.048791
0.439693
0.438870
1.039345
1.044160
0.457762
0.481861
1.052707
1.056820
0.498017
0.501310
1.079777
1.063274
0.442234
1.620438
1.259051
0.482918
0.455669
1.054248
1.052041
0.443524
0.429194
1.035432
1.031276
0.411649
0.396965
1.010516
1.011294
0.399582
0.419857
1.039824
1.046799
0.448386
0.474493
1.068901
1.057261
0.435207
3.505131
2.894792
1.162374
1.081080
2.455416
2.448102
1.044759
1.033964
2.540007
2.531108
1.001950
0.990114
2.616471
2.614988
0.984998
0.994916
2.577393
2.588421
1.033011
1.042718
2.350003
2.329117
0.946931
3.410265
2.825692
1.136641
1.057213
2.400809
2.393424
1.020758
1.009080
2.481897
2.472999
0.976931
0.964692
2.556251
2.554369
0.957977
0.965086
2.511560
2.522124
1.001523
1.012427
2.288634
2.269071
0.920762
1.178846
0.927969
0.374913
0.352512
0.780259
0.777528
0.339028
0.321374
0.750069
0.745745
0.303045
0.286918
0.719041
0.718176
0.283266
0.292250
0.733188
0.738493
0.314539
0.344472
0.773184
0.767134
0.324562
0.333069
0.277721
0.134403
0.131740
0.249200
0.248716
0.129369
0.124528
0.234820
0.233975
0.121211
0.117270
0.221552
0.221395
0.116649
0.118819
0.228451
0.229503
0.122878
0.131520
0.251946
0.250456
0.124902
0.109095
0.103286
0.085960
0.085837
0.100988
0.100940
0.085562
0.084867
0.097917
0.097814
0.084409
0.083878
0.095342
0.095325
0.083792
0.084080
0.096700
0.096837
0.084665
0.085940
0.102190
0.101997
0.084990
0.416105
0.338509
0.154693
0.144797
0.284020
0.282928
0.139938
0.135373
0.267647
0.269207
0.141300
0.160130
0.314566
0.316502
0.167515
0.164355
0.310741
0.310145
0.162213
0.160991
0.310788
0.306996
0.146297
1.225170
0.964731
0.405679
0.365874
0.791419
0.786758
0.344410
0.329604
0.755347
0.760804
0.351112
0.392895
0.796513
0.802766
0.418136
0.413088
0.805255
0.803695
0.407440
0.408657
0.822593
0.810649
0.366097
3.286780
2.726495
1.151811
1.069140
2.427224
2.416128
1.020110
1.001239
2.441541
2.449289
1.020971
1.018766
2.045542
2.055154
1.047893
1.055065
2.131552
2.130884
1.058536
1.078058
2.271334
2.244285
0.968292
3.353304
2.776246
1.171776
1.095136
2.487208
2.476764
1.048585
1.028271
2.499300
2.505585
1.041825
1.027229
2.061394
2.070906
1.055685
1.073042
2.179587
2.180463
1.082943
1.105772
2.329459
2.301631
0.994027
1.551030
1.216249
0.489917
0.477596
1.078511
1.076640
0.466921
0.446392
1.033938
1.033464
0.443057
0.431504
0.898875
0.904642
0.454220
0.494322
1.053247
1.057833
0.514320
0.528763
1.104484
1.089040
0.475043
1.382872
1.082765
0.387488
0.453499
1.072268
1.080801
0.488147
0.471693
1.046464
1.028611
0.394438
0.242815
0.563679
0.563123
0.239627
0.385511
1.030433
1.049026
0.465593
0.494719
1.093785
1.081765
0.454685
3.600035
2.978447
0.988665
1.021212
2.375659
2.392747
1.081173
1.069813
2.385916
2.343451
0.887344
0.542319
2.146160
2.139558
0.521819
0.861065
2.494286
2.537388
1.045128
1.063123
2.392333
2.370473
0.965783
3.597206
2.976087
0.986599
1.018230
2.371284
2.388100
1.077013
1.064296
2.377278
2.334533
0.880783
0.534047
2.128903
2.122105
0.512996
0.853138
2.484473
2.527150
1.035227
1.049494
2.371863
2.350131
0.951876
1.374336
1.075377
0.379439
0.441297
1.056779
1.064159
0.471123
0.448713
1.013350
0.993970
0.366464
0.210198
0.517533
0.516339
0.205034
0.353464
1.000327
1.017554
0.426683
0.439382
1.019680
1.008049
0.397734
1.555654
1.214359
0.470586
0.446782
1.055721
1.050291
0.421001
0.382520
0.970353
0.964397
0.358456
0.340195
0.861032
0.865597
0.359479
0.411903
1.021454
1.022867
0.416849
0.383769
0.970349
0.953786
0.318990
3.452721
2.846995
1.165494
1.076004
2.569449
2.551571
0.999657
0.957970
2.590374
2.588721
0.951436
0.976097
2.485306
2.495948
1.016330
1.028790
2.446886
2.439954
1.001217
0.962357
2.581185
2.542652
0.793603
3.475577
2.862502
1.170212
1.072889
2.561729
2.543300
0.994209
0.954725
2.587875
2.587968
0.955085
0.992751
2.526278
2.537756
1.036177
1.041240
2.459761
2.451590
1.008462
0.965178
2.582614
2.543474
0.794013
1.649329
1.277998
0.490638
0.434311
1.030631
1.022912
0.399089
0.369579
0.963401
0.964420
0.373662
0.411503
1.039084
1.046727
0.442907
0.462224
1.063560
1.059839
0.445802
0.394547
0.973856
0.954859
0.320321
1.587599
1.226638
0.440959
0.416197
1.026578
1.026900
0.415533
0.414468
1.012740
1.015517
0.425754
0.445869
1.058278
1.065363
0.473970
0.496609
1.065654
1.066076
0.497705
0.470728
1.027697
1.009242
0.401609
3.663694
3.015418
1.090464
1.031171
2.567791
2.571349
1.036381
1.041194
2.508866
2.513652
1.057599
1.064232
2.485776
2.493528
1.085850
1.072607
2.204861
2.207108
1.076888
1.081344
2.321173
2.289655
0.952571
3.657960
3.011666
1.089523
1.033317
2.572529
2.576561
1.040358
1.046155
2.517495
2.521882
1.060859
1.062922
2.481470
2.488678
1.082267
1.069055
2.200779
2.203929
1.076977
1.088579
2.335218
2.304217
0.962364
1.568239
1.214220
0.437375
0.425080
1.042944
1.045047
0.431627
0.434985
1.046510
1.047614
0.439459
0.440089
1.042620
1.047459
0.459038
0.481753
1.051855
1.055843
0.497404
0.500905
1.079203
1.062754
0.442000
1.620859
1.259559
0.483469
0.456115
1.054876
1.052707
0.444087
0.430107
1.037160
1.033020
0.412609
0.397779
1.012154
1.012979
0.400558
0.421391
1.043168
1.050079
0.449680
0.474551
1.068244
1.056490
0.434796
3.510242
2.898840
1.165153
1.082442
2.456119
2.448837
1.046170
1.036616
2.543213
2.534302
1.004539
0.991501
2.617492
2.616147
0.986907
0.999139
2.583625
2.594545
1.036806
1.043425
2.349554
2.328284
0.946052
3.416357
2.830366
1.139570
1.058584
2.401462
2.394118
1.022150
1.011742
2.485205
2.476301
0.979504
0.965954
2.556929
2.555196
0.959750
0.969240
2.517814
2.528296
1.005298
1.013136
2.288203
2.268277
0.919910
1.183039
0.930865
0.376022
0.353020
0.780771
0.778058
0.339552
0.322385
0.752282
0.747951
0.304003
0.287319
0.719446
0.718625
0.283793
0.293650
0.736764
0.742054
0.315855
0.344601
0.772692
0.766537
0.324243
0.333983
0.278331
0.134576
0.131823
0.249333
0.248854
0.129458
0.124690
0.235315
0.234470
0.121365
0.117330
0.221634
0.221486
0.116728
0.119032
0.229192
0.230244
0.123081
0.131532
0.251814
0.250311
0.124848
0.109199
0.103360
0.085981
0.085848
0.101009
0.100962
0.085575
0.084888
0.097985
0.097882
0.084429
0.083887
0.095354
0.095338
0.083804
0.084108
0.096797
0.096934
0.084690
0.085942
0.102169
0.101974
0.084982
0.197143
0.167018
0.102552
0.098419
0.140914
0.140418
0.096357
0.094278
0.130173
0.130652
0.096126
0.103658
0.161444
0.162092
0.105931
0.103616
0.152756
0.152602
0.103066
0.104082
0.158224
0.157006
0.099709
0.610740
0.464947
0.194142
0.170414
0.349425
0.346735
0.159058
0.147933
0.306733
0.309086
0.157329
0.189453
0.397995
0.400855
0.200708
0.190734
0.372664
0.372096
0.188506
0.195736
0.399893
0.395033
0.180722
1.662653
1.297119
0.539927
0.472069
1.034855
1.025869
0.432074
0.402138
0.962758
0.968851
0.425868
0.483539
1.026553
1.033358
0.510808
0.491571
1.011540
1.010903
0.489612
0.512971
1.067702
1.054248
0.466388
1.693973
1.319220
0.547501
0.481938
1.062992
1.054148
0.442449
0.411481
0.988149
0.993851
0.433565
0.487416
1.034938
1.041716
0.514522
0.498566
1.033355
1.033229
0.498643
0.523748
1.095442
1.081577
0.476238
0.734610
0.555284
0.220901
0.207622
0.470396
0.468474
0.198845
0.183896
0.417202
0.417978
0.187024
0.204385
0.436252
0.438962
0.214930
0.217678
0.469468
0.470730
0.222790
0.236694
0.520141
0.513612
0.216988
0.524849
0.407029
0.165252
0.201082
0.482467
0.485860
0.213912
0.204149
0.454258
0.448212
0.180509
0.133824
0.242515
0.242322
0.132264
0.172300
0.433023
0.438931
0.195440
0.214041
0.493912
0.488731
0.199324
1.336908
1.049655
0.368455
0.447258
1.069864
1.080346
0.489883
0.478509
1.056242
1.036594
0.394652
0.226777
0.541737
0.538791
0.214381
0.356390
1.005658
1.023926
0.434295
0.463899
1.065270
1.054244
0.426473
1.336178
1.049073
0.368056
0.446491
1.068269
1.078668
0.488764
0.476954
1.052932
1.033182
0.392774
0.224483
0.535002
0.531976
0.211839
0.353434
0.999508
1.017545
0.430303
0.457805
1.051434
1.040536
0.420403
0.522045
0.404756
0.163680
0.197995
0.475713
0.478786
0.209562
0.198111
0.440239
0.433613
0.172614
0.123327
0.216045
0.215487
0.120589
0.160112
0.408871
0.414121
0.180209
0.190381
0.437672
0.433045
0.176106
0.733068
0.552421
0.215654
0.198141
0.455523
0.452568
0.185382
0.164589
0.380715
0.378942
0.157976
0.160570
0.367051
0.368259
0.165394
0.174619
0.412698
0.412331
0.172941
0.159045
0.370127
0.364612
0.139844
1.719052
1.333501
0.541350
0.467841
1.058492
1.046837
0.416357
0.371637
0.959335
0.958691
0.369255
0.407209
1.017801
1.022032
0.425317
0.418297
1.004798
0.999516
0.395843
0.357834
0.938101
0.921896
0.293536
1.729126
1.340037
0.542748
0.466157
1.053137
1.041343
0.414098
0.370535
0.957932
0.957853
0.370259
0.412820
1.036263
1.040795
0.432022
0.422762
1.012435
1.006790
0.398863
0.359355
0.940625
0.924213
0.294327
0.774690
0.579431
0.220902
0.191526
0.433978
0.430407
0.176480
0.160296
0.375021
0.375429
0.161753
0.182118
0.445561
0.447811
0.190902
0.192021
0.443264
0.441523
0.184964
0.164962
0.379853
0.373523
0.142937
0.643425
0.485993
0.181356
0.177408
0.422614
0.423230
0.179311
0.182374
0.427524
0.429131
0.188565
0.200686
0.470410
0.472887
0.210431
0.219266
0.486420
0.486851
0.220892
0.213519
0.466075
0.458724
0.189056
1.523883
1.181338
0.419030
0.413338
1.031779
1.035905
0.428351
0.443927
1.054146
1.058467
0.461198
0.474995
1.080597
1.085161
0.493031
0.501171
1.066782
1.068987
0.509682
0.511280
1.079756
1.063281
0.452269
1.518992
1.178280
0.418450
0.414464
1.035448
1.039810
0.430338
0.446494
1.060428
1.064623
0.463236
0.474949
1.079035
1.083429
0.492298
0.500847
1.067076
1.069614
0.510663
0.515017
1.089262
1.072837
0.456517
0.624793
0.474321
0.179129
0.181906
0.437327
0.438783
0.186891
0.192110
0.453080
0.454161
0.196251
0.200166
0.463201
0.465025
0.207399
0.217800
0.487070
0.488705
0.224182
0.227946
0.505337
0.498075
0.205056
0.729817
0.549877
0.213513
0.206691
0.471219
0.470602
0.203092
0.194603
0.448768
0.447154
0.187983
0.180776
0.426043
0.426086
0.180832
0.188327
0.449827
0.452045
0.197237
0.211000
0.486935
0.481418
0.194911
1.685906
1.311333
0.529959
0.492494
1.074772
1.071301
0.474431
0.455230
1.047050
1.041656
0.432595
0.414537
1.014661
1.013453
0.409672
0.420028
1.037547
1.042533
0.441177
0.463796
1.057125
1.045506
0.423950
1.643038
1.281604
0.520626
0.483604
1.050388
1.046868
0.465392
0.445829
1.020738
1.015348
0.423154
0.404917
0.987110
0.985805
0.399650
0.409029
1.007111
1.011901
0.429442
0.451772
1.026417
1.015431
0.413572
0.560242
0.429065
0.180544
0.173780
0.365051
0.364119
0.169265
0.159434
0.335136
0.333393
0.152413
0.144538
0.307499
0.307088
0.142914
0.146434
0.319960
0.321520
0.152773
0.165257
0.355175
0.352100
0.156540
0.163603
0.143303
0.096518
0.096039
0.134991
0.134868
0.095377
0.093676
0.127457
0.127198
0.092652
0.091401
0.121261
0.121203
0.091172
0.091697
0.124041
0.124279
0.092634
0.094874
0.133659
0.133071
0.092424
0.088692
0.086940
0.081568
0.081565
0.086389
0.086383
0.081492
0.081273
0.085323
0.085295
0.081127
0.080971
0.084491
0.084485
0.080936
0.080996
0.084837
0.084868
0.081135
0.081424
0.086244
0.086169
0.081009
0.208952
0.174996
0.104771
0.097989
0.137946
0.137106
0.094610
0.091125
0.119481
0.119650
0.091775
0.097286
0.145914
0.146113
0.097935
0.093860
0.126882
0.127014
0.094423
0.100353
0.153525
0.152940
0.098179
0.632980
0.481754
0.202928
0.168911
0.342140
0.337593
0.150027
0.130955
0.269600
0.270513
0.134432
0.163425
0.367187
0.368176
0.166948
0.145805
0.301285
0.302024
0.148900
0.177721
0.386636
0.384592
0.173898
1.646077
1.287076
0.551186
0.471237
1.032990
1.018875
0.409565
0.360299
0.930717
0.933740
0.372063
0.441308
1.041509
1.044459
0.452874
0.405665
0.976847
0.979027
0.414614
0.472524
1.047230
1.040259
0.452652
1.687404
1.315964
0.561013
0.480993
1.059807
1.045555
0.418769
0.368476
0.955057
0.958004
0.379893
0.448931
1.061984
1.064911
0.460396
0.413088
0.999326
1.001650
0.422568
0.481699
1.072390
1.065067
0.461027
0.801097
0.601881
0.238478
0.205379
0.457756
0.453004
0.185256
0.162199
0.375505
0.376060
0.164238
0.192738
0.457874
0.458725
0.195751
0.173870
0.399544
0.400755
0.178837
0.212556
0.496690
0.493147
0.204396
0.658120
0.499454
0.194989
0.200162
0.469918
0.470449
0.201463
0.192426
0.436076
0.434422
0.186066
0.179115
0.396132
0.395581
0.176618
0.176880
0.415728
0.417081
0.182051
0.196602
0.467767
0.462737
0.181563
1.487484
1.163419
0.436712
0.458971
1.078177
1.082877
0.476000
0.468112
1.058299
1.051895
0.441897
0.391596
0.895056
0.892824
0.382055
0.413511
1.023277
1.027562
0.431049
0.444962
1.057942
1.044678
0.397289
1.490764
1.165757
0.437912
0.460365
1.080858
1.085581
0.477489
0.469652
1.061474
1.054974
0.443065
0.391810
0.894331
0.891957
0.381730
0.412695
1.020890
1.024907
0.429146
0.440661
1.046897
1.033645
0.392704
0.670062
0.508023
0.199596
0.205781
0.480766
0.481364
0.207368
0.198560
0.449892
0.447842
0.190726
0.179579
0.392722
0.391593
0.174995
0.173794
0.406526
0.406944
0.175239
0.180234
0.423476
0.418484
0.164183
0.822581
0.619182
0.252868
0.223410
0.483221
0.478763
0.204414
0.183330
0.414488
0.413624
0.179901
0.192378
0.442766
0.441456
0.187174
0.162272
0.372307
0.370341
0.154501
0.157729
0.378501
0.374330
0.144157
1.706248
1.333135
0.586586
0.513230
1.072871
1.060201
0.458295
0.418456
0.998959
0.997963
0.414418
0.447552
1.043247
1.040599
0.435981
0.383055
0.966965
0.960385
0.355817
0.358927
0.955840
0.944346
0.315718
1.706444
1.333060
0.586062
0.511830
1.069370
1.056749
0.457077
0.418371
0.999443
0.998766
0.415538
0.450629
1.051953
1.049345
0.439194
0.384748
0.969945
0.963330
0.357336
0.361563
0.962245
0.950731
0.318428
0.822731
0.618509
0.250810
0.218065
0.469143
0.464824
0.199668
0.183128
0.416485
0.416840
0.184333
0.204459
0.478122
0.476927
0.199646
0.168682
0.383888
0.381819
0.160312
0.168283
0.404149
0.399917
0.155037
0.676400
0.509553
0.193377
0.188411
0.442598
0.443439
0.191304
0.196903
0.452937
0.455267
0.206075
0.220517
0.497386
0.496694
0.217686
0.197774
0.441793
0.441991
0.198449
0.217308
0.484802
0.480119
0.204113
1.529486
1.185661
0.426955
0.422803
1.040781
1.045952
0.442145
0.460528
1.055767
1.061587
0.483749
0.499309
1.078440
1.077808
0.496464
0.479863
1.073830
1.075725
0.487269
0.511764
1.079843
1.068469
0.473791
1.523827
1.182069
0.426191
0.424104
1.044566
1.050095
0.444775
0.464296
1.063761
1.069553
0.487396
0.501311
1.080563
1.079944
0.498510
0.483755
1.082895
1.084907
0.491637
0.515591
1.087260
1.075661
0.476964
0.655353
0.496184
0.190438
0.193599
0.457202
0.459374
0.201468
0.211602
0.484692
0.486868
0.220212
0.228140
0.505078
0.504457
0.225567
0.213124
0.479226
0.479787
0.215349
0.231853
0.514980
0.509360
0.215952
0.777937
0.588473
0.241998
0.233258
0.500287
0.500372
0.232264
0.229851
0.495109
0.494699
0.228059
0.227216
0.491377
0.490534
0.223899
0.218415
0.480867
0.480020
0.214969
0.215704
0.488760
0.481654
0.192998
1.672717
1.311084
0.571750
0.530324
1.068567
1.066288
0.516779
0.506457
1.050350
1.047654
0.495345
0.487844
1.030680
1.029232
0.482473
0.483989
1.053595
1.051885
0.477629
0.475258
1.068194
1.051590
0.414673
1.629126
1.280643
0.561523
0.520583
1.043587
1.041183
0.506615
0.495469
1.022428
1.019595
0.483794
0.475687
1.000667
0.999296
0.470585
0.473074
1.026096
1.024358
0.466586
0.462634
1.035644
1.019625
0.403459
0.602854
0.463343
0.205431
0.196797
0.390506
0.390011
0.193834
0.188049
0.373429
0.372424
0.183960
0.180542
0.361039
0.360456
0.178231
0.177040
0.361832
0.360872
0.173176
0.167738
0.350169
0.345219
0.151272
0.180070
0.154958
0.101176
0.100577
0.144650
0.144605
0.100176
0.099060
0.140149
0.139981
0.098392
0.097791
0.137351
0.137248
0.097407
0.096996
0.136421
0.136247
0.096361
0.095093
0.131566
0.130685
0.091496
0.091109
0.088696
0.082186
0.082202
0.088050
0.088054
0.082171
0.082016
0.087360
0.087341
0.081919
0.081836
0.086948
0.086936
0.081780
0.081710
0.086700
0.086682
0.081631
0.081454
0.085896
0.085788
0.080885
0.441636
0.355276
0.162995
0.143009
0.275849
0.273087
0.131720
0.119838
0.231324
0.231551
0.120708
0.135039
0.280300
0.280455
0.135580
0.122581
0.237167
0.237787
0.124940
0.144548
0.295278
0.294158
0.139762
1.225613
0.966161
0.424739
0.363257
0.783297
0.771985
0.313875
0.271483
0.690196
0.691205
0.275579
0.325348
0.783693
0.784357
0.328005
0.284024
0.706145
0.708652
0.294148
0.352309
0.789617
0.786665
0.346182
2.988526
2.479338
1.141081
1.068186
2.451268
2.428044
0.978245
0.935532
2.566802
2.569119
0.943522
0.992021
2.386302
2.387871
0.998111
0.957785
2.567346
2.571529
0.969658
1.001512
2.208362
2.195814
0.937522
3.080229
2.546762
1.168734
1.094548
2.509015
2.485475
1.003317
0.959738
2.624438
2.626762
0.967705
1.016663
2.441175
2.442656
1.022379
0.980697
2.622357
2.626538
0.992439
1.024761
2.260501
2.247190
0.958496
1.659281
1.293618
0.542771
0.476726
1.065228
1.053050
0.423121
0.376875
0.970369
0.971355
0.380767
0.433025
1.054789
1.055040
0.434072
0.383892
0.976937
0.979381
0.393557
0.454744
1.053499
1.046995
0.436179
1.647775
1.277086
0.495311
0.464872
1.069154
1.066984
0.453601
0.434558
1.017502
1.017216
0.433453
0.449653
1.044555
1.043237
0.444172
0.419679
1.008509
1.008320
0.418493
0.443647
1.057595
1.045658
0.401394
3.583408
2.956493
1.139115
1.078973
2.488688
2.489409
1.071889
1.059873
2.434277
2.432257
1.050798
1.043992
2.390694
2.388102
1.035066
1.036834
2.486933
2.485961
1.035150
1.043608
2.528809
2.500420
0.920047
3.589562
2.961328
1.142815
1.083332
2.494310
2.495178
1.076846
1.065586
2.442919
2.440718
1.055756
1.046699
2.392462
2.389470
1.036130
1.036730
2.485588
2.483926
1.032210
1.036027
2.515726
2.487083
0.911055
1.667257
1.292649
0.509347
0.482301
1.086896
1.085350
0.473654
0.458519
1.050978
1.049965
0.454492
0.460721
1.049101
1.046136
0.448536
0.419278
1.003377
1.000457
0.407178
0.413304
1.014312
1.001258
0.364998
1.681682
1.314815
0.575895
0.519563
1.087886
1.078177
0.476944
0.446572
1.039048
1.037857
0.441700
0.463883
1.055846
1.051049
0.443530
0.382674
0.964018
0.958089
0.358172
0.375979
0.987470
0.976604
0.336422
3.063468
2.534268
1.201243
1.126934
2.355181
2.337737
1.060623
1.046642
2.537214
2.535550
1.040851
1.050950
2.350455
2.342461
1.019877
0.976587
2.629694
2.619085
0.939722
0.959044
2.568066
2.544114
0.849339
3.058388
2.530342
1.198769
1.124383
2.351619
2.334407
1.059025
1.047020
2.538421
2.537291
1.043274
1.055113
2.356672
2.348613
1.023768
0.978429
2.631578
2.621169
0.942358
0.965427
2.578217
2.554508
0.856927
1.661569
1.299151
0.565579
0.509188
1.075198
1.066386
0.470338
0.448130
1.041652
1.042505
0.451203
0.480254
1.075786
1.070707
0.458831
0.389755
0.971561
0.966464
0.368543
0.401649
1.019791
1.009954
0.367389
1.628908
1.259394
0.480298
0.454556
1.063540
1.064585
0.457124
0.460359
1.047384
1.052131
0.479282
0.501246
1.078812
1.075235
0.486685
0.440757
1.022874
1.022461
0.439031
0.475261
1.049751
1.040630
0.445054
3.621288
2.979890
1.103503
1.050163
2.544931
2.550390
1.060340
1.054136
2.352836
2.360195
1.075939
1.080057
2.280626
2.277512
1.071981
1.072731
2.543412
2.544960
1.078043
1.074423
2.244553
2.224319
0.981689
3.614579
2.975381
1.102017
1.052264
2.548370
2.554701
1.065796
1.062048
2.363083
2.370431
1.083761
1.085176
2.284483
2.281578
1.077991
1.083716
2.561101
2.562757
1.089527
1.082378
2.253654
2.232804
0.987357
1.609058
1.246549
0.474852
0.462628
1.071787
1.076155
0.478016
0.491508
1.077884
1.082522
0.509954
0.520725
1.087615
1.084940
0.510099
0.485590
1.085317
1.085313
0.485978
0.507548
1.083237
1.071583
0.468264
1.644487
1.288512
0.555262
0.521197
1.066049
1.066183
0.517741
0.520695
1.070550
1.071083
0.522472
0.525534
1.071404
1.069418
0.518138
0.506195
1.076282
1.073067
0.493812
0.492713
1.086993
1.070210
0.431999
3.149797
2.612698
1.190134
1.099592
2.168171
2.163714
1.071452
1.071806
2.180482
2.178992
1.065757
1.062329
2.149751
2.148492
1.061197
1.075281
2.296593
2.292606
1.068469
1.077581
2.487602
2.454638
0.941989
3.057549
2.544872
1.162788
1.074058
2.113980
2.109237
1.044972
1.043565
2.122107
2.120193
1.035796
1.031074
2.088408
2.087395
1.030846
1.047390
2.239436
2.235442
1.040377
1.045772
2.421683
2.389707
0.912682
1.208470
0.959151
0.439035
0.409591
0.790861
0.789613
0.401533
0.397306
0.783460
0.782269
0.392305
0.389951
0.774443
0.773434
0.386245
0.385182
0.791099
0.787834
0.372305
0.356951
0.778078
0.765358
0.309077
0.371302
0.305229
0.152730
0.148821
0.268675
0.268532
0.147570
0.145826
0.264172
0.263874
0.144562
0.143798
0.261239
0.260971
0.142857
0.141594
0.261797
0.260993
0.138633
0.133064
0.248514
0.245649
0.120969
0.118824
0.110283
0.088756
0.088617
0.107107
0.107110
0.088531
0.088217
0.105943
0.105903
0.088039
0.087906
0.105376
0.105337
0.087751
0.087474
0.104560
0.104447
0.087022
0.086114
0.100853
0.100485
0.084402
0.437858
0.352804
0.162406
0.143113
0.276669
0.273954
0.132011
0.120029
0.231833
0.232022
0.120757
0.134756
0.279249
0.279335
0.135071
0.121922
0.235039
0.235671
0.124329
0.144265
0.294918
0.293857
0.139661
1.211898
0.956918
0.421813
0.363714
0.786193
0.775134
0.315354
0.272558
0.692464
0.693277
0.275888
0.324030
0.780236
0.780562
0.325486
0.280379
0.697190
0.699767
0.290777
0.350878
0.788275
0.785589
0.345672
2.965718
2.462944
1.133520
1.068755
2.455156
2.432808
0.982419
0.939164
2.571757
2.573424
0.944607
0.989178
2.382068
2.382570
0.991060
0.946457
2.549786
2.554220
0.959284
0.996989
2.205296
2.193552
0.936107
3.058579
2.531112
1.161340
1.095140
2.512807
2.490143
1.007454
0.963231
2.628900
2.630622
0.968789
1.014326
2.438691
2.439118
1.015823
0.969339
2.604543
2.608945
0.981855
1.020022
2.256997
2.244521
0.956905
1.650616
1.287628
0.540603
0.477305
1.067831
1.055825
0.424396
0.377366
0.970691
0.971626
0.381039
0.433642
1.058443
1.058371
0.433523
0.380323
0.967227
0.969574
0.389584
0.452633
1.050580
1.044381
0.435057
1.663554
1.287621
0.498430
0.465320
1.068678
1.066107
0.452499
0.432026
1.011473
1.011768
0.433163
0.456418
1.065530
1.064305
0.451359
0.420997
1.006782
1.005947
0.417283
0.441703
1.053141
1.041250
0.399452
3.623976
2.984861
1.150465
1.080693
2.487121
2.486426
1.067756
1.052366
2.422704
2.422640
1.051208
1.063907
2.435746
2.433709
1.057343
1.044586
2.489940
2.486901
1.034473
1.039910
2.522421
2.493841
0.915345
3.633251
2.991723
1.154821
1.085362
2.493207
2.492648
1.072924
1.058312
2.431941
2.431708
1.056394
1.066733
2.437664
2.435246
1.058535
1.044743
2.489321
2.485625
1.031858
1.032669
2.510117
2.481279
0.906662
1.694730
1.310790
0.514949
0.483959
1.088306
1.086273
0.473389
0.456932
1.047431
1.046993
0.455117
0.468092
1.070992
1.068132
0.456348
0.421631
1.004617
1.001099
0.407168
0.412610
1.012955
0.999873
0.364140
1.702360
1.329038
0.581995
0.524387
1.095752
1.085898
0.481161
0.450612
1.046940
1.045629
0.445280
0.466767
1.062703
1.057647
0.445414
0.382870
0.963390
0.957488
0.358442
0.378103
0.993727
0.982903
0.338865
3.082327
2.549019
1.212366
1.137919
2.367670
2.350297
1.071906
1.059243
2.554558
2.552127
1.050436
1.054241
2.352599
2.343735
1.019611
0.975447
2.627979
2.617963
0.940933
0.966009
2.581722
2.558074
0.857901
3.076873
2.544877
1.209905
1.135616
2.364813
2.347685
1.070555
1.059632
2.555573
2.553635
1.052671
1.057907
2.357313
2.348396
1.022995
0.977033
2.629440
2.619663
0.943406
0.972197
2.591331
2.567950
0.865328
1.680756
1.312471
0.571705
0.514967
1.085936
1.076979
0.475506
0.452240
1.048857
1.049389
0.454070
0.481217
1.076508
1.071168
0.458760
0.389009
0.969394
0.964406
0.368189
0.403004
1.023938
1.014186
0.369139
1.651223
1.274386
0.485977
0.459382
1.072969
1.073534
0.460083
0.459066
1.041659
1.046220
0.477292
0.501811
1.081343
1.077848
0.487555
0.439751
1.019631
1.018864
0.436663
0.471589
1.042177
1.033112
0.441314
3.652175
3.002275
1.115381
1.059368
2.555147
2.559169
1.063666
1.047291
2.336336
2.343410
1.067962
1.080030
2.283689
2.281063
1.073947
1.070898
2.539466
2.539836
1.071576
1.063523
2.228016
2.207724
0.969880
3.644509
2.997089
1.113491
1.060705
2.556497
2.561406
1.068362
1.054795
2.345951
2.353084
1.075604
1.085205
2.287838
2.285465
1.080118
1.082035
2.557513
2.557968
1.083065
1.071153
2.236213
2.215312
0.975160
1.628019
1.259129
0.479038
0.464548
1.073056
1.076956
0.478079
0.488700
1.069714
1.074395
0.507320
0.521559
1.091412
1.088918
0.511593
0.485181
1.083557
1.083069
0.483689
0.502719
1.072132
1.060509
0.463128
1.656100
1.295739
0.556318
0.516952
1.053284
1.053310
0.513013
0.519591
1.070208
1.071228
0.523307
0.527374
1.075651
1.073706
0.520123
0.507584
1.078506
1.074987
0.494011
0.490585
1.080836
1.063980
0.429349
3.158368
2.617531
1.188592
1.085838
2.139046
2.134638
1.057785
1.069755
2.182999
2.182954
1.069657
1.066540
2.155494
2.154236
1.065401
1.079365
2.301831
2.297328
1.070437
1.075557
2.482715
2.449382
0.938295
3.064352
2.548586
1.160925
1.060327
2.085006
2.080365
1.031481
1.041747
2.125244
2.124768
1.039833
1.035145
2.093730
2.092722
1.034867
1.051436
2.244770
2.240320
1.042481
1.044120
2.417756
2.385431
0.909412
1.213351
0.962081
0.438844
0.405093
0.778091
0.776879
0.397104
0.397052
0.785784
0.785036
0.393794
0.391377
0.777194
0.776184
0.387637
0.386569
0.793882
0.790474
0.373092
0.356286
0.775804
0.763006
0.308004
0.372463
0.305926
0.152708
0.148083
0.266006
0.265871
0.146843
0.145791
0.264729
0.264506
0.144812
0.144030
0.261831
0.261566
0.143085
0.141816
0.262389
0.261563
0.138761
0.132952
0.248014
0.245143
0.120805
0.118966
0.110374
0.088750
0.088534
0.106763
0.106767
0.088450
0.088209
0.106020
0.105989
0.088069
0.087933
0.105453
0.105415
0.087777
0.087499
0.104636
0.104521
0.087036
0.086101
0.100785
0.100418
0.084383
0.195158
0.165943
0.102789
0.098422
0.141028
0.140368
0.095740
0.091910
0.121564
0.121593
0.092028
0.096228
0.141917
0.141837
0.095947
0.091175
0.118553
0.118739
0.091931
0.099246
0.152026
0.151670
0.097794
0.577742
0.444619
0.191743
0.171060
0.353722
0.350153
0.155975
0.135259
0.279306
0.279460
0.135899
0.158218
0.353686
0.353275
0.156797
0.131200
0.264312
0.265335
0.135306
0.171923
0.381037
0.380090
0.171878
1.565853
1.229577
0.520431
0.473631
1.041544
1.030887
0.426197
0.375192
0.949206
0.949688
0.377264
0.430595
1.031512
1.030089
0.425090
0.359795
0.917846
0.920974
0.372175
0.454135
1.033550
1.029864
0.446780
1.612384
1.261793
0.530977
0.483495
1.067947
1.057091
0.435234
0.382841
0.971621
0.972162
0.385108
0.440285
1.059298
1.057849
0.434667
0.367259
0.939668
0.942761
0.379430
0.462534
1.057056
1.053069
0.454480
0.766513
0.578154
0.230207
0.208020
0.468017
0.463903
0.190463
0.164378
0.377304
0.377636
0.165649
0.195189
0.473493
0.472993
0.193409
0.159620
0.360134
0.360962
0.162976
0.204179
0.484901
0.482572
0.200011
0.723541
0.543185
0.207093
0.201764
0.467630
0.466588
0.197102
0.182351
0.410693
0.411253
0.184549
0.205582
0.485262
0.485034
0.204618
0.181834
0.408978
0.407874
0.177457
0.188933
0.449562
0.444702
0.173915
1.644804
1.272990
0.483454
0.465733
1.074024
1.073010
0.459177
0.436662
1.015846
1.017323
0.442265
0.475732
1.080360
1.080304
0.475486
0.444814
1.034859
1.030819
0.428688
0.429962
1.036929
1.022821
0.377991
1.659641
1.282768
0.486955
0.468245
1.078542
1.077476
0.461463
0.439119
1.021474
1.022838
0.444254
0.476241
1.080091
1.079907
0.475479
0.444998
1.035481
1.031247
0.428071
0.427017
1.029088
1.014924
0.374615
0.779219
0.579784
0.220358
0.211658
0.485709
0.484432
0.206074
0.191980
0.434235
0.434347
0.192464
0.207760
0.484492
0.483747
0.204851
0.182639
0.411654
0.409804
0.175316
0.177509
0.418034
0.412896
0.160804
0.901551
0.673220
0.275731
0.241959
0.514097
0.509172
0.220928
0.199216
0.446995
0.445645
0.193964
0.203022
0.469877
0.467569
0.194059
0.162895
0.369727
0.367899
0.155536
0.166391
0.405206
0.401157
0.153839
1.760141
1.375566
0.628551
0.555836
1.110178
1.098053
0.502955
0.469503
1.058427
1.054438
0.453775
0.460188
1.052178
1.045970
0.434498
0.378356
0.962528
0.958359
0.360794
0.388432
1.005901
0.995628
0.351851
1.758862
1.374633
0.628132
0.555458
1.109581
1.097485
0.502690
0.469458
1.058194
1.054337
0.454200
0.461416
1.054831
1.048651
0.435797
0.379106
0.963960
0.959843
0.361716
0.390378
1.010253
1.000010
0.353974
0.895530
0.668835
0.273944
0.240356
0.511180
0.506346
0.219756
0.199166
0.445990
0.445120
0.195725
0.207976
0.480486
0.478257
0.199255
0.165775
0.375445
0.373812
0.159081
0.174249
0.422539
0.418599
0.162375
0.762551
0.567209
0.214683
0.206922
0.479446
0.478425
0.202725
0.191257
0.426881
0.428517
0.197889
0.222774
0.507334
0.506972
0.221202
0.193746
0.429288
0.428165
0.189379
0.202926
0.453110
0.448748
0.189906
1.638117
1.264179
0.473436
0.458942
1.069928
1.069370
0.454737
0.429694
0.987917
0.992583
0.448465
0.498596
1.084410
1.085799
0.504373
0.472711
1.064157
1.061440
0.461909
0.466664
1.020311
1.008690
0.424813
1.629086
1.258170
0.471206
0.457397
1.065617
1.065440
0.454564
0.432003
0.993479
0.998323
0.451442
0.500843
1.087801
1.089307
0.507043
0.477227
1.074744
1.072003
0.466355
0.469284
1.024151
1.012279
0.426531
0.729141
0.545034
0.206288
0.201284
0.461691
0.462067
0.202210
0.200493
0.448995
0.451262
0.209576
0.231438
0.520201
0.520266
0.231426
0.211389
0.472634
0.471377
0.206686
0.213053
0.469092
0.463703
0.196488
0.822717
0.616170
0.245946
0.216433
0.443953
0.443673
0.213849
0.226089
0.493942
0.495331
0.231408
0.234320
0.508756
0.508063
0.231564
0.223871
0.490562
0.488590
0.216150
0.207702
0.464335
0.456977
0.183188
1.697093
1.322593
0.564262
0.469763
0.943350
0.941324
0.457072
0.498361
1.056812
1.059976
0.511485
0.505278
1.051803
1.050334
0.499880
0.500954
1.072058
1.068271
0.486303
0.467352
1.053101
1.034987
0.399996
1.646866
1.287920
0.552855
0.460215
0.919093
0.917074
0.447622
0.488297
1.031618
1.034562
0.500511
0.492638
1.020264
1.018828
0.487323
0.489938
1.045085
1.041441
0.475768
0.456119
1.024331
1.006803
0.390295
0.621710
0.474564
0.204807
0.179373
0.335325
0.334958
0.176763
0.187516
0.383428
0.384064
0.189838
0.186105
0.372691
0.372073
0.183631
0.182487
0.373634
0.372118
0.176423
0.165119
0.341022
0.335738
0.147124
0.184274
0.157421
0.101027
0.097930
0.134255
0.134227
0.097576
0.098920
0.142344
0.142440
0.099298
0.098624
0.139647
0.139540
0.098220
0.097812
0.138747
0.138488
0.096852
0.094699
0.129725
0.128805
0.090884
0.091620
0.089027
0.082140
0.081841
0.086630
0.086635
0.081814
0.081971
0.087675
0.087691
0.082051
0.081958
0.087266
0.087255
0.081899
0.081830
0.087022
0.086993
0.081696
0.081402
0.085630
0.085517
0.080796
0.154646
0.138426
0.095950
0.100289
0.151608
0.151805
0.100814
0.097610
0.138386
0.138301
0.097287
0.099569
0.148332
0.147923
0.098111
0.092238
0.121053
0.121157
0.092653
0.099901
0.153558
0.153164
0.098343
0.473324
0.368683
0.159906
0.176309
0.375937
0.376769
0.179339
0.164816
0.334844
0.334428
0.163150
0.174314
0.369256
0.367215
0.166304
0.137216
0.274649
0.275217
0.139490
0.175040
0.385041
0.383927
0.174428
1.546959
1.206887
0.464779
0.470616
1.028201
1.029166
0.472912
0.443583
0.996726
0.995784
0.439964
0.465925
1.034794
1.029149
0.442341
0.376810
0.932857
0.934705
0.384060
0.461361
1.035959
1.031806
0.451918
1.597000
1.241262
0.475400
0.480736
1.054535
1.055337
0.482304
0.450695
1.015841
1.015038
0.447630
0.477284
1.065562
1.059920
0.453729
0.384971
0.954917
0.956571
0.391420
0.469734
1.059191
1.054721
0.459537
0.670854
0.507909
0.198302
0.214764
0.491042
0.491282
0.215259
0.191615
0.418917
0.419001
0.191914
0.217838
0.501033
0.499125
0.210260
0.168199
0.371216
0.371020
0.167507
0.207103
0.487836
0.485311
0.202232
0.704673
0.532522
0.208033
0.208908
0.480287
0.478174
0.199582
0.170335
0.387224
0.388901
0.177084
0.221576
0.512540
0.513450
0.225384
0.189014
0.412393
0.409527
0.177526
0.188134
0.448167
0.443249
0.172899
1.647484
1.279785
0.503144
0.475647
1.073871
1.067131
0.444307
0.393981
0.984357
0.988730
0.411004
0.481646
1.061781
1.065469
0.497742
0.455686
1.036272
1.028808
0.426014
0.426697
1.036538
1.022339
0.374433
1.676584
1.299366
0.510225
0.478642
1.077333
1.070251
0.445916
0.395785
0.988465
0.992593
0.411857
0.479893
1.057057
1.060723
0.495890
0.456200
1.039180
1.031757
0.426702
0.425388
1.032155
1.017850
0.372607
0.816626
0.607686
0.235190
0.220441
0.493699
0.490292
0.205932
0.177448
0.403592
0.404327
0.180611
0.214571
0.493136
0.493972
0.218081
0.191363
0.425095
0.422366
0.180487
0.183129
0.430958
0.425584
0.165824
0.921410
0.688050
0.285152
0.254393
0.526566
0.522527
0.236940
0.217069
0.462782
0.459558
0.204130
0.197662
0.455655
0.453512
0.189213
0.176792
0.407651
0.407885
0.177929
0.190642
0.442810
0.438232
0.176691
1.767805
1.382608
0.638910
0.568284
1.096812
1.087969
0.528794
0.506013
1.053918
1.045498
0.472066
0.448187
1.050546
1.044074
0.422304
0.406203
1.002965
1.005141
0.415289
0.439174
1.024991
1.014172
0.400808
1.772324
1.385906
0.640716
0.570081
1.099577
1.090516
0.529727
0.505025
1.050239
1.041712
0.470597
0.447424
1.049896
1.043629
0.422296
0.407308
1.006065
1.008163
0.416093
0.438062
1.021316
1.010409
0.399200
0.939071
0.700840
0.291968
0.261333
0.537086
0.532213
0.240634
0.213084
0.446418
0.442787
0.198418
0.194709
0.453303
0.451942
0.189152
0.181286
0.420428
0.420340
0.181218
0.186100
0.426219
0.421358
0.170515
0.852208
0.635529
0.254578
0.239955
0.514787
0.508805
0.215065
0.163310
0.350732
0.350045
0.160665
0.205788
0.491503
0.495076
0.220027
0.206844
0.457468
0.453527
0.191096
0.167759
0.382911
0.376374
0.144592
1.692624
1.316955
0.542687
0.507150
1.059770
1.046782
0.448439
0.351642
0.902820
0.903831
0.355759
0.462503
1.071351
1.082135
0.508888
0.487839
1.066861
1.056103
0.443015
0.388761
0.969998
0.950915
0.313228
1.680142
1.307818
0.537181
0.498557
1.040191
1.027560
0.441107
0.349434
0.901731
0.903306
0.355722
0.463267
1.073447
1.084391
0.510248
0.489776
1.071652
1.060771
0.444500
0.388727
0.969056
0.949863
0.312748
0.805384
0.601264
0.233566
0.206271
0.431637
0.426883
0.185907
0.154659
0.346195
0.347635
0.160149
0.208585
0.499616
0.503789
0.225073
0.214110
0.476466
0.472049
0.196659
0.167286
0.378967
0.371989
0.142457
0.840386
0.620546
0.225087
0.151442
0.292357
0.290591
0.143085
0.180721
0.436575
0.440825
0.197369
0.203376
0.473350
0.473962
0.205565
0.206114
0.475547
0.473964
0.200326
0.184974
0.419513
0.412770
0.162012
1.705245
1.310318
0.494315
0.301305
0.731181
0.728287
0.286067
0.420726
1.041247
1.053681
0.475038
0.462830
1.054525
1.053406
0.458520
0.467273
1.071062
1.069834
0.463118
0.445745
1.035580
1.019054
0.384225
1.645262
1.269204
0.481361
0.293004
0.707301
0.704762
0.279254
0.414623
1.023960
1.036146
0.467864
0.451997
1.023370
1.021969
0.446594
0.456157
1.042680
1.041798
0.453287
0.438195
1.015396
0.999509
0.378704
0.600708
0.453014
0.176721
0.118168
0.188362
0.187876
0.115241
0.157243
0.360824
0.364440
0.171112
0.162511
0.340486
0.339954
0.160405
0.164234
0.353243
0.352969
0.163312
0.157168
0.332237
0.327759
0.142362
0.176354
0.151055
0.096430
0.088053
0.101862
0.101802
0.087569
0.093679
0.134815
0.135367
0.095722
0.094192
0.128896
0.128814
0.093881
0.094487
0.131919
0.131880
0.094366
0.093379
0.127340
0.126572
0.090104
0.090460
0.088114
0.081547
0.080573
0.082216
0.082213
0.080512
0.081251
0.086428
0.086493
0.081551
0.081352
0.085548
0.085540
0.081306
0.081375
0.085930
0.085928
0.081355
0.081226
0.085281
0.085186
0.080694
0.323453
0.275340
0.132705
0.149173
0.300043
0.301337
0.153759
0.147087
0.287672
0.287329
0.145810
0.149455
0.295081
0.293659
0.143960
0.127298
0.245173
0.245399
0.128149
0.147173
0.298838
0.297604
0.141987
1.089361
0.863647
0.334817
0.366835
0.790738
0.795110
0.383991
0.369740
0.792062
0.790888
0.365151
0.373464
0.794552
0.789214
0.350993
0.302831
0.721597
0.722532
0.306570
0.360685
0.793205
0.789913
0.352882
3.578798
2.967800
1.087860
1.026758
2.149614
2.155260
1.038352
1.043506
2.374875
2.373305
1.040516
1.040872
2.275101
2.265221
1.005153
0.978126
2.547925
2.549622
0.982554
1.008980
2.163284
2.150323
0.942537
3.688556
3.047416
1.118175
1.053532
2.204594
2.209780
1.062811
1.063676
2.420372
2.419190
1.062240
1.069800
2.336520
2.326808
1.034861
1.003182
2.602948
2.604036
1.005177
1.031729
2.213850
2.200112
0.962898
1.578443
1.227375
0.461299
0.483091
1.065241
1.067725
0.491373
0.458020
1.027001
1.027298
0.459099
0.497620
1.081753
1.077239
0.478595
0.410853
0.991790
0.990358
0.405387
0.461275
1.052873
1.045972
0.440631
1.614639
1.258059
0.495341
0.483648
1.078621
1.073004
0.456863
0.401183
0.990117
0.994116
0.416848
0.489995
1.066725
1.069078
0.500621
0.444956
1.017815
1.011168
0.418498
0.440012
1.053143
1.040941
0.396544
3.474079
2.866314
1.172233
1.095201
2.484867
2.470001
1.030740
0.989502
2.613931
2.620069
1.004297
1.028059
2.096363
2.103356
1.055350
1.057528
2.502790
2.492763
1.029910
1.037389
2.561192
2.532130
0.911499
3.514993
2.896153
1.188319
1.101858
2.488645
2.472800
1.033321
0.992720
2.617786
2.623260
1.004914
1.023613
2.088941
2.095988
1.051115
1.058822
2.508149
2.498416
1.032360
1.036204
2.557733
2.528301
0.908741
1.747019
1.353645
0.557611
0.509022
1.090567
1.081234
0.466740
0.413755
0.999461
1.000868
0.419325
0.471597
1.042870
1.045465
0.483472
0.451411
1.039299
1.033773
0.429477
0.435642
1.042923
1.029176
0.385525
1.738023
1.357408
0.610068
0.550895
1.085355
1.077661
0.515941
0.487809
1.028752
1.022113
0.460801
0.454909
1.056045
1.052258
0.439953
0.428768
1.033248
1.034930
0.436298
0.454220
1.042252
1.030413
0.412200
3.009240
2.486301
1.222933
1.127495
2.168106
2.157019
1.079150
1.072079
2.187539
2.176545
1.039679
1.052406
2.599853
2.592321
1.032129
1.028504
2.556849
2.562492
1.045842
1.044598
2.338792
2.315241
0.937537
3.016648
2.492244
1.227490
1.131892
2.172191
2.160479
1.080950
1.069070
2.179484
2.168082
1.034955
1.049449
2.597791
2.590885
1.031617
1.031017
2.561692
2.567008
1.047026
1.039921
2.328424
2.304496
0.930887
1.763126
1.377891
0.627780
0.567869
1.093176
1.082997
0.522487
0.473745
0.993863
0.985586
0.440473
0.443358
1.052244
1.050932
0.438321
0.439366
1.049763
1.050095
0.441176
0.433757
1.000587
0.987244
0.383896
1.776548
1.382754
0.599557
0.547138
1.083106
1.066908
0.474662
0.367334
0.910489
0.907174
0.354766
0.442096
1.049101
1.059074
0.485212
0.477351
1.061397
1.051648
0.436520
0.376289
0.955823
0.936373
0.298791
3.430501
2.831951
1.215672
1.103507
2.174558
2.147202
0.986458
0.908535
2.654544
2.654023
0.908904
0.996450
2.232784
2.253540
1.078097
1.081354
2.404865
2.386229
1.015043
0.962777
2.649110
2.604439
0.769435
3.415993
2.819167
1.202331
1.080997
2.137124
2.110335
0.966033
0.899449
2.648772
2.650023
0.906777
0.996777
2.234426
2.255542
1.079851
1.083541
2.408368
2.389418
1.015980
0.960877
2.645226
2.600348
0.766608
1.733124
1.342729
0.547431
0.452919
0.933154
0.918920
0.388462
0.331218
0.892437
0.896039
0.346275
0.443489
1.054425
1.065832
0.492088
0.485875
1.072441
1.061423
0.440136
0.368437
0.944234
0.923904
0.287125
1.718931
1.317810
0.488925
0.295440
0.725067
0.718554
0.265850
0.367981
0.970839
0.983257
0.422031
0.444543
1.056295
1.059200
0.456319
0.462630
1.071152
1.067799
0.449656
0.415451
0.991635
0.974895
0.351206
3.269768
2.665431
1.044983
0.740724
2.496233
2.488627
0.705862
0.918420
2.334188
2.361593
1.038152
1.042383
2.536170
2.535837
1.042951
1.052406
2.462070
2.461744
1.051462
1.035909
2.482416
2.451150
0.900937
3.152108
2.579929
1.010839
0.714777
2.433764
2.427426
0.685223
0.903089
2.296027
2.322909
1.020551
1.015772
2.472506
2.471217
1.012499
1.023083
2.401043
2.401657
1.025872
1.016656
2.438324
2.408601
0.887235
1.191475
0.924239
0.344231
0.184102
0.432328
0.430552
0.174976
0.298715
0.763257
0.774143
0.345690
0.330218
0.756957
0.756016
0.326419
0.336859
0.775199
0.775604
0.338799
0.331808
0.760786
0.750337
0.292556
0.353074
0.288095
0.131723
0.100859
0.150578
0.150324
0.099369
0.122990
0.248041
0.250150
0.131208
0.126695
0.238503
0.238298
0.125918
0.128503
0.246396
0.246488
0.128897
0.127231
0.241241
0.238987
0.117311
0.114296
0.106569
0.085758
0.081998
0.085640
0.085614
0.081797
0.084737
0.101291
0.101551
0.085866
0.085206
0.098756
0.098730
0.085091
0.085434
0.100352
0.100367
0.085491
0.085264
0.099306
0.099030
0.083891
0.320704
0.273519
0.132310
0.149294
0.300828
0.302231
0.154272
0.148012
0.290522
0.290147
0.146616
0.149560
0.294716
0.293276
0.143985
0.127762
0.247001
0.247225
0.128596
0.147106
0.298148
0.296863
0.141725
1.077428
0.855721
0.332564
0.367347
0.793407
0.798299
0.386520
0.374406
0.802790
0.801455
0.369201
0.374032
0.793295
0.787865
0.351146
0.305420
0.729441
0.730365
0.309076
0.360435
0.790917
0.787359
0.351571
3.558205
2.953196
1.081299
1.027488
2.153597
2.160824
1.045570
1.056402
2.394436
2.392393
1.051541
1.043036
2.273369
2.263216
1.006182
0.986356
2.564323
2.565969
0.990519
1.009181
2.160314
2.146476
0.939045
3.668558
3.033197
1.111683
1.054343
2.208724
2.215525
1.070173
1.076754
2.440200
2.438541
1.073373
1.071823
2.334279
2.324316
1.035777
1.011622
2.619939
2.621017
1.013443
1.032144
2.211316
2.196697
0.959561
1.568951
1.221043
0.459437
0.483955
1.068548
1.071578
0.494316
0.463189
1.038642
1.038720
0.463397
0.497587
1.078514
1.073938
0.478250
0.414099
1.001835
1.000483
0.408878
0.461824
1.052419
1.045198
0.439962
1.622384
1.263488
0.497576
0.484915
1.080626
1.074956
0.457853
0.402321
0.993090
0.996874
0.417137
0.487894
1.060971
1.063420
0.498884
0.446507
1.023808
1.017492
0.421308
0.442725
1.058211
1.045872
0.398898
3.491595
2.879311
1.179480
1.098156
2.486505
2.471047
1.031205
0.988973
2.612640
2.618266
1.001719
1.022565
2.087577
2.094910
1.051252
1.059194
2.508302
2.499269
1.035489
1.044453
2.570560
2.541449
0.918641
3.532950
2.909410
1.195548
1.104407
2.489099
2.472626
1.033185
0.991420
2.614407
2.619424
1.001727
1.018084
2.080474
2.087903
1.047085
1.060222
2.512766
2.504058
1.037745
1.043571
2.568180
2.538744
0.916325
1.756449
1.359981
0.559645
0.508690
1.087980
1.078409
0.465395
0.411915
0.994172
0.995522
0.417235
0.469389
1.038520
1.041322
0.482036
0.452006
1.041802
1.036676
0.431584
0.439547
1.052273
1.038504
0.389573
1.734005
1.353946
0.607097
0.546323
1.075876
1.068048
0.510750
0.482066
1.015185
1.008882
0.456435
0.454236
1.056615
1.053154
0.440510
0.428701
1.032629
1.034590
0.437323
0.458768
1.053548
1.041858
0.417590
3.000571
2.478425
1.214507
1.116061
2.151799
2.140309
1.065797
1.055895
2.158677
2.148631
1.027485
1.050718
2.601289
2.594699
1.034172
1.027761
2.553921
2.560133
1.047362
1.053348
2.352567
2.329662
0.949233
3.007783
2.484245
1.219010
1.120432
2.155879
2.143778
1.067568
1.052807
2.150373
2.139933
1.022677
1.047676
2.599062
2.593115
1.033586
1.030193
2.558568
2.564453
1.048405
1.048353
2.341400
2.318130
0.942231
1.758501
1.374034
0.624649
0.563246
1.083778
1.073451
0.517191
0.467689
0.979246
0.971307
0.435770
0.442390
1.052278
1.051309
0.438612
0.439015
1.048442
1.048997
0.441691
0.437134
1.008799
0.995609
0.388013
1.784835
1.388295
0.601248
0.546783
1.080721
1.064195
0.472977
0.364174
0.901087
0.897682
0.351228
0.438910
1.043451
1.053662
0.482886
0.476933
1.061746
1.052178
0.436809
0.376425
0.956512
0.937037
0.298848
3.449270
2.845585
1.222381
1.105947
2.175057
2.146808
0.985099
0.902889
2.642361
2.641239
0.900889
0.988432
2.223163
2.244443
1.072165
1.080137
2.405538
2.387281
1.015307
0.960875
2.646089
2.601220
0.766659
3.436193
2.833734
1.209340
1.083590
2.137904
2.110241
0.964837
0.894014
2.637233
2.637870
0.898877
0.988595
2.224260
2.245896
1.073691
1.082229
2.408950
2.390388
1.016126
0.958618
2.641166
2.596108
0.763468
1.746799
1.351780
0.550334
0.453326
0.932125
0.917575
0.387567
0.329010
0.885872
0.889282
0.343289
0.439748
1.046728
1.058298
0.488926
0.485139
1.072547
1.061686
0.439996
0.367269
0.940997
0.920659
0.285824
1.726876
1.322778
0.489904
0.293743
0.719161
0.712482
0.263470
0.365749
0.966159
0.978582
0.419732
0.441922
1.050893
1.053872
0.453957
0.461263
1.069361
1.066103
0.448632
0.414215
0.988830
0.972152
0.350110
3.274750
2.668400
1.044886
0.735002
2.484345
2.476370
0.698686
0.913566
2.329057
2.356689
1.034104
1.038216
2.531546
2.531308
1.039126
1.049330
2.459189
2.459001
1.048870
1.033275
2.478882
2.447748
0.898660
3.155745
2.582060
1.010524
0.709136
2.422067
2.415397
0.678231
0.898451
2.291411
2.318552
1.016781
1.011944
2.468590
2.467399
1.008968
1.020092
2.398132
2.398885
1.023317
1.014135
2.435075
2.405497
0.885084
1.194295
0.925965
0.344365
0.182616
0.427118
0.425264
0.173158
0.297200
0.760637
0.771593
0.344329
0.328824
0.754356
0.753450
0.325122
0.335779
0.773333
0.773790
0.337873
0.330963
0.759117
0.748732
0.291876
0.353766
0.288511
0.131749
0.100643
0.149707
0.149442
0.099100
0.122740
0.247457
0.249580
0.130987
0.126469
0.237920
0.237723
0.125708
0.128327
0.245976
0.246079
0.128746
0.127097
0.240892
0.238653
0.117209
0.114380
0.106623
0.085759
0.081966
0.085523
0.085495
0.081756
0.084703
0.101212
0.101475
0.085839
0.085177
0.098676
0.098652
0.085064
0.085411
0.100295
0.100312
0.085472
0.085247
0.099261
0.098987
0.083880
0.144341
0.131614
0.094418
0.100717
0.154595
0.155189
0.102647
0.100970
0.149325
0.149120
0.100226
0.099939
0.146900
0.146433
0.098240
0.094087
0.128275
0.128375
0.094456
0.099708
0.150936
0.150346
0.097395
0.427009
0.337800
0.151094
0.178438
0.386816
0.389661
0.189148
0.183213
0.379195
0.378160
0.179191
0.176267
0.363778
0.361410
0.166842
0.147603
0.307806
0.308343
0.149663
0.174045
0.375714
0.373534
0.169253
1.482201
1.162027
0.439318
0.473976
1.040137
1.047478
0.501902
0.496479
1.064309
1.061478
0.485447
0.474211
1.030073
1.023377
0.446397
0.411371
0.992447
0.994093
0.417744
0.462413
1.028732
1.020893
0.437672
1.535021
1.198165
0.450283
0.484441
1.067070
1.074317
0.511832
0.504280
1.084355
1.081592
0.493515
0.485068
1.058951
1.052285
0.457376
0.420336
1.016761
1.018305
0.426238
0.471660
1.053888
1.045649
0.445925
0.634371
0.483524
0.190934
0.218245
0.504351
0.506683
0.226670
0.212002
0.466599
0.465825
0.209024
0.217614
0.487712
0.485575
0.208976
0.181272
0.412857
0.412956
0.181521
0.209218
0.485813
0.481986
0.199531
0.735249
0.553870
0.216610
0.213722
0.488106
0.485768
0.203272
0.174438
0.398685
0.399565
0.178119
0.213218
0.488462
0.489751
0.218478
0.195320
0.436716
0.435112
0.188586
0.198922
0.468392
0.462938
0.182256
1.703546
1.321040
0.531546
0.487023
1.079154
1.070081
0.446004
0.391531
0.979323
0.981690
0.400497
0.458619
1.029989
1.035075
0.480302
0.462531
1.054630
1.051056
0.448185
0.454660
1.064656
1.050327
0.403087
1.734516
1.341725
0.538631
0.488544
1.078069
1.068471
0.445399
0.390505
0.975290
0.977559
0.399071
0.456765
1.026661
1.031828
0.478708
0.461999
1.053950
1.050479
0.448062
0.454497
1.064530
1.050212
0.402930
0.854357
0.632996
0.243352
0.219403
0.483436
0.479103
0.201074
0.170749
0.382130
0.382591
0.172827
0.205843
0.474555
0.476166
0.212262
0.193848
0.435146
0.433881
0.188528
0.198271
0.467576
0.462098
0.181434
0.906927
0.675410
0.273978
0.236542
0.487201
0.482693
0.217064
0.195575
0.404337
0.402222
0.187366
0.195395
0.457681
0.456761
0.191521
0.176398
0.404334
0.405543
0.181338
0.208301
0.487514
0.483514
0.197597
1.745216
1.360148
0.606291
0.521359
1.038095
1.027456
0.473727
0.437157
0.925916
0.921109
0.418374
0.440733
1.049825
1.047072
0.430019
0.402278
0.990331
0.994653
0.419885
0.473737
1.064553
1.056383
0.447732
1.749076
1.363012
0.607920
0.523116
1.040948
1.030077
0.474576
0.435885
0.921253
0.916327
0.416563
0.439659
1.048622
1.046098
0.429752
0.403121
0.992755
0.996947
0.420201
0.471464
1.057834
1.049572
0.444837
0.922580
0.686956
0.280246
0.243392
0.498064
0.492639
0.220411
0.190417
0.383991
0.381425
0.180332
0.191320
0.453460
0.453391
0.190512
0.179925
0.414424
0.415098
0.182841
0.199393
0.458963
0.454681
0.186664
0.886593
0.658558
0.261422
0.238898
0.505455
0.498169
0.208878
0.151350
0.312631
0.311523
0.147105
0.193085
0.468485
0.473040
0.210789
0.205433
0.458921
0.455615
0.192163
0.168019
0.385243
0.378580
0.144466
1.760702
1.366476
0.569858
0.517124
1.060521
1.043818
0.443113
0.328591
0.859615
0.858273
0.323545
0.430076
1.041507
1.054536
0.484922
0.483362
1.067337
1.058022
0.444161
0.381193
0.961224
0.941261
0.301924
1.753589
1.360782
0.565411
0.509017
1.042008
1.025667
0.436257
0.327065
0.861106
0.860252
0.323881
0.430214
1.041526
1.054649
0.485415
0.484975
1.071883
1.062422
0.445214
0.379818
0.956331
0.936271
0.300033
0.859640
0.637010
0.244570
0.207533
0.427443
0.421392
0.182101
0.145726
0.319497
0.320233
0.148442
0.193778
0.468937
0.473807
0.212691
0.211600
0.477265
0.473386
0.196223
0.162670
0.366203
0.359114
0.137212
0.870631
0.639250
0.228325
0.143897
0.269298
0.266863
0.132960
0.171404
0.417860
0.422240
0.188283
0.193246
0.452724
0.453639
0.196506
0.200914
0.468666
0.467413
0.196319
0.180097
0.408165
0.401635
0.157659
1.718780
1.317162
0.493017
0.278770
0.695140
0.690830
0.258157
0.401258
1.025533
1.039058
0.459428
0.447095
1.043310
1.042542
0.444114
0.455586
1.063709
1.062953
0.453001
0.435197
1.023331
1.007249
0.374841
1.653852
1.272924
0.479252
0.270696
0.671898
0.668048
0.251964
0.396045
1.010408
1.023747
0.453368
0.437567
1.014877
1.013769
0.433269
0.444780
1.035200
1.034750
0.443308
0.428123
1.004341
0.988903
0.369838
0.611253
0.459315
0.176849
0.111410
0.167916
0.167119
0.107238
0.150908
0.350429
0.354392
0.165780
0.157103
0.330595
0.330161
0.155359
0.160067
0.345975
0.345871
0.159710
0.153921
0.325403
0.321141
0.139736
0.178928
0.152557
0.096470
0.086920
0.098192
0.098082
0.086221
0.092676
0.132634
0.133247
0.094909
0.093366
0.126838
0.126771
0.093109
0.093861
0.130400
0.130390
0.093813
0.092902
0.126032
0.125304
0.089718
0.090789
0.088325
0.081540
0.080381
0.081592
0.081580
0.080275
0.081088
0.086107
0.086181
0.081429
0.081225
0.085230
0.085224
0.081186
0.081278
0.085705
0.085706
0.081272
0.081154
0.085098
0.085009
0.080640
0.157056
0.140343
0.096305
0.099850
0.150777
0.151445
0.102085
0.104002
0.158626
0.158245
0.102650
0.097403
0.136951
0.136676
0.096357
0.098650
0.145714
0.145891
0.099264
0.098540
0.143350
0.142304
0.094403
0.470080
0.368395
0.161627
0.176254
0.380319
0.383462
0.188073
0.194880
0.398240
0.396416
0.187655
0.165513
0.339520
0.338095
0.159935
0.168967
0.357455
0.358323
0.172338
0.170806
0.358760
0.354033
0.155276
1.512366
1.187046
0.463597
0.476593
1.050574
1.058263
0.504726
0.512306
1.057372
1.052672
0.493380
0.457888
1.029690
1.025559
0.441597
0.452023
1.018534
1.020948
0.461560
0.465194
1.034907
1.020000
0.410496
1.570064
1.226639
0.476156
0.487580
1.078151
1.085778
0.515285
0.521806
1.080727
1.075818
0.502072
0.465986
1.052320
1.048240
0.449921
0.461752
1.045235
1.047936
0.472342
0.476756
1.064365
1.048882
0.420554
0.697733
0.528078
0.207642
0.217735
0.499728
0.502531
0.227824
0.230635
0.500692
0.498116
0.220474
0.195456
0.436821
0.435641
0.190847
0.206074
0.473397
0.475335
0.213468
0.214897
0.485265
0.478343
0.192698
0.784142
0.589313
0.233290
0.217899
0.488279
0.486554
0.209728
0.198006
0.446973
0.444663
0.188847
0.178954
0.419806
0.420911
0.183359
0.203838
0.476547
0.479910
0.217156
0.224358
0.495492
0.489163
0.204903
1.699976
1.322002
0.551286
0.496778
1.081464
1.073846
0.462263
0.431259
1.009343
1.004942
0.412329
0.412962
1.023374
1.027559
0.430041
0.458739
1.059259
1.066226
0.487606
0.498201
1.065986
1.052460
0.450530
1.720053
1.334879
0.554561
0.494414
1.073119
1.064770
0.456981
0.423546
0.989981
0.985975
0.406167
0.412911
1.027083
1.031484
0.430754
0.455206
1.049144
1.056077
0.484011
0.499022
1.069860
1.056759
0.453072
0.861322
0.638413
0.245340
0.208085
0.453457
0.448984
0.189202
0.168184
0.365145
0.364214
0.164634
0.179236
0.434889
0.436851
0.186725
0.189939
0.434155
0.437341
0.202793
0.227842
0.510561
0.505850
0.214922
0.888401
0.655131
0.245319
0.186806
0.408896
0.401993
0.158389
0.128281
0.254981
0.256597
0.136000
0.192397
0.465206
0.467168
0.199748
0.161202
0.359254
0.360818
0.167260
0.222322
0.515245
0.513868
0.223068
1.766929
1.362617
0.552070
0.433101
1.001766
0.981775
0.344660
0.248373
0.683812
0.690445
0.276360
0.422680
1.017861
1.023102
0.446751
0.365500
0.936597
0.938913
0.374300
0.470846
1.041248
1.039528
0.472921
1.764244
1.360702
0.551233
0.432792
1.001478
0.981442
0.344248
0.247259
0.679843
0.686492
0.275320
0.422807
1.019068
1.024410
0.447190
0.365359
0.935973
0.938131
0.373545
0.469093
1.037168
1.035426
0.470939
0.878494
0.648052
0.242010
0.185471
0.407215
0.400075
0.156452
0.123600
0.238672
0.240389
0.131751
0.193010
0.470996
0.473354
0.201631
0.160587
0.356663
0.357620
0.164320
0.215455
0.498825
0.497409
0.215484
0.846725
0.626198
0.236067
0.203464
0.450065
0.444490
0.180884
0.146718
0.310864
0.310636
0.146099
0.180560
0.451458
0.454845
0.193172
0.188350
0.430145
0.431145
0.192563
0.205828
0.466896
0.462038
0.191061
1.751989
1.354391
0.543966
0.486515
1.064755
1.052782
0.434169
0.365190
0.914821
0.912687
0.356465
0.412232
1.049385
1.057998
0.447028
0.457518
1.056277
1.057611
0.463254
0.452867
1.022417
1.007838
0.398747
1.756108
1.357325
0.545184
0.486537
1.063381
1.051700
0.435214
0.369854
0.929722
0.927557
0.360908
0.412442
1.047261
1.055764
0.446894
0.460954
1.066287
1.067480
0.466121
0.450710
1.015259
1.000316
0.394999
0.861564
0.636863
0.240856
0.204194
0.446076
0.441579
0.185424
0.164854
0.374841
0.374611
0.163740
0.181479
0.443410
0.446298
0.192482
0.201986
0.472380
0.472849
0.204153
0.197220
0.438926
0.432635
0.176341
0.893194
0.661356
0.253860
0.187610
0.387299
0.384099
0.173301
0.191316
0.442383
0.444501
0.199453
0.200542
0.458163
0.458618
0.202231
0.206959
0.475762
0.474820
0.203214
0.190374
0.433784
0.426807
0.166748
1.705538
1.322005
0.553715
0.415758
0.918681
0.912215
0.385828
0.445458
1.034567
1.041326
0.473038
0.468807
1.051605
1.051113
0.467309
0.473460
1.071206
1.068453
0.462244
0.439423
1.032472
1.015052
0.373644
1.643034
1.279165
0.539631
0.406118
0.894253
0.888204
0.377916
0.438472
1.015530
1.022248
0.465890
0.460304
1.026914
1.026210
0.457977
0.463286
1.043556
1.040803
0.452027
0.429776
1.006835
0.990047
0.365806
0.641283
0.485968
0.202146
0.150480
0.279376
0.277585
0.142129
0.164539
0.357640
0.359732
0.172520
0.168525
0.350724
0.350379
0.167200
0.168656
0.356594
0.355580
0.164587
0.153836
0.322681
0.317961
0.137749
0.191851
0.161959
0.100927
0.092422
0.117908
0.117645
0.091135
0.094858
0.135025
0.135373
0.096168
0.095367
0.132548
0.132488
0.095153
0.095342
0.133586
0.133426
0.094733
0.092848
0.125122
0.124327
0.089388
0.092812
0.089792
0.082127
0.081050
0.083946
0.083918
0.080874
0.081390
0.086518
0.086566
0.081611
0.081490
0.086063
0.086056
0.081456
0.081479
0.086190
0.086174
0.081398
0.081151
0.084962
0.084865
0.080598
0.363555
0.302916
0.141773
0.146800
0.294056
0.295748
0.152749
0.159637
0.311348
0.310243
0.155451
0.139188
0.269834
0.269270
0.137056
0.148095
0.298166
0.298692
0.150027
0.143354
0.280534
0.277025
0.128793
1.145685
0.906778
0.366471
0.367374
0.799505
0.805119
0.388055
0.401804
0.811936
0.808088
0.386101
0.347681
0.774093
0.772013
0.339587
0.367321
0.799918
0.801829
0.374998
0.359009
0.782723
0.769962
0.310787
3.417752
2.838604
1.116749
1.053364
2.305232
2.312436
1.065391
1.060323
2.165452
2.158988
1.039983
1.037711
2.511132
2.507779
1.028436
1.034228
2.273589
2.277012
1.044988
1.041776
2.406398
2.374357
0.907082
3.535309
2.924288
1.151649
1.082383
2.363247
2.370132
1.092551
1.085957
2.218140
2.211081
1.063265
1.058611
2.560493
2.557332
1.050146
1.060237
2.331145
2.335445
1.074399
1.072669
2.468922
2.435678
0.934488
1.658659
1.289082
0.510998
0.491389
1.082472
1.086847
0.505545
0.513593
1.075584
1.069361
0.488363
0.438454
1.023490
1.022158
0.433521
0.480358
1.080012
1.085383
0.501588
0.490896
1.075471
1.057777
0.426141
1.677939
1.306951
0.543962
0.499659
1.087024
1.083740
0.482461
0.475396
1.064989
1.057797
0.445662
0.402271
1.005389
1.007521
0.411186
0.467463
1.077833
1.087601
0.507136
0.509920
1.071351
1.056601
0.457566
3.239215
2.672292
1.190036
1.110194
2.463425
2.452609
1.063873
1.049869
2.446678
2.436815
1.014148
1.004848
2.635068
2.640241
1.023299
1.043069
2.375841
2.389790
1.088239
1.081095
2.225841
2.200704
0.972182
3.256303
2.683561
1.192929
1.103007
2.448083
2.435308
1.048601
1.027021
2.405785
2.397140
0.996283
1.004438
2.641855
2.647716
1.025576
1.033866
2.356732
2.370547
1.078557
1.081883
2.230099
2.206275
0.978408
1.735464
1.343846
0.554724
0.469173
1.032191
1.021135
0.420263
0.380387
0.899737
0.897165
0.369580
0.400351
1.021339
1.026238
0.420252
0.428240
1.007130
1.016323
0.465628
0.512362
1.076721
1.067303
0.482158
1.747108
1.345724
0.531613
0.412644
0.988500
0.968659
0.325394
0.229592
0.661604
0.668992
0.260062
0.410952
1.006530
1.013985
0.443419
0.375587
0.951649
0.955507
0.390401
0.483483
1.047008
1.044845
0.484289
3.371314
2.763946
1.156249
1.022321
2.652642
2.609196
0.834648
0.625366
2.418687
2.438295
0.691291
0.912532
2.071176
2.087387
0.989637
0.953179
2.662049
2.663834
0.957564
0.993021
2.020372
2.014427
0.954704
3.365531
2.759452
1.153102
1.020113
2.650189
2.606748
0.832547
0.622091
2.411351
2.431175
0.688861
0.913418
2.074124
2.090473
0.990993
0.952265
2.659632
2.661027
0.955141
0.990279
2.017222
2.011271
0.951840
1.732566
1.334345
0.519615
0.403953
0.979750
0.959745
0.316466
0.215961
0.635775
0.644038
0.249974
0.415057
1.018608
1.026661
0.449598
0.371896
0.943462
0.945799
0.380757
0.472731
1.038380
1.036199
0.473011
1.738408
1.341068
0.527624
0.447147
1.020218
1.007833
0.393045
0.335931
0.855567
0.856090
0.338388
0.409681
1.045187
1.052119
0.437718
0.421405
1.001757
1.006743
0.441641
0.486779
1.069840
1.060268
0.455439
3.514111
2.890181
1.190119
1.088203
2.482228
2.465426
1.016866
0.979084
2.544572
2.541490
0.969627
1.011119
2.602501
2.612700
1.047332
1.041571
2.421401
2.428517
1.063905
1.069073
2.346378
2.321353
0.960144
3.523371
2.897692
1.196160
1.094318
2.490796
2.474762
1.026127
0.996334
2.580401
2.576847
0.984722
1.013272
2.600651
2.610368
1.047598
1.050245
2.439022
2.445818
1.071267
1.065653
2.338685
2.312468
0.951635
1.762033
1.361030
0.550590
0.472609
1.053413
1.044256
0.431677
0.408741
1.004069
1.002876
0.403489
0.419427
1.045151
1.050018
0.439468
0.458684
1.069915
1.073633
0.474020
0.474021
1.053355
1.038876
0.421735
1.723773
1.338612
0.570611
0.472775
1.039237
1.031160
0.436504
0.445827
1.023260
1.025737
0.455801
0.461109
1.052397
1.053596
0.466345
0.476105
1.077896
1.076543
0.470339
0.454211
1.051076
1.033883
0.390084
3.032156
2.501052
1.168450
1.075665
2.508671
2.496999
1.027773
1.031166
2.327263
2.332734
1.049076
1.059650
2.366484
2.367082
1.065082
1.074834
2.439459
2.435296
1.062293
1.050769
2.533987
2.499731
0.905199
2.920323
2.419329
1.134272
1.047696
2.450327
2.439548
1.003549
1.009588
2.278254
2.283808
1.027894
1.037056
2.313574
2.313770
1.040806
1.048430
2.380763
2.376301
1.034588
1.022300
2.472770
2.439786
0.880520
1.212128
0.955412
0.426478
0.352857
0.753733
0.748869
0.330575
0.350799
0.770247
0.773099
0.362404
0.361781
0.782334
0.781923
0.360519
0.361789
0.790578
0.787945
0.350864
0.331676
0.757291
0.745217
0.285244
0.382006
0.310618
0.151303
0.131433
0.238801
0.237855
0.127165
0.133556
0.253013
0.253633
0.135909
0.134982
0.253412
0.253286
0.134606
0.134725
0.254983
0.254410
0.132505
0.126929
0.238570
0.236005
0.115665
0.122147
0.112324
0.088646
0.085827
0.098804
0.098696
0.085275
0.086296
0.102739
0.102826
0.086642
0.086428
0.102243
0.102223
0.086355
0.086356
0.102308
0.102236
0.086045
0.085220
0.098671
0.098357
0.083664
0.363961
0.303171
0.141777
0.146576
0.293295
0.294987
0.152531
0.159693
0.311737
0.310634
0.155515
0.139011
0.269162
0.268622
0.136963
0.148454
0.299562
0.300097
0.150412
0.143323
0.280084
0.276544
0.128634
1.147413
0.907848
0.366524
0.366330
0.796941
0.802564
0.387059
0.402067
0.813289
0.809447
0.386395
0.346794
0.771602
0.769642
0.339145
0.369114
0.805083
0.807031
0.376912
0.358890
0.781141
0.768205
0.309941
3.420630
2.840359
1.116836
1.050879
2.301611
2.308877
1.063137
1.060934
2.167915
2.161466
1.040640
1.035466
2.507258
2.504283
1.027655
1.039067
2.282942
2.286463
1.050172
1.041884
2.404220
2.371561
0.904640
3.538311
2.926126
1.151739
1.079820
2.359477
2.366467
1.090324
1.086893
2.221517
2.214487
1.064247
1.056379
2.556476
2.553696
1.049330
1.065191
2.340775
2.345187
1.079689
1.072663
2.466343
2.432482
0.931862
1.660900
1.290454
0.511071
0.490100
1.079406
1.083894
0.504672
0.515118
1.080676
1.074457
0.489898
0.437668
1.020552
1.019285
0.432956
0.482539
1.086247
1.091648
0.503825
0.490329
1.072359
1.054456
0.424638
1.679075
1.307641
0.543984
0.499039
1.085470
1.082508
0.483064
0.479555
1.075942
1.068736
0.449760
0.402858
1.004256
1.006155
0.410893
0.468474
1.081056
1.090752
0.507830
0.508422
1.066787
1.051935
0.455495
3.239500
2.672492
1.189956
1.109564
2.462636
2.452706
1.066735
1.059978
2.464424
2.454576
1.024284
1.007835
2.635861
2.640254
1.023229
1.044324
2.378588
2.392261
1.088336
1.077473
2.218421
2.193054
0.967304
3.253995
2.682106
1.192334
1.102248
2.447240
2.435365
1.051336
1.036683
2.422445
2.413845
1.006036
1.007470
2.643082
2.648212
1.025676
1.035154
2.359455
2.372971
1.078539
1.077872
2.221546
2.197506
0.973093
1.726794
1.338241
0.552856
0.468141
1.030540
1.019829
0.420530
0.383134
0.906756
0.904222
0.372442
0.401188
1.021972
1.026746
0.420586
0.429352
1.010291
1.019267
0.465841
0.509309
1.067470
1.057939
0.478315
1.724257
1.330145
0.525596
0.409896
0.984930
0.965323
0.323708
0.227690
0.655721
0.663202
0.258515
0.411180
1.008445
1.016277
0.444963
0.378205
0.958078
0.961424
0.391010
0.477603
1.029377
1.026929
0.476664
3.339298
2.740134
1.142332
1.015134
2.647138
2.604065
0.829223
0.616036
2.398729
2.418726
0.683390
0.912036
2.074117
2.091529
0.993850
0.960028
2.672254
2.672444
0.958102
0.978346
1.987599
1.980794
0.935139
3.332592
2.735059
1.139013
1.012838
2.644535
2.601494
0.827079
0.612745
2.391317
2.411528
0.680906
0.912759
2.076609
2.094179
0.995059
0.959096
2.669906
2.669766
0.955821
0.975992
1.985469
1.978682
0.932727
1.706226
1.316539
0.512965
0.400918
0.975710
0.955973
0.314614
0.213926
0.629574
0.637893
0.248163
0.414670
1.018734
1.027182
0.450580
0.374465
0.950204
0.952191
0.381912
0.468486
1.025239
1.022790
0.467239
1.720419
1.329177
0.523511
0.445102
1.017433
1.005477
0.392629
0.337794
0.861731
0.862174
0.339962
0.408303
1.040443
1.047308
0.436104
0.422303
1.005664
1.011008
0.443857
0.489460
1.074413
1.064763
0.457983
3.497293
2.878072
1.183984
1.084963
2.480541
2.464888
1.018257
0.987551
2.563078
2.559648
0.976708
1.008303
2.594240
2.603888
1.042327
1.041798
2.424570
2.433040
1.069498
1.079419
2.362283
2.337369
0.971548
3.509262
2.887379
1.190711
1.091756
2.490755
2.475864
1.028142
1.005285
2.599884
2.595941
0.992097
1.010393
2.591951
2.601082
1.042368
1.050172
2.441459
2.449665
1.076707
1.076240
2.355544
2.329469
0.963366
1.754307
1.355912
0.549021
0.473072
1.057173
1.048375
0.433510
0.412237
1.013868
1.012421
0.406021
0.417777
1.038714
1.043358
0.437019
0.458520
1.071043
1.075262
0.475707
0.477736
1.061975
1.047483
0.425674
1.723596
1.339158
0.572513
0.478463
1.055196
1.047130
0.442293
0.448736
1.027812
1.029753
0.456664
0.459690
1.047637
1.048695
0.464381
0.475046
1.076402
1.075168
0.469687
0.453614
1.050122
1.032963
0.389595
3.036027
2.505487
1.175504
1.092740
2.543157
2.531354
1.044413
1.037744
2.331559
2.335508
1.049465
1.056980
2.360949
2.361293
1.061323
1.071857
2.435668
2.431470
1.059101
1.046224
2.526702
2.492513
0.900657
2.924856
2.424153
1.141328
1.064449
2.484087
2.473176
1.019797
1.015804
2.281731
2.285820
1.028079
1.034524
2.308586
2.308564
1.037269
1.045494
2.376879
2.372363
1.031324
1.017554
2.464815
2.431919
0.875781
1.214756
0.957673
0.428643
0.357860
0.767680
0.762754
0.335358
0.352557
0.771661
0.774090
0.362520
0.360889
0.779795
0.779324
0.359343
0.360834
0.788716
0.786075
0.349843
0.330186
0.753571
0.741559
0.283847
0.382597
0.311083
0.151647
0.132174
0.241451
0.240498
0.127876
0.133832
0.253291
0.253846
0.135927
0.134835
0.252873
0.252741
0.134416
0.134570
0.254598
0.254026
0.132342
0.126699
0.237836
0.235286
0.115460
0.122211
0.112375
0.088685
0.085909
0.099122
0.099015
0.085357
0.086332
0.102773
0.102853
0.086643
0.086409
0.102170
0.102151
0.086331
0.086337
0.102258
0.102187
0.086024
0.085191
0.098578
0.098266
0.083638
0.158441
0.141203
0.096325
0.099040
0.147944
0.148609
0.101308
0.104235
0.160205
0.159825
0.102896
0.096743
0.134397
0.134208
0.096000
0.099950
0.151108
0.151316
0.100655
0.098422
0.141671
0.140507
0.093798
0.476899
0.372615
0.161888
0.172134
0.370229
0.373390
0.184096
0.196043
0.403946
0.402130
0.188890
0.161934
0.329434
0.328460
0.158034
0.176133
0.379212
0.380222
0.179992
0.170218
0.352466
0.347051
0.151920
1.521343
1.192079
0.464148
0.466895
1.041771
1.049689
0.496004
0.515180
1.066517
1.061835
0.496278
0.448910
1.018421
1.015757
0.438489
0.472501
1.052332
1.055112
0.483486
0.465833
1.030398
1.012989
0.400748
1.579560
1.231979
0.476736
0.477640
1.068942
1.076904
0.506703
0.525996
1.093660
1.088767
0.506266
0.457099
1.040657
1.037993
0.446688
0.482681
1.080115
1.083173
0.494664
0.477002
1.058432
1.040395
0.410162
0.706660
0.533512
0.208024
0.212745
0.487884
0.491075
0.224344
0.236753
0.521531
0.518949
0.226600
0.192265
0.425302
0.424338
0.188467
0.214801
0.499428
0.501447
0.222407
0.212678
0.472929
0.465190
0.186972
0.788841
0.592161
0.233476
0.215592
0.482403
0.481904
0.212089
0.214700
0.492437
0.490117
0.205421
0.181303
0.415763
0.415928
0.182199
0.207786
0.489714
0.492783
0.219896
0.218479
0.476502
0.469827
0.197092
1.701349
1.322934
0.551241
0.494452
1.079468
1.075363
0.473915
0.473298
1.072707
1.068380
0.454637
0.425389
1.029853
1.030937
0.430165
0.464113
1.069812
1.075644
0.488101
0.482917
1.037064
1.022614
0.430266
1.711628
1.329530
0.552630
0.491625
1.070981
1.066144
0.468151
0.463868
1.048996
1.045125
0.446981
0.425557
1.035352
1.036778
0.431569
0.460800
1.059749
1.065401
0.484158
0.482383
1.036447
1.022444
0.431338
0.828948
0.617737
0.238693
0.204293
0.447326
0.444101
0.190156
0.179037
0.394128
0.393376
0.176051
0.182574
0.437899
0.439343
0.188058
0.194478
0.447013
0.449337
0.203955
0.216450
0.472632
0.467639
0.201129
0.800752
0.595635
0.222492
0.176461
0.395557
0.389307
0.151216
0.119416
0.229868
0.231923
0.128696
0.193086
0.473604
0.477163
0.206051
0.171717
0.384985
0.384593
0.170256
0.199700
0.439469
0.437376
0.195081
1.667578
1.289064
0.498782
0.406245
0.987716
0.968602
0.322675
0.209777
0.613546
0.621690
0.243313
0.420449
1.028430
1.038874
0.464238
0.392977
0.968034
0.964032
0.376218
0.406698
0.901065
0.896325
0.390706
1.661455
1.284937
0.497277
0.405606
0.986933
0.967817
0.322097
0.208636
0.609425
0.617549
0.242122
0.419968
1.027832
1.038387
0.464096
0.392810
0.967748
0.963739
0.375975
0.406348
0.901125
0.896365
0.390268
0.777619
0.580087
0.216784
0.173997
0.392239
0.385880
0.148677
0.114412
0.212879
0.214902
0.123657
0.191358
0.472152
0.476148
0.205713
0.170970
0.383534
0.383110
0.169262
0.198673
0.440830
0.438668
0.193867
0.778173
0.581101
0.220773
0.195692
0.439831
0.435874
0.179257
0.154123
0.337902
0.337370
0.152395
0.175070
0.432281
0.435369
0.186603
0.192044
0.445629
0.447982
0.201278
0.216757
0.486846
0.481648
0.201247
1.693359
1.312061
0.520410
0.474364
1.063906
1.056508
0.440808
0.402401
0.990218
0.986655
0.387957
0.401301
1.024705
1.031006
0.426638
0.458477
1.065393
1.072121
0.485664
0.496219
1.081182
1.067028
0.446437
1.707692
1.321738
0.524193
0.477061
1.069207
1.062030
0.444292
0.408941
1.009154
1.005373
0.393557
0.401303
1.020917
1.026941
0.425668
0.460742
1.072507
1.079243
0.487885
0.494970
1.077965
1.063491
0.443885
0.831621
0.617062
0.234937
0.206092
0.462147
0.459019
0.192562
0.178780
0.416996
0.415778
0.173988
0.175066
0.417493
0.419469
0.182832
0.201501
0.476841
0.479202
0.210670
0.211903
0.475132
0.468654
0.191378
0.892775
0.663735
0.261348
0.209953
0.455687
0.452517
0.195888
0.202598
0.461056
0.461097
0.202949
0.195046
0.438775
0.438693
0.194674
0.202887
0.469392
0.468863
0.200538
0.187722
0.428922
0.422052
0.164504
1.720489
1.339837
0.582661
0.488606
1.061097
1.054104
0.456659
0.472208
1.051352
1.051892
0.474570
0.457603
1.030975
1.029439
0.451799
0.461252
1.057730
1.054761
0.448985
0.420139
1.004594
0.987388
0.354229
1.660687
1.298572
0.568606
0.477724
1.033860
1.027227
0.447243
0.463863
1.029054
1.029703
0.466618
0.449659
1.008529
1.006870
0.443327
0.451258
1.029753
1.026666
0.438510
0.409778
0.976332
0.959792
0.345683
0.651828
0.495034
0.210582
0.169829
0.338834
0.336788
0.160544
0.171374
0.363377
0.363778
0.173048
0.165054
0.340060
0.339468
0.162692
0.165030
0.348874
0.347783
0.160647
0.148069
0.306801
0.302293
0.132411
0.194178
0.163794
0.102262
0.095258
0.128277
0.127982
0.093875
0.095976
0.136152
0.136233
0.096255
0.094858
0.130515
0.130418
0.094482
0.094800
0.132120
0.131949
0.094133
0.091996
0.122254
0.121500
0.088598
0.093072
0.090011
0.082330
0.081462
0.085379
0.085351
0.081285
0.081581
0.086675
0.086687
0.081619
0.081418
0.085780
0.085769
0.081356
0.081397
0.085989
0.085972
0.081305
0.081021
0.084567
0.084475
0.080476
0.149317
0.134814
0.094563
0.097806
0.145299
0.145890
0.099814
0.101737
0.154267
0.154059
0.101010
0.097298
0.137852
0.137696
0.096689
0.098624
0.146229
0.146426
0.099311
0.099122
0.145084
0.144036
0.095024
0.444490
0.348924
0.152002
0.166124
0.363599
0.366561
0.177371
0.186391
0.393357
0.392310
0.182397
0.164641
0.339372
0.338531
0.161258
0.170690
0.367129
0.368089
0.174383
0.172955
0.360999
0.356317
0.157833
1.486250
1.162367
0.439271
0.453348
1.040037
1.048109
0.484174
0.502658
1.080165
1.077259
0.491216
0.454554
1.023927
1.021372
0.444211
0.464077
1.048650
1.051232
0.474255
0.468742
1.032460
1.017241
0.412882
1.540054
1.199093
0.450313
0.463301
1.066521
1.074831
0.494895
0.514841
1.110983
1.108135
0.503618
0.466060
1.052585
1.049838
0.454990
0.474260
1.075166
1.077570
0.483696
0.476798
1.053883
1.038083
0.419166
0.656373
0.497317
0.192229
0.203698
0.478302
0.482028
0.217575
0.232458
0.525173
0.524416
0.229518
0.208310
0.462129
0.460596
0.202271
0.209174
0.481678
0.481888
0.209883
0.202931
0.454149
0.447325
0.180482
0.748986
0.562540
0.217436
0.206538
0.473825
0.475668
0.212726
0.229273
0.517902
0.518967
0.233611
0.223371
0.481319
0.479284
0.215252
0.208679
0.474270
0.471553
0.197483
0.179966
0.415291
0.408399
0.156486
1.705997
1.322863
0.531656
0.482118
1.080389
1.081572
0.483295
0.501913
1.085822
1.088259
0.511391
0.498808
1.055924
1.052213
0.483846
0.477486
1.076933
1.069852
0.447844
0.412189
1.003652
0.985865
0.343702
1.711598
1.326453
0.532610
0.481946
1.078750
1.079409
0.481071
0.495609
1.069401
1.071914
0.505364
0.497694
1.057426
1.054222
0.484683
0.477963
1.076607
1.069087
0.446736
0.407706
0.989268
0.971619
0.339126
0.770881
0.576487
0.220949
0.206062
0.467618
0.467507
0.204713
0.205159
0.450543
0.451850
0.210381
0.219351
0.487242
0.487116
0.218529
0.210742
0.472719
0.468236
0.193197
0.162034
0.352283
0.346018
0.138787
0.718679
0.538577
0.204296
0.201370
0.456779
0.453882
0.189231
0.154017
0.331038
0.331193
0.154763
0.195385
0.479713
0.484532
0.214016
0.213677
0.467260
0.461241
0.190471
0.135194
0.251259
0.245800
0.112335
1.643244
1.270850
0.481966
0.454693
1.029839
1.019936
0.410781
0.319382
0.822273
0.822282
0.319916
0.425404
1.065430
1.079018
0.480628
0.470883
1.019173
1.004246
0.406128
0.270963
0.674155
0.655967
0.192211
1.638107
1.267561
0.481205
0.455240
1.031495
1.021493
0.411000
0.317775
0.817036
0.816801
0.317376
0.422190
1.058850
1.072684
0.478318
0.471604
1.022319
1.007758
0.408161
0.273083
0.680176
0.661802
0.193772
0.698914
0.525943
0.201449
0.203640
0.463451
0.460120
0.190053
0.147253
0.309560
0.308782
0.144522
0.182558
0.453302
0.459111
0.204758
0.216669
0.479850
0.475373
0.199007
0.144651
0.276764
0.270712
0.119956
0.720947
0.542714
0.211220
0.212391
0.482151
0.480475
0.205184
0.179049
0.391523
0.389415
0.170697
0.176477
0.423644
0.427241
0.190238
0.218095
0.500350
0.501479
0.222665
0.203053
0.429121
0.421882
0.177449
1.664695
1.291575
0.511437
0.488490
1.076484
1.073343
0.473040
0.441786
1.022832
1.017233
0.419066
0.412896
1.020415
1.026440
0.436683
0.482296
1.076763
1.082790
0.506704
0.497979
1.062878
1.046102
0.436942
1.683968
1.304391
0.515752
0.489850
1.077903
1.074865
0.474710
0.446656
1.036542
1.030750
0.423238
0.412335
1.015536
1.021042
0.434160
0.479774
1.072965
1.079335
0.505461
0.499803
1.070323
1.053608
0.439407
0.794797
0.591672
0.227497
0.217339
0.487575
0.486303
0.211418
0.197862
0.447765
0.444948
0.186880
0.174062
0.403470
0.405104
0.180476
0.208163
0.485262
0.487741
0.217745
0.210451
0.463388
0.456150
0.186519
0.865544
0.644133
0.253583
0.221790
0.482163
0.480209
0.212697
0.212167
0.476189
0.473257
0.200597
0.174519
0.397591
0.396603
0.170404
0.186899
0.451251
0.451410
0.187274
0.171269
0.398349
0.391959
0.149561
1.741091
1.354670
0.580222
0.502740
1.063895
1.058749
0.478139
0.485344
1.067165
1.061465
0.461598
0.416492
1.003808
0.999812
0.400101
0.420546
1.036067
1.034588
0.414329
0.380790
0.971550
0.955195
0.317286
1.683571
1.314960
0.566642
0.490961
1.034791
1.029838
0.467199
0.475419
1.041964
1.036551
0.452733
0.408762
0.981557
0.977497
0.392090
0.410303
1.006358
1.004739
0.403574
0.370930
0.943853
0.928213
0.309463
0.636046
0.483211
0.205045
0.177851
0.356804
0.355380
0.171204
0.174792
0.366304
0.364349
0.166926
0.145508
0.300434
0.299123
0.140223
0.147775
0.323841
0.323370
0.145964
0.133485
0.278718
0.274882
0.120175
0.185759
0.158145
0.100811
0.096782
0.134004
0.133804
0.095810
0.096393
0.136266
0.135954
0.095224
0.091544
0.119892
0.119698
0.090762
0.091960
0.125370
0.125304
0.091693
0.089755
0.115786
0.115171
0.086767
0.091660
0.089041
0.082122
0.081660
0.086263
0.086246
0.081541
0.081625
0.086625
0.086593
0.081472
0.080990
0.084271
0.084248
0.080871
0.081023
0.085024
0.085019
0.080985
0.080735
0.083716
0.083639
0.080244
0.331434
0.279899
0.132953
0.141004
0.286496
0.287970
0.146408
0.150278
0.300341
0.299944
0.148794
0.141544
0.278509
0.278097
0.139874
0.143010
0.286793
0.287298
0.144912
0.146132
0.289340
0.286426
0.134137
1.085048
0.858525
0.332988
0.347251
0.789356
0.794790
0.368690
0.379440
0.816572
0.815111
0.373636
0.353842
0.781920
0.780264
0.346913
0.354849
0.790610
0.792431
0.362153
0.364845
0.791107
0.780986
0.327979
3.468302
2.875715
1.071735
1.028788
2.349529
2.358478
1.054423
1.065717
2.368046
2.365463
1.057488
1.042428
2.417009
2.413552
1.029568
1.032112
2.391372
2.394364
1.041438
1.039384
2.323970
2.297239
0.922161
3.579543
2.956237
1.102217
1.055316
2.406186
2.415596
1.082334
1.096508
2.431243
2.429027
1.089719
1.074406
2.480201
2.476229
1.059533
1.059132
2.447903
2.450098
1.065194
1.059560
2.369605
2.341613
0.937955
1.578748
1.225100
0.460333
0.461576
1.068283
1.075487
0.488695
0.511166
1.114125
1.114131
0.511011
0.490022
1.078866
1.075228
0.475344
0.471404
1.067425
1.066007
0.465666
0.453172
1.028545
1.013092
0.395783
1.640464
1.274737
0.500029
0.472348
1.077192
1.081982
0.488445
0.516314
1.107356
1.111131
0.531353
0.520436
1.078638
1.073371
0.499101
0.479082
1.074056
1.064738
0.440561
0.401824
0.997208
0.979245
0.332329
3.478231
2.867587
1.180377
1.098892
2.518587
2.520665
1.093579
1.093295
2.282865
2.288212
1.107044
1.095291
2.231937
2.225400
1.075134
1.084864
2.508786
2.492506
1.029682
0.992853
2.615949
2.577268
0.825182
3.483241
2.871164
1.182127
1.100426
2.519818
2.520883
1.091049
1.083116
2.264164
2.269426
1.096494
1.091821
2.231701
2.226390
1.076599
1.088318
2.512919
2.495341
1.028000
0.978091
2.580038
2.541140
0.808065
1.660954
1.289396
0.507309
0.478864
1.081448
1.082243
0.478699
0.474001
1.036394
1.039786
0.487400
0.506453
1.078376
1.078018
0.504783
0.492823
1.083915
1.069223
0.432871
0.337690
0.845593
0.827066
0.260122
1.631806
1.264624
0.482709
0.478133
1.069024
1.064600
0.456409
0.396844
0.971411
0.970326
0.392089
0.449489
1.081248
1.091808
0.492897
0.502485
1.066273
1.048082
0.425226
0.246743
0.625141
0.604164
0.156242
3.652622
3.010218
1.146403
1.074448
2.369347
2.357200
1.018196
0.962343
2.599090
2.595432
0.951297
1.019169
2.521093
2.541740
1.091131
1.071588
2.203131
2.170877
0.930353
0.682619
2.427214
2.368532
0.419712
3.646354
3.006016
1.145371
1.076138
2.372317
2.359889
1.018813
0.958399
2.590973
2.586491
0.944138
1.010538
2.509651
2.531047
1.085429
1.072988
2.207960
2.176831
0.936176
0.690480
2.442972
2.383863
0.426206
1.608989
1.249370
0.478457
0.484976
1.077442
1.071852
0.458967
0.380798
0.945605
0.941298
0.363490
0.414872
1.044924
1.058489
0.469731
0.508235
1.079646
1.066270
0.449383
0.279045
0.681491
0.659140
0.184179
1.620210
1.260448
0.496588
0.493795
1.086944
1.084349
0.480685
0.435321
1.005219
0.999394
0.411667
0.418363
1.031973
1.040337
0.451394
0.501054
1.090797
1.090741
0.500600
0.434964
0.934658
0.916022
0.361005
3.525274
2.908235
1.168419
1.098508
2.382197
2.378293
1.076034
1.062621
2.507475
2.498598
1.032617
1.027244
2.557872
2.565901
1.052056
1.068624
2.281599
2.287778
1.088128
1.069709
2.338802
2.306889
0.937120
3.550800
2.926533
1.177209
1.100748
2.382464
2.378698
1.078670
1.071877
2.525039
2.515810
1.040528
1.025990
2.550344
2.556977
1.045283
1.060563
2.271957
2.279260
1.084630
1.077104
2.360553
2.329166
0.947710
1.705717
1.321439
0.530663
0.501982
1.087219
1.085233
0.490947
0.473600
1.070099
1.062874
0.444482
0.412466
1.003768
1.006632
0.423680
0.468425
1.061151
1.065730
0.486864
0.468782
1.034185
1.017115
0.405490
1.716806
1.335256
0.559840
0.509566
1.082043
1.078478
0.491600
0.485205
1.071441
1.063319
0.451953
0.402020
0.990915
0.988322
0.390922
0.425597
1.045681
1.046582
0.428679
0.399388
0.994183
0.977490
0.335561
3.297589
2.725129
1.197979
1.104826
2.365217
2.357825
1.069186
1.072433
2.388535
2.377621
1.034658
1.006900
2.595527
2.588913
0.984160
1.002801
2.528369
2.527182
0.997677
0.971713
2.585311
2.550883
0.819621
3.188935
2.645511
1.164721
1.074256
2.303382
2.296271
1.039973
1.045025
2.331068
2.320834
1.009782
0.983889
2.541024
2.534221
0.960304
0.974621
2.464313
2.462759
0.968051
0.943500
2.523004
2.490150
0.796419
1.223607
0.964828
0.421134
0.378991
0.783795
0.781037
0.365322
0.366538
0.786745
0.781185
0.343225
0.301865
0.719770
0.716336
0.287421
0.304190
0.743454
0.742807
0.301317
0.277844
0.696566
0.686139
0.236315
0.367635
0.301696
0.147102
0.138460
0.255056
0.254555
0.135970
0.136183
0.255895
0.254702
0.131563
0.120186
0.222218
0.221548
0.117523
0.121633
0.234331
0.234217
0.121142
0.115651
0.215538
0.213533
0.106136
0.117068
0.108920
0.087845
0.086854
0.102717
0.102668
0.086569
0.086597
0.102812
0.102659
0.085957
0.084314
0.095520
0.095437
0.083932
0.084493
0.097999
0.097989
0.084433
0.083700
0.094490
0.094260
0.082411
0.334776
0.282109
0.133458
0.140972
0.285928
0.287261
0.145846
0.148929
0.295786
0.295371
0.147343
0.140602
0.276140
0.275749
0.139015
0.141859
0.283168
0.283696
0.143871
0.145674
0.288704
0.285869
0.133963
1.099088
0.867903
0.335828
0.347175
0.787384
0.792108
0.365839
0.372542
0.798802
0.797259
0.366267
0.348822
0.771628
0.770077
0.342311
0.348854
0.775879
0.777809
0.356688
0.362518
0.788605
0.778860
0.327055
3.492888
2.893337
1.079963
1.029280
2.346706
2.353345
1.045473
1.045196
2.330262
2.327304
1.034990
1.025411
2.391457
2.388316
1.013792
1.012962
2.358438
2.361892
1.024460
1.031844
2.318723
2.293193
0.919414
3.604732
2.974271
1.110621
1.055812
2.403285
2.410363
1.073237
1.075667
2.392979
2.390398
1.066871
1.057116
2.454326
2.450680
1.043478
1.039547
2.414116
2.416797
1.047814
1.051794
2.364040
2.337295
0.935086
1.594840
1.235772
0.463635
0.461488
1.066104
1.072534
0.485553
0.503664
1.095397
1.095322
0.503001
0.484543
1.068014
1.064455
0.470170
0.464290
1.050065
1.048764
0.459091
0.450216
1.024981
1.009984
0.394472
1.644787
1.277385
0.500592
0.472247
1.076537
1.081300
0.488236
0.516155
1.105346
1.109170
0.531349
0.520646
1.078247
1.072812
0.498636
0.476890
1.067385
1.057974
0.438028
0.400139
0.994231
0.976431
0.331168
3.477807
2.867040
1.179634
1.098717
2.518679
2.521266
1.095386
1.097636
2.287884
2.293462
1.112307
1.099764
2.236779
2.229708
1.077433
1.084228
2.505769
2.489064
1.027328
0.990241
2.612336
2.573727
0.822718
3.480891
2.869417
1.181093
1.100426
2.520649
2.522327
1.093377
1.088395
2.271732
2.277239
1.102695
1.096778
2.237339
2.231507
1.079380
1.088610
2.512405
2.494394
1.026503
0.975758
2.576626
2.537756
0.805667
1.658209
1.287631
0.506881
0.479486
1.083799
1.084895
0.480460
0.477425
1.044837
1.048278
0.490968
0.508516
1.081341
1.080811
0.506146
0.494199
1.087282
1.072415
0.433599
0.337051
0.843457
0.824887
0.259228
1.629406
1.263255
0.482894
0.480495
1.075524
1.071408
0.459963
0.401537
0.985075
0.983845
0.396096
0.450351
1.081413
1.092035
0.494078
0.507477
1.078416
1.060106
0.429832
0.247390
0.624013
0.602754
0.155770
3.651169
3.009743
1.147787
1.080660
2.381248
2.369924
1.027855
0.976080
2.629528
2.625361
0.962775
1.021517
2.521856
2.542726
1.094330
1.083694
2.223816
2.191478
0.942183
0.685708
2.427440
2.367679
0.418675
3.646222
3.006400
1.147026
1.082482
2.384425
2.372824
1.028554
0.972163
2.621518
2.616529
0.955602
1.012831
2.510257
2.531896
1.088609
1.085208
2.228964
2.197772
0.948147
0.693582
2.443101
2.382908
0.425133
1.611488
1.251160
0.479626
0.487865
1.084841
1.079524
0.462876
0.385699
0.959962
0.955458
0.367527
0.415565
1.044556
1.058207
0.470846
0.513696
1.093140
1.079668
0.454519
0.279706
0.679985
0.657312
0.183536
1.629894
1.267177
0.499492
0.496267
1.091932
1.089505
0.483753
0.440033
1.016891
1.010941
0.415901
0.419984
1.033603
1.041854
0.452606
0.503911
1.097898
1.097686
0.502863
0.434261
0.931458
0.912633
0.359441
3.538959
2.918713
1.175143
1.103212
2.387523
2.383919
1.081825
1.072213
2.522126
2.513103
1.041665
1.031826
2.561818
2.569405
1.054843
1.072264
2.287037
2.292804
1.090069
1.067557
2.334085
2.301771
0.933190
3.563452
2.936345
1.183690
1.105203
2.387196
2.383733
1.084168
1.081075
2.538529
2.529186
1.049254
1.030510
2.554358
2.560555
1.047980
1.063741
2.276130
2.283045
1.086146
1.074951
2.356150
2.324409
0.943919
1.711656
1.325709
0.532660
0.503523
1.089891
1.088024
0.492890
0.476823
1.077137
1.069854
0.447480
0.413880
1.005736
1.008477
0.424587
0.469523
1.063242
1.067713
0.487507
0.468112
1.032288
1.015133
0.404405
1.710279
1.330619
0.557846
0.509229
1.082569
1.079087
0.491604
0.484534
1.070408
1.062280
0.451261
0.401927
0.991289
0.988741
0.390984
0.425346
1.045067
1.046039
0.428679
0.400289
0.996637
0.979973
0.336627
3.286579
2.716606
1.192277
1.102754
2.364431
2.357188
1.067758
1.068792
2.383850
2.372945
1.031038
1.005493
2.594934
2.588545
0.983598
1.001340
2.526033
2.525151
0.997400
0.974677
2.590803
2.556614
0.823681
3.177247
2.636576
1.158922
1.072090
2.302354
2.295398
1.038418
1.041174
2.325765
2.315559
1.005970
0.982385
2.540254
2.533699
0.959682
0.973093
2.461782
2.460552
0.967724
0.946455
2.528601
2.495999
0.800479
1.214636
0.958629
0.418698
0.378261
0.783405
0.780699
0.364810
0.365017
0.783279
0.777742
0.341756
0.301414
0.719519
0.716167
0.287254
0.303673
0.742112
0.741565
0.301133
0.278808
0.699579
0.689198
0.237504
0.365433
0.300248
0.146683
0.138340
0.254978
0.254487
0.135884
0.135918
0.255086
0.253901
0.131311
0.120115
0.222176
0.221521
0.117497
0.121550
0.234048
0.233952
0.121111
0.115792
0.216132
0.214134
0.106306
0.116790
0.108730
0.087794
0.086836
0.102704
0.102657
0.086555
0.086561
0.102696
0.102545
0.085924
0.084303
0.095515
0.095434
0.083928
0.084481
0.097961
0.097953
0.084429
0.083717
0.094566
0.094337
0.082433
0.162027
0.143227
0.096528
0.097716
0.143184
0.143253
0.097742
0.096883
0.136834
0.136577
0.095778
0.093887
0.128806
0.128718
0.093555
0.094425
0.132290
0.132559
0.095539
0.097444
0.142711
0.141949
0.094399
0.499221
0.385660
0.163130
0.165762
0.355768
0.356012
0.166572
0.159853
0.318950
0.317735
0.154620
0.146335
0.295778
0.295290
0.144408
0.148122
0.304994
0.306263
0.153407
0.164196
0.350957
0.347694
0.154307
1.566231
1.219092
0.471408
0.455171
1.032573
1.031409
0.448485
0.416758
0.929882
0.925614
0.398181
0.384294
0.915857
0.914444
0.378570
0.384363
0.916690
0.920974
0.402643
0.438318
1.014038
1.003648
0.401719
1.621856
1.257039
0.483035
0.465159
1.058900
1.057834
0.458705
0.427766
0.958976
0.954746
0.409303
0.394860
0.943350
0.941734
0.388364
0.392985
0.940039
0.944153
0.410558
0.445547
1.034327
1.023468
0.407536
0.718359
0.538472
0.205117
0.203318
0.469767
0.470519
0.205667
0.203343
0.446065
0.445132
0.199054
0.188151
0.415888
0.414603
0.183191
0.182278
0.408779
0.409247
0.184469
0.191739
0.439998
0.434864
0.175411
0.765693
0.572794
0.219607
0.206190
0.471273
0.473012
0.212005
0.229128
0.509738
0.511006
0.234090
0.224602
0.480267
0.477594
0.213973
0.200509
0.447460
0.444304
0.187835
0.173499
0.403623
0.397304
0.151926
1.707515
1.323283
0.528831
0.481461
1.080156
1.083302
0.490293
0.519379
1.099467
1.102827
0.532668
0.517433
1.073548
1.067697
0.493926
0.475106
1.065764
1.056937
0.438517
0.401908
0.991845
0.974247
0.333760
1.705815
1.322270
0.528671
0.481979
1.081516
1.084471
0.490049
0.516746
1.093637
1.097064
0.530289
0.518193
1.078419
1.073061
0.496577
0.479096
1.075452
1.066129
0.440677
0.398467
0.978276
0.960585
0.329369
0.760579
0.569931
0.219327
0.208470
0.477088
0.478073
0.211362
0.218609
0.485040
0.486514
0.224414
0.227498
0.500157
0.499333
0.223926
0.215867
0.486168
0.481024
0.195882
0.159417
0.344072
0.337544
0.135045
0.709809
0.533623
0.205019
0.210776
0.484211
0.482450
0.202940
0.171643
0.389242
0.388970
0.170254
0.198799
0.480995
0.485968
0.218393
0.233542
0.518162
0.511797
0.209129
0.137652
0.247523
0.240875
0.110127
1.641257
1.271989
0.487937
0.481145
1.075692
1.069181
0.451102
0.377651
0.955397
0.953621
0.370238
0.436195
1.075077
1.089308
0.493971
0.521887
1.095487
1.080378
0.456235
0.283920
0.680871
0.658448
0.188548
1.641093
1.271912
0.488183
0.482200
1.078227
1.071575
0.451628
0.376146
0.950627
0.948578
0.367673
0.432825
1.067964
1.082460
0.491601
0.523070
1.099974
1.085246
0.458783
0.286082
0.686560
0.663911
0.189990
0.708456
0.532780
0.205783
0.214972
0.494392
0.492051
0.205045
0.165488
0.370113
0.368756
0.160061
0.185408
0.452475
0.458492
0.208886
0.238346
0.536228
0.531457
0.219669
0.147151
0.271590
0.264208
0.117179
0.757701
0.568256
0.222296
0.221864
0.502113
0.501068
0.216900
0.197345
0.438943
0.436416
0.187326
0.182834
0.430656
0.433765
0.194887
0.229105
0.529010
0.529561
0.231480
0.200046
0.416348
0.408345
0.171118
1.707010
1.324256
0.537125
0.506830
1.093934
1.092017
0.495809
0.480309
1.070152
1.064029
0.455568
0.431179
1.034529
1.038747
0.447962
0.496909
1.096278
1.100624
0.514596
0.489118
1.048252
1.029817
0.420833
1.722544
1.334632
0.540561
0.507284
1.093064
1.091202
0.496379
0.483690
1.079160
1.072908
0.458491
0.430400
1.029977
1.033670
0.445138
0.492671
1.087479
1.092200
0.511749
0.491034
1.057098
1.038852
0.423925
0.817813
0.608272
0.235330
0.223404
0.498223
0.497377
0.218957
0.210666
0.476438
0.473390
0.198818
0.179553
0.411595
0.412729
0.184042
0.212554
0.493799
0.495831
0.220380
0.207770
0.455683
0.448101
0.182299
0.841477
0.627111
0.246053
0.220656
0.484258
0.482576
0.212700
0.209362
0.471798
0.468825
0.197706
0.174184
0.399152
0.398313
0.170631
0.185808
0.448565
0.449005
0.187203
0.175034
0.408548
0.402276
0.153961
1.713981
1.333591
0.558951
0.495129
1.060907
1.056244
0.472565
0.470703
1.054089
1.048384
0.447069
0.411054
1.002494
0.999334
0.397863
0.414542
1.028254
1.027994
0.412995
0.392922
0.988570
0.973224
0.334108
1.653580
1.292073
0.544952
0.483007
1.030928
1.026431
0.461162
0.459985
1.026410
1.021010
0.437452
0.402973
0.979609
0.976420
0.389630
0.404067
0.997822
0.997438
0.402059
0.383078
0.961461
0.946831
0.326322
0.602196
0.459905
0.195807
0.175300
0.355403
0.354131
0.169363
0.168864
0.352304
0.350377
0.161123
0.143883
0.299534
0.298497
0.139601
0.145737
0.318260
0.318156
0.145212
0.137442
0.291287
0.287611
0.124943
0.177756
0.152956
0.099364
0.096411
0.133753
0.133576
0.095532
0.095462
0.133259
0.132955
0.094314
0.091304
0.119776
0.119625
0.090668
0.091647
0.124270
0.124261
0.091575
0.090350
0.118111
0.117514
0.087498
0.090663
0.088339
0.081921
0.081595
0.086226
0.086213
0.081489
0.081484
0.086177
0.086147
0.081334
0.080946
0.084254
0.084237
0.080854
0.080975
0.084866
0.084869
0.080973
0.080826
0.084062
0.083989
0.080362
0.203722
0.171725
0.104437
0.098756
0.140894
0.139784
0.094373
0.088128
0.103778
0.103409
0.086218
0.086124
0.104048
0.104052
0.086173
0.086322
0.104646
0.104980
0.087954
0.092932
0.133671
0.133413
0.091562
0.603298
0.462695
0.199285
0.172704
0.352038
0.345981
0.148221
0.110709
0.181220
0.179108
0.101418
0.101600
0.186519
0.186540
0.101752
0.102399
0.188765
0.190676
0.110377
0.140678
0.324363
0.323625
0.140090
1.606294
1.259878
0.537255
0.477764
1.041260
1.021955
0.392588
0.263571
0.696539
0.686242
0.218253
0.225419
0.728255
0.728594
0.227340
0.228804
0.729225
0.738321
0.268807
0.374073
0.992844
0.989962
0.370112
1.665249
1.300518
0.550953
0.488733
1.068477
1.048803
0.401948
0.271414
0.721606
0.710998
0.224933
0.231133
0.748585
0.748832
0.232748
0.234364
0.750117
0.759456
0.275256
0.382465
1.018010
1.014832
0.377959
0.839690
0.628294
0.249424
0.213665
0.469290
0.462386
0.184998
0.142755
0.289763
0.286793
0.129994
0.125560
0.276848
0.276439
0.124283
0.125765
0.281674
0.284243
0.136351
0.173751
0.433937
0.431799
0.169240
0.838623
0.624628
0.242536
0.214623
0.474937
0.473848
0.209096
0.210338
0.452562
0.451061
0.203768
0.184368
0.404505
0.402612
0.177062
0.180270
0.408776
0.410025
0.185625
0.195978
0.447041
0.442076
0.180526
1.722175
1.335867
0.546808
0.492262
1.076907
1.077897
0.492069
0.511133
1.070720
1.069230
0.504492
0.475697
1.058931
1.054048
0.456546
0.459335
1.047304
1.048128
0.462792
0.457908
1.020277
1.005969
0.405150
1.713515
1.329919
0.544511
0.491735
1.077111
1.078490
0.493099
0.514387
1.079806
1.078669
0.509250
0.482329
1.075483
1.070879
0.464217
0.467879
1.066812
1.067371
0.470220
0.461127
1.022239
1.007508
0.406683
0.806648
0.602744
0.234025
0.212809
0.475892
0.476243
0.212973
0.223064
0.493230
0.492935
0.221672
0.209482
0.474124
0.473319
0.206102
0.212887
0.490256
0.490560
0.214305
0.208188
0.454056
0.447480
0.186389
0.782456
0.585510
0.226089
0.208221
0.472951
0.470821
0.198658
0.185563
0.425083
0.425905
0.188855
0.208614
0.485693
0.489388
0.223101
0.235343
0.522351
0.521510
0.232293
0.211077
0.434477
0.427111
0.184921
1.681595
1.305558
0.520619
0.480806
1.081926
1.074906
0.448807
0.407874
0.992883
0.995104
0.416865
0.467829
1.077838
1.088481
0.510523
0.530046
1.108966
1.105133
0.513923
0.453176
0.939440
0.921591
0.382584
1.688135
1.310110
0.522547
0.481920
1.083730
1.076537
0.449242
0.407398
0.991072
0.993207
0.416058
0.467008
1.075896
1.086689
0.510275
0.531295
1.112361
1.108524
0.515116
0.452837
0.938471
0.920484
0.381683
0.806883
0.602502
0.233363
0.212469
0.480003
0.477217
0.200379
0.183653
0.418030
0.418512
0.185718
0.205574
0.478376
0.482640
0.222218
0.240292
0.535967
0.535128
0.237103
0.209935
0.431309
0.423432
0.181777
0.851170
0.636820
0.255233
0.227082
0.495042
0.493216
0.218498
0.216246
0.474373
0.472800
0.210020
0.198349
0.452438
0.453687
0.202983
0.228088
0.525143
0.525631
0.229816
0.208108
0.455728
0.447278
0.179106
1.722440
1.342989
0.578153
0.521492
1.094013
1.090465
0.503112
0.501803
1.063431
1.058844
0.483297
0.454605
1.051845
1.052669
0.457869
0.497327
1.101926
1.103807
0.504552
0.476552
1.063499
1.043924
0.403921
1.727547
1.346180
0.578887
0.521082
1.092520
1.089012
0.502819
0.502744
1.066655
1.062019
0.484067
0.453767
1.048776
1.049298
0.455876
0.494055
1.094768
1.096734
0.501585
0.475665
1.064218
1.044824
0.403807
0.870366
0.648712
0.257826
0.225349
0.488661
0.486979
0.217229
0.219789
0.487457
0.485696
0.212917
0.195005
0.440024
0.440142
0.195370
0.215399
0.496888
0.497712
0.218364
0.204781
0.459212
0.451378
0.178517
0.856640
0.635015
0.242058
0.206883
0.462224
0.459896
0.196343
0.195853
0.457880
0.457747
0.195682
0.194203
0.443290
0.443634
0.195580
0.199621
0.464040
0.464487
0.201215
0.200445
0.452089
0.445981
0.180839
1.733065
1.341986
0.540236
0.469266
1.055106
1.049200
0.441619
0.439035
1.048009
1.048494
0.441403
0.442004
1.026538
1.027185
0.444814
0.446212
1.046581
1.047150
0.448267
0.448741
1.020321
1.006965
0.399782
1.663727
1.294364
0.524241
0.457107
1.025327
1.019668
0.430550
0.427707
1.017838
1.018453
0.430545
0.432716
1.002130
1.002771
0.435492
0.435275
1.016282
1.016794
0.437123
0.438789
0.994552
0.981864
0.391788
0.584203
0.445057
0.184087
0.161606
0.335012
0.333386
0.154396
0.152842
0.328958
0.329309
0.154383
0.158926
0.336679
0.336995
0.160167
0.157909
0.334244
0.334455
0.158692
0.162448
0.339450
0.335865
0.151156
0.170628
0.147875
0.097233
0.093986
0.127559
0.127331
0.092928
0.092660
0.126203
0.126268
0.092908
0.093929
0.130009
0.130066
0.094118
0.093573
0.128261
0.128300
0.093693
0.094551
0.131049
0.130382
0.091721
0.089609
0.087573
0.081640
0.081274
0.085286
0.085266
0.081140
0.081108
0.085108
0.085120
0.081146
0.081283
0.085729
0.085737
0.081307
0.081230
0.085418
0.085426
0.081253
0.081375
0.085916
0.085833
0.080914
0.453565
0.364295
0.167460
0.146714
0.281730
0.277206
0.128436
0.102098
0.159698
0.158205
0.095314
0.096900
0.170382
0.170502
0.097482
0.097362
0.169407
0.170735
0.103181
0.123428
0.261594
0.261270
0.120891
1.243500
0.981790
0.436800
0.375546
0.793153
0.774320
0.293633
0.173546
0.433806
0.425623
0.137795
0.148699
0.482148
0.482794
0.151575
0.150643
0.478081
0.485235
0.182040
0.276290
0.743626
0.743594
0.281435
3.043487
2.527027
1.160764
1.084808
2.430584
2.388011
0.905984
0.682173
2.431247
2.403059
0.562439
0.606838
2.468560
2.471404
0.621229
0.617169
2.462831
2.486973
0.722680
0.891839
2.452517
2.448477
0.869606
3.154154
2.608313
1.195772
1.114323
2.489496
2.445989
0.931450
0.705953
2.493341
2.464291
0.582797
0.624349
2.520524
2.523199
0.638164
0.635488
2.518699
2.543682
0.744265
0.916906
2.510984
2.506368
0.893513
1.740162
1.355121
0.583081
0.500996
1.078410
1.056874
0.406018
0.277021
0.725507
0.714416
0.228655
0.229081
0.744443
0.744273
0.229305
0.233993
0.752717
0.762688
0.277220
0.386716
1.023268
1.020198
0.382974
1.754347
1.361209
0.568576
0.498562
1.075773
1.069222
0.467586
0.438672
0.945005
0.939388
0.414352
0.387618
0.935822
0.932856
0.376242
0.390079
0.942747
0.948937
0.416097
0.454976
1.034252
1.023947
0.419632
3.371772
2.778833
1.199579
1.106165
2.441714
2.437912
1.078727
1.059663
2.210769
2.206028
1.042817
1.049241
2.506916
2.502219
1.035669
1.036326
2.369808
2.375646
1.053883
1.051416
2.270464
2.244901
0.940445
3.360045
2.769967
1.194238
1.104239
2.441232
2.438810
1.082431
1.071537
2.236105
2.232428
1.059384
1.068890
2.541195
2.537029
1.057346
1.058844
2.405858
2.411169
1.073885
1.063200
2.280435
2.253761
0.947887
1.720821
1.335683
0.548597
0.491405
1.074832
1.073706
0.482747
0.490503
1.056421
1.054896
0.484011
0.469000
1.073273
1.072414
0.465589
0.483187
1.086388
1.090531
0.499729
0.502559
1.065730
1.050964
0.449983
1.728965
1.340134
0.542539
0.483156
1.078833
1.073452
0.457320
0.446553
1.045772
1.048064
0.455865
0.477619
1.077155
1.083143
0.501868
0.515696
1.099326
1.101365
0.523505
0.517898
1.064290
1.048208
0.459940
3.473079
2.861355
1.196637
1.107529
2.547557
2.535333
1.054105
1.034005
2.560635
2.565385
1.048558
1.067416
2.371501
2.382953
1.105450
1.108582
2.322590
2.322574
1.105274
1.080897
2.232028
2.202411
0.956135
3.483156
2.868992
1.201276
1.109924
2.549559
2.536937
1.054867
1.033847
2.559802
2.564511
1.048229
1.067611
2.371911
2.383608
1.106582
1.110853
2.326089
2.325765
1.106285
1.078672
2.228469
2.198509
0.952404
1.761032
1.364762
0.560099
0.492371
1.084849
1.077958
0.460298
0.445979
1.041990
1.044115
0.454749
0.478701
1.079277
1.086197
0.506678
0.525002
1.112041
1.112831
0.527872
0.509045
1.056105
1.038584
0.444882
1.747525
1.361044
0.586415
0.515275
1.085494
1.080410
0.490459
0.490466
1.051305
1.049301
0.482288
0.471971
1.076591
1.078383
0.479109
0.506964
1.109191
1.109945
0.509628
0.484330
1.069874
1.050457
0.412584
3.242153
2.678660
1.214052
1.126351
2.380510
2.372650
1.085198
1.071598
2.189028
2.184715
1.058779
1.071834
2.548508
2.549093
1.078278
1.088407
2.388751
2.389597
1.090919
1.080051
2.529951
2.493737
0.930671
3.242585
2.678694
1.213455
1.124921
2.378042
2.370263
1.084063
1.071783
2.190430
2.186073
1.058771
1.070103
2.544969
2.545056
1.074612
1.082989
2.381161
2.381995
1.085436
1.076404
2.527204
2.491330
0.928265
1.748699
1.360836
0.583722
0.509223
1.075827
1.071046
0.485613
0.491200
1.056816
1.054620
0.482326
0.465028
1.064517
1.064382
0.464716
0.485588
1.085399
1.086093
0.488018
0.470137
1.062162
1.043985
0.402926
1.762522
1.363283
0.551980
0.475258
1.063311
1.057282
0.446799
0.447828
1.055803
1.057361
0.454581
0.460586
1.055258
1.056818
0.467275
0.471471
1.077521
1.078382
0.474706
0.474534
1.053826
1.039300
0.422162
3.473388
2.860890
1.183097
1.081355
2.537926
2.527069
1.033063
1.033023
2.544200
2.547962
1.045436
1.044020
2.404858
2.407813
1.054617
1.061485
2.498928
2.499960
1.063586
1.054061
2.322113
2.296362
0.939702
3.344192
2.766351
1.142758
1.049214
2.474475
2.464202
1.003577
1.002498
2.479653
2.483613
1.015712
1.017386
2.348153
2.351127
1.028060
1.032228
2.435286
2.436268
1.034152
1.027231
2.266291
2.241966
0.917551
1.204462
0.945879
0.386845
0.339918
0.761768
0.757633
0.320667
0.317617
0.753634
0.755968
0.327399
0.345343
0.773790
0.775430
0.352211
0.345746
0.774442
0.775071
0.348184
0.357925
0.773992
0.765426
0.327247
0.349183
0.288374
0.138081
0.128260
0.239645
0.238885
0.124814
0.123952
0.236536
0.237040
0.125912
0.131648
0.251577
0.251937
0.133041
0.130605
0.246901
0.247044
0.131099
0.134702
0.253669
0.251629
0.125948
0.112573
0.105683
0.086499
0.085330
0.098849
0.098766
0.084902
0.084778
0.098239
0.098311
0.085069
0.085952
0.101943
0.101994
0.086151
0.085751
0.100464
0.100486
0.085831
0.086420
0.102700
0.102431
0.085169
0.458469
0.367533
0.168378
0.147056
0.282208
0.277618
0.128524
0.102048
0.159404
0.157907
0.095245
0.096876
0.170356
0.170486
0.097492
0.097403
0.169578
0.170899
0.103194
0.123309
0.261094
0.260763
0.120739
1.260672
0.993616
0.441306
0.377347
0.794977
0.775805
0.294076
0.173242
0.432273
0.424071
0.137411
0.148575
0.481979
0.482675
0.151607
0.150865
0.478916
0.486034
0.182124
0.275652
0.741657
0.741582
0.280592
3.071072
2.547609
1.172395
1.090114
2.433769
2.390155
0.906983
0.680857
2.427203
2.398900
0.560663
0.606175
2.467796
2.470851
0.621334
0.618071
2.464726
2.488717
0.722972
0.889980
2.448831
2.444614
0.866933
3.181184
2.628574
1.207379
1.119581
2.492471
2.447932
0.932374
0.704539
2.489061
2.459899
0.580905
0.623533
2.519306
2.522220
0.638175
0.636476
2.520961
2.545810
0.744665
0.915014
2.507155
2.502368
0.890766
1.754826
1.365352
0.587256
0.502520
1.079450
1.057577
0.406174
0.276387
0.723154
0.712021
0.227855
0.228395
0.742568
0.742510
0.228974
0.234551
0.755016
0.764986
0.277734
0.386008
1.020847
1.017701
0.381904
1.747448
1.356334
0.566542
0.497216
1.073539
1.067036
0.466477
0.437651
0.942926
0.937217
0.412987
0.385339
0.930683
0.927926
0.374726
0.391239
0.946876
0.953196
0.417737
0.454989
1.032951
1.022515
0.419072
3.350277
2.762962
1.191033
1.101200
2.436667
2.433284
1.075589
1.057322
2.208000
2.203022
1.039532
1.043547
2.499104
2.494944
1.032033
1.038632
2.375397
2.381629
1.057727
1.052129
2.269516
2.243593
0.939624
3.338214
2.753889
1.185633
1.099244
2.436136
2.434166
1.079338
1.069391
2.233924
2.230041
1.056357
1.063446
2.534012
2.530381
1.053904
1.061174
2.411323
2.417069
1.077854
1.064412
2.280977
2.253957
0.947619
1.712700
1.330008
0.546301
0.489954
1.072473
1.071473
0.481807
0.490222
1.056766
1.055213
0.483605
0.467712
1.070652
1.069949
0.464853
0.484472
1.090091
1.094463
0.501873
0.504646
1.070783
1.055880
0.451701
1.740941
1.348425
0.545784
0.484293
1.079529
1.074074
0.458114
0.448467
1.051021
1.053492
0.458476
0.480673
1.082437
1.088327
0.504498
0.516623
1.100282
1.102628
0.525605
0.524551
1.081776
1.065649
0.467162
3.497322
2.879383
1.206627
1.111864
2.550050
2.537529
1.057128
1.040029
2.572170
2.577461
1.056669
1.075959
2.380657
2.391637
1.112015
1.110489
2.323309
2.324137
1.110669
1.098750
2.268174
2.238850
0.976811
3.508589
2.887791
1.211477
1.114216
2.551791
2.538870
1.057787
1.039812
2.571247
2.576546
1.056400
1.076459
2.381924
2.393169
1.113461
1.112786
2.326639
2.327149
1.111611
1.096500
2.264619
2.234970
0.973064
1.777626
1.375992
0.564097
0.493342
1.084579
1.077571
0.460719
0.447722
1.047006
1.049428
0.457618
0.482957
1.088055
1.094887
0.510511
0.526047
1.112389
1.113386
0.529700
0.515555
1.073555
1.055995
0.451977
1.751929
1.363595
0.586440
0.513264
1.080526
1.075406
0.488278
0.489663
1.051153
1.049522
0.482932
0.474771
1.083975
1.085888
0.482319
0.508714
1.111239
1.111856
0.510860
0.485872
1.074398
1.054865
0.413884
3.241181
2.677180
1.211210
1.120543
2.371811
2.363906
1.079199
1.068053
2.185977
2.182544
1.058802
1.076252
2.557196
2.558182
1.084211
1.092287
2.392050
2.392354
1.092637
1.079920
2.529857
2.493356
0.929430
3.239604
2.675921
1.210185
1.118904
2.369009
2.361192
1.077849
1.067823
2.186290
2.182830
1.058386
1.074294
2.553350
2.553889
1.080456
1.086950
2.384780
2.385071
1.087177
1.075951
2.526036
2.489893
0.926654
1.745472
1.358442
0.582147
0.506447
1.069627
1.064798
0.482640
0.488843
1.052257
1.050444
0.481427
0.467024
1.070890
1.071005
0.467615
0.487688
1.088810
1.089300
0.489333
0.470429
1.062443
1.044157
0.402790
1.759124
1.360880
0.550745
0.473600
1.059483
1.053284
0.444494
0.444264
1.047290
1.049150
0.452153
0.462320
1.061975
1.063896
0.470369
0.473744
1.081652
1.082442
0.476712
0.476699
1.058377
1.043761
0.424112
3.469718
2.858020
1.180961
1.078882
2.534528
2.523150
1.028504
1.024529
2.529896
2.534308
1.039482
1.046975
2.413924
2.417785
1.061196
1.066447
2.505038
2.506014
1.068307
1.059947
2.330940
2.305102
0.945500
3.340874
2.763744
1.140779
1.046977
2.471622
2.460857
0.999303
0.994297
2.465838
2.470421
1.009908
1.020153
2.356610
2.360473
1.034333
1.036941
2.440989
2.441944
1.038686
1.032998
2.275003
2.250614
0.923275
1.202420
0.944435
0.386154
0.339137
0.760135
0.755865
0.319354
0.315001
0.746901
0.749414
0.325442
0.346414
0.778251
0.780161
0.354290
0.347230
0.777185
0.777810
0.349622
0.359822
0.778330
0.769720
0.329076
0.348732
0.288070
0.137970
0.128134
0.239294
0.238515
0.124608
0.123550
0.235188
0.235721
0.125608
0.131814
0.252516
0.252924
0.133366
0.130830
0.247450
0.247595
0.131317
0.134996
0.254565
0.252518
0.126223
0.112519
0.105645
0.086485
0.085313
0.098801
0.098716
0.084873
0.084726
0.098065
0.098140
0.085031
0.085967
0.102063
0.102120
0.086189
0.085777
0.100531
0.100553
0.085855
0.086452
0.102811
0.102543
0.085198
0.221721
0.183616
0.107563
0.099964
0.142639
0.141293
0.094684
0.087823
0.102401
0.102013
0.085819
0.085985
0.103895
0.103942
0.086210
0.086528
0.105350
0.105653
0.088036
0.092462
0.131706
0.131423
0.090960
0.671282
0.509387
0.216514
0.179447
0.359093
0.351773
0.149903
0.109204
0.174754
0.172549
0.099530
0.100979
0.185726
0.185973
0.101894
0.103397
0.192126
0.193883
0.110808
0.138116
0.316173
0.315271
0.136754
1.699681
1.329556
0.583167
0.498216
1.049722
1.026362
0.396180
0.257817
0.681478
0.670718
0.210746
0.222434
0.724496
0.725738
0.227677
0.232362
0.734872
0.743342
0.269968
0.366397
0.980434
0.976804
0.359053
1.755992
1.368573
0.596671
0.508976
1.076126
1.052372
0.405245
0.265311
0.705696
0.694593
0.216988
0.227566
0.743093
0.744309
0.232719
0.238271
0.757224
0.765965
0.276853
0.374723
1.005172
1.001209
0.366665
0.897317
0.668275
0.265316
0.219365
0.473131
0.464942
0.185585
0.139971
0.280070
0.276887
0.126498
0.122767
0.269441
0.269485
0.123012
0.128086
0.290748
0.293267
0.138448
0.170954
0.424023
0.421586
0.165104
0.808871
0.603719
0.234420
0.209374
0.465537
0.464599
0.204633
0.206135
0.443871
0.441961
0.198111
0.175099
0.383831
0.382754
0.170843
0.185078
0.425472
0.427194
0.192231
0.195939
0.441438
0.435995
0.178425
1.642829
1.277294
0.511869
0.472205
1.058565
1.061162
0.479127
0.501570
1.060900
1.058425
0.491283
0.452872
1.035593
1.032789
0.441864
0.468839
1.064484
1.066841
0.478196
0.460232
1.015810
1.000058
0.401472
1.632995
1.270619
0.509395
0.471595
1.058654
1.061721
0.480359
0.505692
1.072583
1.070532
0.497151
0.460553
1.054725
1.052133
0.450305
0.477463
1.083492
1.085678
0.486033
0.465278
1.023833
1.007627
0.404945
0.772399
0.578972
0.225100
0.207240
0.466120
0.466904
0.209241
0.222015
0.494935
0.494474
0.220001
0.204114
0.463196
0.462964
0.202851
0.218072
0.505244
0.506378
0.222656
0.215611
0.473885
0.466688
0.192157
0.828996
0.617631
0.238524
0.212563
0.475516
0.473130
0.201846
0.193312
0.447774
0.449232
0.199113
0.220638
0.506158
0.509450
0.233505
0.238839
0.526116
0.526430
0.240138
0.236674
0.508945
0.501052
0.211393
1.762530
1.365826
0.559693
0.497525
1.089184
1.081130
0.461050
0.433510
1.038875
1.043137
0.450340
0.501469
1.101861
1.110496
0.536036
0.537268
1.113994
1.113658
0.536086
0.529974
1.092645
1.075463
0.468745
1.773722
1.373347
0.562402
0.498491
1.090035
1.081761
0.461109
0.432825
1.036784
1.041071
0.449731
0.501841
1.103410
1.112218
0.537026
0.538639
1.116784
1.116357
0.537064
0.529705
1.091939
1.074637
0.467981
0.871550
0.646085
0.248574
0.216176
0.478860
0.475648
0.202181
0.190743
0.439715
0.441237
0.196796
0.222170
0.512559
0.516461
0.237293
0.244211
0.537341
0.537279
0.244028
0.235435
0.506302
0.497925
0.208280
0.867852
0.646379
0.255139
0.219073
0.474695
0.472721
0.209899
0.213201
0.473833
0.473642
0.212288
0.209201
0.481675
0.483393
0.215495
0.234907
0.533146
0.533076
0.234625
0.213771
0.474045
0.465082
0.183628
1.720590
1.338607
0.566865
0.497898
1.065227
1.061443
0.478621
0.487403
1.052007
1.050949
0.482986
0.472455
1.080974
1.083333
0.481700
0.512517
1.112668
1.112361
0.511166
0.475711
1.065328
1.044587
0.398565
1.718138
1.336918
0.566052
0.496749
1.062505
1.058745
0.477536
0.486761
1.050782
1.049693
0.482193
0.470800
1.076882
1.079068
0.479380
0.509588
1.106863
1.106583
0.508308
0.473629
1.061848
1.041300
0.397088
0.858000
0.639622
0.252022
0.214628
0.463734
0.461833
0.205716
0.210853
0.468879
0.468545
0.209380
0.202894
0.465824
0.466865
0.206658
0.223584
0.510277
0.510273
0.223487
0.205743
0.460291
0.452011
0.177825
0.843818
0.626018
0.237523
0.200641
0.447385
0.444378
0.187603
0.181990
0.422567
0.423558
0.185984
0.201123
0.470959
0.472666
0.207617
0.208400
0.480703
0.480866
0.208998
0.208977
0.471362
0.464864
0.188392
1.721913
1.333217
0.532234
0.459869
1.045847
1.037787
0.423631
0.404026
0.995957
0.998969
0.416322
0.454604
1.059039
1.063296
0.471920
0.466311
1.068092
1.068418
0.467450
0.473324
1.053238
1.039506
0.424127
1.653877
1.286528
0.516796
0.448594
1.018210
1.010446
0.413601
0.393756
0.967610
0.970616
0.406013
0.444635
1.032399
1.036532
0.461477
0.454487
1.036375
1.036708
0.455631
0.462965
1.027187
1.014168
0.415872
0.576453
0.439574
0.181477
0.158630
0.328699
0.326506
0.149351
0.142586
0.300591
0.301602
0.146568
0.163332
0.355615
0.356938
0.168352
0.163699
0.345616
0.345778
0.164280
0.169924
0.357948
0.354127
0.158179
0.169013
0.146790
0.096853
0.093544
0.126330
0.126014
0.092155
0.091142
0.120973
0.121137
0.091756
0.094565
0.133702
0.133919
0.095335
0.094434
0.130417
0.130450
0.094524
0.095654
0.134570
0.133856
0.092744
0.089417
0.087431
0.081584
0.081205
0.085099
0.085066
0.081007
0.080873
0.084370
0.084394
0.080977
0.081357
0.086238
0.086268
0.081485
0.081361
0.085714
0.085720
0.081376
0.081532
0.086395
0.086306
0.081056
0.216391
0.180154
0.107051
0.102042
0.149257
0.148513
0.098972
0.095358
0.130501
0.130132
0.093809
0.093268
0.128176
0.128291
0.093724
0.095439
0.135509
0.135634
0.096009
0.095540
0.135663
0.134816
0.092015
0.661815
0.502866
0.215439
0.187841
0.373619
0.369726
0.171523
0.152779
0.298824
0.297030
0.145200
0.142924
0.292704
0.293267
0.145169
0.152757
0.314560
0.315109
0.155169
0.155223
0.329374
0.325430
0.142198
1.695083
1.326780
0.583209
0.508739
1.041620
1.029121
0.454020
0.400500
0.905108
0.899155
0.375186
0.372970
0.905028
0.906716
0.379839
0.394013
0.922079
0.924365
0.404245
0.419487
0.995468
0.982494
0.371553
1.739629
1.357546
0.593248
0.517694
1.065267
1.052795
0.463049
0.410331
0.932242
0.926190
0.384682
0.381083
0.927271
0.929001
0.388100
0.403885
0.949333
0.951542
0.413809
0.426726
1.014842
1.001239
0.376754
0.839766
0.628247
0.250873
0.221026
0.477020
0.473550
0.206068
0.191652
0.417982
0.415972
0.183244
0.174991
0.392002
0.392674
0.177681
0.192026
0.434401
0.434537
0.192876
0.182634
0.414166
0.407837
0.161025
0.694931
0.520048
0.193700
0.188999
0.447299
0.449527
0.197335
0.214597
0.484983
0.484758
0.213799
0.193394
0.430243
0.430403
0.194045
0.215358
0.487462
0.485851
0.208887
0.173188
0.386393
0.378394
0.144531
1.577263
1.216696
0.435036
0.425445
1.046668
1.054784
0.456559
0.493571
1.079773
1.080503
0.496902
0.463359
1.052291
1.052076
0.462597
0.493741
1.080735
1.076292
0.474229
0.408333
0.982890
0.960844
0.321836
1.572435
1.213633
0.434234
0.425686
1.047769
1.055972
0.457134
0.494127
1.082000
1.083051
0.498701
0.468143
1.064560
1.064542
0.468093
0.497884
1.088864
1.084197
0.477489
0.410995
0.988550
0.966288
0.323843
0.677654
0.509160
0.190875
0.190170
0.452041
0.454567
0.199676
0.216517
0.494169
0.495115
0.220253
0.211887
0.478789
0.479723
0.215332
0.231225
0.520100
0.517646
0.221446
0.183524
0.409205
0.400415
0.152376
0.802823
0.603091
0.241749
0.224534
0.488421
0.486011
0.213690
0.199723
0.455978
0.457708
0.206449
0.234635
0.521370
0.524687
0.247605
0.246138
0.532485
0.530067
0.236662
0.220136
0.478057
0.469588
0.191766
1.736700
1.354080
0.580214
0.524219
1.084176
1.075499
0.485223
0.452985
1.055538
1.059305
0.467203
0.516974
1.080640
1.088316
0.547515
0.544126
1.118947
1.115216
0.530069
0.520157
1.099776
1.081620
0.455066
1.749360
1.362450
0.582929
0.524822
1.084173
1.075170
0.484501
0.450791
1.050186
1.054043
0.465373
0.517583
1.083357
1.091328
0.549237
0.545800
1.121844
1.118200
0.532073
0.523033
1.105925
1.087674
0.457805
0.853011
0.636061
0.251760
0.226600
0.488240
0.484614
0.210939
0.191058
0.434415
0.436462
0.199071
0.237148
0.532480
0.536927
0.254369
0.252636
0.543761
0.541685
0.244467
0.231602
0.504269
0.495360
0.202390
0.806788
0.597785
0.222693
0.197282
0.452300
0.450675
0.190051
0.188343
0.442107
0.444212
0.196780
0.218572
0.506286
0.510789
0.236121
0.250696
0.546178
0.544911
0.245737
0.220625
0.479769
0.470001
0.187357
1.718208
1.323610
0.507706
0.447777
1.053039
1.050277
0.433469
0.440861
1.050048
1.054228
0.458200
0.476700
1.081633
1.089716
0.509010
0.534059
1.107380
1.105712
0.527262
0.490637
1.068305
1.046468
0.409550
1.713753
1.320460
0.506145
0.445719
1.048557
1.045765
0.431282
0.438765
1.045365
1.049448
0.455719
0.473339
1.075012
1.083016
0.505368
0.531007
1.102270
1.100741
0.524720
0.488474
1.064311
1.042638
0.407874
0.789395
0.585508
0.216657
0.189203
0.434544
0.432795
0.181528
0.180197
0.422232
0.423979
0.187223
0.205474
0.480678
0.484893
0.221952
0.238922
0.526091
0.525340
0.235870
0.212225
0.463611
0.454437
0.180769
0.812665
0.605173
0.231434
0.199801
0.444871
0.440677
0.182151
0.161754
0.375682
0.376663
0.165527
0.196562
0.474661
0.478513
0.211469
0.215561
0.492271
0.491699
0.213236
0.203873
0.461853
0.454484
0.179629
1.702423
1.321985
0.538974
0.471908
1.051140
1.039830
0.421771
0.375414
0.961446
0.963156
0.382128
0.440792
1.058060
1.065695
0.472501
0.470621
1.068544
1.067608
0.466575
0.462293
1.052645
1.037051
0.405173
1.644794
1.282621
0.526635
0.462592
1.026879
1.015861
0.413635
0.367667
0.937666
0.939231
0.373817
0.430682
1.029626
1.036840
0.460818
0.457504
1.034954
1.034092
0.453728
0.451409
1.025615
1.010833
0.396747
0.584924
0.446664
0.187315
0.165412
0.339845
0.336451
0.151275
0.132433
0.272478
0.272938
0.134169
0.157923
0.351753
0.354139
0.167223
0.165598
0.349498
0.349188
0.164276
0.162821
0.344850
0.340519
0.148775
0.172685
0.149399
0.097931
0.094693
0.129413
0.128903
0.092592
0.089581
0.114542
0.114615
0.089856
0.093686
0.132463
0.132844
0.095067
0.094801
0.131741
0.131695
0.094599
0.094287
0.130234
0.129467
0.091094
0.089975
0.087836
0.081728
0.081354
0.085538
0.085484
0.081062
0.080682
0.083529
0.083543
0.080740
0.081237
0.086039
0.086087
0.081446
0.081409
0.085922
0.085919
0.081384
0.081345
0.085710
0.085616
0.080832
0.446040
0.359453
0.166833
0.155085
0.296493
0.295117
0.149095
0.143452
0.280780
0.279943
0.140252
0.138082
0.273572
0.273948
0.139515
0.145166
0.289095
0.289098
0.145183
0.139374
0.273962
0.270717
0.125702
1.251672
0.987868
0.441029
0.396412
0.798309
0.792810
0.371562
0.356528
0.774203
0.771083
0.343869
0.338393
0.762919
0.764318
0.344064
0.358206
0.780922
0.780928
0.358230
0.344249
0.768218
0.756190
0.298507
3.095897
2.570161
1.170670
1.079803
2.210052
2.198202
1.029651
1.023629
2.366248
2.360665
1.006147
1.003117
2.352356
2.354797
1.010625
1.015463
2.277945
2.278152
1.017231
1.016892
2.401941
2.370916
0.884444
3.179320
2.631265
1.194285
1.102356
2.260510
2.249109
1.053952
1.051401
2.426410
2.420870
1.034169
1.028662
2.406970
2.409542
1.036614
1.044327
2.338227
2.337976
1.044224
1.037277
2.446498
2.413792
0.898766
1.651394
1.289359
0.541510
0.495016
1.056954
1.053517
0.477888
0.476842
1.061677
1.058791
0.465307
0.449799
1.035148
1.037015
0.457252
0.483417
1.070145
1.068228
0.475541
0.433029
0.999741
0.980768
0.360179
1.590875
1.228053
0.446339
0.433638
1.049251
1.055392
0.457080
0.483514
1.073155
1.073730
0.486355
0.462360
1.053020
1.054320
0.467483
0.498791
1.084578
1.078863
0.474338
0.398567
0.970920
0.948098
0.308488
3.698054
3.039146
1.075003
1.027059
2.565868
2.578029
1.061563
1.066524
2.322705
2.325169
1.075309
1.072926
2.520971
2.522343
1.077822
1.083247
2.317928
2.307806
1.043912
0.998070
2.625329
2.578506
0.801858
3.695453
3.037536
1.074664
1.028044
2.567760
2.579825
1.062165
1.065442
2.321600
2.324647
1.076486
1.079781
2.532121
2.533889
1.086158
1.088316
2.323200
2.312653
1.047317
1.002268
2.632370
2.585397
0.805714
1.584700
1.224768
0.445620
0.438020
1.057541
1.063281
0.459819
0.479195
1.071704
1.074523
0.490548
0.489142
1.086413
1.089213
0.500007
0.518544
1.103341
1.095988
0.487918
0.415612
0.997307
0.973975
0.324541
1.651189
1.290801
0.541611
0.505380
1.070984
1.066568
0.484156
0.470153
1.077497
1.080769
0.482510
0.510992
1.069021
1.074784
0.533950
0.537632
1.114374
1.108460
0.514691
0.480411
1.051636
1.032146
0.407826
3.288367
2.720999
1.210914
1.120752
2.313496
2.301317
1.070998
1.077546
2.584173
2.587703
1.085274
1.066278
2.116796
2.125116
1.091745
1.117869
2.344552
2.339879
1.109213
1.105993
2.440750
2.408271
0.973848
3.305979
2.733373
1.216312
1.121995
2.313276
2.300279
1.068811
1.072186
2.575809
2.579615
1.081005
1.067152
2.120288
2.129284
1.095288
1.120963
2.347697
2.343373
1.113740
1.113904
2.453261
2.420772
0.982219
1.716789
1.336770
0.563374
0.510113
1.070857
1.063178
0.475477
0.448570
1.050783
1.055118
0.465090
0.514686
1.079138
1.087579
0.548144
0.549611
1.123748
1.119255
0.532641
0.513395
1.098480
1.078945
0.442727
1.710253
1.318414
0.505416
0.453329
1.060247
1.056213
0.434267
0.425611
1.038626
1.044593
0.449656
0.495049
1.096080
1.106173
0.535136
0.546464
1.111649
1.108520
0.534284
0.503985
1.084996
1.063366
0.424431
3.621277
2.972540
1.151192
1.061228
2.613651
2.608007
1.031911
1.028619
2.553604
2.562037
1.056404
1.070317
2.380272
2.392740
1.109908
1.104493
2.246403
2.243540
1.095565
1.093655
2.479605
2.441925
0.943340
3.615361
2.967776
1.147491
1.056472
2.607232
2.601432
1.026512
1.022693
2.543917
2.552125
1.049621
1.063010
2.372072
2.384546
1.102701
1.098810
2.240434
2.237900
1.091099
1.089311
2.473856
2.436403
0.939657
1.690474
1.302311
0.490987
0.434624
1.040929
1.036198
0.412708
0.400921
1.000434
1.005548
0.421777
0.466404
1.073930
1.084139
0.507251
0.524297
1.092281
1.090375
0.516489
0.486459
1.063611
1.042801
0.409232
1.689834
1.310525
0.526465
0.465018
1.050299
1.039976
0.419120
0.375825
0.966721
0.969045
0.384937
0.445637
1.066580
1.076181
0.484974
0.493608
1.090747
1.089126
0.486944
0.467337
1.057676
1.039777
0.401254
3.362291
2.776295
1.178289
1.091369
2.493680
2.474244
1.011515
0.971817
2.603795
2.605438
0.976629
1.018859
2.422129
2.434916
1.066167
1.068673
2.439472
2.437684
1.062154
1.055741
2.459840
2.428830
0.923269
3.255790
2.699001
1.148563
1.066855
2.439601
2.420729
0.989338
0.949827
2.548670
2.549879
0.952909
0.991697
2.361050
2.372832
1.035157
1.035309
2.372498
2.370898
1.029488
1.026496
2.400324
2.371080
0.899845
1.204684
0.948911
0.402049
0.359654
0.779162
0.770647
0.321785
0.279593
0.693121
0.693722
0.281898
0.327720
0.771849
0.777632
0.352179
0.351588
0.777398
0.776482
0.347640
0.341833
0.767286
0.756582
0.301772
0.356876
0.294023
0.142375
0.133217
0.248653
0.246978
0.126191
0.115835
0.213263
0.213384
0.116242
0.127746
0.249153
0.250348
0.132369
0.132205
0.249908
0.249711
0.131388
0.129547
0.244413
0.242042
0.119269
0.114716
0.107226
0.087149
0.086033
0.100740
0.100539
0.085113
0.083711
0.094014
0.094033
0.083784
0.085372
0.101262
0.101419
0.086015
0.085991
0.101332
0.101308
0.085880
0.085600
0.100085
0.099787
0.084163
0.444627
0.358550
0.166642
0.155264
0.297256
0.295977
0.149645
0.144552
0.284584
0.283777
0.141494
0.139169
0.276682
0.277064
0.140621
0.146476
0.292986
0.292926
0.146242
0.139630
0.273912
0.270592
0.125658
1.246966
0.984743
0.440172
0.397275
0.800989
0.795977
0.374348
0.362403
0.789857
0.786882
0.350442
0.344211
0.776042
0.777469
0.349976
0.364943
0.796294
0.795994
0.363703
0.345602
0.768140
0.755722
0.298289
3.088649
2.565104
1.168750
1.081772
2.214050
2.203799
1.038242
1.042058
2.401557
2.396586
1.027448
1.022402
2.382581
2.385061
1.029970
1.036326
2.310899
2.310082
1.033670
1.021754
2.402432
2.370061
0.883759
3.170120
2.624961
1.191979
1.104246
2.264496
2.254751
1.062635
1.070024
2.461968
2.457070
1.055725
1.048211
2.437596
2.440234
1.056274
1.065583
2.371808
2.370536
1.061002
1.042289
2.447173
2.413115
0.898147
1.639364
1.281565
0.539357
0.495632
1.059658
1.056814
0.480813
0.482969
1.077612
1.074905
0.472248
0.456158
1.049375
1.051325
0.463891
0.491139
1.087405
1.085167
0.481911
0.434828
1.000436
0.981025
0.360220
1.569708
1.214188
0.442285
0.432781
1.049486
1.055824
0.456974
0.482782
1.073060
1.073661
0.485732
0.462674
1.055313
1.056786
0.468459
0.500388
1.089309
1.083627
0.476035
0.399817
0.973101
0.950196
0.309445
3.662141
3.014009
1.064309
1.023606
2.564330
2.576697
1.059070
1.060928
2.315968
2.318338
1.069279
1.069036
2.517288
2.519117
1.075704
1.082062
2.317838
2.308082
1.044172
1.000100
2.628477
2.581825
0.804626
3.659606
3.012441
1.063959
1.024466
2.565853
2.578114
1.059447
1.059453
2.313780
2.316716
1.069938
1.075205
2.526684
2.528911
1.083301
1.086412
2.321515
2.311398
1.047051
1.004173
2.635520
2.588776
0.808516
1.563581
1.210884
0.441467
0.436691
1.056421
1.062266
0.458871
0.477000
1.067309
1.070044
0.487988
0.486868
1.081801
1.084711
0.498158
0.517416
1.101723
1.094593
0.487603
0.416421
0.999585
0.976313
0.325609
1.637992
1.282116
0.538821
0.504348
1.069971
1.065830
0.484204
0.471287
1.080162
1.083253
0.482918
0.508562
1.062534
1.068131
0.530895
0.536185
1.112765
1.107122
0.514266
0.480577
1.052452
1.033003
0.408166
3.274734
2.711293
1.206351
1.118749
2.311995
2.300555
1.071996
1.082015
2.591013
2.594057
1.087812
1.061974
2.107759
2.115560
1.085361
1.114618
2.341881
2.337801
1.108270
1.105776
2.440822
2.408437
0.973985
3.292844
2.723998
1.211834
1.120031
2.311830
2.299582
1.069836
1.076676
2.582700
2.586034
1.083563
1.062838
2.111217
2.119691
1.088821
1.117466
2.344399
2.340681
1.112542
1.113547
2.453132
2.420771
0.982284
1.705696
1.329435
0.560893
0.509248
1.070137
1.062724
0.475652
0.449837
1.053731
1.057884
0.465611
0.512259
1.072615
1.080816
0.544789
0.547248
1.119726
1.115494
0.531255
0.513084
1.098627
1.079205
0.442834
1.697171
1.309719
0.502513
0.452601
1.059997
1.056020
0.433788
0.423935
1.034782
1.040629
0.447494
0.492869
1.091463
1.101407
0.532359
0.542452
1.103415
1.100452
0.530902
0.503276
1.085475
1.064116
0.424798
3.605330
2.960972
1.145384
1.059562
2.613270
2.607600
1.030222
1.023363
2.545804
2.554020
1.050263
1.065925
2.374655
2.386903
1.104601
1.095908
2.233586
2.231002
1.088091
1.091683
2.480020
2.443082
0.944319
3.601072
2.957286
1.142018
1.054916
2.606956
2.601128
1.024867
1.017477
2.536182
2.544192
1.043535
1.058684
2.366573
2.378833
1.097428
1.090132
2.227253
2.225012
1.083533
1.087372
2.474436
2.437752
0.940714
1.683644
1.297648
0.489321
0.434316
1.041151
1.036414
0.412385
0.399386
0.996894
1.001902
0.419805
0.464503
1.069836
1.079865
0.504615
0.519902
1.082553
1.080809
0.512705
0.485890
1.064812
1.044317
0.409903
1.694454
1.313890
0.528045
0.465656
1.051010
1.040709
0.419788
0.377458
0.970612
0.972778
0.385949
0.443988
1.061216
1.070437
0.481862
0.489685
1.081889
1.080504
0.483948
0.467407
1.059763
1.042141
0.402426
3.371389
2.783400
1.183016
1.093439
2.495125
2.475786
1.013880
0.977530
2.612405
2.613611
0.980590
1.015989
2.414488
2.426292
1.059344
1.060820
2.427415
2.426210
1.056640
1.055744
2.462298
2.431944
0.925939
3.265555
2.706521
1.153365
1.068910
2.440985
2.422226
0.991687
0.955571
2.557531
2.558329
0.956959
0.988986
2.353765
2.364612
1.028617
1.027889
2.361367
2.360345
1.024330
1.026536
2.402651
2.374049
0.902431
1.211913
0.953912
0.403991
0.360305
0.779734
0.771250
0.322463
0.281464
0.698102
0.698594
0.283314
0.326669
0.767892
0.773390
0.350014
0.349195
0.772125
0.771388
0.345931
0.342043
0.768938
0.758414
0.302675
0.358599
0.295159
0.142692
0.133308
0.248752
0.247086
0.126291
0.116113
0.214254
0.214360
0.116453
0.127571
0.248295
0.249445
0.132018
0.131823
0.248829
0.248664
0.131116
0.129582
0.244795
0.242453
0.119405
0.114921
0.107366
0.087182
0.086041
0.100748
0.100550
0.085125
0.083746
0.094141
0.094159
0.083810
0.085351
0.101145
0.101297
0.085968
0.085941
0.101190
0.101170
0.085845
0.085600
0.100134
0.099840
0.084177
0.211150
0.176821
0.106379
0.102695
0.152069
0.151684
0.101023
0.099385
0.145144
0.144876
0.098391
0.097290
0.140066
0.140196
0.097768
0.100185
0.150389
0.150290
0.099822
0.096487
0.135393
0.134272
0.091845
0.643794
0.490919
0.212133
0.191366
0.384219
0.382191
0.182224
0.175336
0.364845
0.363476
0.169904
0.164656
0.348056
0.348706
0.167222
0.178239
0.379172
0.378638
0.176195
0.160034
0.328587
0.323195
0.141310
1.673116
1.311876
0.575846
0.516631
1.051671
1.045702
0.488486
0.478147
1.048336
1.044640
0.463495
0.452828
1.027236
1.029026
0.459927
0.480464
1.052757
1.051033
0.473510
0.438550
0.996951
0.978588
0.368412
1.710124
1.337761
0.584390
0.525293
1.075256
1.069478
0.497844
0.488770
1.076523
1.072785
0.473963
0.461904
1.051028
1.052906
0.469302
0.491786
1.082429
1.080588
0.484360
0.446372
1.017140
0.998059
0.373873
0.792994
0.597953
0.242547
0.223612
0.487607
0.486384
0.217358
0.215562
0.486159
0.484675
0.209693
0.198913
0.451922
0.452845
0.202499
0.221366
0.507004
0.506016
0.217519
0.189169
0.416369
0.408396
0.161125
0.611340
0.465183
0.178044
0.185658
0.448018
0.451012
0.196891
0.211371
0.484847
0.484690
0.210936
0.194302
0.438925
0.439691
0.197267
0.221032
0.506275
0.504843
0.215121
0.177980
0.394665
0.386395
0.148343
1.446507
1.125842
0.392051
0.411696
1.040743
1.049720
0.446804
0.471030
1.061602
1.061898
0.472541
0.447433
1.038719
1.040245
0.453452
0.488591
1.081777
1.078807
0.474868
0.416088
0.991514
0.970199
0.332791
1.441977
1.122949
0.391265
0.411512
1.040505
1.049469
0.446545
0.470105
1.059510
1.060019
0.472393
0.449694
1.044135
1.045811
0.456240
0.490081
1.083591
1.080572
0.476137
0.418329
0.997285
0.975904
0.334949
0.594417
0.454303
0.175073
0.185136
0.447589
0.450515
0.196096
0.207804
0.476481
0.477105
0.210242
0.203318
0.460014
0.461331
0.208307
0.226911
0.513490
0.511854
0.220148
0.186806
0.417964
0.409415
0.156700
0.750797
0.568873
0.231156
0.220636
0.484191
0.482819
0.213882
0.204479
0.467195
0.468254
0.208548
0.225102
0.494624
0.497271
0.235557
0.240623
0.525994
0.524585
0.234969
0.220831
0.481132
0.472821
0.193156
1.686316
1.318054
0.561971
0.516092
1.077348
1.071573
0.488899
0.471111
1.076274
1.078138
0.477777
0.498990
1.049177
1.054737
0.521161
0.531032
1.108119
1.106708
0.526103
0.519163
1.098914
1.081119
0.455521
1.701231
1.327886
0.565056
0.516876
1.077641
1.071526
0.488292
0.469009
1.071188
1.073143
0.476024
0.499597
1.051867
1.057657
0.522604
0.531820
1.108626
1.107287
0.527153
0.521531
1.104363
1.086538
0.457971
0.809676
0.607452
0.242406
0.223379
0.485265
0.482615
0.211600
0.196255
0.446748
0.448113
0.201550
0.227636
0.505631
0.509145
0.241293
0.243734
0.527682
0.526545
0.239163
0.230506
0.504815
0.496293
0.202810
0.756586
0.564456
0.211691
0.194616
0.451369
0.449918
0.188203
0.181587
0.426667
0.428346
0.188314
0.210296
0.487565
0.491550
0.225754
0.235091
0.512236
0.511544
0.232341
0.218099
0.481763
0.472987
0.188802
1.664870
1.284902
0.485379
0.441488
1.052215
1.049283
0.427015
0.419897
1.028308
1.031647
0.433694
0.459126
1.060251
1.067474
0.487656
0.498808
1.061983
1.061380
0.496359
0.482892
1.069026
1.050081
0.413527
1.666599
1.285728
0.485021
0.439843
1.048205
1.045186
0.425002
0.417983
1.023956
1.027207
0.431423
0.456021
1.054153
1.061272
0.484151
0.495454
1.055465
1.054999
0.493505
0.480896
1.065760
1.047016
0.412153
0.762742
0.567240
0.210091
0.188049
0.435518
0.433718
0.180286
0.174040
0.407966
0.409312
0.179476
0.198218
0.464044
0.467630
0.212171
0.222053
0.486230
0.486019
0.221119
0.210306
0.468565
0.460529
0.183371
0.829512
0.617422
0.237389
0.202142
0.447660
0.443588
0.184781
0.168395
0.391507
0.391881
0.169858
0.190127
0.452617
0.455059
0.199654
0.200708
0.455847
0.456100
0.201658
0.204386
0.470207
0.463883
0.184250
1.727303
1.341748
0.556696
0.479702
1.056098
1.045261
0.431023
0.398289
0.986738
0.986716
0.398039
0.428578
1.031171
1.034876
0.444642
0.438193
1.022708
1.024025
0.443320
0.462188
1.060732
1.047749
0.415933
1.672628
1.304215
0.544718
0.470375
1.031698
1.021155
0.422857
0.390735
0.964172
0.964065
0.390117
0.419082
1.004118
1.007513
0.433958
0.426647
0.992731
0.994056
0.431780
0.451458
1.033318
1.021033
0.407217
0.612380
0.465615
0.194732
0.167820
0.342111
0.338846
0.153912
0.139930
0.292827
0.292840
0.139963
0.153747
0.335200
0.336471
0.158842
0.156393
0.327208
0.327514
0.157503
0.163804
0.351619
0.347963
0.152396
0.179060
0.153561
0.099070
0.095028
0.129798
0.129314
0.092978
0.090721
0.118333
0.118341
0.090731
0.093042
0.129140
0.129345
0.093782
0.093423
0.127573
0.127623
0.093598
0.094446
0.131766
0.131097
0.091645
0.090749
0.088382
0.081878
0.081401
0.085584
0.085534
0.081128
0.080862
0.084102
0.084107
0.080871
0.081151
0.085567
0.085589
0.081241
0.081192
0.085341
0.085352
0.081235
0.081353
0.085927
0.085846
0.080906
0.206076
0.173361
0.105313
0.102372
0.151979
0.151816
0.101538
0.101446
0.151176
0.151003
0.100812
0.099201
0.144367
0.144455
0.099515
0.101933
0.154208
0.153881
0.100748
0.095363
0.130621
0.129438
0.090341
0.632430
0.482415
0.207619
0.190037
0.384596
0.383617
0.185228
0.184114
0.378674
0.377777
0.180589
0.173587
0.358927
0.359339
0.175180
0.185584
0.386882
0.385282
0.179187
0.154600
0.314334
0.308409
0.133455
1.675414
1.312473
0.568534
0.514259
1.052560
1.048998
0.495922
0.491731
1.044964
1.042397
0.481627
0.469238
1.027956
1.029082
0.473552
0.491953
1.048357
1.044141
0.474468
0.427727
0.987758
0.967447
0.349149
1.711521
1.337816
0.577094
0.523780
1.078103
1.074663
0.505857
0.501291
1.069829
1.067098
0.490550
0.477146
1.049318
1.050527
0.481767
0.501872
1.075242
1.071181
0.484986
0.438112
1.014938
0.993979
0.357704
0.777097
0.586691
0.238046
0.225783
0.496372
0.495938
0.222790
0.220095
0.486990
0.485507
0.214295
0.203264
0.452730
0.453421
0.205921
0.223131
0.503688
0.502763
0.219232
0.194221
0.431130
0.422934
0.165606
0.593842
0.454260
0.177737
0.196008
0.467080
0.469154
0.203433
0.199695
0.462700
0.460870
0.192442
0.178883
0.416279
0.417154
0.182319
0.204599
0.486674
0.489154
0.214515
0.211442
0.458014
0.451896
0.191718
1.421947
1.110563
0.393411
0.429178
1.044858
1.051015
0.452873
0.450512
1.059993
1.055935
0.433628
0.408294
1.009847
1.011886
0.416578
0.455673
1.076138
1.082759
0.482155
0.475214
1.015289
1.001972
0.426732
1.411495
1.103530
0.390870
0.427176
1.041254
1.047512
0.451251
0.449546
1.058434
1.054444
0.432903
0.407445
1.008105
1.010186
0.415869
0.455493
1.076332
1.083300
0.483273
0.478708
1.023454
1.010190
0.430702
0.553710
0.427049
0.167853
0.188090
0.452874
0.455354
0.197057
0.196051
0.456611
0.455003
0.189583
0.175299
0.408511
0.409530
0.179228
0.203805
0.487386
0.491207
0.218800
0.225460
0.491271
0.485301
0.207357
0.686772
0.520150
0.202774
0.199003
0.462955
0.464081
0.202597
0.207670
0.471068
0.470274
0.204439
0.191329
0.435618
0.436859
0.196058
0.220804
0.507187
0.510697
0.234697
0.239161
0.516919
0.509705
0.216778
1.660472
1.289118
0.511265
0.473897
1.072377
1.072683
0.472058
0.476131
1.055409
1.054301
0.471042
0.457343
1.048258
1.051060
0.468243
0.500194
1.086252
1.092267
0.524848
0.527089
1.089975
1.073922
0.470444
1.680049
1.302146
0.515540
0.475544
1.074105
1.074117
0.472524
0.475806
1.054010
1.052903
0.470709
0.457804
1.049917
1.052665
0.468443
0.498850
1.082527
1.088358
0.522794
0.525174
1.087448
1.071446
0.468689
0.763836
0.571226
0.218616
0.205167
0.469831
0.469861
0.204521
0.206524
0.465702
0.464896
0.203229
0.193148
0.442385
0.443413
0.196870
0.215371
0.491289
0.494094
0.226605
0.231692
0.507513
0.500476
0.209905
0.755096
0.566587
0.220381
0.209020
0.469822
0.468471
0.202690
0.191897
0.440440
0.438818
0.185334
0.181496
0.428051
0.428270
0.181830
0.186259
0.444610
0.446323
0.192950
0.204865
0.477436
0.471849
0.188427
1.654013
1.284945
0.515319
0.478618
1.058662
1.054426
0.458353
0.438064
1.037601
1.033899
0.422623
0.421689
1.031408
1.031281
0.419979
0.418620
1.031718
1.034587
0.430478
0.450844
1.059152
1.046875
0.408692
1.667053
1.293758
0.518409
0.478934
1.057372
1.052945
0.457862
0.438007
1.037326
1.033590
0.422431
0.420724
1.028628
1.028216
0.417929
0.414515
1.021202
1.024076
0.426431
0.449286
1.057631
1.045680
0.408267
0.804930
0.600213
0.232146
0.210058
0.464651
0.462582
0.200761
0.191721
0.438956
0.437204
0.184703
0.177932
0.417428
0.416551
0.174202
0.170214
0.401608
0.403278
0.176841
0.198769
0.471498
0.467191
0.186783
0.863952
0.643706
0.252700
0.208011
0.454262
0.451836
0.197094
0.203957
0.455358
0.454122
0.199057
0.180413
0.412457
0.409533
0.168602
0.159027
0.377019
0.379845
0.170322
0.208628
0.488636
0.485949
0.203417
1.718147
1.337256
0.567369
0.479547
1.055089
1.048845
0.450326
0.457776
1.008765
1.006685
0.448896
0.425477
1.015330
1.007924
0.394874
0.373803
0.973137
0.980159
0.402447
0.465547
1.055602
1.049737
0.449695
1.659800
1.296920
0.553647
0.468448
1.027327
1.021360
0.440382
0.448786
0.985341
0.983420
0.440504
0.417447
0.992114
0.984850
0.387353
0.366657
0.950948
0.957773
0.394573
0.455897
1.029004
1.023459
0.440674
0.630746
0.479866
0.203023
0.166641
0.334888
0.333266
0.159269
0.169484
0.351304
0.350638
0.166775
0.150171
0.311474
0.308989
0.140171
0.132234
0.280827
0.283015
0.140992
0.171773
0.372435
0.371087
0.170198
0.187805
0.159543
0.100910
0.094783
0.127642
0.127417
0.093683
0.095954
0.135240
0.135138
0.095554
0.092246
0.122396
0.122019
0.090759
0.089552
0.116019
0.116347
0.090888
0.096341
0.139531
0.139189
0.094905
0.092164
0.089368
0.082130
0.081372
0.085269
0.085249
0.081227
0.081555
0.086623
0.086616
0.081511
0.081059
0.084588
0.084543
0.080839
0.080689
0.083747
0.083790
0.080899
0.081623
0.087220
0.087172
0.081350
0.431059
0.349439
0.162047
0.153777
0.296665
0.296362
0.151879
0.152720
0.298557
0.298189
0.151334
0.147168
0.287472
0.287642
0.147798
0.153258
0.300962
0.299908
0.149193
0.134164
0.258527
0.254789
0.118223
1.234419
0.975192
0.427319
0.392720
0.800023
0.798435
0.383612
0.384378
0.798490
0.797110
0.378860
0.369056
0.786288
0.786853
0.371217
0.383550
0.798744
0.794950
0.367723
0.328384
0.743314
0.728536
0.270377
3.217023
2.673612
1.162958
1.076763
2.211075
2.206024
1.047188
1.045571
2.236725
2.234187
1.037965
1.035387
2.289786
2.290719
1.037971
1.040673
2.202984
2.196541
1.019412
1.003958
2.481108
2.443111
0.846297
3.296122
2.732127
1.186270
1.101788
2.265579
2.260746
1.072903
1.069680
2.288438
2.285476
1.060370
1.056361
2.337480
2.338585
1.059592
1.064859
2.256809
2.250975
1.046108
1.033329
2.543175
2.504060
0.872554
1.612870
1.263337
0.526250
0.501755
1.071467
1.070921
0.496187
0.489993
1.060082
1.056993
0.477620
0.461485
1.032276
1.033482
0.466137
0.489610
1.067552
1.066284
0.483714
0.454232
1.032120
1.012892
0.381537
1.518263
1.181460
0.438404
0.458156
1.062800
1.066166
0.470231
0.455764
1.057630
1.052489
0.434574
0.413303
1.010513
1.012455
0.421163
0.455234
1.069086
1.076153
0.483764
0.486277
1.030943
1.018099
0.440541
3.589237
2.965443
1.053647
1.031968
2.406698
2.413084
1.050681
1.049471
2.553840
2.545428
1.019601
0.997969
2.571689
2.574785
1.008178
1.035213
2.465786
2.478592
1.075114
1.050054
2.147572
2.125474
0.949675
3.571886
2.952674
1.046588
1.026448
2.400489
2.407227
1.046613
1.047334
2.551791
2.543401
1.017526
0.993847
2.565086
2.568207
1.004146
1.033551
2.465095
2.478949
1.077533
1.057280
2.158677
2.136937
0.958723
1.458282
1.137145
0.410772
0.436214
1.044212
1.048979
0.454062
0.447480
1.050069
1.044957
0.426294
0.396348
0.988797
0.990819
0.404546
0.448579
1.066703
1.077898
0.493231
0.515675
1.066251
1.054882
0.477497
1.537784
1.198931
0.457450
0.445682
1.051508
1.055142
0.457790
0.467785
1.044546
1.041331
0.454488
0.418852
1.004909
1.006456
0.424953
0.471651
1.064550
1.074647
0.511955
0.527356
1.083372
1.069419
0.479082
3.461348
2.856162
1.132773
1.066056
2.492619
2.494326
1.060701
1.049739
2.294707
2.291078
1.036403
1.031937
2.546120
2.548144
1.038934
1.050575
2.279522
2.290976
1.087041
1.088740
2.223701
2.197224
0.977776
3.490925
2.877252
1.142747
1.070453
2.495883
2.496933
1.062320
1.050405
2.294913
2.291223
1.036800
1.032840
2.547920
2.549588
1.038360
1.046555
2.272125
2.283034
1.080883
1.082595
2.217512
2.191129
0.971847
1.645172
1.275125
0.497347
0.463034
1.063040
1.064086
0.464327
0.470602
1.045324
1.041850
0.456260
0.422703
1.012033
1.012145
0.422873
0.454809
1.037575
1.045519
0.486783
0.503163
1.067530
1.053900
0.455618
1.645357
1.280117
0.518099
0.484901
1.063281
1.060289
0.469459
0.455104
1.049987
1.044226
0.431401
0.407671
1.004626
1.002258
0.397268
0.402825
1.016774
1.022330
0.425109
0.458210
1.062491
1.051771
0.422616
3.377118
2.788794
1.167937
1.090022
2.376942
2.369293
1.055422
1.053146
2.536251
2.527377
1.022636
1.009532
2.556352
2.551295
0.989856
0.986320
2.587880
2.594390
1.009790
1.030684
2.466576
2.445307
0.934646
3.397241
2.803601
1.175838
1.092304
2.377003
2.368848
1.055536
1.054191
2.537505
2.528591
1.023510
1.009095
2.554592
2.548708
0.986093
0.976889
2.570979
2.577455
1.000304
1.027318
2.465298
2.444851
0.934439
1.710542
1.328173
0.548539
0.493506
1.063872
1.058916
0.469724
0.459116
1.052031
1.046113
0.434758
0.405891
0.998533
0.992824
0.382334
0.364149
0.957650
0.963043
0.386129
0.444860
1.059892
1.052440
0.421970
1.712407
1.332320
0.564642
0.485485
1.063092
1.058620
0.463594
0.477316
1.036532
1.032658
0.461257
0.417129
0.998194
0.988010
0.375296
0.350210
0.941893
0.950081
0.383552
0.461406
1.058103
1.053877
0.452303
3.199849
2.644068
1.177750
1.091087
2.516447
2.508379
1.050214
1.033835
2.164963
2.160818
1.018258
1.017444
2.545638
2.529517
0.963357
0.942792
2.593028
2.606024
0.987702
1.024764
2.280636
2.269242
0.965969
3.088816
2.562486
1.143070
1.060622
2.454445
2.446956
1.022340
1.008661
2.112135
2.108507
0.995129
0.995334
2.493149
2.477571
0.943191
0.923903
2.543467
2.555962
0.966952
1.000371
2.224829
2.213894
0.942486
1.213126
0.956616
0.419714
0.355973
0.766068
0.763517
0.342972
0.366320
0.766554
0.764711
0.358381
0.320207
0.734227
0.726066
0.286160
0.266757
0.689956
0.696253
0.292892
0.354126
0.780869
0.778870
0.351851
0.375733
0.306775
0.148849
0.131906
0.241701
0.241269
0.129549
0.138167
0.258357
0.257966
0.136602
0.124212
0.229051
0.227407
0.117871
0.113507
0.212524
0.213757
0.118345
0.135856
0.261845
0.261136
0.132595
0.120107
0.110922
0.088218
0.085846
0.099292
0.099254
0.085590
0.087018
0.104678
0.104632
0.086816
0.084872
0.096847
0.096636
0.083949
0.083378
0.093881
0.094040
0.084091
0.086696
0.105027
0.104921
0.086169
0.424317
0.344553
0.160483
0.152486
0.293332
0.293062
0.150722
0.151701
0.295872
0.295525
0.150390
0.146258
0.284874
0.285036
0.146854
0.152200
0.297976
0.296926
0.148150
0.133245
0.255774
0.252112
0.117565
1.212014
0.958556
0.420502
0.387157
0.788910
0.787483
0.378745
0.380194
0.789710
0.788419
0.375013
0.365214
0.777365
0.777894
0.367225
0.379226
0.789047
0.785237
0.363352
0.324021
0.732434
0.717948
0.266944
3.168739
2.635289
1.143206
1.060082
2.183972
2.179408
1.032635
1.032545
2.212941
2.210636
1.025811
1.022965
2.265258
2.266091
1.025132
1.027404
2.178039
2.171456
1.005522
0.988721
2.450254
2.412948
0.833348
3.245945
2.692458
1.165972
1.084625
2.237573
2.233237
1.057843
1.056021
2.263215
2.260504
1.047589
1.043382
2.311751
2.312767
1.046183
1.050913
2.230382
2.224437
1.031589
1.017698
2.511847
2.473478
0.859356
1.582873
1.241267
0.517507
0.494426
1.056561
1.056141
0.489398
0.483419
1.045345
1.042355
0.471395
0.455569
1.018336
1.019497
0.460012
0.482732
1.051741
1.050515
0.476980
0.448520
1.019373
1.000591
0.377339
1.492573
1.162973
0.432413
0.452860
1.050277
1.053483
0.464312
0.448121
1.038649
1.033486
0.426841
0.406529
0.993898
0.995799
0.414218
0.447103
1.049925
1.057231
0.476533
0.483094
1.025728
1.013408
0.439449
3.540078
2.928069
1.039623
1.020307
2.382499
2.388384
1.037067
1.030982
2.516775
2.508081
0.999926
0.979782
2.535742
2.538795
0.989844
1.015637
2.430030
2.443736
1.059196
1.043739
2.136923
2.116138
0.948947
3.522464
2.915164
1.032567
1.014723
2.375998
2.382252
1.032952
1.028894
2.514863
2.506193
0.997858
0.975457
2.528383
2.531466
0.985574
1.013847
2.429117
2.443897
1.061530
1.050947
2.148120
2.127721
0.958021
1.431426
1.118020
0.404799
0.430719
1.030543
1.035164
0.447976
0.440047
1.031677
1.026495
0.418595
0.388820
0.969245
0.971189
0.396705
0.439988
1.046751
1.058226
0.485663
0.512369
1.061470
1.050647
0.476377
1.501478
1.172901
0.447940
0.437225
1.032555
1.036368
0.450071
0.461706
1.031176
1.027863
0.448058
0.409773
0.981550
0.982902
0.415146
0.462967
1.046416
1.056772
0.504195
0.521420
1.072496
1.058991
0.474759
3.395039
2.804957
1.107536
1.043930
2.455328
2.457840
1.042021
1.036251
2.270309
2.266401
1.021802
1.009778
2.502984
2.504525
1.014932
1.031219
2.248454
2.260645
1.070613
1.074085
2.198450
2.172773
0.966030
3.424283
2.825784
1.117337
1.048281
2.458667
2.460560
1.043703
1.037070
2.270944
2.266981
1.022328
1.010626
2.504540
2.505723
1.014251
1.027093
2.240719
2.252365
1.064295
1.067608
2.191320
2.165761
0.959761
1.607820
1.248247
0.487256
0.454473
1.044488
1.045805
0.456864
0.465141
1.033755
1.030158
0.450337
0.413447
0.987816
0.987687
0.412715
0.445827
1.018194
1.026346
0.478516
0.496014
1.052906
1.039752
0.450012
1.619082
1.260995
0.511328
0.479546
1.051120
1.048208
0.464463
0.449889
1.037003
1.031052
0.425477
0.399695
0.982895
0.980247
0.388271
0.392993
0.992337
0.997956
0.415478
0.450600
1.046608
1.036456
0.416845
3.336737
2.757280
1.154784
1.079652
2.355538
2.347900
1.045151
1.040586
2.508512
2.499012
1.007530
0.990650
2.517063
2.511244
0.967980
0.961631
2.540959
2.547674
0.985919
1.012307
2.435514
2.415539
0.920975
3.358084
2.772848
1.162879
1.082078
2.355933
2.347806
1.045424
1.041801
2.510213
2.500695
1.008595
0.990438
2.515836
2.509207
0.964478
0.952423
2.524195
2.530872
0.976619
1.009084
2.434494
2.415346
0.920876
1.689134
1.312044
0.542469
0.488727
1.053106
1.048251
0.465366
0.454601
1.040947
1.034859
0.429588
0.398779
0.978899
0.972943
0.374305
0.355145
0.933609
0.939016
0.377176
0.437803
1.045087
1.038176
0.416623
1.690119
1.315328
0.557569
0.479076
1.048601
1.044432
0.458408
0.474495
1.030884
1.026934
0.458172
0.410879
0.979713
0.969295
0.368154
0.342795
0.920814
0.929013
0.376234
0.455832
1.046415
1.042639
0.448170
3.161114
2.612889
1.161981
1.075095
2.485666
2.478403
1.037509
1.027746
2.152707
2.148424
1.011602
1.002689
2.510424
2.493451
0.945093
0.923480
2.551988
2.565283
0.969706
1.012377
2.258653
2.248282
0.957472
3.051790
2.532597
1.127877
1.045117
2.424536
2.417845
1.010041
1.002887
2.100574
2.096841
0.988847
0.981184
2.459506
2.443124
0.925648
0.905389
2.504434
2.517238
0.949741
0.988559
2.203934
2.193988
0.934414
1.197984
0.944987
0.414802
0.351378
0.755306
0.753007
0.339364
0.364869
0.764237
0.762375
0.356843
0.316241
0.722241
0.713936
0.281587
0.262167
0.676921
0.683240
0.288405
0.350771
0.773916
0.772196
0.349398
0.371818
0.303824
0.147868
0.131078
0.239347
0.238958
0.128881
0.137789
0.257559
0.257170
0.136222
0.123524
0.226582
0.224926
0.117116
0.112779
0.210048
0.211280
0.117613
0.135179
0.260052
0.259396
0.132089
0.119558
0.110502
0.088085
0.085733
0.098990
0.098957
0.085499
0.086956
0.104548
0.104504
0.086755
0.084781
0.096543
0.096331
0.083848
0.083279
0.093586
0.093744
0.083993
0.086599
0.104765
0.104667
0.086097
0.182361
0.155212
0.099850
0.097664
0.138757
0.138704
0.097275
0.097716
0.140424
0.140313
0.097296
0.095723
0.133660
0.133721
0.095938
0.098050
0.142375
0.142028
0.096788
0.091536
0.118553
0.117606
0.087547
0.556230
0.424795
0.186117
0.172395
0.344496
0.344076
0.169945
0.171662
0.348008
0.347403
0.169259
0.162076
0.327096
0.327380
0.163152
0.172457
0.352493
0.350699
0.165422
0.140113
0.272331
0.267237
0.122184
1.492435
1.162400
0.499004
0.454660
0.938327
0.936507
0.443842
0.445979
0.939519
0.937776
0.438943
0.425244
0.919225
0.919954
0.428017
0.444891
0.939791
0.934753
0.423906
0.370433
0.852634
0.834466
0.300659
1.523019
1.183739
0.506113
0.462986
0.961437
0.959718
0.452465
0.453682
0.959595
0.957683
0.445953
0.431494
0.936630
0.937440
0.434537
0.452781
0.961826
0.957022
0.432657
0.380043
0.879240
0.860533
0.308892
0.675621
0.510192
0.
