# Supplementary material for: A computational model of spatio-temporal cardiac intracellular calcium handling with realistic structure and spatial flux distribution from sarcoplasmic reticulum and t-tubule reconstructions
Source: PLoS Comput Biol. 2017 Aug 31;13(8):e1005714. doi: 10.1371/journal.pcbi.1005714 (PMC5597258; doi:10.1371/journal.pcbi.1005714)
Supplement: S1 Code — Code provided in C/C++ and includes the structural datasets used in this study. Documentation is provided on use of and updating the code. Updates may also be available on Michael Colman’s website, http://www.physicsoftheheart.com and github repository: https://github.com/michaelcolman/CODE---PLOS-Comp-Biol-2017-Model-SR. (ZIP) [file pcbi.1005714.s001.zip › PLOS_SR_Clean/Spatial_diff_out/CaSR_1D_output_0000.dat]

800.000556
800.000556
800.000556
800.000556
800.000556
800.000556
800.000556
800.000556
800.000556
800.000556
800.000556
800.000556
800.000556
800.000556
800.000556
800.000556
800.000556
800.000556
800.000556
800.000556
800.000556
800.000556
800.000556
800.000556
800.000556
800.000556
800.000556
800.000556
800.000556
800.000556
800.000556
800.000556
800.000556
800.000556
800.000556
800.000556
800.000556
800.000556
800.000556
800.000556
800.000556
800.000556
800.000556
800.000556
800.000556
800.000556
800.000556
800.000556
800.000556
800.000556
800.000556
800.000556
800.000556
800.000556
800.000556
800.000556
800.000556
800.000556
800.000556
800.000556
800.000556
800.000556
800.000556
800.000556
800.000556
800.000556
800.000556
800.000556
800.000556
800.000556
800.000556
800.000556
800.000556
800.000556
800.000556
800.000556
800.000556
800.000556
800.000556
800.000556
800.000556
800.000556
800.000556
800.000556
800.000556
800.000556
800.000556
800.000556
800.000556
800.000556
800.000556
800.000556
800.000556
800.000556
800.000556
800.000556
800.000556
800.000556
800.000556
800.000556
800.000556
800.000556
800.000556
800.000556
800.000556
800.000556
800.000556
800.000556
800.000556
800.000556
800.000556
800.000556
800.000556
800.000556
800.000556
800.000556
800.000556
800.000556
800.000556
800.000556
800.000556
800.000556
800.000556
800.000556
800.000556
800.000556
800.000556
800.000556
800.000556
800.000556
800.000556
800.000556
800.000556
800.000556
800.000556
800.000556
800.000556
800.000556
800.000556
800.000556
800.000556
800.000556
800.000556
800.000556
800.000556
800.000556
800.000556
800.000556
800.000556
800.000556
800.000556
800.000556
800.000556
800.000556
800.000556
800.000556
800.000556
800.000556
800.000556
800.000556
800.000556
800.000556
800.000556
800.000556
800.000556
800.000556
800.000556
800.000556
800.000556
800.000556
800.000556
800.000556
800.000556
800.000556
800.000556
800.000556
800.000556
800.000556
800.000556
800.000556
800.000556
800.000556
800.000556
800.000556
800.000556
800.000556
800.000556
800.000556
800.000556
800.000556
800.000556
800.000556
800.000556
800.000556
800.000556
800.000556
800.000556
800.000556
800.000556
800.000556
800.000556
800.000556
800.000556
800.000556
800.000556
800.000556
800.000556
800.000556
800.000556
800.000556
800.000556
800.000556
800.000556
800.000556
800.000556
800.000556
800.000556
800.000556
800.000556
800.000556
800.000556
800.000556
800.000556
800.000556
800.000556
800.000556
800.000556
800.000556
800.000556
800.000556
800.000556
800.000556
800.000556
800.000556
800.000556
800.000556
800.000556
800.000556
800.000556
800.000556
800.000556
800.000556
800.000556
800.000556
800.000556
800.000556
800.000556
800.000556
800.000556
800.000556
800.000556
800.000556
800.000556
800.000556
800.000556
800.000556
800.000556
800.000556
800.000556
800.000556
800.000556
800.000556
800.000556
800.000556
800.000556
800.000556
800.000556
800.000556
800.000556
800.000556
800.000556
800.000556
800.000556
800.000556
800.000556
800.000556
800.000556
800.000556
800.000556
800.000556
800.000556
800.000556
800.000556
800.000556
800.000556
800.000556
800.000556
800.000556
800.000556
800.000556
800.000556
800.000556
800.000556
800.000556
800.000556
800.000556
800.000556
800.000556
800.000556
800.000556
800.000556
800.000556
800.000556
800.000556
800.000556
800.000556
800.000556
800.000556
800.000556
800.000556
800.000556
800.000556
800.000556
800.000556
800.000556
800.000556
800.000556
800.000556
800.000556
800.000556
800.000556
800.000556
800.000556
800.000556
800.000556
800.000556
800.000556
800.000556
800.000556
800.000556
800.000556
800.000556
800.000556
800.000556
800.000556
800.000556
800.000556
800.000556
800.000556
800.000556
800.000556
800.000556
800.000556
800.000556
800.000556
800.000556
800.000556
800.000556
800.000556
800.000556
800.000556
800.000556
800.000556
800.000556
800.000556
800.000556
800.000556
800.000556
800.000556
800.000556
800.000556
800.000556
800.000556
800.000556
800.000556
800.000556
800.000556
800.000556
800.000556
800.000556
800.000556
800.000556
800.000556
800.000556
800.000556
800.000556
800.000556
800.000556
800.000556
800.000556
800.000556
800.000556
800.000556
800.000556
800.000556
800.000556
800.000556
800.000556
800.000556
800.000556
800.000556
800.000556
800.000556
800.000556
800.000556
800.000556
800.000556
800.000556
800.000556
800.000556
800.000556
800.000556
800.000556
800.000556
800.000556
800.000556
800.000556
800.000556
800.000556
800.000556
800.000556
800.000556
800.000556
800.000556
800.000556
800.000556
800.000556
800.000556
800.000556
800.000556
800.000556
800.000556
800.000556
800.000556
800.000556
800.000556
800.000556
800.000556
800.000556
800.000556
800.000556
800.000556
800.000556
800.000556
800.000556
800.000556
800.000556
800.000556
800.000556
800.000556
800.000556
800.000556
800.000556
800.000556
800.000556
800.000556
800.000556
800.000556
800.000556
800.000556
800.000556
800.000556
800.000556
800.000556
800.000556
800.000556
800.000556
800.000556
800.000556
800.000556
800.000556
800.000556
800.000556
800.000556
800.000556
800.000556
800.000556
800.000556
800.000556
800.000556
800.000556
800.000556
800.000556
800.000556
800.000556
800.000556
800.000556
800.000556
800.000556
800.000556
800.000556
800.000556
800.000556
800.000556
800.000556
800.000556
800.000556
800.000556
800.000556
800.000556
800.000556
800.000556
800.000556
800.000556
800.000556
800.000556
800.000556
800.000556
800.000556
800.000556
800.000556
800.000556
800.000556
800.000556
800.000556
800.000556
800.000556
800.000556
800.000556
800.000556
800.000556
800.000556
800.000556
800.000556
800.000556
800.000556
800.000556
800.000556
800.000556
800.000556
800.000556
800.000556
800.000556
800.000556
800.000556
800.000556
800.000556
800.000556
800.000556
800.000556
800.000556
800.000556
800.000556
800.000556
800.000556
800.000556
800.000556
800.000556
800.000556
800.000556
800.000556
800.000556
800.000556
800.000556
800.000556
800.000556
800.000556
800.000556
800.000556
800.000556
800.000556
800.000556
800.000556
800.000556
800.000556
800.000556
800.000556
800.000556
800.000556
800.000556
800.000556
800.000556
800.000556
800.000556
800.000556
800.000556
800.000556
800.000556
800.000556
800.000556
800.000556
800.000556
800.000556
800.000556
800.000556
800.000556
800.000556
800.000556
800.000556
800.000556
800.000556
800.000556
800.000556
800.000556
800.000556
800.000556
800.000556
800.000556
800.000556
800.000556
800.000556
800.000556
800.000556
800.000556
800.000556
800.000556
800.000556
800.000556
800.000556
800.000556
800.000556
800.000556
800.000556
800.000556
800.000556
800.000556
800.000556
800.000556
800.000556
800.000556
800.000556
800.000556
800.000556
800.000556
800.000556
800.000556
800.000556
800.000556
800.000556
800.000556
800.000556
800.000556
800.000556
800.000556
800.000556
800.000556
800.000556
800.000556
800.000556
800.000556
800.000556
800.000556
800.000556
800.000556
800.000556
800.000556
800.000556
800.000556
800.000556
800.000556
800.000556
800.000556
800.000556
800.000556
800.000556
800.000556
800.000556
800.000556
800.000556
800.000556
800.000556
800.000556
800.000556
800.000556
800.000556
800.000556
800.000556
800.000556
800.000556
800.000556
800.000556
800.000556
800.000556
800.000556
800.000556
800.000556
800.000556
800.000556
800.000556
800.000556
800.000556
800.000556
800.000556
800.000556
800.000556
800.000556
800.000556
800.000556
800.000556
800.000556
800.000556
800.000556
800.000556
800.000556
800.000556
800.000556
800.000556
800.000556
800.000556
800.000556
800.000556
800.000556
800.000556
800.000556
800.000556
800.000556
800.000556
800.000556
800.000556
800.000556
800.000556
800.000556
800.000556
800.000556
800.000556
800.000556
800.000556
800.000556
800.000556
800.000556
800.000556
800.000556
800.000556
800.000556
800.000556
800.000556
800.000556
800.000556
800.000556
800.000556
800.000556
800.000556
800.000556
800.000556
800.000556
800.000556
800.000556
800.000556
800.000556
800.000556
800.000556
800.000556
800.000556
800.000556
800.000556
800.000556
800.000556
800.000556
800.000556
800.000556
800.000556
800.000556
800.000556
800.000556
800.000556
800.000556
800.000556
800.000556
800.000556
800.000556
800.000556
800.000556
800.000556
800.000556
800.000556
800.000556
800.000556
800.000556
800.000556
800.000556
800.000556
800.000556
800.000556
800.000556
800.000556
800.000556
800.000556
800.000556
800.000556
800.000556
800.000556
800.000556
800.000556
800.000556
800.000556
800.000556
800.000556
800.000556
800.000556
800.000556
800.000556
800.000556
800.000556
800.000556
800.000556
800.000556
800.000556
800.000556
800.000556
800.000556
800.000556
800.000556
800.000556
800.000556
800.000556
800.000556
800.000556
800.000556
800.000556
800.000556
800.000556
800.000556
800.000556
800.000556
800.000556
800.000556
800.000556
800.000556
800.000556
800.000556
800.000556
800.000556
800.000556
800.000556
800.000556
800.000556
800.000556
800.000556
800.000556
800.000556
800.000556
800.000556
800.000556
800.000556
800.000556
800.000556
800.000556
800.000556
800.000556
800.000556
800.000556
800.000556
800.000556
800.000556
800.000556
800.000556
800.000556
800.000556
800.000556
800.000556
800.000556
800.000556
800.000556
800.000556
800.000556
800.000556
800.000556
800.000556
800.000556
800.000556
800.000556
800.000556
800.000556
800.000556
800.000556
800.000556
800.000556
800.000556
800.000556
800.000556
800.000556
800.000556
800.000556
800.000556
800.000556
800.000556
800.000556
800.000556
800.000556
800.000556
800.000556
800.000556
800.000556
800.000556
800.000556
800.000556
800.000556
800.000556
800.000556
800.000556
800.000556
800.000556
800.000556
800.000556
800.000556
800.000556
800.000556
800.000556
800.000556
800.000556
800.000556
800.000556
800.000556
800.000556
800.000556
800.000556
800.000556
800.000556
800.000556
800.000556
800.000556
800.000556
800.000556
800.000556
800.000556
800.000556
800.000556
800.000556
800.000556
800.000556
800.000556
800.000556
800.000556
800.000556
800.000556
800.000556
800.000556
800.000556
800.000556
800.000556
800.000556
800.000556
800.000556
800.000556
800.000556
800.000556
800.000556
800.000556
800.000556
800.000556
800.000556
800.000556
800.000556
800.000556
800.000556
800.000556
800.000556
800.000556
800.000556
800.000556
800.000556
800.000556
800.000556
800.000556
800.000556
800.000556
800.000556
800.000556
800.000556
800.000556
800.000556
800.000556
800.000556
800.000556
800.000556
800.000556
800.000556
800.000556
800.000556
800.000556
800.000556
800.000556
800.000556
800.000556
800.000556
800.000556
800.000556
800.000556
800.000556
800.000556
800.000556
800.000556
800.000556
800.000556
800.000556
800.000556
800.000556
800.000556
800.000556
800.000556
800.000556
800.000556
800.000556
800.000556
800.000556
800.000556
800.000556
800.000556
800.000556
800.000556
800.000556
800.000556
800.000556
800.000556
800.000556
800.000556
800.000556
800.000556
800.000556
800.000556
800.000556
800.000556
800.000556
800.000556
800.000556
800.000556
800.000556
800.000556
800.000556
800.000556
800.000556
800.000556
800.000556
800.000556
800.000556
800.000556
800.000556
800.000556
800.000556
800.000556
800.000556
800.000556
800.000556
800.000556
800.000556
800.000556
800.000556
800.000556
800.000556
800.000556
800.000556
800.000556
800.000556
800.000556
800.000556
800.000556
800.000556
800.000556
800.000556
800.000556
800.000556
800.000556
800.000556
800.000556
800.000556
800.000556
800.000556
800.000556
800.000556
800.000556
800.000556
800.000556
800.000556
800.000556
800.000556
800.000556
800.000556
800.000556
800.000556
800.000556
800.000556
800.000556
800.000556
800.000556
800.000556
800.000556
800.000556
800.000556
800.000556
800.000556
800.000556
800.000556
800.000556
800.000556
800.000556
800.000556
800.000556
800.000556
800.000556
800.000556
800.000556
800.000556
800.000556
800.000556
800.000556
800.000556
800.000556
800.000556
800.000556
800.000556
800.000556
800.000556
800.000556
800.000556
800.000556
800.000556
800.000556
800.000556
800.000556
800.000556
800.000556
800.000556
800.000556
800.000556
800.000556
800.000556
800.000556
800.000556
800.000556
800.000556
800.000556
800.000556
800.000556
800.000556
800.000556
800.000556
800.000556
800.000556
800.000556
800.000556
800.000556
800.000556
800.000556
800.000556
800.000556
800.000556
800.000556
800.000556
800.000556
800.000556
800.000556
800.000556
800.000556
800.000556
800.000556
800.000556
800.000556
800.000556
800.000556
800.000556
800.000556
800.000556
800.000556
800.000556
800.000556
800.000556
800.000556
800.000556
800.000556
800.000556
800.000556
800.000556
800.000556
800.000556
800.000556
800.000556
800.000556
800.000556
800.000556
800.000556
800.000556
800.000556
800.000556
800.000556
800.000556
800.000556
800.000556
800.000556
800.000556
800.000556
800.000556
800.000556
800.000556
800.000556
800.000556
800.000556
800.000556
800.000556
800.000556
800.000556
800.000556
800.000556
800.000556
800.000556
800.000556
800.000556
800.000556
800.000556
800.000556
800.000556
800.000556
800.000556
800.000556
800.000556
800.000556
800.000556
800.000556
800.000556
800.000556
800.000556
800.000556
800.000556
800.000556
800.000556
800.000556
800.000556
800.000556
800.000556
800.000556
800.000556
800.000556
800.000556
800.000556
800.000556
800.000556
800.000556
800.000556
800.000556
800.000556
800.000556
800.000556
800.000556
800.000556
800.000556
800.000556
800.000556
800.000556
800.000556
800.000556
800.000556
800.000556
800.000556
800.000556
800.000556
800.000556
800.000556
800.000556
800.000556
800.000556
800.000556
800.000556
800.000556
800.000556
800.000556
800.000556
800.000556
800.000556
800.000556
800.000556
800.000556
800.000556
800.000556
800.000556
800.000556
800.000556
800.000556
800.000556
800.000556
800.000556
800.000556
800.000556
800.000556
800.000556
800.000556
800.000556
800.000556
800.000556
800.000556
800.000556
800.000556
800.000556
800.000556
800.000556
800.000556
800.000556
800.000556
800.000556
800.000556
800.000556
800.000556
800.000556
800.000556
800.000556
800.000556
800.000556
800.000556
800.000556
800.000556
800.000556
800.000556
800.000556
800.000556
800.000556
800.000556
800.000556
800.000556
800.000556
800.000556
800.000556
800.000556
800.000556
800.000556
800.000556
800.000556
800.000556
800.000556
800.000556
800.000556
800.000556
800.000556
800.000556
800.000556
800.000556
800.000556
800.000556
800.000556
800.000556
800.000556
800.000556
800.000556
800.000556
800.000556
800.000556
800.000556
800.000556
800.000556
800.000556
800.000556
800.000556
800.000556
800.000556
800.000556
800.000556
800.000556
800.000556
800.000556
800.000556
800.000556
800.000556
800.000556
800.000556
800.000556
800.000556
800.000556
800.000556
800.000556
800.000556
800.000556
800.000556
800.000556
800.000556
800.000556
800.000556
800.000556
800.000556
800.000556
800.000556
800.000556
800.000556
800.000556
800.000556
800.000556
800.000556
800.000556
800.000556
800.000556
800.000556
800.000556
800.000556
800.000556
800.000556
800.000556
800.000556
800.000556
800.000556
800.000556
800.000556
800.000556
800.000556
800.000556
800.000556
800.000556
800.000556
800.000556
800.000556
800.000556
800.000556
800.000556
800.000556
800.000556
800.000556
800.000556
800.000556
800.000556
800.000556
800.000556
800.000556
800.000556
800.000556
800.000556
800.000556
800.000556
800.000556
800.000556
800.000556
800.000556
800.000556
800.000556
800.000556
800.000556
800.000556
800.000556
800.000556
800.000556
800.000556
800.000556
800.000556
800.000556
800.000556
800.000556
800.000556
800.000556
800.000556
800.000556
800.000556
800.000556
800.000556
800.000556
800.000556
800.000556
800.000556
800.000556
800.000556
800.000556
800.000556
800.000556
800.000556
800.000556
800.000556
800.000556
800.000556
800.000556
800.000556
800.000556
800.000556
800.000556
800.000556
800.000556
800.000556
800.000556
800.000556
800.000556
800.000556
800.000556
800.000556
800.000556
800.000556
800.000556
800.000556
800.000556
800.000556
800.000556
800.000556
800.000556
800.000556
800.000556
800.000556
800.000556
800.000556
800.000556
800.000556
800.000556
800.000556
800.000556
800.000556
800.000556
800.000556
800.000556
800.000556
800.000556
800.000556
800.000556
800.000556
800.000556
800.000556
800.000556
800.000556
800.000556
800.000556
800.000556
800.000556
800.000556
800.000556
800.000556
800.000556
800.000556
800.000556
800.000556
800.000556
800.000556
800.000556
800.000556
800.000556
800.000556
800.000556
800.000556
800.000556
800.000556
800.000556
800.000556
800.000556
800.000556
800.000556
800.000556
800.000556
800.000556
800.000556
800.000556
800.000556
800.000556
800.000556
800.000556
800.000556
800.000556
800.000556
800.000556
800.000556
800.000556
800.000556
800.000556
800.000556
800.000556
800.000556
800.000556
800.000556
800.000556
800.000556
800.000556
800.000556
800.000556
800.000556
800.000556
800.000556
800.000556
800.000556
800.000556
800.000556
800.000556
800.000556
800.000556
800.000556
800.000556
800.000556
800.000556
800.000556
800.000556
800.000556
800.000556
800.000556
800.000556
800.000556
800.000556
800.000556
800.000556
800.000556
800.000556
800.000556
800.000556
800.000556
800.000556
800.000556
800.000556
800.000556
800.000556
800.000556
800.000556
800.000556
800.000556
800.000556
800.000556
800.000556
800.000556
800.000556
800.000556
800.000556
800.000556
800.000556
800.000556
800.000556
800.000556
800.000556
800.000556
800.000556
800.000556
800.000556
800.000556
800.000556
800.000556
800.000556
800.000556
800.000556
800.000556
800.000556
800.000556
800.000556
800.000556
800.000556
800.000556
800.000556
800.000556
800.000556
800.000556
800.000556
800.000556
800.000556
800.000556
800.000556
800.000556
800.000556
800.000556
800.000556
800.000556
800.000556
800.000556
800.000556
800.000556
800.000556
800.000556
800.000556
800.000556
800.000556
800.000556
800.000556
800.000556
800.000556
800.000556
800.000556
800.000556
800.000556
800.000556
800.000556
800.000556
800.000556
800.000556
800.000556
800.000556
800.000556
800.000556
800.000556
800.000556
800.000556
800.000556
800.000556
800.000556
800.000556
800.000556
800.000556
800.000556
800.000556
800.000556
800.000556
800.000556
800.000556
800.000556
800.000556
800.000556
800.000556
800.000556
800.000556
800.000556
800.000556
800.000556
800.000556
800.000556
800.000556
800.000556
800.000556
800.000556
800.000556
800.000556
800.000556
800.000556
800.000556
800.000556
800.000556
800.000556
800.000556
800.000556
800.000556
800.000556
800.000556
800.000556
800.000556
800.000556
800.000556
800.000556
800.000556
800.000556
800.000556
800.000556
800.000556
800.000556
800.000556
800.000556
800.000556
800.000556
800.000556
800.000556
800.000556
800.000556
800.000556
800.000556
800.000556
800.000556
800.000556
800.000556
800.000556
800.000556
800.000556
800.000556
800.000556
800.000556
800.000556
800.000556
800.000556
800.000556
800.000556
800.000556
800.000556
800.000556
800.000556
800.000556
800.000556
800.000556
800.000556
800.000556
800.000556
800.000556
800.000556
800.000556
800.000556
800.000556
800.000556
800.000556
800.000556
800.000556
800.000556
800.000556
800.000556
800.000556
800.000556
800.000556
800.000556
800.000556
800.000556
800.000556
800.000556
800.000556
800.000556
800.000556
800.000556
800.000556
800.000556
800.000556
800.000556
800.000556
800.000556
800.000556
800.000556
800.000556
800.000556
800.000556
800.000556
800.000556
800.000556
800.000556
800.000556
800.000556
800.000556
800.000556
800.000556
800.000556
800.000556
800.000556
800.000556
800.000556
800.000556
800.000556
800.000556
800.000556
800.000556
800.000556
800.000556
800.000556
800.000556
800.000556
800.000556
800.000556
800.000556
800.000556
800.000556
800.000556
800.000556
800.000556
800.000556
800.000556
800.000556
800.000556
800.000556
800.000556
800.000556
800.000556
800.000556
800.000556
800.000556
800.000556
800.000556
800.000556
800.000556
800.000556
800.000556
800.000556
800.000556
800.000556
800.000556
800.000556
800.000556
800.000556
800.000556
800.000556
800.000556
800.000556
800.000556
800.000556
800.000556
800.000556
800.000556
800.000556
800.000556
800.000556
800.000556
800.000556
800.000556
800.000556
800.000556
800.000556
800.000556
800.000556
800.000556
800.000556
800.000556
800.000556
800.000556
800.000556
800.000556
800.000556
800.000556
800.000556
800.000556
800.000556
800.000556
800.000556
800.000556
800.000556
800.000556
800.000556
800.000556
800.000556
800.000556
800.000556
800.000556
800.000556
800.000556
800.000556
800.000556
800.000556
800.000556
800.000556
800.000556
800.000556
800.000556
800.000556
800.000556
800.000556
800.000556
800.000556
800.000556
800.000556
800.000556
800.000556
800.000556
800.000556
800.000556
800.000556
800.000556
800.000556
800.000556
800.000556
800.000556
800.000556
800.000556
800.000556
800.000556
800.000556
800.000556
800.000556
800.000556
800.000556
800.000556
800.000556
800.000556
800.000556
800.000556
800.000556
800.000556
800.000556
800.000556
800.000556
800.000556
800.000556
800.000556
800.000556
800.000556
800.000556
800.000556
800.000556
800.000556
800.000556
800.000556
800.000556
800.000556
800.000556
800.000556
800.000556
800.000556
800.000556
800.000556
800.000556
800.000556
800.000556
800.000556
800.000556
800.000556
800.000556
800.000556
800.000556
800.000556
800.000556
800.000556
800.000556
800.000556
800.000556
800.000556
800.000556
800.000556
800.000556
800.000556
800.000556
800.000556
800.000556
800.000556
800.000556
800.000556
800.000556
800.000556
800.000556
800.000556
800.000556
800.000556
800.000556
800.000556
800.000556
800.000556
800.000556
800.000556
800.000556
800.000556
800.000556
800.000556
800.000556
800.000556
800.000556
800.000556
800.000556
800.000556
800.000556
800.000556
800.000556
800.000556
800.000556
800.000556
800.000556
800.000556
800.000556
800.000556
800.000556
800.000556
800.000556
800.000556
800.000556
800.000556
800.000556
800.000556
800.000556
800.000556
800.000556
800.000556
800.000556
800.000556
800.000556
800.000556
800.000556
800.000556
800.000556
800.000556
800.000556
800.000556
800.000556
800.000556
800.000556
800.000556
800.000556
800.000556
800.000556
800.000556
800.000556
800.000556
800.000556
800.000556
800.000556
800.000556
800.000556
800.000556
800.000556
800.000556
800.000556
800.000556
800.000556
800.000556
800.000556
800.000556
800.000556
800.000556
800.000556
800.000556
800.000556
800.000556
800.000556
800.000556
800.000556
800.000556
800.000556
800.000556
800.000556
800.000556
800.000556
800.000556
800.000556
800.000556
800.000556
800.000556
800.000556
800.000556
800.000556
800.000556
800.000556
800.000556
800.000556
800.000556
800.000556
800.000556
800.000556
800.000556
800.000556
800.000556
800.000556
800.000556
800.000556
800.000556
800.000556
800.000556
800.000556
800.000556
800.000556
800.000556
800.000556
800.000556
800.000556
800.000556
800.000556
800.000556
800.000556
800.000556
800.000556
800.000556
800.000556
800.000556
800.000556
800.000556
800.000556
800.000556
800.000556
800.000556
800.000556
800.000556
800.000556
800.000556
800.000556
800.000556
800.000556
800.000556
800.000556
800.000556
800.000556
800.000556
800.000556
800.000556
800.000556
800.000556
800.000556
800.000556
800.000556
800.000556
800.000556
800.000556
800.000556
800.000556
800.000556
800.000556
800.000556
800.000556
800.000556
800.000556
800.000556
800.000556
800.000556
800.000556
800.000556
800.000556
800.000556
800.000556
800.000556
800.000556
800.000556
800.000556
800.000556
800.000556
800.000556
800.000556
800.000556
800.000556
800.000556
800.000556
800.000556
800.000556
800.000556
800.000556
800.000556
800.000556
800.000556
800.000556
800.000556
800.000556
800.000556
800.000556
800.000556
800.000556
800.000556
800.000556
800.000556
800.000556
800.000556
800.000556
800.000556
800.000556
800.000556
800.000556
800.000556
800.000556
800.000556
800.000556
800.000556
800.000556
800.000556
800.000556
800.000556
800.000556
800.000556
800.000556
800.000556
800.000556
800.000556
800.000556
800.000556
800.000556
800.000556
800.000556
800.000556
800.000556
800.000556
800.000556
800.000556
800.000556
800.000556
800.000556
800.000556
800.000556
800.000556
800.000556
800.000556
800.000556
800.000556
800.000556
800.000556
800.000556
800.000556
800.000556
800.000556
800.000556
800.000556
800.000556
800.000556
800.000556
800.000556
800.000556
800.000556
800.000556
800.000556
800.000556
800.000556
800.000556
800.000556
800.000556
800.000556
800.000556
800.000556
800.000556
800.000556
800.000556
800.000556
800.000556
800.000556
800.000556
800.000556
800.000556
800.000556
800.000556
800.000556
800.000556
800.000556
800.000556
800.000556
800.000556
800.000556
800.000556
800.000556
800.000556
800.000556
800.000556
800.000556
800.000556
800.000556
800.000556
800.000556
800.000556
800.000556
800.000556
800.000556
800.000556
800.000556
800.000556
800.000556
800.000556
800.000556
800.000556
800.000556
800.000556
800.000556
800.000556
800.000556
800.000556
800.000556
800.000556
800.000556
800.000556
800.000556
800.000556
800.000556
800.000556
800.000556
800.000556
800.000556
800.000556
800.000556
800.000556
800.000556
800.000556
800.000556
800.000556
800.000556
800.000556
800.000556
800.000556
800.000556
800.000556
800.000556
800.000556
800.000556
800.000556
800.000556
800.000556
800.000556
800.000556
800.000556
800.000556
800.000556
800.000556
800.000556
800.000556
800.000556
800.000556
800.000556
800.000556
800.000556
800.000556
800.000556
800.000556
800.000556
800.000556
800.000556
800.000556
800.000556
800.000556
800.000556
800.000556
800.000556
800.000556
800.000556
800.000556
800.000556
800.000556
800.000556
800.000556
800.000556
800.000556
800.000556
800.000556
800.000556
800.000556
800.000556
800.000556
800.000556
800.000556
800.000556
800.000556
800.000556
800.000556
800.000556
800.000556
800.000556
800.000556
800.000556
800.000556
800.000556
800.000556
800.000556
800.000556
800.000556
800.000556
800.000556
800.000556
800.000556
800.000556
800.000556
800.000556
800.000556
800.000556
800.000556
800.000556
800.000556
800.000556
800.000556
800.000556
800.000556
800.000556
800.000556
800.000556
800.000556
800.000556
800.000556
800.000556
800.000556
800.000556
800.000556
800.000556
800.000556
800.000556
800.000556
800.000556
800.000556
800.000556
800.000556
800.000556
800.000556
800.000556
800.000556
800.000556
800.000556
800.000556
800.000556
800.000556
800.000556
800.000556
800.000556
800.000556
800.000556
800.000556
800.000556
800.000556
800.000556
800.000556
800.000556
800.000556
800.000556
800.000556
800.000556
800.000556
800.000556
800.000556
800.000556
800.000556
800.000556
800.000556
800.000556
800.000556
800.000556
800.000556
800.000556
800.000556
800.000556
800.000556
800.000556
800.000556
800.000556
800.000556
800.000556
800.000556
800.000556
800.000556
800.000556
800.000556
800.000556
800.000556
800.000556
800.000556
800.000556
800.000556
800.000556
800.000556
800.000556
800.000556
800.000556
800.000556
800.000556
800.000556
800.000556
800.000556
800.000556
800.000556
800.000556
800.000556
800.000556
800.000556
800.000556
800.000556
800.000556
800.000556
800.000556
800.000556
800.000556
800.000556
800.000556
800.000556
800.000556
800.000556
800.000556
800.000556
800.000556
800.000556
800.000556
800.000556
800.000556
800.000556
800.000556
800.000556
800.000556
800.000556
800.000556
800.000556
800.000556
800.000556
800.000556
800.000556
800.000556
800.000556
800.000556
800.000556
800.000556
800.000556
800.000556
800.000556
800.000556
800.000556
800.000556
800.000556
800.000556
800.000556
800.000556
800.000556
800.000556
800.000556
800.000556
800.000556
800.000556
800.000556
800.000556
800.000556
800.000556
800.000556
800.000556
800.000556
800.000556
800.000556
800.000556
800.000556
800.000556
800.000556
800.000556
800.000556
800.000556
800.000556
800.000556
800.000556
800.000556
800.000556
800.000556
800.000556
800.000556
800.000556
800.000556
800.000556
800.000556
800.000556
800.000556
800.000556
800.000556
800.000556
800.000556
800.000556
800.000556
800.000556
800.000556
800.000556
800.000556
800.000556
800.000556
800.000556
800.000556
800.000556
800.000556
800.000556
800.000556
800.000556
800.000556
800.000556
800.000556
800.000556
800.000556
800.000556
800.000556
800.000556
800.000556
800.000556
800.000556
800.000556
800.000556
800.000556
800.000556
800.000556
800.000556
800.000556
800.000556
800.000556
800.000556
800.000556
800.000556
800.000556
800.000556
800.000556
800.000556
800.000556
800.000556
800.000556
800.000556
800.000556
800.000556
800.000556
800.000556
800.000556
800.000556
800.000556
800.000556
800.000556
800.000556
800.000556
800.000556
800.000556
800.000556
800.000556
800.000556
800.000556
800.000556
800.000556
800.000556
800.000556
800.000556
800.000556
800.000556
800.000556
800.000556
800.000556
800.000556
800.000556
800.000556
800.000556
800.000556
800.000556
800.000556
800.000556
800.000556
800.000556
800.000556
800.000556
800.000556
800.000556
800.000556
800.000556
800.000556
800.000556
800.000556
800.000556
800.000556
800.000556
800.000556
800.000556
800.000556
800.000556
800.000556
800.000556
800.000556
800.000556
800.000556
800.000556
800.000556
800.000556
800.000556
800.000556
800.000556
800.000556
800.000556
800.000556
800.000556
800.000556
800.000556
800.000556
800.000556
800.000556
800.000556
800.000556
800.000556
800.000556
800.000556
800.000556
800.000556
800.000556
800.000556
800.000556
800.000556
800.000556
800.000556
800.000556
800.000556
800.000556
800.000556
800.000556
800.000556
800.000556
800.000556
800.000556
800.000556
800.000556
800.000556
800.000556
800.000556
800.000556
800.000556
800.000556
800.000556
800.000556
800.000556
800.000556
800.000556
800.000556
800.000556
800.000556
800.000556
800.000556
800.000556
800.000556
800.000556
800.000556
800.000556
800.000556
800.000556
800.000556
800.000556
800.000556
800.000556
800.000556
800.000556
800.000556
800.000556
800.000556
800.000556
800.000556
800.000556
800.000556
800.000556
800.000556
800.000556
800.000556
800.000556
800.000556
800.000556
800.000556
800.000556
800.000556
800.000556
800.000556
800.000556
800.000556
800.000556
800.000556
800.000556
800.000556
800.000556
800.000556
800.000556
800.000556
800.000556
800.000556
800.000556
800.000556
800.000556
800.000556
800.000556
800.000556
800.000556
800.000556
800.000556
800.000556
800.000556
800.000556
800.000556
800.000556
800.000556
800.000556
800.000556
800.000556
800.000556
800.000556
800.000556
800.000556
800.000556
800.000556
800.000556
800.000556
800.000556
800.000556
800.000556
800.000556
800.000556
800.000556
800.000556
800.000556
800.000556
800.000556
800.000556
800.000556
800.000556
800.000556
800.000556
800.000556
800.000556
800.000556
800.000556
800.000556
800.000556
800.000556
800.000556
800.000556
800.000556
800.000556
800.000556
800.000556
800.000556
800.000556
800.000556
800.000556
800.000556
800.000556
800.000556
800.000556
800.000556
800.000556
800.000556
800.000556
800.000556
800.000556
800.000556
800.000556
800.000556
800.000556
800.000556
800.000556
800.000556
800.000556
800.000556
800.000556
800.000556
800.000556
800.000556
800.000556
800.000556
800.000556
800.000556
800.000556
800.000556
800.000556
800.000556
800.000556
800.000556
800.000556
800.000556
800.000556
800.000556
800.000556
800.000556
800.000556
800.000556
800.000556
800.000556
800.000556
800.000556
800.000556
800.000556
800.000556
800.000556
800.000556
800.000556
800.000556
800.000556
800.000556
800.000556
800.000556
800.000556
800.000556
800.000556
800.000556
800.000556
800.000556
800.000556
800.000556
800.000556
800.000556
800.000556
800.000556
800.000556
800.000556
800.000556
800.000556
800.000556
800.000556
800.000556
800.000556
800.000556
800.000556
800.000556
800.000556
800.000556
800.000556
800.000556
800.000556
800.000556
800.000556
800.000556
800.000556
800.000556
800.000556
800.000556
800.000556
800.000556
800.000556
800.000556
800.000556
800.000556
800.000556
800.000556
800.000556
800.000556
800.000556
800.000556
800.000556
800.000556
800.000556
800.000556
800.000556
800.000556
800.000556
800.000556
800.000556
800.000556
800.000556
800.000556
800.000556
800.000556
800.000556
800.000556
800.000556
800.000556
800.000556
800.000556
800.000556
800.000556
800.000556
800.000556
800.000556
800.000556
800.000556
800.000556
800.000556
800.000556
800.000556
800.000556
800.000556
800.000556
800.000556
800.000556
800.000556
800.000556
800.000556
800.000556
800.000556
800.000556
800.000556
800.000556
800.000556
800.000556
800.000556
800.000556
800.000556
800.000556
800.000556
800.000556
800.000556
800.000556
800.000556
800.000556
800.000556
800.000556
800.000556
800.000556
800.000556
800.000556
800.000556
800.000556
800.000556
800.000556
800.000556
800.000556
800.000556
800.000556
800.000556
800.000556
800.000556
800.000556
800.000556
800.000556
800.000556
800.000556
800.000556
800.000556
800.000556
800.000556
800.000556
800.000556
800.000556
800.000556
800.000556
800.000556
800.000556
800.000556
800.000556
800.000556
800.000556
800.000556
800.000556
800.000556
800.000556
800.000556
800.000556
800.000556
800.000556
800.000556
800.000556
800.000556
800.000556
800.000556
800.000556
800.000556
800.000556
800.000556
800.000556
800.000556
800.000556
800.000556
800.000556
800.000556
800.000556
800.000556
800.000556
800.000556
800.000556
800.000556
800.000556
800.000556
800.000556
800.000556
800.000556
800.000556
800.000556
800.000556
800.000556
800.000556
800.000556
800.000556
800.000556
800.000556
800.000556
800.000556
800.000556
800.000556
800.000556
800.000556
800.000556
800.000556
800.000556
800.000556
800.000556
800.000556
800.000556
800.000556
800.000556
800.000556
800.000556
800.000556
800.000556
800.000556
800.000556
800.000556
800.000556
800.000556
800.000556
800.000556
800.000556
800.000556
800.000556
800.000556
800.000556
800.000556
800.000556
800.000556
800.000556
800.000556
800.000556
800.000556
800.000556
800.000556
800.000556
800.000556
800.000556
800.000556
800.000556
800.000556
800.000556
800.000556
800.000556
800.000556
800.000556
800.000556
800.000556
800.000556
800.000556
800.000556
800.000556
800.000556
800.000556
800.000556
800.000556
800.000556
800.000556
800.000556
800.000556
800.000556
800.000556
800.000556
800.000556
800.000556
800.000556
800.000556
800.000556
800.000556
800.000556
800.000556
800.000556
800.000556
800.000556
800.000556
800.000556
800.000556
800.000556
800.000556
800.000556
800.000556
800.000556
800.000556
800.000556
800.000556
800.000556
800.000556
800.000556
800.000556
800.000556
800.000556
800.000556
800.000556
800.000556
800.000556
800.000556
800.000556
800.000556
800.000556
800.000556
800.000556
800.000556
800.000556
800.000556
800.000556
800.000556
800.000556
800.000556
800.000556
800.000556
800.000556
800.000556
800.000556
800.000556
800.000556
800.000556
800.000556
800.000556
800.000556
800.000556
800.000556
800.000556
800.000556
800.000556
800.000556
800.000556
800.000556
800.000556
800.000556
800.000556
800.000556
800.000556
800.000556
800.000556
800.000556
800.000556
800.000556
800.000556
800.000556
800.000556
800.000556
800.000556
800.000556
800.000556
800.000556
800.000556
800.000556
800.000556
800.000556
800.000556
800.000556
800.000556
800.000556
800.000556
800.000556
800.000556
800.000556
800.000556
800.000556
800.000556
800.000556
800.000556
800.000556
800.000556
800.000556
800.000556
800.000556
800.000556
800.000556
800.000556
800.000556
800.000556
800.000556
800.000556
800.000556
800.000556
800.000556
800.000556
800.000556
800.000556
800.000556
800.000556
800.000556
800.000556
800.000556
800.000556
800.000556
800.000556
800.000556
800.000556
800.000556
800.000556
800.000556
800.000556
800.000556
800.000556
800.000556
800.000556
800.000556
800.000556
800.000556
800.000556
800.000556
800.000556
800.000556
800.000556
800.000556
800.000556
800.000556
800.000556
800.000556
800.000556
800.000556
800.000556
800.000556
800.000556
800.000556
800.000556
800.000556
800.000556
800.000556
800.000556
800.000556
800.000556
800.000556
800.000556
800.000556
800.000556
800.000556
800.000556
800.000556
800.000556
800.000556
800.000556
800.000556
800.000556
800.000556
800.000556
800.000556
800.000556
800.000556
800.000556
800.000556
800.000556
800.000556
800.000556
800.000556
800.000556
800.000556
800.000556
800.000556
800.000556
800.000556
800.000556
800.000556
800.000556
800.000556
800.000556
800.000556
800.000556
800.000556
800.000556
800.000556
800.000556
800.000556
800.000556
800.000556
800.000556
800.000556
800.000556
800.000556
800.000556
800.000556
800.000556
800.000556
800.000556
800.000556
800.000556
800.000556
800.000556
800.000556
800.000556
800.000556
800.000556
800.000556
800.000556
800.000556
800.000556
800.000556
800.000556
800.000556
800.000556
800.000556
800.000556
800.000556
800.000556
800.000556
800.000556
800.000556
800.000556
800.000556
800.000556
800.000556
800.000556
800.000556
800.000556
800.000556
800.000556
800.000556
800.000556
800.000556
800.000556
800.000556
800.000556
800.000556
800.000556
800.000556
800.000556
800.000556
800.000556
800.000556
800.000556
800.000556
800.000556
800.000556
800.000556
800.000556
800.000556
800.000556
800.000556
800.000556
800.000556
800.000556
800.000556
800.000556
800.000556
800.000556
800.000556
800.000556
800.000556
800.000556
800.000556
800.000556
800.000556
800.000556
800.000556
800.000556
800.000556
800.000556
800.000556
800.000556
800.000556
800.000556
800.000556
800.000556
800.000556
800.000556
800.000556
800.000556
800.000556
800.000556
800.000556
800.000556
800.000556
800.000556
800.000556
800.000556
800.000556
800.000556
800.000556
800.000556
800.000556
800.000556
800.000556
800.000556
800.000556
800.000556
800.000556
800.000556
800.000556
800.000556
800.000556
800.000556
800.000556
800.000556
800.000556
800.000556
800.000556
800.000556
800.000556
800.000556
800.000556
800.000556
800.000556
800.000556
800.000556
800.000556
800.000556
800.000556
800.000556
800.000556
800.000556
800.000556
800.000556
800.000556
800.000556
800.000556
800.000556
800.000556
800.000556
800.000556
800.000556
800.000556
800.000556
800.000556
800.000556
800.000556
800.000556
800.000556
800.000556
800.000556
800.000556
800.000556
800.000556
800.000556
800.000556
800.000556
800.000556
800.000556
800.000556
800.000556
800.000556
800.000556
800.000556
800.000556
800.000556
800.000556
800.000556
800.000556
800.000556
800.000556
800.000556
800.000556
800.000556
800.000556
800.000556
800.000556
800.000556
800.000556
800.000556
800.000556
800.000556
800.000556
800.000556
800.000556
800.000556
800.000556
800.000556
800.000556
800.000556
800.000556
800.000556
800.000556
800.000556
800.000556
800.000556
800.000556
800.000556
800.000556
800.000556
800.000556
800.000556
800.000556
800.000556
800.000556
800.000556
800.000556
800.000556
800.000556
800.000556
800.000556
800.000556
800.000556
800.000556
800.000556
800.000556
800.000556
800.000556
800.000556
800.000556
800.000556
800.000556
800.000556
800.000556
800.000556
800.000556
800.000556
800.000556
800.000556
800.000556
800.000556
800.000556
800.000556
800.000556
800.000556
800.000556
800.000556
800.000556
800.000556
800.000556
800.000556
800.000556
800.000556
800.000556
800.000556
800.000556
800.000556
800.000556
800.000556
800.000556
800.000556
800.000556
800.000556
800.000556
800.000556
800.000556
800.000556
800.000556
800.000556
800.000556
800.000556
800.000556
800.000556
800.000556
800.000556
800.000556
800.000556
800.000556
800.000556
800.000556
800.000556
800.000556
800.000556
800.000556
800.000556
800.000556
800.000556
800.000556
800.000556
800.000556
800.000556
800.000556
800.000556
800.000556
800.000556
800.000556
800.000556
800.000556
800.000556
800.000556
800.000556
800.000556
800.000556
800.000556
800.000556
800.000556
800.000556
800.000556
800.000556
800.000556
800.000556
800.000556
800.000556
800.000556
800.000556
800.000556
800.000556
800.000556
800.000556
800.000556
800.000556
800.000556
800.000556
800.000556
800.000556
800.000556
800.000556
800.000556
800.000556
800.000556
800.000556
800.000556
800.000556
800.000556
800.000556
800.000556
800.000556
800.000556
800.000556
800.000556
800.000556
800.000556
800.000556
800.000556
800.000556
800.000556
800.000556
800.000556
800.000556
800.000556
800.000556
800.000556
800.000556
800.000556
800.000556
800.000556
800.000556
800.000556
800.000556
800.000556
800.000556
800.000556
800.000556
800.000556
800.000556
800.000556
800.000556
800.000556
800.000556
800.000556
800.000556
800.000556
800.000556
800.000556
800.000556
800.000556
800.000556
800.000556
800.000556
800.000556
800.000556
800.000556
800.000556
800.000556
800.000556
800.000556
800.000556
800.000556
800.000556
800.000556
800.000556
800.000556
800.000556
800.000556
800.000556
800.000556
800.000556
800.000556
800.000556
800.000556
800.000556
800.000556
800.000556
800.000556
800.000556
800.000556
800.000556
800.000556
800.000556
800.000556
800.000556
800.000556
800.000556
800.000556
800.000556
800.000556
800.000556
800.000556
800.000556
800.000556
800.000556
800.000556
800.000556
800.000556
800.000556
800.000556
800.000556
800.000556
800.000556
800.000556
800.000556
800.000556
800.000556
800.000556
800.000556
800.000556
800.000556
800.000556
800.000556
800.000556
800.000556
800.000556
800.000556
800.000556
800.000556
800.000556
800.000556
800.000556
800.000556
800.000556
800.000556
800.000556
800.000556
800.000556
800.000556
800.000556
800.000556
800.000556
800.000556
800.000556
800.000556
800.000556
800.000556
800.000556
800.000556
800.000556
800.000556
800.000556
800.000556
800.000556
800.000556
800.000556
800.000556
800.000556
800.000556
800.000556
800.000556
800.000556
800.000556
800.000556
800.000556
800.000556
800.000556
800.000556
800.000556
800.000556
800.000556
800.000556
800.000556
800.000556
800.000556
800.000556
800.000556
800.000556
800.000556
800.000556
800.000556
800.000556
800.000556
800.000556
800.000556
800.000556
800.000556
800.000556
800.000556
800.000556
800.000556
800.000556
800.000556
800.000556
800.000556
800.000556
800.000556
800.000556
800.000556
800.000556
800.000556
800.000556
800.000556
800.000556
800.000556
800.000556
800.000556
800.000556
800.000556
800.000556
800.000556
800.000556
800.000556
800.000556
800.000556
800.000556
800.000556
800.000556
800.000556
800.000556
800.000556
800.000556
800.000556
800.000556
800.000556
800.000556
800.000556
800.000556
800.000556
800.000556
800.000556
800.000556
800.000556
800.000556
800.000556
800.000556
800.000556
800.000556
800.000556
800.000556
800.000556
800.000556
800.000556
800.000556
800.000556
800.000556
800.000556
800.000556
800.000556
800.000556
800.000556
800.000556
800.000556
800.000556
800.000556
800.000556
800.000556
800.000556
800.000556
800.000556
800.000556
800.000556
800.000556
800.000556
800.000556
800.000556
800.000556
800.000556
800.000556
800.000556
800.000556
800.000556
800.000556
800.000556
800.000556
800.000556
800.000556
800.000556
800.000556
800.000556
800.000556
800.000556
800.000556
800.000556
800.000556
800.000556
800.000556
800.000556
800.000556
800.000556
800.000556
800.000556
800.000556
800.000556
800.000556
800.000556
800.000556
800.000556
800.000556
800.000556
800.000556
800.000556
800.000556
800.000556
800.000556
800.000556
800.000556
800.000556
800.000556
800.000556
800.000556
800.000556
800.000556
800.000556
800.000556
800.000556
800.000556
800.000556
800.000556
800.000556
800.000556
800.000556
800.000556
800.000556
800.000556
800.000556
800.000556
800.000556
800.000556
800.000556
800.000556
800.000556
800.000556
800.000556
800.000556
800.000556
800.000556
800.000556
800.000556
800.000556
800.000556
800.000556
800.000556
800.000556
800.000556
800.000556
800.000556
800.000556
800.000556
800.000556
800.000556
800.000556
800.000556
800.000556
800.000556
800.000556
800.000556
800.000556
800.000556
800.000556
800.000556
800.000556
800.000556
800.000556
800.000556
800.000556
800.000556
800.000556
800.000556
800.000556
800.000556
800.000556
800.000556
800.000556
800.000556
800.000556
800.000556
800.000556
800.000556
800.000556
800.000556
800.000556
800.000556
800.000556
800.000556
800.000556
800.000556
800.000556
800.000556
800.000556
800.000556
800.000556
800.000556
800.000556
800.000556
800.000556
800.000556
800.000556
800.000556
800.000556
800.000556
800.000556
800.000556
800.000556
800.000556
800.000556
800.000556
800.000556
800.000556
800.000556
800.000556
800.000556
800.000556
800.000556
800.000556
800.000556
800.000556
800.000556
800.000556
800.000556
800.000556
800.000556
800.000556
800.000556
800.000556
800.000556
800.000556
800.000556
800.000556
800.000556
800.000556
800.000556
800.000556
800.000556
800.000556
800.000556
800.000556
800.000556
800.000556
800.000556
800.000556
800.000556
800.000556
800.000556
800.000556
800.000556
800.000556
800.000556
800.000556
800.000556
800.000556
800.000556
800.000556
800.000556
800.000556
800.000556
800.000556
800.000556
800.000556
800.000556
800.000556
800.000556
800.000556
800.000556
800.000556
800.000556
800.000556
800.000556
800.000556
800.000556
800.000556
800.000556
800.000556
800.000556
800.000556
800.000556
800.000556
800.000556
800.000556
800.000556
800.000556
800.000556
800.000556
800.000556
800.000556
800.000556
800.000556
800.000556
800.000556
800.000556
800.000556
800.000556
800.000556
800.000556
800.000556
800.000556
800.000556
800.000556
800.000556
800.000556
800.000556
800.000556
800.000556
800.000556
800.000556
800.000556
800.000556
800.000556
800.000556
800.000556
800.000556
800.000556
800.000556
800.000556
800.000556
800.000556
800.000556
800.000556
800.000556
800.000556
800.000556
800.000556
800.000556
800.000556
800.000556
800.000556
800.000556
800.000556
800.000556
800.000556
800.000556
800.000556
800.000556
800.000556
800.000556
800.000556
800.000556
800.000556
800.000556
800.000556
800.000556
800.000556
800.000556
800.000556
800.000556
800.000556
800.000556
800.000556
800.000556
800.000556
800.000556
800.000556
800.000556
800.000556
800.000556
800.000556
800.000556
800.000556
800.000556
800.000556
800.000556
800.000556
800.000556
800.000556
800.000556
800.000556
800.000556
800.000556
800.000556
800.000556
800.000556
800.000556
800.000556
800.000556
800.000556
800.000556
800.000556
800.000556
800.000556
800.000556
800.000556
800.000556
800.000556
800.000556
800.000556
800.000556
800.000556
800.000556
800.000556
800.000556
800.000556
800.000556
800.000556
800.000556
800.000556
800.000556
800.000556
800.000556
800.000556
800.000556
800.000556
800.000556
800.000556
800.000556
800.000556
800.000556
800.000556
800.000556
800.000556
800.000556
800.000556
800.000556
800.000556
800.000556
800.000556
800.000556
800.000556
800.000556
800.000556
800.000556
800.000556
800.000556
800.000556
800.000556
800.000556
800.000556
800.000556
800.000556
800.000556
800.000556
800.000556
800.000556
800.000556
800.000556
800.000556
800.000556
800.000556
800.000556
800.000556
800.000556
800.000556
800.000556
800.000556
800.000556
800.000556
800.000556
800.000556
800.000556
800.000556
800.000556
800.000556
800.000556
800.000556
800.000556
800.000556
800.000556
800.000556
800.000556
800.000556
800.000556
800.000556
800.000556
800.000556
800.000556
800.000556
800.000556
800.000556
800.000556
800.000556
800.000556
800.000556
800.000556
800.000556
800.000556
800.000556
800.000556
800.000556
800.000556
800.000556
800.000556
800.000556
800.000556
800.000556
800.000556
800.000556
800.000556
800.000556
800.000556
800.000556
800.000556
800.000556
800.000556
800.000556
800.000556
800.000556
800.000556
800.000556
800.000556
800.000556
800.000556
800.000556
800.000556
800.000556
800.000556
800.000556
800.000556
800.000556
800.000556
800.000556
800.000556
800.000556
800.000556
800.000556
800.000556
800.000556
800.000556
800.000556
800.000556
800.000556
800.000556
800.000556
800.000556
800.000556
800.000556
800.000556
800.000556
800.000556
800.000556
800.000556
800.000556
800.000556
800.000556
800.000556
800.000556
800.000556
800.000556
800.000556
800.000556
800.000556
800.000556
800.000556
800.000556
800.000556
800.000556
800.000556
800.000556
800.000556
800.000556
800.000556
800.000556
800.000556
800.000556
800.000556
800.000556
800.000556
800.000556
800.000556
800.000556
800.000556
800.000556
800.000556
800.000556
800.000556
800.000556
800.000556
800.000556
800.000556
800.000556
800.000556
800.000556
800.000556
800.000556
800.000556
800.000556
800.000556
800.000556
800.000556
800.000556
800.000556
800.000556
800.000556
800.000556
800.000556
800.000556
800.000556
800.000556
800.000556
800.000556
800.000556
800.000556
800.000556
800.000556
800.000556
800.000556
800.000556
800.000556
800.000556
800.000556
800.000556
800.000556
800.000556
800.000556
800.000556
800.000556
800.000556
800.000556
800.000556
800.000556
800.000556
800.000556
800.000556
800.000556
800.000556
800.000556
800.000556
800.000556
800.000556
800.000556
800.000556
800.000556
800.000556
800.000556
800.000556
800.000556
800.000556
800.000556
800.000556
800.000556
800.000556
800.000556
800.000556
800.000556
800.000556
800.000556
800.000556
800.000556
800.000556
800.000556
800.000556
800.000556
800.000556
800.000556
800.000556
800.000556
800.000556
800.000556
800.000556
800.000556
800.000556
800.000556
800.000556
800.000556
800.000556
800.000556
800.000556
800.000556
800.000556
800.000556
800.000556
800.000556
800.000556
800.000556
800.000556
800.000556
800.000556
800.000556
800.000556
800.000556
800.000556
800.000556
800.000556
800.000556
800.000556
800.000556
800.000556
800.000556
800.000556
800.000556
800.000556
800.000556
800.000556
800.000556
800.000556
800.000556
800.000556
800.000556
800.000556
800.000556
800.000556
800.000556
800.000556
800.000556
800.000556
800.000556
800.000556
800.000556
800.000556
800.000556
800.000556
800.000556
800.000556
800.000556
800.000556
800.000556
800.000556
800.000556
800.000556
800.000556
800.000556
800.000556
800.000556
800.000556
800.000556
800.000556
800.000556
800.000556
800.000556
800.000556
800.000556
800.000556
800.000556
800.000556
800.000556
800.000556
800.000556
800.000556
800.000556
800.000556
800.000556
800.000556
800.000556
800.000556
800.000556
800.000556
800.000556
800.000556
800.000556
800.000556
800.000556
800.000556
800.000556
800.000556
800.000556
800.000556
800.000556
800.000556
800.000556
800.000556
800.000556
800.000556
800.000556
800.000556
800.000556
800.000556
800.000556
800.000556
800.000556
800.000556
800.000556
800.000556
800.000556
800.000556
800.000556
800.000556
800.000556
800.000556
800.000556
800.000556
800.000556
800.000556
800.000556
800.000556
800.000556
800.000556
800.000556
800.000556
800.000556
800.000556
800.000556
800.000556
800.000556
800.000556
800.000556
800.000556
800.000556
800.000556
800.000556
800.000556
800.000556
800.000556
800.000556
800.000556
800.000556
800.000556
800.000556
800.000556
800.000556
800.000556
800.000556
800.000556
800.000556
800.000556
800.000556
800.000556
800.000556
800.000556
800.000556
800.000556
800.000556
800.000556
800.000556
800.000556
800.000556
800.000556
800.000556
800.000556
800.000556
800.000556
800.000556
800.000556
800.000556
800.000556
800.000556
800.000556
800.000556
800.000556
800.000556
800.000556
800.000556
800.000556
800.000556
800.000556
800.000556
800.000556
800.000556
800.000556
800.000556
800.000556
800.000556
800.000556
800.000556
800.000556
800.000556
800.000556
800.000556
800.000556
800.000556
800.000556
800.000556
800.000556
800.000556
800.000556
800.000556
800.000556
800.000556
800.000556
800.000556
800.000556
800.000556
800.000556
800.000556
800.000556
800.000556
800.000556
800.000556
800.000556
800.000556
800.000556
800.000556
800.000556
800.000556
800.000556
800.000556
800.000556
800.000556
800.000556
800.000556
800.000556
800.000556
800.000556
800.000556
800.000556
800.000556
800.000556
800.000556
800.000556
800.000556
800.000556
800.000556
800.000556
800.000556
800.000556
800.000556
800.000556
800.000556
800.000556
800.000556
800.000556
800.000556
800.000556
800.000556
800.000556
800.000556
800.000556
800.000556
800.000556
800.000556
800.000556
800.000556
800.000556
800.000556
800.000556
800.000556
800.000556
800.000556
800.000556
800.000556
800.000556
800.000556
800.000556
800.000556
800.000556
800.000556
800.000556
800.000556
800.000556
800.000556
800.000556
800.000556
800.000556
800.000556
800.000556
800.000556
800.000556
800.000556
800.000556
800.000556
800.000556
800.000556
800.000556
800.000556
800.000556
800.000556
800.000556
800.000556
800.000556
800.000556
800.000556
800.000556
800.000556
800.000556
800.000556
800.000556
800.000556
800.000556
800.000556
800.000556
800.000556
800.000556
800.000556
800.000556
800.000556
800.000556
800.000556
800.000556
800.000556
800.000556
800.000556
800.000556
800.000556
800.000556
800.000556
800.000556
800.000556
800.000556
800.000556
800.000556
800.000556
800.000556
800.000556
800.000556
800.000556
800.000556
800.000556
800.000556
800.000556
800.000556
800.000556
800.000556
800.000556
800.000556
800.000556
800.000556
800.000556
800.000556
800.000556
800.000556
800.000556
800.000556
800.000556
800.000556
800.000556
800.000556
800.000556
800.000556
800.000556
800.000556
800.000556
800.000556
800.000556
800.000556
800.000556
800.000556
800.000556
800.000556
800.000556
800.000556
800.000556
800.000556
800.000556
800.000556
800.000556
800.000556
800.000556
800.000556
800.000556
800.000556
800.000556
800.000556
800.000556
800.000556
800.000556
800.000556
800.000556
800.000556
800.000556
800.000556
800.000556
800.000556
800.000556
800.000556
800.000556
800.000556
800.000556
800.000556
800.000556
800.000556
800.000556
800.000556
800.000556
800.000556
800.000556
800.000556
800.000556
800.000556
800.000556
800.000556
800.000556
800.000556
800.000556
800.000556
800.000556
800.000556
800.000556
800.000556
800.000556
800.000556
800.000556
800.000556
800.000556
800.000556
800.000556
800.000556
800.000556
800.000556
800.000556
800.000556
800.000556
800.000556
800.000556
800.000556
800.000556
800.000556
800.000556
800.000556
800.000556
800.000556
800.000556
800.000556
800.000556
800.000556
800.000556
800.000556
800.000556
800.000556
800.000556
800.000556
800.000556
800.000556
800.000556
800.000556
800.000556
800.000556
800.000556
800.000556
800.000556
800.000556
800.000556
800.000556
800.000556
800.000556
800.000556
800.000556
800.000556
800.000556
800.000556
800.000556
800.000556
800.000556
800.000556
800.000556
800.000556
800.000556
800.000556
800.000556
800.000556
800.000556
800.000556
800.000556
800.000556
800.000556
800.000556
800.000556
800.000556
800.000556
800.000556
800.000556
800.000556
800.000556
800.000556
800.000556
800.000556
800.000556
800.000556
800.000556
800.000556
800.000556
800.000556
800.000556
800.000556
800.000556
800.000556
800.000556
800.000556
800.000556
800.000556
800.000556
800.000556
800.000556
800.000556
800.000556
800.000556
800.000556
800.000556
800.000556
800.000556
800.000556
800.000556
800.000556
800.000556
800.000556
800.000556
800.000556
800.000556
800.000556
800.000556
800.000556
800.000556
800.000556
800.000556
800.000556
800.000556
800.000556
800.000556
800.000556
800.000556
800.000556
800.000556
800.000556
800.000556
800.000556
800.000556
800.000556
800.000556
800.000556
800.000556
800.000556
800.000556
800.000556
800.000556
800.000556
800.000556
800.000556
800.000556
800.000556
800.000556
800.000556
800.000556
800.000556
800.000556
800.000556
800.000556
800.000556
800.000556
800.000556
800.000556
800.000556
800.000556
800.000556
800.000556
800.000556
800.000556
800.000556
800.000556
800.000556
800.000556
800.000556
800.000556
800.000556
800.000556
800.000556
800.000556
800.000556
800.000556
800.000556
800.000556
800.000556
800.000556
800.000556
800.000556
800.000556
800.000556
800.000556
800.000556
800.000556
800.000556
800.000556
800.000556
800.000556
800.000556
800.000556
800.000556
800.000556
800.000556
800.000556
800.000556
800.000556
800.000556
800.000556
800.000556
800.000556
800.000556
800.000556
800.000556
800.000556
800.000556
800.000556
800.000556
800.000556
800.000556
800.000556
800.000556
800.000556
800.000556
800.000556
800.000556
800.000556
800.000556
800.000556
800.000556
800.000556
800.000556
800.000556
800.000556
800.000556
800.000556
800.000556
800.000556
800.000556
800.000556
800.000556
800.000556
800.000556
800.000556
800.000556
800.000556
800.000556
800.000556
800.000556
800.000556
800.000556
800.000556
800.000556
800.000556
800.000556
800.000556
800.000556
800.000556
800.000556
800.000556
800.000556
800.000556
800.000556
800.000556
800.000556
800.000556
800.000556
800.000556
800.000556
800.000556
800.000556
800.000556
800.000556
800.000556
800.000556
800.000556
800.000556
800.000556
800.000556
800.000556
800.000556
800.000556
800.000556
800.000556
800.000556
800.000556
800.000556
800.000556
800.000556
800.000556
800.000556
800.000556
800.000556
800.000556
800.000556
800.000556
800.000556
800.000556
800.000556
800.000556
800.000556
800.000556
800.000556
800.000556
800.000556
800.000556
800.000556
800.000556
800.000556
800.000556
800.000556
800.000556
800.000556
800.000556
800.000556
800.000556
800.000556
800.000556
800.000556
800.000556
800.000556
800.000556
800.000556
800.000556
800.000556
800.000556
800.000556
800.000556
800.000556
800.000556
800.000556
800.000556
800.000556
800.000556
800.000556
800.000556
800.000556
800.000556
800.000556
800.000556
800.000556
800.000556
800.000556
800.000556
800.000556
800.000556
800.000556
800.000556
800.000556
800.000556
800.000556
800.000556
800.000556
800.000556
800.000556
800.000556
800.000556
800.000556
800.000556
800.000556
800.000556
800.000556
800.000556
800.000556
800.000556
800.000556
800.000556
800.000556
800.000556
800.000556
800.000556
800.000556
800.000556
800.000556
800.000556
800.000556
800.000556
800.000556
800.000556
800.000556
800.000556
800.000556
800.000556
800.000556
800.000556
800.000556
800.000556
800.000556
800.000556
800.000556
800.000556
800.000556
800.000556
800.000556
800.000556
800.000556
800.000556
800.000556
800.000556
800.000556
800.000556
800.000556
800.000556
800.000556
800.000556
800.000556
800.000556
800.000556
800.000556
800.000556
800.000556
800.000556
800.000556
800.000556
800.000556
800.000556
800.000556
800.000556
800.000556
800.000556
800.000556
800.000556
800.000556
800.000556
800.000556
800.000556
800.000556
800.000556
800.000556
800.000556
800.000556
800.000556
800.000556
800.000556
800.000556
800.000556
800.000556
800.000556
800.000556
800.000556
800.000556
800.000556
800.000556
800.000556
800.000556
800.000556
800.000556
800.000556
800.000556
800.000556
800.000556
800.000556
800.000556
800.000556
800.000556
800.000556
800.000556
800.000556
800.000556
800.000556
800.000556
800.000556
800.000556
800.000556
800.000556
800.000556
800.000556
800.000556
800.000556
800.000556
800.000556
800.000556
800.000556
800.000556
800.000556
800.000556
800.000556
800.000556
800.000556
800.000556
800.000556
800.000556
800.000556
800.000556
800.000556
800.000556
800.000556
800.000556
800.000556
800.000556
800.000556
800.000556
800.000556
800.000556
800.000556
800.000556
800.000556
800.000556
800.000556
800.000556
800.000556
800.000556
800.000556
800.000556
800.000556
800.000556
800.000556
800.000556
800.000556
800.000556
800.000556
800.000556
800.000556
800.000556
800.000556
800.000556
800.000556
800.000556
800.000556
800.000556
800.000556
800.000556
800.000556
800.000556
800.000556
800.000556
800.000556
800.000556
800.000556
800.000556
800.000556
800.000556
800.000556
800.000556
800.000556
800.000556
800.000556
800.000556
800.000556
800.000556
800.000556
800.000556
800.000556
800.000556
800.000556
800.000556
800.000556
800.000556
800.000556
800.000556
800.000556
800.000556
800.000556
800.000556
800.000556
800.000556
800.000556
800.000556
800.000556
800.000556
800.000556
800.000556
800.000556
800.000556
800.000556
800.000556
800.000556
800.000556
800.000556
800.000556
800.000556
800.000556
800.000556
800.000556
800.000556
800.000556
800.000556
800.000556
800.000556
800.000556
800.000556
800.000556
800.000556
800.000556
800.000556
800.000556
800.000556
800.000556
800.000556
800.000556
800.000556
800.000556
800.000556
800.000556
800.000556
800.000556
800.000556
800.000556
800.000556
800.000556
800.000556
800.000556
800.000556
800.000556
800.000556
800.000556
800.000556
800.000556
800.000556
800.000556
800.000556
800.000556
800.000556
800.000556
800.000556
800.000556
800.000556
800.000556
800.000556
800.000556
800.000556
800.000556
800.000556
800.000556
800.000556
800.000556
800.000556
800.000556
800.000556
800.000556
800.000556
800.000556
800.000556
800.000556
800.000556
800.000556
800.000556
800.000556
800.000556
800.000556
800.000556
800.000556
800.000556
800.000556
800.000556
800.000556
800.000556
800.000556
800.000556
800.000556
800.000556
800.000556
800.000556
800.000556
800.000556
800.000556
800.000556
800.000556
800.000556
800.000556
800.000556
800.000556
800.000556
800.000556
800.000556
800.000556
800.000556
800.000556
800.000556
800.000556
800.000556
800.000556
800.000556
800.000556
800.000556
800.000556
800.000556
800.000556
800.000556
800.000556
800.000556
800.000556
800.000556
800.000556
800.000556
800.000556
800.000556
800.000556
800.000556
800.000556
800.000556
800.000556
800.000556
800.000556
800.000556
800.000556
800.000556
800.000556
800.000556
800.000556
800.000556
800.000556
800.000556
800.000556
800.000556
800.000556
800.000556
800.000556
800.000556
800.000556
800.000556
800.000556
800.000556
800.000556
800.000556
800.000556
800.000556
800.000556
800.000556
800.000556
800.000556
800.000556
800.000556
800.000556
800.000556
800.000556
800.000556
800.000556
800.000556
800.000556
800.000556
800.000556
800.000556
800.000556
800.000556
800.000556
800.000556
800.000556
800.000556
800.000556
800.000556
800.000556
800.000556
800.000556
800.000556
800.000556
800.000556
800.000556
800.000556
800.000556
800.000556
800.000556
800.000556
800.000556
800.000556
800.000556
800.000556
800.000556
800.000556
800.000556
800.000556
800.000556
800.000556
800.000556
800.000556
800.000556
800.000556
800.000556
800.000556
800.000556
800.000556
800.000556
800.000556
800.000556
800.000556
800.000556
800.000556
800.000556
800.000556
800.000556
800.000556
800.000556
800.000556
800.000556
800.000556
800.000556
800.000556
800.000556
800.000556
800.000556
800.000556
800.000556
800.000556
800.000556
800.000556
800.000556
800.000556
800.000556
800.000556
800.000556
800.000556
800.000556
800.000556
800.000556
800.000556
800.000556
800.000556
800.000556
800.000556
800.000556
800.000556
800.000556
800.000556
800.000556
800.000556
800.000556
800.000556
800.000556
800.000556
800.000556
800.000556
800.000556
800.000556
800.000556
800.000556
800.000556
800.000556
800.000556
800.000556
800.000556
800.000556
800.000556
800.000556
800.000556
800.000556
800.000556
800.000556
800.000556
800.000556
800.000556
800.000556
800.000556
800.000556
800.000556
800.000556
800.000556
800.000556
800.000556
800.000556
800.000556
800.000556
800.000556
800.000556
800.000556
800.000556
800.000556
800.000556
800.000556
800.000556
800.000556
800.000556
800.000556
800.000556
800.000556
800.000556
800.000556
800.000556
800.000556
800.000556
800.000556
800.000556
800.000556
800.000556
800.000556
800.000556
800.000556
800.000556
800.000556
800.000556
800.000556
800.000556
800.000556
800.000556
800.000556
800.000556
800.000556
800.000556
800.000556
800.000556
800.000556
800.000556
800.000556
800.000556
800.000556
800.000556
800.000556
800.000556
800.000556
800.000556
800.000556
800.000556
800.000556
800.000556
800.000556
800.000556
800.000556
800.000556
800.000556
800.000556
800.000556
800.000556
800.000556
800.000556
800.000556
800.000556
800.000556
800.000556
800.000556
800.000556
800.000556
800.000556
800.000556
800.000556
800.000556
800.000556
800.000556
800.000556
800.000556
800.000556
800.000556
800.000556
800.000556
800.000556
800.000556
800.000556
800.000556
800.000556
800.000556
800.000556
800.000556
800.000556
800.000556
800.000556
800.000556
800.000556
800.000556
800.000556
800.000556
800.000556
800.000556
800.000556
800.000556
800.000556
800.000556
800.000556
800.000556
800.000556
800.000556
800.000556
800.000556
800.000556
800.000556
800.000556
800.000556
800.000556
800.000556
800.000556
800.000556
800.000556
800.000556
800.000556
800.000556
800.000556
800.000556
800.000556
800.000556
800.000556
800.000556
800.000556
800.000556
800.000556
800.000556
800.000556
800.000556
800.000556
800.000556
800.000556
800.000556
800.000556
800.000556
800.000556
800.000556
800.000556
800.000556
800.000556
800.000556
800.000556
800.000556
800.000556
800.000556
800.000556
800.000556
800.000556
800.000556
800.000556
800.000556
800.000556
800.000556
800.000556
800.000556
800.000556
800.000556
800.000556
800.000556
800.000556
800.000556
800.000556
800.000556
800.000556
800.000556
800.000556
800.000556
800.000556
800.000556
800.000556
800.000556
800.000556
800.000556
800.000556
800.000556
800.000556
800.000556
800.000556
800.000556
800.000556
800.000556
800.000556
800.000556
800.000556
800.000556
800.000556
800.000556
800.000556
800.000556
800.000556
800.000556
800.000556
800.000556
800.000556
800.000556
800.000556
800.000556
800.000556
800.000556
800.000556
800.000556
800.000556
800.000556
800.000556
800.000556
800.000556
800.000556
800.000556
800.000556
800.000556
800.000556
800.000556
800.000556
800.000556
800.000556
800.000556
800.000556
800.000556
800.000556
800.000556
800.000556
800.000556
800.000556
800.000556
800.000556
800.000556
800.000556
800.000556
800.000556
800.000556
800.000556
800.000556
800.000556
800.000556
800.000556
800.000556
800.000556
800.000556
800.000556
800.000556
800.000556
800.000556
800.000556
800.000556
800.000556
800.000556
800.000556
800.000556
800.000556
800.000556
800.000556
800.000556
800.000556
800.000556
800.000556
800.000556
800.000556
800.000556
800.000556
800.000556
800.000556
800.000556
800.000556
800.000556
800.000556
800.000556
800.000556
800.000556
800.000556
800.000556
800.000556
800.000556
800.000556
800.000556
800.000556
800.000556
800.000556
800.000556
800.000556
800.000556
800.000556
800.000556
800.000556
800.000556
800.000556
800.000556
800.000556
800.000556
800.000556
800.000556
800.000556
800.000556
800.000556
800.000556
800.000556
800.000556
800.000556
800.000556
800.000556
800.000556
800.000556
800.000556
800.000556
800.000556
800.000556
800.000556
800.000556
800.000556
800.000556
800.000556
800.000556
800.000556
800.000556
800.000556
800.000556
800.000556
800.000556
800.000556
800.000556
800.000556
800.000556
800.000556
800.000556
800.000556
800.000556
800.000556
800.000556
800.000556
800.000556
800.000556
800.000556
800.000556
800.000556
800.000556
800.000556
800.000556
800.000556
800.000556
800.000556
800.000556
800.000556
800.000556
800.000556
800.000556
800.000556
800.000556
800.000556
800.000556
800.000556
800.000556
800.000556
800.000556
800.000556
800.000556
800.000556
800.000556
800.000556
800.000556
800.000556
800.000556
800.000556
800.000556
800.000556
800.000556
800.000556
800.000556
800.000556
800.000556
800.000556
800.000556
800.000556
800.000556
800.000556
800.000556
800.000556
800.000556
800.000556
800.000556
800.000556
800.000556
800.000556
800.000556
800.000556
800.000556
800.000556
800.000556
800.000556
800.000556
800.000556
800.000556
800.000556
800.000556
800.000556
800.000556
800.000556
800.000556
800.000556
800.000556
800.000556
800.000556
800.000556
800.000556
800.000556
800.000556
800.000556
800.000556
800.000556
800.000556
800.000556
800.000556
800.000556
800.000556
800.000556
800.000556
800.000556
800.000556
800.000556
800.000556
800.000556
800.000556
800.000556
800.000556
800.000556
800.000556
800.000556
800.000556
800.000556
800.000556
800.000556
800.000556
800.000556
800.000556
800.000556
800.000556
800.000556
800.000556
800.000556
800.000556
800.000556
800.000556
800.000556
800.000556
800.000556
800.000556
800.000556
800.000556
800.000556
800.000556
800.000556
800.000556
800.000556
800.000556
800.000556
800.000556
800.000556
800.000556
800.000556
800.000556
800.000556
800.000556
800.000556
800.000556
800.000556
800.000556
800.000556
800.000556
800.000556
800.000556
800.000556
800.000556
800.000556
800.000556
800.000556
800.000556
800.000556
800.000556
800.000556
800.000556
800.000556
800.000556
800.000556
800.000556
800.000556
800.000556
800.000556
800.000556
800.000556
800.000556
800.000556
800.000556
800.000556
800.000556
800.000556
800.000556
800.000556
800.000556
800.000556
800.000556
800.000556
800.000556
800.000556
800.000556
800.000556
800.000556
800.000556
800.000556
800.000556
800.000556
800.000556
800.000556
800.000556
800.000556
800.000556
800.000556
800.000556
800.000556
800.000556
800.000556
800.000556
800.000556
800.000556
800.000556
800.000556
800.000556
800.000556
800.000556
800.000556
800.000556
800.000556
800.000556
800.000556
800.000556
800.000556
800.000556
800.000556
800.000556
800.000556
800.000556
800.000556
800.000556
800.000556
800.000556
800.000556
800.000556
800.000556
800.000556
800.000556
800.000556
800.000556
800.000556
800.000556
800.000556
800.000556
800.000556
800.000556
800.000556
800.000556
800.000556
800.000556
800.000556
800.000556
800.000556
800.000556
800.000556
800.000556
800.000556
800.000556
800.000556
800.000556
800.000556
800.000556
800.000556
800.000556
800.000556
800.000556
800.000556
800.000556
800.000556
800.000556
800.000556
800.000556
800.000556
800.000556
800.000556
800.000556
800.000556
800.000556
800.000556
800.000556
800.000556
800.000556
800.000556
800.000556
800.000556
800.000556
800.000556
800.000556
800.000556
800.000556
800.000556
800.000556
800.000556
800.000556
800.000556
800.000556
800.000556
800.000556
800.000556
800.000556
800.000556
800.000556
800.000556
800.000556
800.000556
800.000556
800.000556
800.000556
800.000556
800.000556
800.000556
800.000556
800.000556
800.000556
800.000556
800.000556
800.000556
800.000556
800.000556
800.000556
800.000556
800.000556
800.000556
800.000556
800.000556
800.000556
800.000556
800.000556
800.000556
800.000556
800.000556
800.000556
800.000556
800.000556
800.000556
800.000556
800.000556
800.000556
800.000556
800.000556
800.000556
800.000556
800.000556
800.000556
800.000556
800.000556
800.000556
800.000556
800.000556
800.000556
800.000556
800.000556
800.000556
800.000556
800.000556
800.000556
800.000556
800.000556
800.000556
800.000556
800.000556
800.000556
800.000556
800.000556
800.000556
800.000556
800.000556
800.000556
800.000556
800.000556
800.000556
800.000556
800.000556
800.000556
800.000556
800.000556
800.000556
800.000556
800.000556
800.000556
800.000556
800.000556
800.000556
800.000556
800.000556
800.000556
800.000556
800.000556
800.000556
800.000556
800.000556
800.000556
800.000556
800.000556
800.000556
800.000556
800.000556
800.000556
800.000556
800.000556
800.000556
800.000556
800.000556
800.000556
800.000556
800.000556
800.000556
800.000556
800.000556
800.000556
800.000556
800.000556
800.000556
800.000556
800.000556
800.000556
800.000556
800.000556
800.000556
800.000556
800.000556
800.000556
800.000556
800.000556
800.000556
800.000556
800.000556
800.000556
800.000556
800.000556
800.000556
800.000556
800.000556
800.000556
800.000556
800.000556
800.000556
800.000556
800.000556
800.000556
800.000556
800.000556
800.000556
800.000556
800.000556
800.000556
800.000556
800.000556
800.000556
800.000556
800.000556
800.000556
800.000556
800.000556
800.000556
800.000556
800.000556
800.000556
800.000556
800.000556
800.000556
800.000556
800.000556
800.000556
800.000556
800.000556
800.000556
800.000556
800.000556
800.000556
800.000556
800.000556
800.000556
800.000556
800.000556
800.000556
800.000556
800.000556
800.000556
800.000556
800.000556
800.000556
800.000556
800.000556
800.000556
800.000556
800.000556
800.000556
800.000556
800.000556
800.000556
800.000556
800.000556
800.000556
800.000556
800.000556
800.000556
800.000556
800.000556
800.000556
800.000556
800.000556
800.000556
800.000556
800.000556
800.000556
800.000556
800.000556
800.000556
800.000556
800.000556
800.000556
800.000556
800.000556
800.000556
800.000556
800.000556
800.000556
800.000556
800.000556
800.000556
800.000556
800.000556
800.000556
800.000556
800.000556
800.000556
800.000556
800.000556
800.000556
800.000556
800.000556
800.000556
800.000556
800.000556
800.000556
800.000556
800.000556
800.000556
800.000556
800.000556
800.000556
800.000556
800.000556
800.000556
800.000556
800.000556
800.000556
800.000556
800.000556
800.000556
800.000556
800.000556
800.000556
800.000556
800.000556
800.000556
800.000556
800.000556
800.000556
800.000556
800.000556
800.000556
800.000556
800.000556
800.000556
800.000556
800.000556
800.000556
800.000556
800.000556
800.000556
800.000556
800.000556
800.000556
800.000556
800.000556
800.000556
800.000556
800.000556
800.000556
800.000556
800.000556
800.000556
800.000556
800.000556
800.000556
800.000556
800.000556
800.000556
800.000556
800.000556
800.000556
800.000556
800.000556
800.000556
800.000556
800.000556
800.000556
800.000556
800.000556
800.000556
800.000556
800.000556
800.000556
800.000556
800.000556
800.000556
800.000556
800.000556
800.000556
800.000556
800.000556
800.000556
800.000556
800.000556
800.000556
800.000556
800.000556
800.000556
800.000556
800.000556
800.000556
800.000556
800.000556
800.000556
800.000556
800.000556
800.000556
800.000556
800.000556
800.000556
800.000556
800.000556
800.000556
800.000556
800.000556
800.000556
800.000556
800.000556
800.000556
800.000556
800.000556
800.000556
800.000556
800.000556
800.000556
800.000556
800.000556
800.000556
800.000556
800.000556
800.000556
800.000556
800.000556
800.000556
800.000556
800.000556
800.000556
800.000556
800.000556
800.000556
800.000556
800.000556
800.000556
800.000556
800.000556
800.000556
800.000556
800.000556
800.000556
800.000556
800.000556
800.000556
800.000556
800.000556
800.000556
800.000556
800.000556
800.000556
800.000556
800.000556
800.000556
800.000556
800.000556
800.000556
800.000556
800.000556
800.000556
800.000556
800.000556
800.000556
800.000556
800.000556
800.000556
800.000556
800.000556
800.000556
800.000556
800.000556
800.000556
800.000556
800.000556
800.000556
800.000556
800.000556
800.000556
800.000556
800.000556
800.000556
800.000556
800.000556
800.000556
800.000556
800.000556
800.000556
800.000556
800.000556
800.000556
800.000556
800.000556
800.000556
800.000556
800.000556
800.000556
800.000556
800.000556
800.000556
800.000556
800.000556
800.000556
800.000556
800.000556
800.000556
800.000556
800.000556
800.000556
800.000556
800.000556
800.000556
800.000556
800.000556
800.000556
800.000556
800.000556
800.000556
800.000556
800.000556
800.000556
800.000556
800.000556
800.000556
800.000556
800.000556
800.000556
800.000556
800.000556
800.000556
800.000556
800.000556
800.000556
800.000556
800.000556
800.000556
800.000556
800.000556
800.000556
800.000556
800.000556
800.000556
800.000556
800.000556
800.000556
800.000556
800.000556
800.000556
800.000556
800.000556
800.000556
800.000556
800.000556
800.000556
800.000556
800.000556
800.000556
800.000556
800.000556
800.000556
800.000556
800.000556
800.000556
800.000556
800.000556
800.000556
800.000556
800.000556
800.000556
800.000556
800.000556
800.000556
800.000556
800.000556
800.000556
800.000556
800.000556
800.000556
800.000556
800.000556
800.000556
800.000556
800.000556
800.000556
800.000556
800.000556
800.000556
800.000556
800.000556
800.000556
800.000556
800.000556
800.000556
800.000556
800.000556
800.000556
800.000556
800.000556
800.000556
800.000556
800.000556
800.000556
800.000556
800.000556
800.000556
800.000556
800.000556
800.000556
800.000556
800.000556
800.000556
800.000556
800.000556
800.000556
800.000556
800.000556
800.000556
800.000556
800.000556
800.000556
800.000556
800.000556
800.000556
800.000556
800.000556
800.000556
800.000556
800.000556
800.000556
800.000556
800.000556
800.000556
800.000556
800.000556
800.000556
800.000556
800.000556
800.000556
800.000556
800.000556
800.000556
800.000556
800.000556
800.000556
800.000556
800.000556
800.000556
800.000556
800.000556
800.000556
800.000556
800.000556
800.000556
800.000556
800.000556
800.000556
800.000556
800.000556
800.000556
800.000556
800.000556
800.000556
800.000556
800.000556
800.000556
800.000556
800.000556
800.000556
800.000556
800.000556
800.000556
800.000556
800.000556
800.000556
800.000556
800.000556
800.000556
800.000556
800.000556
800.000556
800.000556
800.000556
800.000556
800.000556
800.000556
800.000556
800.000556
800.000556
800.000556
800.000556
800.000556
800.000556
800.000556
800.000556
800.000556
800.000556
800.000556
800.000556
800.000556
800.000556
800.000556
800.000556
800.000556
800.000556
800.000556
800.000556
800.000556
800.000556
800.000556
800.000556
800.000556
800.000556
800.000556
800.000556
800.000556
800.000556
800.000556
800.000556
800.000556
800.000556
800.000556
800.000556
800.000556
800.000556
800.000556
800.000556
800.000556
800.000556
800.000556
800.000556
800.000556
800.000556
800.000556
800.000556
800.000556
800.000556
800.000556
800.000556
800.000556
800.000556
800.000556
800.000556
800.000556
800.000556
800.000556
800.000556
800.000556
800.000556
800.000556
800.000556
800.000556
800.000556
800.000556
800.000556
800.000556
800.000556
800.000556
800.000556
800.000556
800.000556
800.000556
800.000556
800.000556
800.000556
800.000556
800.000556
800.000556
800.000556
800.000556
800.000556
800.000556
800.000556
800.000556
800.000556
800.000556
800.000556
800.000556
800.000556
800.000556
800.000556
800.000556
800.000556
800.000556
800.000556
800.000556
800.000556
800.000556
800.000556
800.000556
800.000556
800.000556
800.000556
800.000556
800.000556
800.000556
800.000556
800.000556
800.000556
800.000556
800.000556
800.000556
800.000556
800.000556
800.000556
800.000556
800.000556
800.000556
800.000556
800.000556
800.000556
800.000556
800.000556
800.000556
800.000556
800.000556
800.000556
800.000556
800.000556
800.000556
800.000556
800.000556
800.000556
800.000556
800.000556
800.000556
800.000556
800.000556
800.000556
800.000556
800.000556
800.000556
800.000556
800.000556
800.000556
800.000556
800.000556
800.000556
800.000556
800.000556
800.000556
800.000556
800.000556
800.000556
800.000556
800.000556
800.000556
800.000556
800.000556
800.000556
800.000556
800.000556
800.000556
800.000556
800.000556
800.000556
800.000556
800.000556
800.000556
800.000556
800.000556
800.000556
800.000556
800.000556
800.000556
800.000556
800.000556
800.000556
800.000556
800.000556
800.000556
800.000556
800.000556
800.000556
800.000556
800.000556
800.000556
800.000556
800.000556
800.000556
800.000556
800.000556
800.000556
800.000556
800.000556
800.000556
800.000556
800.000556
800.000556
800.000556
800.000556
800.000556
800.000556
800.000556
800.000556
800.000556
800.000556
800.000556
800.000556
800.000556
800.000556
800.000556
800.000556
800.000556
800.000556
800.000556
800.000556
800.000556
800.000556
800.000556
800.000556
800.000556
800.000556
800.000556
800.000556
800.000556
800.000556
800.000556
800.000556
800.000556
800.000556
800.000556
800.000556
800.000556
800.000556
800.000556
800.000556
800.000556
800.000556
800.000556
800.000556
800.000556
800.000556
800.000556
800.000556
800.000556
800.000556
800.000556
800.000556
800.000556
800.000556
800.000556
800.000556
800.000556
800.000556
800.000556
800.000556
800.000556
800.000556
800.000556
800.000556
800.000556
800.000556
800.000556
800.000556
800.000556
800.000556
800.000556
800.000556
800.000556
800.000556
800.000556
800.000556
800.000556
800.000556
800.000556
800.000556
800.000556
800.000556
800.000556
800.000556
800.000556
800.000556
800.000556
800.000556
800.000556
800.000556
800.000556
800.000556
800.000556
800.000556
800.000556
800.000556
800.000556
800.000556
800.000556
800.000556
800.000556
800.000556
800.000556
800.000556
800.000556
800.000556
800.000556
800.000556
800.000556
800.000556
800.000556
800.000556
800.000556
800.000556
800.000556
800.000556
800.000556
800.000556
800.000556
800.000556
800.000556
800.000556
800.000556
800.000556
800.000556
800.000556
800.000556
800.000556
800.000556
800.000556
800.000556
800.000556
800.000556
800.000556
800.000556
800.000556
800.000556
800.000556
800.000556
800.000556
800.000556
800.000556
800.000556
800.000556
800.000556
800.000556
800.000556
800.000556
800.000556
800.000556
800.000556
800.000556
800.000556
800.000556
800.000556
800.000556
800.000556
800.000556
800.000556
800.000556
800.000556
800.000556
800.000556
800.000556
800.000556
800.000556
800.000556
800.000556
800.000556
800.000556
800.000556
800.000556
800.000556
800.000556
800.000556
800.000556
800.000556
800.000556
800.000556
800.000556
800.000556
800.000556
800.000556
800.000556
800.000556
800.000556
800.000556
800.000556
800.000556
800.000556
800.000556
800.000556
800.000556
800.000556
800.000556
800.000556
800.000556
800.000556
800.000556
800.000556
800.000556
800.000556
800.000556
800.000556
800.000556
800.000556
800.000556
800.000556
800.000556
800.000556
800.000556
800.000556
800.000556
800.000556
800.000556
800.000556
800.000556
800.000556
800.000556
800.000556
800.000556
800.000556
800.000556
800.000556
800.000556
800.000556
800.000556
800.000556
800.000556
800.000556
800.000556
800.000556
800.000556
800.000556
800.000556
800.000556
800.000556
800.000556
800.000556
800.000556
800.000556
800.000556
800.000556
800.000556
800.000556
800.000556
800.000556
800.000556
800.000556
800.000556
800.000556
800.000556
800.000556
800.000556
800.000556
800.000556
800.000556
800.000556
800.000556
800.000556
800.000556
800.000556
800.000556
800.000556
800.000556
800.000556
800.000556
800.000556
800.000556
800.000556
800.000556
800.000556
800.000556
800.000556
800.000556
800.000556
800.000556
800.000556
800.000556
800.000556
800.000556
800.000556
800.000556
800.000556
800.000556
800.000556
800.000556
800.000556
800.000556
800.000556
800.000556
800.000556
800.000556
800.000556
800.000556
800.000556
800.000556
800.000556
800.000556
800.000556
800.000556
800.000556
800.000556
800.000556
800.000556
800.000556
800.000556
800.000556
800.000556
800.000556
800.000556
800.000556
800.000556
800.000556
800.000556
800.000556
800.000556
800.000556
800.000556
800.000556
800.000556
800.000556
800.000556
800.000556
800.000556
800.000556
800.000556
800.000556
800.000556
800.000556
800.000556
800.000556
800.000556
800.000556
800.000556
800.000556
800.000556
800.000556
800.000556
800.000556
800.000556
800.000556
800.000556
800.000556
800.000556
800.000556
800.000556
800.000556
800.000556
800.000556
800.000556
800.000556
800.000556
800.000556
800.000556
800.000556
800.000556
800.000556
800.000556
800.000556
800.000556
800.000556
800.000556
800.000556
800.000556
800.000556
800.000556
800.000556
800.000556
800.000556
800.000556
800.000556
800.000556
800.000556
800.000556
800.000556
800.000556
800.000556
800.000556
800.000556
800.000556
800.000556
800.000556
800.000556
800.000556
800.000556
800.000556
800.000556
800.000556
800.000556
800.000556
800.000556
800.000556
800.000556
800.000556
800.000556
800.000556
800.000556
800.000556
800.000556
800.000556
800.000556
800.000556
800.000556
800.000556
800.000556
800.000556
800.000556
800.000556
800.000556
800.000556
800.000556
800.000556
800.000556
800.000556
800.000556
800.000556
800.000556
800.000556
800.000556
800.000556
800.000556
800.000556
800.000556
800.000556
800.000556
800.000556
800.000556
800.000556
800.000556
800.000556
800.000556
800.000556
800.000556
800.000556
800.000556
800.000556
800.000556
800.000556
800.000556
800.000556
800.000556
800.000556
800.000556
800.000556
800.000556
800.000556
800.000556
800.000556
800.000556
800.000556
800.000556
800.000556
800.000556
800.000556
800.000556
800.000556
800.000556
800.000556
800.000556
800.000556
800.000556
800.000556
800.000556
800.000556
800.000556
800.000556
800.000556
800.000556
800.000556
800.000556
800.000556
800.000556
800.000556
800.000556
800.000556
800.000556
800.000556
800.000556
800.000556
800.000556
800.000556
800.000556
800.000556
800.000556
800.000556
800.000556
800.000556
800.000556
800.000556
800.000556
800.000556
800.000556
800.000556
800.000556
800.000556
800.000556
800.000556
800.000556
800.000556
800.000556
800.000556
800.000556
800.000556
800.000556
800.000556
800.000556
800.000556
800.000556
800.000556
800.000556
800.000556
800.000556
800.000556
800.000556
800.000556
800.000556
800.000556
800.000556
800.000556
800.000556
800.000556
800.000556
800.000556
800.000556
800.000556
800.000556
800.000556
800.000556
800.000556
800.000556
800.000556
800.000556
800.000556
800.000556
800.000556
800.000556
800.000556
800.000556
800.000556
800.000556
800.000556
800.000556
800.000556
800.000556
800.000556
800.000556
800.000556
800.000556
800.000556
800.000556
800.000556
800.000556
800.000556
800.000556
800.000556
800.000556
800.000556
800.000556
800.000556
800.000556
800.000556
800.000556
800.000556
800.000556
800.000556
800.000556
800.000556
800.000556
800.000556
800.000556
800.000556
800.000556
800.000556
800.000556
800.000556
800.000556
800.000556
800.000556
800.000556
800.000556
800.000556
800.000556
800.000556
800.000556
800.000556
800.000556
800.000556
800.000556
800.000556
800.000556
800.000556
800.000556
800.000556
800.000556
800.000556
800.000556
800.000556
800.000556
800.000556
800.000556
800.000556
800.000556
800.000556
800.000556
800.000556
800.000556
800.000556
800.000556
800.000556
800.000556
800.000556
800.000556
800.000556
800.000556
800.000556
800.000556
800.000556
800.000556
800.000556
800.000556
800.000556
800.000556
800.000556
800.000556
800.000556
800.000556
800.000556
800.000556
800.000556
800.000556
800.000556
800.000556
800.000556
800.000556
800.000556
800.000556
800.000556
800.000556
800.000556
800.000556
800.000556
800.000556
800.000556
800.000556
800.000556
800.000556
800.000556
800.000556
800.000556
800.000556
800.000556
800.000556
800.000556
800.000556
800.000556
800.000556
800.000556
800.000556
800.000556
800.000556
800.000556
800.000556
800.000556
800.000556
800.000556
800.000556
800.000556
800.000556
800.000556
800.000556
800.000556
800.000556
800.000556
800.000556
800.000556
800.000556
800.000556
800.000556
800.000556
800.000556
800.000556
800.000556
800.000556
800.000556
800.000556
800.000556
800.000556
800.000556
800.000556
800.000556
800.000556
800.000556
800.000556
800.000556
800.000556
800.000556
800.000556
800.000556
800.000556
800.000556
800.000556
800.000556
800.000556
800.000556
800.000556
800.000556
800.000556
800.000556
800.000556
800.000556
800.000556
800.000556
800.000556
800.000556
800.000556
800.000556
800.000556
800.000556
800.000556
800.000556
800.000556
800.000556
800.000556
800.000556
800.000556
800.000556
800.000556
800.000556
800.000556
800.000556
800.000556
800.000556
800.000556
800.000556
800.000556
800.000556
800.000556
800.000556
800.000556
800.000556
800.000556
800.000556
800.000556
800.000556
800.000556
800.000556
800.000556
800.000556
800.000556
800.000556
800.000556
800.000556
800.000556
800.000556
800.000556
800.000556
800.000556
800.000556
800.000556
800.000556
800.000556
800.000556
800.000556
800.000556
800.000556
800.000556
800.000556
800.000556
800.000556
800.000556
800.000556
800.000556
800.000556
800.000556
800.000556
800.000556
800.000556
800.000556
800.000556
800.000556
800.000556
800.000556
800.000556
800.000556
800.000556
800.000556
800.000556
800.000556
800.000556
800.000556
800.000556
800.000556
800.000556
800.000556
800.000556
800.000556
800.000556
800.000556
800.000556
800.000556
800.000556
800.000556
800.000556
800.000556
800.000556
800.000556
800.000556
800.000556
800.000556
800.000556
800.000556
800.000556
800.000556
800.000556
800.000556
800.000556
800.000556
800.000556
800.000556
800.000556
800.000556
800.000556
800.000556
800.000556
800.000556
800.000556
800.000556
800.000556
800.000556
800.000556
800.000556
800.000556
800.000556
800.000556
800.000556
800.000556
800.000556
800.000556
800.000556
800.000556
800.000556
800.000556
800.000556
800.000556
800.000556
800.000556
800.000556
800.000556
800.000556
800.000556
800.000556
800.000556
800.000556
800.000556
800.000556
800.000556
800.000556
800.000556
800.000556
800.000556
800.000556
800.000556
800.000556
800.000556
800.000556
800.000556
800.000556
800.000556
800.000556
800.000556
800.000556
800.000556
800.000556
800.000556
800.000556
800.000556
800.000556
800.000556
800.000556
800.000556
800.000556
800.000556
800.000556
800.000556
800.000556
800.000556
800.000556
800.000556
800.000556
800.000556
800.000556
800.000556
800.000556
800.000556
800.000556
800.000556
800.000556
800.000556
800.000556
800.000556
800.000556
800.000556
800.000556
800.000556
800.000556
800.000556
800.000556
800.000556
800.000556
800.000556
800.000556
800.000556
800.000556
800.000556
800.000556
800.000556
800.000556
800.000556
800.000556
800.000556
800.000556
800.000556
800.000556
800.000556
800.000556
800.000556
800.000556
800.000556
800.000556
800.000556
800.000556
800.000556
800.000556
800.000556
800.000556
800.000556
800.000556
800.000556
800.000556
800.000556
800.000556
800.000556
800.000556
800.000556
800.000556
800.000556
800.000556
800.000556
800.000556
800.000556
800.000556
800.000556
800.000556
800.000556
800.000556
800.000556
800.000556
800.000556
800.000556
800.000556
800.000556
800.000556
800.000556
800.000556
800.000556
800.000556
800.000556
800.000556
800.000556
800.000556
800.000556
800.000556
800.000556
800.000556
800.000556
800.000556
800.000556
800.000556
800.000556
800.000556
800.000556
800.000556
800.000556
800.000556
800.000556
800.000556
800.000556
800.000556
800.000556
800.000556
800.000556
800.000556
800.000556
800.000556
800.000556
800.000556
800.000556
800.000556
800.000556
800.000556
800.000556
800.000556
800.000556
800.000556
800.000556
800.000556
800.000556
800.000556
800.000556
800.000556
800.000556
800.000556
800.000556
800.000556
800.000556
800.000556
800.000556
800.000556
800.000556
800.000556
800.000556
800.000556
800.000556
800.000556
800.000556
800.000556
800.000556
800.000556
800.000556
800.000556
800.000556
800.000556
800.000556
800.000556
800.000556
800.000556
800.000556
800.000556
800.000556
800.000556
800.000556
800.000556
800.000556
800.000556
800.000556
800.000556
800.000556
800.000556
800.000556
800.000556
800.000556
800.000556
800.000556
800.000556
800.000556
800.000556
800.000556
800.000556
800.000556
800.000556
800.000556
800.000556
800.000556
800.000556
800.000556
800.000556
800.000556
800.000556
800.000556
800.000556
800.000556
800.000556
800.000556
800.000556
800.000556
800.000556
800.000556
800.000556
800.000556
800.000556
800.000556
800.000556
800.000556
800.000556
800.000556
800.000556
800.000556
800.000556
800.000556
800.000556
800.000556
800.000556
800.000556
800.000556
800.000556
800.000556
800.000556
800.000556
800.000556
800.000556
800.000556
800.000556
800.000556
800.000556
800.000556
800.000556
800.000556
800.000556
800.000556
800.000556
800.000556
800.000556
800.000556
800.000556
800.000556
800.000556
800.000556
800.000556
800.000556
800.000556
800.000556
800.000556
800.000556
800.000556
800.000556
800.000556
800.000556
800.000556
800.000556
800.000556
800.000556
800.000556
800.000556
800.000556
800.000556
800.000556
800.000556
800.000556
800.000556
800.000556
800.000556
800.000556
800.000556
800.000556
800.000556
800.000556
800.000556
800.000556
800.000556
800.000556
800.000556
800.000556
800.000556
800.000556
800.000556
800.000556
800.000556
800.000556
800.000556
800.000556
800.000556
800.000556
800.000556
800.000556
800.000556
800.000556
800.000556
800.000556
800.000556
800.000556
800.000556
800.000556
800.000556
800.000556
800.000556
800.000556
800.000556
800.000556
800.000556
800.000556
800.000556
800.000556
800.000556
800.000556
800.000556
800.000556
800.000556
800.000556
800.000556
800.000556
800.000556
800.000556
800.000556
800.000556
800.000556
800.000556
800.000556
800.000556
800.000556
800.000556
800.000556
800.000556
800.000556
800.000556
800.000556
800.000556
800.000556
800.000556
800.000556
800.000556
800.000556
800.000556
800.000556
800.000556
800.000556
800.000556
800.000556
800.000556
800.000556
800.000556
800.000556
800.000556
800.000556
800.000556
800.000556
800.000556
800.000556
800.000556
800.000556
800.000556
800.000556
800.000556
800.000556
800.000556
800.000556
800.000556
800.000556
800.000556
800.000556
800.000556
800.000556
800.000556
800.000556
800.000556
800.000556
800.000556
800.000556
800.000556
800.000556
800.000556
800.000556
800.000556
800.000556
800.000556
800.000556
800.000556
800.000556
800.000556
800.000556
800.000556
800.000556
800.000556
800.000556
800.000556
800.000556
800.000556
800.000556
800.000556
800.000556
800.000556
800.000556
800.000556
800.000556
800.000556
800.000556
800.000556
800.000556
800.000556
800.000556
800.000556
800.000556
800.000556
800.000556
800.000556
800.000556
800.000556
800.000556
800.000556
800.000556
800.000556
800.000556
800.000556
800.000556
800.000556
800.000556
800.000556
800.000556
800.000556
800.000556
800.000556
800.000556
800.000556
800.000556
800.000556
800.000556
800.000556
800.000556
800.000556
800.000556
800.000556
800.000556
800.000556
800.000556
800.000556
800.000556
800.000556
800.000556
800.000556
800.000556
800.000556
800.000556
800.000556
800.000556
800.000556
800.000556
800.000556
800.000556
800.000556
800.000556
800.000556
800.000556
800.000556
800.000556
800.000556
800.000556
800.000556
800.000556
800.000556
800.000556
800.000556
800.000556
800.000556
800.000556
800.000556
800.000556
800.000556
800.000556
800.000556
800.000556
800.000556
800.000556
800.000556
800.000556
800.000556
800.000556
800.000556
800.000556
800.000556
800.000556
800.000556
800.000556
800.000556
800.000556
800.000556
800.000556
800.000556
800.000556
800.000556
800.000556
800.000556
800.000556
800.000556
800.000556
800.000556
800.000556
800.000556
800.000556
800.000556
800.000556
800.000556
800.000556
800.000556
800.000556
800.000556
800.000556
800.000556
800.000556
800.000556
800.000556
800.000556
800.000556
800.000556
800.000556
800.000556
800.000556
800.000556
800.000556
800.000556
800.000556
800.000556
800.000556
800.000556
800.000556
800.000556
800.000556
800.000556
800.000556
800.000556
800.000556
800.000556
800.000556
800.000556
800.000556
800.000556
800.000556
800.000556
800.000556
800.000556
800.000556
800.000556
800.000556
800.000556
800.000556
800.000556
800.000556
800.000556
800.000556
800.000556
800.000556
800.000556
800.000556
800.000556
800.000556
800.000556
800.000556
800.000556
800.000556
800.000556
800.000556
800.000556
800.000556
800.000556
800.000556
800.000556
800.000556
800.000556
800.000556
800.000556
800.000556
800.000556
800.000556
800.000556
800.000556
800.000556
800.000556
800.000556
800.000556
800.000556
800.000556
800.000556
800.000556
800.000556
800.000556
800.000556
800.000556
800.000556
800.000556
800.000556
800.000556
800.000556
800.000556
800.000556
800.000556
800.000556
800.000556
800.000556
800.000556
800.000556
800.000556
800.000556
800.000556
800.000556
800.000556
800.000556
800.000556
800.000556
800.000556
800.000556
800.000556
800.000556
800.000556
800.000556
800.000556
800.000556
800.000556
800.000556
800.000556
800.000556
800.000556
800.000556
800.000556
800.000556
800.000556
800.000556
800.000556
800.000556
800.000556
800.000556
800.000556
800.000556
800.000556
800.000556
800.000556
800.000556
800.000556
800.000556
800.000556
800.000556
800.000556
800.000556
800.000556
800.000556
800.000556
800.000556
800.000556
800.000556
800.000556
800.000556
800.000556
800.000556
800.000556
800.000556
800.000556
800.000556
800.000556
800.000556
800.000556
800.000556
800.000556
800.000556
800.000556
800.000556
800.000556
800.000556
800.000556
800.000556
800.000556
800.000556
800.000556
800.000556
800.000556
800.000556
800.000556
800.000556
800.000556
800.000556
800.000556
800.000556
800.000556
800.000556
800.000556
800.000556
800.000556
800.000556
800.000556
800.000556
800.000556
800.000556
800.000556
800.000556
800.000556
800.000556
800.000556
800.000556
800.000556
800.000556
800.000556
800.000556
800.000556
800.000556
800.000556
800.000556
800.000556
800.000556
800.000556
800.000556
800.000556
800.000556
800.000556
800.000556
800.000556
800.000556
800.000556
800.000556
800.000556
800.000556
800.000556
800.000556
800.000556
800.000556
800.000556
800.000556
800.000556
800.000556
800.000556
800.000556
800.000556
800.000556
800.000556
800.000556
800.000556
800.000556
800.000556
800.000556
800.000556
800.000556
800.000556
800.000556
800.000556
800.000556
800.000556
800.000556
800.000556
800.000556
800.000556
800.000556
800.000556
800.000556
800.000556
800.000556
800.000556
800.000556
800.000556
800.000556
800.000556
800.000556
800.000556
800.000556
800.000556
800.000556
800.000556
800.000556
800.000556
800.000556
800.000556
800.000556
800.000556
800.000556
800.000556
800.000556
800.000556
800.000556
800.000556
800.000556
800.000556
800.000556
800.000556
800.000556
800.000556
800.000556
800.000556
800.000556
800.000556
800.000556
800.000556
800.000556
800.000556
800.000556
800.000556
800.000556
800.000556
800.000556
800.000556
800.000556
800.000556
800.000556
800.000556
800.000556
800.000556
800.000556
800.000556
800.000556
800.000556
800.000556
800.000556
800.000556
800.000556
800.000556
800.000556
800.000556
800.000556
800.000556
800.000556
800.000556
800.000556
800.000556
800.000556
800.000556
800.000556
800.000556
800.000556
800.000556
800.000556
800.000556
800.000556
800.000556
800.000556
800.000556
800.000556
800.000556
800.000556
800.000556
800.000556
800.000556
800.000556
800.000556
800.000556
800.000556
800.000556
800.000556
800.000556
800.000556
800.000556
800.000556
800.000556
800.000556
800.000556
800.000556
800.000556
800.000556
800.000556
800.000556
800.000556
800.000556
800.000556
800.000556
800.000556
800.000556
800.000556
800.000556
800.000556
800.000556
800.000556
800.000556
800.000556
800.000556
800.000556
800.000556
800.000556
800.000556
800.000556
800.000556
800.000556
800.000556
800.000556
800.000556
800.000556
800.000556
800.000556
800.000556
800.000556
800.000556
800.000556
800.000556
800.000556
800.000556
800.000556
800.000556
800.000556
800.000556
800.000556
800.000556
800.000556
800.000556
800.000556
800.000556
800.000556
800.000556
800.000556
800.000556
800.000556
800.000556
800.000556
800.000556
800.000556
800.000556
800.000556
800.000556
800.000556
800.000556
800.000556
800.000556
800.000556
800.000556
800.000556
800.000556
800.000556
800.000556
800.000556
800.000556
800.000556
800.000556
800.000556
800.000556
800.000556
800.000556
800.000556
800.000556
800.000556
800.000556
800.000556
800.000556
800.000556
800.000556
800.000556
800.000556
800.000556
800.000556
800.000556
800.000556
800.000556
800.000556
800.000556
800.000556
800.000556
800.000556
800.000556
800.000556
800.000556
800.000556
800.000556
800.000556
800.000556
800.000556
800.000556
800.000556
800.000556
800.000556
800.000556
800.000556
800.000556
800.000556
800.000556
800.000556
800.000556
800.000556
800.000556
800.000556
800.000556
800.000556
800.000556
800.000556
800.000556
800.000556
800.000556
800.000556
800.000556
800.000556
800.000556
800.000556
800.000556
800.000556
800.000556
800.000556
800.000556
800.000556
800.000556
800.000556
800.000556
800.000556
800.000556
800.000556
800.000556
800.000556
800.000556
800.000556
800.000556
800.000556
800.000556
800.000556
800.000556
800.000556
800.000556
800.000556
800.000556
800.000556
800.000556
800.000556
800.000556
800.000556
800.000556
800.000556
800.000556
800.000556
800.000556
800.000556
800.000556
800.000556
800.000556
800.000556
800.000556
800.000556
800.000556
800.000556
800.000556
800.000556
800.000556
800.000556
800.000556
800.000556
800.000556
800.000556
800.000556
800.000556
800.000556
800.000556
800.000556
800.000556
800.000556
800.000556
800.000556
800.000556
800.000556
800.000556
800.000556
800.000556
800.000556
800.000556
800.000556
800.000556
800.000556
800.000556
800.000556
800.000556
800.000556
800.000556
800.000556
800.000556
800.000556
800.000556
800.000556
800.000556
800.000556
800.000556
800.000556
800.000556
800.000556
800.000556
800.000556
800.000556
800.000556
800.000556
800.000556
800.000556
800.000556
800.000556
800.000556
800.000556
800.000556
800.000556
800.000556
800.000556
800.000556
800.000556
800.000556
800.000556
800.000556
800.000556
800.000556
800.000556
800.000556
800.000556
800.000556
800.000556
800.000556
800.000556
800.000556
800.000556
800.000556
800.000556
800.000556
800.000556
800.000556
800.000556
800.000556
800.000556
800.000556
800.000556
800.000556
800.000556
800.000556
800.000556
800.000556
800.000556
800.000556
800.000556
800.000556
800.000556
800.000556
800.000556
800.000556
800.000556
800.000556
800.000556
800.000556
800.000556
800.000556
800.000556
800.000556
800.000556
800.000556
800.000556
800.000556
800.000556
800.000556
800.000556
800.000556
800.000556
800.000556
800.000556
800.000556
800.000556
800.000556
800.000556
800.000556
800.000556
800.000556
800.000556
800.000556
800.000556
800.000556
800.000556
800.000556
800.000556
800.000556
800.000556
800.000556
800.000556
800.000556
800.000556
800.000556
800.000556
800.000556
800.000556
800.000556
800.000556
800.000556
800.000556
800.000556
800.000556
800.000556
800.000556
800.000556
800.000556
800.000556
800.000556
800.000556
800.000556
800.000556
800.000556
800.000556
800.000556
800.000556
800.000556
800.000556
800.000556
800.000556
800.000556
800.000556
800.000556
800.000556
800.000556
800.000556
800.000556
800.000556
800.000556
800.000556
800.000556
800.000556
800.000556
800.000556
800.000556
800.000556
800.000556
800.000556
800.000556
800.000556
800.000556
800.000556
800.000556
800.000556
800.000556
800.000556
800.000556
800.000556
800.000556
800.000556
800.000556
800.000556
800.000556
800.000556
800.000556
800.000556
800.000556
800.000556
800.000556
800.000556
800.000556
800.000556
800.000556
800.000556
800.000556
800.000556
800.000556
800.000556
800.000556
800.000556
800.000556
800.000556
800.000556
800.000556
800.000556
800.000556
800.000556
800.000556
800.000556
800.000556
800.000556
800.000556
800.000556
800.000556
800.000556
800.000556
800.000556
800.000556
800.000556
800.000556
800.000556
800.000556
800.000556
800.000556
800.000556
800.000556
800.000556
800.000556
800.000556
800.000556
800.000556
800.000556
800.000556
800.000556
800.000556
800.000556
800.000556
800.000556
800.000556
800.000556
800.000556
800.000556
800.000556
800.000556
800.000556
800.000556
800.000556
800.000556
800.000556
800.000556
800.000556
800.000556
800.000556
800.000556
800.000556
800.000556
800.000556
800.000556
800.000556
800.000556
800.000556
800.000556
800.000556
800.000556
800.000556
800.000556
800.000556
800.000556
800.000556
800.000556
800.000556
800.000556
800.000556
800.000556
800.000556
800.000556
800.000556
800.000556
800.000556
800.000556
800.000556
800.000556
800.000556
800.000556
800.000556
800.000556
800.000556
800.000556
800.000556
800.000556
800.000556
800.000556
800.000556
800.000556
800.000556
800.000556
800.000556
800.000556
800.000556
800.000556
800.000556
800.000556
800.000556
800.000556
800.000556
800.000556
800.000556
800.000556
800.000556
800.000556
800.000556
800.000556
800.000556
800.000556
800.000556
800.000556
800.000556
800.000556
800.000556
800.000556
800.000556
800.000556
800.000556
800.000556
800.000556
800.000556
800.000556
800.000556
800.000556
800.000556
800.000556
800.000556
800.000556
800.000556
800.000556
800.000556
800.000556
800.000556
800.000556
800.000556
800.000556
800.000556
800.000556
800.000556
800.000556
800.000556
800.000556
800.000556
800.000556
800.000556
800.000556
800.000556
800.000556
800.000556
800.000556
800.000556
800.000556
800.000556
800.000556
800.000556
800.000556
800.000556
800.000556
800.000556
800.000556
800.000556
800.000556
800.000556
800.000556
800.000556
800.000556
800.000556
800.000556
800.000556
800.000556
800.000556
800.000556
800.000556
800.000556
800.000556
800.000556
800.000556
800.000556
800.000556
800.000556
800.000556
800.000556
800.000556
800.000556
800.000556
800.000556
800.000556
800.000556
800.000556
800.000556
800.000556
800.000556
800.000556
800.000556
800.000556
800.000556
800.000556
800.000556
800.000556
800.000556
800.000556
800.000556
800.000556
800.000556
800.000556
800.000556
800.000556
800.000556
800.000556
800.000556
800.000556
800.000556
800.000556
800.000556
800.000556
800.000556
800.000556
800.000556
800.000556
800.000556
800.000556
800.000556
800.000556
800.000556
800.000556
800.000556
800.000556
800.000556
800.000556
800.000556
800.000556
800.000556
800.000556
800.000556
800.000556
800.000556
800.000556
800.000556
800.000556
800.000556
800.000556
800.000556
800.000556
800.000556
800.000556
800.000556
800.000556
800.000556
800.000556
800.000556
800.000556
800.000556
800.000556
800.000556
800.000556
800.000556
800.000556
800.000556
800.000556
800.000556
800.000556
800.000556
800.000556
800.000556
800.000556
800.000556
800.000556
800.000556
800.000556
800.000556
800.000556
800.000556
800.000556
800.000556
800.000556
800.000556
800.000556
800.000556
800.000556
800.000556
800.000556
800.000556
800.000556
800.000556
800.000556
800.000556
800.000556
800.000556
800.000556
800.000556
800.000556
800.000556
800.000556
800.000556
800.000556
800.000556
800.000556
800.000556
800.000556
800.000556
800.000556
800.000556
800.000556
800.000556
800.000556
800.000556
800.000556
800.000556
800.000556
800.000556
800.000556
800.000556
800.000556
800.000556
800.000556
800.000556
800.000556
800.000556
800.000556
800.000556
800.000556
800.000556
800.000556
800.000556
800.000556
800.000556
800.000556
800.000556
800.000556
800.000556
800.000556
800.000556
800.000556
800.000556
800.000556
800.000556
800.000556
800.000556
800.000556
800.000556
800.000556
800.000556
800.000556
800.000556
800.000556
800.000556
800.000556
800.000556
800.000556
800.000556
800.000556
800.000556
800.000556
800.000556
800.000556
800.000556
800.000556
800.000556
800.000556
800.000556
800.000556
800.000556
800.000556
800.000556
800.000556
800.000556
800.000556
800.000556
800.000556
800.000556
800.000556
800.000556
800.000556
800.000556
800.000556
800.000556
800.000556
800.000556
800.000556
800.000556
800.000556
800.000556
800.000556
800.000556
800.000556
800.000556
800.000556
800.000556
800.000556
800.000556
800.000556
800.000556
800.000556
800.000556
800.000556
800.000556
800.000556
800.000556
800.000556
800.000556
800.000556
800.000556
800.000556
800.000556
800.000556
800.000556
800.000556
800.000556
800.000556
800.000556
800.000556
800.000556
800.000556
800.000556
800.000556
800.000556
800.000556
800.000556
800.000556
800.000556
800.000556
800.000556
800.000556
800.000556
800.000556
800.000556
800.000556
800.000556
800.000556
800.000556
800.000556
800.000556
800.000556
800.000556
800.000556
800.000556
800.000556
800.000556
800.000556
800.000556
800.000556
800.000556
800.000556
800.000556
800.000556
800.000556
800.000556
800.000556
800.000556
800.000556
800.000556
800.000556
800.000556
800.000556
800.000556
800.000556
800.000556
800.000556
800.000556
800.000556
800.000556
800.000556
800.000556
800.000556
800.000556
800.000556
800.000556
800.000556
800.000556
800.000556
800.000556
800.000556
800.000556
800.000556
800.000556
800.000556
800.000556
800.000556
800.000556
800.000556
800.000556
800.000556
800.000556
800.000556
800.000556
800.000556
800.000556
800.000556
800.000556
800.000556
800.000556
800.000556
800.000556
800.000556
800.000556
800.000556
800.000556
800.000556
800.000556
800.000556
800.000556
800.000556
800.000556
800.000556
800.000556
800.000556
800.000556
800.000556
800.000556
800.000556
800.000556
800.000556
800.000556
800.000556
800.000556
800.000556
800.000556
800.000556
800.000556
800.000556
800.000556
800.000556
800.000556
800.000556
800.000556
800.000556
800.000556
800.000556
800.000556
800.000556
800.000556
800.000556
800.000556
800.000556
800.000556
800.000556
800.000556
800.000556
800.000556
800.000556
800.000556
800.000556
800.000556
800.000556
800.000556
800.000556
800.000556
800.000556
800.000556
800.000556
800.000556
800.000556
800.000556
800.000556
800.000556
800.000556
800.000556
800.000556
800.000556
800.000556
800.000556
800.000556
800.000556
800.000556
800.000556
800.000556
800.000556
800.000556
800.000556
800.000556
800.000556
800.000556
800.000556
800.000556
800.000556
800.000556
800.000556
800.000556
800.000556
800.000556
800.000556
800.000556
800.000556
800.000556
800.000556
800.000556
800.000556
800.000556
800.000556
800.000556
800.000556
800.000556
800.000556
800.000556
800.000556
800.000556
800.000556
800.000556
800.000556
800.000556
800.000556
800.000556
800.000556
800.000556
800.000556
800.000556
800.000556
800.000556
800.000556
800.000556
800.000556
800.000556
800.000556
800.000556
800.000556
800.000556
800.000556
800.000556
800.000556
800.000556
800.000556
800.000556
800.000556
800.000556
800.000556
800.000556
800.000556
800.000556
800.000556
800.000556
800.000556
800.000556
800.000556
800.000556
800.000556
800.000556
800.000556
800.000556
800.000556
800.000556
800.000556
800.000556
800.000556
800.000556
800.000556
800.000556
800.000556
800.000556
800.000556
800.000556
800.000556
800.000556
800.000556
800.000556
800.000556
800.000556
800.000556
800.000556
800.000556
800.000556
800.000556
800.000556
800.000556
800.000556
800.000556
800.000556
800.000556
800.000556
800.000556
800.000556
800.000556
800.000556
800.000556
800.000556
800.000556
800.000556
800.000556
800.000556
800.000556
800.000556
800.000556
800.000556
800.000556
800.000556
800.000556
800.000556
800.000556
800.000556
800.000556
800.000556
800.000556
800.000556
800.000556
800.000556
800.000556
800.000556
800.000556
800.000556
800.000556
800.000556
800.000556
800.000556
800.000556
800.000556
800.000556
800.000556
800.000556
800.000556
800.000556
800.000556
800.000556
800.000556
800.000556
800.000556
800.000556
800.000556
800.000556
800.000556
800.000556
800.000556
800.000556
800.000556
800.000556
800.000556
800.000556
800.000556
800.000556
800.000556
800.000556
800.000556
800.000556
800.000556
800.000556
800.000556
800.000556
800.000556
800.000556
800.000556
800.000556
800.000556
800.000556
800.000556
800.000556
800.000556
800.000556
800.000556
800.000556
800.000556
800.000556
800.000556
800.000556
800.000556
800.000556
800.000556
800.000556
800.000556
800.000556
800.000556
800.000556
800.000556
800.000556
800.000556
800.000556
800.000556
800.000556
800.000556
800.000556
800.000556
800.000556
800.000556
800.000556
800.000556
800.000556
800.000556
800.000556
800.000556
800.000556
800.000556
800.000556
800.000556
800.000556
800.000556
800.000556
800.000556
800.000556
800.000556
800.000556
800.000556
800.000556
800.000556
800.000556
800.000556
800.000556
800.000556
800.000556
800.000556
800.000556
800.000556
800.000556
800.000556
800.000556
800.000556
800.000556
800.000556
800.000556
800.000556
800.000556
800.000556
800.000556
800.000556
800.000556
800.000556
800.000556
800.000556
800.000556
800.000556
800.000556
800.000556
800.000556
800.000556
800.000556
800.000556
800.000556
800.000556
800.000556
800.000556
800.000556
800.000556
800.000556
800.000556
800.000556
800.000556
800.000556
800.000556
800.000556
800.000556
800.000556
800.000556
800.000556
800.000556
800.000556
800.000556
800.000556
800.000556
800.000556
800.000556
800.000556
800.000556
800.000556
800.000556
800.000556
800.000556
800.000556
800.000556
800.000556
800.000556
800.000556
800.000556
800.000556
800.000556
800.000556
800.000556
800.000556
800.000556
800.000556
800.000556
800.000556
800.000556
800.000556
800.000556
800.000556
800.000556
800.000556
800.000556
800.000556
800.000556
800.000556
800.000556
800.000556
800.000556
800.000556
800.000556
800.000556
800.000556
800.000556
800.000556
800.000556
800.000556
800.000556
800.000556
800.000556
800.000556
800.000556
800.000556
800.000556
800.000556
800.000556
800.000556
800.000556
800.000556
800.000556
800.000556
800.000556
800.000556
800.000556
800.000556
800.000556
800.000556
800.000556
800.000556
800.000556
800.000556
800.000556
800.000556
800.000556
800.000556
800.000556
800.000556
800.000556
800.000556
800.000556
800.000556
800.000556
800.000556
800.000556
800.000556
800.000556
800.000556
800.000556
800.000556
800.000556
800.000556
800.000556
800.000556
800.000556
800.000556
800.000556
800.000556
800.000556
800.000556
800.000556
800.000556
800.000556
800.000556
800.000556
800.000556
800.000556
800.000556
800.000556
800.000556
800.000556
800.000556
800.000556
800.000556
800.000556
800.000556
800.000556
800.000556
800.000556
800.000556
800.000556
800.000556
800.000556
800.000556
800.000556
800.000556
800.000556
800.000556
800.000556
800.000556
800.000556
800.000556
800.000556
800.000556
800.000556
800.000556
800.000556
800.000556
800.000556
800.000556
800.000556
800.000556
800.000556
800.000556
800.000556
800.000556
800.000556
800.000556
800.000556
800.000556
800.000556
800.000556
800.000556
800.000556
800.000556
800.000556
800.000556
800.000556
800.000556
800.000556
800.000556
800.000556
800.000556
800.000556
800.000556
800.000556
800.000556
800.000556
800.000556
800.000556
800.000556
800.000556
800.000556
800.000556
800.000556
800.000556
800.000556
800.000556
800.000556
800.000556
800.000556
800.000556
800.000556
800.000556
800.000556
800.000556
800.000556
800.000556
800.000556
800.000556
800.000556
800.000556
800.000556
800.000556
800.000556
800.000556
800.000556
800.000556
800.000556
800.000556
800.000556
800.000556
800.000556
800.000556
800.000556
800.000556
800.000556
800.000556
800.000556
800.000556
800.000556
800.000556
800.000556
800.000556
800.000556
800.000556
800.000556
800.000556
800.000556
800.000556
800.000556
800.000556
800.000556
800.000556
800.000556
800.000556
800.000556
800.000556
800.000556
800.000556
800.000556
800.000556
800.000556
800.000556
800.000556
800.000556
800.000556
800.000556
800.000556
800.000556
800.000556
800.000556
800.000556
800.000556
800.000556
800.000556
800.000556
800.000556
800.000556
800.000556
800.000556
800.000556
800.000556
800.000556
800.000556
800.000556
800.000556
800.000556
800.000556
800.000556
800.000556
800.000556
800.000556
800.000556
800.000556
800.000556
800.000556
800.000556
800.000556
800.000556
800.000556
800.000556
800.000556
800.000556
800.000556
800.000556
800.000556
800.000556
800.000556
800.000556
800.000556
800.000556
800.000556
800.000556
800.000556
800.000556
800.000556
800.000556
800.000556
800.000556
800.000556
800.000556
800.000556
800.000556
800.000556
800.000556
800.000556
800.000556
800.000556
800.000556
800.000556
800.000556
800.000556
800.000556
800.000556
800.000556
800.000556
800.000556
800.000556
800.000556
800.000556
800.000556
800.000556
800.000556
800.000556
800.000556
800.000556
800.000556
800.000556
800.000556
800.000556
800.000556
800.000556
800.000556
800.000556
800.000556
800.000556
800.000556
800.000556
800.000556
800.000556
800.000556
800.000556
800.000556
800.000556
800.000556
800.000556
800.000556
800.000556
800.000556
800.000556
800.000556
800.000556
800.000556
800.000556
800.000556
800.000556
800.000556
800.000556
800.000556
800.000556
800.000556
800.000556
800.000556
800.000556
800.000556
800.000556
800.000556
800.000556
800.000556
800.000556
800.000556
800.000556
800.000556
800.000556
800.000556
800.000556
800.000556
800.000556
800.000556
800.000556
800.000556
800.000556
800.000556
800.000556
800.000556
800.000556
800.000556
800.000556
800.000556
800.000556
800.000556
800.000556
800.000556
800.000556
800.000556
800.000556
800.000556
800.000556
800.000556
800.000556
800.000556
800.000556
800.000556
800.000556
800.000556
800.000556
800.000556
800.000556
800.000556
800.000556
800.000556
800.000556
800.000556
800.000556
800.000556
800.000556
800.000556
800.000556
800.000556
800.000556
800.000556
800.000556
800.000556
800.000556
800.000556
800.000556
800.000556
800.000556
800.000556
800.000556
800.000556
800.000556
800.000556
800.000556
800.000556
800.000556
800.000556
800.000556
800.000556
800.000556
800.000556
800.000556
800.000556
800.000556
800.000556
800.000556
800.000556
800.000556
800.000556
800.000556
800.000556
800.000556
800.000556
800.000556
800.000556
800.000556
800.000556
800.000556
800.000556
800.000556
800.000556
800.000556
800.000556
800.000556
800.000556
800.000556
800.000556
800.000556
800.000556
800.000556
800.000556
800.000556
800.000556
800.000556
800.000556
800.000556
800.000556
800.000556
800.000556
800.000556
800.000556
800.000556
800.000556
800.000556
800.000556
800.000556
800.000556
800.000556
800.000556
800.000556
800.000556
800.000556
800.000556
800.000556
800.000556
800.000556
800.000556
800.000556
800.000556
800.000556
800.000556
800.000556
800.000556
800.000556
800.000556
800.000556
800.000556
800.000556
800.000556
800.000556
800.000556
800.000556
800.000556
800.000556
800.000556
800.000556
800.000556
800.000556
800.000556
800.000556
800.000556
800.000556
800.000556
800.000556
800.000556
800.000556
800.000556
800.000556
800.000556
800.000556
800.000556
800.000556
800.000556
800.000556
800.000556
800.000556
800.000556
800.000556
800.000556
800.000556
800.000556
800.000556
800.000556
800.000556
800.000556
800.000556
800.000556
800.000556
800.000556
800.000556
800.000556
800.000556
800.000556
800.000556
800.000556
800.000556
800.000556
800.000556
800.000556
800.000556
800.000556
800.000556
800.000556
800.000556
800.000556
800.000556
800.000556
800.000556
800.000556
800.000556
800.000556
800.000556
800.000556
800.000556
800.000556
800.000556
800.000556
800.000556
800.000556
800.000556
800.000556
800.000556
800.000556
800.000556
800.000556
800.000556
800.000556
800.000556
800.000556
800.000556
800.000556
800.000556
800.000556
800.000556
800.000556
800.000556
800.000556
800.000556
800.000556
800.000556
800.000556
800.000556
800.000556
800.000556
800.000556
800.000556
800.000556
800.000556
800.000556
800.000556
800.000556
800.000556
800.000556
800.000556
800.000556
800.000556
800.000556
800.000556
800.000556
800.000556
800.000556
800.000556
800.000556
800.000556
800.000556
800.000556
800.000556
800.000556
800.000556
800.000556
800.000556
800.000556
800.000556
800.000556
800.000556
800.000556
800.000556
800.000556
800.000556
800.000556
800.000556
800.000556
800.000556
800.000556
800.000556
800.000556
800.000556
800.000556
800.000556
800.000556
800.000556
800.000556
800.000556
800.000556
800.000556
800.000556
800.000556
800.000556
800.000556
800.000556
800.000556
800.000556
800.000556
800.000556
800.000556
800.000556
800.000556
800.000556
800.000556
800.000556
800.000556
800.000556
800.000556
800.000556
800.000556
800.000556
800.000556
800.000556
800.000556
800.000556
800.000556
800.000556
800.000556
800.000556
800.000556
800.000556
800.000556
800.000556
800.000556
800.000556
800.000556
800.000556
800.000556
800.000556
800.000556
800.000556
800.000556
800.000556
800.000556
800.000556
800.000556
800.000556
800.000556
800.000556
800.000556
800.000556
800.000556
800.000556
800.000556
800.000556
800.000556
800.000556
800.000556
800.000556
800.000556
800.000556
800.000556
800.000556
800.000556
800.000556
800.000556
800.000556
800.000556
800.000556
800.000556
800.000556
800.000556
800.000556
800.000556
800.000556
800.000556
800.000556
800.000556
800.000556
800.000556
800.000556
800.000556
800.000556
800.000556
800.000556
800.000556
800.000556
800.000556
800.000556
800.000556
800.000556
800.000556
800.000556
800.000556
800.000556
800.000556
800.000556
800.000556
800.000556
800.000556
800.000556
800.000556
800.000556
800.000556
800.000556
800.000556
800.000556
800.000556
800.000556
800.000556
800.000556
800.000556
800.000556
800.000556
800.000556
800.000556
800.000556
800.000556
800.000556
800.000556
800.000556
800.000556
800.000556
800.000556
800.000556
800.000556
800.000556
800.000556
800.000556
800.000556
800.000556
800.000556
800.000556
800.000556
800.000556
800.000556
800.000556
800.000556
800.000556
800.000556
800.000556
800.000556
800.000556
800.000556
800.000556
800.000556
800.000556
800.000556
800.000556
800.000556
800.000556
800.000556
800.000556
800.000556
800.000556
800.000556
800.000556
800.000556
800.000556
800.000556
800.000556
800.000556
800.000556
800.000556
800.000556
800.000556
800.000556
800.000556
800.000556
800.000556
800.000556
800.000556
800.000556
800.000556
800.000556
800.000556
800.000556
800.000556
800.000556
800.000556
800.000556
800.000556
800.000556
800.000556
800.000556
800.000556
800.000556
800.000556
800.000556
800.000556
800.000556
800.000556
800.000556
800.000556
800.000556
800.000556
800.000556
800.000556
800.000556
800.000556
800.000556
800.000556
800.000556
800.000556
800.000556
800.000556
800.000556
800.000556
800.000556
800.000556
800.000556
800.000556
800.000556
800.000556
800.000556
800.000556
800.000556
800.000556
800.000556
800.000556
800.000556
800.000556
800.000556
800.000556
800.000556
800.000556
800.000556
800.000556
800.000556
800.000556
800.000556
800.000556
800.000556
800.000556
800.000556
800.000556
800.000556
800.000556
800.000556
800.000556
800.000556
800.000556
800.000556
800.000556
800.000556
800.000556
800.000556
800.000556
800.000556
800.000556
800.000556
800.000556
800.000556
800.000556
800.000556
800.000556
800.000556
800.000556
800.000556
800.000556
800.000556
800.000556
800.000556
800.000556
800.000556
800.000556
800.000556
800.000556
800.000556
800.000556
800.000556
800.000556
800.000556
800.000556
800.000556
800.000556
800.000556
800.000556
800.000556
800.000556
800.000556
800.000556
800.000556
800.000556
800.000556
800.000556
800.000556
800.000556
800.000556
800.000556
800.000556
800.000556
800.000556
800.000556
800.000556
800.000556
800.000556
800.000556
800.000556
800.000556
800.000556
800.000556
800.000556
800.000556
800.000556
800.000556
800.000556
800.000556
800.000556
800.000556
800.000556
800.000556
800.000556
800.000556
800.000556
800.000556
800.000556
800.000556
800.000556
800.000556
800.000556
800.000556
800.000556
800.000556
800.000556
800.000556
800.000556
800.000556
800.000556
800.000556
800.000556
800.000556
800.000556
800.000556
800.000556
800.000556
800.000556
800.000556
800.000556
800.000556
800.000556
800.000556
800.000556
800.000556
800.000556
800.000556
800.000556
800.000556
800.000556
800.000556
800.000556
800.000556
800.000556
800.000556
800.000556
800.000556
800.000556
800.000556
800.000556
800.000556
800.000556
800.000556
800.000556
800.000556
800.000556
800.000556
800.000556
800.000556
800.000556
800.000556
800.000556
800.000556
800.000556
800.000556
800.000556
800.000556
800.000556
800.000556
800.000556
800.000556
800.000556
800.000556
800.000556
800.000556
800.000556
800.000556
800.000556
800.000556
800.000556
800.000556
800.000556
800.000556
800.000556
800.000556
800.000556
800.000556
800.000556
800.000556
800.000556
800.000556
800.000556
800.000556
800.000556
800.000556
800.000556
800.000556
800.000556
800.000556
800.000556
800.000556
800.000556
800.000556
800.000556
800.000556
800.000556
800.000556
800.000556
800.000556
800.000556
800.000556
800.000556
800.000556
800.000556
800.000556
800.000556
800.000556
800.000556
800.000556
800.000556
800.000556
800.000556
800.000556
800.000556
800.000556
800.000556
800.000556
800.000556
800.000556
800.000556
800.000556
800.000556
800.000556
800.000556
800.000556
800.000556
800.000556
800.000556
800.000556
800.000556
800.000556
800.000556
800.000556
800.000556
800.000556
800.000556
800.000556
800.000556
800.000556
800.000556
800.000556
800.000556
800.000556
800.000556
800.000556
800.000556
800.000556
800.000556
800.000556
800.000556
800.000556
800.000556
800.000556
800.000556
800.000556
800.000556
800.000556
800.000556
800.000556
800.000556
800.000556
800.000556
800.000556
800.000556
800.000556
800.000556
800.000556
800.000556
800.000556
800.000556
800.000556
800.000556
800.000556
800.000556
800.000556
800.000556
800.000556
800.000556
800.000556
800.000556
800.000556
800.000556
800.000556
800.000556
800.000556
800.000556
800.000556
800.000556
800.000556
800.000556
800.000556
800.000556
800.000556
800.000556
800.000556
800.000556
800.000556
800.000556
800.000556
800.000556
800.000556
800.000556
800.000556
800.000556
800.000556
800.000556
800.000556
800.000556
800.000556
800.000556
800.000556
800.000556
800.000556
800.000556
800.000556
800.000556
800.000556
800.000556
800.000556
800.000556
800.000556
800.000556
800.000556
800.000556
800.000556
800.000556
800.000556
800.000556
800.000556
800.000556
800.000556
800.000556
800.000556
800.000556
800.000556
800.000556
800.000556
800.000556
800.000556
800.000556
800.000556
800.000556
800.000556
800.000556
800.000556
800.000556
800.000556
800.000556
800.000556
800.000556
800.000556
800.000556
800.000556
800.000556
800.000556
800.000556
800.000556
800.000556
800.000556
800.000556
800.000556
800.000556
800.000556
800.000556
800.000556
800.000556
800.000556
800.000556
800.000556
800.000556
800.000556
800.000556
800.000556
800.000556
800.000556
800.000556
800.000556
800.000556
800.000556
800.000556
800.000556
800.000556
800.000556
800.000556
800.000556
800.000556
800.000556
800.000556
800.000556
800.000556
800.000556
800.000556
800.000556
800.000556
800.000556
800.000556
800.000556
800.000556
800.000556
800.000556
800.000556
800.000556
800.000556
800.000556
800.000556
800.000556
800.000556
800.000556
800.000556
800.000556
800.000556
800.000556
800.000556
800.000556
800.000556
800.000556
800.000556
800.000556
800.000556
800.000556
800.000556
800.000556
800.000556
800.000556
800.000556
800.000556
800.000556
800.000556
800.000556
800.000556
800.000556
800.000556
800.000556
800.000556
800.000556
800.000556
800.000556
800.000556
800.000556
800.000556
800.000556
800.000556
800.000556
800.000556
800.000556
800.000556
800.000556
800.000556
800.000556
800.000556
800.000556
800.000556
800.000556
800.000556
800.000556
800.000556
800.000556
800.000556
800.000556
800.000556
800.000556
800.000556
800.000556
800.000556
800.000556
800.000556
800.000556
800.000556
800.000556
800.000556
800.000556
800.000556
800.000556
800.000556
800.000556
800.000556
800.000556
800.000556
800.000556
800.000556
800.000556
800.000556
800.000556
800.000556
800.000556
800.000556
800.000556
800.000556
800.000556
800.000556
800.000556
800.000556
800.000556
800.000556
800.000556
800.000556
800.000556
800.000556
800.000556
800.000556
800.000556
800.000556
800.000556
800.000556
800.000556
800.000556
800.000556
800.000556
800.000556
800.000556
800.000556
800.000556
800.000556
800.000556
800.000556
800.000556
800.000556
800.000556
800.000556
800.000556
800.000556
800.000556
800.000556
800.000556
800.000556
800.000556
800.000556
800.000556
800.000556
800.000556
800.000556
800.000556
800.000556
800.000556
800.000556
800.000556
800.000556
800.000556
800.000556
800.000556
800.000556
800.000556
800.000556
800.000556
800.000556
800.000556
800.000556
800.000556
800.000556
800.000556
800.000556
800.000556
800.000556
800.000556
800.000556
800.000556
800.000556
800.000556
800.000556
800.000556
800.000556
800.000556
800.000556
800.000556
800.000556
800.000556
800.000556
800.000556
800.000556
800.000556
800.000556
800.000556
800.000556
800.000556
800.000556
800.000556
800.000556
800.000556
800.000556
800.000556
800.000556
800.000556
800.000556
800.000556
800.000556
800.000556
800.000556
800.000556
800.000556
800.000556
800.000556
800.000556
800.000556
800.000556
800.000556
800.000556
800.000556
800.000556
800.000556
800.000556
800.000556
800.000556
800.000556
800.000556
800.000556
800.000556
800.000556
800.000556
800.000556
800.000556
800.000556
800.000556
800.000556
800.000556
800.000556
800.000556
800.000556
800.000556
800.000556
800.000556
800.000556
800.000556
800.000556
800.000556
800.000556
800.000556
800.000556
800.000556
800.000556
800.000556
800.000556
800.000556
800.000556
800.000556
800.000556
800.000556
800.000556
800.000556
800.000556
800.000556
800.000556
800.000556
800.000556
800.000556
800.000556
800.000556
800.000556
800.000556
800.000556
800.000556
800.000556
800.000556
800.000556
800.000556
800.000556
800.000556
800.000556
800.000556
800.000556
800.000556
800.000556
800.000556
800.000556
800.000556
800.000556
800.000556
800.000556
800.000556
800.000556
800.000556
800.000556
800.000556
800.000556
800.000556
800.000556
800.000556
800.000556
800.000556
800.000556
800.000556
800.000556
800.000556
800.000556
800.000556
800.000556
800.000556
800.000556
800.000556
800.000556
800.000556
800.000556
800.000556
800.000556
800.000556
800.000556
800.000556
800.000556
800.000556
800.000556
800.000556
800.000556
800.000556
800.000556
800.000556
800.000556
800.000556
800.000556
800.000556
800.000556
800.000556
800.000556
800.000556
800.000556
800.000556
800.000556
800.000556
800.000556
800.000556
800.000556
800.000556
800.000556
800.000556
800.000556
800.000556
800.000556
800.000556
800.000556
800.000556
800.000556
800.000556
800.000556
800.000556
800.000556
800.000556
800.000556
800.000556
800.000556
800.000556
800.000556
800.000556
800.000556
800.000556
800.000556
800.000556
800.000556
800.000556
800.000556
800.000556
800.000556
800.000556
800.000556
800.000556
800.000556
800.000556
800.000556
800.000556
800.000556
800.000556
800.000556
800.000556
800.000556
800.000556
800.000556
800.000556
800.000556
800.000556
800.000556
800.000556
800.000556
800.000556
800.000556
800.000556
800.000556
800.000556
800.000556
800.000556
800.000556
800.000556
800.000556
800.000556
800.000556
800.000556
800.000556
800.000556
800.000556
800.000556
800.000556
800.000556
800.000556
800.000556
800.000556
800.000556
800.000556
800.000556
800.000556
800.000556
800.000556
800.000556
800.000556
800.000556
800.000556
800.000556
800.000556
800.000556
800.000556
800.000556
800.000556
800.000556
800.000556
800.000556
800.000556
800.000556
800.000556
800.000556
800.000556
800.000556
800.000556
800.000556
800.000556
800.000556
800.000556
800.000556
800.000556
800.000556
800.000556
800.000556
800.000556
800.000556
800.000556
800.000556
800.000556
800.000556
800.000556
800.000556
800.000556
800.000556
800.000556
800.000556
800.000556
800.000556
800.000556
800.000556
800.000556
800.000556
800.000556
800.000556
800.000556
800.000556
800.000556
800.000556
800.000556
800.000556
800.000556
800.000556
800.000556
800.000556
800.000556
800.000556
800.000556
800.000556
800.000556
800.000556
800.000556
800.000556
800.000556
800.000556
800.000556
800.000556
800.000556
800.000556
800.000556
800.000556
800.000556
800.000556
800.000556
800.000556
800.000556
800.000556
800.000556
800.000556
800.000556
800.000556
800.000556
800.000556
800.000556
800.000556
800.000556
800.000556
800.000556
800.000556
800.000556
800.000556
800.000556
800.000556
800.000556
800.000556
800.000556
800.000556
800.000556
800.000556
800.000556
800.000556
800.000556
800.000556
800.000556
800.000556
800.000556
800.000556
800.000556
800.000556
800.000556
800.000556
800.000556
800.000556
800.000556
800.000556
800.000556
800.000556
800.000556
800.000556
800.000556
800.000556
800.000556
800.000556
800.000556
800.000556
800.000556
800.000556
800.000556
800.000556
800.000556
800.000556
800.000556
800.000556
800.000556
800.000556
800.000556
800.000556
800.000556
800.000556
800.000556
800.000556
800.000556
800.000556
800.000556
800.000556
800.000556
800.000556
800.000556
800.000556
800.000556
800.000556
800.000556
800.000556
800.000556
800.000556
800.000556
800.000556
800.000556
800.000556
800.000556
800.000556
800.000556
800.000556
800.000556
800.000556
800.000556
800.000556
800.000556
800.000556
800.000556
800.000556
800.000556
800.000556
800.000556
800.000556
800.000556
800.000556
800.000556
800.000556
800.000556
800.000556
800.000556
800.000556
800.000556
800.000556
800.000556
800.000556
800.000556
800.000556
800.000556
800.000556
800.000556
800.000556
800.000556
800.000556
800.000556
800.000556
800.000556
800.000556
800.000556
800.000556
800.000556
800.000556
800.000556
800.000556
800.000556
800.000556
800.000556
800.000556
800.000556
800.000556
800.000556
800.000556
800.000556
800.000556
800.000556
800.000556
800.000556
800.000556
800.000556
800.000556
800.000556
800.000556
800.000556
800.000556
800.000556
800.000556
800.000556
800.000556
800.000556
800.000556
800.000556
800.000556
800.000556
800.000556
800.000556
800.000556
800.000556
800.000556
800.000556
800.000556
800.000556
800.000556
800.000556
800.000556
800.000556
800.000556
800.000556
800.000556
800.000556
800.000556
800.000556
800.000556
800.000556
800.000556
800.000556
800.000556
800.000556
800.000556
800.000556
800.000556
800.000556
800.000556
800.000556
800.000556
800.000556
800.000556
800.000556
800.000556
800.000556
800.000556
800.000556
800.000556
800.000556
800.000556
800.000556
800.000556
800.000556
800.000556
800.000556
800.000556
800.000556
800.000556
800.000556
800.000556
800.000556
800.000556
800.000556
800.000556
800.000556
800.000556
800.000556
800.000556
800.000556
800.000556
800.000556
800.000556
800.000556
800.000556
800.000556
800.000556
800.000556
800.000556
800.000556
800.000556
800.000556
800.000556
800.000556
800.000556
800.000556
800.000556
800.000556
800.000556
800.000556
800.000556
800.000556
800.000556
800.000556
800.000556
800.000556
800.000556
800.000556
800.000556
800.000556
800.000556
800.000556
800.000556
800.000556
800.000556
800.000556
800.000556
800.000556
800.000556
800.000556
800.000556
800.000556
800.000556
800.000556
800.000556
800.000556
800.000556
800.000556
800.000556
800.000556
800.000556
800.000556
800.000556
800.000556
800.000556
800.000556
800.000556
800.000556
800.000556
800.000556
800.000556
800.000556
800.000556
800.000556
800.000556
800.000556
800.000556
800.000556
800.000556
800.000556
800.000556
800.000556
800.000556
800.000556
800.000556
800.000556
800.000556
800.000556
800.000556
800.000556
800.000556
800.000556
800.000556
800.000556
800.000556
800.000556
800.000556
800.000556
800.000556
800.000556
800.000556
800.000556
800.000556
800.000556
800.000556
800.000556
800.000556
800.000556
800.000556
800.000556
800.000556
800.000556
800.000556
800.000556
800.000556
800.000556
800.000556
800.000556
800.000556
800.000556
800.000556
800.000556
800.000556
800.000556
800.000556
800.000556
800.000556
800.000556
800.000556
800.000556
800.000556
800.000556
800.000556
800.000556
800.000556
800.000556
800.000556
800.000556
800.000556
800.000556
800.000556
800.000556
800.000556
800.000556
800.000556
800.000556
800.000556
800.000556
800.000556
800.000556
800.000556
800.000556
800.000556
800.000556
800.000556
800.000556
800.000556
800.000556
800.000556
800.000556
800.000556
800.000556
800.000556
800.000556
800.000556
800.000556
800.000556
800.000556
800.000556
800.000556
800.000556
800.000556
800.000556
800.000556
800.000556
800.000556
800.000556
800.000556
800.000556
800.000556
800.000556
800.000556
800.000556
800.000556
800.000556
800.000556
800.000556
800.000556
800.000556
800.000556
800.000556
800.000556
800.000556
800.000556
800.000556
800.000556
800.000556
800.000556
800.000556
800.000556
800.000556
800.000556
800.000556
800.000556
800.000556
800.000556
800.000556
800.000556
800.000556
800.000556
800.000556
800.000556
800.000556
800.000556
800.000556
800.000556
800.000556
800.000556
800.000556
800.000556
800.000556
800.000556
800.000556
800.000556
800.000556
800.000556
800.000556
800.000556
800.000556
800.000556
800.000556
800.000556
800.000556
800.000556
800.000556
800.000556
800.000556
800.000556
800.000556
800.000556
800.000556
800.000556
800.000556
800.000556
800.000556
800.000556
800.000556
800.000556
800.000556
800.000556
800.000556
800.000556
800.000556
800.000556
800.000556
800.000556
800.000556
800.000556
800.000556
800.000556
800.000556
800.000556
800.000556
800.000556
800.000556
800.000556
800.000556
800.000556
800.000556
800.000556
800.000556
800.000556
800.000556
800.000556
800.000556
800.000556
800.000556
800.000556
800.000556
800.000556
800.000556
800.000556
800.000556
800.000556
800.000556
800.000556
800.000556
800.000556
800.000556
800.000556
800.000556
800.000556
800.000556
800.000556
800.000556
800.000556
800.000556
800.000556
800.000556
800.000556
800.000556
800.000556
800.000556
800.000556
800.000556
800.000556
800.000556
800.000556
800.000556
800.000556
800.000556
800.000556
800.000556
800.000556
800.000556
800.000556
800.000556
800.000556
800.000556
800.000556
800.000556
800.000556
800.000556
800.000556
800.000556
800.000556
800.000556
800.000556
800.000556
800.000556
800.000556
800.000556
800.000556
800.000556
800.000556
800.000556
800.000556
800.000556
800.000556
800.000556
800.000556
800.000556
800.000556
800.000556
800.000556
800.000556
800.000556
800.000556
800.000556
800.000556
800.000556
800.000556
800.000556
800.000556
800.000556
800.000556
800.000556
800.000556
800.000556
800.000556
800.000556
800.000556
800.000556
800.000556
800.000556
800.000556
800.000556
800.000556
800.000556
800.000556
800.000556
800.000556
800.000556
800.000556
800.000556
800.000556
800.000556
800.000556
800.000556
800.000556
800.000556
800.000556
800.000556
800.000556
800.000556
800.000556
800.000556
800.000556
800.000556
800.000556
800.000556
800.000556
800.000556
800.000556
800.000556
800.000556
800.000556
800.000556
800.000556
800.000556
800.000556
800.000556
800.000556
800.000556
800.000556
800.000556
800.000556
800.000556
800.000556
800.000556
800.000556
800.000556
800.000556
800.000556
800.000556
800.000556
800.000556
800.000556
800.000556
800.000556
800.000556
800.000556
800.000556
800.000556
800.000556
800.000556
800.000556
800.000556
800.000556
800.000556
800.000556
800.000556
800.000556
800.000556
800.000556
800.000556
800.000556
800.000556
800.000556
800.000556
800.000556
800.000556
800.000556
800.000556
800.000556
800.000556
800.000556
800.000556
800.000556
800.000556
800.000556
800.000556
800.000556
800.000556
800.000556
800.000556
800.000556
800.000556
800.000556
800.000556
800.000556
800.000556
800.000556
800.000556
800.000556
800.000556
800.000556
800.000556
800.000556
800.000556
800.000556
800.000556
800.000556
800.000556
800.000556
800.000556
800.000556
800.000556
800.000556
800.000556
800.000556
800.000556
800.000556
800.000556
800.000556
800.000556
800.000556
800.000556
800.000556
800.000556
800.000556
800.000556
800.000556
800.000556
800.000556
800.000556
800.000556
800.000556
800.000556
800.000556
800.000556
800.000556
800.000556
800.000556
800.000556
800.000556
800.000556
800.000556
800.000556
800.000556
800.000556
800.000556
800.000556
800.000556
800.000556
800.000556
800.000556
800.000556
800.000556
800.000556
800.000556
800.000556
800.000556
800.000556
800.000556
800.000556
800.000556
800.000556
800.000556
800.000556
800.000556
800.000556
800.000556
800.000556
800.000556
800.000556
800.000556
800.000556
800.000556
800.000556
800.000556
800.000556
800.000556
800.000556
800.000556
800.000556
800.000556
800.000556
800.000556
800.000556
800.000556
800.000556
800.000556
800.000556
800.000556
800.000556
800.000556
800.000556
800.000556
800.000556
800.000556
800.000556
800.000556
800.000556
800.000556
800.000556
800.000556
800.000556
800.000556
800.000556
800.000556
800.000556
800.000556
800.000556
800.000556
800.000556
800.000556
800.000556
800.000556
800.000556
800.000556
800.000556
800.000556
800.000556
800.000556
800.000556
800.000556
800.000556
800.000556
800.000556
800.000556
800.000556
800.000556
800.000556
800.000556
800.000556
800.000556
800.000556
800.000556
800.000556
800.000556
800.000556
800.000556
800.000556
800.000556
800.000556
800.000556
800.000556
800.000556
800.000556
800.000556
800.000556
800.000556
800.000556
800.000556
800.000556
800.000556
800.000556
800.000556
800.000556
800.000556
800.000556
800.000556
800.000556
800.000556
800.000556
800.000556
800.000556
800.000556
800.000556
800.000556
800.000556
800.000556
800.000556
800.000556
800.000556
800.000556
800.000556
800.000556
800.000556
800.000556
800.000556
800.000556
800.000556
800.000556
800.000556
800.000556
800.000556
800.000556
800.000556
800.000556
800.000556
800.000556
800.000556
800.000556
800.000556
800.000556
800.000556
800.000556
800.000556
800.000556
800.000556
800.000556
800.000556
800.000556
800.000556
800.000556
800.000556
800.000556
800.000556
800.000556
800.000556
800.000556
800.000556
800.000556
800.000556
800.000556
800.000556
800.000556
800.000556
800.000556
800.000556
800.000556
800.000556
800.000556
800.000556
800.000556
800.000556
800.000556
800.000556
800.000556
800.000556
800.000556
800.000556
800.000556
800.000556
800.000556
800.000556
800.000556
800.000556
800.000556
800.000556
800.000556
800.000556
800.000556
800.000556
800.000556
800.000556
800.000556
800.000556
800.000556
800.000556
800.000556
800.000556
800.000556
800.000556
800.000556
800.000556
800.000556
800.000556
800.000556
800.000556
800.000556
800.000556
800.000556
800.000556
800.000556
800.000556
800.000556
800.000556
800.000556
800.000556
800.000556
800.000556
800.000556
800.000556
800.000556
800.000556
800.000556
800.000556
800.000556
800.000556
800.000556
800.000556
800.000556
800.000556
800.000556
800.000556
800.000556
800.000556
800.000556
800.000556
800.000556
800.000556
800.000556
800.000556
800.000556
800.000556
800.000556
800.000556
800.000556
800.000556
800.000556
800.000556
800.000556
800.000556
800.000556
800.000556
800.000556
800.000556
800.000556
800.000556
800.000556
800.000556
800.000556
800.000556
800.000556
800.000556
800.000556
800.000556
800.000556
800.000556
800.000556
800.000556
800.000556
800.000556
800.000556
800.000556
800.000556
800.000556
800.000556
800.000556
800.000556
800.000556
800.000556
800.000556
800.000556
800.000556
800.000556
800.000556
800.000556
800.000556
800.000556
800.000556
800.000556
800.000556
800.000556
800.000556
800.000556
800.000556
800.000556
800.000556
800.000556
800.000556
800.000556
800.000556
800.000556
800.000556
800.000556
800.000556
800.000556
800.000556
800.000556
800.000556
800.000556
800.000556
800.000556
800.000556
800.000556
800.000556
800.000556
800.000556
800.000556
800.000556
800.000556
800.000556
800.000556
800.000556
800.000556
800.000556
800.000556
800.000556
800.000556
800.000556
800.000556
800.000556
800.000556
800.000556
800.000556
800.000556
800.000556
800.000556
800.000556
800.000556
800.000556
800.000556
800.000556
800.000556
800.000556
800.000556
800.000556
800.000556
800.000556
800.000556
800.000556
800.000556
800.000556
800.000556
800.000556
800.000556
800.000556
800.000556
800.000556
800.000556
800.000556
800.000556
800.000556
800.000556
800.000556
800.000556
800.000556
800.000556
800.000556
800.000556
800.000556
800.000556
800.000556
800.000556
800.000556
800.000556
800.000556
800.000556
800.000556
800.000556
800.000556
800.000556
800.000556
800.000556
800.000556
800.000556
800.000556
800.000556
800.000556
800.000556
800.000556
800.000556
800.000556
800.000556
800.000556
800.000556
800.000556
800.000556
800.000556
800.000556
800.000556
800.000556
800.000556
800.000556
800.000556
800.000556
800.000556
800.000556
800.000556
800.000556
800.000556
800.000556
800.000556
800.000556
800.000556
800.000556
800.000556
800.000556
800.000556
800.000556
800.000556
800.000556
800.000556
800.000556
800.000556
800.000556
800.000556
800.000556
800.000556
800.000556
800.000556
800.000556
800.000556
800.000556
800.000556
800.000556
800.000556
800.000556
800.000556
800.000556
800.000556
800.000556
800.000556
800.000556
800.000556
800.000556
800.000556
800.000556
800.000556
800.000556
800.000556
800.000556
800.000556
800.000556
800.000556
800.000556
800.000556
800.000556
800.000556
800.000556
800.000556
800.000556
800.000556
800.000556
800.000556
800.000556
800.000556
800.000556
800.000556
800.000556
800.000556
800.000556
800.000556
800.000556
800.000556
800.000556
800.000556
800.000556
800.000556
800.000556
800.000556
800.000556
800.000556
800.000556
800.000556
800.000556
800.000556
800.000556
800.000556
800.000556
800.000556
800.000556
800.000556
800.000556
800.000556
800.000556
800.000556
800.000556
800.000556
800.000556
800.000556
800.000556
800.000556
800.000556
800.000556
800.000556
800.000556
800.000556
800.000556
800.000556
800.000556
800.000556
800.000556
800.000556
800.000556
800.000556
800.000556
800.000556
800.000556
800.000556
800.000556
800.000556
800.000556
800.000556
800.000556
800.000556
800.000556
800.000556
800.000556
800.000556
800.000556
800.000556
800.000556
800.000556
800.000556
800.000556
800.000556
800.000556
800.000556
800.000556
800.000556
800.000556
800.000556
800.000556
800.000556
800.000556
800.000556
800.000556
800.000556
800.000556
800.000556
800.000556
800.000556
800.000556
800.000556
800.000556
800.000556
800.000556
800.000556
800.000556
800.000556
800.000556
800.000556
800.000556
800.000556
800.000556
800.000556
800.000556
800.000556
800.000556
800.000556
800.000556
800.000556
800.000556
800.000556
800.000556
800.000556
800.000556
800.000556
800.000556
800.000556
800.000556
800.000556
800.000556
800.000556
800.000556
800.000556
800.000556
800.000556
800.000556
800.000556
800.000556
800.000556
800.000556
800.000556
800.000556
800.000556
800.000556
800.000556
800.000556
800.000556
800.000556
800.000556
800.000556
800.000556
800.000556
800.000556
800.000556
800.000556
800.000556
800.000556
800.000556
800.000556
800.000556
800.000556
800.000556
800.000556
800.000556
800.000556
800.000556
800.000556
800.000556
800.000556
800.000556
800.000556
800.000556
800.000556
800.000556
800.000556
800.000556
800.000556
800.000556
800.000556
800.000556
800.000556
800.000556
800.000556
800.000556
800.000556
800.000556
800.000556
800.000556
800.000556
800.000556
800.000556
800.000556
800.000556
800.000556
800.000556
800.000556
800.000556
800.000556
800.000556
800.000556
800.000556
800.000556
800.000556
800.000556
800.000556
800.000556
800.000556
800.000556
800.000556
800.000556
800.000556
800.000556
800.000556
800.000556
800.000556
800.000556
800.000556
800.000556
800.000556
800.000556
800.000556
800.000556
800.000556
800.000556
800.000556
800.000556
800.000556
800.000556
800.000556
800.000556
800.000556
800.000556
800.000556
800.000556
800.000556
800.000556
800.000556
800.000556
800.000556
800.000556
800.000556
800.000556
800.000556
800.000556
800.000556
800.000556
800.000556
800.000556
800.000556
800.000556
800.000556
800.000556
800.000556
800.000556
800.000556
800.000556
800.000556
800.000556
800.000556
800.000556
800.000556
800.000556
800.000556
800.000556
800.000556
800.000556
800.000556
800.000556
800.000556
800.000556
800.000556
800.000556
800.000556
800.000556
800.000556
800.000556
800.000556
800.000556
800.000556
800.000556
800.000556
800.000556
800.000556
800.000556
800.000556
800.000556
800.000556
800.000556
800.000556
800.000556
800.000556
800.000556
800.000556
800.000556
800.000556
800.000556
800.000556
800.000556
800.000556
800.000556
800.000556
800.000556
800.000556
800.000556
800.000556
800.000556
800.000556
800.000556
800.000556
800.000556
800.000556
800.000556
800.000556
800.000556
800.000556
800.000556
800.000556
800.000556
800.000556
800.000556
800.000556
800.000556
800.000556
800.000556
800.000556
800.000556
800.000556
800.000556
800.000556
800.000556
800.000556
800.000556
800.000556
800.000556
800.000556
800.000556
800.000556
800.000556
800.000556
800.000556
800.000556
800.000556
800.000556
800.000556
800.000556
800.000556
800.000556
800.000556
800.000556
800.000556
800.000556
800.000556
800.000556
800.000556
800.000556
800.000556
800.000556
800.000556
800.000556
800.000556
800.000556
800.000556
800.000556
800.000556
800.000556
800.000556
800.000556
800.000556
800.000556
800.000556
800.000556
800.000556
800.000556
800.000556
800.000556
800.000556
800.000556
800.000556
800.000556
800.000556
800.000556
800.000556
800.000556
800.000556
800.000556
800.000556
800.000556
800.000556
800.000556
800.000556
800.000556
800.000556
800.000556
800.000556
800.000556
800.000556
800.000556
800.000556
800.000556
800.000556
800.000556
800.000556
800.000556
800.000556
800.000556
800.000556
800.000556
800.000556
800.000556
800.000556
800.000556
800.000556
800.000556
800.000556
800.000556
800.000556
800.000556
800.000556
800.000556
800.000556
800.000556
800.000556
800.000556
800.000556
800.000556
800.000556
800.000556
800.000556
800.000556
800.000556
800.000556
800.000556
800.000556
800.000556
800.000556
800.000556
800.000556
800.000556
800.000556
800.000556
800.000556
800.000556
800.000556
800.000556
800.000556
800.000556
800.000556
800.000556
800.000556
800.000556
800.000556
800.000556
800.000556
800.000556
800.000556
800.000556
800.000556
800.000556
800.000556
800.000556
800.000556
800.000556
800.000556
800.000556
800.000556
800.000556
800.000556
800.000556
800.000556
800.000556
800.000556
800.000556
800.000556
800.000556
800.000556
800.000556
800.000556
800.000556
800.000556
800.000556
800.000556
800.000556
800.000556
800.000556
800.000556
800.000556
800.000556
800.000556
800.000556
800.000556
800.000556
800.000556
800.000556
800.000556
800.000556
800.000556
800.000556
800.000556
800.000556
800.000556
800.000556
800.000556
800.000556
800.000556
800.000556
800.000556
800.000556
800.000556
800.000556
800.000556
800.000556
800.000556
800.000556
800.000556
800.000556
800.000556
800.000556
800.000556
800.000556
800.000556
800.000556
800.000556
800.000556
800.000556
800.000556
800.000556
800.000556
800.000556
800.000556
800.000556
800.000556
800.000556
800.000556
800.000556
800.000556
800.000556
800.000556
800.000556
800.000556
800.000556
800.000556
800.000556
800.000556
800.000556
800.000556
800.000556
800.000556
800.000556
800.000556
800.000556
800.000556
800.000556
800.000556
800.000556
800.000556
800.000556
800.000556
800.000556
800.000556
800.000556
800.000556
800.000556
800.000556
800.000556
800.000556
800.000556
800.000556
800.000556
800.000556
800.000556
800.000556
800.000556
800.000556
800.000556
800.000556
800.000556
800.000556
800.000556
800.000556
800.000556
800.000556
800.000556
800.000556
800.000556
800.000556
800.000556
800.000556
800.000556
800.000556
800.000556
800.000556
800.000556
800.000556
800.000556
800.000556
800.000556
800.000556
800.000556
800.000556
800.000556
800.000556
800.000556
800.000556
800.000556
800.000556
800.000556
800.000556
800.000556
800.000556
800.000556
800.000556
800.000556
800.000556
800.000556
800.000556
800.000556
800.000556
800.000556
800.000556
800.000556
800.000556
800.000556
800.000556
800.000556
800.000556
800.000556
800.000556
800.000556
800.000556
800.000556
800.000556
800.000556
800.000556
800.000556
800.000556
800.000556
800.000556
800.000556
800.000556
800.000556
800.000556
800.000556
800.000556
800.000556
800.000556
800.000556
800.000556
800.000556
800.000556
800.000556
800.000556
800.000556
800.000556
800.000556
800.000556
800.000556
800.000556
800.000556
800.000556
800.000556
800.000556
800.000556
800.000556
800.000556
800.000556
800.000556
800.000556
800.000556
800.000556
800.000556
800.000556
800.000556
800.000556
800.000556
800.000556
800.000556
800.000556
800.000556
800.000556
800.000556
800.000556
800.000556
800.000556
800.000556
800.000556
800.000556
800.000556
800.000556
800.000556
800.000556
800.000556
800.000556
800.000556
800.000556
800.000556
800.000556
800.000556
800.000556
800.000556
800.000556
800.000556
800.000556
800.000556
800.000556
800.000556
800.000556
800.000556
800.000556
800.000556
800.000556
800.000556
800.000556
800.000556
800.000556
800.000556
800.000556
800.000556
800.000556
800.000556
800.000556
800.000556
800.000556
800.000556
800.000556
800.000556
800.000556
800.000556
800.000556
800.000556
800.000556
800.000556
800.000556
800.000556
800.000556
800.000556
800.000556
800.000556
800.000556
800.000556
800.000556
800.000556
800.000556
800.000556
800.000556
800.000556
800.000556
800.000556
800.000556
800.000556
800.000556
800.000556
800.000556
800.000556
800.000556
800.000556
800.000556
800.000556
800.000556
800.000556
800.000556
800.000556
800.000556
800.000556
800.000556
800.000556
800.000556
800.000556
800.000556
800.000556
800.000556
800.000556
800.000556
800.000556
800.000556
800.000556
800.000556
800.000556
800.000556
800.000556
800.000556
800.000556
800.000556
800.000556
800.000556
800.000556
800.000556
800.000556
800.000556
800.000556
800.000556
800.000556
800.000556
800.000556
800.000556
800.000556
800.000556
800.000556
800.000556
800.000556
800.000556
800.000556
800.000556
800.000556
800.000556
800.000556
800.000556
800.000556
800.000556
800.000556
800.000556
800.000556
800.000556
800.000556
800.000556
800.000556
800.000556
800.000556
800.000556
800.000556
800.000556
800.000556
800.000556
800.000556
800.000556
800.000556
800.000556
800.000556
800.000556
800.000556
800.000556
800.000556
800.000556
800.000556
800.000556
800.000556
800.000556
800.000556
800.000556
800.000556
800.000556
800.000556
800.000556
800.000556
800.000556
800.000556
800.000556
800.000556
800.000556
800.000556
800.000556
800.000556
800.000556
800.000556
800.000556
800.000556
800.000556
800.000556
800.000556
800.000556
800.000556
800.000556
800.000556
800.000556
800.000556
800.000556
800.000556
800.000556
800.000556
800.000556
800.000556
800.000556
800.000556
800.000556
800.000556
800.000556
800.000556
800.000556
800.000556
800.000556
800.000556
800.000556
800.000556
800.000556
800.000556
800.000556
800.000556
800.000556
800.000556
800.000556
800.000556
800.000556
800.000556
800.000556
800.000556
800.000556
800.000556
800.000556
800.000556
800.000556
800.000556
800.000556
800.000556
800.000556
800.000556
800.000556
800.000556
800.000556
800.000556
800.000556
800.000556
800.000556
800.000556
800.000556
800.000556
800.000556
800.000556
800.000556
800.000556
800.000556
800.000556
800.000556
800.000556
800.000556
800.000556
800.000556
800.000556
800.000556
800.000556
800.000556
800.000556
800.000556
800.000556
800.000556
800.000556
800.000556
800.000556
800.000556
800.000556
800.000556
800.000556
800.000556
800.000556
800.000556
800.000556
800.000556
800.000556
800.000556
800.000556
800.000556
800.000556
800.000556
800.000556
800.000556
800.000556
800.000556
800.000556
800.000556
800.000556
800.000556
800.000556
800.000556
800.000556
800.000556
800.000556
800.000556
800.000556
800.000556
800.000556
800.000556
800.000556
800.000556
800.000556
800.000556
800.000556
800.000556
800.000556
800.000556
800.000556
800.000556
800.000556
800.000556
800.000556
800.000556
800.000556
800.000556
800.000556
800.000556
800.000556
800.000556
800.000556
800.000556
800.000556
800.000556
800.000556
800.000556
800.000556
800.000556
800.000556
800.000556
800.000556
800.000556
800.000556
800.000556
800.000556
800.000556
800.000556
800.000556
800.000556
800.000556
800.000556
800.000556
800.000556
800.000556
800.000556
800.000556
800.000556
800.000556
800.000556
800.000556
800.000556
800.000556
800.000556
800.000556
800.000556
800.000556
800.000556
800.000556
800.000556
800.000556
800.000556
800.000556
800.000556
800.000556
800.000556
800.000556
800.000556
800.000556
800.000556
800.000556
800.000556
800.000556
800.000556
800.000556
800.000556
800.000556
800.000556
800.000556
800.000556
800.000556
800.000556
800.000556
800.000556
800.000556
800.000556
800.000556
800.000556
800.000556
800.000556
800.000556
800.000556
800.000556
800.000556
800.000556
800.000556
800.000556
800.000556
800.000556
800.000556
800.000556
800.000556
800.000556
800.000556
800.000556
800.000556
800.000556
800.000556
800.000556
800.000556
800.000556
800.000556
800.000556
800.000556
800.000556
800.000556
800.000556
800.000556
800.000556
800.000556
800.000556
800.000556
800.000556
800.000556
800.000556
800.000556
800.000556
800.000556
800.000556
800.000556
800.000556
800.000556
800.000556
800.000556
800.000556
800.000556
800.000556
800.000556
800.000556
800.000556
800.000556
800.000556
800.000556
800.000556
800.000556
800.000556
800.000556
800.000556
800.000556
800.000556
800.000556
800.000556
800.000556
800.000556
800.000556
800.000556
800.000556
800.000556
800.000556
800.000556
800.000556
800.000556
800.000556
800.000556
800.000556
800.000556
800.000556
800.000556
800.000556
800.000556
800.000556
800.000556
800.000556
800.000556
800.000556
800.000556
800.000556
800.000556
800.000556
800.000556
800.000556
800.000556
800.000556
800.000556
800.000556
800.000556
800.000556
800.000556
800.000556
800.000556
800.000556
800.000556
800.000556
800.000556
800.000556
800.000556
800.000556
800.000556
800.000556
800.000556
800.000556
800.000556
800.000556
800.000556
800.000556
800.000556
800.000556
800.000556
800.000556
800.000556
800.000556
800.000556
800.000556
800.000556
800.000556
800.000556
800.000556
800.000556
800.000556
800.000556
800.000556
800.000556
800.000556
800.000556
800.000556
800.000556
800.000556
800.000556
800.000556
800.000556
800.000556
800.000556
800.000556
800.000556
800.000556
800.000556
800.000556
800.000556
800.000556
800.000556
800.000556
800.000556
800.000556
800.000556
800.000556
800.000556
800.000556
800.000556
800.000556
800.000556
800.000556
800.000556
800.000556
800.000556
800.000556
800.000556
800.000556
800.000556
800.000556
800.000556
800.000556
800.000556
800.000556
800.000556
800.000556
800.000556
800.000556
800.000556
800.000556
800.000556
800.000556
800.000556
800.000556
800.000556
800.000556
800.000556
800.000556
800.000556
800.000556
800.000556
800.000556
800.000556
800.000556
800.000556
800.000556
800.000556
800.000556
800.000556
800.000556
800.000556
800.000556
800.000556
800.000556
800.000556
800.000556
800.000556
800.000556
800.000556
800.000556
800.000556
800.000556
800.000556
800.000556
800.000556
800.000556
800.000556
800.000556
800.000556
800.000556
800.000556
800.000556
800.000556
800.000556
800.000556
800.000556
800.000556
800.000556
800.000556
800.000556
800.000556
800.000556
800.000556
800.000556
800.000556
800.000556
800.000556
800.000556
800.000556
800.000556
800.000556
800.000556
800.000556
800.000556
800.000556
800.000556
800.000556
800.000556
800.000556
800.000556
800.000556
800.000556
800.000556
800.000556
800.000556
800.000556
800.000556
800.000556
800.000556
800.000556
800.000556
800.000556
800.000556
800.000556
800.000556
800.000556
800.000556
800.000556
800.000556
800.000556
800.000556
800.000556
800.000556
800.000556
800.000556
800.000556
800.000556
800.000556
800.000556
800.000556
800.000556
800.000556
800.000556
800.000556
800.000556
800.000556
800.000556
800.000556
800.000556
800.000556
800.000556
800.000556
800.000556
800.000556
800.000556
800.000556
800.000556
800.000556
800.000556
800.000556
800.000556
800.000556
800.000556
800.000556
800.000556
800.000556
800.000556
800.000556
800.000556
800.000556
800.000556
800.000556
800.000556
800.000556
800.000556
800.000556
800.000556
800.000556
800.000556
800.000556
800.000556
800.000556
800.000556
800.000556
800.000556
800.000556
800.000556
800.000556
800.000556
800.000556
800.000556
800.000556
800.000556
800.000556
800.000556
800.000556
800.000556
800.000556
800.000556
800.000556
800.000556
800.000556
800.000556
800.000556
800.000556
800.000556
800.000556
800.000556
800.000556
800.000556
800.000556
800.000556
800.000556
800.000556
800.000556
800.000556
800.000556
800.000556
800.000556
800.000556
800.000556
800.000556
800.000556
800.000556
800.000556
800.000556
800.000556
800.000556
800.000556
800.000556
800.000556
800.000556
800.000556
800.000556
800.000556
800.000556
800.000556
800.000556
800.000556
800.000556
800.000556
800.000556
800.000556
800.000556
800.000556
800.000556
800.000556
800.000556
800.000556
800.000556
800.000556
800.000556
800.000556
800.000556
800.000556
800.000556
800.000556
800.000556
800.000556
800.000556
800.000556
800.000556
800.000556
800.000556
800.000556
800.000556
800.000556
800.000556
800.000556
800.000556
800.000556
800.000556
800.000556
800.000556
800.000556
800.000556
800.000556
800.000556
800.000556
800.000556
800.000556
800.000556
800.000556
800.000556
800.000556
800.000556
800.000556
800.000556
800.000556
800.000556
800.000556
800.000556
800.000556
800.000556
800.000556
800.000556
800.000556
800.000556
800.000556
800.000556
800.000556
800.000556
800.000556
800.000556
800.000556
800.000556
800.000556
800.000556
800.000556
800.000556
800.000556
800.000556
800.000556
800.000556
800.000556
800.000556
800.000556
800.000556
800.000556
800.000556
800.000556
800.000556
800.000556
800.000556
800.000556
800.000556
800.000556
800.000556
800.000556
800.000556
800.000556
800.000556
800.000556
800.000556
800.000556
800.000556
800.000556
800.000556
800.000556
800.000556
800.000556
800.000556
800.000556
800.000556
800.000556
800.000556
800.000556
800.000556
800.000556
800.000556
800.000556
800.000556
800.000556
800.000556
800.000556
800.000556
800.000556
800.000556
800.000556
800.000556
800.000556
800.000556
800.000556
800.000556
800.000556
800.000556
800.000556
800.000556
800.000556
800.000556
800.000556
800.000556
800.000556
800.000556
800.000556
800.000556
800.000556
800.000556
800.000556
800.000556
800.000556
800.000556
800.000556
800.000556
800.000556
800.000556
800.000556
800.000556
800.000556
800.000556
800.000556
800.000556
800.000556
800.000556
800.000556
800.000556
800.000556
800.000556
800.000556
800.000556
800.000556
800.000556
800.000556
800.000556
800.000556
800.000556
800.000556
800.000556
800.000556
800.000556
800.000556
800.000556
800.000556
800.000556
800.000556
800.000556
800.000556
800.000556
800.000556
800.000556
800.000556
800.000556
800.000556
800.000556
800.000556
800.000556
800.000556
800.000556
800.000556
800.000556
800.000556
800.000556
800.000556
800.000556
800.000556
800.000556
800.000556
800.000556
800.000556
800.000556
800.000556
800.000556
800.000556
800.000556
800.000556
800.000556
800.000556
800.000556
800.000556
800.000556
800.000556
800.000556
800.000556
800.000556
800.000556
800.000556
800.000556
800.000556
800.000556
800.000556
800.000556
800.000556
800.000556
800.000556
800.000556
800.000556
800.000556
800.000556
800.000556
800.000556
800.000556
800.000556
800.000556
800.000556
800.000556
800.000556
800.000556
800.000556
800.000556
800.000556
800.000556
800.000556
800.000556
800.000556
800.000556
800.000556
800.000556
800.000556
800.000556
800.000556
800.000556
800.000556
800.000556
800.000556
800.000556
800.000556
800.000556
800.000556
800.000556
800.000556
800.000556
800.000556
800.000556
800.000556
800.000556
800.000556
800.000556
800.000556
800.000556
800.000556
800.000556
800.000556
800.000556
800.000556
800.000556
800.000556
800.000556
800.000556
800.000556
800.000556
800.000556
800.000556
800.000556
800.000556
800.000556
800.000556
800.000556
800.000556
800.000556
800.000556
800.000556
800.000556
800.000556
800.000556
800.000556
800.000556
800.000556
800.000556
800.000556
800.000556
800.000556
800.000556
800.000556
800.000556
800.000556
800.000556
800.000556
800.000556
800.000556
800.000556
800.000556
800.000556
800.000556
800.000556
800.000556
800.000556
800.000556
800.000556
800.000556
800.000556
800.000556
800.000556
800.000556
800.000556
800.000556
800.000556
800.000556
800.000556
800.000556
800.000556
800.000556
800.000556
800.000556
800.000556
800.000556
800.000556
800.000556
800.000556
800.000556
800.000556
800.000556
800.000556
800.000556
800.000556
800.000556
800.000556
800.000556
800.000556
800.000556
800.000556
800.000556
800.000556
800.000556
800.000556
800.000556
800.000556
800.000556
800.000556
800.000556
800.000556
800.000556
800.000556
800.000556
800.000556
800.000556
800.000556
800.000556
800.000556
800.000556
800.000556
800.000556
800.000556
800.000556
800.000556
800.000556
800.000556
800.000556
800.000556
800.000556
800.000556
800.000556
800.000556
800.000556
800.000556
800.000556
800.000556
800.000556
800.000556
800.000556
800.000556
800.000556
800.000556
800.000556
800.000556
800.000556
800.000556
800.000556
800.000556
800.000556
800.000556
800.000556
800.000556
800.000556
800.000556
800.000556
800.000556
800.000556
800.000556
800.000556
800.000556
800.000556
800.000556
800.000556
800.000556
800.000556
800.000556
800.000556
800.000556
800.000556
800.000556
800.000556
800.000556
800.000556
800.000556
800.000556
800.000556
800.000556
800.000556
800.000556
800.000556
800.000556
800.000556
800.000556
800.000556
800.000556
800.000556
800.000556
800.000556
800.000556
800.000556
800.000556
800.000556
800.000556
800.000556
800.000556
800.000556
800.000556
800.000556
800.000556
800.000556
800.000556
800.000556
800.000556
800.000556
800.000556
800.000556
800.000556
800.000556
800.000556
800.000556
800.000556
800.000556
800.000556
800.000556
800.000556
800.000556
800.000556
800.000556
800.000556
800.000556
800.000556
800.000556
800.000556
800.000556
800.000556
800.000556
800.000556
800.000556
800.000556
800.000556
800.000556
800.000556
800.000556
800.000556
800.000556
800.000556
800.000556
800.000556
800.000556
800.000556
800.000556
800.000556
800.000556
800.000556
800.000556
800.000556
800.000556
800.000556
800.000556
800.000556
800.000556
800.000556
800.000556
800.000556
800.000556
800.000556
800.000556
800.000556
800.000556
800.000556
800.000556
800.000556
800.000556
800.000556
800.000556
800.000556
800.000556
800.000556
800.000556
800.000556
800.000556
800.000556
800.000556
800.000556
800.000556
800.000556
800.000556
800.000556
800.000556
800.000556
800.000556
800.000556
800.000556
800.000556
800.000556
800.000556
800.000556
800.000556
800.000556
800.000556
800.000556
800.000556
800.000556
800.000556
800.000556
800.000556
800.000556
800.000556
800.000556
800.000556
800.000556
800.000556
800.000556
800.000556
800.000556
800.000556
800.000556
800.000556
800.000556
800.000556
800.000556
800.000556
800.000556
800.000556
800.000556
800.000556
800.000556
800.000556
800.000556
800.000556
800.000556
800.000556
800.000556
800.000556
800.000556
800.000556
800.000556
800.000556
800.000556
800.000556
800.000556
800.000556
800.000556
800.000556
800.000556
800.000556
800.000556
800.000556
800.000556
800.000556
800.000556
800.000556
800.000556
800.000556
800.000556
800.000556
800.000556
800.000556
800.000556
800.000556
800.000556
800.000556
800.000556
800.000556
800.000556
800.000556
800.000556
800.000556
800.000556
800.000556
800.000556
800.000556
800.000556
800.000556
800.000556
800.000556
800.000556
800.000556
800.000556
800.000556
800.000556
800.000556
800.000556
800.000556
800.000556
800.000556
800.000556
800.000556
800.000556
800.000556
800.000556
800.000556
800.000556
800.000556
800.000556
800.000556
800.000556
800.000556
800.000556
800.000556
800.000556
800.000556
800.000556
800.000556
800.000556
800.000556
800.000556
800.000556
800.000556
800.000556
800.000556
800.000556
800.000556
800.000556
800.000556
800.000556
800.000556
800.000556
800.000556
800.000556
800.000556
800.000556
800.000556
800.000556
800.000556
800.000556
800.000556
800.000556
800.000556
800.000556
800.000556
800.000556
800.000556
800.000556
800.000556
800.000556
800.000556
800.000556
800.000556
800.000556
800.000556
800.000556
800.000556
800.000556
800.000556
800.000556
800.000556
800.000556
800.000556
800.000556
800.000556
800.000556
800.000556
800.000556
800.000556
800.000556
800.000556
800.000556
800.000556
800.000556
800.000556
800.000556
800.000556
800.000556
800.000556
800.000556
800.000556
800.000556
800.000556
800.000556
800.000556
800.000556
800.000556
800.000556
800.000556
800.000556
800.000556
800.000556
800.000556
800.000556
800.000556
800.000556
800.000556
800.000556
800.000556
800.000556
800.000556
800.000556
800.000556
800.000556
800.000556
800.000556
800.000556
800.000556
800.000556
800.000556
800.000556
800.000556
800.000556
800.000556
800.000556
800.000556
800.000556
800.000556
800.000556
800.000556
800.000556
800.000556
800.000556
800.000556
800.000556
800.000556
800.000556
800.000556
800.000556
800.000556
800.000556
800.000556
800.000556
800.000556
800.000556
800.000556
800.000556
800.000556
800.000556
800.000556
800.000556
800.000556
800.000556
800.000556
800.000556
800.000556
800.000556
800.000556
800.000556
800.000556
800.000556
800.000556
800.000556
800.000556
800.000556
800.000556
800.000556
800.000556
800.000556
800.000556
800.000556
800.000556
800.000556
800.000556
800.000556
800.000556
800.000556
800.000556
800.000556
800.000556
800.000556
800.000556
800.000556
800.000556
800.000556
800.000556
800.000556
800.000556
800.000556
800.000556
800.000556
800.000556
800.000556
800.000556
800.000556
800.000556
800.000556
800.000556
800.000556
800.000556
800.000556
800.000556
800.000556
800.000556
800.000556
800.000556
800.000556
800.000556
800.000556
800.000556
800.000556
800.000556
800.000556
800.000556
800.000556
800.000556
800.000556
800.000556
800.000556
800.000556
800.000556
800.000556
800.000556
800.000556
800.000556
800.000556
800.000556
800.000556
800.000556
800.000556
800.000556
800.000556
800.000556
800.000556
800.000556
800.000556
800.000556
800.000556
800.000556
800.000556
800.000556
800.000556
800.000556
800.000556
800.000556
800.000556
800.000556
800.000556
800.000556
800.000556
800.000556
800.000556
800.000556
800.000556
800.000556
800.000556
800.000556
800.000556
800.000556
800.000556
800.000556
800.000556
800.000556
800.000556
800.000556
800.000556
800.000556
800.000556
800.000556
800.000556
800.000556
800.000556
800.000556
800.000556
800.000556
800.000556
800.000556
800.000556
800.000556
800.000556
800.000556
800.000556
800.000556
800.000556
800.000556
800.000556
800.000556
800.000556
800.000556
800.000556
800.000556
800.000556
800.000556
800.000556
800.000556
800.000556
800.000556
800.000556
800.000556
800.000556
800.000556
800.000556
800.000556
800.000556
800.000556
800.000556
800.000556
800.000556
800.000556
800.000556
800.000556
800.000556
800.000556
800.000556
800.000556
800.000556
800.000556
800.000556
800.000556
800.000556
800.000556
800.000556
800.000556
800.000556
800.000556
800.000556
800.000556
800.000556
800.000556
800.000556
800.000556
800.000556
800.000556
800.000556
800.000556
800.000556
800.000556
800.000556
800.000556
800.000556
800.000556
800.000556
800.000556
800.000556
800.000556
800.000556
800.000556
800.000556
800.000556
800.000556
800.000556
800.000556
800.000556
800.000556
800.000556
800.000556
800.000556
800.000556
800.000556
800.000556
800.000556
800.000556
800.000556
800.000556
800.000556
800.000556
800.000556
800.000556
800.000556
800.000556
800.000556
800.000556
800.000556
800.000556
800.000556
800.000556
800.000556
800.000556
800.000556
800.000556
800.000556
800.000556
800.000556
800.000556
800.000556
800.000556
800.000556
800.000556
800.000556
800.000556
800.000556
800.000556
800.000556
800.000556
800.000556
800.000556
800.000556
800.000556
800.000556
800.000556
800.000556
800.000556
800.000556
800.000556
800.000556
800.000556
800.000556
800.000556
800.000556
800.000556
800.000556
800.000556
800.000556
800.000556
800.000556
800.000556
800.000556
800.000556
800.000556
800.000556
800.000556
800.000556
800.000556
800.000556
800.000556
800.000556
800.000556
800.000556
800.000556
800.000556
800.000556
800.000556
800.000556
800.000556
800.000556
800.000556
800.000556
800.000556
800.000556
800.000556
800.000556
800.000556
800.000556
800.000556
800.000556
800.000556
800.000556
800.000556
800.000556
800.000556
800.000556
800.000556
800.000556
800.000556
800.000556
800.000556
800.000556
800.000556
800.000556
800.000556
800.000556
800.000556
800.000556
800.000556
800.000556
800.000556
800.000556
800.000556
800.000556
800.000556
800.000556
800.000556
800.000556
800.000556
800.000556
800.000556
800.000556
800.000556
800.000556
800.000556
800.000556
800.000556
800.000556
800.000556
800.000556
800.000556
800.000556
800.000556
800.000556
800.000556
800.000556
800.000556
800.000556
800.000556
800.000556
800.000556
800.000556
800.000556
800.000556
800.000556
800.000556
800.000556
800.000556
800.000556
800.000556
800.000556
800.000556
800.000556
800.000556
800.000556
800.000556
800.000556
800.000556
800.000556
800.000556
800.000556
800.000556
800.000556
800.000556
800.000556
800.000556
800.000556
800.000556
800.000556
800.000556
800.000556
800.000556
800.000556
800.000556
800.000556
800.000556
800.000556
800.000556
800.000556
800.000556
800.000556
800.000556
800.000556
800.000556
800.000556
800.000556
800.000556
800.000556
800.000556
800.000556
800.000556
800.000556
800.000556
800.000556
800.000556
800.000556
800.000556
800.000556
800.000556
800.000556
800.000556
800.000556
800.000556
800.000556
800.000556
800.000556
800.000556
800.000556
800.000556
800.000556
800.000556
800.000556
800.000556
800.000556
800.000556
800.000556
800.000556
800.000556
800.000556
800.000556
800.000556
800.000556
800.000556
800.000556
800.000556
800.000556
800.000556
800.000556
800.000556
800.000556
800.000556
800.000556
800.000556
800.000556
800.000556
800.000556
800.000556
800.000556
800.000556
800.000556
800.000556
800.000556
800.000556
800.000556
800.000556
800.000556
800.000556
800.000556
800.000556
800.000556
800.000556
800.000556
800.000556
800.000556
800.000556
800.000556
800.000556
800.000556
800.000556
800.000556
800.000556
800.000556
800.000556
800.000556
800.000556
800.000556
800.000556
800.000556
800.000556
800.000556
800.000556
800.000556
800.000556
800.000556
800.000556
800.000556
800.000556
800.000556
800.000556
800.000556
800.000556
800.000556
800.000556
800.000556
800.000556
800.000556
800.000556
800.000556
800.000556
800.000556
800.000556
800.000556
800.000556
800.000556
800.000556
800.000556
800.000556
800.000556
800.000556
800.000556
800.000556
800.000556
800.000556
800.000556
800.000556
800.000556
800.000556
800.000556
800.000556
800.000556
800.000556
800.000556
800.000556
800.000556
800.000556
800.000556
800.000556
800.000556
800.000556
800.000556
800.000556
800.000556
800.000556
800.000556
800.000556
800.000556
800.000556
800.000556
800.000556
800.000556
800.000556
800.000556
800.000556
800.000556
800.000556
800.000556
800.000556
800.000556
800.000556
800.000556
800.000556
800.000556
800.000556
800.000556
800.000556
800.000556
800.000556
800.000556
800.000556
800.000556
800.000556
800.000556
800.000556
800.000556
800.000556
800.000556
800.000556
800.000556
800.000556
800.000556
800.000556
800.000556
800.000556
800.000556
800.000556
800.000556
800.000556
800.000556
800.000556
800.000556
800.000556
800.000556
800.000556
800.000556
800.000556
800.000556
800.000556
800.000556
800.000556
800.000556
800.000556
800.000556
800.000556
800.000556
800.000556
800.000556
800.000556
800.000556
800.000556
800.000556
800.000556
800.000556
800.000556
800.000556
800.000556
800.000556
800.000556
800.000556
800.000556
800.000556
800.000556
800.000556
800.000556
800.000556
800.000556
800.000556
800.000556
800.000556
800.000556
800.000556
800.000556
800.000556
800.000556
800.000556
800.000556
800.000556
800.000556
800.000556
800.000556
800.000556
800.000556
800.000556
800.000556
800.000556
800.000556
800.000556
800.000556
800.000556
800.000556
800.000556
800.000556
800.000556
800.000556
800.000556
800.000556
800.000556
800.000556
800.000556
800.000556
800.000556
800.000556
800.000556
800.000556
800.000556
800.000556
800.000556
800.000556
800.000556
800.000556
800.000556
800.000556
800.000556
800.000556
800.000556
800.000556
800.000556
800.000556
800.000556
800.000556
800.000556
800.000556
800.000556
800.000556
800.000556
800.000556
800.000556
800.000556
800.000556
800.000556
800.000556
800.000556
800.000556
800.000556
800.000556
800.000556
800.000556
800.000556
800.000556
800.000556
800.000556
800.000556
800.000556
800.000556
800.000556
800.000556
800.000556
800.000556
800.000556
800.000556
800.000556
800.000556
800.000556
800.000556
800.000556
800.000556
800.000556
800.000556
800.000556
800.000556
800.000556
800.000556
800.000556
800.000556
800.000556
800.000556
800.000556
800.000556
800.000556
800.000556
800.000556
800.000556
800.000556
800.000556
800.000556
800.000556
800.000556
800.000556
800.000556
800.000556
800.000556
800.000556
800.000556
800.000556
800.000556
800.000556
800.000556
800.000556
800.000556
800.000556
800.000556
800.000556
800.000556
800.000556
800.000556
800.000556
800.000556
800.000556
800.000556
800.000556
800.000556
800.000556
800.000556
800.000556
800.000556
800.000556
800.000556
800.000556
800.000556
800.000556
800.000556
800.000556
800.000556
800.000556
800.000556
800.000556
800.000556
800.000556
800.000556
800.000556
800.000556
800.000556
800.000556
800.000556
800.000556
800.000556
800.000556
800.000556
800.000556
800.000556
800.000556
800.000556
800.000556
800.000556
800.000556
800.000556
800.000556
800.000556
800.000556
800.000556
800.000556
800.000556
800.000556
800.000556
800.000556
800.000556
800.000556
800.000556
800.000556
800.000556
800.000556
800.000556
800.000556
800.000556
800.000556
800.000556
800.000556
800.000556
800.000556
800.000556
800.000556
800.000556
800.000556
800.000556
800.000556
800.000556
800.000556
800.000556
800.000556
800.000556
800.000556
800.000556
800.000556
800.000556
800.000556
800.000556
800.000556
800.000556
800.000556
800.000556
800.000556
800.000556
800.000556
800.000556
800.000556
800.000556
800.000556
800.000556
800.000556
800.000556
800.000556
800.000556
800.000556
800.000556
800.000556
800.000556
800.000556
800.000556
800.000556
800.000556
800.000556
800.000556
800.000556
800.000556
800.000556
800.000556
800.000556
800.000556
800.000556
800.000556
800.000556
800.000556
800.000556
800.000556
800.000556
800.000556
800.000556
800.000556
800.000556
800.000556
800.000556
800.000556
800.000556
800.000556
800.000556
800.000556
800.000556
800.000556
800.000556
800.000556
800.000556
800.000556
800.000556
800.000556
800.000556
800.000556
800.000556
800.000556
800.000556
800.000556
800.000556
800.000556
800.000556
800.000556
800.000556
800.000556
800.000556
800.000556
800.000556
800.000556
800.000556
800.000556
800.000556
800.000556
800.000556
800.000556
800.000556
800.000556
800.000556
800.000556
800.000556
800.000556
800.000556
800.000556
800.000556
800.000556
800.000556
800.000556
800.000556
800.000556
800.000556
800.000556
800.000556
800.000556
800.000556
800.000556
800.000556
800.000556
800.000556
800.000556
800.000556
800.000556
800.000556
800.000556
800.000556
800.000556
800.000556
800.000556
800.000556
800.000556
800.000556
800.000556
800.000556
800.000556
800.000556
800.000556
800.000556
800.000556
800.000556
800.000556
800.000556
800.000556
800.000556
800.000556
800.000556
800.000556
800.000556
800.000556
800.000556
800.000556
800.000556
800.000556
800.000556
800.000556
800.000556
800.000556
800.000556
800.000556
800.000556
800.000556
800.000556
800.000556
800.000556
800.000556
800.000556
800.000556
800.000556
800.000556
800.000556
800.000556
800.000556
800.000556
800.000556
800.000556
800.000556
800.000556
800.000556
800.000556
800.000556
800.000556
800.000556
800.000556
800.000556
800.000556
800.000556
800.000556
800.000556
800.000556
800.000556
800.000556
800.000556
800.000556
800.000556
800.000556
800.000556
800.000556
800.000556
800.000556
800.000556
800.000556
800.000556
800.000556
800.000556
800.000556
800.000556
800.000556
800.000556
800.000556
800.000556
800.000556
800.000556
800.000556
800.000556
800.000556
800.000556
800.000556
800.000556
800.000556
800.000556
800.000556
800.000556
800.000556
800.000556
800.000556
800.000556
800.000556
800.000556
800.000556
800.000556
800.000556
800.000556
800.000556
800.000556
800.000556
800.000556
800.000556
800.000556
800.000556
800.000556
800.000556
800.000556
800.000556
800.000556
800.000556
800.000556
800.000556
800.000556
800.000556
800.000556
800.000556
800.000556
800.000556
800.000556
800.000556
800.000556
800.000556
800.000556
800.000556
800.000556
800.000556
800.000556
800.000556
800.000556
800.000556
800.000556
800.000556
800.000556
800.000556
800.000556
800.000556
800.000556
800.000556
800.000556
800.000556
800.000556
800.000556
800.000556
800.000556
800.000556
800.000556
800.000556
800.000556
800.000556
800.000556
800.000556
800.000556
800.000556
800.000556
800.000556
800.000556
800.000556
800.000556
800.000556
800.000556
800.000556
800.000556
800.000556
800.000556
800.000556
800.000556
800.000556
800.000556
800.000556
800.000556
800.000556
800.000556
800.000556
800.000556
800.000556
800.000556
800.000556
800.000556
800.000556
800.000556
800.000556
800.000556
800.000556
800.000556
800.000556
800.000556
800.000556
800.000556
800.000556
800.000556
800.000556
800.000556
800.000556
800.000556
800.000556
800.000556
800.000556
800.000556
800.000556
800.000556
800.000556
800.000556
800.000556
800.000556
800.000556
800.000556
800.000556
800.000556
800.000556
800.000556
800.000556
800.000556
800.000556
800.000556
800.000556
800.000556
800.000556
800.000556
800.000556
800.000556
800.000556
800.000556
800.000556
800.000556
800.000556
800.000556
800.000556
800.000556
800.000556
800.000556
800.000556
800.000556
800.000556
800.000556
800.000556
800.000556
800.000556
800.000556
800.000556
800.000556
800.000556
800.000556
800.000556
800.000556
800.000556
800.000556
800.000556
800.000556
800.000556
800.000556
800.000556
800.000556
800.000556
800.000556
800.000556
800.000556
800.000556
800.000556
800.000556
800.000556
800.000556
800.000556
800.000556
800.000556
800.000556
800.000556
800.000556
800.000556
800.000556
800.000556
800.000556
800.000556
800.000556
800.000556
800.000556
800.000556
800.000556
800.000556
800.000556
800.000556
800.000556
800.000556
800.000556
800.000556
800.000556
800.000556
800.000556
800.000556
800.000556
800.000556
800.000556
800.000556
800.000556
800.000556
800.000556
800.000556
800.000556
800.000556
800.000556
800.000556
800.000556
800.000556
800.000556
800.000556
800.000556
800.000556
800.000556
800.000556
800.000556
800.000556
800.000556
800.000556
800.000556
800.000556
800.000556
800.000556
800.000556
800.000556
800.000556
800.000556
800.000556
800.000556
800.000556
800.000556
800.000556
800.000556
800.000556
800.000556
800.000556
800.000556
800.000556
800.000556
800.000556
800.000556
800.000556
800.000556
800.000556
800.000556
800.000556
800.000556
800.000556
800.000556
800.000556
800.000556
800.000556
800.000556
800.000556
800.000556
800.000556
800.000556
800.000556
800.000556
800.000556
800.000556
800.000556
800.000556
800.000556
800.000556
800.000556
800.000556
800.000556
800.000556
800.000556
800.000556
800.000556
800.000556
800.000556
800.000556
800.000556
800.000556
800.000556
800.000556
800.000556
800.000556
800.000556
800.000556
800.000556
800.000556
800.000556
800.000556
800.000556
800.000556
800.000556
800.000556
800.000556
800.000556
800.000556
800.000556
800.000556
800.000556
800.000556
800.000556
800.000556
800.000556
800.000556
800.000556
800.000556
800.000556
800.000556
800.000556
800.000556
800.000556
800.000556
800.000556
800.000556
800.000556
800.000556
800.000556
800.000556
800.000556
800.000556
800.000556
800.000556
800.000556
800.000556
800.000556
800.000556
800.000556
800.000556
800.000556
800.000556
800.000556
800.000556
800.000556
800.000556
800.000556
800.000556
800.000556
800.000556
800.000556
800.000556
800.000556
800.000556
800.000556
800.000556
800.000556
800.000556
800.000556
800.000556
800.000556
800.000556
800.000556
800.000556
800.000556
800.000556
800.000556
800.000556
800.000556
800.000556
800.000556
800.000556
800.000556
800.000556
800.000556
800.000556
800.000556
800.000556
800.000556
800.000556
800.000556
800.000556
800.000556
800.000556
800.000556
800.000556
800.000556
800.000556
800.000556
800.000556
800.000556
800.000556
800.000556
800.000556
800.000556
800.000556
800.000556
800.000556
800.000556
800.000556
800.000556
800.000556
800.000556
800.000556
800.000556
800.000556
800.000556
800.000556
800.000556
800.000556
800.000556
800.000556
800.000556
800.000556
800.000556
800.000556
800.000556
800.000556
800.000556
800.000556
800.000556
800.000556
800.000556
800.000556
800.000556
800.000556
800.000556
800.000556
800.000556
800.000556
800.000556
800.000556
800.000556
800.000556
800.000556
800.000556
800.000556
800.000556
800.000556
800.000556
800.000556
800.000556
800.000556
800.000556
800.000556
800.000556
800.000556
800.000556
800.000556
800.000556
800.000556
800.000556
800.000556
800.000556
800.000556
800.000556
800.000556
800.000556
800.000556
800.000556
800.000556
800.000556
800.000556
800.000556
800.000556
800.000556
800.000556
800.000556
800.000556
800.000556
800.000556
800.000556
800.000556
800.000556
800.000556
800.000556
800.000556
800.000556
800.000556
800.000556
800.000556
800.000556
800.000556
800.000556
800.000556
800.000556
800.000556
800.000556
800.000556
800.000556
800.000556
800.000556
800.000556
800.000556
800.000556
800.000556
800.000556
800.000556
800.000556
800.000556
800.000556
800.000556
800.000556
800.000556
800.000556
800.000556
800.000556
800.000556
800.000556
800.000556
800.000556
800.000556
800.000556
800.000556
800.000556
800.000556
800.000556
800.000556
800.000556
800.000556
800.000556
800.000556
800.000556
800.000556
800.000556
800.000556
800.000556
800.000556
800.000556
800.000556
800.000556
800.000556
800.000556
800.000556
800.000556
800.000556
800.000556
800.000556
800.000556
800.000556
800.000556
800.000556
800.000556
800.000556
800.000556
800.000556
800.000556
800.000556
800.000556
800.000556
800.000556
800.000556
800.000556
800.000556
800.000556
800.000556
800.000556
800.000556
800.000556
800.000556
800.000556
800.000556
800.000556
800.000556
800.000556
800.000556
800.000556
800.000556
800.000556
800.000556
800.000556
800.000556
800.000556
800.000556
800.000556
800.000556
800.000556
800.000556
800.000556
800.000556
800.000556
800.000556
800.000556
800.000556
800.000556
800.000556
800.000556
800.000556
800.000556
800.000556
800.000556
800.000556
800.000556
800.000556
800.000556
800.000556
800.000556
800.000556
800.000556
800.000556
800.000556
800.000556
800.000556
800.000556
800.000556
800.000556
800.000556
800.000556
800.000556
800.000556
800.000556
800.000556
800.000556
800.000556
800.000556
800.000556
800.000556
800.000556
800.000556
800.000556
800.000556
800.000556
800.000556
800.000556
800.000556
800.000556
800.000556
800.000556
800.000556
800.000556
800.000556
800.000556
800.000556
800.000556
800.000556
800.000556
800.000556
800.000556
800.000556
800.000556
800.000556
800.000556
800.000556
800.000556
800.000556
800.000556
800.000556
800.000556
800.000556
800.000556
800.000556
800.000556
800.000556
800.000556
800.000556
800.000556
800.000556
800.000556
800.000556
800.000556
800.000556
800.000556
800.000556
800.000556
800.000556
800.000556
800.000556
800.000556
800.000556
800.000556
800.000556
800.000556
800.000556
800.000556
800.000556
800.000556
800.000556
800.000556
800.000556
800.000556
800.000556
800.000556
800.000556
800.000556
800.000556
800.000556
800.000556
800.000556
800.000556
800.000556
800.000556
800.000556
800.000556
800.000556
800.000556
800.000556
800.000556
800.000556
800.000556
800.000556
800.000556
800.000556
800.000556
800.000556
800.000556
800.000556
800.000556
800.000556
800.000556
800.000556
800.000556
800.000556
800.000556
800.000556
800.000556
800.000556
800.000556
800.000556
800.000556
800.000556
800.000556
800.000556
800.000556
800.000556
800.000556
800.000556
800.000556
800.000556
800.000556
800.000556
800.000556
800.000556
800.000556
800.000556
800.000556
800.000556
800.000556
800.000556
800.000556
800.000556
800.000556
800.000556
800.000556
800.000556
800.000556
800.000556
800.000556
800.000556
800.000556
800.000556
800.000556
800.000556
800.000556
800.000556
800.000556
800.000556
800.000556
800.000556
800.000556
800.000556
800.000556
800.000556
800.000556
800.000556
800.000556
800.000556
800.000556
800.000556
800.000556
800.000556
800.000556
800.000556
800.000556
800.000556
800.000556
800.000556
800.000556
800.000556
800.000556
800.000556
800.000556
800.000556
800.000556
800.000556
800.000556
800.000556
800.000556
800.000556
800.000556
800.000556
800.000556
800.000556
800.000556
800.000556
800.000556
800.000556
800.000556
800.000556
800.000556
800.000556
800.000556
800.000556
800.000556
800.000556
800.000556
800.000556
800.000556
800.000556
800.000556
800.000556
800.000556
800.000556
800.000556
800.000556
800.000556
800.000556
800.000556
800.000556
800.000556
800.000556
800.000556
800.000556
800.000556
800.000556
800.000556
800.000556
800.000556
800.000556
800.000556
800.000556
800.000556
800.000556
800.000556
800.000556
800.000556
800.000556
800.000556
800.000556
800.000556
800.000556
800.000556
800.000556
800.000556
800.000556
800.000556
800.000556
800.000556
800.000556
800.000556
800.000556
800.000556
800.000556
800.000556
800.000556
800.000556
800.000556
800.000556
800.000556
800.000556
800.000556
800.000556
800.000556
800.000556
800.000556
800.000556
800.000556
800.000556
800.000556
800.000556
800.000556
800.000556
800.000556
800.000556
800.000556
800.000556
800.000556
800.000556
800.000556
800.000556
800.000556
800.000556
800.000556
800.000556
800.000556
800.000556
800.000556
800.000556
800.000556
800.000556
800.000556
800.000556
800.000556
800.000556
800.000556
800.000556
800.000556
800.000556
800.000556
800.000556
800.000556
800.000556
800.000556
800.000556
800.000556
800.000556
800.000556
800.000556
800.000556
800.000556
800.000556
800.000556
800.000556
800.000556
800.000556
800.000556
800.000556
800.000556
800.000556
800.000556
800.000556
800.000556
800.000556
800.000556
800.000556
800.000556
800.000556
800.000556
800.000556
800.000556
800.000556
800.000556
800.000556
800.000556
800.000556
800.000556
800.000556
800.000556
800.000556
800.000556
800.000556
800.000556
800.000556
800.000556
800.000556
800.000556
800.000556
800.000556
800.000556
800.000556
800.000556
800.000556
800.000556
800.000556
800.000556
800.000556
800.000556
800.000556
800.000556
800.000556
800.000556
800.000556
800.000556
800.000556
800.000556
800.000556
800.000556
800.000556
800.000556
800.000556
800.000556
800.000556
800.000556
800.000556
800.000556
800.000556
800.000556
800.000556
800.000556
800.000556
800.000556
800.000556
800.000556
800.000556
800.000556
800.000556
800.000556
800.000556
800.000556
800.000556
800.000556
800.000556
800.000556
800.000556
800.000556
800.000556
800.000556
800.000556
800.000556
800.000556
800.000556
800.000556
800.000556
800.000556
800.000556
800.000556
800.000556
800.000556
800.000556
800.000556
800.000556
800.000556
800.000556
800.000556
800.000556
800.000556
800.000556
800.000556
800.000556
800.000556
800.000556
800.000556
800.000556
800.000556
800.000556
800.000556
800.000556
800.000556
800.000556
800.000556
800.000556
800.000556
800.000556
800.000556
800.000556
800.000556
800.000556
800.000556
800.000556
800.000556
800.000556
800.000556
800.000556
800.000556
800.000556
800.000556
800.000556
800.000556
800.000556
800.000556
800.000556
800.000556
800.000556
800.000556
800.000556
800.000556
800.000556
800.000556
800.000556
800.000556
800.000556
800.000556
800.000556
800.000556
800.000556
800.000556
800.000556
800.000556
800.000556
800.000556
800.000556
800.000556
800.000556
800.000556
800.000556
800.000556
800.000556
800.000556
800.000556
800.000556
800.000556
800.000556
800.000556
800.000556
800.000556
800.000556
800.000556
800.000556
800.000556
800.000556
800.000556
800.000556
800.000556
800.000556
800.000556
800.000556
800.000556
800.000556
800.000556
800.000556
800.000556
800.000556
800.000556
800.000556
800.000556
800.000556
800.000556
800.000556
800.000556
800.000556
800.000556
800.000556
800.000556
800.000556
800.000556
800.000556
800.000556
800.000556
800.000556
800.000556
800.000556
800.000556
800.000556
800.000556
800.000556
800.000556
800.000556
800.000556
800.000556
800.000556
800.000556
800.000556
800.000556
800.000556
800.000556
800.000556
800.000556
800.000556
800.000556
800.000556
800.000556
800.000556
800.000556
800.000556
800.000556
800.000556
800.000556
800.000556
800.000556
800.000556
800.000556
800.000556
800.000556
800.000556
800.000556
800.000556
800.000556
800.000556
800.000556
800.000556
800.000556
800.000556
800.000556
800.000556
800.000556
800.000556
800.000556
800.000556
800.000556
800.000556
800.000556
800.000556
800.000556
800.000556
800.000556
800.000556
800.000556
800.000556
800.000556
800.000556
800.000556
800.000556
800.000556
800.000556
800.000556
800.000556
800.000556
800.000556
800.000556
800.000556
800.000556
800.000556
800.000556
800.000556
800.000556
800.000556
800.000556
800.000556
800.000556
800.000556
800.000556
800.000556
800.000556
800.000556
800.000556
800.000556
800.000556
800.000556
800.000556
800.000556
800.000556
800.000556
800.000556
800.000556
800.000556
800.000556
800.000556
800.000556
800.000556
800.000556
800.000556
800.000556
800.000556
800.000556
800.000556
800.000556
800.000556
800.000556
800.000556
800.000556
800.000556
800.000556
800.000556
800.000556
800.000556
800.000556
800.000556
800.000556
800.000556
800.000556
800.000556
800.000556
800.000556
800.000556
800.000556
800.000556
800.000556
800.000556
800.000556
800.000556
800.000556
800.000556
800.000556
800.000556
800.000556
800.000556
800.000556
800.000556
800.000556
800.000556
800.000556
800.000556
800.000556
800.000556
800.000556
800.000556
800.000556
800.000556
800.000556
800.000556
800.000556
800.000556
800.000556
800.000556
800.000556
800.000556
800.000556
800.000556
800.000556
800.000556
800.000556
800.000556
800.000556
800.000556
800.000556
800.000556
800.000556
800.000556
800.000556
800.000556
800.000556
800.000556
800.000556
800.000556
800.000556
800.000556
800.000556
800.000556
800.000556
800.000556
800.000556
800.000556
800.000556
800.000556
800.000556
800.000556
800.000556
800.000556
800.000556
800.000556
800.000556
800.000556
800.000556
800.000556
800.000556
800.000556
800.000556
800.000556
800.000556
800.000556
800.000556
800.000556
800.000556
800.000556
800.000556
800.000556
800.000556
800.000556
800.000556
800.000556
800.000556
800.000556
800.000556
800.000556
800.000556
800.000556
800.000556
800.000556
800.000556
800.000556
800.000556
800.000556
800.000556
800.000556
800.000556
800.000556
800.000556
800.000556
800.000556
800.000556
800.000556
800.000556
800.000556
800.000556
800.000556
800.000556
800.000556
800.000556
800.000556
800.000556
800.000556
800.000556
800.000556
800.000556
800.000556
800.000556
800.000556
800.000556
800.000556
800.000556
800.000556
800.000556
800.000556
800.000556
800.000556
800.000556
800.000556
800.000556
800.000556
800.000556
800.000556
800.000556
800.000556
800.000556
800.000556
800.000556
800.000556
800.000556
800.000556
800.000556
800.000556
800.000556
800.000556
800.000556
800.000556
800.000556
800.000556
800.000556
800.000556
800.000556
800.000556
800.000556
800.000556
800.000556
800.000556
800.000556
800.000556
800.000556
800.000556
800.000556
800.000556
800.000556
800.000556
800.000556
800.000556
800.000556
800.000556
800.000556
800.000556
800.000556
800.000556
800.000556
800.000556
800.000556
800.000556
800.000556
800.000556
800.000556
800.000556
800.000556
800.000556
800.000556
800.000556
800.000556
800.000556
800.000556
800.000556
800.000556
800.000556
800.000556
800.000556
800.000556
800.000556
800.000556
800.000556
800.000556
800.000556
800.000556
800.000556
800.000556
800.000556
800.000556
800.000556
800.000556
800.000556
800.000556
800.000556
800.000556
800.000556
800.000556
800.000556
800.000556
800.000556
800.000556
800.000556
800.000556
800.000556
800.000556
800.000556
800.000556
800.000556
800.000556
800.000556
800.000556
800.000556
800.000556
800.000556
800.000556
800.000556
800.000556
800.000556
800.000556
800.000556
800.000556
800.000556
800.000556
800.000556
800.000556
800.000556
800.000556
800.000556
800.000556
800.000556
800.000556
800.000556
800.000556
800.000556
800.000556
800.000556
800.000556
800.000556
800.000556
800.000556
800.000556
800.000556
800.000556
800.000556
800.000556
800.000556
800.000556
800.000556
800.000556
800.000556
800.000556
800.000556
800.000556
800.000556
800.000556
800.000556
800.000556
800.000556
800.000556
800.000556
800.000556
800.000556
800.000556
800.000556
800.000556
800.000556
800.000556
800.000556
800.000556
800.000556
800.000556
800.000556
800.000556
800.000556
800.000556
800.000556
800.000556
800.000556
800.000556
800.000556
800.000556
800.000556
800.000556
800.000556
800.000556
800.000556
800.000556
800.000556
800.000556
800.000556
800.000556
800.000556
800.000556
800.000556
800.000556
800.000556
800.000556
800.000556
800.000556
800.000556
800.000556
800.000556
800.000556
800.000556
800.000556
800.000556
800.000556
800.000556
800.000556
800.000556
800.000556
800.000556
800.000556
800.000556
800.000556
800.000556
800.000556
800.000556
800.000556
800.000556
800.000556
800.000556
800.000556
800.000556
800.000556
800.000556
800.000556
800.000556
800.000556
800.000556
800.000556
800.000556
800.000556
800.000556
800.000556
800.000556
800.000556
800.000556
800.000556
800.000556
800.000556
800.000556
800.000556
800.000556
800.000556
800.000556
800.000556
800.000556
800.000556
800.000556
800.000556
800.000556
800.000556
800.000556
800.000556
800.000556
800.000556
800.000556
800.000556
800.000556
800.000556
800.000556
800.000556
800.000556
800.000556
800.000556
800.000556
800.000556
800.000556
800.000556
800.000556
800.000556
800.000556
800.000556
800.000556
800.000556
800.000556
800.000556
800.000556
800.000556
800.000556
800.000556
800.000556
800.000556
800.000556
800.000556
800.000556
800.000556
800.000556
800.000556
800.000556
800.000556
800.000556
800.000556
800.000556
800.000556
800.000556
800.000556
800.000556
800.000556
800.000556
800.000556
800.000556
800.000556
800.000556
800.000556
800.000556
800.000556
800.000556
800.000556
800.000556
800.000556
800.000556
800.000556
800.000556
800.000556
800.000556
800.000556
800.000556
800.000556
800.000556
800.000556
800.000556
800.000556
800.000556
800.000556
800.000556
800.000556
800.000556
800.000556
800.000556
800.000556
800.000556
800.000556
800.000556
800.000556
800.000556
800.000556
800.000556
800.000556
800.000556
800.000556
800.000556
800.000556
800.000556
800.000556
800.000556
800.000556
800.000556
800.000556
800.000556
800.000556
800.000556
800.000556
800.000556
800.000556
800.000556
800.000556
800.000556
800.000556
800.000556
800.000556
800.000556
800.000556
800.000556
800.000556
800.000556
800.000556
800.000556
800.000556
800.000556
800.000556
800.000556
800.000556
800.000556
800.000556
800.000556
800.000556
800.000556
800.000556
800.000556
800.000556
800.000556
800.000556
800.000556
800.000556
800.000556
800.000556
800.000556
800.000556
800.000556
800.000556
800.000556
800.000556
800.000556
800.000556
800.000556
800.000556
800.000556
800.000556
800.000556
800.000556
800.000556
800.000556
800.000556
800.000556
800.000556
800.000556
800.000556
800.000556
800.000556
800.000556
800.000556
800.000556
800.000556
800.000556
800.000556
800.000556
800.000556
800.000556
800.000556
800.000556
800.000556
800.000556
800.000556
800.000556
800.000556
800.000556
800.000556
800.000556
800.000556
800.000556
800.000556
800.000556
800.000556
800.000556
800.000556
800.000556
800.000556
800.000556
800.000556
800.000556
800.000556
800.000556
800.000556
800.000556
800.000556
800.000556
800.000556
800.000556
800.000556
800.000556
800.000556
800.000556
800.000556
800.000556
800.000556
800.000556
800.000556
800.000556
800.000556
800.000556
800.000556
800.000556
800.000556
800.000556
800.000556
800.000556
800.000556
800.000556
800.000556
800.000556
800.000556
800.000556
800.000556
800.000556
800.000556
800.000556
800.000556
800.000556
800.000556
800.000556
800.000556
800.000556
800.000556
800.000556
800.000556
800.000556
800.000556
800.000556
800.000556
800.000556
800.000556
800.000556
800.000556
800.000556
800.000556
800.000556
800.000556
800.000556
800.000556
800.000556
800.000556
800.000556
800.000556
800.000556
800.000556
800.000556
800.000556
800.000556
800.000556
800.000556
800.000556
800.000556
800.000556
800.000556
800.000556
800.000556
800.000556
800.000556
800.000556
800.000556
800.000556
800.000556
800.000556
800.000556
800.000556
800.000556
800.000556
800.000556
800.000556
800.000556
800.000556
800.000556
800.000556
800.000556
800.000556
800.000556
800.000556
800.000556
800.000556
800.000556
800.000556
800.000556
800.000556
800.000556
800.000556
800.000556
800.000556
800.000556
800.000556
800.000556
800.000556
800.000556
800.000556
800.000556
800.000556
800.000556
800.000556
800.000556
800.000556
800.000556
800.000556
800.000556
800.000556
800.000556
800.000556
800.000556
800.000556
800.000556
800.000556
800.000556
800.000556
800.000556
800.000556
800.000556
800.000556
800.000556
800.000556
800.000556
800.000556
800.000556
800.000556
800.000556
800.000556
800.000556
800.000556
800.000556
800.000556
800.000556
800.000556
800.000556
800.000556
800.000556
800.000556
800.000556
800.000556
800.000556
800.000556
800.000556
800.000556
800.000556
800.000556
800.000556
800.000556
800.000556
800.000556
800.000556
800.000556
800.000556
800.000556
800.000556
800.000556
800.000556
800.000556
800.000556
800.000556
800.000556
800.000556
800.000556
800.000556
800.000556
800.000556
800.000556
800.000556
800.000556
800.000556
800.000556
800.000556
800.000556
800.000556
800.000556
800.000556
800.000556
800.000556
800.000556
800.000556
800.000556
800.000556
800.000556
800.000556
800.000556
800.000556
800.000556
800.000556
800.000556
800.000556
800.000556
800.000556
800.000556
800.000556
800.000556
800.000556
800.000556
800.000556
800.000556
800.000556
800.000556
800.000556
800.000556
800.000556
800.000556
800.000556
800.000556
800.000556
800.000556
800.000556
800.000556
800.000556
800.000556
800.000556
800.000556
800.000556
800.000556
800.000556
800.000556
800.000556
800.000556
800.000556
800.000556
800.000556
800.000556
800.000556
800.000556
800.000556
800.000556
800.000556
800.000556
800.000556
800.000556
800.000556
800.000556
800.000556
800.000556
800.000556
800.000556
800.000556
800.000556
800.000556
800.000556
800.000556
800.000556
800.000556
800.000556
800.000556
800.000556
800.000556
800.000556
800.000556
800.000556
800.000556
800.000556
800.000556
800.000556
800.000556
800.000556
800.000556
800.000556
800.000556
800.000556
800.000556
800.000556
800.000556
800.000556
800.000556
800.000556
800.000556
800.000556
800.000556
800.000556
800.000556
800.000556
800.000556
800.000556
800.000556
800.000556
800.000556
800.000556
800.000556
800.000556
800.000556
800.000556
800.000556
800.000556
800.000556
800.000556
800.000556
800.000556
800.000556
800.000556
800.000556
800.000556
800.000556
800.000556
800.000556
800.000556
800.000556
800.000556
800.000556
800.000556
800.000556
800.000556
800.000556
800.000556
800.000556
800.000556
800.000556
800.000556
800.000556
800.000556
800.000556
800.000556
800.000556
800.000556
800.000556
800.000556
800.000556
800.000556
800.000556
800.000556
800.000556
800.000556
800.000556
800.000556
800.000556
800.000556
800.000556
800.000556
800.000556
800.000556
800.000556
800.000556
800.000556
800.000556
800.000556
800.000556
800.000556
800.000556
800.000556
800.000556
800.000556
800.000556
800.000556
800.000556
800.000556
800.000556
800.000556
800.000556
800.000556
800.000556
800.000556
800.000556
800.000556
800.000556
800.000556
800.000556
800.000556
800.000556
800.000556
800.000556
800.000556
800.000556
800.000556
800.000556
800.000556
800.000556
800.000556
800.000556
800.000556
800.000556
800.000556
800.000556
800.000556
800.000556
800.000556
800.000556
800.000556
800.000556
800.000556
800.000556
800.000556
800.000556
800.000556
800.000556
800.000556
800.000556
800.000556
800.000556
800.000556
800.000556
800.000556
800.000556
800.000556
800.000556
800.000556
800.000556
800.000556
800.000556
800.000556
800.000556
800.000556
800.000556
800.000556
800.000556
800.000556
800.000556
800.000556
800.000556
800.000556
800.000556
800.000556
800.000556
800.000556
800.000556
800.000556
800.000556
800.000556
800.000556
800.000556
800.000556
800.000556
800.000556
800.000556
800.000556
800.000556
800.000556
800.000556
800.000556
800.000556
800.000556
800.000556
800.000556
800.000556
800.000556
800.000556
800.000556
800.000556
800.000556
800.000556
800.000556
800.000556
800.000556
800.000556
800.000556
800.000556
800.000556
800.000556
800.000556
800.000556
800.000556
800.000556
800.000556
800.000556
800.000556
800.000556
800.000556
800.000556
800.000556
800.000556
800.000556
800.000556
800.000556
800.000556
800.000556
800.000556
800.000556
800.000556
800.000556
800.000556
800.000556
800.000556
800.000556
800.000556
800.000556
800.000556
800.000556
800.000556
800.000556
800.000556
800.000556
800.000556
800.000556
800.000556
800.000556
800.000556
800.000556
800.000556
800.000556
800.000556
800.000556
800.000556
800.000556
800.000556
800.000556
800.000556
800.000556
800.000556
800.000556
800.000556
800.000556
800.000556
800.000556
800.000556
800.000556
800.000556
800.000556
800.000556
800.000556
800.000556
800.000556
800.000556
800.000556
800.000556
800.000556
800.000556
800.000556
800.000556
800.000556
800.000556
800.000556
800.000556
800.000556
800.000556
800.000556
800.000556
800.000556
800.000556
800.000556
800.000556
800.000556
800.000556
800.000556
800.000556
800.000556
800.000556
800.000556
800.000556
800.000556
800.000556
800.000556
800.000556
800.000556
800.000556
800.000556
800.000556
800.000556
800.000556
800.000556
800.000556
800.000556
800.000556
800.000556
800.000556
800.000556
800.000556
800.000556
800.000556
800.000556
800.000556
800.000556
800.000556
800.000556
800.000556
800.000556
800.000556
800.000556
800.000556
800.000556
800.000556
800.000556
800.000556
800.000556
800.000556
800.000556
800.000556
800.000556
800.000556
800.000556
800.000556
800.000556
800.000556
800.000556
800.000556
800.000556
800.000556
800.000556
800.000556
800.000556
800.000556
800.000556
800.000556
800.000556
800.000556
800.000556
800.000556
800.000556
800.000556
800.000556
800.000556
800.000556
800.000556
800.000556
800.000556
800.000556
800.000556
800.000556
800.000556
800.000556
800.000556
800.000556
800.000556
800.000556
800.000556
800.000556
800.000556
800.000556
800.000556
800.000556
800.000556
800.000556
800.000556
800.000556
800.000556
800.000556
800.000556
800.000556
800.000556
800.000556
800.000556
800.000556
800.000556
800.000556
800.000556
800.000556
800.000556
800.000556
800.000556
800.000556
800.000556
800.000556
800.000556
800.000556
800.000556
800.000556
800.000556
800.000556
800.000556
800.000556
800.000556
800.000556
800.000556
800.000556
800.000556
800.000556
800.000556
800.000556
800.000556
800.000556
800.000556
800.000556
800.000556
800.000556
800.000556
800.000556
800.000556
800.000556
800.000556
800.000556
800.000556
800.000556
800.000556
800.000556
800.000556
800.000556
800.000556
800.000556
800.000556
800.000556
800.000556
800.000556
800.000556
800.000556
800.000556
800.000556
800.000556
800.000556
800.000556
800.000556
800.000556
800.000556
800.000556
800.000556
800.000556
800.000556
800.000556
800.000556
800.000556
800.000556
800.000556
800.000556
800.000556
800.000556
800.000556
800.000556
800.000556
800.000556
800.000556
800.000556
800.000556
800.000556
800.000556
800.000556
800.000556
800.000556
800.000556
800.000556
800.000556
800.000556
800.000556
800.000556
800.000556
800.000556
800.000556
800.000556
800.000556
800.000556
800.000556
800.000556
800.000556
800.000556
800.000556
800.000556
800.000556
800.000556
800.000556
800.000556
800.000556
800.000556
800.000556
800.000556
800.000556
800.000556
800.000556
800.000556
800.000556
800.000556
800.000556
800.000556
800.000556
800.000556
800.000556
800.000556
800.000556
800.000556
800.000556
800.000556
800.000556
800.000556
800.000556
800.000556
800.000556
800.000556
800.000556
800.000556
800.000556
800.000556
800.000556
800.000556
800.000556
800.000556
800.000556
800.000556
800.000556
800.000556
800.000556
800.000556
800.000556
800.000556
800.000556
800.000556
800.000556
800.000556
800.000556
800.000556
800.000556
800.000556
800.000556
800.000556
800.000556
800.000556
800.000556
800.000556
800.000556
800.000556
800.000556
800.000556
800.000556
800.000556
800.000556
800.000556
800.000556
800.000556
800.000556
800.000556
800.000556
800.000556
800.000556
800.000556
800.000556
800.000556
800.000556
800.000556
800.000556
800.000556
800.000556
800.000556
800.000556
800.000556
800.000556
800.000556
800.000556
800.000556
800.000556
800.000556
800.000556
800.000556
800.000556
800.000556
800.000556
800.000556
800.000556
800.000556
800.000556
800.000556
800.000556
800.000556
800.000556
800.000556
800.000556
800.000556
800.000556
800.000556
800.000556
800.000556
800.000556
800.000556
800.000556
800.000556
800.000556
800.000556
800.000556
800.000556
800.000556
800.000556
800.000556
800.000556
800.000556
800.000556
800.000556
800.000556
800.000556
800.000556
800.000556
800.000556
800.000556
800.000556
800.000556
800.000556
800.000556
800.000556
800.000556
800.000556
800.000556
800.000556
800.000556
800.000556
800.000556
800.000556
800.000556
800.000556
800.000556
800.000556
800.000556
800.000556
800.000556
800.000556
800.000556
800.000556
800.000556
800.000556
800.000556
800.000556
800.000556
800.000556
800.000556
800.000556
800.000556
800.000556
800.000556
800.000556
800.000556
800.000556
800.000556
800.000556
800.000556
800.000556
800.000556
800.000556
800.000556
800.000556
800.000556
800.000556
800.000556
800.000556
800.000556
800.000556
800.000556
800.000556
800.000556
800.000556
800.000556
800.000556
800.000556
800.000556
800.000556
800.000556
800.000556
800.000556
800.000556
800.000556
800.000556
800.000556
800.000556
800.000556
800.000556
800.000556
800.000556
800.000556
800.000556
800.000556
800.000556
800.000556
800.000556
800.000556
800.000556
800.000556
800.000556
800.000556
800.000556
800.000556
800.000556
800.000556
800.000556
800.000556
800.000556
800.000556
800.000556
800.000556
800.000556
800.000556
800.000556
800.000556
800.000556
800.000556
800.000556
800.000556
800.000556
800.000556
800.000556
800.000556
800.000556
800.000556
800.000556
800.000556
800.000556
800.000556
800.000556
800.000556
800.000556
800.000556
800.000556
800.000556
800.000556
800.000556
800.000556
800.000556
800.000556
800.000556
800.000556
800.000556
800.000556
800.000556
800.000556
800.000556
800.000556
800.000556
800.000556
800.000556
800.000556
800.000556
800.000556
800.000556
800.000556
800.000556
800.000556
800.000556
800.000556
800.000556
800.000556
800.000556
800.000556
800.000556
800.000556
800.000556
800.000556
800.000556
800.000556
800.000556
800.000556
800.000556
800.000556
800.000556
800.000556
800.000556
800.000556
800.000556
800.000556
800.000556
800.000556
800.000556
800.000556
800.000556
800.000556
800.000556
800.000556
800.000556
800.000556
800.000556
800.000556
800.000556
800.000556
800.000556
800.000556
800.000556
800.000556
800.000556
800.000556
800.000556
800.000556
800.000556
800.000556
800.000556
800.000556
800.000556
800.000556
800.000556
800.000556
800.000556
800.000556
800.000556
800.000556
800.000556
800.000556
800.000556
800.000556
800.000556
800.000556
800.000556
800.000556
800.000556
800.000556
800.000556
800.000556
800.000556
800.000556
800.000556
800.000556
800.000556
800.000556
800.000556
800.000556
800.000556
800.000556
800.000556
800.000556
800.000556
800.000556
800.000556
800.000556
800.000556
800.000556
800.000556
800.000556
800.000556
800.000556
800.000556
800.000556
800.000556
800.000556
800.000556
800.000556
800.000556
800.000556
800.000556
800.000556
800.000556
800.000556
800.000556
800.000556
800.000556
800.000556
800.000556
800.000556
800.000556
800.000556
800.000556
800.000556
800.000556
800.000556
800.000556
800.000556
800.000556
800.000556
800.000556
800.000556
800.000556
800.000556
800.000556
800.000556
800.000556
800.000556
800.000556
800.000556
800.000556
800.000556
800.000556
800.000556
800.000556
800.000556
800.000556
800.000556
800.000556
800.000556
800.000556
800.000556
800.000556
800.000556
800.000556
800.000556
800.000556
800.000556
800.000556
800.000556
800.000556
800.000556
800.000556
800.000556
800.000556
800.000556
800.000556
800.000556
800.000556
800.000556
800.000556
800.000556
800.000556
800.000556
800.000556
800.000556
800.000556
800.000556
800.000556
800.000556
800.000556
800.000556
800.000556
800.000556
800.000556
800.000556
800.000556
800.000556
800.000556
800.000556
800.000556
800.000556
800.000556
800.000556
800.000556
800.000556
800.000556
800.000556
800.000556
800.000556
800.000556
800.000556
800.000556
800.000556
800.000556
800.000556
800.000556
800.000556
800.000556
800.000556
800.000556
800.000556
800.000556
800.000556
800.000556
800.000556
800.000556
800.000556
800.000556
800.000556
800.000556
800.000556
800.000556
800.000556
800.000556
800.000556
800.000556
800.000556
800.000556
800.000556
800.000556
800.000556
800.000556
800.000556
800.000556
800.000556
800.000556
800.000556
800.000556
800.000556
800.000556
800.000556
800.000556
800.000556
800.000556
800.000556
800.000556
800.000556
800.000556
800.000556
800.000556
800.000556
800.000556
800.000556
800.000556
800.000556
800.000556
800.000556
800.000556
800.000556
800.000556
800.000556
800.000556
800.000556
800.000556
800.000556
800.000556
800.000556
800.000556
800.000556
800.000556
800.000556
800.000556
800.000556
800.000556
800.000556
800.000556
800.000556
800.000556
800.000556
800.000556
800.000556
800.000556
800.000556
800.000556
800.000556
800.000556
800.000556
800.000556
800.000556
800.000556
800.000556
800.000556
800.000556
800.000556
800.000556
800.000556
800.000556
800.000556
800.000556
800.000556
800.000556
800.000556
800.000556
800.000556
800.000556
800.000556
800.000556
800.000556
800.000556
800.000556
800.000556
800.000556
800.000556
800.000556
800.000556
800.000556
800.000556
800.000556
800.000556
800.000556
800.000556
800.000556
800.000556
800.000556
800.000556
800.000556
800.000556
800.000556
800.000556
800.000556
800.000556
800.000556
800.000556
800.000556
800.000556
800.000556
800.000556
800.000556
800.000556
800.000556
800.000556
800.000556
800.000556
800.000556
800.000556
800.000556
800.000556
800.000556
800.000556
800.000556
800.000556
800.000556
800.000556
800.000556
800.000556
800.000556
800.000556
800.000556
800.000556
800.000556
800.000556
800.000556
800.000556
800.000556
800.000556
800.000556
800.000556
800.000556
800.000556
800.000556
800.000556
800.000556
800.000556
800.000556
800.000556
800.000556
800.000556
800.000556
800.000556
800.000556
800.000556
800.000556
800.000556
800.000556
800.000556
800.000556
800.000556
800.000556
800.000556
800.000556
800.000556
800.000556
800.000556
800.000556
800.000556
800.000556
800.000556
800.000556
800.000556
800.000556
800.000556
800.000556
800.000556
800.000556
800.000556
800.000556
800.000556
800.000556
800.000556
800.000556
800.000556
800.000556
800.000556
800.000556
800.000556
800.000556
800.000556
800.000556
800.000556
800.000556
800.000556
800.000556
800.000556
800.000556
800.000556
800.000556
800.000556
800.000556
800.000556
800.000556
800.000556
800.000556
800.000556
800.000556
800.000556
800.000556
800.000556
800.000556
800.000556
800.000556
800.000556
800.000556
800.000556
800.000556
800.000556
800.000556
800.000556
800.000556
800.000556
800.000556
800.000556
800.000556
800.000556
800.000556
800.000556
800.000556
800.000556
800.000556
800.000556
800.000556
800.000556
800.000556
800.000556
800.000556
800.000556
800.000556
800.000556
800.000556
800.000556
800.000556
800.000556
800.000556
800.000556
800.000556
800.000556
800.000556
800.000556
800.000556
800.000556
800.000556
800.000556
800.000556
800.000556
800.000556
800.000556
800.000556
800.000556
800.000556
800.000556
800.000556
800.000556
800.000556
800.000556
800.000556
800.000556
800.000556
800.000556
800.000556
800.000556
800.000556
800.000556
800.000556
800.000556
800.000556
800.000556
800.000556
800.000556
800.000556
800.000556
800.000556
800.000556
800.000556
800.000556
800.000556
800.000556
800.000556
800.000556
800.000556
800.000556
800.000556
800.000556
800.000556
800.000556
800.000556
800.000556
800.000556
800.000556
800.000556
800.000556
800.000556
800.000556
800.000556
800.000556
800.000556
800.000556
800.000556
800.000556
800.000556
800.000556
800.000556
800.000556
800.000556
800.000556
800.000556
800.000556
800.000556
800.000556
800.000556
800.000556
800.000556
800.000556
800.000556
800.000556
800.000556
800.000556
800.000556
800.000556
800.000556
800.000556
800.000556
800.000556
800.000556
800.000556
800.000556
800.000556
800.000556
800.000556
800.000556
800.000556
800.000556
800.000556
800.000556
800.000556
800.000556
800.000556
800.000556
800.000556
800.000556
800.000556
800.000556
800.000556
800.000556
800.000556
800.000556
800.000556
800.000556
800.000556
800.000556
800.000556
800.000556
800.000556
800.000556
800.000556
800.000556
800.000556
800.000556
800.000556
800.000556
800.000556
800.000556
800.000556
800.000556
800.000556
800.000556
800.000556
800.000556
800.000556
800.000556
800.000556
800.000556
800.000556
800.000556
800.000556
800.000556
800.000556
800.000556
800.000556
800.000556
800.000556
800.000556
800.000556
800.000556
800.000556
800.000556
800.000556
800.000556
800.000556
800.000556
800.000556
800.000556
800.000556
800.000556
800.000556
800.000556
800.000556
800.000556
800.000556
800.000556
800.000556
800.000556
800.000556
800.000556
800.000556
800.000556
800.000556
800.000556
800.000556
800.000556
800.000556
800.000556
800.000556
800.000556
800.000556
800.000556
800.000556
800.000556
800.000556
800.000556
800.000556
800.000556
800.000556
800.000556
800.000556
800.000556
800.000556
800.000556
800.000556
800.000556
800.000556
800.000556
800.000556
800.000556
800.000556
800.000556
800.000556
800.000556
800.000556
800.000556
800.000556
800.000556
800.000556
800.000556
800.000556
800.000556
800.000556
800.000556
800.000556
800.000556
800.000556
800.000556
800.000556
800.000556
800.000556
800.000556
800.000556
800.000556
800.000556
800.000556
800.000556
800.000556
800.000556
800.000556
800.000556
800.000556
800.000556
800.000556
800.000556
800.000556
800.000556
800.000556
800.000556
800.000556
800.000556
800.000556
800.000556
800.000556
800.000556
800.000556
800.000556
800.000556
800.000556
800.000556
800.000556
800.000556
800.000556
800.000556
800.000556
800.000556
800.000556
800.000556
800.000556
800.000556
800.000556
800.000556
800.000556
800.000556
800.000556
800.000556
800.000556
800.000556
800.000556
800.000556
800.000556
800.000556
800.000556
800.000556
800.000556
800.000556
800.000556
800.000556
800.000556
800.000556
800.000556
800.000556
800.000556
800.000556
800.000556
800.000556
800.000556
800.000556
800.000556
800.000556
800.000556
800.000556
800.000556
800.000556
800.000556
800.000556
800.000556
800.000556
800.000556
800.000556
800.000556
800.000556
800.000556
800.000556
800.000556
800.000556
800.000556
800.000556
800.000556
800.000556
800.000556
800.000556
800.000556
800.000556
800.000556
800.000556
800.000556
800.000556
800.000556
800.000556
800.000556
800.000556
800.000556
800.000556
800.000556
800.000556
800.000556
800.000556
800.000556
800.000556
800.000556
800.000556
800.000556
800.000556
800.000556
800.000556
800.000556
800.000556
800.000556
800.000556
800.000556
800.000556
800.000556
800.000556
800.000556
800.000556
800.000556
800.000556
800.000556
800.000556
800.000556
800.000556
800.000556
800.000556
800.000556
800.000556
800.000556
800.000556
800.000556
800.000556
800.000556
800.000556
800.000556
800.000556
800.000556
800.000556
800.000556
800.000556
800.000556
800.000556
800.000556
800.000556
800.000556
800.000556
800.000556
800.000556
800.000556
800.000556
800.000556
800.000556
800.000556
800.000556
800.000556
800.000556
800.000556
800.000556
800.000556
800.000556
800.000556
800.000556
800.000556
800.000556
800.000556
800.000556
800.000556
800.000556
800.000556
800.000556
800.000556
800.000556
800.000556
800.000556
800.000556
800.000556
800.000556
800.000556
800.000556
800.000556
800.000556
800.000556
800.000556
800.000556
800.000556
800.000556
800.000556
800.000556
800.000556
800.000556
800.000556
800.000556
800.000556
800.000556
800.000556
800.000556
800.000556
800.000556
800.000556
800.000556
800.000556
800.000556
800.000556
800.000556
800.000556
800.000556
800.000556
800.000556
800.000556
800.000556
800.000556
800.000556
800.000556
800.000556
800.000556
800.000556
800.000556
800.000556
800.000556
800.000556
800.000556
800.000556
800.000556
800.000556
800.000556
800.000556
800.000556
800.000556
800.000556
800.000556
800.000556
800.000556
800.000556
800.000556
800.000556
800.000556
800.000556
800.000556
800.000556
800.000556
800.000556
800.000556
800.000556
800.000556
800.000556
800.000556
800.000556
800.000556
800.000556
800.000556
800.000556
800.000556
800.000556
800.000556
800.000556
800.000556
800.000556
800.000556
800.000556
800.000556
800.000556
800.000556
800.000556
800.000556
800.000556
800.000556
800.000556
800.000556
800.000556
800.000556
800.000556
800.000556
800.000556
800.000556
800.000556
800.000556
800.000556
800.000556
800.000556
800.000556
800.000556
800.000556
800.000556
800.000556
800.000556
800.000556
800.000556
800.000556
800.000556
800.000556
800.000556
800.000556
800.000556
800.000556
800.000556
800.000556
800.000556
800.000556
800.000556
800.000556
800.000556
800.000556
800.000556
800.000556
800.000556
800.000556
800.000556
800.000556
800.000556
800.000556
800.000556
800.000556
800.000556
800.000556
800.000556
800.000556
800.000556
800.000556
800.000556
800.000556
800.000556
800.000556
800.000556
800.000556
800.000556
800.000556
800.000556
800.000556
800.000556
800.000556
800.000556
800.000556
800.000556
800.000556
800.000556
800.000556
800.000556
800.000556
800.000556
800.000556
800.000556
800.000556
800.000556
800.000556
800.000556
800.000556
800.000556
800.000556
800.000556
800.000556
800.000556
800.000556
800.000556
800.000556
800.000556
800.000556
800.000556
800.000556
800.000556
800.000556
800.000556
800.000556
800.000556
800.000556
800.000556
800.000556
800.000556
800.000556
800.000556
800.000556
800.000556
800.000556
800.000556
800.000556
800.000556
800.000556
800.000556
800.000556
800.000556
800.000556
800.000556
800.000556
800.000556
800.000556
800.000556
800.000556
800.000556
800.000556
800.000556
800.000556
800.000556
800.000556
800.000556
800.000556
800.000556
800.000556
800.000556
800.000556
800.000556
800.000556
800.000556
800.000556
800.000556
800.000556
800.000556
800.000556
800.000556
800.000556
800.000556
800.000556
800.000556
800.000556
800.000556
800.000556
800.000556
800.000556
800.000556
800.000556
800.000556
800.000556
800.000556
800.000556
800.000556
800.000556
800.000556
800.000556
800.000556
800.000556
800.000556
800.000556
800.000556
800.000556
800.000556
800.000556
800.000556
800.000556
800.000556
800.000556
800.000556
800.000556
800.000556
800.000556
800.000556
800.000556
800.000556
800.000556
800.000556
800.000556
800.000556
800.000556
800.000556
800.000556
800.000556
800.000556
800.000556
800.000556
800.000556
800.000556
800.000556
800.000556
800.000556
800.000556
800.000556
800.000556
800.000556
800.000556
800.000556
800.000556
800.000556
800.000556
800.000556
800.000556
800.000556
800.000556
800.000556
800.000556
800.000556
800.000556
800.000556
800.000556
800.000556
800.000556
800.000556
800.000556
800.000556
800.000556
800.000556
800.000556
800.000556
800.000556
800.000556
800.000556
800.000556
800.000556
800.000556
800.000556
800.000556
800.000556
800.000556
800.000556
800.000556
800.000556
800.000556
800.000556
800.000556
800.000556
800.000556
800.000556
800.000556
800.000556
800.000556
800.000556
800.000556
800.000556
800.000556
800.000556
800.000556
800.000556
800.000556
800.000556
800.000556
800.000556
800.000556
800.000556
800.000556
800.000556
800.000556
800.000556
800.000556
800.000556
800.000556
800.000556
800.000556
800.000556
800.000556
800.000556
800.000556
800.000556
800.000556
800.000556
800.000556
800.000556
800.000556
800.000556
800.000556
800.000556
800.000556
800.000556
800.000556
800.000556
800.000556
800.000556
800.000556
800.000556
800.000556
800.000556
800.000556
800.000556
800.000556
800.000556
800.000556
800.000556
800.000556
800.000556
800.000556
800.000556
800.000556
800.000556
800.000556
800.000556
800.000556
800.000556
800.000556
800.000556
800.000556
800.000556
800.000556
800.000556
800.000556
800.000556
800.000556
800.000556
800.000556
800.000556
800.000556
800.000556
800.000556
800.000556
800.000556
800.000556
800.000556
800.000556
800.000556
800.000556
800.000556
800.000556
800.000556
800.000556
800.000556
800.000556
800.000556
800.000556
800.000556
800.000556
800.000556
800.000556
800.000556
800.000556
800.000556
800.000556
800.000556
800.000556
800.000556
800.000556
800.000556
800.000556
800.000556
800.000556
800.000556
800.000556
800.000556
800.000556
800.000556
800.000556
800.000556
800.000556
800.000556
800.000556
800.000556
800.000556
800.000556
800.000556
800.000556
800.000556
800.000556
800.000556
800.000556
800.000556
800.000556
800.000556
800.000556
800.000556
800.000556
800.000556
800.000556
800.000556
800.000556
800.000556
800.000556
800.000556
800.000556
800.000556
800.000556
800.000556
800.000556
800.000556
800.000556
800.000556
800.000556
800.000556
800.000556
800.000556
800.000556
800.000556
800.000556
800.000556
800.000556
800.000556
800.000556
800.000556
800.000556
800.000556
800.000556
800.000556
800.000556
800.000556
800.000556
800.000556
800.000556
800.000556
800.000556
800.000556
800.000556
800.000556
800.000556
800.000556
800.000556
800.000556
800.000556
800.000556
800.000556
800.000556
800.000556
800.000556
800.000556
800.000556
800.000556
800.000556
800.000556
800.000556
800.000556
800.000556
800.000556
800.000556
800.000556
800.000556
800.000556
800.000556
800.000556
800.000556
800.000556
800.000556
800.000556
800.000556
800.000556
800.000556
800.000556
800.000556
800.000556
800.000556
800.000556
800.000556
800.000556
800.000556
800.000556
800.000556
800.000556
800.000556
800.000556
800.000556
800.000556
800.000556
800.000556
800.000556
800.000556
800.000556
800.000556
800.000556
800.000556
800.000556
800.000556
800.000556
800.000556
800.000556
800.000556
800.000556
800.000556
800.000556
800.000556
800.000556
800.000556
800.000556
800.000556
800.000556
800.000556
800.000556
800.000556
800.000556
800.000556
800.000556
800.000556
800.000556
800.000556
800.000556
800.000556
800.000556
800.000556
800.000556
800.000556
800.000556
800.000556
800.000556
800.000556
800.000556
800.000556
800.000556
800.000556
800.000556
800.000556
800.000556
800.000556
800.000556
800.000556
800.000556
800.000556
800.000556
800.000556
800.000556
800.000556
800.000556
800.000556
800.000556
800.000556
800.000556
800.000556
800.000556
800.000556
800.000556
800.000556
800.000556
800.000556
800.000556
800.000556
800.000556
800.000556
800.000556
800.000556
800.000556
800.000556
800.000556
800.000556
800.000556
800.000556
800.000556
800.000556
800.000556
800.000556
800.000556
800.000556
800.000556
800.000556
800.000556
800.000556
800.000556
800.000556
800.000556
800.000556
800.000556
800.000556
800.000556
800.000556
800.000556
800.000556
800.000556
800.000556
800.000556
800.000556
800.000556
800.000556
800.000556
800.000556
800.000556
800.000556
800.000556
800.000556
800.000556
800.000556
800.000556
800.000556
800.000556
800.000556
800.000556
800.000556
800.000556
800.000556
800.000556
800.000556
800.000556
800.000556
800.000556
800.000556
800.000556
800.000556
800.000556
800.000556
800.000556
800.000556
800.000556
800.000556
800.000556
800.000556
800.000556
800.000556
800.000556
800.000556
800.000556
800.000556
800.000556
800.000556
800.000556
800.000556
800.000556
800.000556
800.000556
800.000556
800.000556
800.000556
800.000556
800.000556
800.000556
800.000556
800.000556
800.000556
800.000556
800.000556
800.000556
800.000556
800.000556
800.000556
800.000556
800.000556
800.000556
800.000556
800.000556
800.000556
800.000556
800.000556
800.000556
800.000556
800.000556
800.000556
800.000556
800.000556
800.000556
800.000556
800.000556
800.000556
800.000556
800.000556
800.000556
800.000556
800.000556
800.000556
800.000556
800.000556
800.000556
800.000556
800.000556
800.000556
800.000556
800.000556
800.000556
800.000556
800.000556
800.000556
800.000556
800.000556
800.000556
800.000556
800.000556
800.000556
800.000556
800.000556
800.000556
800.000556
800.000556
800.000556
800.000556
800.000556
800.000556
800.000556
800.000556
800.000556
800.000556
800.000556
800.000556
800.000556
800.000556
800.000556
800.000556
800.000556
800.000556
800.000556
800.000556
800.000556
800.000556
800.000556
800.000556
800.000556
800.000556
800.000556
800.000556
800.000556
800.000556
800.000556
800.000556
800.000556
800.000556
800.000556
800.000556
800.000556
800.000556
800.000556
800.000556
800.000556
800.000556
800.000556
800.000556
800.000556
800.000556
800.000556
800.000556
800.000556
800.000556
800.000556
800.000556
800.000556
800.000556
800.000556
800.000556
800.000556
800.000556
800.000556
800.000556
800.000556
800.000556
800.000556
800.000556
800.000556
800.000556
800.000556
800.000556
800.000556
800.000556
800.000556
800.000556
800.000556
800.000556
800.000556
800.000556
800.000556
800.000556
800.000556
800.000556
800.000556
800.000556
800.000556
800.000556
800.000556
800.000556
800.000556
800.000556
800.000556
800.000556
800.000556
800.000556
800.000556
800.000556
800.000556
800.000556
800.000556
800.000556
800.000556
800.000556
800.000556
800.000556
800.000556
800.000556
800.000556
800.000556
800.000556
800.000556
800.000556
800.000556
800.000556
800.000556
800.000556
800.000556
800.000556
800.000556
800.000556
800.000556
800.000556
800.000556
800.000556
800.000556
800.000556
800.000556
800.000556
800.000556
800.000556
800.000556
800.000556
800.000556
800.000556
800.000556
800.000556
800.000556
800.000556
800.000556
800.000556
800.000556
800.000556
800.000556
800.000556
800.000556
800.000556
800.000556
800.000556
800.000556
800.000556
800.000556
800.000556
800.000556
800.000556
800.000556
800.000556
800.000556
800.000556
800.000556
800.000556
800.000556
800.000556
800.000556
800.000556
800.000556
800.000556
800.000556
800.000556
800.000556
800.000556
800.000556
800.000556
800.000556
800.000556
800.000556
800.000556
800.000556
800.000556
800.000556
800.000556
800.000556
800.000556
800.000556
800.000556
800.000556
800.000556
800.000556
800.000556
800.000556
800.000556
800.000556
800.000556
800.000556
800.000556
800.000556
800.000556
800.000556
800.000556
800.000556
800.000556
800.000556
800.000556
800.000556
800.000556
800.000556
800.000556
800.000556
800.000556
800.000556
800.000556
800.000556
800.000556
800.000556
800.000556
800.000556
800.000556
800.000556
800.000556
800.000556
800.000556
800.000556
800.000556
800.000556
800.000556
800.000556
800.000556
800.000556
800.000556
800.000556
800.000556
800.000556
800.000556
800.000556
800.000556
800.000556
800.000556
800.000556
800.000556
800.000556
800.000556
800.000556
800.000556
800.000556
800.000556
800.000556
800.000556
800.000556
800.000556
800.000556
800.000556
800.000556
800.000556
800.000556
800.000556
800.000556
800.000556
800.000556
800.000556
800.000556
800.000556
800.000556
800.000556
800.000556
800.000556
800.000556
800.000556
800.000556
800.000556
800.000556
800.000556
800.000556
800.000556
800.000556
800.000556
800.000556
800.000556
800.000556
800.000556
800.000556
800.000556
800.000556
800.000556
800.000556
800.000556
800.000556
800.000556
800.000556
800.000556
800.000556
800.000556
800.000556
800.000556
800.000556
800.000556
800.000556
800.000556
800.000556
800.000556
800.000556
800.000556
800.000556
800.000556
800.000556
800.000556
800.000556
800.000556
800.000556
800.000556
800.000556
800.000556
800.000556
800.000556
800.000556
800.000556
800.000556
800.000556
800.000556
800.000556
800.000556
800.000556
800.000556
800.000556
800.000556
800.000556
800.000556
800.000556
800.000556
800.000556
800.000556
800.000556
800.000556
800.000556
800.000556
800.000556
800.000556
800.000556
800.000556
800.000556
800.000556
800.000556
800.000556
800.000556
800.000556
800.000556
800.000556
800.000556
800.000556
800.000556
800.000556
800.000556
800.000556
800.000556
800.000556
800.000556
800.000556
800.000556
800.000556
800.000556
800.000556
800.000556
800.000556
800.000556
800.000556
800.000556
800.000556
800.000556
800.000556
800.000556
800.000556
800.000556
800.000556
800.000556
800.000556
800.000556
800.000556
800.000556
800.000556
800.000556
800.000556
800.000556
800.000556
800.000556
800.000556
800.000556
800.000556
800.000556
800.000556
800.000556
800.000556
800.000556
800.000556
800.000556
800.000556
800.000556
800.000556
800.000556
800.000556
800.000556
800.000556
800.000556
800.000556
800.000556
800.000556
800.000556
800.000556
800.000556
800.000556
800.000556
800.000556
800.000556
800.000556
800.000556
800.000556
800.000556
800.000556
800.000556
800.000556
800.000556
800.000556
800.000556
800.000556
800.000556
800.000556
800.000556
800.000556
800.000556
800.000556
800.000556
800.000556
800.000556
800.000556
800.000556
800.000556
800.000556
800.000556
800.000556
800.000556
800.000556
800.000556
800.000556
800.000556
800.000556
800.000556
800.000556
800.000556
800.000556
800.000556
800.000556
800.000556
800.000556
800.000556
800.000556
800.000556
800.000556
800.000556
800.000556
800.000556
800.000556
800.000556
800.000556
800.000556
800.000556
800.000556
800.000556
800.000556
800.000556
800.000556
800.000556
800.000556
800.000556
800.000556
800.000556
800.000556
800.000556
800.000556
800.000556
800.000556
800.000556
800.000556
800.000556
800.000556
800.000556
800.000556
800.000556
800.000556
800.000556
800.000556
800.000556
800.000556
800.000556
800.000556
800.000556
800.000556
800.000556
800.000556
800.000556
800.000556
800.000556
800.000556
800.000556
800.000556
800.000556
800.000556
800.000556
800.000556
800.000556
800.000556
800.000556
800.000556
800.000556
800.000556
800.000556
800.000556
800.000556
800.000556
800.000556
800.000556
800.000556
800.000556
800.000556
800.000556
800.000556
800.000556
800.000556
800.000556
800.000556
800.000556
800.000556
800.000556
800.000556
800.000556
800.000556
800.000556
800.000556
800.000556
800.000556
800.000556
800.000556
800.000556
800.000556
800.000556
800.000556
800.000556
800.000556
800.000556
800.000556
800.000556
800.000556
800.000556
800.000556
800.000556
800.000556
800.000556
800.000556
800.000556
800.000556
800.000556
800.000556
800.000556
800.000556
800.000556
800.000556
800.000556
800.000556
800.000556
800.000556
800.000556
800.000556
800.000556
800.000556
800.000556
800.000556
800.000556
800.000556
800.000556
800.000556
800.000556
800.000556
800.000556
800.000556
800.000556
800.000556
800.000556
800.000556
800.000556
800.000556
800.000556
800.000556
800.000556
800.000556
800.000556
800.000556
800.000556
800.000556
800.000556
800.000556
800.000556
800.000556
800.000556
800.000556
800.000556
800.000556
800.000556
800.000556
800.000556
800.000556
800.000556
800.000556
800.000556
800.000556
800.000556
800.000556
800.000556
800.000556
800.000556
800.000556
800.000556
800.000556
800.000556
800.000556
800.000556
800.000556
800.000556
800.000556
800.000556
800.000556
800.000556
800.000556
800.000556
800.000556
800.000556
800.000556
800.000556
800.000556
800.000556
800.000556
800.000556
800.000556
800.000556
800.000556
800.000556
800.000556
800.000556
800.000556
800.000556
800.000556
800.000556
800.000556
800.000556
800.000556
800.000556
800.000556
800.000556
800.000556
800.000556
800.000556
800.000556
800.000556
800.000556
800.000556
800.000556
800.000556
800.000556
800.000556
800.000556
800.000556
800.000556
800.000556
800.000556
800.000556
800.000556
800.000556
800.000556
800.000556
800.000556
800.000556
800.000556
800.000556
800.000556
800.000556
800.000556
800.000556
800.000556
800.000556
800.000556
800.000556
800.000556
800.000556
800.000556
800.000556
800.000556
800.000556
800.000556
800.000556
800.000556
800.000556
800.000556
800.000556
800.000556
800.000556
800.000556
800.000556
800.000556
800.000556
800.000556
800.000556
800.000556
800.000556
800.000556
800.000556
800.000556
800.000556
800.000556
800.000556
800.000556
800.000556
800.000556
800.000556
800.000556
800.000556
800.000556
800.000556
800.000556
800.000556
800.000556
800.000556
800.000556
800.000556
800.000556
800.000556
800.000556
800.000556
800.000556
800.000556
800.000556
800.000556
800.000556
800.000556
800.000556
800.000556
800.000556
800.000556
800.000556
800.000556
800.000556
800.000556
800.000556
800.000556
800.000556
800.000556
800.000556
800.000556
800.000556
800.000556
800.000556
800.000556
800.000556
800.000556
800.000556
800.000556
800.000556
800.000556
800.000556
800.000556
800.000556
800.000556
800.000556
800.000556
800.000556
800.000556
800.000556
800.000556
800.000556
800.000556
800.000556
800.000556
800.000556
800.000556
800.000556
800.000556
800.000556
800.000556
800.000556
800.000556
800.000556
800.000556
800.000556
800.000556
800.000556
800.000556
800.000556
800.000556
800.000556
800.000556
800.000556
800.000556
800.000556
800.000556
800.000556
800.000556
800.000556
800.000556
800.000556
800.000556
800.000556
800.000556
800.000556
800.000556
800.000556
800.000556
800.000556
800.000556
800.000556
800.000556
800.000556
800.000556
800.000556
800.000556
800.000556
800.000556
800.000556
800.000556
800.000556
800.000556
800.000556
800.000556
800.000556
800.000556
800.000556
800.000556
800.000556
800.000556
800.000556
800.000556
800.000556
800.000556
800.000556
800.000556
800.000556
800.000556
800.000556
800.000556
800.000556
800.000556
800.000556
800.000556
800.000556
800.000556
800.000556
800.000556
800.000556
800.000556
800.000556
800.000556
800.000556
800.000556
800.000556
800.000556
800.000556
800.000556
800.000556
800.000556
800.000556
800.000556
800.000556
800.000556
800.000556
800.000556
800.000556
800.000556
800.000556
800.000556
800.000556
800.000556
800.000556
800.000556
800.000556
800.000556
800.000556
800.000556
800.000556
800.000556
800.000556
800.000556
800.000556
800.000556
800.000556
800.000556
800.000556
800.000556
800.000556
800.000556
800.000556
800.000556
800.000556
800.000556
800.000556
800.000556
800.000556
800.000556
800.000556
800.000556
800.000556
800.000556
800.000556
800.000556
800.000556
800.000556
800.000556
800.000556
800.000556
800.000556
800.000556
800.000556
800.000556
800.000556
800.000556
800.000556
800.000556
800.000556
800.000556
800.000556
800.000556
800.000556
800.000556
800.000556
800.000556
800.000556
800.000556
800.000556
800.000556
800.000556
800.000556
800.000556
800.000556
800.000556
800.000556
800.000556
800.000556
800.000556
800.000556
800.000556
800.000556
800.000556
800.000556
800.000556
800.000556
800.000556
800.000556
800.000556
800.000556
800.000556
800.000556
800.000556
800.000556
800.000556
800.000556
800.000556
800.000556
800.000556
800.000556
800.000556
800.000556
800.000556
800.000556
800.000556
800.000556
800.000556
800.000556
800.000556
800.000556
800.000556
800.000556
800.000556
800.000556
800.000556
800.000556
800.000556
800.000556
800.000556
800.000556
800.000556
800.000556
800.000556
800.000556
800.000556
800.000556
800.000556
800.000556
800.000556
800.000556
800.000556
800.000556
800.000556
800.000556
800.000556
800.000556
800.000556
800.000556
800.000556
800.000556
800.000556
800.000556
800.000556
800.000556
800.000556
800.000556
800.000556
800.000556
800.000556
800.000556
800.000556
800.000556
800.000556
800.000556
800.000556
800.000556
800.000556
800.000556
800.000556
800.000556
800.000556
800.000556
800.000556
800.000556
800.000556
800.000556
800.000556
800.000556
800.000556
800.000556
800.000556
800.000556
800.000556
800.000556
800.000556
800.000556
800.000556
800.000556
800.000556
800.000556
800.000556
800.000556
800.000556
800.000556
800.000556
800.000556
800.000556
800.000556
800.000556
800.000556
800.000556
800.000556
800.000556
800.000556
800.000556
800.000556
800.000556
800.000556
800.000556
800.000556
800.000556
800.000556
800.000556
800.000556
800.000556
800.000556
800.000556
800.000556
800.000556
800.000556
800.000556
800.000556
800.000556
800.000556
800.000556
800.000556
800.000556
800.000556
800.000556
800.000556
800.000556
800.000556
800.000556
800.000556
800.000556
800.000556
800.000556
800.000556
800.000556
800.000556
800.000556
800.000556
800.000556
800.000556
800.000556
800.000556
800.000556
800.000556
800.000556
800.000556
800.000556
800.000556
800.000556
800.000556
800.000556
800.000556
800.000556
800.000556
800.000556
800.000556
800.000556
800.000556
800.000556
800.000556
800.000556
800.000556
800.000556
800.000556
800.000556
800.000556
800.000556
800.000556
800.000556
800.000556
800.000556
800.000556
800.000556
800.000556
800.000556
800.000556
800.000556
800.000556
800.000556
800.000556
800.000556
800.000556
800.000556
800.000556
800.000556
800.000556
800.000556
800.000556
800.000556
800.000556
800.000556
800.000556
800.000556
800.000556
800.000556
800.000556
800.000556
800.000556
800.000556
800.000556
800.000556
800.000556
800.000556
800.000556
800.000556
800.000556
800.000556
800.000556
800.000556
800.000556
800.000556
800.000556
800.000556
800.000556
800.000556
800.000556
800.000556
800.000556
800.000556
800.000556
800.000556
800.000556
800.000556
800.000556
800.000556
800.000556
800.000556
800.000556
800.000556
800.000556
800.000556
800.000556
800.000556
800.000556
800.000556
800.000556
800.000556
800.000556
800.000556
800.000556
800.000556
800.000556
800.000556
800.000556
800.000556
800.000556
800.000556
800.000556
800.000556
800.000556
800.000556
800.000556
800.000556
800.000556
800.000556
800.000556
800.000556
800.000556
800.000556
800.000556
800.000556
800.000556
800.000556
800.000556
800.000556
800.000556
800.000556
800.000556
800.000556
800.000556
800.000556
800.000556
800.000556
800.000556
800.000556
800.000556
800.000556
800.000556
800.000556
800.000556
800.000556
800.000556
800.000556
800.000556
800.000556
800.000556
800.000556
800.000556
800.000556
800.000556
800.000556
800.000556
800.000556
800.000556
800.000556
800.000556
800.000556
800.000556
800.000556
800.000556
800.000556
800.000556
800.000556
800.000556
800.000556
800.000556
800.000556
800.000556
800.000556
800.000556
800.000556
800.000556
800.000556
800.000556
800.000556
800.000556
800.000556
800.000556
800.000556
800.000556
800.000556
800.000556
800.000556
800.000556
800.000556
800.000556
800.000556
800.000556
800.000556
800.000556
800.000556
800.000556
800.000556
800.000556
800.000556
800.000556
800.000556
800.000556
800.000556
800.000556
800.000556
800.000556
800.000556
800.000556
800.000556
800.000556
800.000556
800.000556
800.000556
800.000556
800.000556
800.000556
800.000556
800.000556
800.000556
800.000556
800.000556
800.000556
800.000556
800.000556
800.000556
800.000556
800.000556
800.000556
800.000556
800.000556
800.000556
800.000556
800.000556
800.000556
800.000556
800.000556
800.000556
800.000556
800.000556
800.000556
800.000556
800.000556
800.000556
800.000556
800.000556
800.000556
800.000556
800.000556
800.000556
800.000556
800.000556
800.000556
800.000556
800.000556
800.000556
800.000556
800.000556
800.000556
800.000556
800.000556
800.000556
800.000556
800.000556
800.000556
800.000556
800.000556
800.000556
800.000556
800.000556
800.000556
800.000556
800.000556
800.000556
800.000556
800.000556
800.000556
800.000556
800.000556
800.000556
800.000556
800.000556
800.000556
800.000556
800.000556
800.000556
800.000556
800.000556
800.000556
800.000556
800.000556
800.000556
800.000556
800.000556
800.000556
800.000556
800.000556
800.000556
800.000556
800.000556
800.000556
800.000556
800.000556
800.000556
800.000556
800.000556
800.000556
800.000556
800.000556
800.000556
800.000556
800.000556
800.000556
800.000556
800.000556
800.000556
800.000556
800.000556
800.000556
800.000556
800.000556
800.000556
800.000556
800.000556
800.000556
800.000556
800.000556
800.000556
800.000556
800.000556
800.000556
800.000556
800.000556
800.000556
800.000556
800.000556
800.000556
800.000556
800.000556
800.000556
800.000556
800.000556
800.000556
800.000556
800.000556
800.000556
800.000556
800.000556
800.000556
800.000556
800.000556
800.000556
800.000556
800.000556
800.000556
800.000556
800.000556
800.000556
800.000556
800.000556
800.000556
800.000556
800.000556
800.000556
800.000556
800.000556
800.000556
800.000556
800.000556
800.000556
800.000556
800.000556
800.000556
800.000556
800.000556
800.000556
800.000556
800.000556
800.000556
800.000556
800.000556
800.000556
800.000556
800.000556
800.000556
800.000556
800.000556
800.000556
800.000556
800.000556
800.000556
800.000556
800.000556
800.000556
800.000556
800.000556
800.000556
800.000556
800.000556
800.000556
800.000556
800.000556
800.000556
800.000556
800.000556
800.000556
800.000556
800.000556
800.000556
800.000556
800.000556
800.000556
800.000556
800.000556
800.000556
800.000556
800.000556
800.000556
800.000556
800.000556
800.000556
800.000556
800.000556
800.000556
800.000556
800.000556
800.000556
800.000556
800.000556
800.000556
800.000556
800.000556
800.000556
800.000556
800.000556
800.000556
800.000556
800.000556
800.000556
800.000556
800.000556
800.000556
800.000556
800.000556
800.000556
800.000556
800.000556
800.000556
800.000556
800.000556
800.000556
800.000556
800.000556
800.000556
800.000556
800.000556
800.000556
800.000556
800.000556
800.000556
800.000556
800.000556
800.000556
800.000556
800.000556
800.000556
800.000556
800.000556
800.000556
800.000556
800.000556
800.000556
800.000556
800.000556
800.000556
800.000556
800.000556
800.000556
800.000556
800.000556
800.000556
800.000556
800.000556
800.000556
800.000556
800.000556
800.000556
800.000556
800.000556
800.000556
800.000556
800.000556
800.000556
800.000556
800.000556
800.000556
800.000556
800.000556
800.000556
800.000556
800.000556
800.000556
800.000556
800.000556
800.000556
800.000556
800.000556
800.000556
800.000556
800.000556
800.000556
800.000556
800.000556
800.000556
800.000556
800.000556
800.000556
800.000556
800.000556
800.000556
800.000556
800.000556
800.000556
800.000556
800.000556
800.000556
800.000556
800.000556
800.000556
800.000556
800.000556
800.000556
800.000556
800.000556
800.000556
800.000556
800.000556
800.000556
800.000556
800.000556
800.000556
800.000556
800.000556
800.000556
800.000556
800.000556
800.000556
800.000556
800.000556
800.000556
800.000556
800.000556
800.000556
800.000556
800.000556
800.000556
800.000556
800.000556
800.000556
800.000556
800.000556
800.000556
800.000556
800.000556
800.000556
800.000556
800.000556
800.000556
800.000556
800.000556
800.000556
800.000556
800.000556
800.000556
800.000556
800.000556
800.000556
800.000556
800.000556
800.000556
800.000556
800.000556
800.000556
800.000556
800.000556
800.000556
800.000556
800.000556
800.000556
800.000556
800.000556
800.000556
800.000556
800.000556
800.000556
800.000556
800.000556
800.000556
800.000556
800.000556
800.000556
800.000556
800.000556
800.000556
800.000556
800.000556
800.000556
800.000556
800.000556
800.000556
800.000556
800.000556
800.000556
800.000556
800.000556
800.000556
800.000556
800.000556
800.000556
800.000556
800.000556
800.000556
800.000556
800.000556
800.000556
800.000556
800.000556
800.000556
800.000556
800.000556
800.000556
800.000556
800.000556
800.000556
800.000556
800.000556
800.000556
800.000556
800.000556
800.000556
800.000556
800.000556
800.000556
800.000556
800.000556
800.000556
800.000556
800.000556
800.000556
800.000556
800.000556
800.000556
800.000556
800.000556
800.000556
800.000556
800.000556
800.000556
800.000556
800.000556
800.000556
800.000556
800.000556
800.000556
800.000556
800.000556
800.000556
800.000556
800.000556
800.000556
800.000556
800.000556
800.000556
800.000556
800.000556
800.000556
800.000556
800.000556
800.000556
800.000556
800.000556
800.000556
800.000556
800.000556
800.000556
800.000556
800.000556
800.000556
800.000556
800.000556
800.000556
800.000556
800.000556
800.000556
800.000556
800.000556
800.000556
800.000556
800.000556
800.000556
800.000556
800.000556
800.000556
800.000556
800.000556
800.000556
800.000556
800.000556
800.000556
800.000556
800.000556
800.000556
800.000556
800.000556
800.000556
800.000556
800.000556
800.000556
800.000556
800.000556
800.000556
800.000556
800.000556
800.000556
800.000556
800.000556
800.000556
800.000556
800.000556
800.000556
800.000556
800.000556
800.000556
800.000556
800.000556
800.000556
800.000556
800.000556
800.000556
800.000556
800.000556
800.000556
800.000556
800.000556
800.000556
800.000556
800.000556
800.000556
800.000556
800.000556
800.000556
800.000556
800.000556
800.000556
800.000556
800.000556
800.000556
800.000556
800.000556
800.000556
800.000556
800.000556
800.000556
800.000556
800.000556
800.000556
800.000556
800.000556
800.000556
800.000556
800.000556
800.000556
800.000556
800.000556
800.000556
800.000556
800.000556
800.000556
800.000556
800.000556
800.000556
800.000556
800.000556
800.000556
800.000556
800.000556
800.000556
800.000556
800.000556
800.000556
800.000556
800.000556
800.000556
800.000556
800.000556
800.000556
800.000556
800.000556
800.000556
800.000556
800.000556
800.000556
800.000556
800.000556
800.000556
800.000556
800.000556
800.000556
800.000556
800.000556
800.000556
800.000556
800.000556
800.000556
800.000556
800.000556
800.000556
800.000556
800.000556
800.000556
800.000556
800.000556
800.000556
800.000556
800.000556
800.000556
800.000556
800.000556
800.000556
800.000556
800.000556
800.000556
800.000556
800.000556
800.000556
800.000556
800.000556
800.000556
800.000556
800.000556
800.000556
800.000556
800.000556
800.000556
800.000556
800.000556
800.000556
800.000556
800.000556
800.000556
800.000556
800.000556
800.000556
800.000556
800.000556
800.000556
800.000556
800.000556
800.000556
800.000556
800.000556
800.000556
800.000556
800.000556
800.000556
800.000556
800.000556
800.000556
800.000556
800.000556
800.000556
800.000556
800.000556
800.000556
800.000556
800.000556
800.000556
800.000556
800.000556
800.000556
800.000556
800.000556
800.000556
800.000556
800.000556
800.000556
800.000556
800.000556
800.000556
800.000556
800.000556
800.000556
800.000556
800.000556
800.000556
800.000556
800.000556
800.000556
800.000556
800.000556
800.000556
800.000556
800.000556
800.000556
800.000556
800.000556
800.000556
800.000556
800.000556
800.000556
800.000556
800.000556
800.000556
800.000556
800.000556
800.000556
800.000556
800.000556
800.000556
800.000556
800.000556
800.000556
800.000556
800.000556
800.000556
800.000556
800.000556
800.000556
800.000556
800.000556
800.000556
800.000556
800.000556
800.000556
800.000556
800.000556
800.000556
800.000556
800.000556
800.000556
800.000556
800.000556
800.000556
800.000556
800.000556
800.000556
800.000556
800.000556
800.000556
800.000556
800.000556
800.000556
800.000556
800.000556
800.000556
800.000556
800.000556
800.000556
800.000556
800.000556
800.000556
800.000556
800.000556
800.000556
800.000556
800.000556
800.000556
800.000556
800.000556
800.000556
800.000556
800.000556
800.000556
800.000556
800.000556
800.000556
800.000556
800.000556
800.000556
800.000556
800.000556
800.000556
800.000556
800.000556
800.000556
800.000556
800.000556
800.000556
800.000556
800.000556
800.000556
800.000556
800.000556
800.000556
800.000556
800.000556
800.000556
800.000556
800.000556
800.000556
800.000556
800.000556
800.000556
800.000556
800.000556
800.000556
800.000556
800.000556
800.000556
800.000556
800.000556
800.000556
800.000556
800.000556
800.000556
800.000556
800.000556
800.000556
800.000556
800.000556
800.000556
800.000556
800.000556
800.000556
800.000556
800.000556
800.000556
800.000556
800.000556
800.000556
800.000556
800.000556
800.000556
800.000556
800.000556
800.000556
800.000556
800.000556
800.000556
800.000556
800.000556
800.000556
800.000556
800.000556
800.000556
800.000556
800.000556
800.000556
800.000556
800.000556
800.000556
800.000556
800.000556
800.000556
800.000556
800.000556
800.000556
800.000556
800.000556
800.000556
800.000556
800.000556
800.000556
800.000556
800.000556
800.000556
800.000556
800.000556
800.000556
800.000556
800.000556
800.000556
800.000556
800.000556
800.000556
800.000556
800.000556
800.000556
800.000556
800.000556
800.000556
800.000556
800.000556
800.000556
800.000556
800.000556
800.000556
800.000556
800.000556
800.000556
800.000556
800.000556
800.000556
800.000556
800.000556
800.000556
800.000556
800.000556
800.000556
800.000556
800.000556
800.000556
800.000556
800.000556
800.000556
800.000556
800.000556
800.000556
800.000556
800.000556
800.000556
800.000556
800.000556
800.000556
800.000556
800.000556
800.000556
800.000556
800.000556
800.000556
800.000556
800.000556
800.000556
800.000556
800.000556
800.000556
800.000556
800.000556
800.000556
800.000556
800.000556
800.000556
800.000556
800.000556
800.000556
800.000556
800.000556
800.000556
800.000556
800.000556
800.000556
800.000556
800.000556
800.000556
800.000556
800.000556
800.000556
800.000556
800.000556
800.000556
800.000556
800.000556
800.000556
800.000556
800.000556
800.000556
800.000556
800.000556
800.000556
800.000556
800.000556
800.000556
800.000556
800.000556
800.000556
800.000556
800.000556
800.000556
800.000556
800.000556
800.000556
800.000556
800.000556
800.000556
800.000556
800.000556
800.000556
800.000556
800.000556
800.000556
800.000556
800.000556
800.000556
800.000556
800.000556
800.000556
800.000556
800.000556
800.000556
800.000556
800.000556
800.000556
800.000556
800.000556
800.000556
800.000556
800.000556
800.000556
800.000556
800.000556
800.000556
800.000556
800.000556
800.000556
800.000556
800.000556
800.000556
800.000556
800.000556
800.000556
800.000556
800.000556
800.000556
800.000556
800.000556
800.000556
800.000556
800.000556
800.000556
800.000556
800.000556
800.000556
800.000556
800.000556
800.000556
800.000556
800.000556
800.000556
800.000556
800.000556
800.000556
800.000556
800.000556
800.000556
800.000556
800.000556
800.000556
800.000556
800.000556
800.000556
800.000556
800.000556
800.000556
800.000556
800.000556
800.000556
800.000556
800.000556
800.000556
800.000556
800.000556
800.000556
800.000556
800.000556
800.000556
800.000556
800.000556
800.000556
800.000556
800.000556
800.000556
800.000556
800.000556
800.000556
800.000556
800.000556
800.000556
800.000556
800.000556
800.000556
800.000556
800.000556
800.000556
800.000556
800.000556
800.000556
800.000556
800.000556
800.000556
800.000556
800.000556
800.000556
800.000556
800.000556
800.000556
800.000556
800.000556
800.000556
800.000556
800.000556
800.000556
800.000556
800.000556
800.000556
800.000556
800.000556
800.000556
800.000556
800.000556
800.000556
800.000556
800.000556
800.000556
800.000556
800.000556
800.000556
800.000556
800.000556
800.000556
800.000556
800.000556
800.000556
800.000556
800.000556
800.000556
800.000556
800.000556
800.000556
800.000556
800.000556
800.000556
800.000556
800.000556
800.000556
800.000556
800.000556
800.000556
800.000556
800.000556
800.000556
800.000556
800.000556
800.000556
800.000556
800.000556
800.000556
800.000556
800.000556
800.000556
800.000556
800.000556
800.000556
800.000556
800.000556
800.000556
800.000556
800.000556
800.000556
800.000556
800.000556
800.000556
800.000556
800.000556
800.000556
800.000556
800.000556
800.000556
800.000556
800.000556
800.000556
800.000556
800.000556
800.000556
800.000556
800.000556
800.000556
800.000556
800.000556
800.000556
800.000556
800.000556
800.000556
800.000556
800.000556
800.000556
800.000556
800.000556
800.000556
800.000556
800.000556
800.000556
800.000556
800.000556
800.000556
800.000556
800.000556
800.000556
800.000556
800.000556
800.000556
800.000556
800.000556
800.000556
800.000556
800.000556
800.000556
800.000556
800.000556
800.000556
800.000556
800.000556
800.000556
800.000556
800.000556
800.000556
800.000556
800.000556
800.000556
800.000556
800.000556
800.000556
800.000556
800.000556
800.000556
800.000556
800.000556
800.000556
800.000556
800.000556
800.000556
800.000556
800.000556
800.000556
800.000556
800.000556
800.000556
800.000556
800.000556
800.000556
800.000556
800.000556
800.000556
800.000556
800.000556
800.000556
800.000556
800.000556
800.000556
800.000556
800.000556
800.000556
800.000556
800.000556
800.000556
800.000556
800.000556
800.000556
800.000556
800.000556
800.000556
800.000556
800.000556
800.000556
800.000556
800.000556
800.000556
800.000556
800.000556
800.000556
800.000556
800.000556
800.000556
800.000556
800.000556
800.000556
800.000556
800.000556
800.000556
800.000556
800.000556
800.000556
800.000556
800.000556
800.000556
800.000556
800.000556
800.000556
800.000556
800.000556
800.000556
800.000556
800.000556
800.000556
800.000556
800.000556
800.000556
800.000556
800.000556
800.000556
800.000556
800.000556
800.000556
800.000556
800.000556
800.000556
800.000556
800.000556
800.000556
800.000556
800.000556
800.000556
800.000556
800.000556
800.000556
800.000556
800.000556
800.000556
800.000556
800.000556
800.000556
800.000556
800.000556
800.000556
800.000556
800.000556
800.000556
800.000556
800.000556
800.000556
800.000556
800.000556
800.000556
800.000556
800.000556
800.000556
800.000556
800.000556
800.000556
800.000556
800.000556
800.000556
800.000556
800.000556
800.000556
800.000556
800.000556
800.000556
800.000556
800.000556
800.000556
800.000556
800.000556
800.000556
800.000556
800.000556
800.000556
800.000556
800.000556
800.000556
800.000556
800.000556
800.000556
800.000556
800.000556
800.000556
800.000556
800.000556
800.000556
800.000556
800.000556
800.000556
800.000556
800.000556
800.000556
800.000556
800.000556
800.000556
800.000556
800.000556
800.000556
800.000556
800.000556
800.000556
800.000556
800.000556
800.000556
800.000556
800.000556
800.000556
800.000556
800.000556
800.000556
800.000556
800.000556
800.000556
800.000556
800.000556
800.000556
800.000556
800.000556
800.000556
800.000556
800.000556
800.000556
800.000556
800.000556
800.000556
800.000556
800.000556
800.000556
800.000556
800.000556
800.000556
800.000556
800.000556
800.000556
800.000556
800.000556
800.000556
800.000556
800.000556
800.000556
800.000556
800.000556
800.000556
800.000556
800.000556
800.000556
800.000556
800.000556
800.000556
800.000556
800.000556
800.000556
800.000556
800.000556
800.000556
800.000556
800.000556
800.000556
800.000556
800.000556
800.000556
800.000556
800.000556
800.000556
800.000556
800.000556
800.000556
800.000556
800.000556
800.000556
800.000556
800.000556
800.000556
800.000556
800.000556
800.000556
800.000556
800.000556
800.000556
800.000556
800.000556
800.000556
800.000556
800.000556
800.000556
800.000556
800.000556
800.000556
800.000556
800.000556
800.000556
800.000556
800.000556
800.000556
800.000556
800.000556
800.000556
800.000556
800.000556
800.000556
800.000556
800.000556
800.000556
800.000556
800.000556
800.000556
800.000556
800.000556
800.000556
800.000556
800.000556
800.000556
800.000556
800.000556
800.000556
800.000556
800.000556
800.000556
800.000556
800.000556
800.000556
800.000556
800.000556
800.000556
800.000556
800.000556
800.000556
800.000556
800.000556
800.000556
800.000556
800.000556
800.000556
800.000556
800.000556
800.000556
800.000556
800.000556
800.000556
800.000556
800.000556
800.000556
800.000556
800.000556
800.000556
800.000556
800.000556
800.000556
800.000556
800.000556
800.000556
800.000556
800.000556
800.000556
800.000556
800.000556
800.000556
800.000556
800.000556
800.000556
800.000556
800.000556
800.000556
800.000556
800.000556
800.000556
800.000556
800.000556
800.000556
800.000556
800.000556
800.000556
800.000556
800.000556
800.000556
800.000556
800.000556
800.000556
800.000556
800.000556
800.000556
800.000556
800.000556
800.000556
800.000556
800.000556
800.000556
800.000556
800.000556
800.000556
800.000556
800.000556
800.000556
800.000556
800.000556
800.000556
800.000556
800.000556
800.000556
800.000556
800.000556
800.000556
800.000556
800.000556
800.000556
800.000556
800.000556
800.000556
800.000556
800.000556
800.000556
800.000556
800.000556
800.000556
800.000556
800.000556
800.000556
800.000556
800.000556
800.000556
800.000556
800.000556
800.000556
800.000556
800.000556
800.000556
800.000556
800.000556
800.000556
800.000556
800.000556
800.000556
800.000556
800.000556
800.000556
800.000556
800.000556
800.000556
800.000556
800.000556
800.000556
800.000556
800.000556
800.000556
800.000556
800.000556
800.000556
800.000556
800.000556
800.000556
800.000556
800.000556
800.000556
800.000556
800.000556
800.000556
800.000556
800.000556
800.000556
800.000556
800.000556
800.000556
800.000556
800.000556
800.000556
800.000556
800.000556
800.000556
800.000556
800.000556
800.000556
800.000556
800.000556
800.000556
800.000556
800.000556
800.000556
800.000556
800.000556
800.000556
800.000556
800.000556
800.000556
800.000556
800.000556
800.000556
800.000556
800.000556
800.000556
800.000556
800.000556
800.000556
800.000556
800.000556
800.000556
800.000556
800.000556
800.000556
800.000556
800.000556
800.000556
800.000556
800.000556
800.000556
800.000556
800.000556
800.000556
800.000556
800.000556
800.000556
800.000556
800.000556
800.000556
800.000556
800.000556
800.000556
800.000556
800.000556
800.000556
800.000556
800.000556
800.000556
800.000556
800.000556
800.000556
800.000556
800.000556
800.000556
800.000556
800.000556
800.000556
800.000556
800.000556
800.000556
800.000556
800.000556
800.000556
800.000556
800.000556
800.000556
800.000556
800.000556
800.000556
800.000556
800.000556
800.000556
800.000556
800.000556
800.000556
800.000556
800.000556
800.000556
800.000556
800.000556
800.000556
800.000556
800.000556
800.000556
800.000556
800.000556
800.000556
800.000556
800.000556
800.000556
800.000556
800.000556
800.000556
800.000556
800.000556
800.000556
800.000556
800.000556
800.000556
800.000556
800.000556
800.000556
800.000556
800.000556
800.000556
800.000556
800.000556
800.000556
800.000556
800.000556
800.000556
800.000556
800.000556
800.000556
800.000556
800.000556
800.000556
800.000556
800.000556
800.000556
800.000556
800.000556
800.000556
800.000556
800.000556
800.000556
800.000556
800.000556
800.000556
800.000556
800.000556
800.000556
800.000556
800.000556
800.000556
800.000556
800.000556
800.000556
800.000556
800.000556
800.000556
800.000556
800.000556
800.000556
800.000556
800.000556
800.000556
800.000556
800.000556
800.000556
800.000556
800.000556
800.000556
800.000556
800.000556
800.000556
800.000556
800.000556
800.000556
800.000556
800.000556
800.000556
800.000556
800.000556
800.000556
800.000556
800.000556
800.000556
800.000556
800.000556
800.000556
800.000556
800.000556
800.000556
800.000556
800.000556
800.000556
800.000556
800.000556
800.000556
800.000556
800.000556
800.000556
800.000556
800.000556
800.000556
800.000556
800.000556
800.000556
800.000556
800.000556
800.000556
800.000556
800.000556
800.000556
800.000556
800.000556
800.000556
800.000556
800.000556
800.000556
800.000556
800.000556
800.000556
800.000556
800.000556
800.000556
800.000556
800.000556
800.000556
800.000556
800.000556
800.000556
800.000556
800.000556
800.000556
800.000556
800.000556
800.000556
800.000556
800.000556
800.000556
800.000556
800.000556
800.000556
800.000556
800.000556
800.000556
800.000556
800.000556
800.000556
800.000556
800.000556
800.000556
800.000556
800.000556
800.000556
800.000556
800.000556
800.000556
800.000556
800.000556
800.000556
800.000556
800.000556
800.000556
800.000556
800.000556
800.000556
800.000556
800.000556
800.000556
800.000556
800.000556
800.000556
800.000556
800.000556
800.000556
800.000556
800.000556
800.000556
800.000556
800.000556
800.000556
800.000556
800.000556
800.000556
800.000556
800.000556
800.000556
800.000556
800.000556
800.000556
800.000556
800.000556
800.000556
800.000556
800.000556
800.000556
800.000556
800.000556
800.000556
800.000556
800.000556
800.000556
800.000556
800.000556
800.000556
800.000556
800.000556
800.000556
800.000556
800.000556
800.000556
800.000556
800.000556
800.000556
800.000556
800.000556
800.000556
800.000556
800.000556
800.000556
800.000556
800.000556
800.000556
800.000556
800.000556
800.000556
800.000556
800.000556
800.000556
800.000556
800.000556
800.000556
800.000556
800.000556
800.000556
800.000556
800.000556
800.000556
800.000556
800.000556
800.000556
800.000556
800.000556
800.000556
800.000556
800.000556
800.000556
800.000556
800.000556
800.000556
800.000556
800.000556
800.000556
800.000556
800.000556
800.000556
800.000556
800.000556
800.000556
800.000556
800.000556
800.000556
800.000556
800.000556
800.000556
800.000556
800.000556
800.000556
800.000556
800.000556
800.000556
800.000556
800.000556
800.000556
800.000556
800.000556
800.000556
800.000556
800.000556
800.000556
800.000556
800.000556
800.000556
800.000556
800.000556
800.000556
800.000556
800.000556
800.000556
800.000556
800.000556
800.000556
800.000556
800.000556
800.000556
800.000556
800.000556
800.000556
800.000556
800.000556
800.000556
800.000556
800.000556
800.000556
800.000556
800.000556
800.000556
800.000556
800.000556
800.000556
800.000556
800.000556
800.000556
800.000556
800.000556
800.000556
800.000556
800.000556
800.000556
800.000556
800.000556
800.000556
800.000556
800.000556
800.000556
800.000556
800.000556
800.000556
800.000556
800.000556
800.000556
800.000556
800.000556
800.000556
800.000556
800.000556
800.000556
800.000556
800.000556
800.000556
800.000556
800.000556
800.000556
800.000556
800.000556
800.000556
800.000556
800.000556
800.000556
800.000556
800.000556
800.000556
800.000556
800.000556
800.000556
800.000556
800.000556
800.000556
800.000556
800.000556
800.000556
800.000556
800.000556
800.000556
800.000556
800.000556
800.000556
800.000556
800.000556
800.000556
800.000556
800.000556
800.000556
800.000556
800.000556
800.000556
800.000556
800.000556
800.000556
800.000556
800.000556
800.000556
800.000556
800.000556
800.000556
800.000556
800.000556
800.000556
800.000556
800.000556
800.000556
800.000556
800.000556
800.000556
800.000556
800.000556
800.000556
800.000556
800.000556
800.000556
800.000556
800.000556
800.000556
800.000556
800.000556
800.000556
800.000556
800.000556
800.000556
800.000556
800.000556
800.000556
800.000556
800.000556
800.000556
800.000556
800.000556
800.000556
800.000556
800.000556
800.000556
800.000556
800.000556
800.000556
800.000556
800.000556
800.000556
800.000556
800.000556
800.000556
800.000556
800.000556
800.000556
800.000556
800.000556
800.000556
800.000556
800.000556
800.000556
800.000556
800.000556
800.000556
800.000556
800.000556
800.000556
800.000556
800.000556
800.000556
800.000556
800.000556
800.000556
800.000556
800.000556
800.000556
800.000556
800.000556
800.000556
800.000556
800.000556
800.000556
800.000556
800.000556
800.000556
800.000556
800.000556
800.000556
800.000556
800.000556
800.000556
800.000556
800.000556
800.000556
800.000556
800.000556
800.000556
800.000556
800.000556
800.000556
800.000556
800.000556
800.000556
800.000556
800.000556
800.000556
800.000556
800.000556
800.000556
800.000556
800.000556
800.000556
800.000556
800.000556
800.000556
800.000556
800.000556
800.000556
800.000556
800.000556
800.000556
800.000556
800.000556
800.000556
800.000556
800.000556
800.000556
800.000556
800.000556
800.000556
800.000556
800.000556
800.000556
800.000556
800.000556
800.000556
800.000556
800.000556
800.000556
800.000556
800.000556
800.000556
800.000556
800.000556
800.000556
800.000556
800.000556
800.000556
800.000556
800.000556
800.000556
800.000556
800.000556
800.000556
800.000556
800.000556
800.000556
800.000556
800.000556
800.000556
800.000556
800.000556
800.000556
800.000556
800.000556
800.000556
800.000556
800.000556
800.000556
800.000556
800.000556
800.000556
800.000556
800.000556
800.000556
800.000556
800.000556
800.000556
800.000556
800.000556
800.000556
800.000556
800.000556
800.000556
800.000556
800.000556
800.000556
800.000556
800.000556
800.000556
800.000556
800.000556
800.000556
800.000556
800.000556
800.000556
800.000556
800.000556
800.000556
800.000556
800.000556
800.000556
800.000556
800.000556
800.000556
800.000556
800.000556
800.000556
800.000556
800.000556
800.000556
800.000556
800.000556
800.000556
800.000556
800.000556
800.000556
800.000556
800.000556
800.000556
800.000556
800.000556
800.000556
800.000556
800.000556
800.000556
800.000556
800.000556
800.000556
800.000556
800.000556
800.000556
800.000556
800.000556
800.000556
800.000556
800.000556
800.000556
800.000556
800.000556
800.000556
800.000556
800.000556
800.000556
800.000556
800.000556
800.000556
800.000556
800.000556
800.000556
800.000556
800.000556
800.000556
800.000556
800.000556
800.000556
800.000556
800.000556
800.000556
800.000556
800.000556
800.000556
800.000556
800.000556
800.000556
800.000556
800.000556
800.000556
800.000556
800.000556
800.000556
800.000556
800.000556
800.000556
800.000556
800.000556
800.000556
800.000556
800.000556
800.000556
800.000556
800.000556
800.000556
800.000556
800.000556
800.000556
800.000556
800.000556
800.000556
800.000556
800.000556
800.000556
800.000556
800.000556
800.000556
800.000556
800.000556
800.000556
800.000556
800.000556
800.000556
800.000556
800.000556
800.000556
800.000556
800.000556
800.000556
800.000556
800.000556
800.000556
800.000556
800.000556
800.000556
800.000556
800.000556
800.000556
800.000556
800.000556
800.000556
800.000556
800.000556
800.000556
800.000556
800.000556
800.000556
800.000556
800.000556
800.000556
800.000556
800.000556
800.000556
800.000556
800.000556
800.000556
800.000556
800.000556
800.000556
800.000556
800.000556
800.000556
800.000556
800.000556
800.000556
800.000556
800.000556
800.000556
800.000556
800.000556
800.000556
800.000556
800.000556
800.000556
800.000556
800.000556
800.000556
800.000556
800.000556
800.000556
800.000556
800.000556
800.000556
800.000556
800.000556
800.000556
800.000556
800.000556
800.000556
800.000556
800.000556
800.000556
800.000556
800.000556
800.000556
800.000556
800.000556
800.000556
800.000556
800.000556
800.000556
800.000556
800.000556
800.000556
800.000556
800.000556
800.000556
800.000556
800.000556
800.000556
800.000556
800.000556
800.000556
800.000556
800.000556
800.000556
800.000556
800.000556
800.000556
800.000556
800.000556
800.000556
800.000556
800.000556
800.000556
800.000556
800.000556
800.000556
800.000556
800.000556
800.000556
800.000556
800.000556
800.000556
800.000556
800.000556
800.000556
800.000556
800.000556
800.000556
800.000556
800.000556
800.000556
800.000556
800.000556
800.000556
800.000556
800.000556
800.000556
800.000556
800.000556
800.000556
800.000556
800.000556
800.000556
800.000556
800.000556
800.000556
800.000556
800.000556
800.000556
800.000556
800.000556
800.000556
800.000556
800.000556
800.000556
800.000556
800.000556
800.000556
800.000556
800.000556
800.000556
800.000556
800.000556
800.000556
800.000556
800.000556
800.000556
800.000556
800.000556
800.000556
800.000556
800.000556
800.000556
800.000556
800.000556
800.000556
800.000556
800.000556
800.000556
800.000556
800.000556
800.000556
800.000556
800.000556
800.000556
800.000556
800.000556
800.000556
800.000556
800.000556
800.000556
800.000556
800.000556
800.000556
800.000556
800.000556
800.000556
800.000556
800.000556
800.000556
800.000556
800.000556
800.000556
800.000556
800.000556
800.000556
800.000556
800.000556
800.000556
800.000556
800.000556
800.000556
800.000556
800.000556
800.000556
800.000556
800.000556
800.000556
800.000556
800.000556
800.000556
800.000556
800.000556
800.000556
800.000556
800.000556
800.000556
800.000556
800.000556
800.000556
800.000556
800.000556
800.000556
800.000556
800.000556
800.000556
800.000556
800.000556
800.000556
800.000556
800.000556
800.000556
800.000556
800.000556
800.000556
800.000556
800.000556
800.000556
800.000556
800.000556
800.000556
800.000556
800.000556
800.000556
800.000556
800.000556
800.000556
800.000556
800.000556
800.000556
800.000556
800.000556
800.000556
800.000556
800.000556
800.000556
800.000556
800.000556
800.000556
800.000556
800.000556
800.000556
800.000556
800.000556
800.000556
800.000556
800.000556
800.000556
800.000556
800.000556
800.000556
800.000556
800.000556
800.000556
800.000556
800.000556
800.000556
800.000556
800.000556
800.000556
800.000556
800.000556
800.000556
800.000556
800.000556
800.000556
800.000556
800.000556
800.000556
800.000556
800.000556
800.000556
800.000556
800.000556
800.000556
800.000556
800.000556
800.000556
800.000556
800.000556
800.000556
800.000556
800.000556
800.000556
800.000556
800.000556
800.000556
800.000556
800.000556
800.000556
800.000556
800.000556
800.000556
800.000556
800.000556
800.000556
800.000556
800.000556
800.000556
800.000556
800.000556
800.000556
800.000556
800.000556
800.000556
800.000556
800.000556
800.000556
800.000556
800.000556
800.000556
800.000556
800.000556
800.000556
800.000556
800.000556
800.000556
800.000556
800.000556
800.000556
800.000556
800.000556
800.000556
800.000556
800.000556
800.000556
800.000556
800.000556
800.000556
800.000556
800.000556
800.000556
800.000556
800.000556
800.000556
800.000556
800.000556
800.000556
800.000556
800.000556
800.000556
800.000556
800.000556
800.000556
800.000556
800.000556
800.000556
800.000556
800.000556
800.000556
800.000556
800.000556
800.000556
800.000556
800.000556
800.000556
800.000556
800.000556
800.000556
800.000556
800.000556
800.000556
800.000556
800.000556
800.000556
800.000556
800.000556
800.000556
800.000556
800.000556
800.000556
800.000556
800.000556
800.000556
800.000556
800.000556
800.000556
800.000556
800.000556
800.000556
800.000556
800.000556
800.000556
800.000556
800.000556
800.000556
800.000556
800.000556
800.000556
800.000556
800.000556
800.000556
800.000556
800.000556
800.000556
800.000556
800.000556
800.000556
800.000556
800.000556
800.000556
800.000556
800.000556
800.000556
800.000556
800.000556
800.000556
800.000556
800.000556
800.000556
800.000556
800.000556
800.000556
800.000556
800.000556
800.000556
800.000556
800.000556
800.000556
800.000556
800.000556
800.000556
800.000556
800.000556
800.000556
800.000556
800.000556
800.000556
800.000556
800.000556
800.000556
800.000556
800.000556
800.000556
800.000556
800.000556
800.000556
800.000556
800.000556
800.000556
800.000556
800.000556
800.000556
800.000556
800.000556
800.000556
800.000556
800.000556
800.000556
800.000556
800.000556
800.000556
800.000556
800.000556
800.000556
800.000556
800.000556
800.000556
800.000556
800.000556
800.000556
800.000556
800.000556
800.000556
800.000556
800.000556
800.000556
800.000556
800.000556
800.000556
800.000556
800.000556
800.000556
800.000556
800.000556
800.000556
800.000556
800.000556
800.000556
800.000556
800.000556
800.000556
800.000556
800.000556
800.000556
800.000556
800.000556
800.000556
800.000556
800.000556
800.000556
800.000556
800.000556
800.000556
800.000556
800.000556
800.000556
800.000556
800.000556
800.000556
800.000556
800.000556
800.000556
800.000556
800.000556
800.000556
800.000556
800.000556
800.000556
800.000556
800.000556
800.000556
800.000556
800.000556
800.000556
800.000556
800.000556
800.000556
800.000556
800.000556
800.000556
800.000556
800.000556
800.000556
800.000556
800.000556
800.000556
800.000556
800.000556
800.000556
800.000556
800.000556
800.000556
800.000556
800.000556
800.000556
800.000556
800.000556
800.000556
800.000556
800.000556
800.000556
800.000556
800.000556
800.000556
800.000556
800.000556
800.000556
800.000556
800.000556
800.000556
800.000556
800.000556
800.000556
800.000556
800.000556
800.000556
800.000556
800.000556
800.000556
800.000556
800.000556
800.000556
800.000556
800.000556
800.000556
800.000556
800.000556
800.000556
800.000556
800.000556
800.000556
800.000556
800.000556
800.000556
800.000556
800.000556
800.000556
800.000556
800.000556
800.000556
800.000556
800.000556
800.000556
800.000556
800.000556
800.000556
800.000556
800.000556
800.000556
800.000556
800.000556
800.000556
800.000556
800.000556
800.000556
800.000556
800.000556
800.000556
800.000556
800.000556
800.000556
800.000556
800.000556
800.000556
800.000556
800.000556
800.000556
800.000556
800.000556
800.000556
800.000556
800.000556
800.000556
800.000556
800.000556
800.000556
800.000556
800.000556
800.000556
800.000556
800.000556
800.000556
800.000556
800.000556
800.000556
800.000556
800.000556
800.000556
800.000556
800.000556
800.000556
800.000556
800.000556
800.000556
800.000556
800.000556
800.000556
800.000556
800.000556
800.000556
800.000556
800.000556
800.000556
800.000556
800.000556
800.000556
800.000556
800.000556
800.000556
800.000556
800.000556
800.000556
800.000556
800.000556
800.000556
800.000556
800.000556
800.000556
800.000556
800.000556
800.000556
800.000556
800.000556
800.000556
800.000556
800.000556
800.000556
800.000556
800.000556
800.000556
800.000556
800.000556
800.000556
800.000556
800.000556
800.000556
800.000556
800.000556
800.000556
800.000556
800.000556
800.000556
800.000556
800.000556
800.000556
800.000556
800.000556
800.000556
800.000556
800.000556
800.000556
800.000556
800.000556
800.000556
800.000556
800.000556
800.000556
800.000556
800.000556
800.000556
800.000556
800.000556
800.000556
800.000556
800.000556
800.000556
800.000556
800.000556
800.000556
800.000556
800.000556
800.000556
800.000556
800.000556
800.000556
800.000556
800.000556
800.000556
800.000556
800.000556
800.000556
800.000556
800.000556
800.000556
800.000556
800.000556
800.000556
800.000556
800.000556
800.000556
800.000556
800.000556
800.000556
800.000556
800.000556
800.000556
800.000556
800.000556
800.000556
800.000556
800.000556
800.000556
800.000556
800.000556
800.000556
800.000556
800.000556
800.000556
800.000556
800.000556
800.000556
800.000556
800.000556
800.000556
800.000556
800.000556
800.000556
800.000556
800.000556
800.000556
800.000556
800.000556
800.000556
800.000556
800.000556
800.000556
800.000556
800.000556
800.000556
800.000556
800.000556
800.000556
800.000556
800.000556
800.000556
800.000556
800.000556
800.000556
800.000556
800.000556
800.000556
800.000556
800.000556
800.000556
800.000556
800.000556
800.000556
800.000556
800.000556
800.000556
800.000556
800.000556
800.000556
800.000556
800.000556
800.000556
800.000556
800.000556
800.000556
800.000556
800.000556
800.000556
800.000556
800.000556
800.000556
800.000556
800.000556
800.000556
800.000556
800.000556
800.000556
800.000556
800.000556
800.000556
800.000556
800.000556
800.000556
800.000556
800.000556
800.000556
800.000556
800.000556
800.000556
800.000556
800.000556
800.000556
800.000556
800.000556
800.000556
800.000556
800.000556
800.000556
800.000556
800.000556
800.000556
800.000556
800.000556
800.000556
800.000556
800.000556
800.000556
800.000556
800.000556
800.000556
800.000556
800.000556
800.000556
800.000556
800.000556
800.000556
800.000556
800.000556
800.000556
800.000556
800.000556
800.000556
800.000556
800.000556
800.000556
800.000556
800.000556
800.000556
800.000556
800.000556
800.000556
800.000556
800.000556
800.000556
800.000556
800.000556
800.000556
800.000556
800.000556
800.000556
800.000556
800.000556
800.000556
800.000556
800.000556
800.000556
800.000556
800.000556
800.000556
800.000556
800.000556
800.000556
800.000556
800.000556
800.000556
800.000556
800.000556
800.000556
800.000556
800.000556
800.000556
800.000556
800.000556
800.000556
800.000556
800.000556
800.000556
800.000556
800.000556
800.000556
800.000556
800.000556
800.000556
800.000556
800.000556
800.000556
800.000556
800.000556
800.000556
800.000556
800.000556
800.000556
800.000556
800.000556
800.000556
800.000556
800.000556
800.000556
800.000556
800.000556
800.000556
800.000556
800.000556
800.000556
800.000556
800.000556
800.000556
800.000556
800.000556
800.000556
800.000556
800.000556
800.000556
800.000556
800.000556
800.000556
800.000556
800.000556
800.000556
800.000556
800.000556
800.000556
800.000556
800.000556
800.000556
800.000556
800.000556
800.000556
800.000556
800.000556
800.000556
800.000556
800.000556
800.000556
800.000556
800.000556
800.000556
800.000556
800.000556
800.000556
800.000556
800.000556
800.000556
800.000556
800.000556
800.000556
800.000556
800.000556
800.000556
800.000556
800.000556
800.000556
800.000556
800.000556
800.000556
800.000556
800.000556
800.000556
800.000556
800.000556
800.000556
800.000556
800.000556
800.000556
800.000556
800.000556
800.000556
800.000556
800.000556
800.000556
800.000556
800.000556
800.000556
800.000556
800.000556
800.000556
800.000556
800.000556
800.000556
800.000556
800.000556
800.000556
800.000556
800.000556
800.000556
800.000556
800.000556
800.000556
800.000556
800.000556
800.000556
800.000556
800.000556
800.000556
800.000556
800.000556
800.000556
800.000556
800.000556
800.000556
800.000556
800.000556
800.000556
800.000556
800.000556
800.000556
800.000556
800.000556
800.000556
800.000556
800.000556
800.000556
800.000556
800.000556
800.000556
800.000556
800.000556
800.000556
800.000556
800.000556
800.000556
800.000556
800.000556
800.000556
800.000556
800.000556
800.000556
800.000556
800.000556
800.000556
800.000556
800.000556
800.000556
800.000556
800.000556
800.000556
800.000556
800.000556
800.000556
800.000556
800.000556
800.000556
800.000556
800.000556
800.000556
800.000556
800.000556
800.000556
800.000556
800.000556
800.000556
800.000556
800.000556
800.000556
800.000556
800.000556
800.000556
800.000556
800.000556
800.000556
800.000556
800.000556
800.000556
800.000556
800.000556
800.000556
800.000556
800.000556
800.000556
800.000556
800.000556
800.000556
800.000556
800.000556
800.000556
800.000556
800.000556
800.000556
800.000556
800.000556
800.000556
800.000556
800.000556
800.000556
800.000556
800.000556
800.000556
800.000556
800.000556
800.000556
800.000556
800.000556
800.000556
800.000556
800.000556
800.000556
800.000556
800.000556
800.000556
800.000556
800.000556
800.000556
800.000556
800.000556
800.000556
800.000556
800.000556
800.000556
800.000556
800.000556
800.000556
800.000556
800.000556
800.000556
800.000556
800.000556
800.000556
800.000556
800.000556
800.000556
800.000556
800.000556
800.000556
800.000556
800.000556
800.000556
800.000556
800.000556
800.000556
800.000556
800.000556
800.000556
800.000556
800.000556
800.000556
800.000556
800.000556
800.000556
800.000556
800.000556
800.000556
800.000556
800.000556
800.000556
800.000556
800.000556
800.000556
800.000556
800.000556
800.000556
800.000556
800.000556
800.000556
800.000556
800.000556
800.000556
800.000556
800.000556
800.000556
800.000556
800.000556
800.000556
800.000556
800.000556
800.000556
800.000556
800.000556
800.000556
800.000556
800.000556
800.000556
800.000556
800.000556
800.000556
800.000556
800.000556
800.000556
800.000556
800.000556
800.000556
800.000556
800.000556
800.000556
800.000556
800.000556
800.000556
800.000556
800.000556
800.000556
800.000556
800.000556
800.000556
800.000556
800.000556
800.000556
800.000556
800.000556
800.000556
800.000556
800.000556
800.000556
800.000556
800.000556
800.000556
800.000556
800.000556
800.000556
800.000556
800.000556
800.000556
800.000556
800.000556
800.000556
800.000556
800.000556
800.000556
800.000556
800.000556
800.000556
800.000556
800.000556
800.000556
800.000556
800.000556
800.000556
800.000556
8
