# Supplementary material for: A computational model of spatio-temporal cardiac intracellular calcium handling with realistic structure and spatial flux distribution from sarcoplasmic reticulum and t-tubule reconstructions
Source: PLoS Comput Biol. 2017 Aug 31;13(8):e1005714. doi: 10.1371/journal.pcbi.1005714 (PMC5597258; doi:10.1371/journal.pcbi.1005714)
Supplement: S1 Code — Code provided in C/C++ and includes the structural datasets used in this study. Documentation is provided on use of and updating the code. Updates may also be available on Michael Colman’s website, http://www.physicsoftheheart.com and github repository: https://github.com/michaelcolman/CODE---PLOS-Comp-Biol-2017-Model-SR. (ZIP) [file pcbi.1005714.s001.zip › PLOS_SR_Clean/Spatial_diff_out/CaSR_output_0050.vtk]

# vtk DataFile Version 3.0
vtk output
ASCII
DATASET STRUCTURED_POINTS
DIMENSIONS 26 26 52
SPACING 1 1 1
ORIGIN 0 0 0
POINT_DATA 35152
SCALARS ImageFile float 1
LOOKUP_TABLE default
-100 -100 -100 -100 -100 -100 -100 -100 -100 -100 -100 -100 -100 -100 -100 -100 -100 -100 -100 -100 -100 -100 -100 -100 -100 -100 
-100 -100 -100 -100 -100 -100 -100 -100 -100 -100 -100 -100 -100 -100 -100 -100 -100 -100 -100 -100 -100 -100 -100 -100 -100 -100 
-100 -100 -100 -100 -100 -100 -100 -100 -100 -100 -100 -100 -100 -100 -100 -100 -100 -100 -100 -100 -100 -100 -100 -100 -100 -100 
-100 -100 -100 -100 -100 -100 -100 -100 -100 -100 -100 -100 -100 -100 -100 -100 -100 -100 -100 -100 -100 -100 -100 -100 -100 -100 
-100 -100 -100 -100 -100 -100 -100 -100 -100 -100 -100 -100 -100 -100 -100 -100 -100 -100 -100 -100 -100 -100 -100 -100 -100 -100 
-100 -100 -100 -100 -100 -100 -100 -100 -100 -100 -100 -100 -100 -100 -100 -100 -100 -100 -100 -100 -100 -100 -100 -100 -100 -100 
-100 -100 -100 -100 -100 -100 -100 -100 -100 -100 -100 -100 -100 -100 -100 -100 -100 -100 -100 -100 -100 -100 -100 -100 -100 -100 
-100 -100 -100 -100 -100 -100 -100 -100 -100 -100 -100 -100 -100 -100 -100 -100 -100 -100 -100 -100 -100 -100 -100 -100 -100 -100 
-100 -100 -100 -100 -100 -100 -100 -100 -100 -100 -100 -100 -100 -100 -100 -100 -100 -100 -100 -100 -100 -100 -100 -100 -100 -100 
-100 -100 -100 -100 -100 -100 -100 -100 -100 -100 -100 -100 -100 -100 -100 -100 -100 -100 -100 -100 -100 -100 -100 -100 -100 -100 
-100 -100 -100 -100 -100 -100 -100 -100 -100 -100 -100 -100 -100 -100 -100 -100 -100 -100 -100 -100 -100 -100 -100 -100 -100 -100 
-100 -100 -100 -100 -100 -100 -100 -100 -100 -100 -100 -100 -100 -100 -100 -100 -100 -100 -100 -100 -100 -100 -100 -100 -100 -100 
-100 -100 -100 -100 -100 -100 -100 -100 -100 -100 -100 -100 -100 -100 -100 -100 -100 -100 -100 -100 -100 -100 -100 -100 -100 -100 
-100 -100 -100 -100 -100 -100 -100 -100 -100 -100 -100 -100 -100 -100 -100 -100 -100 -100 -100 -100 -100 -100 -100 -100 -100 -100 
-100 -100 -100 -100 -100 -100 -100 -100 -100 -100 -100 -100 -100 -100 -100 -100 -100 -100 -100 -100 -100 -100 -100 -100 -100 -100 
-100 -100 -100 -100 -100 -100 -100 -100 -100 -100 -100 -100 -100 -100 -100 -100 -100 -100 -100 -100 -100 -100 -100 -100 -100 -100 
-100 -100 -100 -100 -100 -100 -100 -100 -100 -100 -100 -100 -100 -100 -100 -100 -100 -100 -100 -100 -100 -100 -100 -100 -100 -100 
-100 -100 -100 -100 -100 -100 -100 -100 -100 -100 -100 -100 -100 -100 -100 -100 -100 -100 -100 -100 -100 -100 -100 -100 -100 -100 
-100 -100 -100 -100 -100 -100 -100 -100 -100 -100 -100 -100 -100 -100 -100 -100 -100 -100 -100 -100 -100 -100 -100 -100 -100 -100 
-100 -100 -100 -100 -100 -100 -100 -100 -100 -100 -100 -100 -100 -100 -100 -100 -100 -100 -100 -100 -100 -100 -100 -100 -100 -100 
-100 -100 -100 -100 -100 -100 -100 -100 -100 -100 -100 -100 -100 -100 -100 -100 -100 -100 -100 -100 -100 -100 -100 -100 -100 -100 
-100 -100 -100 -100 -100 -100 -100 -100 -100 -100 -100 -100 -100 -100 -100 -100 -100 -100 -100 -100 -100 -100 -100 -100 -100 -100 
-100 -100 -100 -100 -100 -100 -100 -100 -100 -100 -100 -100 -100 -100 -100 -100 -100 -100 -100 -100 -100 -100 -100 -100 -100 -100 
-100 -100 -100 -100 -100 -100 -100 -100 -100 -100 -100 -100 -100 -100 -100 -100 -100 -100 -100 -100 -100 -100 -100 -100 -100 -100 
-100 -100 -100 -100 -100 -100 -100 -100 -100 -100 -100 -100 -100 -100 -100 -100 -100 -100 -100 -100 -100 -100 -100 -100 -100 -100 
-100 -100 -100 -100 -100 -100 -100 -100 -100 -100 -100 -100 -100 -100 -100 -100 -100 -100 -100 -100 -100 -100 -100 -100 -100 -100 
-100 -100 -100 -100 -100 -100 -100 -100 -100 -100 -100 -100 -100 -100 -100 -100 -100 -100 -100 -100 -100 -100 -100 -100 -100 -100 
-100 -100 -100 -100 -100 -100 -100 -100 -100 -100 -100 -100 -100 -100 -100 -100 -100 -100 -100 -100 -100 -100 -100 -100 -100 -100 
-100 -100 -100 -100 -100 -100 -100 -100 -100 -100 -100 -100 -100 -100 -100 -100 -100 -100 -100 -100 -100 -100 -100 -100 -100 -100 
-100 -100 -100 -100 -100 -100 -100 -100 -100 -100 -100 -100 -100 -100 -100 -100 -100 -100 -100 -100 -100 -100 -100 -100 -100 -100 
-100 -100 -100 -100 -100 -100 -100 -100 -100 -100 -100 -100 -100 -100 -100 -100 -100 -100 -100 -100 -100 -100 -100 -100 -100 -100 
-100 -100 -100 -100 -100 -100 -100 -100 -100 -100 -100 -100 -100 -100 -100 -100 -100 -100 -100 -100 -100 -100 -100 -100 -100 -100 
-100 -100 -100 -100 -100 -100 -100 -100 -100 -100 -100 -100 -100 -100 -100 -100 -100 -100 -100 -100 -100 -100 -100 -100 -100 -100 
-100 -100 -100 -100 -100 -100 -100 -100 -100 -100 -100 -100 -100 -100 -100 -100 -100 -100 -100 -100 -100 -100 -100 -100 -100 -100 
-100 -100 -100 -100 -100 -100 -100 -100 -100 -100 -100 -100 -100 -100 -100 -100 -100 -100 -100 -100 -100 -100 -100 -100 -100 -100 
-100 -100 -100 -100 -100 -100 -100 -100 -100 -100 -100 -100 -100 -100 -100 -100 -100 -100 -100 -100 -100 -100 -100 -100 -100 -100 
-100 -100 -100 -100 -100 -100 -100 -100 -100 -100 -100 -100 -100 -100 -100 -100 -100 -100 -100 -100 -100 -100 -100 -100 -100 -100 
-100 -100 -100 -100 -100 -100 -100 -100 -100 -100 -100 -100 -100 -100 -100 -100 -100 -100 -100 -100 -100 -100 -100 -100 -100 -100 
-100 -100 -100 -100 -100 -100 -100 -100 -100 -100 -100 -100 -100 -100 -100 -100 -100 -100 -100 -100 -100 -100 -100 -100 -100 -100 
-100 -100 -100 -100 -100 -100 -100 -100 -100 -100 -100 -100 -100 -100 -100 -100 -100 -100 -100 -100 -100 -100 -100 -100 -100 -100 
-100 -100 -100 -100 -100 -100 -100 -100 -100 -100 -100 -100 -100 -100 -100 -100 -100 -100 -100 -100 -100 -100 -100 -100 -100 -100 
-100 -100 -100 -100 -100 -100 -100 -100 -100 -100 -100 -100 -100 -100 -100 -100 -100 -100 -100 -100 -100 -100 -100 -100 -100 -100 
-100 -100 -100 -100 -100 -100 -100 -100 -100 -100 -100 -100 -100 -100 -100 -100 -100 -100 -100 -100 -100 -100 -100 -100 -100 -100 
-100 -100 -100 -100 -100 -100 -100 -100 -100 -100 -100 -100 -100 -100 -100 -100 -100 -100 -100 -100 -100 -100 -100 -100 -100 -100 
-100 -100 -100 -100 -100 -100 -100 -100 -100 -100 -100 -100 -100 -100 -100 -100 -100 -100 -100 -100 -100 -100 -100 -100 -100 -100 
-100 -100 -100 -100 -100 -100 -100 -100 -100 -100 -100 -100 -100 -100 -100 -100 -100 -100 -100 -100 -100 -100 -100 -100 -100 -100 
-100 -100 -100 -100 -100 -100 -100 -100 -100 -100 -100 -100 -100 -100 -100 -100 -100 -100 -100 -100 -100 -100 -100 -100 -100 -100 
-100 -100 -100 -100 -100 -100 -100 -100 -100 -100 -100 -100 -100 -100 -100 -100 -100 -100 -100 -100 -100 -100 -100 -100 -100 -100 
-100 -100 -100 -100 -100 -100 -100 -100 -100 -100 -100 -100 -100 -100 -100 -100 -100 -100 -100 -100 -100 -100 -100 -100 -100 -100 
-100 -100 -100 -100 -100 -100 -100 -100 -100 -100 -100 -100 -100 -100 -100 -100 -100 -100 -100 -100 -100 -100 -100 -100 -100 -100 
-100 -100 -100 -100 -100 -100 -100 -100 -100 -100 -100 -100 -100 -100 -100 -100 -100 -100 -100 -100 -100 -100 -100 -100 -100 -100 
-100 -100 -100 -100 -100 -100 -100 -100 -100 -100 -100 -100 -100 -100 -100 -100 -100 -100 -100 -100 -100 -100 -100 -100 -100 -100 
-100 -100 -100 -100 -100 -100 -100 -100 -100 -100 -100 -100 -100 -100 -100 -100 -100 -100 -100 -100 -100 -100 -100 -100 -100 -100 
-100 -100 -100 -100 -100 -100 -100 -100 -100 -100 -100 -100 -100 -100 -100 -100 -100 -100 -100 -100 -100 -100 -100 -100 -100 -100 
-100 -100 524.875579 525.282351 525.946541 526.786354 527.781306 528.875546 529.984324 531.108344 532.273511 533.467899 534.639433 535.816059 537.050002 538.328109 539.568993 540.756006 541.888474 542.933007 543.828226 544.584135 545.228473 545.732119 546.000336 -100 
-100 -100 523.859710 524.381546 525.166046 526.061726 527.072299 528.214601 529.357766 530.462549 531.591965 532.809043 534.002986 535.153282 536.349145 537.661395 538.943471 540.123140 541.231557 542.305570 543.232161 543.979614 544.611008 545.170052 545.498870 -100 
-100 -100 522.001024 522.721843 523.689367 524.655420 525.677092 526.914201 528.119805 529.189351 530.252343 531.523735 532.753293 533.844506 534.960499 536.346208 537.701600 538.866180 539.929082 541.069841 542.052412 542.778372 543.377299 544.043977 544.477583 -100 
-100 -100 519.875441 520.780104 521.896961 522.913036 523.934479 525.281528 526.558516 527.607538 528.607894 529.946752 531.205350 532.233343 533.256940 534.720912 536.137705 537.283095 538.295802 539.517814 540.560192 541.271956 541.835241 542.617402 543.145369 -100 
-100 -100 518.270269 519.104518 520.211242 521.281303 522.389532 523.739650 525.045606 526.164558 527.243348 528.532774 529.756097 530.799496 531.866845 533.257098 534.632220 535.795356 536.862015 538.056832 539.106652 539.879204 540.527946 541.283793 541.792628 -100 
-100 -100 516.690330 517.469999 518.549774 519.637135 520.791666 522.168225 523.522826 524.713845 525.854849 527.120188 528.314727 529.357502 530.434460 531.772317 533.107442 534.266567 535.354356 536.546016 537.616805 538.441602 539.149298 539.902473 540.403518 -100 
-100 -100 514.919318 515.757036 516.864168 517.929981 519.060605 520.515658 521.950045 523.174376 524.316938 525.614078 526.810346 527.805413 528.820358 530.176583 531.516599 532.634689 533.677868 534.922619 536.046588 536.881332 537.583891 538.404731 538.959882 -100 
-100 -100 513.304703 514.238254 515.384910 516.413672 517.481494 519.019265 520.515124 521.737433 522.845173 524.202082 525.421663 526.369010 527.302210 528.712949 530.071960 531.137713 532.105699 533.420926 534.595614 535.416771 536.077755 536.986931 537.605863 -100 
-100 -100 512.485050 513.311230 514.403633 515.458243 516.584084 518.039871 519.477733 520.710068 521.869261 523.191529 524.411999 525.422315 526.434991 527.765306 529.063388 530.139249 531.155833 532.397999 533.536147 534.393614 535.122414 535.967893 536.537420 -100 
-100 -100 511.870996 512.629830 513.687462 514.761730 515.914014 517.298672 518.664580 519.869335 521.038505 522.357068 523.606257 524.681976 525.752795 527.035939 528.284647 529.353245 530.381000 531.569464 532.672875 533.542640 534.300248 535.106373 535.641988 -100 
-100 -100 511.143505 511.954037 513.045276 514.115596 515.237150 516.614028 517.943909 519.077689 520.188378 521.563363 522.877444 523.973233 525.030075 526.333481 527.574067 528.591351 529.557113 530.753314 531.858333 532.695594 533.414219 534.257231 534.827363 -100 
-100 -100 510.525374 511.430852 512.574899 513.632004 514.701914 516.111778 517.435325 518.501599 519.532847 520.987159 522.363689 523.451706 524.455179 525.804304 527.046826 527.995952 528.867051 530.098930 531.217232 532.007725 532.656578 533.564759 534.184841 -100 
-100 -100 510.537085 511.359755 512.472015 513.563930 514.693494 516.053462 517.350720 518.454465 519.556296 520.951597 522.300804 523.425494 524.484094 525.750105 526.924600 527.866055 528.762999 529.907367 530.975420 531.786587 532.486447 533.314638 533.875313 -100 
-100 -100 510.634967 511.419827 512.524554 513.649732 514.824721 516.176814 517.479337 518.624769 519.776054 521.143388 522.473247 523.612436 524.686987 525.890383 527.002031 527.913141 528.798218 529.885791 530.921507 531.742827 532.463687 533.240948 533.759861 -100 
-100 -100 510.562665 511.427130 512.592518 513.732181 514.904738 516.313869 517.661586 518.810836 519.947387 521.358992 522.714056 523.828418 524.851529 526.053371 527.136485 527.967868 528.764608 529.861634 530.905906 531.695629 532.371681 533.173774 533.718819 -100 
-100 -100 510.606110 511.583244 512.816550 513.954623 515.097879 516.590674 517.996969 519.141132 520.238838 521.729387 523.125873 524.206936 525.155785 526.390049 527.463182 528.207764 528.885481 530.012116 531.059081 531.786155 532.376061 533.225948 533.811073 -100 
-100 -100 511.342453 512.222515 513.410192 514.577605 515.790356 517.256707 518.672975 519.892682 521.087479 522.533500 523.904550 525.020708 526.026002 527.183234 528.202300 528.958382 529.668207 530.663609 531.601608 532.295159 532.894879 533.644757 534.162412 -100 
-100 -100 512.162487 512.979953 514.127268 515.301266 516.547415 518.009689 519.448685 520.735178 522.001723 523.432552 524.793112 525.939360 526.982201 528.096051 529.081559 529.847040 530.562897 531.447740 532.271232 532.899562 533.466038 534.140233 534.607196 -100 
-100 -100 512.756118 513.622581 514.781586 515.921850 517.130652 518.637344 520.124673 521.431975 522.703020 524.178663 525.567928 526.712741 527.738626 528.870365 529.858735 530.595274 531.254849 532.098265 532.848729 533.371871 533.840327 534.515231 534.997935 -100 
-100 -100 513.385807 514.314620 515.466221 516.537055 517.663951 519.218616 520.740876 522.040952 523.281433 524.820288 526.242371 527.372730 528.359430 529.535273 530.537572 531.237060 531.823574 532.668373 533.375846 533.800595 534.153874 534.854953 535.358862 -100 
-100 -100 514.605070 515.334676 516.322826 517.349164 518.500102 519.953018 521.413027 522.748892 524.065489 525.540724 526.917591 528.082328 529.136546 530.253361 531.216361 531.951291 532.595780 533.350595 533.984618 534.419941 534.812628 535.377550 535.767951 -100 
-100 -100 515.670941 516.194079 517.002303 517.980428 519.143785 520.502157 521.894325 523.259227 524.634641 526.050377 527.378161 528.574955 529.686490 530.754226 531.681097 532.456771 533.158543 533.848765 534.429598 534.893452 535.323751 535.766701 536.040956 -100 
-100 -100 516.168752 516.591345 517.314034 518.267963 519.426915 520.740092 522.103362 523.479975 524.873172 526.260572 527.568298 528.779875 529.912051 530.958880 531.873692 532.670293 533.394476 534.059229 534.622755 535.101462 535.539269 535.923679 536.145767 -100 
-100 -100 -100 -100 -100 -100 -100 -100 -100 -100 -100 -100 -100 -100 -100 -100 -100 -100 -100 -100 -100 -100 -100 -100 -100 -100 
-100 -100 -100 -100 -100 -100 -100 -100 -100 -100 -100 -100 -100 -100 -100 -100 -100 -100 -100 -100 -100 -100 -100 -100 -100 -100 
-100 -100 -100 -100 -100 -100 -100 -100 -100 -100 -100 -100 -100 -100 -100 -100 -100 -100 -100 -100 -100 -100 -100 -100 -100 -100 
-100 -100 523.828143 524.349598 525.133100 526.026424 527.032332 528.167695 529.303093 530.401566 531.528371 532.747383 533.946940 535.104538 536.306955 537.623137 538.905375 540.080557 541.179524 542.239808 543.150133 543.881496 544.499676 545.049587 545.373596 -100 
-100 -100 522.409789 523.151703 524.118269 525.057780 526.044168 527.273981 528.466745 529.509621 530.547947 531.836689 533.082076 534.170954 535.277505 536.688552 538.057404 539.209109 540.245058 541.381670 542.348246 543.038299 543.598454 544.266644 544.706147 -100 
-100 -100 519.723260 520.954844 522.254299 523.221012 524.089660 525.558204 526.879053 527.793130 528.600153 530.098648 531.450035 532.372773 533.217310 534.889374 536.443942 537.524464 538.379469 539.730331 540.823309 541.404610 541.780636 542.739046 543.416662 -100 
-100 -100 516.628656 518.493880 520.121457 521.059455 521.671624 523.519537 525.012496 525.782156 526.222591 528.085764 529.572127 530.286297 530.696344 532.790075 534.555090 535.525625 536.064210 537.771447 539.028833 539.476536 539.524842 540.918153 541.859506 -100 
-100 -100 515.603493 516.998511 518.471085 519.537189 520.479997 522.093352 523.543079 524.504819 525.314517 526.844622 528.191001 529.037300 529.804438 531.502597 533.095711 534.163191 535.005301 536.437380 537.620562 538.242055 538.658256 539.741956 540.529787 -100 
-100 -100 514.309177 515.470070 516.824903 517.920963 518.986025 520.555222 522.043320 523.156161 524.151448 525.545570 526.803929 527.696015 528.582486 530.104482 531.588552 532.676121 533.621728 534.970942 536.150114 536.883701 537.465925 538.443954 539.159300 -100 
-100 -100 512.147571 513.526592 514.961044 515.956932 516.859970 518.654435 520.316519 521.449054 522.366248 523.880244 525.163224 525.923360 526.605168 528.272884 529.819038 530.797477 531.567564 533.106870 534.414202 535.112137 535.578091 536.758397 537.614697 -100 
-100 -100 509.816828 511.683453 513.282407 514.111734 514.622169 516.835011 518.702845 519.757178 520.390328 522.217095 523.602276 524.166637 524.415244 526.478929 528.173124 528.977432 529.350429 531.286039 532.773589 533.348783 533.469879 535.064634 536.146476 -100 
-100 -100 509.707460 511.066350 512.476876 513.455406 514.350924 516.146538 517.812702 518.951253 519.883485 521.429928 522.747478 523.529666 524.210127 525.845894 527.340718 528.266421 529.003564 530.545756 531.876067 532.601936 533.096780 534.307439 535.183179 -100 
-100 -100 509.486887 510.600408 511.906321 512.971228 514.025509 515.602264 517.098909 518.215281 519.230636 520.699317 522.039534 522.984468 523.871957 525.323116 526.694135 527.661370 528.527527 529.890532 531.123819 531.912299 532.548080 533.594705 534.356962 -100 
-100 -100 508.488634 509.796875 511.199708 512.230995 513.168638 514.808590 516.273033 517.218622 518.028077 519.696619 521.191734 522.133633 522.913598 524.489588 525.893365 526.749236 527.437370 528.917372 530.200541 530.898353 531.379569 532.588223 533.465050 -100 
-100 -100 507.260425 509.020591 510.603052 511.535794 512.166882 514.086408 515.614949 516.342926 516.732793 518.817127 520.515305 521.353415 521.788465 523.706358 525.217258 525.883927 526.168346 527.987503 529.397109 529.930842 530.034205 531.631076 532.717114 -100 
-100 -100 507.899194 509.222919 510.654190 511.716531 512.666812 514.280637 515.697302 516.598024 517.390399 519.086589 520.631092 521.615101 522.403129 523.935170 525.260555 526.027517 526.637651 528.066153 529.316697 529.992119 530.456121 531.649790 532.517315 -100 
-100 -100 508.285073 509.430930 510.800435 511.941426 513.034904 514.550410 515.939455 516.953815 517.926322 519.467225 520.926858 521.973177 522.886877 524.238335 525.437529 526.212820 526.912963 528.180742 529.359544 530.110929 530.716664 531.733017 532.476385 -100 
-100 -100 507.838234 509.243771 510.757097 511.876427 512.868894 514.547238 516.030135 516.994447 517.838999 519.538010 521.074587 522.042543 522.791397 524.246072 525.451953 526.062689 526.527474 527.949381 529.218631 529.902021 530.360971 531.522401 532.367147 -100 
-100 -100 507.186107 509.103568 510.830387 511.859754 512.556149 514.590930 516.231172 517.070130 517.564710 519.654342 521.350458 522.175309 522.551400 524.330982 525.623468 525.998549 525.983695 527.791456 529.207297 529.726599 529.805753 531.326788 532.365186 -100 
-100 -100 508.620136 510.051572 511.597119 512.748601 513.783456 515.528207 517.093020 518.141342 519.053054 520.784705 522.335167 523.307492 524.041124 525.445443 526.581003 527.113672 527.488856 528.800107 529.952200 530.529311 530.904895 532.013481 532.832750 -100 
-100 -100 509.800642 511.009085 512.444737 513.640163 514.804885 516.455212 518.015440 519.208913 520.325469 521.919679 523.400385 524.462840 525.357806 526.601259 527.655826 528.281656 528.812175 529.852488 530.788991 531.321395 531.755589 532.669021 533.364254 -100 
-100 -100 510.074049 511.514960 513.039099 514.150425 515.164044 516.979803 518.657635 519.844554 520.879547 522.616255 524.173361 525.202551 526.001124 527.347279 528.444861 529.007680 529.396390 530.467084 531.337907 531.674977 531.871940 532.918687 533.716793 -100 
-100 -100 510.101280 512.016252 513.672133 514.608506 515.244746 517.404277 519.235084 520.326016 521.067703 523.135769 524.828490 525.759757 526.279522 527.911794 529.111528 529.542131 529.596643 530.921288 531.823942 531.920783 531.668566 533.075616 534.057063 -100 
-100 -100 512.344617 513.596670 514.910534 515.902457 516.863144 518.602162 520.241690 521.474611 522.574996 524.289098 525.817176 526.878699 527.724438 529.038749 530.104362 530.690138 531.089389 532.046227 532.777898 533.032945 533.162579 534.064959 534.738725 -100 
-100 -100 514.299728 515.040849 516.015853 517.012708 518.137720 519.604775 521.075674 522.408607 523.718676 525.215729 526.604173 527.763005 528.805028 529.932838 530.894514 531.608470 532.223530 532.972097 533.585608 533.980918 534.332930 534.901847 535.298764 -100 
-100 -100 515.224751 515.741257 516.544077 517.522279 518.688414 520.050856 521.448386 522.818699 524.198542 525.617491 526.947302 528.144943 529.255630 530.320023 531.241117 532.009253 532.701768 533.380842 533.949431 534.401256 534.821512 535.258296 535.530660 -100 
-100 -100 -100 -100 -100 -100 -100 -100 -100 -100 -100 -100 -100 -100 -100 -100 -100 -100 -100 -100 -100 -100 -100 -100 -100 -100 
-100 -100 -100 -100 -100 -100 -100 -100 -100 -100 -100 -100 -100 -100 -100 -100 -100 -100 -100 -100 -100 -100 -100 -100 -100 -100 
-100 -100 -100 -100 -100 -100 -100 -100 -100 -100 -100 -100 -100 -100 -100 -100 -100 -100 -100 -100 -100 -100 -100 -100 -100 -100 
-100 -100 521.906600 522.626433 523.591356 524.550765 525.558320 526.773331 527.953740 529.002820 530.057458 531.335592 532.583807 533.698739 534.835772 536.234031 537.590371 538.741922 539.776490 540.875144 541.807504 542.484047 543.042921 543.682717 544.102539 -100 
-100 -100 519.662928 520.893914 522.191966 523.154713 524.013853 525.466215 526.768056 527.666521 528.467062 529.970756 531.336271 532.276604 533.136484 534.817469 536.372896 537.444986 538.280958 539.602526 540.660159 541.206711 541.554977 542.495811 543.165051 -100 
-100 -100 514.787385 517.552278 519.608683 520.415243 520.570102 522.869732 524.525448 524.993526 524.862804 527.257856 528.984039 529.421387 529.241057 531.971031 534.065162 534.854820 534.902071 537.062177 538.484471 538.634008 538.125884 540.086058 541.392059 -100 
-100 -100 507.635541 513.659551 516.742124 517.096240 515.153645 519.694153 521.986820 521.743538 519.126481 523.991862 526.371804 525.957673 522.964221 528.498656 531.461874 531.691691 529.529313 533.953885 536.022888 535.486241 532.571076 537.101226 539.367269 -100 
-100 -100 510.007072 513.041257 515.336752 516.226431 516.417356 518.929544 520.768619 521.274801 521.112491 523.576034 525.307609 525.614459 525.293250 528.102495 530.274462 531.023124 531.013442 533.315932 534.875079 535.047238 534.547957 536.708608 538.192489 -100 
-100 -100 509.842475 511.898599 513.793470 514.809594 515.530111 517.600783 519.385136 520.291687 520.874280 522.664099 524.102266 524.651241 525.012509 527.058590 528.881554 529.769902 530.292701 532.088611 533.520433 534.012911 534.192160 535.737420 536.912544 -100 
-100 -100 506.395372 509.365441 511.541886 512.194814 512.112636 515.067191 517.324424 518.149117 518.223979 520.576751 522.157383 522.293428 521.792278 524.614741 526.726351 527.268538 526.998649 529.614001 531.429015 531.697952 531.200420 533.555424 535.163034 -100 
-100 -100 500.496789 506.416106 509.325673 509.197148 506.352216 512.108644 515.224563 515.557960 513.511751 518.019632 520.115366 519.372273 515.931480 521.637323 524.531298 524.319617 521.336648 526.674447 529.273587 528.871340 525.802028 530.850903 533.395715 -100 
-100 -100 503.941312 506.874649 509.011023 509.636595 509.543301 512.501661 514.765218 515.592875 515.679438 518.077794 519.708857 519.878144 519.379088 522.159247 524.203680 524.675834 524.362649 526.994001 528.848840 529.155461 528.691497 531.087232 532.721846 -100 
-100 -100 505.028392 506.977551 508.773543 509.728682 510.425144 512.508592 514.300523 515.189648 515.766991 517.678704 519.248184 519.886848 520.268894 522.211034 523.872842 524.584676 524.983490 526.839868 528.372012 528.936337 529.168673 530.816508 532.061843 -100 
-100 -100 503.025510 505.784856 507.890179 508.678932 508.825818 511.381744 513.225010 513.636040 513.345530 516.110854 518.121314 518.618838 518.390599 520.977707 522.845310 523.233910 522.898827 525.415842 527.187666 527.447229 526.958993 529.355408 530.993377 -100 
-100 -100 498.650545 504.083391 506.912617 507.155789 505.135525 509.816899 512.131307 511.659531 508.541125 514.121947 516.973292 516.857099 514.134114 519.221053 521.727320 521.358130 518.402663 523.465286 525.915083 525.439991 522.329635 527.394929 529.951332 -100 
-100 -100 502.463745 505.243756 507.390070 508.228086 508.399738 510.913209 512.682655 513.022717 512.698837 515.505495 517.588762 518.150644 517.942937 520.473175 522.240990 522.518876 522.089571 524.555862 526.299970 526.540625 526.036436 528.415883 530.043343 -100 
-100 -100 503.885796 505.876995 507.767580 508.854004 509.639155 511.599114 513.201233 513.906766 514.380666 516.420131 518.182734 518.993214 519.451531 521.245648 522.670224 523.126832 523.309421 525.088556 526.589690 527.133026 527.345331 528.955287 530.175745 -100 
-100 -100 502.174733 505.162790 507.462757 508.372068 508.565770 511.191527 513.066268 513.514706 513.300659 516.057733 518.098984 518.633022 518.379447 520.806691 522.398748 522.404859 521.667296 524.279472 526.151716 526.464654 526.005466 528.321844 529.906821 -100 
-100 -100 498.025711 503.979767 507.106155 507.460718 505.406813 510.348514 512.857198 512.593924 509.769311 515.176266 517.951780 517.806434 515.021491 519.919589 522.100557 521.182166 517.386844 522.954901 525.653395 525.289766 522.297793 527.172303 529.634535 -100 
-100 -100 502.963866 505.997731 508.346431 509.292924 509.529759 512.236936 514.214258 514.768958 514.638448 517.421924 519.472219 520.016107 519.753994 522.117996 523.626603 523.549742 522.719729 525.204565 526.940529 527.130471 526.576467 528.840172 530.402705 -100 
-100 -100 505.364099 507.488852 509.492006 510.636324 511.479097 513.624363 515.460675 516.416972 517.098712 519.155131 520.915698 521.764140 522.240307 523.877025 525.116607 525.419739 525.442644 526.941055 528.143745 528.421604 528.428980 529.943553 531.125818 -100 
-100 -100 504.418463 507.546678 509.897717 510.764159 510.903524 513.778338 515.964548 516.777506 516.919785 519.595889 521.611178 522.291022 522.256271 524.417828 525.851051 525.943823 525.384812 527.329243 528.558039 528.355990 527.491342 529.770963 531.359616 -100 
-100 -100 500.918666 507.125220 510.233085 510.398304 508.016016 513.380798 516.278018 516.530008 514.432205 519.397698 522.050303 522.205887 520.122045 524.343600 526.313739 525.791754 522.977616 527.079387 528.765877 527.676189 523.968856 529.016200 531.529579 -100 
-100 -100 507.386210 510.215298 512.278342 513.021946 513.131344 515.877909 518.000306 518.896489 519.153585 521.754857 523.705487 524.446035 524.505149 526.591335 527.973097 528.137749 527.649802 529.421652 530.465161 530.199054 529.298474 531.363033 532.764572 -100 
-100 -100 511.648123 512.886255 514.181051 515.164214 516.128568 517.872619 519.516232 520.759379 521.873506 523.594198 525.121787 526.184377 527.031742 528.339329 529.390394 529.961898 530.346330 531.279145 531.980057 532.209874 532.322922 533.209956 533.870625 -100 
-100 -100 513.455709 514.158880 515.113219 516.126694 517.285222 518.746870 520.213833 521.565599 522.902972 524.388498 525.765231 526.932249 527.989473 529.096424 530.037045 530.749788 531.371947 532.091650 532.680524 533.078303 533.446503 533.989535 534.362178 -100 
-100 -100 -100 -100 -100 -100 -100 -100 -100 -100 -100 -100 -100 -100 -100 -100 -100 -100 -100 -100 -100 -100 -100 -100 -100 -100 
-100 -100 -100 -100 -100 -100 -100 -100 -100 -100 -100 -100 -100 -100 -100 -100 -100 -100 -100 -100 -100 -100 -100 -100 -100 -100 
-100 -100 -100 -100 -100 -100 -100 -100 -100 -100 -100 -100 -100 -100 -100 -100 -100 -100 -100 -100 -100 -100 -100 -100 -100 -100 
-100 -100 519.684503 520.587691 521.701050 522.706219 523.700058 524.999391 526.220200 527.223209 528.204969 529.560211 530.861787 531.942967 533.012857 534.503979 535.924066 537.044958 538.001347 539.136368 540.073625 540.682302 541.163823 541.894012 542.396449 -100 
-100 -100 516.481873 518.345872 519.972110 520.903835 521.493425 523.295011 524.730884 525.452739 525.872964 527.752963 529.282739 530.049288 530.503725 532.622005 534.390473 535.341845 535.833062 537.461894 538.622473 538.974902 538.949242 540.300918 541.224914 -100 
-100 -100 507.561868 513.584777 516.668750 517.023827 515.069561 519.573537 521.818340 521.533611 518.897746 523.777883 526.194059 525.822041 522.862893 528.413919 531.379986 531.600365 529.409568 533.778849 535.776905 535.169663 532.201546 536.709393 538.970012 -100 
-100 -100 481.373736 506.704546 512.822887 511.188756 493.720213 513.898730 518.352478 515.485509 495.053915 517.699114 522.560655 519.242030 496.295531 521.832770 527.796307 525.880302 507.717088 528.126990 532.395416 529.264896 508.780376 531.029523 536.342936 -100 
-100 -100 502.157249 508.562572 511.950281 512.371866 510.403817 515.198582 517.678058 517.416612 514.704092 519.703300 522.144457 521.595010 518.423347 524.120544 527.203457 527.352249 525.048435 529.634730 531.819627 531.218623 528.216927 533.008445 535.509731 -100 
-100 -100 504.843897 508.103723 510.566223 511.410853 511.473181 514.340302 516.477639 517.106243 516.994706 519.485285 521.195729 521.352076 520.857139 523.777292 526.004556 526.610649 526.395463 528.931754 530.672779 530.841694 530.292151 532.697645 534.388147 -100 
-100 -100 498.402230 504.664169 507.849183 507.793261 504.921238 510.825677 514.016529 514.262770 512.084353 516.709364 518.878010 518.050673 514.489875 520.366353 523.395569 523.155263 520.076435 525.522747 528.177968 527.689804 524.513054 529.729747 532.429671 -100 
-100 -100 474.258859 499.033890 504.768629 501.838677 478.846647 504.929087 511.125544 509.359558 491.479482 511.845185 516.041471 512.071385 487.259266 514.310343 520.307066 517.320404 494.550451 519.714963 525.194530 522.114188 499.936708 524.342597 530.210968 -100 
-100 -100 495.905328 502.115173 505.247820 505.158950 502.277578 508.196611 511.405694 511.661087 509.494453 514.176442 516.402701 515.612077 512.054344 517.878493 520.829601 520.508781 517.381051 522.863303 525.579954 525.144096 522.007795 527.275319 530.007087 -100 
-100 -100 500.003853 503.081685 505.399627 506.161879 506.194892 509.100571 511.266700 511.872233 511.717905 514.392016 516.270548 516.540010 516.089740 518.863475 520.889267 521.271116 520.875730 523.553837 525.456891 525.722363 525.217677 527.769928 529.550966 -100 
-100 -100 495.489256 501.225186 504.271428 504.527627 502.457521 507.375020 509.884380 509.432601 506.246758 511.930922 514.805792 514.549412 511.664393 516.917625 519.564625 519.168413 516.128233 521.367714 523.943896 523.432650 520.249278 525.527585 528.267886 -100 
-100 -100 474.782458 497.195319 502.643058 500.746800 482.786227 503.540692 508.056644 504.558354 480.999280 507.034426 512.867392 510.158368 488.891513 512.537011 517.690603 514.604066 492.699441 516.717663 521.881415 518.669707 496.347459 520.855617 526.752382 -100 
-100 -100 494.955676 500.717334 503.816874 504.141464 502.113531 506.975887 509.393311 508.851995 505.617406 511.354619 514.316888 514.138888 511.284773 516.467813 518.998782 518.475779 515.325660 520.511869 523.056225 522.520145 519.316367 524.573126 527.301190 -100 
-100 -100 498.923212 502.050813 504.494695 505.452631 505.659646 508.362612 510.267024 510.616603 510.274905 513.152820 515.287063 515.786967 515.477992 518.034329 519.763537 519.835329 519.159802 521.787291 523.668460 523.910611 523.387503 525.885273 527.634808 -100 
-100 -100 494.268621 500.519440 503.880876 504.288264 502.200164 507.282546 509.850138 509.472829 506.491706 512.034403 514.905928 514.692642 511.795011 516.847493 519.143338 518.179806 514.292983 520.034300 522.861390 522.467251 519.410670 524.509911 527.164435 -100 
-100 -100 472.173723 496.771775 502.826259 501.009058 482.299767 504.073890 508.934389 505.837568 483.632225 508.432119 514.016246 511.263138 489.981475 513.344327 518.036972 513.850973 488.058962 515.593748 521.533370 518.636751 497.150579 520.762663 526.451627 -100 
-100 -100 495.101397 501.418776 504.844484 505.292957 503.244431 508.417114 511.096459 510.836482 507.950544 513.509116 516.384942 516.187938 513.290361 518.263574 520.460520 519.406974 515.425457 521.023402 523.699144 523.169607 520.009285 525.058112 527.693086 -100 
-100 -100 500.407012 503.765170 506.372383 507.386086 507.611304 510.554194 512.737167 513.392534 513.336804 516.160937 518.265366 518.833177 518.605709 520.925481 522.418962 522.332633 521.525151 523.803833 525.335173 525.271770 524.506228 526.929540 528.654449 -100 
-100 -100 496.455583 503.072760 506.538655 506.831177 504.457127 510.027147 513.034522 513.189236 510.936832 516.049943 518.806805 518.876486 516.643110 520.985030 523.012171 522.352835 519.369164 523.669335 525.530978 524.433318 520.678292 525.993553 528.739339 -100 
-100 -100 473.876894 500.072262 506.262343 503.997909 483.325823 507.158446 512.769158 510.691872 491.778933 513.611286 518.732825 516.759948 499.374201 518.880158 522.969118 520.004244 500.568745 521.205821 525.122514 520.991018 496.851204 522.508545 528.546623 -100 
-100 -100 500.078923 506.278749 509.379149 509.544902 507.172128 512.548541 515.460117 515.732198 513.654128 518.627610 521.282180 521.441562 519.359381 523.568783 525.519352 524.978297 522.139712 526.199500 527.835236 526.700687 522.960511 527.984988 530.484326 -100 
-100 -100 508.558241 510.449377 512.072945 512.996000 513.643227 515.817776 517.663725 518.782390 519.556933 521.640307 523.333430 524.267954 524.790470 526.405210 527.570764 527.967372 527.983512 529.245771 530.070296 530.101032 529.803211 531.172075 532.123987 -100 
-100 -100 511.378360 512.264478 513.358160 514.404549 515.545541 517.117309 518.653284 519.985345 521.267675 522.826186 524.246800 525.380978 526.373501 527.529414 528.487779 529.144731 529.687617 530.461000 531.076055 531.424687 531.728700 532.384753 532.850408 -100 
-100 -100 -100 -100 -100 -100 -100 -100 -100 -100 -100 -100 -100 -100 -100 -100 -100 -100 -100 -100 -100 -100 -100 -100 -100 -100 
-100 -100 -100 -100 -100 -100 -100 -100 -100 -100 -100 -100 -100 -100 -100 -100 -100 -100 -100 -100 -100 -100 -100 -100 -100 -100 
-100 -100 -100 -100 -100 -100 -100 -100 -100 -100 -100 -100 -100 -100 -100 -100 -100 -100 -100 -100 -100 -100 -100 -100 -100 -100 
-100 -100 517.939064 518.771532 519.876511 520.935431 522.001650 523.265982 524.466932 525.498951 526.542763 527.866291 529.173287 530.316873 531.469219 532.907323 534.290191 535.416951 536.392827 537.438471 538.304626 538.897423 539.407400 540.083028 540.555420 -100 
-100 -100 515.341359 516.733578 518.209238 519.276016 520.185565 521.701408 523.025121 523.879117 524.641620 526.213096 527.658019 528.618670 529.479520 531.224175 532.825254 533.864723 534.625758 535.904999 536.893958 537.323193 537.594495 538.613168 539.381583 -100 
-100 -100 509.859410 512.886888 515.192490 516.104951 516.284486 518.683569 520.370121 520.741194 520.512359 523.030078 524.879126 525.316311 525.098106 527.945237 530.123765 530.860910 530.793434 532.942586 534.298913 534.266009 533.615374 535.742575 537.234613 -100 
-100 -100 502.118301 508.511699 511.911080 512.370126 510.419198 515.109974 517.452588 517.067407 514.284679 519.341530 521.887858 521.449656 518.365842 524.079073 527.163385 527.318013 524.994284 529.458411 531.480795 530.711266 527.581271 532.380177 534.911412 -100 
-100 -100 504.331343 507.677829 510.273276 511.295092 511.527027 514.168822 516.060982 516.471269 516.208125 518.811821 520.681173 520.984662 520.618610 523.555153 525.818120 526.507447 526.383814 528.708628 530.240913 530.255933 529.636184 532.000085 533.698314 -100 
-100 -100 504.006002 506.346210 508.532057 509.696273 510.487231 512.693588 514.553566 515.411412 515.939616 517.843379 519.397356 519.951202 520.286736 522.425953 524.312950 525.144814 525.581757 527.416987 528.871860 529.295011 529.432698 531.140193 532.483819 -100 
-100 -100 500.210388 503.525355 506.030054 506.825988 506.799057 509.940861 512.320413 513.108742 513.120415 515.615365 517.323050 517.443998 516.886095 519.816565 521.994563 522.454769 522.078002 524.797865 526.710684 526.960454 526.443317 528.984553 530.769234 -100 
-100 -100 493.985565 500.338640 503.620219 503.617832 500.788343 506.801812 510.089646 510.382310 508.235260 512.937343 515.180967 514.391552 510.839394 516.694931 519.673884 519.350586 516.214886 521.735085 524.495577 524.089572 520.982915 526.268833 529.020535 -100 
-100 -100 497.596360 500.871123 503.332463 504.103427 504.080781 507.259658 509.688764 510.520638 510.567953 513.106189 514.846938 514.982011 514.411963 517.292953 519.404143 519.802694 519.400564 522.165486 524.156049 524.482753 524.026156 526.612467 528.419762 -100 
-100 -100 498.855961 501.080656 503.158550 504.262580 505.056982 507.346035 509.306257 510.234899 510.810256 512.826319 514.471342 515.073582 515.400360 517.420571 519.145868 519.815849 520.162836 522.117143 523.751530 524.331740 524.582022 526.394335 527.792980 -100 
-100 -100 496.801273 499.860168 502.251619 503.168969 503.391342 506.187751 508.231144 508.688569 508.385078 511.264595 513.342523 513.770930 513.453324 516.145009 518.100645 518.446629 518.042324 520.667142 522.532450 522.771547 522.263142 524.850987 526.668665 -100 
-100 -100 492.298060 498.096972 501.241883 501.592905 499.605036 504.583187 507.132836 506.696703 503.528356 509.257474 512.184317 511.962205 509.094650 514.334506 516.957488 516.526796 513.455256 518.657791 521.204360 520.664654 517.473897 522.780681 525.555474 -100 
-100 -100 496.285064 499.374707 501.824968 502.812805 503.077415 505.838780 507.810910 508.199311 507.861707 510.775466 512.916603 513.401605 513.098983 515.728933 517.581577 517.813379 517.303957 519.852617 521.655489 521.841110 521.292648 523.856091 525.663709 -100 
-100 -100 497.797664 500.086153 502.297224 503.579252 504.500418 506.677704 508.450202 509.198814 509.669904 511.797585 513.615262 514.374414 514.767720 516.629636 518.111915 518.523217 518.636127 520.460428 521.990428 522.476116 522.655321 524.419580 525.798842 -100 
-100 -100 495.941509 499.306095 501.993140 503.125243 503.453987 506.310699 508.348825 508.807963 508.556987 511.425796 513.543567 514.022561 513.686110 516.196006 517.845992 517.780028 516.937039 519.602598 521.498736 521.718630 521.187251 523.691393 525.466618 -100 
-100 -100 491.641788 498.075116 501.652730 502.234703 500.285447 505.491803 508.169785 507.879854 504.964928 510.526667 513.405142 513.187283 510.276906 515.294620 517.544604 516.519449 512.563495 518.219721 520.952798 520.456391 517.332208 522.455899 525.153783 -100 
-100 -100 496.915212 500.337966 503.090267 504.271889 504.644904 507.569786 509.689245 510.233563 510.052039 512.943635 515.074360 515.568920 515.223220 517.656524 519.201835 519.030827 518.077939 520.606039 522.359490 522.450831 521.821298 524.273433 526.027802 -100 
-100 -100 499.656798 502.106685 504.466482 505.833778 506.816420 509.149891 511.110949 512.065911 512.715347 514.854891 516.682296 517.495190 517.908001 519.583163 520.834159 521.044790 520.961272 522.485446 523.704500 523.912131 523.877429 525.548147 526.893536 -100 
-100 -100 498.856514 502.339978 505.050960 506.110782 506.351699 509.425080 511.741197 512.533858 512.616842 515.396057 517.491853 518.125525 518.005036 520.216672 521.659842 521.632782 520.936524 522.937241 524.207000 523.928183 523.000995 525.468059 527.244102 -100 
-100 -100 495.519889 502.141817 505.622095 505.942282 503.602577 509.193175 512.231345 512.435533 510.230974 515.338814 518.092076 518.182064 515.971517 520.276963 522.268800 521.597458 518.597819 522.808450 524.566358 523.380234 519.562297 524.851252 527.587383 -100 
-100 -100 502.639559 505.764058 508.117535 509.005111 509.181083 512.088849 514.317051 515.189638 515.387552 518.074631 520.091368 520.787484 520.765169 522.889463 524.274007 524.330338 523.721994 525.552623 526.644251 526.321673 525.370081 527.599239 529.161749 -100 
-100 -100 507.582414 508.998557 510.492323 511.601213 512.645036 514.495172 516.210772 517.454811 518.549098 520.308974 521.867566 522.905360 523.709093 525.020453 526.059396 526.566694 526.888030 527.840477 528.564987 528.775211 528.882537 529.863716 530.617455 -100 
-100 -100 509.787000 510.605085 511.700043 512.820020 514.058418 515.599736 517.119575 518.482872 519.818411 521.322976 522.711499 523.862068 524.893324 525.990775 526.911916 527.582513 528.169358 528.893532 529.492822 529.887849 530.269472 530.872909 531.301071 -100 
-100 -100 -100 -100 -100 -100 -100 -100 -100 -100 -100 -100 -100 -100 -100 -100 -100 -100 -100 -100 -100 -100 -100 -100 -100 -100 
-100 -100 -100 -100 -100 -100 -100 -100 -100 -100 -100 -100 -100 -100 -100 -100 -100 -100 -100 -100 -100 -100 -100 -100 -100 -100 
-100 -100 -100 -100 -100 -100 -100 -100 -100 -100 -100 -100 -100 -100 -100 -100 -100 -100 -100 -100 -100 -100 -100 -100 -100 -100 
-100 -100 516.150289 516.927131 518.011432 519.097703 520.202616 521.443376 522.625026 523.671211 524.753415 526.082854 527.422247 528.632045 529.846638 531.255677 532.603915 533.718928 534.682870 535.649711 536.437661 536.984813 537.483012 538.134398 538.597885 -100 
-100 -100 513.887272 515.038264 516.407598 517.534514 518.575154 519.964373 521.213579 522.118266 523.015671 524.501252 525.952513 527.058719 528.115886 529.704925 531.200309 532.261527 533.100688 534.191909 535.034971 535.431172 535.762139 536.671795 537.388488 -100 
-100 -100 509.631314 511.653216 513.577323 514.693813 515.465584 517.260209 518.686977 519.271940 519.670806 521.620484 523.339896 524.184606 524.780918 526.866085 528.690315 529.593336 530.064891 531.532792 532.533038 532.577671 532.411209 533.979011 535.233334 -100 
-100 -100 504.846263 508.029817 510.527175 511.545702 511.789312 514.266006 515.961978 516.189026 515.788104 518.534919 520.590214 521.091518 520.893873 523.783503 525.991140 526.662686 526.502533 528.642188 529.901190 529.553172 528.545187 531.126371 532.981407 -100 
-100 -100 503.994818 506.304627 508.517742 509.779695 510.645678 512.654823 514.260221 514.884767 515.267827 517.295475 519.048276 519.804047 520.299114 522.441991 524.324371 525.190305 525.636098 527.263280 528.440852 528.569452 528.475653 530.250924 531.682846 -100 
-100 -100 502.593366 504.505612 506.539509 507.884786 508.993191 510.911952 512.587919 513.518820 514.288706 516.022042 517.590274 518.443001 519.182919 520.989639 522.660932 523.572707 524.243873 525.764459 527.038690 527.551547 527.933432 529.366164 530.534868 -100 
-100 -100 499.467366 501.864497 504.111073 505.305152 506.125593 508.471389 510.464401 511.408572 512.000380 513.994401 515.645315 516.288813 516.679080 518.741717 520.508020 521.203696 521.551794 523.504408 525.125885 525.704232 525.966724 527.705154 529.057829 -100 
-100 -100 495.927525 499.332360 501.943428 502.851875 502.948405 506.105782 508.496103 509.267183 509.249420 511.910642 513.794387 514.096380 513.706494 516.484684 518.514226 518.873215 518.458759 521.240064 523.280006 523.708396 523.387263 525.854632 527.585900 -100 
-100 -100 496.726021 499.093887 501.306997 502.484538 503.325283 505.742940 507.834120 508.873500 509.532473 511.548222 513.192103 513.814857 514.173332 516.189907 517.907020 518.567514 518.918619 520.933793 522.658146 523.349579 523.699505 525.469292 526.825581 -100 
-100 -100 497.144867 498.983971 500.939420 502.240509 503.381795 505.463154 507.356590 508.495247 509.411089 511.177694 512.722952 513.532645 514.210097 515.915476 517.474005 518.295438 518.955567 520.613489 522.114446 522.878567 523.456510 524.934276 526.094665 -100 
-100 -100 495.872408 498.045323 500.132653 501.314037 502.206124 504.509249 506.481934 507.446874 508.075420 510.121303 511.820692 512.511752 512.922564 514.895266 516.582334 517.268131 517.646879 519.510553 521.065528 521.616539 521.871756 523.660700 525.046296 -100 
-100 -100 493.944103 496.970195 499.375928 500.326350 500.580168 503.522057 505.724556 506.390060 506.329236 509.055322 511.034102 511.451581 511.159683 513.816931 515.760915 516.148237 515.811134 518.297316 520.056913 520.262873 519.775458 522.304293 524.092413 -100 
-100 -100 495.369698 497.578778 499.731415 500.988773 501.930564 504.220028 506.149332 507.075424 507.687363 509.744781 511.472195 512.188926 512.596922 514.515751 516.119959 516.714274 516.996833 518.754858 520.201820 520.654499 520.839368 522.602236 523.984055 -100 
-100 -100 496.100767 498.018826 500.120644 501.602339 502.870575 504.903077 506.686125 507.734533 508.613498 510.412080 512.027706 512.907982 513.595747 515.178680 516.557285 517.192863 517.664207 519.107351 520.385802 520.942500 521.370488 522.812191 523.978518 -100 
-100 -100 495.057498 497.553221 500.010589 501.518012 502.626560 504.908459 506.788182 507.675841 508.275001 510.361029 512.137483 512.905978 513.323868 515.111541 516.525974 516.906139 516.991481 518.680903 520.066034 520.428873 520.527961 522.290969 523.687848 -100 
-100 -100 493.511870 497.081971 500.010851 501.387568 501.949428 504.847315 506.957331 507.559117 507.477582 510.262043 512.332001 512.849656 512.596550 514.997274 516.594389 516.589364 515.862377 518.226981 519.849647 519.861083 519.181781 521.714007 523.527322 -100 
-100 -100 496.183205 498.734245 501.262212 502.830749 503.985654 506.303649 508.217311 509.141387 509.775460 511.887625 513.689121 514.477346 514.881449 516.589893 517.888526 518.144031 518.103948 519.665314 520.923388 521.169576 521.178143 522.892255 524.269792 -100 
-100 -100 498.310036 500.363320 502.620205 504.225204 505.580798 507.677862 509.524552 510.648619 511.602929 513.449346 515.119379 516.060726 516.744619 518.150926 519.279792 519.661574 519.884403 521.069304 522.087118 522.399632 522.635650 523.986386 525.120002 -100 
-100 -100 498.631056 501.097520 503.496121 504.925794 505.977626 508.337665 510.345448 511.389308 512.129584 514.237032 516.047293 516.905592 517.378924 518.978175 520.169841 520.385178 520.311777 521.681111 522.726399 522.792400 522.660214 524.306287 525.649259 -100 
-100 -100 498.451095 501.828726 504.489785 505.601788 505.950073 508.919177 511.174804 511.988764 512.120207 514.857592 516.923689 517.577693 517.490028 519.640933 521.020464 520.949574 520.196909 522.172388 523.397013 523.089911 522.148472 524.537665 526.258283 -100 
-100 -100 502.562612 504.696724 506.733415 507.949983 508.887655 511.088397 513.006075 514.096490 514.910617 516.949730 518.695475 519.595454 520.132917 521.665958 522.805328 523.073758 523.054747 524.307569 525.227131 525.265480 525.103017 526.545222 527.698135 -100 
-100 -100 506.283019 507.476763 508.903931 510.130110 511.361988 513.073847 514.705509 516.001255 517.215721 518.831215 520.309274 521.392304 522.303175 523.480659 524.444618 524.999016 525.438702 526.281628 526.977930 527.301393 527.587029 528.408272 529.050305 -100 
-100 -100 508.166010 508.942898 510.042682 511.220831 512.524389 514.047602 515.548309 516.922172 518.277169 519.742002 521.101285 522.255369 523.301167 524.360401 525.254064 525.931458 526.543257 527.250881 527.854665 528.292763 528.725686 529.302170 529.704063 -100 
-100 -100 -100 -100 -100 -100 -100 -100 -100 -100 -100 -100 -100 -100 -100 -100 -100 -100 -100 -100 -100 -100 -100 -100 -100 -100 
-100 -100 -100 -100 -100 -100 -100 -100 -100 -100 -100 -100 -100 -100 -100 -100 -100 -100 -100 -100 -100 -100 -100 -100 -100 -100 
-100 -100 -100 -100 -100 -100 -100 -100 -100 -100 -100 -100 -100 -100 -100 -100 -100 -100 -100 -100 -100 -100 -100 -100 -100 -100 
-100 -100 514.053892 514.885142 516.007569 517.097375 518.188828 519.454166 520.640632 521.655212 522.710566 524.116162 525.534068 526.775794 527.989444 529.435061 530.791637 531.866280 532.765848 533.708571 534.446130 534.897636 535.312998 536.028526 536.561286 -100 
-100 -100 511.480767 512.826437 514.292235 515.387443 516.328598 517.816730 519.084992 519.869992 520.600909 522.302387 523.915837 525.026601 525.988986 527.721208 529.272686 530.247945 530.923703 532.066124 532.858889 533.028839 533.086394 534.251841 535.170234 -100 
-100 -100 506.148645 508.977778 511.205648 512.155117 512.412575 514.702268 516.242582 516.419209 516.004695 518.815842 520.973891 521.681778 521.686953 524.434552 526.503005 527.156838 527.003181 528.942725 529.963167 529.376224 528.087306 530.769050 532.656490 -100 
-100 -100 498.745508 504.592383 507.821737 508.358311 506.647307 511.049062 513.133026 512.377542 509.006711 514.770248 517.820950 517.813357 515.239806 520.598177 523.477820 523.540583 521.185241 525.338865 526.886540 525.145596 520.263834 526.728575 530.042025 -100 
-100 -100 500.191707 503.373683 505.940227 507.046768 507.388417 509.918247 511.642545 511.831562 511.370758 514.298107 516.527716 517.157358 517.054025 519.882729 522.015443 522.610512 522.405813 524.543483 525.777125 525.283993 524.062371 526.976611 529.058404 -100 
-100 -100 499.296986 501.673076 503.961282 505.267391 506.173127 508.326189 510.064851 510.774735 511.222226 513.344376 515.201091 516.054339 516.610633 518.680980 520.445343 521.177933 521.538754 523.288237 524.637728 524.926488 524.961573 526.770437 528.212648 -100 
-100 -100 495.075636 498.558502 501.282312 502.327822 502.531877 505.557012 507.767767 508.356320 508.204526 511.019340 513.117251 513.661503 513.505963 516.192310 518.141673 518.470013 518.031187 520.737409 522.697215 523.092174 522.806620 525.161106 526.841584 -100 
-100 -100 488.497865 495.165835 498.759252 499.134280 496.823875 502.477219 505.503400 505.483019 502.848219 508.212379 510.999800 510.845187 508.239736 513.307785 515.870660 515.380335 512.200334 517.746318 520.654282 520.645231 518.325945 522.896183 525.337559 -100 
-100 -100 492.230380 495.685287 498.376914 499.406374 499.640408 502.778890 505.144555 505.887323 505.839392 508.648035 510.693207 511.180799 510.975730 513.617885 515.533567 515.849226 515.437238 518.230038 520.326135 520.880160 520.717441 523.078637 524.734841 -100 
-100 -100 493.644151 495.943065 498.146321 499.390473 500.325192 502.754788 504.861548 505.947237 506.668976 508.716226 510.415143 511.132815 511.583452 513.557110 515.243509 515.935274 516.336562 518.275416 519.935316 520.614946 520.980253 522.721521 524.055509 -100 
-100 -100 491.797580 494.804980 497.209458 498.148077 498.398099 501.515312 503.932398 504.856489 505.063438 507.621743 509.469619 509.850469 509.584465 512.252047 514.247661 514.741957 514.546907 517.008744 518.786147 519.070975 518.678705 521.156759 522.901941 -100 
-100 -100 487.600757 493.142645 496.199826 496.454831 494.246813 499.846343 502.987631 503.384742 501.562524 506.143534 508.506196 508.142397 505.374727 510.509569 513.201054 513.072473 510.596403 515.240678 517.542505 517.044255 514.143675 519.127133 521.766244 -100 
-100 -100 491.311787 494.361119 496.840206 497.869055 498.186469 501.299818 503.691007 504.601318 504.807010 507.356841 509.201899 509.584141 509.303908 511.918192 513.845118 514.269763 513.988845 516.312508 517.931452 518.065968 517.566371 520.022964 521.776156 -100 
-100 -100 492.619577 495.017610 497.396224 498.866803 499.987598 502.369258 504.395126 505.456719 506.196085 508.208009 509.892824 510.624682 511.065924 512.916072 514.460222 515.036479 515.302529 516.926472 518.225851 518.555217 518.656970 520.406949 521.795262 -100 
-100 -100 490.545558 494.188569 497.196917 498.682651 499.385283 502.284418 504.450147 505.185080 505.258209 507.929260 509.919312 510.458659 510.312539 512.696849 514.380348 514.597809 514.140723 516.316377 517.766356 517.670182 516.921076 519.504669 521.354565 -100 
-100 -100 485.972402 492.951563 496.995550 498.107212 496.896260 501.780644 504.454686 504.515785 502.328877 507.260738 509.907450 509.860868 507.522133 512.044307 514.255553 513.749834 510.950739 515.309349 517.278255 516.294223 512.700777 518.128470 520.984711 -100 
-100 -100 491.790351 495.500850 498.595830 500.158415 500.909950 503.812036 505.963541 506.686926 506.761712 509.458504 511.485347 512.055297 511.899298 514.191370 515.738748 515.808568 515.210387 517.266465 518.602922 518.397745 517.561505 520.104864 521.941625 -100 
-100 -100 495.036470 497.615261 500.199375 501.847878 503.085820 505.439361 507.404889 508.420314 509.145998 511.226068 513.010150 513.842986 514.305997 515.936163 517.172474 517.428854 517.394206 518.795528 519.874448 519.973837 519.881143 521.569299 522.944574 -100 
-100 -100 494.757451 498.221705 501.074356 502.423604 502.998683 505.940685 508.152718 508.933933 509.052754 511.765189 513.818540 514.455699 514.363193 516.509215 517.884012 517.774423 516.976675 519.043338 520.358334 520.115136 519.242879 521.681136 523.449922 -100 
-100 -100 492.038631 498.390228 501.937554 502.638335 501.004508 506.036885 508.810190 508.968889 506.860852 511.805602 514.489103 514.590173 512.467285 516.618682 518.481526 517.620439 514.300748 518.823042 520.768553 519.729457 516.121066 521.269210 523.955754 -100 
-100 -100 499.048314 502.111014 504.544956 505.656390 506.109055 508.854745 510.951246 511.776314 511.976556 514.593282 516.565625 517.249959 517.234509 519.288045 520.591501 520.538771 519.816403 521.768413 522.981309 522.760326 521.905437 524.113172 525.664856 -100 
-100 -100 503.989801 505.424248 506.998311 508.233943 509.392740 511.222613 512.895214 514.108215 515.180152 516.903255 518.431974 519.448237 520.234085 521.510801 522.509864 522.970549 523.260553 524.261731 525.053036 525.323170 525.480155 526.479171 527.244202 -100 
-100 -100 506.241358 507.096932 508.267061 509.476075 510.783513 512.339497 513.848694 515.191101 516.501255 517.977389 519.339937 520.465980 521.474584 522.548988 523.448218 524.098642 524.679660 525.433113 526.076908 526.514918 526.932812 527.561980 528.006880 -100 
-100 -100 -100 -100 -100 -100 -100 -100 -100 -100 -100 -100 -100 -100 -100 -100 -100 -100 -100 -100 -100 -100 -100 -100 -100 -100 
-100 -100 -100 -100 -100 -100 -100 -100 -100 -100 -100 -100 -100 -100 -100 -100 -100 -100 -100 -100 -100 -100 -100 -100 -100 -100 
-100 -100 -100 -100 -100 -100 -100 -100 -100 -100 -100 -100 -100 -100 -100 -100 -100 -100 -100 -100 -100 -100 -100 -100 -100 -100 
-100 -100 511.920672 512.843694 514.016444 515.097419 516.153426 517.472464 518.684016 519.666957 520.675751 522.187741 523.690794 524.945814 526.125964 527.633436 529.009320 530.036261 530.858822 531.822800 532.548808 532.920599 533.239353 534.053549 534.665465 -100 
-100 -100 508.714027 510.507639 512.150512 513.159943 513.833994 515.600427 516.957083 517.561029 517.905194 520.052528 521.893142 522.925418 523.571635 525.656969 527.338416 528.173186 528.517286 529.918911 530.757218 530.652705 530.188614 531.886981 533.102901 -100 
-100 -100 500.179820 505.686376 508.646011 509.115156 507.426675 511.660496 513.645363 512.964104 509.734487 515.415050 518.448536 518.588711 516.186892 521.397658 524.140964 524.212115 521.911700 525.893824 527.310410 525.582969 520.751419 527.012759 530.154946 -100 
-100 -100 476.301581 498.895348 504.571887 503.208843 487.197350 505.887432 509.764415 505.937989 482.024546 508.376319 514.457075 512.109080 491.656766 514.974148 520.398968 518.343477 500.554806 520.010011 523.348886 517.681165 487.238413 519.338780 526.895613 -100 
-100 -100 493.877659 499.838666 503.201088 503.829124 502.189629 506.714785 508.900617 508.195021 504.863164 510.716385 513.861549 513.915750 511.370271 516.714562 519.545982 519.530533 517.128226 521.369707 523.038913 521.396158 516.597462 523.138935 526.507369 -100 
-100 -100 495.284282 498.654524 501.362734 502.505786 502.826134 505.609458 507.556805 507.920225 507.615265 510.550384 512.808357 513.488146 513.422226 516.184793 518.203665 518.638403 518.294380 520.699628 522.280441 522.213595 521.451519 524.105476 526.006236 -100 
-100 -100 487.930093 494.630836 498.298374 498.768217 496.511974 502.069828 504.948982 504.789819 502.079282 507.516048 510.435045 510.419170 507.923470 513.021672 515.595482 515.120475 511.933334 517.374488 520.139064 519.979243 517.545711 522.132084 524.607468 -100 
-100 -100 462.528275 488.537012 495.001024 492.992628 472.601752 496.430059 501.965393 499.359918 478.463145 502.155197 507.620812 505.188919 485.432855 507.721987 512.604848 509.290282 486.462857 511.669054 517.459484 515.449564 497.779743 517.836712 522.818782 -100 
-100 -100 484.999960 491.672488 495.310200 495.765190 493.543190 499.247978 502.321974 502.357894 499.780486 505.182701 508.013545 507.916175 505.361343 510.420718 512.977071 512.509112 509.366206 514.911216 517.832767 517.863103 515.582636 520.146943 522.574069 -100 
-100 -100 489.492237 492.762069 495.373851 496.429564 496.737705 499.919228 502.356715 503.234475 503.355367 506.068347 508.048868 508.526806 508.333232 511.006907 512.979991 513.411303 513.135599 515.777342 517.731816 518.179246 517.925435 520.337286 522.025473 -100 
-100 -100 485.471643 491.071135 494.188718 494.486431 492.317838 497.996443 501.222157 501.694656 499.930205 504.528180 506.904003 506.565769 503.836043 509.006386 511.740158 511.659430 509.237517 513.954379 516.340552 515.933409 513.103538 518.076080 520.692611 -100 
-100 -100 466.256033 487.314292 492.549124 490.321182 470.430702 493.869535 499.687176 498.257445 482.024043 501.087157 505.356252 502.410197 481.909807 504.801791 510.056485 507.774556 489.253370 509.967919 514.454458 511.449127 490.978218 513.615173 519.150510 -100 
-100 -100 485.014782 490.655861 493.848195 494.243273 492.157867 497.833937 501.045834 501.525581 499.775281 504.350306 506.701752 506.348932 503.598210 508.709247 511.378826 511.241885 508.744300 513.297732 515.490852 514.896640 511.929152 516.889800 519.525165 -100 
-100 -100 488.510839 491.890478 494.690367 496.015763 496.599031 499.680598 502.040792 502.948232 503.150851 505.762532 507.667067 508.129800 507.934165 510.452644 512.292576 512.662330 512.325856 514.545601 516.030408 516.008917 515.359633 517.867601 519.664879 -100 
-100 -100 483.293988 490.239184 494.260903 495.373385 494.190802 499.145652 501.912025 502.072557 499.959465 504.868192 507.476586 507.417534 505.104973 509.690383 512.007689 511.639174 508.960570 513.325477 515.278985 514.296004 510.715212 516.144613 518.999929 -100 
-100 -100 459.507908 486.350946 493.462647 492.879171 477.630382 496.726124 501.376659 499.204226 481.057175 501.983354 506.869906 504.666119 486.750328 506.882342 511.285659 508.569547 489.743923 510.075770 514.084487 510.108400 486.412467 511.990295 518.168339 -100 
-100 -100 484.643123 491.669946 495.790641 496.989552 495.856937 500.786472 503.502128 503.615404 501.476499 506.406383 509.054569 509.031608 506.713913 511.191399 513.355536 512.823211 509.991934 514.245117 516.094117 515.005117 511.336525 516.735748 519.584874 -100 
-100 -100 491.059337 494.698304 497.755732 499.304539 500.045796 503.004557 505.206334 505.975532 506.083609 508.780898 510.811544 511.412543 511.292893 513.515215 514.986598 514.981850 514.290901 516.331212 517.625125 517.371133 516.499984 518.993824 520.804869 -100 
-100 -100 488.213735 494.717663 498.471982 499.361020 497.868683 502.961163 505.749592 505.888337 503.754788 508.698366 511.377754 511.450644 509.307457 513.497008 515.406926 514.566193 511.260137 515.824355 517.809226 516.785595 513.200500 518.420260 521.171353 -100 
-100 -100 467.936598 492.531145 498.792408 497.521511 480.641660 500.985719 505.851069 503.726777 485.558396 506.527878 511.471324 509.553115 492.795917 511.560422 515.370797 511.907658 490.642564 513.096703 517.514897 513.729534 490.684394 515.392636 521.293515 -100 
-100 -100 492.877777 498.879675 502.151793 502.793763 501.196510 506.036513 508.674992 508.866133 506.845465 511.640706 514.209939 514.345321 512.316182 516.365300 518.177017 517.411662 514.227660 518.648133 520.532951 519.583479 516.084901 521.019254 523.511389 -100 
-100 -100 501.325653 503.266026 505.060835 506.231761 507.120445 509.248982 511.023339 512.087130 512.823986 514.839662 516.478809 517.368659 517.859835 519.418309 520.522720 520.835496 520.781713 522.148157 523.093589 523.224208 523.020160 524.429444 525.415405 -100 
-100 -100 504.281427 505.250103 506.494531 507.711401 508.988208 510.595802 512.119135 513.414408 514.651030 516.159192 517.531229 518.617394 519.569411 520.690049 521.615191 522.238783 522.772210 523.601089 524.293075 524.713580 525.084379 525.796358 526.300855 -100 
-100 -100 -100 -100 -100 -100 -100 -100 -100 -100 -100 -100 -100 -100 -100 -100 -100 -100 -100 -100 -100 -100 -100 -100 -100 -100 
-100 -100 -100 -100 -100 -100 -100 -100 -100 -100 -100 -100 -100 -100 -100 -100 -100 -100 -100 -100 -100 -100 -100 -100 -100 -100 
-100 -100 -100 -100 -100 -100 -100 -100 -100 -100 -100 -100 -100 -100 -100 -100 -100 -100 -100 -100 -100 -100 -100 -100 -100 -100 
-100 -100 510.311698 511.139654 512.264706 513.368315 514.483203 515.777498 516.998686 518.058352 519.174407 520.656614 522.158679 523.475353 524.731648 526.172184 527.490802 528.517950 529.379444 530.303141 531.035032 531.487955 531.910841 532.637544 533.178265 -100 
-100 -100 507.734506 509.069500 510.531948 511.638697 512.602196 514.116567 515.416245 516.243752 517.035894 518.821151 520.532333 521.734614 522.749716 524.467046 525.962889 526.873959 527.501178 528.625159 529.416859 529.591717 529.658577 530.838185 531.766996 -100 
-100 -100 502.385165 505.190586 507.407395 508.368353 508.649475 510.960843 512.525204 512.737827 512.383722 515.290080 517.568847 518.399046 518.479269 521.193494 523.176584 523.739587 523.520526 525.445429 526.472950 525.895284 524.617094 527.318048 529.219923 -100 
-100 -100 494.913676 500.731887 503.956458 504.517367 502.839556 507.259449 509.357214 508.626901 505.311355 511.178474 514.369433 514.513227 512.042202 517.352373 520.127666 520.084415 517.653096 521.799473 523.361278 521.632215 516.760847 523.248660 526.578901 -100 
-100 -100 496.169113 499.362490 501.970446 503.138439 503.533352 506.083394 507.810233 508.009941 507.594860 510.622416 512.992236 513.769528 513.764230 516.574673 518.633730 519.149857 518.889691 521.016629 522.258999 521.777591 520.568352 523.499948 525.593666 -100 
-100 -100 495.032125 497.476121 499.875615 501.302205 502.295179 504.466880 506.187068 506.882553 507.357582 509.575759 511.572807 512.571323 513.228193 515.311962 517.043863 517.738656 518.073297 519.810202 521.160032 521.458402 521.506039 523.323184 524.769337 -100 
-100 -100 490.570118 494.182031 497.093534 498.328992 498.664958 501.698150 503.859423 504.399908 504.250791 507.164770 509.413383 510.114135 510.074560 512.792647 514.739159 515.067129 514.631501 517.322759 519.274208 519.677067 519.404746 521.756361 523.431247 -100 
-100 -100 483.818688 490.659685 494.490715 495.104079 492.965031 498.616950 501.576538 501.489677 498.839136 504.307891 507.251243 507.259768 504.783921 509.889302 512.467651 512.005821 508.855205 514.383486 517.276821 517.275244 514.971311 519.528122 521.955859 -100 
-100 -100 487.543930 491.145818 494.050948 495.296908 495.689238 498.863351 501.205689 501.919626 501.878347 504.769093 506.935805 507.553176 507.455899 510.151099 512.104763 512.464587 512.088729 514.878260 516.965616 517.524605 517.370694 519.720808 521.364770 -100 
-100 -100 489.006538 491.414468 493.784605 495.203087 496.277151 498.782267 500.926620 502.041352 502.802066 504.907098 506.680897 507.482341 508.011730 510.046534 511.790321 512.541190 512.986520 514.931254 516.585835 517.268113 517.637704 519.367948 520.690166 -100 
-100 -100 487.205944 490.296779 492.831850 493.911587 494.289100 497.513150 500.021365 501.029557 501.307701 503.901677 505.781361 506.205067 505.992767 508.723485 510.791788 511.363042 511.224988 513.689935 515.456181 515.740518 515.351101 517.811436 519.540316 -100 
-100 -100 483.047216 488.660339 491.828206 492.205626 490.119283 495.845837 499.112991 499.632342 497.907186 502.506373 504.871678 504.524346 501.793539 506.990105 509.762111 509.723346 507.315572 511.951109 514.229339 513.724362 510.825506 515.781611 518.398900 -100 
-100 -100 486.804964 489.918709 492.500479 493.646810 494.086923 497.330746 499.854127 500.889282 501.187933 503.764338 505.613628 506.009033 505.761317 508.430162 510.430531 510.935639 510.710020 513.024147 514.611549 514.723931 514.211361 516.644552 518.381001 -100 
-100 -100 488.159799 490.624443 493.108588 494.699764 495.945488 498.454660 500.607817 501.787396 502.613143 504.657000 506.352608 507.103039 507.578574 509.475102 511.082754 511.730396 512.041165 513.645151 514.896081 515.181881 515.254305 516.984542 518.362904 -100 
-100 -100 486.137064 489.857338 492.981432 494.594243 495.423216 498.443873 500.729360 501.577401 501.734473 504.430511 506.429083 506.991275 506.883800 509.305360 511.045741 511.336979 510.927119 513.061077 514.435800 514.272306 513.478917 516.045335 517.891118 -100 
-100 -100 481.649879 488.716147 492.882769 494.123804 493.035653 498.029114 500.808320 500.972060 498.863633 503.803330 506.447930 506.422264 504.124357 508.673552 510.937108 510.511720 507.771281 512.069034 513.945003 512.881454 509.236814 514.651799 517.508637 -100 
-100 -100 487.638703 491.422127 494.627318 496.309408 497.170176 500.159372 502.385578 503.176275 503.297279 505.994328 508.011159 508.586404 508.454260 510.775269 512.373171 512.509937 511.955811 513.975913 515.246211 514.981195 514.107068 516.640870 518.478960 -100 
-100 -100 491.092115 493.726653 496.404700 498.161524 499.493570 501.902558 503.900764 504.938563 505.672900 507.738814 509.498998 510.314005 510.779383 512.441456 513.730026 514.042273 514.043524 515.439342 516.490876 516.561656 516.451287 518.136733 519.514797 -100 
-100 -100 491.019449 494.525482 497.460010 498.912770 499.573151 502.532966 504.731847 505.492237 505.585661 508.265400 510.276235 510.868614 510.754718 512.939244 514.374143 514.317979 513.556043 515.641925 516.962333 516.718274 515.846798 518.290844 520.065229 -100 
-100 -100 488.476863 494.858892 498.477568 499.277419 497.724701 502.741567 505.467143 505.575602 503.419322 508.317859 510.944966 510.981246 508.816660 513.014371 514.943598 514.135347 510.852633 515.410566 517.382881 516.361792 512.767383 517.928501 520.623406 -100 
-100 -100 495.601457 498.690446 501.181386 502.367399 502.874864 505.606494 507.656617 508.428830 508.577238 511.143430 513.059715 513.687265 513.639990 515.723537 517.077868 517.071128 516.387412 518.378513 519.625552 519.431820 518.598770 520.823609 522.385005 -100 
-100 -100 500.611977 502.068480 503.684815 504.970924 506.163631 507.985392 509.622417 510.790079 511.814829 513.489328 514.967601 515.940633 516.706754 517.999824 519.032435 519.531005 519.859600 520.899559 521.726291 522.027546 522.210749 523.228839 524.003556 -100 
-100 -100 502.893472 503.767282 504.970173 506.217092 507.549273 509.100202 510.580120 511.881970 513.148248 514.577804 515.893542 516.983586 517.978228 519.062940 519.987140 520.671689 521.291417 522.083445 522.762823 523.233433 523.679448 524.328585 524.783261 -100 
-100 -100 -100 -100 -100 -100 -100 -100 -100 -100 -100 -100 -100 -100 -100 -100 -100 -100 -100 -100 -100 -100 -100 -100 -100 -100 
-100 -100 -100 -100 -100 -100 -100 -100 -100 -100 -100 -100 -100 -100 -100 -100 -100 -100 -100 -100 -100 -100 -100 -100 -100 -100 
-100 -100 -100 -100 -100 -100 -100 -100 -100 -100 -100 -100 -100 -100 -100 -100 -100 -100 -100 -100 -100 -100 -100 -100 -100 -100 
-100 -100 508.708700 509.478950 510.572950 511.693728 512.851041 514.153785 515.408091 516.543733 517.744206 519.227608 520.740261 522.105543 523.408221 524.801439 526.068222 527.083691 527.969563 528.905453 529.692904 530.249997 530.766165 531.446799 531.935221 -100 
-100 -100 506.451811 507.570195 508.928503 510.081644 511.172077 512.615255 513.927020 514.913764 515.930476 517.587785 519.245919 520.553647 521.732364 523.273158 524.636172 525.552793 526.285790 527.351183 528.204841 528.616610 528.967984 529.914280 530.659849 -100 
-100 -100 502.210846 504.141952 506.020750 507.158429 507.984275 509.817596 511.286117 511.935063 512.448580 514.600948 516.589058 517.729008 518.531796 520.490325 522.085566 522.763526 523.073222 524.538447 525.575343 525.643680 525.495631 527.117417 528.412212 -100 
-100 -100 497.363884 500.393793 502.837367 503.901350 504.225418 506.722895 508.432099 508.694255 508.389804 511.367075 513.747853 514.644424 514.785578 517.439996 519.334493 519.719598 519.338288 521.522670 522.847327 522.526811 521.524732 524.181607 526.088210 -100 
-100 -100 496.020032 498.318422 500.601664 501.993919 502.978283 505.016948 506.611690 507.240898 507.703792 509.946910 512.012590 513.119116 513.869503 515.913555 517.588291 518.253387 518.558305 520.188421 521.404245 521.561835 521.490963 523.315545 524.781854 -100 
-100 -100 494.025256 496.093564 498.378366 499.997744 501.306456 503.240937 504.848895 505.720858 506.524875 508.466773 510.344924 511.524151 512.494549 514.300489 515.878304 516.701337 517.318203 518.815406 520.095012 520.633572 521.047506 522.499524 523.677967 -100 
-100 -100 490.292259 493.035135 495.740120 497.396328 498.553211 500.848865 502.669615 503.451983 503.995716 506.230302 508.233635 509.241045 509.908461 511.998041 513.733355 514.435908 514.816113 516.714884 518.307130 518.910786 519.219728 520.938880 522.270854 -100 
-100 -100 486.262202 490.191538 493.415651 494.939213 495.537949 498.539643 500.670891 501.201338 501.040465 504.007427 506.286908 506.995755 506.958819 509.731616 511.753619 512.194967 511.907241 514.586367 516.565368 517.024602 516.779202 519.178794 520.859886 -100 
-100 -100 487.182783 489.936966 492.663242 494.355825 495.584114 498.007339 499.981012 500.900802 501.522252 503.739797 505.670335 506.595268 507.208755 509.299566 511.075048 511.838927 512.292336 514.272695 515.963109 516.673844 517.062712 518.794391 520.114463 -100 
-100 -100 487.796476 489.892491 492.221981 493.905566 495.347573 497.563029 499.509834 500.690559 501.675093 503.556694 505.256269 506.241813 507.084708 508.904696 510.577109 511.530865 512.297113 513.952077 515.432804 516.209259 516.809458 518.257907 519.387984 -100 
-100 -100 486.646434 489.009427 491.378387 492.851754 494.000144 496.523279 498.687976 499.843734 500.643920 502.725039 504.458541 505.220263 505.731295 507.833594 509.678896 510.548067 511.076406 512.916233 514.430967 514.991415 515.276273 517.011412 518.350882 -100 
-100 -100 484.789572 487.985055 490.628246 491.822179 492.306552 495.525793 498.010421 498.977187 499.194343 501.867956 503.791380 504.211505 503.976003 506.768677 508.898209 509.518274 509.397427 511.793562 513.470295 513.680412 513.247793 515.674618 517.392707 -100 
-100 -100 486.323847 488.679244 491.050114 492.543956 493.727133 496.289898 498.503758 499.713251 500.547846 502.617713 504.317496 505.041092 505.504919 507.537210 509.303393 510.090620 510.520899 512.227136 513.589121 514.003888 514.184094 515.884101 517.221493 -100 
-100 -100 487.143059 489.213793 491.543297 493.273457 494.793857 497.087074 499.136318 500.440794 501.511028 503.352781 504.970263 505.880862 506.638076 508.309866 509.821678 510.623061 511.208630 512.587419 513.745982 514.208649 514.581304 515.985030 517.132970 -100 
-100 -100 486.160970 488.851029 491.570402 493.347994 494.718034 497.246350 499.377401 500.519166 501.318856 503.423050 505.194615 506.013620 506.528247 508.370767 509.899630 510.466440 510.699604 512.248237 513.432623 513.634289 513.633063 515.374434 516.773467 -100 
-100 -100 484.726626 488.546844 491.769135 493.429801 494.254203 497.370151 499.704982 500.558326 500.706772 503.437321 505.468019 506.044335 505.925689 508.329612 510.025898 510.250882 509.764799 511.876973 513.224343 513.030097 512.218301 514.752209 516.584928 -100 
-100 -100 487.802049 490.537808 493.318145 495.146528 496.533335 499.025863 501.095677 502.177552 502.934050 505.018450 506.780968 507.584036 508.053485 509.802515 511.204293 511.630684 511.729206 513.163702 514.241502 514.340922 514.260380 515.969600 517.361910 -100 
-100 -100 490.397503 492.576897 495.041436 496.885606 498.448049 500.646660 502.550185 503.720456 504.697491 506.507115 508.118755 509.014017 509.695206 511.171068 512.415696 512.924553 513.232663 514.393113 515.341750 515.588350 515.786615 517.140114 518.286818 -100 
-100 -100 491.173833 493.723429 496.302925 497.979755 499.248655 501.604486 503.550578 504.535411 505.216673 507.256656 508.969394 509.705253 510.095729 511.809253 513.151475 513.483549 513.480773 514.894311 515.953410 516.018376 515.889393 517.553891 518.913964 -100 
-100 -100 491.388436 494.810083 497.631318 499.008350 499.622272 502.462655 504.555947 505.237337 505.253204 507.901704 509.838650 510.303034 510.036539 512.372345 513.940870 513.985453 513.293443 515.360882 516.651712 516.384933 515.473269 517.895451 519.638463 -100 
-100 -100 495.719159 497.902602 500.068710 501.474211 502.567837 504.701220 506.491259 507.457322 508.158022 510.097314 511.722178 512.476264 512.908586 514.540122 515.811636 516.177783 516.229983 517.570013 518.565901 518.661922 518.544657 520.026158 521.203540 -100 
-100 -100 499.580907 500.823376 502.349091 503.696780 505.013614 506.700590 508.251999 509.451769 510.569004 512.089573 513.466364 514.451861 515.309017 516.530221 517.573004 518.204325 518.716811 519.639463 520.411080 520.798402 521.136433 521.999522 522.666303 -100 
-100 -100 501.541410 502.363150 503.542936 504.809387 506.169320 507.682556 509.125649 510.419123 511.686638 513.061592 514.330289 515.409322 516.421480 517.504089 518.452095 519.196952 519.882115 520.666801 521.344722 521.849178 522.337871 522.956904 523.382592 -100 
-100 -100 -100 -100 -100 -100 -100 -100 -100 -100 -100 -100 -100 -100 -100 -100 -100 -100 -100 -100 -100 -100 -100 -100 -100 -100 
-100 -100 -100 -100 -100 -100 -100 -100 -100 -100 -100 -100 -100 -100 -100 -100 -100 -100 -100 -100 -100 -100 -100 -100 -100 -100 
-100 -100 -100 -100 -100 -100 -100 -100 -100 -100 -100 -100 -100 -100 -100 -100 -100 -100 -100 -100 -100 -100 -100 -100 -100 -100 
-100 -100 506.859675 507.684746 508.815621 509.940331 511.096954 512.462110 513.776284 514.940382 516.155699 517.708800 519.278612 520.662794 521.956491 523.362107 524.616441 525.590505 526.449503 527.463910 528.345759 528.963977 529.507137 530.237192 530.755264 -100 
-100 -100 504.300767 505.616944 507.071142 508.187411 509.185624 510.785715 512.202841 513.172610 514.104217 515.939580 517.712582 519.013073 520.104688 521.728092 523.089841 523.883785 524.464739 525.737586 526.769713 527.231284 527.533250 528.626339 529.453252 -100 
-100 -100 499.007132 501.747186 503.927470 504.874666 505.164123 507.603780 509.338743 509.784315 509.700310 512.553743 514.864188 515.878671 516.195316 518.623213 520.309212 520.605851 520.186231 522.441581 523.917254 523.924259 523.272616 525.534960 527.121168 -100 
-100 -100 491.623818 497.283738 500.450676 500.979967 499.238951 503.876023 506.197897 505.819285 503.098796 508.595376 511.747123 512.217729 510.440325 514.993209 517.262095 516.762927 513.731690 518.628193 520.886095 520.148548 516.900664 521.971894 524.645962 -100 
-100 -100 492.574144 495.770126 498.430291 499.664997 500.113674 502.769358 504.615683 504.996748 504.814947 507.779522 510.184261 511.154112 511.399933 513.951697 515.749391 516.035751 515.595457 518.030954 519.682717 519.747432 519.137755 521.629103 523.411596 -100 
-100 -100 491.052870 493.676794 496.298401 497.943762 499.105657 501.277408 502.973682 503.681433 504.203951 506.462513 508.535270 509.647756 510.407247 512.464298 514.151690 514.830480 515.188649 516.996860 518.473004 518.949371 519.152580 520.896354 522.261803 -100 
-100 -100 485.965572 490.086747 493.481770 495.176249 495.921872 498.732902 500.667747 501.051260 500.800224 503.820128 506.181318 506.966017 506.980088 509.801950 511.865135 512.371996 512.158596 514.694299 516.524698 516.843740 516.477062 518.929148 520.655793 -100 
-100 -100 478.260459 486.242042 490.851898 492.207992 491.035461 495.921500 498.408909 498.006237 495.035024 500.771485 503.881583 503.954333 501.454667 506.796339 509.611736 509.524000 507.002941 511.952890 514.497697 514.208351 511.489984 516.416409 519.006956 -100 
-100 -100 482.801547 486.952173 490.389500 492.134934 492.955116 495.885161 497.952858 498.448333 498.254909 501.251670 503.536503 504.229685 504.185949 507.037802 509.178214 509.777396 509.650900 512.248203 514.141001 514.529332 514.217248 516.681544 518.403549 -100 
-100 -100 484.676858 487.383419 490.103784 491.845833 493.144099 495.582999 497.575268 498.533350 499.190156 501.378556 503.262673 504.142530 504.736413 506.900323 508.788695 509.686986 510.245374 512.149774 513.733322 514.353579 514.681051 516.429463 517.770644 -100 
-100 -100 482.865159 486.273831 489.130689 490.493760 491.081839 494.231710 496.589727 497.400414 497.482117 500.270130 502.316073 502.811315 502.617616 505.515655 507.736431 508.432902 508.386938 510.850728 512.604098 512.893962 512.527313 514.959392 516.671988 -100 
-100 -100 478.397287 484.569183 488.115614 488.807412 487.060561 492.570004 495.631256 495.844965 493.602540 498.730647 501.366747 501.064065 498.201921 503.708615 506.676914 506.774297 504.490590 509.106431 511.391875 510.939694 508.147499 513.003989 515.574716 -100 
-100 -100 482.637291 486.000952 488.809805 490.146143 490.742201 493.948425 496.390238 497.288912 497.428500 500.205944 502.211670 502.662690 502.415468 505.230185 507.356734 507.957137 507.806644 510.147276 511.765151 511.924560 511.461882 513.862111 515.572340 -100 
-100 -100 484.280186 486.850067 489.439784 491.104025 492.399586 494.974920 497.164229 498.335817 499.145481 501.277470 503.055029 503.848533 504.352079 506.330405 508.017887 508.725469 509.081683 510.739142 512.043095 512.382275 512.495620 514.210828 515.570626 -100 
-100 -100 482.375657 486.164634 489.321713 490.890018 491.628036 494.849893 497.284688 498.195282 498.369326 501.138744 503.188481 503.766561 503.661719 506.161296 507.967878 508.289263 507.883839 510.117802 511.583217 511.504125 510.785478 513.312308 515.125820 -100 
-100 -100 477.912181 485.087655 489.254154 490.322360 488.827598 494.325606 497.370637 497.619731 495.483948 500.535875 503.221684 503.173672 500.803351 505.486179 507.829242 507.404939 504.569224 509.076900 511.092368 510.157084 506.681791 511.969229 514.765141 -100 
-100 -100 484.116535 487.946531 491.156626 492.768933 493.519063 496.696833 499.064771 499.911656 500.035120 502.768747 504.787333 505.326284 505.160619 507.568288 509.256448 509.444642 508.908202 511.031244 512.388488 512.199942 511.395183 513.898110 515.712625 -100 
-100 -100 487.723440 490.399095 493.111980 494.883658 496.223251 498.677324 500.704741 501.735675 502.439687 504.504563 506.225563 506.948004 507.335634 509.128800 510.572717 511.001890 511.082404 512.532787 513.621426 513.716650 513.621864 515.323414 516.710142 -100 
-100 -100 487.714939 491.305446 494.321986 495.858592 496.601138 499.505036 501.633333 502.298856 502.271856 504.962268 506.893429 507.252664 506.845452 509.382447 511.134224 511.291610 510.676833 512.772429 514.079570 513.803353 512.884463 515.400853 517.220417 -100 
-100 -100 485.141372 491.706430 495.457773 496.406823 495.070134 499.875507 502.438757 502.357564 499.900251 504.934556 507.466819 507.058980 504.008620 509.154676 511.632739 511.139127 508.117469 512.587101 514.492965 513.376980 509.600460 514.965562 517.753709 -100 
-100 -100 492.481711 495.654472 498.230770 499.506738 500.093725 502.739336 504.682107 505.328512 505.333164 507.891147 509.715295 510.103240 509.758702 512.188562 513.854713 514.059551 513.522476 515.518043 516.745996 516.514961 515.632431 517.935621 519.548150 -100 
-100 -100 497.621430 499.114228 500.776732 502.107148 503.324081 505.109272 506.685128 507.778942 508.727685 510.358182 511.768697 512.636862 513.321425 514.731170 515.910314 516.528808 516.944497 518.021042 518.864557 519.171217 519.357666 520.410213 521.210435 -100 
-100 -100 499.961581 500.856112 502.087815 503.358691 504.697604 506.225326 507.662715 508.912072 510.124391 511.506884 512.769305 513.804668 514.775405 515.913133 516.918469 517.682491 518.368133 519.204709 519.915574 520.409185 520.874390 521.547225 522.017782 -100 
-100 -100 -100 -100 -100 -100 -100 -100 -100 -100 -100 -100 -100 -100 -100 -100 -100 -100 -100 -100 -100 -100 -100 -100 -100 -100 
-100 -100 -100 -100 -100 -100 -100 -100 -100 -100 -100 -100 -100 -100 -100 -100 -100 -100 -100 -100 -100 -100 -100 -100 -100 -100 
-100 -100 -100 -100 -100 -100 -100 -100 -100 -100 -100 -100 -100 -100 -100 -100 -100 -100 -100 -100 -100 -100 -100 -100 -100 -100 
-100 -100 505.020226 505.939857 507.125985 508.248203 509.383051 510.833019 512.212871 513.387009 514.584610 516.235201 517.873385 519.263620 520.526433 521.980041 523.249445 524.187204 525.002634 526.119194 527.092874 527.742000 528.272947 529.088888 529.660878 -100 
-100 -100 501.847511 503.604403 505.235931 506.265715 507.000683 508.928986 510.498332 511.363555 511.985106 514.214875 516.178125 517.409365 518.237060 520.137682 521.583889 522.211358 522.446498 524.124587 525.373672 525.771737 525.778020 527.260683 528.285089 -100 
-100 -100 493.474128 498.803581 501.689493 502.125276 500.398779 504.920256 507.226531 507.008164 504.482889 509.866539 512.937489 513.489024 511.834997 516.241808 518.396380 517.938559 515.014924 519.832005 522.088142 521.518282 518.440833 523.267878 525.715044 -100 
-100 -100 470.286894 492.055604 497.562128 496.076696 479.436086 499.035190 503.397979 500.446043 479.612345 503.306588 509.131377 507.710336 491.355188 510.494015 514.655385 511.467497 490.166307 513.384198 518.299939 515.128053 493.614797 517.140524 522.809424 -100 
-100 -100 486.781969 492.686170 496.128538 496.863468 495.267939 500.036702 502.451623 502.115801 499.420680 504.959738 508.149065 508.630659 506.859521 511.448533 513.752678 513.272387 510.286897 515.327687 517.775077 517.229176 514.140240 519.246269 521.926505 -100 
-100 -100 487.407372 491.122905 494.228698 495.767020 496.418353 499.174256 501.072353 501.460001 501.254901 504.266571 506.677281 507.585821 507.743070 510.442949 512.382751 512.793168 512.492268 515.022252 516.822690 517.078758 516.639536 519.118879 520.868165 -100 
-100 -100 478.562865 486.513319 491.110935 492.478160 491.305155 496.115514 498.512678 498.042557 495.043430 500.797142 503.959882 504.103195 501.662133 507.003597 509.802604 509.702820 507.170066 512.085487 514.586428 514.248384 511.489859 516.424836 519.028178 -100 
-100 -100 448.527410 479.538932 487.773630 487.513367 472.099354 491.312638 495.601136 492.268625 469.748571 494.989309 500.893424 498.543897 478.235604 501.469887 506.861299 504.503772 485.179552 506.988852 511.872867 509.154062 489.167935 511.478368 516.937804 -100 
-100 -100 475.393302 483.384769 488.035938 489.458864 488.355417 493.277685 495.792007 495.415870 492.461998 498.183382 501.264260 501.307342 498.799977 504.193727 507.092770 507.102164 504.663707 509.621441 512.159374 511.868317 509.151634 514.092951 516.692123 -100 
-100 -100 480.980557 484.824262 488.059578 489.697771 490.454177 493.485631 495.658989 496.268492 496.187505 499.094118 501.290364 501.916360 501.829458 504.744583 506.969527 507.662866 507.616546 510.168566 512.007190 512.360664 512.033133 514.491409 516.213597 -100 
-100 -100 476.792153 483.118757 486.835775 487.661167 485.980870 491.438759 494.394347 494.491051 492.172395 497.351930 500.078527 499.860908 497.068834 502.632758 505.649276 505.791586 503.560293 508.252182 510.621312 510.246276 507.510153 512.389216 514.964832 -100 
-100 -100 455.627515 479.091606 485.174442 483.638446 465.316205 487.434438 492.773567 490.568149 471.364211 493.450713 498.447773 495.502029 473.837383 498.212388 503.921271 501.914688 483.851779 504.294249 508.774482 505.918550 486.058801 508.102298 513.502005 -100 
-100 -100 476.645270 482.894425 486.524132 487.286871 485.593290 491.121391 494.188683 494.404312 492.168795 497.335142 500.015368 499.751019 496.904335 502.372085 505.281699 505.318775 502.979888 507.553853 509.796442 509.297459 506.466833 511.321834 513.898626 -100 
-100 -100 480.837313 484.424235 487.418634 488.880285 489.557094 492.785839 495.237232 496.150748 496.318853 499.119144 501.176605 501.715990 501.559882 504.237486 506.222506 506.700967 506.443736 508.759540 510.334641 510.407845 509.840763 512.309341 514.069139 -100 
-100 -100 475.816523 482.927384 487.017551 488.020000 486.490441 492.022484 495.119179 495.411169 493.306191 498.387363 501.091580 501.052993 498.705300 503.474975 505.923008 505.603478 502.869699 507.476318 509.597933 508.773763 505.384926 510.678087 513.460053 -100 
-100 -100 451.748420 479.134016 486.271625 485.172003 467.352926 489.225231 494.589542 492.571284 474.040701 495.518262 500.510915 498.224100 479.790992 500.554533 505.145089 502.369379 482.736867 504.081883 508.412623 504.735104 481.906847 506.684687 512.682419 -100 
-100 -100 477.632865 484.784881 488.923811 489.967301 488.450580 493.930095 496.955971 497.183304 495.023566 500.058259 502.715154 502.620837 500.201163 504.877551 507.210709 506.761011 503.897014 508.398920 510.413507 509.473538 505.989514 511.270125 514.061417 -100 
-100 -100 484.389004 488.109179 491.232705 492.813534 493.567995 496.627853 498.895418 499.662941 499.714715 502.428383 504.395710 504.827695 504.529974 507.021904 508.770171 508.967564 508.415709 510.554699 511.918579 511.713772 510.873108 513.398001 515.223282 -100 
-100 -100 481.632312 488.337399 492.248343 493.311266 492.059070 496.972008 499.621381 499.578035 497.136585 502.209970 504.768732 504.353103 501.295190 506.495201 509.035628 508.580332 505.591777 510.115345 512.074113 510.988304 507.243943 512.679996 515.528391 -100 
-100 -100 460.849838 486.242949 492.801179 491.901234 476.214505 495.381462 499.853162 497.274261 477.616048 499.794242 504.650022 501.521803 479.539874 503.628469 508.838852 506.027949 485.804877 507.524068 511.761972 507.724713 483.572700 509.443532 515.604252 -100 
-100 -100 486.655070 492.854504 496.284790 497.106437 495.741371 500.342257 502.771033 502.720272 500.347196 505.237127 507.662854 507.297668 504.346231 509.392512 511.822516 511.436711 508.569904 512.942780 514.795107 513.778493 510.120014 515.283706 517.884064 -100 
-100 -100 495.384303 497.388189 499.258918 500.508204 501.450304 503.506188 505.170333 506.103562 506.699813 508.650254 510.174100 510.873341 511.182157 512.975992 514.333216 514.848818 514.954043 516.386919 517.373497 517.526945 517.333070 518.816275 519.848383 -100 
-100 -100 498.433681 499.432770 500.720212 501.977579 503.269615 504.836602 506.284198 507.487322 508.629545 510.055982 511.334714 512.325903 513.232011 514.442051 515.499825 516.257095 516.908986 517.823424 518.581381 519.055100 519.470553 520.230170 520.762940 -100 
-100 -100 -100 -100 -100 -100 -100 -100 -100 -100 -100 -100 -100 -100 -100 -100 -100 -100 -100 -100 -100 -100 -100 -100 -100 -100 
-100 -100 -100 -100 -100 -100 -100 -100 -100 -100 -100 -100 -100 -100 -100 -100 -100 -100 -100 -100 -100 -100 -100 -100 -100 -100 
-100 -100 -100 -100 -100 -100 -100 -100 -100 -100 -100 -100 -100 -100 -100 -100 -100 -100 -100 -100 -100 -100 -100 -100 -100 -100 
-100 -100 503.721348 504.562086 505.717803 506.876284 508.083440 509.521663 510.922556 512.176016 513.474021 515.096708 516.725452 518.159455 519.487663 520.906736 522.166892 523.158910 524.063121 525.156205 526.141983 526.867742 527.490975 528.253318 528.777062 -100 
-100 -100 501.135572 502.472760 503.955392 505.104030 506.150983 507.831969 509.347246 510.416205 511.436403 513.342378 515.176479 516.531695 517.660664 519.290510 520.648537 521.453338 522.078540 523.440107 524.595776 525.189788 525.588800 526.704104 527.523130 -100 
-100 -100 495.799817 498.572167 500.787809 501.764088 502.096755 504.630779 506.480643 507.038861 507.051484 509.973316 512.345819 513.423715 513.785738 516.207410 517.873946 518.170562 517.793486 520.154184 521.785239 521.968244 521.447141 523.707754 525.259662 -100 
-100 -100 488.393292 494.099633 497.312597 497.871555 496.166712 500.906645 503.347722 503.082159 500.457336 506.012105 509.221213 509.760454 508.038624 512.575902 514.817820 514.315148 511.326142 516.339411 518.771770 518.240736 515.154216 520.194177 522.810014 -100 
-100 -100 489.388534 492.631490 495.349869 496.634727 497.133169 499.866000 501.794928 502.253256 502.137684 505.148789 507.600534 508.624957 508.916351 511.474033 513.270957 513.575090 513.187552 515.727006 517.525635 517.756631 517.269290 519.752536 521.496973 -100 
-100 -100 487.929135 490.606545 493.307267 495.033226 496.260644 498.473628 500.196869 500.928097 501.475799 503.762388 505.867550 507.016178 507.811942 509.902510 511.627414 512.355392 512.778520 514.668811 516.247016 516.832781 517.114499 518.866789 520.216700 -100 
-100 -100 482.887599 487.077569 490.579986 492.390511 493.220170 496.033059 497.935710 498.287310 498.020730 501.051384 503.432916 504.238451 504.281595 507.162839 509.299359 509.885222 509.748309 512.343305 514.235057 514.618884 514.300224 516.763322 518.485197 -100 
-100 -100 475.211326 483.275389 488.013010 489.510213 488.437869 493.291541 495.702559 495.228487 492.213390 497.953645 501.081875 501.170022 498.694721 504.112795 507.020213 507.025710 504.586234 509.575834 512.154877 511.904363 509.217535 514.151866 516.740546 -100 
-100 -100 479.789280 484.014781 487.570142 489.440762 490.340453 493.243626 495.235354 495.655123 495.417078 498.419349 500.733510 501.459648 501.454366 504.370086 506.582936 507.254221 507.190117 509.824120 511.747323 512.166932 511.879673 514.352442 516.074687 -100 
-100 -100 481.685743 484.458107 487.281049 489.127002 490.485968 492.903506 494.827612 495.714072 496.333211 498.544206 500.484873 501.428483 502.078511 504.285056 506.209320 507.143269 507.738737 509.680241 511.301835 511.958609 512.313206 514.071891 515.414350 -100 
-100 -100 479.878712 483.351044 486.302326 487.758511 488.399820 491.524279 493.812633 494.548723 494.594760 497.433326 499.572749 500.167664 500.049586 502.966679 505.184801 505.880449 505.848408 508.352914 510.157600 510.496584 510.165323 512.608609 514.321660 -100 
-100 -100 475.426241 481.658741 485.288897 486.063387 484.367023 489.845899 492.839054 492.979530 490.701695 495.905089 498.659097 498.477613 495.704910 501.210885 504.151472 504.226400 501.943244 506.607347 508.957579 508.567821 505.820781 510.688104 513.257363 -100 
-100 -100 479.739687 483.136958 485.993816 487.378445 488.004696 491.198204 493.605227 494.467931 494.600501 497.440284 499.540173 500.086794 499.908131 502.731042 504.842424 505.431972 505.293121 507.684065 509.370845 509.598427 509.184345 511.598369 513.307284 -100 
-100 -100 481.488140 484.056930 486.647468 488.315641 489.618090 492.203007 494.401669 495.584033 496.414778 498.588309 500.419130 501.265896 501.810466 503.808202 505.504851 506.225493 506.612118 508.327737 509.708113 510.125378 510.294413 512.021994 513.376723 -100 
-100 -100 479.704086 483.456880 486.568031 488.096328 488.817182 492.069675 494.554363 495.516266 495.732933 498.523346 500.587109 501.178380 501.089380 503.616520 505.453743 505.809670 505.451714 507.756413 509.312483 509.330210 508.682297 511.212744 513.011164 -100 
-100 -100 475.351748 482.465578 486.555237 487.553972 486.022383 491.565271 494.683549 495.006391 492.925165 497.980636 500.653071 500.591143 498.218217 502.933276 505.319136 504.941617 502.163477 506.751452 508.868795 508.046477 504.658138 509.937841 512.709103 -100 
-100 -100 481.613962 485.390060 488.529254 490.079453 490.799981 494.008452 496.435492 497.344364 497.510970 500.246631 502.249060 502.771993 502.603531 505.035614 506.762109 506.997100 506.519808 508.721483 510.174917 510.087989 509.357753 511.866117 513.666011 -100 
-100 -100 485.273587 487.907331 490.565797 492.293700 493.613997 496.080389 498.141058 499.211449 499.943145 502.008467 503.717295 504.430084 504.818641 506.626693 508.097688 508.565876 508.700137 510.222541 511.397075 511.579106 511.547087 513.263902 514.646121 -100 
-100 -100 485.328584 488.881098 491.854341 493.362444 494.093661 496.993724 499.132078 499.818203 499.807505 502.492789 504.413006 504.768321 504.365496 506.908096 508.674527 508.860501 508.291259 510.452757 511.839126 511.642454 510.782279 513.315300 515.133478 -100 
-100 -100 482.806445 489.332709 493.046650 493.977050 492.634873 497.424139 499.981240 499.908199 497.460517 502.482626 505.002514 504.593905 501.550850 506.695349 509.179219 508.706384 505.723267 510.253872 512.233837 511.193573 507.475446 512.854075 515.640246 -100 
-100 -100 490.142536 493.288233 495.836511 497.096617 497.675008 500.304420 502.235496 502.880010 502.884753 505.431029 507.243968 507.630043 507.290210 509.720978 511.394302 511.620059 511.119993 513.169486 514.461124 514.294203 513.461227 515.782082 517.396918 -100 
-100 -100 495.256176 496.731593 498.373300 499.688924 500.895087 502.665776 504.228073 505.313603 506.256245 507.875978 509.276274 510.141099 510.828661 512.242857 513.433053 514.075302 514.528237 515.652787 516.549761 516.909376 517.138041 518.211445 519.017789 -100 
-100 -100 497.572775 498.453988 499.668319 500.926073 502.254534 503.769158 505.192665 506.430689 507.633765 509.006058 510.259726 511.291420 512.263900 513.407745 514.426666 515.215504 515.937621 516.818735 517.577661 518.118519 518.622336 519.317647 519.796996 -100 
-100 -100 -100 -100 -100 -100 -100 -100 -100 -100 -100 -100 -100 -100 -100 -100 -100 -100 -100 -100 -100 -100 -100 -100 -100 -100 
-100 -100 -100 -100 -100 -100 -100 -100 -100 -100 -100 -100 -100 -100 -100 -100 -100 -100 -100 -100 -100 -100 -100 -100 -100 -100 
-100 -100 -100 -100 -100 -100 -100 -100 -100 -100 -100 -100 -100 -100 -100 -100 -100 -100 -100 -100 -100 -100 -100 -100 -100 -100 
-100 -100 502.463309 503.268205 504.413649 505.599003 506.851948 508.302131 509.733505 511.048798 512.412525 514.031772 515.662126 517.128614 518.499908 519.913196 521.183658 522.226150 523.193619 524.283142 525.279846 526.056262 526.733750 527.466708 527.958182 -100 
-100 -100 500.133301 501.302128 502.718968 503.927415 505.103126 506.717399 508.237481 509.431317 510.629979 512.423512 514.203236 515.628034 516.888951 518.427461 519.765108 520.687939 521.497937 522.742635 523.855945 524.557764 525.126003 526.085451 526.788956 -100 
-100 -100 495.761843 497.784285 499.739645 500.911608 501.789031 503.846610 505.579621 506.480778 507.209310 509.484817 511.594844 512.884623 513.809587 515.714187 517.229586 517.876947 518.250624 519.943666 521.331449 521.830367 522.033246 523.557631 524.713580 -100 
-100 -100 490.804480 493.987917 496.538241 497.619140 497.935270 500.722880 502.733299 503.268819 503.204522 506.263285 508.752324 509.829697 510.160008 512.692741 514.464982 514.796077 514.459838 516.918012 518.662085 518.901705 518.439553 520.816026 522.476584 -100 
-100 -100 489.600502 492.022888 494.433600 495.908993 496.963125 499.188185 500.977970 501.785266 502.400643 504.723783 506.881191 508.117623 508.988336 511.005154 512.641426 513.315388 513.707375 515.562010 517.111395 517.680944 517.945737 519.660471 520.980379 -100 
-100 -100 487.755564 489.950121 492.410368 494.203095 495.649681 497.660337 499.315148 500.230312 501.083008 503.078453 505.020004 506.271739 507.314620 509.182306 510.830152 511.748984 512.494567 514.153464 515.645296 516.428320 517.024960 518.462421 519.582044 -100 
-100 -100 484.099259 487.011740 489.969447 491.909289 493.287594 495.534392 497.241448 497.927879 498.418302 500.681034 502.724447 503.755676 504.456085 506.689227 508.596437 509.480595 510.034848 512.029619 513.729200 514.464031 514.875815 516.601753 517.911280 -100 
-100 -100 480.087781 484.240732 487.782412 489.683804 490.612132 493.421903 495.307053 495.637016 495.340764 498.340369 500.660087 501.364919 501.314282 504.305353 506.563697 507.239339 507.169145 509.874408 511.888497 512.419176 512.244075 514.642510 516.309041 -100 
-100 -100 481.113115 484.050353 487.054696 489.056341 490.503105 492.816273 494.582044 495.311283 495.816666 498.056657 500.050930 501.026856 501.693052 503.936609 505.882528 506.814626 507.414073 509.444980 511.177973 511.946159 512.385775 514.125624 515.439970 -100 
-100 -100 481.778965 484.028799 486.591900 488.517905 490.109553 492.257502 494.034598 495.041753 495.929530 497.872213 499.702943 500.826205 501.785142 503.685627 505.424859 506.447355 507.285911 509.010656 510.564638 511.414912 512.070980 513.533522 514.661096 -100 
-100 -100 480.613187 483.137464 485.730072 487.428412 488.718201 491.158154 493.141495 494.099861 494.783481 497.012471 498.982549 499.988837 500.690084 502.791764 504.593423 505.432098 505.965459 507.898575 509.528501 510.198160 510.563010 512.308952 513.640596 -100 
-100 -100 478.742686 482.120992 484.981032 486.395967 487.048522 490.141123 492.425868 493.167369 493.213021 496.142998 498.389845 499.134891 499.172119 501.871673 503.874801 504.398006 504.228188 506.757130 508.591591 508.949058 508.630302 511.053976 512.753743 -100 
-100 -100 480.476480 482.926297 485.419175 487.038477 488.310519 490.823426 492.936673 494.034790 494.815168 497.055143 498.991143 499.951329 500.592061 502.601435 504.297585 505.031874 505.460717 507.281546 508.797424 509.363356 509.652348 511.365115 512.688060 -100 
-100 -100 481.558355 483.624726 485.954851 487.693211 489.229017 491.546227 493.616749 494.940489 496.049390 497.982825 499.717063 500.744041 501.590015 503.292170 504.810778 505.626731 506.263880 507.763547 509.084990 509.719263 510.216354 511.626770 512.748963 -100 
-100 -100 480.875967 483.458269 486.055117 487.722040 489.029421 491.654862 493.920724 495.193709 496.102131 498.230820 500.011790 500.840477 501.371163 503.280751 504.878592 505.514280 505.839344 507.535649 508.917409 509.347590 509.528104 511.231447 512.566201 -100 
-100 -100 479.732670 483.350866 486.361110 487.821615 488.497481 491.785350 494.331920 495.386947 495.700571 498.388593 500.350996 500.862444 500.697050 503.202027 505.006288 505.329779 504.955716 507.240669 508.818391 508.914570 508.374243 510.791020 512.513526 -100 
-100 -100 482.867972 485.455621 488.058869 489.729250 491.026621 493.617098 495.842756 497.081472 497.950742 500.016776 501.722234 502.471692 502.917419 504.730144 506.220591 506.743873 506.959870 508.558186 509.845049 510.183692 510.293426 511.968287 513.297150 -100 
-100 -100 485.541155 487.616138 489.955022 491.701790 493.221540 495.453833 497.436516 498.700325 499.744242 501.544545 503.120068 503.988823 504.668539 506.175625 507.475624 508.061560 508.475566 509.783532 510.913219 511.350902 511.690435 513.055533 514.176381 -100 
-100 -100 486.464052 488.910570 491.389090 493.012892 494.272024 496.610689 498.573523 499.608251 500.335051 502.351189 504.032219 504.761924 505.168924 506.883708 508.246307 508.629011 508.712907 510.263633 511.491333 511.733153 511.739561 513.418100 514.759676 -100 
-100 -100 486.826728 490.119182 492.845231 494.198761 494.835795 497.612259 499.678551 500.386940 500.448908 503.044549 504.942896 505.414118 505.184825 507.491718 509.053444 509.127556 508.502895 510.703227 512.157407 512.068990 511.310773 513.723937 515.440609 -100 
-100 -100 491.105227 493.211944 495.313278 496.695969 497.787670 499.876144 501.635609 502.602800 503.313891 505.218085 506.814398 507.569229 508.019656 509.641741 510.917535 511.317907 511.438748 512.892010 514.025457 514.265150 514.262585 515.764529 516.935548 -100 
-100 -100 494.889889 496.093174 497.578983 498.903815 500.204825 501.860403 503.384323 504.569874 505.676963 507.172969 508.529179 509.510141 510.374689 511.601363 512.663433 513.338363 513.921544 514.942277 515.827142 516.327157 516.753596 517.654338 518.331300 -100 
-100 -100 496.805764 497.604355 498.756885 500.002471 501.342994 502.829977 504.247259 505.520059 506.769352 508.123351 509.375896 510.449167 511.465100 512.559151 513.533736 514.325879 515.081176 515.956094 516.734781 517.337377 517.903905 518.566792 519.010376 -100 
-100 -100 -100 -100 -100 -100 -100 -100 -100 -100 -100 -100 -100 -100 -100 -100 -100 -100 -100 -100 -100 -100 -100 -100 -100 -100 
-100 -100 -100 -100 -100 -100 -100 -100 -100 -100 -100 -100 -100 -100 -100 -100 -100 -100 -100 -100 -100 -100 -100 -100 -100 -100 
-100 -100 -100 -100 -100 -100 -100 -100 -100 -100 -100 -100 -100 -100 -100 -100 -100 -100 -100 -100 -100 -100 -100 -100 -100 -100 
-100 -100 501.028275 501.911714 503.110819 504.298287 505.539276 507.051453 508.536189 509.860734 511.215582 512.891278 514.565478 516.036676 517.398755 518.855859 520.163543 521.213305 522.176773 523.314805 524.348380 525.126896 525.791921 526.565730 527.089159 -100 
-100 -100 498.299890 499.731671 501.282170 502.443960 503.494841 505.288265 506.919995 508.070567 509.145703 511.115995 513.003619 514.399614 515.565087 517.239423 518.658441 519.546134 520.258113 521.648576 522.842596 523.499945 523.958257 525.063790 525.864818 -100 
-100 -100 492.613384 495.653935 498.003375 498.939736 499.150364 501.934573 503.984363 504.637880 504.679911 507.702838 510.148937 511.272655 511.672380 514.151657 515.908032 516.350530 516.152605 518.469544 520.107888 520.385783 519.993269 522.167906 523.655348 -100 
-100 -100 484.651527 491.022664 494.467163 494.883303 492.692848 498.045594 500.807387 500.631824 497.938321 503.685900 506.993957 507.576028 505.880776 510.492281 512.856416 512.591367 510.016460 514.770574 517.154064 516.775771 514.014510 518.767494 521.246029 -100 
-100 -100 486.411414 489.894709 492.719998 493.949015 494.312902 497.272325 499.373466 499.899684 499.785883 502.868602 505.360909 506.397094 506.702444 509.322194 511.222696 511.683704 511.484964 513.997523 515.824577 516.173492 515.830353 518.217955 519.886133 -100 
-100 -100 485.592394 488.271417 490.964674 492.670638 493.884434 496.149744 497.923066 498.675942 499.221626 501.513334 503.601038 504.708283 505.474991 507.636699 509.460697 510.291782 510.814256 512.776841 514.449835 515.166700 515.563385 517.264314 518.556275 -100 
-100 -100 481.178477 485.136675 488.510573 490.306008 491.183719 493.931166 495.787196 496.107841 495.808579 498.808251 501.121943 501.802738 501.704803 504.739390 507.012331 507.674484 507.581807 510.320480 512.379939 512.978664 512.884246 515.201488 516.813281 -100 
-100 -100 474.235941 481.666048 486.141951 487.640244 486.751373 491.362213 493.637259 493.086746 490.004753 495.710916 498.745999 498.613551 495.730241 501.549087 504.658039 504.703958 502.194762 507.441835 510.264617 510.358886 508.221035 512.693447 515.065817 -100 
-100 -100 478.313239 482.283011 485.694820 487.552671 488.497921 491.289259 493.177659 493.521777 493.228813 496.208156 498.484436 499.125115 498.998809 502.023962 504.303045 504.979268 504.907129 507.678846 509.775487 510.409576 510.343621 512.677259 514.296432 -100 
-100 -100 479.903749 482.590733 485.361736 487.213386 488.590090 490.926158 492.751449 493.550363 494.113131 496.357979 498.364548 499.386840 500.094802 502.234658 504.066872 504.916051 505.466911 507.503407 509.258289 510.051365 510.510536 512.243536 513.549812 -100 
-100 -100 477.989348 481.423913 484.369517 485.877209 486.590297 489.576256 491.717028 492.311932 492.243956 495.237234 497.596795 498.499534 498.719688 501.294228 503.193994 503.648329 503.438696 506.099198 508.071671 508.545672 508.311017 510.742762 512.435090 -100 
-100 -100 473.554872 479.731979 483.367577 484.252228 482.799212 487.963343 490.734512 490.655763 488.076692 493.668380 496.802434 497.206055 495.421931 499.939243 502.284818 501.944963 499.201747 504.268589 506.878913 506.663232 504.068894 508.877436 511.412657 -100 
-100 -100 477.876535 481.223041 484.051597 485.462041 486.145842 489.218924 491.514321 492.278177 492.332522 495.336958 497.662729 498.527628 498.696862 501.176484 502.967435 503.318444 503.007045 505.551747 507.407175 507.776706 507.465922 509.864883 511.548119 -100 
-100 -100 479.775258 482.228258 484.712588 486.318260 487.591142 490.151327 492.346093 493.551134 494.422387 496.624939 498.514298 499.457595 500.084234 502.003774 503.598944 504.245783 504.608781 506.402841 507.911041 508.481617 508.776213 510.461663 511.763524 -100 
-100 -100 478.378615 481.819013 484.685147 486.051592 486.668585 489.973352 492.556721 493.676624 494.083980 496.739422 498.697978 499.227527 499.081038 501.660700 503.533239 503.928468 503.641559 506.007708 507.706705 507.976224 507.615817 509.944764 511.595131 -100 
-100 -100 474.676992 481.063275 484.738389 485.478094 483.716221 489.437806 492.749852 493.384910 491.831870 496.411346 498.815301 498.572926 495.967907 500.898964 503.409925 503.142034 500.534274 505.134446 507.420958 507.016761 504.367415 509.000612 511.467241 -100 
-100 -100 480.425735 483.859777 486.718906 488.079982 488.685245 491.959445 494.516168 495.622324 496.006266 498.588265 500.456083 500.897757 500.663751 503.145070 504.912215 505.200633 504.812281 507.089335 508.703223 508.890784 508.465683 510.767729 512.411140 -100 
-100 -100 483.887709 486.315942 488.775794 490.372096 491.630530 494.112510 496.253107 497.460148 498.325576 500.347456 502.028819 502.792192 503.250068 504.965673 506.341484 506.766885 506.919487 508.539686 509.875114 510.267132 510.413119 512.058400 513.356688 -100 
-100 -100 484.110102 487.371818 490.122160 491.517597 492.220904 495.105835 497.310768 498.167005 498.377937 500.969239 502.907155 503.502213 503.452030 505.599556 507.041107 507.044608 506.394419 508.701133 510.295096 510.359100 509.755405 512.148312 513.851854 -100 
-100 -100 482.039453 487.962241 491.367209 492.193176 490.883931 495.601019 498.222218 498.414063 496.493786 501.140601 503.657182 503.743302 501.781630 505.785916 507.642658 506.842753 503.605580 508.418258 510.678986 510.015107 506.863068 511.796205 514.369779 -100 
-100 -100 488.838423 491.728672 494.094902 495.273703 495.839301 498.446789 500.424336 501.212949 501.421512 503.886162 505.739117 506.383746 506.405032 508.432108 509.765724 509.792572 509.194488 511.372955 512.848965 512.911387 512.311552 514.505174 516.022290 -100 
-100 -100 493.629529 495.008957 496.561312 497.824316 499.008936 500.772183 502.360910 503.510864 504.529031 506.155720 507.598186 508.569945 509.357238 510.650095 511.703645 512.260750 512.689955 513.881903 514.888111 515.372352 515.701895 516.762076 517.541972 -100 
-100 -100 495.820928 496.658582 497.824020 499.045684 500.353633 501.863218 503.302953 504.574899 505.815472 507.210557 508.500423 509.584230 510.588920 511.690286 512.652297 513.405697 514.129194 515.058798 515.894192 516.517332 517.083208 517.794116 518.272411 -100 
-100 -100 -100 -100 -100 -100 -100 -100 -100 -100 -100 -100 -100 -100 -100 -100 -100 -100 -100 -100 -100 -100 -100 -100 -100 -100 
-100 -100 -100 -100 -100 -100 -100 -100 -100 -100 -100 -100 -100 -100 -100 -100 -100 -100 -100 -100 -100 -100 -100 -100 -100 -100 
-100 -100 -100 -100 -100 -100 -100 -100 -100 -100 -100 -100 -100 -100 -100 -100 -100 -100 -100 -100 -100 -100 -100 -100 -100 -100 
-100 -100 499.736610 500.728860 501.986341 503.157760 504.353658 505.941462 507.475581 508.783579 510.089995 511.839452 513.559161 515.016326 516.339661 517.857756 519.206627 520.245396 521.171713 522.376481 523.447665 524.204881 524.822901 525.663235 526.234963 -100 
-100 -100 496.296102 498.240005 499.990879 501.036210 501.756496 503.913588 505.702195 506.719486 507.439726 509.793036 511.852750 513.156042 514.046529 516.021395 517.569512 518.344270 518.751420 520.476308 521.805619 522.336511 522.474440 523.931053 524.919963 -100 
-100 -100 487.047384 493.090969 496.250435 496.563694 494.376257 499.593934 502.315801 502.267926 499.736015 505.366101 508.579720 509.211079 507.614884 512.121518 514.430906 514.259427 511.807551 516.406459 518.664591 518.310533 515.610028 520.154269 522.455406 -100 
-100 -100 460.831798 485.845810 491.977217 489.984628 470.218863 493.179231 498.389372 495.561611 474.001507 498.649562 504.718514 503.370843 487.004330 506.320858 510.711992 508.110105 488.944234 510.315371 515.008508 512.262121 492.558944 514.359017 519.632321 -100 
-100 -100 480.721935 487.293592 490.967810 491.557567 489.483157 494.906985 497.688632 497.474235 494.721261 500.449871 503.717493 504.213333 502.454099 507.152802 509.638422 509.465941 506.968874 511.818478 514.299062 514.003272 511.316112 516.119525 518.633221 -100 
-100 -100 482.752177 486.476437 489.577193 491.086836 491.709666 494.581217 496.579905 497.012537 496.799879 499.821391 502.190754 503.010101 503.090132 505.931196 508.051318 508.648792 508.535294 511.187956 513.157151 513.656784 513.458914 515.815239 517.454704 -100 
-100 -100 475.273326 482.595876 486.939186 488.314424 487.337972 491.944927 494.246065 493.724741 490.660276 496.358167 499.380739 499.246431 496.367247 502.160790 505.248058 505.281866 502.764345 507.999709 510.809785 510.892574 508.744459 513.205113 515.570138 -100 
-100 -100 448.442514 476.404563 483.975697 483.827072 469.658153 487.546207 491.490151 488.008839 465.284992 490.536293 496.242910 493.281818 470.608705 496.189453 502.145747 499.817603 479.740476 502.638525 508.041243 506.167305 489.141667 508.637584 513.477357 -100 
-100 -100 472.503812 479.825829 484.198760 485.635803 484.727874 489.361817 491.678810 491.170969 488.109578 493.787036 496.776758 496.608565 493.701918 499.472624 502.544823 502.569655 500.054386 505.319933 508.168559 508.287725 506.168948 510.646538 513.019760 -100 
-100 -100 477.307045 480.984669 484.137646 485.805191 486.625944 489.500281 491.500588 491.956445 491.759899 494.728476 497.025749 497.778318 497.810114 500.593129 502.669619 503.226860 503.087823 505.826617 507.891623 508.475030 508.346231 510.733223 512.387917 -100 
-100 -100 472.929483 479.176527 482.892717 483.844718 482.419605 487.519388 490.190817 490.008535 487.349291 492.928271 496.067671 496.474321 494.697509 499.244548 501.624374 501.314510 498.607181 503.745828 506.436604 506.296182 503.758620 508.577515 511.110532 -100 
-100 -100 451.952657 475.168761 481.264007 480.061839 463.271806 483.741842 488.543857 485.786621 464.798608 488.814978 494.672313 493.239742 477.216299 495.959812 500.145456 497.186421 476.726445 499.473023 504.599358 502.097006 482.837011 504.437117 509.738015 -100 
-100 -100 472.831563 478.976323 482.562285 483.402552 481.934210 487.134196 489.977264 489.986116 487.476183 493.064771 496.178055 496.566801 494.759831 499.210038 501.477114 501.064943 498.259590 503.277819 505.847729 505.600553 502.984256 507.772727 510.297492 -100 
-100 -100 477.293562 480.656071 483.465561 484.824026 485.456712 488.638758 491.081672 492.035200 492.281895 495.127637 497.289872 498.010834 498.037878 500.557068 502.370640 502.730517 502.428286 504.895080 506.693501 507.039179 506.723268 509.083645 510.742498 -100 
-100 -100 473.215000 479.542179 483.159226 483.861542 482.078150 487.774723 491.063029 491.677924 490.124160 494.758342 497.238499 497.076085 494.541974 499.510842 502.055577 501.829123 499.273372 503.944281 506.313289 505.997212 503.417092 508.052487 510.506481 -100 
-100 -100 452.286129 476.380971 482.546178 480.889216 461.988120 484.850362 490.657205 489.433114 473.823336 492.478270 496.758092 494.032660 474.294485 496.358171 501.297474 498.790154 479.896187 500.839042 505.451139 502.845881 484.082238 504.960187 510.083732 -100 
-100 -100 475.282782 481.598164 485.202892 485.898195 484.105409 489.770118 493.036721 493.650964 492.088501 496.639541 499.020584 498.769036 496.151003 501.023812 503.467598 503.140974 500.492132 505.086881 507.383914 506.996303 504.356493 508.970623 511.419062 -100 
-100 -100 481.459628 484.779743 487.552918 488.906685 489.548950 492.633444 495.031623 496.037421 496.358757 498.953984 500.867081 501.402350 501.274916 503.584414 505.180876 505.326424 504.820883 507.146220 508.799015 508.979674 508.506613 510.855587 512.520457 -100 
-100 -100 479.202594 485.197009 488.683190 489.557126 488.293414 493.133591 495.883313 496.169683 494.318600 499.009000 501.560644 501.667318 499.726826 503.764211 505.657195 504.882097 501.680386 506.567725 508.923371 508.350348 505.278672 510.250768 512.849382 -100 
-100 -100 460.904808 483.536978 489.356375 488.299594 473.025855 491.700669 496.251150 494.353695 477.539750 497.121918 501.783514 500.045692 484.475007 502.075697 505.659136 502.147611 480.624086 503.733104 508.603577 505.486342 484.306289 507.422190 512.967544 -100 
-100 -100 484.088804 489.638496 492.711379 493.395470 492.044330 496.559166 499.052721 499.286243 497.469980 501.996480 504.448450 504.633820 502.813357 506.680355 508.436401 507.702513 504.593739 509.303449 511.512776 510.954811 507.926973 512.652056 515.031963 -100 
-100 -100 492.028731 493.842759 495.550153 496.705303 497.610202 499.641265 501.338742 502.378433 503.119493 505.053282 506.637515 507.531485 508.069807 509.619715 510.749495 511.139690 511.216994 512.790854 513.978018 514.361748 514.372835 515.813828 516.793133 -100 
-100 -100 494.826400 495.743702 496.938801 498.128850 499.382679 500.933826 502.398573 503.651163 504.854249 506.312471 507.646636 508.726421 509.699193 510.845032 511.821566 512.538568 513.212158 514.225205 515.124162 515.749125 516.282520 517.071351 517.602193 -100 
-100 -100 -100 -100 -100 -100 -100 -100 -100 -100 -100 -100 -100 -100 -100 -100 -100 -100 -100 -100 -100 -100 -100 -100 -100 -100 
-100 -100 -100 -100 -100 -100 -100 -100 -100 -100 -100 -100 -100 -100 -100 -100 -100 -100 -100 -100 -100 -100 -100 -100 -100 -100 
-100 -100 -100 -100 -100 -100 -100 -100 -100 -100 -100 -100 -100 -100 -100 -100 -100 -100 -100 -100 -100 -100 -100 -100 -100 -100 
-100 -100 499.197280 500.083481 501.285582 502.478085 503.731935 505.267247 506.779039 508.128074 509.499433 511.180199 512.851166 514.319184 515.686198 517.161456 518.499483 519.585679 520.580475 521.734605 522.775001 523.559072 524.230195 525.008806 525.534516 -100 
-100 -100 496.473009 497.909133 499.462518 500.626546 501.687909 503.508376 505.173278 506.352074 507.443493 509.415567 511.294681 512.681238 513.847841 515.543513 517.001591 517.936641 518.686960 520.088904 521.281614 521.937846 522.398022 523.506317 524.309024 -100 
-100 -100 490.802871 493.850109 496.200206 497.131274 497.345955 500.164113 502.256784 502.944282 503.001953 506.019555 508.445741 509.547207 509.939737 512.445301 514.255003 514.763977 514.618600 516.937168 518.559872 518.826429 518.429958 520.604559 522.092597 -100 
-100 -100 482.893499 489.270428 492.708486 493.107978 490.911665 496.304306 499.116781 498.979317 496.298605 502.028598 505.298282 505.838333 504.121620 508.760747 511.187928 511.004581 508.496978 513.243090 515.601051 515.205853 512.437808 517.189435 519.667970 -100 
-100 -100 484.776687 488.248364 491.049534 492.252317 492.608102 495.599070 497.747162 498.310486 498.203143 501.249746 503.677392 504.645970 504.912177 507.548234 509.504187 510.036347 509.894650 512.414601 514.231580 514.572957 514.227561 516.615257 518.283746 -100 
-100 -100 484.125176 486.766062 489.407795 491.071705 492.270920 494.559850 496.378146 497.171163 497.719183 499.947650 501.931424 502.931374 503.629771 505.797309 507.669798 508.558591 509.127373 511.114032 512.798545 513.523049 513.925597 515.629603 516.922688 -100 
-100 -100 479.890821 483.776881 487.065234 488.797223 489.649653 492.416940 494.322748 494.695844 494.403720 497.306391 499.467710 499.990444 499.784923 502.825815 505.150893 505.863216 505.808516 508.583452 510.671759 511.291007 511.209591 513.532169 515.145734 -100 
-100 -100 473.080320 480.410287 484.776219 486.195664 485.272308 489.900049 492.227620 491.740276 488.676574 494.261088 497.113897 496.791049 493.769089 499.602148 502.766090 502.853123 500.370457 505.657568 508.515704 508.635057 506.512961 510.991164 513.365534 -100 
-100 -100 477.150926 481.040100 484.355418 486.139990 487.050202 489.849215 491.775487 492.163977 491.875222 494.759288 496.888432 497.376019 497.139367 500.153555 502.457273 503.153924 503.096142 505.891952 508.011255 508.661093 508.605369 510.945459 512.568273 -100 
-100 -100 478.692256 481.320921 484.016322 485.806340 487.149666 489.483951 491.329710 492.152678 492.712526 494.898488 496.813952 497.742724 498.379964 500.488934 502.310966 503.154463 503.702122 505.742441 507.500884 508.293555 508.752855 510.493392 511.806719 -100 
-100 -100 476.740932 480.126761 483.008363 484.461705 485.141709 488.119227 490.268958 490.877453 490.809521 493.774151 496.091726 496.955052 497.140827 499.673629 501.536921 501.963378 501.734214 504.382945 506.343002 506.800453 506.554364 508.997509 510.702344 -100 
-100 -100 472.285079 478.414553 481.990270 482.823725 481.336867 486.488185 489.261470 489.192251 486.619677 492.203292 495.329251 495.732631 493.944288 498.417203 500.714751 500.337469 497.567989 502.617760 505.209745 504.969974 502.356535 507.181631 509.733231 -100 
-100 -100 476.577756 479.883974 482.659265 484.022575 484.673045 487.728338 490.018571 490.786293 490.848328 493.858891 496.195421 497.076177 497.252056 499.705820 501.462824 501.787343 501.458923 503.992834 505.839009 506.198512 505.880861 508.288205 509.979302 -100 
-100 -100 478.466207 480.880568 483.313411 484.873527 486.112674 488.649634 490.831695 492.034155 492.911897 495.129238 497.040771 498.009146 498.651707 500.565642 502.149377 502.791676 503.157228 504.954867 506.472325 507.058055 507.364672 509.048687 510.345250 -100 
-100 -100 477.086223 480.480072 483.288707 484.607482 485.189434 488.465080 491.028560 492.139770 492.551631 495.228494 497.218867 497.783407 497.664267 500.253533 502.134774 502.549607 502.289177 504.674141 506.403180 506.717854 506.393089 508.708441 510.337870 -100 
-100 -100 473.405528 479.734515 483.344393 484.033419 482.235740 487.923870 491.211855 491.835005 490.285406 494.891899 497.335289 497.136797 494.569716 499.519105 502.051699 501.821786 499.261529 503.892110 506.226164 505.893368 503.303433 507.911297 510.344603 -100 
-100 -100 479.133539 482.517516 485.314267 486.623318 487.190536 490.434111 492.970657 494.069257 494.461084 497.070923 498.979307 499.466423 499.272256 501.778314 503.572037 503.900998 503.563252 505.886709 507.562179 507.826623 507.458651 509.749687 511.367668 -100 
-100 -100 482.577603 484.959448 487.357831 488.899928 490.118612 492.574314 494.701286 495.907408 496.785940 498.836748 500.559479 501.369875 501.868649 503.608758 505.008339 505.469925 505.671975 507.349786 508.758945 509.234397 509.439453 511.082483 512.360723 -100 
-100 -100 482.802471 486.011569 488.694456 490.031097 490.692719 493.555365 495.752738 496.613785 496.842027 499.464251 501.446350 502.093420 502.087931 504.253752 505.710991 505.744566 505.142607 507.513595 509.193344 509.356196 508.824606 511.210069 512.887741 -100 
-100 -100 480.731582 486.593914 489.926701 490.691869 489.340734 494.039294 496.657151 496.857302 494.956608 499.635076 502.197139 502.339029 500.426378 504.441001 506.305675 505.531009 502.340654 507.218849 509.571035 509.018148 505.953223 510.867134 513.406468 -100 
-100 -100 487.477734 490.321487 492.627948 493.754782 494.284758 496.875600 498.850372 499.647681 499.875436 502.369297 504.262077 504.953835 505.015714 507.057375 508.401672 508.452813 507.898126 510.137452 511.694135 511.848865 511.318075 513.508723 515.005142 -100 
-100 -100 492.206847 493.553747 495.060417 496.282346 497.438923 499.187516 500.772707 501.930533 502.966770 504.618894 506.093373 507.102136 507.922511 509.233736 510.301583 510.883118 511.352762 512.598550 513.670350 514.224849 514.606667 515.677545 516.451045 -100 
-100 -100 494.355250 495.166858 496.294058 497.481850 498.767066 500.263716 501.699598 502.978775 504.236496 505.654478 506.971566 508.086638 509.120662 510.241914 511.220093 511.997760 512.759458 513.738528 514.631479 515.313716 515.924091 516.652035 517.131908 -100 
-100 -100 -100 -100 -100 -100 -100 -100 -100 -100 -100 -100 -100 -100 -100 -100 -100 -100 -100 -100 -100 -100 -100 -100 -100 -100 
-100 -100 -100 -100 -100 -100 -100 -100 -100 -100 -100 -100 -100 -100 -100 -100 -100 -100 -100 -100 -100 -100 -100 -100 -100 -100 
-100 -100 -100 -100 -100 -100 -100 -100 -100 -100 -100 -100 -100 -100 -100 -100 -100 -100 -100 -100 -100 -100 -100 -100 -100 -100 
-100 -100 498.804141 499.617883 500.773103 501.969987 503.248277 504.748683 506.239977 507.607188 509.003578 510.632336 512.255360 513.711469 515.086561 516.532791 517.863304 518.979701 520.011039 521.131090 522.142530 522.933023 523.625421 524.371208 524.870513 -100 
-100 -100 496.470152 497.653653 499.079370 500.289647 501.482190 503.158556 504.754165 506.009934 507.243113 509.039714 510.800047 512.200605 513.457428 515.038842 516.458849 517.485714 518.382110 519.640542 520.744272 521.443240 522.017223 522.984673 523.693409 -100 
-100 -100 492.104068 494.156271 496.118086 497.268460 498.137221 500.284734 502.123470 503.103888 503.869124 506.132984 508.197902 509.432986 510.332279 512.299309 513.938214 514.749040 515.263485 516.925556 518.255609 518.723278 518.917808 520.443693 521.601757 -100 
-100 -100 487.216818 490.446701 492.992987 494.018186 494.280188 497.196832 499.343569 499.973361 499.943849 502.964575 505.367744 506.342935 506.605959 509.220071 511.151364 511.704107 511.587425 513.946435 515.587609 515.776366 515.297318 517.672180 519.333272 -100 
-100 -100 486.302211 488.711723 491.074134 492.483513 493.504276 495.816255 497.723767 498.622551 499.260965 501.507102 503.523277 504.606906 505.382960 507.447630 509.218021 510.066908 510.608053 512.443440 513.946159 514.491457 514.750507 516.465835 517.786405 -100 
-100 -100 484.849753 486.951276 489.293022 490.989833 492.401046 494.471750 496.236323 497.256211 498.133057 499.984559 501.690526 502.695383 503.575187 505.474789 507.243287 508.292801 509.138948 510.840221 512.350151 513.148042 513.757924 515.201246 516.322415 -100 
-100 -100 481.644963 484.349154 487.091580 488.883327 490.203878 492.505009 494.340492 495.182070 495.740223 497.751923 499.422220 500.061456 500.474021 502.780087 504.840687 505.837890 506.461283 508.542249 510.310169 511.092993 511.535983 513.270227 514.580754 -100 
-100 -100 478.015842 481.831558 485.075488 486.785887 487.630879 490.496854 492.529024 493.071000 492.932514 495.559546 497.397269 497.590680 497.101394 500.265702 502.722422 503.493622 503.449722 506.272556 508.381113 508.974359 508.840299 511.243940 512.910234 -100 
-100 -100 478.912006 481.621367 484.387226 486.221944 487.592373 489.933927 491.802482 492.669501 493.236357 495.229211 496.863189 497.461215 497.837585 500.117562 502.157965 503.138915 503.756350 505.850487 507.640369 508.444965 508.907342 510.658674 511.979681 -100 
-100 -100 479.402813 481.508261 483.898996 485.692431 487.215681 489.366920 491.198343 492.275103 493.176567 494.984729 496.611209 497.527584 498.330668 500.179457 501.906598 502.915995 503.741824 505.476478 507.038035 507.882538 508.532871 510.015566 511.162203 -100 
-100 -100 478.150705 480.553079 483.000734 484.583442 485.805639 488.234067 490.243378 491.241258 491.937774 494.104307 495.989539 496.929665 497.581451 499.578988 501.288928 502.059251 502.544499 504.452051 506.050151 506.668506 506.988366 508.777491 510.149732 -100 
-100 -100 476.259503 479.501493 482.218858 483.522462 484.103349 487.177485 489.474350 490.247317 490.323656 493.229566 495.466902 496.246434 496.331467 498.884682 500.751134 501.178290 500.942082 503.435801 505.222752 505.499461 505.091541 507.597433 509.358924 -100 
-100 -100 477.901481 480.249644 482.622514 484.143160 485.348269 487.829427 489.936710 491.048719 491.852107 494.103671 496.068321 497.081366 497.760131 499.691769 501.296192 501.964567 502.352183 504.148128 505.638575 506.169212 506.425359 508.172398 509.523553 -100 
-100 -100 478.952882 480.926272 483.143287 484.789270 486.260423 488.532100 490.577674 491.896914 493.019929 494.985726 496.770731 497.859261 498.747226 500.427587 501.913166 502.717825 503.361798 504.863167 506.200706 506.869313 507.395750 508.796233 509.901666 -100 
-100 -100 478.334470 480.791535 483.254918 484.825525 486.069772 488.632554 490.853696 492.104134 493.016484 495.195361 497.049315 497.960024 498.557100 500.475628 502.085744 502.770550 503.166148 504.884821 506.325722 506.874280 507.165425 508.799531 510.061244 -100 
-100 -100 477.289499 480.726486 483.573816 484.931948 485.550960 488.758158 491.245755 492.265849 492.572132 495.329879 497.385709 498.002849 497.936440 500.457611 502.299527 502.721610 502.487061 504.794117 506.463231 506.758386 506.435346 508.698982 510.293637 -100 
-100 -100 480.331473 482.785433 485.244214 486.808788 488.036665 490.561704 492.742344 493.960476 494.839616 496.968033 498.762927 499.613805 500.149524 502.001517 503.540942 504.156145 504.491549 506.167859 507.579527 508.105633 508.373486 509.978420 511.219476 -100 
-100 -100 482.947816 484.909249 487.110733 488.745296 490.187216 492.368378 494.324449 495.585746 496.654631 498.514996 500.177935 501.148981 501.917895 503.464397 504.804327 505.463588 505.981223 507.400783 508.684520 509.314206 509.797573 511.128831 512.183323 -100 
-100 -100 483.905389 486.211199 488.530832 490.026824 491.199144 493.498366 495.450216 496.496636 497.259128 499.338467 501.114019 501.963739 502.479233 504.208704 505.584933 506.022777 506.205005 507.884069 509.298471 509.781215 509.983111 511.592604 512.840641 -100 
-100 -100 484.325899 487.427802 489.970111 491.184535 491.727451 494.477120 496.543880 497.272481 497.375998 500.036127 502.034832 502.646452 502.560654 504.840058 506.386977 506.503625 505.976965 508.306958 509.967598 510.175808 509.707954 511.963878 513.540853 -100 
-100 -100 488.443290 490.425178 492.386572 493.656498 494.672957 496.733447 498.492343 499.479125 500.229016 502.192122 503.873754 504.737564 505.286721 506.916977 508.198018 508.641455 508.849044 510.424123 511.733418 512.196883 512.379273 513.824001 514.915862 -100 
-100 -100 492.070993 493.201643 494.593408 495.836392 497.081314 498.710824 500.231889 501.434360 502.575899 504.122275 505.545271 506.604236 507.537180 508.793578 509.880055 510.601521 511.262776 512.390127 513.411816 514.064347 514.605428 515.510296 516.161518 -100 
-100 -100 493.900833 494.649983 495.732362 496.913800 498.209083 499.672333 501.085705 502.373964 503.655364 505.054098 506.362107 507.497630 508.569893 509.700913 510.708041 511.548370 512.377195 513.348993 514.243556 514.965363 515.619484 516.308985 516.751324 -100 
-100 -100 -100 -100 -100 -100 -100 -100 -100 -100 -100 -100 -100 -100 -100 -100 -100 -100 -100 -100 -100 -100 -100 -100 -100 -100 
-100 -100 -100 -100 -100 -100 -100 -100 -100 -100 -100 -100 -100 -100 -100 -100 -100 -100 -100 -100 -100 -100 -100 -100 -100 -100 
-100 -100 -100 -100 -100 -100 -100 -100 -100 -100 -100 -100 -100 -100 -100 -100 -100 -100 -100 -100 -100 -100 -100 -100 -100 -100 
-100 -100 498.238399 499.096116 500.268154 501.441430 502.682933 504.202101 505.699998 507.035713 508.383951 510.019853 511.634110 513.044478 514.366313 515.824445 517.166046 518.266104 519.269511 520.405712 521.418481 522.176706 522.833356 523.622070 524.160936 -100 
-100 -100 495.621370 496.994691 498.494472 499.635288 500.691274 502.484985 504.131170 505.303029 506.379720 508.289293 510.089033 511.395941 512.501493 514.193617 515.677220 516.654192 517.437298 518.792639 519.921852 520.517553 520.935358 522.069133 522.898253 -100 
-100 -100 490.209333 493.085914 495.326156 496.233609 496.478363 499.229212 501.289538 501.990918 502.071252 504.972305 507.266218 508.235263 508.513677 511.061429 512.948805 513.569850 513.545262 515.720622 517.194869 517.319766 516.791911 519.060535 520.616607 -100 
-100 -100 482.718472 488.684830 491.930894 492.317672 490.262038 495.476349 498.237652 498.157969 495.613330 501.098025 504.157616 504.486222 502.522644 507.318293 509.891141 509.919115 507.765749 512.125879 514.220643 513.575485 510.459770 515.505139 518.122556 -100 
-100 -100 484.342854 487.615342 490.269630 491.417633 491.791962 494.740635 496.904459 497.535663 497.479408 500.365862 502.586529 503.345455 503.441790 506.117229 508.161907 508.809227 508.782739 511.153199 512.809527 512.989869 512.496769 514.983767 516.728596 -100 
-100 -100 483.622756 486.120508 488.614958 490.175396 491.331557 493.665121 495.591444 496.531723 497.171766 499.198682 500.899270 501.614854 502.095767 504.293170 506.244714 507.191471 507.780345 509.714612 511.310031 511.921217 512.229585 513.989799 515.339820 -100 
-100 -100 479.545163 483.204584 486.274851 487.820546 488.541131 491.472985 493.630613 494.349012 494.396576 496.841632 498.497339 498.525704 497.868474 501.109397 503.610155 504.377404 504.292049 507.070034 509.095287 509.568539 509.312688 511.776728 513.493031 -100 
-100 -100 473.070259 479.947361 483.992356 485.119147 483.849941 488.877291 491.618845 491.756831 489.701614 494.153122 496.189738 495.088539 491.035140 497.607910 501.134630 501.287876 498.680337 504.064579 506.868750 506.747528 504.168434 509.067520 511.639946 -100 
-100 -100 476.822470 480.483022 483.570353 485.151438 485.918047 488.897665 491.101248 491.858693 491.924253 494.346946 495.958504 495.937195 495.238130 498.456675 500.941460 501.692241 501.596426 504.382800 506.422163 506.906975 506.661973 509.142134 510.870332 -100 
-100 -100 478.200994 480.688538 483.214290 484.849954 486.104765 488.540858 490.569239 491.605080 492.300962 494.265335 495.859033 496.458487 496.841315 499.004476 500.929482 501.835598 502.390937 504.355064 505.988766 506.623439 506.950550 508.754193 510.136405 -100 
-100 -100 476.259071 479.475311 482.174361 483.447786 483.983675 487.104193 489.445288 490.265626 490.368344 493.092240 495.107506 495.651619 495.549538 498.223417 500.249454 500.811894 500.683100 503.151048 504.893930 505.104396 504.617137 507.209585 509.029420 -100 
-100 -100 471.937519 477.767124 481.114771 481.701505 479.873265 485.357099 488.388142 488.611956 486.468638 491.565895 494.316889 494.317380 491.958775 496.902975 499.497869 499.371313 496.936233 501.570520 503.827462 503.200209 500.013459 505.306827 508.078633 -100 
-100 -100 475.929720 479.107565 481.754787 482.985888 483.510732 486.668609 489.075940 489.974119 490.166505 493.009732 495.165066 495.850123 495.827970 498.432794 500.341658 500.802798 500.584013 502.936796 504.571863 504.702000 504.158190 506.701488 508.492475 -100 
-100 -100 477.585722 479.976123 482.379434 483.912495 485.129033 487.648233 489.810776 490.987832 491.841343 494.067266 495.984942 496.948330 497.584783 499.517589 501.140523 501.841310 502.246736 503.948754 505.346637 505.825754 506.056182 507.748097 509.062630 -100 
-100 -100 476.004636 479.461316 482.328016 483.718365 484.376166 487.516207 489.921779 490.836720 491.037179 493.927854 496.121319 496.863230 496.913361 499.411861 501.251719 501.712828 501.533633 503.800398 505.432806 505.711789 505.395372 507.650125 509.245850 -100 
-100 -100 472.109117 478.616382 482.356803 483.214823 481.693685 487.030382 490.024403 490.258328 488.080125 493.327751 496.183426 496.335938 494.240598 498.850117 501.264542 501.122266 498.822411 503.181553 505.394358 505.078834 502.618719 507.055960 509.408534 -100 
-100 -100 477.930483 481.394921 484.270907 485.667831 486.315597 489.408570 491.757167 492.621921 492.779572 495.632064 497.785735 498.484326 498.487045 500.935673 502.720942 503.126530 502.901465 505.146610 506.776048 507.062415 506.744388 508.961586 510.524833 -100 
-100 -100 481.419721 483.831357 486.257262 487.815812 489.028589 491.423731 493.447745 494.513824 495.278378 497.436668 499.281977 500.163250 500.705810 502.542984 504.054699 504.636004 504.939454 506.609472 508.019322 508.543418 508.803293 510.381382 511.601229 -100 
-100 -100 481.636956 484.862016 487.540242 488.837816 489.428655 492.289799 494.423618 495.132152 495.176344 497.954685 500.026293 500.603510 500.439344 502.918161 504.656089 504.915024 504.501833 506.842550 508.533800 508.812960 508.447117 510.663443 512.222321 -100 
-100 -100 479.522365 485.416604 488.729963 489.405165 487.867221 492.674858 495.256192 495.222290 492.844601 497.957542 500.648659 500.553131 498.001487 502.820119 505.174088 504.750129 501.950286 506.638731 508.977934 508.645164 506.061435 510.493237 512.806855 -100 
-100 -100 486.301911 489.149376 491.434101 492.505265 492.957165 495.563052 497.503820 498.181012 498.244030 500.874970 502.824298 503.414246 503.297274 505.657463 507.292656 507.572928 507.208828 509.429870 511.009065 511.284508 510.921087 512.949888 514.333819 -100 
-100 -100 491.047984 492.389845 493.879361 495.070812 496.192969 497.930932 499.493287 500.603857 501.594212 503.284934 504.785344 505.774740 506.576473 508.014968 509.229376 509.937604 510.504503 511.781590 512.886488 513.499000 513.934192 514.962540 515.695461 -100 
-100 -100 493.205344 494.010806 495.123892 496.290264 497.553580 499.036179 500.456524 501.716339 502.962418 504.396879 505.731041 506.853988 507.908272 509.100907 510.166354 511.025968 511.853372 512.871701 513.797992 514.515754 515.150298 515.867969 516.333401 -100 
-100 -100 -100 -100 -100 -100 -100 -100 -100 -100 -100 -100 -100 -100 -100 -100 -100 -100 -100 -100 -100 -100 -100 -100 -100 -100 
-100 -100 -100 -100 -100 -100 -100 -100 -100 -100 -100 -100 -100 -100 -100 -100 -100 -100 -100 -100 -100 -100 -100 -100 -100 -100 
-100 -100 -100 -100 -100 -100 -100 -100 -100 -100 -100 -100 -100 -100 -100 -100 -100 -100 -100 -100 -100 -100 -100 -100 -100 -100 
-100 -100 497.735915 498.676474 499.878931 501.014460 502.189192 503.748568 505.258126 506.543576 507.810841 509.478344 511.092702 512.442581 513.679200 515.158014 516.502002 517.558119 518.501449 519.681345 520.716727 521.443469 522.047125 522.910896 523.505112 -100 
-100 -100 494.502368 496.321732 497.974848 498.980291 499.699237 501.802890 503.558679 504.567434 505.269973 507.503975 509.417746 510.572972 511.340225 513.304709 514.886819 515.729721 516.208916 517.845868 519.076465 519.516153 519.580047 521.099724 522.138060 -100 
-100 -100 485.867408 491.471013 494.410715 494.696527 492.642405 497.663485 500.316188 500.310555 497.895020 503.243780 506.203324 506.577515 504.694554 509.337566 511.788051 511.836953 509.751687 513.952467 515.933300 515.319936 512.268071 517.119163 519.568914 -100 
-100 -100 461.563761 484.678543 490.338354 488.397967 469.615693 491.526979 496.568767 493.921029 473.289718 496.818154 502.423778 500.606487 483.098189 503.372349 508.103182 506.041184 488.935819 508.195653 512.257223 508.925911 487.373155 510.948546 516.616272 -100 
-100 -100 479.858736 485.936839 489.323182 489.828033 487.863257 493.132738 495.926620 495.848008 493.265860 498.637060 501.525657 501.635150 499.491054 504.320409 506.959383 507.005228 504.859188 509.296855 511.477206 510.887303 507.817869 512.937260 515.612869 -100 
-100 -100 481.660884 485.100056 487.928891 489.248682 489.784796 492.736412 494.923715 495.627077 495.630226 498.252123 500.120201 500.436483 500.087506 503.006343 505.248804 505.926289 505.844416 508.398856 510.223116 510.533115 510.149269 512.638348 514.383341 -100 
-100 -100 474.624547 481.402422 485.319088 486.322835 484.966027 489.994825 492.774205 492.959829 490.942933 495.397974 497.439410 496.358585 492.313393 498.811939 502.256359 502.351946 499.698806 505.001880 507.719952 507.518220 504.878529 509.780940 512.365924 -100 
-100 -100 449.522069 475.545465 482.383905 481.536875 465.463024 485.332189 490.203972 488.335273 471.469015 490.656076 494.403331 489.624560 461.720547 491.998569 498.967450 496.691020 475.772148 499.438079 504.803675 502.308935 482.725978 504.720982 510.119358 -100 
-100 -100 471.914540 478.687853 482.616241 483.651096 482.338790 487.419533 490.252963 490.488241 488.499303 492.928965 494.921984 493.787838 489.698724 496.181486 499.615403 499.694789 497.025572 502.331966 505.054140 504.851033 502.211140 507.127382 509.724585 -100 
-100 -100 476.288863 479.688183 482.529608 483.912355 484.541751 487.607994 489.919864 490.753557 490.857258 493.385341 495.122745 495.303093 494.834415 497.748144 499.981831 500.615173 500.474286 503.063853 504.912098 505.216540 504.820122 507.358523 509.141758 -100 
-100 -100 472.005493 477.859268 481.228042 481.828394 480.005079 485.479685 488.503405 488.724061 486.552338 491.528023 494.110726 493.924934 491.425260 496.417288 499.095226 499.024485 496.620581 501.284297 503.561814 502.944307 499.763991 505.071800 507.854861 -100 
-100 -100 451.986357 473.930745 479.515835 477.715696 459.062605 481.362703 486.775879 484.746430 466.224289 487.679519 492.661223 490.273246 471.249781 492.798217 497.729154 495.368647 476.866388 497.485606 501.836062 498.395535 476.085629 500.559306 506.496025 -100 
-100 -100 471.591711 477.418674 480.754768 481.329406 479.501008 485.008916 488.082251 488.358163 486.261743 491.375937 494.134424 494.136991 491.764504 496.676164 499.229283 499.065720 496.587795 501.133082 503.302516 502.611194 499.381744 504.634447 507.383023 -100 
-100 -100 475.522190 478.835956 481.589090 482.897696 483.488807 486.638997 489.048465 489.958878 490.158040 493.026637 495.200083 495.909742 495.915660 498.454955 500.316011 500.765012 500.548298 502.821006 504.412272 504.578982 504.122256 506.512304 508.204323 -100 
-100 -100 471.000757 477.491925 481.221193 482.076204 480.556223 485.890777 488.878277 489.100087 486.913568 492.187447 495.076041 495.259055 493.187707 497.806238 500.227174 500.092615 497.795342 502.140265 504.324766 503.971688 501.483098 505.942959 508.318663 -100 
-100 -100 449.206157 474.095394 480.558047 479.346988 462.128019 483.187179 488.318962 486.114055 466.929683 489.186286 494.497335 492.603483 475.315723 495.137758 499.671725 497.425087 480.081671 499.455118 503.737404 501.240357 483.348821 503.289176 508.188355 -100 
-100 -100 472.842800 479.352893 483.105740 483.982100 482.463565 487.744549 490.665435 490.828630 488.595927 493.841118 496.703295 496.855671 494.748750 499.332258 501.712767 501.534595 499.201513 503.539689 505.737726 505.411480 502.938035 507.349787 509.683042 -100 
-100 -100 479.164806 482.539279 485.356118 486.737483 487.377877 490.359727 492.592272 493.361234 493.449864 496.281503 498.415742 499.067951 498.997361 501.477500 503.257553 503.606162 503.295723 505.581260 507.232218 507.510851 507.166942 509.373211 510.926556 -100 
-100 -100 476.889250 482.921936 486.394645 487.182364 485.725386 490.641438 493.304479 493.298052 490.931023 496.109172 498.858812 498.782367 496.243421 501.133780 503.569854 503.206745 500.449475 505.153273 507.505627 507.184241 504.621999 509.080547 511.421558 -100 
-100 -100 458.374569 481.197115 486.983613 485.687018 469.420173 488.957195 493.512541 490.998137 471.473770 493.713787 498.804760 496.325177 476.696614 498.633943 503.424358 500.682269 480.959105 502.602728 507.333220 504.830914 486.462742 506.764839 511.672353 -100 
-100 -100 481.744832 487.310440 490.339063 490.906746 489.347057 493.964056 496.416760 496.409310 494.111736 499.093914 501.692043 501.644762 499.194107 503.927376 506.244865 505.929581 503.267587 507.814432 510.037297 509.736304 507.219355 511.444303 513.577579 -100 
-100 -100 489.710055 491.509773 493.178177 494.272954 495.110191 497.131536 498.795193 499.756803 500.408675 502.438853 504.080776 504.942493 505.421144 507.216920 508.595040 509.197539 509.450589 511.062178 512.301251 512.792517 512.921202 514.266329 515.167248 -100 
-100 -100 492.501730 493.400259 494.560010 495.707199 496.922190 498.450797 499.891854 501.117761 502.308209 503.804573 505.176022 506.277227 507.286883 508.554773 509.672789 510.523422 511.307960 512.385547 513.340648 514.029094 514.609397 515.379115 515.883266 -100 
-100 -100 -100 -100 -100 -100 -100 -100 -100 -100 -100 -100 -100 -100 -100 -100 -100 -100 -100 -100 -100 -100 -100 -100 -100 -100 
-100 -100 -100 -100 -100 -100 -100 -100 -100 -100 -100 -100 -100 -100 -100 -100 -100 -100 -100 -100 -100 -100 -100 -100 -100 -100 
-100 -100 -100 -100 -100 -100 -100 -100 -100 -100 -100 -100 -100 -100 -100 -100 -100 -100 -100 -100 -100 -100 -100 -100 -100 -100 
-100 -100 497.831254 498.664510 499.803232 500.946036 502.159686 503.646669 505.109074 506.407942 507.711706 509.285901 510.824525 512.154678 513.396782 514.777244 516.047580 517.092662 518.067389 519.204459 520.237959 521.025869 521.710428 522.516659 523.062602 -100 
-100 -100 495.281559 496.619209 498.075953 499.183326 500.211807 501.971224 503.582121 504.719938 505.753755 507.597954 509.316508 510.536510 511.555120 513.163004 514.567487 515.478876 516.224725 517.583661 518.741146 519.372527 519.820798 520.971378 521.806727 -100 
-100 -100 489.984498 492.802226 494.980232 495.848611 496.067805 498.779302 500.804329 501.478872 501.523306 504.353120 506.556348 507.428603 507.609618 510.062340 511.855652 512.390893 512.312025 514.495958 516.009620 516.179061 515.686005 517.969052 519.528898 -100 
-100 -100 482.600636 488.483133 491.646988 491.987976 489.910576 495.082532 497.814092 497.721884 495.155943 500.567016 503.530179 503.756172 501.687258 506.376943 508.839080 508.759193 506.529802 510.898760 513.035198 512.435317 509.354293 514.409070 517.027090 -100 
-100 -100 484.237406 487.433827 490.002092 491.091998 491.435961 494.359809 496.517873 497.157604 497.094170 499.922245 502.056697 502.720377 502.713213 505.272346 507.193371 507.724695 507.615624 509.967687 511.638397 511.841793 511.367919 513.861479 515.607396 -100 
-100 -100 483.519882 485.943303 488.343053 489.828777 490.945828 493.277024 495.232772 496.216058 496.874792 498.858352 500.484767 501.119632 501.505748 503.574215 505.385534 506.206413 506.702123 508.586036 510.158964 510.760932 511.066674 512.828943 514.181426 -100 
-100 -100 479.475957 483.046174 486.001274 487.451097 488.122862 491.074812 493.300621 494.106188 494.208738 496.614232 498.200005 498.164826 497.428554 500.521598 502.859099 503.485871 503.293544 505.993257 507.962301 508.394436 508.113210 510.575462 512.296399 -100 
-100 -100 473.039163 479.809658 483.722575 484.738556 483.411754 488.473973 491.307715 491.563474 489.593404 493.997951 495.962825 494.812116 490.698890 497.107586 500.456051 500.461090 497.738828 503.026632 505.751409 505.565498 502.942574 507.837771 510.416357 -100 
-100 -100 476.761937 480.332638 483.302573 484.784540 485.500910 488.503857 490.781994 491.634200 491.762726 494.153900 495.703938 495.628222 494.859871 497.940584 500.271572 500.887618 500.680311 503.368225 505.321606 505.735106 505.442411 507.910642 509.640648 -100 
-100 -100 478.106147 480.519459 482.947271 484.501960 485.714764 488.156901 490.229418 491.324413 492.054999 493.992064 495.528638 496.065858 496.373615 498.428650 500.234419 501.029749 501.485945 503.356929 504.904863 505.466338 505.743879 507.531873 508.913760 -100 
-100 -100 476.144616 479.288766 481.900718 483.108229 483.609633 486.722331 489.083089 489.937479 490.057189 492.746345 494.700576 495.177028 495.000971 497.589896 499.526066 500.001681 499.789105 502.170532 503.828473 503.962296 503.421266 506.000759 507.822930 -100 
-100 -100 471.776154 477.533804 480.806307 481.343902 479.491816 484.960501 487.996326 488.240581 486.107026 491.160964 493.848210 493.782133 491.356001 496.232520 498.758316 498.563843 496.059704 500.614865 502.790172 502.085449 498.841385 504.127491 506.905193 -100 
-100 -100 475.613247 478.753486 481.362298 482.570478 483.084063 486.230984 488.636682 489.542674 489.734305 492.542314 494.647166 495.279836 495.204169 497.752558 499.603172 500.006843 499.728990 502.015039 503.581382 503.648059 503.058233 505.588835 507.379989 -100 
-100 -100 477.068233 479.463152 481.875517 483.420456 484.644911 487.160739 489.319886 490.498460 491.348084 493.549692 495.434941 496.366550 496.967302 498.851426 500.421022 501.070665 501.425537 503.072572 504.416488 504.849182 505.045890 506.719689 508.027072 -100 
-100 -100 475.288426 478.790911 481.713519 483.152081 483.840043 486.982851 489.385060 490.301914 490.502784 493.377309 495.554063 496.286111 496.320788 498.774913 500.563434 500.979315 500.758448 502.978606 504.568100 504.814461 504.474243 506.706043 508.288133 -100 
-100 -100 471.247312 477.829503 481.655811 482.585842 481.111313 486.452931 489.443704 489.682697 487.512149 492.748413 495.598346 495.758914 493.667798 498.237254 500.605604 500.427590 498.096742 502.414616 504.590308 504.250151 501.772899 506.182649 508.516900 -100 
-100 -100 477.047274 480.570886 483.521739 484.984589 485.675213 488.777207 491.124807 491.993942 492.158577 495.008301 497.164140 497.875179 497.886419 500.315289 502.075158 502.461496 502.215919 504.426282 506.019842 506.279546 505.941005 508.132959 509.679169 -100 
-100 -100 480.562450 483.009996 485.487452 487.096170 488.342908 490.745116 492.767297 493.836109 494.606791 496.767099 498.618387 499.513111 500.068312 501.905980 503.417446 504.002509 504.300348 505.937199 507.305747 507.796301 508.030404 509.583732 510.787751 -100 
-100 -100 480.806374 484.050091 486.761254 488.097501 488.716835 491.577461 493.704758 494.414757 494.466044 497.247274 499.325837 499.918221 499.772849 502.267502 504.027959 504.316972 503.917983 506.219792 507.858325 508.095998 507.700415 509.889557 511.431795 -100 
-100 -100 478.701759 484.603659 487.937432 488.643824 487.132245 491.930632 494.500870 494.468614 492.100737 497.216242 499.914683 499.836448 497.309070 502.152007 504.542582 504.168108 501.400973 506.042601 508.320603 507.942920 505.329387 509.731794 512.027651 -100 
-100 -100 485.467907 488.317747 490.612145 491.700633 492.167171 494.767435 496.701610 497.382273 497.455502 500.093626 502.053418 502.661359 502.568684 504.955956 506.627231 506.949898 506.609899 508.799682 510.331239 510.568193 510.177170 512.181089 513.549719 -100 
-100 -100 490.191724 491.532343 493.022726 494.219265 495.346757 497.082912 498.644364 499.761275 500.763245 502.465383 503.979086 504.986479 505.810915 507.274976 508.519162 509.257335 509.838589 511.097813 512.170786 512.754083 513.166177 514.174485 514.894604 -100 
-100 -100 492.330648 493.132528 494.241644 495.407302 496.671987 498.154919 499.578200 500.846522 502.105128 503.553336 504.902874 506.043672 507.118756 508.335170 509.426742 510.309241 511.145597 512.151891 513.054648 513.748175 514.362032 515.062187 515.516469 -100 
-100 -100 -100 -100 -100 -100 -100 -100 -100 -100 -100 -100 -100 -100 -100 -100 -100 -100 -100 -100 -100 -100 -100 -100 -100 -100 
-100 -100 -100 -100 -100 -100 -100 -100 -100 -100 -100 -100 -100 -100 -100 -100 -100 -100 -100 -100 -100 -100 -100 -100 -100 -100 
-100 -100 -100 -100 -100 -100 -100 -100 -100 -100 -100 -100 -100 -100 -100 -100 -100 -100 -100 -100 -100 -100 -100 -100 -100 -100 
-100 -100 497.947709 498.710373 499.802551 500.947611 502.179165 503.620000 505.045689 506.344318 507.654566 509.160184 510.632899 511.928746 513.144150 514.437212 515.627857 516.633919 517.606879 518.735074 519.796614 520.651959 521.402081 522.183087 522.697432 -100 
-100 -100 495.776859 496.873816 498.208331 499.360343 500.510508 502.117048 503.642238 504.835930 505.990187 507.651639 509.244974 510.469245 511.551301 512.966020 514.227173 515.116327 515.931824 517.211222 518.387356 519.169015 519.810219 520.809934 521.529439 -100 
-100 -100 491.717599 493.599172 495.411964 496.496052 497.341110 499.390861 501.148461 502.085596 502.797970 504.900203 506.766617 507.799014 508.498700 510.277376 511.721769 512.338679 512.717956 514.433835 515.877449 516.458306 516.738634 518.286524 519.445599 -100 
-100 -100 487.154894 490.099446 492.431356 493.383747 493.660599 496.439424 498.503164 499.127104 499.099286 501.925942 504.103875 504.857992 504.899475 507.305533 509.003540 509.296982 508.960161 511.416183 513.199439 513.516564 513.137779 515.513039 517.163222 -100 
-100 -100 486.172263 488.370198 490.528355 491.826631 492.809428 495.053703 496.943606 497.876076 498.523802 500.630428 502.454552 503.340984 503.908529 505.737979 507.249757 507.841870 508.190412 510.025012 511.590565 512.204940 512.517756 514.240809 515.558535 -100 
-100 -100 484.682304 486.598363 488.722894 490.259724 491.592799 493.663880 495.502182 496.636444 497.578053 499.323430 500.865878 501.715519 502.419427 504.045335 505.514673 506.298160 506.950290 508.561583 510.038221 510.824155 511.431600 512.882676 514.010952 -100 
-100 -100 481.586242 484.051922 486.515984 488.082554 489.283113 491.652879 493.668259 494.748932 495.486501 497.366823 498.867082 499.405340 499.710621 501.665588 503.353853 504.052277 504.460085 506.381313 508.033190 508.724952 509.106045 510.852158 512.182657 -100 
-100 -100 478.122504 481.610407 484.512732 485.943586 486.618482 489.615419 491.904773 492.793911 492.978302 495.382029 497.017780 497.164680 496.679173 499.383861 501.400918 501.850957 501.581540 504.196656 506.132264 506.573281 506.318948 508.750677 510.450399 -100 
-100 -100 478.880406 481.349524 483.830852 485.430959 486.675606 489.091733 491.152920 492.273764 493.035142 494.912220 496.393064 496.908438 497.196904 499.146108 500.834579 501.531108 501.926147 503.816782 505.426287 506.074931 506.427850 508.173118 509.511319 -100 
-100 -100 479.267454 481.187951 483.351562 484.964814 486.396037 488.565876 490.502522 491.726231 492.723757 494.456943 495.953612 496.751869 497.418903 499.036792 500.511634 501.295968 501.925936 503.472017 504.856939 505.546079 506.089339 507.553083 508.709707 -100 
-100 -100 478.016161 480.219866 482.456632 483.896267 485.051881 487.457460 489.509101 490.594697 491.348923 493.421760 495.164604 495.963178 496.466966 498.294968 499.826147 500.427879 500.752990 502.482871 503.901690 504.350103 504.543945 506.329823 507.723819 -100 
-100 -100 476.111888 479.107588 481.621287 482.818620 483.367259 486.388591 488.690471 489.529407 489.670521 492.440543 494.517246 495.149052 495.091065 497.516583 499.252421 499.554590 499.194941 501.518314 503.125528 503.217070 502.649965 505.189457 506.991376 -100 
-100 -100 477.347217 479.575952 481.845622 483.316435 484.504399 486.951574 489.051015 490.190277 491.010354 493.169516 495.015362 495.916587 496.486379 498.307808 499.799420 500.359293 500.636314 502.294165 503.638841 504.028030 504.175445 505.917682 507.284155 -100 
-100 -100 477.906881 479.890203 482.128015 483.803717 485.295715 487.551274 489.583565 490.909538 492.032204 493.939785 495.653633 496.681859 497.504964 499.083273 500.458488 501.162762 501.710177 503.099855 504.327401 504.901900 505.360647 506.729171 507.823568 -100 
-100 -100 476.799699 479.396017 482.005973 483.696511 485.017585 487.569178 489.771718 491.030045 491.955699 494.089632 495.906968 496.814197 497.404314 499.212221 500.703187 501.296388 501.615531 503.235687 504.589749 505.080980 505.336591 506.916325 508.144383 -100 
-100 -100 475.364076 479.059326 482.144179 483.688236 484.438278 487.620431 490.082525 491.122369 491.473839 494.180371 496.218985 496.883092 496.880861 499.267679 500.985490 501.334550 501.053419 503.262592 504.853909 505.115283 504.786662 506.969350 508.511948 -100 
-100 -100 478.455952 481.078993 483.724472 485.445220 486.775446 489.301253 491.467890 492.698657 493.604158 495.716053 497.513915 498.406964 498.983834 500.773663 502.246079 502.823553 503.126402 504.724990 506.061540 506.542417 506.782137 508.325654 509.524115 -100 
-100 -100 481.194005 483.241482 485.558667 487.304757 488.822558 491.005952 492.949106 494.216838 495.303515 497.163643 498.837733 499.842914 500.645950 502.186810 503.523989 504.200779 504.720394 506.061633 507.252868 507.816326 508.253486 509.530317 510.548483 -100 
-100 -100 482.239968 484.581379 486.969693 488.555737 489.802237 492.079154 494.003203 495.053640 495.838514 497.916442 499.701989 500.585812 501.145827 502.904041 504.333175 504.861574 505.111304 506.675469 507.955635 508.349826 508.497995 510.044976 511.253172 -100 
-100 -100 482.698645 485.805481 488.389494 489.689488 490.327886 493.013736 495.033640 495.768688 495.909747 498.557977 500.562934 501.213138 501.187854 503.509144 505.143359 505.415225 505.044571 507.192355 508.676557 508.785307 508.270788 510.449997 511.980668 -100 
-100 -100 486.781567 488.762690 490.743496 492.059433 493.122012 495.152872 496.887469 497.883837 498.662374 500.633918 502.333103 503.234628 503.836353 505.518738 506.881399 507.439689 507.733059 509.208536 510.394230 510.774258 510.905660 512.293489 513.350066 -100 
-100 -100 490.363242 491.490417 492.885669 494.143254 495.402809 497.024039 498.542338 499.760670 500.928749 502.497933 503.948736 505.044465 506.021911 507.328275 508.478766 509.270154 509.969437 511.050073 511.999490 512.591430 513.086706 513.950372 514.576522 -100 
-100 -100 492.166995 492.911356 493.989861 495.171102 496.467957 497.930677 499.352570 500.661829 501.970833 503.398789 504.739790 505.911421 507.023439 508.200574 509.261161 510.149668 510.997738 511.942474 512.788735 513.461825 514.074244 514.729304 515.151186 -100 
-100 -100 -100 -100 -100 -100 -100 -100 -100 -100 -100 -100 -100 -100 -100 -100 -100 -100 -100 -100 -100 -100 -100 -100 -100 -100 
-100 -100 -100 -100 -100 -100 -100 -100 -100 -100 -100 -100 -100 -100 -100 -100 -100 -100 -100 -100 -100 -100 -100 -100 -100 -100 
-100 -100 -100 -100 -100 -100 -100 -100 -100 -100 -100 -100 -100 -100 -100 -100 -100 -100 -100 -100 -100 -100 -100 -100 -100 -100 
-100 -100 497.773793 498.579054 499.693831 500.827073 502.031191 503.486408 504.909286 506.167179 507.419884 508.918690 510.367567 511.599593 512.732549 513.986870 515.122893 516.045445 516.952527 518.132802 519.263429 520.154902 520.917257 521.747347 522.294384 -100 
-100 -100 495.362255 496.628368 498.035153 499.135032 500.168585 501.875751 503.433691 504.535119 505.530761 507.288197 508.907991 510.028353 510.934890 512.390048 513.612827 514.328475 514.937783 516.408273 517.743239 518.546193 519.121746 520.271453 521.084213 -100 
-100 -100 490.398334 493.002590 495.064190 495.940422 496.229884 498.813912 500.750021 501.406241 501.463987 504.163999 506.247302 507.025555 507.105879 509.345525 510.855899 511.012375 510.550412 513.086692 514.971570 515.464770 515.246734 517.419874 518.888675 -100 
-100 -100 483.553832 488.900840 491.847358 492.232595 490.418932 495.261334 497.848419 497.778966 495.372466 500.536941 503.358409 503.522525 501.420589 505.796350 507.854535 507.126626 503.864337 509.208181 511.975912 511.882422 509.413506 514.039496 516.453797 -100 
-100 -100 484.792103 487.746571 490.163301 491.232431 491.632469 494.435308 496.527110 497.183757 497.178569 499.929958 502.018141 502.677468 502.627872 504.918845 506.471013 506.554117 506.010814 508.667050 510.670125 511.170691 510.954283 513.322823 514.969418 -100 
-100 -100 483.921497 486.192156 488.454099 489.864341 490.951015 493.247761 495.201914 496.226979 496.947955 498.953492 500.655387 501.444671 501.929065 503.646259 505.034998 505.501116 505.762438 507.647417 509.310196 510.030174 510.432998 512.157017 513.465292 -100 
-100 -100 480.013046 483.350068 486.106972 487.421869 488.007779 490.974610 493.252117 494.151376 494.385210 496.860572 498.671421 499.132979 498.988214 501.285390 502.929626 503.164147 502.800311 505.324579 507.230188 507.686473 507.461051 509.862270 511.538125 -100 
-100 -100 473.943917 480.235602 483.855655 484.680735 483.188966 488.335764 491.262005 491.665720 489.955271 494.375081 496.682911 496.514124 494.276603 498.636663 500.847681 500.403895 497.649224 502.548655 505.105448 504.916773 502.412754 507.143778 509.646636 -100 
-100 -100 477.342188 480.678247 483.448497 484.794965 485.422726 488.428287 490.743702 491.678208 491.936017 494.414695 496.218071 496.671760 496.524352 498.824292 500.478398 500.723249 500.351678 502.824752 504.657789 505.041292 504.766099 507.164497 508.850941 -100 
-100 -100 478.585144 480.845311 483.137425 484.624546 485.811515 488.185753 490.217326 491.319318 492.096172 494.102953 495.785723 496.559382 497.042144 498.764059 500.178676 500.683400 500.951382 502.708084 504.197407 504.741787 505.018474 506.767171 508.120477 -100 
-100 -100 476.786823 479.695915 482.172884 483.398129 484.003316 486.909694 489.118097 489.905304 490.011141 492.743975 494.794366 495.432990 495.396220 497.683077 499.284939 499.475438 499.035140 501.403740 503.078504 503.240284 502.732146 505.258161 507.043666 -100 
-100 -100 472.778632 478.025390 481.122056 481.796409 480.382762 485.316425 488.067081 488.188024 485.989146 491.083062 493.854293 493.995444 491.949901 496.278217 498.405524 497.877140 495.002299 499.729032 502.006314 501.385042 498.261284 503.421546 506.138617 -100 
-100 -100 475.979210 478.946599 481.493851 482.778458 483.432768 486.389116 488.648878 489.490575 489.653951 492.441710 494.552120 495.250384 495.256447 497.557439 499.155724 499.335231 498.868867 501.180128 502.791086 502.900569 502.350421 504.833183 506.591068 -100 
-100 -100 476.869692 479.298247 481.763666 483.378696 484.662077 487.143573 489.285295 490.505087 491.405918 493.507189 495.298222 496.187886 496.755481 498.502294 499.911863 500.409830 500.645627 502.271884 503.622955 504.068039 504.273123 505.921441 507.209106 -100 
-100 -100 474.488592 478.256238 481.370040 482.920983 483.673398 486.862522 489.360114 490.495498 490.978610 493.534693 495.458952 496.069111 496.038098 498.370933 500.025702 500.304997 499.960668 502.174530 503.770086 504.024611 503.695957 505.890461 507.449127 -100 
-100 -100 469.712894 476.968706 481.138941 482.226356 480.828251 486.266667 489.443185 490.139472 488.844564 493.188642 495.572335 495.561320 493.427421 497.843951 500.071937 499.739506 497.210552 501.596221 503.795010 503.470720 501.043176 505.366808 507.663521 -100 
-100 -100 476.019611 479.826625 482.989135 484.582483 485.357236 488.531317 491.010305 492.141866 492.625438 495.160827 497.064925 497.666741 497.632003 499.950749 501.594655 501.871411 501.518906 503.695076 505.249394 505.472574 505.114841 507.269030 508.798507 -100 
-100 -100 479.868633 482.409840 484.997411 486.720592 488.070370 490.491339 492.576380 493.797111 494.721178 496.757212 498.493456 499.372980 499.949129 501.656771 503.042248 503.553117 503.798464 505.322980 506.572440 506.956147 507.111836 508.659559 509.872714 -100 
-100 -100 480.310583 483.554726 486.333575 487.831818 488.670500 491.415469 493.531704 494.408486 494.706124 497.296444 499.280702 499.989232 500.074116 502.262589 503.810637 504.064070 503.718883 505.767097 507.166504 507.192192 506.610878 508.872994 510.473696 -100 
-100 -100 478.359097 484.166813 487.550995 488.525137 487.577788 491.906707 494.365474 494.599109 492.868526 497.421934 499.959011 500.175711 498.423893 502.436496 504.456377 504.114457 501.700295 505.767737 507.661692 506.950292 503.914406 508.609490 511.040953 -100 
-100 -100 484.994736 487.810853 490.134339 491.355123 492.021041 494.490671 496.396885 497.222058 497.529555 500.009189 501.915312 502.669097 502.827067 504.928118 506.407577 506.713395 506.440339 508.380083 509.672479 509.695988 509.117323 511.195159 512.623632 -100 
-100 -100 489.624854 490.954202 492.454681 493.697564 494.885104 496.604593 498.180912 499.372255 500.462155 502.146487 503.660759 504.725696 505.613737 506.992102 508.156571 508.863453 509.422559 510.566989 511.511155 511.975985 512.298740 513.305059 514.038878 -100 
-100 -100 491.727143 492.523938 493.635117 494.814467 496.098592 497.590274 499.041495 500.361067 501.669577 503.134695 504.501870 505.670873 506.762463 507.946643 508.999992 509.851741 510.648801 511.582370 512.401965 513.016505 513.571094 514.250614 514.701773 -100 
-100 -100 -100 -100 -100 -100 -100 -100 -100 -100 -100 -100 -100 -100 -100 -100 -100 -100 -100 -100 -100 -100 -100 -100 -100 -100 
-100 -100 -100 -100 -100 -100 -100 -100 -100 -100 -100 -100 -100 -100 -100 -100 -100 -100 -100 -100 -100 -100 -100 -100 -100 -100 
-100 -100 -100 -100 -100 -100 -100 -100 -100 -100 -100 -100 -100 -100 -100 -100 -100 -100 -100 -100 -100 -100 -100 -100 -100 -100 
-100 -100 497.503359 498.398047 499.564330 500.688300 501.850425 503.350749 504.784029 505.989617 507.158077 508.676996 510.114201 511.273442 512.303792 513.548858 514.648608 515.484902 516.303645 517.558593 518.758982 519.664817 520.407851 521.313204 521.909460 -100 
-100 -100 494.532787 496.214116 497.785862 498.791139 499.538380 501.534867 503.188404 504.128009 504.762151 506.817825 508.535081 509.495901 510.054225 511.735551 512.991191 513.476785 513.671071 515.540607 517.086613 517.828159 518.135277 519.632195 520.625943 -100 
-100 -100 486.692645 491.739620 494.454617 494.796110 493.013199 497.669943 500.132019 500.104778 497.793929 502.804010 505.509788 505.702687 503.668303 507.883649 509.813855 509.100147 505.912785 511.150936 513.874898 513.881061 511.525558 515.964593 518.206580 -100 
-100 -100 464.931441 485.508623 490.624799 488.915485 471.872468 491.936949 496.574054 494.048445 474.523757 496.762005 501.993581 500.078970 482.892280 502.202239 506.123752 502.439878 479.633597 504.480883 510.143201 507.984723 489.491229 510.324121 515.391353 -100 
-100 -100 480.955653 486.422863 489.518117 490.024214 488.303310 493.221077 495.867319 495.833065 493.437710 498.561459 501.320237 501.401324 499.211740 503.509873 505.478471 504.641252 501.303310 506.689785 509.540393 509.518779 507.112235 511.791727 514.245155 -100 
-100 -100 482.320531 485.456629 488.036681 489.226818 489.719789 492.602378 494.786703 495.568857 495.691660 498.314430 500.281015 500.859657 500.749561 502.951163 504.426499 504.471739 503.942847 506.519074 508.494075 509.003796 508.809404 511.202531 512.865056 -100 
-100 -100 475.691513 481.900877 485.427608 486.172018 484.615318 489.716515 492.605509 492.979709 491.264425 495.744989 498.152440 498.099372 495.926004 500.156172 502.191927 501.601364 498.752547 503.625534 506.192682 506.028265 503.543976 508.272148 510.767760 -100 
-100 -100 452.492712 476.405909 482.555673 481.291759 464.509702 484.939502 490.043225 488.532975 472.799501 491.318086 495.647127 493.512101 476.705682 495.543853 499.561459 496.524823 476.582594 498.510542 503.443930 500.987638 482.211031 503.309445 508.506469 -100 
-100 -100 473.077819 479.275792 482.805185 483.573684 482.053427 487.183681 490.103192 490.509781 488.820009 493.306435 495.712932 495.662087 493.497359 497.738270 499.793525 499.225457 496.376829 501.182301 503.654443 503.394532 500.841770 505.568786 508.078382 -100 
-100 -100 477.126924 480.213313 482.796146 484.052507 484.646891 487.576129 489.817836 490.672413 490.860816 493.482676 495.440969 496.027173 495.945400 498.161391 499.683527 499.808468 499.335550 501.714469 503.446462 503.710657 503.315849 505.771391 507.502246 -100 
-100 -100 473.317852 478.561279 481.649511 482.317766 480.892100 485.781165 488.490874 488.590746 486.376845 491.421667 494.145654 494.253322 492.173346 496.430922 498.480666 497.886156 494.973652 499.713877 502.034197 501.469167 498.392916 503.549104 506.254659 -100 
-100 -100 455.486798 474.951916 480.053343 478.715850 462.844217 482.180773 486.841021 484.554080 465.764837 487.416566 492.553459 490.715334 474.093136 492.922737 496.933040 493.848636 473.702928 495.606165 500.251717 497.019364 475.401339 499.162277 504.930906 -100 
-100 -100 472.415375 477.744601 480.930405 481.676799 480.308608 485.248661 488.004460 488.151152 485.983921 491.059368 493.815799 493.958723 491.910435 496.194960 498.264781 497.682972 494.763478 499.452648 501.712597 501.098674 497.984260 503.095089 505.771914 -100 
-100 -100 475.121883 478.491407 481.328688 482.756285 483.459672 486.506807 488.855432 489.824943 490.136112 492.784885 494.782647 495.424174 495.394179 497.671841 499.247994 499.426718 498.980181 501.221140 502.813309 502.988603 502.544655 504.878438 506.534006 -100 
-100 -100 469.265765 476.447107 480.547844 481.593156 480.165320 485.555061 488.681586 489.337151 488.014686 492.342739 494.719187 494.702889 492.555710 496.936276 499.113744 498.723089 496.144466 500.521767 502.711770 502.362461 499.914391 504.274164 506.604273 -100 
-100 -100 444.223844 472.257060 479.547232 478.616243 461.452829 482.711179 488.175912 487.169617 473.066286 490.199111 494.284237 492.101730 474.992746 494.311733 498.561353 495.973260 477.758465 497.753159 502.124484 499.678611 482.162989 501.649938 506.450696 -100 
-100 -100 470.675340 477.904573 482.057657 483.148360 481.752161 487.134215 490.259990 490.936996 489.638802 493.949242 496.307186 496.288920 494.147110 498.514781 500.685565 500.301411 497.721575 502.045212 504.174593 503.778831 501.293411 505.606294 507.905227 -100 
-100 -100 477.815499 481.357039 484.346040 485.907505 486.728495 489.700674 492.019956 493.054861 493.470313 496.023902 497.953640 498.601422 498.617022 500.838748 502.395505 502.622398 502.236591 504.307855 505.742049 505.825565 505.328361 507.534667 509.106528 -100 
-100 -100 475.936892 481.904559 485.459864 486.548699 485.690436 490.155753 492.753193 493.094783 491.438542 496.006707 498.541687 498.745235 496.979703 500.977218 502.977884 502.600979 500.153815 504.208987 506.096270 505.368248 502.330245 507.065473 509.540189 -100 
-100 -100 458.060864 480.301076 486.119258 485.517693 472.411982 488.928851 493.063164 491.307198 475.419182 494.163621 498.701753 497.113257 482.187460 499.335645 503.105322 500.627505 483.439385 502.175528 505.989426 502.716510 482.228331 504.422856 509.733424 -100 
-100 -100 480.789115 486.228221 489.271189 490.088347 489.096510 493.245386 495.614978 495.928659 494.325545 498.756645 501.204566 501.481695 499.835797 503.710467 505.629300 505.335285 503.010605 506.918947 508.681087 507.975588 504.982794 509.486378 511.754120 -100 
-100 -100 488.517732 490.275366 491.931852 493.085487 494.035786 496.003762 497.695376 498.804606 499.647613 501.622447 503.255824 504.223888 504.852018 506.468094 507.706145 508.268400 508.513150 509.909919 510.923221 511.208635 511.169621 512.524086 513.448341 -100 
-100 -100 491.219665 492.091841 493.227440 494.374854 495.614382 497.155670 498.650289 499.975490 501.265612 502.793720 504.193950 505.343359 506.387683 507.601466 508.657817 509.462185 510.187613 511.141471 511.954001 512.507938 512.986102 513.719210 514.214334 -100 
-100 -100 -100 -100 -100 -100 -100 -100 -100 -100 -100 -100 -100 -100 -100 -100 -100 -100 -100 -100 -100 -100 -100 -100 -100 -100 
-100 -100 -100 -100 -100 -100 -100 -100 -100 -100 -100 -100 -100 -100 -100 -100 -100 -100 -100 -100 -100 -100 -100 -100 -100 -100 
-100 -100 -100 -100 -100 -100 -100 -100 -100 -100 -100 -100 -100 -100 -100 -100 -100 -100 -100 -100 -100 -100 -100 -100 -100 -100 
-100 -100 497.606236 498.438038 499.594401 500.769717 502.000233 503.452843 504.851389 506.071726 507.271122 508.694698 510.052504 511.186212 512.217379 513.367839 514.404397 515.248036 516.117352 517.312272 518.493120 519.446768 520.260059 521.114402 521.667344 -100 
-100 -100 495.196697 496.498396 497.960774 499.117958 500.187581 501.888457 503.417247 504.481325 505.425690 507.104535 508.628892 509.646853 510.446352 511.789579 512.900017 513.519414 514.079059 515.574386 516.979891 517.864218 518.501926 519.673686 520.488112 -100 
-100 -100 490.237984 492.891610 495.028501 495.985126 496.327845 498.895468 500.793031 501.414796 501.429584 504.046852 506.030088 506.703138 506.671095 508.786177 510.160704 510.187865 509.650673 512.229639 514.216946 514.821990 514.685637 516.872881 518.333521 -100 
-100 -100 483.419585 488.821962 491.849457 492.324811 490.575970 495.387552 497.929033 497.833132 495.401062 500.487766 503.217895 503.287913 501.078131 505.320166 507.219491 506.328301 502.957661 508.353931 511.239197 511.272243 508.897298 513.524015 515.919949 -100 
-100 -100 484.742172 487.726171 490.188918 491.310544 491.744847 494.525562 496.585195 497.224679 497.206038 499.917515 501.958299 502.563902 502.431259 504.587324 505.970068 505.885384 505.230573 507.894971 509.968593 510.554238 510.400964 512.775140 514.411109 -100 
-100 -100 483.984710 486.246381 488.500584 489.908499 490.990585 493.269721 495.207555 496.228353 496.955056 498.969111 500.687450 501.488686 501.934260 503.511659 504.713001 505.003290 505.142429 506.982819 508.651417 509.396772 509.822207 511.553006 512.860498 -100 
-100 -100 480.198522 483.485804 486.181502 487.443125 487.989697 490.938033 493.209996 494.116393 494.375287 496.903793 498.796960 499.349448 499.225960 501.361275 502.782414 502.820991 502.317639 504.754639 506.612434 507.042724 506.804622 509.211735 510.894426 -100 
-100 -100 474.228313 480.440519 483.965299 484.706340 483.152375 488.277494 491.200324 491.614320 489.936764 494.432721 496.860415 496.836732 494.673677 498.844086 500.804609 500.153631 497.252392 502.043110 504.524497 504.281912 501.743631 506.481062 508.994629 -100 
-100 -100 477.645443 480.913261 483.596843 484.866419 485.435291 488.406115 490.704807 491.641734 491.925728 494.462875 496.358497 496.917269 496.807606 498.962443 500.410203 500.473530 499.967790 502.343759 504.110924 504.450350 504.148603 506.544168 508.233327 -100 
-100 -100 478.895742 481.104561 483.334381 484.771753 485.916190 488.239805 490.231944 491.320153 492.104990 494.129533 495.847213 496.660343 497.136723 498.751793 500.013579 500.374552 500.533637 502.221820 503.675827 504.206371 504.476620 506.214585 507.559180 -100 
-100 -100 477.119319 479.984287 482.421077 483.630436 484.217634 487.051591 489.191551 489.947121 490.043261 492.747064 494.775181 495.399914 495.327546 497.525971 499.009828 499.085348 498.559095 500.890201 502.564628 502.748150 502.258371 504.764617 506.528575 -100 
-100 -100 473.115676 478.318649 481.389903 482.075674 480.667909 485.505076 488.160375 488.234080 486.014650 491.042784 493.754556 493.853114 491.759816 496.008306 498.036647 497.410389 494.462796 499.172272 501.469632 500.891197 497.803827 502.934567 505.621313 -100 
-100 -100 476.238515 479.178823 481.711950 483.004848 483.650478 486.519460 488.680195 489.454726 489.573865 492.300197 494.356131 495.012552 494.972884 497.205101 498.719300 498.815337 498.285718 500.573681 502.189783 502.320069 501.786872 504.253385 505.993852 -100 
-100 -100 477.027109 479.440918 481.899364 483.517462 484.780748 487.178239 489.216010 490.350215 491.190913 493.247533 495.008430 495.875490 496.410599 498.097686 499.430599 499.850620 500.021670 501.606427 502.930242 503.354652 503.546193 505.192064 506.481304 -100 
-100 -100 474.553023 478.308991 481.419086 482.975763 483.709903 486.807214 489.189392 490.224457 490.639680 493.171676 495.094840 495.708452 495.663307 497.939538 499.516401 499.714454 499.296126 501.448852 502.983099 503.171610 502.794908 505.001800 506.582516 -100 
-100 -100 469.690932 476.929254 481.089919 482.182709 480.774188 486.115451 489.177109 489.775663 488.416800 492.756783 495.160229 495.171349 493.038360 497.397206 499.544321 499.126950 496.516222 500.828340 502.942896 502.519646 500.014417 504.364428 506.697816 -100 
-100 -100 475.899740 479.678936 482.808883 484.377936 485.124648 488.234883 490.646325 491.724719 492.177007 494.712878 496.631783 497.248524 497.209062 499.478937 501.051489 501.250714 500.820658 502.920533 504.389202 504.519865 504.095070 506.256926 507.810001 -100 
-100 -100 479.662442 482.155151 484.672854 486.328491 487.629518 490.030994 492.118203 493.352293 494.289353 496.327546 498.062971 498.941059 499.502762 501.166189 502.489937 502.933475 503.109784 504.562649 505.734712 506.041302 506.142708 507.683097 508.905463 -100 
-100 -100 480.042710 483.209835 485.875558 487.259307 488.025985 490.798749 492.990623 493.951089 494.309006 496.899586 498.865179 499.557975 499.622141 501.765117 503.255677 503.449496 503.043439 505.026180 506.356085 506.314534 505.684657 507.934505 509.538114 -100 
-100 -100 478.037000 483.746208 486.989559 487.818929 486.780505 491.175141 493.759323 494.124027 492.489703 497.038632 499.545544 499.740197 497.967566 501.932725 503.897734 503.502528 501.035021 505.043086 506.874033 506.101221 503.018725 507.702184 510.134944 -100 
-100 -100 484.577652 487.310875 489.511221 490.610360 491.210029 493.730976 495.746108 496.689422 497.083971 499.576255 501.465053 502.200522 502.337924 504.400642 505.834711 506.095143 505.775753 507.664197 508.902243 508.873936 508.256177 510.318799 511.743835 -100 
-100 -100 489.120542 490.387197 491.791343 492.943451 494.087820 495.838528 497.491125 498.772995 499.935098 501.645636 503.158339 504.213213 505.085032 506.434560 507.562708 508.231501 508.750742 509.850702 510.747439 511.168299 511.458052 512.446424 513.172355 -100 
-100 -100 491.169773 491.913943 492.942520 494.046388 495.297181 496.809724 498.319961 499.716016 501.089754 502.587410 503.961792 505.126134 506.204974 507.365532 508.387575 509.205516 509.966680 510.859635 511.635473 512.209872 512.734277 513.395042 513.836823 -100 
-100 -100 -100 -100 -100 -100 -100 -100 -100 -100 -100 -100 -100 -100 -100 -100 -100 -100 -100 -100 -100 -100 -100 -100 -100 -100 
-100 -100 -100 -100 -100 -100 -100 -100 -100 -100 -100 -100 -100 -100 -100 -100 -100 -100 -100 -100 -100 -100 -100 -100 -100 -100 
-100 -100 -100 -100 -100 -100 -100 -100 -100 -100 -100 -100 -100 -100 -100 -100 -100 -100 -100 -100 -100 -100 -100 -100 -100 -100 
-100 -100 497.582771 498.403627 499.587033 500.825105 502.114676 503.547526 504.923617 506.148954 507.353668 508.706373 509.995617 511.094136 512.106288 513.195022 514.190234 515.036215 515.928881 517.092951 518.264076 519.248384 520.099713 520.922563 521.444612 -100 
-100 -100 495.402847 496.582696 498.043821 499.329728 500.567973 502.149955 503.607689 504.729276 505.787177 507.281770 508.674898 509.689918 510.557022 511.748671 512.781226 513.463043 514.163538 515.513737 516.856241 517.820797 518.598257 519.628295 520.339406 -100 
-100 -100 491.322311 493.333996 495.332493 496.624907 497.626475 499.601200 501.253457 502.129033 502.778658 504.683809 506.323082 507.132581 507.602758 509.128340 510.283067 510.595015 510.768938 512.636295 514.350859 515.211348 515.700999 517.237608 518.349631 -100 
-100 -100 486.768330 489.885045 492.435816 493.651228 494.171383 496.785544 498.704043 499.291986 499.271979 501.871555 503.819659 504.366996 504.184952 506.315287 507.662749 507.541413 506.853579 509.563862 511.699253 512.367249 512.280958 514.565635 516.123266 -100 
-100 -100 486.008953 488.291539 490.570641 492.016489 493.115019 495.273583 497.072146 497.977763 498.621197 500.618200 502.326339 503.103141 503.508120 505.054684 506.199335 506.405156 506.475218 508.391959 510.164277 511.003537 511.487580 513.184588 514.452573 -100 
-100 -100 484.803229 486.693372 488.798178 490.334599 491.665584 493.692913 495.493162 496.622108 497.581546 499.342184 500.927956 501.835111 502.496624 503.807475 504.860755 505.262619 505.653354 507.192862 508.701148 509.551767 510.211887 511.670264 512.791199 -100 
-100 -100 482.024559 484.341748 486.644905 488.079100 489.182461 491.525572 493.538813 494.636384 495.424773 497.431326 499.145072 499.969089 500.438758 501.954744 503.099866 503.368080 503.491066 505.229709 506.777733 507.402492 507.739315 509.513318 510.868801 -100 
-100 -100 478.844611 482.069310 484.711842 485.926574 486.432631 489.418477 491.721063 492.632461 492.875900 495.471378 497.430151 498.057732 498.005580 500.056479 501.396804 501.378216 500.819412 503.189138 504.948920 505.246324 504.873371 507.363875 509.111593 -100 
-100 -100 479.560076 481.837618 484.102140 485.520856 486.629150 488.985224 491.021506 492.150672 492.966715 494.981488 496.696878 497.528002 498.015159 499.559603 500.740408 501.039643 501.164336 502.850262 504.317020 504.861630 505.142769 506.899181 508.254720 -100 
-100 -100 479.918611 481.705978 483.724215 485.237299 486.591439 488.647446 490.497593 491.699236 492.723778 494.490587 496.068658 496.983281 497.677023 499.047014 500.180457 500.661294 501.071026 502.485427 503.807586 504.478139 505.015504 506.452764 507.587092 -100 
-100 -100 478.735741 480.810290 482.953956 484.395431 485.569088 487.774715 489.655154 490.690251 491.460172 493.438534 495.113623 495.888914 496.335225 497.973144 499.252084 499.610429 499.754970 501.432367 502.880208 503.412215 503.684185 505.395180 506.719230 -100 
-100 -100 476.905054 479.734925 482.183017 483.476528 484.173141 486.865970 488.907627 489.677983 489.863389 492.409203 494.313098 494.851652 494.710591 496.961271 498.483648 498.569541 498.038612 500.372124 502.069266 502.318736 501.921035 504.313702 506.002819 -100 
-100 -100 477.910239 480.049328 482.285682 483.815181 485.045309 487.257618 489.117365 490.129535 490.893138 492.892936 494.604894 495.420446 495.906620 497.585007 498.900514 499.283273 499.425364 501.060429 502.445664 502.915146 503.136396 504.813759 506.121337 -100 
-100 -100 478.221343 480.162064 482.387766 484.095551 485.575895 487.631605 489.424470 490.567827 491.571451 493.386889 495.043209 496.037500 496.808361 498.263168 499.478410 500.021379 500.437168 501.754316 502.936462 503.472298 503.903317 505.272871 506.374907 -100 
-100 -100 476.928522 479.490920 482.100896 483.839940 485.169208 487.485713 489.406316 490.428461 491.194967 493.301913 495.143716 496.088408 496.679883 498.358019 499.676490 500.097077 500.262267 501.765983 502.989459 503.312840 503.424863 505.080627 506.389828 -100 
-100 -100 475.344512 478.984133 482.059759 483.675110 484.501813 487.382941 489.533475 490.318426 490.486808 493.236183 495.361421 496.120221 496.179192 498.405731 499.929726 500.090623 499.630143 501.701577 503.105741 503.093292 502.486343 504.847846 506.537908 -100 
-100 -100 478.227633 480.782586 483.364594 485.062768 486.372500 488.728143 490.719743 491.814388 492.634977 494.767714 496.620293 497.572628 498.168942 499.843723 501.157143 501.570810 501.713324 503.162899 504.316180 504.570587 504.624555 506.238438 507.525294 -100 
-100 -100 480.800936 482.732512 484.892611 486.490858 487.903124 490.052437 492.007471 493.310313 494.429959 496.289770 497.962156 498.974697 499.761869 501.207971 502.415440 502.956524 503.339849 504.539929 505.571175 505.963654 506.275475 507.558270 508.612938 -100 
-100 -100 481.769853 483.909830 486.021800 487.317945 488.359877 490.753622 492.891558 494.164982 495.118303 497.158337 498.878268 499.730005 500.261519 501.916524 503.222881 503.633208 503.766454 505.199814 506.336224 506.584285 506.623285 508.161742 509.388252 -100 
-100 -100 482.190792 485.008137 487.226937 488.125597 488.436004 491.402355 493.792201 494.892181 495.336970 497.879140 499.765360 500.367288 500.326810 502.522786 504.031963 504.198134 503.728932 505.754298 507.105159 507.075125 506.444225 508.627096 510.176377 -100 
-100 -100 486.021934 487.791633 489.477271 490.487525 491.354553 493.553652 495.574867 496.866503 497.867164 499.821964 501.453896 502.313422 502.883040 504.477240 505.743578 506.213376 506.419226 507.792430 508.867369 509.136843 509.181390 510.551194 511.610434 -100 
-100 -100 489.392066 490.380550 491.568532 492.624776 493.779507 495.484173 497.181582 498.601045 499.924122 501.530411 502.965800 504.038023 504.984107 506.231279 507.311544 508.030527 508.653182 509.647851 510.505776 511.009812 511.437268 512.270512 512.886876 -100 
-100 -100 491.087818 491.727516 492.642972 493.670327 494.895298 496.405731 497.953825 499.419898 500.857636 502.343140 503.694104 504.854636 505.940523 507.072042 508.075262 508.900618 509.679428 510.546805 511.310991 511.906553 512.458864 513.079372 513.486189 -100 
-100 -100 -100 -100 -100 -100 -100 -100 -100 -100 -100 -100 -100 -100 -100 -100 -100 -100 -100 -100 -100 -100 -100 -100 -100 -100 
-100 -100 -100 -100 -100 -100 -100 -100 -100 -100 -100 -100 -100 -100 -100 -100 -100 -100 -100 -100 -100 -100 -100 -100 -100 -100 
-100 -100 -100 -100 -100 -100 -100 -100 -100 -100 -100 -100 -100 -100 -100 -100 -100 -100 -100 -100 -100 -100 -100 -100 -100 -100 
-100 -100 497.207978 498.132157 499.411707 500.700953 502.007736 503.471505 504.853294 506.046493 507.199594 508.540873 509.801931 510.839145 511.785118 512.872501 513.861077 514.666274 515.512848 516.715024 517.921350 518.904361 519.737834 520.589952 521.136442 -100 
-100 -100 494.615884 496.100084 497.768746 499.110549 500.310878 501.992232 503.477697 504.517067 505.430841 506.998924 508.397093 509.297712 509.998509 511.281817 512.343147 512.914382 513.441089 514.961355 516.415039 517.355384 518.037337 519.190354 519.983747 -100 
-100 -100 489.182732 492.290001 494.822950 496.123568 496.765752 499.182948 500.963951 501.578946 501.636504 504.050398 505.840082 506.351791 506.182408 508.259638 509.588528 509.540904 508.925451 511.584185 513.671595 514.394408 514.379639 516.480062 517.878820 -100 
-100 -100 481.564983 487.989900 491.643049 492.654123 491.601535 495.880820 498.184595 498.128007 495.963706 500.619009 503.071210 502.936289 500.509207 504.789037 506.654741 505.643667 502.063054 507.668796 510.716488 510.946002 508.884931 513.234281 515.503753 -100 
-100 -100 483.804595 487.211239 490.026869 491.450184 492.151492 494.768134 496.706415 497.338360 497.372450 499.914433 501.806019 502.294173 502.054625 504.172918 505.496613 505.320590 504.570036 507.295580 509.444960 510.118843 510.064888 512.358903 513.943595 -100 
-100 -100 483.680017 486.040260 488.395276 489.887200 491.021902 493.260762 495.146664 496.131495 496.833841 498.821900 500.521698 501.314453 501.743031 503.242912 504.352153 504.552671 504.619477 506.447717 508.108879 508.831223 509.231166 510.983163 512.309930 -100 
-100 -100 480.336834 483.516334 486.127841 487.311268 487.769077 490.733259 492.985551 493.818556 493.979693 496.616896 498.623030 499.297088 499.289839 501.261123 502.525351 502.444360 501.846418 504.244320 506.032046 506.315269 505.886010 508.462316 510.257419 -100 
-100 -100 474.774654 480.646309 483.953529 484.499634 482.683202 487.942138 490.873655 491.154080 489.184715 494.015842 496.677714 496.908341 495.130648 498.897446 500.610725 499.804612 496.762247 501.539838 503.921219 503.393518 500.294460 505.566501 508.320521 -100 
-100 -100 477.981632 481.084976 483.619484 484.759919 485.205052 488.168674 490.438741 491.307632 491.504609 494.147175 496.152989 496.836089 496.851502 498.861659 500.174029 500.138300 499.555808 501.903840 503.614638 503.825389 503.346463 505.906075 507.699942 -100 
-100 -100 479.119567 481.252010 483.413517 484.819483 485.945482 488.179814 490.105228 491.182777 491.984370 493.952449 495.624195 496.418378 496.883092 498.468076 499.690237 500.011763 500.143097 501.833747 503.305122 503.858730 504.146500 505.878369 507.214197 -100 
-100 -100 477.360063 480.165889 482.598043 483.911851 484.667325 487.250029 489.250401 490.079292 490.375331 492.768814 494.547073 494.998587 494.782618 497.052361 498.582178 498.666477 498.145368 500.523048 502.297533 502.665003 502.402072 504.717802 506.352505 -100 
-100 -100 473.479280 478.570706 481.671202 482.631417 481.833322 485.977246 488.356729 488.629829 487.114660 491.271946 493.500997 493.282182 490.814276 495.351543 497.515735 496.928132 493.992140 498.781958 501.238881 501.015298 498.587336 503.106266 505.514220 -100 
-100 -100 476.573356 479.444760 481.976494 483.391498 484.207289 486.760232 488.689360 489.446511 489.703552 492.123750 493.955635 494.460984 494.293535 496.610882 498.183140 498.297135 497.776581 500.105897 501.807964 502.101245 501.779662 504.068428 505.694159 -100 
-100 -100 477.506055 479.795810 482.186240 483.837393 485.130282 487.253482 488.984281 489.872970 490.557570 492.613790 494.420352 495.330225 495.890667 497.579179 498.899443 499.300947 499.453886 501.023319 502.322526 502.703420 502.853767 504.544547 505.872697 -100 
-100 -100 475.466132 478.874934 481.807980 483.420236 484.297693 486.897731 488.746023 489.223068 489.100991 492.021099 494.306840 495.175352 495.317115 497.505072 498.993047 499.130648 498.660411 500.737694 502.120992 502.011848 501.255381 503.812177 505.627090 -100 
-100 -100 471.334863 477.711967 481.540090 482.798718 482.036228 486.310666 488.560449 488.233678 485.483736 491.082593 494.215995 494.679387 493.000452 497.044430 499.011112 498.499033 495.814668 500.011584 501.873569 500.848875 497.204025 502.642637 505.475455 -100 
-100 -100 476.723897 480.101935 482.961457 484.473035 485.289630 487.965913 489.937835 490.522881 490.473742 493.434831 495.739275 496.615724 496.759338 498.941904 500.421828 500.546462 500.045598 502.061133 503.363454 503.170543 502.344336 504.862473 506.660763 -100 
-100 -100 480.000333 482.227952 484.436257 485.799179 486.866772 489.230575 491.283342 492.419233 493.256331 495.398025 497.243755 498.174373 498.745119 500.422342 501.729671 502.116225 502.219982 503.658467 504.784214 504.984268 504.980838 506.604224 507.905571 -100 
-100 -100 480.285832 483.080414 485.260187 485.999526 486.067925 489.344209 491.958363 493.142973 493.623621 496.181152 498.075178 498.625066 498.494984 500.787110 502.344651 502.466196 501.914112 504.021355 505.437876 505.429533 504.824864 507.056578 508.659187 -100 
-100 -100 478.501670 483.544314 486.089738 485.818434 482.948075 489.033508 492.553211 493.391972 492.101968 496.456139 498.759381 498.620015 496.255106 500.724998 502.870502 502.346105 499.474650 503.907166 505.964687 505.323346 502.390884 506.951445 509.332874 -100 
-100 -100 484.529368 486.918003 488.653312 489.115598 489.036910 492.137758 494.677146 495.946228 496.530225 498.968341 500.732115 501.273643 501.183266 503.391795 504.901976 505.101819 504.650930 506.686540 508.046946 508.098490 507.539918 509.562827 510.960985 -100 
-100 -100 488.785831 489.883655 491.029976 491.876170 492.787747 494.702378 496.582999 498.039371 499.304209 501.015291 502.473875 503.441690 504.230579 505.601949 506.745297 507.386573 507.865797 509.003998 509.945669 510.397378 510.703604 511.679944 512.395501 -100 
-100 -100 490.727978 491.369406 492.233007 493.160211 494.303312 495.866498 497.486583 498.989444 500.435144 501.949833 503.301714 504.423207 505.462661 506.615952 507.632317 508.432151 509.175025 510.074991 510.864319 511.447807 511.974545 512.629013 513.065432 -100 
-100 -100 -100 -100 -100 -100 -100 -100 -100 -100 -100 -100 -100 -100 -100 -100 -100 -100 -100 -100 -100 -100 -100 -100 -100 -100 
-100 -100 -100 -100 -100 -100 -100 -100 -100 -100 -100 -100 -100 -100 -100 -100 -100 -100 -100 -100 -100 -100 -100 -100 -100 -100 
-100 -100 -100 -100 -100 -100 -100 -100 -100 -100 -100 -100 -100 -100 -100 -100 -100 -100 -100 -100 -100 -100 -100 -100 -100 -100 
-100 -100 496.784721 497.832679 499.198296 500.508204 501.798724 503.311991 504.711247 505.865180 506.947395 508.308294 509.559295 510.534226 511.402257 512.525146 513.529450 514.290767 515.065254 516.329530 517.569609 518.524898 519.305346 520.206391 520.790550 -100 
-100 -100 493.472918 495.494630 497.415602 498.734434 499.726881 501.658117 503.226968 504.125014 504.715893 506.549294 508.024937 508.762614 509.128897 510.699129 511.860344 512.252279 512.374973 514.291916 515.919429 516.758748 517.155135 518.606459 519.560231 -100 
-100 -100 484.451446 490.615431 494.074562 495.063229 494.054991 498.179479 500.382237 500.373294 498.291857 502.775218 505.087864 504.964864 502.620826 506.813602 508.665678 507.795807 504.377098 509.836945 512.753251 512.991719 510.977080 515.132568 517.237695 -100 
-100 -100 458.488707 483.691448 490.249918 489.784444 476.344457 493.074960 497.019160 494.713247 477.090129 497.125072 501.668682 499.298525 481.219950 501.081944 504.988569 500.995987 477.015674 503.024536 509.078687 507.415642 490.664045 509.814223 514.513750 -100 
-100 -100 478.942114 485.467824 489.226738 490.301397 489.294585 493.655867 496.035503 496.020841 493.875056 498.536357 500.983554 500.829776 498.388872 502.665740 504.534593 503.514133 499.915088 505.490353 508.490050 508.648633 506.541224 510.948334 513.281379 -100 
-100 -100 481.799134 485.109906 487.842304 489.158529 489.744527 492.532709 494.622184 495.345232 495.428701 497.999031 499.925039 500.484623 500.349769 502.397430 503.703251 503.585290 502.915121 505.475865 507.435050 507.898268 507.644693 510.081742 511.777053 -100 
-100 -100 476.105381 481.994413 485.318690 485.877583 484.060280 489.270413 492.141548 492.362009 490.340882 495.148076 497.787236 497.988566 496.186306 499.955055 501.672981 500.861702 497.817824 502.645876 505.086060 504.609070 501.541912 506.806390 509.547545 -100 
-100 -100 454.536674 476.897754 482.511683 480.766123 462.684125 484.159845 489.362955 487.476068 469.976431 490.346379 495.266693 493.791098 479.202560 495.792082 499.178619 495.818895 475.370541 497.527143 502.285147 499.056245 477.036756 501.325114 507.211990 -100 
-100 -100 473.810239 479.587966 482.802798 483.295875 481.450811 486.645142 489.525860 489.784005 487.809901 492.625668 495.274412 495.498144 493.729795 497.547221 499.321007 498.565842 495.553309 500.334719 502.707605 502.171915 499.065232 504.318782 507.059519 -100 
-100 -100 477.515253 480.435446 482.869937 484.049160 484.608953 487.346591 489.456521 490.291471 490.533777 493.050749 494.948420 495.527017 495.442534 497.602294 499.045370 499.091704 498.561381 500.946719 502.713342 503.025648 502.669318 505.105792 506.814387 -100 
-100 -100 473.745806 478.826823 481.880819 482.768199 481.905962 486.043080 488.437456 488.727194 487.225916 491.387655 493.626439 493.425241 490.972476 495.495726 497.644080 497.052098 494.131029 498.962340 501.475490 501.308247 498.920781 503.455363 505.864881 -100 
-100 -100 456.470304 475.364751 480.484247 479.925935 467.787897 483.203169 487.076037 485.498806 471.262248 488.089338 491.995606 489.436886 470.869784 491.511377 495.903832 492.877219 472.667875 494.793197 499.774271 497.502694 479.654653 499.736314 504.690448 -100 
-100 -100 472.974348 478.127157 481.289875 482.291687 481.497862 485.572637 487.855880 488.036599 486.469658 490.667249 492.975280 492.839460 490.440852 495.014686 497.205803 496.644646 493.726998 498.503649 500.938841 500.692194 498.242144 502.757347 505.163898 -100 
-100 -100 475.906258 479.016087 481.714932 483.201148 484.009342 486.502635 488.295246 488.829352 488.848659 491.522915 493.613803 494.338238 494.357708 496.634507 498.182533 498.323596 497.845226 500.070534 501.637636 501.751065 501.226090 503.658381 505.382086 -100 
-100 -100 471.132514 477.394999 481.126460 482.339189 481.535046 485.675164 487.774742 487.325467 484.498109 490.067712 493.199446 493.667945 491.996383 496.063828 498.050386 497.551331 494.888777 499.146445 501.080599 500.121160 496.524348 501.992095 504.836912 -100 
-100 -100 449.909433 473.860786 480.300074 480.050341 467.444628 483.405232 486.968653 483.669091 461.932951 486.457001 492.458394 491.289539 476.395899 493.730352 497.489739 494.723064 476.399247 496.188487 500.078648 496.039945 471.987590 497.931117 504.156271 -100 
-100 -100 472.381431 478.602456 482.234322 483.306115 482.405518 486.659626 488.923825 488.607596 485.862994 491.474969 494.618821 495.085002 493.406125 497.461479 499.435719 498.919604 496.220518 500.404817 502.242774 501.182204 497.502136 502.933991 505.767114 -100 
-100 -100 478.357055 481.392238 483.839439 484.888275 485.266317 488.209494 490.475025 491.325770 491.516162 494.287798 496.409114 497.136263 497.151428 499.401307 500.928220 501.049471 500.517277 502.580861 503.937541 503.823630 503.097788 505.488908 507.206440 -100 
-100 -100 476.470927 481.622376 484.287407 484.087847 481.248167 487.352227 490.851320 491.617353 490.261895 494.672820 497.049776 496.944366 494.591328 499.091002 501.252230 500.707568 497.809600 502.260277 504.329190 503.663865 500.717312 505.359564 507.818406 -100 
-100 -100 460.380553 480.039185 484.389563 480.996954 457.695535 484.155937 490.785359 490.044426 475.630092 493.154964 497.199727 494.741968 476.517419 496.806269 501.139088 498.243726 478.617482 499.803037 504.210920 501.237444 481.556836 502.974061 508.127243 -100 
-100 -100 480.801934 485.473968 487.660327 487.198769 484.255130 490.175848 493.620518 494.533641 493.353555 497.591219 499.794740 499.681305 497.392813 501.765420 503.858464 503.414088 500.660456 504.997839 506.995405 506.426886 503.584756 507.953227 510.159936 -100 
-100 -100 487.825489 489.272632 490.476614 491.077767 491.542748 493.864097 495.961480 497.372267 498.402908 500.369036 501.906734 502.720738 503.182367 504.856985 506.119016 506.621137 506.768717 508.236393 509.313657 509.637548 509.622645 510.944943 511.846702 -100 
-100 -100 490.302563 490.991772 491.836343 492.671878 493.712085 495.340494 497.020384 498.528195 499.944533 501.501854 502.863612 503.940469 504.915306 506.114446 507.153743 507.919444 508.603885 509.558875 510.378361 510.933598 511.407524 512.124186 512.606869 -100 
-100 -100 -100 -100 -100 -100 -100 -100 -100 -100 -100 -100 -100 -100 -100 -100 -100 -100 -100 -100 -100 -100 -100 -100 -100 -100 
-100 -100 -100 -100 -100 -100 -100 -100 -100 -100 -100 -100 -100 -100 -100 -100 -100 -100 -100 -100 -100 -100 -100 -100 -100 -100 
-100 -100 -100 -100 -100 -100 -100 -100 -100 -100 -100 -100 -100 -100 -100 -100 -100 -100 -100 -100 -100 -100 -100 -100 -100 -100 
-100 -100 496.910716 497.849580 499.152187 500.467177 501.796392 503.273174 504.658354 505.842716 506.966383 508.252086 509.445295 510.421724 511.328978 512.405515 513.402937 514.221940 515.069476 516.246956 517.411176 518.349730 519.148575 519.981891 520.520741 -100 
-100 -100 494.314194 495.818199 497.516403 498.889336 500.115153 501.810077 503.301861 504.338669 505.226820 506.731141 508.049341 508.879204 509.537585 510.817219 511.901059 512.500694 513.036547 514.525433 515.923739 516.805932 517.444142 518.579106 519.368290 -100 
-100 -100 488.876123 492.010647 494.580800 495.918997 496.590954 499.020432 500.811591 501.435800 501.477259 503.811775 505.500357 505.924623 505.706651 507.794276 509.169885 509.177452 508.588626 511.203401 513.212821 513.854778 513.780519 515.865923 517.266333 -100 
-100 -100 481.273428 487.726795 491.414230 492.459336 491.434462 495.718902 498.032133 497.993608 495.824754 500.386816 502.723269 502.490606 500.012067 504.319348 506.255751 505.326323 501.793724 507.345457 510.299512 510.432803 508.299542 512.638809 514.914623 -100 
-100 -100 483.584115 486.995178 489.814647 491.242877 491.948585 494.561539 496.501168 497.138709 497.157047 499.623061 501.417516 501.823138 501.546627 503.699755 505.101258 505.010034 504.307771 506.999580 509.074716 509.669646 509.556409 511.832544 513.416032 -100 
-100 -100 483.559514 485.887480 488.199282 489.652711 490.759083 492.979189 494.854038 495.828262 496.505052 498.437319 500.065580 500.795161 501.201769 502.750320 503.948896 504.240765 504.362438 506.179434 507.793907 508.465026 508.824659 510.552752 511.868954 -100 
-100 -100 480.317206 483.421145 485.937532 487.036775 487.432536 490.362058 492.591676 493.401471 493.531998 496.130334 498.085611 498.708195 498.686349 500.731046 502.108838 502.138523 501.613189 504.015087 505.777567 506.035866 505.585772 508.134223 509.910684 -100 
-100 -100 474.801449 480.563840 483.739742 484.169498 482.265263 487.477627 490.377303 490.625913 488.624949 493.434937 496.067448 496.259393 494.471251 498.336008 500.181883 499.501567 496.549273 501.340514 503.715137 503.187686 500.088537 505.331090 508.060952 -100 
-100 -100 477.910809 480.924643 483.337921 484.360652 484.711405 487.616780 489.844868 490.676597 490.848122 493.489503 495.499697 496.184260 496.221106 498.316840 499.739171 499.808591 499.306481 501.690568 503.425039 503.662006 503.198228 505.738982 507.511205 -100 
-100 -100 478.908820 480.979805 483.042927 484.338347 485.366728 487.536447 489.410725 490.441662 491.219815 493.213974 494.934286 495.778140 496.295771 497.949348 499.246741 499.640949 499.837583 501.585873 503.117279 503.732176 504.058212 505.777335 507.089861 -100 
-100 -100 477.036858 479.801848 482.151429 483.354385 484.001804 486.518151 488.458531 489.222211 489.484518 491.936618 493.811229 494.357467 494.220529 496.545237 498.119989 498.247901 497.778872 500.233780 502.105692 502.577619 502.385792 504.682485 506.282286 -100 
-100 -100 473.114920 478.175967 481.199678 482.043314 481.122089 485.197890 487.505642 487.689995 486.120172 490.360555 492.717576 492.620739 490.248060 494.830701 497.021578 496.459713 493.566081 498.445601 501.023400 500.935207 498.607636 503.094348 505.455300 -100 
-100 -100 476.276792 479.108342 481.559710 482.864261 483.562648 486.022917 487.856240 488.514790 488.718380 491.197676 493.139281 493.754987 493.674513 496.041050 497.643696 497.785998 497.309380 499.719421 501.528856 501.937363 501.696124 503.973225 505.568192 -100 
-100 -100 477.348702 479.578207 481.875275 483.419673 484.599010 486.601361 488.204644 488.975537 489.595070 491.683531 493.572469 494.569275 495.201830 496.944466 498.305862 498.744284 498.942659 500.578612 501.960482 502.425240 502.632241 504.325633 505.639393 -100 
-100 -100 475.472336 478.789973 481.607621 483.111906 483.878112 486.329408 488.015556 488.344151 488.131466 491.071473 493.424588 494.360343 494.558969 496.804694 498.343318 498.524200 498.098136 500.230004 501.676056 501.628259 500.913605 503.475587 505.283069 -100 
-100 -100 471.449936 477.706429 481.398978 482.547167 481.679412 485.789333 487.860390 487.367664 484.506248 490.124720 493.316781 493.830042 492.191443 496.292665 498.312918 497.844447 495.199475 499.440900 501.350966 500.372824 496.761154 502.201760 505.028475 -100 
-100 -100 476.781520 480.055377 482.783081 484.175706 484.880831 487.420456 489.250548 489.706732 489.571934 492.532302 494.867694 495.773150 495.944116 498.168653 499.691366 499.851793 499.382186 501.430486 502.765816 502.602836 501.797342 504.319113 506.115326 -100 
-100 -100 479.949314 482.086283 484.164705 485.396886 486.349838 488.618951 490.589331 491.653355 492.440623 494.569089 496.418572 497.355262 497.936998 499.639649 500.975926 501.386711 501.511016 502.971346 504.116828 504.331557 504.337625 505.966749 507.270682 -100 
-100 -100 480.143740 482.845470 484.886110 485.477856 485.426771 488.652304 491.243868 492.410034 492.872671 495.413095 497.291470 497.826582 497.690038 499.995767 501.571577 501.705894 501.162970 503.284221 504.710910 504.704793 504.099922 506.340137 507.950048 -100 
-100 -100 478.287847 483.232363 485.632993 485.204932 482.211286 488.282355 491.821724 492.677481 491.391127 495.727948 498.004943 497.837109 495.452270 499.929102 502.085562 501.564735 498.692662 503.134471 505.196026 504.548339 501.607981 506.179651 508.571425 -100 
-100 -100 484.222326 486.532743 488.147514 488.480354 488.305441 491.390559 493.949368 495.239921 495.832026 498.257006 499.995461 500.509034 500.398579 502.605178 504.117917 504.316813 503.863137 505.900971 507.259950 507.303984 506.738857 508.767598 510.172130 -100 
-100 -100 488.401176 489.441842 490.496141 491.243618 492.082589 493.974841 495.862489 497.333112 498.603815 500.304505 501.741566 502.686142 503.458138 504.822378 505.962163 506.600167 507.076265 508.212082 509.148667 509.593618 509.895522 510.872939 511.589836 -100 
-100 -100 490.299211 490.894846 491.683189 492.529559 493.611409 495.149351 496.769920 498.280739 499.728480 501.233179 502.565996 503.667167 504.691279 505.835452 506.845839 507.641309 508.380482 509.275984 510.058719 510.635691 511.158669 511.812093 512.247891 -100 
-100 -100 -100 -100 -100 -100 -100 -100 -100 -100 -100 -100 -100 -100 -100 -100 -100 -100 -100 -100 -100 -100 -100 -100 -100 -100 
-100 -100 -100 -100 -100 -100 -100 -100 -100 -100 -100 -100 -100 -100 -100 -100 -100 -100 -100 -100 -100 -100 -100 -100 -100 -100 
-100 -100 -100 -100 -100 -100 -100 -100 -100 -100 -100 -100 -100 -100 -100 -100 -100 -100 -100 -100 -100 -100 -100 -100 -100 -100 
-100 -100 496.982580 497.836776 499.071370 500.364057 501.697966 503.154388 504.537666 505.747949 506.895064 508.131888 509.280515 510.252145 511.182203 512.251008 513.269885 514.149348 515.047148 516.159944 517.245535 518.138921 518.919289 519.709376 520.221997 -100 
-100 -100 494.780929 496.009068 497.538027 498.893321 500.186778 501.792262 503.263430 504.389412 505.405950 506.759001 507.975899 508.835924 509.609231 510.799534 511.888976 512.642639 513.373839 514.650521 515.869441 516.706631 517.389112 518.392422 519.104007 -100 
-100 -100 490.661261 492.751234 494.844427 496.230438 497.308688 499.298297 500.972815 501.894607 502.548678 504.252154 505.646968 506.249265 506.598809 508.164880 509.441552 509.902444 510.169166 511.909591 513.428354 514.093729 514.436784 515.968749 517.103625 -100 
-100 -100 486.099480 489.320943 491.973838 493.289007 493.902876 496.502155 498.441685 499.118616 499.178782 501.495009 503.137644 503.435152 503.100119 505.330511 506.868677 506.979250 506.477929 508.987666 510.862655 511.277899 510.982736 513.305221 514.910410 -100 
-100 -100 485.532590 487.841800 490.143756 491.615461 492.739690 494.883887 496.690380 497.636927 498.286650 500.090049 501.561009 502.136809 502.440432 504.078771 505.411050 505.827333 506.033504 507.839207 509.418955 510.064941 510.402146 512.086210 513.369201 -100 
-100 -100 484.590873 486.402062 488.410147 489.866753 491.142685 493.135264 494.920203 496.040201 496.959405 498.597304 500.020304 500.774804 501.369587 502.796420 504.054701 504.665802 505.185079 506.678851 508.069083 508.803080 509.376507 510.788174 511.889655 -100 
-100 -100 482.112051 484.213148 486.280588 487.522269 488.488671 490.774114 492.752463 493.807061 494.531696 496.463354 498.062145 498.743394 499.135307 500.845486 502.265636 502.795144 503.094583 504.807625 506.278663 506.851072 507.157200 508.857171 510.162489 -100 
-100 -100 479.147855 482.014188 484.311711 485.250153 485.549313 488.468699 490.723865 491.568787 491.732146 494.301603 496.189566 496.673819 496.492244 498.848821 500.536795 500.834691 500.524000 502.852382 504.559453 504.864107 504.526642 506.911447 508.583110 -100 
-100 -100 479.546886 481.579997 483.554984 484.710755 485.614653 487.869358 489.832985 490.885419 491.641894 493.665454 495.387576 496.190173 496.675483 498.434547 499.876201 500.417293 500.727273 502.454038 503.947547 504.549335 504.875980 506.568181 507.860357 -100 
-100 -100 479.528351 481.176151 482.980504 484.255452 485.401940 487.344136 489.101241 490.200126 491.163235 493.003787 494.697310 495.712760 496.504750 498.016907 499.305038 499.931894 500.469865 501.991064 503.433444 504.243146 504.875612 506.259638 507.323677 -100 
-100 -100 478.056835 480.061031 482.036339 483.230887 484.155181 486.263852 488.038381 488.911039 489.563298 491.721337 493.644848 494.642337 495.264843 496.994116 498.341620 498.765278 498.993471 500.836749 502.505866 503.299728 503.774907 505.380969 506.584968 -100 
-100 -100 476.095930 478.901175 481.198634 482.214388 482.583539 485.221970 487.145591 487.673575 487.624065 490.477051 492.737640 493.580545 493.677225 495.973625 497.509195 497.607647 497.119118 499.668950 501.660674 502.281760 502.232313 504.409674 505.914860 -100 
-100 -100 477.283113 479.354345 481.429467 482.717998 483.684288 485.743568 487.419928 488.196513 488.798231 490.980658 492.971479 494.043860 494.724305 496.480317 497.832373 498.247173 498.455233 500.266574 501.896567 502.650826 503.093747 504.681666 505.878321 -100 
-100 -100 477.939345 479.743407 481.772433 483.265903 484.522201 486.336573 487.862315 488.739088 489.581629 491.493814 493.348001 494.531284 495.448790 497.007334 498.296966 498.902878 499.399204 500.851789 502.209702 502.933261 503.495738 504.845577 505.897441 -100 
-100 -100 477.082832 479.395182 481.741621 483.277697 484.416652 486.400981 487.953050 488.621762 489.150303 491.347580 493.364311 494.450409 495.144577 496.949647 498.375797 498.880678 499.128330 500.741521 502.094898 502.551786 502.758701 504.406932 505.687141 -100 
-100 -100 475.856915 479.104661 481.846042 483.267657 483.962150 486.427187 488.140730 488.498306 488.321225 491.221458 493.529567 494.391266 494.499972 496.875580 498.526327 498.776922 498.389504 500.553165 502.059067 502.153760 501.635171 503.973108 505.634399 -100 
-100 -100 478.493572 480.767318 483.048186 484.518492 485.636302 487.685939 489.354488 490.141814 490.739296 492.915683 494.862768 495.874012 496.511042 498.284222 499.694093 500.180711 500.382124 501.897646 503.118804 503.438123 503.540166 505.149822 506.424762 -100 
-100 -100 480.767846 482.483222 484.357692 485.684233 486.866458 488.833204 490.625902 491.777250 492.786333 494.630389 496.316866 497.336220 498.136027 499.638742 500.909269 501.497683 501.917571 503.161527 504.231598 504.650729 504.978457 506.271651 507.331454 -100 
-100 -100 481.556067 483.467775 485.261342 486.219942 486.982736 489.323883 491.458750 492.716898 493.644321 495.645640 497.324800 498.131862 498.634388 500.326529 501.675972 502.107743 502.249518 503.716222 504.872944 505.115728 505.141017 506.706549 507.955609 -100 
-100 -100 481.880796 484.426441 486.292663 486.798397 486.757624 489.808558 492.317383 493.492544 493.969893 496.460363 498.274224 498.793780 498.681603 500.916278 502.459645 502.625152 502.133433 504.194612 505.556972 505.497399 504.820755 507.053453 508.640219 -100 
-100 -100 485.470254 487.048355 488.459234 489.169915 489.802991 492.022660 494.129619 495.489664 496.518205 498.438191 500.007430 500.795977 501.310303 502.910459 504.188786 504.652808 504.843269 506.226800 507.299806 507.544329 507.561734 508.954703 510.036620 -100 
-100 -100 488.653753 489.520002 490.518995 491.371741 492.374726 494.055002 495.786581 497.242594 498.577643 500.158762 501.546789 502.566356 503.472230 504.708005 505.785086 506.496018 507.107454 508.098029 508.946373 509.432229 509.844356 510.683157 511.307923 -100 
-100 -100 490.260584 490.812402 491.586474 492.460873 493.569294 495.038657 496.592860 498.073646 499.512195 500.975204 502.287245 503.405292 504.457806 505.572251 506.566077 507.382036 508.150277 509.008144 509.759598 510.339601 510.880307 511.499276 511.907626 -100 
-100 -100 -100 -100 -100 -100 -100 -100 -100 -100 -100 -100 -100 -100 -100 -100 -100 -100 -100 -100 -100 -100 -100 -100 -100 -100 
-100 -100 -100 -100 -100 -100 -100 -100 -100 -100 -100 -100 -100 -100 -100 -100 -100 -100 -100 -100 -100 -100 -100 -100 -100 -100 
-100 -100 -100 -100 -100 -100 -100 -100 -100 -100 -100 -100 -100 -100 -100 -100 -100 -100 -100 -100 -100 -100 -100 -100 -100 -100 
-100 -100 496.689066 497.573884 498.807502 500.061789 501.352885 502.830187 504.233965 505.434852 506.553875 507.794695 508.932244 509.867460 510.768117 511.889933 512.966729 513.869072 514.756423 515.873234 516.926922 517.747249 518.457908 519.275922 519.824156 -100 
-100 -100 494.219508 495.611485 497.187321 498.456952 499.616197 501.335289 502.879684 503.971178 504.886153 506.315350 507.541396 508.300963 508.938044 510.293410 511.508877 512.266024 512.908158 514.264767 515.461968 516.138640 516.618781 517.779415 518.614247 -100 
-100 -100 489.108559 491.956291 494.281410 495.420435 495.934867 498.471078 500.396226 501.166980 501.342330 503.494694 505.001886 505.287085 504.992188 507.239523 508.863524 509.213494 508.969081 511.207878 512.802345 513.036559 512.581526 514.867201 516.419129 -100 
-100 -100 482.064382 487.858806 491.141646 491.865098 490.462368 495.063699 497.617406 497.849359 496.086755 500.188554 502.216294 501.750564 499.045418 503.689527 506.021454 505.704976 503.145848 507.705732 509.963186 509.431901 506.383437 511.424434 514.022697 -100 
-100 -100 483.906627 486.996937 489.534589 490.737106 491.270007 493.983566 496.056924 496.842549 496.990694 499.254216 500.831311 501.052959 500.677148 503.045959 504.779133 505.109089 504.809138 507.144454 508.819296 509.032030 508.558311 511.012744 512.724263 -100 
-100 -100 483.716983 485.823801 487.912829 489.198452 490.203617 492.434836 494.362465 495.398300 496.098950 497.903953 499.343532 499.863368 500.145049 501.944468 503.498845 504.149439 504.530004 506.233971 507.672852 508.219702 508.505959 510.173481 511.456734 -100 
-100 -100 480.684931 483.425547 485.653604 486.573464 486.872091 489.781791 492.030789 492.877328 493.023067 495.468169 497.172256 497.406460 496.974636 499.581118 501.530234 502.049611 501.920560 504.188249 505.858641 506.216788 505.992609 508.216957 509.787441 -100 
-100 -100 475.688729 480.667694 483.415522 483.623450 481.600178 486.786236 489.697423 489.992278 488.082034 492.659272 494.967819 494.493166 491.480782 496.757677 499.512102 499.535359 497.395601 501.714718 503.971658 503.784861 501.542814 505.854882 508.156224 -100 
-100 -100 477.986605 480.666220 482.801530 483.620192 483.836096 486.714344 488.938136 489.753419 489.914475 492.509975 494.416372 494.839783 494.541961 497.190192 499.132938 499.633110 499.499169 501.806649 503.545484 503.983576 503.816340 506.022767 507.564339 -100 
-100 -100 478.370456 480.332633 482.213836 483.264614 484.066464 486.270744 488.150843 489.062152 489.707228 491.905022 493.837749 494.800078 495.395666 497.235027 498.730699 499.303633 499.643987 501.459429 503.080720 503.851136 504.319568 505.895960 507.079373 -100 
-100 -100 475.991358 478.807631 480.998873 481.771312 481.849604 484.691145 486.725443 487.139545 486.842255 490.052793 492.601480 493.636825 493.893526 496.151866 497.676415 497.787730 497.308129 499.927938 501.989421 502.704493 502.762555 504.845017 506.284076 -100 
-100 -100 471.569780 476.943882 479.820187 479.922405 477.519182 482.792712 485.396960 484.855908 481.496897 487.799002 491.383945 492.114722 490.632267 494.689486 496.605973 495.874906 492.759755 497.996562 500.885504 501.211433 499.531099 503.434500 505.512835 -100 
-100 -100 475.180135 478.075782 480.378403 481.253501 481.379522 484.166174 486.096601 486.410492 486.060463 489.301344 491.926661 493.048052 493.367845 495.635567 497.140407 497.221076 496.710955 499.312110 501.357442 502.055571 502.097020 504.164120 505.594529 -100 
-100 -100 476.658654 478.828038 480.976418 482.280646 483.223609 485.271483 486.895441 487.565928 488.074761 490.368859 492.494292 493.664939 494.416892 496.245534 497.671958 498.160854 498.422221 500.210340 501.808247 502.550154 502.989546 504.530882 505.693797 -100 
-100 -100 475.173929 478.314261 480.943847 482.253312 482.848802 485.319978 487.045087 487.410169 487.258753 490.127044 492.418152 493.241764 493.289673 495.805244 497.564584 497.882310 497.566978 499.881603 501.612282 502.021361 501.826671 503.961035 505.462252 -100 
-100 -100 471.585060 477.460466 480.903296 481.842084 480.737937 484.957027 487.113133 486.758926 484.178248 489.430661 492.347309 492.491229 490.219676 495.012437 497.423089 497.143436 494.608423 499.078917 501.358933 501.143894 498.909231 503.068503 505.300395 -100 
-100 -100 476.696700 479.803644 482.389135 483.669482 484.273170 486.799450 488.628831 489.118571 489.038501 491.829665 493.983832 494.678687 494.635304 497.109761 498.856817 499.165821 498.809390 501.009069 502.580638 502.821324 502.499383 504.609511 506.121436 -100 
-100 -100 479.735333 481.817823 483.860727 485.099566 486.061772 488.214573 490.070935 491.063552 491.803360 493.851495 495.622420 496.493573 497.044029 498.809818 500.239421 500.748816 500.965187 502.484393 503.710659 504.047895 504.163658 505.716714 506.946345 -100 
-100 -100 479.891838 482.589835 484.690355 485.460995 485.645712 488.533992 490.840746 491.832306 492.184224 494.693586 496.571777 497.156313 497.118946 499.361197 500.936332 501.147927 500.714868 502.774555 504.137196 504.057427 503.353231 505.687481 507.349063 -100 
-100 -100 478.039236 482.990407 485.523350 485.495962 483.298038 488.477969 491.512413 492.104566 490.635260 495.004554 497.341260 497.329890 495.274498 499.458751 501.525152 501.095351 498.465019 502.645219 504.515627 503.635401 500.306491 505.234998 507.786752 -100 
-100 -100 483.910474 486.242135 487.949156 488.488594 488.565664 491.313848 493.580098 494.684089 495.158002 497.566177 499.330242 499.920904 499.922861 502.038882 503.511631 503.750683 503.370654 505.303677 506.542958 506.447241 505.734556 507.878668 509.364374 -100 
-100 -100 488.045861 489.104697 490.208362 491.033898 491.924249 493.690415 495.433960 496.788928 497.976563 499.640149 501.071273 502.034715 502.833417 504.175786 505.306000 505.959198 506.451524 507.548582 508.428557 508.809241 509.059590 510.065007 510.811966 -100 
-100 -100 489.930097 490.541842 491.363082 492.243286 493.325264 494.795100 496.326594 497.749659 499.125765 500.586640 501.899284 502.996394 504.022419 505.160343 506.170921 506.973838 507.715587 508.592768 509.346023 509.889896 510.389383 511.048184 511.494633 -100 
-100 -100 -100 -100 -100 -100 -100 -100 -100 -100 -100 -100 -100 -100 -100 -100 -100 -100 -100 -100 -100 -100 -100 -100 -100 -100 
-100 -100 -100 -100 -100 -100 -100 -100 -100 -100 -100 -100 -100 -100 -100 -100 -100 -100 -100 -100 -100 -100 -100 -100 -100 -100 
-100 -100 -100 -100 -100 -100 -100 -100 -100 -100 -100 -100 -100 -100 -100 -100 -100 -100 -100 -100 -100 -100 -100 -100 -100 -100 
-100 -100 496.264450 497.221234 498.472140 499.680186 500.903861 502.413589 503.834547 505.006271 506.072501 507.344823 508.490515 509.387859 510.240457 511.440421 512.580436 513.488363 514.341575 515.505122 516.562295 517.321767 517.952338 518.828708 519.424986 -100 
-100 -100 493.192185 495.004779 496.718743 497.862538 498.727504 500.708950 502.361781 503.347482 503.992584 505.668060 506.971378 507.578681 507.894397 509.603424 510.994866 511.672687 512.027396 513.682560 514.962327 515.448036 515.542576 517.073230 518.111757 -100 
-100 -100 484.966739 490.427410 493.429598 494.049579 492.631383 497.076796 499.536901 499.814420 498.137887 502.112376 504.059581 503.663020 501.082668 505.648883 507.964287 507.787022 505.388538 509.789524 511.897667 511.354050 508.335162 513.190955 515.634765 -100 
-100 -100 461.748047 484.013158 489.653293 488.465727 473.094480 491.652842 496.183428 494.557941 479.295426 496.858973 500.643988 497.733853 478.367805 499.704224 504.454489 502.005850 483.493662 504.013843 508.363141 505.116270 483.582245 507.150263 512.800078 -100 
-100 -100 479.598814 485.363749 488.606738 489.271316 487.831560 492.505887 495.144937 495.422831 493.679869 497.802346 499.829150 499.330400 496.613345 501.362905 503.832926 503.633786 501.150815 505.692708 507.903093 507.318962 504.242484 509.308482 511.940444 -100 
-100 -100 481.954995 484.847002 487.202755 488.241158 488.645875 491.467543 493.647567 494.479065 494.626746 496.954364 498.553092 498.739338 498.322912 500.865736 502.792731 503.301747 503.140845 505.432256 507.068535 507.317509 506.942741 509.268596 510.905134 -100 
-100 -100 476.888185 481.892425 484.681728 484.939540 482.957630 488.141208 491.048176 491.347118 489.419406 493.903646 496.089751 495.498745 492.413997 497.725017 500.552471 500.648327 498.553306 502.858830 505.076198 504.847208 502.572868 506.866065 509.160168 -100 
-100 -100 458.415376 477.206506 481.825899 479.680307 461.363095 482.834845 488.072587 486.340691 469.566577 488.973538 493.205249 489.930948 468.004122 492.257497 497.882586 496.099746 479.525675 498.369591 502.643256 500.415835 483.599013 502.540928 507.228787 -100 
-100 -100 474.093474 479.038060 481.734556 481.882571 479.804564 484.966107 487.846533 488.093759 486.161530 490.845481 493.290250 492.935532 490.016919 495.361928 498.165018 498.221678 496.106220 500.461661 502.764906 502.638369 500.442794 504.700457 506.951748 -100 
-100 -100 476.438647 479.171235 481.304332 482.058764 482.173214 485.038996 487.177437 487.787462 487.718253 490.663881 492.942811 493.715164 493.736407 496.247825 498.044574 498.405931 498.133688 500.599876 502.489326 503.058203 502.996646 505.113601 506.583461 -100 
-100 -100 471.596988 476.939041 479.752012 479.771083 477.309948 482.636922 485.314125 484.818174 481.476887 487.804481 491.396100 492.115204 490.632279 494.754953 496.762158 496.121367 493.065909 498.281962 501.122906 501.404669 499.695993 503.584129 505.658177 -100 
-100 -100 452.123036 472.925361 477.896274 475.382291 455.045970 478.170953 483.155267 479.416418 454.234636 482.459226 489.478243 488.769295 474.442686 491.485967 495.077279 491.610124 469.928835 493.749362 499.398965 498.119168 483.786576 500.432598 504.603421 -100 
-100 -100 470.760544 476.192981 479.124770 479.253759 476.849212 482.110171 484.674778 484.071620 480.670350 487.035009 490.709475 491.520855 490.106258 494.225510 496.200084 495.519116 492.429638 497.639897 500.481846 500.762811 499.048993 502.923626 504.988044 -100 
-100 -100 474.600504 477.611591 480.055618 481.110212 481.437752 484.072025 485.906833 486.237824 485.981596 489.072705 491.579399 492.596314 492.822196 495.259061 496.937388 497.177841 496.797401 499.282301 501.195813 501.777581 501.719279 503.797150 505.240101 -100 
-100 -100 470.667756 476.496495 479.870810 480.722997 479.541782 483.777256 485.948783 485.581036 482.987104 488.288053 491.269754 491.472977 489.252829 494.089582 496.537309 496.288197 493.796132 498.373195 500.790502 500.726680 498.608595 502.734042 504.917516 -100 
-100 -100 451.208170 473.468968 479.331818 478.619274 464.968032 481.726894 485.514479 482.610360 462.669289 485.235175 490.563237 488.410293 469.765014 490.966083 495.740305 493.320226 475.013213 495.361756 499.958755 497.887873 481.603592 499.925758 504.458699 -100 
-100 -100 472.283224 478.081296 481.424748 482.269442 481.113289 485.396111 487.664103 487.428009 484.914536 490.085346 492.875661 492.908782 490.569575 495.357860 497.794732 497.544862 495.022652 499.477188 501.726011 501.480406 499.220426 503.343655 505.553584 -100 
-100 -100 477.888234 480.802817 483.167193 484.215877 484.625073 487.326201 489.380251 490.104188 490.217773 492.834104 494.811108 495.415824 495.360823 497.740717 499.441992 499.743531 499.382765 501.536501 503.023755 503.123595 502.624642 504.841794 506.422084 -100 
-100 -100 475.924912 481.041625 483.794473 483.965235 481.892623 487.031760 489.953687 490.401367 488.817112 493.200225 495.576302 495.576896 493.533301 497.783755 499.925124 499.545162 496.955253 501.193545 503.124341 502.290309 499.006207 503.978197 506.566548 -100 
-100 -100 459.937697 479.485759 484.071024 481.768149 463.239249 484.742161 490.076061 488.800615 473.747928 491.637950 495.826236 493.790602 477.463959 495.914505 499.951454 497.332855 479.141138 498.874058 502.814212 499.238780 477.350986 500.924738 506.546410 -100 
-100 -100 480.130514 484.811547 487.140470 487.096491 484.950007 489.908877 492.766594 493.344763 491.924770 496.159366 498.402441 498.439137 496.483010 500.555361 502.558956 502.215674 499.710312 503.764993 505.534651 504.689366 501.426069 506.165943 508.551442 -100 
-100 -100 487.050696 488.513902 489.779824 490.502118 491.080065 493.141733 494.981385 496.195128 497.080083 498.977914 500.491976 501.329110 501.845682 503.469633 504.717017 505.256092 505.452268 506.849907 507.831935 508.045369 507.928763 509.317260 510.273166 -100 
-100 -100 489.486236 490.188768 491.065241 491.935933 492.966207 494.469494 495.996698 497.357886 498.651702 500.126888 501.440983 502.499798 503.474778 504.662713 505.705414 506.490544 507.188778 508.117703 508.890097 509.391978 509.827700 510.555574 511.054852 -100 
-100 -100 -100 -100 -100 -100 -100 -100 -100 -100 -100 -100 -100 -100 -100 -100 -100 -100 -100 -100 -100 -100 -100 -100 -100 -100 
-100 -100 -100 -100 -100 -100 -100 -100 -100 -100 -100 -100 -100 -100 -100 -100 -100 -100 -100 -100 -100 -100 -100 -100 -100 -100 
-100 -100 -100 -100 -100 -100 -100 -100 -100 -100 -100 -100 -100 -100 -100 -100 -100 -100 -100 -100 -100 -100 -100 -100 -100 -100 
-100 -100 496.242120 497.089353 498.263405 499.454448 500.691950 502.129970 503.504291 504.681344 505.779948 507.003636 508.130084 509.067226 509.990629 511.158482 512.296315 513.259990 514.189185 515.313758 516.351080 517.147377 517.836497 518.638233 519.176868 -100 
-100 -100 493.799564 495.144092 496.649015 497.845944 498.946165 500.628497 502.148556 503.219479 504.115006 505.527367 506.741672 507.501440 508.161607 509.571379 510.861914 511.695477 512.388395 513.746620 514.916879 515.560889 516.013922 517.155787 517.980690 -100 
-100 -100 488.727731 491.510075 493.745699 494.797518 495.245189 497.751904 499.662839 500.419487 500.577719 502.713832 504.207096 504.487966 504.214983 506.530682 508.252752 508.705661 508.530220 510.757121 512.304840 512.491824 512.001054 514.263772 515.804414 -100 
-100 -100 481.692676 487.409518 490.595045 491.227120 489.756355 494.340510 496.892052 497.117877 495.341639 499.427834 501.438564 500.963050 498.276419 502.999965 505.446825 505.254485 502.782589 507.315371 509.509152 508.919624 505.829029 510.843463 513.428803 -100 
-100 -100 483.443550 486.483413 488.954063 490.092917 490.580561 493.283526 495.360246 496.147413 496.288003 498.534528 500.091501 500.303197 499.947907 502.388853 504.227452 504.668454 504.441707 506.762243 508.383732 508.542538 508.027288 510.453703 512.150942 -100 
-100 -100 483.116883 485.210603 487.278211 488.540931 489.530870 491.762744 493.701736 494.750277 495.452419 497.237227 498.650893 499.158554 499.459552 501.321492 502.967132 503.711557 504.151706 505.849251 507.246221 507.746454 507.994001 509.632211 510.899525 -100 
-100 -100 479.937573 482.701154 484.951450 485.886332 486.197095 489.120611 491.392385 492.267562 492.428943 494.848432 496.518567 496.736559 496.321851 498.987459 501.022280 501.629310 501.555248 503.812914 505.440667 505.752883 505.490226 507.681739 509.233781 -100 
-100 -100 474.816184 479.843665 482.641294 482.886698 480.892056 486.100157 489.042191 489.378317 487.499168 492.049376 494.324756 493.837805 490.846039 496.185975 499.027610 499.139308 497.054458 501.350798 503.552833 503.311372 501.026253 505.300724 507.581892 -100 
-100 -100 477.059171 479.779174 481.958778 482.810175 483.050965 485.953297 488.206088 489.053984 489.240794 491.835381 493.739631 494.176209 493.916506 496.634050 498.663915 499.246282 499.155029 501.432199 503.101040 503.464339 503.238692 505.409328 506.935848 -100 
-100 -100 477.402366 479.392493 481.300566 482.363794 483.173967 485.399754 487.302638 488.229872 488.891612 491.121433 493.095664 494.106534 494.763769 496.684674 498.273683 498.929878 499.305924 501.074702 502.597862 503.259168 503.644805 505.191823 506.372191 -100 
-100 -100 474.977240 477.816697 480.019130 480.778202 480.841212 483.705439 485.759592 486.171233 485.876751 489.153275 491.786254 492.901911 493.240581 495.595370 497.227248 497.436103 496.998232 499.546990 501.471645 502.033034 501.975619 504.044154 505.499791 -100 
-100 -100 470.531909 475.929224 478.805711 478.873327 476.433513 481.737884 484.366178 483.811828 480.439765 486.831145 490.521756 491.344067 489.949461 494.111011 496.146005 495.528682 492.470947 497.620975 500.351859 500.498639 498.679013 502.589063 504.700510 -100 
-100 -100 474.192923 477.097679 479.389930 480.230666 480.329438 483.141411 485.102072 485.423046 485.078492 488.378314 491.074016 492.260291 492.651666 495.015127 496.632721 496.819367 496.362784 498.909869 500.839010 501.403922 501.344369 503.401361 504.847272 -100 
-100 -100 475.749430 477.916203 480.045906 481.317805 482.243251 484.321672 485.993503 486.701778 487.233622 489.543834 491.679904 492.864427 493.654087 495.564248 497.096517 497.685223 498.004876 499.781376 501.325155 502.002584 502.390645 503.907730 505.063207 -100 
-100 -100 474.340130 477.472683 480.078205 481.352053 481.930999 484.447956 486.245730 486.678850 486.563603 489.403261 491.641235 492.420019 492.464253 495.052682 496.919863 497.342000 497.098915 499.436051 501.165604 501.572383 501.371935 503.471629 504.945825 -100 
-100 -100 470.819651 476.689283 480.110573 481.013868 479.889518 484.164936 486.403767 486.128878 483.588382 488.773597 491.590632 491.646467 489.337167 494.200043 496.721692 496.551623 494.100820 498.612432 500.922536 500.745278 498.538825 502.655186 504.848288 -100 
-100 -100 476.000125 479.109341 481.691548 482.961326 483.560946 486.117892 487.991195 488.519560 488.444293 491.166520 493.223708 493.833578 493.754748 496.280332 498.120845 498.527428 498.249606 500.496573 502.103769 502.380519 502.081162 504.167378 505.653549 -100 
-100 -100 479.097131 481.196816 483.265985 484.531126 485.508233 487.654334 489.494539 490.466524 491.170066 493.151094 494.841541 495.644159 496.168012 497.973376 499.480207 500.072809 500.356716 501.916701 503.167727 503.522681 503.647036 505.192978 506.413587 -100 
-100 -100 479.293761 482.027042 484.186917 485.024880 485.247254 488.087793 490.316787 491.232132 491.512700 493.953593 495.763473 496.290091 496.229714 498.510789 500.157400 500.444177 500.069731 502.157750 503.528280 503.445285 502.735431 505.073824 506.739543 -100 
-100 -100 477.465020 482.463755 485.077004 485.144733 483.004839 488.103031 491.017799 491.499080 489.936994 494.237528 496.513380 496.449242 494.369880 498.595778 500.730926 500.370420 497.792118 501.989023 503.854081 502.956062 499.610797 504.551029 507.114728 -100 
-100 -100 483.357730 485.730673 487.506886 488.121663 488.233887 490.915035 493.073348 494.070393 494.453527 496.793436 498.502346 499.050749 499.037148 501.183703 502.709279 503.002955 502.663975 504.611170 505.845141 505.734645 505.010645 507.162049 508.656206 -100 
-100 -100 487.503710 488.592551 489.745129 490.618179 491.522172 493.239166 494.898677 496.162836 497.268857 498.866994 500.247044 501.176417 501.965453 503.327435 504.493603 505.186951 505.711776 506.822960 507.701478 508.074691 508.320683 509.329233 510.079022 -100 
-100 -100 489.387675 490.021948 490.879286 491.792331 492.878988 494.308958 495.770081 497.112111 498.412210 499.809702 501.073160 502.139307 503.157250 504.308905 505.346419 506.181734 506.951580 507.843098 508.597704 509.138226 509.636548 510.297050 510.744466 -100 
-100 -100 -100 -100 -100 -100 -100 -100 -100 -100 -100 -100 -100 -100 -100 -100 -100 -100 -100 -100 -100 -100 -100 -100 -100 -100 
-100 -100 -100 -100 -100 -100 -100 -100 -100 -100 -100 -100 -100 -100 -100 -100 -100 -100 -100 -100 -100 -100 -100 -100 -100 -100 
-100 -100 -100 -100 -100 -100 -100 -100 -100 -100 -100 -100 -100 -100 -100 -100 -100 -100 -100 -100 -100 -100 -100 -100 -100 -100 
-100 -100 496.104549 496.880818 497.995868 499.162272 500.387891 501.767502 503.093385 504.253970 505.356142 506.556119 507.680753 508.652211 509.622710 510.783438 511.927762 512.933688 513.917007 515.041562 516.092799 516.938766 517.677340 518.437974 518.935211 -100 
-100 -100 493.978141 495.096781 496.471910 497.672986 498.841938 500.378956 501.805685 502.889810 503.863986 505.180895 506.370387 507.223444 508.035798 509.339822 510.590064 511.511948 512.358013 513.624848 514.777731 515.545101 516.173421 517.141472 517.835612 -100 
-100 -100 489.994935 491.907912 493.786063 494.970106 495.892351 497.839942 499.498775 500.394008 501.009697 502.679362 504.039631 504.618034 504.995194 506.717302 508.219040 508.929512 509.380962 511.053487 512.441711 512.997488 513.265905 514.753098 515.866872 -100 
-100 -100 485.533319 488.503158 490.898576 491.982605 492.409635 495.016174 496.976419 497.644977 497.670474 499.957150 501.556939 501.808903 501.474204 503.906846 505.725690 506.164230 505.946812 508.297341 509.976005 510.249105 509.863585 512.133263 513.713667 -100 
-100 -100 484.701772 486.866476 489.000052 490.317141 491.327865 493.467007 495.293508 496.246991 496.879081 498.644193 500.064638 500.602541 500.929302 502.732122 504.306912 504.992176 505.393934 507.124745 508.559087 509.081526 509.332522 510.960698 512.215675 -100 
-100 -100 483.413785 485.195506 487.156334 488.561492 489.802030 491.799385 493.613054 494.766390 495.694043 497.278054 498.632417 499.346790 499.969332 501.529004 502.986768 503.810577 504.471256 505.933575 507.221485 507.856347 508.353744 509.705540 510.773941 -100 
-100 -100 480.572854 482.754053 484.888772 486.172212 487.170353 489.481400 491.511201 492.645298 493.428342 495.272155 496.768378 497.393738 497.805535 499.641584 501.249814 501.981619 502.419379 504.089108 505.456140 505.935352 506.172441 507.799743 509.062662 -100 
-100 -100 477.285215 480.329315 482.773204 483.810826 484.186318 487.140933 489.465641 490.435047 490.729358 493.165504 494.930064 495.356025 495.192072 497.690067 499.576135 500.092204 499.948267 502.180476 503.747324 503.942515 503.536880 505.828558 507.449784 -100 
-100 -100 477.638998 479.793596 481.884760 483.118420 484.078449 486.380541 488.408152 489.544508 490.375837 492.365298 494.053971 494.862882 495.411453 497.315969 498.947939 499.680549 500.104281 501.746266 503.077998 503.522548 503.734756 505.353183 506.615190 -100 
-100 -100 477.571584 479.296680 481.166697 482.462510 483.615997 485.609699 487.417647 488.542655 489.528904 491.438029 493.217536 494.326783 495.237527 496.917586 498.406398 499.224376 499.855867 501.261342 502.477472 503.040651 503.487621 504.831170 505.905957 -100 
-100 -100 475.985930 478.066995 480.072642 481.214019 482.066419 484.254581 486.081339 486.914117 487.515860 489.860818 491.995907 493.167906 493.955561 495.887702 497.472668 498.135967 498.495681 500.141702 501.470284 501.881164 502.052775 503.696654 504.983540 -100 
-100 -100 473.925532 476.837712 479.146957 480.040125 480.236971 483.025209 485.025618 485.458497 485.246336 488.416691 490.974920 492.027127 492.300948 494.824059 496.631824 497.033730 496.768090 499.023608 500.585554 500.714729 500.218285 502.565292 504.229702 -100 
-100 -100 475.274496 477.390323 479.447488 480.635287 481.501895 483.648967 485.402862 486.162162 486.720623 489.074957 491.247325 492.460354 493.282759 495.242264 496.844813 497.516084 497.878135 499.526561 500.858862 501.273590 501.443503 503.073745 504.348506 -100 
-100 -100 476.127783 477.933717 479.920522 481.326914 482.524214 484.420552 486.062620 487.020615 487.905715 489.850516 491.720967 492.917997 493.897264 495.632058 497.154775 497.985359 498.617730 500.028250 501.254774 501.831920 502.281415 503.589572 504.633404 -100 
-100 -100 475.431405 477.729715 480.015590 481.446955 482.514983 484.630992 486.374270 487.225581 487.868688 489.962514 491.822979 492.770532 493.414262 495.400050 497.078578 497.820576 498.233553 499.881207 501.230311 501.706649 501.939310 503.479898 504.679010 -100 
-100 -100 474.332261 477.572536 480.253393 481.550456 482.124329 484.788225 486.745278 487.349351 487.360487 490.015203 492.031518 492.631716 492.571002 495.169500 497.104630 497.615500 497.432843 499.658927 501.230410 501.459312 501.098414 503.248487 504.772752 -100 
-100 -100 477.108733 479.388021 481.652870 483.076719 484.155833 486.299946 488.095922 489.007826 489.660983 491.650968 493.350786 494.141078 494.663323 496.575225 498.208799 498.915945 499.292136 500.894906 502.191222 502.612832 502.801126 504.320742 505.513292 -100 
-100 -100 479.492293 481.246983 483.179474 484.566385 485.785569 487.730715 489.487388 490.604972 491.551184 493.247428 494.752496 495.610620 496.338040 497.937439 499.383604 500.153651 500.717280 502.037657 503.153910 503.612823 503.964238 505.235052 506.269824 -100 
-100 -100 480.341266 482.340532 484.280441 485.425132 486.322810 488.506775 490.434172 491.515335 492.288948 494.155512 495.692644 496.364897 496.799572 498.594809 500.112514 500.712791 500.983679 502.496165 503.654780 503.875696 503.873895 505.461250 506.728062 -100 
-100 -100 480.688059 483.362238 485.438221 486.234588 486.457870 489.195916 491.364082 492.269100 492.532133 494.900958 496.594701 496.982679 496.777130 499.147399 500.867352 501.198263 500.833980 502.906157 504.233901 504.106957 503.355259 505.651383 507.285667 -100 
-100 -100 484.335074 486.014401 487.595257 488.513266 489.279979 491.302440 493.139039 494.257188 495.090838 496.882494 498.344609 499.036925 499.502353 501.187368 502.594364 503.183624 503.466559 504.868730 505.918334 506.115939 506.092276 507.517537 508.630642 -100 
-100 -100 487.556077 488.491658 489.605458 490.577396 491.627310 493.191637 494.738636 496.004344 497.172799 498.628656 499.920212 500.870099 501.751883 503.035769 504.195962 504.993913 505.672533 506.688929 507.532230 507.998214 508.395717 509.247571 509.886184 -100 
-100 -100 489.179320 489.783891 490.643554 491.596447 492.720455 494.106042 495.516667 496.833785 498.120456 499.461946 500.682407 501.741181 502.777177 503.923361 504.977103 505.860633 506.684724 507.571297 508.327591 508.901414 509.438619 510.064112 510.478524 -100 
-100 -100 -100 -100 -100 -100 -100 -100 -100 -100 -100 -100 -100 -100 -100 -100 -100 -100 -100 -100 -100 -100 -100 -100 -100 -100 
-100 -100 -100 -100 -100 -100 -100 -100 -100 -100 -100 -100 -100 -100 -100 -100 -100 -100 -100 -100 -100 -100 -100 -100 -100 -100 
-100 -100 -100 -100 -100 -100 -100 -100 -100 -100 -100 -100 -100 -100 -100 -100 -100 -100 -100 -100 -100 -100 -100 -100 -100 -100 
-100 -100 495.604304 496.420931 497.543852 498.670694 499.836779 501.202044 502.500851 503.604552 504.652638 505.876799 507.027236 507.993395 508.949611 510.159565 511.343987 512.355745 513.337228 514.524724 515.635292 516.508184 517.252097 518.048705 518.569690 -100 
-100 -100 493.175443 494.479358 495.924137 497.049788 498.072834 499.680716 501.113598 502.083189 502.898297 504.343502 505.611552 506.412836 507.107929 508.567339 509.908655 510.790617 511.537154 512.973081 514.246742 515.019928 515.581920 516.670811 517.438446 -100 
-100 -100 488.134538 490.849703 493.010277 493.980161 494.337435 496.776491 498.579888 499.163354 499.129294 501.416200 503.040114 503.385484 503.140125 505.526316 507.306593 507.802664 507.672821 510.007703 511.720862 512.169585 511.981939 514.005964 515.379026 -100 
-100 -100 481.125031 486.726769 489.834178 490.385314 488.800904 493.358425 495.794461 495.745490 493.476471 498.026765 500.283870 499.892687 497.190590 502.029363 504.535880 504.365854 501.899320 506.579410 508.997389 508.856145 506.578673 510.843918 513.086716 -100 
-100 -100 482.608645 485.653434 488.134302 489.263475 489.715460 492.389684 494.394352 495.044801 495.022892 497.428129 499.127602 499.429208 499.116394 501.582607 503.418877 503.850523 503.628343 506.026627 507.780337 508.160925 507.917847 510.114110 511.658361 -100 
-100 -100 481.849386 484.125376 486.357205 487.720558 488.758338 490.992425 492.918662 493.956907 494.663062 496.479012 497.968815 498.604587 499.022452 500.787005 502.313801 502.974657 503.369220 505.083122 506.505632 507.023399 507.279772 508.916136 510.180835 -100 
-100 -100 477.867891 481.213284 483.889674 485.077556 485.543278 488.489379 490.801586 491.792209 492.126470 494.455460 496.165722 496.650336 496.614900 498.872445 500.565919 500.963110 500.744863 502.990292 504.550218 504.676374 504.160566 506.570830 508.268105 -100 
-100 -100 471.495099 477.926413 481.469437 482.114050 480.416654 485.599432 488.610262 489.200387 487.829007 491.981610 494.235235 494.245059 492.375321 496.537359 498.745272 498.525704 496.144297 500.483378 502.542876 501.871250 498.791812 503.778980 506.393076 -100 
-100 -100 474.907278 478.237601 480.891585 482.056391 482.510311 485.468809 487.799803 488.812874 489.203645 491.664867 493.541498 494.184869 494.274374 496.609639 498.350140 498.772807 498.543674 500.709964 502.151972 502.150742 501.542134 503.954774 505.676172 -100 
-100 -100 475.954406 478.196710 480.381981 481.692975 482.698544 484.970620 486.932887 487.986569 488.767887 490.878824 492.731733 493.702925 494.380396 496.291261 497.912330 498.645260 499.047426 500.563583 501.699439 501.893374 501.892065 503.608106 504.977135 -100 
-100 -100 473.821589 476.809607 479.228789 480.269979 480.640837 483.429068 485.495228 486.089751 486.039209 488.998262 491.310659 492.141776 492.239213 494.886548 496.863247 497.468623 497.388826 499.351359 500.552421 500.259741 499.337787 501.965280 503.837685 -100 
-100 -100 469.448381 474.993980 478.091526 478.549658 476.776644 481.647365 484.206714 483.977717 481.318071 486.877121 489.991478 490.266487 488.124154 493.105958 495.793149 495.947489 494.039140 497.808337 499.389838 498.126516 494.154366 499.857339 502.808720 -100 
-100 -100 473.170480 476.169401 478.610109 479.672574 480.044753 482.795839 484.799994 485.328228 485.233308 488.195496 490.527193 491.372895 491.487893 494.183139 496.210578 496.853852 496.795745 498.763540 499.966408 499.678047 498.755734 501.362688 503.217304 -100 
-100 -100 474.672187 476.927153 479.153422 480.514590 481.533095 483.718920 485.539874 486.437070 487.104741 489.245333 491.148197 492.131386 492.813691 494.852054 496.601932 497.426437 497.881504 499.401071 500.539084 500.753332 500.768471 502.422539 503.741023 -100 
-100 -100 473.051939 476.359262 479.059145 480.314082 480.823993 483.617275 485.703030 486.426314 486.555591 489.159036 491.145080 491.747609 491.711704 494.366362 496.375320 496.971914 496.853355 498.988246 500.421526 500.482906 499.971561 502.208146 503.809747 -100 
-100 -100 469.160744 475.447098 479.006588 479.775565 478.240160 483.136157 485.820112 485.988192 484.044911 488.652973 491.105353 490.958134 488.544442 493.476764 496.131990 496.168471 494.004710 498.187363 500.192839 499.636250 496.883177 501.417913 503.813617 -100 
-100 -100 474.732609 478.021368 480.699323 481.942676 482.455635 485.264449 487.387272 488.156555 488.288546 490.786073 492.616108 493.065398 492.906946 495.483267 497.434864 497.980271 497.823988 499.959205 501.407860 501.486321 500.981488 503.193803 504.773871 -100 
-100 -100 478.044028 480.248121 482.417823 483.751379 484.776886 486.984828 488.889408 489.922237 490.649177 492.524543 494.064863 494.712172 495.133306 497.030963 498.673276 499.382142 499.738982 501.293526 502.497393 502.782079 502.844634 504.416019 505.665664 -100 
-100 -100 478.261356 481.138247 483.455314 484.464248 484.855819 487.594254 489.728867 490.573347 490.773638 493.140048 494.806023 495.092928 494.769862 497.322216 499.212071 499.637801 499.325127 501.473962 502.868188 502.786360 502.075646 504.410453 506.078123 -100 
-100 -100 476.310062 481.578632 484.420891 484.774635 483.062096 487.771010 490.446186 490.763971 489.024999 493.298808 495.418606 494.958558 492.150431 497.127459 499.676764 499.481650 496.924005 501.257839 503.194743 502.338666 499.036154 503.949258 506.501529 -100 
-100 -100 482.418965 484.926184 486.856776 487.646344 487.921007 490.457015 492.461966 493.330309 493.596116 495.870074 497.462610 497.797737 497.537994 499.959929 501.723700 502.147789 501.869818 503.899559 505.191382 505.119278 504.422036 506.570122 508.060295 -100 
-100 -100 486.690641 487.844937 489.087723 490.052583 491.013973 492.678346 494.252980 495.429408 496.453599 497.987584 499.293974 500.130860 500.853732 502.313075 503.598018 504.379434 504.964696 506.132263 507.054676 507.458988 507.724705 508.739409 509.490927 -100 
-100 -100 488.627526 489.303162 490.222283 491.193006 492.306319 493.708960 495.113319 496.387259 497.620284 498.960501 500.171061 501.190308 502.190942 503.391219 504.499896 505.400994 506.225418 507.163825 507.955689 508.524030 509.040783 509.709985 510.160174 -100 
-100 -100 -100 -100 -100 -100 -100 -100 -100 -100 -100 -100 -100 -100 -100 -100 -100 -100 -100 -100 -100 -100 -100 -100 -100 -100 
-100 -100 -100 -100 -100 -100 -100 -100 -100 -100 -100 -100 -100 -100 -100 -100 -100 -100 -100 -100 -100 -100 -100 -100 -100 -100 
-100 -100 -100 -100 -100 -100 -100 -100 -100 -100 -100 -100 -100 -100 -100 -100 -100 -100 -100 -100 -100 -100 -100 -100 -100 -100 
-100 -100 494.999394 495.892292 497.036562 498.113161 499.194847 500.562907 501.838476 502.871015 503.839549 505.108042 506.289801 507.235857 508.149719 509.431135 510.660544 511.661251 512.613298 513.888520 515.068519 515.956309 516.683636 517.549709 518.116133 -100 
-100 -100 491.964126 493.690060 495.279238 496.276966 496.986013 498.825785 500.314470 501.106219 501.580241 503.328244 504.726028 505.402075 505.777078 507.585593 509.077993 509.849688 510.302053 512.095478 513.550595 514.262228 514.577272 515.982847 516.915877 -100 
-100 -100 483.850637 489.138968 491.977967 492.423330 490.800559 495.139047 497.400308 497.315161 495.079618 499.522787 501.740477 501.447947 498.878155 503.616435 506.057859 505.964256 503.628802 508.241201 510.644444 510.624762 508.477508 512.569920 514.648893 -100 
-100 -100 461.018522 482.733993 488.166362 486.776255 470.955092 489.679208 494.000187 491.645475 473.593507 493.875633 498.317895 495.529060 475.800087 497.687533 502.602814 500.188439 481.488190 502.476120 507.276334 505.195838 488.260092 507.337154 512.004772 -100 
-100 -100 478.089391 483.806223 487.028617 487.640409 486.090856 490.725066 493.226005 493.203961 490.953661 495.552391 497.863120 497.506923 494.828403 499.671548 502.170426 501.973206 499.488771 504.195959 506.649468 506.524388 504.265405 508.584109 510.874620 -100 
-100 -100 479.610021 482.843224 485.463584 486.649462 487.118754 489.924897 492.068318 492.868173 493.008613 495.374952 497.089267 497.494892 497.326899 499.670849 501.409530 501.800006 501.571820 503.915170 505.605449 505.888769 505.531896 507.851619 509.481726 -100 
-100 -100 472.623574 479.102419 482.701107 483.394228 481.720181 486.866995 489.822679 490.356536 488.927385 493.023270 495.221323 495.185028 493.275636 497.378541 499.530646 499.268089 496.872281 501.256493 503.381294 502.769594 499.730265 504.731018 507.345949 -100 
-100 -100 447.964156 473.231428 479.614893 478.252793 460.974820 481.850235 487.153330 486.086513 472.121428 488.884051 492.875306 491.005187 475.754769 493.251464 497.218711 494.749653 476.968392 496.629702 500.729320 497.409392 476.184846 499.397830 505.027528 -100 
-100 -100 469.653020 476.124982 479.718118 480.410074 478.747400 483.933348 486.932842 487.507664 486.139089 490.364137 492.712772 492.818421 491.025908 495.208258 497.420864 497.202361 494.801827 499.066515 501.012904 500.205748 497.017065 502.030374 504.685068 -100 
-100 -100 473.706277 476.914089 479.517361 480.688832 481.159612 484.067985 486.299460 487.140904 487.333648 490.019191 492.076312 492.788115 492.871976 495.360907 497.228405 497.756152 497.597194 499.606971 500.842233 500.598263 499.760921 502.286551 504.104871 -100 
-100 -100 469.359522 474.974786 478.157956 478.705166 477.020721 481.960011 484.612524 484.505801 481.929795 487.382255 490.350351 490.510628 488.300425 493.262639 495.964415 496.150928 494.256690 497.957840 499.435785 498.059658 494.001702 499.723566 502.705621 -100 
-100 -100 449.820226 471.047745 476.439645 474.874472 457.995986 478.061499 482.686170 479.864609 458.966625 482.721565 488.349342 486.307006 467.742980 489.173128 494.327876 492.832919 477.893452 494.603902 497.602732 492.876490 466.985837 494.578357 501.162313 -100 
-100 -100 468.738854 474.350708 477.538557 478.094679 476.408009 481.313419 483.912210 483.744702 481.122703 486.579966 489.558637 489.715704 487.507949 492.533835 495.307565 495.549661 493.687638 497.391413 498.865239 497.490218 493.431951 499.124955 502.084320 -100 
-100 -100 472.515879 475.689917 478.292083 479.488928 479.973038 482.793126 484.893613 485.575258 485.620635 488.366392 490.461011 491.127164 491.138830 493.835929 495.903581 496.574672 496.505135 498.501896 499.724051 499.504053 498.708621 501.129437 502.875492 -100 
-100 -100 468.079449 474.356290 477.905288 478.663526 477.128922 482.073228 484.809865 485.017302 483.102104 487.741750 490.223694 490.106086 487.726601 492.701072 495.407517 495.496238 493.356383 497.478928 499.377553 498.691513 495.836668 500.409980 502.854499 -100 
-100 -100 446.716761 470.982731 477.201188 476.001553 459.556100 479.471552 484.325692 482.503348 465.823814 485.159433 489.561391 486.996582 468.018141 489.489379 494.536072 492.620614 475.910479 494.619178 498.552961 495.602475 476.518539 497.428473 502.535897 -100 
-100 -100 469.748642 476.005807 479.530894 480.273664 478.735275 483.682019 486.442790 486.690257 484.782497 489.309451 491.637900 491.372959 488.873175 493.772383 496.416636 496.443925 494.263573 498.419816 500.379698 499.758575 496.947341 501.493605 503.908016 -100 
-100 -100 475.873009 478.989486 481.530248 482.695243 483.181733 485.990735 488.152178 488.982682 489.154320 491.563140 493.271753 493.598045 493.332540 495.910799 497.861367 498.374125 498.156879 500.303288 501.718220 501.702693 501.084388 503.363959 504.996488 -100 
-100 -100 473.860967 479.306773 482.357398 482.871967 481.268563 486.048249 488.752306 489.051626 487.283806 491.576683 493.710653 493.231717 490.412965 495.465234 498.105308 497.972066 495.459173 499.845260 501.831901 501.010452 497.742360 502.693242 505.279233 -100 
-100 -100 457.020430 477.678623 482.768775 481.177951 464.981550 484.210935 488.908832 487.267981 471.540922 489.743563 493.679511 490.607992 470.066398 492.786409 497.908551 495.577881 477.085061 497.403169 501.514362 498.036452 476.363856 499.750392 505.332705 -100 
-100 -100 478.207214 483.202468 485.826934 486.135624 484.449034 488.970403 491.504638 491.830979 490.160172 494.323133 496.375439 495.982559 493.283815 498.166024 500.658791 500.546557 498.114815 502.352622 504.232109 503.459509 500.259781 504.977404 507.350233 -100 
-100 -100 485.421090 487.007222 488.433662 489.322706 490.018293 491.962815 493.636738 494.685003 495.418314 497.209876 498.602483 499.280345 499.659422 501.490623 502.955397 503.651913 503.955701 505.458019 506.517356 506.786454 506.708031 508.105142 509.060944 -100 
-100 -100 487.944451 488.717796 489.698947 490.669783 491.747790 493.195612 494.612518 495.845579 497.017717 498.393221 499.618720 500.602968 501.553652 502.834426 504.004823 504.909723 505.709292 506.723832 507.561793 508.113108 508.583045 509.326313 509.829486 -100 
-100 -100 -100 -100 -100 -100 -100 -100 -100 -100 -100 -100 -100 -100 -100 -100 -100 -100 -100 -100 -100 -100 -100 -100 -100 -100 
-100 -100 -100 -100 -100 -100 -100 -100 -100 -100 -100 -100 -100 -100 -100 -100 -100 -100 -100 -100 -100 -100 -100 -100 -100 -100 
-100 -100 -100 -100 -100 -100 -100 -100 -100 -100 -100 -100 -100 -100 -100 -100 -100 -100 -100 -100 -100 -100 -100 -100 -100 -100 
-100 -100 494.822497 495.611726 496.683491 497.740296 498.823335 500.097216 501.299259 502.315620 503.308227 504.519891 505.681443 506.669149 507.652259 508.889044 510.093749 511.128204 512.149929 513.401608 514.585981 515.529442 516.329406 517.159337 517.693711 -100 
-100 -100 492.398622 493.672546 495.062630 496.114174 497.049981 498.563679 499.892181 500.758363 501.504491 502.948144 504.243140 505.070175 505.788237 507.276942 508.638842 509.533991 510.311437 511.823247 513.189738 514.047117 514.671406 515.794930 516.576324 -100 
-100 -100 487.365801 490.047298 492.148707 493.038851 493.302503 495.644901 497.330920 497.781021 497.650916 499.959312 501.635834 502.011432 501.780716 504.202263 506.001571 506.491501 506.373652 508.807772 510.645565 511.201359 511.087835 513.147745 514.533652 -100 
-100 -100 480.359674 485.928363 488.980065 489.455134 487.779249 492.247050 494.561885 494.358941 491.967986 496.565301 498.893903 498.531649 495.830937 500.710279 503.231334 503.034101 500.554722 505.354531 507.918952 507.898385 505.702028 510.001295 512.254823 -100 
-100 -100 481.827136 484.853327 487.301308 488.382618 488.771455 491.371537 493.275704 493.806364 493.696250 496.121998 497.868403 498.192968 497.884411 500.369666 502.205528 502.611683 502.384985 504.871619 506.742570 507.223740 507.048866 509.276725 510.831674 -100 
-100 -100 481.043311 483.321612 485.554853 486.912422 487.927467 490.113015 491.971059 492.936546 493.591253 495.401680 496.905764 497.552478 497.972148 499.731547 501.239387 501.873326 502.263516 504.030829 505.530233 506.116532 506.420233 508.081109 509.355126 -100 
-100 -100 477.035383 480.405428 483.120267 484.348531 484.836084 487.759041 490.032858 490.991263 491.302825 493.607105 495.303566 495.785954 495.747018 497.977188 499.632557 499.993077 499.759416 502.033767 503.638716 503.803624 503.313546 505.738367 507.441821 -100 
-100 -100 470.641686 477.115300 480.725578 481.448132 479.812284 484.992876 487.990614 488.580481 487.208654 491.320288 493.535765 493.528918 491.651020 495.771414 497.933072 497.672852 495.265744 499.617066 501.694738 501.033485 497.957689 502.947828 505.563707 -100 
-100 -100 474.052097 477.427771 480.157423 481.411112 481.940151 484.928621 487.277817 488.312697 488.708489 491.124482 492.942847 493.544047 493.608357 495.915105 497.633685 498.040323 497.796128 499.950633 501.373938 501.348510 500.718696 503.120621 504.838527 -100 
-100 -100 475.100183 477.387824 479.651114 481.056099 482.147591 484.475522 486.486138 487.587230 488.383204 490.434797 492.197955 493.092212 493.725953 495.630547 497.271480 498.031108 498.439827 499.918519 500.991276 501.119555 501.068238 502.760937 504.122902 -100 
-100 -100 472.964707 475.999805 478.500838 479.644664 480.116092 482.976163 485.116761 485.792822 485.778991 488.649728 490.826799 491.538969 491.571410 494.236707 496.279341 496.961230 496.917244 498.812432 499.901894 499.499635 498.497772 501.094358 502.959965 -100 
-100 -100 468.590694 474.182970 477.361508 477.926131 476.264916 481.213596 483.865580 483.749170 481.154328 486.596630 489.539897 489.665349 487.439585 492.456587 495.238952 495.503304 493.655931 497.330944 498.766331 497.363629 493.290397 498.961873 501.909348 -100 
-100 -100 472.327790 475.360837 477.864281 479.013156 479.482596 482.321648 484.428190 485.065942 485.024152 487.895756 490.077704 490.788001 490.828627 493.544738 495.648443 496.378354 496.358683 498.249642 499.322510 498.903868 497.886715 500.459203 502.308475 -100 
-100 -100 473.849138 476.121427 478.385104 479.804977 480.901161 483.179937 485.111631 486.118163 486.836767 488.909945 490.688901 491.557571 492.174824 494.215411 496.010026 496.885276 497.354172 498.815147 499.849249 499.951543 499.883326 501.509594 502.826833 -100 
-100 -100 472.244632 475.553334 478.267566 479.556598 480.126671 483.015560 485.223203 486.070166 486.265404 488.803707 490.671540 491.168614 491.071064 493.716027 495.747688 496.370975 496.252960 498.340395 499.687340 499.646995 499.057332 501.283181 502.895744 -100 
-100 -100 468.351478 474.630087 478.191782 478.980445 477.491300 482.479411 485.285928 485.585896 483.725042 488.259492 490.594390 490.349689 487.879912 492.800955 495.470925 495.525625 493.361384 497.507682 499.442551 498.794313 495.966022 500.509913 502.928384 -100 
-100 -100 473.880722 477.171192 479.860331 481.127817 481.682890 484.561256 486.772849 487.633575 487.817574 490.269073 492.018234 492.398714 492.202527 494.775757 496.745366 497.312448 497.164627 499.282717 500.689715 500.712300 500.163023 502.378457 503.971931 -100 
-100 -100 477.128374 479.351946 481.553764 482.926133 483.992798 486.241267 488.186965 489.256543 489.999652 491.854173 493.355974 493.969155 494.376033 496.286877 497.959899 498.703150 499.084689 500.644909 501.840363 502.110669 502.160816 503.727518 504.976537 -100 
-100 -100 477.276817 480.193994 482.567483 483.633107 484.067606 486.818572 488.949267 489.781404 489.967062 492.330312 493.991590 494.272667 493.955360 496.540281 498.478409 498.955807 498.686690 500.861004 502.275413 502.215908 501.521047 503.843549 505.497350 -100 
-100 -100 475.275538 480.599597 483.513638 483.935007 482.267090 486.967528 489.608660 489.882523 488.107878 492.390984 494.527305 494.079029 491.289151 496.314224 498.925454 498.795386 496.296119 500.667741 502.643126 501.834207 498.569375 503.463514 505.993315 -100 
-100 -100 481.391163 483.943337 485.935302 486.781860 487.090216 489.616453 491.585826 492.411091 492.646343 494.925546 496.536269 496.891483 496.659968 499.131107 500.955767 501.444070 501.225412 503.301086 504.637683 504.613284 503.950807 506.092687 507.568591 -100 
-100 -100 485.681806 486.866224 488.152308 489.158094 490.143117 491.800897 493.347734 494.491983 495.495603 497.031195 498.352006 499.211260 499.966784 501.472323 502.811978 503.651723 504.292984 505.508538 506.475156 506.921238 507.216593 508.236224 508.983284 -100 
-100 -100 487.624675 488.321031 489.271375 490.273740 491.406251 492.804794 494.187173 495.436189 496.654422 497.995398 499.218805 500.261355 501.295861 502.540356 503.700151 504.655354 505.532577 506.518812 507.354363 507.961296 508.505083 509.184919 509.637196 -100 
-100 -100 -100 -100 -100 -100 -100 -100 -100 -100 -100 -100 -100 -100 -100 -100 -100 -100 -100 -100 -100 -100 -100 -100 -100 -100 
-100 -100 -100 -100 -100 -100 -100 -100 -100 -100 -100 -100 -100 -100 -100 -100 -100 -100 -100 -100 -100 -100 -100 -100 -100 -100 
-100 -100 -100 -100 -100 -100 -100 -100 -100 -100 -100 -100 -100 -100 -100 -100 -100 -100 -100 -100 -100 -100 -100 -100 -100 -100 
-100 -100 494.569019 495.291166 496.306835 497.336976 498.400250 499.603851 500.741057 501.724120 502.710688 503.897311 505.057038 506.074019 507.094689 508.312502 509.500020 510.543847 511.594819 512.847028 514.047537 515.030372 515.872995 516.693832 517.216075 -100 
-100 -100 492.456104 493.511440 494.774399 495.824620 496.817453 498.171913 499.387037 500.243969 501.057866 502.399558 503.668032 504.575230 505.425188 506.798899 508.094001 509.025501 509.909729 511.343177 512.697893 513.639007 514.389970 515.419840 516.137052 -100 
-100 -100 488.499947 490.333688 492.081258 493.090842 493.810004 495.573957 496.982266 497.547088 497.889724 499.686397 501.212158 501.850716 502.226472 504.056921 505.607517 506.263133 506.672908 508.607673 510.299492 511.095492 511.522727 513.069547 514.199938 -100 
-100 -100 484.058602 486.938605 489.201493 490.104770 490.308218 492.761009 494.454302 494.694838 494.280602 496.857637 498.710453 499.010371 498.596327 501.201812 503.075004 503.379670 502.983696 505.730428 507.806136 508.369006 508.173524 510.488067 512.075254 -100 
-100 -100 483.168719 485.285831 487.343405 488.552008 489.421099 491.418304 493.025776 493.675841 494.051022 495.938946 497.512350 498.097176 498.403796 500.281476 501.865128 502.456207 502.784006 504.758410 506.484509 507.236377 507.635837 509.316171 510.584095 -100 
-100 -100 481.804074 483.592421 485.560042 486.959990 488.160640 490.055898 491.721367 492.710028 493.518083 495.110436 496.512287 497.255366 497.881625 499.435853 500.850969 501.598689 502.225737 503.818389 505.284030 506.066951 506.661204 508.057364 509.140764 -100 
-100 -100 478.880884 481.127075 483.358661 484.752370 485.826347 488.066557 490.002901 491.078117 491.834564 493.613291 495.076816 495.711408 496.138216 497.898536 499.407287 500.040243 500.423164 502.171116 503.645951 504.208521 504.496121 506.151628 507.426139 -100 
-100 -100 475.520173 478.680841 481.293604 482.540958 483.113587 486.000307 488.269065 489.261060 489.612382 491.911493 493.576041 493.992163 493.866437 496.225106 497.975841 498.372893 498.133833 500.430058 502.057573 502.279374 501.878428 504.179136 505.805679 -100 
-100 -100 475.883374 478.146725 480.412331 481.856642 483.001154 485.336225 487.386053 488.583000 489.453910 491.325797 492.879975 493.612517 494.132262 495.960861 497.532546 498.220250 498.600855 500.231604 501.533024 501.928668 502.095618 503.695519 504.953405 -100 
-100 -100 475.824144 477.650730 479.691928 481.196227 482.539742 484.632441 486.534467 487.777707 488.822334 490.584402 492.155305 493.097180 493.918696 495.595529 497.139220 498.030793 498.692080 500.009241 501.081472 501.498901 501.836717 503.139715 504.206778 -100 
-100 -100 474.226027 476.415618 478.603374 479.977590 481.061371 483.371669 485.350276 486.401085 487.150629 489.240993 491.032513 491.917499 492.543317 494.553130 496.323857 497.207927 497.706569 499.157007 500.203278 500.354541 500.339070 501.939822 503.228764 -100 
-100 -100 472.150464 475.180414 477.677551 478.827657 479.313063 482.204713 484.393061 485.152807 485.243860 487.999746 490.083358 490.747153 490.774215 493.457558 495.548377 496.290909 496.301601 498.222545 499.384268 499.165664 498.409274 500.738423 502.423942 -100 
-100 -100 473.553010 475.746822 477.941350 479.322256 480.408361 482.712402 484.679495 485.718469 486.461234 488.553528 490.348872 491.237667 491.876757 493.921822 495.734156 496.649550 497.157790 498.590452 499.601266 499.711906 499.662962 501.246674 502.529798 -100 
-100 -100 474.470966 476.308001 478.366162 479.889119 481.243155 483.324850 485.204560 486.423756 487.453706 489.223271 490.800496 491.740209 492.577416 494.334484 495.973297 496.936167 497.620474 498.894333 499.885078 500.210828 500.473991 501.745707 502.804660 -100 
-100 -100 473.835950 476.118817 478.415776 479.898825 481.074135 483.396331 485.417932 486.582198 487.429648 489.326434 490.889663 491.596383 492.106901 494.082366 495.819890 496.629570 497.053488 498.597416 499.752339 499.987200 500.021992 501.584404 502.838151 -100 
-100 -100 472.764979 475.953783 478.610582 479.919225 480.556639 483.438959 485.696320 486.671429 487.001118 489.361012 491.042788 491.406041 491.217339 493.802177 495.777449 496.334750 496.158529 498.302318 499.706147 499.689017 499.082948 501.348066 502.974942 -100 
-100 -100 475.427325 477.694183 479.966247 481.423336 482.574037 484.871816 486.875679 488.026688 488.847820 490.685403 492.171304 492.799171 493.237257 495.148332 496.825757 497.583603 497.981619 499.545566 500.744226 501.023084 501.085401 502.650430 503.898322 -100 
-100 -100 477.649885 479.447426 481.446884 482.912789 484.214646 486.238656 488.080002 489.281667 490.271651 491.914652 493.329622 494.110785 494.805721 496.438254 497.954627 498.801919 499.421405 500.751219 501.847424 502.274768 502.599594 503.864834 504.901406 -100 
-100 -100 478.316942 480.426544 482.503951 483.783183 484.784022 486.972403 488.868833 489.901826 490.623417 492.502112 494.041893 494.701021 495.140377 497.015670 498.645303 499.363965 499.736109 501.294214 502.495793 502.782041 502.840436 504.376068 505.595350 -100 
-100 -100 478.511487 481.361638 483.627309 484.599754 484.955927 487.630329 489.685969 490.452856 490.582696 493.024550 494.782631 495.192984 495.004292 497.500792 499.368979 499.853545 499.633998 501.764562 503.172889 503.182930 502.578849 504.765074 506.312048 -100 
-100 -100 482.227976 484.030760 485.764493 486.822641 487.676768 489.658427 491.397539 492.399394 493.143058 494.967942 496.484709 497.218544 497.733113 499.529987 501.072770 501.803227 502.216281 503.704088 504.847201 505.163400 505.239114 506.621378 507.683763 -100 
-100 -100 485.534510 486.545603 487.763859 488.832229 489.936711 491.481236 492.963118 494.151840 495.267742 496.733622 498.063034 499.059439 500.003429 501.383635 502.659279 503.577455 504.368845 505.478899 506.413813 506.971810 507.435798 508.288294 508.911856 -100 
-100 -100 487.200641 487.857336 488.794037 489.819902 490.984743 492.359854 493.723434 494.984961 496.236278 497.581249 498.832495 499.939771 501.041922 502.277068 503.434664 504.425708 505.352790 506.333230 507.178703 507.832778 508.425077 509.068551 509.485181 -100 
-100 -100 -100 -100 -100 -100 -100 -100 -100 -100 -100 -100 -100 -100 -100 -100 -100 -100 -100 -100 -100 -100 -100 -100 -100 -100 
-100 -100 -100 -100 -100 -100 -100 -100 -100 -100 -100 -100 -100 -100 -100 -100 -100 -100 -100 -100 -100 -100 -100 -100 -100 -100 
-100 -100 -100 -100 -100 -100 -100 -100 -100 -100 -100 -100 -100 -100 -100 -100 -100 -100 -100 -100 -100 -100 -100 -100 -100 -100 
-100 -100 493.994715 494.759881 495.787126 496.779885 497.784365 498.977715 500.084128 500.994391 501.911930 503.141722 504.343738 505.351391 506.341476 507.603373 508.811309 509.817063 510.819419 512.129523 513.382449 514.365739 515.189727 516.063528 516.630866 -100 
-100 -100 491.586354 492.826392 494.156062 495.120610 495.952417 497.384409 498.590277 499.277688 499.866997 501.398274 502.787242 503.627099 504.313609 505.863576 507.234260 508.043367 508.724777 510.374676 511.874044 512.778741 513.406177 514.617561 515.463660 -100 
-100 -100 486.597436 489.222163 491.231840 491.981915 492.063421 494.355981 495.873499 495.957542 495.375629 498.044028 499.960128 500.307339 499.884288 502.523994 504.367577 504.613157 504.106048 506.980480 509.125071 509.723012 509.499327 511.801839 513.339992 -100 
-100 -100 479.681415 485.152331 488.075988 488.339117 486.298579 490.866876 492.989361 492.140944 488.516455 494.232749 497.033457 496.537169 493.174313 498.735114 501.396626 500.701090 497.023228 503.086519 506.234604 506.207568 503.534478 508.475780 511.016919 -100 
-100 -100 481.229181 484.161703 486.491448 487.431333 487.647188 490.190295 491.914511 492.069270 491.496321 494.263668 496.221772 496.483284 495.956528 498.670997 500.571030 500.747081 500.142736 503.090455 505.297434 505.855077 505.594019 508.051162 509.741612 -100 
-100 -100 480.706931 482.813987 484.898771 486.167582 487.114729 489.184599 490.882835 491.646215 492.121704 493.976464 495.504077 496.065730 496.368478 498.242655 499.824051 500.407994 500.724323 502.683618 504.392339 505.125646 505.515605 507.203240 508.482501 -100 
-100 -100 477.316488 480.225079 482.666910 483.845498 484.392837 487.103095 489.187186 490.003558 490.214441 492.456559 494.052875 494.326819 494.029517 496.497796 498.327169 498.727506 498.488976 500.939288 502.769054 503.210208 503.011987 505.242836 506.809948 -100 
-100 -100 471.945136 477.286624 480.431911 481.169875 479.893459 484.593927 487.330316 487.799290 486.363796 490.359346 492.386886 491.985724 489.393667 494.189037 496.684015 496.497209 494.020820 498.656265 501.036245 500.845015 498.544121 502.850534 505.145521 -100 
-100 -100 474.300263 477.234417 479.724694 480.972969 481.613877 484.446240 486.682193 487.669122 488.030332 490.344390 492.002117 492.362386 492.157926 494.680711 496.572642 497.051153 496.838486 499.158176 500.807837 501.097883 500.794989 502.946678 504.472969 -100 
-100 -100 474.685490 476.850240 479.039956 480.454408 481.594656 483.918853 485.946015 487.104321 487.943825 489.873906 491.478392 492.222250 492.748881 494.689299 496.391932 497.203007 497.671083 499.269513 500.540381 500.956217 501.157150 502.663444 503.847229 -100 
-100 -100 472.213097 475.254718 477.766516 478.939915 479.456131 482.395245 484.663244 485.556674 485.787482 488.383706 490.315921 490.889095 490.866902 493.488166 495.531666 496.249607 496.278597 498.289544 499.633478 499.711977 499.285594 501.370381 502.875077 -100 
-100 -100 467.657539 473.339851 476.567433 477.166317 475.533355 480.624373 483.491570 483.796292 481.933467 486.645653 489.184517 489.158630 486.940620 491.827554 494.567918 494.859041 493.106546 496.881614 498.646350 498.072449 495.567964 499.731341 501.980787 -100 
-100 -100 471.508123 474.560039 477.082492 478.263760 478.785517 481.728950 484.003167 484.906815 485.149581 487.751983 489.690071 490.272315 490.265937 492.912171 494.982182 495.717315 495.742872 497.720627 499.008650 499.021027 498.542010 500.619586 502.131021 -100 
-100 -100 473.235510 475.437565 477.661364 479.100036 480.258276 482.597076 484.644744 485.835476 486.711371 488.646297 490.254181 491.009630 491.563785 493.555705 495.315565 496.166839 496.631779 498.151148 499.288732 499.538717 499.598152 501.120444 502.340637 -100 
-100 -100 472.009322 475.057414 477.631488 478.934216 479.617438 482.485172 484.772720 485.844179 486.309351 488.596364 490.235815 490.600021 490.428017 493.029570 495.013706 495.566093 495.366025 497.530931 498.930627 498.880617 498.223637 500.529205 502.179648 -100 
-100 -100 468.691973 474.313076 477.609661 478.438038 477.239001 482.007809 484.848971 485.496049 484.334397 488.191989 490.163863 489.761819 487.208849 492.099858 494.711382 494.636228 492.227709 496.586033 498.581187 497.817391 494.671412 499.543127 502.102837 -100 
-100 -100 473.553073 476.587665 479.138274 480.413608 481.066854 483.898543 486.151680 487.191338 487.622250 489.871301 491.466422 491.783093 491.561023 494.105409 496.030203 496.529418 496.299825 498.479842 499.912277 499.890297 499.249447 501.565753 503.220024 -100 
-100 -100 476.311456 478.483715 480.655546 482.037793 483.136543 485.389374 487.356101 488.475969 489.279071 491.148589 492.679148 493.353079 493.820118 495.693993 497.324567 498.050464 498.434772 500.003173 501.219457 501.524024 501.604658 503.153132 504.382939 -100 
-100 -100 476.095968 479.094033 481.519936 482.611759 483.054929 485.822025 487.940698 488.716325 488.825161 491.371691 493.229377 493.731463 493.642925 496.095574 497.947764 498.448238 498.272703 500.396946 501.833846 501.912376 501.413226 503.557135 505.089522 -100 
-100 -100 473.755602 479.330215 482.366027 482.824187 481.133087 485.874415 488.478609 488.585244 486.467313 491.219985 493.713121 493.663516 491.465808 496.043696 498.477706 498.420424 496.207980 500.360960 502.339555 501.804622 499.120323 503.455834 505.727425 -100 
-100 -100 480.037738 482.701381 484.774892 485.660236 485.976014 488.515863 490.459457 491.203291 491.345121 493.831349 495.674664 496.282459 496.304756 498.665630 500.427344 500.963184 500.860571 502.899932 504.274647 504.407902 503.956586 505.917496 507.266957 -100 
-100 -100 484.441990 485.673821 487.008974 488.048345 489.050395 490.717102 492.255654 493.377293 494.377190 496.011152 497.464849 498.464799 499.338071 500.852658 502.199020 503.078035 503.776723 505.017436 506.032569 506.561353 506.932488 507.912520 508.618981 -100 
-100 -100 486.436292 487.160007 488.145588 489.176803 490.327608 491.735336 493.117883 494.366394 495.604117 497.010569 498.325202 499.463867 500.576894 501.860426 503.051563 504.045088 504.965566 505.991057 506.875995 507.539104 508.123704 508.802385 509.245791 -100 
-100 -100 -100 -100 -100 -100 -100 -100 -100 -100 -100 -100 -100 -100 -100 -100 -100 -100 -100 -100 -100 -100 -100 -100 -100 -100 
-100 -100 -100 -100 -100 -100 -100 -100 -100 -100 -100 -100 -100 -100 -100 -100 -100 -100 -100 -100 -100 -100 -100 -100 -100 -100 
-100 -100 -100 -100 -100 -100 -100 -100 -100 -100 -100 -100 -100 -100 -100 -100 -100 -100 -100 -100 -100 -100 -100 -100 -100 -100 
-100 -100 493.350883 494.198687 495.260489 496.220450 497.159909 498.382926 499.486055 500.330508 501.165221 502.471542 503.727221 504.715567 505.649397 506.983774 508.223149 509.179186 510.097954 511.476979 512.769710 513.722291 514.487030 515.426106 516.043587 -100 
-100 -100 490.347447 492.010352 493.491217 494.332522 494.846382 496.552291 497.826368 498.292450 498.442456 500.399833 501.980464 502.681017 502.979105 504.934004 506.454856 507.069482 507.302609 509.388167 511.079858 511.860936 512.149121 513.727079 514.773125 -100 
-100 -100 482.327837 487.499069 490.172115 490.348731 488.290251 492.660467 494.640809 493.802908 490.254123 495.860139 498.616177 498.228004 495.009488 500.460633 503.044069 502.414656 498.843967 504.776388 507.820903 507.818582 505.201418 509.976242 512.372887 -100 
-100 -100 459.771970 481.180174 486.364059 484.476449 466.934133 486.923393 490.983601 486.925619 461.920157 488.968299 494.803969 491.493466 467.658857 493.705128 499.170607 495.301862 469.419812 497.693897 504.093673 501.750613 481.519560 504.162212 509.623960 -100 
-100 -100 476.807782 482.350553 485.375517 485.730694 483.774376 488.434486 490.640381 489.853621 486.275251 492.008763 494.813910 494.305500 490.932156 496.506899 499.177089 498.462452 494.756140 500.813208 503.950893 503.895442 501.206062 506.181180 508.761329 -100 
-100 -100 478.752572 481.663091 484.044822 485.105641 485.485030 488.094862 489.967077 490.411149 490.197792 492.705709 494.489847 494.750223 494.328081 496.935934 498.812588 499.094302 498.664227 501.386083 503.431985 503.949590 503.731285 506.084923 507.720465 -100 
-100 -100 473.237577 478.527302 481.614624 482.296245 480.950617 485.548308 488.142658 488.437975 486.851441 490.847051 492.879688 492.431199 489.774161 494.598681 497.109258 496.893260 494.395351 499.138630 501.648554 501.559944 499.326196 503.666370 505.974754 -100 
-100 -100 453.768724 473.619139 478.845188 477.735645 462.903814 481.172737 485.813614 484.536870 470.561459 487.044086 490.679832 487.797027 468.512374 489.981020 494.850540 492.446098 473.864899 494.655599 499.363260 497.192461 480.206431 499.312878 504.031992 -100 
-100 -100 470.193957 475.514276 478.658233 479.419898 478.180476 482.915992 485.685507 486.184434 484.778705 488.825532 490.900040 490.534986 487.977497 492.839158 495.407733 495.290384 492.851823 497.445209 499.768175 499.542723 497.222228 501.471125 503.726155 -100 
-100 -100 472.673793 475.653686 478.157887 479.386286 479.986552 482.884202 485.147149 486.102399 486.410728 488.859629 490.642512 491.097851 490.977380 493.554271 495.529780 496.136592 496.057653 498.247064 499.783040 500.018598 499.691429 501.788416 503.277202 -100 
-100 -100 467.696210 473.372736 476.608827 477.233627 475.631726 480.733999 483.622041 483.968211 482.140334 486.799650 489.276499 489.204207 486.948071 491.794260 494.489511 494.739480 492.976029 496.824321 498.705609 498.267398 495.869659 500.005042 502.212715 -100 
-100 -100 447.571493 469.264521 474.796289 473.296755 456.313479 476.805382 481.861574 480.133972 463.402990 482.998829 487.572854 485.286423 467.150834 487.949723 492.988867 491.559484 476.942827 493.626902 497.203224 494.636861 477.714206 496.405821 501.013963 -100 
-100 -100 466.990661 472.676886 475.918014 476.543315 474.942657 480.051267 482.953698 483.322854 481.520746 486.192459 488.681816 488.626191 486.389690 491.256124 493.968792 494.227147 492.452907 496.258299 498.071998 497.552415 495.088182 499.227329 501.451287 -100 
-100 -100 471.188101 474.222866 476.758414 477.999035 478.610079 481.528523 483.832577 484.855046 485.243000 487.694465 489.487019 489.969185 489.885881 492.502290 494.514958 495.146142 495.055076 497.137912 498.506332 498.519842 497.975795 500.157885 501.725059 -100 
-100 -100 467.670848 473.253820 476.514615 477.322741 476.119993 480.903610 483.766322 484.438425 483.310490 487.217805 489.249796 488.908919 486.405384 491.320263 493.949144 493.895893 491.505479 495.851015 497.834124 497.072622 493.934484 498.790845 501.337594 -100 
-100 -100 449.293871 470.401214 475.927241 474.918281 460.177827 478.522233 483.335977 482.456753 469.779127 485.176426 488.620193 485.755073 466.565228 488.070436 493.018889 490.766240 472.673234 492.697215 496.817519 493.485912 472.444502 495.314861 500.841640 -100 
-100 -100 469.169808 474.740894 477.978664 478.758530 477.524209 482.266337 485.088427 485.722477 484.558626 488.441445 490.447318 490.076603 487.537489 492.401480 494.974244 494.868110 492.445114 496.808602 498.822165 498.081386 494.952425 499.824271 502.379551 -100 
-100 -100 474.167743 477.181676 479.669868 480.857079 481.413902 484.226210 486.429522 487.357978 487.653858 490.083139 491.846277 492.291231 492.160175 494.660359 496.541120 497.033869 496.830596 498.990684 500.440111 500.485485 499.930010 502.166839 503.762846 -100 
-100 -100 471.397949 477.076951 480.242281 480.804959 479.200782 484.034929 486.723617 486.890070 484.818410 489.605926 492.127894 492.090071 489.901425 494.502674 496.956930 496.898400 494.683252 498.863933 500.874091 500.353975 497.687711 502.071097 504.386575 -100 
-100 -100 453.229893 475.075908 480.473680 478.938060 462.506618 482.011280 486.652467 484.527482 466.610901 487.224551 492.002875 489.899893 472.473218 492.341676 496.925544 494.850119 478.011540 496.816287 500.831882 498.117382 479.800687 499.877180 504.720100 -100 
-100 -100 475.444962 480.727966 483.517553 483.896303 482.205916 486.776499 489.268270 489.415057 487.406346 492.103396 494.601438 494.700318 492.673700 497.142845 499.489600 499.495719 497.404581 501.464456 503.399341 502.967678 500.402473 504.549226 506.642569 -100 
-100 -100 482.950941 484.629792 486.144538 487.094069 487.821369 489.786301 491.446519 492.451888 493.162583 495.141269 496.765473 497.692521 498.303294 500.135004 501.614971 502.394604 502.824264 504.368648 505.518448 505.948134 506.036965 507.342508 508.219548 -100 
-100 -100 485.561974 486.381578 487.421382 488.443758 489.557978 491.024614 492.442052 493.674837 494.880959 496.370882 497.751894 498.903272 499.997727 501.352135 502.585196 503.568103 504.456867 505.549371 506.481287 507.139540 507.691513 508.434679 508.922185 -100 
-100 -100 -100 -100 -100 -100 -100 -100 -100 -100 -100 -100 -100 -100 -100 -100 -100 -100 -100 -100 -100 -100 -100 -100 -100 -100 
-100 -100 -100 -100 -100 -100 -100 -100 -100 -100 -100 -100 -100 -100 -100 -100 -100 -100 -100 -100 -100 -100 -100 -100 -100 -100 
-100 -100 -100 -100 -100 -100 -100 -100 -100 -100 -100 -100 -100 -100 -100 -100 -100 -100 -100 -100 -100 -100 -100 -100 -100 -100 
-100 -100 493.153950 493.913162 494.934084 495.921754 496.917903 498.094257 499.180032 500.076433 500.995445 502.243676 503.476654 504.520465 505.539373 506.810959 508.013648 509.005919 509.985134 511.258132 512.466515 513.408470 514.200906 515.055191 515.612870 -100 
-100 -100 490.763691 491.993838 493.315739 494.277945 495.103851 496.514944 497.694415 498.363114 498.951655 500.504839 501.932851 502.818492 503.540289 505.098052 506.460741 507.255768 507.913104 509.520015 510.967001 511.822309 512.412771 513.605429 514.444523 -100 
-100 -100 485.800119 488.406919 490.406229 491.159633 491.241241 493.505084 494.985224 495.041386 494.454149 497.149780 499.117120 499.526272 499.151367 501.793617 503.623749 503.856062 503.326516 506.148135 508.227369 508.763327 508.494105 510.780401 512.315723 -100 
-100 -100 478.885399 484.332077 487.246263 487.521520 485.491132 490.024326 492.100657 491.216746 487.581837 493.328393 496.187323 495.764011 492.461298 498.018405 500.663595 499.959271 496.265605 502.269400 505.343856 505.247013 502.522287 507.451584 509.993612 -100 
-100 -100 480.362951 483.286258 485.620055 486.579053 486.807393 489.326701 491.012250 491.134592 490.551145 493.341814 495.347445 495.667376 495.188238 497.911043 499.807807 499.981890 499.364707 502.265579 504.410841 504.909268 504.605138 507.048173 508.737027 -100 
-100 -100 479.747928 481.863482 483.970544 485.269912 486.236517 488.294287 489.962750 490.697306 491.160525 493.029835 494.589139 495.187666 495.522309 497.416680 499.012407 499.606490 499.918881 501.847165 503.511416 504.201520 504.559834 506.233616 507.509149 -100 
-100 -100 476.275891 479.207589 481.689410 482.913749 483.492257 486.196582 488.253949 489.040658 489.234564 491.485929 493.102067 493.394429 493.114993 495.612491 497.472094 497.896789 497.667128 500.098633 501.898213 502.310601 502.091198 504.311414 505.874849 -100 
-100 -100 470.851450 476.225062 479.421861 480.217595 478.983808 483.681224 486.392734 486.832070 485.376705 489.381565 491.423649 491.029696 488.443976 493.271818 495.802887 495.647290 493.189777 497.815399 500.178795 499.973914 497.663116 501.963646 504.255699 -100 
-100 -100 473.193547 476.157857 478.698106 480.002654 480.686122 483.525836 485.749048 486.718533 487.069975 489.393065 491.064992 491.435220 491.238104 493.777598 495.687466 496.183014 495.984406 498.308859 499.964145 500.262915 499.965955 502.115701 503.637992 -100 
-100 -100 473.591302 475.780348 478.013036 479.478184 480.659208 482.997613 485.023577 486.178683 487.021513 488.965870 490.591587 491.356820 491.895472 493.830515 495.520523 496.322868 496.793696 498.410953 499.714338 500.168014 500.395269 501.900257 503.075143 -100 
-100 -100 471.145405 474.204177 476.750473 477.969259 478.525139 481.478032 483.749776 484.650478 484.896861 487.516443 489.482903 490.095830 490.095867 492.687650 494.684388 495.364425 495.381687 497.424132 498.827713 498.976414 498.600698 500.677656 502.163104 -100 
-100 -100 466.622215 472.312289 475.562257 476.197629 474.600735 479.699672 482.570984 482.889555 481.052512 485.797885 488.385077 488.417830 486.236530 491.075572 493.745176 493.977773 492.200598 496.014103 497.853447 497.370117 494.935577 499.080475 501.301115 -100 
-100 -100 470.505879 473.552736 476.077197 477.272998 477.813655 480.764319 483.046298 483.967637 484.241562 486.888388 488.884983 489.529214 489.556789 492.168071 494.176433 494.858523 494.861491 496.864824 498.210421 498.293403 497.866794 499.938612 501.432045 -100 
-100 -100 472.275057 474.452044 476.649526 478.074599 479.231304 481.573847 483.630820 484.839903 485.750166 487.742819 489.423446 490.249444 490.842752 492.814980 494.528578 495.339220 495.785414 497.313058 498.480542 498.770254 498.860030 500.385827 501.600132 -100 
-100 -100 471.095392 474.091545 476.607533 477.869134 478.532066 481.398777 483.694678 484.781712 485.281703 487.643510 489.377429 489.832496 489.716493 492.305727 494.251354 494.772485 494.557232 496.715651 498.121770 498.087008 497.444205 499.756750 501.408398 -100 
-100 -100 467.790499 473.338763 476.557326 477.328901 476.099031 480.865599 483.715280 484.375768 483.247913 487.195920 489.281004 488.989517 486.511610 491.391901 493.968514 493.869741 491.451973 495.796540 497.786872 497.027373 493.888196 498.768038 501.331449 -100 
-100 -100 472.558080 475.540013 478.028803 479.256580 479.884856 482.717056 484.983351 486.044481 486.518643 488.855537 490.560399 490.983347 490.832852 493.381960 495.286023 495.770284 495.536333 497.711797 499.147901 499.138133 498.509519 500.831596 502.486393 -100 
-100 -100 475.190735 477.337416 479.475083 480.828532 481.914028 484.175616 486.163447 487.313371 488.166402 490.120536 491.755061 492.529539 493.065526 494.953993 496.575242 497.295399 497.684280 499.262574 500.500863 500.837919 500.944720 502.494211 503.716783 -100 
-100 -100 474.863401 477.857880 480.273477 481.352471 481.791852 484.578606 486.726863 487.537110 487.697239 490.329956 492.292992 492.898965 492.884596 495.352443 497.198813 497.701327 497.541563 499.688617 501.167190 501.304475 500.851938 502.986776 504.499467 -100 
-100 -100 472.447765 478.033365 481.074566 481.530323 479.840893 484.611551 487.251288 487.393399 485.323907 490.164342 492.763890 492.821939 490.705748 495.294818 497.723676 497.675180 495.488895 499.672412 501.705528 501.249254 498.631006 502.945801 505.187303 -100 
-100 -100 478.708202 481.383516 483.468026 484.360470 484.687473 487.255848 489.233561 490.014181 490.205393 492.768218 494.702870 495.402440 495.494613 497.877124 499.645013 500.195953 500.122200 502.198137 503.627553 503.830526 503.433600 505.389226 506.720068 -100 
-100 -100 483.112079 484.352726 485.699012 486.750518 487.769694 489.462248 491.030703 492.188149 493.236485 494.935300 496.463362 497.538224 498.471036 500.015925 501.379260 502.278804 503.007498 504.286094 505.350015 505.933953 506.347113 507.334963 508.035594 -100 
-100 -100 485.104919 485.834914 486.830264 487.875744 489.046378 490.478619 491.888438 493.170695 494.454265 495.918976 497.299604 498.505208 499.673221 500.991103 502.204899 503.221853 504.172662 505.235588 506.165157 506.875207 507.495825 508.188250 508.632756 -100 
-100 -100 -100 -100 -100 -100 -100 -100 -100 -100 -100 -100 -100 -100 -100 -100 -100 -100 -100 -100 -100 -100 -100 -100 -100 -100 
-100 -100 -100 -100 -100 -100 -100 -100 -100 -100 -100 -100 -100 -100 -100 -100 -100 -100 -100 -100 -100 -100 -100 -100 -100 -100 
-100 -100 -100 -100 -100 -100 -100 -100 -100 -100 -100 -100 -100 -100 -100 -100 -100 -100 -100 -100 -100 -100 -100 -100 -100 -100 
-100 -100 492.882832 493.593040 494.600552 495.628699 496.682512 497.855373 498.954770 499.911582 500.899741 502.125902 503.354318 504.447569 505.525211 506.759851 507.938455 508.956682 509.960344 511.136904 512.248336 513.145673 513.921446 514.705313 515.212675 -100 
-100 -100 490.819724 491.848286 493.095827 494.150489 495.142115 496.451752 497.609515 498.425036 499.234353 500.624268 501.979931 502.990016 503.919236 505.300208 506.574292 507.479915 508.320075 509.661634 510.905022 511.740428 512.411876 513.409152 514.117742 -100 
-100 -100 486.952430 488.723746 490.442318 491.474063 492.217744 493.904342 495.218064 495.713332 496.036346 497.898606 499.545696 500.337939 500.842371 502.649405 504.154666 504.789332 505.170401 506.978617 508.518613 509.171909 509.492132 511.020732 512.156486 -100 
-100 -100 482.566800 485.338603 487.564159 488.518306 488.795035 491.127115 492.690656 492.835819 492.380605 495.041053 497.041211 497.540167 497.321595 499.850396 501.655102 501.954348 501.567149 504.146213 506.036221 506.426156 506.090959 508.414570 510.023508 -100 
-100 -100 481.472576 483.546529 485.606488 486.871532 487.791630 489.720538 491.229369 491.799211 492.143353 494.089567 495.776873 496.507081 496.940028 498.806926 500.367042 500.961078 501.280040 503.138531 504.718581 505.332344 505.629318 507.295602 508.571424 -100 
-100 -100 479.871216 481.674641 483.693308 485.170783 486.426897 488.290461 489.884571 490.805108 491.581535 493.209394 494.682890 495.506725 496.201454 497.793014 499.237059 500.012862 500.640923 502.161567 503.526318 504.213439 504.738638 506.111875 507.192365 -100 
-100 -100 476.753449 479.057841 481.386726 482.895968 484.055869 486.271888 488.138576 489.138445 489.846395 491.654055 493.162254 493.825705 494.273969 496.108767 497.694708 498.393271 498.809260 500.506448 501.907918 502.405475 502.647321 504.283671 505.552652 -100 
-100 -100 473.266173 476.514948 479.256864 480.655059 481.355681 484.205528 486.397450 487.303746 487.583614 489.925768 491.626726 492.037152 491.884864 494.349949 496.205074 496.692774 496.522850 498.771717 500.346753 500.532519 500.107351 502.398128 504.019622 -100 
-100 -100 473.619720 475.957735 478.342482 479.923897 481.177146 483.515765 485.525659 486.673298 487.510472 489.408628 490.993614 491.736207 492.255231 494.131747 495.753731 496.488824 496.909895 498.540123 499.845237 500.256836 500.435963 502.029261 503.276457 -100 
-100 -100 473.603167 475.485410 477.625265 479.248771 480.690081 482.807593 484.700616 485.932523 486.979970 488.770786 490.385373 491.373055 492.221465 493.879605 495.390418 496.259917 496.924710 498.282748 499.427500 499.933812 500.336430 501.623752 502.661349 -100 
-100 -100 472.073422 474.299585 476.566631 478.052097 479.238035 481.565677 483.542839 484.607059 485.390044 487.523264 489.387846 490.375359 491.076246 492.987353 494.628022 495.410022 495.866379 497.400035 498.594501 498.928077 499.058651 500.600792 501.818622 -100 
-100 -100 470.076966 473.119307 475.670256 476.921166 477.520126 480.398340 482.578149 483.365794 483.517395 486.330436 488.519634 489.348900 489.529924 492.024946 493.905949 494.483469 494.400327 496.444307 497.806550 497.845746 497.334407 499.525234 501.092602 -100 
-100 -100 471.550211 473.729303 475.930795 477.355508 478.498927 480.808242 482.783603 483.857175 484.664110 486.842186 488.761327 489.800883 490.541192 492.472307 494.120018 494.900389 495.343608 496.847553 498.002550 498.296151 498.396428 499.926090 501.141209 -100 
-100 -100 472.575496 474.345878 476.341460 477.837781 479.194227 481.284589 483.181816 484.433756 485.527401 487.416771 489.149364 490.248139 491.179859 492.873571 494.395581 495.263915 495.905611 497.198585 498.256347 498.673958 499.009113 500.276071 501.312777 -100 
-100 -100 472.098946 474.226789 476.373364 477.759085 478.888221 481.215000 483.253575 484.436018 485.334234 487.402054 489.179748 490.100354 490.754558 492.669400 494.300735 495.040841 495.439568 496.958766 498.117880 498.379292 498.439625 500.016852 501.272946 -100 
-100 -100 471.145590 474.080783 476.519892 477.686031 478.243879 481.135953 483.411085 484.387038 484.737992 487.330335 489.285297 489.926550 489.960977 492.449282 494.308779 494.814754 494.640165 496.726630 498.100582 498.079614 497.475417 499.766107 501.405393 -100 
-100 -100 473.527591 475.639402 477.753881 479.098814 480.191429 482.497957 484.529321 485.709069 486.596106 488.632256 490.365209 491.238311 491.850664 493.735450 495.343142 496.065715 496.461644 498.002939 499.198922 499.498299 499.582970 501.160888 502.409995 -100 
-100 -100 475.426416 477.161411 479.083235 480.485015 481.756796 483.805771 485.692458 486.947058 488.026645 489.848912 491.487363 492.488641 493.336060 494.976517 496.454677 497.285131 497.916377 499.260794 500.401479 500.904673 501.294228 502.550235 503.561865 -100 
-100 -100 475.825929 477.939343 480.000886 481.249382 482.233349 484.476305 486.439109 487.533011 488.342557 490.408831 492.180012 493.074605 493.689704 495.561933 497.153151 497.870915 498.282382 499.879534 501.172779 501.612300 501.809469 503.283938 504.430926 -100 
-100 -100 475.839216 478.742309 481.032018 481.989931 482.323249 485.088881 487.229054 488.052970 488.248782 490.899050 492.903358 493.575882 493.613740 496.063949 497.879851 498.378734 498.232519 500.406301 501.935826 502.169074 501.803745 503.844758 505.269452 -100 
-100 -100 479.545621 481.388669 483.155420 484.226601 485.095033 487.148691 488.963669 490.031475 490.859052 492.849587 494.566337 495.506702 496.184234 497.992609 499.523943 500.280203 500.757758 502.313128 503.575887 504.068230 504.298080 505.626517 506.619329 -100 
-100 -100 482.884256 483.922916 485.174694 486.273122 487.412601 489.015567 490.562272 491.819455 493.024059 494.620361 496.102796 497.252750 498.316273 499.743407 501.043046 501.998375 502.848936 504.033746 505.073137 505.755962 506.317011 507.172807 507.775052 -100 
-100 -100 484.573753 485.252546 486.222077 487.284455 488.491264 489.919029 491.340476 492.667917 494.005351 495.463615 496.844897 498.081885 499.287394 500.582933 501.780964 502.815457 503.800281 504.855326 505.794638 506.548470 507.215896 507.883495 508.300437 -100 
-100 -100 -100 -100 -100 -100 -100 -100 -100 -100 -100 -100 -100 -100 -100 -100 -100 -100 -100 -100 -100 -100 -100 -100 -100 -100 
-100 -100 -100 -100 -100 -100 -100 -100 -100 -100 -100 -100 -100 -100 -100 -100 -100 -100 -100 -100 -100 -100 -100 -100 -100 -100 
-100 -100 -100 -100 -100 -100 -100 -100 -100 -100 -100 -100 -100 -100 -100 -100 -100 -100 -100 -100 -100 -100 -100 -100 -100 -100 
-100 -100 492.260769 493.030424 494.095888 495.163198 496.246139 497.477557 498.624919 499.603132 500.597190 501.869040 503.135400 504.241363 505.314128 506.570005 507.759556 508.761689 509.721560 510.861649 511.913013 512.727442 513.426674 514.207487 514.725290 -100 
-100 -100 489.945310 491.158529 492.523909 493.602514 494.564794 495.999112 497.230156 498.026411 498.758361 500.281903 501.719622 502.722339 503.585578 505.058650 506.375088 507.240926 507.972591 509.333823 510.521212 511.208715 511.702928 512.793055 513.572788 -100 
-100 -100 485.171831 487.661554 489.693475 490.663489 491.058630 493.203075 494.694669 495.007878 494.815467 497.256932 499.156386 499.839807 499.927302 502.192427 503.867808 504.350847 504.265859 506.434044 507.991982 508.288865 507.957357 510.049075 511.475444 -100 
-100 -100 478.547230 483.635266 486.557589 487.211820 485.960301 489.943109 491.936749 491.519004 488.955727 493.793061 496.429526 496.545644 494.578822 498.909977 501.188389 501.045209 498.844439 503.118105 505.280512 504.897084 502.286444 506.802120 509.163170 -100 
-100 -100 479.384423 482.252388 484.684340 485.903903 486.469913 488.885432 490.587595 490.963751 490.773005 493.323441 495.282755 495.900483 495.902937 498.252102 499.997929 500.433691 500.269933 502.503048 504.099839 504.327647 503.941091 506.207129 507.806482 -100 
-100 -100 478.088136 480.382578 482.707724 484.221673 485.367655 487.484433 489.213283 490.058316 490.648233 492.529969 494.157141 494.936922 495.469463 497.271581 498.819640 499.513556 499.933550 501.566623 502.891865 503.318418 503.505809 505.148117 506.428924 -100 
-100 -100 473.704307 477.199997 480.104468 481.568429 482.265522 485.102328 487.233586 488.042253 488.229866 490.623863 492.402589 492.898720 492.825702 495.230968 497.045495 497.546034 497.416623 499.564942 501.028478 501.081950 500.515532 502.920028 504.620621 -100 
-100 -100 467.032084 473.740212 477.618127 478.677699 477.458045 482.390814 485.185414 485.564183 483.908883 488.249406 490.556063 490.459669 488.295281 492.821225 495.247976 495.213171 493.084268 497.195928 499.127717 498.388569 495.256396 500.247591 502.861374 -100 
-100 -100 470.514746 474.045296 476.999980 478.521779 479.293941 482.239961 484.494159 485.421361 485.716319 488.212158 490.085097 490.667238 490.662332 493.102651 494.937803 495.451570 495.315635 497.423936 498.827248 498.819173 498.206313 500.594128 502.291577 -100 
-100 -100 471.681650 474.069081 476.507929 478.132403 479.414621 481.767557 483.753187 484.831203 485.623502 487.717792 489.543812 490.509209 491.191567 493.046639 494.623236 495.342259 495.751202 497.296568 498.489229 498.777070 498.857113 500.486579 501.776509 -100 
-100 -100 469.690299 472.780583 475.422550 476.786621 477.490574 480.328867 482.443940 483.144128 483.195257 486.107446 488.394383 489.323084 489.599441 491.965082 493.717933 494.184020 494.006234 496.098261 497.477770 497.458240 496.848789 499.180907 500.844183 -100 
-100 -100 465.484834 471.068579 474.348282 475.158277 473.894348 478.627146 481.202654 481.139095 478.698289 484.155630 487.264858 487.811849 486.319588 490.524986 492.768166 492.641385 490.404256 494.516591 496.406141 495.648320 492.560293 497.407059 499.951191 -100 
-100 -100 469.312190 472.309802 474.833007 476.091479 476.720245 479.522843 481.622027 482.315747 482.382473 485.359197 487.728074 488.732071 489.061452 491.445308 493.199210 493.660910 493.473245 495.543969 496.901408 496.866249 496.245852 498.561717 500.214279 -100 
-100 -100 471.043274 473.173791 475.325639 476.712994 477.831638 480.128624 482.088867 483.138680 483.936958 486.194941 488.216345 489.355225 490.160753 492.038905 493.608289 494.320850 494.718006 496.213820 497.359836 497.624288 497.695458 499.278755 500.537785 -100 
-100 -100 469.888322 472.790871 475.194685 476.306924 476.790056 479.718030 481.960502 482.798952 482.989294 485.860878 488.107382 489.002213 489.240276 491.657413 493.454102 493.968484 493.849414 495.854118 497.180412 497.165697 496.599325 498.858038 500.478042 -100 
-100 -100 466.672594 472.032376 475.071749 475.569550 473.870874 478.968159 481.817297 482.022494 479.905033 485.078727 487.967027 488.324228 486.618292 490.951891 493.286938 493.276305 491.266541 495.158754 496.978894 496.283791 493.389784 498.036859 500.496826 -100 
-100 -100 471.283739 474.171783 476.541096 477.606071 478.050677 480.976880 483.239525 484.103458 484.300634 487.130064 489.310891 490.137092 490.320221 492.715754 494.503716 495.014083 494.902476 496.937009 498.311834 498.353356 497.825721 500.072825 501.672674 -100 
-100 -100 473.819859 475.923383 477.994537 479.262009 480.275698 482.586643 484.611319 485.743125 486.586760 488.732064 490.592599 491.569269 492.243815 494.102908 495.673189 496.383625 496.796074 498.361560 499.622446 500.032223 500.216748 501.735861 502.922975 -100 
-100 -100 473.450084 476.419625 478.789291 479.795063 480.161359 483.054412 485.308128 486.205886 486.462617 489.157140 491.208438 491.908771 491.959648 494.412289 496.220467 496.691792 496.519274 498.716405 500.281195 500.552831 500.248102 502.301585 503.750373 -100 
-100 -100 471.028352 476.591239 479.588873 479.942206 478.061520 483.091743 485.913734 486.215895 484.349847 489.129247 491.734481 491.836560 489.768642 494.322647 496.707442 496.608012 494.360558 498.660123 500.830579 500.592591 498.322580 502.366424 504.480724 -100 
-100 -100 477.287617 479.956221 482.024460 482.879225 483.165204 485.855506 487.959135 488.857258 489.158330 491.731143 493.679654 494.404140 494.515510 496.881202 498.620845 499.143287 499.056770 501.199308 502.729907 503.071861 502.822716 504.705311 505.979702 -100 
-100 -100 481.706149 482.951140 484.303555 485.359165 486.392680 488.153048 489.803221 491.039530 492.154619 493.885627 495.436917 496.531182 497.473809 499.011693 500.360820 501.249034 501.982835 503.303635 504.434870 505.099991 505.582194 506.568265 507.256336 -100 
-100 -100 483.717191 484.457378 485.470066 486.535501 487.734423 489.217701 490.689049 492.031406 493.366504 494.866732 496.273105 497.496955 498.673360 499.988700 501.195278 502.208600 503.169451 504.265494 505.246061 506.013176 506.679692 507.387963 507.834807 -100 
-100 -100 -100 -100 -100 -100 -100 -100 -100 -100 -100 -100 -100 -100 -100 -100 -100 -100 -100 -100 -100 -100 -100 -100 -100 -100 
-100 -100 -100 -100 -100 -100 -100 -100 -100 -100 -100 -100 -100 -100 -100 -100 -100 -100 -100 -100 -100 -100 -100 -100 -100 -100 
-100 -100 -100 -100 -100 -100 -100 -100 -100 -100 -100 -100 -100 -100 -100 -100 -100 -100 -100 -100 -100 -100 -100 -100 -100 -100 
-100 -100 491.482312 492.353313 493.501033 494.608365 495.709437 497.030689 498.241224 499.228703 500.199399 501.541419 502.848735 503.942191 504.975216 506.276333 507.487409 508.457843 509.348348 510.488773 511.504859 512.234293 512.838095 513.647913 514.194601 -100 
-100 -100 488.615638 490.239983 491.804654 492.867598 493.659210 495.379911 496.738124 497.437948 497.883742 499.740434 501.321543 502.235421 502.836696 504.582371 506.005131 506.757327 507.190897 508.776089 509.998039 510.489987 510.625894 512.012868 512.953420 -100 
-100 -100 481.089539 485.902416 488.620899 489.254960 488.063561 491.921212 493.865080 493.570281 491.170473 495.865560 498.407564 498.611581 496.789854 500.984462 503.180568 503.133036 501.063435 505.132317 507.113815 506.712215 504.134216 508.429847 510.608968 -100 
-100 -100 460.383135 479.807273 484.889923 484.009821 470.655282 486.874614 490.496984 487.734931 468.807447 490.052652 495.039546 493.275890 477.189181 495.670973 499.909665 497.765898 481.101983 499.748203 503.766395 501.009769 482.303927 502.906397 507.896248 -100 
-100 -100 474.950724 480.243865 483.426019 484.313655 483.266100 487.441923 489.620565 489.370549 486.934937 491.779564 494.403694 494.523911 492.579282 496.902868 499.194933 499.085501 496.902733 501.078274 503.116404 502.617197 499.936424 504.467539 506.863791 -100 
-100 -100 475.492930 478.749064 481.523599 482.972782 483.697301 486.392518 488.367030 489.011259 489.048890 491.534627 493.415294 493.994988 493.982740 496.353790 498.132980 498.615638 498.472498 500.607285 502.063072 502.138413 501.619060 503.941989 505.592347 -100 
-100 -100 467.880041 474.614370 478.532020 479.629834 478.428568 483.333569 486.073572 486.383427 484.668297 489.014852 491.343383 491.269020 489.118781 493.623945 496.032841 495.995209 493.868613 497.959550 499.867336 499.106969 495.959400 500.954230 503.572774 -100 
-100 -100 442.427778 468.466372 475.339448 474.658669 459.203863 478.547922 483.407848 481.905356 466.519266 484.634489 488.859786 486.659461 469.505534 489.040423 493.585917 491.586303 475.203201 493.516380 497.273060 493.817642 472.414237 495.737076 501.380858 -100 
-100 -100 464.656050 471.423238 475.380393 476.517656 475.370518 480.373708 483.222138 483.630598 482.006387 486.458972 488.889393 488.904469 486.821900 491.354211 493.773586 493.739355 491.606790 495.679591 497.556825 496.759064 493.581940 498.582739 501.211857 -100 
-100 -100 468.981026 472.346322 475.218440 476.731705 477.527334 480.459382 482.668727 483.495166 483.679414 486.412164 488.524729 489.309121 489.462024 491.855193 493.632804 494.110599 493.947611 496.044869 497.430215 497.404019 496.785160 499.166678 500.866671 -100 
-100 -100 464.898577 470.576788 473.973880 474.891315 473.710236 478.485787 481.086978 481.042113 478.605653 484.031950 487.099871 487.609888 486.087638 490.260479 492.474421 492.323060 490.075761 494.213076 496.129028 495.380275 492.295368 497.189345 499.768372 -100 
-100 -100 445.781409 466.826391 472.374096 471.349767 456.314819 474.838360 479.210439 476.519733 456.241882 479.564786 485.349737 484.259528 469.794298 486.988250 490.963857 488.700617 471.772127 490.540054 494.405176 491.083041 470.243712 492.972716 498.480227 -100 
-100 -100 464.640068 470.185701 473.421879 474.198514 472.915371 477.642757 480.217470 480.153098 477.722329 483.229373 486.398498 486.999255 485.538874 489.723704 491.930088 491.769578 489.514044 493.634911 495.541301 494.795015 491.715336 496.592246 499.157111 -100 
-100 -100 468.714401 471.659359 474.118938 475.303334 475.860520 478.727050 480.891583 481.643688 481.771230 484.744961 487.117973 488.124564 488.439775 490.824851 492.569188 493.032623 492.871455 494.920216 496.284873 496.284793 495.713975 498.024184 499.674201 -100 
-100 -100 465.291276 470.660777 473.717052 474.232875 472.546699 477.645217 480.471554 480.630769 478.486803 483.755998 486.768296 487.236418 485.603339 489.923635 492.225935 492.194749 490.181211 494.073561 495.904094 495.226579 492.352480 497.016807 499.487223 -100 
-100 -100 447.495926 467.841387 472.987538 471.297193 454.052326 474.693067 479.684661 477.512056 458.718985 480.646938 486.043388 484.649048 469.295559 487.321498 491.547449 489.636950 474.133144 491.503991 495.134166 492.041645 472.458698 493.921873 499.149108 -100 
-100 -100 466.661144 472.021028 475.045020 475.511394 473.784970 478.897452 481.763877 481.969618 479.849424 485.068848 488.003260 488.390197 486.691138 490.994317 493.291923 493.257513 491.250515 495.173827 497.057562 496.447057 493.623501 498.263285 500.703247 -100 
-100 -100 471.422195 474.363007 476.746992 477.792745 478.212040 481.154551 483.445075 484.346693 484.593480 487.397950 489.558830 490.354340 490.482590 492.888552 494.657795 495.124835 494.975556 497.103737 498.603865 498.798966 498.417918 500.586733 502.119382 -100 
-100 -100 468.566714 474.208486 477.306866 477.737653 475.924207 481.054045 483.962152 484.308390 482.470998 487.314434 489.979044 490.107453 488.043403 492.591507 494.959399 494.825722 492.551639 496.856038 499.039730 498.799687 496.539056 500.652456 502.829954 -100 
-100 -100 450.414166 472.200317 477.524404 475.719862 458.097031 478.938499 484.021488 482.263956 465.258820 485.226838 489.956126 487.943927 470.711793 490.398957 494.872727 492.657092 475.410273 494.718477 499.037141 496.871777 480.397042 498.783786 503.257170 -100 
-100 -100 472.599810 477.876780 480.648933 480.955506 479.111082 483.999615 486.740872 487.116115 485.368202 490.030854 492.548474 492.700784 490.723458 495.143489 497.424832 497.363608 495.214248 499.426897 501.557682 501.410571 499.248137 503.138587 505.105461 -100 
-100 -100 480.128742 481.820071 483.353139 484.317500 485.071597 487.172561 488.982878 490.134081 490.976491 493.013742 494.684275 495.653178 496.286710 498.100469 499.546071 500.299022 500.734523 502.359937 503.634666 504.219065 504.452126 505.747397 506.600956 -100 
-100 -100 482.763541 483.602072 484.674478 485.738742 486.912341 488.477363 490.007904 491.352538 492.658026 494.217703 495.650685 496.840699 497.953647 499.300325 500.513666 501.486232 502.394037 503.549310 504.576658 505.344337 505.988220 506.765034 507.259312 -100 
-100 -100 -100 -100 -100 -100 -100 -100 -100 -100 -100 -100 -100 -100 -100 -100 -100 -100 -100 -100 -100 -100 -100 -100 -100 -100 
-100 -100 -100 -100 -100 -100 -100 -100 -100 -100 -100 -100 -100 -100 -100 -100 -100 -100 -100 -100 -100 -100 -100 -100 -100 -100 
-100 -100 -100 -100 -100 -100 -100 -100 -100 -100 -100 -100 -100 -100 -100 -100 -100 -100 -100 -100 -100 -100 -100 -100 -100 -100 
-100 -100 491.004445 491.828428 492.988429 494.172076 495.375285 496.717184 497.966054 499.033727 500.089771 501.384350 502.653312 503.758771 504.830564 506.081723 507.266673 508.257209 509.178709 510.238941 511.188281 511.904069 512.524889 513.253218 513.744330 -100 
-100 -100 488.634262 489.912413 491.389040 492.602549 493.700019 495.250807 496.591170 497.490951 498.295710 499.832108 501.260308 502.259915 503.125367 504.591731 505.906410 506.772701 507.475758 508.744510 509.811443 510.387201 510.796349 511.832244 512.586056 -100 
-100 -100 483.756565 486.329502 488.500110 489.636051 490.192724 492.460190 494.072784 494.516185 494.420650 496.853719 498.722086 499.400576 499.499290 501.751188 503.428520 503.935382 503.844314 505.894560 507.299591 507.463848 507.037814 509.072771 510.473673 -100 
-100 -100 476.994696 482.184062 485.269658 486.116773 485.051367 489.158340 491.279933 491.014543 488.574634 493.380256 495.968520 496.082177 494.139969 498.448934 500.731328 500.634170 498.455964 502.589204 504.577723 504.052407 501.345756 505.805872 508.142917 -100 
-100 -100 477.685735 480.660375 483.261176 484.671141 485.415123 487.964901 489.794348 490.302846 490.210167 492.755118 494.687111 495.304120 495.322707 497.664499 499.420007 499.890465 499.734588 501.865459 503.325871 503.437172 502.970346 505.190151 506.769653 -100 
-100 -100 476.214915 478.627559 481.127862 482.824135 484.134235 486.387464 488.235620 489.184996 489.847070 491.747602 493.373897 494.159306 494.703460 496.509520 498.070172 498.785675 499.205494 500.778597 502.018680 502.368504 502.501519 504.111944 505.378995 -100 
-100 -100 471.644028 475.284281 478.380001 480.022096 480.870265 483.840598 486.081639 486.972365 487.213916 489.640116 491.436265 491.945036 491.883506 494.296878 496.124611 496.642125 496.516800 498.636575 500.057281 500.071961 499.478636 501.866636 503.560168 -100 
-100 -100 464.859778 471.734753 475.811224 477.039358 475.954527 481.013310 483.906884 484.350891 482.735279 487.111593 489.441956 489.359480 487.204818 491.737042 494.175012 494.156555 492.040775 496.146575 498.068095 497.322429 494.188797 499.178061 501.791420 -100 
-100 -100 468.445525 472.100112 475.213438 476.877160 477.766678 480.817394 483.153164 484.134044 484.461404 486.981825 488.867907 489.453414 489.448497 491.889788 493.730594 494.255412 494.135545 496.260979 497.684703 497.698572 497.105854 499.507189 501.211736 -100 
-100 -100 469.795317 472.256095 474.801266 476.532922 477.910386 480.343969 482.392887 483.514956 484.332997 486.436702 488.258291 489.210119 489.878150 491.725594 493.298898 494.019220 494.443156 496.026837 497.269673 497.606626 497.727114 499.383810 500.687502 -100 
-100 -100 467.973680 471.097269 473.801298 475.241454 476.020047 478.916600 481.078942 481.816095 481.888719 484.796706 487.062639 487.960998 488.208103 490.557902 492.297219 492.750766 492.581540 494.732450 496.191058 496.246186 495.695776 498.065914 499.747831 -100 
-100 -100 463.877062 469.467656 472.779457 473.642688 472.437931 477.211063 479.822059 479.791328 477.372294 482.819347 485.901481 486.411161 484.880907 489.065706 491.286301 491.133480 488.895287 493.082866 495.072921 494.408582 491.393567 496.285156 498.850642 -100 
-100 -100 467.715873 470.718882 473.263163 474.557119 475.227737 478.065771 480.197133 480.919054 481.005867 483.985475 486.344057 487.325780 487.625915 489.983189 491.706408 492.139810 491.955137 494.095084 495.552838 495.616401 495.074590 497.438962 499.113969 -100 
-100 -100 469.406208 471.547347 473.717547 475.127685 476.274799 478.607686 480.601578 481.676679 482.496435 484.779793 486.820944 487.964768 488.757049 490.604165 492.132739 492.811305 493.210149 494.768610 496.012730 496.379426 496.533352 498.164266 499.443552 -100 
-100 -100 468.195020 471.115001 473.537786 474.663358 475.164441 478.134105 480.415520 481.277008 481.489374 484.412610 486.712501 487.641756 487.883513 490.262790 492.003598 492.469588 492.342062 494.408563 495.837410 495.933274 495.456802 497.757574 499.392095 -100 
-100 -100 464.940381 470.324547 473.386458 473.894262 472.208093 477.357326 480.253484 480.482326 478.385711 483.631169 486.594226 487.003698 485.312187 489.598460 491.862803 491.788234 489.756420 493.710854 495.636847 495.057950 492.260150 496.941582 499.410407 -100 
-100 -100 469.560283 472.473238 474.871545 475.959350 476.431344 479.410568 481.725718 482.627394 482.859802 485.749922 487.991101 488.857172 489.043911 491.391540 493.107591 493.552766 493.417473 495.500393 496.966200 497.109025 496.665195 498.951800 500.565575 -100 
-100 -100 472.128840 474.259506 476.369277 477.677001 478.735913 481.104433 483.189878 484.377038 485.268700 487.455264 489.348185 490.341327 491.003367 492.809089 494.304562 494.946822 495.330896 496.933018 498.269684 498.763508 499.018734 500.581345 501.788469 -100 
-100 -100 471.797881 474.799395 477.218099 478.279614 478.706151 481.663149 483.987460 484.958022 485.274272 487.989052 490.044651 490.740660 490.766303 493.154151 494.877552 495.269827 495.057775 497.288165 498.922689 499.267622 499.024481 501.122909 502.595653 -100 
-100 -100 469.420978 475.019424 478.072277 478.490247 476.678837 481.775854 484.673670 485.059433 483.261760 488.042954 490.632298 490.717400 488.618697 493.098574 495.391360 495.204793 492.907699 497.242563 499.480381 499.308441 497.093203 501.181298 503.320798 -100 
-100 -100 475.737103 478.437568 480.557323 481.473797 481.826454 484.583211 486.758219 487.729552 488.085719 490.664046 492.596653 493.298698 493.374084 495.673727 497.333834 497.784566 497.660980 499.827937 501.411535 501.809376 501.609443 503.532073 504.829406 -100 
-100 -100 480.205996 481.476848 482.872560 483.981994 485.075934 486.898736 488.612364 489.908620 491.066441 492.807382 494.347006 495.417811 496.323903 497.806110 499.091545 499.927472 500.638874 501.976679 503.147857 503.860576 504.388096 505.410445 506.118830 -100 
-100 -100 482.243184 483.004711 484.054188 485.167710 486.422976 487.966040 489.497167 490.893323 492.265161 493.776962 495.174047 496.373337 497.512440 498.777563 499.929949 500.901731 501.847477 502.957928 503.973175 504.785014 505.495461 506.238437 506.704595 -100 
-100 -100 -100 -100 -100 -100 -100 -100 -100 -100 -100 -100 -100 -100 -100 -100 -100 -100 -100 -100 -100 -100 -100 -100 -100 -100 
-100 -100 -100 -100 -100 -100 -100 -100 -100 -100 -100 -100 -100 -100 -100 -100 -100 -100 -100 -100 -100 -100 -100 -100 -100 -100 
-100 -100 -100 -100 -100 -100 -100 -100 -100 -100 -100 -100 -100 -100 -100 -100 -100 -100 -100 -100 -100 -100 -100 -100 -100 -100 
-100 -100 490.384685 491.208886 492.411878 493.676743 494.969883 496.355963 497.653423 498.788586 499.899650 501.160440 502.386899 503.477418 504.553018 505.776186 506.949283 507.952863 508.887066 509.900188 510.804928 511.505054 512.126023 512.810851 513.271503 -100 
-100 -100 488.194652 489.364676 490.848165 492.185344 493.455089 494.985133 496.356269 497.391061 498.361862 499.750570 501.066048 502.068959 503.011220 504.369372 505.641112 506.568253 507.375008 508.510246 509.491371 510.093763 510.594423 511.488398 512.150730 -100 
-100 -100 484.084030 486.049852 488.076751 489.476334 490.578863 492.480200 494.029372 494.832230 495.419630 497.184487 498.714192 499.501540 500.065103 501.808589 503.311799 504.047199 504.492791 505.986519 507.154756 507.513579 507.638115 509.056923 510.147051 -100 
-100 -100 479.381544 482.408175 485.011281 486.416886 487.153330 489.658851 491.465140 492.010405 491.980288 494.389409 496.191833 496.704710 496.631273 499.019132 500.811661 501.301859 501.142990 503.252323 504.671649 504.729777 504.191657 506.405788 507.971964 -100 
-100 -100 478.009404 480.334891 482.772357 484.457770 485.770445 487.938675 489.697011 490.578395 491.188152 493.043661 494.622124 495.355676 495.857121 497.672288 499.246450 499.963503 500.375300 501.950313 503.191017 503.541809 503.670979 505.248298 506.489884 -100 
-100 -100 476.032366 478.118360 480.527205 482.390911 483.983778 486.114434 487.945961 489.086051 490.019755 491.662298 493.115948 493.950702 494.677748 496.268040 497.739228 498.580550 499.234355 500.612140 501.782942 502.305564 502.721032 504.034663 505.092321 -100 
-100 -100 472.427497 475.122582 477.902227 479.787191 481.243327 483.736916 485.827455 486.985660 487.790603 489.665416 491.210539 491.901252 492.376445 494.225011 495.841153 496.586470 497.026057 498.657176 499.965122 500.383805 500.576100 502.181970 503.439841 -100 
-100 -100 468.554322 472.336593 475.584232 477.340546 478.287537 481.421294 483.823673 484.846488 485.176684 487.613363 489.376386 489.820702 489.695015 492.167845 494.048797 494.582318 494.460729 496.683423 498.232165 498.408069 497.989885 500.274530 501.895883 -100 
-100 -100 469.291712 471.974919 474.740774 476.622315 478.103149 480.664287 482.842915 484.089257 484.976928 486.931884 488.548660 489.297622 489.816324 491.694410 493.330751 494.092933 494.553979 496.218249 497.567392 498.028031 498.253722 499.876008 501.139557 -100 
-100 -100 469.783768 471.842557 474.219516 476.066991 477.700177 479.980163 481.999547 483.316344 484.410915 486.216698 487.816767 488.768284 489.580586 491.225468 492.731181 493.598543 494.288961 495.735683 496.994814 497.608810 498.098554 499.443738 500.511436 -100 
-100 -100 468.680269 470.964409 473.356543 475.001967 476.347945 478.782585 480.848982 481.989677 482.821708 484.930354 486.734812 487.640873 488.264496 490.151643 491.765551 492.502444 492.950106 494.635707 496.020324 496.521025 496.779494 498.400144 499.657045 -100 
-100 -100 466.963724 469.976977 472.577975 473.946078 474.690990 477.623340 479.863220 480.725773 480.944210 483.702520 485.807985 486.530618 486.599898 489.074479 490.911091 491.397284 491.247192 493.514856 495.131670 495.384623 495.035061 497.314027 498.923981 -100 
-100 -100 468.416142 470.589614 472.827023 474.326340 475.562696 477.934754 479.970915 481.103745 481.957022 484.127820 486.012131 486.989651 487.654187 489.537575 491.120002 491.818521 492.237832 493.915646 495.305994 495.817235 496.085698 497.712984 498.973040 -100 
-100 -100 469.318341 471.111719 473.144693 474.682735 476.091846 478.258694 480.226029 481.523675 482.653499 484.599539 486.377446 487.487129 488.390797 490.017039 491.446171 492.226207 492.854235 494.291966 495.570771 496.211814 496.724989 498.084131 499.158090 -100 
-100 -100 468.690036 470.868897 473.058226 474.454835 475.596179 478.028632 480.155730 481.366804 482.280880 484.486104 486.403009 487.415820 488.094992 489.913572 491.407008 492.018654 492.373172 494.043855 495.441856 495.956036 496.224532 497.867845 499.139644 -100 
-100 -100 467.621705 470.638711 473.131252 474.286819 474.812954 477.862758 480.253226 481.242720 481.566828 484.381762 486.546864 487.338142 487.447362 489.794236 491.468263 491.796572 491.523027 493.788478 495.425471 495.687939 495.336969 497.647352 499.276757 -100 
-100 -100 470.044738 472.225827 474.405961 475.781893 476.905674 479.341261 481.489658 482.729490 483.660685 485.852410 487.739903 488.719378 489.359313 491.126126 492.561441 493.120190 493.440311 495.105386 496.516168 497.048457 497.328006 498.967327 500.231772 -100 
-100 -100 472.023530 473.826164 475.834800 477.316290 478.674410 480.846302 482.862238 484.230162 485.406745 487.315388 489.025923 490.070406 490.901093 492.421748 493.729743 494.398136 494.952974 496.387748 497.701932 498.388531 498.929160 500.270865 501.321176 -100 
-100 -100 472.496200 474.690023 476.864727 478.234099 479.346430 481.718412 483.831528 485.093902 486.052097 488.133373 489.897392 490.787164 491.363390 493.084770 494.477939 495.000480 495.298574 496.992751 498.454004 499.052220 499.376151 500.946910 502.146326 -100 
-100 -100 472.589671 475.587521 478.008502 479.113125 479.605258 482.496951 484.799834 485.836192 486.243616 488.826959 490.761952 491.405587 491.411174 493.670709 495.259875 495.527462 495.211900 497.521585 499.230290 499.609053 499.352702 501.494218 502.977340 -100 
-100 -100 476.433209 478.355450 480.241257 481.448289 482.460198 484.646616 486.613358 487.852390 488.821285 490.794716 492.461341 493.358668 493.974912 495.632884 496.981537 497.561851 497.933080 499.565766 500.960121 501.572674 501.901151 503.316722 504.361708 -100 
-100 -100 479.902315 481.003041 482.354540 483.570048 484.834900 486.564774 488.244633 489.631193 490.929334 492.538393 493.993968 495.098610 496.091664 497.403094 498.568608 499.407013 500.200799 501.428834 502.559498 503.340592 503.990807 504.922170 505.569678 -100 
-100 -100 481.670820 482.402238 483.459175 484.626016 485.947211 487.495714 489.040288 490.478584 491.890985 493.371229 494.735093 495.924946 497.057344 498.253133 499.342865 500.290494 501.240423 502.327490 503.341103 504.184438 504.937046 505.674823 506.133233 -100 
-100 -100 -100 -100 -100 -100 -100 -100 -100 -100 -100 -100 -100 -100 -100 -100 -100 -100 -100 -100 -100 -100 -100 -100 -100 -100 
-100 -100 -100 -100 -100 -100 -100 -100 -100 -100 -100 -100 -100 -100 -100 -100 -100 -100 -100 -100 -100 -100 -100 -100 -100 -100 
-100 -100 -100 -100 -100 -100 -100 -100 -100 -100 -100 -100 -100 -100 -100 -100 -100 -100 -100 -100 -100 -100 -100 -100 -100 -100 
-100 -100 489.446951 490.384743 491.702443 493.040940 494.383795 495.852620 497.212943 498.367464 499.468670 500.742976 501.954910 502.991405 504.012203 505.261609 506.459258 507.446867 508.344995 509.369311 510.266824 510.919779 511.491706 512.213716 512.714196 -100 
-100 -100 486.819807 488.289047 489.987532 491.391580 492.648948 494.344645 495.820017 496.840938 497.722400 499.195462 500.512999 501.389966 502.163018 503.654980 505.011035 505.886356 506.568063 507.806380 508.816763 509.309348 509.648497 510.703678 511.488676 -100 
-100 -100 481.378621 484.364201 486.898215 488.290657 489.041756 491.482325 493.276102 493.929233 494.035132 496.260735 497.892996 498.327116 498.205808 500.587187 502.379664 502.918049 502.802309 504.841057 506.185087 506.218097 505.647115 507.786602 509.273529 -100 
-100 -100 473.795599 479.845882 483.468891 484.632841 483.795754 488.088981 490.435615 490.512490 488.624579 492.857641 495.041699 494.756891 492.298502 497.015732 499.521718 499.476557 497.251273 501.421365 503.360262 502.645552 499.604069 504.377697 506.877449 -100 
-100 -100 475.005247 478.415444 481.404646 483.086304 484.034200 486.771794 488.795387 489.519045 489.627180 491.959715 493.644175 493.999429 493.785654 496.265646 498.150432 498.664310 498.503169 500.667132 502.125575 502.167061 501.601814 503.929555 505.588181 -100 
-100 -100 473.798131 476.457426 479.231988 481.142252 482.621858 485.053493 487.065918 488.147756 488.884935 490.709689 492.196807 492.811803 493.223681 495.085232 496.722435 497.465324 497.893942 499.544502 500.872166 501.299150 501.496172 503.097347 504.355400 -100 
-100 -100 469.220512 473.083415 476.414559 478.222627 479.190042 482.354052 484.759678 485.756218 486.044166 488.423002 490.106750 490.441321 490.211965 492.720647 494.634743 495.157686 495.010860 497.314705 498.962863 499.259849 498.983043 501.164354 502.722623 -100 
-100 -100 462.326650 469.490726 473.798028 475.144912 474.087772 479.404815 482.486139 483.040636 481.488280 485.788166 487.982059 487.654968 485.150351 489.951169 492.528172 492.482874 490.218432 494.703944 497.006860 496.799671 494.551502 498.812895 501.106369 -100 
-100 -100 466.165135 469.984279 473.263388 475.035341 476.005276 479.232030 481.727706 482.814900 483.183807 485.631511 487.370443 487.745787 487.547649 490.087349 492.028849 492.577893 492.467550 494.832939 496.561652 496.945146 496.735576 498.931602 500.486422 -100 
-100 -100 467.770584 470.305113 472.947276 474.759683 476.221893 478.806408 481.022227 482.294478 483.195207 485.155508 486.748068 487.434672 487.897126 489.824014 491.515280 492.301470 492.793059 494.577962 496.087099 496.720427 497.089983 498.690329 499.918983 -100 
-100 -100 466.187230 469.288736 472.019005 473.494987 474.330899 477.401779 479.792544 480.817902 481.171640 483.699556 485.530565 485.964275 485.782248 488.384101 490.353442 490.905151 490.796272 493.197233 494.974317 495.411385 495.249015 497.446110 498.996358 -100 
-100 -100 462.354215 467.762102 471.032275 471.886878 470.681209 475.689568 478.607803 479.081133 477.507898 481.985124 484.353667 484.122036 481.587449 486.552787 489.183732 489.133679 486.856267 491.422461 493.825241 493.729270 491.593494 495.842132 498.125127 -100 
-100 -100 465.963714 468.942701 471.506161 472.826519 473.546465 476.554104 478.917327 479.938983 480.316228 482.903838 484.809875 485.309974 485.161203 487.742275 489.657596 490.146171 489.990866 492.387587 494.177585 494.626692 494.474876 496.690440 498.253859 -100 
-100 -100 467.426363 469.648596 471.909502 473.386947 474.607639 477.082042 479.254894 480.519196 481.460784 483.556837 485.317980 486.156890 486.702279 488.566382 490.123397 490.754916 491.128025 492.928127 494.481428 495.140096 495.522758 497.175021 498.440089 -100 
-100 -100 465.906502 469.044355 471.645893 472.873850 473.454577 476.578574 479.047097 480.119531 480.517564 483.217734 485.248447 485.896938 485.884089 488.256500 489.934598 490.180925 489.797054 492.283444 494.132280 494.549672 494.315015 496.646556 498.285139 -100 
-100 -100 462.260679 468.102404 471.440098 472.075175 470.452155 475.794599 478.912556 479.453777 477.848273 482.583355 485.187769 485.259998 483.154502 487.560093 489.725229 489.200617 486.328367 491.244518 493.791332 493.614029 491.190408 495.783984 498.229412 -100 
-100 -100 467.231717 470.389708 473.003409 474.228773 474.802078 477.926699 480.409176 481.505438 481.923849 484.625750 486.653199 487.298680 487.263205 489.559662 491.139990 491.293859 490.842647 493.303281 495.144136 495.554035 495.311439 497.646839 499.289760 -100 
-100 -100 470.039311 472.328422 474.622449 476.089017 477.285088 479.753041 481.952536 483.272957 484.267850 486.359651 488.117378 488.977099 489.512687 491.192440 492.520830 492.941818 493.160040 494.925152 496.472273 497.109801 497.461139 499.133459 500.414359 -100 
-100 -100 469.792232 472.961925 475.588273 476.868698 477.522568 480.492211 482.883182 484.007640 484.508330 487.050738 488.953761 489.565851 489.547359 491.723345 493.210143 493.324497 492.866647 495.280881 497.089530 497.482508 497.213721 499.515577 501.125024 -100 
-100 -100 467.426903 473.255126 476.555309 477.279588 475.928468 480.806115 483.707099 484.327472 483.023897 487.322503 489.675527 489.725087 487.764299 491.845102 493.809249 493.226233 490.386822 495.165213 497.625340 497.409947 494.919350 499.441815 501.802933 -100 
-100 -100 473.983849 476.826788 479.128306 480.248195 480.816706 483.567705 485.786700 486.889569 487.416531 489.835767 491.641668 492.288927 492.344113 494.441898 495.881448 496.082443 495.727996 498.037209 499.736234 500.132280 499.872495 501.982864 503.411131 -100 
-100 -100 478.658380 480.013665 481.529462 482.766458 483.977775 485.857659 487.630445 488.998720 490.213005 491.909526 493.388261 494.403217 495.246768 496.612031 497.762489 498.460512 499.074023 500.446624 501.671769 502.406462 502.948581 504.057605 504.834798 -100 
-100 -100 480.811152 481.632242 482.771730 483.979449 485.320527 486.930768 488.523819 489.973329 491.373641 492.869867 494.228434 495.373343 496.443504 497.618949 498.673272 499.554816 500.446115 501.565470 502.614053 503.456559 504.200149 504.999405 505.509778 -100 
-100 -100 -100 -100 -100 -100 -100 -100 -100 -100 -100 -100 -100 -100 -100 -100 -100 -100 -100 -100 -100 -100 -100 -100 -100 -100 
-100 -100 -100 -100 -100 -100 -100 -100 -100 -100 -100 -100 -100 -100 -100 -100 -100 -100 -100 -100 -100 -100 -100 -100 -100 -100 
-100 -100 -100 -100 -100 -100 -100 -100 -100 -100 -100 -100 -100 -100 -100 -100 -100 -100 -100 -100 -100 -100 -100 -100 -100 -100 
-100 -100 488.519791 489.608834 491.050060 492.440062 493.796564 495.354974 496.771977 497.917760 498.974923 500.289826 501.505038 502.479844 503.422497 504.727018 505.961567 506.920753 507.759793 508.827186 509.735870 510.333509 510.833964 511.631448 512.195642 -100 
-100 -100 485.114815 487.135761 489.126315 490.537233 491.617029 493.611524 495.221610 496.141378 496.744427 498.482846 499.876664 500.568956 500.983688 502.805632 504.313107 505.071507 505.447997 506.976382 508.084596 508.397385 508.370977 509.813489 510.825091 -100 
-100 -100 476.195198 482.066374 485.534455 486.640071 485.794356 489.983305 492.273016 492.390992 490.568472 494.691008 496.783215 496.498058 494.079438 498.720974 501.181675 501.171700 499.001671 503.081263 504.946777 504.236197 501.219192 505.867211 508.264186 -100 
-100 -100 451.804676 475.005046 481.379688 481.104125 468.214492 484.737267 488.806905 486.895238 471.103731 489.190869 493.209369 490.482739 471.743056 492.697212 497.571839 495.488052 478.481374 497.424770 501.362060 498.055231 477.459769 499.901589 505.388710 -100 
-100 -100 469.427907 475.836411 479.827937 481.220842 480.537753 485.077160 487.627992 487.798336 485.936459 490.203519 492.361353 491.960750 489.394819 494.186114 496.771307 496.718742 494.466034 498.733385 500.759007 500.054313 497.016135 501.909352 504.518133 -100 
-100 -100 470.700599 474.503127 477.837433 479.687961 480.712899 483.762495 486.052265 486.930084 487.113753 489.469370 491.122047 491.387388 491.097125 493.623040 495.562599 496.075274 495.906821 498.192864 499.794542 499.969429 499.548105 501.859732 503.521825 -100 
-100 -100 462.929565 470.228302 474.664085 476.069500 475.025796 480.371664 483.446973 483.936697 482.301399 486.582721 488.735876 488.312505 485.716410 490.550593 493.161662 493.091102 490.785215 495.317151 497.654866 497.428252 495.151956 499.464871 501.810143 -100 
-100 -100 436.724785 463.880769 471.329595 470.827909 454.961180 475.269442 480.562116 479.258233 464.127034 481.978839 485.968057 483.171825 464.255397 485.418568 490.369760 488.189081 470.572471 490.506429 495.100667 492.954874 476.346244 495.155425 499.897162 -100 
-100 -100 459.943172 467.169205 471.520246 472.860678 471.798532 477.207935 480.378450 480.962396 479.407490 483.750198 485.946962 485.551556 482.977083 487.844001 490.487819 490.449873 488.191122 492.807554 495.256936 495.152908 492.973619 497.295727 499.628393 -100 
-100 -100 464.889771 468.458340 471.565926 473.237500 474.171418 477.406571 479.927877 481.011531 481.362554 483.835288 485.565154 485.867588 485.595026 488.201415 490.210693 490.775972 490.681836 493.161884 495.023445 495.507838 495.371074 497.619754 499.208101 -100 
-100 -100 461.334651 466.964269 470.450411 471.426863 470.294648 475.443889 478.479130 478.999316 477.411474 481.827608 484.075479 483.668982 480.994732 486.017358 488.732802 488.711523 486.448880 491.127234 493.642729 493.612692 491.516110 495.816764 498.137992 -100 
-100 -100 443.420029 463.459997 468.905338 467.809365 452.434148 471.718885 476.734675 475.325200 460.009971 478.162190 482.268602 479.397216 459.748203 481.739014 486.870075 484.698658 466.962506 487.121329 491.864433 489.889818 473.615217 492.218009 496.919890 -100 
-100 -100 461.170548 466.655678 469.956070 470.763733 469.507073 474.593789 477.603853 478.121566 476.556561 481.034246 483.357736 483.017705 480.374126 485.359538 488.000032 487.893135 485.566254 490.245117 492.779947 492.762833 490.675912 495.005057 497.347311 -100 
-100 -100 464.769278 467.916369 470.573831 471.868668 472.528828 475.667508 478.155884 479.231344 479.611516 482.236364 484.144785 484.611860 484.437530 486.925768 488.741248 489.084000 488.800257 491.337628 493.270968 493.777226 493.632623 495.974888 497.626491 -100 
-100 -100 460.594800 466.553717 469.995400 470.671934 469.068914 474.491589 477.674498 478.224107 476.591696 481.305888 483.847714 483.798062 481.585684 486.045902 488.270025 487.737283 484.851321 489.893733 492.572251 492.467800 490.087080 494.757268 497.260606 -100 
-100 -100 440.953272 463.304720 469.125885 467.619302 450.249834 471.465490 476.927762 475.509030 459.484194 478.633930 483.212138 481.069489 463.926941 483.240239 487.401290 484.242526 463.759345 486.317304 491.512308 489.244152 471.145201 491.653328 496.796974 -100 
-100 -100 461.887536 467.885593 471.358518 472.046560 470.443698 475.867043 479.061373 479.634969 478.028977 482.754009 485.310164 485.280709 483.060981 487.422221 489.514831 488.856059 485.873971 490.877536 493.534343 493.404236 491.000741 495.681375 498.197254 -100 
-100 -100 467.255550 470.549021 473.297386 474.617281 475.271518 478.401243 480.909712 482.045471 482.502830 485.132489 487.077336 487.638235 487.533376 489.740843 491.227820 491.269460 490.744843 493.243751 495.150356 495.586329 495.352796 497.757223 499.456477 -100 
-100 -100 464.473481 470.528077 474.053290 474.895731 473.614739 478.647100 481.673003 482.324408 481.012472 485.369141 487.748694 487.738174 485.691594 489.775766 491.711468 491.010604 488.063584 492.935196 495.499290 495.299663 492.812822 497.490643 499.989315 -100 
-100 -100 445.978538 468.585698 474.468106 473.368784 457.972083 477.030196 482.009187 480.877254 466.723750 483.875005 487.987524 485.996880 470.086264 487.987020 491.744455 488.549020 468.478055 490.439373 495.402727 492.985034 474.553429 495.207205 500.307844 -100 
-100 -100 468.997594 474.632737 477.780506 478.473771 477.146710 481.903693 484.722205 485.367818 484.123497 488.316524 490.583504 490.642413 488.723667 492.690612 494.563588 493.987577 491.199384 495.901352 498.308086 498.118566 495.673733 500.097113 502.368881 -100 
-100 -100 477.044074 478.916757 480.680492 481.870807 482.842257 485.045903 486.971934 488.257041 489.219350 491.170448 492.734858 493.599452 494.124078 495.727725 496.934447 497.427033 497.659787 499.384147 500.775056 501.396316 501.638914 503.123857 504.119886 -100 
-100 -100 479.935176 480.888415 482.123555 483.352585 484.680433 486.373345 488.022263 489.465827 490.827383 492.365374 493.732631 494.822845 495.810726 496.999904 498.039336 498.846636 499.653480 500.834729 501.931034 502.758841 503.466002 504.355006 504.935190 -100 
-100 -100 -100 -100 -100 -100 -100 -100 -100 -100 -100 -100 -100 -100 -100 -100 -100 -100 -100 -100 -100 -100 -100 -100 -100 -100 
-100 -100 -100 -100 -100 -100 -100 -100 -100 -100 -100 -100 -100 -100 -100 -100 -100 -100 -100 -100 -100 -100 -100 -100 -100 -100 
-100 -100 -100 -100 -100 -100 -100 -100 -100 -100 -100 -100 -100 -100 -100 -100 -100 -100 -100 -100 -100 -100 -100 -100 -100 -100 
-100 -100 488.240516 489.296276 490.746217 492.177339 493.589227 495.143070 496.565407 497.737170 498.830685 500.109728 501.300530 502.280398 503.252013 504.516380 505.733046 506.705944 507.576755 508.605890 509.492880 510.102097 510.639826 511.397310 511.938974 -100 
-100 -100 485.246408 486.944336 488.854401 490.362016 491.669367 493.492631 495.055665 496.071848 496.905627 498.412788 499.717050 500.491860 501.159863 502.715288 504.127356 504.968568 505.583113 506.868413 507.890337 508.302925 508.558923 509.714205 510.599398 -100 
-100 -100 479.030396 482.530265 485.444855 486.937723 487.652964 490.343277 492.287404 492.873980 492.808112 495.175489 496.829962 497.054693 496.664422 499.262505 501.203474 501.649910 501.337661 503.558821 504.976746 504.836273 504.024910 506.451006 508.177334 -100 
-100 -100 470.540540 477.529226 481.720304 482.947479 481.886051 486.645106 489.226495 489.147728 486.856737 491.451339 493.724647 493.097024 490.079440 495.296561 498.073356 497.849318 495.182839 499.793210 501.903845 500.896058 497.321619 502.705206 505.615558 -100 
-100 -100 472.269126 476.256875 479.680781 481.478600 482.390883 485.405257 487.599323 488.250632 488.172146 490.655585 492.362489 492.484336 491.978043 494.693530 496.746351 497.166471 496.807359 499.193037 500.766699 500.653939 499.857937 502.504058 504.427472 -100 
-100 -100 471.298633 474.383098 477.515450 479.549519 481.049798 483.693194 485.852717 486.904003 487.536549 489.439434 490.925849 491.367263 491.591580 493.587423 495.340345 496.028099 496.355454 498.165181 499.610859 499.986639 500.095987 501.890745 503.323837 -100 
-100 -100 466.291002 470.768045 474.537290 476.424409 477.310040 480.786148 483.394294 484.327331 484.429000 486.969844 488.689798 488.799420 488.280520 491.024128 493.103042 493.529105 493.196152 495.782729 497.640152 497.901986 497.495039 499.948712 501.721498 -100 
-100 -100 458.657167 466.856353 471.749577 473.090103 471.703620 477.576074 480.958047 481.372546 479.414887 484.090958 486.389963 485.723175 482.656046 487.959130 490.806779 490.577532 487.886981 492.928017 495.569352 495.281809 492.705697 497.472249 500.086980 -100 
-100 -100 463.311460 467.716319 471.395348 473.211920 474.077239 477.609633 480.309578 481.335789 481.516356 484.115708 485.874893 486.008700 485.509959 488.284286 490.397006 490.860181 490.582258 493.261115 495.239850 495.631815 495.323795 497.796867 499.561151 -100 
-100 -100 465.445766 468.333791 471.244521 473.102611 474.534201 477.324093 479.698160 480.950355 481.745116 483.761198 485.317590 485.792179 486.040144 488.103012 489.924841 490.676603 491.101958 493.111658 494.829074 495.511840 495.868800 497.661097 499.044901 -100 
-100 -100 463.747852 467.284601 470.292851 471.751361 472.460204 475.819029 478.414800 479.394422 479.566138 482.208376 484.002499 484.134649 483.607869 486.455396 488.618715 489.101946 488.838531 491.567457 493.610269 494.071511 493.824040 496.303935 498.065899 -100 
-100 -100 459.441854 465.574055 469.208689 469.950750 468.382611 473.909174 477.126557 477.485280 475.520153 480.311544 482.692441 482.021243 478.842101 484.333263 487.269176 487.058363 484.373947 489.525295 492.301268 492.160531 489.727420 494.491778 497.099596 -100 
-100 -100 463.578664 466.979215 469.804245 471.093773 471.678424 474.972158 477.542209 478.521056 478.717940 481.419100 483.285420 483.479355 482.976542 485.784335 487.868286 488.262364 487.934768 490.658369 492.718633 493.194586 492.960864 495.468873 497.252138 -100 
-100 -100 465.237031 467.772674 470.259385 471.749961 472.920276 475.597917 477.934748 479.186002 480.025277 482.177001 483.898552 484.519805 484.835025 486.792262 488.421503 488.956412 489.218957 491.248061 493.024330 493.736643 494.109527 495.978751 497.420266 -100 
-100 -100 463.322854 466.949443 469.863400 471.074593 471.512445 474.944321 477.629861 478.652715 478.866571 481.723044 483.775036 484.183823 483.858585 486.389007 488.135157 488.180841 487.539604 490.367032 492.502009 492.930494 492.589347 495.251136 497.142346 -100 
-100 -100 459.018072 465.714995 469.503292 470.042405 468.027801 473.938624 477.376692 477.790342 475.778318 480.905704 483.625530 483.374773 480.714778 485.505924 487.796005 486.921344 483.473641 489.017940 491.966894 491.709676 488.927923 494.117730 496.949152 -100 
-100 -100 464.623458 468.286443 471.233662 472.460228 472.900785 476.333529 479.028953 480.074046 480.314236 483.188190 485.261639 485.693625 485.356715 487.789283 489.397850 489.308950 488.564621 491.340723 493.444190 493.841406 493.476713 496.144911 498.047532 -100 
-100 -100 467.789783 470.434390 473.004036 474.524219 475.692028 478.360938 480.713113 482.015709 482.920360 485.100629 486.874547 487.581693 487.920354 489.637181 490.943682 491.172688 491.201406 493.147071 494.870412 495.507365 495.809968 497.712332 499.191536 -100 
-100 -100 467.302687 470.980132 473.955425 475.271676 475.826252 479.071065 481.645483 482.718350 483.058676 485.761634 487.716936 488.146999 487.857803 490.142409 491.626798 491.484218 490.720624 493.402771 495.415962 495.740990 495.310884 497.947037 499.825415 -100 
-100 -100 464.429914 471.112474 474.884197 475.575145 473.906535 479.275340 482.438252 482.935174 481.273325 485.931481 488.409811 488.200175 485.754795 490.158629 492.186574 491.229240 487.798144 493.113132 495.870320 495.479318 492.559865 497.680682 500.439781 -100 
-100 -100 471.823237 475.120879 477.727636 478.874630 479.346744 482.343598 484.720814 485.773231 486.152250 488.722076 490.579792 491.069844 490.882379 493.081975 494.517398 494.485459 493.845702 496.388840 498.252877 498.567665 498.142634 500.552375 502.219178 -100 
-100 -100 477.194433 478.740465 480.414632 481.703282 482.924105 484.914578 486.769481 488.136481 489.312646 491.051530 492.532749 493.464610 494.198246 495.556197 496.665275 497.243072 497.745077 499.190388 500.485935 501.207203 501.721754 502.956472 503.843297 -100 
-100 -100 479.663963 480.575149 481.805731 483.066097 484.444436 486.120955 487.767955 489.234159 490.630128 492.136239 493.480830 494.570831 495.573590 496.712071 497.717995 498.526010 499.362230 500.503755 501.588363 502.442550 503.199085 504.063516 504.630307 -100 
-100 -100 -100 -100 -100 -100 -100 -100 -100 -100 -100 -100 -100 -100 -100 -100 -100 -100 -100 -100 -100 -100 -100 -100 -100 -100 
-100 -100 -100 -100 -100 -100 -100 -100 -100 -100 -100 -100 -100 -100 -100 -100 -100 -100 -100 -100 -100 -100 -100 -100 -100 -100 
-100 -100 -100 -100 -100 -100 -100 -100 -100 -100 -100 -100 -100 -100 -100 -100 -100 -100 -100 -100 -100 -100 -100 -100 -100 -100 
-100 -100 -100 -100 -100 -100 -100 -100 -100 -100 -100 -100 -100 -100 -100 -100 -100 -100 -100 -100 -100 -100 -100 -100 -100 -100 
-100 -100 -100 -100 -100 -100 -100 -100 -100 -100 -100 -100 -100 -100 -100 -100 -100 -100 -100 -100 -100 -100 -100 -100 -100 -100 
-100 -100 -100 -100 -100 -100 -100 -100 -100 -100 -100 -100 -100 -100 -100 -100 -100 -100 -100 -100 -100 -100 -100 -100 -100 -100 
-100 -100 -100 -100 -100 -100 -100 -100 -100 -100 -100 -100 -100 -100 -100 -100 -100 -100 -100 -100 -100 -100 -100 -100 -100 -100 
-100 -100 -100 -100 -100 -100 -100 -100 -100 -100 -100 -100 -100 -100 -100 -100 -100 -100 -100 -100 -100 -100 -100 -100 -100 -100 
-100 -100 -100 -100 -100 -100 -100 -100 -100 -100 -100 -100 -100 -100 -100 -100 -100 -100 -100 -100 -100 -100 -100 -100 -100 -100 
-100 -100 -100 -100 -100 -100 -100 -100 -100 -100 -100 -100 -100 -100 -100 -100 -100 -100 -100 -100 -100 -100 -100 -100 -100 -100 
-100 -100 -100 -100 -100 -100 -100 -100 -100 -100 -100 -100 -100 -100 -100 -100 -100 -100 -100 -100 -100 -100 -100 -100 -100 -100 
-100 -100 -100 -100 -100 -100 -100 -100 -100 -100 -100 -100 -100 -100 -100 -100 -100 -100 -100 -100 -100 -100 -100 -100 -100 -100 
-100 -100 -100 -100 -100 -100 -100 -100 -100 -100 -100 -100 -100 -100 -100 -100 -100 -100 -100 -100 -100 -100 -100 -100 -100 -100 
-100 -100 -100 -100 -100 -100 -100 -100 -100 -100 -100 -100 -100 -100 -100 -100 -100 -100 -100 -100 -100 -100 -100 -100 -100 -100 
-100 -100 -100 -100 -100 -100 -100 -100 -100 -100 -100 -100 -100 -100 -100 -100 -100 -100 -100 -100 -100 -100 -100 -100 -100 -100 
-100 -100 -100 -100 -100 -100 -100 -100 -100 -100 -100 -100 -100 -100 -100 -100 -100 -100 -100 -100 -100 -100 -100 -100 -100 -100 
-100 -100 -100 -100 -100 -100 -100 -100 -100 -100 -100 -100 -100 -100 -100 -100 -100 -100 -100 -100 -100 -100 -100 -100 -100 -100 
-100 -100 -100 -100 -100 -100 -100 -100 -100 -100 -100 -100 -100 -100 -100 -100 -100 -100 -100 -100 -100 -100 -100 -100 -100 -100 
-100 -100 -100 -100 -100 -100 -100 -100 -100 -100 -100 -100 -100 -100 -100 -100 -100 -100 -100 -100 -100 -100 -100 -100 -100 -100 
-100 -100 -100 -100 -100 -100 -100 -100 -100 -100 -100 -100 -100 -100 -100 -100 -100 -100 -100 -100 -100 -100 -100 -100 -100 -100 
-100 -100 -100 -100 -100 -100 -100 -100 -100 -100 -100 -100 -100 -100 -100 -100 -100 -100 -100 -100 -100 -100 -100 -100 -100 -100 
-100 -100 -100 -100 -100 -100 -100 -100 -100 -100 -100 -100 -100 -100 -100 -100 -100 -100 -100 -100 -100 -100 -100 -100 -100 -100 
-100 -100 -100 -100 -100 -100 -100 -100 -100 -100 -100 -100 -100 -100 -100 -100 -100 -100 -100 -100 -100 -100 -100 -100 -100 -100 
-100 -100 -100 -100 -100 -100 -100 -100 -100 -100 -100 -100 -100 -100 -100 -100 -100 -100 -100 -100 -100 -100 -100 -100 -100 -100 
-100 -100 -100 -100 -100 -100 -100 -100 -100 -100 -100 -100 -100 -100 -100 -100 -100 -100 -100 -100 -100 -100 -100 -100 -100 -100 
-100 -100 -100 -100 -100 -100 -100 -100 -100 -100 -100 -100 -100 -100 -100 -100 -100 -100 -100 -100 -100 -100 -100 -100 -100 -100 
-100 -100 -100 -100 -100 -100 -100 -100 -100 -100 -100 -100 -100 -100 -100 -100 -100 -100 -100 -100 -100 -100 -100 -100 -100 -100 
