# Supplementary material for: A computational model of spatio-temporal cardiac intracellular calcium handling with realistic structure and spatial flux distribution from sarcoplasmic reticulum and t-tubule reconstructions
Source: PLoS Comput Biol. 2017 Aug 31;13(8):e1005714. doi: 10.1371/journal.pcbi.1005714 (PMC5597258; doi:10.1371/journal.pcbi.1005714)
Supplement: S1 Code — Code provided in C/C++ and includes the structural datasets used in this study. Documentation is provided on use of and updating the code. Updates may also be available on Michael Colman’s website, http://www.physicsoftheheart.com and github repository: https://github.com/michaelcolman/CODE---PLOS-Comp-Biol-2017-Model-SR. (ZIP) [file pcbi.1005714.s001.zip › PLOS_SR_Clean/Spatial_diff_out/Ca_output_0140.vtk]

# vtk DataFile Version 3.0
vtk output
ASCII
DATASET STRUCTURED_POINTS
DIMENSIONS 26 26 52
SPACING 1 1 1
ORIGIN 0 0 0
POINT_DATA 35152
SCALARS ImageFile float 1
LOOKUP_TABLE default
-100 -100 -100 -100 -100 -100 -100 -100 -100 -100 -100 -100 -100 -100 -100 -100 -100 -100 -100 -100 -100 -100 -100 -100 -100 -100 
-100 -100 -100 -100 -100 -100 -100 -100 -100 -100 -100 -100 -100 -100 -100 -100 -100 -100 -100 -100 -100 -100 -100 -100 -100 -100 
-100 -100 -100 -100 -100 -100 -100 -100 -100 -100 -100 -100 -100 -100 -100 -100 -100 -100 -100 -100 -100 -100 -100 -100 -100 -100 
-100 -100 -100 -100 -100 -100 -100 -100 -100 -100 -100 -100 -100 -100 -100 -100 -100 -100 -100 -100 -100 -100 -100 -100 -100 -100 
-100 -100 -100 -100 -100 -100 -100 -100 -100 -100 -100 -100 -100 -100 -100 -100 -100 -100 -100 -100 -100 -100 -100 -100 -100 -100 
-100 -100 -100 -100 -100 -100 -100 -100 -100 -100 -100 -100 -100 -100 -100 -100 -100 -100 -100 -100 -100 -100 -100 -100 -100 -100 
-100 -100 -100 -100 -100 -100 -100 -100 -100 -100 -100 -100 -100 -100 -100 -100 -100 -100 -100 -100 -100 -100 -100 -100 -100 -100 
-100 -100 -100 -100 -100 -100 -100 -100 -100 -100 -100 -100 -100 -100 -100 -100 -100 -100 -100 -100 -100 -100 -100 -100 -100 -100 
-100 -100 -100 -100 -100 -100 -100 -100 -100 -100 -100 -100 -100 -100 -100 -100 -100 -100 -100 -100 -100 -100 -100 -100 -100 -100 
-100 -100 -100 -100 -100 -100 -100 -100 -100 -100 -100 -100 -100 -100 -100 -100 -100 -100 -100 -100 -100 -100 -100 -100 -100 -100 
-100 -100 -100 -100 -100 -100 -100 -100 -100 -100 -100 -100 -100 -100 -100 -100 -100 -100 -100 -100 -100 -100 -100 -100 -100 -100 
-100 -100 -100 -100 -100 -100 -100 -100 -100 -100 -100 -100 -100 -100 -100 -100 -100 -100 -100 -100 -100 -100 -100 -100 -100 -100 
-100 -100 -100 -100 -100 -100 -100 -100 -100 -100 -100 -100 -100 -100 -100 -100 -100 -100 -100 -100 -100 -100 -100 -100 -100 -100 
-100 -100 -100 -100 -100 -100 -100 -100 -100 -100 -100 -100 -100 -100 -100 -100 -100 -100 -100 -100 -100 -100 -100 -100 -100 -100 
-100 -100 -100 -100 -100 -100 -100 -100 -100 -100 -100 -100 -100 -100 -100 -100 -100 -100 -100 -100 -100 -100 -100 -100 -100 -100 
-100 -100 -100 -100 -100 -100 -100 -100 -100 -100 -100 -100 -100 -100 -100 -100 -100 -100 -100 -100 -100 -100 -100 -100 -100 -100 
-100 -100 -100 -100 -100 -100 -100 -100 -100 -100 -100 -100 -100 -100 -100 -100 -100 -100 -100 -100 -100 -100 -100 -100 -100 -100 
-100 -100 -100 -100 -100 -100 -100 -100 -100 -100 -100 -100 -100 -100 -100 -100 -100 -100 -100 -100 -100 -100 -100 -100 -100 -100 
-100 -100 -100 -100 -100 -100 -100 -100 -100 -100 -100 -100 -100 -100 -100 -100 -100 -100 -100 -100 -100 -100 -100 -100 -100 -100 
-100 -100 -100 -100 -100 -100 -100 -100 -100 -100 -100 -100 -100 -100 -100 -100 -100 -100 -100 -100 -100 -100 -100 -100 -100 -100 
-100 -100 -100 -100 -100 -100 -100 -100 -100 -100 -100 -100 -100 -100 -100 -100 -100 -100 -100 -100 -100 -100 -100 -100 -100 -100 
-100 -100 -100 -100 -100 -100 -100 -100 -100 -100 -100 -100 -100 -100 -100 -100 -100 -100 -100 -100 -100 -100 -100 -100 -100 -100 
-100 -100 -100 -100 -100 -100 -100 -100 -100 -100 -100 -100 -100 -100 -100 -100 -100 -100 -100 -100 -100 -100 -100 -100 -100 -100 
-100 -100 -100 -100 -100 -100 -100 -100 -100 -100 -100 -100 -100 -100 -100 -100 -100 -100 -100 -100 -100 -100 -100 -100 -100 -100 
-100 -100 -100 -100 -100 -100 -100 -100 -100 -100 -100 -100 -100 -100 -100 -100 -100 -100 -100 -100 -100 -100 -100 -100 -100 -100 
-100 -100 -100 -100 -100 -100 -100 -100 -100 -100 -100 -100 -100 -100 -100 -100 -100 -100 -100 -100 -100 -100 -100 -100 -100 -100 
-100 -100 -100 -100 -100 -100 -100 -100 -100 -100 -100 -100 -100 -100 -100 -100 -100 -100 -100 -100 -100 -100 -100 -100 -100 -100 
-100 -100 -100 -100 -100 -100 -100 -100 -100 -100 -100 -100 -100 -100 -100 -100 -100 -100 -100 -100 -100 -100 -100 -100 -100 -100 
-100 -100 -100 -100 -100 -100 -100 -100 -100 -100 -100 -100 -100 -100 -100 -100 -100 -100 -100 -100 -100 -100 -100 -100 -100 -100 
-100 -100 -100 -100 -100 -100 -100 -100 -100 -100 -100 -100 -100 -100 -100 -100 -100 -100 -100 -100 -100 -100 -100 -100 -100 -100 
-100 -100 -100 -100 -100 -100 -100 -100 -100 -100 -100 -100 -100 -100 -100 -100 -100 -100 -100 -100 -100 -100 -100 -100 -100 -100 
-100 -100 -100 -100 -100 -100 -100 -100 -100 -100 -100 -100 -100 -100 -100 -100 -100 -100 -100 -100 -100 -100 -100 -100 -100 -100 
-100 -100 -100 -100 -100 -100 -100 -100 -100 -100 -100 -100 -100 -100 -100 -100 -100 -100 -100 -100 -100 -100 -100 -100 -100 -100 
-100 -100 -100 -100 -100 -100 -100 -100 -100 -100 -100 -100 -100 -100 -100 -100 -100 -100 -100 -100 -100 -100 -100 -100 -100 -100 
-100 -100 -100 -100 -100 -100 -100 -100 -100 -100 -100 -100 -100 -100 -100 -100 -100 -100 -100 -100 -100 -100 -100 -100 -100 -100 
-100 -100 -100 -100 -100 -100 -100 -100 -100 -100 -100 -100 -100 -100 -100 -100 -100 -100 -100 -100 -100 -100 -100 -100 -100 -100 
-100 -100 -100 -100 -100 -100 -100 -100 -100 -100 -100 -100 -100 -100 -100 -100 -100 -100 -100 -100 -100 -100 -100 -100 -100 -100 
-100 -100 -100 -100 -100 -100 -100 -100 -100 -100 -100 -100 -100 -100 -100 -100 -100 -100 -100 -100 -100 -100 -100 -100 -100 -100 
-100 -100 -100 -100 -100 -100 -100 -100 -100 -100 -100 -100 -100 -100 -100 -100 -100 -100 -100 -100 -100 -100 -100 -100 -100 -100 
-100 -100 -100 -100 -100 -100 -100 -100 -100 -100 -100 -100 -100 -100 -100 -100 -100 -100 -100 -100 -100 -100 -100 -100 -100 -100 
-100 -100 -100 -100 -100 -100 -100 -100 -100 -100 -100 -100 -100 -100 -100 -100 -100 -100 -100 -100 -100 -100 -100 -100 -100 -100 
-100 -100 -100 -100 -100 -100 -100 -100 -100 -100 -100 -100 -100 -100 -100 -100 -100 -100 -100 -100 -100 -100 -100 -100 -100 -100 
-100 -100 -100 -100 -100 -100 -100 -100 -100 -100 -100 -100 -100 -100 -100 -100 -100 -100 -100 -100 -100 -100 -100 -100 -100 -100 
-100 -100 -100 -100 -100 -100 -100 -100 -100 -100 -100 -100 -100 -100 -100 -100 -100 -100 -100 -100 -100 -100 -100 -100 -100 -100 
-100 -100 -100 -100 -100 -100 -100 -100 -100 -100 -100 -100 -100 -100 -100 -100 -100 -100 -100 -100 -100 -100 -100 -100 -100 -100 
-100 -100 -100 -100 -100 -100 -100 -100 -100 -100 -100 -100 -100 -100 -100 -100 -100 -100 -100 -100 -100 -100 -100 -100 -100 -100 
-100 -100 -100 -100 -100 -100 -100 -100 -100 -100 -100 -100 -100 -100 -100 -100 -100 -100 -100 -100 -100 -100 -100 -100 -100 -100 
-100 -100 -100 -100 -100 -100 -100 -100 -100 -100 -100 -100 -100 -100 -100 -100 -100 -100 -100 -100 -100 -100 -100 -100 -100 -100 
-100 -100 -100 -100 -100 -100 -100 -100 -100 -100 -100 -100 -100 -100 -100 -100 -100 -100 -100 -100 -100 -100 -100 -100 -100 -100 
-100 -100 -100 -100 -100 -100 -100 -100 -100 -100 -100 -100 -100 -100 -100 -100 -100 -100 -100 -100 -100 -100 -100 -100 -100 -100 
-100 -100 -100 -100 -100 -100 -100 -100 -100 -100 -100 -100 -100 -100 -100 -100 -100 -100 -100 -100 -100 -100 -100 -100 -100 -100 
-100 -100 -100 -100 -100 -100 -100 -100 -100 -100 -100 -100 -100 -100 -100 -100 -100 -100 -100 -100 -100 -100 -100 -100 -100 -100 
-100 -100 -100 -100 -100 -100 -100 -100 -100 -100 -100 -100 -100 -100 -100 -100 -100 -100 -100 -100 -100 -100 -100 -100 -100 -100 
-100 -100 -100 -100 -100 -100 -100 -100 -100 -100 -100 -100 -100 -100 -100 -100 -100 -100 -100 -100 -100 -100 -100 -100 -100 -100 
-100 -100 0.361208 0.353243 0.338904 0.322091 0.305167 0.291181 0.280576 0.273952 0.270244 0.268453 0.267552 0.267113 0.266704 0.266112 0.265295 0.264449 0.263625 0.262814 0.262055 0.261532 0.261125 0.260462 0.259757 -100 
-100 -100 0.374756 0.366765 0.352336 0.335409 0.318281 0.303987 0.293015 0.286075 0.282164 0.280188 0.279103 0.278574 0.278143 0.277568 0.276790 0.275997 0.275214 0.274385 0.273595 0.273138 0.272896 0.272208 0.271317 -100 
-100 -100 0.399169 0.391089 0.376317 0.359101 0.341523 0.326633 0.314979 0.307478 0.303347 0.301038 0.299461 0.298774 0.298305 0.297755 0.297012 0.296258 0.295479 0.294559 0.293655 0.293229 0.293376 0.292597 0.291177 -100 
-100 -100 0.427482 0.419323 0.404349 0.386756 0.368578 0.352888 0.340344 0.332062 0.327343 0.324625 0.322792 0.322020 0.321576 0.321046 0.320259 0.319409 0.318460 0.317282 0.316041 0.315259 0.315092 0.314102 0.312583 -100 
-100 -100 0.456129 0.447914 0.432915 0.414936 0.396114 0.379539 0.365953 0.356782 0.351180 0.348023 0.346154 0.345364 0.345043 0.344508 0.343524 0.342425 0.341138 0.339544 0.337716 0.336188 0.334980 0.333663 0.332481 -100 
-100 -100 0.481048 0.472723 0.457521 0.439165 0.419804 0.402423 0.387889 0.377970 0.371850 0.368274 0.366076 0.365203 0.365032 0.364452 0.363144 0.361740 0.360138 0.358124 0.355690 0.353417 0.351443 0.349775 0.348632 -100 
-100 -100 0.501506 0.493017 0.477531 0.458805 0.439108 0.421064 0.405614 0.395163 0.388800 0.384867 0.382193 0.381193 0.381464 0.380799 0.378798 0.377085 0.375264 0.372936 0.369975 0.367131 0.364590 0.362634 0.361455 -100 
-100 -100 0.516195 0.507431 0.491442 0.472100 0.451776 0.433208 0.417364 0.406630 0.400021 0.395833 0.392889 0.391658 0.391772 0.391016 0.388957 0.387198 0.385314 0.382899 0.379803 0.376763 0.374005 0.371906 0.370675 -100 
-100 -100 0.526490 0.517326 0.500569 0.480344 0.459055 0.440092 0.424356 0.413598 0.406731 0.402399 0.399397 0.397842 0.397215 0.396364 0.394861 0.393298 0.391483 0.389195 0.386340 0.383458 0.380804 0.378703 0.377413 -100 
-100 -100 0.532923 0.523315 0.505751 0.484680 0.462700 0.443517 0.427973 0.417434 0.410626 0.406259 0.403136 0.401296 0.400322 0.399373 0.398035 0.396629 0.394950 0.392887 0.390362 0.387787 0.385425 0.383392 0.381997 -100 
-100 -100 0.536474 0.526472 0.508138 0.486421 0.463984 0.444728 0.429430 0.419189 0.412676 0.408342 0.405013 0.403009 0.401912 0.400925 0.399631 0.398346 0.396850 0.395035 0.392855 0.390645 0.388879 0.386912 0.385115 -100 
-100 -100 0.536350 0.526244 0.507737 0.485855 0.463327 0.444107 0.428937 0.418818 0.412379 0.408094 0.404811 0.402841 0.401788 0.400908 0.399797 0.398723 0.397446 0.395842 0.393848 0.391765 0.390066 0.388108 0.386296 -100 
-100 -100 0.532581 0.522653 0.504548 0.482959 0.460662 0.441564 0.426394 0.416181 0.409554 0.405316 0.402336 0.400610 0.399737 0.399112 0.398370 0.397594 0.396571 0.395135 0.393192 0.391019 0.388889 0.386891 0.385440 -100 
-100 -100 0.525875 0.516199 0.498569 0.477477 0.455617 0.436745 0.421570 0.411230 0.404506 0.400313 0.397557 0.396178 0.395642 0.395323 0.394864 0.394333 0.393533 0.392251 0.390365 0.388166 0.385918 0.383880 0.382481 -100 
-100 -100 0.514695 0.505328 0.488297 0.467901 0.446756 0.428302 0.413236 0.402885 0.396267 0.392098 0.389338 0.388208 0.387980 0.387932 0.387714 0.387420 0.386872 0.385768 0.383982 0.381834 0.379684 0.377646 0.376158 -100 
-100 -100 0.497589 0.488636 0.472366 0.452900 0.432673 0.414897 0.400207 0.389985 0.383371 0.379190 0.376454 0.375390 0.375280 0.375429 0.375507 0.375571 0.375379 0.374510 0.372828 0.370736 0.368634 0.366648 0.365200 -100 
-100 -100 0.472004 0.463598 0.448355 0.430136 0.411161 0.394395 0.380411 0.370493 0.363819 0.359622 0.356964 0.355787 0.355594 0.355869 0.356352 0.356941 0.357280 0.356699 0.355076 0.353001 0.350858 0.348972 0.347716 -100 
-100 -100 0.438435 0.430655 0.416591 0.399902 0.382534 0.367094 0.354032 0.344669 0.338279 0.334148 0.331378 0.329979 0.329607 0.329944 0.330798 0.331959 0.332910 0.332617 0.330972 0.328909 0.326878 0.325131 0.323961 -100 
-100 -100 0.395823 0.388694 0.375831 0.360836 0.345379 0.331556 0.319737 0.311241 0.305473 0.301596 0.298777 0.297218 0.296696 0.297043 0.298146 0.299760 0.301302 0.301245 0.299513 0.297501 0.295696 0.294130 0.293011 -100 
-100 -100 0.348283 0.341784 0.330130 0.316740 0.303106 0.291032 0.280730 0.273386 0.268425 0.265046 0.262490 0.261011 0.260457 0.260742 0.261799 0.263398 0.264993 0.265069 0.263554 0.261826 0.260315 0.258993 0.258017 -100 
-100 -100 0.299021 0.293093 0.282612 0.270599 0.258598 0.248250 0.239684 0.233670 0.229625 0.226921 0.224932 0.223748 0.223270 0.223448 0.224218 0.225382 0.226506 0.226611 0.225622 0.224367 0.223166 0.222112 0.221375 -100 
-100 -100 0.258941 0.253429 0.243728 0.232726 0.221936 0.212980 0.205859 0.201025 0.197816 0.195737 0.194244 0.193351 0.192971 0.193062 0.193564 0.194316 0.195022 0.195095 0.194464 0.193572 0.192618 0.191756 0.191167 -100 
-100 -100 0.235167 0.229870 0.220595 0.210140 0.200042 0.191882 0.185619 0.181488 0.178808 0.177110 0.175918 0.175202 0.174891 0.174939 0.175285 0.175809 0.176280 0.176314 0.175843 0.175123 0.174297 0.173528 0.173006 -100 
-100 -100 -100 -100 -100 -100 -100 -100 -100 -100 -100 -100 -100 -100 -100 -100 -100 -100 -100 -100 -100 -100 -100 -100 -100 -100 
-100 -100 -100 -100 -100 -100 -100 -100 -100 -100 -100 -100 -100 -100 -100 -100 -100 -100 -100 -100 -100 -100 -100 -100 -100 -100 
-100 -100 -100 -100 -100 -100 -100 -100 -100 -100 -100 -100 -100 -100 -100 -100 -100 -100 -100 -100 -100 -100 -100 -100 -100 -100 
-100 -100 0.374176 0.366170 0.351725 0.334806 0.317732 0.303548 0.292727 0.285938 0.282141 0.280217 0.279119 0.278522 0.277991 0.277320 0.276473 0.275658 0.274911 0.274172 0.273518 0.273217 0.273119 0.272536 0.271699 -100 
-100 -100 0.387996 0.379942 0.365326 0.348290 0.331034 0.316563 0.305394 0.298332 0.294427 0.292307 0.290909 0.290164 0.289594 0.288942 0.288155 0.287438 0.286789 0.286066 0.285419 0.285310 0.285618 0.285022 0.283806 -100 
-100 -100 0.413285 0.405056 0.389690 0.372309 0.354625 0.339592 0.327788 0.320274 0.316514 0.314044 0.311763 0.310733 0.310085 0.309458 0.308724 0.308098 0.307523 0.306753 0.306060 0.306213 0.307524 0.306849 0.304555 -100 
-100 -100 0.441890 0.433598 0.418057 0.400352 0.382130 0.366335 0.353651 0.345369 0.341041 0.338150 0.335571 0.334441 0.333832 0.333219 0.332411 0.331673 0.330923 0.329882 0.328825 0.328588 0.329552 0.328651 0.326256 -100 
-100 -100 0.470201 0.461976 0.446902 0.428997 0.410270 0.393627 0.379845 0.370588 0.365070 0.361731 0.359414 0.358374 0.358010 0.357380 0.356232 0.355140 0.353974 0.352442 0.350649 0.349351 0.348589 0.347312 0.345796 -100 
-100 -100 0.495333 0.487059 0.471964 0.453853 0.434796 0.417390 0.402549 0.392520 0.386545 0.382783 0.380083 0.379048 0.379094 0.378393 0.376596 0.375013 0.373464 0.371420 0.368839 0.366541 0.364667 0.362985 0.361709 -100 
-100 -100 0.516185 0.507780 0.492512 0.474216 0.455237 0.437201 0.421138 0.410612 0.404756 0.400640 0.397142 0.396081 0.397305 0.396490 0.393176 0.391010 0.389221 0.386779 0.383438 0.380374 0.377750 0.375736 0.374491 -100 
-100 -100 0.531364 0.522662 0.506853 0.487903 0.468269 0.449694 0.433234 0.422428 0.416325 0.411950 0.408182 0.406888 0.407961 0.407043 0.403635 0.401384 0.399493 0.396936 0.393439 0.390147 0.387277 0.385109 0.383820 -100 
-100 -100 0.542278 0.533086 0.516308 0.496201 0.475126 0.456093 0.440046 0.429190 0.422462 0.417938 0.414438 0.412729 0.412347 0.411335 0.409219 0.407341 0.405453 0.403050 0.399983 0.396978 0.394335 0.392188 0.390780 -100 
-100 -100 0.549531 0.539750 0.521859 0.500618 0.478573 0.459253 0.443512 0.432907 0.426150 0.421599 0.418079 0.416051 0.415150 0.414035 0.412245 0.410568 0.408771 0.406624 0.404036 0.401519 0.399474 0.397430 0.395706 -100 
-100 -100 0.554137 0.543773 0.524643 0.502473 0.479777 0.460327 0.444886 0.434643 0.428328 0.423826 0.420004 0.417838 0.416896 0.415734 0.413881 0.412249 0.410591 0.408725 0.406635 0.404801 0.404270 0.402331 0.399402 -100 
-100 -100 0.554094 0.543603 0.524258 0.501869 0.479029 0.459584 0.444256 0.434119 0.427861 0.423418 0.419673 0.417568 0.416672 0.415627 0.413973 0.412552 0.411111 0.409476 0.407616 0.405961 0.405545 0.403644 0.400707 -100 
-100 -100 0.549445 0.539271 0.520700 0.498762 0.476213 0.456877 0.441485 0.431157 0.424521 0.420125 0.416855 0.415007 0.414167 0.413405 0.412315 0.411282 0.410124 0.408664 0.406810 0.404861 0.403204 0.401278 0.399509 -100 
-100 -100 0.542096 0.532259 0.514352 0.493035 0.471008 0.451893 0.436414 0.425894 0.419161 0.414816 0.411774 0.410309 0.409792 0.409364 0.408633 0.407869 0.406945 0.405645 0.403843 0.401828 0.399885 0.397930 0.396395 -100 
-100 -100 0.530405 0.520914 0.503694 0.483169 0.462010 0.443313 0.427817 0.417288 0.410969 0.406654 0.403306 0.402069 0.401880 0.401745 0.401268 0.400741 0.400079 0.398967 0.397273 0.395337 0.393644 0.391693 0.389929 -100 
-100 -100 0.512723 0.503664 0.487242 0.467684 0.447469 0.429451 0.414303 0.403870 0.397534 0.393204 0.389890 0.388733 0.388675 0.388771 0.388648 0.388550 0.388312 0.387450 0.385822 0.383899 0.382216 0.380305 0.378586 -100 
-100 -100 0.486423 0.477926 0.462549 0.444242 0.425198 0.408186 0.393800 0.383596 0.376849 0.372483 0.369550 0.368308 0.368158 0.368429 0.368853 0.369471 0.369939 0.369387 0.367686 0.365627 0.363632 0.361783 0.360432 -100 
-100 -100 0.452112 0.444246 0.430061 0.413317 0.395902 0.380216 0.366731 0.357050 0.350544 0.346211 0.343126 0.341582 0.341202 0.341587 0.342568 0.344042 0.345427 0.345187 0.343222 0.340982 0.338992 0.337228 0.335935 -100 
-100 -100 0.408814 0.401587 0.388520 0.373501 0.358048 0.343976 0.331681 0.322872 0.317073 0.312965 0.309666 0.307840 0.307259 0.307699 0.309103 0.311340 0.313737 0.313753 0.311336 0.308940 0.307147 0.305508 0.304151 -100 
-100 -100 0.360346 0.353742 0.341873 0.328439 0.314790 0.302447 0.291646 0.283975 0.278979 0.275368 0.272326 0.270568 0.269943 0.270330 0.271719 0.273979 0.276469 0.276619 0.274386 0.272243 0.270721 0.269310 0.268090 -100 
-100 -100 0.309956 0.303925 0.293282 0.281148 0.269020 0.258367 0.249345 0.242985 0.238780 0.235870 0.233584 0.232225 0.231702 0.231954 0.232950 0.234533 0.236174 0.236342 0.234974 0.233464 0.232217 0.231100 0.230242 -100 
-100 -100 0.269020 0.263405 0.253524 0.242322 0.231299 0.222014 0.214494 0.209338 0.205924 0.203668 0.201999 0.201002 0.200593 0.200730 0.201363 0.202337 0.203300 0.203428 0.202650 0.201643 0.200654 0.199760 0.199122 -100 
-100 -100 0.244779 0.239379 0.229913 0.219216 0.208828 0.200327 0.193702 0.189273 0.186380 0.184523 0.183203 0.182413 0.182079 0.182156 0.182588 0.183243 0.183857 0.183943 0.183430 0.182663 0.181815 0.181030 0.180490 -100 
-100 -100 -100 -100 -100 -100 -100 -100 -100 -100 -100 -100 -100 -100 -100 -100 -100 -100 -100 -100 -100 -100 -100 -100 -100 -100 
-100 -100 -100 -100 -100 -100 -100 -100 -100 -100 -100 -100 -100 -100 -100 -100 -100 -100 -100 -100 -100 -100 -100 -100 -100 -100 
-100 -100 -100 -100 -100 -100 -100 -100 -100 -100 -100 -100 -100 -100 -100 -100 -100 -100 -100 -100 -100 -100 -100 -100 -100 -100 
-100 -100 0.397500 0.389361 0.374513 0.357288 0.339844 0.325259 0.314048 0.306982 0.303185 0.301034 0.299434 0.298560 0.297808 0.296987 0.296058 0.295262 0.294618 0.293997 0.293540 0.293606 0.294222 0.293772 0.292522 -100 
-100 -100 0.412214 0.403936 0.388499 0.371091 0.353475 0.338633 0.327119 0.319886 0.316341 0.313980 0.311696 0.310558 0.309730 0.308932 0.308084 0.307440 0.306969 0.306411 0.306030 0.306525 0.308164 0.307717 0.305539 -100 
-100 -100 0.441224 0.432355 0.413985 0.395842 0.377730 0.362374 0.350439 0.343144 0.343133 0.340395 0.333803 0.331977 0.330884 0.330100 0.329309 0.328819 0.328521 0.327985 0.327853 0.329225 0.338111 0.337601 0.328222 -100 
-100 -100 0.470414 0.461499 0.443011 0.424612 0.406060 0.389996 0.377188 0.369142 0.368632 0.365451 0.358457 0.356509 0.355496 0.354726 0.353800 0.353175 0.352696 0.351872 0.351329 0.352254 0.360827 0.360063 0.350491 -100 
-100 -100 0.496158 0.487779 0.472048 0.454037 0.435380 0.418521 0.404281 0.394890 0.389894 0.386250 0.382798 0.381350 0.381152 0.380362 0.378673 0.377535 0.376535 0.375095 0.373363 0.372470 0.372866 0.371649 0.369148 -100 
-100 -100 0.521338 0.513060 0.497894 0.480010 0.461523 0.443951 0.428295 0.418065 0.412633 0.408554 0.404717 0.403473 0.404501 0.403616 0.400399 0.398462 0.397026 0.394939 0.392068 0.389719 0.388212 0.386505 0.384806 -100 
-100 -100 0.542829 0.534492 0.519516 0.501911 0.485860 0.467700 0.448650 0.437948 0.433462 0.429045 0.423775 0.422913 0.431161 0.430121 0.419214 0.415937 0.414171 0.411542 0.407364 0.403884 0.401129 0.399021 0.397648 -100 
-100 -100 0.558869 0.550209 0.534651 0.516346 0.499603 0.480874 0.461395 0.450389 0.445614 0.440928 0.435404 0.434320 0.442456 0.441301 0.430227 0.426804 0.424871 0.422085 0.417721 0.413974 0.410944 0.408667 0.407238 -100 
-100 -100 0.570885 0.561599 0.544648 0.524617 0.503992 0.484699 0.467751 0.456622 0.450276 0.445400 0.440863 0.438998 0.439701 0.438461 0.434715 0.432279 0.430306 0.427729 0.424278 0.421113 0.418697 0.416475 0.414669 -100 
-100 -100 0.579647 0.569537 0.550893 0.529271 0.507094 0.487409 0.471077 0.460201 0.453608 0.448703 0.444347 0.442105 0.441685 0.440333 0.437503 0.435349 0.433354 0.431082 0.428433 0.426191 0.425403 0.423340 0.420359 -100 
-100 -100 0.586880 0.575785 0.554536 0.531438 0.508197 0.488293 0.472481 0.462144 0.458162 0.453321 0.446557 0.444153 0.443642 0.442225 0.439254 0.436987 0.435045 0.433127 0.431413 0.430905 0.435311 0.433428 0.425820 -100 
-100 -100 0.586943 0.575696 0.554181 0.530798 0.507335 0.487391 0.471676 0.461419 0.457470 0.452697 0.446045 0.443720 0.443224 0.441932 0.439206 0.437151 0.435417 0.433761 0.432355 0.432109 0.436711 0.434914 0.427310 -100 
-100 -100 0.579896 0.569308 0.549804 0.527257 0.504240 0.484400 0.468457 0.457791 0.451281 0.446553 0.442497 0.440450 0.439712 0.438734 0.437026 0.435562 0.434179 0.432689 0.431051 0.429658 0.429598 0.427793 0.424715 -100 
-100 -100 0.571250 0.561159 0.542750 0.521059 0.498772 0.479160 0.462980 0.452079 0.445628 0.440956 0.436962 0.435241 0.434689 0.434073 0.432912 0.431802 0.430688 0.429373 0.427752 0.426117 0.425115 0.423301 0.421125 -100 
-100 -100 0.558561 0.548884 0.531351 0.510668 0.489787 0.470623 0.454052 0.443354 0.439216 0.434584 0.428369 0.426556 0.426216 0.425906 0.425049 0.424203 0.423387 0.422286 0.420844 0.419446 0.419980 0.418183 0.414524 -100 
-100 -100 0.539812 0.530591 0.513907 0.494233 0.474331 0.455854 0.439614 0.428994 0.424832 0.420194 0.414031 0.412315 0.412120 0.412089 0.411674 0.411361 0.411070 0.410245 0.408813 0.407364 0.407827 0.406054 0.402479 -100 
-100 -100 0.512245 0.503593 0.487875 0.469364 0.450183 0.432695 0.417539 0.406891 0.400334 0.395657 0.391872 0.390389 0.390208 0.390438 0.390775 0.391435 0.392117 0.391624 0.389838 0.387880 0.386396 0.384630 0.382906 -100 
-100 -100 0.476626 0.468596 0.453982 0.437033 0.419420 0.403258 0.389052 0.378902 0.372348 0.367684 0.363928 0.362096 0.361658 0.362086 0.363232 0.365150 0.367245 0.367093 0.364621 0.362182 0.360428 0.358666 0.357072 -100 
-100 -100 0.433857 0.426351 0.411028 0.395742 0.380071 0.365521 0.352448 0.343229 0.337539 0.333083 0.328888 0.326599 0.325909 0.326468 0.328302 0.331493 0.335498 0.335630 0.331894 0.328955 0.327536 0.325811 0.323779 -100 
-100 -100 0.383586 0.376693 0.362606 0.348869 0.334964 0.322110 0.310507 0.302416 0.297532 0.293579 0.289637 0.287408 0.286667 0.287196 0.289070 0.292351 0.296531 0.296802 0.293172 0.290426 0.289227 0.287703 0.285796 -100 
-100 -100 0.329298 0.323057 0.311911 0.299431 0.286926 0.275703 0.265938 0.259072 0.254680 0.251459 0.248661 0.247025 0.246437 0.246798 0.248119 0.250320 0.252820 0.253088 0.251082 0.249218 0.247975 0.246778 0.245682 -100 
-100 -100 0.286769 0.280942 0.270599 0.258943 0.247394 0.237492 0.229291 0.223622 0.219892 0.217360 0.215397 0.214242 0.213797 0.214006 0.214837 0.216140 0.217522 0.217738 0.216721 0.215556 0.214541 0.213600 0.212865 -100 
-100 -100 0.261594 0.255980 0.246100 0.234887 0.223894 0.214754 0.207488 0.202562 0.199316 0.197203 0.195678 0.194776 0.194415 0.194544 0.195110 0.195964 0.196805 0.196975 0.196397 0.195567 0.194690 0.193877 0.193303 -100 
-100 -100 -100 -100 -100 -100 -100 -100 -100 -100 -100 -100 -100 -100 -100 -100 -100 -100 -100 -100 -100 -100 -100 -100 -100 -100 
-100 -100 -100 -100 -100 -100 -100 -100 -100 -100 -100 -100 -100 -100 -100 -100 -100 -100 -100 -100 -100 -100 -100 -100 -100 -100 
-100 -100 -100 -100 -100 -100 -100 -100 -100 -100 -100 -100 -100 -100 -100 -100 -100 -100 -100 -100 -100 -100 -100 -100 -100 -100 
-100 -100 0.424493 0.416179 0.400980 0.383278 0.365266 0.350108 0.338375 0.330893 0.326775 0.324368 0.322542 0.321467 0.320525 0.319518 0.318426 0.317550 0.316920 0.316383 0.316059 0.316292 0.317080 0.316762 0.315580 -100 
-100 -100 0.439588 0.431124 0.415316 0.397431 0.379264 0.363866 0.351841 0.344193 0.340324 0.337702 0.335189 0.333865 0.332874 0.331898 0.330877 0.330152 0.329704 0.329227 0.328961 0.329603 0.331401 0.331077 0.328962 -100 
-100 -100 0.469297 0.460228 0.441480 0.422864 0.404232 0.388351 0.375920 0.368209 0.367901 0.364888 0.358023 0.356027 0.354803 0.353855 0.352880 0.352312 0.352058 0.351597 0.351537 0.353016 0.362132 0.361726 0.352293 -100 
-100 -100 0.499309 0.490213 0.471377 0.452543 0.433507 0.416956 0.403666 0.395193 0.394352 0.390872 0.383585 0.381454 0.380303 0.379386 0.378300 0.377622 0.377199 0.376441 0.375927 0.376906 0.385657 0.384970 0.375328 -100 
-100 -100 0.525987 0.517456 0.501421 0.483029 0.463929 0.446600 0.431880 0.422037 0.416632 0.412642 0.408901 0.407235 0.406874 0.405944 0.404152 0.403015 0.402100 0.400700 0.398934 0.398024 0.398436 0.397245 0.394756 -100 
-100 -100 0.552229 0.543809 0.528362 0.510113 0.491188 0.473141 0.456986 0.446267 0.440369 0.435901 0.431752 0.430263 0.431110 0.430101 0.426840 0.424974 0.423678 0.421599 0.418585 0.416118 0.414546 0.412812 0.411099 -100 
-100 -100 0.574869 0.566382 0.551106 0.533116 0.516606 0.497941 0.478339 0.467089 0.462043 0.457201 0.451638 0.450527 0.458640 0.457497 0.446548 0.443406 0.441874 0.439214 0.434726 0.431011 0.428109 0.425928 0.424519 -100 
-100 -100 0.591931 0.583121 0.567254 0.548550 0.531319 0.512041 0.491942 0.480317 0.474924 0.469783 0.463952 0.462617 0.470615 0.469361 0.458232 0.454913 0.453170 0.450321 0.445618 0.441616 0.438424 0.436062 0.434581 -100 
-100 -100 0.604842 0.595398 0.578134 0.557703 0.536576 0.516672 0.499019 0.487197 0.480229 0.474861 0.469954 0.467832 0.468355 0.466987 0.463160 0.460710 0.458760 0.456088 0.452424 0.449106 0.446615 0.444326 0.442447 -100 
-100 -100 0.614396 0.604101 0.585102 0.563063 0.540373 0.520014 0.502871 0.491227 0.483994 0.478570 0.473802 0.471300 0.470701 0.469193 0.466211 0.463931 0.461846 0.459471 0.456722 0.454473 0.453766 0.451681 0.448578 -100 
-100 -100 0.622255 0.610931 0.589241 0.565690 0.541928 0.521295 0.504575 0.493419 0.488854 0.483477 0.476198 0.473512 0.472799 0.471207 0.468044 0.465578 0.463483 0.461479 0.459776 0.459431 0.464088 0.462241 0.454474 -100 
-100 -100 0.622379 0.610902 0.588938 0.565090 0.541087 0.520387 0.503727 0.492625 0.488081 0.482774 0.475605 0.472995 0.472291 0.470817 0.467876 0.465593 0.463686 0.461972 0.460641 0.460633 0.465550 0.463845 0.456109 -100 
-100 -100 0.614842 0.604054 0.584165 0.561179 0.537618 0.517017 0.500141 0.488632 0.481466 0.476211 0.471720 0.469404 0.468473 0.467305 0.465366 0.463680 0.462143 0.460616 0.459075 0.457902 0.458133 0.456454 0.453327 -100 
-100 -100 0.605501 0.595224 0.576451 0.554352 0.531563 0.511206 0.494096 0.482379 0.475301 0.470117 0.465686 0.463679 0.462926 0.462114 0.460731 0.459422 0.458185 0.456865 0.455367 0.453952 0.453218 0.451560 0.449404 -100 
-100 -100 0.591974 0.582094 0.564145 0.543076 0.521777 0.501895 0.484360 0.472876 0.468172 0.463054 0.456380 0.454257 0.453716 0.453219 0.452149 0.451134 0.450230 0.449160 0.447868 0.446711 0.447540 0.445917 0.442283 -100 
-100 -100 0.571916 0.562497 0.545393 0.525326 0.505000 0.485833 0.468679 0.457331 0.452651 0.447576 0.440985 0.438981 0.438605 0.438421 0.437832 0.437392 0.437050 0.436289 0.435015 0.433800 0.434539 0.432944 0.429402 -100 
-100 -100 0.542555 0.533713 0.517618 0.498672 0.478980 0.460813 0.444871 0.433580 0.426550 0.421487 0.417362 0.415663 0.415358 0.415483 0.415705 0.416298 0.416986 0.416566 0.414910 0.413141 0.411872 0.410254 0.408580 -100 
-100 -100 0.505024 0.496787 0.481764 0.464319 0.446124 0.429285 0.414369 0.403644 0.396668 0.391671 0.387645 0.385668 0.385180 0.385558 0.386634 0.388540 0.390703 0.390628 0.388232 0.385923 0.384324 0.382668 0.381111 -100 
-100 -100 0.460247 0.452494 0.436645 0.420784 0.404480 0.389238 0.375475 0.365728 0.359665 0.354921 0.350499 0.348121 0.347459 0.348019 0.349809 0.353038 0.357189 0.357397 0.353652 0.350771 0.349452 0.347790 0.345761 -100 
-100 -100 0.407747 0.400588 0.385927 0.371548 0.356938 0.343369 0.331082 0.322478 0.317234 0.313026 0.308889 0.306594 0.305901 0.306472 0.308342 0.311696 0.316033 0.316386 0.312727 0.309997 0.308842 0.307353 0.305432 -100 
-100 -100 0.351178 0.344657 0.332965 0.319794 0.306513 0.294528 0.284079 0.276694 0.271939 0.268467 0.265498 0.263801 0.263245 0.263656 0.265027 0.267322 0.269952 0.270299 0.268301 0.266446 0.265218 0.264024 0.262914 -100 
-100 -100 0.306894 0.300771 0.289860 0.277465 0.265084 0.254381 0.245480 0.239282 0.235179 0.232399 0.230279 0.229061 0.228631 0.228894 0.229803 0.231214 0.232717 0.233013 0.232023 0.230863 0.229845 0.228894 0.228145 -100 
-100 -100 0.280732 0.274812 0.264349 0.252366 0.240508 0.230545 0.222571 0.217111 0.213487 0.211127 0.209451 0.208484 0.208127 0.208309 0.208964 0.209931 0.210888 0.211140 0.210601 0.209777 0.208889 0.208062 0.207477 -100 
-100 -100 -100 -100 -100 -100 -100 -100 -100 -100 -100 -100 -100 -100 -100 -100 -100 -100 -100 -100 -100 -100 -100 -100 -100 -100 
-100 -100 -100 -100 -100 -100 -100 -100 -100 -100 -100 -100 -100 -100 -100 -100 -100 -100 -100 -100 -100 -100 -100 -100 -100 -100 
-100 -100 -100 -100 -100 -100 -100 -100 -100 -100 -100 -100 -100 -100 -100 -100 -100 -100 -100 -100 -100 -100 -100 -100 -100 -100 
-100 -100 0.451906 0.443358 0.427829 0.409486 0.390724 0.374866 0.362500 0.354496 0.349740 0.347079 0.345343 0.344201 0.343166 0.341971 0.340637 0.339599 0.338926 0.338425 0.338117 0.338262 0.338655 0.338432 0.337769 -100 
-100 -100 0.466888 0.458251 0.442484 0.424017 0.405118 0.389015 0.376313 0.368029 0.363142 0.360272 0.358257 0.357042 0.356074 0.354925 0.353601 0.352655 0.352131 0.351635 0.351242 0.351509 0.352281 0.352015 0.350933 -100 
-100 -100 0.494366 0.485500 0.468894 0.450088 0.430848 0.414257 0.400933 0.392170 0.387384 0.384127 0.381237 0.379833 0.378946 0.377863 0.376533 0.375697 0.375397 0.374823 0.374164 0.374559 0.376462 0.376052 0.373615 -100 
-100 -100 0.525427 0.516529 0.499815 0.480777 0.461105 0.443836 0.429665 0.420100 0.414665 0.410904 0.407653 0.406112 0.405256 0.404226 0.402897 0.402036 0.401625 0.400743 0.399576 0.399422 0.400843 0.400114 0.397524 -100 
-100 -100 0.556456 0.547713 0.531628 0.512522 0.492422 0.474361 0.459113 0.448518 0.441771 0.437436 0.434319 0.432714 0.431948 0.430936 0.429498 0.428470 0.427714 0.426287 0.424219 0.422783 0.422047 0.420814 0.419280 -100 
-100 -100 0.584723 0.575953 0.559883 0.540589 0.520145 0.501298 0.484947 0.473472 0.466124 0.461238 0.457633 0.455918 0.455454 0.454431 0.452593 0.451356 0.450501 0.448481 0.445208 0.442428 0.440305 0.438511 0.437167 -100 
-100 -100 0.609061 0.600112 0.583774 0.564204 0.543738 0.524158 0.506455 0.494322 0.486908 0.481552 0.477096 0.475304 0.475985 0.474918 0.471811 0.470343 0.470185 0.467663 0.462504 0.458493 0.455304 0.453031 0.451656 -100 
-100 -100 0.627264 0.618000 0.601083 0.580817 0.559624 0.539364 0.521056 0.508440 0.500625 0.494909 0.490119 0.488080 0.488608 0.487432 0.484192 0.482553 0.482177 0.479436 0.474046 0.469769 0.466319 0.463853 0.462376 -100 
-100 -100 0.640840 0.631078 0.613175 0.591773 0.569130 0.548247 0.530055 0.517162 0.508643 0.502678 0.498021 0.495548 0.494622 0.493258 0.490989 0.489206 0.487655 0.484988 0.481078 0.477557 0.474710 0.472350 0.470670 -100 
-100 -100 0.650600 0.640147 0.620936 0.598346 0.574740 0.553392 0.535168 0.522319 0.513761 0.507687 0.502826 0.499984 0.498542 0.496977 0.494752 0.492754 0.490807 0.488379 0.485445 0.482959 0.481294 0.479188 0.476983 -100 
-100 -100 0.657629 0.646379 0.625405 0.601734 0.577590 0.555955 0.537607 0.524992 0.517163 0.511079 0.505465 0.502365 0.500833 0.499138 0.496640 0.494416 0.492332 0.490238 0.488252 0.487079 0.487829 0.486012 0.482142 -100 
-100 -100 0.657801 0.646412 0.625197 0.601290 0.576976 0.555263 0.536906 0.524320 0.516524 0.510487 0.504932 0.501883 0.500390 0.498772 0.496387 0.494271 0.492335 0.490538 0.488981 0.488214 0.489291 0.487662 0.483858 -100 
-100 -100 0.651197 0.640307 0.620320 0.597016 0.572909 0.551307 0.533005 0.520194 0.511711 0.505750 0.501038 0.498333 0.496924 0.495578 0.493744 0.492032 0.490411 0.488849 0.487326 0.486118 0.485507 0.483955 0.481907 -100 
-100 -100 0.641796 0.631294 0.612057 0.589512 0.566126 0.544801 0.526347 0.513366 0.504819 0.498956 0.494510 0.492168 0.491071 0.490049 0.488579 0.487189 0.485879 0.484562 0.483145 0.481830 0.480783 0.479284 0.477732 -100 
-100 -100 0.628080 0.617811 0.598906 0.577245 0.555258 0.534426 0.515569 0.502586 0.494701 0.488936 0.484021 0.481856 0.481153 0.480441 0.479177 0.478077 0.477122 0.476086 0.474851 0.473670 0.472971 0.471527 0.469733 -100 
-100 -100 0.606579 0.596744 0.578636 0.557926 0.536888 0.516811 0.498456 0.485749 0.478010 0.472361 0.467581 0.465570 0.465076 0.464681 0.463877 0.463331 0.462931 0.462221 0.461056 0.459859 0.459122 0.457712 0.455990 -100 
-100 -100 0.574430 0.565276 0.548574 0.528985 0.508598 0.489587 0.472666 0.460528 0.452434 0.446934 0.442927 0.441047 0.440583 0.440521 0.440508 0.440887 0.441404 0.441046 0.439672 0.438168 0.436859 0.435437 0.434189 -100 
-100 -100 0.534435 0.525882 0.510326 0.492105 0.473081 0.455412 0.439697 0.428343 0.420676 0.415384 0.411433 0.409466 0.409004 0.409226 0.409911 0.411353 0.413076 0.413042 0.411131 0.409223 0.407732 0.406276 0.405038 -100 
-100 -100 0.485362 0.477305 0.462482 0.445754 0.428913 0.412820 0.398000 0.387682 0.380965 0.376041 0.371930 0.369853 0.369543 0.369975 0.371080 0.373518 0.376766 0.376982 0.374075 0.371715 0.370289 0.368819 0.367352 -100 
-100 -100 0.430426 0.422925 0.409174 0.393848 0.378607 0.364164 0.350885 0.341765 0.335917 0.331573 0.327814 0.325889 0.325614 0.326094 0.327304 0.329866 0.333263 0.333613 0.330825 0.328604 0.327310 0.325966 0.324582 -100 
-100 -100 0.373047 0.366144 0.353796 0.339639 0.325302 0.312445 0.301357 0.293528 0.288357 0.284746 0.281925 0.280415 0.280059 0.280448 0.281523 0.283395 0.285562 0.285939 0.284429 0.282907 0.281741 0.280632 0.279690 -100 
-100 -100 0.326881 0.320385 0.308794 0.295445 0.282021 0.270431 0.260846 0.254189 0.249736 0.246790 0.244666 0.243511 0.243183 0.243472 0.244299 0.245577 0.246932 0.247283 0.246532 0.245535 0.244560 0.243640 0.242949 -100 
-100 -100 0.299676 0.293381 0.282185 0.269260 0.256352 0.245489 0.236806 0.230862 0.226898 0.224353 0.222610 0.221652 0.221350 0.221581 0.222257 0.223227 0.224183 0.224504 0.224092 0.223346 0.222481 0.221660 0.221086 -100 
-100 -100 -100 -100 -100 -100 -100 -100 -100 -100 -100 -100 -100 -100 -100 -100 -100 -100 -100 -100 -100 -100 -100 -100 -100 -100 
-100 -100 -100 -100 -100 -100 -100 -100 -100 -100 -100 -100 -100 -100 -100 -100 -100 -100 -100 -100 -100 -100 -100 -100 -100 -100 
-100 -100 -100 -100 -100 -100 -100 -100 -100 -100 -100 -100 -100 -100 -100 -100 -100 -100 -100 -100 -100 -100 -100 -100 -100 -100 
-100 -100 0.476119 0.467213 0.451045 0.431908 0.412338 0.395753 0.382771 0.374278 0.369101 0.366193 0.364377 0.363211 0.362172 0.360832 0.359248 0.358081 0.357444 0.356982 0.356620 0.356649 0.356895 0.356713 0.356223 -100 
-100 -100 0.491721 0.482676 0.466235 0.446916 0.427191 0.410339 0.396970 0.388120 0.382691 0.379591 0.377675 0.376618 0.375824 0.374547 0.372852 0.371713 0.371253 0.370734 0.370092 0.370030 0.370422 0.370158 0.369368 -100 
-100 -100 0.519843 0.510558 0.493537 0.473860 0.453798 0.436420 0.422316 0.412816 0.407059 0.403589 0.401287 0.400345 0.399914 0.398738 0.396878 0.395809 0.395762 0.395083 0.393756 0.393454 0.394601 0.394131 0.392182 -100 
-100 -100 0.552051 0.542713 0.525552 0.505595 0.485048 0.466966 0.452001 0.441658 0.435186 0.431184 0.428538 0.427456 0.427030 0.425931 0.424165 0.423163 0.423086 0.422091 0.420174 0.419257 0.419888 0.419067 0.416935 -100 
-100 -100 0.584774 0.575529 0.558593 0.538421 0.517273 0.498365 0.482430 0.471140 0.463629 0.458984 0.456032 0.454570 0.453854 0.452805 0.451361 0.450505 0.450184 0.448722 0.446053 0.444042 0.442783 0.441455 0.440147 -100 
-100 -100 0.614569 0.605227 0.588095 0.567512 0.545730 0.525953 0.509014 0.496819 0.488563 0.483291 0.479806 0.477986 0.477124 0.476145 0.474963 0.474510 0.474730 0.472760 0.468517 0.465087 0.462551 0.460637 0.459345 -100 
-100 -100 0.640592 0.630958 0.613291 0.592110 0.569761 0.549131 0.531085 0.518096 0.509304 0.503484 0.499418 0.497342 0.496774 0.495859 0.494625 0.494917 0.497634 0.495217 0.487518 0.482396 0.478690 0.476238 0.474820 -100 
-100 -100 0.659994 0.650048 0.631804 0.609946 0.586869 0.565485 0.546700 0.533108 0.523844 0.517598 0.513129 0.510767 0.510020 0.508996 0.507649 0.507764 0.510240 0.507585 0.499670 0.494344 0.490462 0.487819 0.486236 -100 
-100 -100 0.674384 0.664047 0.645031 0.622399 0.598450 0.576432 0.557236 0.543274 0.533698 0.527143 0.522303 0.519538 0.518071 0.516748 0.515225 0.514224 0.513662 0.511017 0.506267 0.502384 0.499496 0.497043 0.495166 -100 
-100 -100 0.685280 0.674256 0.653918 0.630374 0.605890 0.583395 0.563758 0.549715 0.540376 0.533634 0.528136 0.524890 0.523049 0.521422 0.519472 0.517705 0.516034 0.513598 0.510491 0.508211 0.507027 0.504922 0.502281 -100 
-100 -100 0.694137 0.682134 0.659493 0.634944 0.610398 0.587598 0.567347 0.553478 0.545442 0.538609 0.531562 0.527737 0.525638 0.523793 0.521464 0.519265 0.517178 0.515096 0.513321 0.512878 0.514639 0.512918 0.508356 -100 
-100 -100 0.694385 0.682265 0.659426 0.634733 0.610125 0.587249 0.566902 0.553020 0.545022 0.538205 0.531141 0.527318 0.525244 0.523427 0.521107 0.518913 0.516882 0.515099 0.513849 0.513909 0.516080 0.514597 0.510125 -100 
-100 -100 0.686222 0.674816 0.653790 0.629867 0.605340 0.582609 0.562525 0.548365 0.539147 0.532423 0.526796 0.523531 0.521744 0.520170 0.518183 0.516290 0.514530 0.512962 0.511667 0.511010 0.511163 0.509771 0.507338 -100 
-100 -100 0.676353 0.665297 0.644916 0.621849 0.598339 0.575939 0.555499 0.541084 0.531693 0.525077 0.519823 0.516948 0.515558 0.514267 0.512486 0.510872 0.509428 0.508115 0.506884 0.505964 0.505458 0.504133 0.502400 -100 
-100 -100 0.663604 0.652442 0.631412 0.609255 0.587993 0.566139 0.544472 0.529814 0.521114 0.514609 0.508816 0.506100 0.505259 0.504243 0.502438 0.501047 0.499965 0.498958 0.497930 0.497169 0.497019 0.495768 0.493811 -100 
-100 -100 0.640550 0.629817 0.609567 0.588330 0.568007 0.546972 0.525953 0.511738 0.503317 0.497026 0.491441 0.488928 0.488340 0.487650 0.486282 0.485438 0.484929 0.484263 0.483308 0.482526 0.482320 0.481112 0.479264 -100 
-100 -100 0.604275 0.594552 0.576662 0.556428 0.535849 0.515950 0.497496 0.484420 0.475849 0.469897 0.465358 0.463144 0.462580 0.462274 0.461827 0.461926 0.462389 0.462070 0.460824 0.459645 0.458750 0.457530 0.456259 -100 
-100 -100 0.561556 0.552474 0.535838 0.516744 0.497114 0.478595 0.461857 0.449940 0.442032 0.436481 0.432222 0.430195 0.429884 0.429922 0.430056 0.431157 0.433007 0.432985 0.430938 0.429261 0.428113 0.426850 0.425634 -100 
-100 -100 0.510718 0.501972 0.485632 0.467806 0.450642 0.433699 0.417587 0.406898 0.400282 0.395251 0.390847 0.388985 0.389335 0.389644 0.389854 0.391982 0.396045 0.396240 0.392407 0.390046 0.389025 0.387715 0.386107 -100 
-100 -100 0.453216 0.445016 0.429733 0.413242 0.397568 0.382280 0.367834 0.358427 0.352740 0.348356 0.344393 0.342767 0.343224 0.343635 0.343984 0.346243 0.350448 0.350776 0.347065 0.344825 0.343887 0.342664 0.341132 -100 
-100 -100 0.392446 0.385022 0.371636 0.356415 0.341146 0.327460 0.315725 0.307611 0.302381 0.298722 0.295872 0.294554 0.294547 0.294919 0.295588 0.297189 0.299484 0.299870 0.298213 0.296830 0.295848 0.294822 0.293874 -100 
-100 -100 0.343964 0.337038 0.324620 0.310295 0.295896 0.283472 0.273272 0.266269 0.261653 0.258625 0.256483 0.255426 0.255269 0.255587 0.256281 0.257447 0.258814 0.259203 0.258495 0.257616 0.256739 0.255860 0.255167 -100 
-100 -100 0.315544 0.308850 0.296901 0.283034 0.269142 0.257438 0.248133 0.241800 0.237621 0.234971 0.233204 0.232300 0.232098 0.232381 0.233045 0.234002 0.234980 0.235354 0.235013 0.234346 0.233533 0.232730 0.232154 -100 
-100 -100 -100 -100 -100 -100 -100 -100 -100 -100 -100 -100 -100 -100 -100 -100 -100 -100 -100 -100 -100 -100 -100 -100 -100 -100 
-100 -100 -100 -100 -100 -100 -100 -100 -100 -100 -100 -100 -100 -100 -100 -100 -100 -100 -100 -100 -100 -100 -100 -100 -100 -100 
-100 -100 -100 -100 -100 -100 -100 -100 -100 -100 -100 -100 -100 -100 -100 -100 -100 -100 -100 -100 -100 -100 -100 -100 -100 -100 
-100 -100 0.496474 0.487171 0.470270 0.450319 0.429948 0.412664 0.399064 0.390102 0.384520 0.381346 0.379399 0.378209 0.377236 0.375814 0.374039 0.372854 0.372429 0.372007 0.371446 0.371326 0.371662 0.371434 0.370730 -100 
-100 -100 0.512934 0.503398 0.486073 0.465843 0.445303 0.427723 0.413663 0.404290 0.398404 0.395062 0.393137 0.392236 0.391732 0.390391 0.388344 0.387155 0.387104 0.386578 0.385429 0.385091 0.385769 0.385429 0.384142 -100 
-100 -100 0.542389 0.532492 0.514456 0.493749 0.472883 0.454730 0.439778 0.429635 0.423174 0.419489 0.417512 0.417014 0.417252 0.416047 0.413628 0.412584 0.414175 0.413437 0.410397 0.409750 0.415362 0.414768 0.407979 -100 
-100 -100 0.575726 0.565755 0.547540 0.526501 0.505092 0.486202 0.470372 0.459355 0.452137 0.447904 0.445585 0.444933 0.445139 0.444017 0.441758 0.440858 0.442542 0.441480 0.437719 0.436393 0.441524 0.440563 0.433513 -100 
-100 -100 0.609491 0.599651 0.581635 0.560345 0.538175 0.518426 0.501746 0.489834 0.481735 0.476794 0.473846 0.472512 0.471982 0.470906 0.469390 0.468853 0.469936 0.468444 0.464249 0.461629 0.460498 0.459036 0.457183 -100 
-100 -100 0.640584 0.630618 0.612316 0.590482 0.567486 0.546799 0.529162 0.516322 0.507406 0.501771 0.498199 0.496288 0.495274 0.494322 0.493627 0.494243 0.497475 0.495521 0.488292 0.483767 0.480922 0.478837 0.477272 -100 
-100 -100 0.668299 0.657933 0.638854 0.616194 0.592312 0.570670 0.552005 0.538289 0.528673 0.522428 0.518272 0.515971 0.514795 0.514045 0.514645 0.517944 0.538179 0.535792 0.510723 0.502807 0.497836 0.495102 0.493542 -100 
-100 -100 0.688922 0.678231 0.658530 0.635190 0.610577 0.588112 0.568578 0.554156 0.544036 0.537307 0.532646 0.530006 0.528608 0.527739 0.528229 0.531330 0.551336 0.548695 0.523391 0.515353 0.510327 0.507415 0.505611 -100 
-100 -100 0.704521 0.693455 0.672918 0.648994 0.623954 0.600821 0.580418 0.565544 0.555436 0.548330 0.542828 0.539704 0.537877 0.536533 0.535520 0.535510 0.537761 0.535110 0.527621 0.523046 0.520311 0.517747 0.515333 -100 
-100 -100 0.717870 0.705872 0.683242 0.658403 0.633258 0.609617 0.588293 0.573309 0.564175 0.556799 0.549699 0.545820 0.543602 0.541829 0.539940 0.538367 0.537626 0.535193 0.531348 0.529618 0.530113 0.528022 0.523787 -100 
-100 -100 0.732888 0.719085 0.691103 0.664790 0.644441 0.620403 0.593607 0.579123 0.574978 0.567422 0.554735 0.549421 0.546639 0.544531 0.542005 0.539658 0.537609 0.535612 0.534384 0.536015 0.542594 0.541013 0.532228 -100 
-100 -100 0.733307 0.719398 0.691217 0.664847 0.644573 0.620458 0.593437 0.578871 0.574760 0.567183 0.554398 0.549045 0.546280 0.544161 0.541546 0.539088 0.536934 0.535238 0.534698 0.536950 0.544035 0.542740 0.534050 -100 
-100 -100 0.719756 0.707348 0.683833 0.658924 0.634449 0.610578 0.588120 0.572757 0.563818 0.556345 0.548744 0.544699 0.542583 0.540723 0.538314 0.536099 0.534141 0.532576 0.531664 0.532067 0.534353 0.533128 0.529038 -100 
-100 -100 0.709412 0.697355 0.674455 0.650725 0.628038 0.604552 0.581038 0.565072 0.555589 0.548219 0.541304 0.537785 0.536279 0.534677 0.532242 0.530222 0.528557 0.527225 0.526255 0.526001 0.526767 0.525611 0.523010 -100 
-100 -100 0.701727 0.688701 0.661884 0.639117 0.622753 0.599863 0.570969 0.554213 0.546826 0.539553 0.530438 0.526864 0.526897 0.525528 0.521908 0.519902 0.518543 0.517534 0.516821 0.516887 0.518762 0.517703 0.514184 -100 
-100 -100 0.677141 0.664561 0.638528 0.616688 0.601298 0.579301 0.551172 0.535003 0.528011 0.521055 0.512243 0.508943 0.509292 0.508269 0.505073 0.503634 0.502928 0.502276 0.501568 0.501561 0.503308 0.502303 0.498966 -100 
-100 -100 0.632433 0.621788 0.601527 0.580668 0.561283 0.540508 0.519059 0.504849 0.496354 0.489960 0.484252 0.481675 0.481354 0.480802 0.479547 0.479342 0.480011 0.479700 0.478262 0.477416 0.477355 0.476320 0.474569 -100 
-100 -100 0.586406 0.576569 0.557996 0.538066 0.519144 0.499800 0.480738 0.468221 0.460561 0.454774 0.449691 0.447568 0.447829 0.447712 0.446986 0.448092 0.451169 0.451139 0.447815 0.446011 0.445506 0.444391 0.442728 -100 
-100 -100 0.537279 0.527350 0.506456 0.487724 0.483561 0.465663 0.435050 0.423787 0.418188 0.413082 0.407182 0.405445 0.408749 0.409015 0.406367 0.409166 0.417402 0.417565 0.409390 0.406067 0.406315 0.405067 0.402031 -100 
-100 -100 0.477263 0.467898 0.448109 0.430639 0.427338 0.411127 0.382861 0.373018 0.368463 0.364083 0.358695 0.357275 0.360718 0.361142 0.358717 0.361681 0.370194 0.370494 0.362309 0.359066 0.359352 0.358162 0.355187 -100 
-100 -100 0.409364 0.401302 0.386358 0.370147 0.354907 0.340480 0.327289 0.318967 0.314107 0.310457 0.307229 0.306080 0.306770 0.307159 0.307217 0.308941 0.312555 0.312942 0.309930 0.308295 0.307692 0.306722 0.305423 -100 
-100 -100 0.358041 0.350667 0.337274 0.322063 0.307184 0.294031 0.282895 0.275630 0.271029 0.267988 0.265764 0.264825 0.264983 0.265339 0.265805 0.266969 0.268709 0.269123 0.268079 0.267202 0.266494 0.265660 0.264867 -100 
-100 -100 0.328176 0.321100 0.308411 0.293699 0.278961 0.266533 0.256658 0.250031 0.245746 0.243066 0.241303 0.240490 0.240430 0.240765 0.241391 0.242345 0.243421 0.243835 0.243472 0.242863 0.242136 0.241367 0.240774 -100 
-100 -100 -100 -100 -100 -100 -100 -100 -100 -100 -100 -100 -100 -100 -100 -100 -100 -100 -100 -100 -100 -100 -100 -100 -100 -100 
-100 -100 -100 -100 -100 -100 -100 -100 -100 -100 -100 -100 -100 -100 -100 -100 -100 -100 -100 -100 -100 -100 -100 -100 -100 -100 
-100 -100 -100 -100 -100 -100 -100 -100 -100 -100 -100 -100 -100 -100 -100 -100 -100 -100 -100 -100 -100 -100 -100 -100 -100 -100 
-100 -100 0.511186 0.501610 0.484193 0.463600 0.442549 0.424665 0.410572 0.401210 0.395271 0.391784 0.389573 0.388187 0.387109 0.385655 0.383913 0.382832 0.382513 0.382114 0.381457 0.381152 0.381286 0.380910 0.380133 -100 
-100 -100 0.528097 0.518264 0.500375 0.479464 0.458219 0.440026 0.425472 0.415698 0.409452 0.405809 0.403647 0.402583 0.402002 0.400620 0.398564 0.397442 0.397471 0.396951 0.395689 0.395149 0.395622 0.395131 0.393765 -100 
-100 -100 0.558390 0.548157 0.529482 0.508031 0.486415 0.467630 0.452176 0.441624 0.434782 0.430809 0.428645 0.428028 0.428239 0.426972 0.424455 0.423409 0.425033 0.424277 0.421118 0.420270 0.425730 0.424990 0.418072 -100 
-100 -100 0.592654 0.582341 0.563470 0.541662 0.519472 0.499933 0.483588 0.472151 0.464539 0.460021 0.457512 0.456727 0.456873 0.455653 0.453248 0.452295 0.453967 0.452880 0.449015 0.447519 0.452524 0.451445 0.444277 -100 
-100 -100 0.627355 0.617192 0.598560 0.576516 0.553559 0.533135 0.515917 0.503571 0.495088 0.489836 0.486640 0.485105 0.484414 0.483180 0.481513 0.480893 0.481942 0.480421 0.476158 0.473425 0.472184 0.470639 0.468738 -100 
-100 -100 0.659419 0.649144 0.630257 0.607670 0.583861 0.562465 0.544257 0.530951 0.521623 0.515652 0.511799 0.509633 0.508375 0.507212 0.506345 0.506835 0.509996 0.508011 0.500758 0.496197 0.493306 0.491182 0.489594 -100 
-100 -100 0.688089 0.677427 0.657776 0.634351 0.609607 0.587209 0.567933 0.553695 0.543622 0.537013 0.532555 0.529970 0.528477 0.527480 0.527905 0.531041 0.551213 0.548782 0.523663 0.515762 0.510793 0.508055 0.506491 -100 
-100 -100 0.709571 0.698598 0.678339 0.654234 0.628730 0.605457 0.585230 0.570201 0.559558 0.552434 0.547460 0.544534 0.542812 0.541687 0.541978 0.544876 0.564780 0.562070 0.536707 0.528693 0.523683 0.520785 0.518982 -100 
-100 -100 0.725909 0.714571 0.693498 0.668835 0.642916 0.618910 0.597692 0.582106 0.571402 0.563854 0.558023 0.554634 0.552543 0.550948 0.549694 0.549456 0.551530 0.548771 0.541235 0.536660 0.533932 0.531374 0.528959 -100 
-100 -100 0.739770 0.727521 0.704392 0.678850 0.652837 0.628267 0.606019 0.590220 0.580425 0.572560 0.565103 0.560976 0.558539 0.556539 0.554405 0.552607 0.551691 0.549121 0.545176 0.543410 0.543885 0.541790 0.537561 -100 
-100 -100 0.755057 0.741030 0.712592 0.685616 0.664462 0.639458 0.611610 0.596232 0.591367 0.583280 0.570213 0.564656 0.561689 0.559377 0.556612 0.554055 0.551847 0.549699 0.548326 0.549883 0.556365 0.554781 0.546071 -100 
-100 -100 0.755468 0.741362 0.712763 0.685767 0.664703 0.639614 0.611504 0.595994 0.591114 0.582981 0.569805 0.564208 0.561266 0.558955 0.556106 0.553440 0.551126 0.549288 0.548612 0.550803 0.557806 0.556529 0.547924 -100 
-100 -100 0.741617 0.729027 0.705127 0.679625 0.654341 0.629513 0.606021 0.589700 0.579972 0.571928 0.563941 0.559657 0.557363 0.555302 0.552650 0.550216 0.548088 0.546398 0.545411 0.545821 0.548146 0.546967 0.542906 -100 
-100 -100 0.730661 0.718435 0.695176 0.670885 0.647421 0.623022 0.598528 0.581639 0.571377 0.563452 0.556178 0.552429 0.550756 0.548943 0.546238 0.543985 0.542147 0.540721 0.539744 0.539566 0.540443 0.539370 0.536801 -100 
-100 -100 0.721996 0.708814 0.681683 0.658374 0.641251 0.617512 0.587738 0.570139 0.562008 0.554234 0.544835 0.541075 0.541013 0.539434 0.535476 0.533213 0.531677 0.530610 0.529957 0.530171 0.532235 0.531297 0.527810 -100 
-100 -100 0.696157 0.683427 0.657083 0.634711 0.618589 0.595814 0.566908 0.550011 0.542379 0.535012 0.525981 0.522537 0.522816 0.521601 0.518070 0.516368 0.515482 0.514805 0.514216 0.514417 0.516401 0.515552 0.512258 -100 
-100 -100 0.649922 0.639114 0.618503 0.597106 0.577031 0.555539 0.533414 0.518622 0.509663 0.502972 0.497101 0.494428 0.494029 0.493308 0.491777 0.491309 0.491791 0.491473 0.490213 0.489640 0.489860 0.489000 0.487302 -100 
-100 -100 0.602113 0.592098 0.573144 0.552644 0.533036 0.513034 0.493414 0.480476 0.472513 0.466559 0.461418 0.459288 0.459533 0.459278 0.458275 0.459080 0.461926 0.461902 0.458835 0.457387 0.457229 0.456305 0.454682 -100 
-100 -100 0.551057 0.540932 0.519623 0.500286 0.495526 0.477016 0.445857 0.434309 0.428537 0.423383 0.417537 0.415890 0.419285 0.419451 0.416484 0.418933 0.426858 0.427040 0.419221 0.416335 0.416992 0.415942 0.412915 -100 
-100 -100 0.489192 0.479615 0.459380 0.441277 0.437360 0.420576 0.391842 0.381795 0.377144 0.372797 0.367523 0.366243 0.369815 0.370188 0.367488 0.370135 0.378356 0.378684 0.370842 0.368008 0.368668 0.367659 0.364682 -100 
-100 -100 0.419679 0.411377 0.395959 0.379103 0.363171 0.348185 0.334632 0.326131 0.321216 0.317615 0.314505 0.313496 0.314295 0.314672 0.314580 0.316104 0.319553 0.319965 0.317174 0.315821 0.315478 0.314639 0.313349 -100 
-100 -100 0.367144 0.359510 0.345621 0.329764 0.314204 0.300497 0.288992 0.281539 0.276882 0.273884 0.271765 0.270950 0.271209 0.271586 0.271983 0.273047 0.274708 0.275150 0.274244 0.273544 0.272998 0.272252 0.271477 -100 
-100 -100 0.336599 0.329252 0.316055 0.300696 0.285282 0.272300 0.262049 0.255223 0.250874 0.248227 0.246558 0.245856 0.245889 0.246261 0.246865 0.247770 0.248816 0.249262 0.248996 0.248509 0.247895 0.247192 0.246620 -100 
-100 -100 -100 -100 -100 -100 -100 -100 -100 -100 -100 -100 -100 -100 -100 -100 -100 -100 -100 -100 -100 -100 -100 -100 -100 -100 
-100 -100 -100 -100 -100 -100 -100 -100 -100 -100 -100 -100 -100 -100 -100 -100 -100 -100 -100 -100 -100 -100 -100 -100 -100 -100 
-100 -100 -100 -100 -100 -100 -100 -100 -100 -100 -100 -100 -100 -100 -100 -100 -100 -100 -100 -100 -100 -100 -100 -100 -100 -100 
-100 -100 0.521778 0.512036 0.494262 0.473179 0.451528 0.433134 0.418634 0.408922 0.402622 0.398776 0.396197 0.394486 0.393188 0.391740 0.390184 0.389276 0.388921 0.388503 0.387826 0.387281 0.386916 0.386288 0.385564 -100 
-100 -100 0.538863 0.528876 0.510622 0.489208 0.467313 0.448614 0.433720 0.423644 0.417064 0.413067 0.410512 0.409049 0.408152 0.406743 0.404884 0.403862 0.403590 0.403056 0.402050 0.401368 0.401151 0.400428 0.399368 -100 
-100 -100 0.569748 0.559340 0.540186 0.518166 0.495788 0.476494 0.460824 0.450055 0.442920 0.438601 0.436022 0.434909 0.434840 0.433470 0.430885 0.429658 0.429618 0.428843 0.427135 0.426235 0.426894 0.425975 0.423644 -100 
-100 -100 0.604711 0.594223 0.574877 0.552507 0.529569 0.509516 0.492951 0.481312 0.473441 0.468585 0.465657 0.464369 0.464224 0.462812 0.460171 0.458856 0.458665 0.457539 0.455290 0.453870 0.454110 0.452907 0.450423 -100 
-100 -100 0.639988 0.629718 0.610811 0.588332 0.564770 0.543843 0.526288 0.513692 0.504977 0.499410 0.495784 0.493809 0.492713 0.491185 0.489170 0.487980 0.487487 0.485904 0.483026 0.480680 0.479111 0.477524 0.476035 -100 
-100 -100 0.672492 0.662210 0.643261 0.620403 0.596121 0.574236 0.555615 0.542034 0.532517 0.526245 0.521947 0.519397 0.517793 0.516176 0.514464 0.513589 0.513516 0.511428 0.507148 0.503625 0.500964 0.498930 0.497554 -100 
-100 -100 0.701363 0.690827 0.671383 0.647878 0.622774 0.599900 0.580175 0.565659 0.555586 0.548680 0.543602 0.540656 0.538847 0.537183 0.535669 0.535450 0.537733 0.535164 0.527562 0.522537 0.518864 0.516400 0.514961 -100 
-100 -100 0.723312 0.712500 0.692530 0.668360 0.642462 0.618670 0.597963 0.582598 0.571872 0.564437 0.558912 0.555673 0.553664 0.551855 0.550164 0.549669 0.551605 0.548720 0.540872 0.535672 0.531873 0.529257 0.527672 -100 
-100 -100 0.739904 0.728756 0.708099 0.683271 0.656654 0.632051 0.610439 0.594373 0.583012 0.575137 0.569299 0.565744 0.563426 0.561351 0.559143 0.557455 0.556319 0.553340 0.548466 0.544591 0.541718 0.539273 0.537402 -100 
-100 -100 0.752320 0.740562 0.718687 0.693090 0.666009 0.640772 0.618367 0.601913 0.590603 0.582403 0.575810 0.571825 0.569318 0.567014 0.564334 0.561903 0.559714 0.556858 0.553413 0.550986 0.549696 0.547568 0.544967 -100 
-100 -100 0.762385 0.749698 0.725347 0.698858 0.671782 0.646134 0.622829 0.606316 0.596086 0.587670 0.579499 0.574954 0.572346 0.569897 0.566822 0.564020 0.561514 0.558966 0.556651 0.555893 0.557282 0.555532 0.551233 -100 
-100 -100 0.762608 0.749876 0.725441 0.698919 0.671839 0.646082 0.622566 0.605892 0.595565 0.587079 0.578857 0.574321 0.571779 0.569386 0.566324 0.563539 0.561103 0.558869 0.557101 0.556890 0.558745 0.557285 0.553100 -100 
-100 -100 0.753097 0.741168 0.718955 0.693318 0.666393 0.640833 0.617626 0.600627 0.589028 0.580604 0.573822 0.569867 0.567621 0.565453 0.562674 0.560135 0.557893 0.555945 0.554374 0.553696 0.553931 0.552662 0.550330 -100 
-100 -100 0.741333 0.729797 0.708332 0.683629 0.657800 0.632701 0.609303 0.592141 0.580362 0.572098 0.565818 0.562325 0.560579 0.558665 0.555942 0.553601 0.551631 0.550035 0.548766 0.548069 0.547920 0.546836 0.545170 -100 
-100 -100 0.725643 0.714030 0.691993 0.668253 0.644727 0.620354 0.596022 0.578825 0.567765 0.559776 0.553315 0.550218 0.549557 0.547920 0.544663 0.542389 0.540723 0.539535 0.538702 0.538428 0.538978 0.538083 0.536102 -100 
-100 -100 0.698830 0.687652 0.666407 0.643610 0.621106 0.597750 0.574377 0.557969 0.547508 0.539990 0.533928 0.531162 0.530837 0.529566 0.526744 0.524990 0.523887 0.523130 0.522561 0.522472 0.523138 0.522382 0.520532 -100 
-100 -100 0.657788 0.647597 0.628678 0.606858 0.584190 0.562166 0.541700 0.526904 0.516902 0.510065 0.505103 0.502678 0.502069 0.501251 0.499776 0.499009 0.498849 0.498510 0.497868 0.497586 0.497642 0.496949 0.495783 -100 
-100 -100 0.609702 0.600105 0.582356 0.561569 0.539826 0.519354 0.500991 0.487850 0.479026 0.472980 0.468576 0.466582 0.466374 0.465985 0.465091 0.465171 0.466217 0.466225 0.465079 0.464617 0.464658 0.463988 0.462834 -100 
-100 -100 0.552856 0.543542 0.526068 0.506421 0.487112 0.468357 0.450962 0.439488 0.432407 0.427242 0.423032 0.421526 0.422754 0.422733 0.421303 0.422173 0.425141 0.425400 0.422815 0.422005 0.422477 0.421793 0.420090 -100 
-100 -100 0.489839 0.481007 0.464486 0.446088 0.428248 0.411241 0.395709 0.385757 0.379852 0.375547 0.371952 0.370827 0.372266 0.372476 0.371338 0.372441 0.375613 0.376020 0.373523 0.372759 0.373226 0.372561 0.370894 -100 
-100 -100 0.424291 0.416158 0.401355 0.384201 0.366791 0.351429 0.338639 0.330012 0.324629 0.321103 0.318609 0.317737 0.318152 0.318467 0.318546 0.319440 0.321137 0.321604 0.320744 0.320355 0.320295 0.319671 0.318699 -100 
-100 -100 0.372217 0.364522 0.350614 0.334351 0.317863 0.303772 0.292461 0.284895 0.280100 0.277184 0.275353 0.274671 0.274854 0.275222 0.275648 0.276469 0.277555 0.278032 0.277805 0.277517 0.277190 0.276579 0.275919 -100 
-100 -100 0.341759 0.334259 0.320774 0.304965 0.289008 0.275636 0.265176 0.258237 0.253846 0.251277 0.249775 0.249197 0.249276 0.249662 0.250244 0.251043 0.251913 0.252388 0.252370 0.252092 0.251638 0.251032 0.250510 -100 
-100 -100 -100 -100 -100 -100 -100 -100 -100 -100 -100 -100 -100 -100 -100 -100 -100 -100 -100 -100 -100 -100 -100 -100 -100 -100 
-100 -100 -100 -100 -100 -100 -100 -100 -100 -100 -100 -100 -100 -100 -100 -100 -100 -100 -100 -100 -100 -100 -100 -100 -100 -100 
-100 -100 -100 -100 -100 -100 -100 -100 -100 -100 -100 -100 -100 -100 -100 -100 -100 -100 -100 -100 -100 -100 -100 -100 -100 -100 
-100 -100 0.529671 0.519712 0.501464 0.479894 0.457734 0.438895 0.424021 0.413966 0.407314 0.403111 0.400201 0.398268 0.396934 0.395527 0.394050 0.393282 0.392960 0.392465 0.391607 0.390796 0.390216 0.389270 0.388209 -100 
-100 -100 0.547540 0.537206 0.518149 0.496092 0.473612 0.454462 0.439241 0.428871 0.421978 0.417646 0.414781 0.413146 0.412341 0.410947 0.408977 0.407960 0.407586 0.406983 0.405966 0.405224 0.405103 0.404089 0.402467 -100 
-100 -100 0.580298 0.569236 0.548475 0.525452 0.502326 0.482564 0.466647 0.455660 0.448279 0.443668 0.440833 0.439691 0.440219 0.438799 0.435448 0.433878 0.433347 0.432515 0.431232 0.430744 0.432348 0.431197 0.427649 -100 
-100 -100 0.615722 0.604583 0.583652 0.560294 0.536629 0.516121 0.499323 0.487510 0.479452 0.474333 0.471144 0.469814 0.470242 0.468684 0.465104 0.463258 0.462419 0.461219 0.459514 0.458641 0.459934 0.458566 0.454897 -100 
-100 -100 0.649879 0.639308 0.619697 0.596673 0.572620 0.551293 0.533458 0.520699 0.511874 0.506060 0.502077 0.499889 0.498810 0.497003 0.494321 0.492500 0.491289 0.489585 0.487178 0.485220 0.484085 0.482415 0.480465 -100 
-100 -100 0.681874 0.671537 0.652432 0.629382 0.604842 0.582618 0.563674 0.549963 0.540495 0.533999 0.529213 0.526383 0.524683 0.522611 0.519926 0.517904 0.516410 0.514141 0.510871 0.507975 0.505680 0.503680 0.502162 -100 
-100 -100 0.710549 0.700128 0.680879 0.657457 0.632301 0.609141 0.589061 0.574508 0.565051 0.557941 0.551859 0.548597 0.546812 0.544520 0.541398 0.539119 0.538035 0.535230 0.530424 0.526666 0.523562 0.521262 0.519839 -100 
-100 -100 0.732771 0.722108 0.702395 0.678327 0.652359 0.628263 0.607196 0.591782 0.581662 0.574024 0.567512 0.563970 0.561982 0.559524 0.556199 0.553618 0.552177 0.549032 0.543938 0.539956 0.536663 0.534228 0.532738 -100 
-100 -100 0.749798 0.738760 0.718253 0.693341 0.666412 0.641425 0.619496 0.603270 0.591882 0.583794 0.577566 0.573783 0.571362 0.568780 0.565536 0.562660 0.560127 0.556888 0.552799 0.549285 0.546410 0.544042 0.542395 -100 
-100 -100 0.762012 0.750427 0.728765 0.702980 0.675326 0.649640 0.627040 0.610388 0.598768 0.590348 0.583663 0.579595 0.577094 0.574442 0.571049 0.568019 0.565312 0.562176 0.558559 0.555703 0.553638 0.551463 0.549478 -100 
-100 -100 0.771586 0.759224 0.735056 0.708371 0.680365 0.654232 0.631006 0.614246 0.603048 0.594420 0.586888 0.582581 0.580329 0.577670 0.573905 0.570793 0.568250 0.565370 0.562193 0.560145 0.559487 0.557580 0.554808 -100 
-100 -100 0.771695 0.759307 0.735085 0.708346 0.680269 0.654000 0.630571 0.613598 0.602217 0.593496 0.585971 0.581741 0.579626 0.577091 0.573425 0.570440 0.568078 0.565523 0.562811 0.561240 0.561011 0.559372 0.556703 -100 
-100 -100 0.762247 0.750569 0.728708 0.702772 0.674952 0.648861 0.625588 0.608270 0.596053 0.587361 0.580758 0.576979 0.575008 0.572718 0.569484 0.566741 0.564454 0.562264 0.560145 0.558777 0.558103 0.556719 0.554962 -100 
-100 -100 0.749667 0.738445 0.717542 0.692439 0.665386 0.639767 0.616636 0.599247 0.586813 0.578311 0.572362 0.569231 0.567988 0.565980 0.562628 0.559934 0.557775 0.555993 0.554476 0.553520 0.553103 0.551976 0.550455 -100 
-100 -100 0.731154 0.720204 0.699742 0.675559 0.649888 0.625035 0.602022 0.584900 0.572861 0.564738 0.559293 0.557080 0.557903 0.556211 0.551456 0.548516 0.546507 0.545161 0.544277 0.544013 0.544857 0.543983 0.541741 -100 
-100 -100 0.703507 0.692995 0.673342 0.650136 0.625531 0.601741 0.579732 0.563443 0.552058 0.544457 0.539455 0.537602 0.538769 0.537453 0.533138 0.530683 0.529182 0.528311 0.527854 0.527955 0.529086 0.528403 0.526257 -100 
-100 -100 0.663598 0.653737 0.635447 0.613329 0.589568 0.567158 0.547088 0.532188 0.521703 0.514778 0.510257 0.508272 0.508183 0.507294 0.505180 0.503898 0.503261 0.502882 0.502645 0.502797 0.503267 0.502713 0.501469 -100 
-100 -100 0.614789 0.605457 0.588180 0.567240 0.544789 0.523991 0.505764 0.492493 0.483353 0.477264 0.473144 0.471383 0.471390 0.470898 0.469535 0.468978 0.469100 0.469142 0.469054 0.469520 0.470324 0.469878 0.468545 -100 
-100 -100 0.555860 0.546942 0.530396 0.510711 0.490316 0.471308 0.454584 0.443107 0.435680 0.430545 0.426802 0.425535 0.427255 0.427096 0.424759 0.424535 0.425428 0.425787 0.425582 0.426455 0.428153 0.427786 0.425767 -100 
-100 -100 0.491931 0.483455 0.467797 0.449357 0.430513 0.413285 0.398405 0.388509 0.382350 0.378126 0.374993 0.374091 0.375974 0.376064 0.374110 0.374182 0.375314 0.375831 0.375710 0.376608 0.378310 0.377953 0.375945 -100 
-100 -100 0.426920 0.418904 0.404315 0.387004 0.369144 0.353551 0.340823 0.332200 0.326777 0.323347 0.321082 0.320360 0.320855 0.321113 0.320948 0.321373 0.322270 0.322811 0.322974 0.323463 0.324140 0.323727 0.322567 -100 
-100 -100 0.374995 0.367273 0.353302 0.336796 0.319952 0.305626 0.294246 0.286654 0.281868 0.279046 0.277378 0.276823 0.277073 0.277422 0.277732 0.278346 0.279141 0.279660 0.279841 0.279963 0.280004 0.279529 0.278817 -100 
-100 -100 0.344540 0.336952 0.323291 0.307202 0.290923 0.277310 0.266731 0.259754 0.255386 0.252906 0.251535 0.251068 0.251209 0.251595 0.252114 0.252803 0.253558 0.254059 0.254227 0.254170 0.253923 0.253414 0.252895 -100 
-100 -100 -100 -100 -100 -100 -100 -100 -100 -100 -100 -100 -100 -100 -100 -100 -100 -100 -100 -100 -100 -100 -100 -100 -100 -100 
-100 -100 -100 -100 -100 -100 -100 -100 -100 -100 -100 -100 -100 -100 -100 -100 -100 -100 -100 -100 -100 -100 -100 -100 -100 -100 
-100 -100 -100 -100 -100 -100 -100 -100 -100 -100 -100 -100 -100 -100 -100 -100 -100 -100 -100 -100 -100 -100 -100 -100 -100 -100 
-100 -100 0.536586 0.526298 0.507286 0.485167 0.462527 0.443277 0.428012 0.417588 0.410557 0.405992 0.402792 0.400761 0.399791 0.398404 0.396562 0.395777 0.395425 0.394813 0.393766 0.392793 0.392455 0.391203 0.389374 -100 
-100 -100 0.556263 0.545259 0.524589 0.501602 0.478504 0.458920 0.443330 0.432632 0.425407 0.420756 0.417682 0.416170 0.416347 0.414952 0.411957 0.410661 0.410136 0.409424 0.408379 0.407854 0.409033 0.407741 0.404404 -100 
-100 -100 0.593246 0.580752 0.556330 0.531508 0.507455 0.487202 0.470955 0.459709 0.452100 0.447257 0.444548 0.444187 0.452117 0.450642 0.439736 0.437114 0.435943 0.435024 0.434269 0.435189 0.443357 0.441996 0.431752 -100 
-100 -100 0.628864 0.616301 0.591772 0.566630 0.542058 0.521076 0.503977 0.491965 0.483773 0.478465 0.475389 0.474831 0.482727 0.481036 0.469670 0.466623 0.465024 0.463723 0.462625 0.463261 0.471184 0.469661 0.459341 -100 
-100 -100 0.659319 0.648092 0.626937 0.603040 0.578459 0.556761 0.538650 0.525764 0.517062 0.511055 0.506647 0.504538 0.504433 0.502383 0.498143 0.495552 0.493754 0.491887 0.489748 0.488308 0.488722 0.486939 0.483371 -100 
-100 -100 0.689641 0.679060 0.659408 0.636022 0.611254 0.588748 0.569529 0.555826 0.547085 0.540416 0.534604 0.531580 0.530352 0.527898 0.523815 0.520833 0.518449 0.515963 0.513085 0.510538 0.508823 0.506787 0.504726 -100 
-100 -100 0.717830 0.707347 0.687949 0.664492 0.639371 0.616017 0.595785 0.581768 0.576503 0.569253 0.558776 0.554925 0.554104 0.551285 0.545725 0.541918 0.538931 0.535857 0.532246 0.529001 0.526241 0.523987 0.522462 -100 
-100 -100 0.740165 0.729471 0.709651 0.685571 0.659633 0.635344 0.614142 0.599294 0.593403 0.585640 0.574713 0.570557 0.569495 0.566495 0.560738 0.556631 0.553295 0.549874 0.545942 0.542430 0.539407 0.537037 0.535535 -100 
-100 -100 0.757911 0.746761 0.725729 0.700600 0.673444 0.648187 0.626033 0.609909 0.599371 0.591148 0.583816 0.579743 0.577463 0.574450 0.570052 0.566265 0.562933 0.559443 0.555541 0.552128 0.549340 0.546978 0.545289 -100 
-100 -100 0.771528 0.759652 0.736508 0.710226 0.682133 0.656127 0.633359 0.616803 0.605588 0.597030 0.589694 0.585424 0.583142 0.580167 0.575835 0.572260 0.569275 0.565892 0.561953 0.558825 0.556674 0.554425 0.552347 -100 
-100 -100 0.789016 0.775509 0.744042 0.715930 0.686970 0.660465 0.637195 0.620609 0.609652 0.600898 0.592957 0.588642 0.587116 0.584227 0.579265 0.575714 0.573296 0.570149 0.566201 0.563571 0.564595 0.562538 0.557688 -100 
-100 -100 0.789038 0.775523 0.744028 0.715858 0.686792 0.660132 0.636640 0.619777 0.608534 0.599665 0.591803 0.587645 0.586365 0.583657 0.578812 0.575443 0.573265 0.570450 0.566926 0.564742 0.566201 0.564395 0.559605 -100 
-100 -100 0.771399 0.759484 0.736231 0.709757 0.681328 0.654850 0.631390 0.613964 0.601664 0.592784 0.585993 0.582360 0.581207 0.578781 0.574459 0.571322 0.568988 0.566576 0.563958 0.562238 0.561620 0.560112 0.558005 -100 
-100 -100 0.756894 0.745663 0.724417 0.698939 0.671201 0.645189 0.621954 0.604333 0.591572 0.582907 0.577144 0.574620 0.575143 0.573035 0.567731 0.564281 0.561800 0.559814 0.558108 0.557178 0.557504 0.556308 0.553917 -100 
-100 -100 0.736501 0.725734 0.705670 0.681175 0.654503 0.629282 0.606560 0.589246 0.576705 0.568533 0.564025 0.563679 0.571548 0.569792 0.557898 0.553073 0.550243 0.548687 0.547952 0.548454 0.552743 0.551859 0.546253 -100 
-100 -100 0.708049 0.697749 0.678575 0.655108 0.629546 0.605427 0.583742 0.567281 0.555415 0.547803 0.543787 0.543838 0.552093 0.550726 0.539252 0.534887 0.532525 0.531482 0.531301 0.532309 0.537028 0.536384 0.530839 -100 
-100 -100 0.667930 0.658191 0.640118 0.617823 0.593522 0.570833 0.550776 0.535699 0.524954 0.517976 0.513825 0.512587 0.514843 0.513887 0.509290 0.507112 0.505932 0.505471 0.505540 0.506260 0.507977 0.507509 0.505283 -100 
-100 -100 0.618244 0.609034 0.591965 0.570936 0.548108 0.527097 0.508877 0.495564 0.486411 0.480300 0.476301 0.474941 0.476853 0.476269 0.472770 0.471452 0.470945 0.470990 0.471532 0.472875 0.474973 0.474685 0.472523 -100 
-100 -100 0.557916 0.549182 0.533058 0.513348 0.492240 0.473095 0.456906 0.445632 0.438517 0.433447 0.430137 0.429726 0.445640 0.445359 0.428473 0.426738 0.426149 0.426575 0.427625 0.430079 0.434173 0.434049 0.430389 -100 
-100 -100 0.493259 0.484951 0.469686 0.451221 0.431710 0.414378 0.400052 0.390424 0.384671 0.380551 0.377798 0.377679 0.393189 0.393175 0.377263 0.375922 0.375634 0.376242 0.377384 0.379868 0.384005 0.383895 0.380212 -100 
-100 -100 0.428293 0.420337 0.405844 0.388450 0.370352 0.354642 0.341976 0.333475 0.328274 0.324923 0.322666 0.322138 0.323866 0.324069 0.322506 0.322448 0.322897 0.323507 0.324295 0.325612 0.327397 0.327154 0.325356 -100 
-100 -100 0.376334 0.368600 0.354597 0.337960 0.320911 0.306458 0.295063 0.287501 0.282811 0.280057 0.278458 0.278011 0.278821 0.279148 0.278833 0.279244 0.279842 0.280401 0.280872 0.281376 0.281893 0.281524 0.280605 -100 
-100 -100 0.345857 0.338223 0.324464 0.308220 0.291759 0.278015 0.267374 0.260394 0.256073 0.253652 0.252347 0.251955 0.252185 0.252564 0.252974 0.253570 0.254249 0.254776 0.255087 0.255226 0.255196 0.254761 0.254192 -100 
-100 -100 -100 -100 -100 -100 -100 -100 -100 -100 -100 -100 -100 -100 -100 -100 -100 -100 -100 -100 -100 -100 -100 -100 -100 -100 
-100 -100 -100 -100 -100 -100 -100 -100 -100 -100 -100 -100 -100 -100 -100 -100 -100 -100 -100 -100 -100 -100 -100 -100 -100 -100 
-100 -100 -100 -100 -100 -100 -100 -100 -100 -100 -100 -100 -100 -100 -100 -100 -100 -100 -100 -100 -100 -100 -100 -100 -100 -100 
-100 -100 0.541032 0.530676 0.511532 0.489220 0.466320 0.446747 0.431104 0.420291 0.412872 0.407903 0.404299 0.401950 0.400777 0.399315 0.397478 0.396695 0.396281 0.395545 0.394311 0.393097 0.392502 0.391036 0.389081 -100 
-100 -100 0.560761 0.549686 0.528881 0.505698 0.482341 0.462439 0.446490 0.435437 0.427873 0.422830 0.419319 0.417452 0.417393 0.415898 0.412885 0.411562 0.410943 0.410103 0.408898 0.408162 0.409105 0.407610 0.404152 -100 
-100 -100 0.597822 0.585252 0.560691 0.535661 0.511342 0.490785 0.474219 0.462689 0.454849 0.449642 0.446432 0.445662 0.453312 0.451697 0.440723 0.438021 0.436697 0.435644 0.434776 0.435532 0.443491 0.441950 0.431604 -100 
-100 -100 0.633571 0.620914 0.596209 0.570826 0.545965 0.524692 0.507313 0.495079 0.486720 0.481102 0.477541 0.476566 0.484156 0.482292 0.470809 0.467630 0.465833 0.464394 0.463208 0.463713 0.471455 0.469783 0.459375 -100 
-100 -100 0.664245 0.652879 0.631468 0.607271 0.582375 0.560385 0.542032 0.528981 0.520150 0.513887 0.509075 0.506585 0.506171 0.503914 0.499511 0.496738 0.494718 0.492701 0.490484 0.488944 0.489229 0.487320 0.483670 -100 
-100 -100 0.694839 0.684066 0.664054 0.640297 0.615178 0.592390 0.572983 0.559200 0.550420 0.543553 0.537360 0.533955 0.532407 0.529709 0.525402 0.522172 0.519505 0.516867 0.513968 0.511378 0.509586 0.507459 0.505332 -100 
-100 -100 0.723391 0.712653 0.692747 0.668836 0.643325 0.619698 0.599335 0.585331 0.580147 0.572746 0.561851 0.557592 0.556425 0.553330 0.547493 0.543362 0.539972 0.536751 0.533247 0.530035 0.527256 0.524945 0.523369 -100 
-100 -100 0.745767 0.734825 0.714496 0.689953 0.663611 0.639057 0.617741 0.602928 0.597135 0.589251 0.577936 0.573394 0.571994 0.568725 0.562689 0.558257 0.554519 0.550959 0.547130 0.543645 0.540591 0.538179 0.536645 -100 
-100 -100 0.763206 0.751876 0.730495 0.704972 0.677432 0.651902 0.629618 0.613479 0.602961 0.594620 0.587005 0.582625 0.580067 0.576820 0.572191 0.568158 0.564559 0.560920 0.556969 0.553471 0.550565 0.548136 0.546440 -100 
-100 -100 0.776501 0.764522 0.741169 0.714564 0.686099 0.659817 0.636911 0.620295 0.609033 0.600350 0.592793 0.588283 0.585781 0.582614 0.578100 0.574347 0.571167 0.567620 0.563517 0.560169 0.557766 0.555414 0.553374 -100 
-100 -100 0.793633 0.780101 0.748581 0.720216 0.690886 0.664109 0.640712 0.624035 0.612973 0.604079 0.595953 0.591444 0.589750 0.586707 0.581592 0.577902 0.575326 0.571995 0.567792 0.564809 0.565408 0.563214 0.558491 -100 
-100 -100 0.793550 0.780043 0.748543 0.720159 0.690740 0.663807 0.640156 0.623144 0.611732 0.602702 0.594677 0.590362 0.588950 0.586121 0.581140 0.577647 0.575319 0.572320 0.568520 0.565961 0.566972 0.565021 0.560352 -100 
-100 -100 0.775985 0.764060 0.740761 0.714089 0.685346 0.658580 0.634887 0.617227 0.604693 0.595626 0.588701 0.584970 0.583737 0.581209 0.576754 0.573486 0.571005 0.568416 0.565562 0.563553 0.562626 0.560980 0.558893 -100 
-100 -100 0.761313 0.750075 0.728796 0.703145 0.675116 0.648812 0.625304 0.607382 0.594322 0.585466 0.579635 0.577099 0.577624 0.575439 0.569971 0.566356 0.563714 0.561563 0.559669 0.558538 0.558660 0.557346 0.554927 -100 
-100 -100 0.740432 0.729690 0.709668 0.685040 0.658079 0.632579 0.609598 0.591952 0.579059 0.570713 0.566233 0.565976 0.573952 0.572142 0.560029 0.554995 0.551982 0.550272 0.549395 0.549764 0.553910 0.552934 0.547295 -100 
-100 -100 0.711442 0.701184 0.682076 0.658508 0.632689 0.608321 0.586393 0.569612 0.557406 0.549644 0.545681 0.545845 0.554220 0.552814 0.541125 0.536545 0.533992 0.532819 0.532543 0.533475 0.538105 0.537398 0.531819 -100 
-100 -100 0.670777 0.661068 0.643029 0.620660 0.596172 0.573269 0.552982 0.537635 0.526633 0.519523 0.515373 0.514192 0.516500 0.515500 0.510747 0.508386 0.507025 0.506460 0.506501 0.507217 0.508930 0.508424 0.506143 -100 
-100 -100 0.620355 0.611187 0.594172 0.573104 0.550137 0.528957 0.510556 0.497045 0.487714 0.481499 0.477469 0.476114 0.478016 0.477382 0.473769 0.472280 0.471575 0.471551 0.472167 0.473604 0.475795 0.475502 0.473265 -100 
-100 -100 0.559214 0.550548 0.534533 0.514819 0.493590 0.474322 0.458030 0.446632 0.439415 0.434275 0.430917 0.430474 0.446331 0.445997 0.429024 0.427108 0.426257 0.426653 0.427930 0.430604 0.434931 0.434836 0.431045 -100 
-100 -100 0.493995 0.485758 0.470598 0.452132 0.432515 0.415095 0.400707 0.391002 0.385186 0.381032 0.378243 0.378090 0.393532 0.393479 0.377506 0.376011 0.375482 0.376091 0.377479 0.380194 0.384567 0.384507 0.380706 -100 
-100 -100 0.428790 0.420863 0.406405 0.388985 0.370807 0.355021 0.342294 0.333737 0.328496 0.325126 0.322858 0.322318 0.324015 0.324192 0.322587 0.322440 0.322772 0.323388 0.324309 0.325762 0.327677 0.327469 0.325629 -100 
-100 -100 0.376704 0.368968 0.354951 0.338264 0.321140 0.306619 0.295172 0.287573 0.282857 0.280093 0.278493 0.278043 0.278840 0.279152 0.278815 0.279183 0.279734 0.280303 0.280844 0.281424 0.282008 0.281662 0.280732 -100 
-100 -100 0.346169 0.338517 0.324720 0.308414 0.291876 0.278069 0.267383 0.260374 0.256036 0.253610 0.252303 0.251909 0.252133 0.252504 0.252904 0.253481 0.254145 0.254686 0.255041 0.255227 0.255235 0.254816 0.254248 -100 
-100 -100 -100 -100 -100 -100 -100 -100 -100 -100 -100 -100 -100 -100 -100 -100 -100 -100 -100 -100 -100 -100 -100 -100 -100 -100 
-100 -100 -100 -100 -100 -100 -100 -100 -100 -100 -100 -100 -100 -100 -100 -100 -100 -100 -100 -100 -100 -100 -100 -100 -100 -100 
-100 -100 -100 -100 -100 -100 -100 -100 -100 -100 -100 -100 -100 -100 -100 -100 -100 -100 -100 -100 -100 -100 -100 -100 -100 -100 
-100 -100 0.543590 0.533428 0.514779 0.492636 0.469688 0.449883 0.433877 0.422689 0.414920 0.409513 0.405317 0.402391 0.400414 0.398769 0.397289 0.396516 0.395993 0.395154 0.393801 0.392337 0.391026 0.389475 0.388059 -100 
-100 -100 0.561621 0.551078 0.531619 0.508986 0.485723 0.465631 0.449344 0.437974 0.430171 0.424665 0.420347 0.417572 0.416007 0.414292 0.412246 0.411127 0.410434 0.409477 0.408074 0.406787 0.405997 0.404414 0.402462 -100 
-100 -100 0.594676 0.583387 0.562194 0.538566 0.514642 0.493982 0.477156 0.465451 0.457725 0.452017 0.447295 0.444774 0.444429 0.442551 0.438899 0.437042 0.435924 0.434720 0.433277 0.432407 0.433336 0.431686 0.427974 -100 
-100 -100 0.630595 0.619158 0.597668 0.573596 0.549072 0.527688 0.510100 0.497761 0.489575 0.483497 0.478454 0.475718 0.475202 0.473076 0.469042 0.466750 0.465191 0.463592 0.461805 0.460658 0.461376 0.459584 0.455792 -100 
-100 -100 0.665595 0.654580 0.634105 0.610158 0.585132 0.562931 0.544393 0.531221 0.522176 0.515585 0.510187 0.506743 0.504672 0.502209 0.498990 0.496577 0.494581 0.492451 0.489979 0.487838 0.486374 0.484362 0.482195 -100 
-100 -100 0.698750 0.687753 0.667341 0.643084 0.617433 0.594353 0.574869 0.561008 0.551589 0.544489 0.538350 0.534265 0.531531 0.528691 0.525272 0.522419 0.519869 0.517167 0.514079 0.511196 0.508757 0.506522 0.504817 -100 
-100 -100 0.729336 0.717956 0.696492 0.671494 0.645048 0.621049 0.600626 0.586256 0.577440 0.569858 0.562090 0.557436 0.554503 0.551327 0.547246 0.543801 0.540712 0.537486 0.533824 0.530415 0.527418 0.524992 0.523410 -100 
-100 -100 0.751720 0.740105 0.718180 0.692506 0.665207 0.640275 0.618916 0.603745 0.594319 0.586287 0.578185 0.573326 0.570233 0.566904 0.562614 0.558871 0.555436 0.551874 0.547902 0.544228 0.541002 0.538464 0.536874 -100 
-100 -100 0.766962 0.755314 0.733575 0.707390 0.679221 0.653389 0.631092 0.614892 0.603683 0.595226 0.587994 0.583214 0.579920 0.576609 0.572615 0.568924 0.565393 0.561707 0.557656 0.553954 0.550725 0.548168 0.546550 -100 
-100 -100 0.777701 0.765836 0.743587 0.716823 0.687961 0.661426 0.638454 0.621670 0.609966 0.601160 0.593736 0.588922 0.585761 0.582530 0.578545 0.574949 0.571572 0.567929 0.563855 0.560279 0.557293 0.554808 0.553088 -100 
-100 -100 0.785567 0.773264 0.749283 0.721913 0.692619 0.665650 0.642214 0.625250 0.613787 0.604730 0.596607 0.591731 0.589069 0.585952 0.581635 0.578084 0.575035 0.571572 0.567535 0.564219 0.561830 0.559497 0.557482 -100 
-100 -100 0.785317 0.773084 0.749216 0.721919 0.692612 0.665494 0.641754 0.624397 0.612555 0.603335 0.595299 0.590633 0.588245 0.585340 0.581168 0.577790 0.574968 0.571817 0.568168 0.565256 0.563236 0.561135 0.559203 -100 
-100 -100 0.776475 0.764842 0.743021 0.716523 0.687670 0.660686 0.636746 0.618734 0.605778 0.596521 0.589551 0.585524 0.583394 0.580807 0.577113 0.573955 0.571211 0.568473 0.565592 0.563265 0.561477 0.559674 0.558134 -100 
-100 -100 0.763450 0.752272 0.731425 0.705821 0.677788 0.651259 0.627334 0.609015 0.595596 0.586523 0.580469 0.577407 0.576300 0.574069 0.570123 0.566885 0.564211 0.561924 0.559826 0.558244 0.557137 0.555664 0.554138 -100 
-100 -100 0.743145 0.732374 0.712357 0.687806 0.661049 0.635321 0.611676 0.593525 0.580228 0.571591 0.566494 0.564754 0.566175 0.564330 0.558687 0.555013 0.552398 0.550580 0.549269 0.548604 0.548945 0.547804 0.545568 -100 
-100 -100 0.713890 0.703592 0.684449 0.660972 0.635390 0.610808 0.588215 0.570937 0.558342 0.550290 0.545705 0.544391 0.546203 0.544762 0.539567 0.536357 0.534226 0.532943 0.532218 0.532114 0.532942 0.532072 0.529903 -100 
-100 -100 0.672601 0.662879 0.644830 0.622502 0.598080 0.574998 0.554281 0.538552 0.527224 0.519901 0.515472 0.513741 0.513899 0.512868 0.510194 0.508284 0.507024 0.506332 0.506093 0.506312 0.506846 0.506194 0.504767 -100 
-100 -100 0.621553 0.612396 0.595407 0.574371 0.551419 0.530094 0.511372 0.497510 0.487823 0.481415 0.477208 0.475459 0.475425 0.474763 0.473025 0.471873 0.471235 0.471080 0.471414 0.472331 0.473618 0.473180 0.471504 -100 
-100 -100 0.559815 0.551180 0.535238 0.515585 0.494419 0.475032 0.458420 0.446628 0.438961 0.433603 0.429644 0.428209 0.429571 0.429216 0.426704 0.425803 0.425531 0.425818 0.426777 0.428664 0.431583 0.431337 0.428551 -100 
-100 -100 0.494179 0.485970 0.470891 0.452496 0.432958 0.415444 0.400779 0.390710 0.384453 0.380095 0.376772 0.375697 0.377207 0.377129 0.375073 0.374556 0.374606 0.375122 0.376214 0.378150 0.381095 0.380896 0.378155 -100 
-100 -100 0.428701 0.420798 0.406389 0.389015 0.370863 0.355021 0.342146 0.333371 0.327853 0.324353 0.322020 0.321234 0.321586 0.321743 0.321454 0.321554 0.321961 0.322515 0.323256 0.324299 0.325551 0.325252 0.323841 -100 
-100 -100 0.376461 0.368739 0.354749 0.338086 0.320973 0.306422 0.294898 0.287187 0.282328 0.279471 0.277787 0.277214 0.277403 0.277700 0.277936 0.278397 0.278993 0.279539 0.279999 0.280394 0.280706 0.280303 0.279513 -100 
-100 -100 0.345855 0.338212 0.324429 0.308134 0.291601 0.277776 0.267048 0.259975 0.255552 0.253049 0.251672 0.251198 0.251312 0.251671 0.252151 0.252772 0.253458 0.253996 0.254313 0.254411 0.254295 0.253836 0.253305 -100 
-100 -100 -100 -100 -100 -100 -100 -100 -100 -100 -100 -100 -100 -100 -100 -100 -100 -100 -100 -100 -100 -100 -100 -100 -100 -100 
-100 -100 -100 -100 -100 -100 -100 -100 -100 -100 -100 -100 -100 -100 -100 -100 -100 -100 -100 -100 -100 -100 -100 -100 -100 -100 
-100 -100 -100 -100 -100 -100 -100 -100 -100 -100 -100 -100 -100 -100 -100 -100 -100 -100 -100 -100 -100 -100 -100 -100 -100 -100 
-100 -100 0.546060 0.535987 0.517565 0.495538 0.472600 0.452634 0.436334 0.424873 0.416931 0.411151 0.406362 0.402934 0.400526 0.398656 0.397088 0.396154 0.395457 0.394565 0.393279 0.391864 0.390461 0.388952 0.387716 -100 
-100 -100 0.563410 0.553099 0.534223 0.511883 0.488714 0.468494 0.451950 0.440443 0.432761 0.426868 0.421605 0.418060 0.415810 0.413829 0.411826 0.410588 0.409704 0.408685 0.407339 0.406009 0.404839 0.403304 0.401814 -100 
-100 -100 0.594830 0.584085 0.564287 0.541313 0.517629 0.496905 0.479935 0.468425 0.461680 0.455574 0.448980 0.445143 0.443537 0.441343 0.438133 0.436306 0.435020 0.433731 0.432255 0.431031 0.430614 0.429002 0.426657 -100 
-100 -100 0.630873 0.619909 0.599667 0.576137 0.551780 0.530322 0.512648 0.500595 0.493483 0.487053 0.480130 0.476053 0.474261 0.471842 0.468318 0.466128 0.464451 0.462762 0.460890 0.459330 0.458658 0.456877 0.454441 -100 
-100 -100 0.668139 0.657062 0.636582 0.612494 0.587288 0.564921 0.546309 0.533292 0.524677 0.517829 0.511418 0.507083 0.504232 0.501580 0.498653 0.496376 0.494372 0.492175 0.489609 0.487266 0.485314 0.483273 0.481520 -100 
-100 -100 0.703701 0.692063 0.670351 0.645192 0.618955 0.595626 0.576200 0.562630 0.553633 0.546357 0.539385 0.534473 0.531043 0.528108 0.525120 0.522644 0.520328 0.517605 0.514307 0.511224 0.508577 0.506262 0.504598 -100 
-100 -100 0.737853 0.725100 0.700348 0.673533 0.646040 0.621717 0.601547 0.587750 0.579571 0.571867 0.563143 0.557439 0.553558 0.550348 0.547075 0.544351 0.541804 0.538611 0.534585 0.530907 0.527810 0.525259 0.523518 -100 
-100 -100 0.760149 0.747137 0.721878 0.694344 0.665968 0.640711 0.619628 0.605054 0.596280 0.588163 0.579171 0.573320 0.569335 0.566005 0.562547 0.559554 0.556681 0.553160 0.548819 0.544851 0.541507 0.538826 0.537057 -100 
-100 -100 0.771668 0.759296 0.736104 0.708863 0.679999 0.653912 0.631755 0.615917 0.605157 0.596641 0.588801 0.583398 0.579601 0.576307 0.572793 0.569544 0.566283 0.562595 0.558324 0.554359 0.550909 0.548211 0.546528 -100 
-100 -100 0.780078 0.767954 0.745327 0.718076 0.688797 0.662076 0.639179 0.622638 0.611324 0.602463 0.594509 0.589242 0.585725 0.582492 0.578785 0.575348 0.571928 0.568230 0.564098 0.560287 0.556958 0.554335 0.552687 -100 
-100 -100 0.785520 0.773357 0.750399 0.722995 0.693483 0.666394 0.643072 0.626438 0.615783 0.606653 0.597557 0.592112 0.589089 0.585925 0.581747 0.578154 0.574780 0.571217 0.567280 0.563743 0.560784 0.558314 0.556606 -100 
-100 -100 0.785001 0.772978 0.750270 0.723070 0.693652 0.666425 0.642726 0.625611 0.614501 0.605188 0.596218 0.591045 0.588345 0.585378 0.581272 0.577774 0.574568 0.571292 0.567748 0.564621 0.562027 0.559784 0.558163 -100 
-100 -100 0.777732 0.766115 0.744480 0.717996 0.689145 0.662020 0.637846 0.619737 0.606892 0.597526 0.590208 0.585976 0.583683 0.581061 0.577394 0.574110 0.571109 0.568240 0.565327 0.562790 0.560616 0.558668 0.557246 -100 
-100 -100 0.765373 0.754115 0.733193 0.707700 0.679972 0.653274 0.628710 0.609964 0.596361 0.587158 0.580981 0.577902 0.576754 0.574504 0.570530 0.567143 0.564284 0.561856 0.559632 0.557835 0.556337 0.554721 0.553323 -100 
-100 -100 0.745705 0.734753 0.714429 0.690172 0.664306 0.638396 0.613448 0.594500 0.580813 0.572012 0.566861 0.565160 0.566289 0.564431 0.559037 0.555216 0.552442 0.550467 0.548956 0.547978 0.547439 0.546156 0.544531 -100 
-100 -100 0.716228 0.705755 0.686311 0.663155 0.638501 0.613750 0.589846 0.571760 0.558768 0.550539 0.545891 0.544610 0.546130 0.544672 0.539717 0.536362 0.534085 0.532637 0.531698 0.531287 0.531270 0.530254 0.528657 -100 
-100 -100 0.673959 0.664164 0.646018 0.623879 0.599872 0.576663 0.555270 0.539074 0.527517 0.520027 0.515446 0.513669 0.513737 0.512676 0.510005 0.507981 0.506598 0.505757 0.505337 0.505369 0.505677 0.504873 0.503399 -100 
-100 -100 0.622184 0.613021 0.596050 0.575156 0.552423 0.531025 0.511958 0.497882 0.488172 0.481587 0.477013 0.475003 0.474665 0.473954 0.472379 0.471229 0.470524 0.470242 0.470421 0.471238 0.472642 0.472050 0.469987 -100 
-100 -100 0.559939 0.551338 0.535491 0.516016 0.495128 0.475722 0.458846 0.447031 0.439715 0.434159 0.429385 0.427350 0.427601 0.427176 0.425563 0.424849 0.424595 0.424798 0.425691 0.427718 0.431645 0.431255 0.427237 -100 
-100 -100 0.493965 0.485805 0.470845 0.452638 0.433373 0.415869 0.401002 0.390949 0.385061 0.380510 0.376372 0.374694 0.375121 0.374972 0.373791 0.373477 0.373569 0.374022 0.375063 0.377137 0.381074 0.380743 0.376810 -100 
-100 -100 0.428259 0.420401 0.406092 0.388863 0.370861 0.355038 0.342066 0.333240 0.327776 0.324118 0.321401 0.320307 0.320332 0.320437 0.320339 0.320517 0.320932 0.321432 0.322079 0.323048 0.324446 0.324038 0.322284 -100 
-100 -100 0.375883 0.368200 0.354290 0.337732 0.320722 0.306200 0.294626 0.286856 0.281950 0.278965 0.277070 0.276323 0.276358 0.276618 0.276919 0.277420 0.278026 0.278539 0.278920 0.279209 0.279472 0.278982 0.278079 -100 
-100 -100 0.345213 0.337605 0.323890 0.307682 0.291231 0.277443 0.266695 0.259571 0.255075 0.252459 0.250938 0.250335 0.250355 0.250684 0.251189 0.251844 0.252546 0.253065 0.253319 0.253319 0.253111 0.252578 0.252003 -100 
-100 -100 -100 -100 -100 -100 -100 -100 -100 -100 -100 -100 -100 -100 -100 -100 -100 -100 -100 -100 -100 -100 -100 -100 -100 -100 
-100 -100 -100 -100 -100 -100 -100 -100 -100 -100 -100 -100 -100 -100 -100 -100 -100 -100 -100 -100 -100 -100 -100 -100 -100 -100 
-100 -100 -100 -100 -100 -100 -100 -100 -100 -100 -100 -100 -100 -100 -100 -100 -100 -100 -100 -100 -100 -100 -100 -100 -100 -100 
-100 -100 0.548147 0.538093 0.519737 0.497784 0.474892 0.454843 0.438374 0.426824 0.419125 0.413090 0.407538 0.403720 0.401149 0.399096 0.397230 0.396084 0.395231 0.394335 0.393196 0.391979 0.390811 0.389418 0.388183 -100 
-100 -100 0.565475 0.555190 0.536420 0.514182 0.491098 0.470827 0.454197 0.442884 0.436231 0.430084 0.423278 0.419068 0.416720 0.414516 0.412005 0.410485 0.409401 0.408366 0.407183 0.406061 0.405167 0.403752 0.402238 -100 
-100 -100 0.596797 0.586102 0.566427 0.543599 0.520048 0.499343 0.482614 0.472143 0.470748 0.464409 0.452052 0.446886 0.446284 0.443803 0.438605 0.436284 0.434696 0.433370 0.432105 0.431116 0.432635 0.431137 0.427095 -100 
-100 -100 0.633082 0.622075 0.601752 0.578232 0.553923 0.532472 0.515090 0.504169 0.502529 0.495911 0.483186 0.477756 0.476969 0.474298 0.468848 0.466231 0.464299 0.462564 0.460846 0.459461 0.460715 0.459017 0.454829 -100 
-100 -100 0.671862 0.660390 0.638882 0.614333 0.588879 0.566408 0.547887 0.535396 0.528397 0.521420 0.513117 0.507968 0.504959 0.502185 0.498978 0.496660 0.494647 0.492422 0.489826 0.487510 0.485723 0.483709 0.481844 -100 
-100 -100 0.710829 0.698086 0.673413 0.646922 0.620020 0.596489 0.577240 0.564296 0.556912 0.549565 0.540810 0.535049 0.531238 0.528272 0.525443 0.523260 0.521240 0.518522 0.514992 0.511804 0.509265 0.506913 0.505054 -100 
-100 -100 0.756450 0.741031 0.705645 0.675729 0.646780 0.622150 0.602498 0.590046 0.587595 0.579856 0.565307 0.558066 0.553336 0.550130 0.547385 0.545309 0.543459 0.540317 0.535789 0.531878 0.528889 0.526248 0.524188 -100 
-100 -100 0.778593 0.762900 0.726982 0.696311 0.666449 0.640878 0.620332 0.607128 0.604112 0.595991 0.581202 0.573851 0.569054 0.565766 0.562875 0.560570 0.558423 0.554967 0.550115 0.545883 0.542608 0.539817 0.537727 -100 
-100 -100 0.778300 0.764780 0.738553 0.709872 0.680270 0.653963 0.632030 0.616895 0.607822 0.599326 0.589821 0.583691 0.579624 0.576411 0.573186 0.570347 0.567471 0.563820 0.559270 0.555087 0.551553 0.548751 0.546925 -100 
-100 -100 0.783018 0.770414 0.746616 0.718711 0.689054 0.662205 0.639492 0.623606 0.613934 0.605097 0.595559 0.589713 0.586226 0.583050 0.579261 0.575932 0.572610 0.568908 0.564655 0.560669 0.557163 0.554441 0.552766 -100 
-100 -100 0.786406 0.774083 0.751129 0.723480 0.694501 0.667375 0.643844 0.628418 0.623435 0.614322 0.599663 0.593273 0.591074 0.587887 0.582454 0.578593 0.575055 0.571442 0.567462 0.563768 0.560518 0.557950 0.556335 -100 
-100 -100 0.785484 0.773390 0.750882 0.723591 0.694838 0.667593 0.643592 0.627581 0.622031 0.612716 0.598260 0.592223 0.590430 0.587422 0.581941 0.578075 0.574637 0.571290 0.567714 0.564443 0.561559 0.559215 0.557684 -100 
-100 -100 0.778711 0.766992 0.745241 0.718752 0.690135 0.662941 0.638489 0.620592 0.608780 0.599387 0.590997 0.586580 0.584789 0.582172 0.577885 0.574320 0.571143 0.568195 0.565219 0.562562 0.560207 0.558152 0.556714 -100 
-100 -100 0.766970 0.755534 0.734311 0.709014 0.682087 0.655282 0.629688 0.610502 0.597050 0.587798 0.581379 0.578699 0.578680 0.576457 0.571350 0.567425 0.564323 0.561780 0.559459 0.557582 0.555973 0.554248 0.552774 -100 
-100 -100 0.748674 0.737354 0.716247 0.692540 0.669267 0.643241 0.615308 0.595163 0.581038 0.572171 0.567337 0.566824 0.571390 0.569562 0.560762 0.555720 0.552467 0.550308 0.548658 0.547622 0.546930 0.545534 0.543878 -100 
-100 -100 0.719058 0.708231 0.688020 0.665457 0.643453 0.618604 0.591688 0.572383 0.558916 0.550600 0.546259 0.546147 0.551092 0.549648 0.541269 0.536687 0.533925 0.532283 0.531193 0.530745 0.530656 0.529515 0.527788 -100 
-100 -100 0.675129 0.665203 0.646822 0.625010 0.601984 0.578720 0.556201 0.539474 0.527819 0.520211 0.515476 0.514034 0.515069 0.513989 0.510270 0.507726 0.506120 0.505140 0.504626 0.504730 0.505490 0.504544 0.502403 -100 
-100 -100 0.622459 0.613285 0.596329 0.575686 0.553548 0.532162 0.512578 0.498478 0.489255 0.482519 0.477131 0.474852 0.474632 0.473859 0.471956 0.470624 0.469834 0.469473 0.469684 0.470958 0.474047 0.473314 0.469409 -100 
-100 -100 0.559742 0.551196 0.535536 0.516420 0.497045 0.477727 0.459708 0.448372 0.442928 0.437196 0.430080 0.427107 0.426534 0.425992 0.424775 0.424030 0.423819 0.424046 0.425415 0.429137 0.440019 0.439521 0.428611 -100 
-100 -100 0.493512 0.485429 0.470693 0.452848 0.435041 0.417653 0.401756 0.392238 0.388300 0.383573 0.377015 0.374355 0.373918 0.373648 0.372888 0.372573 0.372725 0.373219 0.374745 0.378502 0.389455 0.389029 0.378156 -100 
-100 -100 0.427628 0.419842 0.405693 0.388697 0.371063 0.355338 0.342257 0.333615 0.328747 0.324931 0.321284 0.319720 0.319499 0.319524 0.319422 0.319593 0.320015 0.320487 0.321196 0.322597 0.325657 0.325138 0.321605 -100 
-100 -100 0.375148 0.367529 0.353753 0.337372 0.320592 0.306157 0.294544 0.286800 0.282026 0.278906 0.276606 0.275616 0.275490 0.275689 0.275993 0.276499 0.277107 0.277574 0.277903 0.278224 0.278904 0.278309 0.276814 -100 
-100 -100 0.344427 0.336878 0.323280 0.307221 0.290924 0.277222 0.266488 0.259348 0.254830 0.252096 0.250365 0.249602 0.249511 0.249788 0.250282 0.250946 0.251644 0.252113 0.252277 0.252188 0.251967 0.251336 0.250594 -100 
-100 -100 -100 -100 -100 -100 -100 -100 -100 -100 -100 -100 -100 -100 -100 -100 -100 -100 -100 -100 -100 -100 -100 -100 -100 -100 
-100 -100 -100 -100 -100 -100 -100 -100 -100 -100 -100 -100 -100 -100 -100 -100 -100 -100 -100 -100 -100 -100 -100 -100 -100 -100 
-100 -100 -100 -100 -100 -100 -100 -100 -100 -100 -100 -100 -100 -100 -100 -100 -100 -100 -100 -100 -100 -100 -100 -100 -100 -100 
-100 -100 0.548913 0.538920 0.520669 0.498810 0.475964 0.455888 0.439327 0.427657 0.419843 0.413698 0.408041 0.404140 0.401498 0.399409 0.397528 0.396354 0.395490 0.394632 0.393595 0.392522 0.391495 0.390216 0.389049 -100 
-100 -100 0.566171 0.555950 0.537297 0.515153 0.492112 0.471818 0.455109 0.443700 0.436960 0.430712 0.423782 0.419463 0.417014 0.414780 0.412292 0.410766 0.409679 0.408679 0.407588 0.406599 0.405829 0.404522 0.403081 -100 
-100 -100 0.597346 0.586721 0.567190 0.544449 0.520930 0.500202 0.483412 0.472882 0.471457 0.465037 0.452528 0.447215 0.446459 0.443968 0.438878 0.436602 0.435038 0.433742 0.432537 0.431648 0.433233 0.431829 0.427889 -100 
-100 -100 0.633631 0.622660 0.602415 0.578916 0.554587 0.533097 0.515657 0.504694 0.503048 0.496390 0.483552 0.478013 0.477102 0.474469 0.469173 0.466633 0.464734 0.463026 0.461346 0.460031 0.461317 0.459695 0.455597 -100 
-100 -100 0.672661 0.661124 0.639502 0.614833 0.589271 0.566707 0.548108 0.535569 0.528567 0.521591 0.513275 0.508122 0.505115 0.502436 0.499391 0.497174 0.495204 0.493000 0.490435 0.488175 0.486438 0.484470 0.482637 -100 
-100 -100 0.711970 0.699040 0.674024 0.647241 0.620121 0.596436 0.577078 0.564083 0.556712 0.549407 0.540702 0.535012 0.531281 0.528477 0.525869 0.523847 0.521912 0.519228 0.515725 0.512582 0.510092 0.507763 0.505902 -100 
-100 -100 0.758046 0.742308 0.706283 0.675901 0.646638 0.621800 0.602003 0.589500 0.587089 0.579419 0.564940 0.557798 0.553178 0.550190 0.547749 0.545908 0.544198 0.541120 0.536627 0.532761 0.529822 0.527193 0.525107 -100 
-100 -100 0.780052 0.764035 0.727457 0.696299 0.666102 0.640310 0.619607 0.606346 0.603367 0.595333 0.580642 0.573422 0.568767 0.565736 0.563182 0.561149 0.559172 0.555808 0.550997 0.546802 0.543564 0.540781 0.538660 -100 
-100 -100 0.779042 0.765305 0.738680 0.709652 0.679785 0.653279 0.631192 0.615982 0.606918 0.598508 0.589146 0.583195 0.579328 0.576379 0.573465 0.570890 0.568202 0.564645 0.560125 0.555962 0.552450 0.549642 0.547787 -100 
-100 -100 0.783179 0.770460 0.746465 0.718367 0.688548 0.661536 0.638655 0.622661 0.612959 0.604195 0.594819 0.589174 0.585906 0.582985 0.579480 0.576401 0.573278 0.569671 0.565427 0.561440 0.557942 0.555204 0.553494 -100 
-100 -100 0.786107 0.773752 0.750784 0.723075 0.694048 0.666794 0.643063 0.627488 0.622434 0.613371 0.598868 0.592672 0.590692 0.587742 0.582562 0.578952 0.575662 0.572141 0.568108 0.564388 0.561164 0.558569 0.556872 -100 
-100 -100 0.784981 0.772894 0.750431 0.723134 0.694370 0.667027 0.642841 0.626684 0.621049 0.611766 0.597434 0.591555 0.589946 0.587147 0.581896 0.578265 0.575065 0.571803 0.568151 0.564827 0.561941 0.559558 0.557938 -100 
-100 -100 0.778197 0.766479 0.744734 0.718228 0.689577 0.662304 0.637734 0.619740 0.607868 0.598485 0.590169 0.585860 0.584199 0.581751 0.577673 0.574320 0.571335 0.568444 0.565394 0.562647 0.560227 0.558107 0.556602 -100 
-100 -100 0.766419 0.754984 0.733758 0.708436 0.681468 0.654604 0.628943 0.609702 0.596213 0.586952 0.580558 0.577932 0.577991 0.575905 0.571000 0.567294 0.564391 0.561877 0.559417 0.557388 0.555674 0.553850 0.552287 -100 
-100 -100 0.748080 0.736768 0.715665 0.691944 0.668640 0.642578 0.614612 0.594437 0.580279 0.571383 0.566525 0.566006 0.570569 0.568852 0.560288 0.555500 0.552490 0.550327 0.548437 0.547172 0.546368 0.544837 0.543019 -100 
-100 -100 0.718439 0.707635 0.687451 0.664903 0.642897 0.618041 0.591103 0.571768 0.558253 0.549883 0.545471 0.545298 0.550189 0.548830 0.540675 0.536339 0.533803 0.532125 0.530734 0.529986 0.529719 0.528413 0.526518 -100 
-100 -100 0.674539 0.664644 0.646317 0.624572 0.601602 0.578352 0.555800 0.539024 0.527303 0.519597 0.514732 0.513173 0.514134 0.513103 0.509558 0.507229 0.505792 0.504735 0.503892 0.503624 0.504075 0.502929 0.500685 -100 
-100 -100 0.621912 0.612782 0.595914 0.575402 0.553397 0.532051 0.512405 0.498226 0.488914 0.482036 0.476447 0.473976 0.473623 0.472875 0.471157 0.470063 0.469448 0.468980 0.468793 0.469588 0.472251 0.471283 0.467315 -100 
-100 -100 0.559225 0.550736 0.535194 0.516273 0.497112 0.477860 0.459746 0.448305 0.442759 0.436854 0.429470 0.426232 0.425442 0.424912 0.423936 0.423481 0.423496 0.423602 0.424480 0.427612 0.437954 0.437200 0.426277 -100 
-100 -100 0.492948 0.484938 0.470338 0.452711 0.435139 0.417842 0.401862 0.392243 0.388199 0.383303 0.376474 0.373537 0.372868 0.372597 0.372057 0.372008 0.372362 0.372741 0.373795 0.376983 0.387404 0.386743 0.375869 -100 
-100 -100 0.426977 0.419264 0.405255 0.388459 0.371032 0.355406 0.342298 0.333591 0.328636 0.324672 0.320805 0.319020 0.318627 0.318624 0.318634 0.318965 0.319493 0.319856 0.320222 0.321206 0.323881 0.323166 0.319605 -100 
-100 -100 0.374428 0.366880 0.353238 0.337035 0.320434 0.306105 0.294511 0.286738 0.281895 0.278656 0.276189 0.275028 0.274764 0.274915 0.275258 0.275831 0.276467 0.276834 0.276926 0.276964 0.277382 0.276635 0.275094 -100 
-100 -100 0.343671 0.336192 0.322724 0.306829 0.290698 0.277107 0.266417 0.259268 0.254695 0.251861 0.249992 0.249085 0.248874 0.249091 0.249583 0.250266 0.250953 0.251327 0.251307 0.251005 0.250586 0.249829 0.249036 -100 
-100 -100 -100 -100 -100 -100 -100 -100 -100 -100 -100 -100 -100 -100 -100 -100 -100 -100 -100 -100 -100 -100 -100 -100 -100 -100 
-100 -100 -100 -100 -100 -100 -100 -100 -100 -100 -100 -100 -100 -100 -100 -100 -100 -100 -100 -100 -100 -100 -100 -100 -100 -100 
-100 -100 -100 -100 -100 -100 -100 -100 -100 -100 -100 -100 -100 -100 -100 -100 -100 -100 -100 -100 -100 -100 -100 -100 -100 -100 
-100 -100 0.548385 0.538496 0.520415 0.498664 0.475857 0.455802 0.439222 0.427412 0.419139 0.413009 0.407836 0.404101 0.401413 0.399449 0.397918 0.396955 0.396256 0.395477 0.394466 0.393435 0.392393 0.391188 0.390157 -100 
-100 -100 0.565432 0.555335 0.536890 0.514847 0.491811 0.471517 0.454738 0.442968 0.435071 0.428846 0.423095 0.419111 0.416421 0.414358 0.412560 0.411396 0.410566 0.409654 0.408540 0.407554 0.406657 0.405408 0.404180 -100 
-100 -100 0.596184 0.585715 0.566552 0.543910 0.520342 0.499549 0.482416 0.470790 0.464085 0.457692 0.450397 0.445908 0.443398 0.441172 0.438706 0.437184 0.436117 0.434928 0.433537 0.432510 0.432045 0.430679 0.428825 -100 
-100 -100 0.632329 0.621515 0.601679 0.578272 0.553879 0.532285 0.514449 0.502333 0.495346 0.488734 0.481218 0.476590 0.473991 0.471661 0.469020 0.467242 0.465831 0.464225 0.462375 0.460933 0.460139 0.458545 0.456563 -100 
-100 -100 0.670848 0.659541 0.638643 0.614152 0.588580 0.565911 0.547045 0.533910 0.525335 0.518448 0.511855 0.507364 0.504351 0.501974 0.499688 0.497822 0.496039 0.493925 0.491432 0.489239 0.487375 0.485453 0.483840 -100 
-100 -100 0.708017 0.695681 0.672597 0.646404 0.619437 0.595601 0.575801 0.562084 0.553160 0.545965 0.539017 0.534188 0.530863 0.528403 0.526203 0.524298 0.522308 0.519721 0.516519 0.513590 0.511093 0.508841 0.507168 -100 
-100 -100 0.744676 0.730651 0.703019 0.674470 0.645915 0.620899 0.600185 0.586238 0.578212 0.570664 0.562008 0.556433 0.552709 0.550137 0.547943 0.546032 0.543988 0.541026 0.537143 0.533645 0.530747 0.528228 0.526383 -100 
-100 -100 0.766601 0.752284 0.724087 0.694760 0.665273 0.639274 0.617602 0.602852 0.594225 0.586309 0.577478 0.571866 0.568156 0.565567 0.563276 0.561200 0.558935 0.555711 0.551525 0.547721 0.544558 0.541887 0.539992 -100 
-100 -100 0.774821 0.761661 0.736953 0.708530 0.678829 0.652094 0.629387 0.613288 0.602551 0.594252 0.586764 0.581819 0.578561 0.576043 0.573536 0.571148 0.568540 0.565161 0.560977 0.557100 0.553788 0.551072 0.549239 -100 
-100 -100 0.780958 0.768455 0.745190 0.717343 0.687606 0.660363 0.636850 0.619907 0.608449 0.599771 0.592284 0.587587 0.584717 0.582244 0.579431 0.576808 0.574116 0.570719 0.566545 0.562738 0.559526 0.556852 0.554998 -100 
-100 -100 0.784361 0.772155 0.749546 0.722083 0.692633 0.665136 0.640982 0.623776 0.612832 0.603816 0.595187 0.590328 0.588087 0.585636 0.582174 0.579438 0.577215 0.573937 0.569507 0.565880 0.563468 0.560902 0.558436 -100 
-100 -100 0.783192 0.771241 0.749085 0.722002 0.692773 0.665221 0.640737 0.623060 0.611632 0.602370 0.593781 0.589102 0.587095 0.584757 0.581291 0.578609 0.576542 0.573512 0.569390 0.566084 0.563964 0.561574 0.559165 -100 
-100 -100 0.776292 0.764695 0.743177 0.716687 0.687800 0.660413 0.635785 0.617312 0.604234 0.594876 0.587789 0.583882 0.581982 0.579877 0.576900 0.574330 0.572064 0.569371 0.566107 0.563271 0.561001 0.558838 0.557083 -100 
-100 -100 0.763896 0.752645 0.731755 0.706195 0.678352 0.651455 0.626637 0.607694 0.593949 0.584709 0.578606 0.575681 0.574726 0.572906 0.569655 0.567033 0.564949 0.562612 0.559835 0.557534 0.555824 0.553896 0.552081 -100 
-100 -100 0.744144 0.733212 0.712901 0.688587 0.662610 0.636570 0.611494 0.592440 0.578646 0.569746 0.564492 0.562726 0.563570 0.562072 0.557773 0.554924 0.553236 0.551264 0.548769 0.547058 0.546511 0.544799 0.542289 -100 
-100 -100 0.714616 0.704191 0.684816 0.661693 0.637023 0.612212 0.588214 0.570029 0.556902 0.548489 0.543589 0.542079 0.543169 0.541984 0.538093 0.535702 0.534478 0.532927 0.530811 0.529445 0.529214 0.527667 0.525175 -100 
-100 -100 0.672430 0.662716 0.644722 0.622774 0.598942 0.575746 0.554208 0.537845 0.526086 0.518293 0.513289 0.511134 0.510875 0.509983 0.508025 0.506793 0.506126 0.505059 0.503475 0.502288 0.501674 0.500246 0.498384 -100 
-100 -100 0.620802 0.611756 0.595035 0.574550 0.552262 0.530956 0.511623 0.497273 0.487297 0.480272 0.475032 0.472390 0.471528 0.470916 0.470104 0.469828 0.469853 0.469255 0.468036 0.467253 0.467248 0.465927 0.463702 -100 
-100 -100 0.558695 0.550240 0.534722 0.515880 0.495764 0.476531 0.459218 0.447029 0.439412 0.433307 0.427597 0.424642 0.423622 0.423257 0.423089 0.423501 0.424385 0.424218 0.423185 0.423166 0.425155 0.423956 0.420053 -100 
-100 -100 0.492575 0.484590 0.470012 0.452512 0.434102 0.416833 0.401560 0.391150 0.384970 0.379867 0.374775 0.372152 0.371295 0.371153 0.371322 0.372057 0.373221 0.373306 0.372484 0.372577 0.374620 0.373526 0.369751 -100 
-100 -100 0.426483 0.418823 0.404921 0.388315 0.370998 0.355448 0.342313 0.333261 0.327543 0.323426 0.319990 0.318181 0.317598 0.317635 0.318023 0.318806 0.319700 0.319870 0.319326 0.318903 0.319001 0.317986 0.316215 -100 
-100 -100 0.373833 0.366349 0.352833 0.336806 0.320350 0.306127 0.294569 0.286691 0.281581 0.278237 0.275815 0.274540 0.274120 0.274248 0.274740 0.275502 0.276272 0.276491 0.276091 0.275479 0.274893 0.273947 0.272937 -100 
-100 -100 0.343026 0.335616 0.322279 0.306553 0.290592 0.277119 0.266479 0.259315 0.254654 0.251744 0.249803 0.248771 0.248428 0.248588 0.249113 0.249852 0.250550 0.250793 0.250481 0.249829 0.249012 0.248107 0.247391 -100 
-100 -100 -100 -100 -100 -100 -100 -100 -100 -100 -100 -100 -100 -100 -100 -100 -100 -100 -100 -100 -100 -100 -100 -100 -100 -100 
-100 -100 -100 -100 -100 -100 -100 -100 -100 -100 -100 -100 -100 -100 -100 -100 -100 -100 -100 -100 -100 -100 -100 -100 -100 -100 
-100 -100 -100 -100 -100 -100 -100 -100 -100 -100 -100 -100 -100 -100 -100 -100 -100 -100 -100 -100 -100 -100 -100 -100 -100 -100 
-100 -100 0.547421 0.537578 0.519547 0.497846 0.475075 0.455093 0.438621 0.426886 0.418622 0.412588 0.407604 0.404007 0.401428 0.399678 0.398480 0.397835 0.397408 0.396738 0.395714 0.394717 0.393777 0.392596 0.391500 -100 
-100 -100 0.564577 0.554487 0.536002 0.513935 0.490880 0.470645 0.453988 0.442267 0.434261 0.428137 0.422701 0.418867 0.416218 0.414401 0.413094 0.412393 0.411987 0.411209 0.410009 0.409066 0.408356 0.407123 0.405735 -100 
-100 -100 0.595629 0.585084 0.565702 0.542902 0.519226 0.498454 0.481413 0.469711 0.462473 0.456187 0.449621 0.445347 0.442643 0.440718 0.439144 0.438349 0.438033 0.437019 0.435357 0.434390 0.434394 0.433037 0.430733 -100 
-100 -100 0.631944 0.621013 0.600890 0.577272 0.552736 0.531116 0.513306 0.501053 0.493492 0.486991 0.480255 0.475903 0.473156 0.471159 0.469429 0.468380 0.467716 0.466298 0.464215 0.462870 0.462577 0.461000 0.458566 -100 
-100 -100 0.670594 0.659164 0.637975 0.613296 0.587617 0.564860 0.545878 0.532583 0.523766 0.516995 0.510869 0.506719 0.503899 0.501864 0.500108 0.498694 0.497300 0.495365 0.492926 0.490914 0.489336 0.487466 0.485693 -100 
-100 -100 0.708337 0.695799 0.672192 0.645804 0.618830 0.594810 0.574583 0.560503 0.551345 0.544259 0.537741 0.533389 0.530446 0.528349 0.526505 0.524832 0.522978 0.520579 0.517682 0.515087 0.512880 0.510731 0.509009 -100 
-100 -100 0.746646 0.732155 0.703107 0.674238 0.645901 0.620604 0.598982 0.584391 0.576077 0.568615 0.560375 0.555381 0.552163 0.549979 0.548050 0.546217 0.544113 0.541369 0.538036 0.535042 0.532478 0.530111 0.528302 -100 
-100 -100 0.768521 0.753732 0.724118 0.694484 0.665233 0.638922 0.616266 0.600803 0.591844 0.584006 0.575615 0.570625 0.567471 0.565291 0.563267 0.561286 0.559005 0.556027 0.552403 0.549131 0.546336 0.543830 0.541965 -100 
-100 -100 0.774944 0.761589 0.736395 0.707866 0.678271 0.651261 0.627835 0.611115 0.599976 0.591758 0.584806 0.580496 0.577811 0.575727 0.573550 0.571442 0.569138 0.566029 0.562134 0.558660 0.555774 0.553199 0.551259 -100 
-100 -100 0.780327 0.767750 0.744348 0.716582 0.687097 0.659622 0.635334 0.617671 0.605589 0.596979 0.590211 0.586207 0.583975 0.581966 0.579541 0.577466 0.575598 0.572494 0.568151 0.564594 0.561989 0.559418 0.557172 -100 
-100 -100 0.783387 0.771174 0.748609 0.721490 0.692827 0.665120 0.639672 0.621373 0.609209 0.600232 0.592840 0.588897 0.587686 0.585743 0.582502 0.580715 0.580577 0.577616 0.571857 0.568320 0.567528 0.565013 0.561001 -100 
-100 -100 0.781963 0.770036 0.747975 0.721247 0.692788 0.665067 0.639397 0.620725 0.608133 0.598903 0.591487 0.587638 0.586585 0.584727 0.581514 0.579843 0.579932 0.577204 0.571656 0.568348 0.567798 0.565421 0.561431 -100 
-100 -100 0.774703 0.763150 0.741718 0.715319 0.686551 0.659065 0.634101 0.615270 0.601771 0.592465 0.585890 0.582389 0.580856 0.579143 0.576710 0.574954 0.573816 0.571377 0.567570 0.564664 0.562908 0.560723 0.558386 -100 
-100 -100 0.761858 0.750691 0.729918 0.704192 0.675956 0.649022 0.624551 0.605799 0.592063 0.582896 0.576962 0.574109 0.573161 0.571678 0.569211 0.567553 0.566575 0.564454 0.561086 0.558544 0.557328 0.555309 0.552770 -100 
-100 -100 0.741471 0.730710 0.710680 0.685972 0.658952 0.632922 0.608991 0.590614 0.577102 0.568282 0.562982 0.560975 0.561303 0.560125 0.557137 0.555705 0.555714 0.553940 0.550341 0.548354 0.549671 0.547777 0.542979 -100 
-100 -100 0.712125 0.701873 0.682789 0.659292 0.633599 0.608824 0.586002 0.568518 0.555690 0.547321 0.542283 0.540432 0.540920 0.540011 0.537433 0.536476 0.536943 0.535529 0.532182 0.530362 0.531790 0.530002 0.525293 -100 
-100 -100 0.670958 0.661329 0.643463 0.621399 0.597226 0.574076 0.552999 0.536933 0.525274 0.517444 0.512286 0.509858 0.509304 0.508624 0.507493 0.507302 0.507711 0.506675 0.504110 0.502067 0.501176 0.499470 0.497218 -100 
-100 -100 0.620175 0.611158 0.594497 0.574152 0.552022 0.530771 0.511377 0.496956 0.486849 0.479697 0.474290 0.471353 0.470248 0.469822 0.469733 0.470466 0.471509 0.470850 0.468435 0.466281 0.464935 0.463261 0.461483 -100 
-100 -100 0.558770 0.550293 0.534763 0.516259 0.496674 0.477508 0.459743 0.447154 0.439042 0.432736 0.427018 0.423736 0.422426 0.422250 0.422916 0.424581 0.426943 0.426626 0.423645 0.421382 0.420329 0.418686 0.416605 -100 
-100 -100 0.492791 0.484786 0.470206 0.453096 0.435301 0.418114 0.402335 0.391502 0.384832 0.379523 0.374405 0.371443 0.370283 0.370292 0.371225 0.373133 0.375701 0.375614 0.372876 0.370777 0.369809 0.368288 0.366349 -100 
-100 -100 0.426354 0.418724 0.404908 0.388601 0.371704 0.356248 0.342864 0.333620 0.327732 0.323469 0.319851 0.317756 0.316943 0.317043 0.317868 0.319325 0.320905 0.320937 0.319363 0.317730 0.316489 0.315178 0.313989 -100 
-100 -100 0.373477 0.366046 0.352642 0.336826 0.320622 0.306499 0.294881 0.286946 0.281777 0.278348 0.275786 0.274326 0.273753 0.273873 0.274540 0.275581 0.276608 0.276703 0.275779 0.274576 0.273401 0.272269 0.271408 -100 
-100 -100 0.342575 0.335223 0.322001 0.306443 0.290663 0.277292 0.266671 0.259505 0.254828 0.251866 0.249826 0.248668 0.248210 0.248327 0.248895 0.249723 0.250480 0.250603 0.249989 0.249007 0.247896 0.246862 0.246154 -100 
-100 -100 -100 -100 -100 -100 -100 -100 -100 -100 -100 -100 -100 -100 -100 -100 -100 -100 -100 -100 -100 -100 -100 -100 -100 -100 
-100 -100 -100 -100 -100 -100 -100 -100 -100 -100 -100 -100 -100 -100 -100 -100 -100 -100 -100 -100 -100 -100 -100 -100 -100 -100 
-100 -100 -100 -100 -100 -100 -100 -100 -100 -100 -100 -100 -100 -100 -100 -100 -100 -100 -100 -100 -100 -100 -100 -100 -100 -100 
-100 -100 0.546380 0.536511 0.518401 0.496689 0.473958 0.454065 0.437745 0.426212 0.418226 0.412306 0.407288 0.403754 0.401318 0.399831 0.399016 0.398755 0.398716 0.398162 0.397050 0.396058 0.395354 0.394123 0.392710 -100 
-100 -100 0.564000 0.553785 0.535004 0.512800 0.489727 0.469577 0.453121 0.441720 0.434268 0.428255 0.422500 0.418595 0.416012 0.414471 0.413651 0.413494 0.413752 0.413129 0.411682 0.410791 0.410713 0.409433 0.407345 -100 
-100 -100 0.596069 0.585204 0.565041 0.541859 0.518071 0.497365 0.480591 0.469497 0.463695 0.457514 0.449707 0.445028 0.442167 0.440540 0.439713 0.439800 0.440872 0.440084 0.437763 0.437077 0.440510 0.439113 0.433332 -100 
-100 -100 0.632835 0.621506 0.600417 0.576324 0.551635 0.530032 0.512412 0.500715 0.494565 0.488156 0.480172 0.475426 0.472541 0.470861 0.469893 0.469735 0.470454 0.469295 0.466619 0.465614 0.468807 0.467217 0.461298 -100 
-100 -100 0.672348 0.660407 0.637817 0.612589 0.586763 0.563926 0.544857 0.531745 0.523606 0.516901 0.510223 0.505991 0.503282 0.501576 0.500342 0.499493 0.498787 0.497099 0.494584 0.492800 0.492014 0.490177 0.487712 -100 
-100 -100 0.714048 0.700349 0.673207 0.645720 0.618665 0.594436 0.573676 0.559597 0.551367 0.544314 0.536901 0.532456 0.529693 0.527927 0.526493 0.525197 0.523725 0.521592 0.518927 0.516669 0.514965 0.512902 0.510899 -100 
-100 -100 0.765732 0.748050 0.707466 0.675609 0.647217 0.621552 0.598675 0.584270 0.579392 0.571924 0.560111 0.554454 0.551284 0.549407 0.547811 0.546261 0.544421 0.541978 0.539052 0.536525 0.534421 0.532195 0.530270 -100 
-100 -100 0.787505 0.769526 0.728440 0.695836 0.666556 0.639851 0.615855 0.600503 0.594914 0.587060 0.575137 0.569526 0.566483 0.564630 0.562921 0.561242 0.559299 0.556652 0.553416 0.550631 0.548349 0.546005 0.544003 -100 
-100 -100 0.780475 0.765975 0.737327 0.707833 0.678406 0.651103 0.626714 0.609694 0.599256 0.591039 0.583337 0.579120 0.576998 0.575308 0.573342 0.571686 0.570238 0.567476 0.563502 0.560404 0.558513 0.556076 0.553430 -100 
-100 -100 0.781669 0.768664 0.744128 0.716243 0.687444 0.659750 0.634251 0.616062 0.604095 0.595489 0.588581 0.584974 0.583933 0.582369 0.579758 0.578438 0.578645 0.575901 0.570319 0.566963 0.566339 0.563858 0.559780 -100 
-100 -100 0.783585 0.771163 0.748257 0.721734 0.695750 0.667890 0.639377 0.620111 0.608594 0.599619 0.591589 0.588561 0.591592 0.590170 0.584174 0.583813 0.591848 0.589276 0.576587 0.573181 0.585327 0.582807 0.565631 -100 
-100 -100 0.781759 0.769689 0.747454 0.721366 0.695573 0.667728 0.639081 0.619505 0.607568 0.598355 0.590330 0.587389 0.590575 0.589221 0.583238 0.583023 0.591345 0.588984 0.576396 0.573140 0.585552 0.583134 0.565875 -100 
-100 -100 0.773903 0.762261 0.740696 0.714425 0.686278 0.658674 0.632851 0.613691 0.600206 0.590956 0.584491 0.581439 0.581163 0.579859 0.577180 0.576320 0.577623 0.575476 0.569952 0.567027 0.567707 0.565493 0.560591 -100 
-100 -100 0.760814 0.749573 0.728663 0.702772 0.674452 0.647418 0.622839 0.604121 0.590483 0.581421 0.575676 0.573260 0.573253 0.572148 0.569681 0.568848 0.569752 0.567873 0.563277 0.560825 0.562538 0.560435 0.554752 -100 
-100 -100 0.740337 0.729514 0.709338 0.684270 0.656704 0.630591 0.607061 0.588983 0.575689 0.567022 0.561975 0.560603 0.562297 0.561508 0.558259 0.557927 0.561894 0.560378 0.553848 0.552974 0.564479 0.562430 0.547096 -100 
-100 -100 0.711188 0.700877 0.681653 0.657803 0.631565 0.606725 0.584334 0.567173 0.554576 0.546335 0.541480 0.540181 0.541952 0.541392 0.538556 0.538705 0.543098 0.541888 0.535522 0.534658 0.546108 0.544122 0.528938 -100 
-100 -100 0.670505 0.660808 0.642810 0.620595 0.596281 0.573087 0.552076 0.536149 0.524656 0.516854 0.511629 0.509316 0.509240 0.508817 0.507892 0.508576 0.510714 0.509754 0.505715 0.503256 0.504167 0.502240 0.497631 -100 
-100 -100 0.620301 0.611196 0.594392 0.574157 0.552377 0.531121 0.511378 0.496922 0.487013 0.479789 0.473985 0.470786 0.469720 0.469507 0.469943 0.471697 0.474453 0.473806 0.469715 0.466535 0.464970 0.463020 0.460713 -100 
-100 -100 0.559676 0.551050 0.535265 0.517166 0.498775 0.479661 0.460794 0.447983 0.440160 0.433701 0.427217 0.423333 0.421808 0.421841 0.423443 0.426682 0.435457 0.435094 0.425538 0.421373 0.418641 0.416637 0.415045 -100 
-100 -100 0.493744 0.485609 0.470800 0.454164 0.437672 0.420564 0.403630 0.392567 0.386223 0.380754 0.374799 0.371180 0.369743 0.369920 0.371754 0.375173 0.383935 0.383781 0.374639 0.370658 0.367958 0.366095 0.364737 -100 
-100 -100 0.426587 0.418930 0.405086 0.389088 0.372794 0.357405 0.343562 0.334220 0.328537 0.324168 0.320038 0.317546 0.316545 0.316727 0.317984 0.320206 0.323015 0.322979 0.320010 0.317393 0.315358 0.313825 0.312810 -100 
-100 -100 0.373308 0.365896 0.352542 0.336908 0.320988 0.306924 0.295146 0.287175 0.282082 0.278601 0.275816 0.274173 0.273495 0.273631 0.274478 0.275827 0.277360 0.277382 0.275795 0.274126 0.272570 0.271312 0.270497 -100 
-100 -100 0.342246 0.334927 0.321775 0.306340 0.290712 0.277399 0.266744 0.259572 0.254925 0.251941 0.249809 0.248563 0.248038 0.248135 0.248748 0.249672 0.250540 0.250584 0.249703 0.248483 0.247189 0.246079 0.245367 -100 
-100 -100 -100 -100 -100 -100 -100 -100 -100 -100 -100 -100 -100 -100 -100 -100 -100 -100 -100 -100 -100 -100 -100 -100 -100 -100 
-100 -100 -100 -100 -100 -100 -100 -100 -100 -100 -100 -100 -100 -100 -100 -100 -100 -100 -100 -100 -100 -100 -100 -100 -100 -100 
-100 -100 -100 -100 -100 -100 -100 -100 -100 -100 -100 -100 -100 -100 -100 -100 -100 -100 -100 -100 -100 -100 -100 -100 -100 -100 
-100 -100 0.544860 0.535031 0.516994 0.495364 0.472718 0.452894 0.436640 0.425198 0.417309 0.411474 0.406536 0.403111 0.400860 0.399651 0.399182 0.399241 0.399427 0.398928 0.397711 0.396531 0.395625 0.394243 0.392752 -100 
-100 -100 0.562462 0.552299 0.533611 0.511506 0.488540 0.468459 0.452052 0.440732 0.433358 0.427412 0.421716 0.417887 0.415461 0.414202 0.413759 0.413962 0.414486 0.413937 0.412381 0.411299 0.411018 0.409592 0.407432 -100 
-100 -100 0.594523 0.583724 0.563679 0.540625 0.516997 0.496350 0.479549 0.468485 0.462690 0.456545 0.448797 0.444165 0.441425 0.440089 0.439694 0.440202 0.441615 0.440939 0.438502 0.437631 0.440870 0.439344 0.433505 -100 
-100 -100 0.631357 0.620091 0.599109 0.575125 0.550567 0.528990 0.511289 0.499558 0.493348 0.486947 0.479022 0.474333 0.471579 0.470208 0.469689 0.469973 0.471061 0.470061 0.467324 0.466185 0.469227 0.467548 0.461590 -100 
-100 -100 0.671010 0.659100 0.636572 0.611389 0.585595 0.562716 0.543529 0.530303 0.522051 0.515322 0.508715 0.504604 0.502099 0.500717 0.499907 0.499481 0.499135 0.497649 0.495176 0.493354 0.492502 0.490623 0.488144 -100 
-100 -100 0.712767 0.699084 0.671993 0.644512 0.617430 0.593083 0.572102 0.557775 0.549317 0.542215 0.534947 0.530723 0.528244 0.526831 0.525811 0.524928 0.523827 0.521942 0.519400 0.517192 0.515498 0.513446 0.511458 -100 
-100 -100 0.764294 0.746650 0.706196 0.674358 0.645928 0.620087 0.596874 0.582081 0.576834 0.569300 0.557736 0.552399 0.549581 0.548089 0.546915 0.545789 0.544355 0.542205 0.539451 0.537033 0.534992 0.532822 0.530940 -100 
-100 -100 0.786018 0.768075 0.727106 0.694513 0.665180 0.638279 0.613912 0.598128 0.592133 0.584209 0.572554 0.567288 0.564616 0.563167 0.561893 0.560655 0.559140 0.556826 0.553803 0.551170 0.548987 0.546729 0.544785 -100 
-100 -100 0.779154 0.764636 0.735976 0.706447 0.676951 0.649456 0.624729 0.607321 0.596543 0.588256 0.580765 0.576859 0.575097 0.573806 0.572285 0.571089 0.570088 0.567677 0.563948 0.561028 0.559266 0.556920 0.554324 -100 
-100 -100 0.780512 0.767445 0.742803 0.714858 0.685996 0.658126 0.632303 0.613743 0.601457 0.592790 0.586087 0.582775 0.582086 0.580920 0.578767 0.577934 0.578613 0.576226 0.570876 0.567686 0.567186 0.564786 0.560744 -100 
-100 -100 0.782785 0.770237 0.747070 0.720430 0.694372 0.666338 0.637496 0.617849 0.605984 0.596967 0.589195 0.586479 0.589867 0.588842 0.583306 0.583450 0.591981 0.589753 0.577247 0.573963 0.586205 0.583745 0.566587 -100 
-100 -100 0.781188 0.768958 0.746397 0.720126 0.694209 0.666193 0.637260 0.617364 0.605137 0.595917 0.588149 0.585502 0.589018 0.588043 0.582498 0.582770 0.591564 0.589517 0.577063 0.573877 0.586339 0.583960 0.566709 -100 
-100 -100 0.773507 0.761678 0.739776 0.713227 0.684862 0.657076 0.631073 0.611748 0.598142 0.588924 0.582640 0.579823 0.579830 0.578856 0.576571 0.576151 0.577873 0.575983 0.570542 0.567628 0.568311 0.566103 0.561201 -100 
-100 -100 0.760892 0.749388 0.728011 0.701671 0.672980 0.645740 0.621095 0.602363 0.588743 0.579753 0.574145 0.571918 0.572157 0.571338 0.569215 0.568778 0.570060 0.568377 0.563782 0.561259 0.562917 0.560788 0.555093 -100 
-100 -100 0.740989 0.729817 0.709002 0.683306 0.655205 0.628861 0.605373 0.587395 0.574218 0.565651 0.560708 0.559495 0.561414 0.560875 0.557921 0.557954 0.562273 0.560899 0.554279 0.553254 0.564672 0.562570 0.547189 -100 
-100 -100 0.712020 0.701363 0.681493 0.656998 0.630204 0.605132 0.582793 0.565742 0.553265 0.545128 0.540369 0.539211 0.541177 0.540840 0.538261 0.538741 0.543451 0.542347 0.535846 0.534793 0.546128 0.544082 0.528851 -100 
-100 -100 0.671084 0.661122 0.642651 0.619939 0.595199 0.571791 0.550755 0.534864 0.523425 0.515698 0.510579 0.508404 0.508502 0.508272 0.507583 0.508570 0.511006 0.510126 0.505932 0.503284 0.504058 0.502070 0.497443 -100 
-100 -100 0.620561 0.611282 0.594166 0.573591 0.551508 0.530066 0.510242 0.495745 0.485811 0.478637 0.472962 0.469916 0.469027 0.468993 0.469653 0.471722 0.474810 0.474226 0.469924 0.466533 0.464817 0.462806 0.460496 -100 
-100 -100 0.559676 0.550947 0.534971 0.516650 0.498055 0.478789 0.459808 0.446896 0.438965 0.432542 0.426237 0.422535 0.421205 0.421412 0.423230 0.426816 0.436017 0.435703 0.425810 0.421366 0.418415 0.416350 0.414803 -100 
-100 -100 0.493566 0.485379 0.470459 0.453682 0.437050 0.419834 0.402796 0.391626 0.385161 0.379725 0.373941 0.370488 0.369214 0.369540 0.371550 0.375267 0.384405 0.384289 0.374824 0.370592 0.367694 0.365791 0.364479 -100 
-100 -100 0.426306 0.418621 0.404719 0.388642 0.372263 0.356802 0.342894 0.333486 0.327741 0.323397 0.319371 0.316985 0.316085 0.316353 0.317714 0.320103 0.323106 0.323085 0.319950 0.317204 0.315092 0.313540 0.312532 -100 
-100 -100 0.372962 0.365538 0.352159 0.336490 0.320528 0.306423 0.294607 0.286600 0.281484 0.278028 0.275310 0.273734 0.273112 0.273285 0.274171 0.275581 0.277185 0.277203 0.275542 0.273824 0.272249 0.270994 0.270184 -100 
-100 -100 0.341867 0.334545 0.321385 0.305936 0.290288 0.276952 0.266273 0.259083 0.254433 0.251476 0.249396 0.248200 0.247708 0.247816 0.248430 0.249361 0.250240 0.250271 0.249356 0.248124 0.246838 0.245741 0.245037 -100 
-100 -100 -100 -100 -100 -100 -100 -100 -100 -100 -100 -100 -100 -100 -100 -100 -100 -100 -100 -100 -100 -100 -100 -100 -100 -100 
-100 -100 -100 -100 -100 -100 -100 -100 -100 -100 -100 -100 -100 -100 -100 -100 -100 -100 -100 -100 -100 -100 -100 -100 -100 -100 
-100 -100 -100 -100 -100 -100 -100 -100 -100 -100 -100 -100 -100 -100 -100 -100 -100 -100 -100 -100 -100 -100 -100 -100 -100 -100 
-100 -100 0.542952 0.533236 0.515446 0.493999 0.471527 0.451740 0.435413 0.423941 0.415946 0.410160 0.405420 0.402117 0.400056 0.399130 0.399008 0.399338 0.399624 0.399107 0.397710 0.396117 0.394534 0.392891 0.391566 -100 
-100 -100 0.560003 0.550083 0.531923 0.510197 0.487567 0.467531 0.450915 0.439403 0.431569 0.425635 0.420406 0.416763 0.414530 0.413545 0.413437 0.413861 0.414332 0.413764 0.412145 0.410575 0.409208 0.407523 0.405923 -100 
-100 -100 0.590943 0.580627 0.561723 0.539429 0.516789 0.496180 0.478497 0.466760 0.459242 0.453041 0.446863 0.442706 0.440234 0.439171 0.439089 0.439667 0.440673 0.439977 0.437674 0.436056 0.435326 0.433557 0.431160 -100 
-100 -100 0.627452 0.616730 0.597058 0.573897 0.550338 0.528771 0.510139 0.497646 0.489605 0.483093 0.476758 0.472570 0.470103 0.469012 0.468825 0.469217 0.469978 0.469011 0.466437 0.464598 0.463705 0.461820 0.459352 -100 
-100 -100 0.666468 0.655163 0.634280 0.609811 0.584366 0.561469 0.541981 0.528260 0.518970 0.512113 0.506300 0.502522 0.500295 0.499231 0.498824 0.498732 0.498523 0.497177 0.494761 0.492575 0.490749 0.488729 0.486918 -100 
-100 -100 0.704199 0.691776 0.668536 0.642267 0.615323 0.590930 0.569895 0.554948 0.544923 0.537683 0.531756 0.528136 0.526077 0.525050 0.524504 0.524105 0.523444 0.521776 0.519160 0.516656 0.514426 0.512288 0.510621 -100 
-100 -100 0.741337 0.727123 0.699120 0.670537 0.642257 0.616405 0.593560 0.577582 0.567706 0.560037 0.552964 0.549091 0.547038 0.546034 0.545422 0.544910 0.544132 0.542248 0.539318 0.536574 0.534139 0.531914 0.530252 -100 
-100 -100 0.763114 0.748575 0.719952 0.690573 0.661340 0.634406 0.610412 0.593425 0.582793 0.574726 0.567568 0.563789 0.561877 0.560926 0.560254 0.559647 0.558773 0.556763 0.553668 0.550775 0.548228 0.545945 0.544264 -100 
-100 -100 0.770881 0.757498 0.732383 0.703817 0.674070 0.646460 0.621876 0.603832 0.591447 0.583012 0.576893 0.573630 0.572112 0.571249 0.570449 0.569758 0.568869 0.566799 0.563575 0.560582 0.558045 0.555720 0.553932 -100 
-100 -100 0.777266 0.764432 0.740576 0.712593 0.682931 0.654896 0.629505 0.610568 0.597296 0.588495 0.582541 0.579535 0.578443 0.577655 0.576647 0.576073 0.575702 0.573659 0.569953 0.566843 0.564577 0.562226 0.560087 -100 
-100 -100 0.782211 0.769420 0.745487 0.717852 0.688903 0.660627 0.634041 0.614372 0.600722 0.591603 0.585395 0.582563 0.582547 0.581829 0.580011 0.579799 0.581346 0.579408 0.574021 0.570782 0.570231 0.567869 0.563910 -100 
-100 -100 0.781534 0.768903 0.745245 0.717784 0.688885 0.660593 0.633935 0.614104 0.600232 0.590955 0.584701 0.581902 0.581975 0.581272 0.579416 0.579273 0.580991 0.579186 0.573858 0.570691 0.570258 0.567957 0.563983 -100 
-100 -100 0.774218 0.761969 0.739203 0.711841 0.682339 0.654282 0.628746 0.609348 0.595370 0.586156 0.580256 0.577536 0.576937 0.576235 0.575007 0.574624 0.574834 0.573159 0.569518 0.566582 0.564806 0.562612 0.560250 -100 
-100 -100 0.762706 0.750619 0.728136 0.700876 0.671362 0.643799 0.619217 0.600473 0.586804 0.577866 0.572383 0.570128 0.569979 0.569374 0.567964 0.567555 0.567801 0.566260 0.562801 0.559965 0.558567 0.556440 0.553812 -100 
-100 -100 0.744428 0.732433 0.709889 0.682980 0.653996 0.627260 0.603722 0.585814 0.572814 0.564320 0.559297 0.557772 0.559076 0.558666 0.556338 0.556079 0.557258 0.555895 0.551893 0.549366 0.550513 0.548420 0.543297 -100 
-100 -100 0.715592 0.704106 0.682504 0.656760 0.629051 0.603560 0.581167 0.564195 0.551906 0.543860 0.539066 0.537646 0.539034 0.538799 0.536776 0.536901 0.538463 0.537343 0.533435 0.530953 0.532127 0.530105 0.525070 -100 
-100 -100 0.673103 0.662581 0.643066 0.619354 0.593753 0.569956 0.548917 0.533040 0.521587 0.513993 0.509172 0.507189 0.507229 0.507150 0.506760 0.507581 0.509049 0.508240 0.505034 0.502288 0.500907 0.498978 0.496653 -100 
-100 -100 0.621122 0.611541 0.593835 0.572407 0.549312 0.527505 0.507891 0.493341 0.483106 0.476107 0.471180 0.468778 0.468308 0.468462 0.469089 0.470914 0.473222 0.472750 0.469420 0.466430 0.464446 0.462549 0.460820 -100 
-100 -100 0.558805 0.550001 0.533871 0.514694 0.494533 0.474905 0.456717 0.443733 0.435104 0.428902 0.423938 0.421362 0.420811 0.421220 0.422597 0.425557 0.429772 0.429591 0.424980 0.421512 0.419312 0.417426 0.415782 -100 
-100 -100 0.492277 0.484091 0.469166 0.451644 0.433491 0.415957 0.399776 0.388528 0.381302 0.376071 0.371681 0.369373 0.368894 0.369393 0.370914 0.373968 0.378254 0.378255 0.373934 0.370729 0.368708 0.366990 0.365486 -100 
-100 -100 0.425484 0.417766 0.403778 0.387245 0.370112 0.354439 0.340830 0.331343 0.325184 0.320984 0.317766 0.316060 0.315629 0.316022 0.317208 0.319299 0.321706 0.321776 0.319456 0.317279 0.315654 0.314248 0.313140 -100 
-100 -100 0.372392 0.364931 0.351461 0.335550 0.319232 0.304992 0.293246 0.285186 0.279910 0.276546 0.274216 0.272981 0.272609 0.272863 0.273681 0.274969 0.276314 0.276397 0.275144 0.273725 0.272425 0.271278 0.270449 -100 
-100 -100 0.341380 0.334025 0.320793 0.305207 0.289378 0.275945 0.265251 0.258019 0.253314 0.250425 0.248548 0.247548 0.247206 0.247371 0.247964 0.248843 0.249673 0.249754 0.249000 0.247946 0.246830 0.245822 0.245132 -100 
-100 -100 -100 -100 -100 -100 -100 -100 -100 -100 -100 -100 -100 -100 -100 -100 -100 -100 -100 -100 -100 -100 -100 -100 -100 -100 
-100 -100 -100 -100 -100 -100 -100 -100 -100 -100 -100 -100 -100 -100 -100 -100 -100 -100 -100 -100 -100 -100 -100 -100 -100 -100 
-100 -100 -100 -100 -100 -100 -100 -100 -100 -100 -100 -100 -100 -100 -100 -100 -100 -100 -100 -100 -100 -100 -100 -100 -100 -100 
-100 -100 0.541509 0.531844 0.514183 0.492872 0.470593 0.450811 0.434355 0.422923 0.415027 0.409287 0.404516 0.401198 0.399260 0.398603 0.398837 0.399492 0.399976 0.399400 0.397670 0.395582 0.393447 0.391470 0.390065 -100 
-100 -100 0.558219 0.548453 0.530641 0.509291 0.487197 0.467189 0.450176 0.438592 0.430767 0.424827 0.419530 0.415794 0.413630 0.412891 0.413148 0.413936 0.414680 0.414067 0.412044 0.409890 0.407855 0.405839 0.404258 -100 
-100 -100 0.588536 0.578548 0.560416 0.538999 0.518032 0.497466 0.478325 0.466147 0.458262 0.451967 0.445858 0.441568 0.439119 0.438282 0.438594 0.439624 0.441222 0.440511 0.437509 0.435152 0.433355 0.431269 0.429269 -100 
-100 -100 0.624898 0.614542 0.595724 0.573495 0.551644 0.530100 0.509932 0.496889 0.488354 0.481681 0.475418 0.471103 0.468661 0.467802 0.468031 0.468928 0.470369 0.469452 0.466221 0.463693 0.461779 0.459624 0.457594 -100 
-100 -100 0.663908 0.652926 0.632809 0.608919 0.584084 0.561157 0.541076 0.526957 0.517257 0.510210 0.504397 0.500572 0.498436 0.497646 0.497685 0.498132 0.498470 0.497272 0.494540 0.491875 0.489499 0.487284 0.485598 -100 
-100 -100 0.700372 0.688475 0.666616 0.640982 0.614337 0.589858 0.568406 0.552897 0.542113 0.534654 0.529054 0.525638 0.523806 0.523128 0.523106 0.523384 0.523482 0.522041 0.519055 0.516095 0.513423 0.511139 0.509571 -100 
-100 -100 0.733260 0.720282 0.696023 0.668731 0.640776 0.614818 0.591557 0.574673 0.563147 0.555239 0.549365 0.546085 0.544440 0.543870 0.543897 0.544302 0.544714 0.543110 0.539481 0.536119 0.533211 0.530860 0.529319 -100 
-100 -100 0.755117 0.741774 0.716820 0.688679 0.659722 0.632667 0.608258 0.590325 0.577996 0.569684 0.563765 0.560620 0.559141 0.558640 0.558627 0.558959 0.559290 0.557601 0.553875 0.550423 0.547446 0.545070 0.543533 -100 
-100 -100 0.767777 0.754712 0.730534 0.702303 0.672558 0.644797 0.619871 0.601153 0.587855 0.579186 0.573535 0.570623 0.569411 0.568950 0.568735 0.568764 0.568611 0.566893 0.563574 0.560310 0.557428 0.555059 0.553479 -100 
-100 -100 0.777276 0.764149 0.739702 0.711373 0.681385 0.653163 0.627571 0.608098 0.594140 0.585130 0.579467 0.576724 0.575875 0.575461 0.574983 0.574925 0.574827 0.573135 0.569785 0.566548 0.563781 0.561408 0.559707 -100 
-100 -100 0.786107 0.772327 0.745778 0.716910 0.686894 0.658359 0.632002 0.611900 0.597518 0.588239 0.582475 0.579965 0.579994 0.579628 0.578445 0.578444 0.579270 0.577643 0.573466 0.570110 0.567974 0.565594 0.563189 -100 
-100 -100 0.786263 0.772496 0.745950 0.717052 0.686969 0.658385 0.631997 0.611830 0.597352 0.587986 0.582192 0.579736 0.579877 0.579503 0.578212 0.578194 0.579101 0.577558 0.573435 0.570139 0.568099 0.565768 0.563352 -100 
-100 -100 0.777369 0.764262 0.739785 0.711330 0.681094 0.652739 0.627136 0.607532 0.593325 0.584115 0.578476 0.576061 0.575796 0.575392 0.574420 0.574235 0.574355 0.572892 0.569671 0.566607 0.564225 0.561987 0.560135 -100 
-100 -100 0.766750 0.753663 0.729312 0.700733 0.670414 0.642484 0.617792 0.599030 0.585451 0.576619 0.571299 0.569390 0.569769 0.569416 0.567955 0.567536 0.567634 0.566225 0.563058 0.560081 0.558079 0.555904 0.553775 -100 
-100 -100 0.751122 0.737697 0.712098 0.683313 0.653254 0.626051 0.602421 0.584666 0.572130 0.563826 0.558811 0.557774 0.560337 0.560129 0.556871 0.556166 0.556713 0.555390 0.551883 0.549119 0.548697 0.546570 0.542929 -100 
-100 -100 0.722300 0.709399 0.684774 0.657125 0.628290 0.602306 0.579833 0.563033 0.551219 0.543392 0.538668 0.537805 0.540497 0.540452 0.537444 0.537076 0.538010 0.536915 0.533486 0.530832 0.530557 0.528532 0.524923 -100 
-100 -100 0.676827 0.665418 0.644263 0.619198 0.592668 0.568436 0.547327 0.531506 0.520184 0.512806 0.508368 0.506984 0.507766 0.507913 0.507254 0.507947 0.509391 0.508677 0.505613 0.502927 0.501381 0.499499 0.497426 -100 
-100 -100 0.622634 0.612578 0.593991 0.571599 0.547659 0.525468 0.505853 0.491250 0.480863 0.474094 0.469892 0.468351 0.468735 0.469168 0.469616 0.471540 0.474374 0.474067 0.470543 0.467779 0.466232 0.464443 0.462500 -100 
-100 -100 0.558795 0.549780 0.533254 0.513313 0.492386 0.472397 0.454204 0.441058 0.431959 0.426016 0.422218 0.420917 0.421579 0.422330 0.423422 0.426708 0.432302 0.432329 0.426816 0.423614 0.422380 0.420639 0.418322 -100 
-100 -100 0.491700 0.483415 0.468289 0.450158 0.431314 0.413469 0.397325 0.385897 0.378151 0.373155 0.369936 0.368880 0.369588 0.370404 0.371621 0.374976 0.380635 0.380837 0.375621 0.372737 0.371759 0.370196 0.367975 -100 
-100 -100 0.424982 0.417190 0.403032 0.386095 0.368449 0.352554 0.338992 0.329386 0.322943 0.318901 0.316381 0.315424 0.315683 0.316294 0.317345 0.319543 0.322482 0.322708 0.320218 0.318395 0.317427 0.316167 0.314717 -100 
-100 -100 0.371945 0.364432 0.350846 0.334709 0.318110 0.303716 0.291934 0.283789 0.278392 0.275126 0.273150 0.272308 0.272292 0.272692 0.273492 0.274824 0.276361 0.276556 0.275363 0.274201 0.273255 0.272228 0.271292 -100 
-100 -100 0.340938 0.333547 0.320234 0.304510 0.288512 0.274960 0.264199 0.256896 0.252135 0.249316 0.247647 0.246888 0.246763 0.247039 0.247655 0.248561 0.249471 0.249641 0.248998 0.248135 0.247236 0.246330 0.245627 -100 
-100 -100 -100 -100 -100 -100 -100 -100 -100 -100 -100 -100 -100 -100 -100 -100 -100 -100 -100 -100 -100 -100 -100 -100 -100 -100 
-100 -100 -100 -100 -100 -100 -100 -100 -100 -100 -100 -100 -100 -100 -100 -100 -100 -100 -100 -100 -100 -100 -100 -100 -100 -100 
-100 -100 -100 -100 -100 -100 -100 -100 -100 -100 -100 -100 -100 -100 -100 -100 -100 -100 -100 -100 -100 -100 -100 -100 -100 -100 
-100 -100 0.540395 0.530717 0.513105 0.491902 0.470272 0.450442 0.433318 0.421908 0.414205 0.408571 0.403754 0.400452 0.398693 0.398327 0.398933 0.399935 0.400851 0.400167 0.397782 0.395149 0.392470 0.390125 0.388537 -100 
-100 -100 0.556957 0.547250 0.529684 0.508802 0.488392 0.468359 0.449736 0.437978 0.430339 0.424445 0.418931 0.415066 0.413009 0.412541 0.413207 0.414486 0.416139 0.415443 0.412331 0.409513 0.406906 0.404526 0.402763 -100 
-100 -100 0.587025 0.577238 0.560071 0.540291 0.532666 0.512001 0.479791 0.466478 0.458301 0.451927 0.445388 0.440786 0.438371 0.437795 0.438730 0.440757 0.446901 0.446158 0.438517 0.435054 0.432439 0.429993 0.427871 -100 
-100 -100 0.623344 0.613210 0.595413 0.574882 0.566595 0.544943 0.511458 0.497157 0.488196 0.481369 0.474655 0.470010 0.467588 0.466991 0.467873 0.469837 0.475957 0.475088 0.467229 0.463639 0.460952 0.458489 0.456377 -100 
-100 -100 0.662438 0.651588 0.631920 0.608670 0.585722 0.562745 0.540764 0.526135 0.516236 0.509015 0.502929 0.498928 0.496866 0.496354 0.496904 0.498076 0.499725 0.498668 0.494875 0.491641 0.488827 0.486388 0.484628 -100 
-100 -100 0.698726 0.686963 0.665608 0.640405 0.614776 0.590196 0.567540 0.551453 0.540191 0.532509 0.526874 0.523467 0.521804 0.521460 0.522023 0.523153 0.524563 0.523346 0.519460 0.515936 0.512851 0.510394 0.508806 -100 
-100 -100 0.730470 0.717805 0.694752 0.668157 0.641276 0.615202 0.590596 0.572785 0.560315 0.552135 0.546589 0.543506 0.542134 0.541973 0.542739 0.544403 0.546855 0.545541 0.540408 0.536167 0.532765 0.530250 0.528722 -100 
-100 -100 0.752562 0.739474 0.715575 0.688053 0.660080 0.632903 0.607195 0.588311 0.574993 0.566399 0.560837 0.557918 0.556741 0.556658 0.557382 0.558989 0.561365 0.560009 0.554860 0.550581 0.547149 0.544642 0.543141 -100 
-100 -100 0.767697 0.754440 0.729835 0.701580 0.672062 0.644161 0.618588 0.599237 0.585323 0.576403 0.570849 0.568089 0.567206 0.567110 0.567403 0.568300 0.569396 0.568033 0.564129 0.560469 0.557273 0.554830 0.553341 -100 
-100 -100 0.780836 0.766857 0.740007 0.710887 0.680685 0.652289 0.626283 0.606315 0.591875 0.582657 0.577071 0.574559 0.574334 0.574259 0.573914 0.574468 0.575337 0.573993 0.570299 0.566799 0.563701 0.561271 0.559743 -100 
-100 -100 0.799903 0.783732 0.748584 0.717211 0.686188 0.657371 0.630775 0.610233 0.595411 0.585993 0.580472 0.578554 0.580632 0.580605 0.578195 0.578547 0.583579 0.582246 0.574281 0.570464 0.567321 0.564874 0.563213 -100 
-100 -100 0.800700 0.784425 0.749044 0.717470 0.686268 0.657385 0.630823 0.610320 0.595524 0.586098 0.580585 0.578778 0.581051 0.581002 0.578365 0.578605 0.583629 0.582341 0.574429 0.570674 0.567649 0.565249 0.563548 -100 
-100 -100 0.783647 0.769220 0.741179 0.711270 0.680367 0.651774 0.626012 0.606269 0.592058 0.582880 0.577389 0.575419 0.576454 0.576335 0.574679 0.574709 0.575420 0.574179 0.570689 0.567436 0.564918 0.562621 0.560756 -100 
-100 -100 0.772926 0.758549 0.730898 0.700786 0.669687 0.641476 0.616715 0.598056 0.584899 0.576217 0.570925 0.569659 0.572091 0.571991 0.569006 0.568453 0.568905 0.567645 0.564280 0.561288 0.559757 0.557531 0.554810 -100 
-100 -100 0.765195 0.749555 0.715451 0.684058 0.652719 0.625131 0.601519 0.584198 0.573246 0.565225 0.559778 0.560228 0.574324 0.574341 0.559974 0.558098 0.558583 0.557324 0.553532 0.551183 0.553281 0.551117 0.544900 -100 
-100 -100 0.736245 0.721181 0.688168 0.657927 0.627793 0.601405 0.578947 0.562588 0.552363 0.544841 0.539728 0.540408 0.554607 0.554783 0.540698 0.539150 0.540085 0.539046 0.535263 0.533054 0.535405 0.533375 0.527136 -100 
-100 -100 0.681881 0.669438 0.645734 0.619303 0.592075 0.567518 0.546260 0.530575 0.519688 0.512540 0.508309 0.507781 0.510746 0.511142 0.508898 0.509495 0.511653 0.511067 0.507443 0.504808 0.504113 0.502266 0.499368 -100 
-100 -100 0.624767 0.614199 0.594456 0.571298 0.547096 0.524627 0.504620 0.489963 0.479621 0.473058 0.469367 0.468699 0.470593 0.471344 0.471155 0.473650 0.478466 0.478354 0.473223 0.470256 0.469441 0.467713 0.465062 -100 
-100 -100 0.559349 0.550107 0.533234 0.513036 0.493787 0.473536 0.453109 0.439574 0.430171 0.424434 0.421454 0.421357 0.424264 0.425457 0.425739 0.430687 0.442343 0.442607 0.431562 0.427383 0.427183 0.425468 0.421873 -100 
-100 -100 0.491714 0.483318 0.468060 0.449812 0.432696 0.414622 0.396275 0.384434 0.376328 0.371513 0.369107 0.369228 0.372108 0.373352 0.373800 0.378816 0.390632 0.391058 0.380208 0.376377 0.376497 0.374967 0.371415 -100 
-100 -100 0.424813 0.416953 0.402670 0.385540 0.367933 0.351870 0.337917 0.328135 0.321512 0.317585 0.315553 0.315286 0.316410 0.317296 0.318254 0.321083 0.326000 0.326394 0.322319 0.320363 0.320086 0.318907 0.316845 -100 
-100 -100 0.371664 0.364118 0.350465 0.334215 0.317562 0.303044 0.291062 0.282794 0.277292 0.274092 0.272386 0.271911 0.272334 0.272917 0.273733 0.275306 0.277530 0.277842 0.276228 0.275143 0.274546 0.273600 0.272454 -100 
-100 -100 0.340584 0.333179 0.319829 0.304040 0.287956 0.274305 0.263430 0.256025 0.251198 0.248426 0.246931 0.246407 0.246536 0.246955 0.247629 0.248640 0.249769 0.250027 0.249361 0.248617 0.247917 0.247086 0.246331 -100 
-100 -100 -100 -100 -100 -100 -100 -100 -100 -100 -100 -100 -100 -100 -100 -100 -100 -100 -100 -100 -100 -100 -100 -100 -100 -100 
-100 -100 -100 -100 -100 -100 -100 -100 -100 -100 -100 -100 -100 -100 -100 -100 -100 -100 -100 -100 -100 -100 -100 -100 -100 -100 
-100 -100 -100 -100 -100 -100 -100 -100 -100 -100 -100 -100 -100 -100 -100 -100 -100 -100 -100 -100 -100 -100 -100 -100 -100 -100 
-100 -100 0.539309 0.529567 0.511842 0.490491 0.468710 0.448746 0.431540 0.420155 0.412596 0.407206 0.402723 0.399820 0.398487 0.398465 0.399299 0.400428 0.401337 0.400465 0.397710 0.394601 0.391441 0.388755 0.387011 -100 
-100 -100 0.555761 0.546022 0.528403 0.507436 0.486925 0.466770 0.448041 0.436271 0.428743 0.423067 0.417873 0.414419 0.412819 0.412691 0.413552 0.414947 0.416605 0.415736 0.412256 0.408952 0.405852 0.403143 0.401249 -100 
-100 -100 0.585645 0.575880 0.558758 0.538993 0.531348 0.510584 0.478230 0.464848 0.456738 0.450530 0.444265 0.440079 0.438175 0.437934 0.438995 0.441127 0.447306 0.446429 0.438439 0.434497 0.431376 0.428629 0.426431 -100 
-100 -100 0.621838 0.611767 0.594077 0.573628 0.565372 0.543648 0.510004 0.495584 0.486612 0.479881 0.473371 0.469084 0.467130 0.466859 0.467883 0.469994 0.476213 0.475293 0.467167 0.463176 0.460047 0.457338 0.455176 -100 
-100 -100 0.660884 0.650106 0.630567 0.607429 0.584536 0.561505 0.539373 0.524586 0.514586 0.507366 0.501403 0.497650 0.495935 0.495727 0.496517 0.497938 0.499797 0.498796 0.494861 0.491364 0.488256 0.485634 0.483816 -100 
-100 -100 0.697077 0.685406 0.664215 0.639159 0.613608 0.588997 0.566203 0.549922 0.538475 0.530712 0.525127 0.521877 0.520477 0.520421 0.521289 0.522766 0.524508 0.523451 0.519522 0.515854 0.512593 0.510013 0.508374 -100 
-100 -100 0.728676 0.716125 0.693294 0.666875 0.640084 0.614005 0.589288 0.571260 0.558523 0.550206 0.544688 0.541709 0.540559 0.540675 0.541779 0.543872 0.546776 0.545705 0.540573 0.536257 0.532757 0.530166 0.528597 -100 
-100 -100 0.750763 0.737781 0.714085 0.686722 0.658833 0.631678 0.605899 0.586828 0.573248 0.564501 0.558919 0.556042 0.555027 0.555207 0.556292 0.558370 0.561243 0.560187 0.555094 0.550792 0.547305 0.544758 0.543230 -100 
-100 -100 0.766088 0.752880 0.728360 0.700189 0.670726 0.642859 0.617279 0.597839 0.583774 0.574710 0.569054 0.566251 0.565448 0.565586 0.566266 0.567648 0.569230 0.568189 0.564411 0.560773 0.557546 0.555076 0.553577 -100 
-100 -100 0.779443 0.765443 0.738556 0.709405 0.679184 0.650836 0.624918 0.604986 0.590515 0.581194 0.575465 0.572850 0.572637 0.572775 0.572841 0.573893 0.575240 0.574222 0.570678 0.567204 0.564060 0.561606 0.560091 -100 
-100 -100 0.798724 0.782469 0.747159 0.715640 0.684505 0.655747 0.629354 0.608978 0.594272 0.584806 0.579100 0.577033 0.579050 0.579219 0.577255 0.578116 0.583616 0.582603 0.574782 0.570967 0.567712 0.565241 0.563654 -100 
-100 -100 0.799588 0.783212 0.747637 0.715886 0.684555 0.655747 0.629430 0.609155 0.594541 0.585121 0.579446 0.577490 0.579684 0.579819 0.577611 0.578334 0.583798 0.582820 0.575050 0.571302 0.568166 0.565755 0.564138 -100 
-100 -100 0.782495 0.767987 0.739805 0.709777 0.678823 0.650314 0.624757 0.605238 0.591206 0.582065 0.576474 0.574384 0.575371 0.575413 0.574119 0.574580 0.575698 0.574746 0.571407 0.568202 0.565658 0.563367 0.561543 -100 
-100 -100 0.771783 0.757352 0.729618 0.699455 0.668373 0.640255 0.615658 0.597203 0.584232 0.575601 0.570218 0.568834 0.571207 0.571241 0.568580 0.568409 0.569241 0.568255 0.565046 0.562139 0.560623 0.558429 0.555762 -100 
-100 -100 0.764163 0.748489 0.714342 0.682946 0.651682 0.624186 0.600686 0.583540 0.572799 0.564827 0.559247 0.559560 0.573558 0.573685 0.559630 0.558109 0.558992 0.557995 0.554315 0.552065 0.554159 0.552058 0.545963 -100 
-100 -100 0.735433 0.720339 0.687282 0.657030 0.626955 0.600642 0.578267 0.562045 0.551995 0.544521 0.539302 0.539878 0.553994 0.554266 0.540437 0.539175 0.540448 0.539658 0.536012 0.533944 0.536335 0.534404 0.528301 -100 
-100 -100 0.681409 0.668907 0.645109 0.618603 0.591351 0.566824 0.545637 0.530045 0.519244 0.512143 0.507917 0.507385 0.510362 0.510840 0.508744 0.509508 0.511867 0.511501 0.508103 0.505686 0.505151 0.503430 0.500617 -100 
-100 -100 0.624684 0.614018 0.594106 0.570780 0.546455 0.523964 0.504011 0.489396 0.479070 0.472554 0.468963 0.468404 0.470399 0.471228 0.471094 0.473642 0.478549 0.478621 0.473759 0.471065 0.470470 0.468889 0.466311 -100 
-100 -100 0.559592 0.550221 0.533116 0.512668 0.493204 0.472887 0.452501 0.438957 0.429493 0.423806 0.421015 0.421126 0.424213 0.425486 0.425745 0.430643 0.442279 0.442690 0.431951 0.428078 0.428125 0.426566 0.423039 -100 
-100 -100 0.492031 0.483525 0.468054 0.449570 0.432233 0.414082 0.395747 0.383854 0.375645 0.370873 0.368671 0.369023 0.372100 0.373435 0.373843 0.378776 0.390528 0.391070 0.380495 0.376942 0.377284 0.375899 0.372406 -100 
-100 -100 0.424972 0.417050 0.402649 0.385388 0.367651 0.351518 0.337525 0.327665 0.320950 0.317040 0.315155 0.315079 0.316380 0.317359 0.318311 0.321094 0.325983 0.326456 0.322564 0.320808 0.320701 0.319626 0.317604 -100 
-100 -100 0.371607 0.364049 0.350368 0.334082 0.317376 0.302800 0.290746 0.282384 0.276801 0.273606 0.272007 0.271689 0.272270 0.272954 0.273800 0.275366 0.277586 0.277950 0.276448 0.275490 0.275003 0.274124 0.273003 -100 
-100 -100 0.340388 0.332997 0.319667 0.303891 0.287793 0.274092 0.263133 0.255628 0.250726 0.247957 0.246554 0.246173 0.246452 0.246979 0.247705 0.248730 0.249868 0.250164 0.249570 0.248910 0.248282 0.247495 0.246756 -100 
-100 -100 -100 -100 -100 -100 -100 -100 -100 -100 -100 -100 -100 -100 -100 -100 -100 -100 -100 -100 -100 -100 -100 -100 -100 -100 
-100 -100 -100 -100 -100 -100 -100 -100 -100 -100 -100 -100 -100 -100 -100 -100 -100 -100 -100 -100 -100 -100 -100 -100 -100 -100 
-100 -100 -100 -100 -100 -100 -100 -100 -100 -100 -100 -100 -100 -100 -100 -100 -100 -100 -100 -100 -100 -100 -100 -100 -100 -100 
-100 -100 0.538084 0.528260 0.510323 0.488640 0.465975 0.445816 0.429095 0.417721 0.410264 0.405263 0.401526 0.399447 0.398875 0.399231 0.400065 0.401046 0.401487 0.400342 0.397473 0.393955 0.390342 0.387375 0.385551 -100 
-100 -100 0.554396 0.544586 0.526716 0.505216 0.482923 0.462576 0.445194 0.433547 0.426076 0.420799 0.416498 0.414074 0.413440 0.413710 0.414398 0.415447 0.416172 0.415018 0.411834 0.408185 0.404583 0.401602 0.399707 -100 
-100 -100 0.584047 0.574200 0.556378 0.535171 0.514380 0.493545 0.473818 0.461395 0.453798 0.448019 0.442728 0.439834 0.439396 0.439550 0.439779 0.440965 0.442631 0.441467 0.437283 0.433383 0.429805 0.426822 0.424812 -100 
-100 -100 0.620050 0.609942 0.591622 0.569807 0.548293 0.526547 0.505747 0.492308 0.483845 0.477467 0.471821 0.468738 0.468202 0.468297 0.468486 0.469671 0.471384 0.470243 0.466056 0.462207 0.458710 0.455802 0.453834 -100 
-100 -100 0.658962 0.648256 0.628665 0.605226 0.580666 0.557596 0.537010 0.522382 0.512370 0.505346 0.499974 0.497006 0.496101 0.496217 0.496826 0.497942 0.498911 0.497830 0.494565 0.491030 0.487671 0.484901 0.483107 -100 
-100 -100 0.695135 0.683569 0.662345 0.637241 0.610890 0.586336 0.564453 0.548323 0.536917 0.529237 0.523915 0.521081 0.520185 0.520377 0.521185 0.522481 0.523627 0.522625 0.519369 0.515894 0.512627 0.509970 0.508275 -100 
-100 -100 0.727373 0.714814 0.691499 0.664828 0.637149 0.611190 0.587629 0.570032 0.557510 0.549215 0.543680 0.540883 0.540106 0.540385 0.541340 0.543055 0.545086 0.544169 0.540214 0.536508 0.533242 0.530647 0.528983 -100 
-100 -100 0.749280 0.736313 0.712223 0.684638 0.655930 0.628939 0.604362 0.585822 0.572530 0.563767 0.558032 0.555171 0.554377 0.554669 0.555666 0.557445 0.559549 0.558703 0.554815 0.551176 0.547977 0.545446 0.543823 -100 
-100 -100 0.762846 0.749942 0.726087 0.698122 0.668521 0.640873 0.615975 0.596990 0.583201 0.574117 0.568232 0.565255 0.564326 0.564567 0.565521 0.567021 0.568422 0.567630 0.564550 0.561267 0.558203 0.555733 0.554167 -100 
-100 -100 0.773195 0.759983 0.735385 0.706908 0.676789 0.648714 0.623484 0.604178 0.590189 0.580885 0.574758 0.571698 0.570841 0.571056 0.571871 0.573327 0.574718 0.573972 0.570973 0.567727 0.564671 0.562209 0.560649 -100 
-100 -100 0.782890 0.768788 0.741590 0.712131 0.681550 0.653194 0.627699 0.608255 0.594502 0.585089 0.578513 0.575446 0.575038 0.575241 0.575641 0.577217 0.579591 0.578887 0.574935 0.571446 0.568340 0.565867 0.564245 -100 
-100 -100 0.783280 0.769127 0.741826 0.712245 0.681560 0.653191 0.627785 0.608469 0.594836 0.585480 0.578920 0.575892 0.575537 0.575682 0.575928 0.577421 0.579803 0.579141 0.575237 0.571821 0.568823 0.566422 0.564815 -100 
-100 -100 0.774112 0.760723 0.735748 0.706875 0.676432 0.648335 0.623429 0.604565 0.591037 0.581933 0.575847 0.572998 0.572476 0.572529 0.572737 0.573879 0.575295 0.574666 0.571786 0.568774 0.566123 0.563876 0.562285 -100 
-100 -100 0.763414 0.750155 0.725539 0.696816 0.666590 0.638950 0.614754 0.596630 0.583733 0.575039 0.569288 0.566929 0.567009 0.567035 0.566642 0.567427 0.568799 0.568184 0.565315 0.562491 0.560334 0.558232 0.556402 -100 
-100 -100 0.748078 0.734551 0.708858 0.680132 0.650573 0.623659 0.600184 0.582981 0.571557 0.563373 0.557399 0.555785 0.557845 0.557941 0.555794 0.556297 0.558576 0.558008 0.554250 0.551567 0.550687 0.548717 0.545787 -100 
-100 -100 0.719928 0.706921 0.682190 0.654575 0.626196 0.600437 0.578025 0.561662 0.550853 0.543139 0.537555 0.536230 0.538489 0.538696 0.536622 0.537246 0.539730 0.539340 0.535741 0.533311 0.532731 0.530961 0.528091 -100 
-100 -100 0.675511 0.663904 0.642438 0.617142 0.590574 0.566432 0.545513 0.529975 0.518996 0.511756 0.507251 0.505822 0.506583 0.506956 0.506777 0.507987 0.510098 0.510010 0.507520 0.505428 0.504247 0.502720 0.500986 -100 
-100 -100 0.622569 0.612170 0.592990 0.570006 0.545636 0.523366 0.503941 0.489473 0.479148 0.472542 0.468678 0.467517 0.468232 0.468887 0.469461 0.471481 0.474533 0.474748 0.472043 0.470103 0.469186 0.467827 0.466135 -100 
-100 -100 0.559827 0.550344 0.532964 0.512107 0.490348 0.470131 0.452160 0.438996 0.429654 0.423889 0.420829 0.420295 0.421619 0.422599 0.423491 0.426490 0.431693 0.432130 0.427809 0.425598 0.425161 0.423884 0.421764 -100 
-100 -100 0.492998 0.484277 0.468341 0.449328 0.429640 0.411521 0.395512 0.383946 0.375841 0.370988 0.368558 0.368347 0.369791 0.370850 0.371805 0.374777 0.379932 0.380439 0.376327 0.374362 0.374132 0.372991 0.370932 -100 
-100 -100 0.425692 0.417651 0.403030 0.385589 0.367452 0.351327 0.337699 0.327874 0.321128 0.317159 0.315181 0.314876 0.315730 0.316602 0.317564 0.319545 0.322299 0.322739 0.320869 0.319689 0.319265 0.318318 0.316981 -100 
-100 -100 0.371904 0.364323 0.350596 0.334298 0.317491 0.302920 0.290953 0.282540 0.276895 0.273657 0.272045 0.271702 0.272184 0.272870 0.273719 0.274986 0.276461 0.276800 0.275974 0.275210 0.274616 0.273790 0.272928 -100 
-100 -100 0.340425 0.333061 0.319782 0.304073 0.288013 0.274316 0.263315 0.255724 0.250743 0.247941 0.246563 0.246238 0.246568 0.247152 0.247898 0.248818 0.249732 0.250005 0.249588 0.248983 0.248314 0.247541 0.246887 -100 
-100 -100 -100 -100 -100 -100 -100 -100 -100 -100 -100 -100 -100 -100 -100 -100 -100 -100 -100 -100 -100 -100 -100 -100 -100 -100 
-100 -100 -100 -100 -100 -100 -100 -100 -100 -100 -100 -100 -100 -100 -100 -100 -100 -100 -100 -100 -100 -100 -100 -100 -100 -100 
-100 -100 -100 -100 -100 -100 -100 -100 -100 -100 -100 -100 -100 -100 -100 -100 -100 -100 -100 -100 -100 -100 -100 -100 -100 -100 
-100 -100 0.537010 0.527124 0.509060 0.487196 0.464273 0.443940 0.427151 0.415743 0.408470 0.403909 0.400889 0.399719 0.400015 0.400692 0.401313 0.402022 0.402179 0.400729 0.397497 0.393586 0.389626 0.386467 0.384595 -100 
-100 -100 0.553214 0.543362 0.525389 0.503706 0.481034 0.460521 0.443193 0.431512 0.424308 0.419491 0.415918 0.414647 0.415274 0.415890 0.416031 0.416614 0.416951 0.415456 0.411895 0.407795 0.403778 0.400595 0.398689 -100 
-100 -100 0.582721 0.572857 0.554935 0.533448 0.511620 0.490655 0.471711 0.459483 0.452747 0.447448 0.442461 0.441019 0.442813 0.443328 0.442048 0.442375 0.443366 0.441820 0.437372 0.432985 0.428902 0.425711 0.423762 -100 
-100 -100 0.618649 0.608555 0.590174 0.568155 0.545665 0.523847 0.503878 0.490649 0.483042 0.477082 0.471636 0.469922 0.471575 0.472012 0.470694 0.471051 0.472134 0.470660 0.466261 0.461982 0.458033 0.454937 0.453021 -100 
-100 -100 0.657793 0.647096 0.627396 0.603962 0.579219 0.556152 0.535737 0.521097 0.511318 0.504573 0.499635 0.497590 0.497829 0.498235 0.498295 0.499041 0.499781 0.498508 0.495005 0.491187 0.487576 0.484662 0.482829 -100 
-100 -100 0.695076 0.683331 0.661452 0.636249 0.609861 0.585400 0.563692 0.547625 0.536407 0.528884 0.523762 0.521438 0.521248 0.521657 0.522200 0.523387 0.524543 0.523485 0.520076 0.516496 0.513187 0.510435 0.508614 -100 
-100 -100 0.730418 0.717117 0.691492 0.664111 0.636147 0.610335 0.587207 0.569898 0.557777 0.549562 0.543881 0.541345 0.541214 0.541644 0.542249 0.543932 0.546238 0.545361 0.541196 0.537512 0.534361 0.531705 0.529839 -100 
-100 -100 0.752394 0.738671 0.712263 0.683933 0.654932 0.628138 0.604105 0.585980 0.573168 0.564445 0.558408 0.555611 0.555284 0.555673 0.556389 0.558224 0.560695 0.559942 0.555869 0.552285 0.549233 0.546650 0.544819 -100 
-100 -100 0.762712 0.749642 0.725203 0.697084 0.667466 0.640076 0.615693 0.597201 0.583890 0.574841 0.568615 0.565468 0.564576 0.564868 0.565879 0.567617 0.569390 0.568719 0.565522 0.562236 0.559240 0.556710 0.554984 -100 
-100 -100 0.771057 0.758022 0.733773 0.705375 0.675252 0.647482 0.622959 0.604462 0.591357 0.582125 0.575326 0.571792 0.570584 0.570807 0.571982 0.573908 0.575928 0.575322 0.571997 0.568618 0.565544 0.563004 0.561309 -100 
-100 -100 0.778018 0.764504 0.739034 0.709973 0.679425 0.651454 0.626974 0.608887 0.597163 0.587862 0.579541 0.575454 0.574092 0.574266 0.575547 0.578006 0.581954 0.581416 0.576282 0.572438 0.569260 0.566692 0.564901 -100 
-100 -100 0.777766 0.764300 0.738918 0.709877 0.679328 0.651397 0.627029 0.609098 0.597517 0.588277 0.579937 0.575812 0.574405 0.574500 0.575690 0.578120 0.582129 0.581655 0.576573 0.572822 0.569766 0.567287 0.565528 -100 
-100 -100 0.769517 0.756713 0.732935 0.704711 0.674672 0.647053 0.622880 0.604876 0.592298 0.583253 0.576335 0.572713 0.571423 0.571421 0.572293 0.574155 0.576470 0.576061 0.572787 0.569667 0.567024 0.564750 0.563088 -100 
-100 -100 0.757558 0.745177 0.722247 0.694788 0.665499 0.638440 0.614656 0.596994 0.584629 0.575885 0.569414 0.566189 0.565245 0.565213 0.565756 0.567483 0.570052 0.569721 0.566323 0.563418 0.561305 0.559226 0.557379 -100 
-100 -100 0.739603 0.727464 0.704841 0.678213 0.650436 0.624210 0.600643 0.583666 0.573270 0.564907 0.557349 0.554421 0.554335 0.554380 0.554366 0.556569 0.561640 0.561424 0.555761 0.552665 0.551746 0.549824 0.546921 -100 
-100 -100 0.711841 0.700194 0.678484 0.652972 0.626391 0.601297 0.578715 0.562474 0.552584 0.544666 0.537552 0.534956 0.535099 0.535236 0.535222 0.537429 0.542556 0.542496 0.537094 0.534308 0.533702 0.532007 0.529214 -100 
-100 -100 0.671154 0.660279 0.640223 0.616142 0.590541 0.566899 0.546121 0.530690 0.519881 0.512512 0.507475 0.505325 0.505150 0.505409 0.505924 0.507658 0.510374 0.510496 0.507895 0.505908 0.504766 0.503352 0.501793 -100 
-100 -100 0.621441 0.611193 0.592330 0.569720 0.545722 0.523759 0.504560 0.490228 0.479997 0.473317 0.469160 0.467554 0.467706 0.468200 0.468916 0.470711 0.473152 0.473442 0.471483 0.469845 0.468801 0.467567 0.466276 -100 
-100 -100 0.561176 0.551415 0.533547 0.512423 0.490403 0.470334 0.452804 0.439795 0.430511 0.424689 0.421439 0.420550 0.421393 0.422159 0.422877 0.424947 0.427965 0.428361 0.426064 0.424408 0.423551 0.422413 0.421072 -100 
-100 -100 0.495150 0.486042 0.469419 0.449973 0.429911 0.411855 0.396219 0.384758 0.376676 0.371768 0.369201 0.368729 0.369788 0.370657 0.371397 0.373389 0.376290 0.376707 0.374584 0.373107 0.372386 0.371355 0.370091 -100 
-100 -100 0.427184 0.418918 0.403918 0.386269 0.368055 0.351975 0.338433 0.328617 0.321844 0.317824 0.315780 0.315374 0.316063 0.316849 0.317692 0.319190 0.321021 0.321382 0.320230 0.319209 0.318515 0.317619 0.316678 -100 
-100 -100 0.372627 0.364984 0.351159 0.334853 0.318087 0.303558 0.291596 0.283138 0.277435 0.274153 0.272522 0.272179 0.272649 0.273331 0.274123 0.275184 0.276309 0.276586 0.275969 0.275235 0.274524 0.273706 0.272988 -100 
-100 -100 0.340731 0.333387 0.320148 0.304529 0.288559 0.274900 0.263870 0.256206 0.251153 0.248311 0.246939 0.246658 0.247042 0.247664 0.248396 0.249226 0.249995 0.250213 0.249828 0.249207 0.248474 0.247685 0.247072 -100 
-100 -100 -100 -100 -100 -100 -100 -100 -100 -100 -100 -100 -100 -100 -100 -100 -100 -100 -100 -100 -100 -100 -100 -100 -100 -100 
-100 -100 -100 -100 -100 -100 -100 -100 -100 -100 -100 -100 -100 -100 -100 -100 -100 -100 -100 -100 -100 -100 -100 -100 -100 -100 
-100 -100 -100 -100 -100 -100 -100 -100 -100 -100 -100 -100 -100 -100 -100 -100 -100 -100 -100 -100 -100 -100 -100 -100 -100 -100 
-100 -100 0.536319 0.526362 0.508177 0.486217 0.463271 0.442825 0.425879 0.414539 0.407783 0.403648 0.401008 0.400603 0.401992 0.402851 0.402760 0.403065 0.403003 0.401269 0.397617 0.393436 0.389302 0.386081 0.384208 -100 
-100 -100 0.552514 0.542605 0.524553 0.502879 0.480411 0.459806 0.442162 0.430624 0.424546 0.420179 0.416487 0.416180 0.418774 0.419585 0.418151 0.418082 0.418343 0.416514 0.412210 0.407702 0.403433 0.400166 0.398267 -100 
-100 -100 0.582067 0.572171 0.554234 0.533011 0.512414 0.491430 0.471415 0.459787 0.456895 0.452094 0.444621 0.444429 0.454453 0.455159 0.445938 0.444956 0.446651 0.444687 0.438214 0.433062 0.428567 0.425256 0.423327 -100 
-100 -100 0.618124 0.607996 0.589552 0.567843 0.546648 0.524862 0.503849 0.491226 0.487423 0.481916 0.473938 0.473414 0.483322 0.483940 0.474637 0.473722 0.475560 0.473688 0.467256 0.462207 0.457855 0.454634 0.452719 -100 
-100 -100 0.658232 0.647351 0.627021 0.603618 0.579252 0.556238 0.535561 0.521063 0.512433 0.505998 0.500652 0.499402 0.501606 0.502182 0.500630 0.500867 0.501913 0.500374 0.495881 0.491618 0.487777 0.484759 0.482859 -100 
-100 -100 0.698698 0.686208 0.662048 0.636298 0.610020 0.585655 0.563879 0.547910 0.537329 0.530002 0.524710 0.522877 0.523869 0.524420 0.524117 0.525226 0.527077 0.525855 0.521351 0.517352 0.513916 0.511060 0.509080 -100 
-100 -100 0.743868 0.728332 0.694605 0.665090 0.636666 0.610930 0.587926 0.570901 0.560756 0.552659 0.545361 0.543140 0.545256 0.545806 0.544581 0.546591 0.552912 0.551929 0.543460 0.539007 0.535633 0.532842 0.530702 -100 
-100 -100 0.766001 0.750023 0.715498 0.684988 0.655500 0.628829 0.605037 0.587304 0.576538 0.567892 0.560085 0.557423 0.559155 0.559617 0.558594 0.560851 0.567452 0.566627 0.558204 0.553840 0.550554 0.547824 0.545706 -100 
-100 -100 0.766906 0.753003 0.726128 0.697284 0.667642 0.640495 0.616477 0.598469 0.586078 0.577096 0.570136 0.566825 0.566187 0.566478 0.567305 0.569389 0.572579 0.571856 0.567132 0.563360 0.560232 0.557557 0.555580 -100 
-100 -100 0.772484 0.759091 0.733816 0.705054 0.674915 0.647451 0.623582 0.606048 0.594823 0.585684 0.577242 0.573076 0.571649 0.571816 0.573157 0.575702 0.579828 0.579179 0.573678 0.569642 0.566358 0.563649 0.561693 -100 
-100 -100 0.778890 0.765046 0.738786 0.709276 0.678649 0.651070 0.627741 0.611801 0.605727 0.596560 0.582879 0.577028 0.574837 0.574927 0.577090 0.581322 0.595052 0.594490 0.579596 0.574078 0.571233 0.568428 0.565323 -100 
-100 -100 0.777936 0.764246 0.738304 0.708953 0.678427 0.650934 0.627733 0.611973 0.606091 0.596985 0.583224 0.577276 0.574964 0.574966 0.577095 0.581358 0.595243 0.594771 0.579889 0.574471 0.571780 0.569075 0.565983 -100 
-100 -100 0.767938 0.755250 0.731655 0.703685 0.674215 0.647059 0.623430 0.606467 0.596218 0.587245 0.578138 0.573622 0.571720 0.571632 0.573007 0.575777 0.580889 0.580519 0.574585 0.570793 0.568152 0.565734 0.563610 -100 
-100 -100 0.754177 0.742282 0.720308 0.693791 0.665864 0.639351 0.615531 0.598455 0.588239 0.579479 0.570769 0.566743 0.565137 0.565053 0.566274 0.569199 0.575213 0.574983 0.568456 0.564896 0.563319 0.561123 0.558324 -100 
-100 -100 0.734449 0.723154 0.702574 0.677809 0.655701 0.630106 0.602894 0.586849 0.586394 0.577898 0.559860 0.555123 0.553478 0.553539 0.555386 0.560501 0.579543 0.579514 0.560576 0.555892 0.558282 0.556198 0.549029 -100 
-100 -100 0.706851 0.696044 0.676376 0.652743 0.631817 0.607336 0.581062 0.565638 0.565514 0.557449 0.540000 0.535678 0.534319 0.534479 0.536270 0.541297 0.560233 0.560358 0.541829 0.537516 0.540241 0.538414 0.531396 -100 
-100 -100 0.668404 0.657981 0.638848 0.615755 0.591553 0.568383 0.547307 0.532070 0.522760 0.515326 0.508592 0.505919 0.505297 0.505516 0.506469 0.509052 0.514362 0.514570 0.509626 0.507217 0.506669 0.505229 0.502888 -100 
-100 -100 0.621126 0.610894 0.592125 0.569812 0.546445 0.524788 0.505580 0.491375 0.481700 0.475007 0.470247 0.468468 0.468510 0.468928 0.469588 0.471429 0.474457 0.474737 0.472166 0.470414 0.469443 0.468217 0.466808 -100 
-100 -100 0.563231 0.553084 0.534491 0.513075 0.491043 0.471126 0.453783 0.440853 0.431689 0.425880 0.422578 0.421777 0.423084 0.423753 0.423740 0.425327 0.427658 0.427965 0.426085 0.424435 0.423400 0.422284 0.421164 -100 
-100 -100 0.497913 0.488326 0.470794 0.450897 0.430685 0.412702 0.397212 0.385785 0.377751 0.372853 0.370308 0.369992 0.371592 0.372384 0.372346 0.373803 0.375912 0.376218 0.374561 0.373072 0.372122 0.371109 0.370102 -100 
-100 -100 0.428984 0.420451 0.404969 0.387103 0.368883 0.352861 0.339351 0.329525 0.322739 0.318710 0.316685 0.316366 0.317234 0.317987 0.318548 0.319784 0.321280 0.321551 0.320504 0.319420 0.318573 0.317676 0.316875 -100 
-100 -100 0.373512 0.365789 0.351826 0.335508 0.318809 0.304337 0.292379 0.283883 0.278142 0.274839 0.273220 0.272937 0.273508 0.274194 0.274871 0.275809 0.276777 0.276983 0.276365 0.275577 0.274789 0.273959 0.273287 -100 
-100 -100 0.341148 0.333814 0.320601 0.305067 0.289202 0.275596 0.264548 0.256830 0.251723 0.248856 0.247497 0.247271 0.247729 0.248379 0.249075 0.249841 0.250526 0.250683 0.250256 0.249588 0.248803 0.247992 0.247384 -100 
-100 -100 -100 -100 -100 -100 -100 -100 -100 -100 -100 -100 -100 -100 -100 -100 -100 -100 -100 -100 -100 -100 -100 -100 -100 -100 
-100 -100 -100 -100 -100 -100 -100 -100 -100 -100 -100 -100 -100 -100 -100 -100 -100 -100 -100 -100 -100 -100 -100 -100 -100 -100 
-100 -100 -100 -100 -100 -100 -100 -100 -100 -100 -100 -100 -100 -100 -100 -100 -100 -100 -100 -100 -100 -100 -100 -100 -100 -100 
-100 -100 0.536260 0.526161 0.507730 0.485535 0.462405 0.441872 0.424931 0.413673 0.407102 0.403282 0.401055 0.401033 0.402660 0.403518 0.403199 0.403177 0.402807 0.400907 0.397250 0.393166 0.389168 0.386067 0.384264 -100 
-100 -100 0.552603 0.542528 0.524179 0.502239 0.479562 0.458862 0.441224 0.429748 0.423834 0.419785 0.416536 0.416650 0.419513 0.420325 0.418638 0.418206 0.418125 0.416119 0.411817 0.407407 0.403270 0.400120 0.398293 -100 
-100 -100 0.582366 0.572276 0.553953 0.532433 0.511580 0.490509 0.470539 0.458958 0.456199 0.451711 0.444710 0.444979 0.455309 0.456019 0.446510 0.445124 0.446422 0.444264 0.437809 0.432749 0.428367 0.425162 0.423302 -100 
-100 -100 0.618239 0.607977 0.589241 0.567340 0.545976 0.524158 0.503200 0.490609 0.486912 0.481696 0.474160 0.474070 0.484264 0.484890 0.475315 0.474015 0.475464 0.473393 0.466942 0.461939 0.457656 0.454515 0.452651 -100 
-100 -100 0.657765 0.646888 0.626558 0.603228 0.578948 0.555994 0.535337 0.520852 0.512311 0.506107 0.501109 0.500199 0.502622 0.503198 0.501439 0.501383 0.502137 0.500389 0.495783 0.491481 0.487650 0.484657 0.482772 -100 
-100 -100 0.697704 0.685364 0.661466 0.636073 0.610132 0.585937 0.564168 0.548185 0.537662 0.530499 0.525450 0.523850 0.524988 0.525530 0.525083 0.525998 0.527651 0.526218 0.521506 0.517374 0.513878 0.510988 0.508979 -100 
-100 -100 0.742613 0.727326 0.694021 0.665077 0.637204 0.611733 0.588715 0.571648 0.561527 0.553535 0.546387 0.544306 0.546497 0.547023 0.545694 0.547586 0.553790 0.552592 0.543824 0.539149 0.535651 0.532774 0.530564 -100 
-100 -100 0.764755 0.749054 0.714995 0.685095 0.656198 0.629850 0.606104 0.588378 0.577646 0.569080 0.561357 0.558760 0.560503 0.560910 0.559773 0.561920 0.568411 0.567363 0.558604 0.553968 0.550507 0.547658 0.545449 -100 
-100 -100 0.765833 0.752171 0.725719 0.697370 0.668203 0.641390 0.617566 0.599700 0.587427 0.578529 0.571613 0.568315 0.567644 0.567825 0.568482 0.570407 0.573441 0.572474 0.567418 0.563361 0.560028 0.557212 0.555143 -100 
-100 -100 0.771572 0.758371 0.733444 0.705026 0.675223 0.648091 0.624556 0.607317 0.596311 0.587284 0.578871 0.574697 0.573215 0.573229 0.574336 0.576666 0.580603 0.579693 0.573850 0.569515 0.566009 0.563146 0.561099 -100 
-100 -100 0.777837 0.764185 0.738302 0.709064 0.678691 0.651449 0.628555 0.613023 0.607242 0.598219 0.584571 0.578708 0.576452 0.576367 0.578264 0.582256 0.595795 0.594966 0.579714 0.573883 0.570804 0.567840 0.564642 -100 
-100 -100 0.776711 0.763225 0.737673 0.708601 0.678329 0.651186 0.628435 0.613095 0.607507 0.598548 0.584812 0.578834 0.576438 0.576272 0.578154 0.582191 0.595889 0.595172 0.579964 0.574258 0.571344 0.568487 0.565301 -100 
-100 -100 0.766493 0.754030 0.730843 0.703248 0.674136 0.647344 0.624089 0.607454 0.597433 0.588566 0.579457 0.574873 0.572858 0.572621 0.573817 0.576413 0.581355 0.580782 0.574615 0.570616 0.567806 0.565247 0.563025 -100 
-100 -100 0.752167 0.740593 0.719195 0.693261 0.665874 0.639749 0.616181 0.599295 0.589204 0.580499 0.571762 0.567626 0.565864 0.565664 0.566808 0.569631 0.575500 0.575126 0.568482 0.564825 0.563157 0.560846 0.557941 -100 
-100 -100 0.731813 0.720955 0.701181 0.677225 0.655852 0.630668 0.603563 0.587568 0.587133 0.578651 0.560582 0.555709 0.553876 0.553856 0.555717 0.560786 0.579697 0.579579 0.560636 0.555964 0.558337 0.556169 0.548899 -100 
-100 -100 0.704202 0.693840 0.674988 0.652183 0.632008 0.607926 0.581710 0.566284 0.566143 0.558090 0.540623 0.536186 0.534658 0.534764 0.536590 0.541576 0.560374 0.560436 0.541948 0.537688 0.540424 0.538542 0.531439 -100 
-100 -100 0.666451 0.656350 0.637804 0.615355 0.591756 0.568925 0.547931 0.532715 0.523418 0.516011 0.509281 0.506553 0.505834 0.506003 0.506933 0.509416 0.514554 0.514683 0.509778 0.507410 0.506875 0.505393 0.502991 -100 
-100 -100 0.619999 0.609961 0.591564 0.569718 0.546841 0.525452 0.506280 0.492084 0.482435 0.475779 0.471043 0.469260 0.469255 0.469612 0.470170 0.471809 0.474574 0.474754 0.472258 0.470558 0.469604 0.468360 0.466923 -100 
-100 -100 0.562812 0.552769 0.534398 0.513340 0.491765 0.472046 0.454621 0.441644 0.432500 0.426723 0.423436 0.422652 0.423928 0.424524 0.424344 0.425625 0.427564 0.427765 0.426061 0.424523 0.423574 0.422468 0.421304 -100 
-100 -100 0.497879 0.488356 0.470965 0.451334 0.431490 0.413655 0.398055 0.386560 0.378525 0.373656 0.371127 0.370839 0.372421 0.373153 0.372946 0.374097 0.375815 0.376029 0.374554 0.373175 0.372305 0.371320 0.370287 -100 
-100 -100 0.429064 0.420579 0.405204 0.387519 0.369524 0.353604 0.340052 0.330186 0.323389 0.319376 0.317380 0.317103 0.317988 0.318705 0.319143 0.320173 0.321430 0.321623 0.320650 0.319615 0.318787 0.317905 0.317118 -100 
-100 -100 0.373593 0.365921 0.352056 0.335879 0.319326 0.304925 0.292953 0.284426 0.278667 0.275368 0.273778 0.273538 0.274140 0.274817 0.275425 0.276245 0.277079 0.277225 0.276620 0.275845 0.275059 0.274231 0.273567 -100 
-100 -100 0.341214 0.333934 0.320819 0.305407 0.289653 0.276100 0.265045 0.257295 0.252163 0.249295 0.247963 0.247781 0.248277 0.248933 0.249590 0.250283 0.250885 0.250993 0.250554 0.249880 0.249088 0.248273 0.247668 -100 
-100 -100 -100 -100 -100 -100 -100 -100 -100 -100 -100 -100 -100 -100 -100 -100 -100 -100 -100 -100 -100 -100 -100 -100 -100 -100 
-100 -100 -100 -100 -100 -100 -100 -100 -100 -100 -100 -100 -100 -100 -100 -100 -100 -100 -100 -100 -100 -100 -100 -100 -100 -100 
-100 -100 -100 -100 -100 -100 -100 -100 -100 -100 -100 -100 -100 -100 -100 -100 -100 -100 -100 -100 -100 -100 -100 -100 -100 -100 
-100 -100 0.537145 0.526789 0.507844 0.485212 0.461647 0.441030 0.424277 0.413086 0.406340 0.402707 0.400959 0.400962 0.402013 0.402684 0.402584 0.402275 0.401447 0.399486 0.396253 0.392619 0.389047 0.386225 0.384559 -100 
-100 -100 0.554023 0.543580 0.524466 0.501857 0.478395 0.457568 0.440317 0.428797 0.422043 0.418162 0.415972 0.416018 0.417519 0.418137 0.417453 0.416888 0.416099 0.414056 0.410548 0.406747 0.403110 0.400259 0.398565 -100 
-100 -100 0.584973 0.574334 0.554447 0.531781 0.508528 0.487257 0.468919 0.456835 0.450468 0.446094 0.442613 0.442645 0.445541 0.446065 0.443728 0.442730 0.442229 0.440086 0.435928 0.431854 0.428117 0.425230 0.423498 -100 
-100 -100 0.620362 0.609661 0.589602 0.566734 0.543098 0.521123 0.501780 0.488644 0.481330 0.476207 0.472168 0.471847 0.474554 0.475002 0.472674 0.471778 0.471421 0.469324 0.465110 0.461017 0.457300 0.454422 0.452670 -100 
-100 -100 0.656895 0.646135 0.626226 0.602934 0.578356 0.555433 0.535079 0.520406 0.510821 0.504731 0.500868 0.499888 0.500850 0.501260 0.500654 0.500496 0.500314 0.498421 0.494620 0.490704 0.487132 0.484286 0.482489 -100 
-100 -100 0.692333 0.681027 0.659856 0.635773 0.610457 0.586486 0.564685 0.548447 0.537310 0.530228 0.525835 0.524224 0.524505 0.524902 0.525014 0.525664 0.526273 0.524604 0.520557 0.516574 0.513101 0.510246 0.508320 -100 
-100 -100 0.726909 0.714348 0.689912 0.664366 0.638329 0.613297 0.589836 0.572211 0.560035 0.552067 0.546814 0.544696 0.544815 0.545190 0.545524 0.546962 0.549076 0.547585 0.542430 0.538058 0.534577 0.531657 0.529523 -100 
-100 -100 0.748833 0.735936 0.710872 0.684507 0.657568 0.631717 0.607538 0.589256 0.576448 0.567890 0.562081 0.559480 0.559222 0.559453 0.559872 0.561497 0.563820 0.562426 0.557244 0.552827 0.549307 0.546358 0.544199 -100 
-100 -100 0.759290 0.746985 0.723917 0.697391 0.669332 0.642931 0.619023 0.600873 0.587868 0.579032 0.572926 0.569831 0.568868 0.568849 0.569375 0.570710 0.572132 0.570766 0.566518 0.562369 0.558787 0.555839 0.553820 -100 
-100 -100 0.767786 0.755418 0.732428 0.705158 0.676104 0.649325 0.625795 0.608181 0.595735 0.586837 0.580134 0.576611 0.575284 0.575068 0.575547 0.576877 0.578421 0.577065 0.572666 0.568376 0.564649 0.561660 0.559684 -100 
-100 -100 0.773701 0.760945 0.737114 0.709033 0.679289 0.652333 0.629226 0.612423 0.601641 0.592788 0.584580 0.580512 0.578981 0.578653 0.579167 0.580955 0.584356 0.583043 0.576830 0.572016 0.568146 0.565108 0.563031 -100 
-100 -100 0.772910 0.760233 0.736544 0.708510 0.678783 0.651895 0.628942 0.612332 0.601712 0.592921 0.584671 0.580513 0.578884 0.578483 0.578959 0.580757 0.584233 0.583041 0.576986 0.572356 0.568661 0.565726 0.563674 -100 
-100 -100 0.764430 0.752426 0.730184 0.703217 0.674334 0.647798 0.624742 0.607727 0.595846 0.587119 0.580207 0.576403 0.574780 0.574340 0.574699 0.576069 0.577919 0.576939 0.572979 0.569284 0.566186 0.563516 0.561557 -100 
-100 -100 0.750768 0.739493 0.718646 0.693154 0.665678 0.639781 0.616627 0.599444 0.587394 0.578790 0.572239 0.568656 0.567189 0.566811 0.567177 0.568629 0.570773 0.570062 0.566409 0.563338 0.561048 0.558665 0.556500 -100 
-100 -100 0.730424 0.719820 0.700335 0.676535 0.651383 0.626389 0.602835 0.585790 0.575270 0.566897 0.559261 0.555866 0.554942 0.554734 0.555015 0.557115 0.561779 0.561359 0.555861 0.552992 0.552122 0.550004 0.546840 -100 
-100 -100 0.702716 0.692605 0.674043 0.651419 0.627530 0.603619 0.580877 0.564401 0.554281 0.546327 0.539171 0.536168 0.535533 0.535486 0.535819 0.537920 0.542608 0.542404 0.537321 0.534898 0.534445 0.532627 0.529612 -100 
-100 -100 0.664855 0.655046 0.637022 0.615087 0.591538 0.568892 0.548138 0.532617 0.521765 0.514431 0.509383 0.507021 0.506470 0.506562 0.507038 0.508441 0.510556 0.510476 0.508176 0.506486 0.505550 0.504055 0.502266 -100 
-100 -100 0.618016 0.608376 0.590742 0.569658 0.547347 0.526154 0.506827 0.492381 0.482183 0.475584 0.471458 0.469807 0.469753 0.470041 0.470428 0.471508 0.472960 0.472966 0.471472 0.470169 0.469373 0.468123 0.466660 -100 
-100 -100 0.560180 0.550705 0.533517 0.513617 0.493289 0.473774 0.455631 0.442285 0.433119 0.427360 0.423999 0.423112 0.423780 0.424280 0.424436 0.425368 0.426771 0.426845 0.425561 0.424535 0.424614 0.423542 0.421537 -100 
-100 -100 0.495379 0.486407 0.470190 0.451672 0.433042 0.415375 0.399046 0.387207 0.379205 0.374338 0.371669 0.371249 0.372198 0.372826 0.372982 0.373833 0.375138 0.375253 0.374139 0.373271 0.373450 0.372516 0.370656 -100 
-100 -100 0.427644 0.419489 0.404777 0.387705 0.370300 0.354491 0.340653 0.330635 0.323827 0.319840 0.317857 0.317573 0.318299 0.318948 0.319366 0.320125 0.321044 0.321159 0.320413 0.319651 0.319150 0.318313 0.317345 -100 
-100 -100 0.372988 0.365477 0.351928 0.336036 0.319746 0.305410 0.293347 0.284767 0.279008 0.275739 0.274185 0.273976 0.274538 0.275177 0.275726 0.276377 0.277015 0.277108 0.276608 0.275955 0.275312 0.274517 0.273794 -100 
-100 -100 0.340998 0.333801 0.320841 0.305573 0.289942 0.276431 0.265354 0.257585 0.252455 0.249614 0.248323 0.248177 0.248676 0.249309 0.249907 0.250493 0.250978 0.251047 0.250653 0.250036 0.249297 0.248508 0.247904 -100 
-100 -100 -100 -100 -100 -100 -100 -100 -100 -100 -100 -100 -100 -100 -100 -100 -100 -100 -100 -100 -100 -100 -100 -100 -100 -100 
-100 -100 -100 -100 -100 -100 -100 -100 -100 -100 -100 -100 -100 -100 -100 -100 -100 -100 -100 -100 -100 -100 -100 -100 -100 -100 
-100 -100 -100 -100 -100 -100 -100 -100 -100 -100 -100 -100 -100 -100 -100 -100 -100 -100 -100 -100 -100 -100 -100 -100 -100 -100 
-100 -100 0.538997 0.528289 0.508697 0.485602 0.461760 0.441098 0.424449 0.413357 0.406645 0.403095 0.401431 0.401310 0.402014 0.402359 0.401962 0.401208 0.399958 0.397943 0.395073 0.391955 0.388880 0.386391 0.384869 -100 
-100 -100 0.557081 0.546059 0.525784 0.502402 0.478446 0.457524 0.440433 0.428996 0.422113 0.418304 0.416320 0.416163 0.417073 0.417345 0.416558 0.415570 0.414257 0.412171 0.409185 0.406020 0.402955 0.400456 0.398895 -100 
-100 -100 0.590774 0.579124 0.556549 0.532549 0.508335 0.486896 0.468903 0.456790 0.449622 0.445300 0.442612 0.442352 0.443944 0.444109 0.442364 0.441055 0.439743 0.437568 0.434307 0.431031 0.427945 0.425418 0.423800 -100 
-100 -100 0.625914 0.614281 0.591675 0.567626 0.543154 0.521036 0.501974 0.488737 0.480564 0.475480 0.472259 0.471667 0.473079 0.473188 0.471496 0.470331 0.469185 0.467013 0.463594 0.460185 0.457027 0.454451 0.452790 -100 
-100 -100 0.658860 0.647833 0.627385 0.603905 0.579330 0.556404 0.535943 0.521086 0.511171 0.505106 0.501512 0.500377 0.500761 0.500895 0.500337 0.499907 0.499299 0.497241 0.493620 0.489979 0.486689 0.484020 0.482284 -100 
-100 -100 0.691393 0.680474 0.660198 0.637002 0.612575 0.588753 0.566373 0.549619 0.538077 0.530967 0.526776 0.525113 0.525022 0.525223 0.525376 0.525931 0.526409 0.524489 0.520130 0.515986 0.512504 0.509681 0.507770 -100 
-100 -100 0.722780 0.711323 0.689467 0.666023 0.642130 0.617386 0.592472 0.573829 0.560888 0.552816 0.547889 0.545751 0.545407 0.545648 0.546295 0.547935 0.550163 0.548360 0.542525 0.537614 0.533929 0.530918 0.528703 -100 
-100 -100 0.744358 0.732664 0.710349 0.686234 0.661544 0.636035 0.610423 0.591123 0.577541 0.568879 0.563428 0.560870 0.560226 0.560321 0.560979 0.562762 0.565175 0.563413 0.557450 0.552377 0.548559 0.545457 0.543193 -100 
-100 -100 0.756931 0.745375 0.723883 0.698765 0.671959 0.645881 0.621426 0.602742 0.589281 0.580439 0.574696 0.571823 0.570842 0.570635 0.570897 0.571972 0.573176 0.571378 0.566476 0.561773 0.557861 0.554758 0.552686 -100 
-100 -100 0.766375 0.754527 0.732565 0.706207 0.677904 0.651419 0.627742 0.609844 0.596900 0.588109 0.582141 0.579183 0.578231 0.577793 0.577546 0.578197 0.579124 0.577267 0.572421 0.567663 0.563618 0.560477 0.558462 -100 
-100 -100 0.772288 0.760035 0.737153 0.709838 0.680631 0.653931 0.630765 0.613537 0.601390 0.592738 0.586393 0.583479 0.582805 0.582265 0.581610 0.582286 0.584129 0.582256 0.576361 0.571196 0.567008 0.563815 0.561734 -100 
-100 -100 0.771720 0.759483 0.736623 0.709246 0.679976 0.653309 0.630298 0.613270 0.601285 0.592703 0.586343 0.583377 0.582656 0.582060 0.581340 0.581977 0.583822 0.582078 0.576437 0.571532 0.567565 0.564473 0.562393 -100 
-100 -100 0.763894 0.752177 0.730496 0.704054 0.675635 0.649280 0.626100 0.608832 0.596429 0.587845 0.581798 0.578704 0.577680 0.577061 0.576505 0.576946 0.577793 0.576342 0.572394 0.568562 0.565333 0.562524 0.560456 -100 
-100 -100 0.750552 0.739495 0.719095 0.694205 0.667435 0.641665 0.618017 0.600370 0.587791 0.579262 0.573382 0.570369 0.569496 0.568971 0.568418 0.568842 0.569583 0.568497 0.565496 0.562740 0.560576 0.558103 0.555762 -100 
-100 -100 0.730216 0.719829 0.700839 0.677912 0.653774 0.628865 0.604341 0.586315 0.574174 0.565840 0.559848 0.557315 0.557727 0.557396 0.555971 0.556389 0.557912 0.557187 0.554218 0.552420 0.551867 0.549736 0.546522 -100 
-100 -100 0.702361 0.692466 0.674405 0.652686 0.629874 0.606025 0.582217 0.564720 0.553007 0.545094 0.539539 0.537378 0.538067 0.537940 0.536658 0.537149 0.538755 0.538285 0.535772 0.534481 0.534420 0.532603 0.529500 -100 
-100 -100 0.664266 0.654674 0.637128 0.615943 0.593375 0.570792 0.549175 0.533022 0.521725 0.514450 0.509888 0.507983 0.507940 0.508000 0.507835 0.508418 0.509314 0.508996 0.507497 0.506370 0.505888 0.504356 0.502204 -100 
-100 -100 0.617110 0.607752 0.590744 0.570621 0.549643 0.528530 0.508073 0.492972 0.482579 0.476040 0.472116 0.470777 0.471004 0.471259 0.471252 0.471774 0.472610 0.472407 0.471185 0.470341 0.470311 0.469037 0.466886 -100 
-100 -100 0.558950 0.549868 0.533625 0.515301 0.497559 0.478144 0.457692 0.443294 0.434194 0.428456 0.424854 0.424147 0.424953 0.425395 0.425244 0.425697 0.426897 0.426820 0.425590 0.425371 0.427731 0.426684 0.422597 -100 
-100 -100 0.494231 0.485627 0.470307 0.453283 0.437177 0.419594 0.400997 0.388174 0.380270 0.375421 0.372487 0.372212 0.373272 0.373829 0.373691 0.374100 0.375264 0.375266 0.374211 0.374136 0.376548 0.375665 0.371810 -100 
-100 -100 0.426997 0.419048 0.404803 0.388433 0.372070 0.356308 0.341586 0.331151 0.324326 0.320392 0.318446 0.318316 0.319160 0.319750 0.319910 0.320321 0.320985 0.321010 0.320383 0.319979 0.320160 0.319370 0.317876 -100 
-100 -100 0.372772 0.365351 0.351994 0.336366 0.320431 0.306123 0.293791 0.285087 0.279340 0.276128 0.274640 0.274525 0.275146 0.275735 0.276120 0.276563 0.277032 0.277066 0.276631 0.276128 0.275725 0.274972 0.274108 -100 
-100 -100 0.341007 0.333846 0.320960 0.305787 0.290271 0.276777 0.265635 0.257846 0.252742 0.249950 0.248717 0.248623 0.249142 0.249727 0.250213 0.250667 0.251041 0.251070 0.250713 0.250171 0.249529 0.248780 0.248161 -100 
-100 -100 -100 -100 -100 -100 -100 -100 -100 -100 -100 -100 -100 -100 -100 -100 -100 -100 -100 -100 -100 -100 -100 -100 -100 -100 
-100 -100 -100 -100 -100 -100 -100 -100 -100 -100 -100 -100 -100 -100 -100 -100 -100 -100 -100 -100 -100 -100 -100 -100 -100 -100 
-100 -100 -100 -100 -100 -100 -100 -100 -100 -100 -100 -100 -100 -100 -100 -100 -100 -100 -100 -100 -100 -100 -100 -100 -100 -100 
-100 -100 0.542012 0.530904 0.510123 0.486601 0.462563 0.441907 0.425327 0.414314 0.407649 0.404088 0.402330 0.402022 0.402497 0.402443 0.401463 0.400182 0.398510 0.396405 0.393798 0.391103 0.388478 0.386288 0.384897 -100 
-100 -100 0.562709 0.550881 0.527992 0.503727 0.479370 0.458398 0.441379 0.430033 0.423189 0.419369 0.417299 0.416938 0.417650 0.417503 0.416050 0.414467 0.412656 0.410479 0.407829 0.405162 0.402603 0.400416 0.398971 -100 
-100 -100 0.610117 0.596284 0.561125 0.534792 0.509430 0.487828 0.469929 0.457888 0.450600 0.446269 0.443714 0.443306 0.447186 0.446916 0.441978 0.439954 0.437930 0.435652 0.432861 0.430161 0.427636 0.425425 0.423898 -100 
-100 -100 0.645359 0.631567 0.596360 0.570060 0.544547 0.522266 0.503191 0.489938 0.481587 0.476486 0.473425 0.472705 0.476479 0.476181 0.471282 0.469459 0.467664 0.465358 0.462284 0.459344 0.456673 0.454369 0.452775 -100 
-100 -100 0.664587 0.652864 0.629923 0.605945 0.581530 0.558569 0.537651 0.522538 0.512450 0.506331 0.502707 0.501428 0.501671 0.501471 0.500403 0.499620 0.498831 0.496590 0.492811 0.489293 0.486296 0.483796 0.482064 -100 
-100 -100 0.694790 0.683649 0.662288 0.639547 0.616467 0.592705 0.568951 0.551437 0.539476 0.532243 0.528040 0.526287 0.526053 0.526019 0.525952 0.526624 0.527654 0.525507 0.520171 0.515627 0.512228 0.509448 0.507420 -100 
-100 -100 0.727680 0.715914 0.692225 0.669992 0.650404 0.625798 0.596610 0.576260 0.562421 0.554124 0.549255 0.547069 0.546495 0.546607 0.547470 0.549947 0.554015 0.551957 0.543825 0.537824 0.534645 0.531545 0.528410 -100 
-100 -100 0.748849 0.736938 0.712995 0.690211 0.669888 0.644563 0.614715 0.593713 0.579226 0.570347 0.564991 0.562443 0.561634 0.561609 0.562449 0.565062 0.569316 0.567264 0.558917 0.552653 0.549266 0.546035 0.542831 -100 
-100 -100 0.758362 0.746955 0.725425 0.701239 0.676094 0.650216 0.624442 0.604997 0.591082 0.582153 0.576559 0.573842 0.572933 0.572538 0.572510 0.573702 0.575557 0.573411 0.567136 0.561651 0.557547 0.554346 0.552104 -100 
-100 -100 0.767215 0.755551 0.733715 0.707943 0.680427 0.654144 0.630056 0.611858 0.598641 0.589892 0.584293 0.581785 0.581277 0.580629 0.579654 0.579997 0.581131 0.578862 0.572899 0.567446 0.563156 0.559917 0.557810 -100 
-100 -100 0.774775 0.762582 0.738307 0.711282 0.682427 0.655911 0.632656 0.615256 0.602667 0.594164 0.588688 0.586671 0.587032 0.586316 0.584450 0.584656 0.586671 0.584326 0.577150 0.571087 0.566536 0.563214 0.561084 -100 
-100 -100 0.774233 0.762031 0.737748 0.710602 0.681629 0.655124 0.632031 0.614841 0.602423 0.594010 0.588555 0.586534 0.586927 0.586172 0.584179 0.584281 0.586201 0.583989 0.577172 0.571454 0.567186 0.563964 0.561795 -100 
-100 -100 0.764654 0.753066 0.731501 0.705487 0.677615 0.651395 0.627893 0.610366 0.597706 0.589228 0.583720 0.581279 0.581197 0.580408 0.578647 0.578433 0.578987 0.577137 0.572595 0.568459 0.565292 0.562400 0.560067 -100 
-100 -100 0.751219 0.740316 0.720245 0.696149 0.670585 0.644910 0.620181 0.601827 0.588822 0.580331 0.574950 0.572617 0.573206 0.572525 0.570205 0.569694 0.569657 0.568249 0.565351 0.562907 0.561466 0.558967 0.555934 -100 
-100 -100 0.730784 0.720602 0.702222 0.680763 0.658955 0.634135 0.607259 0.587707 0.574436 0.566109 0.561333 0.560265 0.567118 0.566658 0.558493 0.557027 0.556646 0.555644 0.553893 0.553256 0.554844 0.552751 0.547733 -100 
-100 -100 0.702811 0.693113 0.675667 0.655464 0.635114 0.611329 0.584996 0.565902 0.553071 0.545178 0.540820 0.540116 0.547228 0.547015 0.539078 0.537730 0.537448 0.536730 0.535488 0.535429 0.537637 0.535858 0.530840 -100 
-100 -100 0.664560 0.655108 0.638008 0.617857 0.597069 0.574511 0.551129 0.533982 0.522375 0.515148 0.510878 0.509580 0.510922 0.510932 0.509245 0.509002 0.509209 0.508662 0.507475 0.507008 0.508172 0.506630 0.502963 -100 
-100 -100 0.617391 0.608164 0.591631 0.572747 0.554181 0.533098 0.510288 0.494111 0.483796 0.477304 0.473208 0.472216 0.473105 0.473316 0.472530 0.472533 0.473213 0.472806 0.471489 0.471348 0.473974 0.472684 0.467979 -100 
-100 -100 0.559414 0.550508 0.535045 0.519090 0.507042 0.487723 0.461757 0.445475 0.438902 0.433130 0.426515 0.425820 0.426956 0.427342 0.426693 0.426897 0.429609 0.429427 0.427149 0.428799 0.444309 0.443275 0.426266 -100 
-100 -100 0.494757 0.486300 0.471693 0.456962 0.446602 0.429108 0.404928 0.390270 0.384876 0.379997 0.374080 0.373799 0.375151 0.375645 0.375037 0.375223 0.377951 0.377884 0.375772 0.377506 0.392864 0.392015 0.375461 -100 
-100 -100 0.427371 0.419472 0.405498 0.390021 0.375691 0.359947 0.343244 0.332055 0.325477 0.321597 0.319349 0.319392 0.320474 0.320999 0.320781 0.320883 0.321652 0.321579 0.320776 0.320911 0.323386 0.322630 0.318974 -100 
-100 -100 0.373087 0.365671 0.352391 0.337031 0.321732 0.307434 0.294500 0.285590 0.279961 0.276819 0.275289 0.275275 0.275986 0.276503 0.276658 0.276890 0.277301 0.277259 0.276782 0.276460 0.276864 0.276146 0.274559 -100 
-100 -100 0.341328 0.334154 0.321267 0.306149 0.290792 0.277305 0.266027 0.258215 0.253171 0.250444 0.249255 0.249209 0.249742 0.250250 0.250575 0.250874 0.251143 0.251115 0.250752 0.250279 0.249812 0.249103 0.248384 -100 
-100 -100 -100 -100 -100 -100 -100 -100 -100 -100 -100 -100 -100 -100 -100 -100 -100 -100 -100 -100 -100 -100 -100 -100 -100 -100 
-100 -100 -100 -100 -100 -100 -100 -100 -100 -100 -100 -100 -100 -100 -100 -100 -100 -100 -100 -100 -100 -100 -100 -100 -100 -100 
-100 -100 -100 -100 -100 -100 -100 -100 -100 -100 -100 -100 -100 -100 -100 -100 -100 -100 -100 -100 -100 -100 -100 -100 -100 -100 
-100 -100 0.542761 0.531658 0.510894 0.487426 0.463472 0.442918 0.426425 0.415441 0.408733 0.405072 0.403150 0.402591 0.402729 0.402288 0.400893 0.399210 0.397225 0.395004 0.392489 0.390007 0.387629 0.385632 0.384343 -100 
-100 -100 0.563639 0.551785 0.528858 0.504591 0.480269 0.459380 0.442456 0.431146 0.424254 0.420338 0.418112 0.417492 0.417849 0.417310 0.415448 0.413453 0.411307 0.409014 0.406481 0.404052 0.401756 0.399766 0.398421 -100 
-100 -100 0.611303 0.597406 0.562128 0.535713 0.510307 0.488761 0.470969 0.458966 0.451602 0.447183 0.444511 0.443843 0.447343 0.446681 0.441346 0.438896 0.436497 0.434099 0.431463 0.429030 0.426784 0.424775 0.423344 -100 
-100 -100 0.646618 0.632766 0.597439 0.571040 0.545456 0.523214 0.504237 0.491018 0.482592 0.477417 0.474254 0.473289 0.476694 0.476013 0.470711 0.468448 0.466255 0.463820 0.460890 0.458203 0.455795 0.453691 0.452189 -100 
-100 -100 0.665678 0.653942 0.630978 0.606965 0.582522 0.559593 0.538750 0.523674 0.513558 0.507374 0.503633 0.502139 0.502068 0.501492 0.499990 0.498748 0.497562 0.495163 0.491475 0.488165 0.485408 0.483085 0.481431 -100 
-100 -100 0.695573 0.684493 0.663247 0.640558 0.617494 0.593775 0.570096 0.552632 0.540671 0.533385 0.529072 0.527138 0.526637 0.526233 0.525698 0.525875 0.526479 0.524150 0.518886 0.514526 0.511365 0.508747 0.506770 -100 
-100 -100 0.728006 0.716397 0.693029 0.670956 0.651434 0.626895 0.597804 0.577523 0.563703 0.555364 0.550394 0.548050 0.547247 0.546992 0.547344 0.549285 0.552873 0.550625 0.542596 0.536805 0.533959 0.531017 0.527833 -100 
-100 -100 0.749009 0.737298 0.713741 0.691178 0.670963 0.645730 0.615984 0.595046 0.580566 0.571648 0.566196 0.563497 0.562464 0.562084 0.562422 0.564513 0.568300 0.566064 0.557809 0.551740 0.548674 0.545601 0.542348 -100 
-100 -100 0.758623 0.747400 0.726192 0.702249 0.677260 0.651491 0.625798 0.606385 0.592449 0.583466 0.577781 0.574916 0.573775 0.573040 0.572572 0.573317 0.574797 0.572474 0.566222 0.560864 0.556960 0.553905 0.551710 -100 
-100 -100 0.767373 0.755910 0.734414 0.708938 0.681633 0.655481 0.631459 0.613261 0.599984 0.591173 0.585504 0.582858 0.582124 0.581159 0.579799 0.579770 0.580603 0.578170 0.572184 0.566813 0.562678 0.559574 0.557533 -100 
-100 -100 0.774745 0.762779 0.738892 0.712211 0.683606 0.657240 0.634042 0.616615 0.603903 0.595343 0.589863 0.587735 0.587887 0.586882 0.584675 0.584561 0.586306 0.583802 0.576587 0.570577 0.566154 0.562954 0.560889 -100 
-100 -100 0.774214 0.762226 0.738303 0.711481 0.682742 0.656388 0.633355 0.616144 0.603611 0.595159 0.589717 0.587602 0.587802 0.586783 0.584474 0.584269 0.585916 0.583546 0.576683 0.571005 0.566846 0.563737 0.561625 -100 
-100 -100 0.764911 0.753464 0.732133 0.706344 0.678642 0.652542 0.629111 0.611604 0.598919 0.590424 0.584893 0.582361 0.582105 0.581065 0.578992 0.578454 0.578715 0.576690 0.572105 0.568020 0.564961 0.562166 0.559879 -100 
-100 -100 0.751766 0.740924 0.720950 0.696951 0.671463 0.645870 0.621232 0.602949 0.589989 0.581515 0.576108 0.573691 0.574124 0.573210 0.570578 0.569708 0.569308 0.567711 0.564819 0.562457 0.561132 0.558716 0.555714 -100 
-100 -100 0.731529 0.721342 0.702925 0.681447 0.659611 0.634840 0.608091 0.588665 0.575477 0.567208 0.562446 0.561306 0.568023 0.567352 0.558874 0.557001 0.556125 0.554920 0.553285 0.552772 0.554471 0.552448 0.547456 -100 
-100 -100 0.703511 0.693786 0.676261 0.655995 0.635581 0.611830 0.585620 0.566665 0.553946 0.546152 0.541844 0.541104 0.548110 0.547721 0.539494 0.537742 0.536951 0.536018 0.534872 0.534907 0.537190 0.535458 0.530453 -100 
-100 -100 0.665031 0.655559 0.638415 0.618232 0.597425 0.574895 0.551592 0.534559 0.523094 0.515988 0.511789 0.510504 0.511781 0.511644 0.509705 0.509109 0.508915 0.508134 0.506905 0.506445 0.507629 0.506096 0.502425 -100 
-100 -100 0.617633 0.608402 0.591856 0.572985 0.554445 0.533398 0.510641 0.494554 0.484374 0.478017 0.474019 0.473063 0.473900 0.473981 0.472971 0.472649 0.472964 0.472319 0.470912 0.470729 0.473327 0.472025 0.467318 -100 
-100 -100 0.559535 0.550632 0.535156 0.519239 0.507246 0.487973 0.462048 0.445847 0.439407 0.433773 0.427253 0.426582 0.427647 0.427909 0.427065 0.426964 0.429329 0.428925 0.426562 0.428161 0.443623 0.442573 0.425574 -100 
-100 -100 0.494825 0.486379 0.471763 0.457069 0.446760 0.429317 0.405182 0.390605 0.385334 0.380593 0.374762 0.374493 0.375761 0.376143 0.375360 0.375271 0.377685 0.377433 0.375252 0.376940 0.392245 0.391392 0.374857 -100 
-100 -100 0.427475 0.419578 0.405600 0.390139 0.375839 0.360131 0.343480 0.332379 0.325922 0.322160 0.319987 0.320040 0.321056 0.321469 0.321087 0.320963 0.321492 0.321267 0.320401 0.320497 0.322939 0.322185 0.318547 -100 
-100 -100 0.373317 0.365886 0.352581 0.337203 0.321904 0.307630 0.294753 0.285933 0.280413 0.277365 0.275890 0.275875 0.276522 0.276930 0.276933 0.276983 0.277215 0.277057 0.276527 0.276179 0.276574 0.275867 0.274299 -100 
-100 -100 0.341655 0.334458 0.321531 0.306374 0.290999 0.277529 0.266307 0.258583 0.253636 0.250985 0.249832 0.249773 0.250239 0.250637 0.250817 0.250958 0.251083 0.250961 0.250555 0.250069 0.249607 0.248917 0.248219 -100 
-100 -100 -100 -100 -100 -100 -100 -100 -100 -100 -100 -100 -100 -100 -100 -100 -100 -100 -100 -100 -100 -100 -100 -100 -100 -100 
-100 -100 -100 -100 -100 -100 -100 -100 -100 -100 -100 -100 -100 -100 -100 -100 -100 -100 -100 -100 -100 -100 -100 -100 -100 -100 
-100 -100 -100 -100 -100 -100 -100 -100 -100 -100 -100 -100 -100 -100 -100 -100 -100 -100 -100 -100 -100 -100 -100 -100 -100 -100 
-100 -100 0.541353 0.530623 0.511011 0.488017 0.464371 0.444004 0.427650 0.416668 0.409828 0.406005 0.403887 0.403034 0.402710 0.401919 0.400299 0.398354 0.396137 0.393779 0.391220 0.388758 0.386438 0.384516 0.383291 -100 
-100 -100 0.560052 0.548899 0.528398 0.504914 0.480976 0.460290 0.443537 0.432231 0.425179 0.421107 0.418726 0.417811 0.417617 0.416736 0.414758 0.412546 0.410181 0.407756 0.405188 0.402777 0.400532 0.398618 0.397346 -100 
-100 -100 0.594710 0.582779 0.559593 0.535193 0.510654 0.489360 0.471818 0.459835 0.452284 0.447721 0.444885 0.443875 0.444249 0.443250 0.440396 0.437816 0.435258 0.432738 0.430108 0.427714 0.425531 0.423608 0.422261 -100 
-100 -100 0.630019 0.618117 0.594910 0.570424 0.545561 0.523533 0.504898 0.491792 0.483254 0.477961 0.474635 0.473342 0.473581 0.472543 0.469718 0.467234 0.464780 0.462219 0.459404 0.456844 0.454565 0.452570 0.451160 -100 
-100 -100 0.662053 0.650967 0.630434 0.606796 0.582075 0.559249 0.539087 0.524391 0.514383 0.508150 0.504279 0.502526 0.501949 0.500966 0.499114 0.497289 0.495403 0.492874 0.489638 0.486692 0.484236 0.482090 0.480511 -100 
-100 -100 0.693222 0.682548 0.662796 0.639800 0.615414 0.591743 0.569668 0.553133 0.541628 0.534396 0.529914 0.527737 0.526865 0.525968 0.524669 0.523685 0.522754 0.520292 0.516286 0.512795 0.510242 0.507899 0.505964 -100 
-100 -100 0.722408 0.711624 0.691335 0.668568 0.644941 0.620439 0.595900 0.577556 0.564703 0.556545 0.551383 0.548817 0.547877 0.547020 0.545992 0.545894 0.546353 0.543978 0.538838 0.534807 0.532980 0.530437 0.527295 -100 
-100 -100 0.743440 0.732548 0.712013 0.688774 0.664495 0.639295 0.614065 0.595044 0.581526 0.572774 0.567103 0.564145 0.562938 0.561960 0.560970 0.561065 0.561761 0.559436 0.554126 0.549886 0.547899 0.545253 0.542053 -100 
-100 -100 0.756949 0.746047 0.725789 0.701505 0.675214 0.649489 0.625330 0.606795 0.593295 0.584322 0.578359 0.575086 0.573468 0.572256 0.571146 0.570843 0.570797 0.568467 0.563760 0.559515 0.556406 0.553727 0.551609 -100 
-100 -100 0.766259 0.755082 0.734317 0.708925 0.681300 0.655229 0.631777 0.613893 0.600719 0.591770 0.585701 0.582386 0.580804 0.579445 0.578034 0.577582 0.577536 0.575189 0.570348 0.565853 0.562354 0.559600 0.557696 -100 
-100 -100 0.771540 0.760051 0.738539 0.712357 0.683955 0.657717 0.634717 0.617357 0.604579 0.595775 0.589732 0.586595 0.585363 0.583991 0.582309 0.582051 0.582790 0.580449 0.574741 0.569744 0.565958 0.563112 0.561220 -100 
-100 -100 0.771066 0.759535 0.737942 0.711629 0.683127 0.656912 0.634073 0.616932 0.604348 0.595656 0.589643 0.586497 0.585267 0.583903 0.582227 0.581978 0.582726 0.580507 0.575036 0.570272 0.566664 0.563883 0.561975 -100 
-100 -100 0.764310 0.753049 0.732138 0.706404 0.678500 0.652519 0.629593 0.612402 0.599848 0.591226 0.585225 0.581887 0.580365 0.579016 0.577529 0.577017 0.576891 0.574932 0.570980 0.567338 0.564465 0.561940 0.560006 -100 
-100 -100 0.752034 0.741161 0.721030 0.696415 0.669832 0.644326 0.621036 0.603668 0.591197 0.582728 0.576833 0.573548 0.572196 0.570977 0.569471 0.568782 0.568229 0.566598 0.563865 0.561464 0.559700 0.557489 0.555255 -100 
-100 -100 0.732588 0.722141 0.702843 0.679772 0.655291 0.630550 0.606666 0.589111 0.576906 0.568752 0.563164 0.560381 0.560368 0.559382 0.556943 0.555984 0.555259 0.553952 0.552142 0.550952 0.550758 0.548865 0.545861 -100 
-100 -100 0.704673 0.694636 0.676128 0.654139 0.630892 0.607157 0.583974 0.566989 0.555313 0.547684 0.542619 0.540302 0.540656 0.539959 0.537722 0.536842 0.536165 0.535067 0.533654 0.532892 0.533094 0.531438 0.528506 -100 
-100 -100 0.665740 0.656066 0.638321 0.617021 0.594362 0.571881 0.550582 0.534833 0.523952 0.517027 0.512675 0.510743 0.510458 0.510053 0.509102 0.508565 0.508053 0.507055 0.505673 0.504700 0.504345 0.502862 0.500715 -100 
-100 -100 0.617935 0.608549 0.591446 0.571369 0.550476 0.529487 0.509220 0.494405 0.484401 0.478244 0.474590 0.473293 0.473304 0.473147 0.472455 0.471966 0.471594 0.470695 0.469340 0.468456 0.468393 0.467101 0.464957 -100 
-100 -100 0.559608 0.550495 0.534064 0.515853 0.498317 0.479051 0.458709 0.444545 0.435843 0.430481 0.427101 0.426388 0.426885 0.426927 0.426208 0.425719 0.425810 0.425074 0.423675 0.423382 0.425645 0.424563 0.420505 -100 
-100 -100 0.494745 0.486121 0.470631 0.453731 0.437837 0.420402 0.401909 0.389314 0.381793 0.377302 0.374564 0.374258 0.374992 0.375167 0.374520 0.374083 0.374255 0.373683 0.372492 0.372346 0.374654 0.373748 0.369945 -100 
-100 -100 0.427382 0.419434 0.405159 0.388868 0.372638 0.356993 0.342408 0.332218 0.325748 0.322137 0.320381 0.320244 0.320850 0.321088 0.320753 0.320468 0.320367 0.319930 0.319150 0.318663 0.318762 0.317972 0.316533 -100 
-100 -100 0.373459 0.366005 0.352583 0.336929 0.321021 0.306792 0.294618 0.286169 0.280739 0.277793 0.276455 0.276322 0.276736 0.276992 0.276920 0.276809 0.276715 0.276394 0.275810 0.275238 0.274802 0.274078 0.273271 -100 
-100 -100 0.341963 0.334742 0.321752 0.306486 0.290933 0.277494 0.266516 0.258977 0.254156 0.251582 0.250454 0.250317 0.250631 0.250889 0.250939 0.250917 0.250843 0.250586 0.250097 0.249512 0.248878 0.248181 0.247621 -100 
-100 -100 -100 -100 -100 -100 -100 -100 -100 -100 -100 -100 -100 -100 -100 -100 -100 -100 -100 -100 -100 -100 -100 -100 -100 -100 
-100 -100 -100 -100 -100 -100 -100 -100 -100 -100 -100 -100 -100 -100 -100 -100 -100 -100 -100 -100 -100 -100 -100 -100 -100 -100 
-100 -100 -100 -100 -100 -100 -100 -100 -100 -100 -100 -100 -100 -100 -100 -100 -100 -100 -100 -100 -100 -100 -100 -100 -100 -100 
-100 -100 0.541109 0.530627 0.511485 0.488855 0.465476 0.445318 0.429121 0.418179 0.411254 0.407260 0.404914 0.403795 0.403210 0.402108 0.400143 0.397938 0.395516 0.393006 0.390335 0.387796 0.385432 0.383494 0.382268 -100 
-100 -100 0.559209 0.548406 0.528639 0.505596 0.481923 0.461451 0.444895 0.433659 0.426545 0.422321 0.419742 0.418619 0.418289 0.417100 0.414664 0.412153 0.409567 0.406990 0.404318 0.401839 0.399559 0.397636 0.396364 -100 
-100 -100 0.592072 0.580742 0.559368 0.535606 0.511344 0.490264 0.472979 0.461131 0.453605 0.448925 0.445916 0.444842 0.445605 0.444298 0.440463 0.437439 0.434597 0.431925 0.429227 0.426806 0.424630 0.422716 0.421370 -100 
-100 -100 0.627554 0.616203 0.594733 0.570742 0.546010 0.524151 0.505837 0.492949 0.484509 0.479133 0.475642 0.474304 0.474966 0.473602 0.469718 0.466702 0.463888 0.461188 0.458411 0.455933 0.453765 0.451825 0.450410 -100 
-100 -100 0.661702 0.650815 0.630743 0.607056 0.582064 0.559323 0.539660 0.525374 0.515579 0.509309 0.505253 0.503342 0.502732 0.501378 0.498792 0.496337 0.493906 0.491269 0.488343 0.485743 0.483696 0.481687 0.479997 -100 
-100 -100 0.693445 0.682799 0.663132 0.639577 0.614327 0.590671 0.569563 0.553870 0.542900 0.535723 0.530981 0.528618 0.527744 0.526398 0.524099 0.522086 0.520124 0.517585 0.514454 0.511864 0.510433 0.508344 0.505889 -100 
-100 -100 0.721824 0.711119 0.691173 0.667465 0.642030 0.617509 0.594892 0.577999 0.566129 0.558136 0.552611 0.549926 0.549466 0.548078 0.545294 0.543519 0.542130 0.539729 0.536459 0.534359 0.535849 0.533693 0.528247 -100 
-100 -100 0.742714 0.731908 0.711723 0.687563 0.661487 0.636255 0.612913 0.595319 0.582773 0.574176 0.568123 0.565010 0.564246 0.562759 0.560100 0.558602 0.557528 0.555236 0.551854 0.549626 0.551046 0.548835 0.543332 -100 
-100 -100 0.756898 0.746023 0.725803 0.700988 0.673857 0.648105 0.624822 0.607061 0.594070 0.585114 0.578789 0.575157 0.573333 0.571741 0.569975 0.568945 0.568127 0.565907 0.562244 0.559123 0.557372 0.555087 0.552480 -100 
-100 -100 0.765893 0.754844 0.734272 0.708807 0.680930 0.654879 0.631783 0.614214 0.601227 0.592152 0.585629 0.581695 0.579492 0.577868 0.576517 0.576088 0.576049 0.573916 0.569587 0.565781 0.563065 0.560668 0.558696 -100 
-100 -100 0.770516 0.759279 0.738272 0.712340 0.684014 0.657853 0.635004 0.617778 0.605073 0.596048 0.589380 0.585313 0.583060 0.581492 0.580454 0.580832 0.582299 0.580258 0.574576 0.570040 0.566865 0.564354 0.562476 -100 
-100 -100 0.769996 0.758721 0.737640 0.711620 0.683244 0.657135 0.634452 0.617455 0.604967 0.596059 0.589400 0.585293 0.583001 0.581457 0.580501 0.580970 0.582524 0.580601 0.575077 0.570703 0.567639 0.565183 0.563324 -100 
-100 -100 0.763983 0.752835 0.732062 0.706362 0.678351 0.652475 0.629920 0.613072 0.600772 0.592032 0.585477 0.581359 0.578987 0.577426 0.576358 0.576220 0.576441 0.574688 0.570910 0.567639 0.565188 0.562981 0.561199 -100 
-100 -100 0.752642 0.741674 0.721209 0.696126 0.668881 0.643478 0.621117 0.604591 0.592760 0.584293 0.577761 0.573663 0.571380 0.569886 0.568724 0.568215 0.567788 0.566265 0.563690 0.561545 0.560033 0.558118 0.556145 -100 
-100 -100 0.734512 0.723693 0.703239 0.678974 0.652933 0.628290 0.606251 0.590271 0.579275 0.571226 0.564684 0.560734 0.558987 0.557660 0.556192 0.555494 0.554844 0.553565 0.551816 0.550708 0.550471 0.548833 0.546285 -100 
-100 -100 0.706865 0.696397 0.676626 0.653336 0.628425 0.604778 0.583521 0.568177 0.557761 0.550274 0.544292 0.540846 0.539503 0.538448 0.537113 0.536410 0.535719 0.534576 0.533157 0.532383 0.532428 0.530973 0.528511 -100 
-100 -100 0.667312 0.657328 0.638830 0.616653 0.592911 0.570508 0.550466 0.535793 0.525694 0.518898 0.514059 0.511452 0.510353 0.509629 0.508796 0.508159 0.507454 0.506341 0.504937 0.503911 0.503355 0.502012 0.500272 -100 
-100 -100 0.619640 0.609901 0.591954 0.570941 0.548827 0.527900 0.508937 0.495014 0.485483 0.479442 0.475584 0.473807 0.473218 0.472778 0.472074 0.471412 0.470700 0.469627 0.468250 0.467130 0.466414 0.465189 0.463759 -100 
-100 -100 0.562202 0.552521 0.534584 0.514803 0.494905 0.475677 0.457678 0.444698 0.436185 0.430952 0.427740 0.426598 0.426472 0.426251 0.425591 0.424924 0.424369 0.423408 0.422109 0.421176 0.421210 0.420129 0.418195 -100 
-100 -100 0.497174 0.488022 0.471103 0.452741 0.434566 0.417173 0.400946 0.389433 0.382044 0.377666 0.375121 0.374422 0.374565 0.374502 0.373941 0.373350 0.372895 0.372091 0.370974 0.370169 0.370265 0.369322 0.367567 -100 
-100 -100 0.428566 0.420389 0.405538 0.388651 0.371560 0.355971 0.342305 0.332634 0.326369 0.322839 0.321050 0.320632 0.320838 0.320878 0.320528 0.320095 0.319664 0.319028 0.318159 0.317356 0.316756 0.315925 0.315059 -100 
-100 -100 0.374130 0.366586 0.352953 0.337090 0.320912 0.306724 0.294885 0.286675 0.281392 0.278515 0.277150 0.276864 0.277048 0.277139 0.276959 0.276680 0.276350 0.275858 0.275161 0.274420 0.273717 0.272960 0.272330 -100 
-100 -100 0.342497 0.335229 0.322144 0.306785 0.291144 0.277733 0.266898 0.259502 0.254797 0.252283 0.251141 0.250911 0.251073 0.251182 0.251088 0.250892 0.250624 0.250213 0.249610 0.248914 0.248166 0.247443 0.246928 -100 
-100 -100 -100 -100 -100 -100 -100 -100 -100 -100 -100 -100 -100 -100 -100 -100 -100 -100 -100 -100 -100 -100 -100 -100 -100 -100 
-100 -100 -100 -100 -100 -100 -100 -100 -100 -100 -100 -100 -100 -100 -100 -100 -100 -100 -100 -100 -100 -100 -100 -100 -100 -100 
-100 -100 -100 -100 -100 -100 -100 -100 -100 -100 -100 -100 -100 -100 -100 -100 -100 -100 -100 -100 -100 -100 -100 -100 -100 -100 
-100 -100 0.541587 0.531224 0.512232 0.489848 0.466726 0.446793 0.430781 0.419931 0.413012 0.408878 0.406298 0.404990 0.404513 0.403148 0.400543 0.398050 0.395424 0.392770 0.389965 0.387315 0.384866 0.382853 0.381568 -100 
-100 -100 0.559926 0.549193 0.529429 0.506553 0.483090 0.462839 0.446500 0.435414 0.428410 0.424077 0.421261 0.420101 0.420494 0.419042 0.415347 0.412374 0.409521 0.406791 0.403997 0.401432 0.399102 0.397114 0.395770 -100 
-100 -100 0.595680 0.584266 0.560355 0.536563 0.512363 0.491481 0.474473 0.462904 0.455797 0.451077 0.447897 0.447382 0.455645 0.454066 0.442173 0.438012 0.434594 0.431742 0.428955 0.426511 0.424395 0.422443 0.420970 -100 
-100 -100 0.631386 0.619905 0.595761 0.571623 0.546836 0.525129 0.507120 0.494562 0.486592 0.481208 0.477569 0.476827 0.485133 0.483492 0.471387 0.467163 0.463725 0.460869 0.458090 0.455706 0.453775 0.451844 0.450224 -100 
-100 -100 0.662991 0.652020 0.631634 0.607720 0.582531 0.559873 0.540575 0.526655 0.517209 0.510934 0.506661 0.504817 0.505217 0.503572 0.499350 0.496179 0.493301 0.490581 0.487907 0.485714 0.484806 0.482882 0.480275 -100 
-100 -100 0.694797 0.684010 0.663943 0.639913 0.614154 0.590513 0.569979 0.554904 0.544499 0.537376 0.532343 0.530003 0.530044 0.528368 0.524405 0.521493 0.518899 0.516346 0.513906 0.512482 0.514342 0.512443 0.507224 -100 
-100 -100 0.723469 0.712551 0.691804 0.667324 0.640909 0.616358 0.594732 0.578853 0.567987 0.560146 0.554234 0.551941 0.554125 0.552368 0.546039 0.542659 0.540242 0.537954 0.536555 0.537910 0.555324 0.553490 0.533172 -100 
-100 -100 0.744143 0.733140 0.712175 0.687252 0.660189 0.634899 0.612508 0.595896 0.584331 0.575887 0.569451 0.566719 0.568551 0.566735 0.560660 0.557665 0.555686 0.553570 0.552079 0.553374 0.570821 0.568983 0.548597 -100 
-100 -100 0.757516 0.746551 0.726075 0.700829 0.673172 0.647356 0.624528 0.607296 0.594814 0.585897 0.579244 0.575522 0.574239 0.572435 0.569652 0.568170 0.567257 0.565216 0.562171 0.560339 0.562125 0.560172 0.554802 -100 
-100 -100 0.765897 0.754873 0.734294 0.708717 0.680643 0.654559 0.631645 0.614308 0.601561 0.592431 0.585563 0.581303 0.578980 0.577266 0.575902 0.575874 0.576811 0.574923 0.570240 0.566839 0.565587 0.563479 0.560581 -100 
-100 -100 0.769938 0.758819 0.738055 0.712227 0.683921 0.657775 0.635006 0.617925 0.605410 0.596273 0.589124 0.584514 0.581808 0.580256 0.579894 0.581685 0.586104 0.584374 0.576495 0.571560 0.568947 0.566672 0.564505 -100 
-100 -100 0.769376 0.758227 0.737392 0.711517 0.683209 0.657143 0.634548 0.617708 0.605433 0.596419 0.589255 0.584569 0.581769 0.580247 0.580034 0.581966 0.586513 0.584899 0.577138 0.572317 0.569714 0.567499 0.565447 -100 
-100 -100 0.764090 0.752959 0.732071 0.706359 0.678297 0.652468 0.630109 0.613533 0.601558 0.592768 0.585737 0.581115 0.578291 0.576659 0.575952 0.576449 0.577837 0.576325 0.571964 0.568831 0.566940 0.565026 0.563171 -100 
-100 -100 0.754107 0.742926 0.721676 0.696220 0.668653 0.643306 0.621420 0.605505 0.594372 0.585924 0.578711 0.574006 0.571204 0.569533 0.568498 0.568180 0.568148 0.566796 0.564264 0.562567 0.561842 0.560243 0.558076 -100 
-100 -100 0.739839 0.728265 0.704602 0.679224 0.652359 0.627774 0.606652 0.591816 0.582282 0.574310 0.566454 0.561549 0.558864 0.557256 0.556039 0.555380 0.554847 0.553690 0.552211 0.551815 0.553110 0.551784 0.548339 -100 
-100 -100 0.712592 0.701309 0.678206 0.653720 0.627928 0.604338 0.584036 0.569873 0.560958 0.553566 0.546264 0.541860 0.539571 0.538201 0.537038 0.536270 0.535564 0.534477 0.533315 0.533200 0.534701 0.533515 0.530149 -100 
-100 -100 0.670337 0.659888 0.640052 0.617166 0.592877 0.570513 0.551078 0.537132 0.527819 0.521095 0.515608 0.512411 0.510787 0.509770 0.508792 0.507962 0.507098 0.505947 0.504671 0.503961 0.503886 0.502732 0.500875 -100 
-100 -100 0.623252 0.612918 0.593451 0.571613 0.548913 0.527992 0.509531 0.496096 0.487004 0.481008 0.476791 0.474590 0.473576 0.472866 0.471988 0.471097 0.470131 0.468949 0.467610 0.466546 0.465799 0.464681 0.463466 -100 
-100 -100 0.570180 0.559357 0.536903 0.515619 0.494683 0.475416 0.458109 0.445619 0.437354 0.432153 0.428760 0.427217 0.426669 0.426192 0.425381 0.424483 0.423530 0.422406 0.421110 0.419981 0.419111 0.418066 0.417061 -100 
-100 -100 0.505011 0.494741 0.473371 0.453565 0.434410 0.416980 0.401387 0.390292 0.383091 0.378741 0.376052 0.374988 0.374733 0.374437 0.373750 0.372946 0.372092 0.371107 0.369950 0.368885 0.368012 0.367063 0.366216 -100 
-100 -100 0.431511 0.422856 0.406801 0.389318 0.371851 0.356267 0.342882 0.333430 0.327332 0.323826 0.321894 0.321229 0.321149 0.320992 0.320502 0.319876 0.319178 0.318369 0.317396 0.316426 0.315508 0.314649 0.314017 -100 
-100 -100 0.375531 0.367805 0.353724 0.337640 0.321328 0.307155 0.295441 0.287353 0.282181 0.279333 0.277898 0.277468 0.277465 0.277390 0.277053 0.276590 0.276045 0.275393 0.274577 0.273713 0.272839 0.272048 0.271506 -100 
-100 -100 0.343314 0.335967 0.322723 0.307267 0.291574 0.278178 0.267415 0.260108 0.255492 0.253011 0.251829 0.251503 0.251526 0.251488 0.251233 0.250862 0.250409 0.249849 0.249126 0.248329 0.247489 0.246734 0.246233 -100 
-100 -100 -100 -100 -100 -100 -100 -100 -100 -100 -100 -100 -100 -100 -100 -100 -100 -100 -100 -100 -100 -100 -100 -100 -100 -100 
-100 -100 -100 -100 -100 -100 -100 -100 -100 -100 -100 -100 -100 -100 -100 -100 -100 -100 -100 -100 -100 -100 -100 -100 -100 -100 
-100 -100 -100 -100 -100 -100 -100 -100 -100 -100 -100 -100 -100 -100 -100 -100 -100 -100 -100 -100 -100 -100 -100 -100 -100 -100 
-100 -100 0.541458 0.531263 0.512562 0.490491 0.467661 0.447973 0.432145 0.421377 0.414434 0.410194 0.407442 0.405911 0.405203 0.403666 0.400964 0.398416 0.395740 0.393008 0.390088 0.387310 0.384746 0.382630 0.381272 -100 
-100 -100 0.559688 0.549135 0.529679 0.507120 0.483943 0.463934 0.447783 0.436780 0.429751 0.425323 0.422356 0.420988 0.421153 0.419539 0.415767 0.412755 0.409866 0.407066 0.404162 0.401487 0.399076 0.396992 0.395555 -100 
-100 -100 0.595311 0.584086 0.560512 0.537021 0.513076 0.492423 0.475602 0.464116 0.456981 0.452187 0.448892 0.448192 0.456233 0.454508 0.442566 0.438389 0.434960 0.432055 0.429174 0.426667 0.424557 0.422529 0.420914 -100 
-100 -100 0.631116 0.619794 0.595925 0.572009 0.547399 0.525881 0.508051 0.495581 0.487595 0.482165 0.478441 0.477542 0.485646 0.483874 0.471716 0.467466 0.464009 0.461122 0.458294 0.455899 0.454021 0.452053 0.450307 -100 
-100 -100 0.663066 0.652170 0.631896 0.608052 0.582906 0.560362 0.541237 0.527430 0.518010 0.511713 0.507377 0.505414 0.505658 0.503883 0.499566 0.496321 0.493388 0.490654 0.488007 0.485870 0.485033 0.483119 0.480470 -100 
-100 -100 0.695169 0.684373 0.664263 0.640113 0.614215 0.590606 0.570267 0.555351 0.545019 0.537905 0.532840 0.530424 0.530356 0.528554 0.524453 0.521411 0.518722 0.516185 0.513874 0.512607 0.514609 0.512786 0.507581 -100 
-100 -100 0.723954 0.712971 0.692073 0.667308 0.640563 0.615969 0.594588 0.578917 0.568162 0.560364 0.554455 0.552136 0.554262 0.552394 0.545899 0.542343 0.539792 0.537559 0.536402 0.538031 0.555673 0.553983 0.533726 -100 
-100 -100 0.744532 0.733462 0.712333 0.687102 0.659670 0.634294 0.612096 0.595649 0.584174 0.575784 0.569382 0.566662 0.568472 0.566581 0.560365 0.557209 0.555112 0.553095 0.551911 0.553556 0.571301 0.569665 0.549368 -100 
-100 -100 0.757644 0.746650 0.726086 0.700652 0.672756 0.646834 0.624045 0.606851 0.594387 0.585502 0.578900 0.575214 0.573938 0.572101 0.569244 0.567680 0.566730 0.564825 0.562103 0.560662 0.562809 0.561091 0.555818 -100 
-100 -100 0.765642 0.754656 0.734110 0.708498 0.680317 0.654133 0.631147 0.613732 0.600928 0.591808 0.585001 0.580793 0.578493 0.576787 0.575418 0.575381 0.576353 0.574640 0.570300 0.567337 0.566509 0.564667 0.561864 -100 
-100 -100 0.769369 0.758343 0.737716 0.711969 0.683651 0.657424 0.634523 0.617293 0.604671 0.595531 0.588455 0.583911 0.581258 0.579740 0.579396 0.581217 0.585718 0.584187 0.576668 0.572216 0.570093 0.568111 0.566024 -100 
-100 -100 0.768787 0.757741 0.737061 0.711297 0.683007 0.656877 0.634141 0.617134 0.604738 0.595729 0.588653 0.584051 0.581316 0.579831 0.579621 0.581562 0.586170 0.584749 0.577341 0.573001 0.570888 0.568981 0.567018 -100 
-100 -100 0.763852 0.752770 0.731952 0.706292 0.678224 0.652329 0.629847 0.613132 0.601067 0.592294 0.585367 0.580857 0.578101 0.576476 0.575717 0.576142 0.577517 0.576144 0.572098 0.569391 0.567932 0.566311 0.564575 -100 
-100 -100 0.754431 0.743213 0.721893 0.696371 0.668729 0.643306 0.621337 0.605332 0.594149 0.585739 0.578644 0.574076 0.571352 0.569644 0.568462 0.567961 0.567826 0.566544 0.564263 0.562922 0.562566 0.561237 0.559197 -100 
-100 -100 0.740735 0.729041 0.705163 0.679596 0.652583 0.627916 0.606755 0.591883 0.582338 0.574418 0.566677 0.561906 0.559275 0.557584 0.556143 0.555208 0.554492 0.553341 0.552050 0.551943 0.553554 0.552465 0.549134 -100 
-100 -100 0.713732 0.702311 0.678959 0.654257 0.628305 0.604649 0.584339 0.570178 0.561275 0.553933 0.546711 0.542396 0.540117 0.538627 0.537194 0.536106 0.535168 0.534044 0.533015 0.533123 0.534870 0.533884 0.530620 -100 
-100 -100 0.671420 0.660864 0.640843 0.617809 0.593412 0.571013 0.551597 0.537681 0.528410 0.521712 0.516231 0.513040 0.511378 0.510202 0.508931 0.507781 0.506677 0.505456 0.504261 0.503705 0.503793 0.502787 0.501028 -100 
-100 -100 0.624259 0.613845 0.594243 0.572312 0.549544 0.528624 0.510226 0.496871 0.487867 0.481875 0.477572 0.475277 0.474164 0.473265 0.472088 0.470888 0.469677 0.468403 0.467105 0.466129 0.465452 0.464432 0.463318 -100 
-100 -100 0.571198 0.560298 0.537696 0.516318 0.495285 0.476047 0.458889 0.446548 0.438418 0.433212 0.429663 0.427950 0.427271 0.426585 0.425456 0.424249 0.423030 0.421794 0.420510 0.419397 0.418465 0.417475 0.416620 -100 
-100 -100 0.505951 0.495618 0.474116 0.454228 0.434983 0.417594 0.402155 0.391214 0.384150 0.379797 0.376936 0.375678 0.375268 0.374775 0.373797 0.372712 0.371603 0.370502 0.369324 0.368231 0.367250 0.366327 0.365607 -100 
-100 -100 0.432280 0.423580 0.407445 0.389914 0.372416 0.356858 0.343552 0.334203 0.328210 0.324697 0.322628 0.321799 0.321565 0.321232 0.320521 0.319677 0.318782 0.317851 0.316822 0.315808 0.314831 0.313968 0.313372 -100 
-100 -100 0.376186 0.368422 0.354279 0.338149 0.321812 0.307650 0.295983 0.287967 0.282863 0.280012 0.278489 0.277936 0.277798 0.277572 0.277063 0.276428 0.275721 0.274950 0.274055 0.273133 0.272208 0.271396 0.270858 -100 
-100 -100 0.343912 0.336531 0.323230 0.307723 0.292001 0.278608 0.267881 0.260630 0.256064 0.253583 0.252340 0.251915 0.251817 0.251644 0.251240 0.250720 0.250124 0.249448 0.248638 0.247776 0.246886 0.246105 0.245596 -100 
-100 -100 -100 -100 -100 -100 -100 -100 -100 -100 -100 -100 -100 -100 -100 -100 -100 -100 -100 -100 -100 -100 -100 -100 -100 -100 
-100 -100 -100 -100 -100 -100 -100 -100 -100 -100 -100 -100 -100 -100 -100 -100 -100 -100 -100 -100 -100 -100 -100 -100 -100 -100 
-100 -100 -100 -100 -100 -100 -100 -100 -100 -100 -100 -100 -100 -100 -100 -100 -100 -100 -100 -100 -100 -100 -100 -100 -100 -100 
-100 -100 0.540439 0.530476 0.512275 0.490590 0.468094 0.448663 0.433022 0.422320 0.415313 0.411007 0.408155 0.406377 0.405075 0.403456 0.401211 0.398853 0.396302 0.393578 0.390589 0.387721 0.385102 0.382890 0.381412 -100 
-100 -100 0.558119 0.547884 0.529154 0.507077 0.484266 0.464517 0.448531 0.437536 0.430326 0.425822 0.422809 0.421067 0.420018 0.418345 0.415709 0.413114 0.410463 0.407698 0.404719 0.401987 0.399614 0.397436 0.395797 -100 
-100 -100 0.590066 0.579364 0.559497 0.536689 0.513229 0.492824 0.476120 0.464511 0.456879 0.451975 0.448640 0.447011 0.446975 0.445233 0.441402 0.438400 0.435642 0.432836 0.429863 0.427386 0.425645 0.423531 0.421415 -100 
-100 -100 0.625865 0.615038 0.594885 0.571604 0.547436 0.526125 0.508380 0.495764 0.487275 0.481747 0.478017 0.476213 0.476148 0.474379 0.470483 0.467453 0.464703 0.461922 0.459000 0.456629 0.455048 0.453010 0.450868 -100 
-100 -100 0.661580 0.650935 0.631282 0.607775 0.582847 0.560441 0.541382 0.527484 0.517790 0.511462 0.507237 0.504979 0.503880 0.502124 0.499265 0.496593 0.494016 0.491348 0.488538 0.486191 0.484518 0.482563 0.480652 -100 
-100 -100 0.694304 0.683627 0.663853 0.639839 0.614015 0.590453 0.570112 0.555021 0.544336 0.537214 0.532391 0.529817 0.528617 0.526876 0.524123 0.521664 0.519355 0.516867 0.514198 0.512159 0.511243 0.509401 0.506964 -100 
-100 -100 0.722986 0.712072 0.691693 0.666955 0.640167 0.615522 0.594033 0.577986 0.566577 0.558752 0.553264 0.550526 0.549923 0.548175 0.544795 0.542370 0.540470 0.538225 0.535782 0.534601 0.536818 0.535113 0.529885 -100 
-100 -100 0.743633 0.732603 0.711947 0.686695 0.659172 0.633682 0.611311 0.594440 0.582298 0.573890 0.567955 0.564898 0.564103 0.562349 0.559159 0.557057 0.555532 0.553513 0.551146 0.550062 0.552422 0.550817 0.545614 -100 
-100 -100 0.757144 0.746180 0.725696 0.700241 0.672255 0.646204 0.623219 0.605695 0.592821 0.583974 0.577800 0.574270 0.572463 0.570740 0.568691 0.567344 0.566351 0.564531 0.561912 0.560029 0.559424 0.557849 0.555529 -100 
-100 -100 0.764988 0.754069 0.733643 0.708074 0.679841 0.653518 0.630288 0.612533 0.599391 0.590335 0.583979 0.580166 0.578024 0.576392 0.574979 0.574506 0.574567 0.572956 0.569694 0.567261 0.565908 0.564314 0.562583 -100 
-100 -100 0.768563 0.757640 0.737197 0.711558 0.683236 0.656857 0.633643 0.615976 0.602934 0.593871 0.587400 0.583503 0.581481 0.579981 0.578881 0.579354 0.581139 0.579703 0.575078 0.572067 0.570522 0.568890 0.567140 -100 
-100 -100 0.768055 0.757106 0.736628 0.710993 0.682729 0.656439 0.633345 0.615849 0.602989 0.594051 0.587630 0.583751 0.581734 0.580256 0.579192 0.579693 0.581518 0.580163 0.575667 0.572803 0.571376 0.569824 0.568115 -100 
-100 -100 0.763348 0.752337 0.731774 0.706228 0.678212 0.652151 0.629247 0.611992 0.599410 0.590700 0.584437 0.580621 0.578438 0.576865 0.575599 0.575234 0.575420 0.574069 0.571232 0.569268 0.568195 0.566852 0.565365 -100 
-100 -100 0.753926 0.742788 0.722014 0.696647 0.669131 0.643507 0.620938 0.604178 0.592205 0.583847 0.577664 0.573963 0.571885 0.570253 0.568617 0.567524 0.566758 0.565416 0.563584 0.562508 0.562150 0.561023 0.559387 -100 
-100 -100 0.737792 0.726492 0.705175 0.680169 0.653643 0.628744 0.606586 0.590567 0.579568 0.571680 0.565483 0.561927 0.560256 0.558648 0.556537 0.554969 0.553717 0.552415 0.551215 0.550978 0.551745 0.550793 0.548519 -100 
-100 -100 0.710916 0.699892 0.679137 0.655017 0.629581 0.605716 0.584443 0.569182 0.558857 0.551522 0.545773 0.542594 0.541214 0.539757 0.537629 0.535917 0.534485 0.533178 0.532139 0.532034 0.532873 0.531983 0.529765 -100 
-100 -100 0.671001 0.660602 0.641380 0.618631 0.594477 0.571967 0.552063 0.537558 0.527642 0.520933 0.516097 0.513505 0.512289 0.511055 0.509271 0.507606 0.506109 0.504744 0.503569 0.502981 0.502860 0.501940 0.500529 -100 
-100 -100 0.623026 0.612974 0.594466 0.573064 0.550624 0.529714 0.511084 0.497514 0.488326 0.482306 0.478147 0.476063 0.475191 0.474148 0.472432 0.470755 0.469212 0.467827 0.466575 0.465675 0.465030 0.464087 0.463089 -100 
-100 -100 0.565748 0.555733 0.537109 0.516863 0.496404 0.477280 0.460041 0.447699 0.439657 0.434414 0.430739 0.429055 0.428637 0.427745 0.425900 0.424167 0.422620 0.421282 0.420060 0.419082 0.418296 0.417370 0.416512 -100 
-100 -100 0.500466 0.491019 0.473473 0.454706 0.436017 0.418747 0.403281 0.392419 0.385525 0.381126 0.378052 0.376736 0.376533 0.375817 0.374158 0.372601 0.371209 0.370007 0.368875 0.367909 0.367084 0.366197 0.365433 -100 
-100 -100 0.431082 0.422728 0.407548 0.390469 0.373211 0.357707 0.344390 0.335115 0.329241 0.325684 0.323422 0.322472 0.322232 0.321713 0.320610 0.319467 0.318376 0.317361 0.316337 0.315386 0.314490 0.313639 0.313009 -100 
-100 -100 0.376186 0.368516 0.354666 0.338652 0.322380 0.308229 0.296567 0.288599 0.283552 0.280661 0.279000 0.278323 0.278100 0.277727 0.276988 0.276171 0.275324 0.274473 0.273547 0.272631 0.271724 0.270904 0.270341 -100 
-100 -100 0.344339 0.336963 0.323697 0.308184 0.292451 0.279050 0.268331 0.261111 0.256570 0.254052 0.252706 0.252167 0.251959 0.251659 0.251104 0.250452 0.249744 0.248988 0.248125 0.247237 0.246333 0.245532 0.245002 -100 
-100 -100 -100 -100 -100 -100 -100 -100 -100 -100 -100 -100 -100 -100 -100 -100 -100 -100 -100 -100 -100 -100 -100 -100 -100 -100 
-100 -100 -100 -100 -100 -100 -100 -100 -100 -100 -100 -100 -100 -100 -100 -100 -100 -100 -100 -100 -100 -100 -100 -100 -100 -100 
-100 -100 -100 -100 -100 -100 -100 -100 -100 -100 -100 -100 -100 -100 -100 -100 -100 -100 -100 -100 -100 -100 -100 -100 -100 -100 
-100 -100 0.539665 0.529804 0.511749 0.490280 0.468011 0.448795 0.433329 0.422722 0.415724 0.411410 0.408521 0.406610 0.405093 0.403447 0.401394 0.399224 0.396847 0.394200 0.391221 0.388406 0.385932 0.383675 0.381995 -100 
-100 -100 0.557472 0.547301 0.528595 0.506696 0.484102 0.464557 0.448729 0.437790 0.430535 0.426021 0.423002 0.421083 0.419653 0.417975 0.415759 0.413495 0.411146 0.408486 0.405497 0.402943 0.401017 0.398800 0.396689 -100 
-100 -100 0.589933 0.579167 0.559015 0.536246 0.512954 0.492728 0.476143 0.464523 0.456724 0.451803 0.448524 0.446592 0.445525 0.443818 0.441166 0.438823 0.436727 0.434082 0.430978 0.428939 0.428538 0.426398 0.422981 -100 
-100 -100 0.625761 0.614848 0.594377 0.571099 0.547070 0.525908 0.508255 0.495605 0.486938 0.481409 0.477777 0.475706 0.474628 0.472925 0.470260 0.467937 0.465893 0.463281 0.460206 0.458264 0.458010 0.455950 0.452530 -100 
-100 -100 0.661077 0.650428 0.630662 0.607222 0.582416 0.560125 0.541129 0.527194 0.517384 0.511092 0.507011 0.504701 0.503279 0.501620 0.499354 0.497181 0.495077 0.492536 0.489601 0.487341 0.485934 0.483954 0.481756 -100 
-100 -100 0.694012 0.683286 0.663331 0.639307 0.613536 0.590023 0.569675 0.554462 0.543579 0.536513 0.531959 0.529482 0.528107 0.526521 0.524356 0.522450 0.520723 0.518344 0.515335 0.512981 0.511460 0.509586 0.507642 -100 
-100 -100 0.723418 0.712303 0.691424 0.666486 0.639646 0.614967 0.593363 0.577036 0.565229 0.557460 0.552425 0.549852 0.548779 0.547260 0.544969 0.543392 0.542568 0.540415 0.537000 0.534771 0.534216 0.532465 0.529751 -100 
-100 -100 0.744117 0.732875 0.711712 0.686234 0.658623 0.633048 0.610503 0.593301 0.580735 0.572391 0.566959 0.564149 0.562979 0.561473 0.559312 0.557996 0.557502 0.555574 0.552274 0.550182 0.549785 0.548165 0.545521 -100 
-100 -100 0.756954 0.745927 0.725263 0.699740 0.671705 0.645558 0.622388 0.604586 0.591431 0.582675 0.576950 0.573819 0.572228 0.570713 0.568953 0.567905 0.567307 0.565588 0.562774 0.560719 0.559561 0.558053 0.556371 -100 
-100 -100 0.764418 0.753525 0.733120 0.707584 0.679338 0.652907 0.629458 0.611406 0.598016 0.589075 0.583218 0.580016 0.578546 0.577085 0.575391 0.574791 0.574861 0.573345 0.570271 0.568152 0.567055 0.565608 0.563940 -100 
-100 -100 0.767874 0.757018 0.736687 0.711142 0.682838 0.656337 0.632841 0.614796 0.601437 0.592511 0.586719 0.583825 0.583311 0.581960 0.579682 0.579531 0.580978 0.579616 0.575467 0.573128 0.572401 0.570979 0.568906 -100 
-100 -100 0.767566 0.756668 0.736290 0.710757 0.682540 0.656117 0.632678 0.614734 0.601503 0.592690 0.586990 0.584181 0.583735 0.582388 0.580044 0.579808 0.581200 0.579889 0.575898 0.573746 0.573194 0.571862 0.569797 -100 
-100 -100 0.763452 0.752408 0.731839 0.706357 0.678461 0.652245 0.628853 0.611045 0.598019 0.589395 0.583795 0.580850 0.579616 0.578158 0.576204 0.575290 0.575120 0.573767 0.571266 0.569809 0.569325 0.568165 0.566503 -100 
-100 -100 0.754958 0.743649 0.722723 0.697397 0.670220 0.644386 0.620939 0.603327 0.590671 0.582367 0.576999 0.574293 0.573161 0.571635 0.569314 0.567594 0.566412 0.564995 0.563398 0.562736 0.562907 0.561919 0.560071 -100 
-100 -100 0.739434 0.727878 0.706572 0.681772 0.656283 0.631113 0.607193 0.589813 0.577714 0.569847 0.564796 0.562583 0.562398 0.560884 0.557553 0.555105 0.553297 0.551855 0.550877 0.551119 0.552684 0.551842 0.549047 -100 
-100 -100 0.712830 0.701535 0.680775 0.656875 0.632517 0.608407 0.585388 0.568807 0.557425 0.550079 0.545371 0.543433 0.543465 0.542044 0.538654 0.536036 0.534038 0.532571 0.531717 0.532044 0.533638 0.532835 0.530095 -100 
-100 -100 0.672795 0.662200 0.642823 0.620202 0.596562 0.573929 0.553168 0.537953 0.527533 0.520783 0.516385 0.514445 0.513934 0.512634 0.510031 0.507655 0.505708 0.504208 0.503148 0.502821 0.503080 0.502232 0.500614 -100 
-100 -100 0.624349 0.614243 0.595782 0.574695 0.552812 0.531906 0.512728 0.498869 0.489672 0.483583 0.479312 0.477440 0.477057 0.475837 0.473234 0.470843 0.468898 0.467401 0.466251 0.465579 0.465241 0.464370 0.463234 -100 
-100 -100 0.566782 0.556811 0.538471 0.518806 0.499265 0.480235 0.462344 0.449917 0.442258 0.436933 0.432728 0.431061 0.431360 0.430206 0.427007 0.424369 0.422376 0.420928 0.419825 0.419137 0.418805 0.417952 0.416829 -100 
-100 -100 0.501424 0.492028 0.474769 0.456571 0.438781 0.421612 0.405539 0.394674 0.388258 0.383769 0.380056 0.378652 0.379102 0.378113 0.375142 0.372742 0.370949 0.369647 0.368622 0.367928 0.367534 0.366705 0.365673 -100 
-100 -100 0.432009 0.423656 0.408575 0.391769 0.374940 0.359480 0.345876 0.336621 0.331024 0.327378 0.324668 0.323557 0.323508 0.322779 0.320996 0.319372 0.318040 0.316953 0.315981 0.315181 0.314483 0.313659 0.312917 -100 
-100 -100 0.376975 0.369282 0.355431 0.339490 0.323360 0.309208 0.297426 0.289463 0.284513 0.281543 0.279629 0.278801 0.278565 0.278042 0.276987 0.275937 0.274955 0.274043 0.273119 0.272255 0.271418 0.270596 0.269977 -100 
-100 -100 0.345029 0.337622 0.324319 0.308796 0.293084 0.279663 0.268890 0.261663 0.257140 0.254553 0.253048 0.252378 0.252089 0.251673 0.250955 0.250174 0.249375 0.248561 0.247671 0.246782 0.245887 0.245068 0.244504 -100 
-100 -100 -100 -100 -100 -100 -100 -100 -100 -100 -100 -100 -100 -100 -100 -100 -100 -100 -100 -100 -100 -100 -100 -100 -100 -100 
-100 -100 -100 -100 -100 -100 -100 -100 -100 -100 -100 -100 -100 -100 -100 -100 -100 -100 -100 -100 -100 -100 -100 -100 -100 -100 
-100 -100 -100 -100 -100 -100 -100 -100 -100 -100 -100 -100 -100 -100 -100 -100 -100 -100 -100 -100 -100 -100 -100 -100 -100 -100 
-100 -100 0.539213 0.529284 0.511010 0.489519 0.467329 0.448242 0.432924 0.422436 0.415513 0.411225 0.408313 0.406328 0.404698 0.403048 0.401133 0.399137 0.397034 0.394535 0.391636 0.389074 0.387220 0.384996 0.382799 -100 
-100 -100 0.557998 0.547557 0.528107 0.505965 0.483379 0.463947 0.448261 0.437437 0.430251 0.425770 0.422736 0.420728 0.419128 0.417464 0.415496 0.413530 0.411715 0.409235 0.406214 0.404160 0.403703 0.401530 0.398112 -100 
-100 -100 0.592841 0.581325 0.559206 0.535656 0.512196 0.492038 0.475581 0.464063 0.456321 0.451443 0.448149 0.446082 0.444552 0.442898 0.440925 0.439233 0.438660 0.436277 0.432611 0.431756 0.437308 0.435227 0.426123 -100 
-100 -100 0.628656 0.616982 0.594548 0.570471 0.546260 0.525153 0.507612 0.495052 0.486438 0.480970 0.477357 0.475186 0.473676 0.472057 0.470106 0.468477 0.467998 0.465649 0.461976 0.461195 0.466873 0.464868 0.455769 -100 
-100 -100 0.661879 0.650878 0.630198 0.606418 0.581567 0.559341 0.540426 0.526553 0.516787 0.510576 0.506594 0.504319 0.502844 0.501296 0.499393 0.497680 0.496390 0.494030 0.490789 0.488902 0.488818 0.486861 0.483435 -100 
-100 -100 0.694584 0.683560 0.662846 0.638539 0.612731 0.589251 0.568922 0.553702 0.542803 0.535830 0.531472 0.529170 0.527924 0.526508 0.524674 0.523304 0.522621 0.520385 0.516671 0.514181 0.512841 0.510952 0.508759 -100 
-100 -100 0.725417 0.713743 0.691446 0.665931 0.638959 0.614249 0.592568 0.576131 0.564205 0.556534 0.551814 0.549565 0.548750 0.547484 0.545685 0.545072 0.547140 0.545102 0.538975 0.535860 0.534128 0.532316 0.530460 -100 
-100 -100 0.746081 0.734303 0.711784 0.685752 0.658004 0.632371 0.609705 0.592347 0.579631 0.571388 0.566308 0.563890 0.563074 0.561840 0.560112 0.559728 0.562115 0.560287 0.554248 0.551250 0.549637 0.547961 0.546216 -100 
-100 -100 0.757253 0.746033 0.724873 0.699177 0.671117 0.644929 0.621642 0.603694 0.590431 0.581778 0.576397 0.573716 0.572733 0.571445 0.569661 0.569012 0.569482 0.567854 0.564150 0.561843 0.560563 0.559054 0.557426 -100 
-100 -100 0.763937 0.753029 0.732552 0.707049 0.678850 0.652386 0.628802 0.610586 0.597089 0.588265 0.582834 0.580357 0.580211 0.578957 0.576482 0.575989 0.577043 0.575601 0.571683 0.569534 0.568864 0.567455 0.565402 -100 
-100 -100 0.767193 0.756388 0.736144 0.710722 0.682522 0.655992 0.632316 0.614057 0.600556 0.591787 0.586683 0.585278 0.588203 0.587075 0.582029 0.581660 0.585373 0.584055 0.577649 0.575219 0.575740 0.574367 0.571068 -100 
-100 -100 0.767095 0.756234 0.735937 0.710542 0.682490 0.656035 0.632341 0.614126 0.600707 0.592034 0.587032 0.585744 0.588778 0.587627 0.582412 0.581852 0.585411 0.584126 0.577931 0.575745 0.576520 0.575248 0.571909 -100 
-100 -100 0.763669 0.752562 0.731937 0.706580 0.679084 0.652817 0.628864 0.610645 0.597341 0.588781 0.583677 0.581608 0.582008 0.580668 0.577408 0.576189 0.576546 0.575202 0.572166 0.570958 0.571360 0.570276 0.567899 -100 
-100 -100 0.756434 0.744865 0.723614 0.698457 0.672340 0.646407 0.621576 0.603182 0.590051 0.581763 0.576928 0.575076 0.575420 0.573959 0.570344 0.568061 0.566791 0.565347 0.563777 0.563683 0.565090 0.564183 0.561345 -100 
-100 -100 0.742398 0.730373 0.708607 0.684437 0.663961 0.638631 0.609183 0.590157 0.577176 0.569279 0.565044 0.564208 0.568399 0.566909 0.559290 0.555647 0.553288 0.551794 0.551213 0.552670 0.557228 0.556484 0.551080 -100 
-100 -100 0.716186 0.704385 0.683097 0.659817 0.640507 0.616254 0.587703 0.569506 0.557285 0.549881 0.545885 0.545225 0.549548 0.548095 0.540374 0.536506 0.533892 0.532359 0.531929 0.533468 0.538051 0.537340 0.531981 -100 
-100 -100 0.675612 0.664625 0.644674 0.622214 0.599844 0.577168 0.554923 0.539018 0.528306 0.521483 0.517231 0.515804 0.516491 0.515075 0.511017 0.507852 0.505490 0.503914 0.503070 0.503320 0.504738 0.503952 0.501395 -100 
-100 -100 0.627485 0.616976 0.597770 0.576800 0.555901 0.535044 0.514913 0.500789 0.491765 0.485584 0.480970 0.479244 0.479802 0.478370 0.474313 0.471088 0.468726 0.467142 0.466134 0.465831 0.466196 0.465380 0.463714 -100 
-100 -100 0.571997 0.561316 0.541318 0.521730 0.503999 0.485074 0.465491 0.452870 0.445818 0.440397 0.435428 0.433910 0.436521 0.435072 0.428795 0.424873 0.422301 0.420736 0.419787 0.419563 0.420321 0.419528 0.417504 -100 
-100 -100 0.506661 0.496560 0.477593 0.459460 0.443467 0.426396 0.408647 0.397646 0.391932 0.387345 0.382758 0.381420 0.384143 0.382859 0.376838 0.373194 0.370849 0.369434 0.368542 0.368272 0.368917 0.368136 0.366225 -100 
-100 -100 0.434685 0.426019 0.410275 0.393548 0.377395 0.361982 0.347784 0.338506 0.333315 0.329565 0.326243 0.324992 0.325504 0.324560 0.321676 0.319428 0.317805 0.316641 0.315722 0.315105 0.314760 0.313951 0.312924 -100 
-100 -100 0.378351 0.370534 0.356446 0.340531 0.324644 0.310492 0.298465 0.290478 0.285667 0.282604 0.280362 0.279389 0.279282 0.278619 0.277103 0.275780 0.274650 0.273681 0.272755 0.271944 0.271217 0.270381 0.269648 -100 
-100 -100 0.345888 0.338424 0.325023 0.309486 0.293829 0.280384 0.269507 0.262251 0.257749 0.255078 0.253381 0.252584 0.252258 0.251744 0.250840 0.249934 0.249052 0.248187 0.247264 0.246368 0.245481 0.244632 0.244014 -100 
-100 -100 -100 -100 -100 -100 -100 -100 -100 -100 -100 -100 -100 -100 -100 -100 -100 -100 -100 -100 -100 -100 -100 -100 -100 -100 
-100 -100 -100 -100 -100 -100 -100 -100 -100 -100 -100 -100 -100 -100 -100 -100 -100 -100 -100 -100 -100 -100 -100 -100 -100 -100 
-100 -100 -100 -100 -100 -100 -100 -100 -100 -100 -100 -100 -100 -100 -100 -100 -100 -100 -100 -100 -100 -100 -100 -100 -100 -100 
-100 -100 0.537734 0.527824 0.509570 0.488083 0.465895 0.446851 0.431637 0.421289 0.414502 0.410254 0.407284 0.405224 0.403530 0.401873 0.400012 0.398107 0.396135 0.393802 0.391094 0.388716 0.387019 0.384901 0.382756 -100 
-100 -100 0.556410 0.545996 0.526581 0.504456 0.481886 0.462515 0.446964 0.436328 0.429340 0.424910 0.421774 0.419653 0.417959 0.416285 0.414390 0.412524 0.410841 0.408526 0.405695 0.403826 0.403528 0.401460 0.398092 -100 
-100 -100 0.591117 0.579643 0.557577 0.534064 0.510639 0.490568 0.474288 0.463031 0.455596 0.450783 0.447300 0.445051 0.443360 0.441697 0.439849 0.438280 0.437846 0.435627 0.432145 0.431470 0.437179 0.435202 0.426139 -100 
-100 -100 0.626871 0.615251 0.592886 0.568865 0.544704 0.523696 0.506331 0.494032 0.485725 0.480338 0.476548 0.474205 0.472537 0.470929 0.469124 0.467631 0.467290 0.465101 0.461595 0.460972 0.466780 0.464872 0.455812 -100 
-100 -100 0.660141 0.649195 0.628599 0.604898 0.580127 0.557984 0.539186 0.525491 0.515926 0.509794 0.505746 0.503385 0.501840 0.500328 0.498562 0.496995 0.495850 0.493630 0.490521 0.488748 0.488748 0.486860 0.483482 -100 
-100 -100 0.692935 0.681975 0.661368 0.637182 0.611502 0.588091 0.567795 0.552655 0.541865 0.534958 0.530597 0.528265 0.526989 0.525640 0.523974 0.522777 0.522250 0.520138 0.516515 0.514082 0.512749 0.510902 0.508779 -100 
-100 -100 0.723871 0.712275 0.690123 0.664791 0.638041 0.613390 0.591623 0.575170 0.563283 0.555659 0.550950 0.548687 0.547832 0.546657 0.545082 0.544673 0.546904 0.544971 0.538885 0.535750 0.533870 0.532073 0.530386 -100 
-100 -100 0.744646 0.732961 0.710608 0.684785 0.657279 0.631705 0.608925 0.591510 0.578795 0.570586 0.565523 0.563104 0.562259 0.561127 0.559616 0.559419 0.561944 0.560202 0.554178 0.551133 0.549342 0.547668 0.546086 -100 
-100 -100 0.755951 0.744826 0.723838 0.698348 0.670485 0.644360 0.621016 0.603022 0.589751 0.581118 0.575756 0.573094 0.572137 0.570933 0.569283 0.568755 0.569321 0.567747 0.564054 0.561730 0.560386 0.558868 0.557288 -100 
-100 -100 0.762752 0.751949 0.731662 0.706385 0.678387 0.652001 0.628384 0.610128 0.596623 0.587798 0.582359 0.579895 0.579793 0.578595 0.576176 0.575739 0.576849 0.575436 0.571519 0.569365 0.568670 0.567254 0.565216 -100 
-100 -100 0.766101 0.755411 0.735379 0.710211 0.682239 0.655810 0.632116 0.613824 0.600314 0.591520 0.586368 0.584953 0.587926 0.586824 0.581761 0.581400 0.585152 0.583849 0.577423 0.574985 0.575495 0.574119 0.570826 -100 
-100 -100 0.766090 0.755345 0.735257 0.710117 0.682297 0.655967 0.632282 0.614048 0.600616 0.591899 0.586816 0.585481 0.588527 0.587378 0.582120 0.581551 0.585136 0.583865 0.577648 0.575448 0.576205 0.574935 0.571605 -100 
-100 -100 0.762801 0.751783 0.731321 0.706179 0.678894 0.652764 0.628863 0.610659 0.597345 0.588724 0.583514 0.581353 0.581705 0.580337 0.577050 0.575828 0.576210 0.574878 0.571826 0.570592 0.570959 0.569867 0.567506 -100 
-100 -100 0.755768 0.744246 0.723084 0.698077 0.672134 0.646348 0.621619 0.603282 0.590154 0.581795 0.576828 0.574836 0.575076 0.573560 0.569927 0.567661 0.566430 0.564998 0.563389 0.563229 0.564559 0.563631 0.560820 -100 
-100 -100 0.741993 0.729974 0.708208 0.684120 0.663780 0.638603 0.609298 0.590367 0.577403 0.569428 0.565033 0.564011 0.568049 0.566476 0.558841 0.555232 0.552945 0.551459 0.550791 0.552133 0.556560 0.555784 0.550428 -100 
-100 -100 0.715896 0.704102 0.682805 0.659590 0.640397 0.616306 0.587922 0.569848 0.557655 0.550170 0.545991 0.545113 0.549249 0.547692 0.539936 0.536092 0.533545 0.532026 0.531509 0.532936 0.537392 0.536654 0.531335 -100 
-100 -100 0.675274 0.664328 0.644446 0.622087 0.599845 0.577330 0.555265 0.539507 0.528846 0.521938 0.517484 0.515831 0.516334 0.514789 0.510654 0.507484 0.505160 0.503596 0.502714 0.502917 0.504289 0.503480 0.500921 -100 
-100 -100 0.627071 0.616649 0.597595 0.576764 0.555999 0.535301 0.515359 0.501404 0.492462 0.486203 0.481381 0.479439 0.479843 0.478272 0.474087 0.470824 0.468487 0.466915 0.465895 0.465613 0.466015 0.465187 0.463469 -100 
-100 -100 0.571502 0.560951 0.541188 0.521768 0.504166 0.485388 0.465993 0.453559 0.446617 0.441132 0.435958 0.434253 0.436781 0.435193 0.428719 0.424726 0.422172 0.420615 0.419655 0.419494 0.420352 0.419550 0.417429 -100 
-100 -100 0.506310 0.496333 0.477583 0.459588 0.443683 0.426728 0.409134 0.398291 0.392668 0.388025 0.383252 0.381751 0.384404 0.383003 0.376790 0.373068 0.370724 0.369308 0.368394 0.368180 0.368918 0.368126 0.366107 -100 
-100 -100 0.434683 0.426080 0.410442 0.393779 0.377662 0.362304 0.348191 0.339001 0.333851 0.330036 0.326557 0.325163 0.325586 0.324543 0.321542 0.319236 0.317600 0.316412 0.315456 0.314851 0.314545 0.313705 0.312592 -100 
-100 -100 0.378581 0.370783 0.356726 0.340819 0.324927 0.310779 0.298773 0.290808 0.285990 0.282857 0.280493 0.279404 0.279217 0.278482 0.276896 0.275534 0.274381 0.273374 0.272397 0.271555 0.270811 0.269931 0.269139 -100 
-100 -100 0.346222 0.338756 0.325350 0.309793 0.294106 0.280636 0.269745 0.262475 0.257941 0.255199 0.253401 0.252509 0.252112 0.251544 0.250599 0.249666 0.248759 0.247851 0.246870 0.245920 0.244988 0.244090 0.243428 -100 
-100 -100 -100 -100 -100 -100 -100 -100 -100 -100 -100 -100 -100 -100 -100 -100 -100 -100 -100 -100 -100 -100 -100 -100 -100 -100 
-100 -100 -100 -100 -100 -100 -100 -100 -100 -100 -100 -100 -100 -100 -100 -100 -100 -100 -100 -100 -100 -100 -100 -100 -100 -100 
-100 -100 -100 -100 -100 -100 -100 -100 -100 -100 -100 -100 -100 -100 -100 -100 -100 -100 -100 -100 -100 -100 -100 -100 -100 -100 
-100 -100 0.535168 0.525372 0.507391 0.485942 0.463687 0.444603 0.429470 0.419322 0.412809 0.408607 0.405454 0.403257 0.401484 0.399806 0.397947 0.396056 0.394072 0.391912 0.389500 0.387227 0.385225 0.383277 0.381746 -100 
-100 -100 0.552631 0.542556 0.523972 0.502136 0.479599 0.460246 0.444864 0.434577 0.428074 0.423700 0.420191 0.417805 0.415963 0.414238 0.412313 0.410379 0.408439 0.406265 0.403844 0.401839 0.400399 0.398492 0.396515 -100 
-100 -100 0.584639 0.574009 0.554074 0.531435 0.508269 0.488319 0.472353 0.461695 0.455242 0.450494 0.446162 0.443416 0.441442 0.439674 0.437716 0.435824 0.434190 0.432032 0.429484 0.427991 0.428089 0.426248 0.422934 -100 
-100 -100 0.620308 0.609555 0.589348 0.566260 0.542420 0.521558 0.504510 0.492817 0.485504 0.480177 0.475523 0.472659 0.470690 0.468970 0.467067 0.465243 0.463678 0.461531 0.458958 0.457499 0.457673 0.455878 0.452561 -100 
-100 -100 0.655804 0.645329 0.625846 0.602679 0.578170 0.556130 0.537470 0.524122 0.515061 0.508973 0.504487 0.501773 0.499979 0.498405 0.496654 0.494971 0.493336 0.491213 0.488666 0.486739 0.485524 0.483745 0.481753 -100 
-100 -100 0.689018 0.678496 0.658908 0.635311 0.610053 0.586737 0.566367 0.551351 0.540825 0.533920 0.529242 0.526582 0.524976 0.523578 0.522024 0.520691 0.519468 0.517462 0.514704 0.512470 0.510783 0.509032 0.507484 -100 
-100 -100 0.718722 0.707861 0.687515 0.663265 0.637483 0.612964 0.590705 0.574185 0.562491 0.554809 0.549668 0.546944 0.545520 0.544262 0.542860 0.541983 0.541700 0.539858 0.536478 0.534018 0.532192 0.530487 0.529084 -100 
-100 -100 0.739758 0.728801 0.708233 0.683528 0.657042 0.631619 0.608324 0.590798 0.578229 0.569928 0.564416 0.561508 0.560048 0.558822 0.557519 0.556852 0.556836 0.555149 0.551805 0.549405 0.547659 0.546037 0.544689 -100 
-100 -100 0.752981 0.742249 0.722150 0.697316 0.670018 0.644043 0.620542 0.602521 0.589315 0.580584 0.574867 0.571748 0.570171 0.568897 0.567593 0.566950 0.566686 0.565132 0.562312 0.560153 0.558614 0.557091 0.555752 -100 
-100 -100 0.760769 0.750198 0.730404 0.705591 0.678031 0.651823 0.628189 0.609983 0.596564 0.587599 0.581677 0.578492 0.577157 0.575856 0.574315 0.573898 0.574192 0.572766 0.569643 0.567483 0.566236 0.564781 0.563249 -100 
-100 -100 0.764492 0.753988 0.734336 0.709597 0.682180 0.655972 0.632231 0.614076 0.600707 0.591693 0.585718 0.582799 0.582575 0.581290 0.578819 0.578696 0.580547 0.579225 0.574720 0.572314 0.571535 0.570113 0.568074 -100 
-100 -100 0.764470 0.753910 0.734185 0.709447 0.682131 0.656061 0.632466 0.614467 0.601227 0.592269 0.586289 0.583353 0.583110 0.581748 0.579131 0.578868 0.580635 0.579352 0.574988 0.572751 0.572140 0.570809 0.568777 -100 
-100 -100 0.760859 0.750060 0.729934 0.705088 0.677842 0.652019 0.628756 0.610987 0.597951 0.589144 0.583204 0.579988 0.578655 0.577109 0.575034 0.574120 0.574089 0.572767 0.570140 0.568571 0.567959 0.566779 0.565186 -100 
-100 -100 0.753116 0.741898 0.721119 0.696182 0.669509 0.644092 0.620927 0.603480 0.590835 0.582325 0.576563 0.573452 0.572032 0.570344 0.567966 0.566312 0.565316 0.563924 0.562120 0.561205 0.561082 0.560031 0.558309 -100 
-100 -100 0.738924 0.727279 0.705460 0.680784 0.655623 0.630881 0.607376 0.590278 0.578235 0.570139 0.564619 0.561873 0.561244 0.559492 0.556135 0.553839 0.552413 0.550979 0.549536 0.549315 0.550347 0.549398 0.546835 -100 
-100 -100 0.712649 0.701260 0.679974 0.656150 0.632076 0.608410 0.585887 0.569680 0.558404 0.550814 0.545565 0.543002 0.542507 0.540773 0.537296 0.534808 0.533191 0.531733 0.530415 0.530297 0.531388 0.530476 0.527938 -100 
-100 -100 0.671824 0.661320 0.642075 0.619709 0.596431 0.574266 0.554057 0.539303 0.529071 0.522080 0.517084 0.514490 0.513475 0.511798 0.508943 0.506566 0.504802 0.503330 0.502077 0.501575 0.501663 0.500743 0.499135 -100 
-100 -100 0.622808 0.613000 0.595063 0.574423 0.552951 0.532524 0.513948 0.500652 0.491768 0.485466 0.480561 0.478080 0.477338 0.475708 0.472638 0.470122 0.468305 0.466850 0.465625 0.465037 0.464852 0.463946 0.462629 -100 
-100 -100 0.564556 0.555083 0.537750 0.518707 0.499635 0.481065 0.463767 0.451989 0.444778 0.439287 0.434446 0.432299 0.432646 0.431083 0.427011 0.424108 0.422316 0.420898 0.419637 0.419199 0.419268 0.418397 0.416911 -100 
-100 -100 0.499642 0.490715 0.474415 0.456755 0.439330 0.422513 0.406933 0.396638 0.390635 0.385990 0.381687 0.379868 0.380424 0.379066 0.375234 0.372554 0.370922 0.369613 0.368404 0.367952 0.367971 0.367101 0.365660 -100 
-100 -100 0.431645 0.423530 0.408888 0.392329 0.375634 0.360346 0.347034 0.338101 0.332701 0.328871 0.325671 0.324157 0.323938 0.322911 0.320684 0.318878 0.317547 0.316398 0.315311 0.314601 0.314106 0.313194 0.312144 -100 
-100 -100 0.377496 0.369879 0.356167 0.340268 0.324129 0.309993 0.298293 0.290424 0.285490 0.282318 0.280025 0.278860 0.278414 0.277677 0.276377 0.275209 0.274180 0.273167 0.272091 0.271163 0.270324 0.269377 0.268558 -100 
-100 -100 0.345950 0.338545 0.325236 0.309654 0.293852 0.280358 0.269548 0.262294 0.257690 0.254896 0.253078 0.252125 0.251630 0.251056 0.250200 0.249341 0.248476 0.247545 0.246487 0.245458 0.244452 0.243491 0.242787 -100 
-100 -100 -100 -100 -100 -100 -100 -100 -100 -100 -100 -100 -100 -100 -100 -100 -100 -100 -100 -100 -100 -100 -100 -100 -100 -100 
-100 -100 -100 -100 -100 -100 -100 -100 -100 -100 -100 -100 -100 -100 -100 -100 -100 -100 -100 -100 -100 -100 -100 -100 -100 -100 
-100 -100 -100 -100 -100 -100 -100 -100 -100 -100 -100 -100 -100 -100 -100 -100 -100 -100 -100 -100 -100 -100 -100 -100 -100 -100 
-100 -100 0.533092 0.523261 0.505218 0.483588 0.461119 0.441903 0.426828 0.416969 0.410914 0.406764 0.403254 0.400834 0.398979 0.397284 0.395418 0.393535 0.391606 0.389636 0.387524 0.385507 0.383633 0.381898 0.380632 -100 
-100 -100 0.550170 0.540123 0.521642 0.499700 0.476993 0.457574 0.442400 0.432723 0.427186 0.422871 0.418516 0.415608 0.413551 0.411758 0.409793 0.407821 0.405849 0.403850 0.401760 0.399911 0.398339 0.396642 0.395170 -100 
-100 -100 0.581340 0.570902 0.551448 0.528899 0.505668 0.485762 0.470255 0.460781 0.456453 0.451770 0.445443 0.441613 0.439186 0.437264 0.435211 0.433184 0.431251 0.429235 0.427154 0.425593 0.424736 0.423092 0.421047 -100 
-100 -100 0.616906 0.606378 0.586713 0.563798 0.539980 0.519197 0.502601 0.492092 0.486903 0.481628 0.474949 0.470961 0.468503 0.466618 0.464627 0.462667 0.460782 0.458765 0.456655 0.455100 0.454280 0.452661 0.450616 -100 
-100 -100 0.652983 0.642652 0.623519 0.600533 0.576193 0.554196 0.535642 0.522872 0.514787 0.508714 0.503253 0.499874 0.497741 0.496065 0.494302 0.492564 0.490797 0.488814 0.486623 0.484790 0.483338 0.481711 0.480223 -100 
-100 -100 0.686226 0.675910 0.656807 0.633665 0.609032 0.585755 0.564982 0.550062 0.539992 0.533042 0.527738 0.524593 0.522659 0.521182 0.519686 0.518294 0.516853 0.514976 0.512666 0.510648 0.508952 0.507322 0.506024 -100 
-100 -100 0.715405 0.704940 0.685583 0.662399 0.638444 0.614002 0.590242 0.573398 0.562181 0.554373 0.548332 0.545013 0.543118 0.541762 0.540480 0.539453 0.538518 0.536776 0.534240 0.532111 0.530338 0.528720 0.527481 -100 
-100 -100 0.736555 0.726019 0.706486 0.682930 0.658356 0.633049 0.608235 0.590334 0.578175 0.569716 0.563301 0.559783 0.557827 0.556499 0.555336 0.554542 0.553890 0.552262 0.549673 0.547513 0.545751 0.544163 0.542946 -100 
-100 -100 0.750592 0.740128 0.720630 0.696484 0.670066 0.644242 0.620257 0.602133 0.589095 0.580215 0.573936 0.570302 0.568307 0.566949 0.565811 0.565225 0.564850 0.563312 0.560621 0.558384 0.556644 0.555083 0.553866 -100 
-100 -100 0.758842 0.748468 0.729088 0.704795 0.677810 0.651813 0.628097 0.609995 0.596802 0.587667 0.581109 0.577282 0.575391 0.574001 0.572774 0.572643 0.573182 0.571733 0.568288 0.565682 0.563950 0.562383 0.561053 -100 
-100 -100 0.762759 0.752433 0.733147 0.708906 0.682117 0.656188 0.632464 0.614602 0.601618 0.592396 0.585532 0.581641 0.580408 0.579009 0.577277 0.577796 0.580402 0.579033 0.573639 0.570363 0.568703 0.567101 0.565449 -100 
-100 -100 0.762743 0.752348 0.732949 0.708662 0.681919 0.656173 0.632738 0.615156 0.602372 0.593196 0.586247 0.582234 0.580894 0.579396 0.577565 0.578022 0.580626 0.579309 0.574001 0.570834 0.569286 0.567757 0.566130 -100 
-100 -100 0.759056 0.748391 0.728464 0.703907 0.676923 0.651451 0.628691 0.611486 0.598931 0.589934 0.583099 0.578887 0.576691 0.574993 0.573433 0.573107 0.573654 0.572349 0.569142 0.566868 0.565516 0.564163 0.562867 -100 
-100 -100 0.751311 0.740164 0.719344 0.694413 0.667598 0.642575 0.620405 0.603881 0.591929 0.583258 0.576479 0.572180 0.569718 0.567859 0.566136 0.565224 0.564928 0.563610 0.561224 0.559558 0.558553 0.557331 0.556041 -100 
-100 -100 0.738055 0.726318 0.703518 0.678346 0.652156 0.627849 0.606311 0.590711 0.579797 0.571569 0.564682 0.560348 0.558034 0.556093 0.554011 0.552859 0.552701 0.551380 0.548858 0.547504 0.547007 0.545864 0.544261 -100 
-100 -100 0.711656 0.700197 0.677963 0.653608 0.628437 0.605195 0.584692 0.570017 0.559874 0.552177 0.545625 0.541529 0.539387 0.537476 0.535272 0.533938 0.533597 0.532273 0.529922 0.528744 0.528382 0.527290 0.525679 -100 
-100 -100 0.669502 0.659154 0.639977 0.617487 0.593806 0.572002 0.552996 0.539278 0.529717 0.522660 0.516910 0.513352 0.511465 0.509667 0.507443 0.505830 0.504791 0.503465 0.501794 0.500803 0.500297 0.499256 0.497941 -100 
-100 -100 0.619550 0.610107 0.592716 0.572131 0.550344 0.530208 0.512619 0.500097 0.491576 0.485270 0.480084 0.477137 0.476014 0.474346 0.471631 0.469713 0.468486 0.467188 0.465746 0.465027 0.464739 0.463758 0.462401 -100 
-100 -100 0.559896 0.551068 0.534929 0.516061 0.496495 0.478161 0.461973 0.450931 0.443924 0.438492 0.433725 0.431511 0.432080 0.430555 0.426455 0.424105 0.423044 0.421789 0.420208 0.419780 0.419922 0.418996 0.417368 -100 
-100 -100 0.495302 0.487005 0.471897 0.454390 0.436430 0.419784 0.405221 0.395544 0.389645 0.385065 0.380947 0.379185 0.380047 0.378752 0.374863 0.372674 0.371710 0.370534 0.369019 0.368622 0.368788 0.367866 0.366226 -100 
-100 -100 0.429352 0.421562 0.407471 0.390951 0.373938 0.358738 0.345987 0.337394 0.332024 0.328211 0.325103 0.323576 0.323348 0.322365 0.320294 0.318810 0.317819 0.316744 0.315533 0.314870 0.314527 0.313562 0.312296 -100 
-100 -100 0.376541 0.369053 0.355542 0.339636 0.323343 0.309220 0.297731 0.289989 0.285048 0.281849 0.279553 0.278352 0.277880 0.277169 0.275968 0.274959 0.274089 0.273107 0.271959 0.271025 0.270232 0.269233 0.268287 -100 
-100 -100 0.345586 0.338226 0.324977 0.309367 0.293471 0.279946 0.269183 0.261950 0.257313 0.254470 0.252608 0.251613 0.251100 0.250547 0.249757 0.248987 0.248207 0.247290 0.246185 0.245123 0.244108 0.243098 0.242320 -100 
-100 -100 -100 -100 -100 -100 -100 -100 -100 -100 -100 -100 -100 -100 -100 -100 -100 -100 -100 -100 -100 -100 -100 -100 -100 -100 
-100 -100 -100 -100 -100 -100 -100 -100 -100 -100 -100 -100 -100 -100 -100 -100 -100 -100 -100 -100 -100 -100 -100 -100 -100 -100 
-100 -100 -100 -100 -100 -100 -100 -100 -100 -100 -100 -100 -100 -100 -100 -100 -100 -100 -100 -100 -100 -100 -100 -100 -100 -100 
-100 -100 0.531462 0.521486 0.503088 0.481129 0.458335 0.438910 0.423857 0.414335 0.409077 0.404980 0.400777 0.398081 0.396169 0.394503 0.392659 0.390813 0.388975 0.387200 0.385391 0.383701 0.382114 0.380596 0.379463 -100 
-100 -100 0.548811 0.538565 0.519566 0.497242 0.474213 0.454650 0.439709 0.430878 0.427203 0.422946 0.416841 0.413164 0.410857 0.409026 0.407044 0.405081 0.403167 0.401365 0.399609 0.398102 0.396806 0.395330 0.394014 -100 
-100 -100 0.581776 0.570995 0.549611 0.526550 0.502984 0.483058 0.468268 0.460800 0.462562 0.457938 0.445628 0.439873 0.436715 0.434631 0.432486 0.430415 0.428447 0.426625 0.424940 0.423722 0.422961 0.421539 0.419836 -100 
-100 -100 0.617277 0.606437 0.584894 0.561554 0.537528 0.516766 0.500837 0.492315 0.493188 0.487952 0.475269 0.469312 0.466082 0.464019 0.461936 0.459931 0.458001 0.456171 0.454447 0.453209 0.452444 0.451032 0.449335 -100 
-100 -100 0.651423 0.640988 0.621565 0.598540 0.574530 0.552505 0.533787 0.521766 0.515581 0.509496 0.502055 0.497735 0.495214 0.493445 0.491659 0.489919 0.488162 0.486350 0.484479 0.482923 0.481654 0.480197 0.478861 -100 
-100 -100 0.684326 0.674039 0.655040 0.632407 0.609280 0.585976 0.563802 0.548823 0.539765 0.532731 0.526111 0.522362 0.520131 0.518592 0.517112 0.515721 0.514247 0.512510 0.510508 0.508726 0.507178 0.505673 0.504487 -100 
-100 -100 0.713345 0.703049 0.684388 0.662919 0.645527 0.621124 0.591058 0.573267 0.563788 0.555791 0.547212 0.543015 0.540702 0.539260 0.538003 0.536941 0.535817 0.534175 0.532027 0.530105 0.528439 0.526901 0.525738 -100 
-100 -100 0.734482 0.724149 0.705387 0.683638 0.665711 0.640490 0.609364 0.590465 0.579948 0.571281 0.562384 0.557997 0.555632 0.554218 0.553088 0.552302 0.551523 0.549953 0.547594 0.545509 0.543756 0.542190 0.541020 -100 
-100 -100 0.748560 0.738239 0.719153 0.695809 0.671333 0.645611 0.619995 0.601568 0.589004 0.579976 0.572777 0.568664 0.566530 0.565130 0.563991 0.563611 0.563781 0.562253 0.559014 0.556524 0.554612 0.552988 0.551764 -100 
-100 -100 0.756882 0.746625 0.727549 0.703746 0.677834 0.651993 0.627614 0.609574 0.596740 0.587478 0.580235 0.575991 0.574225 0.572827 0.571502 0.571956 0.574041 0.572560 0.567459 0.564042 0.561924 0.560192 0.558765 -100 
-100 -100 0.760911 0.750688 0.731786 0.708058 0.686298 0.660521 0.632371 0.614725 0.602124 0.592782 0.585210 0.580988 0.581737 0.580384 0.577159 0.578993 0.591439 0.590000 0.574499 0.569410 0.567096 0.565204 0.563085 -100 
-100 -100 0.761002 0.750674 0.731557 0.707701 0.685883 0.660320 0.632612 0.615359 0.603018 0.593724 0.586021 0.581609 0.582200 0.580745 0.577469 0.579316 0.591847 0.590473 0.574995 0.569961 0.567716 0.565877 0.563778 -100 
-100 -100 0.758092 0.747364 0.726900 0.702424 0.675869 0.650642 0.627982 0.611284 0.599293 0.590181 0.582547 0.577694 0.575441 0.573731 0.572270 0.572813 0.575323 0.574021 0.568817 0.565515 0.563605 0.562014 0.560612 -100 
-100 -100 0.751951 0.740457 0.717971 0.692677 0.665862 0.641087 0.619394 0.603633 0.592490 0.583722 0.575936 0.570750 0.567805 0.565903 0.564591 0.564524 0.565862 0.564609 0.560706 0.558258 0.556703 0.555276 0.553986 -100 
-100 -100 0.751772 0.738674 0.703598 0.676879 0.649640 0.625564 0.605119 0.590749 0.581402 0.573098 0.564491 0.558871 0.555583 0.553591 0.552427 0.552627 0.555788 0.554584 0.548988 0.546496 0.545210 0.543850 0.542379 -100 
-100 -100 0.725255 0.712455 0.678048 0.652122 0.625857 0.602835 0.583457 0.570036 0.561471 0.553715 0.545476 0.540136 0.537072 0.535119 0.533796 0.533774 0.536709 0.535529 0.530209 0.528001 0.526939 0.525655 0.524153 -100 
-100 -100 0.670006 0.659353 0.638574 0.615615 0.591646 0.570057 0.551759 0.538882 0.530151 0.523056 0.516462 0.512213 0.510096 0.508279 0.506252 0.505290 0.505487 0.504311 0.501714 0.500358 0.499628 0.498465 0.497076 -100 
-100 -100 0.618117 0.608714 0.590918 0.570219 0.548359 0.528411 0.511327 0.499473 0.491552 0.485261 0.479631 0.476522 0.476158 0.474514 0.471113 0.469447 0.469082 0.467936 0.465931 0.465173 0.465001 0.463951 0.462348 -100 
-100 -100 0.557180 0.548614 0.532926 0.514195 0.495317 0.477154 0.460761 0.450358 0.444037 0.438699 0.433728 0.432185 0.436822 0.435363 0.427458 0.424746 0.426724 0.425597 0.421098 0.420699 0.421136 0.420173 0.418128 -100 
-100 -100 0.492765 0.484748 0.470154 0.452793 0.435493 0.418970 0.404138 0.395016 0.389746 0.385258 0.380987 0.379963 0.384995 0.383779 0.376004 0.373403 0.375329 0.374269 0.369963 0.369657 0.370199 0.369256 0.367156 -100 
-100 -100 0.427827 0.420187 0.406336 0.389832 0.372786 0.357628 0.345068 0.336785 0.331700 0.327896 0.324643 0.323268 0.324040 0.323124 0.320210 0.318750 0.318258 0.317293 0.315797 0.315285 0.315267 0.314282 0.312694 -100 
-100 -100 0.375748 0.368316 0.354889 0.338959 0.322599 0.308447 0.297002 0.289347 0.284473 0.281232 0.278838 0.277653 0.277494 0.276842 0.275457 0.274545 0.273956 0.273059 0.271802 0.270945 0.270298 0.269276 0.268166 -100 
-100 -100 0.345156 0.337808 0.324566 0.308909 0.292924 0.279329 0.268533 0.261281 0.256615 0.253704 0.251759 0.250741 0.250305 0.249810 0.249053 0.248394 0.247758 0.246917 0.245820 0.244793 0.243836 0.242806 0.241949 -100 
-100 -100 -100 -100 -100 -100 -100 -100 -100 -100 -100 -100 -100 -100 -100 -100 -100 -100 -100 -100 -100 -100 -100 -100 -100 -100 
-100 -100 -100 -100 -100 -100 -100 -100 -100 -100 -100 -100 -100 -100 -100 -100 -100 -100 -100 -100 -100 -100 -100 -100 -100 -100 
-100 -100 -100 -100 -100 -100 -100 -100 -100 -100 -100 -100 -100 -100 -100 -100 -100 -100 -100 -100 -100 -100 -100 -100 -100 -100 
-100 -100 0.529442 0.519397 0.500855 0.478654 0.455551 0.435818 0.420511 0.410834 0.405534 0.401482 0.397402 0.394909 0.393237 0.391752 0.390021 0.388288 0.386593 0.384997 0.383409 0.381963 0.380607 0.379254 0.378206 -100 
-100 -100 0.546641 0.536353 0.517256 0.494721 0.471402 0.451547 0.436371 0.427409 0.423718 0.419504 0.413499 0.410023 0.407978 0.406321 0.404411 0.402538 0.400762 0.399143 0.397613 0.396355 0.395286 0.393978 0.392754 -100 
-100 -100 0.579357 0.568580 0.547190 0.523981 0.500168 0.479981 0.464988 0.457430 0.459233 0.454648 0.442383 0.436821 0.433963 0.432036 0.429882 0.427854 0.426003 0.424362 0.422905 0.421929 0.421375 0.420123 0.418528 -100 
-100 -100 0.614764 0.603956 0.582451 0.559015 0.534788 0.513805 0.497698 0.489101 0.490014 0.484806 0.472133 0.466328 0.463359 0.461429 0.459316 0.457333 0.455500 0.453846 0.452344 0.451332 0.450754 0.449505 0.447914 -100 
-100 -100 0.648987 0.638583 0.619197 0.596123 0.571984 0.549781 0.530895 0.518790 0.512608 0.506520 0.499069 0.494830 0.492468 0.490791 0.489005 0.487291 0.485614 0.483951 0.482281 0.480931 0.479837 0.478515 0.477260 -100 
-100 -100 0.681885 0.671651 0.652739 0.630140 0.606982 0.583561 0.561237 0.546182 0.537124 0.530066 0.523391 0.519650 0.517497 0.516004 0.514508 0.513110 0.511661 0.510030 0.508203 0.506586 0.505173 0.503771 0.502647 -100 
-100 -100 0.710818 0.700610 0.682117 0.660779 0.643485 0.619028 0.588812 0.570968 0.561516 0.553488 0.544802 0.540558 0.538278 0.536841 0.535520 0.534392 0.533206 0.531619 0.529621 0.527816 0.526231 0.524756 0.523634 -100 
-100 -100 0.731967 0.721727 0.703138 0.681545 0.663756 0.638525 0.607275 0.588343 0.577859 0.569169 0.560158 0.555704 0.553341 0.551923 0.550726 0.549859 0.548984 0.547424 0.545151 0.543105 0.541355 0.539808 0.538661 -100 
-100 -100 0.746225 0.735947 0.716951 0.693714 0.669337 0.643609 0.617908 0.599450 0.586904 0.577855 0.570574 0.566400 0.564251 0.562856 0.561706 0.561292 0.561402 0.559842 0.556582 0.554030 0.552032 0.550367 0.549147 -100 
-100 -100 0.754741 0.744477 0.725410 0.701667 0.675849 0.649995 0.625506 0.607410 0.594573 0.585289 0.577984 0.573683 0.571894 0.570525 0.569251 0.569724 0.571779 0.570236 0.565032 0.561454 0.559155 0.557328 0.555897 -100 
-100 -100 0.758924 0.748656 0.729701 0.706014 0.684369 0.658573 0.630261 0.612519 0.599891 0.590523 0.582891 0.578608 0.579315 0.578020 0.574923 0.576834 0.589286 0.587772 0.572105 0.566770 0.564179 0.562153 0.560038 -100 
-100 -100 0.758983 0.748604 0.729414 0.705574 0.683848 0.658270 0.630418 0.613080 0.600708 0.591397 0.583646 0.579186 0.579752 0.578392 0.575297 0.577276 0.589857 0.588420 0.572748 0.567431 0.564870 0.562877 0.560771 -100 
-100 -100 0.755896 0.745126 0.724597 0.700096 0.673559 0.648322 0.625616 0.608899 0.596908 0.587790 0.580131 0.575266 0.573047 0.571472 0.570228 0.570975 0.573613 0.572277 0.566868 0.563279 0.561074 0.559315 0.557872 -100 
-100 -100 0.749600 0.738081 0.715540 0.690186 0.663313 0.638535 0.616890 0.601173 0.590057 0.581290 0.573495 0.568322 0.565449 0.563725 0.562695 0.562933 0.564517 0.563270 0.559130 0.556376 0.554527 0.552926 0.551581 -100 
-100 -100 0.749401 0.736290 0.701140 0.674320 0.646932 0.622853 0.602548 0.588272 0.578966 0.570665 0.562050 0.556448 0.553239 0.551462 0.550660 0.551273 0.554827 0.553672 0.547775 0.544941 0.543351 0.541818 0.540293 -100 
-100 -100 0.722961 0.710164 0.675698 0.649666 0.623226 0.600197 0.580964 0.567630 0.559087 0.551323 0.543069 0.537745 0.534756 0.533030 0.532086 0.532499 0.535852 0.534759 0.529180 0.526675 0.525345 0.523912 0.522358 -100 
-100 -100 0.667839 0.657205 0.636420 0.613379 0.589274 0.567658 0.549444 0.536614 0.527869 0.520740 0.514123 0.509882 0.507842 0.506231 0.504537 0.503950 0.504480 0.503416 0.500709 0.499184 0.498288 0.497010 0.495563 -100 
-100 -100 0.616068 0.606707 0.588948 0.568173 0.546162 0.526171 0.509159 0.497333 0.489367 0.483023 0.477369 0.474256 0.473943 0.472481 0.469388 0.468051 0.467963 0.466950 0.464941 0.464130 0.463886 0.462757 0.461092 -100 
-100 -100 0.555208 0.546716 0.531122 0.512311 0.493235 0.475011 0.458712 0.448336 0.441946 0.436546 0.431555 0.429995 0.434656 0.433362 0.425752 0.423346 0.425571 0.424595 0.420162 0.419788 0.420229 0.419221 0.417109 -100 
-100 -100 0.491088 0.483144 0.468635 0.451184 0.433667 0.417068 0.402300 0.393175 0.387811 0.383257 0.378961 0.377915 0.382955 0.381892 0.374388 0.372061 0.374205 0.373306 0.369098 0.368851 0.369423 0.368463 0.366308 -100 
-100 -100 0.426663 0.419047 0.405208 0.388607 0.371385 0.356120 0.343532 0.335189 0.329997 0.326108 0.322811 0.321417 0.322213 0.321426 0.318733 0.317500 0.317208 0.316391 0.314995 0.314547 0.314564 0.313572 0.311952 -100 
-100 -100 0.374961 0.367520 0.354058 0.338028 0.321518 0.307239 0.295697 0.287936 0.282944 0.279607 0.277155 0.275952 0.275831 0.275292 0.274085 0.273368 0.272963 0.272207 0.271049 0.270255 0.269644 0.268626 0.267502 -100 
-100 -100 0.344562 0.337188 0.323888 0.308129 0.292005 0.278272 0.267347 0.259966 0.255176 0.252164 0.250154 0.249120 0.248724 0.248332 0.247733 0.247254 0.246794 0.246094 0.245097 0.244134 0.243214 0.242197 0.241337 -100 
-100 -100 -100 -100 -100 -100 -100 -100 -100 -100 -100 -100 -100 -100 -100 -100 -100 -100 -100 -100 -100 -100 -100 -100 -100 -100 
-100 -100 -100 -100 -100 -100 -100 -100 -100 -100 -100 -100 -100 -100 -100 -100 -100 -100 -100 -100 -100 -100 -100 -100 -100 -100 
-100 -100 -100 -100 -100 -100 -100 -100 -100 -100 -100 -100 -100 -100 -100 -100 -100 -100 -100 -100 -100 -100 -100 -100 -100 -100 
-100 -100 0.526800 0.516799 0.498387 0.476082 0.452715 0.432614 0.416817 0.406549 0.400432 0.396429 0.393266 0.391457 0.390371 0.389210 0.387629 0.386056 0.384547 0.383109 0.381663 0.380367 0.379181 0.377935 0.376921 -100 
-100 -100 0.543301 0.533183 0.514528 0.492036 0.468505 0.448255 0.432429 0.422439 0.416962 0.412797 0.408699 0.406418 0.405256 0.403970 0.402100 0.400328 0.398743 0.397280 0.395867 0.394741 0.393829 0.392627 0.391447 -100 
-100 -100 0.573447 0.563126 0.543908 0.521059 0.497167 0.476536 0.460504 0.450886 0.446949 0.442412 0.436061 0.432872 0.431673 0.430199 0.427745 0.425697 0.424039 0.422539 0.421150 0.420270 0.420152 0.418999 0.417156 -100 
-100 -100 0.608734 0.598398 0.579107 0.556055 0.531737 0.510344 0.493287 0.482681 0.477901 0.472724 0.465912 0.462445 0.461113 0.459593 0.457126 0.455079 0.453410 0.451876 0.450436 0.449520 0.449394 0.448235 0.446377 -100 
-100 -100 0.645258 0.635087 0.616231 0.593214 0.568591 0.546109 0.527077 0.514136 0.506190 0.500127 0.494568 0.491456 0.489915 0.488492 0.486568 0.484807 0.483212 0.481649 0.480072 0.478838 0.477889 0.476654 0.475427 -100 
-100 -100 0.678542 0.668450 0.649763 0.626850 0.602269 0.578685 0.557433 0.542339 0.532377 0.525367 0.519818 0.516687 0.515044 0.513681 0.512018 0.510510 0.509045 0.507462 0.505723 0.504209 0.502926 0.501593 0.500477 -100 
-100 -100 0.707369 0.697259 0.678648 0.656057 0.632753 0.608195 0.583770 0.566787 0.555893 0.547991 0.541377 0.537885 0.536152 0.534778 0.533133 0.531767 0.530429 0.528820 0.526892 0.525159 0.523658 0.522220 0.521093 -100 
-100 -100 0.728630 0.718438 0.699652 0.676760 0.652966 0.627653 0.602234 0.584236 0.572421 0.563873 0.556863 0.553106 0.551222 0.549837 0.548312 0.547148 0.546002 0.544364 0.542183 0.540189 0.538476 0.536924 0.535760 -100 
-100 -100 0.743451 0.733147 0.714014 0.690292 0.664331 0.638506 0.614163 0.595929 0.582994 0.574041 0.567446 0.563595 0.561568 0.560206 0.558973 0.558223 0.557588 0.555927 0.553202 0.550774 0.548750 0.547053 0.545858 -100 
-100 -100 0.752499 0.742096 0.722761 0.698728 0.672177 0.646140 0.621946 0.603607 0.590398 0.581186 0.574390 0.570360 0.568369 0.567055 0.565988 0.565895 0.566314 0.564660 0.560886 0.557760 0.555405 0.553544 0.552244 -100 
-100 -100 0.757090 0.746590 0.727098 0.703071 0.676864 0.650861 0.626381 0.608089 0.594966 0.585637 0.578561 0.574431 0.573032 0.571800 0.570494 0.571275 0.574035 0.572421 0.566337 0.562238 0.559580 0.557554 0.556019 -100 
-100 -100 0.757013 0.746408 0.726726 0.702567 0.676327 0.650508 0.626377 0.608399 0.595478 0.586208 0.579085 0.574880 0.573433 0.572209 0.570972 0.571880 0.574800 0.573267 0.567171 0.563057 0.560401 0.558375 0.556830 -100 
-100 -100 0.752651 0.741829 0.721639 0.697025 0.670148 0.644630 0.621643 0.604328 0.591756 0.582723 0.575798 0.571530 0.569398 0.568111 0.567285 0.567627 0.568652 0.567230 0.563293 0.560070 0.557724 0.555843 0.554462 -100 
-100 -100 0.744350 0.733110 0.712028 0.686874 0.659807 0.634766 0.612795 0.596429 0.584568 0.575904 0.569093 0.564825 0.562555 0.561252 0.560479 0.560594 0.561219 0.559914 0.556617 0.553889 0.551887 0.550118 0.548687 -100 
-100 -100 0.731303 0.719477 0.696076 0.670455 0.643501 0.619179 0.598346 0.583140 0.572400 0.564191 0.557275 0.552987 0.550773 0.549510 0.548795 0.549105 0.550629 0.549448 0.545531 0.542913 0.541443 0.539742 0.537890 -100 
-100 -100 0.705082 0.693580 0.670803 0.645981 0.619970 0.596691 0.576928 0.562647 0.552635 0.544918 0.538318 0.534259 0.532220 0.531011 0.530221 0.530417 0.531848 0.530772 0.527158 0.524860 0.523655 0.522066 0.520208 -100 
-100 -100 0.662849 0.652567 0.633329 0.610540 0.586314 0.564430 0.545825 0.532329 0.522760 0.515610 0.509804 0.506269 0.504591 0.503425 0.502309 0.501947 0.502105 0.501117 0.498947 0.497347 0.496282 0.494875 0.493391 -100 
-100 -100 0.613017 0.603749 0.586524 0.565691 0.543335 0.523075 0.505845 0.493486 0.484847 0.478399 0.473167 0.470203 0.469203 0.468089 0.466390 0.465543 0.465260 0.464373 0.462863 0.461962 0.461461 0.460242 0.458682 -100 
-100 -100 0.553257 0.544748 0.529089 0.509985 0.489660 0.471158 0.455466 0.444609 0.437409 0.431808 0.427031 0.424764 0.425404 0.424373 0.421210 0.419858 0.419610 0.418824 0.417453 0.417128 0.417364 0.416305 0.414414 -100 
-100 -100 0.489566 0.481568 0.466918 0.449147 0.430391 0.413514 0.399359 0.389783 0.383627 0.378845 0.374702 0.372871 0.373767 0.372912 0.369878 0.368585 0.368352 0.367656 0.366450 0.366272 0.366637 0.365651 0.363777 -100 
-100 -100 0.425479 0.417806 0.403840 0.387025 0.369407 0.353896 0.341172 0.332466 0.326784 0.322722 0.319508 0.317915 0.317733 0.317128 0.315763 0.315002 0.314641 0.314017 0.313120 0.312676 0.312481 0.311495 0.310112 -100 
-100 -100 0.373985 0.366487 0.352904 0.336698 0.319923 0.305428 0.293702 0.285679 0.280391 0.276911 0.274448 0.273190 0.272816 0.272436 0.271786 0.271372 0.271065 0.270511 0.269669 0.268937 0.268273 0.267286 0.266287 -100 
-100 -100 0.343694 0.336265 0.322854 0.306938 0.290614 0.276684 0.265555 0.257960 0.252954 0.249814 0.247759 0.246710 0.246308 0.246058 0.245746 0.245515 0.245267 0.244773 0.243972 0.243105 0.242210 0.241238 0.240449 -100 
-100 -100 -100 -100 -100 -100 -100 -100 -100 -100 -100 -100 -100 -100 -100 -100 -100 -100 -100 -100 -100 -100 -100 -100 -100 -100 
-100 -100 -100 -100 -100 -100 -100 -100 -100 -100 -100 -100 -100 -100 -100 -100 -100 -100 -100 -100 -100 -100 -100 -100 -100 -100 
-100 -100 -100 -100 -100 -100 -100 -100 -100 -100 -100 -100 -100 -100 -100 -100 -100 -100 -100 -100 -100 -100 -100 -100 -100 -100 
-100 -100 0.524478 0.514503 0.496121 0.473720 0.450128 0.429714 0.413539 0.402872 0.396409 0.392481 0.389834 0.388656 0.388244 0.387414 0.385850 0.384366 0.383029 0.381713 0.380348 0.379205 0.378237 0.377054 0.375955 -100 
-100 -100 0.540543 0.530541 0.512084 0.489601 0.465888 0.445316 0.429038 0.418463 0.412344 0.408268 0.405058 0.403793 0.403722 0.402794 0.400620 0.398778 0.397373 0.396028 0.394656 0.393737 0.393199 0.392065 0.390666 -100 
-100 -100 0.569907 0.559847 0.541178 0.518515 0.494517 0.473557 0.456956 0.446429 0.441320 0.436900 0.432106 0.430628 0.431378 0.430294 0.426822 0.424402 0.422981 0.421578 0.420096 0.419521 0.420418 0.419338 0.416662 -100 
-100 -100 0.605086 0.595033 0.576330 0.553508 0.529119 0.507431 0.489844 0.478358 0.472438 0.467365 0.462060 0.460272 0.460861 0.459686 0.456139 0.453659 0.452187 0.450729 0.449190 0.448580 0.449484 0.448396 0.445689 -100 
-100 -100 0.642147 0.632162 0.613629 0.590744 0.566015 0.543325 0.524002 0.510595 0.502092 0.496090 0.491300 0.489119 0.488629 0.487427 0.484956 0.482921 0.481375 0.479863 0.478298 0.477264 0.476694 0.475522 0.474060 -100 
-100 -100 0.675621 0.665666 0.647202 0.624329 0.599515 0.575822 0.554635 0.539480 0.529385 0.522427 0.517192 0.514540 0.513585 0.512321 0.510169 0.508368 0.506833 0.505244 0.503520 0.502129 0.501068 0.499776 0.498533 -100 
-100 -100 0.704355 0.694370 0.675943 0.653241 0.629451 0.604856 0.580928 0.564240 0.553385 0.545574 0.539227 0.536163 0.535275 0.533918 0.531429 0.529571 0.528023 0.526331 0.524380 0.522726 0.521415 0.519990 0.518712 -100 
-100 -100 0.725724 0.715600 0.696909 0.673850 0.649573 0.624225 0.599300 0.581624 0.569890 0.561455 0.554703 0.551340 0.550245 0.548858 0.546507 0.544828 0.543408 0.541636 0.539402 0.537432 0.535838 0.534259 0.532944 -100 
-100 -100 0.741048 0.730682 0.711450 0.687602 0.661444 0.635509 0.611161 0.592922 0.579991 0.571142 0.564770 0.561229 0.559636 0.558319 0.556711 0.555611 0.554688 0.552879 0.550119 0.547666 0.545616 0.543852 0.542575 -100 
-100 -100 0.750806 0.740174 0.720488 0.696329 0.669898 0.643624 0.618784 0.599965 0.586483 0.577364 0.570979 0.567381 0.565748 0.564559 0.563358 0.562951 0.562988 0.561180 0.557478 0.554371 0.551911 0.549949 0.548608 -100 
-100 -100 0.756212 0.745321 0.725206 0.701130 0.675393 0.649038 0.623233 0.603889 0.590127 0.580872 0.574461 0.570966 0.570039 0.569022 0.567652 0.568098 0.570396 0.568629 0.562705 0.558686 0.555822 0.553676 0.552192 -100 
-100 -100 0.756142 0.745123 0.724780 0.700530 0.674724 0.648496 0.622955 0.603829 0.590189 0.581008 0.574668 0.571240 0.570391 0.569480 0.568268 0.568926 0.571461 0.569785 0.563799 0.559717 0.556825 0.554646 0.553119 -100 
-100 -100 0.751014 0.739893 0.719229 0.694367 0.667519 0.641585 0.617645 0.599501 0.586363 0.577471 0.571360 0.567999 0.566617 0.565766 0.565096 0.565409 0.566329 0.564788 0.560729 0.557363 0.554845 0.552764 0.551213 -100 
-100 -100 0.742117 0.730703 0.709319 0.683892 0.656595 0.631128 0.608456 0.591335 0.578860 0.570371 0.564564 0.561495 0.560316 0.559592 0.558988 0.559316 0.560258 0.558863 0.555077 0.552017 0.549971 0.547966 0.546128 -100 
-100 -100 0.728768 0.716853 0.693305 0.667448 0.640182 0.615405 0.593880 0.577775 0.566135 0.558108 0.552560 0.549859 0.549146 0.548589 0.547983 0.548710 0.551159 0.549931 0.545012 0.541994 0.541032 0.539078 0.536205 -100 
-100 -100 0.702605 0.691045 0.668168 0.643135 0.616801 0.593069 0.572641 0.557467 0.546538 0.538954 0.533654 0.531121 0.530545 0.530038 0.529386 0.530044 0.532457 0.531387 0.526819 0.524162 0.523495 0.521682 0.518829 -100 
-100 -100 0.660675 0.650326 0.630949 0.607934 0.583383 0.561097 0.541961 0.527796 0.517615 0.510506 0.505460 0.502899 0.502145 0.501546 0.500724 0.500731 0.501386 0.500469 0.497942 0.496109 0.495092 0.493535 0.491711 -100 
-100 -100 0.611158 0.601802 0.584406 0.563318 0.540625 0.520015 0.502396 0.489572 0.480523 0.474021 0.469118 0.466592 0.465947 0.465244 0.464010 0.463466 0.463395 0.462641 0.461182 0.460217 0.459683 0.458390 0.456732 -100 
-100 -100 0.551669 0.543062 0.527209 0.507819 0.487056 0.468242 0.452350 0.441168 0.433663 0.427936 0.423198 0.420934 0.421259 0.420513 0.418172 0.417124 0.416796 0.416194 0.415288 0.415088 0.415532 0.414463 0.412374 -100 
-100 -100 0.488209 0.480112 0.465267 0.447218 0.428047 0.410885 0.396573 0.386737 0.380327 0.375391 0.371172 0.369203 0.369660 0.369017 0.366779 0.365765 0.365430 0.364949 0.364290 0.364298 0.364883 0.363929 0.361926 -100 
-100 -100 0.424292 0.416530 0.402395 0.385348 0.367449 0.351687 0.338740 0.329798 0.323896 0.319687 0.316395 0.314742 0.314468 0.314047 0.313094 0.312573 0.312315 0.311923 0.311378 0.311086 0.310920 0.309989 0.308704 -100 
-100 -100 0.372897 0.365323 0.351598 0.335201 0.318202 0.303488 0.291551 0.283316 0.277836 0.274222 0.271689 0.270407 0.270051 0.269832 0.269466 0.269296 0.269187 0.268873 0.268303 0.267734 0.267140 0.266221 0.265299 -100 
-100 -100 0.342651 0.335155 0.321618 0.305537 0.289021 0.274894 0.263565 0.255774 0.250594 0.247329 0.245208 0.244148 0.243796 0.243693 0.243612 0.243626 0.243614 0.243360 0.242795 0.242094 0.241298 0.240399 0.239666 -100 
-100 -100 -100 -100 -100 -100 -100 -100 -100 -100 -100 -100 -100 -100 -100 -100 -100 -100 -100 -100 -100 -100 -100 -100 -100 -100 
-100 -100 -100 -100 -100 -100 -100 -100 -100 -100 -100 -100 -100 -100 -100 -100 -100 -100 -100 -100 -100 -100 -100 -100 -100 -100 
-100 -100 -100 -100 -100 -100 -100 -100 -100 -100 -100 -100 -100 -100 -100 -100 -100 -100 -100 -100 -100 -100 -100 -100 -100 -100 
-100 -100 0.522490 0.512508 0.494103 0.471593 0.447811 0.427160 0.410747 0.399921 0.393568 0.389737 0.387231 0.386573 0.387032 0.386481 0.384610 0.383100 0.381915 0.380679 0.379343 0.378369 0.378070 0.376920 0.375242 -100 
-100 -100 0.538345 0.528379 0.509981 0.487444 0.463569 0.442771 0.426274 0.415606 0.409963 0.406014 0.402710 0.402238 0.403701 0.403057 0.399917 0.397787 0.396602 0.395328 0.393876 0.393260 0.394072 0.392979 0.390357 -100 
-100 -100 0.567296 0.557347 0.538932 0.516313 0.492223 0.471076 0.454391 0.444152 0.441926 0.437693 0.430758 0.430424 0.437451 0.436635 0.427358 0.424101 0.423145 0.421793 0.420104 0.420378 0.431833 0.430799 0.417757 -100 
-100 -100 0.602384 0.592463 0.574057 0.551330 0.526921 0.505076 0.487398 0.476222 0.473206 0.468307 0.460816 0.460127 0.467025 0.466076 0.456603 0.453233 0.452174 0.450749 0.449015 0.449264 0.460889 0.459847 0.446610 -100 
-100 -100 0.639673 0.629791 0.611462 0.588714 0.564209 0.541389 0.521688 0.508244 0.500457 0.494547 0.489353 0.487873 0.488930 0.487882 0.484138 0.481604 0.480141 0.478634 0.476964 0.476230 0.477064 0.475927 0.473179 -100 
-100 -100 0.673195 0.663339 0.645107 0.622523 0.598604 0.574838 0.552742 0.537528 0.528044 0.521145 0.515469 0.513213 0.513392 0.512189 0.508963 0.506684 0.505040 0.503404 0.501651 0.500422 0.500096 0.498820 0.496900 -100 
-100 -100 0.701880 0.692022 0.674046 0.652285 0.632864 0.608265 0.580238 0.563190 0.556869 0.549097 0.538283 0.535577 0.536304 0.534931 0.530550 0.527860 0.526006 0.524188 0.522166 0.520640 0.519732 0.518297 0.516622 -100 
-100 -100 0.723325 0.713281 0.694965 0.672822 0.652938 0.627580 0.598505 0.580441 0.573262 0.564880 0.553652 0.550627 0.551086 0.549680 0.545489 0.542998 0.541279 0.539341 0.536947 0.535018 0.533719 0.532096 0.530415 -100 
-100 -100 0.739066 0.728627 0.709343 0.685718 0.660633 0.634593 0.609026 0.590553 0.578034 0.569269 0.562631 0.559408 0.558689 0.557425 0.555015 0.553583 0.552761 0.550785 0.547525 0.544899 0.542828 0.540968 0.539506 -100 
-100 -100 0.749644 0.738755 0.718675 0.694657 0.669083 0.642597 0.616424 0.596939 0.583409 0.574366 0.568100 0.564976 0.564288 0.563261 0.561492 0.561130 0.562065 0.560088 0.555099 0.551502 0.548801 0.546683 0.545214 -100 
-100 -100 0.756446 0.745070 0.724005 0.700246 0.675901 0.649252 0.621219 0.600481 0.586142 0.576944 0.571149 0.568608 0.570963 0.570255 0.566527 0.567569 0.575166 0.573217 0.561480 0.556163 0.552681 0.550297 0.548691 -100 
-100 -100 0.756515 0.744964 0.723558 0.699538 0.675026 0.648448 0.620645 0.600051 0.585762 0.576656 0.571049 0.568706 0.571249 0.570745 0.567277 0.568633 0.576588 0.574746 0.562859 0.557423 0.553903 0.551458 0.549755 -100 
-100 -100 0.750705 0.739126 0.717443 0.692365 0.665870 0.639538 0.614284 0.595238 0.581647 0.572889 0.567460 0.565011 0.564915 0.564534 0.563685 0.564439 0.566908 0.565243 0.559376 0.555320 0.552717 0.550384 0.548326 -100 
-100 -100 0.742667 0.730677 0.707512 0.681447 0.653874 0.627967 0.604515 0.586740 0.573856 0.565550 0.560572 0.558627 0.558787 0.558650 0.558100 0.559019 0.561756 0.560277 0.554557 0.550899 0.549399 0.547125 0.544120 -100 
-100 -100 0.736465 0.723184 0.692724 0.665293 0.637230 0.611935 0.589759 0.573000 0.560846 0.553027 0.548541 0.547322 0.548450 0.548624 0.548140 0.550181 0.558877 0.557630 0.546660 0.542888 0.546950 0.544687 0.535932 -100 
-100 -100 0.710293 0.697410 0.667679 0.641090 0.613921 0.589681 0.568664 0.552865 0.541423 0.534008 0.529703 0.528599 0.529840 0.530057 0.529523 0.531495 0.540141 0.539108 0.528609 0.525283 0.529693 0.527609 0.518897 -100 
-100 -100 0.661103 0.650298 0.629337 0.605675 0.580633 0.557940 0.538349 0.523726 0.513221 0.506187 0.501716 0.500083 0.500568 0.500523 0.499727 0.500284 0.502474 0.501639 0.497775 0.495669 0.495510 0.493799 0.490762 -100 
-100 -100 0.610239 0.600662 0.582617 0.561137 0.538062 0.517125 0.499197 0.486140 0.477021 0.470517 0.465758 0.463735 0.464162 0.463848 0.462343 0.461981 0.462474 0.461862 0.460124 0.459229 0.459417 0.458069 0.455588 -100 
-100 -100 0.550334 0.541596 0.525455 0.505772 0.484651 0.465580 0.449564 0.438404 0.431187 0.425422 0.420495 0.418645 0.422173 0.421678 0.416546 0.415193 0.414731 0.414319 0.413866 0.414255 0.416706 0.415664 0.411707 -100 
-100 -100 0.486915 0.478715 0.463655 0.445353 0.425859 0.408479 0.394093 0.384346 0.378292 0.373289 0.368744 0.367035 0.370522 0.370060 0.365044 0.363698 0.363169 0.362912 0.362831 0.363500 0.366126 0.365246 0.361430 -100 
-100 -100 0.423074 0.415227 0.400925 0.383670 0.365532 0.349567 0.336477 0.327493 0.321679 0.317371 0.313832 0.312200 0.312489 0.312226 0.310968 0.310490 0.310341 0.310190 0.310006 0.310052 0.310461 0.309613 0.307961 -100 
-100 -100 0.371724 0.364080 0.350218 0.333652 0.316456 0.301559 0.289458 0.281105 0.275564 0.271845 0.269181 0.267894 0.267772 0.267696 0.267356 0.267356 0.267439 0.267366 0.267085 0.266758 0.266433 0.265599 0.264601 -100 
-100 -100 0.341496 0.333938 0.320283 0.304056 0.287371 0.273077 0.261581 0.253647 0.248352 0.244985 0.242777 0.241705 0.241440 0.241465 0.241551 0.241774 0.241996 0.241980 0.241656 0.241155 0.240527 0.239713 0.238997 -100 
-100 -100 -100 -100 -100 -100 -100 -100 -100 -100 -100 -100 -100 -100 -100 -100 -100 -100 -100 -100 -100 -100 -100 -100 -100 -100 
-100 -100 -100 -100 -100 -100 -100 -100 -100 -100 -100 -100 -100 -100 -100 -100 -100 -100 -100 -100 -100 -100 -100 -100 -100 -100 
-100 -100 -100 -100 -100 -100 -100 -100 -100 -100 -100 -100 -100 -100 -100 -100 -100 -100 -100 -100 -100 -100 -100 -100 -100 -100 
-100 -100 0.521064 0.511058 0.492602 0.469992 0.446060 0.425225 0.408611 0.397608 0.391148 0.387363 0.385050 0.384637 0.385350 0.385007 0.383292 0.381908 0.380815 0.379626 0.378307 0.377347 0.377062 0.375913 0.374224 -100 
-100 -100 0.536840 0.526867 0.508446 0.485829 0.461811 0.440827 0.424112 0.413233 0.407432 0.403524 0.400454 0.400266 0.402018 0.401585 0.398581 0.396568 0.395477 0.394253 0.392818 0.392221 0.393056 0.391965 0.389326 -100 
-100 -100 0.565656 0.555728 0.537339 0.514672 0.490455 0.469123 0.452199 0.441696 0.439220 0.435021 0.428403 0.428416 0.435783 0.435178 0.425992 0.422821 0.421954 0.420652 0.418976 0.419274 0.430759 0.429727 0.416663 -100 
-100 -100 0.600676 0.590791 0.572427 0.549671 0.525147 0.503137 0.485235 0.473802 0.470534 0.465665 0.458474 0.458111 0.465322 0.464562 0.455148 0.451834 0.450837 0.449453 0.447728 0.447998 0.459645 0.458609 0.445349 -100 
-100 -100 0.637978 0.628119 0.609814 0.587039 0.562437 0.539480 0.519612 0.505990 0.498058 0.492167 0.487154 0.485896 0.487179 0.486263 0.482555 0.480045 0.478607 0.477111 0.475440 0.474716 0.475565 0.474423 0.471653 -100 
-100 -100 0.671456 0.661617 0.643402 0.620791 0.596779 0.572912 0.550722 0.535413 0.525867 0.518990 0.513423 0.511314 0.511651 0.510527 0.507291 0.504984 0.503313 0.501650 0.499875 0.498636 0.498307 0.497015 0.495075 -100 
-100 -100 0.700047 0.690201 0.672230 0.650423 0.630864 0.606190 0.578169 0.561102 0.554769 0.547038 0.536321 0.533733 0.534596 0.533267 0.528822 0.526046 0.524112 0.522230 0.520156 0.518594 0.517659 0.516196 0.514495 -100 
-100 -100 0.721432 0.711382 0.693035 0.670812 0.650766 0.625337 0.596285 0.578228 0.571061 0.562745 0.551627 0.548722 0.549308 0.547943 0.543678 0.541078 0.539241 0.537212 0.534740 0.532743 0.531382 0.529715 0.528000 -100 
-100 -100 0.737205 0.726712 0.707325 0.683570 0.658335 0.632188 0.606568 0.588075 0.575581 0.566898 0.560391 0.557316 0.556732 0.555528 0.553083 0.551555 0.550602 0.548512 0.545158 0.542434 0.540268 0.538335 0.536830 -100 
-100 -100 0.747857 0.736859 0.716590 0.692370 0.666614 0.639973 0.613671 0.594116 0.580581 0.571640 0.565569 0.562651 0.562132 0.561206 0.559452 0.559012 0.559793 0.557693 0.552620 0.548910 0.546084 0.543868 0.542348 -100 
-100 -100 0.754730 0.743204 0.721881 0.697866 0.673317 0.646464 0.618216 0.597334 0.582940 0.573859 0.568331 0.566066 0.568634 0.568081 0.564425 0.565399 0.572800 0.570730 0.558957 0.553534 0.549904 0.547406 0.545746 -100 
-100 -100 0.754761 0.743058 0.721381 0.697085 0.672343 0.645535 0.617479 0.596698 0.582320 0.573343 0.568050 0.566045 0.568862 0.568575 0.565230 0.566561 0.574347 0.572399 0.560468 0.554906 0.551218 0.548648 0.546884 -100 
-100 -100 0.748831 0.737122 0.715211 0.689873 0.663132 0.636554 0.611045 0.591792 0.578095 0.569461 0.564375 0.562332 0.562603 0.562496 0.561814 0.562619 0.565029 0.563273 0.557295 0.553071 0.550289 0.547816 0.545679 -100 
-100 -100 0.740687 0.728605 0.705280 0.678998 0.651185 0.625018 0.601283 0.583244 0.570199 0.562004 0.557415 0.555960 0.556584 0.556781 0.556434 0.557466 0.560232 0.558688 0.552821 0.548977 0.547301 0.544883 0.541787 -100 
-100 -100 0.734407 0.721077 0.690547 0.662950 0.634661 0.609096 0.586594 0.569495 0.557098 0.549370 0.545323 0.544667 0.546338 0.546892 0.546632 0.548831 0.557615 0.556339 0.545227 0.541276 0.545184 0.542787 0.533932 -100 
-100 -100 0.708322 0.695409 0.665633 0.638897 0.611510 0.587002 0.565646 0.549481 0.537761 0.530405 0.526503 0.525932 0.527695 0.528300 0.528013 0.530174 0.538943 0.537928 0.527329 0.523859 0.528139 0.525946 0.517150 -100 
-100 -100 0.659374 0.648524 0.627477 0.603662 0.578407 0.555454 0.535548 0.520594 0.509841 0.502814 0.498620 0.497385 0.498279 0.498578 0.498053 0.498822 0.501163 0.500390 0.496495 0.494304 0.494047 0.492255 0.489171 -100 
-100 -100 0.608716 0.599085 0.580934 0.559292 0.536005 0.514823 0.496614 0.483272 0.473932 0.467389 0.462784 0.461008 0.461706 0.461679 0.460460 0.460321 0.460970 0.460461 0.458773 0.457855 0.457974 0.456582 0.454098 -100 
-100 -100 0.548990 0.540194 0.523935 0.504083 0.482747 0.463447 0.447187 0.435777 0.428353 0.422516 0.417652 0.415924 0.419578 0.419319 0.414501 0.413375 0.413061 0.412790 0.412461 0.412878 0.415286 0.414237 0.410317 -100 
-100 -100 0.485699 0.477448 0.462273 0.443806 0.424104 0.406523 0.391926 0.381958 0.375709 0.370626 0.366095 0.364440 0.367984 0.367720 0.362998 0.361869 0.361488 0.361401 0.361483 0.362218 0.364828 0.363975 0.360217 -100 
-100 -100 0.421960 0.414060 0.399653 0.382253 0.363943 0.347803 0.334529 0.325363 0.319390 0.314997 0.311446 0.309845 0.310201 0.310093 0.309058 0.308783 0.308805 0.308828 0.308809 0.308951 0.309394 0.308588 0.306986 -100 
-100 -100 0.370666 0.362972 0.349018 0.332329 0.314990 0.299947 0.287694 0.279193 0.273522 0.269725 0.267034 0.265761 0.265697 0.265743 0.265582 0.265771 0.266035 0.266139 0.266019 0.265807 0.265553 0.264772 0.263813 -100 
-100 -100 0.340461 0.332857 0.319118 0.302782 0.285973 0.271551 0.259923 0.251863 0.246458 0.243016 0.240774 0.239707 0.239488 0.239616 0.239855 0.240256 0.240662 0.240823 0.240659 0.240282 0.239740 0.238987 0.238308 -100 
-100 -100 -100 -100 -100 -100 -100 -100 -100 -100 -100 -100 -100 -100 -100 -100 -100 -100 -100 -100 -100 -100 -100 -100 -100 -100 
-100 -100 -100 -100 -100 -100 -100 -100 -100 -100 -100 -100 -100 -100 -100 -100 -100 -100 -100 -100 -100 -100 -100 -100 -100 -100 
-100 -100 -100 -100 -100 -100 -100 -100 -100 -100 -100 -100 -100 -100 -100 -100 -100 -100 -100 -100 -100 -100 -100 -100 -100 -100 
-100 -100 0.520271 0.510246 0.491750 0.469075 0.445046 0.424090 0.407298 0.396077 0.389228 0.385433 0.383431 0.383032 0.383444 0.383222 0.382074 0.380935 0.379879 0.378716 0.377420 0.376351 0.375476 0.374312 0.373168 -100 
-100 -100 0.536022 0.526035 0.507581 0.484902 0.460784 0.439658 0.422700 0.411436 0.404723 0.400768 0.398408 0.398113 0.399049 0.398747 0.396868 0.395311 0.394193 0.393008 0.391700 0.390881 0.390489 0.389376 0.387891 -100 
-100 -100 0.564792 0.554855 0.536445 0.513718 0.489379 0.467865 0.450486 0.439045 0.432855 0.428543 0.425094 0.424921 0.427004 0.426551 0.423114 0.420839 0.419691 0.418439 0.416992 0.416553 0.417699 0.416642 0.413786 -100 
-100 -100 0.599785 0.589885 0.571494 0.548667 0.523987 0.501794 0.483476 0.471105 0.464115 0.459126 0.455111 0.454571 0.456431 0.455809 0.452197 0.449769 0.448501 0.447158 0.445640 0.445160 0.446309 0.445240 0.442349 -100 
-100 -100 0.637052 0.627172 0.608796 0.585884 0.560875 0.537783 0.517965 0.503989 0.494945 0.489000 0.484900 0.483516 0.483860 0.483045 0.480548 0.478513 0.477041 0.475571 0.474016 0.473060 0.472618 0.471448 0.469885 -100 
-100 -100 0.670469 0.660593 0.642237 0.619315 0.594185 0.570209 0.548818 0.533403 0.523096 0.516207 0.511351 0.509193 0.508808 0.507767 0.505485 0.503542 0.501921 0.500266 0.498494 0.497112 0.496096 0.494779 0.493461 -100 
-100 -100 0.698955 0.689028 0.670649 0.647797 0.623382 0.598591 0.574955 0.558304 0.547420 0.539733 0.533726 0.531061 0.530695 0.529449 0.526626 0.524441 0.522638 0.520762 0.518675 0.516951 0.515615 0.514122 0.512749 -100 
-100 -100 0.720221 0.710085 0.691324 0.668013 0.643060 0.617516 0.592925 0.575362 0.563684 0.555432 0.549043 0.546077 0.545475 0.544179 0.541470 0.539400 0.537623 0.535578 0.533131 0.530998 0.529284 0.527578 0.526147 -100 
-100 -100 0.735751 0.725229 0.705705 0.681495 0.654866 0.628633 0.604183 0.585893 0.573024 0.564405 0.558433 0.555344 0.554191 0.553032 0.551254 0.549826 0.548475 0.546340 0.543356 0.540657 0.538361 0.536395 0.534994 -100 
-100 -100 0.745880 0.734914 0.714650 0.689936 0.663028 0.636295 0.611005 0.591892 0.578324 0.569487 0.563713 0.560747 0.559625 0.558721 0.557534 0.556844 0.556343 0.554187 0.550342 0.546969 0.544169 0.541938 0.540460 -100 
-100 -100 0.751665 0.740291 0.719352 0.694592 0.668268 0.641298 0.614779 0.594826 0.580764 0.571824 0.566270 0.563636 0.563286 0.562707 0.561578 0.561741 0.563111 0.560999 0.555348 0.551121 0.547858 0.545395 0.543789 -100 
-100 -100 0.751518 0.739992 0.718781 0.693786 0.667326 0.640396 0.614018 0.594150 0.580111 0.571268 0.565935 0.563568 0.563494 0.563194 0.562373 0.562879 0.564580 0.562591 0.556845 0.552496 0.549150 0.546610 0.544931 -100 
-100 -100 0.745847 0.734317 0.712979 0.687389 0.659887 0.633217 0.608401 0.589523 0.575963 0.567418 0.562409 0.560316 0.560071 0.560023 0.559825 0.560251 0.560938 0.559136 0.554820 0.551010 0.547994 0.545508 0.543718 -100 
-100 -100 0.736490 0.724801 0.702988 0.676945 0.648961 0.622724 0.599149 0.581156 0.568101 0.559939 0.555405 0.553895 0.554190 0.554460 0.554421 0.555079 0.556118 0.554537 0.550303 0.546694 0.544170 0.541743 0.539592 -100 
-100 -100 0.722398 0.710362 0.687037 0.660731 0.632842 0.607258 0.584707 0.567500 0.554997 0.547246 0.543191 0.542338 0.543411 0.543995 0.543990 0.545194 0.547961 0.546642 0.541240 0.537676 0.536374 0.534015 0.530718 -100 
-100 -100 0.696482 0.684849 0.662265 0.636842 0.609909 0.585370 0.563888 0.547548 0.535670 0.528261 0.524345 0.523570 0.524725 0.525368 0.525380 0.526606 0.529452 0.528413 0.523476 0.520374 0.519442 0.517287 0.514053 -100 
-100 -100 0.655698 0.645220 0.625645 0.602190 0.577014 0.553963 0.533876 0.518694 0.507711 0.500631 0.496502 0.495206 0.495736 0.496150 0.496105 0.496732 0.497862 0.497113 0.494454 0.492352 0.491075 0.489276 0.487271 -100 
-100 -100 0.606814 0.597299 0.579619 0.558058 0.534735 0.513413 0.494973 0.481300 0.471567 0.464956 0.460543 0.458756 0.458886 0.459013 0.458646 0.458737 0.459097 0.458636 0.457338 0.456296 0.455557 0.454136 0.452468 -100 
-100 -100 0.547896 0.539112 0.522903 0.503011 0.481569 0.462095 0.445539 0.433635 0.425508 0.419564 0.414996 0.413036 0.413530 0.413444 0.412187 0.411795 0.411757 0.411552 0.411164 0.411053 0.411384 0.410293 0.408318 -100 
-100 -100 0.484841 0.476568 0.461368 0.442831 0.423017 0.405261 0.390375 0.379914 0.372941 0.367744 0.363538 0.361667 0.362096 0.361986 0.360771 0.360388 0.360356 0.360338 0.360309 0.360522 0.361082 0.360189 0.358364 -100 
-100 -100 0.421209 0.413285 0.398831 0.381359 0.362946 0.346672 0.333201 0.323737 0.317368 0.312904 0.309559 0.307967 0.307824 0.307834 0.307574 0.307627 0.307833 0.307936 0.307908 0.307899 0.307819 0.307002 0.305884 -100 
-100 -100 0.369968 0.362250 0.348248 0.331492 0.314067 0.298925 0.286546 0.277883 0.272019 0.268170 0.265549 0.264298 0.264079 0.264209 0.264386 0.264754 0.265155 0.265346 0.265267 0.265029 0.264628 0.263860 0.263064 -100 
-100 -100 0.339790 0.332162 0.318376 0.301979 0.285095 0.270594 0.258877 0.250717 0.245207 0.241722 0.239497 0.238444 0.238224 0.238414 0.238789 0.239312 0.239831 0.240083 0.239987 0.239639 0.239090 0.238363 0.237740 -100 
-100 -100 -100 -100 -100 -100 -100 -100 -100 -100 -100 -100 -100 -100 -100 -100 -100 -100 -100 -100 -100 -100 -100 -100 -100 -100 
-100 -100 -100 -100 -100 -100 -100 -100 -100 -100 -100 -100 -100 -100 -100 -100 -100 -100 -100 -100 -100 -100 -100 -100 -100 -100 
-100 -100 -100 -100 -100 -100 -100 -100 -100 -100 -100 -100 -100 -100 -100 -100 -100 -100 -100 -100 -100 -100 -100 -100 -100 -100 
-100 -100 -100 -100 -100 -100 -100 -100 -100 -100 -100 -100 -100 -100 -100 -100 -100 -100 -100 -100 -100 -100 -100 -100 -100 -100 
-100 -100 -100 -100 -100 -100 -100 -100 -100 -100 -100 -100 -100 -100 -100 -100 -100 -100 -100 -100 -100 -100 -100 -100 -100 -100 
-100 -100 -100 -100 -100 -100 -100 -100 -100 -100 -100 -100 -100 -100 -100 -100 -100 -100 -100 -100 -100 -100 -100 -100 -100 -100 
-100 -100 -100 -100 -100 -100 -100 -100 -100 -100 -100 -100 -100 -100 -100 -100 -100 -100 -100 -100 -100 -100 -100 -100 -100 -100 
-100 -100 -100 -100 -100 -100 -100 -100 -100 -100 -100 -100 -100 -100 -100 -100 -100 -100 -100 -100 -100 -100 -100 -100 -100 -100 
-100 -100 -100 -100 -100 -100 -100 -100 -100 -100 -100 -100 -100 -100 -100 -100 -100 -100 -100 -100 -100 -100 -100 -100 -100 -100 
-100 -100 -100 -100 -100 -100 -100 -100 -100 -100 -100 -100 -100 -100 -100 -100 -100 -100 -100 -100 -100 -100 -100 -100 -100 -100 
-100 -100 -100 -100 -100 -100 -100 -100 -100 -100 -100 -100 -100 -100 -100 -100 -100 -100 -100 -100 -100 -100 -100 -100 -100 -100 
-100 -100 -100 -100 -100 -100 -100 -100 -100 -100 -100 -100 -100 -100 -100 -100 -100 -100 -100 -100 -100 -100 -100 -100 -100 -100 
-100 -100 -100 -100 -100 -100 -100 -100 -100 -100 -100 -100 -100 -100 -100 -100 -100 -100 -100 -100 -100 -100 -100 -100 -100 -100 
-100 -100 -100 -100 -100 -100 -100 -100 -100 -100 -100 -100 -100 -100 -100 -100 -100 -100 -100 -100 -100 -100 -100 -100 -100 -100 
-100 -100 -100 -100 -100 -100 -100 -100 -100 -100 -100 -100 -100 -100 -100 -100 -100 -100 -100 -100 -100 -100 -100 -100 -100 -100 
-100 -100 -100 -100 -100 -100 -100 -100 -100 -100 -100 -100 -100 -100 -100 -100 -100 -100 -100 -100 -100 -100 -100 -100 -100 -100 
-100 -100 -100 -100 -100 -100 -100 -100 -100 -100 -100 -100 -100 -100 -100 -100 -100 -100 -100 -100 -100 -100 -100 -100 -100 -100 
-100 -100 -100 -100 -100 -100 -100 -100 -100 -100 -100 -100 -100 -100 -100 -100 -100 -100 -100 -100 -100 -100 -100 -100 -100 -100 
-100 -100 -100 -100 -100 -100 -100 -100 -100 -100 -100 -100 -100 -100 -100 -100 -100 -100 -100 -100 -100 -100 -100 -100 -100 -100 
-100 -100 -100 -100 -100 -100 -100 -100 -100 -100 -100 -100 -100 -100 -100 -100 -100 -100 -100 -100 -100 -100 -100 -100 -100 -100 
-100 -100 -100 -100 -100 -100 -100 -100 -100 -100 -100 -100 -100 -100 -100 -100 -100 -100 -100 -100 -100 -100 -100 -100 -100 -100 
-100 -100 -100 -100 -100 -100 -100 -100 -100 -100 -100 -100 -100 -100 -100 -100 -100 -100 -100 -100 -100 -100 -100 -100 -100 -100 
-100 -100 -100 -100 -100 -100 -100 -100 -100 -100 -100 -100 -100 -100 -100 -100 -100 -100 -100 -100 -100 -100 -100 -100 -100 -100 
-100 -100 -100 -100 -100 -100 -100 -100 -100 -100 -100 -100 -100 -100 -100 -100 -100 -100 -100 -100 -100 -100 -100 -100 -100 -100 
-100 -100 -100 -100 -100 -100 -100 -100 -100 -100 -100 -100 -100 -100 -100 -100 -100 -100 -100 -100 -100 -100 -100 -100 -100 -100 
-100 -100 -100 -100 -100 -100 -100 -100 -100 -100 -100 -100 -100 -100 -100 -100 -100 -100 -100 -100 -100 -100 -100 -100 -100 -100 
-100 -100 -100 -100 -100 -100 -100 -100 -100 -100 -100 -100 -100 -100 -100 -100 -100 -100 -100 -100 -100 -100 -100 -100 -100 -100 
