# Supplementary material for: A computational model of spatio-temporal cardiac intracellular calcium handling with realistic structure and spatial flux distribution from sarcoplasmic reticulum and t-tubule reconstructions
Source: PLoS Comput Biol. 2017 Aug 31;13(8):e1005714. doi: 10.1371/journal.pcbi.1005714 (PMC5597258; doi:10.1371/journal.pcbi.1005714)
Supplement: S1 Code — Code provided in C/C++ and includes the structural datasets used in this study. Documentation is provided on use of and updating the code. Updates may also be available on Michael Colman’s website, http://www.physicsoftheheart.com and github repository: https://github.com/michaelcolman/CODE---PLOS-Comp-Biol-2017-Model-SR. (ZIP) [file pcbi.1005714.s001.zip › PLOS_SR_Clean/Spatial_diff_out/Ca_output_0030.vtk]

# vtk DataFile Version 3.0
vtk output
ASCII
DATASET STRUCTURED_POINTS
DIMENSIONS 26 26 52
SPACING 1 1 1
ORIGIN 0 0 0
POINT_DATA 35152
SCALARS ImageFile float 1
LOOKUP_TABLE default
-100 -100 -100 -100 -100 -100 -100 -100 -100 -100 -100 -100 -100 -100 -100 -100 -100 -100 -100 -100 -100 -100 -100 -100 -100 -100 
-100 -100 -100 -100 -100 -100 -100 -100 -100 -100 -100 -100 -100 -100 -100 -100 -100 -100 -100 -100 -100 -100 -100 -100 -100 -100 
-100 -100 -100 -100 -100 -100 -100 -100 -100 -100 -100 -100 -100 -100 -100 -100 -100 -100 -100 -100 -100 -100 -100 -100 -100 -100 
-100 -100 -100 -100 -100 -100 -100 -100 -100 -100 -100 -100 -100 -100 -100 -100 -100 -100 -100 -100 -100 -100 -100 -100 -100 -100 
-100 -100 -100 -100 -100 -100 -100 -100 -100 -100 -100 -100 -100 -100 -100 -100 -100 -100 -100 -100 -100 -100 -100 -100 -100 -100 
-100 -100 -100 -100 -100 -100 -100 -100 -100 -100 -100 -100 -100 -100 -100 -100 -100 -100 -100 -100 -100 -100 -100 -100 -100 -100 
-100 -100 -100 -100 -100 -100 -100 -100 -100 -100 -100 -100 -100 -100 -100 -100 -100 -100 -100 -100 -100 -100 -100 -100 -100 -100 
-100 -100 -100 -100 -100 -100 -100 -100 -100 -100 -100 -100 -100 -100 -100 -100 -100 -100 -100 -100 -100 -100 -100 -100 -100 -100 
-100 -100 -100 -100 -100 -100 -100 -100 -100 -100 -100 -100 -100 -100 -100 -100 -100 -100 -100 -100 -100 -100 -100 -100 -100 -100 
-100 -100 -100 -100 -100 -100 -100 -100 -100 -100 -100 -100 -100 -100 -100 -100 -100 -100 -100 -100 -100 -100 -100 -100 -100 -100 
-100 -100 -100 -100 -100 -100 -100 -100 -100 -100 -100 -100 -100 -100 -100 -100 -100 -100 -100 -100 -100 -100 -100 -100 -100 -100 
-100 -100 -100 -100 -100 -100 -100 -100 -100 -100 -100 -100 -100 -100 -100 -100 -100 -100 -100 -100 -100 -100 -100 -100 -100 -100 
-100 -100 -100 -100 -100 -100 -100 -100 -100 -100 -100 -100 -100 -100 -100 -100 -100 -100 -100 -100 -100 -100 -100 -100 -100 -100 
-100 -100 -100 -100 -100 -100 -100 -100 -100 -100 -100 -100 -100 -100 -100 -100 -100 -100 -100 -100 -100 -100 -100 -100 -100 -100 
-100 -100 -100 -100 -100 -100 -100 -100 -100 -100 -100 -100 -100 -100 -100 -100 -100 -100 -100 -100 -100 -100 -100 -100 -100 -100 
-100 -100 -100 -100 -100 -100 -100 -100 -100 -100 -100 -100 -100 -100 -100 -100 -100 -100 -100 -100 -100 -100 -100 -100 -100 -100 
-100 -100 -100 -100 -100 -100 -100 -100 -100 -100 -100 -100 -100 -100 -100 -100 -100 -100 -100 -100 -100 -100 -100 -100 -100 -100 
-100 -100 -100 -100 -100 -100 -100 -100 -100 -100 -100 -100 -100 -100 -100 -100 -100 -100 -100 -100 -100 -100 -100 -100 -100 -100 
-100 -100 -100 -100 -100 -100 -100 -100 -100 -100 -100 -100 -100 -100 -100 -100 -100 -100 -100 -100 -100 -100 -100 -100 -100 -100 
-100 -100 -100 -100 -100 -100 -100 -100 -100 -100 -100 -100 -100 -100 -100 -100 -100 -100 -100 -100 -100 -100 -100 -100 -100 -100 
-100 -100 -100 -100 -100 -100 -100 -100 -100 -100 -100 -100 -100 -100 -100 -100 -100 -100 -100 -100 -100 -100 -100 -100 -100 -100 
-100 -100 -100 -100 -100 -100 -100 -100 -100 -100 -100 -100 -100 -100 -100 -100 -100 -100 -100 -100 -100 -100 -100 -100 -100 -100 
-100 -100 -100 -100 -100 -100 -100 -100 -100 -100 -100 -100 -100 -100 -100 -100 -100 -100 -100 -100 -100 -100 -100 -100 -100 -100 
-100 -100 -100 -100 -100 -100 -100 -100 -100 -100 -100 -100 -100 -100 -100 -100 -100 -100 -100 -100 -100 -100 -100 -100 -100 -100 
-100 -100 -100 -100 -100 -100 -100 -100 -100 -100 -100 -100 -100 -100 -100 -100 -100 -100 -100 -100 -100 -100 -100 -100 -100 -100 
-100 -100 -100 -100 -100 -100 -100 -100 -100 -100 -100 -100 -100 -100 -100 -100 -100 -100 -100 -100 -100 -100 -100 -100 -100 -100 
-100 -100 -100 -100 -100 -100 -100 -100 -100 -100 -100 -100 -100 -100 -100 -100 -100 -100 -100 -100 -100 -100 -100 -100 -100 -100 
-100 -100 -100 -100 -100 -100 -100 -100 -100 -100 -100 -100 -100 -100 -100 -100 -100 -100 -100 -100 -100 -100 -100 -100 -100 -100 
-100 -100 -100 -100 -100 -100 -100 -100 -100 -100 -100 -100 -100 -100 -100 -100 -100 -100 -100 -100 -100 -100 -100 -100 -100 -100 
-100 -100 -100 -100 -100 -100 -100 -100 -100 -100 -100 -100 -100 -100 -100 -100 -100 -100 -100 -100 -100 -100 -100 -100 -100 -100 
-100 -100 -100 -100 -100 -100 -100 -100 -100 -100 -100 -100 -100 -100 -100 -100 -100 -100 -100 -100 -100 -100 -100 -100 -100 -100 
-100 -100 -100 -100 -100 -100 -100 -100 -100 -100 -100 -100 -100 -100 -100 -100 -100 -100 -100 -100 -100 -100 -100 -100 -100 -100 
-100 -100 -100 -100 -100 -100 -100 -100 -100 -100 -100 -100 -100 -100 -100 -100 -100 -100 -100 -100 -100 -100 -100 -100 -100 -100 
-100 -100 -100 -100 -100 -100 -100 -100 -100 -100 -100 -100 -100 -100 -100 -100 -100 -100 -100 -100 -100 -100 -100 -100 -100 -100 
-100 -100 -100 -100 -100 -100 -100 -100 -100 -100 -100 -100 -100 -100 -100 -100 -100 -100 -100 -100 -100 -100 -100 -100 -100 -100 
-100 -100 -100 -100 -100 -100 -100 -100 -100 -100 -100 -100 -100 -100 -100 -100 -100 -100 -100 -100 -100 -100 -100 -100 -100 -100 
-100 -100 -100 -100 -100 -100 -100 -100 -100 -100 -100 -100 -100 -100 -100 -100 -100 -100 -100 -100 -100 -100 -100 -100 -100 -100 
-100 -100 -100 -100 -100 -100 -100 -100 -100 -100 -100 -100 -100 -100 -100 -100 -100 -100 -100 -100 -100 -100 -100 -100 -100 -100 
-100 -100 -100 -100 -100 -100 -100 -100 -100 -100 -100 -100 -100 -100 -100 -100 -100 -100 -100 -100 -100 -100 -100 -100 -100 -100 
-100 -100 -100 -100 -100 -100 -100 -100 -100 -100 -100 -100 -100 -100 -100 -100 -100 -100 -100 -100 -100 -100 -100 -100 -100 -100 
-100 -100 -100 -100 -100 -100 -100 -100 -100 -100 -100 -100 -100 -100 -100 -100 -100 -100 -100 -100 -100 -100 -100 -100 -100 -100 
-100 -100 -100 -100 -100 -100 -100 -100 -100 -100 -100 -100 -100 -100 -100 -100 -100 -100 -100 -100 -100 -100 -100 -100 -100 -100 
-100 -100 -100 -100 -100 -100 -100 -100 -100 -100 -100 -100 -100 -100 -100 -100 -100 -100 -100 -100 -100 -100 -100 -100 -100 -100 
-100 -100 -100 -100 -100 -100 -100 -100 -100 -100 -100 -100 -100 -100 -100 -100 -100 -100 -100 -100 -100 -100 -100 -100 -100 -100 
-100 -100 -100 -100 -100 -100 -100 -100 -100 -100 -100 -100 -100 -100 -100 -100 -100 -100 -100 -100 -100 -100 -100 -100 -100 -100 
-100 -100 -100 -100 -100 -100 -100 -100 -100 -100 -100 -100 -100 -100 -100 -100 -100 -100 -100 -100 -100 -100 -100 -100 -100 -100 
-100 -100 -100 -100 -100 -100 -100 -100 -100 -100 -100 -100 -100 -100 -100 -100 -100 -100 -100 -100 -100 -100 -100 -100 -100 -100 
-100 -100 -100 -100 -100 -100 -100 -100 -100 -100 -100 -100 -100 -100 -100 -100 -100 -100 -100 -100 -100 -100 -100 -100 -100 -100 
-100 -100 -100 -100 -100 -100 -100 -100 -100 -100 -100 -100 -100 -100 -100 -100 -100 -100 -100 -100 -100 -100 -100 -100 -100 -100 
-100 -100 -100 -100 -100 -100 -100 -100 -100 -100 -100 -100 -100 -100 -100 -100 -100 -100 -100 -100 -100 -100 -100 -100 -100 -100 
-100 -100 -100 -100 -100 -100 -100 -100 -100 -100 -100 -100 -100 -100 -100 -100 -100 -100 -100 -100 -100 -100 -100 -100 -100 -100 
-100 -100 -100 -100 -100 -100 -100 -100 -100 -100 -100 -100 -100 -100 -100 -100 -100 -100 -100 -100 -100 -100 -100 -100 -100 -100 
-100 -100 -100 -100 -100 -100 -100 -100 -100 -100 -100 -100 -100 -100 -100 -100 -100 -100 -100 -100 -100 -100 -100 -100 -100 -100 
-100 -100 -100 -100 -100 -100 -100 -100 -100 -100 -100 -100 -100 -100 -100 -100 -100 -100 -100 -100 -100 -100 -100 -100 -100 -100 
-100 -100 0.154287 0.133286 0.100296 0.095839 0.112826 0.112644 0.094867 0.096202 0.116797 0.116493 0.095173 0.091936 0.107117 0.107237 0.092354 0.096418 0.118458 0.119082 0.098580 0.098074 0.117771 0.116800 0.095081 -100 
-100 -100 0.305886 0.246353 0.154778 0.139513 0.187320 0.186523 0.135548 0.139172 0.195392 0.194354 0.135446 0.126584 0.175811 0.176186 0.127879 0.138206 0.195764 0.197727 0.145349 0.144276 0.196060 0.193199 0.135660 -100 
-100 -100 0.550250 0.443385 0.274762 0.243760 0.333995 0.331943 0.233574 0.239518 0.345231 0.343383 0.233363 0.222992 0.338446 0.338967 0.224418 0.233837 0.333597 0.337111 0.246017 0.245688 0.340190 0.334287 0.227347 -100 
-100 -100 0.590090 0.471763 0.287959 0.251927 0.345681 0.343384 0.240556 0.248311 0.360948 0.359178 0.242469 0.230973 0.352046 0.352406 0.231795 0.241382 0.346955 0.350679 0.254265 0.254391 0.354844 0.348610 0.235247 -100 
-100 -100 0.453000 0.351664 0.201650 0.168980 0.235047 0.233482 0.161191 0.171396 0.256646 0.255936 0.168854 0.155653 0.230122 0.229927 0.154889 0.166301 0.249681 0.252349 0.175915 0.176443 0.254179 0.250095 0.164563 -100 
-100 -100 0.460886 0.357163 0.203548 0.164642 0.231570 0.229770 0.155948 0.170545 0.256422 0.257273 0.173785 0.163279 0.239370 0.238024 0.158444 0.163782 0.248926 0.250738 0.170155 0.173034 0.254919 0.251455 0.163432 -100 
-100 -100 0.611469 0.486508 0.295570 0.250688 0.368408 0.365147 0.235518 0.246147 0.356078 0.358146 0.253739 0.250409 0.373684 0.371500 0.243263 0.244193 0.367670 0.369326 0.249457 0.252082 0.365714 0.360738 0.237032 -100 
-100 -100 0.613292 0.488130 0.297169 0.252856 0.371434 0.367658 0.235819 0.243149 0.350055 0.352029 0.250383 0.249845 0.374703 0.372778 0.243657 0.243305 0.365882 0.367286 0.247668 0.250335 0.363703 0.358795 0.235467 -100 
-100 -100 0.466800 0.362592 0.209419 0.172682 0.242636 0.238984 0.157285 0.159607 0.235097 0.235635 0.161591 0.161518 0.243176 0.242757 0.160087 0.160765 0.243288 0.244186 0.163873 0.166863 0.248218 0.244984 0.157868 -100 
-100 -100 0.462138 0.361250 0.215006 0.187251 0.255320 0.249237 0.162778 0.145455 0.214131 0.212721 0.140274 0.151164 0.237228 0.239420 0.159309 0.161033 0.243187 0.243674 0.162705 0.163273 0.244022 0.240331 0.152501 -100 
-100 -100 0.599874 0.482939 0.308405 0.278427 0.368352 0.358636 0.240854 0.216727 0.348901 0.345761 0.205780 0.222864 0.353889 0.358685 0.240121 0.242201 0.361725 0.362090 0.243434 0.242540 0.359589 0.353430 0.222961 -100 
-100 -100 0.594513 0.479368 0.307578 0.280659 0.372761 0.363051 0.243234 0.216814 0.347750 0.344398 0.205087 0.223232 0.354990 0.359932 0.240995 0.242701 0.362236 0.362470 0.243462 0.242243 0.358962 0.352771 0.222515 -100 
-100 -100 0.444224 0.349275 0.212262 0.195537 0.270630 0.264572 0.171518 0.145772 0.210631 0.208463 0.137802 0.152489 0.240737 0.243465 0.162524 0.162939 0.245572 0.245577 0.162906 0.162205 0.241666 0.237843 0.150814 -100 
-100 -100 0.440056 0.344580 0.205811 0.191367 0.270560 0.267148 0.177274 0.161955 0.233175 0.231787 0.156747 0.164307 0.248579 0.249479 0.167589 0.165762 0.249440 0.249086 0.164407 0.164220 0.243242 0.239617 0.153517 -100 
-100 -100 0.597117 0.478282 0.296466 0.273863 0.377186 0.374229 0.260623 0.253717 0.368928 0.367740 0.249469 0.252370 0.368228 0.368386 0.253376 0.253179 0.382911 0.382097 0.250099 0.246707 0.357771 0.351958 0.227700 -100 
-100 -100 0.593441 0.475244 0.293919 0.270950 0.373685 0.371313 0.259854 0.256476 0.374951 0.374254 0.254042 0.256028 0.372094 0.372013 0.256146 0.255397 0.385154 0.384028 0.251207 0.246877 0.357435 0.351468 0.227287 -100 
-100 -100 0.428096 0.334522 0.196772 0.180886 0.258632 0.257335 0.174497 0.172047 0.254317 0.254653 0.173162 0.177238 0.261431 0.261461 0.177363 0.173562 0.256787 0.255327 0.168282 0.164753 0.242137 0.237959 0.151986 -100 
-100 -100 0.426627 0.332602 0.192625 0.172987 0.251138 0.250144 0.167670 0.169829 0.252065 0.253978 0.176624 0.181394 0.261302 0.261747 0.182999 0.179703 0.256528 0.253978 0.170514 0.163205 0.239647 0.234457 0.146764 -100 
-100 -100 0.583536 0.466312 0.281380 0.253217 0.366578 0.364942 0.244224 0.246234 0.356446 0.359446 0.256016 0.257879 0.354657 0.355380 0.260203 0.259033 0.356330 0.352838 0.247450 0.242223 0.359123 0.350828 0.215159 -100 
-100 -100 0.547576 0.440533 0.268746 0.242630 0.349677 0.348237 0.234573 0.237120 0.341233 0.344177 0.246764 0.248322 0.338833 0.339559 0.250672 0.249939 0.341427 0.338117 0.238954 0.233756 0.344525 0.336700 0.207985 -100 
-100 -100 0.291961 0.235661 0.147790 0.134897 0.185352 0.184949 0.132486 0.136330 0.191368 0.193118 0.142593 0.146044 0.198418 0.198872 0.147663 0.145990 0.196275 0.194343 0.139008 0.132283 0.182018 0.178517 0.120913 -100 
-100 -100 0.132906 0.118334 0.094294 0.091405 0.105197 0.105148 0.090988 0.092247 0.108323 0.108774 0.093837 0.095192 0.112063 0.112190 0.095631 0.094936 0.110520 0.110032 0.093200 0.091018 0.104331 0.103499 0.088118 -100 
-100 -100 0.087949 0.085680 0.081362 0.080883 0.083460 0.083464 0.080852 0.081139 0.084344 0.084434 0.081478 0.081812 0.085424 0.085454 0.081916 0.081746 0.084957 0.084873 0.081415 0.080934 0.083368 0.083216 0.080328 -100 
-100 -100 -100 -100 -100 -100 -100 -100 -100 -100 -100 -100 -100 -100 -100 -100 -100 -100 -100 -100 -100 -100 -100 -100 -100 -100 
-100 -100 -100 -100 -100 -100 -100 -100 -100 -100 -100 -100 -100 -100 -100 -100 -100 -100 -100 -100 -100 -100 -100 -100 -100 -100 
-100 -100 -100 -100 -100 -100 -100 -100 -100 -100 -100 -100 -100 -100 -100 -100 -100 -100 -100 -100 -100 -100 -100 -100 -100 -100 
-100 -100 0.305755 0.246280 0.154786 0.139606 0.187524 0.186717 0.135606 0.139098 0.195180 0.194140 0.135361 0.126606 0.175933 0.176328 0.127970 0.138318 0.195949 0.197885 0.145368 0.144107 0.195638 0.192765 0.135425 -100 
-100 -100 0.598869 0.486274 0.311561 0.277063 0.369447 0.366832 0.264423 0.269858 0.377866 0.375596 0.261952 0.252238 0.372941 0.373644 0.254308 0.262614 0.365199 0.369205 0.276633 0.276031 0.371182 0.364719 0.256425 -100 
-100 -100 0.964549 0.805364 0.554441 0.501745 0.632846 0.627820 0.478276 0.485239 0.644695 0.642664 0.481505 0.490064 0.706117 0.706179 0.488239 0.467777 0.599865 0.604054 0.478027 0.481786 0.620760 0.610380 0.450606 -100 
-100 -100 1.042865 0.866204 0.591087 0.528471 0.665927 0.660110 0.501416 0.511158 0.681242 0.679565 0.508852 0.516775 0.743363 0.742957 0.513249 0.491905 0.634016 0.638579 0.503272 0.507832 0.656554 0.645498 0.474977 -100 
-100 -100 0.891490 0.715582 0.448660 0.380796 0.509004 0.503721 0.355853 0.369948 0.522606 0.521573 0.366920 0.355554 0.525576 0.524677 0.351919 0.357640 0.505771 0.511167 0.376038 0.377925 0.515754 0.506672 0.351298 -100 
-100 -100 0.891828 0.715465 0.449491 0.383263 0.534020 0.527969 0.355606 0.365356 0.513690 0.515404 0.371664 0.366117 0.532662 0.530258 0.358436 0.364929 0.530102 0.534281 0.379220 0.380054 0.527267 0.518965 0.355815 -100 
-100 -100 1.056885 0.876658 0.606664 0.567914 0.798378 0.790020 0.531362 0.506553 0.658212 0.661213 0.515723 0.537727 0.763170 0.761359 0.535302 0.532753 0.735310 0.737742 0.538432 0.531743 0.701221 0.690918 0.498983 -100 
-100 -100 1.058143 0.878550 0.610022 0.572476 0.802548 0.792773 0.530832 0.500016 0.649455 0.652248 0.508411 0.535628 0.763811 0.762793 0.536105 0.531545 0.733938 0.735731 0.534941 0.528327 0.699012 0.688801 0.495840 -100 
-100 -100 0.893693 0.720243 0.460971 0.399199 0.547429 0.536331 0.353289 0.342066 0.488960 0.489901 0.345521 0.358454 0.533714 0.534255 0.361737 0.361859 0.529229 0.531136 0.368023 0.368922 0.522554 0.514487 0.345320 -100 
-100 -100 0.886265 0.717508 0.467184 0.405836 0.523407 0.508386 0.346543 0.332141 0.515066 0.512317 0.323172 0.338294 0.518524 0.524022 0.358739 0.360697 0.525520 0.526741 0.364868 0.365514 0.524222 0.515109 0.338325 -100 
-100 -100 1.034436 0.864827 0.611105 0.553484 0.677931 0.661382 0.496327 0.519107 0.831056 0.827071 0.508466 0.499853 0.714368 0.722176 0.523601 0.523803 0.716660 0.717304 0.525743 0.525500 0.715948 0.703679 0.487031 -100 
-100 -100 1.029745 0.861555 0.610727 0.557760 0.683582 0.667186 0.501249 0.520367 0.831152 0.826513 0.507401 0.500396 0.715361 0.723549 0.525502 0.525303 0.718187 0.718460 0.525911 0.524829 0.714825 0.702416 0.485783 -100 
-100 -100 0.874608 0.709443 0.467000 0.420593 0.538017 0.523570 0.363690 0.337609 0.518984 0.513900 0.320227 0.340008 0.519589 0.526448 0.365323 0.366476 0.532514 0.532370 0.365814 0.363172 0.520392 0.510726 0.333660 -100 
-100 -100 0.892175 0.720704 0.466335 0.420464 0.545769 0.536070 0.380068 0.360387 0.517689 0.514199 0.348096 0.359761 0.523961 0.527040 0.371522 0.374577 0.547956 0.547071 0.371299 0.365036 0.517090 0.507686 0.335938 -100 
-100 -100 1.084664 0.901501 0.620368 0.565185 0.704947 0.697816 0.534709 0.538662 0.733799 0.731939 0.533069 0.530425 0.710413 0.711746 0.536855 0.552238 0.782672 0.781105 0.546693 0.527103 0.697012 0.684409 0.484388 -100 
-100 -100 1.081974 0.898122 0.615376 0.559747 0.701265 0.695670 0.534896 0.544972 0.742756 0.742167 0.543859 0.538650 0.715527 0.716113 0.542280 0.556895 0.785380 0.783035 0.548635 0.527681 0.696938 0.683906 0.483412 -100 
-100 -100 0.887925 0.712638 0.449794 0.402360 0.537179 0.532938 0.381959 0.382929 0.543220 0.544213 0.386333 0.387883 0.536836 0.537110 0.389091 0.389827 0.553948 0.550385 0.377242 0.366968 0.517737 0.506793 0.332362 -100 
-100 -100 0.887515 0.710866 0.443518 0.396057 0.544458 0.540506 0.376157 0.374050 0.525848 0.529000 0.383800 0.383701 0.517187 0.517855 0.385759 0.385158 0.524260 0.519476 0.369407 0.365964 0.525645 0.513095 0.326816 -100 
-100 -100 1.069997 0.886898 0.598789 0.553296 0.739228 0.734008 0.527077 0.513447 0.674793 0.677439 0.517270 0.506280 0.637379 0.637916 0.506731 0.511086 0.653183 0.649579 0.504154 0.522304 0.730162 0.715452 0.478495 -100 
-100 -100 0.991681 0.825984 0.560783 0.520437 0.697440 0.692889 0.497304 0.485018 0.636163 0.638861 0.489239 0.478215 0.599127 0.599711 0.478869 0.483605 0.615202 0.611890 0.477509 0.495250 0.692518 0.678822 0.454200 -100 
-100 -100 0.586308 0.475491 0.300643 0.271546 0.378426 0.376606 0.261777 0.263501 0.367820 0.371064 0.274149 0.274072 0.362100 0.362873 0.276545 0.276711 0.366668 0.363034 0.264598 0.260944 0.372799 0.364198 0.233385 -100 
-100 -100 0.243345 0.201099 0.133582 0.123914 0.163792 0.163481 0.122034 0.124836 0.167728 0.169037 0.129519 0.131928 0.172315 0.172652 0.133125 0.131968 0.171050 0.169614 0.126768 0.121894 0.161392 0.158703 0.113055 -100 
-100 -100 0.110236 0.101707 0.087672 0.085955 0.094109 0.094093 0.085780 0.086612 0.096396 0.096678 0.087643 0.088534 0.098995 0.099076 0.088820 0.088364 0.097914 0.097618 0.087262 0.085837 0.093606 0.093119 0.084148 -100 
-100 -100 -100 -100 -100 -100 -100 -100 -100 -100 -100 -100 -100 -100 -100 -100 -100 -100 -100 -100 -100 -100 -100 -100 -100 -100 
-100 -100 -100 -100 -100 -100 -100 -100 -100 -100 -100 -100 -100 -100 -100 -100 -100 -100 -100 -100 -100 -100 -100 -100 -100 -100 
-100 -100 -100 -100 -100 -100 -100 -100 -100 -100 -100 -100 -100 -100 -100 -100 -100 -100 -100 -100 -100 -100 -100 -100 -100 -100 
-100 -100 0.549512 0.442973 0.274871 0.244485 0.335314 0.333184 0.234019 0.239006 0.343962 0.342087 0.232750 0.223168 0.339266 0.339951 0.225191 0.234697 0.334712 0.338010 0.246062 0.244380 0.337389 0.331371 0.225436 -100 
-100 -100 0.963803 0.804991 0.554783 0.503005 0.634526 0.629349 0.478996 0.484564 0.643331 0.641237 0.480601 0.490321 0.707131 0.707525 0.489683 0.469221 0.601118 0.604847 0.477733 0.479353 0.616602 0.605922 0.446840 -100 
-100 -100 1.438532 1.240088 0.921169 0.851691 1.008657 1.000329 0.814895 0.824799 1.031762 1.033504 0.844193 0.902362 1.248138 1.246390 0.890536 0.800162 0.933432 0.932735 0.781851 0.793672 0.986354 0.971591 0.750442 -100 
-100 -100 1.555161 1.335922 0.988614 0.907118 1.073523 1.063636 0.863646 0.874816 1.092533 1.095052 0.897160 0.957034 1.315850 1.313410 0.942910 0.850239 0.996100 0.995711 0.832459 0.844781 1.048958 1.033106 0.798695 -100 
-100 -100 1.395525 1.165415 0.813990 0.727496 0.915520 0.905035 0.680365 0.684283 0.887226 0.887665 0.689892 0.710403 0.994961 0.993192 0.703130 0.673035 0.861650 0.866440 0.682924 0.684865 0.870718 0.855828 0.640144 -100 
-100 -100 1.389615 1.160860 0.819343 0.759896 1.015210 1.003393 0.707927 0.680096 0.867605 0.869815 0.687186 0.714671 0.997298 0.995760 0.713092 0.704436 0.934753 0.939257 0.715359 0.706911 0.902040 0.887378 0.660817 -100 
-100 -100 1.558469 1.341617 1.036550 1.057024 1.475716 1.461780 0.997899 0.889649 1.057488 1.059406 0.890046 0.971261 1.376672 1.378863 0.989859 0.967301 1.242216 1.242573 0.956945 0.928097 1.133282 1.115898 0.868047 -100 
-100 -100 1.557601 1.342335 1.040395 1.062033 1.478585 1.462513 0.995684 0.882887 1.055213 1.056825 0.882205 0.967225 1.374577 1.378126 0.990555 0.967531 1.244659 1.244164 0.954418 0.925631 1.134356 1.117023 0.865685 -100 
-100 -100 1.381089 1.158611 0.830392 0.775273 1.022467 1.003450 0.700344 0.663963 0.890434 0.891521 0.667067 0.700593 0.984672 0.987960 0.715469 0.709536 0.954398 0.956146 0.712158 0.703356 0.914517 0.899786 0.656653 -100 
-100 -100 1.366079 1.147965 0.823239 0.742728 0.916023 0.894929 0.668403 0.699635 1.052480 1.050910 0.697876 0.686375 0.951975 0.958659 0.705751 0.703729 0.941896 0.943389 0.707529 0.706017 0.931785 0.915880 0.656521 -100 
-100 -100 1.514311 1.305626 0.994622 0.921703 1.097960 1.084253 0.900073 1.057340 1.669153 1.669069 1.067005 0.961699 1.232233 1.235264 0.948268 0.940298 1.198995 1.199443 0.940213 0.941763 1.198252 1.179519 0.881964 -100 
-100 -100 1.512688 1.304754 0.995485 0.925797 1.099183 1.085868 0.905644 1.061421 1.674145 1.673014 1.067465 0.961859 1.230736 1.234351 0.950338 0.943126 1.202774 1.202615 0.941040 0.941013 1.196983 1.177908 0.879844 -100 
-100 -100 1.368900 1.151314 0.827601 0.751325 0.899578 0.879984 0.682997 0.716667 1.080191 1.074984 0.702791 0.685383 0.937076 0.945651 0.710862 0.714598 0.961002 0.960434 0.712086 0.704207 0.928443 0.911192 0.649110 -100 
-100 -100 1.412633 1.185246 0.842249 0.761523 0.914510 0.898849 0.700349 0.708004 0.980980 0.976637 0.695205 0.692505 0.924833 0.930489 0.713133 0.732182 1.007219 1.005773 0.726992 0.703784 0.913780 0.896104 0.644900 -100 
-100 -100 1.626810 1.396574 1.042258 0.955737 1.118069 1.107712 0.915284 0.951492 1.236522 1.235355 0.951254 0.931904 1.166427 1.170425 0.952310 1.007567 1.399475 1.397307 1.000148 0.939661 1.147085 1.124711 0.856666 -100 
-100 -100 1.628640 1.396058 1.037428 0.950961 1.118666 1.110674 0.918437 0.958380 1.238835 1.239457 0.963795 0.941612 1.168446 1.171107 0.957290 1.012023 1.399300 1.396069 1.001232 0.940675 1.148405 1.125403 0.855683 -100 
-100 -100 1.430490 1.193125 0.830707 0.750960 0.928808 0.920867 0.714322 0.725397 0.958916 0.960336 0.729688 0.718779 0.916818 0.917718 0.723144 0.741811 0.996467 0.991701 0.727039 0.707226 0.922037 0.902341 0.642400 -100 
-100 -100 1.437296 1.198198 0.830721 0.761413 0.971517 0.962988 0.720268 0.706056 0.912364 0.914141 0.706166 0.691110 0.862041 0.862394 0.691274 0.700396 0.899116 0.894836 0.692027 0.708295 0.955095 0.935537 0.649430 -100 
-100 -100 1.630616 1.399838 1.036658 0.989966 1.252317 1.242112 0.940784 0.893732 1.090057 1.087675 0.869786 0.837685 0.988776 0.987957 0.830996 0.843730 1.026234 1.027470 0.865303 0.934729 1.252824 1.235350 0.890483 -100 
-100 -100 1.507630 1.298811 0.963944 0.925955 1.181316 1.172407 0.882486 0.836579 1.020124 1.018027 0.813891 0.782363 0.921052 0.920327 0.775981 0.788273 0.955800 0.957321 0.810497 0.879910 1.186775 1.170882 0.840016 -100 
-100 -100 0.962187 0.803865 0.549118 0.510691 0.682573 0.678205 0.488423 0.476183 0.621939 0.624488 0.479906 0.468492 0.584085 0.584586 0.468847 0.473724 0.600335 0.597214 0.468265 0.486411 0.678484 0.665278 0.446895 -100 
-100 -100 0.428936 0.351741 0.224092 0.205663 0.288597 0.287550 0.199738 0.201136 0.280226 0.282277 0.207691 0.208135 0.276055 0.276541 0.209649 0.209419 0.278867 0.276576 0.201968 0.199137 0.285437 0.279710 0.180095 -100 
-100 -100 0.164447 0.142577 0.105908 0.101454 0.124301 0.124192 0.100715 0.102265 0.127011 0.127650 0.104511 0.105974 0.130190 0.130358 0.106556 0.105816 0.129039 0.128350 0.103348 0.100667 0.123114 0.121765 0.096120 -100 
-100 -100 -100 -100 -100 -100 -100 -100 -100 -100 -100 -100 -100 -100 -100 -100 -100 -100 -100 -100 -100 -100 -100 -100 -100 -100 
-100 -100 -100 -100 -100 -100 -100 -100 -100 -100 -100 -100 -100 -100 -100 -100 -100 -100 -100 -100 -100 -100 -100 -100 -100 -100 
-100 -100 -100 -100 -100 -100 -100 -100 -100 -100 -100 -100 -100 -100 -100 -100 -100 -100 -100 -100 -100 -100 -100 -100 -100 -100 
-100 -100 0.587723 0.470481 0.288471 0.254688 0.350295 0.347697 0.242259 0.246528 0.356799 0.354921 0.240287 0.231674 0.354893 0.355876 0.234730 0.244539 0.350610 0.353469 0.254235 0.249318 0.344455 0.337782 0.227985 -100 
-100 -100 1.040084 0.864930 0.592784 0.533738 0.671235 0.664746 0.504335 0.508892 0.677729 0.675750 0.505508 0.517706 0.746445 0.747539 0.519421 0.497816 0.637493 0.639780 0.500748 0.496255 0.639433 0.626827 0.456987 -100 
-100 -100 1.552765 1.334910 0.990145 0.909918 1.070909 1.060390 0.864590 0.875118 1.096598 1.098777 0.896392 0.956834 1.314265 1.313358 0.947445 0.853958 0.993678 0.990360 0.826130 0.832970 1.041258 1.022917 0.778052 -100 
-100 -100 1.686134 1.443851 1.065738 0.970944 1.141576 1.129192 0.917632 0.929898 1.163829 1.166976 0.954760 1.017067 1.388920 1.387292 1.005212 0.909015 1.062371 1.059291 0.881421 0.888942 1.110344 1.090706 0.830609 -100 
-100 -100 1.528219 1.269867 0.879887 0.777902 0.973696 0.960883 0.721089 0.725353 0.944673 0.945825 0.733690 0.757474 1.059453 1.058250 0.752060 0.719431 0.920124 0.923282 0.722905 0.719045 0.916335 0.898875 0.665828 -100 
-100 -100 1.526594 1.268000 0.885547 0.810201 1.075889 1.061879 0.749019 0.721772 0.925757 0.929079 0.732780 0.762957 1.062532 1.060986 0.761488 0.751090 0.996111 1.000159 0.759895 0.748381 0.954014 0.937940 0.697911 -100 
-100 -100 1.705696 1.461111 1.118686 1.125458 1.554651 1.538319 1.056491 0.947432 1.130484 1.133768 0.952193 1.035495 1.454187 1.456126 1.053529 1.029960 1.318863 1.319181 1.018826 0.987205 1.200096 1.181663 0.923995 -100 
-100 -100 1.705622 1.462583 1.123152 1.130817 1.557698 1.539183 1.054450 0.941173 1.129158 1.132144 0.944846 1.031603 1.452076 1.455361 1.054270 1.030366 1.321717 1.321383 1.017196 0.986507 1.203783 1.185506 0.923865 -100 
-100 -100 1.520564 1.268130 0.898622 0.826775 1.084001 1.062632 0.742208 0.707878 0.952501 0.954695 0.714868 0.749529 1.049934 1.053114 0.764104 0.757086 1.017642 1.019645 0.760318 0.751605 0.975915 0.960108 0.702167 -100 
-100 -100 1.503130 1.256445 0.892567 0.795628 0.977308 0.953836 0.711976 0.747216 1.118731 1.117889 0.748184 0.735776 1.017185 1.024106 0.755653 0.753057 1.005357 1.006882 0.756830 0.755235 0.994684 0.977053 0.700929 -100 
-100 -100 1.654823 1.421622 1.078201 0.991978 1.176035 1.160090 0.962099 1.123383 1.747289 1.747781 1.135232 1.027734 1.309965 1.313236 1.014351 1.005449 1.273772 1.274011 1.004509 1.005916 1.272684 1.251693 0.939699 -100 
-100 -100 1.651691 1.419640 1.078823 0.997008 1.178674 1.163279 0.969162 1.128477 1.752958 1.752229 1.136068 1.028217 1.308741 1.312730 1.017158 1.009342 1.278697 1.278187 1.005878 1.004964 1.270853 1.249338 0.936668 -100 
-100 -100 1.501987 1.256771 0.896339 0.807272 0.964928 0.943478 0.731563 0.767890 1.148944 1.143826 0.754537 0.735860 1.002990 1.012220 0.763246 0.767665 1.028288 1.027228 0.763342 0.752900 0.989908 0.970225 0.690435 -100 
-100 -100 1.548929 1.292186 0.910279 0.816991 0.978941 0.962012 0.750063 0.758947 1.047494 1.043076 0.746080 0.743149 0.990178 0.996448 0.765864 0.786251 1.075832 1.073692 0.778647 0.752198 0.975123 0.954908 0.685519 -100 
-100 -100 1.775959 1.517459 1.125451 1.025190 1.192941 1.181599 0.979593 1.017159 1.313176 1.312026 1.017172 0.997492 1.242374 1.246864 1.019583 1.076244 1.478086 1.475140 1.066340 1.003633 1.222623 1.197433 0.912164 -100 
-100 -100 1.776907 1.516100 1.119987 1.020371 1.193970 1.185223 0.983447 1.024638 1.315776 1.316510 1.030533 1.008017 1.244811 1.247843 1.024928 1.080767 1.477644 1.473541 1.067160 1.004552 1.223952 1.198160 0.911154 -100 
-100 -100 1.564583 1.297792 0.896909 0.806512 0.994744 0.986239 0.766474 0.777973 1.025545 1.027122 0.782767 0.771732 0.982879 0.983942 0.776652 0.795805 1.064031 1.058246 0.777611 0.755262 0.983505 0.961333 0.682940 -100 
-100 -100 1.568189 1.301238 0.897458 0.817960 1.038441 1.029125 0.772593 0.757840 0.977626 0.979586 0.758284 0.742766 0.925931 0.926198 0.742590 0.751877 0.964175 0.958962 0.740597 0.755821 1.016646 0.994876 0.690554 -100 
-100 -100 1.762860 1.509072 1.116512 1.059415 1.327027 1.315682 1.004698 0.956827 1.163020 1.160672 0.932500 0.899255 1.058704 1.057666 0.891826 0.905521 1.099585 1.100236 0.925730 0.995662 1.325153 1.305670 0.945922 -100 
-100 -100 1.623475 1.395205 1.035330 0.988348 1.248220 1.238309 0.939989 0.893343 1.085461 1.083423 0.870345 0.837687 0.983453 0.982508 0.830511 0.843647 1.021306 1.022379 0.864895 0.935145 1.252299 1.234711 0.890629 -100 
-100 -100 1.036075 0.862165 0.586716 0.542835 0.721880 0.717069 0.518231 0.505625 0.659954 0.662708 0.509806 0.498004 0.621052 0.621407 0.497779 0.502418 0.637338 0.633733 0.495483 0.513789 0.715350 0.701009 0.471056 -100 
-100 -100 0.455497 0.371106 0.233969 0.213837 0.301070 0.299942 0.207424 0.208870 0.292610 0.294786 0.215814 0.216347 0.288582 0.289033 0.217712 0.217125 0.290686 0.288187 0.208967 0.205894 0.296587 0.290467 0.185716 -100 
-100 -100 0.169739 0.146189 0.107344 0.102633 0.126618 0.126505 0.101853 0.103444 0.129421 0.130089 0.105781 0.107308 0.132778 0.132942 0.107869 0.107015 0.131312 0.130581 0.104405 0.101630 0.125086 0.123666 0.096883 -100 
-100 -100 -100 -100 -100 -100 -100 -100 -100 -100 -100 -100 -100 -100 -100 -100 -100 -100 -100 -100 -100 -100 -100 -100 -100 -100 
-100 -100 -100 -100 -100 -100 -100 -100 -100 -100 -100 -100 -100 -100 -100 -100 -100 -100 -100 -100 -100 -100 -100 -100 -100 -100 
-100 -100 -100 -100 -100 -100 -100 -100 -100 -100 -100 -100 -100 -100 -100 -100 -100 -100 -100 -100 -100 -100 -100 -100 -100 -100 
-100 -100 0.446890 0.348341 0.203077 0.176466 0.246254 0.243888 0.165892 0.166799 0.247207 0.246196 0.163210 0.157688 0.237046 0.238514 0.162782 0.174684 0.258097 0.258323 0.175536 0.162225 0.226514 0.221328 0.144966 -100 
-100 -100 0.883998 0.712086 0.453236 0.394068 0.515720 0.508671 0.363048 0.365567 0.521200 0.519325 0.359549 0.357609 0.529554 0.532756 0.368050 0.372312 0.508555 0.507246 0.365964 0.343436 0.474957 0.461064 0.297586 -100 
-100 -100 1.386607 1.160716 0.816336 0.728316 0.881647 0.869592 0.677744 0.691112 0.922172 0.921633 0.694021 0.707474 0.976091 0.978783 0.712069 0.677776 0.837283 0.832477 0.656662 0.651436 0.891073 0.866902 0.575087 -100 
-100 -100 1.521034 1.265821 0.880610 0.774187 0.935448 0.921634 0.715955 0.734086 0.982378 0.982810 0.740642 0.753730 1.038112 1.040163 0.755885 0.719276 0.893037 0.888358 0.698428 0.695089 0.951138 0.925518 0.615058 -100 
-100 -100 1.374469 1.099336 0.689032 0.568208 0.736747 0.723808 0.510945 0.528020 0.754499 0.755956 0.534515 0.532557 0.775853 0.776897 0.535141 0.532196 0.732830 0.732267 0.527576 0.509431 0.707557 0.688566 0.449635 -100 
-100 -100 1.390030 1.108894 0.690482 0.570085 0.774742 0.761536 0.511753 0.524397 0.744503 0.750192 0.544826 0.546887 0.783774 0.781242 0.539126 0.541031 0.771842 0.774210 0.547488 0.535997 0.732229 0.718517 0.494302 -100 
-100 -100 1.595478 1.320519 0.915144 0.835182 1.127148 1.111023 0.766108 0.735261 0.951475 0.958995 0.758351 0.785972 1.067844 1.065117 0.781794 0.779175 1.049424 1.051494 0.781388 0.760222 0.962773 0.948180 0.712946 -100 
-100 -100 1.599013 1.324679 0.920557 0.840971 1.132074 1.114403 0.766336 0.730383 0.945398 0.952701 0.752657 0.784550 1.068621 1.066541 0.782770 0.778487 1.049480 1.051639 0.781115 0.763203 0.969620 0.955482 0.717919 -100 
-100 -100 1.398578 1.120662 0.708873 0.590455 0.791773 0.773101 0.512434 0.507770 0.729911 0.734781 0.525153 0.541779 0.785279 0.785195 0.543322 0.540651 0.777472 0.780249 0.549061 0.549185 0.758584 0.746460 0.514535 -100 
-100 -100 1.378841 1.111393 0.718619 0.602352 0.763849 0.740972 0.510912 0.508433 0.769034 0.768770 0.508818 0.522498 0.770858 0.777166 0.545228 0.544889 0.770651 0.771979 0.549051 0.549974 0.768301 0.752897 0.504671 -100 
-100 -100 1.537958 1.286730 0.920209 0.822537 0.987972 0.964002 0.737295 0.772263 1.142993 1.140944 0.768961 0.753999 1.022975 1.031761 0.778778 0.773966 1.008194 1.008133 0.773031 0.774348 1.012715 0.992395 0.712425 -100 
-100 -100 1.529304 1.280381 0.919220 0.830221 0.998288 0.974968 0.747476 0.776902 1.145231 1.141893 0.769047 0.755697 1.024988 1.034581 0.783290 0.779064 1.013237 1.012286 0.774989 0.773083 1.010102 0.988947 0.708073 -100 
-100 -100 1.358244 1.095908 0.717297 0.628510 0.791087 0.770543 0.545957 0.526116 0.780632 0.775789 0.510188 0.528023 0.774377 0.783508 0.560716 0.563209 0.788474 0.786629 0.556298 0.546199 0.761543 0.743068 0.489533 -100 
-100 -100 1.397303 1.120060 0.716228 0.625866 0.792433 0.778754 0.565975 0.549386 0.771881 0.768159 0.536802 0.548679 0.774952 0.779947 0.567202 0.573766 0.807266 0.804061 0.562444 0.547340 0.759440 0.740937 0.489992 -100 
-100 -100 1.647428 1.363536 0.936487 0.829479 0.993809 0.983355 0.780460 0.790643 1.035211 1.033476 0.786222 0.781675 1.005961 1.008643 0.792656 0.811776 1.086672 1.082743 0.799388 0.777132 1.004311 0.981962 0.704884 -100 
-100 -100 1.642502 1.357756 0.929397 0.823811 0.991360 0.983127 0.782868 0.799127 1.045486 1.045278 0.799939 0.792635 1.012234 1.013763 0.799358 0.816806 1.088743 1.083689 0.800559 0.777399 1.004351 0.981630 0.703820 -100 
-100 -100 1.388606 1.106091 0.693331 0.607315 0.787740 0.781840 0.575743 0.578698 0.799180 0.800713 0.584009 0.585000 0.788806 0.789538 0.587752 0.589568 0.810776 0.803760 0.565324 0.548109 0.760905 0.741069 0.486137 -100 
-100 -100 1.372758 1.095292 0.687674 0.604331 0.799990 0.793716 0.570923 0.567364 0.776595 0.780461 0.578706 0.576356 0.760107 0.760524 0.577481 0.578387 0.775142 0.767118 0.552351 0.545755 0.768916 0.748183 0.482084 -100 
-100 -100 1.562903 1.298907 0.899697 0.818241 1.033323 1.024434 0.773391 0.756664 0.959821 0.962534 0.758692 0.741616 0.906158 0.906092 0.740245 0.751039 0.943477 0.938122 0.741017 0.762984 1.026689 1.004455 0.697716 -100 
-100 -100 1.428483 1.193872 0.832847 0.761185 0.964210 0.956340 0.721348 0.706303 0.894542 0.897344 0.708939 0.691919 0.841630 0.841553 0.690516 0.701293 0.878182 0.873526 0.693369 0.715858 0.964444 0.944276 0.656419 -100 
-100 -100 0.866552 0.697898 0.441205 0.392664 0.532728 0.529536 0.375307 0.376244 0.518127 0.522120 0.388793 0.386829 0.506301 0.506589 0.387496 0.387847 0.515027 0.509653 0.370368 0.367000 0.522028 0.509074 0.326568 -100 
-100 -100 0.343714 0.274670 0.169255 0.153751 0.212630 0.212103 0.150415 0.153647 0.216769 0.218498 0.159776 0.162611 0.221531 0.221731 0.163296 0.160897 0.218469 0.216304 0.153125 0.147065 0.206155 0.202021 0.133797 -100 
-100 -100 0.128867 0.114648 0.092764 0.090315 0.102937 0.102915 0.090038 0.091011 0.105621 0.105986 0.092305 0.093423 0.108831 0.108891 0.093619 0.092760 0.106664 0.106237 0.091211 0.089465 0.101266 0.100539 0.087072 -100 
-100 -100 -100 -100 -100 -100 -100 -100 -100 -100 -100 -100 -100 -100 -100 -100 -100 -100 -100 -100 -100 -100 -100 -100 -100 -100 
-100 -100 -100 -100 -100 -100 -100 -100 -100 -100 -100 -100 -100 -100 -100 -100 -100 -100 -100 -100 -100 -100 -100 -100 -100 -100 
-100 -100 -100 -100 -100 -100 -100 -100 -100 -100 -100 -100 -100 -100 -100 -100 -100 -100 -100 -100 -100 -100 -100 -100 -100 -100 
-100 -100 0.449716 0.351345 0.207590 0.181353 0.249799 0.246205 0.166260 0.162142 0.244133 0.244253 0.162755 0.167459 0.250075 0.252653 0.176558 0.182022 0.260605 0.256323 0.166093 0.137864 0.194524 0.188013 0.115173 -100 
-100 -100 0.877402 0.708298 0.456373 0.398033 0.513118 0.504311 0.361787 0.367163 0.542823 0.543054 0.368440 0.366120 0.521565 0.526300 0.381072 0.382796 0.510169 0.500516 0.346871 0.311847 0.484754 0.464433 0.242546 -100 
-100 -100 1.367945 1.145958 0.811592 0.724124 0.867976 0.855540 0.677201 0.716380 1.001440 1.002710 0.723187 0.700024 0.919498 0.922557 0.701656 0.681558 0.836152 0.824380 0.647177 0.680027 1.091173 1.056982 0.572827 -100 
-100 -100 1.505031 1.252757 0.876223 0.770142 0.922034 0.907803 0.715648 0.760720 1.065101 1.067628 0.772011 0.747108 0.980870 0.983340 0.746276 0.724148 0.892808 0.880906 0.689723 0.726845 1.157232 1.121425 0.615788 -100 
-100 -100 1.378072 1.102367 0.693905 0.572737 0.734204 0.719305 0.510108 0.534435 0.790323 0.794917 0.551290 0.543044 0.761108 0.763939 0.550350 0.546590 0.737581 0.727502 0.509486 0.484417 0.733176 0.706974 0.399416 -100 
-100 -100 1.419202 1.131482 0.702618 0.577541 0.777301 0.762710 0.514690 0.532534 0.774544 0.782817 0.561205 0.557371 0.771988 0.770649 0.552660 0.554940 0.781389 0.777618 0.539229 0.511307 0.702983 0.687090 0.460403 -100 
-100 -100 1.650282 1.363954 0.936067 0.843000 1.120992 1.104967 0.774740 0.760648 1.004156 1.012685 0.784627 0.782664 1.016058 1.012709 0.774263 0.788071 1.067048 1.065989 0.779328 0.734720 0.910487 0.894980 0.680890 -100 
-100 -100 1.654512 1.368282 0.940604 0.847358 1.126441 1.110036 0.777607 0.761252 1.001139 1.009557 0.784766 0.784211 1.017912 1.014286 0.775029 0.788189 1.067959 1.068432 0.784964 0.746232 0.923975 0.909478 0.696579 -100 
-100 -100 1.431128 1.144716 0.718714 0.594673 0.800535 0.784499 0.526049 0.533384 0.758853 0.766648 0.559990 0.563039 0.779280 0.777142 0.556415 0.556618 0.787247 0.788974 0.560935 0.553625 0.743035 0.731211 0.519077 -100 
-100 -100 1.392085 1.120692 0.724333 0.613778 0.794137 0.775508 0.536237 0.526948 0.739975 0.743240 0.538075 0.552936 0.777230 0.779912 0.562809 0.557558 0.762328 0.762841 0.558684 0.561793 0.764101 0.748674 0.517067 -100 
-100 -100 1.542453 1.290549 0.929263 0.852288 1.047742 1.026512 0.768820 0.742652 0.977842 0.977345 0.740103 0.761379 1.010824 1.016785 0.780744 0.765547 0.965028 0.964294 0.762350 0.772698 0.991826 0.971842 0.714296 -100 
-100 -100 1.534054 1.284267 0.928188 0.859978 1.057614 1.037354 0.780057 0.748507 0.979393 0.977541 0.741169 0.763783 1.013385 1.020232 0.786202 0.771882 0.969657 0.967887 0.765142 0.772203 0.990775 0.969348 0.708806 -100 
-100 -100 1.373901 1.106416 0.722590 0.639382 0.818897 0.803669 0.574071 0.547058 0.744245 0.742723 0.541156 0.560510 0.783240 0.789014 0.581151 0.578374 0.773217 0.770204 0.567621 0.562009 0.766982 0.746462 0.499778 -100 
-100 -100 1.441074 1.151085 0.725275 0.625338 0.791229 0.781497 0.577622 0.566685 0.763528 0.762426 0.562903 0.571415 0.776686 0.780046 0.583147 0.583285 0.780346 0.776239 0.569822 0.565622 0.779423 0.758569 0.502608 -100 
-100 -100 1.733370 1.429181 0.958849 0.825801 0.974717 0.965051 0.774123 0.781847 0.997512 0.997084 0.781448 0.778436 0.979165 0.980670 0.782984 0.785411 0.999452 0.995983 0.777904 0.790693 1.041925 1.019449 0.724379 -100 
-100 -100 1.728646 1.424227 0.953852 0.822596 0.972000 0.963824 0.776363 0.787849 1.005744 1.005987 0.789832 0.785322 0.983257 0.983976 0.787040 0.788138 1.001522 0.997248 0.777917 0.790241 1.041962 1.019532 0.724009 -100 
-100 -100 1.431712 1.138874 0.708859 0.612758 0.778431 0.773962 0.584284 0.587590 0.790265 0.791485 0.592075 0.593539 0.784070 0.784618 0.595133 0.592770 0.788563 0.781748 0.570327 0.564251 0.780913 0.760139 0.501269 -100 
-100 -100 1.381395 1.103413 0.697930 0.608718 0.780969 0.775951 0.579187 0.581129 0.778630 0.781467 0.589991 0.587987 0.764381 0.764608 0.589203 0.594173 0.790088 0.782617 0.570136 0.560281 0.774675 0.753783 0.496227 -100 
-100 -100 1.544881 1.284993 0.895399 0.801088 0.976777 0.968665 0.759060 0.757686 0.953610 0.956158 0.762428 0.747707 0.906188 0.906603 0.750491 0.772833 0.978939 0.974134 0.763614 0.769274 1.012444 0.990044 0.701518 -100 
-100 -100 1.407467 1.178069 0.828241 0.744403 0.908572 0.901161 0.706364 0.705857 0.887568 0.890109 0.710743 0.696014 0.840460 0.840701 0.698174 0.720120 0.912316 0.908331 0.713426 0.720179 0.948660 0.928687 0.659475 -100 
-100 -100 0.862561 0.697603 0.449453 0.398468 0.519326 0.516359 0.381822 0.385703 0.520739 0.523437 0.394415 0.392318 0.508842 0.508512 0.391528 0.395438 0.530622 0.526138 0.381020 0.374862 0.522118 0.510120 0.337584 -100 
-100 -100 0.347882 0.279065 0.175351 0.160944 0.216943 0.216497 0.157825 0.159931 0.221195 0.222221 0.163532 0.165288 0.223419 0.223177 0.164408 0.162013 0.221792 0.220034 0.155792 0.151478 0.210878 0.207115 0.139657 -100 
-100 -100 0.131356 0.116596 0.094247 0.092342 0.106043 0.106043 0.092130 0.092588 0.107486 0.107691 0.093302 0.094000 0.109395 0.109338 0.093778 0.092727 0.106778 0.106442 0.091516 0.090503 0.103324 0.102649 0.088371 -100 
-100 -100 -100 -100 -100 -100 -100 -100 -100 -100 -100 -100 -100 -100 -100 -100 -100 -100 -100 -100 -100 -100 -100 -100 -100 -100 
-100 -100 -100 -100 -100 -100 -100 -100 -100 -100 -100 -100 -100 -100 -100 -100 -100 -100 -100 -100 -100 -100 -100 -100 -100 -100 
-100 -100 -100 -100 -100 -100 -100 -100 -100 -100 -100 -100 -100 -100 -100 -100 -100 -100 -100 -100 -100 -100 -100 -100 -100 -100 
-100 -100 0.595985 0.478092 0.300167 0.266656 0.356498 0.350950 0.244412 0.243012 0.374869 0.375923 0.247293 0.253747 0.368387 0.371970 0.265183 0.263659 0.358477 0.349820 0.232591 0.198149 0.331238 0.318913 0.154224 -100 
-100 -100 1.033397 0.861145 0.601561 0.542134 0.664556 0.655276 0.508603 0.538517 0.784487 0.786630 0.547205 0.528117 0.694557 0.697957 0.532803 0.519779 0.646461 0.632548 0.476890 0.491060 0.856406 0.827625 0.397105 -100 
-100 -100 1.517215 1.304240 0.984846 0.903220 1.046684 1.038604 0.885713 0.988888 1.407633 1.411667 1.006500 0.929857 1.132446 1.129110 0.895281 0.857625 1.004862 0.997158 0.876951 1.095600 2.134839 2.100054 1.007197 -100 
-100 -100 1.661511 1.421001 1.063760 0.966287 1.119740 1.109773 0.941205 1.049120 1.484446 1.489971 1.071707 0.992693 1.206302 1.202210 0.955043 0.916106 1.077666 1.069963 0.936526 1.161344 2.216610 2.180484 1.070734 -100 
-100 -100 1.564433 1.297728 0.901218 0.792748 0.970867 0.955189 0.733018 0.776117 1.094023 1.101021 0.800398 0.771497 0.986579 0.987626 0.766787 0.752088 0.944729 0.930327 0.709739 0.738860 1.168039 1.133743 0.631888 -100 
-100 -100 1.632403 1.350883 0.930697 0.836568 1.080667 1.064182 0.769067 0.768764 1.042093 1.050012 0.791263 0.778277 0.994246 0.994163 0.777214 0.786689 1.037977 1.028637 0.752441 0.709263 0.944752 0.921226 0.629569 -100 
-100 -100 1.896861 1.615796 1.191496 1.150637 1.498567 1.482827 1.085124 1.032993 1.294157 1.297562 1.028179 1.007299 1.229167 1.228504 1.011085 1.057363 1.412974 1.406669 1.027883 0.929657 1.084867 1.061432 0.838534 -100 
-100 -100 1.898769 1.618049 1.194632 1.154808 1.505890 1.490417 1.089886 1.034985 1.288740 1.292006 1.029461 1.009694 1.230947 1.229619 1.011716 1.058564 1.415758 1.412059 1.037991 0.944766 1.093650 1.072015 0.860239 -100 
-100 -100 1.637116 1.357460 0.942346 0.855695 1.116472 1.100579 0.788257 0.769944 1.003131 1.010311 0.788636 0.785615 1.002132 1.000237 0.781089 0.792395 1.049786 1.049333 0.786975 0.753913 0.928225 0.912059 0.700222 -100 
-100 -100 1.569882 1.307438 0.926788 0.848492 1.075069 1.058285 0.778053 0.749368 0.949909 0.954478 0.761562 0.779503 1.007702 1.008312 0.782273 0.770282 0.975882 0.975789 0.768352 0.771592 0.970234 0.952828 0.720442 -100 
-100 -100 1.716560 1.474612 1.126173 1.092333 1.333294 1.315890 1.021031 0.955273 1.139814 1.139680 0.949754 0.991439 1.250727 1.253639 1.001103 0.965842 1.145450 1.144544 0.961029 0.985250 1.199991 1.180505 0.931798 -100 
-100 -100 1.716318 1.474545 1.127216 1.097014 1.334385 1.318123 1.029406 0.961202 1.140652 1.139099 0.951072 0.993478 1.251806 1.255592 1.005932 0.970859 1.145606 1.143680 0.963002 0.987016 1.204381 1.183107 0.928032 -100 
-100 -100 1.583902 1.318287 0.932478 0.857545 1.056447 1.043381 0.798404 0.765265 0.946015 0.945964 0.762928 0.783797 1.006376 1.009816 0.795328 0.781198 0.960878 0.957797 0.771446 0.782686 1.001060 0.977888 0.714843 -100 
-100 -100 1.712545 1.415645 0.959585 0.833481 0.991841 0.981084 0.777701 0.775174 0.971542 0.972195 0.777432 0.780574 0.979090 0.981119 0.786227 0.781106 0.964998 0.961873 0.774768 0.795789 1.042504 1.018946 0.727998 -100 
-100 -100 2.070792 1.752597 1.219597 1.035977 1.159307 1.145496 0.961566 0.979625 1.192516 1.193605 0.984627 0.973781 1.163848 1.163919 0.971548 0.969847 1.173176 1.173465 0.983728 1.044838 1.366966 1.345455 0.988967 -100 
-100 -100 2.071431 1.752340 1.217776 1.033937 1.155051 1.142248 0.962949 0.983572 1.197810 1.199002 0.988971 0.976278 1.162497 1.161994 0.972151 0.971194 1.176004 1.175796 0.983714 1.044559 1.368340 1.347084 0.989411 -100 
-100 -100 1.722208 1.420513 0.954608 0.822240 0.966986 0.959595 0.777762 0.787770 0.989941 0.990941 0.791377 0.784509 0.963360 0.963519 0.784193 0.786669 0.980203 0.975705 0.777464 0.796701 1.051837 1.028962 0.730592 -100 
-100 -100 1.621532 1.343571 0.926451 0.817604 0.973383 0.966006 0.776278 0.780647 0.976261 0.977036 0.781473 0.769131 0.935244 0.935835 0.772633 0.793376 1.003030 0.999013 0.786366 0.791647 1.033963 1.011004 0.722719 -100 
-100 -100 1.741875 1.488847 1.102387 0.999190 1.161358 1.151167 0.948663 0.949710 1.143056 1.142441 0.942372 0.915375 1.060443 1.062202 0.925880 0.974997 1.221821 1.223071 0.993516 1.013209 1.286928 1.264658 0.946802 -100 
-100 -100 1.587253 1.364071 1.017346 0.927259 1.081900 1.072580 0.881665 0.882673 1.063816 1.063247 0.875544 0.848858 0.981936 0.983422 0.858448 0.907004 1.142553 1.144472 0.927292 0.946987 1.207552 1.188001 0.888298 -100 
-100 -100 1.029793 0.860817 0.600558 0.541794 0.663895 0.659434 0.518295 0.521095 0.663194 0.663964 0.522007 0.511564 0.627976 0.627795 0.512543 0.531263 0.692478 0.690665 0.529557 0.531360 0.707666 0.694480 0.490815 -100 
-100 -100 0.464237 0.380068 0.247977 0.227607 0.298867 0.297914 0.221664 0.223047 0.301138 0.301708 0.224720 0.223524 0.293475 0.293025 0.222180 0.223634 0.306630 0.305146 0.219172 0.217020 0.303513 0.298263 0.200132 -100 
-100 -100 0.176322 0.151459 0.111928 0.108487 0.133288 0.133236 0.107885 0.108203 0.134295 0.134475 0.108799 0.109212 0.134523 0.134358 0.108617 0.107459 0.133165 0.132717 0.105909 0.104971 0.130383 0.129141 0.101046 -100 
-100 -100 -100 -100 -100 -100 -100 -100 -100 -100 -100 -100 -100 -100 -100 -100 -100 -100 -100 -100 -100 -100 -100 -100 -100 -100 
-100 -100 -100 -100 -100 -100 -100 -100 -100 -100 -100 -100 -100 -100 -100 -100 -100 -100 -100 -100 -100 -100 -100 -100 -100 -100 
-100 -100 -100 -100 -100 -100 -100 -100 -100 -100 -100 -100 -100 -100 -100 -100 -100 -100 -100 -100 -100 -100 -100 -100 -100 -100 
-100 -100 0.597851 0.479697 0.301580 0.268295 0.358663 0.353021 0.245702 0.243653 0.375445 0.376716 0.248711 0.256915 0.373275 0.376836 0.268250 0.264723 0.358742 0.349734 0.232385 0.198216 0.331669 0.319382 0.154435 -100 
-100 -100 1.033727 0.862238 0.604046 0.545415 0.667770 0.658316 0.511313 0.540261 0.786060 0.788771 0.550940 0.534406 0.700468 0.703768 0.538733 0.522996 0.648542 0.633748 0.477023 0.491479 0.857601 0.828935 0.397935 -100 
-100 -100 1.512676 1.301993 0.986473 0.906767 1.049694 1.041477 0.889056 0.991507 1.410393 1.415200 1.011539 0.935777 1.132811 1.129403 0.901042 0.863143 1.010411 1.001455 0.878575 1.096937 2.137075 2.102431 1.008946 -100 
-100 -100 1.651934 1.414857 1.063338 0.969681 1.123444 1.113437 0.944807 1.050941 1.485823 1.492092 1.075776 0.998374 1.206629 1.202628 0.961124 0.921862 1.083316 1.074242 0.937965 1.162303 2.218334 2.182350 1.072050 -100 
-100 -100 1.549994 1.286910 0.896871 0.795495 0.976134 0.960582 0.736568 0.775006 1.091072 1.098481 0.800651 0.776954 0.992321 0.993810 0.773852 0.755982 0.946970 0.931246 0.709032 0.737864 1.167485 1.133276 0.631124 -100 
-100 -100 1.618441 1.337832 0.920731 0.836193 1.083981 1.068067 0.771077 0.764448 1.037188 1.044872 0.786085 0.778775 0.997769 0.998803 0.781607 0.788336 1.037953 1.027535 0.750294 0.706591 0.942346 0.918727 0.626525 -100 
-100 -100 1.899302 1.613803 1.182062 1.146130 1.493660 1.478898 1.084211 1.029952 1.296874 1.299671 1.023143 1.004058 1.227538 1.228346 1.012454 1.057713 1.412008 1.404823 1.025306 0.926626 1.082629 1.058939 0.834620 -100 
-100 -100 1.900092 1.614832 1.183777 1.148697 1.499404 1.485200 1.088397 1.032638 1.292889 1.295499 1.024914 1.005437 1.227481 1.227568 1.011810 1.058777 1.415251 1.410946 1.036212 0.942332 1.091821 1.069870 0.856671 -100 
-100 -100 1.620506 1.340962 0.927662 0.849836 1.114713 1.100382 0.788385 0.768161 1.003032 1.009761 0.785212 0.782661 0.999922 0.998891 0.781044 0.793429 1.050986 1.050394 0.787535 0.753317 0.927098 0.910591 0.698382 -100 
-100 -100 1.555211 1.293594 0.914910 0.842150 1.073980 1.059269 0.779413 0.752901 0.953532 0.958017 0.764719 0.779660 1.006921 1.007383 0.781787 0.771958 0.977828 0.978293 0.771926 0.774089 0.970872 0.953092 0.721634 -100 
-100 -100 1.713965 1.470576 1.119812 1.088112 1.335325 1.320274 1.024778 0.961087 1.140920 1.140907 0.955788 0.994701 1.253907 1.255957 1.001314 0.966874 1.145112 1.145131 0.964914 0.988563 1.200333 1.180485 0.933972 -100 
-100 -100 1.719183 1.474763 1.123104 1.093014 1.335712 1.321733 1.032977 0.968030 1.143508 1.142208 0.958554 0.997434 1.255234 1.258007 1.006257 0.972108 1.145515 1.144533 0.967135 0.990496 1.204855 1.183199 0.930268 -100 
-100 -100 1.585594 1.317638 0.928135 0.851975 1.053285 1.042016 0.799197 0.772353 0.955191 0.955487 0.771174 0.786439 1.006498 1.009201 0.795191 0.783599 0.963553 0.961070 0.775881 0.785810 1.002315 0.978655 0.716284 -100 
-100 -100 1.715699 1.416742 0.957507 0.829837 0.988905 0.979107 0.777448 0.779418 0.978138 0.979184 0.783018 0.782508 0.978605 0.980236 0.786638 0.783184 0.966686 0.963541 0.776810 0.796535 1.043023 1.018872 0.726725 -100 
-100 -100 2.078830 1.758040 1.220713 1.035378 1.159514 1.146062 0.961952 0.981393 1.194176 1.195556 0.987210 0.974631 1.162303 1.162118 0.971357 0.969955 1.170434 1.170422 0.983021 1.044600 1.368953 1.346834 0.986907 -100 
-100 -100 2.080739 1.759096 1.220334 1.034937 1.156762 1.144001 0.963730 0.984221 1.197299 1.198525 0.989477 0.975629 1.159813 1.159175 0.970878 0.970162 1.172160 1.171752 0.982185 1.043859 1.370143 1.348392 0.987256 -100 
-100 -100 1.729087 1.425708 0.957410 0.824026 0.968613 0.961018 0.778639 0.788015 0.989422 0.989878 0.789634 0.781242 0.959328 0.959503 0.780950 0.784891 0.978566 0.974364 0.776752 0.795910 1.051913 1.028803 0.729054 -100 
-100 -100 1.627052 1.348321 0.930341 0.820876 0.974854 0.966912 0.777441 0.780339 0.975307 0.974630 0.776209 0.762211 0.930289 0.931064 0.766364 0.789353 1.001822 0.998996 0.786440 0.792220 1.034991 1.012232 0.724026 -100 
-100 -100 1.746167 1.492943 1.106314 1.001807 1.159484 1.148557 0.948750 0.949646 1.143775 1.141327 0.936687 0.909288 1.060997 1.063064 0.920848 0.971111 1.222269 1.225169 0.994853 1.014819 1.288580 1.266750 0.949872 -100 
-100 -100 1.590675 1.367510 1.020921 0.929801 1.080167 1.070154 0.881796 0.882468 1.064272 1.061951 0.869895 0.842852 0.982345 0.984141 0.853473 0.903140 1.142888 1.146438 0.928589 0.948758 1.209455 1.190379 0.891634 -100 
-100 -100 1.032426 0.863367 0.603274 0.544724 0.665663 0.660736 0.519482 0.520358 0.661545 0.661078 0.516937 0.505130 0.622934 0.622921 0.506720 0.527475 0.691215 0.690514 0.529667 0.532586 0.709585 0.696697 0.493148 -100 
-100 -100 0.465488 0.381116 0.248871 0.228760 0.300239 0.299146 0.222278 0.222622 0.299979 0.300162 0.222886 0.220919 0.290176 0.289774 0.219754 0.222238 0.305821 0.304683 0.219018 0.217414 0.304402 0.299229 0.200831 -100 
-100 -100 0.176616 0.151673 0.112064 0.108697 0.133683 0.133609 0.108009 0.108087 0.133939 0.134052 0.108438 0.108661 0.133537 0.133381 0.108097 0.107183 0.132924 0.132537 0.105845 0.105025 0.130582 0.129352 0.101147 -100 
-100 -100 -100 -100 -100 -100 -100 -100 -100 -100 -100 -100 -100 -100 -100 -100 -100 -100 -100 -100 -100 -100 -100 -100 -100 -100 
-100 -100 -100 -100 -100 -100 -100 -100 -100 -100 -100 -100 -100 -100 -100 -100 -100 -100 -100 -100 -100 -100 -100 -100 -100 -100 
-100 -100 -100 -100 -100 -100 -100 -100 -100 -100 -100 -100 -100 -100 -100 -100 -100 -100 -100 -100 -100 -100 -100 -100 -100 -100 
-100 -100 0.455941 0.356813 0.212769 0.187459 0.257805 0.253882 0.171160 0.164652 0.246669 0.247553 0.167975 0.179041 0.266948 0.269446 0.187827 0.186142 0.262496 0.256944 0.165659 0.138373 0.196500 0.190116 0.116154 -100 
-100 -100 0.876460 0.710574 0.464914 0.409699 0.523733 0.514349 0.371658 0.373953 0.549680 0.551901 0.382165 0.387739 0.536522 0.540928 0.401562 0.395451 0.520798 0.508042 0.348705 0.314160 0.490068 0.470095 0.246090 -100 
-100 -100 1.348579 1.134735 0.815506 0.735103 0.876181 0.863435 0.688482 0.726808 1.014994 1.018696 0.740449 0.714279 0.900990 0.903939 0.715926 0.702540 0.862776 0.847060 0.656775 0.686999 1.101415 1.067519 0.580326 -100 
-100 -100 1.471032 1.229722 0.873346 0.780606 0.932388 0.918146 0.727815 0.768453 1.074372 1.079156 0.785847 0.760224 0.961767 0.964682 0.761431 0.745989 0.919947 0.903683 0.698807 0.732638 1.165934 1.130378 0.621867 -100 
-100 -100 1.336872 1.070307 0.679817 0.582583 0.750230 0.735766 0.522788 0.531528 0.784178 0.790130 0.552842 0.560914 0.773296 0.777760 0.574224 0.561764 0.749188 0.734490 0.508636 0.481984 0.733016 0.707001 0.397424 -100 
-100 -100 1.398418 1.105421 0.672454 0.576576 0.783504 0.770822 0.521563 0.519466 0.767504 0.774932 0.545066 0.559063 0.780594 0.783198 0.568068 0.561431 0.782602 0.775007 0.532204 0.502567 0.696554 0.680252 0.450107 -100 
-100 -100 1.722159 1.406733 0.917242 0.825749 1.085614 1.072813 0.768618 0.757973 1.042658 1.049218 0.776072 0.772177 1.003201 1.004544 0.777338 0.788893 1.062763 1.058742 0.770715 0.725630 0.906497 0.890043 0.668719 -100 
-100 -100 1.723819 1.407650 0.917056 0.824606 1.085933 1.073737 0.769562 0.761079 1.044403 1.050632 0.777924 0.770221 0.999256 1.000061 0.773608 0.788398 1.064903 1.063352 0.779066 0.739186 0.921224 0.905532 0.685579 -100 
-100 -100 1.406180 1.110128 0.672915 0.574860 0.790759 0.780086 0.526691 0.529435 0.766794 0.772930 0.550076 0.552849 0.770807 0.771629 0.556145 0.560289 0.790606 0.791844 0.563016 0.551884 0.740043 0.726949 0.512771 -100 
-100 -100 1.361865 1.087113 0.687508 0.594524 0.794689 0.783171 0.543325 0.540220 0.748830 0.751703 0.549631 0.554657 0.777898 0.779960 0.561807 0.562876 0.765867 0.768278 0.570493 0.570114 0.764819 0.748078 0.520848 -100 
-100 -100 1.552365 1.291747 0.915484 0.845524 1.067355 1.053708 0.786330 0.758225 0.956313 0.956083 0.755890 0.775538 1.032756 1.035677 0.784596 0.766970 0.955518 0.957636 0.772034 0.781529 0.988539 0.967401 0.719813 -100 
-100 -100 1.560430 1.298717 0.921958 0.854032 1.075234 1.062285 0.797061 0.767675 0.963511 0.962377 0.762130 0.780510 1.036342 1.039561 0.790491 0.774064 0.960885 0.961998 0.775689 0.781677 0.988126 0.965431 0.714589 -100 
-100 -100 1.391122 1.112864 0.711286 0.623152 0.814722 0.805654 0.579658 0.572878 0.769747 0.769403 0.570847 0.571395 0.787675 0.790680 0.581495 0.586103 0.778231 0.777258 0.582369 0.572774 0.770655 0.748402 0.504700 -100 
-100 -100 1.461651 1.162044 0.720685 0.614613 0.785400 0.778957 0.578475 0.582458 0.784140 0.784365 0.583162 0.578709 0.775337 0.777182 0.584521 0.589814 0.781947 0.777833 0.576537 0.569138 0.784243 0.761253 0.499007 -100 
-100 -100 1.775731 1.459751 0.967436 0.827439 0.981433 0.972746 0.777667 0.787579 0.998658 0.999041 0.789033 0.780308 0.971002 0.971464 0.780364 0.782111 0.978530 0.974289 0.773262 0.792459 1.058387 1.033890 0.720943 -100 
-100 -100 1.774575 1.458790 0.967279 0.829647 0.983280 0.974934 0.781057 0.789545 0.999711 0.999818 0.790018 0.781950 0.971520 0.971607 0.780721 0.780936 0.977232 0.972504 0.770490 0.790462 1.057982 1.033891 0.720309 -100 
-100 -100 1.461720 1.161701 0.720669 0.620337 0.785250 0.779958 0.588129 0.588814 0.788150 0.787384 0.586035 0.582504 0.771932 0.772501 0.584025 0.586092 0.780509 0.774790 0.567771 0.562625 0.784950 0.763289 0.497047 -100 
-100 -100 1.403450 1.122200 0.712492 0.619812 0.782492 0.775490 0.582739 0.581078 0.778456 0.776282 0.572956 0.566423 0.756185 0.757087 0.570045 0.581526 0.788061 0.784696 0.571671 0.563215 0.779624 0.759385 0.501674 -100 
-100 -100 1.561465 1.300280 0.908435 0.806175 0.958737 0.948233 0.756124 0.759721 0.964159 0.961024 0.748594 0.736476 0.932078 0.933587 0.743074 0.765022 0.987886 0.988296 0.771546 0.776112 1.019165 0.998148 0.712801 -100 
-100 -100 1.420612 1.190768 0.839982 0.749325 0.891124 0.881422 0.703620 0.707266 0.897059 0.894099 0.696673 0.684566 0.865299 0.866609 0.690475 0.712124 0.920850 0.922017 0.721124 0.727526 0.956103 0.937619 0.671687 -100 
-100 -100 0.872385 0.707058 0.459344 0.408331 0.521991 0.517361 0.385472 0.383710 0.517641 0.515970 0.377274 0.371234 0.498477 0.498778 0.372809 0.383156 0.528796 0.528209 0.382505 0.379874 0.529217 0.518257 0.346526 -100 
-100 -100 0.352724 0.283113 0.178697 0.165176 0.221374 0.220417 0.160088 0.158457 0.217444 0.217084 0.157041 0.156024 0.212717 0.212642 0.155800 0.157200 0.219474 0.218947 0.155455 0.153135 0.214435 0.210927 0.142364 -100 
-100 -100 0.132480 0.117416 0.094756 0.093121 0.107459 0.107379 0.092603 0.092205 0.106265 0.106236 0.092071 0.092091 0.105957 0.105925 0.091970 0.091796 0.106008 0.105879 0.091330 0.090750 0.104124 0.103482 0.088776 -100 
-100 -100 -100 -100 -100 -100 -100 -100 -100 -100 -100 -100 -100 -100 -100 -100 -100 -100 -100 -100 -100 -100 -100 -100 -100 -100 
-100 -100 -100 -100 -100 -100 -100 -100 -100 -100 -100 -100 -100 -100 -100 -100 -100 -100 -100 -100 -100 -100 -100 -100 -100 -100 
-100 -100 -100 -100 -100 -100 -100 -100 -100 -100 -100 -100 -100 -100 -100 -100 -100 -100 -100 -100 -100 -100 -100 -100 -100 -100 
-100 -100 0.456442 0.357732 0.214500 0.190320 0.261948 0.258910 0.177301 0.173466 0.254331 0.255152 0.176460 0.183807 0.266855 0.268051 0.187972 0.186020 0.266837 0.264108 0.176258 0.164526 0.232514 0.227654 0.148539 -100 
-100 -100 0.874607 0.709951 0.466625 0.413883 0.530441 0.522544 0.380809 0.380805 0.539983 0.541725 0.386734 0.389618 0.525845 0.528664 0.399186 0.402060 0.543517 0.536628 0.377394 0.352578 0.490293 0.476792 0.307832 -100 
-100 -100 1.344074 1.131711 0.815380 0.740590 0.888703 0.876902 0.694670 0.714518 0.962491 0.964633 0.720771 0.698821 0.865977 0.869451 0.707729 0.721672 0.913007 0.903476 0.692523 0.675399 0.920934 0.896307 0.595502 -100 
-100 -100 1.463768 1.223056 0.868949 0.785022 0.944609 0.931670 0.734137 0.753486 1.018463 1.021055 0.761301 0.741391 0.925033 0.929069 0.752140 0.764905 0.970318 0.960231 0.733971 0.717531 0.979327 0.953047 0.633136 -100 
-100 -100 1.339912 1.067168 0.668466 0.581829 0.750957 0.739266 0.531311 0.529657 0.766484 0.769859 0.541501 0.551965 0.758181 0.763030 0.568465 0.567352 0.772111 0.763406 0.536176 0.511971 0.717333 0.698051 0.450539 -100 
-100 -100 1.469053 1.148480 0.664612 0.563450 0.752730 0.743011 0.518134 0.519397 0.786445 0.790658 0.534989 0.549418 0.781072 0.785680 0.565133 0.558142 0.782374 0.777553 0.539995 0.526253 0.732343 0.717483 0.480506 -100 
-100 -100 1.942640 1.570659 0.947165 0.793275 0.993159 0.982163 0.739380 0.774518 1.133504 1.138551 0.793217 0.774760 1.023944 1.027081 0.781333 0.781689 1.040566 1.038111 0.771218 0.754280 0.972924 0.956515 0.701807 -100 
-100 -100 1.946517 1.572100 0.944956 0.789778 0.991452 0.980841 0.737194 0.774092 1.133752 1.138049 0.790121 0.767682 1.017885 1.021059 0.774398 0.778713 1.040269 1.039788 0.775250 0.760681 0.980925 0.964512 0.708646 -100 
-100 -100 1.489409 1.158980 0.659655 0.553978 0.753384 0.744858 0.512581 0.518494 0.786289 0.787834 0.524531 0.527057 0.769976 0.774723 0.543307 0.547834 0.780045 0.782188 0.554488 0.550064 0.759504 0.744733 0.506277 -100 
-100 -100 1.406848 1.111792 0.677475 0.584126 0.786100 0.775839 0.536842 0.531987 0.761309 0.759745 0.526906 0.533562 0.792652 0.797647 0.550418 0.551048 0.762416 0.766726 0.564491 0.561554 0.763832 0.745987 0.508285 -100 
-100 -100 1.621088 1.343083 0.932132 0.848202 1.073790 1.060222 0.788624 0.771617 1.005976 1.003578 0.765715 0.792868 1.106581 1.110456 0.803240 0.767640 0.961292 0.964379 0.771703 0.776694 0.990768 0.968799 0.711327 -100 
-100 -100 1.632885 1.354767 0.943922 0.858387 1.083213 1.069695 0.798719 0.782592 1.015484 1.012779 0.775511 0.800081 1.111046 1.114464 0.808754 0.774033 0.966924 0.969179 0.775174 0.776865 0.989873 0.966824 0.707680 -100 
-100 -100 1.433579 1.143063 0.717919 0.620367 0.818468 0.808462 0.573057 0.570344 0.787395 0.784625 0.560548 0.558249 0.805174 0.808492 0.568939 0.572858 0.778720 0.780183 0.576438 0.563348 0.765209 0.743448 0.496317 -100 
-100 -100 1.475299 1.170958 0.722682 0.619343 0.805038 0.797269 0.579067 0.580409 0.794482 0.792944 0.574380 0.565432 0.776671 0.778190 0.570330 0.580930 0.791620 0.788904 0.572123 0.560560 0.783578 0.761000 0.490823 -100 
-100 -100 1.779094 1.462910 0.973551 0.849907 1.031007 1.021309 0.798505 0.799364 1.019442 1.018146 0.793346 0.781031 0.983247 0.983439 0.781126 0.790983 1.010442 1.006683 0.783511 0.795562 1.071277 1.046248 0.720408 -100 
-100 -100 1.777003 1.461820 0.974408 0.853002 1.033231 1.023466 0.801394 0.800316 1.019459 1.017838 0.793200 0.782209 0.984425 0.984376 0.781476 0.789328 1.008451 1.004180 0.780133 0.793214 1.071130 1.046423 0.719200 -100 
-100 -100 1.469288 1.167824 0.725135 0.627981 0.806110 0.798160 0.587094 0.583329 0.795220 0.792580 0.573659 0.568569 0.777607 0.778292 0.570681 0.575563 0.787458 0.783039 0.561160 0.553268 0.786374 0.764871 0.487429 -100 
-100 -100 1.425725 1.138694 0.717655 0.620432 0.786862 0.777036 0.573878 0.574174 0.792697 0.788192 0.559312 0.556868 0.789040 0.790821 0.562800 0.566021 0.783344 0.782208 0.562342 0.555481 0.782984 0.763075 0.495096 -100 
-100 -100 1.603332 1.332860 0.920359 0.808797 0.959342 0.947109 0.754363 0.772261 1.012031 1.008369 0.764973 0.770327 1.043440 1.045305 0.775500 0.765206 0.988818 0.990009 0.769397 0.779382 1.040403 1.019622 0.717500 -100 
-100 -100 1.460090 1.221309 0.850546 0.751482 0.890926 0.879838 0.702528 0.720061 0.944124 0.940610 0.713033 0.717905 0.974885 0.976729 0.723110 0.713823 0.922490 0.924472 0.720864 0.732586 0.978034 0.959649 0.677750 -100 
-100 -100 0.887586 0.717441 0.460279 0.406352 0.520475 0.514214 0.377916 0.377250 0.526937 0.523086 0.364172 0.361036 0.523823 0.525520 0.367018 0.372856 0.524254 0.525906 0.379178 0.378421 0.534361 0.523362 0.345162 -100 
-100 -100 0.354394 0.283756 0.177224 0.163039 0.219217 0.217515 0.155187 0.151244 0.211770 0.210344 0.146008 0.143640 0.205849 0.206458 0.145919 0.151098 0.216188 0.216800 0.153493 0.151365 0.213809 0.210299 0.140612 -100 
-100 -100 0.131808 0.116852 0.094242 0.092473 0.106445 0.106201 0.091360 0.090146 0.102875 0.102621 0.089193 0.088634 0.100913 0.101029 0.089064 0.090408 0.105024 0.105148 0.090861 0.090252 0.103444 0.102811 0.088297 -100 
-100 -100 -100 -100 -100 -100 -100 -100 -100 -100 -100 -100 -100 -100 -100 -100 -100 -100 -100 -100 -100 -100 -100 -100 -100 -100 
-100 -100 -100 -100 -100 -100 -100 -100 -100 -100 -100 -100 -100 -100 -100 -100 -100 -100 -100 -100 -100 -100 -100 -100 -100 -100 
-100 -100 -100 -100 -100 -100 -100 -100 -100 -100 -100 -100 -100 -100 -100 -100 -100 -100 -100 -100 -100 -100 -100 -100 -100 -100 
-100 -100 0.597621 0.480993 0.305599 0.275669 0.370176 0.366732 0.260716 0.261083 0.376688 0.377612 0.264101 0.265253 0.365338 0.366003 0.267450 0.268929 0.381352 0.379864 0.264098 0.258718 0.360957 0.354544 0.238209 -100 
-100 -100 1.029111 0.860477 0.607358 0.556140 0.688286 0.681466 0.528384 0.538987 0.727245 0.728331 0.541357 0.525502 0.658061 0.659631 0.530408 0.548080 0.720790 0.718233 0.541053 0.525855 0.678098 0.664912 0.483016 -100 
-100 -100 1.510189 1.301898 0.987839 0.923931 1.089245 1.081006 0.894557 0.930370 1.208605 1.208642 0.926499 0.870877 1.016390 1.018414 0.874556 0.919491 1.146808 1.144738 0.918525 0.897049 1.105609 1.084334 0.827224 -100 
-100 -100 1.650565 1.412639 1.056915 0.983203 1.158460 1.149188 0.949039 0.984589 1.280994 1.281075 0.980912 0.926186 1.087963 1.090871 0.932655 0.977438 1.218244 1.215799 0.975250 0.953406 1.175651 1.152645 0.878687 -100 
-100 -100 1.601803 1.318715 0.882974 0.789524 0.963612 0.953222 0.744129 0.759171 1.040178 1.041556 0.763069 0.746533 0.946216 0.950702 0.760186 0.778202 1.011713 1.007914 0.766902 0.749588 0.960935 0.941483 0.687862 -100 
-100 -100 1.896521 1.539075 0.940755 0.793830 0.967261 0.957005 0.743662 0.780313 1.133004 1.135148 0.789718 0.769254 1.008819 1.013555 0.780771 0.783880 1.029554 1.026488 0.773126 0.762527 0.990496 0.972360 0.705647 -100 
-100 -100 2.742636 2.292839 1.335215 1.060345 1.196127 1.183281 0.991872 1.115853 1.673989 1.677722 1.134872 1.048664 1.305360 1.305716 1.031058 1.031156 1.300797 1.299043 1.023640 1.012130 1.260024 1.239857 0.946978 -100 
-100 -100 2.751417 2.297804 1.334200 1.058083 1.197473 1.184712 0.989624 1.113042 1.671732 1.674416 1.128536 1.041498 1.305594 1.306368 1.025246 1.026372 1.297263 1.297142 1.024158 1.013610 1.262312 1.241806 0.947569 -100 
-100 -100 1.938821 1.566557 0.943600 0.792804 0.984318 0.974000 0.741085 0.772777 1.127203 1.125823 0.770835 0.753832 1.035134 1.041203 0.769561 0.768126 1.013733 1.015913 0.773576 0.768273 1.000375 0.981129 0.708784 -100 
-100 -100 1.721445 1.407895 0.921032 0.822828 1.044328 1.032276 0.767431 0.759782 1.040079 1.036475 0.750766 0.772982 1.098757 1.104687 0.789628 0.758260 0.971979 0.975190 0.762982 0.764831 0.988952 0.968360 0.702847 -100 
-100 -100 1.905048 1.619973 1.180982 1.109705 1.369459 1.355083 1.048880 1.028726 1.328540 1.327091 1.033586 1.098718 1.512872 1.515070 1.097574 0.993865 1.172277 1.170832 0.971410 0.989574 1.235408 1.213099 0.924575 -100 
-100 -100 1.911154 1.628435 1.194402 1.120650 1.378712 1.363961 1.058243 1.038899 1.333324 1.331925 1.043680 1.106546 1.516024 1.517236 1.101994 0.998743 1.175632 1.173510 0.974109 0.991023 1.237447 1.214308 0.923271 -100 
-100 -100 1.701013 1.404976 0.959750 0.860538 1.079783 1.066533 0.800277 0.789677 1.033584 1.029870 0.779084 0.796437 1.102862 1.105418 0.802156 0.772948 0.979220 0.980357 0.771623 0.772160 1.004019 0.980520 0.700882 -100 
-100 -100 1.760400 1.449639 0.972030 0.856099 1.056964 1.044883 0.797808 0.793314 1.024617 1.021541 0.781543 0.773674 1.012596 1.013658 0.776316 0.781607 1.008237 1.008022 0.783412 0.791022 1.056180 1.032004 0.717933 -100 
-100 -100 2.117843 1.793535 1.246053 1.106984 1.308920 1.294424 1.034750 1.027508 1.258046 1.254733 1.011937 0.992561 1.204199 1.204024 0.991989 1.010717 1.261595 1.263072 1.028607 1.070873 1.423448 1.399269 1.001868 -100 
-100 -100 2.116811 1.793427 1.247257 1.108459 1.306968 1.292246 1.035498 1.028226 1.258880 1.255292 1.011895 0.992952 1.204089 1.203733 0.991799 1.009709 1.261431 1.262483 1.026367 1.069886 1.426185 1.402260 1.001816 -100 
-100 -100 1.756971 1.448850 0.974141 0.855780 1.037717 1.024989 0.795465 0.794970 1.028205 1.024370 0.781635 0.773472 1.008450 1.008921 0.774462 0.779598 1.012835 1.011415 0.778601 0.791169 1.074507 1.051145 0.721173 -100 
-100 -100 1.694665 1.401213 0.952078 0.832431 0.994996 0.981558 0.772556 0.789111 1.042234 1.038186 0.780538 0.787161 1.077512 1.079075 0.790660 0.774865 1.005310 1.005723 0.775915 0.787565 1.065507 1.043443 0.721831 -100 
-100 -100 1.869506 1.592996 1.148924 1.015109 1.155975 1.142502 0.958895 1.009359 1.301214 1.302076 1.030085 1.066468 1.455051 1.455567 1.063545 1.002703 1.234162 1.235069 1.001601 1.041059 1.393418 1.372593 0.981835 -100 
-100 -100 1.709939 1.463968 1.060254 0.941003 1.073242 1.061408 0.892144 0.941827 1.220063 1.220928 0.962198 0.998029 1.374119 1.374810 0.995873 0.936687 1.154959 1.156650 0.938305 0.977883 1.314555 1.296213 0.925722 -100 
-100 -100 1.084857 0.902746 0.613671 0.545015 0.664057 0.655987 0.510371 0.523924 0.714411 0.710674 0.515469 0.521679 0.752327 0.754461 0.527841 0.516831 0.687107 0.689985 0.526065 0.536328 0.737812 0.725042 0.498154 -100 
-100 -100 0.476856 0.388750 0.247601 0.225129 0.296657 0.293742 0.212094 0.209724 0.299692 0.297384 0.201993 0.199817 0.301121 0.302315 0.204081 0.209259 0.299270 0.300787 0.214885 0.214747 0.308739 0.303563 0.198263 -100 
-100 -100 0.176173 0.151125 0.110750 0.106945 0.131268 0.130685 0.104394 0.102269 0.126514 0.125918 0.100120 0.098902 0.123380 0.123684 0.100017 0.102974 0.130176 0.130571 0.104428 0.103648 0.129459 0.128249 0.099821 -100 
-100 -100 -100 -100 -100 -100 -100 -100 -100 -100 -100 -100 -100 -100 -100 -100 -100 -100 -100 -100 -100 -100 -100 -100 -100 -100 
-100 -100 -100 -100 -100 -100 -100 -100 -100 -100 -100 -100 -100 -100 -100 -100 -100 -100 -100 -100 -100 -100 -100 -100 -100 -100 
-100 -100 -100 -100 -100 -100 -100 -100 -100 -100 -100 -100 -100 -100 -100 -100 -100 -100 -100 -100 -100 -100 -100 -100 -100 -100 
-100 -100 0.591461 0.476431 0.303108 0.274811 0.370257 0.367119 0.261046 0.261691 0.377608 0.378553 0.264767 0.265670 0.365536 0.366144 0.267669 0.269162 0.381909 0.380926 0.266174 0.263529 0.369130 0.362851 0.243911 -100 
-100 -100 1.024272 0.855910 0.603204 0.554484 0.689180 0.683122 0.529531 0.540265 0.728269 0.729350 0.542543 0.526081 0.657618 0.659057 0.530565 0.548748 0.722522 0.721405 0.547061 0.537325 0.691839 0.679436 0.497899 -100 
-100 -100 1.511398 1.301523 0.984663 0.923228 1.093382 1.086223 0.897380 0.931763 1.208061 1.207878 0.926815 0.870362 1.013652 1.015564 0.873856 0.920646 1.150432 1.150815 0.928309 0.911426 1.113391 1.093978 0.848399 -100 
-100 -100 1.647553 1.409054 1.052206 0.982824 1.163888 1.155821 0.952642 0.985540 1.279086 1.278662 0.979708 0.924135 1.083527 1.086445 0.930848 0.978112 1.221778 1.222029 0.985354 0.968134 1.183434 1.162398 0.900508 -100 
-100 -100 1.583385 1.303438 0.873305 0.788833 0.968412 0.959166 0.747802 0.758777 1.036516 1.036828 0.758738 0.741646 0.940247 0.945018 0.756444 0.777068 1.012978 1.011352 0.773743 0.762219 0.974984 0.956541 0.704661 -100 
-100 -100 1.872408 1.519040 0.928561 0.793989 0.971431 0.962086 0.747564 0.777379 1.126472 1.126341 0.778758 0.758646 1.000495 1.006178 0.773669 0.780158 1.028575 1.027123 0.775308 0.767697 0.998268 0.980321 0.711930 -100 
-100 -100 2.732784 2.283040 1.325115 1.058574 1.193511 1.181450 0.993203 1.112315 1.671214 1.671877 1.121161 1.036148 1.301192 1.303070 1.023829 1.025951 1.298013 1.297623 1.023125 1.012838 1.262719 1.242382 0.947347 -100 
-100 -100 2.742859 2.289132 1.325022 1.057145 1.195501 1.183281 0.990839 1.108311 1.667110 1.666663 1.113364 1.028249 1.301025 1.303457 1.017745 1.020708 1.293783 1.294730 1.022071 1.011693 1.261537 1.240776 0.944811 -100 
-100 -100 1.918732 1.550108 0.934513 0.795796 0.990333 0.980007 0.744412 0.765638 1.114656 1.110738 0.754712 0.740556 1.025368 1.032854 0.761470 0.762806 1.010479 1.013161 0.770097 0.763953 0.996232 0.976795 0.703678 -100 
-100 -100 1.708174 1.397773 0.916780 0.826670 1.050052 1.037214 0.768722 0.751907 1.028807 1.023564 0.736987 0.762361 1.089653 1.096902 0.783796 0.754176 0.969669 0.972710 0.758409 0.758990 0.983474 0.962788 0.696460 -100 
-100 -100 1.905124 1.620221 1.181482 1.111936 1.369677 1.354012 1.046835 1.023136 1.327213 1.324569 1.023820 1.089290 1.503918 1.507458 1.092751 0.991256 1.172885 1.170989 0.967544 0.984325 1.231996 1.209541 0.918508 -100 
-100 -100 1.916926 1.632891 1.196672 1.122124 1.377060 1.360891 1.054849 1.033477 1.333242 1.330971 1.035231 1.098216 1.508152 1.510545 1.097642 0.996065 1.175975 1.173468 0.970355 0.986497 1.235100 1.211974 0.918480 -100 
-100 -100 1.705729 1.408478 0.961564 0.861833 1.079790 1.065287 0.797018 0.782509 1.026591 1.022387 0.770158 0.789901 1.097651 1.100891 0.798099 0.768735 0.976275 0.977424 0.767499 0.768804 1.001913 0.978866 0.698971 -100 
-100 -100 1.763658 1.452295 0.973511 0.856102 1.057665 1.044631 0.794318 0.787574 1.018040 1.014921 0.775566 0.769182 1.009600 1.010652 0.771926 0.776829 1.005091 1.005629 0.781184 0.790672 1.055816 1.032621 0.720912 -100 
-100 -100 2.117933 1.793985 1.247217 1.107983 1.313669 1.298342 1.032808 1.023329 1.253052 1.249893 1.008071 0.990010 1.204430 1.203930 0.988626 1.007190 1.261120 1.263732 1.028541 1.071153 1.421095 1.398195 1.006219 -100 
-100 -100 2.117070 1.794004 1.248374 1.109049 1.311168 1.295735 1.033537 1.024778 1.255026 1.251640 1.008898 0.990655 1.204253 1.203458 0.988239 1.006095 1.260922 1.263227 1.026600 1.070719 1.424514 1.401911 1.006865 -100 
-100 -100 1.760359 1.451607 0.975338 0.854358 1.036739 1.023460 0.791977 0.791816 1.025305 1.021571 0.778758 0.770011 1.005546 1.005552 0.769447 0.774503 1.009517 1.009229 0.777393 0.792768 1.076466 1.054213 0.726641 -100 
-100 -100 1.697662 1.403421 0.952804 0.831339 0.993143 0.979289 0.769898 0.786452 1.039712 1.035499 0.777276 0.783396 1.073962 1.075220 0.785861 0.769909 1.001635 1.002792 0.773565 0.787653 1.066804 1.045529 0.724704 -100 
-100 -100 1.871027 1.594034 1.149135 1.014490 1.154369 1.140551 0.957042 1.007282 1.299629 1.300173 1.026945 1.063190 1.452610 1.452976 1.059815 0.999131 1.232958 1.234331 0.999570 1.039810 1.392832 1.372599 0.982498 -100 
-100 -100 1.710297 1.464179 1.060209 0.940782 1.072306 1.060210 0.890961 0.940125 1.218666 1.219210 0.959374 0.995274 1.372256 1.372879 0.992913 0.933848 1.154292 1.156297 0.936435 0.976294 1.313317 1.295438 0.925542 -100 
-100 -100 1.084419 0.902417 0.613563 0.545203 0.664124 0.655890 0.509948 0.522617 0.712688 0.708727 0.513335 0.519698 0.750616 0.752700 0.525681 0.514442 0.685208 0.688263 0.524272 0.535252 0.737108 0.724625 0.498047 -100 
-100 -100 0.476492 0.388508 0.247544 0.225255 0.296859 0.293895 0.212038 0.209254 0.298834 0.296463 0.201287 0.199182 0.300366 0.301545 0.203386 0.208418 0.298212 0.299778 0.214209 0.214434 0.308549 0.303456 0.198238 -100 
-100 -100 0.176061 0.151053 0.110733 0.106969 0.131335 0.130745 0.104390 0.102177 0.126293 0.125688 0.099993 0.098790 0.123199 0.123501 0.099894 0.102815 0.129889 0.130292 0.104293 0.103593 0.129425 0.128229 0.099812 -100 
-100 -100 -100 -100 -100 -100 -100 -100 -100 -100 -100 -100 -100 -100 -100 -100 -100 -100 -100 -100 -100 -100 -100 -100 -100 -100 
-100 -100 -100 -100 -100 -100 -100 -100 -100 -100 -100 -100 -100 -100 -100 -100 -100 -100 -100 -100 -100 -100 -100 -100 -100 -100 
-100 -100 -100 -100 -100 -100 -100 -100 -100 -100 -100 -100 -100 -100 -100 -100 -100 -100 -100 -100 -100 -100 -100 -100 -100 -100 
-100 -100 0.436831 0.343074 0.206020 0.187602 0.263186 0.261218 0.178711 0.175783 0.257551 0.258432 0.178854 0.185238 0.267098 0.268089 0.188727 0.186942 0.269279 0.268385 0.183823 0.182194 0.261491 0.257021 0.168977 -100 
-100 -100 0.867129 0.700784 0.454163 0.409352 0.536700 0.531403 0.385797 0.385465 0.542461 0.544111 0.390628 0.391145 0.522539 0.524914 0.399347 0.404769 0.551065 0.549460 0.399860 0.394737 0.532773 0.522406 0.363205 -100 
-100 -100 1.369139 1.147204 0.812069 0.743461 0.912865 0.904357 0.707484 0.719004 0.956895 0.957932 0.719655 0.694607 0.851521 0.854775 0.703825 0.726596 0.929479 0.928505 0.726386 0.717859 0.902676 0.885550 0.664449 -100 
-100 -100 1.476608 1.228921 0.860768 0.789176 0.973045 0.963771 0.749672 0.756321 1.008189 1.008585 0.754566 0.731577 0.904893 0.909142 0.744286 0.768119 0.986542 0.985817 0.768874 0.760741 0.959926 0.941505 0.703896 -100 
-100 -100 1.294342 1.026574 0.638058 0.580828 0.769071 0.761259 0.545009 0.528111 0.753426 0.752828 0.525100 0.533585 0.736919 0.742897 0.554653 0.563543 0.777985 0.777206 0.561691 0.557610 0.758199 0.743000 0.512544 -100 
-100 -100 1.407042 1.093256 0.624817 0.563042 0.760378 0.753830 0.530510 0.509298 0.768418 0.764472 0.496012 0.512073 0.757587 0.765681 0.540638 0.544940 0.779157 0.780260 0.548522 0.545925 0.759113 0.745049 0.504592 -100 
-100 -100 1.949061 1.567532 0.919452 0.781665 0.962587 0.954212 0.737789 0.765704 1.144495 1.139114 0.751410 0.737933 1.031535 1.039920 0.762039 0.764582 1.028932 1.031220 0.769838 0.758449 0.984967 0.968046 0.705326 -100 
-100 -100 1.957175 1.572741 0.920435 0.780963 0.962669 0.953777 0.735019 0.761057 1.138682 1.132289 0.743139 0.728203 1.024023 1.032905 0.754106 0.759994 1.026333 1.029470 0.768177 0.755381 0.981063 0.963759 0.700803 -100 
-100 -100 1.440011 1.115443 0.630636 0.562955 0.765107 0.756483 0.522156 0.493451 0.749553 0.742010 0.467310 0.480038 0.741011 0.750926 0.515176 0.528986 0.769291 0.773280 0.542415 0.535253 0.746880 0.731351 0.488472 -100 
-100 -100 1.374272 1.085655 0.664648 0.596439 0.799944 0.786911 0.539924 0.505414 0.731638 0.724204 0.479118 0.495101 0.759901 0.769654 0.529243 0.537402 0.757821 0.761601 0.549394 0.541482 0.747139 0.728763 0.485550 -100 
-100 -100 1.633917 1.353274 0.936548 0.852974 1.065606 1.047771 0.779884 0.759791 1.027973 1.021434 0.739451 0.759774 1.070508 1.078943 0.785153 0.761509 0.972452 0.974213 0.762487 0.761586 0.985327 0.962490 0.691869 -100 
-100 -100 1.662992 1.378075 0.954237 0.860629 1.069296 1.051021 0.785407 0.771510 1.041790 1.036089 0.754128 0.771047 1.078848 1.086197 0.792431 0.767828 0.977520 0.978632 0.766469 0.764274 0.987842 0.964470 0.692728 -100 
-100 -100 1.454054 1.158487 0.725391 0.624322 0.816358 0.801899 0.560788 0.546671 0.771833 0.767336 0.530661 0.534842 0.785706 0.791460 0.554433 0.559399 0.773397 0.774907 0.563378 0.551829 0.758554 0.738247 0.489370 -100 
-100 -100 1.484102 1.178588 0.727951 0.620924 0.812369 0.801177 0.568094 0.560478 0.773321 0.771571 0.553346 0.550199 0.768840 0.770457 0.556031 0.565743 0.785150 0.784946 0.565367 0.558234 0.778197 0.759025 0.499947 -100 
-100 -100 1.770822 1.458132 0.977072 0.858971 1.062594 1.049996 0.797479 0.785821 1.001206 1.000255 0.780001 0.775186 0.992558 0.991936 0.773916 0.783032 1.016192 1.015863 0.785064 0.792841 1.051490 1.030647 0.730465 -100 
-100 -100 1.768785 1.457096 0.977640 0.860689 1.063212 1.050954 0.800416 0.789320 1.004811 1.003670 0.782875 0.777347 0.993766 0.992449 0.773599 0.781018 1.013992 1.013543 0.782697 0.792440 1.053663 1.033269 0.731746 -100 
-100 -100 1.476163 1.174100 0.728862 0.624728 0.808767 0.798851 0.576522 0.572279 0.784502 0.782149 0.563330 0.557292 0.771152 0.770278 0.554317 0.558983 0.779750 0.779207 0.557837 0.557787 0.788527 0.770928 0.505527 -100 
-100 -100 1.434417 1.145279 0.719932 0.616788 0.781626 0.770317 0.564662 0.564816 0.784370 0.779277 0.547826 0.543958 0.778422 0.779155 0.546387 0.549332 0.773845 0.775326 0.554806 0.555424 0.785575 0.768473 0.504929 -100 
-100 -100 1.608911 1.336746 0.920951 0.805999 0.952247 0.938834 0.747410 0.765576 1.008845 1.004127 0.754932 0.759816 1.037029 1.038420 0.763818 0.755213 0.991120 0.993869 0.764469 0.774994 1.036936 1.018115 0.719191 -100 
-100 -100 1.462208 1.222655 0.850336 0.750040 0.885869 0.873847 0.697861 0.714676 0.941627 0.936994 0.704043 0.709138 0.970293 0.971911 0.713996 0.706227 0.926327 0.929294 0.716330 0.727035 0.972607 0.955682 0.676505 -100 
-100 -100 0.886335 0.716450 0.459873 0.406878 0.520125 0.513258 0.376230 0.372619 0.521466 0.516788 0.356568 0.354069 0.518398 0.519909 0.359476 0.364666 0.519408 0.521669 0.373076 0.374450 0.531385 0.521384 0.344597 -100 
-100 -100 0.353101 0.282885 0.177018 0.163518 0.219872 0.217981 0.154975 0.149499 0.208673 0.207004 0.143376 0.141306 0.203177 0.203730 0.143394 0.148037 0.212614 0.213404 0.151045 0.150231 0.213020 0.209803 0.140502 -100 
-100 -100 0.131418 0.116604 0.094191 0.092579 0.106705 0.106429 0.091354 0.089807 0.102061 0.101769 0.088711 0.088212 0.100253 0.100359 0.088611 0.089830 0.104007 0.104159 0.090380 0.090064 0.103322 0.102735 0.088272 -100 
-100 -100 -100 -100 -100 -100 -100 -100 -100 -100 -100 -100 -100 -100 -100 -100 -100 -100 -100 -100 -100 -100 -100 -100 -100 -100 
-100 -100 -100 -100 -100 -100 -100 -100 -100 -100 -100 -100 -100 -100 -100 -100 -100 -100 -100 -100 -100 -100 -100 -100 -100 -100 
-100 -100 -100 -100 -100 -100 -100 -100 -100 -100 -100 -100 -100 -100 -100 -100 -100 -100 -100 -100 -100 -100 -100 -100 -100 -100 
-100 -100 0.429909 0.335576 0.196246 0.182013 0.262618 0.261127 0.175000 0.169908 0.252247 0.253236 0.173323 0.182024 0.265913 0.267937 0.189251 0.188681 0.269296 0.268270 0.185022 0.181533 0.259491 0.254460 0.166249 -100 
-100 -100 0.902354 0.723801 0.453739 0.407816 0.548144 0.543275 0.385150 0.381627 0.547347 0.548992 0.386425 0.387477 0.523239 0.527002 0.399815 0.402444 0.541138 0.539414 0.396980 0.393826 0.531631 0.520547 0.360200 -100 
-100 -100 1.464738 1.221790 0.842171 0.763450 0.956222 0.947191 0.723312 0.730802 0.990561 0.990757 0.727090 0.695704 0.857100 0.860711 0.702939 0.715459 0.905784 0.904887 0.715141 0.715085 0.901282 0.884167 0.663271 -100 
-100 -100 1.573881 1.305241 0.892919 0.811225 1.018032 1.008131 0.767132 0.769164 1.042635 1.041507 0.760660 0.730150 0.908564 0.913203 0.740927 0.755426 0.962431 0.962462 0.758409 0.759228 0.959038 0.940849 0.704784 -100 
-100 -100 1.333702 1.054121 0.643510 0.585009 0.784341 0.776676 0.548884 0.527231 0.760739 0.757755 0.515560 0.521157 0.734595 0.742204 0.547007 0.555787 0.766371 0.767844 0.561526 0.560463 0.756186 0.741028 0.515978 -100 
-100 -100 1.394003 1.082815 0.620209 0.562231 0.757811 0.751398 0.530425 0.507440 0.767540 0.759469 0.480454 0.497872 0.769654 0.779458 0.532481 0.538617 0.778156 0.782968 0.553968 0.546174 0.742767 0.729337 0.506319 -100 
-100 -100 1.891494 1.523468 0.905755 0.773496 0.945146 0.936916 0.731858 0.765012 1.147734 1.139120 0.743857 0.747904 1.104042 1.113864 0.777450 0.766229 1.037129 1.041343 0.772355 0.742974 0.938524 0.921974 0.688461 -100 
-100 -100 1.898929 1.530128 0.911384 0.776727 0.946108 0.936618 0.730335 0.760549 1.141745 1.132229 0.736201 0.740240 1.096907 1.107185 0.771532 0.762675 1.035565 1.039840 0.769045 0.737956 0.933438 0.916564 0.682131 -100 
-100 -100 1.416826 1.103899 0.639506 0.573436 0.760032 0.749123 0.524701 0.492048 0.749580 0.738319 0.453820 0.471618 0.748240 0.759772 0.512876 0.527278 0.775268 0.780291 0.543421 0.529554 0.728336 0.713549 0.484332 -100 
-100 -100 1.361752 1.081214 0.673903 0.603909 0.784693 0.768488 0.537185 0.505754 0.751521 0.742463 0.473638 0.479691 0.716458 0.728065 0.520489 0.542527 0.774193 0.776345 0.550639 0.540138 0.750030 0.731313 0.482350 -100 
-100 -100 1.620674 1.344413 0.932842 0.837528 1.016085 0.996536 0.763313 0.777850 1.102788 1.095291 0.751543 0.718116 0.951659 0.961644 0.746882 0.769548 1.010154 1.011470 0.776672 0.772527 1.006600 0.982616 0.697926 -100 
-100 -100 1.649844 1.368685 0.948951 0.843045 1.018568 0.998687 0.767152 0.788859 1.116097 1.110184 0.768066 0.731830 0.962144 0.971027 0.756529 0.777489 1.015995 1.016564 0.781938 0.776872 1.010292 0.985909 0.700943 -100 
-100 -100 1.442288 1.152468 0.729117 0.625294 0.800122 0.782815 0.552859 0.543958 0.788398 0.784995 0.531399 0.528036 0.747524 0.755066 0.554047 0.570227 0.791874 0.791323 0.568774 0.555758 0.763813 0.743709 0.493397 -100 
-100 -100 1.465504 1.167257 0.729898 0.627129 0.820749 0.807511 0.566881 0.549661 0.756885 0.756335 0.546692 0.554818 0.773508 0.776514 0.566414 0.573168 0.791795 0.791457 0.571016 0.557393 0.754766 0.737520 0.504685 -100 
-100 -100 1.726914 1.425321 0.970857 0.869506 1.095062 1.081159 0.802860 0.768959 0.964202 0.964267 0.766282 0.783803 1.019852 1.020608 0.789165 0.788799 1.017988 1.017230 0.783773 0.768977 0.975815 0.956882 0.709841 -100 
-100 -100 1.723479 1.422713 0.969565 0.869605 1.095462 1.082739 0.807110 0.775212 0.969266 0.969293 0.772394 0.787822 1.021558 1.020969 0.788481 0.786613 1.015727 1.015282 0.782713 0.770405 0.978810 0.960625 0.713988 -100 
-100 -100 1.452481 1.157255 0.724601 0.626035 0.818659 0.809551 0.580332 0.569697 0.766843 0.766219 0.566507 0.568188 0.777890 0.776191 0.563375 0.565574 0.785632 0.786421 0.567635 0.562263 0.764637 0.750083 0.519432 -100 
-100 -100 1.411538 1.128867 0.715241 0.614916 0.779131 0.769243 0.567456 0.564940 0.767108 0.763889 0.553337 0.546271 0.746483 0.745596 0.544448 0.557663 0.788487 0.790039 0.564091 0.560786 0.774313 0.759535 0.517328 -100 
-100 -100 1.572459 1.308222 0.909188 0.798387 0.940598 0.928104 0.741861 0.751585 0.969877 0.965289 0.736894 0.723470 0.930165 0.931116 0.729759 0.760418 1.020087 1.023130 0.774503 0.768949 1.007237 0.989249 0.713257 -100 
-100 -100 1.427741 1.195706 0.839657 0.743501 0.874814 0.863597 0.693059 0.701513 0.904168 0.899585 0.686750 0.674199 0.865412 0.866594 0.681172 0.710966 0.954092 0.956781 0.723803 0.718414 0.942111 0.925654 0.666849 -100 
-100 -100 0.871889 0.706467 0.458575 0.408072 0.518152 0.512352 0.381103 0.376070 0.511985 0.508737 0.364345 0.359437 0.491930 0.491919 0.360246 0.370863 0.529792 0.530350 0.373848 0.371862 0.521472 0.512385 0.344545 -100 
-100 -100 0.350429 0.281519 0.178256 0.166090 0.222125 0.220719 0.159361 0.154596 0.211717 0.210740 0.150958 0.150627 0.207726 0.207524 0.149994 0.150341 0.213487 0.213398 0.150119 0.150353 0.212274 0.209458 0.142024 -100 
-100 -100 0.131558 0.116822 0.094641 0.093426 0.108095 0.107923 0.092580 0.091271 0.104206 0.104053 0.090685 0.090863 0.104249 0.104194 0.090665 0.090192 0.103488 0.103448 0.090038 0.090241 0.103798 0.103285 0.088733 -100 
-100 -100 -100 -100 -100 -100 -100 -100 -100 -100 -100 -100 -100 -100 -100 -100 -100 -100 -100 -100 -100 -100 -100 -100 -100 -100 
-100 -100 -100 -100 -100 -100 -100 -100 -100 -100 -100 -100 -100 -100 -100 -100 -100 -100 -100 -100 -100 -100 -100 -100 -100 -100 
-100 -100 -100 -100 -100 -100 -100 -100 -100 -100 -100 -100 -100 -100 -100 -100 -100 -100 -100 -100 -100 -100 -100 -100 -100 -100 
-100 -100 0.602520 0.480355 0.287584 0.265839 0.379790 0.377719 0.255821 0.251171 0.376237 0.377373 0.254434 0.259249 0.365110 0.368133 0.269267 0.270778 0.375699 0.374469 0.266675 0.262789 0.366855 0.359278 0.238785 -100 
-100 -100 1.145385 0.945493 0.625680 0.568594 0.742503 0.736823 0.542383 0.545963 0.766014 0.766606 0.544645 0.523788 0.664568 0.668154 0.531867 0.537808 0.691369 0.690252 0.535656 0.536321 0.692276 0.679005 0.495915 -100 
-100 -100 1.786237 1.526006 1.093466 1.006651 1.254620 1.245374 0.967680 0.992715 1.358934 1.355558 0.970356 0.886427 1.032472 1.032806 0.872650 0.889764 1.101600 1.102598 0.898070 0.905272 1.105728 1.087873 0.851813 -100 
-100 -100 1.920605 1.633315 1.164668 1.070449 1.327373 1.317045 1.026542 1.049328 1.431917 1.426633 1.020493 0.935234 1.100255 1.101635 0.924710 0.943955 1.173050 1.175510 0.957006 0.964011 1.174944 1.156004 0.907749 -100 
-100 -100 1.691539 1.386202 0.905227 0.813884 1.026280 1.017003 0.770442 0.773120 1.082119 1.076371 0.751481 0.726120 0.958181 0.965496 0.745450 0.755669 0.981677 0.985223 0.767706 0.764649 0.963940 0.946382 0.711708 -100 
-100 -100 1.821397 1.477621 0.911953 0.787891 0.966497 0.958181 0.747089 0.778494 1.140787 1.132413 0.756484 0.751558 1.083780 1.093011 0.778399 0.771676 1.028951 1.034008 0.781450 0.754513 0.939800 0.922695 0.698855 -100 
-100 -100 2.495782 2.086638 1.261550 1.021789 1.145761 1.136066 0.974578 1.114218 1.704620 1.701890 1.131180 1.116348 1.620010 1.624785 1.115002 1.053677 1.334307 1.333317 1.023376 0.955830 1.119820 1.098237 0.877092 -100 
-100 -100 2.498952 2.091052 1.268434 1.026510 1.145712 1.134200 0.972905 1.110437 1.701617 1.698012 1.124469 1.110236 1.615054 1.620383 1.111004 1.051218 1.334402 1.332994 1.019583 0.950428 1.115960 1.093967 0.870060 -100 
-100 -100 1.822155 1.484469 0.931631 0.800640 0.958409 0.944134 0.739364 0.767549 1.139561 1.128239 0.736060 0.731829 1.068927 1.080195 0.766430 0.766479 1.035927 1.039621 0.772110 0.739791 0.934475 0.915633 0.677359 -100 
-100 -100 1.658586 1.367208 0.919333 0.819547 0.984330 0.966214 0.750210 0.770585 1.124275 1.114150 0.736868 0.701067 0.943734 0.955048 0.734670 0.763605 1.023436 1.025499 0.772638 0.761620 0.989099 0.967353 0.692972 -100 
-100 -100 1.857038 1.581241 1.156173 1.046372 1.210769 1.194763 0.999416 1.100683 1.597127 1.589497 1.072783 0.946399 1.128864 1.134593 0.947268 1.000886 1.282949 1.286129 1.021670 1.022901 1.282149 1.256918 0.944425 -100 
-100 -100 1.870750 1.593987 1.168532 1.052635 1.217183 1.200839 1.004065 1.108297 1.599718 1.594228 1.087390 0.960548 1.136510 1.141024 0.957288 1.009226 1.287353 1.289641 1.027035 1.028227 1.286638 1.261099 0.948867 -100 
-100 -100 1.666367 1.381519 0.955776 0.845493 1.021573 1.002146 0.769906 0.790028 1.104113 1.101249 0.778705 0.743649 0.950712 0.957910 0.764046 0.789229 1.032338 1.031368 0.788927 0.779678 1.005263 0.982573 0.708703 -100 
-100 -100 1.693449 1.401935 0.966893 0.867812 1.082622 1.064934 0.790682 0.760855 0.984268 0.983564 0.755926 0.769761 1.005769 1.010693 0.788237 0.793275 1.024692 1.023590 0.786972 0.766509 0.962197 0.942331 0.703440 -100 
-100 -100 1.957441 1.666115 1.217932 1.141697 1.421710 1.403319 1.055615 0.977925 1.153626 1.152468 0.967724 1.012828 1.290844 1.294717 1.032300 1.023590 1.270999 1.268455 1.006914 0.972062 1.161237 1.140077 0.901672 -100 
-100 -100 1.952917 1.662328 1.215243 1.140027 1.420414 1.403729 1.059618 0.983521 1.153932 1.152837 0.973514 1.017146 1.291943 1.294095 1.031037 1.021851 1.270309 1.268436 1.007476 0.974596 1.164436 1.144299 0.907701 -100 
-100 -100 1.675897 1.387237 0.956365 0.859848 1.073786 1.061711 0.800522 0.771835 0.961401 0.960987 0.767885 0.781485 1.006655 1.005984 0.782909 0.787946 1.025750 1.026953 0.789753 0.774079 0.970294 0.953956 0.723043 -100 
-100 -100 1.622051 1.345138 0.930791 0.821143 0.986812 0.975364 0.766372 0.766019 0.971517 0.969506 0.757931 0.747393 0.939706 0.939164 0.749924 0.782536 1.044748 1.047546 0.795072 0.783929 1.004854 0.988148 0.731935 -100 
-100 -100 1.762066 1.505022 1.106461 0.986600 1.122212 1.109334 0.928717 0.949964 1.175740 1.172333 0.937617 0.905901 1.078630 1.081093 0.923039 0.998919 1.316620 1.322330 1.028300 1.010252 1.266240 1.246277 0.943885 -100 
-100 -100 1.606474 1.379330 1.020581 0.915182 1.040193 1.028832 0.864414 0.885589 1.098948 1.095447 0.872960 0.841515 0.999814 1.002419 0.858789 0.933128 1.236401 1.241401 0.960116 0.942711 1.188146 1.169697 0.880461 -100 
-100 -100 1.035940 0.865773 0.602391 0.540869 0.652243 0.645936 0.511317 0.514626 0.667130 0.664762 0.505857 0.493927 0.621933 0.621820 0.496435 0.524017 0.721066 0.721844 0.530046 0.523312 0.695644 0.684707 0.488331 -100 
-100 -100 0.463608 0.379819 0.248171 0.229200 0.298514 0.296721 0.220247 0.217486 0.295537 0.294703 0.214265 0.213013 0.285086 0.284529 0.211530 0.213834 0.305653 0.305244 0.212983 0.212831 0.299687 0.295599 0.199776 -100 
-100 -100 0.175091 0.150667 0.111819 0.109214 0.134415 0.134148 0.107829 0.106220 0.130601 0.130435 0.105565 0.106079 0.130610 0.130408 0.105380 0.103984 0.129322 0.129134 0.103339 0.103894 0.129676 0.128731 0.101016 -100 
-100 -100 -100 -100 -100 -100 -100 -100 -100 -100 -100 -100 -100 -100 -100 -100 -100 -100 -100 -100 -100 -100 -100 -100 -100 -100 
-100 -100 -100 -100 -100 -100 -100 -100 -100 -100 -100 -100 -100 -100 -100 -100 -100 -100 -100 -100 -100 -100 -100 -100 -100 -100 
-100 -100 -100 -100 -100 -100 -100 -100 -100 -100 -100 -100 -100 -100 -100 -100 -100 -100 -100 -100 -100 -100 -100 -100 -100 -100 
-100 -100 0.600543 0.478766 0.286403 0.264810 0.378747 0.376665 0.254768 0.249972 0.374677 0.375967 0.253794 0.259516 0.366036 0.369316 0.270447 0.272192 0.377289 0.376042 0.268032 0.263904 0.368079 0.360399 0.239569 -100 
-100 -100 1.144877 0.944443 0.623701 0.566797 0.741802 0.736068 0.540389 0.543487 0.763995 0.764947 0.543410 0.523867 0.665527 0.669686 0.533933 0.540034 0.692572 0.691474 0.537966 0.538722 0.694507 0.681064 0.497822 -100 
-100 -100 1.789560 1.527707 1.092496 1.005850 1.256631 1.247278 0.966438 0.990686 1.358867 1.355875 0.969463 0.885948 1.032737 1.033788 0.874323 0.890969 1.100007 1.101168 0.899882 0.908346 1.108722 1.090765 0.854833 -100 
-100 -100 1.923701 1.634849 1.163660 1.069844 1.329826 1.319533 1.025978 1.048315 1.433121 1.427985 1.019695 0.933266 1.097697 1.099716 0.924551 0.944394 1.171174 1.174116 0.959182 0.967763 1.178761 1.159774 0.911634 -100 
-100 -100 1.690007 1.384351 0.902971 0.812665 1.027074 1.018228 0.770807 0.774271 1.084414 1.078114 0.750462 0.720502 0.948785 0.956335 0.740544 0.755078 0.981963 0.986652 0.771366 0.769413 0.968889 0.951305 0.716588 -100 
-100 -100 1.816820 1.474085 0.910207 0.787947 0.967937 0.960672 0.751017 0.784576 1.145353 1.134973 0.755064 0.738995 1.064825 1.073472 0.763706 0.766171 1.028391 1.035930 0.785195 0.759567 0.944911 0.928039 0.704877 -100 
-100 -100 2.489263 2.081917 1.260229 1.022688 1.148037 1.139823 0.980581 1.120972 1.703511 1.697484 1.125860 1.099696 1.605867 1.609554 1.094694 1.043530 1.332406 1.335101 1.026533 0.959926 1.122968 1.101857 0.882834 -100 
-100 -100 2.492747 2.086679 1.267474 1.027685 1.148143 1.138047 0.978909 1.116958 1.700105 1.693249 1.119050 1.093845 1.601248 1.605422 1.090681 1.040428 1.331503 1.333588 1.021369 0.953022 1.117494 1.096016 0.874360 -100 
-100 -100 1.818174 1.481784 0.931018 0.801583 0.960221 0.946739 0.743219 0.772746 1.142673 1.129456 0.734169 0.720133 1.051132 1.061540 0.751648 0.758784 1.032330 1.037804 0.771109 0.739560 0.934264 0.915744 0.678231 -100 
-100 -100 1.655459 1.364976 0.918394 0.819470 0.984785 0.966584 0.749879 0.769755 1.123994 1.113506 0.734638 0.696582 0.935458 0.946493 0.729276 0.759707 1.020569 1.022364 0.767962 0.756617 0.985919 0.964160 0.687819 -100 
-100 -100 1.853555 1.578518 1.154483 1.045374 1.210457 1.193856 0.996491 1.096897 1.596236 1.589053 1.070389 0.944374 1.123926 1.129805 0.945876 0.999673 1.282629 1.284487 1.016259 1.017108 1.281526 1.255925 0.937237 -100 
-100 -100 1.865446 1.589670 1.165556 1.050539 1.215745 1.198769 0.999906 1.102995 1.597161 1.592414 1.084521 0.959627 1.134079 1.138979 0.957807 1.009207 1.287863 1.288665 1.022164 1.022777 1.286186 1.260234 0.941831 -100 
-100 -100 1.657918 1.374336 0.950440 0.841568 1.018225 0.998537 0.765172 0.783782 1.098248 1.096073 0.774909 0.743540 0.951806 0.959541 0.765929 0.789695 1.032233 1.030333 0.786092 0.775837 1.002527 0.979640 0.704038 -100 
-100 -100 1.683575 1.392646 0.958522 0.861476 1.078032 1.060702 0.785804 0.755594 0.979381 0.979178 0.752497 0.768726 1.006543 1.012269 0.790003 0.794861 1.025325 1.024365 0.788936 0.768136 0.961925 0.942045 0.704956 -100 
-100 -100 1.950487 1.658462 1.208932 1.134482 1.417729 1.400107 1.051236 0.973937 1.151549 1.150829 0.965290 1.011406 1.291197 1.295973 1.033748 1.024872 1.270441 1.268643 1.010401 0.975420 1.159836 1.138852 0.905590 -100 
-100 -100 1.945235 1.654062 1.205791 1.132507 1.416251 1.400471 1.055402 0.980108 1.152728 1.152046 0.971523 1.015569 1.291779 1.294756 1.032007 1.022876 1.269635 1.268727 1.011447 0.978976 1.164327 1.144474 0.913031 -100 
-100 -100 1.663863 1.376035 0.946492 0.852510 1.068717 1.057447 0.796309 0.768701 0.959568 0.959521 0.766074 0.779962 1.005821 1.005633 0.782997 0.788584 1.025961 1.028046 0.793406 0.779255 0.974081 0.958095 0.729544 -100 
-100 -100 1.611012 1.335395 0.923031 0.815632 0.983160 0.972366 0.763423 0.763981 0.970375 0.968734 0.757185 0.746803 0.939025 0.938342 0.748813 0.780962 1.043659 1.047015 0.795412 0.786169 1.006872 0.990846 0.736592 -100 
-100 -100 1.755193 1.498809 1.101228 0.983154 1.121275 1.108967 0.927388 0.948961 1.175712 1.172659 0.937693 0.905855 1.077585 1.079507 0.921178 0.996490 1.316084 1.322081 1.026681 1.009004 1.263204 1.244160 0.945561 -100 
-100 -100 1.602026 1.375173 1.016826 0.912718 1.039979 1.029085 0.863622 0.885006 1.099237 1.096055 0.873304 0.841720 0.999025 1.001042 0.856951 0.930399 1.235292 1.240466 0.957770 0.940675 1.184349 1.166794 0.881227 -100 
-100 -100 1.032363 0.862590 0.599709 0.538872 0.651143 0.645107 0.510347 0.514134 0.667137 0.664982 0.506088 0.494214 0.622024 0.621537 0.495327 0.521465 0.718262 0.719159 0.527862 0.522699 0.695128 0.684749 0.489674 -100 
-100 -100 0.461655 0.378307 0.247210 0.228464 0.297822 0.296110 0.219823 0.217323 0.295540 0.294771 0.214330 0.213111 0.285191 0.284530 0.211227 0.212897 0.304115 0.303744 0.212173 0.212814 0.299994 0.296058 0.200315 -100 
-100 -100 0.174551 0.150292 0.111641 0.109071 0.134212 0.133959 0.107736 0.106188 0.130599 0.130445 0.105573 0.106094 0.130640 0.130422 0.105331 0.103806 0.128923 0.128742 0.103184 0.103910 0.129815 0.128894 0.101118 -100 
-100 -100 -100 -100 -100 -100 -100 -100 -100 -100 -100 -100 -100 -100 -100 -100 -100 -100 -100 -100 -100 -100 -100 -100 -100 -100 
-100 -100 -100 -100 -100 -100 -100 -100 -100 -100 -100 -100 -100 -100 -100 -100 -100 -100 -100 -100 -100 -100 -100 -100 -100 -100 
-100 -100 -100 -100 -100 -100 -100 -100 -100 -100 -100 -100 -100 -100 -100 -100 -100 -100 -100 -100 -100 -100 -100 -100 -100 -100 
-100 -100 0.424080 0.330743 0.192240 0.178489 0.259546 0.257994 0.171308 0.165580 0.246781 0.248314 0.170971 0.183022 0.269374 0.272322 0.193535 0.193663 0.274195 0.273119 0.189819 0.185644 0.264136 0.258750 0.169260 -100 
-100 -100 0.904819 0.723293 0.447995 0.402570 0.548580 0.543436 0.378868 0.373229 0.541820 0.544702 0.382297 0.387732 0.526738 0.532460 0.406799 0.409149 0.541956 0.540342 0.404146 0.402285 0.539658 0.528065 0.367365 -100 
-100 -100 1.484442 1.234561 0.842885 0.764894 0.971372 0.961830 0.722695 0.726627 0.996007 0.997325 0.725871 0.694588 0.859191 0.864894 0.707418 0.715696 0.892015 0.891765 0.717811 0.724761 0.911522 0.894359 0.674254 -100 
-100 -100 1.592878 1.317496 0.893629 0.813536 1.034962 1.025036 0.769146 0.768773 1.052455 1.051502 0.759681 0.723467 0.900655 0.907031 0.738469 0.752621 0.947529 0.949350 0.762256 0.771245 0.972070 0.954008 0.718836 -100 
-100 -100 1.332171 1.050424 0.636990 0.582227 0.790782 0.784618 0.551663 0.532148 0.768991 0.763775 0.511693 0.499893 0.702431 0.710690 0.527573 0.551397 0.763438 0.769228 0.573311 0.577244 0.773281 0.758190 0.533879 -100 
-100 -100 1.377449 1.069723 0.614064 0.562765 0.764102 0.761435 0.544816 0.528349 0.777470 0.761951 0.473213 0.450056 0.707011 0.714676 0.476883 0.517171 0.775312 0.789409 0.567286 0.563994 0.759221 0.746708 0.527906 -100 
-100 -100 1.858531 1.498156 0.899696 0.776132 0.954112 0.950800 0.751219 0.782253 1.121030 1.100591 0.719049 0.690710 1.097763 1.103972 0.709165 0.731341 1.033980 1.051420 0.784131 0.756102 0.945902 0.930966 0.707026 -100 
-100 -100 1.866611 1.505715 0.906499 0.780276 0.955479 0.950643 0.749629 0.776959 1.113720 1.092528 0.711083 0.683881 1.091450 1.097846 0.703112 0.725634 1.029349 1.046106 0.775992 0.745750 0.935443 0.920260 0.695465 -100 
-100 -100 1.400352 1.092392 0.636932 0.576768 0.766771 0.758681 0.538446 0.509650 0.754586 0.736323 0.444971 0.426623 0.687968 0.696413 0.456824 0.498586 0.763649 0.775357 0.540029 0.528502 0.727368 0.713678 0.487101 -100 
-100 -100 1.349612 1.072309 0.670393 0.603774 0.787239 0.770750 0.536272 0.503137 0.751341 0.740835 0.465350 0.461739 0.684047 0.694647 0.499272 0.528616 0.766520 0.767937 0.534826 0.523440 0.743756 0.724819 0.464580 -100 
-100 -100 1.608026 1.334316 0.926988 0.834720 1.017883 0.996355 0.754353 0.767373 1.106884 1.100753 0.744694 0.707553 0.922764 0.933244 0.738473 0.766512 1.015031 1.012191 0.761540 0.758127 1.020284 0.994733 0.677708 -100 
-100 -100 1.631853 1.353626 0.938697 0.836360 1.016497 0.994447 0.753720 0.772963 1.114671 1.111186 0.759691 0.725563 0.942395 0.952594 0.755336 0.778852 1.023671 1.019417 0.768676 0.763684 1.024480 0.998343 0.681259 -100 
-100 -100 1.415514 1.128810 0.710418 0.611414 0.789402 0.771080 0.535881 0.521913 0.770792 0.769834 0.518144 0.527034 0.748035 0.757506 0.560325 0.572290 0.792995 0.789148 0.559177 0.542958 0.758084 0.737122 0.477191 -100 
-100 -100 1.437477 1.138985 0.701328 0.605100 0.806340 0.794256 0.549693 0.531103 0.741929 0.743187 0.534807 0.551291 0.776119 0.781916 0.572689 0.577903 0.791649 0.791691 0.576604 0.561605 0.750009 0.732797 0.508766 -100 
-100 -100 1.713121 1.406690 0.943019 0.846522 1.085196 1.073846 0.789419 0.756985 0.962855 0.964438 0.759720 0.780109 1.022692 1.026294 0.794060 0.790481 1.009697 1.011159 0.791261 0.774358 0.956297 0.938191 0.717840 -100 
-100 -100 1.707468 1.402119 0.940186 0.845602 1.085119 1.075407 0.794348 0.765362 0.970952 0.972365 0.767448 0.783630 1.022749 1.024679 0.791670 0.787372 1.007069 1.009590 0.791934 0.779336 0.963337 0.946347 0.726974 -100 
-100 -100 1.417746 1.122781 0.690825 0.600617 0.803084 0.796755 0.565913 0.559005 0.762373 0.763050 0.560549 0.563081 0.775451 0.775345 0.563562 0.566787 0.783960 0.787779 0.579207 0.578645 0.771326 0.758207 0.541102 -100 
-100 -100 1.377437 1.097477 0.688500 0.596064 0.768751 0.761129 0.557652 0.557955 0.764165 0.762242 0.550851 0.544141 0.743403 0.741971 0.540300 0.552128 0.785971 0.789456 0.565141 0.567254 0.775858 0.763565 0.532529 -100 
-100 -100 1.551614 1.288827 0.892439 0.788560 0.942371 0.931792 0.739356 0.749208 0.972173 0.968671 0.737446 0.722638 0.922401 0.921499 0.722782 0.753636 1.024391 1.028273 0.769712 0.761113 0.985288 0.970371 0.714665 -100 
-100 -100 1.414436 1.182896 0.827921 0.737041 0.878967 0.869281 0.692391 0.700611 0.907521 0.903872 0.688257 0.674316 0.858641 0.857747 0.674271 0.703076 0.956447 0.959547 0.716413 0.707941 0.917990 0.904480 0.665226 -100 
-100 -100 0.860610 0.696094 0.449380 0.401478 0.516007 0.511141 0.378175 0.374564 0.512579 0.510060 0.365315 0.360500 0.491563 0.490148 0.356095 0.361801 0.521531 0.522469 0.365922 0.368684 0.516238 0.509159 0.348426 -100 
-100 -100 0.343585 0.276151 0.174824 0.163486 0.219955 0.218831 0.157907 0.154093 0.211922 0.211168 0.151233 0.151013 0.207951 0.207356 0.148882 0.146885 0.208030 0.208059 0.147058 0.150154 0.212659 0.210395 0.143851 -100 
-100 -100 0.129674 0.115513 0.094034 0.092935 0.107404 0.107277 0.092266 0.091181 0.104238 0.104122 0.090726 0.090930 0.104360 0.104243 0.090497 0.089551 0.102042 0.102021 0.089467 0.090293 0.104240 0.103808 0.089095 -100 
-100 -100 -100 -100 -100 -100 -100 -100 -100 -100 -100 -100 -100 -100 -100 -100 -100 -100 -100 -100 -100 -100 -100 -100 -100 -100 
-100 -100 -100 -100 -100 -100 -100 -100 -100 -100 -100 -100 -100 -100 -100 -100 -100 -100 -100 -100 -100 -100 -100 -100 -100 -100 
-100 -100 -100 -100 -100 -100 -100 -100 -100 -100 -100 -100 -100 -100 -100 -100 -100 -100 -100 -100 -100 -100 -100 -100 -100 -100 
-100 -100 0.432235 0.337807 0.198267 0.180488 0.259905 0.257697 0.170790 0.165896 0.247630 0.249767 0.173501 0.186729 0.273283 0.276329 0.197542 0.196419 0.274721 0.273823 0.193280 0.191546 0.271521 0.266395 0.176398 -100 
-100 -100 0.890133 0.714469 0.450913 0.406384 0.551158 0.545019 0.379451 0.373814 0.541605 0.545310 0.385572 0.391027 0.528846 0.534468 0.409400 0.409638 0.536585 0.535481 0.406638 0.409220 0.547588 0.536861 0.377955 -100 
-100 -100 1.432805 1.195238 0.831859 0.765745 0.970863 0.961099 0.724544 0.726972 0.988708 0.990397 0.726983 0.695157 0.859901 0.864951 0.704969 0.708640 0.873885 0.874595 0.714358 0.729449 0.920052 0.904392 0.685211 -100 
-100 -100 1.539028 1.276205 0.881051 0.813707 1.034749 1.025278 0.772798 0.772065 1.046421 1.045177 0.761165 0.720127 0.894861 0.900039 0.730162 0.742498 0.927945 0.931472 0.758584 0.776263 0.981551 0.965052 0.730404 -100 
-100 -100 1.310526 1.035335 0.635001 0.584527 0.796333 0.791509 0.559230 0.542482 0.768349 0.761480 0.514763 0.486990 0.682223 0.688424 0.506975 0.540111 0.753101 0.762312 0.575250 0.585625 0.785540 0.771498 0.546793 -100 
-100 -100 1.380267 1.071554 0.614248 0.565152 0.775996 0.776505 0.557419 0.536095 0.747776 0.727689 0.461799 0.416536 0.685276 0.689326 0.431132 0.493967 0.768058 0.788911 0.570725 0.574672 0.779196 0.767285 0.541712 -100 
-100 -100 1.864155 1.502307 0.904193 0.784815 0.979998 0.978899 0.761485 0.755570 1.001522 0.974418 0.668169 0.664062 1.198622 1.202209 0.678135 0.706474 1.037326 1.063567 0.791418 0.772775 0.981440 0.967105 0.727150 -100 
-100 -100 1.870871 1.507368 0.906786 0.785475 0.979988 0.977829 0.758178 0.749315 0.993713 0.965905 0.659280 0.654891 1.190602 1.194147 0.668898 0.698394 1.031323 1.056869 0.780949 0.759610 0.968987 0.954254 0.712223 -100 
-100 -100 1.403366 1.089316 0.623901 0.568297 0.777436 0.774025 0.545805 0.513814 0.722217 0.699589 0.430345 0.386357 0.664160 0.668287 0.401741 0.467889 0.752655 0.771033 0.535774 0.529909 0.742861 0.729162 0.489387 -100 
-100 -100 1.350146 1.067610 0.657221 0.596861 0.807984 0.794848 0.540886 0.506039 0.739538 0.727742 0.462139 0.447535 0.682676 0.690394 0.474968 0.509697 0.754558 0.758924 0.526873 0.521065 0.761555 0.742134 0.461288 -100 
-100 -100 1.610988 1.334674 0.926101 0.851216 1.079908 1.059631 0.772948 0.761041 1.070719 1.064911 0.738767 0.722885 0.973194 0.982307 0.750517 0.760653 1.002779 1.000333 0.756380 0.769338 1.073100 1.047051 0.689019 -100 
-100 -100 1.634136 1.352849 0.936021 0.851404 1.076830 1.055605 0.769354 0.762311 1.076748 1.074224 0.752085 0.744262 0.999079 1.008789 0.773850 0.776351 1.012257 1.007531 0.763567 0.774210 1.075901 1.048968 0.690807 -100 
-100 -100 1.418331 1.123662 0.691938 0.598866 0.802248 0.785836 0.529762 0.511354 0.760913 0.761052 0.511476 0.527213 0.768201 0.777854 0.561094 0.565466 0.782135 0.777967 0.550610 0.537644 0.770143 0.747685 0.467249 -100 
-100 -100 1.460868 1.147959 0.683354 0.584328 0.795302 0.785824 0.538531 0.528710 0.759287 0.761274 0.535035 0.544539 0.772012 0.778516 0.566736 0.568683 0.773954 0.773630 0.566328 0.555634 0.752444 0.733699 0.498374 -100 
-100 -100 1.781996 1.455286 0.946411 0.831375 1.062591 1.053829 0.783481 0.774413 1.020332 1.022148 0.777881 0.774618 1.002880 1.005772 0.781130 0.772713 0.977700 0.979329 0.775417 0.771507 0.962534 0.943900 0.715562 -100 
-100 -100 1.777161 1.451497 0.944398 0.831462 1.062943 1.055483 0.788313 0.782138 1.028678 1.029982 0.783787 0.776213 1.002050 1.003529 0.777663 0.768809 0.974825 0.977859 0.776487 0.777229 0.969463 0.952155 0.726171 -100 
-100 -100 1.445021 1.135219 0.675852 0.583114 0.792186 0.787384 0.554474 0.555532 0.784924 0.785143 0.555628 0.550273 0.769982 0.771413 0.554160 0.554778 0.765820 0.770463 0.570154 0.574409 0.769823 0.755993 0.535196 -100 
-100 -100 1.392626 1.102444 0.675780 0.586391 0.774317 0.767252 0.550683 0.553181 0.783294 0.780561 0.543957 0.539643 0.770367 0.770095 0.538547 0.541604 0.777098 0.782051 0.558094 0.558924 0.763151 0.751007 0.524509 -100 
-100 -100 1.580820 1.309719 0.897991 0.798573 0.973944 0.963781 0.752164 0.766095 1.021642 1.018211 0.757249 0.755002 1.008601 1.007270 0.751031 0.754606 1.025185 1.028697 0.763510 0.746910 0.956772 0.942377 0.700931 -100 
-100 -100 1.444335 1.205347 0.836070 0.748654 0.911224 0.901708 0.705808 0.717867 0.955837 0.952212 0.708162 0.706334 0.943859 0.942214 0.701209 0.703405 0.957383 0.960299 0.710430 0.694616 0.890516 0.877789 0.653332 -100 
-100 -100 0.871842 0.702091 0.445274 0.397899 0.524149 0.518997 0.373845 0.370806 0.524440 0.521056 0.358930 0.355916 0.514902 0.513533 0.350966 0.350377 0.514975 0.517816 0.360071 0.362986 0.506211 0.500123 0.346049 -100 
-100 -100 0.341579 0.273337 0.169881 0.158176 0.216934 0.215664 0.152152 0.148436 0.209265 0.208101 0.144115 0.142286 0.203600 0.203171 0.140704 0.140351 0.202830 0.203877 0.144191 0.148944 0.211024 0.209168 0.144160 -100 
-100 -100 0.127220 0.113594 0.092650 0.091333 0.105130 0.104971 0.090566 0.089582 0.102153 0.101957 0.088839 0.088414 0.100581 0.100516 0.088163 0.088095 0.100380 0.100578 0.088821 0.090171 0.104288 0.103933 0.089267 -100 
-100 -100 -100 -100 -100 -100 -100 -100 -100 -100 -100 -100 -100 -100 -100 -100 -100 -100 -100 -100 -100 -100 -100 -100 -100 -100 
-100 -100 -100 -100 -100 -100 -100 -100 -100 -100 -100 -100 -100 -100 -100 -100 -100 -100 -100 -100 -100 -100 -100 -100 -100 -100 
-100 -100 -100 -100 -100 -100 -100 -100 -100 -100 -100 -100 -100 -100 -100 -100 -100 -100 -100 -100 -100 -100 -100 -100 -100 -100 
-100 -100 0.603673 0.483042 0.297481 0.269688 0.379478 0.375709 0.253468 0.249725 0.373123 0.375906 0.258991 0.267166 0.373988 0.377391 0.278249 0.276278 0.372665 0.371992 0.274430 0.277324 0.384886 0.378181 0.257571 -100 
-100 -100 1.085188 0.901185 0.618881 0.571762 0.742537 0.734950 0.540572 0.541618 0.753025 0.755570 0.546603 0.528750 0.671171 0.674835 0.536107 0.534342 0.668321 0.668590 0.537504 0.551573 0.712901 0.701954 0.521215 -100 
-100 -100 1.629437 1.398799 1.045575 0.994387 1.231437 1.222546 0.961881 0.979249 1.302626 1.300286 0.960388 0.884878 1.048714 1.047895 0.865312 0.863193 1.027090 1.030688 0.880788 0.915331 1.131310 1.117623 0.880453 -100 
-100 -100 1.761258 1.503486 1.113807 1.057223 1.306280 1.297950 1.025432 1.041391 1.374318 1.368146 1.008746 0.923118 1.103821 1.102689 0.902276 0.909054 1.095225 1.102548 0.939739 0.975916 1.204472 1.189924 0.939217 -100 
-100 -100 1.619430 1.330208 0.889312 0.816344 1.038897 1.033154 0.785871 0.782303 1.040021 1.029029 0.740072 0.692057 0.950046 0.952849 0.696292 0.722598 0.949637 0.963068 0.770847 0.788047 1.003068 0.988506 0.748246 -100 
-100 -100 1.808338 1.467837 0.915841 0.801701 1.006980 1.004637 0.774366 0.764597 0.989237 0.967709 0.694296 0.690569 1.176318 1.178815 0.700319 0.720927 1.020385 1.043663 0.796959 0.790850 1.005784 0.990824 0.745572 -100 
-100 -100 2.401214 2.006992 1.274309 1.057128 1.242173 1.233238 0.986774 0.981402 1.211264 1.193221 0.970596 1.171853 2.514794 2.519235 1.195167 1.048972 1.382209 1.400138 1.061891 1.016965 1.246011 1.226605 0.948452 -100 
-100 -100 2.405316 2.009484 1.274364 1.056132 1.242234 1.232445 0.982706 0.975338 1.205619 1.186788 0.961595 1.162599 2.510601 2.515020 1.185987 1.041172 1.378829 1.396064 1.051932 1.004602 1.238149 1.217957 0.933058 -100 
-100 -100 1.825096 1.478786 0.917911 0.800961 1.013178 1.007712 0.762337 0.745317 0.974034 0.949997 0.666065 0.664871 1.175490 1.178236 0.676503 0.700502 1.019645 1.040360 0.768487 0.755644 0.997904 0.979675 0.697989 -100 
-100 -100 1.661117 1.361151 0.905140 0.831000 1.075667 1.063827 0.779067 0.763221 1.038611 1.024352 0.712286 0.685883 1.011252 1.016011 0.700162 0.722120 0.992823 1.001342 0.754135 0.769471 1.068692 1.046498 0.702356 -100 
-100 -100 1.860083 1.582985 1.170592 1.123201 1.426361 1.411078 1.068220 1.069024 1.420120 1.413034 1.039958 1.000443 1.282908 1.286250 1.001629 0.993133 1.260383 1.262782 1.012348 1.078393 1.495962 1.471304 1.009058 -100 
-100 -100 1.871444 1.592543 1.177685 1.124375 1.426261 1.409719 1.064860 1.068494 1.425178 1.422221 1.054207 1.023295 1.300838 1.305125 1.027367 1.010004 1.266138 1.265274 1.017496 1.082228 1.497155 1.471517 1.009632 -100 
-100 -100 1.678475 1.378449 0.926846 0.837555 1.082659 1.066648 0.771261 0.764647 1.062963 1.063309 0.764335 0.762249 1.024030 1.031628 0.784235 0.775406 0.998390 0.995142 0.766113 0.780038 1.068971 1.043616 0.702920 -100 
-100 -100 1.769896 1.445059 0.939691 0.826410 1.059187 1.047686 0.770860 0.765790 1.040648 1.042168 0.768606 0.762789 1.000777 1.006108 0.776262 0.765883 0.971827 0.970456 0.759912 0.760654 0.984517 0.962394 0.693584 -100 
-100 -100 2.159736 1.818142 1.243914 1.103419 1.341681 1.329971 1.041425 1.041067 1.350637 1.350462 1.034106 1.002849 1.223548 1.223163 0.990126 0.969339 1.172563 1.172432 0.965272 0.969123 1.170685 1.150503 0.909505 -100 
-100 -100 2.157054 1.816051 1.242626 1.103118 1.339825 1.329330 1.045396 1.047389 1.356064 1.355181 1.038127 1.003942 1.223634 1.221961 0.986810 0.966185 1.172211 1.173722 0.967492 0.973480 1.172102 1.153516 0.919237 -100 
-100 -100 1.762772 1.439236 0.934502 0.821615 1.042672 1.035415 0.780920 0.785251 1.054007 1.053285 0.781287 0.767547 1.004824 1.005724 0.766072 0.756654 0.975970 0.979958 0.767573 0.769683 0.970321 0.953821 0.721119 -100 
-100 -100 1.669987 1.370758 0.913065 0.809244 1.011091 1.002499 0.767307 0.781420 1.057464 1.055382 0.776855 0.775110 1.045759 1.046066 0.774671 0.768791 1.026678 1.030856 0.778301 0.763513 0.967492 0.951680 0.713811 -100 
-100 -100 1.839352 1.564921 1.133185 1.028132 1.223021 1.213193 0.986500 1.026120 1.351589 1.351301 1.034142 1.038992 1.344981 1.343979 1.034863 1.024526 1.336162 1.336245 1.013276 0.966247 1.169522 1.150557 0.898358 -100 
-100 -100 1.686207 1.443290 1.053714 0.961383 1.144596 1.135497 0.923784 0.961651 1.271022 1.270417 0.968392 0.973736 1.266600 1.265115 0.968088 0.957395 1.256806 1.256540 0.945326 0.899459 1.091638 1.074735 0.837546 -100 
-100 -100 1.071836 0.889827 0.602437 0.544933 0.689598 0.683427 0.517451 0.525878 0.726438 0.723389 0.517609 0.518120 0.727010 0.725798 0.513535 0.508974 0.711754 0.714702 0.515885 0.504676 0.658394 0.649950 0.477086 -100 
-100 -100 0.465178 0.378380 0.238600 0.219626 0.299577 0.297573 0.210323 0.208571 0.301894 0.300222 0.202717 0.200211 0.296583 0.296125 0.198401 0.198741 0.294302 0.296162 0.205094 0.208036 0.290928 0.288044 0.199309 -100 
-100 -100 0.169629 0.146174 0.107764 0.104676 0.129533 0.129186 0.103073 0.101789 0.126672 0.126266 0.100300 0.099205 0.123472 0.123385 0.098854 0.099334 0.124325 0.124820 0.101112 0.103288 0.129118 0.128455 0.101470 -100 
-100 -100 -100 -100 -100 -100 -100 -100 -100 -100 -100 -100 -100 -100 -100 -100 -100 -100 -100 -100 -100 -100 -100 -100 -100 -100 
-100 -100 -100 -100 -100 -100 -100 -100 -100 -100 -100 -100 -100 -100 -100 -100 -100 -100 -100 -100 -100 -100 -100 -100 -100 -100 
-100 -100 -100 -100 -100 -100 -100 -100 -100 -100 -100 -100 -100 -100 -100 -100 -100 -100 -100 -100 -100 -100 -100 -100 -100 -100 
-100 -100 0.610660 0.488120 0.299983 0.270001 0.378556 0.374387 0.252239 0.248109 0.370652 0.373356 0.257096 0.265335 0.371781 0.374937 0.275533 0.272459 0.367527 0.367068 0.271387 0.276375 0.385050 0.378772 0.258180 -100 
-100 -100 1.090285 0.905937 0.622931 0.572713 0.741314 0.732658 0.537565 0.537776 0.748950 0.751359 0.542313 0.525054 0.668320 0.671445 0.530582 0.526977 0.661760 0.662500 0.531770 0.548915 0.712238 0.702355 0.522309 -100 
-100 -100 1.626784 1.398138 1.048304 0.995372 1.229878 1.219418 0.957542 0.974465 1.299285 1.296876 0.955492 0.880975 1.047474 1.045935 0.859261 0.855934 1.025471 1.029666 0.875340 0.911284 1.129108 1.116946 0.881283 -100 
-100 -100 1.760632 1.504421 1.117388 1.058239 1.304392 1.294452 1.020954 1.037152 1.372058 1.365974 1.004924 0.920198 1.103684 1.101728 0.896797 0.902003 1.093800 1.101605 0.934021 0.971351 1.201695 1.188698 0.939521 -100 
-100 -100 1.631379 1.340528 0.896597 0.817577 1.036946 1.030008 0.782613 0.780526 1.039680 1.029057 0.739665 0.692011 0.951161 0.952998 0.692900 0.715951 0.943687 0.957122 0.764095 0.783690 1.000727 0.987239 0.747546 -100 
-100 -100 1.825063 1.481620 0.924531 0.803254 1.006411 1.003662 0.774032 0.767396 0.992176 0.971677 0.700772 0.697379 1.181523 1.182843 0.703055 0.719579 1.016584 1.038985 0.792475 0.787574 1.004289 0.989515 0.742990 -100 
-100 -100 2.408797 2.014211 1.281892 1.060355 1.245434 1.236483 0.989348 0.985267 1.210379 1.193901 0.979740 1.182000 2.516867 2.519854 1.200606 1.051152 1.380673 1.397174 1.059196 1.015317 1.247096 1.227358 0.945867 -100 
-100 -100 2.411487 2.015573 1.281223 1.059031 1.245412 1.235823 0.985724 0.980249 1.206262 1.189031 0.971896 1.173525 2.513323 2.516210 1.191893 1.043741 1.377579 1.393346 1.049435 1.002928 1.239063 1.218486 0.930222 -100 
-100 -100 1.837485 1.488956 0.924138 0.801382 1.012442 1.007327 0.763693 0.751968 0.982302 0.959388 0.676755 0.674408 1.182831 1.184073 0.680766 0.700422 1.016633 1.036291 0.764594 0.752305 0.996037 0.977769 0.694554 -100 
-100 -100 1.668099 1.366756 0.908243 0.830139 1.073764 1.062364 0.779712 0.769132 1.046758 1.033123 0.720455 0.691411 1.015790 1.018757 0.699228 0.717279 0.987172 0.995277 0.747774 0.765032 1.066552 1.045000 0.700209 -100 
-100 -100 1.857506 1.581245 1.170145 1.122096 1.425610 1.410940 1.069366 1.073078 1.422810 1.416160 1.045558 1.004593 1.286394 1.287599 0.998413 0.986944 1.256582 1.258895 1.005794 1.074091 1.495827 1.472275 1.008576 -100 
-100 -100 1.864413 1.587397 1.175395 1.122841 1.425602 1.409735 1.065841 1.071554 1.426290 1.423699 1.058506 1.026538 1.303440 1.305661 1.023486 1.003197 1.261737 1.260898 1.010684 1.078039 1.497322 1.472898 1.009621 -100 
-100 -100 1.671541 1.373045 0.923547 0.835132 1.080825 1.065421 0.771190 0.767011 1.065897 1.066577 0.767866 0.764374 1.025261 1.031333 0.780841 0.768422 0.990838 0.987535 0.758891 0.775977 1.067741 1.043379 0.702414 -100 
-100 -100 1.764857 1.439769 0.934161 0.822819 1.056656 1.045835 0.769869 0.765889 1.041676 1.043586 0.770054 0.764139 1.001214 1.005798 0.774896 0.761703 0.966122 0.964470 0.754767 0.757690 0.983065 0.961604 0.692975 -100 
-100 -100 2.163741 1.819028 1.239108 1.099284 1.338393 1.327434 1.039861 1.039983 1.350347 1.350585 1.034345 1.003066 1.222052 1.221380 0.989304 0.967492 1.170010 1.169464 0.962133 0.966816 1.169070 1.149346 0.908711 -100 
-100 -100 2.161212 1.817095 1.238019 1.099320 1.336896 1.327122 1.044022 1.046153 1.355352 1.354872 1.038150 1.004226 1.222370 1.220639 0.986847 0.965773 1.171415 1.172481 0.965650 0.971778 1.170660 1.152366 0.918406 -100 
-100 -100 1.758534 1.434678 0.929735 0.819213 1.041310 1.034584 0.780545 0.784742 1.053561 1.053159 0.781877 0.769068 1.005967 1.006917 0.767748 0.757532 0.976020 0.979585 0.766994 0.768920 0.969498 0.953019 0.720385 -100 
-100 -100 1.665413 1.367353 0.911401 0.808755 1.010502 1.002168 0.767817 0.782222 1.057822 1.055918 0.778302 0.776984 1.047464 1.047915 0.777025 0.770902 1.027016 1.030889 0.779352 0.764018 0.967484 0.951326 0.713139 -100 
-100 -100 1.836381 1.563165 1.133120 1.028197 1.222131 1.212414 0.986969 1.027072 1.351564 1.351392 1.035542 1.040558 1.346327 1.345481 1.036825 1.025845 1.333720 1.333608 1.013947 0.967322 1.170086 1.150623 0.897948 -100 
-100 -100 1.685246 1.443119 1.054592 0.961820 1.143857 1.134809 0.924336 0.962785 1.271263 1.270736 0.969800 0.975023 1.267549 1.266222 0.969754 0.958736 1.254682 1.254294 0.946234 0.900629 1.092260 1.074869 0.837203 -100 
-100 -100 1.073271 0.891338 0.603960 0.545735 0.689621 0.683462 0.518245 0.527299 0.727727 0.724691 0.519075 0.519087 0.727588 0.726496 0.514899 0.511079 0.713077 0.715938 0.517676 0.505544 0.658652 0.649848 0.476673 -100 
-100 -100 0.466678 0.379546 0.239303 0.219966 0.299722 0.297722 0.210648 0.209162 0.302714 0.301039 0.203293 0.200524 0.296800 0.296377 0.198829 0.199587 0.295449 0.297286 0.205851 0.208253 0.290876 0.287886 0.199132 -100 
-100 -100 0.170117 0.146508 0.107905 0.104743 0.129589 0.129244 0.103139 0.101908 0.126904 0.126496 0.100413 0.099258 0.123519 0.123438 0.098924 0.099495 0.124657 0.125150 0.101260 0.103315 0.129078 0.128399 0.101433 -100 
-100 -100 -100 -100 -100 -100 -100 -100 -100 -100 -100 -100 -100 -100 -100 -100 -100 -100 -100 -100 -100 -100 -100 -100 -100 -100 
-100 -100 -100 -100 -100 -100 -100 -100 -100 -100 -100 -100 -100 -100 -100 -100 -100 -100 -100 -100 -100 -100 -100 -100 -100 -100 
-100 -100 -100 -100 -100 -100 -100 -100 -100 -100 -100 -100 -100 -100 -100 -100 -100 -100 -100 -100 -100 -100 -100 -100 -100 -100 
-100 -100 0.454579 0.354192 0.206792 0.181347 0.256270 0.252646 0.166216 0.159896 0.238344 0.240213 0.166559 0.180108 0.265752 0.267925 0.187816 0.182599 0.257031 0.256891 0.182241 0.188176 0.272005 0.268408 0.178622 -100 
-100 -100 0.898061 0.723990 0.463052 0.409170 0.546483 0.536596 0.368342 0.359707 0.527720 0.530978 0.370083 0.378268 0.521028 0.524785 0.390418 0.384475 0.519412 0.519962 0.387194 0.399631 0.544485 0.537535 0.381700 -100 
-100 -100 1.402870 1.176368 0.834383 0.766995 0.963563 0.948690 0.709095 0.710995 0.979177 0.980779 0.711609 0.684212 0.861874 0.864713 0.688422 0.691169 0.889286 0.891849 0.702141 0.716338 0.910722 0.900021 0.687138 -100 
-100 -100 1.514905 1.262065 0.886293 0.815095 1.026605 1.011890 0.757036 0.758203 1.040667 1.039884 0.749873 0.712957 0.900720 0.903285 0.715953 0.726210 0.944563 0.949460 0.745727 0.761494 0.970489 0.958951 0.730479 -100 
-100 -100 1.337116 1.060899 0.657815 0.588602 0.790520 0.781547 0.547791 0.536086 0.766491 0.761070 0.513774 0.487809 0.687242 0.690079 0.496216 0.518551 0.739560 0.748661 0.552894 0.570382 0.777535 0.767202 0.544253 -100 
-100 -100 1.425253 1.111116 0.643648 0.571710 0.777835 0.776862 0.557216 0.544983 0.750897 0.734624 0.484010 0.439953 0.698277 0.698218 0.440180 0.489373 0.756059 0.773762 0.555001 0.564006 0.777077 0.765821 0.533621 -100 
-100 -100 1.863317 1.506930 0.926870 0.798628 0.999731 0.998363 0.772146 0.762592 0.972338 0.950465 0.691749 0.692225 1.185135 1.183912 0.691361 0.711959 1.030527 1.052105 0.782208 0.770117 0.993052 0.977671 0.721976 -100 
-100 -100 1.865673 1.508362 0.927029 0.798238 0.999624 0.997933 0.770561 0.760221 0.969923 0.947441 0.687107 0.685848 1.179359 1.177769 0.683735 0.705215 1.025387 1.046087 0.772381 0.756867 0.980194 0.964188 0.706156 -100 
-100 -100 1.435383 1.117599 0.645016 0.571216 0.779399 0.777215 0.552206 0.537026 0.743749 0.725294 0.468149 0.419759 0.684552 0.683348 0.416134 0.467565 0.742340 0.756889 0.521869 0.519042 0.740215 0.726367 0.478331 -100 
-100 -100 1.365903 1.081302 0.666850 0.594495 0.804010 0.792498 0.544267 0.527202 0.763672 0.754255 0.491748 0.468167 0.698734 0.700040 0.472262 0.493292 0.738371 0.741150 0.504725 0.505815 0.756904 0.739762 0.454355 -100 
-100 -100 1.592658 1.321249 0.921740 0.847835 1.080093 1.062025 0.777592 0.772546 1.067718 1.063549 0.756082 0.738622 0.988619 0.990441 0.741865 0.743361 1.001571 0.998711 0.737543 0.756896 1.079159 1.056897 0.689586 -100 
-100 -100 1.602318 1.328717 0.925351 0.846409 1.077047 1.058220 0.773276 0.770171 1.068310 1.067089 0.764540 0.756595 1.011458 1.014109 0.762727 0.756824 1.009079 1.004310 0.743826 0.762137 1.082880 1.060088 0.693022 -100 
-100 -100 1.393885 1.104093 0.679617 0.590490 0.796839 0.782639 0.530006 0.519520 0.767925 0.769250 0.523855 0.535245 0.773417 0.777588 0.549247 0.541189 0.759663 0.755240 0.525384 0.523470 0.767676 0.748758 0.466000 -100 
-100 -100 1.453981 1.136883 0.665391 0.571756 0.785966 0.778874 0.534968 0.529099 0.762241 0.765567 0.540105 0.548706 0.771449 0.775236 0.560945 0.553685 0.755553 0.754259 0.548074 0.544948 0.747591 0.731205 0.496228 -100 
-100 -100 1.823713 1.480186 0.936261 0.817817 1.048888 1.042470 0.777158 0.770617 1.019521 1.022645 0.778185 0.772871 0.991661 0.993528 0.775733 0.766100 0.970189 0.970511 0.765017 0.763249 0.956138 0.939035 0.712374 -100 
-100 -100 1.819611 1.477065 0.934959 0.819029 1.050311 1.045042 0.782535 0.777734 1.026454 1.029006 0.783262 0.774627 0.991539 0.992797 0.775319 0.767274 0.973087 0.974669 0.770660 0.771159 0.963678 0.947262 0.722841 -100 
-100 -100 1.441759 1.127277 0.660675 0.574463 0.786011 0.783021 0.552617 0.553486 0.783129 0.784447 0.557420 0.554710 0.771301 0.772909 0.559179 0.557650 0.765440 0.768607 0.567978 0.571598 0.766732 0.752943 0.532453 -100 
-100 -100 1.379002 1.091748 0.669515 0.583817 0.770593 0.764445 0.551616 0.555215 0.783099 0.781034 0.548477 0.545791 0.775330 0.775540 0.546231 0.547749 0.774136 0.778019 0.560528 0.560536 0.763286 0.749969 0.522250 -100 
-100 -100 1.568463 1.301413 0.895883 0.796952 0.968636 0.958870 0.752038 0.767523 1.018467 1.015530 0.760704 0.759875 1.013288 1.012347 0.756441 0.754947 1.005834 1.008692 0.761686 0.749692 0.958303 0.942430 0.699909 -100 
-100 -100 1.438011 1.202005 0.837245 0.748447 0.906612 0.897246 0.706084 0.720060 0.953731 0.950425 0.711745 0.710330 0.947377 0.946101 0.705705 0.704022 0.939392 0.941874 0.709630 0.697838 0.892366 0.878130 0.652546 -100 
-100 -100 0.874957 0.705950 0.450008 0.400151 0.523136 0.518030 0.376128 0.375394 0.527845 0.524529 0.363832 0.359230 0.516828 0.515850 0.355562 0.357016 0.516177 0.518707 0.365629 0.366085 0.507435 0.500062 0.344704 -100 
-100 -100 0.346579 0.277288 0.172359 0.159320 0.217205 0.215947 0.153260 0.150569 0.212096 0.210922 0.146224 0.143433 0.204390 0.204079 0.142231 0.143380 0.206416 0.207369 0.146883 0.149733 0.210873 0.208617 0.143523 -100 
-100 -100 0.128951 0.114781 0.093155 0.091573 0.105303 0.105148 0.090805 0.090029 0.103005 0.102804 0.089270 0.088623 0.100760 0.100714 0.088431 0.088703 0.101565 0.101748 0.089373 0.090280 0.104155 0.103736 0.089138 -100 
-100 -100 -100 -100 -100 -100 -100 -100 -100 -100 -100 -100 -100 -100 -100 -100 -100 -100 -100 -100 -100 -100 -100 -100 -100 -100 
-100 -100 -100 -100 -100 -100 -100 -100 -100 -100 -100 -100 -100 -100 -100 -100 -100 -100 -100 -100 -100 -100 -100 -100 -100 -100 
-100 -100 -100 -100 -100 -100 -100 -100 -100 -100 -100 -100 -100 -100 -100 -100 -100 -100 -100 -100 -100 -100 -100 -100 -100 -100 
-100 -100 0.452981 0.353813 0.208489 0.180445 0.252665 0.247743 0.160476 0.151180 0.227801 0.228789 0.154659 0.168465 0.256365 0.257409 0.172177 0.163336 0.242442 0.243072 0.165689 0.177333 0.263612 0.261795 0.174043 -100 
-100 -100 0.875503 0.707522 0.457922 0.405759 0.540211 0.528165 0.357780 0.347937 0.524069 0.526319 0.355447 0.367491 0.522987 0.525414 0.376229 0.371356 0.540826 0.542201 0.376151 0.383517 0.529882 0.525371 0.372662 -100 
-100 -100 1.357110 1.139719 0.816715 0.757619 0.952236 0.936008 0.698211 0.708137 0.993366 0.995347 0.712380 0.690321 0.886594 0.889610 0.700042 0.723433 1.000063 1.001955 0.729443 0.707018 0.889471 0.879141 0.672414 -100 
-100 -100 1.471283 1.227999 0.871506 0.806997 1.015796 0.999097 0.745269 0.754880 1.055326 1.056265 0.755105 0.727659 0.934658 0.937510 0.736715 0.764564 1.059564 1.062399 0.774002 0.751228 0.948049 0.936596 0.713573 -100 
-100 -100 1.313340 1.047764 0.662544 0.590627 0.787625 0.774220 0.534738 0.523076 0.765964 0.764395 0.515887 0.508897 0.716543 0.718365 0.515394 0.526741 0.775537 0.780368 0.544266 0.550910 0.759942 0.751206 0.528250 -100 
-100 -100 1.385973 1.091084 0.657832 0.584088 0.787452 0.781201 0.551131 0.535134 0.746676 0.738746 0.504803 0.484226 0.697342 0.696903 0.483384 0.508578 0.761030 0.769445 0.539996 0.549838 0.769619 0.758711 0.520405 -100 
-100 -100 1.748786 1.424809 0.918678 0.814521 1.021777 1.016453 0.777890 0.760726 0.970929 0.957721 0.713848 0.693078 0.979743 0.978558 0.691964 0.727706 1.016849 1.028499 0.768760 0.765593 0.996416 0.980744 0.717722 -100 
-100 -100 1.752374 1.427965 0.921509 0.816975 1.023518 1.018221 0.780384 0.763279 0.972417 0.958736 0.714694 0.692131 0.977237 0.975434 0.688805 0.724272 1.012866 1.023399 0.761353 0.755158 0.986027 0.969642 0.704508 -100 
-100 -100 1.398761 1.102275 0.667828 0.592692 0.792859 0.786758 0.560075 0.544307 0.750476 0.740805 0.507754 0.481450 0.690362 0.687741 0.472675 0.496689 0.747931 0.752427 0.514108 0.514386 0.740714 0.727088 0.474596 -100 
-100 -100 1.340897 1.070778 0.681456 0.605536 0.794671 0.781520 0.550196 0.537995 0.765552 0.760516 0.518931 0.506641 0.714183 0.711989 0.498989 0.507990 0.759641 0.757272 0.500804 0.499718 0.749424 0.734599 0.455852 -100 
-100 -100 1.542515 1.284000 0.908030 0.832066 1.030285 1.012919 0.765972 0.770553 1.049121 1.046462 0.760089 0.741281 0.963918 0.962800 0.738553 0.762081 1.061610 1.057424 0.752417 0.751215 1.057768 1.037990 0.689243 -100 
-100 -100 1.550220 1.288913 0.908562 0.829538 1.026942 1.009459 0.762869 0.768953 1.048627 1.047734 0.764894 0.751551 0.977991 0.977252 0.750230 0.770012 1.067166 1.062382 0.758068 0.757107 1.062382 1.042749 0.695706 -100 
-100 -100 1.372730 1.091927 0.684522 0.597311 0.785088 0.771443 0.539521 0.532124 0.763281 0.764630 0.536396 0.544156 0.761641 0.760795 0.541519 0.536395 0.777138 0.772443 0.520309 0.519427 0.761680 0.747413 0.477716 -100 
-100 -100 1.473997 1.155335 0.680200 0.583193 0.787824 0.780242 0.543532 0.532388 0.743824 0.747376 0.543692 0.555050 0.765676 0.765908 0.556537 0.551475 0.768927 0.767300 0.545105 0.541008 0.741472 0.728850 0.504430 -100 
-100 -100 1.893887 1.536685 0.958900 0.827061 1.052072 1.043581 0.774738 0.751025 0.962042 0.965325 0.758131 0.765795 0.981052 0.982730 0.773231 0.778421 1.001883 1.001747 0.776082 0.759138 0.942492 0.926839 0.710129 -100 
-100 -100 1.890376 1.533864 0.957400 0.827654 1.052614 1.045401 0.779843 0.757897 0.967887 0.970896 0.764018 0.769087 0.981652 0.983357 0.776641 0.784465 1.007231 1.007877 0.784992 0.768579 0.950685 0.934809 0.718996 -100 
-100 -100 1.464523 1.147364 0.675018 0.583503 0.784707 0.781559 0.559469 0.554526 0.758227 0.760811 0.562378 0.564962 0.764862 0.765198 0.566923 0.570769 0.780842 0.782119 0.575151 0.573485 0.765157 0.751937 0.535490 -100 
-100 -100 1.364749 1.084201 0.674170 0.585623 0.753860 0.748157 0.554188 0.556651 0.756753 0.756367 0.555176 0.551921 0.747095 0.746361 0.549749 0.554297 0.760861 0.762449 0.561212 0.569034 0.776799 0.762795 0.529599 -100 
-100 -100 1.525315 1.267756 0.879626 0.776306 0.922079 0.912378 0.730228 0.741834 0.952748 0.950671 0.735895 0.727861 0.930511 0.929511 0.724762 0.732527 0.947095 0.950020 0.745901 0.760820 0.985205 0.969205 0.715162 -100 
-100 -100 1.394421 1.168019 0.820962 0.728001 0.860540 0.851214 0.684514 0.695079 0.890194 0.887599 0.687260 0.678454 0.865574 0.864572 0.675250 0.683142 0.881938 0.884496 0.695183 0.708959 0.918920 0.904142 0.666226 -100 
-100 -100 0.857406 0.695762 0.453530 0.401904 0.508702 0.503991 0.378994 0.379290 0.512149 0.509973 0.371514 0.365534 0.494439 0.493609 0.362651 0.366997 0.505229 0.505691 0.369759 0.374379 0.520146 0.510840 0.347165 -100 
-100 -100 0.350269 0.281904 0.179419 0.165381 0.219138 0.218058 0.159828 0.158321 0.216277 0.215553 0.155612 0.153545 0.209360 0.209039 0.152344 0.153097 0.212126 0.211933 0.152506 0.152272 0.213110 0.209895 0.142599 -100 
-100 -100 0.133465 0.118208 0.095334 0.093524 0.107660 0.107545 0.092870 0.092387 0.106290 0.106166 0.091914 0.091527 0.104799 0.104737 0.091287 0.091273 0.104934 0.104860 0.091005 0.090648 0.104010 0.103389 0.088762 -100 
-100 -100 -100 -100 -100 -100 -100 -100 -100 -100 -100 -100 -100 -100 -100 -100 -100 -100 -100 -100 -100 -100 -100 -100 -100 -100 
-100 -100 -100 -100 -100 -100 -100 -100 -100 -100 -100 -100 -100 -100 -100 -100 -100 -100 -100 -100 -100 -100 -100 -100 -100 -100 
-100 -100 -100 -100 -100 -100 -100 -100 -100 -100 -100 -100 -100 -100 -100 -100 -100 -100 -100 -100 -100 -100 -100 -100 -100 -100 
-100 -100 0.593250 0.476226 0.299180 0.266305 0.368758 0.361378 0.237010 0.227576 0.353539 0.354170 0.229589 0.240137 0.358498 0.359064 0.242487 0.234954 0.366245 0.367562 0.239583 0.250184 0.362317 0.360264 0.245447 -100 
-100 -100 1.022133 0.853107 0.601001 0.560196 0.723139 0.710804 0.515534 0.521188 0.756111 0.757062 0.523391 0.513215 0.686960 0.688193 0.518320 0.534501 0.785319 0.787030 0.539406 0.520235 0.674481 0.668398 0.498836 -100 
-100 -100 1.509289 1.301731 0.994568 0.965357 1.194365 1.183560 0.936600 0.981064 1.335633 1.335662 0.977493 0.913459 1.115131 1.117182 0.923848 1.005369 1.435368 1.436184 1.005037 0.910232 1.070679 1.054606 0.840817 -100 
-100 -100 1.644901 1.411250 1.069264 1.031518 1.270874 1.259196 0.998733 1.043027 1.409234 1.408815 1.037612 0.970816 1.182881 1.184833 0.980965 1.065811 1.510668 1.511636 1.065992 0.968789 1.141375 1.123688 0.894388 -100 
-100 -100 1.538715 1.275877 0.889059 0.817880 1.029508 1.014193 0.758658 0.763896 1.052943 1.052199 0.759099 0.738069 0.958468 0.959345 0.742487 0.771861 1.092653 1.094947 0.778911 0.750677 0.958781 0.946747 0.710145 -100 
-100 -100 1.663428 1.370451 0.924228 0.827258 1.031572 1.018345 0.766748 0.751360 0.988661 0.985190 0.736822 0.729045 0.948850 0.949109 0.732448 0.753972 1.037548 1.040744 0.766265 0.760517 0.988151 0.974154 0.717451 -100 
-100 -100 2.021379 1.709155 1.206611 1.080654 1.285740 1.271265 1.007829 0.983327 1.205317 1.198544 0.956071 0.946379 1.176197 1.177427 0.956684 0.997501 1.306850 1.311493 1.016733 1.002690 1.240202 1.221249 0.941213 -100 
-100 -100 2.026881 1.714273 1.211541 1.084730 1.287840 1.273555 1.012421 0.988286 1.207683 1.200467 0.959498 0.948334 1.175823 1.176246 0.955808 0.996177 1.304143 1.307560 1.011388 0.996293 1.237326 1.217443 0.931642 -100 
-100 -100 1.681564 1.387393 0.940587 0.840039 1.035110 1.022590 0.781414 0.766862 0.991104 0.986095 0.747098 0.735471 0.946799 0.944258 0.729004 0.749015 1.026006 1.025181 0.748719 0.743764 0.994438 0.977186 0.690188 -100 
-100 -100 1.573228 1.306679 0.915570 0.833916 1.022324 1.007905 0.775969 0.779082 1.034471 1.031129 0.766103 0.746172 0.954188 0.950552 0.735991 0.763396 1.067808 1.064655 0.757042 0.752248 1.037560 1.020056 0.697437 -100 
-100 -100 1.726590 1.477979 1.112986 1.048230 1.245235 1.232273 1.005107 1.040131 1.360476 1.357974 1.030044 0.981398 1.184832 1.183101 0.982182 1.058626 1.451667 1.451795 1.072158 1.061093 1.407555 1.386151 0.988743 -100 
-100 -100 1.735866 1.483824 1.112915 1.046204 1.243750 1.230940 1.003288 1.038629 1.358573 1.357235 1.032551 0.986635 1.191082 1.189505 0.988067 1.063008 1.454333 1.454505 1.076554 1.065702 1.409361 1.388547 0.995375 -100 
-100 -100 1.624699 1.342555 0.920241 0.829367 1.021300 1.007120 0.770362 0.772759 1.024410 1.025070 0.773440 0.763440 0.973919 0.970874 0.755822 0.777946 1.074076 1.070866 0.770720 0.764737 1.035731 1.020251 0.716740 -100 
-100 -100 1.841963 1.506856 0.971013 0.843286 1.050260 1.036739 0.775299 0.750452 0.959992 0.961991 0.753448 0.761524 0.974437 0.973487 0.761591 0.771072 1.023033 1.020536 0.762299 0.745467 0.956083 0.941623 0.699789 -100 
-100 -100 2.415142 2.029841 1.320367 1.130169 1.359010 1.339216 1.020927 0.961413 1.142625 1.142700 0.952171 0.969033 1.193916 1.196903 0.986134 1.006714 1.261747 1.259593 0.996471 0.955495 1.133899 1.115030 0.890649 -100 
-100 -100 2.413831 2.028412 1.318457 1.128053 1.354979 1.336541 1.023177 0.965394 1.143185 1.143273 0.956261 0.971990 1.193755 1.197205 0.990687 1.013214 1.263265 1.261684 1.005033 0.964156 1.138630 1.119113 0.897392 -100 
-100 -100 1.841282 1.504713 0.964462 0.832238 1.028235 1.018999 0.777366 0.757244 0.947818 0.949912 0.760874 0.766827 0.967551 0.968175 0.772255 0.785501 1.008364 1.008011 0.784449 0.770600 0.961954 0.945663 0.720056 -100 
-100 -100 1.633333 1.346057 0.906209 0.790577 0.946626 0.938010 0.744390 0.749167 0.945639 0.946861 0.752816 0.748549 0.935984 0.935308 0.747705 0.758267 0.965549 0.966765 0.766640 0.780355 1.001000 0.984581 0.733721 -100 
-100 -100 1.720854 1.466520 1.072748 0.950262 1.090420 1.079103 0.897355 0.919442 1.129504 1.129952 0.922173 0.909366 1.098892 1.098250 0.907725 0.921349 1.126467 1.131293 0.947379 0.986497 1.238273 1.221892 0.943756 -100 
-100 -100 1.565630 1.343449 0.993745 0.884359 1.012083 1.001543 0.836083 0.858441 1.055537 1.055312 0.858991 0.845045 1.021097 1.020556 0.843498 0.857090 1.047664 1.052185 0.882013 0.920665 1.161389 1.146142 0.880576 -100 
-100 -100 1.016741 0.851036 0.594454 0.528600 0.629191 0.623454 0.500899 0.509438 0.651701 0.650833 0.506755 0.498558 0.628196 0.627608 0.496836 0.505122 0.648658 0.649069 0.510415 0.524484 0.696588 0.684797 0.490314 -100 
-100 -100 0.463765 0.380760 0.250914 0.228407 0.292003 0.290389 0.219939 0.220932 0.296429 0.295934 0.219134 0.216551 0.287546 0.287185 0.215285 0.217148 0.293893 0.293211 0.215383 0.215649 0.301239 0.295990 0.199039 -100 
-100 -100 0.179625 0.154076 0.113870 0.109858 0.133680 0.133454 0.108565 0.108293 0.133435 0.133301 0.107778 0.107274 0.131400 0.131292 0.106868 0.106854 0.131937 0.131650 0.105859 0.104690 0.129707 0.128392 0.100510 -100 
-100 -100 -100 -100 -100 -100 -100 -100 -100 -100 -100 -100 -100 -100 -100 -100 -100 -100 -100 -100 -100 -100 -100 -100 -100 -100 
-100 -100 -100 -100 -100 -100 -100 -100 -100 -100 -100 -100 -100 -100 -100 -100 -100 -100 -100 -100 -100 -100 -100 -100 -100 -100 
-100 -100 -100 -100 -100 -100 -100 -100 -100 -100 -100 -100 -100 -100 -100 -100 -100 -100 -100 -100 -100 -100 -100 -100 -100 -100 
-100 -100 0.585062 0.470361 0.296468 0.266075 0.369546 0.362527 0.238165 0.228638 0.354737 0.355130 0.229791 0.239242 0.356722 0.356869 0.240112 0.231583 0.361465 0.362862 0.236492 0.248457 0.360820 0.359080 0.244790 -100 
-100 -100 1.014640 0.846573 0.596103 0.558608 0.722272 0.710919 0.517559 0.523500 0.757505 0.757879 0.523706 0.512012 0.685255 0.685408 0.513237 0.527373 0.779324 0.781205 0.532815 0.515675 0.670783 0.665478 0.496962 -100 
-100 -100 1.510872 1.301157 0.990233 0.961336 1.188577 1.179154 0.937128 0.982590 1.334265 1.333691 0.977287 0.913418 1.116028 1.116555 0.918911 0.999193 1.436256 1.437091 0.998648 0.903250 1.063919 1.048910 0.836972 -100 
-100 -100 1.650667 1.413722 1.066398 1.027781 1.264800 1.254315 0.998716 1.043767 1.406897 1.406204 1.037827 0.972994 1.187342 1.187818 0.978438 1.060720 1.512164 1.512783 1.059288 0.961128 1.133822 1.117210 0.889794 -100 
-100 -100 1.544344 1.279172 0.889322 0.817611 1.028106 1.013003 0.758939 0.763549 1.051249 1.051098 0.761110 0.744995 0.969225 0.969184 0.746215 0.768591 1.088740 1.089837 0.771146 0.743926 0.952820 0.941535 0.705835 -100 
-100 -100 1.672703 1.379131 0.931760 0.830995 1.033068 1.018274 0.764659 0.747515 0.985842 0.984771 0.741751 0.744485 0.968211 0.968660 0.748588 0.759849 1.037180 1.037491 0.761657 0.755877 0.984440 0.970469 0.712804 -100 
-100 -100 2.024717 1.715010 1.217169 1.087670 1.290250 1.273014 1.005317 0.979309 1.205606 1.202572 0.964898 0.964750 1.188075 1.190173 0.977899 1.009897 1.310396 1.310895 1.014885 1.000771 1.240742 1.221342 0.937802 -100 
-100 -100 2.034211 1.723602 1.224703 1.093339 1.293426 1.276221 1.010832 0.985319 1.209112 1.205604 0.969226 0.967327 1.188241 1.189570 0.977736 1.009664 1.309052 1.308445 1.011024 0.995891 1.239494 1.219130 0.929637 -100 
-100 -100 1.702459 1.406693 0.956788 0.849272 1.040249 1.025599 0.782597 0.766757 0.992120 0.989383 0.755280 0.753189 0.967993 0.965735 0.747739 0.758846 1.030220 1.026877 0.749416 0.744599 0.996394 0.979022 0.690642 -100 
-100 -100 1.590328 1.322623 0.929713 0.843556 1.026906 1.011682 0.782393 0.785562 1.038243 1.035274 0.774144 0.757637 0.967890 0.963523 0.744958 0.767596 1.070463 1.066833 0.759428 0.756218 1.041008 1.024059 0.703427 -100 
-100 -100 1.732191 1.484985 1.122586 1.055287 1.244559 1.231586 1.011853 1.047496 1.360458 1.357389 1.035909 0.988561 1.191783 1.188790 0.985403 1.060438 1.454708 1.455441 1.075810 1.065073 1.406942 1.386598 0.996246 -100 
-100 -100 1.740278 1.490101 1.122490 1.053914 1.243935 1.231122 1.010693 1.046050 1.358082 1.355805 1.037075 0.991402 1.194587 1.191741 0.988837 1.063367 1.456396 1.457360 1.079412 1.068741 1.407687 1.387950 1.001925 -100 
-100 -100 1.638187 1.356234 0.934310 0.841160 1.028358 1.013368 0.778941 0.779367 1.026533 1.026174 0.776505 0.766061 0.975489 0.971672 0.755782 0.776900 1.073454 1.070428 0.770324 0.765419 1.035702 1.020784 0.719341 -100 
-100 -100 1.858684 1.523378 0.987009 0.855327 1.056756 1.041101 0.779275 0.750172 0.957913 0.959178 0.750562 0.760642 0.973928 0.973213 0.761603 0.769961 1.021734 1.018259 0.757859 0.740272 0.952928 0.938241 0.693726 -100 
-100 -100 2.424017 2.040155 1.333355 1.138381 1.358358 1.335637 1.018775 0.957287 1.141935 1.141589 0.946708 0.965237 1.190459 1.194399 0.985611 1.006447 1.262032 1.258248 0.991137 0.949242 1.134475 1.114713 0.881363 -100 
-100 -100 2.421477 2.037245 1.329332 1.133140 1.350564 1.329247 1.018040 0.959310 1.141049 1.141111 0.950251 0.968248 1.190710 1.195281 0.990794 1.013601 1.264138 1.260729 0.999609 0.957002 1.137800 1.117241 0.886589 -100 
-100 -100 1.854226 1.516377 0.973160 0.833336 1.022229 1.010945 0.770711 0.749898 0.940792 0.943543 0.756016 0.766078 0.968354 0.969782 0.774466 0.786691 1.008968 1.006898 0.779640 0.762255 0.954331 0.937223 0.708568 -100 
-100 -100 1.641576 1.351909 0.906797 0.782506 0.934931 0.925445 0.732920 0.741567 0.939312 0.942428 0.752126 0.750865 0.938836 0.938560 0.751556 0.761233 0.967144 0.967044 0.764950 0.775465 0.995208 0.977994 0.725806 -100 
-100 -100 1.719776 1.463943 1.066616 0.938274 1.083464 1.071867 0.884289 0.910470 1.121723 1.124974 0.922809 0.912149 1.100534 1.100134 0.911546 0.924866 1.127817 1.131614 0.947487 0.985138 1.237137 1.219896 0.939424 -100 
-100 -100 1.561993 1.338851 0.986446 0.871926 1.004759 0.994215 0.823579 0.850662 1.049377 1.051852 0.860455 0.847887 1.022497 1.022105 0.846991 0.860551 1.049232 1.052977 0.882901 0.920549 1.161736 1.145738 0.877868 -100 
-100 -100 1.016736 0.849986 0.590608 0.518971 0.617049 0.611397 0.491524 0.505825 0.650591 0.651311 0.508961 0.501187 0.630484 0.629926 0.499612 0.507898 0.650938 0.650877 0.511487 0.524033 0.695702 0.683460 0.488194 -100 
-100 -100 0.465057 0.381334 0.250150 0.225287 0.286564 0.284986 0.216913 0.220204 0.296785 0.296726 0.220018 0.217481 0.288678 0.288319 0.216224 0.218093 0.295032 0.294214 0.215821 0.215375 0.300537 0.295174 0.198317 -100 
-100 -100 0.180159 0.154365 0.113796 0.109302 0.132380 0.132161 0.108022 0.108213 0.133628 0.133565 0.107953 0.107447 0.131686 0.131578 0.107038 0.107025 0.132224 0.131915 0.105947 0.104624 0.129495 0.128166 0.100381 -100 
-100 -100 -100 -100 -100 -100 -100 -100 -100 -100 -100 -100 -100 -100 -100 -100 -100 -100 -100 -100 -100 -100 -100 -100 -100 -100 
-100 -100 -100 -100 -100 -100 -100 -100 -100 -100 -100 -100 -100 -100 -100 -100 -100 -100 -100 -100 -100 -100 -100 -100 -100 -100 
-100 -100 -100 -100 -100 -100 -100 -100 -100 -100 -100 -100 -100 -100 -100 -100 -100 -100 -100 -100 -100 -100 -100 -100 -100 -100 
-100 -100 0.425156 0.333766 0.198816 0.179538 0.254487 0.250866 0.164490 0.154967 0.231769 0.231896 0.155406 0.165202 0.250182 0.249664 0.163495 0.151132 0.226388 0.227309 0.154447 0.170835 0.257478 0.256820 0.171421 -100 
-100 -100 0.857950 0.690498 0.441453 0.398940 0.532749 0.524185 0.363735 0.355613 0.526799 0.527038 0.356294 0.363669 0.518686 0.517278 0.358820 0.347425 0.526662 0.528590 0.353862 0.366765 0.514872 0.513073 0.365078 -100 
-100 -100 1.383485 1.153916 0.806027 0.740062 0.920047 0.908287 0.694426 0.709435 0.979801 0.980036 0.709668 0.691515 0.893771 0.892012 0.687414 0.710780 1.028148 1.029845 0.714712 0.683128 0.861701 0.854523 0.656390 -100 
-100 -100 1.511610 1.252636 0.866225 0.790477 0.982615 0.969609 0.739345 0.753213 1.038360 1.038769 0.753976 0.737010 0.954301 0.952564 0.733109 0.756332 1.090488 1.091729 0.758538 0.725132 0.917803 0.909438 0.694890 -100 
-100 -100 1.339047 1.064059 0.664891 0.588565 0.778213 0.765407 0.533963 0.520845 0.758164 0.758961 0.523186 0.535087 0.754044 0.752724 0.530899 0.518141 0.770656 0.770997 0.518688 0.526812 0.737992 0.731723 0.511999 -100 
-100 -100 1.406928 1.113927 0.683417 0.597482 0.793123 0.781311 0.543800 0.521980 0.739886 0.740766 0.524075 0.540769 0.755741 0.755977 0.542517 0.531155 0.762353 0.760204 0.524018 0.533965 0.759195 0.748321 0.504312 -100 
-100 -100 1.725617 1.418611 0.948198 0.839274 1.041466 1.026977 0.772001 0.751061 0.983245 0.982937 0.746826 0.748942 0.961199 0.962920 0.757032 0.769191 1.027376 1.024639 0.762676 0.762009 1.006633 0.989443 0.709387 -100 
-100 -100 1.740837 1.432431 0.959748 0.847201 1.046797 1.031773 0.777730 0.757317 0.988525 0.987593 0.750833 0.750312 0.960817 0.962034 0.756545 0.769627 1.027888 1.024436 0.760582 0.757079 1.001946 0.983895 0.701313 -100 
-100 -100 1.451188 1.156305 0.722466 0.625032 0.810387 0.796842 0.564260 0.544384 0.756158 0.754819 0.538477 0.546317 0.755570 0.753974 0.541268 0.533085 0.763389 0.758696 0.517061 0.518372 0.749642 0.735595 0.477329 -100 
-100 -100 1.384147 1.115012 0.727200 0.636204 0.802882 0.787041 0.570090 0.558707 0.772684 0.769283 0.546499 0.548402 0.760748 0.756046 0.532256 0.524058 0.771038 0.766858 0.509926 0.513343 0.757167 0.744430 0.476979 -100 
-100 -100 1.543559 1.293232 0.931944 0.846128 1.007686 0.990402 0.779449 0.786767 1.029980 1.025910 0.773980 0.765208 0.988540 0.983480 0.751061 0.770616 1.076694 1.074356 0.765818 0.760431 1.038821 1.022814 0.710483 -100 
-100 -100 1.547268 1.295587 0.932245 0.845735 1.006879 0.989486 0.778536 0.785305 1.027810 1.024102 0.773781 0.766574 0.990376 0.985649 0.753660 0.773273 1.078932 1.076653 0.768656 0.762969 1.039883 1.024036 0.713514 -100 
-100 -100 1.404188 1.128408 0.729379 0.634798 0.799490 0.783188 0.566419 0.552983 0.764746 0.762615 0.545326 0.552804 0.766281 0.762794 0.541194 0.533297 0.777478 0.773438 0.519576 0.521272 0.758384 0.746170 0.486541 -100 
-100 -100 1.516537 1.202004 0.732630 0.622419 0.801943 0.787023 0.554898 0.530783 0.740026 0.741013 0.533062 0.550631 0.760913 0.762064 0.555696 0.548181 0.767047 0.762071 0.530546 0.524378 0.737545 0.723915 0.484136 -100 
-100 -100 1.903828 1.556123 0.995962 0.847844 1.035093 1.016910 0.762311 0.740158 0.981237 0.983231 0.743572 0.750815 0.962974 0.967969 0.769189 0.778822 1.007259 1.002023 0.762064 0.746752 0.972620 0.953476 0.686309 -100 
-100 -100 1.896743 1.548575 0.987201 0.837500 1.023125 1.006304 0.756783 0.739952 0.982119 0.985251 0.747511 0.754282 0.964949 0.970545 0.774855 0.787202 1.014540 1.009337 0.770611 0.753058 0.976343 0.956375 0.689737 -100 
-100 -100 1.496496 1.178800 0.702123 0.584103 0.759243 0.748871 0.532757 0.527269 0.737470 0.742560 0.544683 0.560887 0.764114 0.767430 0.574015 0.575693 0.784849 0.780094 0.559081 0.545864 0.747745 0.731275 0.495661 -100 
-100 -100 1.383294 1.097382 0.673238 0.555294 0.719128 0.710204 0.511499 0.527159 0.731182 0.737746 0.551211 0.559032 0.753953 0.754764 0.562942 0.564861 0.765752 0.762657 0.555213 0.552525 0.761023 0.744053 0.501911 -100 
-100 -100 1.511083 1.250793 0.856519 0.741620 0.941015 0.930038 0.690856 0.707559 0.914783 0.922384 0.733491 0.734288 0.930153 0.930191 0.735906 0.743159 0.948147 0.947638 0.745541 0.758024 0.987347 0.968358 0.702301 -100 
-100 -100 1.372772 1.144899 0.793889 0.691316 0.877355 0.867733 0.646819 0.665171 0.858022 0.864744 0.688097 0.685409 0.864842 0.864485 0.685439 0.693694 0.883804 0.883765 0.697641 0.710520 0.925862 0.908442 0.659046 -100 
-100 -100 0.852795 0.688448 0.437956 0.365794 0.471082 0.466619 0.343801 0.364807 0.504631 0.508317 0.378718 0.374665 0.501001 0.500309 0.372556 0.377032 0.512375 0.511119 0.373670 0.373361 0.518981 0.507997 0.339989 -100 
-100 -100 0.353894 0.283220 0.176446 0.153659 0.199707 0.198753 0.148494 0.155638 0.216979 0.217845 0.158772 0.156928 0.213351 0.213035 0.155811 0.156620 0.216289 0.215600 0.154203 0.151357 0.210900 0.207255 0.140018 -100 
-100 -100 0.135261 0.119159 0.095066 0.091555 0.102982 0.102886 0.090945 0.092123 0.106956 0.107077 0.092536 0.092143 0.105834 0.105770 0.091901 0.091895 0.106002 0.105849 0.091337 0.090426 0.103278 0.102601 0.088297 -100 
-100 -100 -100 -100 -100 -100 -100 -100 -100 -100 -100 -100 -100 -100 -100 -100 -100 -100 -100 -100 -100 -100 -100 -100 -100 -100 
-100 -100 -100 -100 -100 -100 -100 -100 -100 -100 -100 -100 -100 -100 -100 -100 -100 -100 -100 -100 -100 -100 -100 -100 -100 -100 
-100 -100 -100 -100 -100 -100 -100 -100 -100 -100 -100 -100 -100 -100 -100 -100 -100 -100 -100 -100 -100 -100 -100 -100 -100 -100 
-100 -100 0.409560 0.319982 0.186437 0.177795 0.254637 0.254188 0.174648 0.168954 0.245181 0.244977 0.168310 0.173797 0.255803 0.254134 0.167855 0.154841 0.230354 0.230907 0.156761 0.171912 0.256745 0.255949 0.171913 -100 
-100 -100 0.906150 0.721863 0.439408 0.389146 0.511553 0.508188 0.370935 0.368826 0.520494 0.520444 0.369236 0.375184 0.522357 0.519048 0.364052 0.353790 0.532126 0.533265 0.357291 0.366601 0.509013 0.506844 0.363158 -100 
-100 -100 1.521757 1.259529 0.836747 0.720808 0.860606 0.851512 0.675247 0.691925 0.919649 0.920621 0.697318 0.693659 0.891051 0.888341 0.689708 0.716632 1.037060 1.037666 0.716561 0.678051 0.846867 0.839011 0.647985 -100 
-100 -100 1.654920 1.362408 0.899743 0.771445 0.922259 0.911424 0.718217 0.732921 0.975732 0.977141 0.739789 0.738813 0.951089 0.948733 0.736393 0.763224 1.100260 1.100112 0.760492 0.720060 0.903429 0.894332 0.686319 -100 
-100 -100 1.404941 1.109665 0.671672 0.579332 0.753667 0.744560 0.535250 0.525616 0.745125 0.746437 0.530447 0.544628 0.753039 0.750903 0.538389 0.527810 0.778710 0.777335 0.522640 0.527318 0.735287 0.728504 0.510327 -100 
-100 -100 1.407312 1.111750 0.679636 0.597092 0.791056 0.779949 0.546721 0.529179 0.758667 0.760190 0.532756 0.540972 0.741296 0.742186 0.544646 0.539681 0.772284 0.768816 0.529377 0.540161 0.772576 0.761349 0.509522 -100 
-100 -100 1.690899 1.390984 0.938376 0.842282 1.052328 1.037597 0.778763 0.771486 1.040274 1.039626 0.763358 0.735886 0.923891 0.926492 0.744560 0.773990 1.041184 1.039145 0.774013 0.780125 1.045558 1.028219 0.727887 -100 
-100 -100 1.704370 1.404963 0.952599 0.851685 1.057883 1.041795 0.783077 0.775737 1.043104 1.041582 0.764529 0.734785 0.922615 0.925119 0.743111 0.774535 1.042264 1.040174 0.774312 0.777738 1.042425 1.024267 0.722530 -100 
-100 -100 1.434651 1.146440 0.725271 0.629206 0.809558 0.793910 0.561909 0.543814 0.766013 0.764495 0.536684 0.538455 0.741075 0.741634 0.540935 0.541913 0.773698 0.770015 0.530680 0.532996 0.765792 0.751582 0.491667 -100 
-100 -100 1.377744 1.111962 0.729126 0.631937 0.783180 0.766472 0.561754 0.547463 0.743845 0.739965 0.535125 0.549536 0.774164 0.771572 0.541981 0.532978 0.770421 0.768194 0.524670 0.523196 0.745429 0.732651 0.486106 -100 
-100 -100 1.534616 1.286028 0.925604 0.825396 0.960367 0.941712 0.750579 0.749283 0.952707 0.949454 0.744544 0.773929 1.031588 1.029331 0.771737 0.771063 1.047995 1.045992 0.762003 0.744566 0.976846 0.960622 0.692559 -100 
-100 -100 1.538243 1.289287 0.928199 0.826703 0.959102 0.939771 0.749353 0.746799 0.949992 0.946576 0.741624 0.772834 1.032235 1.030763 0.773427 0.773322 1.049631 1.047241 0.762830 0.743367 0.975117 0.958304 0.689184 -100 
-100 -100 1.391454 1.123993 0.737763 0.634563 0.773593 0.754514 0.555392 0.538373 0.738180 0.733851 0.525131 0.545975 0.777191 0.777391 0.548306 0.540557 0.773530 0.769872 0.526954 0.518979 0.742220 0.727190 0.473708 -100 
-100 -100 1.463224 1.169395 0.737125 0.622479 0.769510 0.749478 0.539039 0.527797 0.776336 0.774988 0.523410 0.534051 0.749176 0.754956 0.554115 0.551896 0.765382 0.758802 0.530198 0.528175 0.775246 0.756157 0.470130 -100 
-100 -100 1.761379 1.447456 0.960338 0.815509 0.960513 0.939646 0.732729 0.774138 1.137004 1.138724 0.779773 0.739940 0.937270 0.944695 0.758553 0.772744 0.996469 0.990959 0.762916 0.788435 1.114435 1.090346 0.716910 -100 
-100 -100 1.753180 1.437286 0.945798 0.796815 0.943082 0.923246 0.717799 0.766746 1.135281 1.139485 0.781224 0.741697 0.938856 0.946864 0.762402 0.778206 1.001863 0.996052 0.767371 0.790828 1.116063 1.091234 0.716720 -100 
-100 -100 1.440682 1.138242 0.687086 0.557051 0.720013 0.703337 0.486179 0.500960 0.769705 0.777167 0.528212 0.539377 0.752408 0.760234 0.566831 0.570143 0.780442 0.772856 0.545119 0.536764 0.781746 0.760066 0.469643 -100 
-100 -100 1.369957 1.083484 0.654274 0.529198 0.747930 0.734291 0.469938 0.487756 0.722084 0.734168 0.532161 0.550149 0.770843 0.774755 0.565200 0.565216 0.778242 0.773220 0.547741 0.536066 0.757234 0.737516 0.475120 -100 
-100 -100 1.506224 1.242891 0.849651 0.779505 1.161717 1.148096 0.720854 0.692804 0.909181 0.922375 0.733166 0.753827 0.987476 0.989369 0.763288 0.763373 0.991408 0.989002 0.755787 0.753132 0.985413 0.964620 0.688906 -100 
-100 -100 1.367635 1.135608 0.783720 0.724669 1.092714 1.081725 0.676660 0.653941 0.854630 0.866938 0.691590 0.706954 0.922827 0.923469 0.711818 0.712715 0.926183 0.924987 0.709346 0.709079 0.925926 0.907520 0.652045 -100 
-100 -100 0.847170 0.676481 0.411298 0.329762 0.487176 0.482192 0.306668 0.338230 0.495858 0.504819 0.372033 0.373304 0.520034 0.519563 0.372271 0.374461 0.522866 0.522087 0.371822 0.367777 0.515225 0.504466 0.334590 -100 
-100 -100 0.348315 0.275639 0.163382 0.130548 0.174801 0.173803 0.125492 0.142819 0.210408 0.213130 0.152999 0.151064 0.211670 0.211396 0.150151 0.151473 0.214350 0.214123 0.150684 0.148232 0.208239 0.204883 0.137872 -100 
-100 -100 0.132585 0.116629 0.092272 0.086265 0.093059 0.092956 0.085646 0.089268 0.104512 0.104973 0.090916 0.090268 0.103333 0.103280 0.090070 0.090381 0.104251 0.104221 0.090267 0.089709 0.102439 0.101842 0.087857 -100 
-100 -100 -100 -100 -100 -100 -100 -100 -100 -100 -100 -100 -100 -100 -100 -100 -100 -100 -100 -100 -100 -100 -100 -100 -100 -100 
-100 -100 -100 -100 -100 -100 -100 -100 -100 -100 -100 -100 -100 -100 -100 -100 -100 -100 -100 -100 -100 -100 -100 -100 -100 -100 
-100 -100 -100 -100 -100 -100 -100 -100 -100 -100 -100 -100 -100 -100 -100 -100 -100 -100 -100 -100 -100 -100 -100 -100 -100 -100 
-100 -100 0.589655 0.469664 0.274972 0.257082 0.353429 0.354387 0.257519 0.257805 0.367007 0.366681 0.257206 0.258759 0.366304 0.363542 0.249607 0.241103 0.371955 0.372335 0.242061 0.249659 0.354907 0.352737 0.243897 -100 
-100 -100 1.183510 0.970164 0.615702 0.529432 0.643731 0.641681 0.511311 0.526402 0.697734 0.698106 0.529913 0.527683 0.686836 0.683530 0.520595 0.539458 0.795128 0.795232 0.538254 0.510541 0.649666 0.643317 0.486638 -100 
-100 -100 1.900241 1.610114 1.094978 0.908380 1.005788 0.995441 0.848064 0.889593 1.117883 1.120580 0.904742 0.896945 1.099084 1.100269 0.919862 1.013733 1.499600 1.498048 1.004213 0.886067 1.021966 1.004868 0.808329 -100 
-100 -100 2.047128 1.728713 1.177019 0.975862 1.081911 1.069148 0.905290 0.945303 1.188641 1.191824 0.961851 0.954992 1.168274 1.170232 0.981012 1.077747 1.578546 1.576187 1.065707 0.944727 1.094646 1.075776 0.861427 -100 
-100 -100 1.738859 1.424423 0.928466 0.791400 0.947327 0.937355 0.738973 0.750680 0.991889 0.993485 0.756952 0.752244 0.955399 0.954544 0.754891 0.787582 1.113243 1.110993 0.780006 0.743801 0.947229 0.934500 0.699494 -100 
-100 -100 1.689909 1.388078 0.928948 0.827690 1.024132 1.011583 0.771859 0.774337 1.045822 1.045560 0.768709 0.738710 0.922905 0.924225 0.743954 0.777973 1.065936 1.064690 0.780030 0.779168 1.032335 1.017519 0.733833 -100 
-100 -100 1.940063 1.646264 1.190822 1.096886 1.325224 1.310630 1.039529 1.059653 1.395194 1.390039 1.029259 0.937197 1.091877 1.094071 0.941025 1.021078 1.344568 1.349092 1.053771 1.064176 1.373011 1.353775 1.004670 -100 
-100 -100 1.940275 1.650473 1.201801 1.105375 1.329263 1.312794 1.041526 1.060399 1.392721 1.386669 1.027068 0.935381 1.092654 1.095085 0.940087 1.020761 1.342558 1.347420 1.054516 1.064375 1.373621 1.353623 1.002373 -100 
-100 -100 1.657188 1.375851 0.955793 0.853597 1.036893 1.018285 0.777626 0.774376 1.031791 1.028620 0.759711 0.735724 0.935325 0.937551 0.744098 0.775558 1.047871 1.047706 0.780912 0.781590 1.039776 1.022374 0.728546 -100 
-100 -100 1.569963 1.308877 0.926059 0.820610 0.964210 0.945373 0.743499 0.738034 0.946506 0.944480 0.736045 0.764131 1.015109 1.016419 0.773998 0.778485 1.044087 1.042946 0.773282 0.757887 0.983356 0.966676 0.704871 -100 
-100 -100 1.705735 1.461275 1.096905 0.987813 1.118616 1.099054 0.910639 0.917020 1.120848 1.123511 0.942081 1.015576 1.327658 1.332369 1.044642 1.043661 1.333236 1.329954 1.024536 0.980831 1.189265 1.168584 0.908672 -100 
-100 -100 1.709206 1.464749 1.100079 0.988421 1.113894 1.093279 0.907624 0.914265 1.121246 1.123564 0.938563 1.013446 1.328023 1.333811 1.046006 1.044843 1.332162 1.328145 1.023151 0.977915 1.188517 1.166667 0.901788 -100 
-100 -100 1.579921 1.318779 0.934352 0.816862 0.935544 0.913282 0.728597 0.730984 0.965742 0.962950 0.728413 0.758861 1.018659 1.023502 0.779256 0.780517 1.033364 1.029659 0.766819 0.750778 0.995979 0.975042 0.683764 -100 
-100 -100 1.668431 1.385457 0.958120 0.820822 0.939897 0.916074 0.731101 0.776000 1.131856 1.129771 0.771250 0.736505 0.949604 0.956784 0.755080 0.768139 1.000808 0.996353 0.761230 0.786525 1.119391 1.094484 0.711869 -100 
-100 -100 1.949010 1.651949 1.178456 1.008813 1.119179 1.100214 0.955989 1.127728 1.755007 1.756236 1.133424 0.971147 1.123781 1.126118 0.949557 0.982514 1.220110 1.222690 1.021887 1.134589 1.676451 1.651427 1.070463 -100 
-100 -100 1.944549 1.643799 1.162894 0.989341 1.110609 1.092310 0.938943 1.116738 1.752389 1.756956 1.133808 0.971449 1.123901 1.126783 0.951609 0.985212 1.222018 1.224131 1.023100 1.134893 1.677576 1.651811 1.068268 -100 
-100 -100 1.660797 1.364246 0.910469 0.766826 0.963897 0.941938 0.683893 0.741454 1.125635 1.134897 0.773463 0.736705 0.947153 0.955993 0.760449 0.775279 1.003675 0.997748 0.764060 0.788740 1.128101 1.100704 0.705901 -100 
-100 -100 1.585983 1.302390 0.878180 0.794729 1.178571 1.158835 0.715550 0.692470 0.966312 0.980579 0.736966 0.754896 1.002046 1.008644 0.778745 0.780710 1.019378 1.014075 0.764332 0.760305 1.027983 1.003398 0.683338 -100 
-100 -100 1.710563 1.458838 1.115250 1.214786 2.141727 2.124572 1.144800 0.948744 1.131416 1.140268 0.941626 0.986781 1.267797 1.272797 1.010788 1.008093 1.288857 1.285892 0.997798 0.991830 1.259554 1.236125 0.917018 -100 
-100 -100 1.556148 1.333704 1.028119 1.137671 2.055345 2.042099 1.082573 0.893608 1.057378 1.065601 0.885383 0.927118 1.193279 1.196392 0.944610 0.941475 1.209653 1.208264 0.936250 0.932247 1.182296 1.162092 0.867191 -100 
-100 -100 1.004934 0.827040 0.550900 0.506685 0.843950 0.836904 0.476277 0.467493 0.638518 0.650197 0.505339 0.518932 0.704965 0.705359 0.522406 0.521754 0.702690 0.702356 0.520295 0.517352 0.692626 0.679919 0.477112 -100 
-100 -100 0.454327 0.365065 0.220805 0.178218 0.283249 0.281415 0.169613 0.191525 0.284320 0.289191 0.209135 0.209253 0.299092 0.298916 0.209065 0.210533 0.301021 0.301059 0.210653 0.208681 0.295604 0.290739 0.192771 -100 
-100 -100 0.173594 0.147545 0.105155 0.093117 0.108684 0.108437 0.091829 0.099502 0.127413 0.128500 0.103426 0.102462 0.127348 0.127273 0.102228 0.102929 0.128994 0.129030 0.103052 0.102452 0.127181 0.126080 0.098945 -100 
-100 -100 -100 -100 -100 -100 -100 -100 -100 -100 -100 -100 -100 -100 -100 -100 -100 -100 -100 -100 -100 -100 -100 -100 -100 -100 
-100 -100 -100 -100 -100 -100 -100 -100 -100 -100 -100 -100 -100 -100 -100 -100 -100 -100 -100 -100 -100 -100 -100 -100 -100 -100 
-100 -100 -100 -100 -100 -100 -100 -100 -100 -100 -100 -100 -100 -100 -100 -100 -100 -100 -100 -100 -100 -100 -100 -100 -100 -100 
-100 -100 0.582816 0.464825 0.272830 0.257106 0.354654 0.356257 0.259954 0.261765 0.372692 0.372183 0.260521 0.259754 0.366273 0.363403 0.250194 0.243495 0.376239 0.376596 0.244351 0.249937 0.354161 0.351625 0.242823 -100 
-100 -100 1.177771 0.965118 0.611931 0.528887 0.644830 0.644421 0.516754 0.534350 0.704951 0.704888 0.536373 0.530648 0.688191 0.684643 0.522752 0.544742 0.801014 0.801054 0.543293 0.512173 0.649921 0.642571 0.484643 -100 
-100 -100 1.901868 1.610127 1.092373 0.907003 1.004960 0.997025 0.854533 0.897438 1.119456 1.121553 0.910777 0.901722 1.103254 1.104169 0.923865 1.019232 1.500703 1.499114 1.009575 0.889913 1.025785 1.007119 0.807053 -100 
-100 -100 2.050527 1.730103 1.175253 0.974861 1.081263 1.070937 0.912078 0.953392 1.190137 1.192621 0.967753 0.959419 1.171980 1.173728 0.984858 1.083540 1.580020 1.577798 1.071937 0.949557 1.099481 1.078987 0.860961 -100 
-100 -100 1.738173 1.423415 0.927375 0.792208 0.949148 0.940804 0.745504 0.759538 0.998906 0.999677 0.762954 0.753886 0.955293 0.954381 0.756408 0.793914 1.120367 1.118636 0.788135 0.748779 0.950714 0.936801 0.700314 -100 
-100 -100 1.686202 1.386591 0.930819 0.830363 1.026658 1.014312 0.775361 0.778962 1.050661 1.049513 0.770236 0.736794 0.921193 0.922826 0.743117 0.781355 1.071113 1.071036 0.787445 0.785081 1.036030 1.020807 0.738328 -100 
-100 -100 1.929679 1.640296 1.192065 1.099532 1.327404 1.312186 1.040403 1.060555 1.396531 1.390578 1.027590 0.934935 1.094336 1.097112 0.940562 1.021520 1.344471 1.350488 1.058954 1.069452 1.374920 1.355867 1.010656 -100 
-100 -100 1.930423 1.644713 1.202586 1.106650 1.329499 1.312046 1.039649 1.057720 1.389773 1.383189 1.022743 0.932214 1.095024 1.098244 0.939454 1.020227 1.340993 1.347456 1.059091 1.070286 1.376758 1.357255 1.010114 -100 
-100 -100 1.655184 1.375020 0.956102 0.851564 1.033159 1.013407 0.771389 0.766175 1.021924 1.018762 0.751623 0.730347 0.932896 0.936172 0.742525 0.775438 1.048210 1.049567 0.786120 0.789556 1.047130 1.030417 0.739111 -100 
-100 -100 1.571206 1.308304 0.922036 0.813469 0.957352 0.937173 0.731255 0.722128 0.929726 0.928594 0.723262 0.757251 1.011100 1.014017 0.773052 0.778285 1.044735 1.044846 0.777490 0.765166 0.989517 0.973955 0.716152 -100 
-100 -100 1.709391 1.461555 1.091482 0.980092 1.115401 1.093947 0.896059 0.897634 1.107689 1.111753 0.927085 1.006295 1.321394 1.328313 1.043264 1.043455 1.335245 1.333024 1.027767 0.984345 1.187374 1.168135 0.916764 -100 
-100 -100 1.713061 1.465137 1.094661 0.980683 1.110599 1.088065 0.892887 0.894486 1.107490 1.111192 0.923083 1.003833 1.321486 1.329513 1.044377 1.044330 1.333812 1.330762 1.025701 0.980412 1.185389 1.164930 0.908614 -100 
-100 -100 1.582114 1.318757 0.930421 0.809635 0.928265 0.904524 0.715697 0.713609 0.947050 0.945067 0.713856 0.750798 1.013729 1.020273 0.777448 0.779264 1.032920 1.030085 0.768601 0.754473 0.998099 0.978045 0.690515 -100 
-100 -100 1.668951 1.386339 0.959000 0.818441 0.934590 0.909237 0.722985 0.764748 1.119588 1.117356 0.759617 0.728729 0.945498 0.953963 0.751969 0.766143 0.999772 0.996033 0.761727 0.787926 1.120866 1.096088 0.713751 -100 
-100 -100 1.941934 1.648209 1.180360 1.008769 1.114623 1.093953 0.950279 1.121803 1.753088 1.753694 1.125682 0.964736 1.122842 1.126314 0.946875 0.980118 1.218693 1.221860 1.021286 1.134015 1.676256 1.650915 1.068787 -100 
-100 -100 1.939015 1.641480 1.165976 0.990166 1.106825 1.086832 0.934132 1.112218 1.752473 1.756303 1.127012 0.964994 1.122523 1.126413 0.948368 0.982492 1.220437 1.223078 1.021907 1.133118 1.675926 1.649737 1.064929 -100 
-100 -100 1.665447 1.369211 0.915164 0.767404 0.961221 0.937784 0.679034 0.735410 1.120606 1.129288 0.765443 0.729062 0.942042 0.951647 0.755513 0.772236 1.002194 0.996726 0.762534 0.786070 1.125068 1.097360 0.702036 -100 
-100 -100 1.590931 1.306408 0.880063 0.792740 1.176148 1.155283 0.709522 0.686265 0.960895 0.975142 0.730749 0.748986 0.997823 1.004860 0.774427 0.777846 1.018336 1.013317 0.762410 0.757423 1.025223 1.000512 0.679910 -100 
-100 -100 1.710948 1.458838 1.114540 1.213246 2.144434 2.126388 1.140302 0.943545 1.127846 1.137043 0.937598 0.983527 1.267098 1.272389 1.008611 1.006402 1.289390 1.286550 0.996445 0.989800 1.259179 1.235648 0.914520 -100 
-100 -100 1.554868 1.332337 1.026532 1.135737 2.057835 2.043933 1.078477 0.889180 1.054710 1.063369 0.882420 0.924927 1.193522 1.196839 0.943143 0.940098 1.210198 1.208886 0.935009 0.930546 1.182322 1.162073 0.865199 -100 
-100 -100 1.005240 0.826974 0.549880 0.503590 0.841099 0.833670 0.471853 0.464075 0.636068 0.648021 0.502945 0.516796 0.703840 0.704327 0.520602 0.520090 0.701839 0.701578 0.518835 0.515703 0.691377 0.678706 0.475521 -100 
-100 -100 0.455132 0.365509 0.220648 0.177115 0.281342 0.279415 0.168170 0.190430 0.283195 0.288135 0.208267 0.208418 0.298245 0.298095 0.208320 0.209874 0.300386 0.300453 0.210089 0.208106 0.294940 0.290103 0.192268 -100 
-100 -100 0.173917 0.147729 0.105152 0.092926 0.108224 0.107963 0.091585 0.099307 0.127129 0.128226 0.103262 0.102299 0.127093 0.127023 0.102080 0.102802 0.128806 0.128849 0.102943 0.102349 0.127012 0.125919 0.098860 -100 
-100 -100 -100 -100 -100 -100 -100 -100 -100 -100 -100 -100 -100 -100 -100 -100 -100 -100 -100 -100 -100 -100 -100 -100 -100 -100 
-100 -100 -100 -100 -100 -100 -100 -100 -100 -100 -100 -100 -100 -100 -100 -100 -100 -100 -100 -100 -100 -100 -100 -100 -100 -100 
-100 -100 -100 -100 -100 -100 -100 -100 -100 -100 -100 -100 -100 -100 -100 -100 -100 -100 -100 -100 -100 -100 -100 -100 -100 -100 
-100 -100 0.386538 0.303538 0.178846 0.177870 0.258675 0.260575 0.183460 0.183333 0.264960 0.264097 0.180374 0.177414 0.256083 0.254039 0.170037 0.163582 0.245241 0.245720 0.165188 0.173047 0.254692 0.252533 0.168065 -100 
-100 -100 0.892668 0.708800 0.427263 0.386887 0.513267 0.515744 0.389934 0.396146 0.539768 0.538186 0.391384 0.386291 0.529255 0.525102 0.372296 0.372174 0.548165 0.549074 0.374819 0.373193 0.512824 0.507012 0.356649 -100 
-100 -100 1.540414 1.269862 0.831630 0.714844 0.851353 0.850006 0.693499 0.711268 0.904279 0.903375 0.711667 0.710816 0.911073 0.907493 0.704464 0.730763 1.022718 1.023204 0.730417 0.693116 0.868702 0.855664 0.647081 -100 
-100 -100 1.679213 1.377285 0.897654 0.766802 0.913572 0.910462 0.737347 0.752752 0.959663 0.958825 0.753360 0.754749 0.969918 0.966879 0.750629 0.778112 1.086636 1.086937 0.777116 0.738556 0.928727 0.914263 0.688410 -100 
-100 -100 1.406896 1.109454 0.669054 0.581795 0.757651 0.754216 0.557665 0.555360 0.762236 0.760664 0.550306 0.551358 0.757099 0.754775 0.544721 0.549177 0.796685 0.797105 0.550338 0.545616 0.749748 0.738769 0.514033 -100 
-100 -100 1.386760 1.100681 0.684356 0.605984 0.799563 0.789331 0.559317 0.545832 0.774757 0.773192 0.538656 0.536097 0.742678 0.744646 0.543412 0.551085 0.785620 0.786131 0.554462 0.560009 0.782660 0.769991 0.524376 -100 
-100 -100 1.635174 1.354036 0.935959 0.849952 1.061966 1.045497 0.782617 0.775808 1.047482 1.044302 0.760279 0.734753 0.951987 0.956393 0.748629 0.774255 1.032613 1.035198 0.787823 0.793871 1.043577 1.026937 0.744463 -100 
-100 -100 1.650114 1.368473 0.948479 0.854589 1.061220 1.042024 0.777094 0.767134 1.035493 1.032342 0.751778 0.730213 0.950035 0.955075 0.746465 0.771364 1.028974 1.031860 0.785977 0.793527 1.044094 1.027738 0.745168 -100 
-100 -100 1.418253 1.136481 0.724097 0.621734 0.798804 0.778999 0.539469 0.513767 0.732911 0.731474 0.507339 0.520316 0.738144 0.742507 0.536628 0.540966 0.772362 0.773907 0.547972 0.559174 0.785025 0.773357 0.527410 -100 
-100 -100 1.382713 1.110919 0.715992 0.608565 0.766617 0.744573 0.518265 0.488848 0.690362 0.689708 0.487714 0.523637 0.759357 0.762698 0.538212 0.532254 0.773732 0.775881 0.539259 0.546203 0.757147 0.748391 0.523328 -100 
-100 -100 1.554781 1.294133 0.912497 0.807310 0.972428 0.946425 0.706762 0.688063 0.947909 0.949307 0.696836 0.740047 1.005552 1.011190 0.765288 0.771545 1.062072 1.063478 0.772879 0.748844 0.948670 0.937230 0.711028 -100 
-100 -100 1.559239 1.297857 0.915148 0.808521 0.970735 0.943917 0.704895 0.684185 0.943344 0.944485 0.692192 0.737756 1.005218 1.011732 0.766080 0.772742 1.062625 1.063268 0.771303 0.744109 0.942944 0.930682 0.703186 -100 
-100 -100 1.399585 1.124788 0.724990 0.610613 0.754528 0.729577 0.509255 0.474680 0.679257 0.677838 0.471554 0.515757 0.758616 0.765094 0.541378 0.536142 0.773723 0.773081 0.532995 0.529503 0.741098 0.729194 0.494880 -100 
-100 -100 1.453779 1.164371 0.738024 0.613016 0.750226 0.724681 0.509349 0.488055 0.739671 0.737883 0.482753 0.507478 0.738813 0.749217 0.544292 0.544915 0.762007 0.757910 0.531795 0.532696 0.778478 0.759884 0.476446 -100 
-100 -100 1.706396 1.410128 0.958287 0.810612 0.937830 0.911640 0.711883 0.758307 1.147563 1.147430 0.759633 0.724008 0.946171 0.957216 0.753969 0.765408 0.991503 0.987815 0.760696 0.786905 1.114602 1.089456 0.711795 -100 
-100 -100 1.702602 1.404263 0.947719 0.795035 0.923264 0.898152 0.700303 0.756168 1.153223 1.155159 0.764780 0.725881 0.946728 0.957848 0.755991 0.769809 0.996437 0.992194 0.763125 0.785259 1.111763 1.085438 0.705891 -100 
-100 -100 1.441970 1.145024 0.700883 0.558348 0.710255 0.688455 0.468907 0.480963 0.758553 0.764080 0.501734 0.514248 0.740475 0.750968 0.551089 0.559697 0.775633 0.769587 0.539773 0.527652 0.772466 0.749639 0.456146 -100 
-100 -100 1.379212 1.092076 0.659962 0.523896 0.745113 0.727540 0.450603 0.466930 0.706398 0.718411 0.511171 0.530585 0.760264 0.765779 0.551457 0.556082 0.776624 0.772515 0.541654 0.526420 0.749787 0.729490 0.463076 -100 
-100 -100 1.501306 1.238604 0.847486 0.780094 1.186001 1.169407 0.711799 0.678046 0.900668 0.914830 0.721340 0.745616 0.991246 0.994213 0.759174 0.760481 0.998273 0.996167 0.753714 0.748674 0.991640 0.970264 0.682032 -100 
-100 -100 1.358218 1.127345 0.778605 0.723706 1.116073 1.102875 0.668773 0.641690 0.848836 0.862414 0.683373 0.702352 0.929561 0.930917 0.710022 0.710829 0.933072 0.931979 0.707591 0.705679 0.933387 0.914581 0.646903 -100 
-100 -100 0.845784 0.674468 0.407396 0.320173 0.482345 0.476009 0.292414 0.326593 0.488320 0.498267 0.364014 0.366572 0.518477 0.518333 0.366803 0.369312 0.521723 0.521128 0.367208 0.362269 0.512497 0.501773 0.329022 -100 
-100 -100 0.350604 0.276783 0.162651 0.126578 0.168812 0.167482 0.120325 0.138775 0.206427 0.209433 0.149874 0.148142 0.209083 0.208899 0.147579 0.149191 0.212420 0.212286 0.148732 0.146213 0.206183 0.202911 0.136071 -100 
-100 -100 0.133692 0.117241 0.092221 0.085478 0.091356 0.091204 0.084655 0.088515 0.103469 0.103978 0.090318 0.089685 0.102463 0.102423 0.089540 0.089928 0.103614 0.103604 0.089883 0.089344 0.101859 0.101285 0.087548 -100 
-100 -100 -100 -100 -100 -100 -100 -100 -100 -100 -100 -100 -100 -100 -100 -100 -100 -100 -100 -100 -100 -100 -100 -100 -100 -100 
-100 -100 -100 -100 -100 -100 -100 -100 -100 -100 -100 -100 -100 -100 -100 -100 -100 -100 -100 -100 -100 -100 -100 -100 -100 -100 
-100 -100 -100 -100 -100 -100 -100 -100 -100 -100 -100 -100 -100 -100 -100 -100 -100 -100 -100 -100 -100 -100 -100 -100 -100 -100 
-100 -100 0.391399 0.307931 0.183212 0.178875 0.260371 0.262384 0.184688 0.186913 0.266552 0.265153 0.181970 0.174424 0.253418 0.252079 0.169709 0.171435 0.253220 0.253944 0.173990 0.174911 0.256442 0.252370 0.163002 -100 
-100 -100 0.867240 0.692204 0.428038 0.392327 0.525232 0.527684 0.394958 0.395552 0.526643 0.524136 0.387681 0.387199 0.541950 0.539097 0.377744 0.374665 0.527156 0.528643 0.379545 0.383571 0.535494 0.526509 0.357436 -100 
-100 -100 1.464583 1.212395 0.816669 0.724794 0.879200 0.877747 0.703527 0.700142 0.867522 0.865642 0.698194 0.721607 0.949738 0.947060 0.716053 0.706257 0.926853 0.928585 0.710831 0.716091 0.932149 0.917602 0.672271 -100 
-100 -100 1.598910 1.317024 0.882443 0.777695 0.942444 0.939351 0.748863 0.743008 0.923250 0.920900 0.739543 0.764900 1.010053 1.007801 0.761029 0.751596 0.987609 0.990003 0.758344 0.764090 0.993597 0.977753 0.716902 -100 
-100 -100 1.360226 1.079056 0.668220 0.590323 0.773249 0.770243 0.567723 0.558999 0.747254 0.742976 0.545153 0.552017 0.782430 0.781080 0.548313 0.545022 0.762345 0.766103 0.557357 0.563219 0.773094 0.759268 0.523913 -100 
-100 -100 1.339939 1.069069 0.679952 0.609057 0.805505 0.796444 0.567055 0.551900 0.761087 0.756658 0.536659 0.545314 0.794265 0.796275 0.552381 0.546638 0.759948 0.764176 0.559687 0.562008 0.762176 0.748451 0.522732 -100 
-100 -100 1.557800 1.293750 0.911999 0.843856 1.065339 1.050235 0.782168 0.763715 1.004987 1.001946 0.755332 0.780475 1.085535 1.089316 0.791765 0.762813 0.978605 0.980850 0.764069 0.761733 0.966460 0.950503 0.714006 -100 
-100 -100 1.574047 1.307233 0.919988 0.843552 1.061963 1.043245 0.768600 0.744593 0.985997 0.984102 0.740197 0.773417 1.081449 1.086388 0.789009 0.757094 0.973087 0.975350 0.758400 0.759117 0.964392 0.949899 0.716396 -100 
-100 -100 1.384361 1.108126 0.706565 0.609844 0.801834 0.779785 0.520123 0.484080 0.705121 0.704720 0.482637 0.518586 0.775929 0.782203 0.541581 0.527573 0.747864 0.752130 0.540688 0.551197 0.749810 0.741182 0.529344 -100 
-100 -100 1.393658 1.115952 0.709585 0.607533 0.808557 0.779790 0.493241 0.447657 0.713663 0.716524 0.455945 0.491869 0.729531 0.737294 0.522067 0.522786 0.782242 0.786016 0.535054 0.536272 0.729351 0.724248 0.524494 -100 
-100 -100 1.601493 1.330531 0.933321 0.855419 1.113648 1.080797 0.736211 0.719516 1.172150 1.174629 0.721148 0.697265 0.926032 0.935560 0.730858 0.777266 1.127439 1.129545 0.782412 0.728342 0.904933 0.895766 0.692566 -100 
-100 -100 1.607020 1.334092 0.933966 0.854652 1.111296 1.077975 0.733548 0.715252 1.167794 1.170458 0.717582 0.696115 0.925776 0.935840 0.731658 0.777967 1.128377 1.129784 0.780645 0.724533 0.900361 0.890814 0.687247 -100 
-100 -100 1.419000 1.133102 0.713336 0.604110 0.796739 0.766222 0.482660 0.432776 0.702625 0.706200 0.443903 0.487558 0.726580 0.736299 0.524810 0.525715 0.786738 0.788012 0.529168 0.523069 0.715240 0.708661 0.505454 -100 
-100 -100 1.452567 1.157480 0.721499 0.600410 0.765170 0.739050 0.494163 0.460623 0.708845 0.710044 0.465646 0.507809 0.760529 0.770953 0.545430 0.536049 0.762216 0.761687 0.532714 0.529872 0.733672 0.721467 0.494446 -100 
-100 -100 1.695972 1.400207 0.952890 0.818410 0.969964 0.945010 0.720925 0.737356 1.068086 1.069261 0.745194 0.753824 1.024510 1.034444 0.783706 0.771741 1.001155 0.998084 0.758367 0.747051 0.976666 0.956390 0.683481 -100 
-100 -100 1.692871 1.397696 0.950702 0.814206 0.963773 0.940520 0.723054 0.748901 1.082803 1.084325 0.758014 0.759441 1.027071 1.036375 0.786848 0.778467 1.007786 1.004179 0.763237 0.746972 0.975729 0.953624 0.676968 -100 
-100 -100 1.436699 1.144600 0.711427 0.583453 0.741831 0.722158 0.501332 0.502120 0.752048 0.754412 0.511733 0.528800 0.771508 0.779510 0.557007 0.558749 0.778043 0.775674 0.549183 0.531801 0.738294 0.719556 0.473499 -100 
-100 -100 1.368300 1.090836 0.680412 0.560094 0.746466 0.730041 0.490918 0.497469 0.719641 0.725887 0.519983 0.532385 0.755530 0.759623 0.547882 0.554055 0.771776 0.769988 0.548170 0.539061 0.759010 0.740241 0.481628 -100 
-100 -100 1.479399 1.227591 0.856320 0.775786 1.049042 1.033507 0.711896 0.699033 0.914996 0.923100 0.723444 0.734707 0.960769 0.963046 0.744979 0.752092 0.979589 0.979033 0.753618 0.762660 1.027331 1.006365 0.699514 -100 
-100 -100 1.337586 1.117440 0.788551 0.721639 0.983252 0.970538 0.669112 0.660245 0.861002 0.868901 0.684099 0.691798 0.899049 0.900164 0.697854 0.704177 0.915308 0.914857 0.706048 0.716495 0.966980 0.948010 0.659120 -100 
-100 -100 0.840152 0.677366 0.430161 0.359982 0.493607 0.486640 0.329938 0.347595 0.496769 0.502333 0.367675 0.367917 0.509705 0.509688 0.368510 0.372411 0.519091 0.517865 0.368653 0.365598 0.521596 0.510257 0.330639 -100 
-100 -100 0.355373 0.283250 0.173859 0.145204 0.192837 0.191012 0.136945 0.146329 0.209855 0.211515 0.152253 0.151199 0.210687 0.210570 0.150888 0.152074 0.214082 0.213543 0.150156 0.146783 0.207337 0.203793 0.135691 -100 
-100 -100 0.137513 0.120367 0.094735 0.089087 0.098417 0.098156 0.087850 0.089925 0.104407 0.104695 0.090929 0.090586 0.103870 0.103841 0.090485 0.090672 0.104527 0.104424 0.090288 0.089389 0.101764 0.101139 0.087399 -100 
-100 -100 -100 -100 -100 -100 -100 -100 -100 -100 -100 -100 -100 -100 -100 -100 -100 -100 -100 -100 -100 -100 -100 -100 -100 -100 
-100 -100 -100 -100 -100 -100 -100 -100 -100 -100 -100 -100 -100 -100 -100 -100 -100 -100 -100 -100 -100 -100 -100 -100 -100 -100 
-100 -100 -100 -100 -100 -100 -100 -100 -100 -100 -100 -100 -100 -100 -100 -100 -100 -100 -100 -100 -100 -100 -100 -100 -100 -100 
-100 -100 0.570001 0.456842 0.279087 0.261605 0.365847 0.367773 0.265270 0.267450 0.366514 0.364635 0.261310 0.256118 0.372276 0.371183 0.252638 0.256388 0.366915 0.367982 0.260170 0.258908 0.374456 0.367102 0.235786 -100 
-100 -100 1.079034 0.892178 0.598576 0.543097 0.683846 0.683729 0.532171 0.525882 0.658980 0.656988 0.522241 0.541882 0.738124 0.736904 0.539551 0.527581 0.687283 0.688894 0.532525 0.543769 0.734116 0.721264 0.505751 -100 
-100 -100 1.667178 1.422390 1.031570 0.928257 1.082686 1.075803 0.882820 0.862510 1.017140 1.017666 0.874025 0.940079 1.218955 1.219326 0.946699 0.907453 1.100596 1.102411 0.912565 0.950153 1.229355 1.212797 0.904332 -100 
-100 -100 1.805558 1.535514 1.112727 0.997557 1.160594 1.151735 0.943543 0.921103 1.087832 1.087658 0.930555 0.998916 1.295677 1.296490 1.007097 0.966613 1.171947 1.174806 0.974791 1.013098 1.301433 1.283528 0.963893 -100 
-100 -100 1.586740 1.313062 0.903407 0.810486 0.995596 0.988969 0.771019 0.756152 0.941601 0.937302 0.746181 0.778436 1.060586 1.060832 0.781100 0.758947 0.968211 0.972906 0.771780 0.784961 1.016910 0.998959 0.733096 -100 
-100 -100 1.539684 1.278496 0.900633 0.833404 1.048550 1.039201 0.790359 0.775179 0.989224 0.984523 0.763773 0.797309 1.119760 1.120968 0.800306 0.761676 0.964665 0.968516 0.766099 0.763007 0.959584 0.942310 0.711238 -100 
-100 -100 1.715493 1.468361 1.116036 1.082517 1.361448 1.349202 1.035003 1.009057 1.256516 1.256398 1.020674 1.103432 1.547277 1.548248 1.101845 0.996026 1.180020 1.176485 0.959911 0.945895 1.132157 1.113966 0.889035 -100 
-100 -100 1.723873 1.474832 1.119158 1.081336 1.362664 1.345990 1.018563 0.986706 1.245295 1.246937 1.003774 1.092626 1.538245 1.540945 1.097261 0.990655 1.179741 1.175956 0.953634 0.939771 1.123860 1.107790 0.889382 -100 
-100 -100 1.560016 1.295086 0.911577 0.837241 1.077168 1.052445 0.743005 0.709911 1.005586 1.006586 0.714581 0.757461 1.077254 1.084591 0.781535 0.749536 0.988566 0.991473 0.750500 0.737838 0.917233 0.906719 0.705339 -100 
-100 -100 1.598439 1.325482 0.926219 0.857995 1.141739 1.109253 0.740306 0.718319 1.185301 1.188099 0.720438 0.697454 0.944145 0.955506 0.735653 0.773822 1.107661 1.110384 0.779533 0.726273 0.893726 0.884331 0.689975 -100 
-100 -100 1.842233 1.574670 1.182109 1.180997 1.624532 1.598672 1.123840 1.213548 2.315662 2.311687 1.175232 0.949687 1.114308 1.123983 0.957594 1.097738 1.610328 1.610346 1.094485 0.938303 1.069425 1.050295 0.847475 -100 
-100 -100 1.850463 1.579890 1.182273 1.178438 1.619827 1.593599 1.119686 1.209666 2.315233 2.311779 1.173170 0.948509 1.112069 1.122159 0.957908 1.098609 1.612579 1.612015 1.093445 0.936076 1.067506 1.048192 0.844479 -100 
-100 -100 1.637641 1.352386 0.930349 0.848364 1.119406 1.085534 0.724797 0.707446 1.194648 1.199263 0.716034 0.692013 0.927693 0.940459 0.734995 0.778138 1.120083 1.120872 0.778060 0.720045 0.889258 0.879091 0.680553 -100 
-100 -100 1.666545 1.374392 0.935382 0.818597 1.016322 0.988512 0.712124 0.707576 1.064687 1.068659 0.722296 0.740467 1.016317 1.026197 0.772147 0.764835 1.030041 1.030248 0.759833 0.734462 0.918326 0.905763 0.693333 -100 
-100 -100 1.907636 1.618819 1.173401 1.043701 1.215041 1.193880 0.968225 1.026189 1.448310 1.453092 1.051441 1.046834 1.351088 1.355884 1.052146 1.018179 1.259059 1.254671 0.990192 0.952343 1.139026 1.119024 0.884883 -100 
-100 -100 1.904794 1.618022 1.175875 1.046063 1.213711 1.194896 0.978895 1.043757 1.457346 1.461468 1.067001 1.056101 1.356720 1.360188 1.056463 1.023969 1.259937 1.255169 0.994917 0.956035 1.145736 1.123476 0.881448 -100 
-100 -100 1.645501 1.362199 0.938242 0.820843 0.997674 0.978510 0.744007 0.759988 1.047703 1.049359 0.768434 0.772759 1.040341 1.045430 0.787493 0.778773 1.010843 1.010020 0.771696 0.753078 0.960712 0.940707 0.689839 -100 
-100 -100 1.558243 1.293961 0.907259 0.820081 1.031888 1.014450 0.749010 0.736514 0.970408 0.972228 0.740886 0.747372 0.984848 0.988528 0.760649 0.765978 0.995533 0.996033 0.769888 0.775847 1.032148 1.011548 0.714026 -100 
-100 -100 1.644806 1.411298 1.076924 1.047171 1.333453 1.318659 0.988546 0.942147 1.158525 1.158982 0.935325 0.943536 1.178709 1.181544 0.955772 0.966318 1.203951 1.207137 0.988332 1.034265 1.393616 1.372846 0.975836 -100 
-100 -100 1.491005 1.287017 0.992098 0.976121 1.255009 1.243027 0.928667 0.884074 1.083826 1.084445 0.877809 0.884376 1.101470 1.103347 0.893365 0.903496 1.126154 1.128870 0.923981 0.970256 1.318763 1.299820 0.916828 -100 
-100 -100 0.982687 0.823056 0.584691 0.545228 0.717254 0.709125 0.511578 0.501841 0.655478 0.657609 0.506822 0.508402 0.665508 0.665986 0.511262 0.517043 0.680973 0.680323 0.517879 0.527311 0.732317 0.718704 0.486099 -100 
-100 -100 0.459672 0.375787 0.246022 0.220240 0.300813 0.297855 0.207311 0.209455 0.291741 0.292865 0.213028 0.212833 0.293970 0.293957 0.213071 0.214741 0.299208 0.298437 0.212526 0.210540 0.303737 0.298246 0.192688 -100 
-100 -100 0.182464 0.155336 0.112885 0.104889 0.127354 0.126764 0.102274 0.103970 0.129789 0.130092 0.105000 0.104744 0.129732 0.129700 0.104655 0.104896 0.130701 0.130464 0.104070 0.102579 0.127449 0.126189 0.098488 -100 
-100 -100 -100 -100 -100 -100 -100 -100 -100 -100 -100 -100 -100 -100 -100 -100 -100 -100 -100 -100 -100 -100 -100 -100 -100 -100 
-100 -100 -100 -100 -100 -100 -100 -100 -100 -100 -100 -100 -100 -100 -100 -100 -100 -100 -100 -100 -100 -100 -100 -100 -100 -100 
-100 -100 -100 -100 -100 -100 -100 -100 -100 -100 -100 -100 -100 -100 -100 -100 -100 -100 -100 -100 -100 -100 -100 -100 -100 -100 
-100 -100 0.570491 0.457107 0.279012 0.260910 0.364824 0.366775 0.264680 0.267626 0.367259 0.365380 0.261489 0.255519 0.371211 0.370262 0.252550 0.257787 0.369499 0.370604 0.261695 0.259083 0.373863 0.366261 0.235043 -100 
-100 -100 1.078036 0.891428 0.598104 0.542107 0.683405 0.683387 0.531561 0.526295 0.660142 0.658137 0.522590 0.541056 0.737459 0.736600 0.539993 0.530244 0.690205 0.691895 0.535453 0.544643 0.733858 0.720325 0.504193 -100 
-100 -100 1.662150 1.418651 1.030172 0.927982 1.084934 1.078299 0.883552 0.863647 1.018872 1.019353 0.874959 0.940311 1.220873 1.221700 0.948300 0.909636 1.099271 1.101168 0.914942 0.951673 1.230066 1.212491 0.902536 -100 
-100 -100 1.800377 1.531678 1.111271 0.997263 1.162941 1.154501 0.944834 0.923375 1.091055 1.090846 0.932623 0.999709 1.297907 1.299076 1.008838 0.968962 1.170646 1.173551 0.977147 1.014294 1.301551 1.282539 0.961415 -100 
-100 -100 1.585641 1.312277 0.902842 0.809385 0.995458 0.989501 0.772328 0.760516 0.947594 0.943292 0.750507 0.779610 1.061101 1.061296 0.782023 0.762304 0.971387 0.975978 0.774693 0.784647 1.014616 0.995631 0.729044 -100 
-100 -100 1.540745 1.279196 0.900519 0.832515 1.048045 1.039878 0.793592 0.782355 0.996480 0.991833 0.771160 0.801020 1.121400 1.121818 0.801213 0.764186 0.967298 0.970732 0.767043 0.760546 0.955368 0.937213 0.705504 -100 
-100 -100 1.717387 1.469639 1.115828 1.081931 1.361298 1.350534 1.039203 1.015219 1.258258 1.258276 1.027377 1.108899 1.550818 1.550649 1.103458 0.997499 1.179925 1.175635 0.958638 0.942144 1.127866 1.108742 0.881951 -100 
-100 -100 1.722557 1.473391 1.117087 1.079891 1.362155 1.347016 1.022119 0.991626 1.245440 1.247300 1.009497 1.098007 1.542229 1.543982 1.099429 0.992351 1.179544 1.174731 0.951548 0.934301 1.116988 1.099909 0.880137 -100 
-100 -100 1.552302 1.287848 0.905356 0.833432 1.075530 1.052128 0.743967 0.712653 1.007505 1.008825 0.718467 0.760847 1.080306 1.087486 0.784342 0.752823 0.990807 0.992234 0.748355 0.729035 0.904075 0.892347 0.691614 -100 
-100 -100 1.590341 1.316379 0.916175 0.851531 1.139679 1.108044 0.736920 0.713907 1.183230 1.186617 0.718028 0.697364 0.945739 0.958274 0.739666 0.778467 1.109468 1.109697 0.775184 0.712593 0.875579 0.864258 0.668701 -100 
-100 -100 1.841951 1.571072 1.173469 1.175231 1.625319 1.599957 1.119680 1.207493 2.318159 2.314882 1.171341 0.947491 1.114232 1.125820 0.961490 1.100769 1.606876 1.603644 1.086178 0.923401 1.058731 1.036728 0.822370 -100 
-100 -100 1.848556 1.574976 1.172794 1.172276 1.620508 1.594863 1.115437 1.203525 2.317699 2.314882 1.168958 0.945720 1.111243 1.123272 0.961276 1.101454 1.609193 1.605668 1.085946 0.922695 1.058882 1.036797 0.821303 -100 
-100 -100 1.624456 1.339023 0.917471 0.840645 1.117290 1.084521 0.721216 0.702883 1.192693 1.197649 0.712600 0.689864 0.926935 0.940934 0.737152 0.782107 1.122145 1.121460 0.776658 0.711840 0.878062 0.866358 0.666385 -100 
-100 -100 1.651826 1.360896 0.924471 0.813028 1.015843 0.989854 0.713477 0.710914 1.067672 1.071396 0.724750 0.740282 1.016432 1.026251 0.771637 0.766567 1.032534 1.033394 0.763675 0.736099 0.915823 0.903102 0.694111 -100 
-100 -100 1.900374 1.611848 1.167165 1.042116 1.219560 1.200665 0.974600 1.033165 1.448742 1.452835 1.056077 1.049596 1.355558 1.359403 1.051576 1.017803 1.259175 1.256561 0.995309 0.957394 1.136975 1.117775 0.892506 -100 
-100 -100 1.901470 1.614680 1.172900 1.047723 1.221689 1.205027 0.988038 1.052935 1.459699 1.462791 1.072567 1.058851 1.360569 1.362817 1.054879 1.022467 1.258964 1.256244 0.999874 0.962186 1.145770 1.124523 0.891000 -100 
-100 -100 1.642440 1.360050 0.938516 0.826858 1.009001 0.991259 0.755368 0.771297 1.057337 1.057487 0.774236 0.772555 1.038472 1.042517 0.783406 0.776566 1.009937 1.010742 0.775160 0.758829 0.965585 0.946147 0.697736 -100 
-100 -100 1.558182 1.296003 0.914204 0.834440 1.048661 1.031748 0.765354 0.748396 0.979500 0.978911 0.743917 0.745695 0.981692 0.984603 0.756129 0.762935 0.993793 0.994996 0.769330 0.776347 1.034172 1.013664 0.714972 -100 
-100 -100 1.647581 1.416683 1.088021 1.063916 1.343097 1.328440 1.005718 0.954477 1.166097 1.163418 0.936756 0.942451 1.178383 1.180563 0.952311 0.963152 1.202053 1.205372 0.985649 1.032171 1.395327 1.374363 0.973147 -100 
-100 -100 1.494781 1.293031 1.003183 0.992307 1.264086 1.252070 0.944604 0.894802 1.089611 1.087341 0.878434 0.883404 1.101648 1.103019 0.890518 0.900567 1.124178 1.126823 0.920751 0.967110 1.318986 1.299822 0.912874 -100 
-100 -100 0.985908 0.827333 0.591886 0.557647 0.731582 0.723322 0.523482 0.508191 0.658710 0.659174 0.506942 0.507097 0.663932 0.664131 0.508891 0.514848 0.679044 0.678311 0.515339 0.524179 0.729612 0.715917 0.482586 -100 
-100 -100 0.461182 0.377374 0.248098 0.224106 0.307040 0.304019 0.210948 0.211140 0.292728 0.293409 0.213070 0.212319 0.293042 0.292957 0.212271 0.214036 0.298362 0.297570 0.211729 0.209479 0.302265 0.296780 0.191593 -100 
-100 -100 0.182845 0.155669 0.113211 0.105524 0.128736 0.128135 0.102873 0.104225 0.129973 0.130208 0.105009 0.104642 0.129483 0.129441 0.104510 0.104773 0.130502 0.130262 0.103934 0.102393 0.127086 0.125831 0.098307 -100 
-100 -100 -100 -100 -100 -100 -100 -100 -100 -100 -100 -100 -100 -100 -100 -100 -100 -100 -100 -100 -100 -100 -100 -100 -100 -100 
-100 -100 -100 -100 -100 -100 -100 -100 -100 -100 -100 -100 -100 -100 -100 -100 -100 -100 -100 -100 -100 -100 -100 -100 -100 -100 
-100 -100 -100 -100 -100 -100 -100 -100 -100 -100 -100 -100 -100 -100 -100 -100 -100 -100 -100 -100 -100 -100 -100 -100 -100 -100 
-100 -100 0.392270 0.308220 0.182861 0.176437 0.257373 0.259485 0.182701 0.187675 0.269384 0.267972 0.182690 0.172298 0.249984 0.249157 0.169344 0.176479 0.261722 0.262580 0.179467 0.175483 0.254459 0.249488 0.160294 -100 
-100 -100 0.860048 0.686890 0.425850 0.389487 0.526572 0.529414 0.393748 0.397303 0.530689 0.528098 0.389059 0.384815 0.541798 0.540204 0.379706 0.383524 0.532909 0.534664 0.389275 0.386850 0.535596 0.524190 0.352125 -100 
-100 -100 1.437851 1.192123 0.810120 0.726310 0.895083 0.894612 0.709463 0.705100 0.873760 0.871638 0.702108 0.725021 0.963246 0.961919 0.722625 0.709299 0.904093 0.906032 0.714106 0.720985 0.936879 0.919005 0.667267 -100 
-100 -100 1.571686 1.296416 0.875690 0.779276 0.958910 0.957376 0.756944 0.752004 0.934373 0.931779 0.747483 0.770484 1.024944 1.023616 0.768154 0.755033 0.964486 0.966908 0.761306 0.767805 0.996379 0.976865 0.709518 -100 
-100 -100 1.352935 1.073891 0.665815 0.587497 0.776329 0.775749 0.573838 0.574766 0.766386 0.762043 0.560639 0.557296 0.787375 0.785753 0.552247 0.555874 0.767257 0.770591 0.566395 0.562174 0.766570 0.749061 0.509666 -100 
-100 -100 1.344930 1.072627 0.680011 0.606494 0.805125 0.800194 0.578962 0.576201 0.780056 0.775782 0.561643 0.558940 0.801779 0.801017 0.556057 0.555036 0.765474 0.768168 0.562232 0.553258 0.749322 0.732355 0.502012 -100 
-100 -100 1.573506 1.305623 0.913288 0.842710 1.065060 1.054703 0.795422 0.778952 0.993322 0.990755 0.772677 0.798849 1.099809 1.099801 0.797861 0.766344 0.971833 0.971376 0.757765 0.749465 0.957342 0.938037 0.690045 -100 
-100 -100 1.580945 1.311131 0.915139 0.839498 1.060556 1.046700 0.779536 0.755439 0.969194 0.968043 0.754105 0.791443 1.097159 1.098972 0.797054 0.761406 0.965915 0.964433 0.749025 0.740403 0.946121 0.927951 0.684337 -100 
-100 -100 1.367283 1.089585 0.686549 0.597405 0.797871 0.780273 0.523850 0.492763 0.707984 0.708687 0.495385 0.530763 0.787405 0.793202 0.551941 0.538631 0.751936 0.750774 0.531574 0.518579 0.706222 0.693044 0.478421 -100 
-100 -100 1.382067 1.096410 0.678826 0.587565 0.806302 0.780248 0.483257 0.434120 0.712911 0.717720 0.449088 0.491895 0.734806 0.746637 0.536058 0.537560 0.782204 0.776950 0.516848 0.485937 0.673969 0.661482 0.445548 -100 
-100 -100 1.625540 1.338517 0.914064 0.842833 1.127552 1.096229 0.728720 0.707737 1.205757 1.210311 0.715412 0.691435 0.924413 0.939810 0.742102 0.782020 1.101626 1.092376 0.749148 0.682955 0.915100 0.894977 0.609787 -100 
-100 -100 1.626033 1.337869 0.911914 0.840797 1.125096 1.093563 0.725847 0.703256 1.201393 1.205885 0.710758 0.688244 0.921835 0.937826 0.741068 0.782042 1.102816 1.093868 0.750275 0.684666 0.917677 0.897521 0.611484 -100 
-100 -100 1.391227 1.099565 0.672966 0.580146 0.795496 0.768576 0.472448 0.419012 0.702192 0.706813 0.433556 0.480479 0.724874 0.738855 0.532395 0.537995 0.787633 0.783517 0.521577 0.492554 0.682665 0.670163 0.452445 -100 
-100 -100 1.414165 1.119177 0.686091 0.583223 0.768852 0.748972 0.500863 0.472793 0.715586 0.715873 0.474516 0.508727 0.766204 0.776424 0.545148 0.541646 0.767520 0.769105 0.544861 0.533354 0.718939 0.706265 0.495133 -100 
-100 -100 1.684937 1.387087 0.936346 0.817960 0.994469 0.976929 0.745533 0.756810 1.044836 1.043628 0.756703 0.767206 1.053375 1.060102 0.786632 0.770341 0.997832 1.000255 0.772294 0.756186 0.943877 0.926691 0.702350 -100 
-100 -100 1.693625 1.396055 0.945428 0.825250 0.999942 0.983728 0.757633 0.776332 1.066038 1.063893 0.772839 0.772841 1.053938 1.059014 0.786142 0.773142 1.001098 1.003948 0.776795 0.760266 0.950396 0.932119 0.703038 -100 
-100 -100 1.432048 1.141711 0.714887 0.607444 0.783686 0.769046 0.544139 0.543083 0.780100 0.776933 0.532448 0.529831 0.771036 0.775229 0.543830 0.550584 0.773300 0.776610 0.560780 0.550933 0.748900 0.732409 0.501067 -100 
-100 -100 1.370124 1.099618 0.706328 0.612324 0.798686 0.784310 0.550616 0.541060 0.750621 0.748095 0.531198 0.527462 0.748758 0.750016 0.532407 0.543170 0.765744 0.766475 0.546256 0.541321 0.767680 0.749231 0.485525 -100 
-100 -100 1.488297 1.245316 0.892877 0.826319 1.041245 1.026519 0.764980 0.741141 0.941304 0.938639 0.729458 0.733787 0.968660 0.968578 0.735454 0.742141 0.974006 0.973975 0.745656 0.758741 1.043798 1.022062 0.693414 -100 
-100 -100 1.349447 1.137087 0.825167 0.770735 0.974599 0.961998 0.718219 0.696755 0.881374 0.879295 0.687161 0.691067 0.908233 0.907497 0.690333 0.695029 0.909543 0.908831 0.696036 0.708675 0.978266 0.958365 0.648301 -100 
-100 -100 0.851123 0.692477 0.456532 0.405718 0.539361 0.531995 0.374003 0.371182 0.508680 0.508083 0.368233 0.363606 0.506295 0.505229 0.360197 0.364517 0.512642 0.511093 0.359479 0.354573 0.514623 0.502906 0.318048 -100 
-100 -100 0.360841 0.289085 0.181511 0.159508 0.215108 0.213057 0.150370 0.152513 0.213581 0.213598 0.152468 0.149370 0.207656 0.207267 0.147992 0.149508 0.210953 0.210323 0.147246 0.142936 0.202351 0.198813 0.131729 -100 
-100 -100 0.138902 0.121581 0.095910 0.091389 0.103406 0.103109 0.090034 0.090865 0.105107 0.105144 0.090977 0.090235 0.103007 0.102939 0.089976 0.090239 0.103805 0.103689 0.089804 0.088724 0.100480 0.099871 0.086741 -100 
-100 -100 -100 -100 -100 -100 -100 -100 -100 -100 -100 -100 -100 -100 -100 -100 -100 -100 -100 -100 -100 -100 -100 -100 -100 -100 
-100 -100 -100 -100 -100 -100 -100 -100 -100 -100 -100 -100 -100 -100 -100 -100 -100 -100 -100 -100 -100 -100 -100 -100 -100 -100 
-100 -100 -100 -100 -100 -100 -100 -100 -100 -100 -100 -100 -100 -100 -100 -100 -100 -100 -100 -100 -100 -100 -100 -100 -100 -100 
-100 -100 0.384297 0.301483 0.177618 0.173306 0.255986 0.258148 0.180022 0.184979 0.270229 0.269282 0.181704 0.173000 0.251372 0.250547 0.169949 0.174633 0.259558 0.260344 0.177283 0.175068 0.252317 0.247966 0.162036 -100 
-100 -100 0.863107 0.687007 0.420424 0.386228 0.529097 0.532467 0.393251 0.400181 0.545588 0.543653 0.393955 0.385661 0.540035 0.538147 0.379026 0.383102 0.536153 0.537549 0.387164 0.380809 0.518192 0.507837 0.348927 -100 
-100 -100 1.459697 1.207698 0.812885 0.729069 0.908264 0.909123 0.718385 0.723194 0.913584 0.911879 0.720370 0.728496 0.961456 0.959061 0.721104 0.713478 0.916380 0.916971 0.711890 0.700126 0.884653 0.867131 0.644781 -100 
-100 -100 1.597924 1.314646 0.878572 0.781666 0.972242 0.972504 0.767041 0.772032 0.975694 0.974040 0.769405 0.777387 1.023830 1.020988 0.768535 0.760561 0.977566 0.977561 0.756725 0.743086 0.941618 0.922052 0.681645 -100 
-100 -100 1.378129 1.088381 0.662112 0.583179 0.779387 0.780862 0.577176 0.583430 0.784161 0.782246 0.577074 0.567960 0.781195 0.777830 0.556487 0.560552 0.775167 0.774557 0.557229 0.544809 0.745947 0.728015 0.489651 -100 
-100 -100 1.399471 1.110064 0.686010 0.604623 0.805393 0.802457 0.582197 0.577643 0.772341 0.770951 0.571317 0.562330 0.764060 0.761325 0.553644 0.562699 0.777963 0.775370 0.554271 0.546498 0.770950 0.751459 0.486663 -100 
-100 -100 1.692839 1.398195 0.945316 0.850595 1.061498 1.051174 0.796755 0.767647 0.953674 0.951473 0.756340 0.760248 0.980576 0.980026 0.761299 0.772417 0.994747 0.992304 0.768404 0.778161 1.050074 1.027189 0.708774 -100 
-100 -100 1.700715 1.404227 0.948274 0.849954 1.058802 1.045866 0.786590 0.751007 0.934819 0.933231 0.741921 0.754588 0.980013 0.981423 0.762514 0.770866 0.989918 0.985460 0.759387 0.763947 1.034110 1.010543 0.691438 -100 
-100 -100 1.426312 1.131101 0.697154 0.603562 0.799355 0.787002 0.546626 0.519044 0.715000 0.715733 0.520361 0.541677 0.760536 0.764766 0.557565 0.556384 0.759819 0.749844 0.520539 0.494577 0.721681 0.699273 0.422276 -100 
-100 -100 1.424959 1.126030 0.685572 0.588149 0.785233 0.767628 0.513568 0.483022 0.727538 0.729826 0.490875 0.525954 0.766388 0.776370 0.560446 0.545448 0.739893 0.724253 0.487697 0.453242 0.708173 0.681592 0.365713 -100 
-100 -100 1.681046 1.380827 0.926500 0.820819 1.042623 1.019168 0.730044 0.725211 1.110995 1.113941 0.734299 0.739230 0.998483 1.010151 0.771447 0.747963 0.958374 0.941057 0.692762 0.711149 1.144385 1.110114 0.601865 -100 
-100 -100 1.678764 1.378518 0.924609 0.820167 1.041755 1.018003 0.728400 0.721514 1.107060 1.109187 0.727839 0.733396 0.995314 1.007963 0.769037 0.747642 0.959274 0.943275 0.697135 0.717482 1.150342 1.116185 0.608847 -100 
-100 -100 1.421169 1.120730 0.679622 0.585320 0.780044 0.761352 0.507173 0.471002 0.718616 0.718137 0.469560 0.506907 0.760161 0.773576 0.553311 0.543914 0.741216 0.730186 0.502542 0.474588 0.724408 0.698472 0.390171 -100 
-100 -100 1.438358 1.135728 0.691381 0.594940 0.780308 0.765843 0.531436 0.505552 0.725098 0.721540 0.493947 0.519342 0.774920 0.785131 0.554480 0.551239 0.753505 0.751565 0.541862 0.522080 0.721531 0.701683 0.459596 -100 
-100 -100 1.735231 1.426510 0.952242 0.832250 1.014537 0.999298 0.764006 0.759510 1.004960 1.000867 0.748885 0.765480 1.049181 1.055593 0.784112 0.763197 0.970410 0.972325 0.764520 0.758568 0.959830 0.940257 0.698945 -100 
-100 -100 1.745004 1.436496 0.961782 0.838337 1.018565 1.003912 0.772079 0.773448 1.020782 1.015929 0.760032 0.767863 1.047247 1.051593 0.779191 0.760616 0.971497 0.974966 0.767723 0.765713 0.970171 0.951171 0.708640 -100 
-100 -100 1.457423 1.159954 0.721213 0.614991 0.792215 0.780164 0.559785 0.554432 0.772161 0.765926 0.533012 0.528300 0.771135 0.774001 0.537500 0.543207 0.760508 0.764328 0.555528 0.550251 0.757197 0.739703 0.497823 -100 
-100 -100 1.390806 1.114698 0.711557 0.613826 0.790809 0.778524 0.558830 0.552716 0.755933 0.750223 0.533097 0.530026 0.771211 0.770783 0.529050 0.536783 0.767365 0.768449 0.540517 0.535342 0.774054 0.754680 0.476255 -100 
-100 -100 1.516628 1.267382 0.900284 0.816363 1.006833 0.993068 0.757227 0.746028 0.946056 0.942367 0.736565 0.758663 1.040949 1.039570 0.756762 0.749945 0.995982 0.995453 0.749366 0.762062 1.064649 1.041998 0.692905 -100 
-100 -100 1.376519 1.158311 0.832210 0.760300 0.939397 0.927370 0.708705 0.699531 0.885001 0.882097 0.692676 0.714296 0.978918 0.976985 0.710310 0.701631 0.930830 0.929632 0.698629 0.710920 0.997804 0.977207 0.647431 -100 
-100 -100 0.864009 0.702094 0.459684 0.405025 0.528766 0.522133 0.375537 0.375483 0.512332 0.509450 0.365502 0.361456 0.523425 0.521088 0.353477 0.355174 0.513231 0.512001 0.350682 0.344960 0.514704 0.502850 0.307620 -100 
-100 -100 0.361017 0.289015 0.181068 0.161146 0.216071 0.214352 0.153209 0.154351 0.214922 0.213807 0.150197 0.144068 0.204043 0.203183 0.140916 0.143168 0.206229 0.205849 0.141777 0.137253 0.197292 0.193896 0.126490 -100 
-100 -100 0.136888 0.120211 0.095454 0.091963 0.104743 0.104514 0.090874 0.091201 0.105296 0.105087 0.090419 0.088721 0.100288 0.100138 0.088146 0.088733 0.101775 0.101720 0.088522 0.087465 0.098513 0.097963 0.085645 -100 
-100 -100 -100 -100 -100 -100 -100 -100 -100 -100 -100 -100 -100 -100 -100 -100 -100 -100 -100 -100 -100 -100 -100 -100 -100 -100 
-100 -100 -100 -100 -100 -100 -100 -100 -100 -100 -100 -100 -100 -100 -100 -100 -100 -100 -100 -100 -100 -100 -100 -100 -100 -100 
-100 -100 -100 -100 -100 -100 -100 -100 -100 -100 -100 -100 -100 -100 -100 -100 -100 -100 -100 -100 -100 -100 -100 -100 -100 -100 
-100 -100 0.563075 0.449361 0.268505 0.254456 0.365407 0.367548 0.259973 0.264502 0.377967 0.377135 0.261930 0.256101 0.370838 0.369778 0.252143 0.253960 0.367740 0.368556 0.256150 0.253735 0.355784 0.349787 0.234858 -100 
-100 -100 1.102521 0.907189 0.595483 0.540958 0.698566 0.699623 0.536514 0.541623 0.709282 0.708203 0.539557 0.540807 0.730285 0.728438 0.534492 0.530408 0.702006 0.702502 0.529246 0.518559 0.664653 0.652904 0.480950 -100 
-100 -100 1.736542 1.478002 1.053280 0.948804 1.147646 1.143568 0.917432 0.920799 1.142848 1.143062 0.926702 0.950131 1.226353 1.224229 0.943393 0.920526 1.132992 1.130672 0.903693 0.878189 1.054500 1.035755 0.815945 -100 
-100 -100 1.888263 1.600267 1.136617 1.018158 1.226167 1.221172 0.981323 0.983896 1.216100 1.216642 0.990715 1.014340 1.299495 1.296749 1.005671 0.982492 1.206550 1.202977 0.961441 0.934404 1.125888 1.104642 0.864638 -100 
-100 -100 1.679280 1.378447 0.914382 0.810204 1.010660 1.008395 0.785221 0.784208 0.991886 0.991596 0.783712 0.785886 1.016348 1.012625 0.774257 0.771890 0.995543 0.992115 0.758353 0.745161 0.963226 0.942295 0.679229 -100 
-100 -100 1.726846 1.419028 0.940394 0.838031 1.045599 1.039637 0.797932 0.775723 0.960810 0.959820 0.767992 0.763975 0.960431 0.957660 0.757873 0.775058 1.002043 0.998134 0.767493 0.777300 1.054531 1.031210 0.706262 -100 
-100 -100 2.129701 1.806036 1.233228 1.108541 1.321527 1.306333 1.025587 0.965278 1.124768 1.120407 0.939885 0.940654 1.139438 1.140636 0.952628 0.991034 1.226829 1.227675 1.013611 1.070619 1.453103 1.428530 1.001300 -100 
-100 -100 2.135311 1.810619 1.236437 1.110082 1.321686 1.304328 1.019637 0.955570 1.117741 1.113530 0.930733 0.936146 1.139375 1.142720 0.954979 0.991473 1.222759 1.220724 1.003863 1.055290 1.445035 1.418015 0.976974 -100 
-100 -100 1.746821 1.435576 0.952699 0.844883 1.048506 1.035111 0.779661 0.748327 0.958772 0.958247 0.742352 0.750076 0.960253 0.964474 0.765522 0.773562 0.980903 0.967015 0.732113 0.731119 1.072225 1.039214 0.625550 -100 
-100 -100 1.720205 1.412569 0.941588 0.829249 1.028603 1.013762 0.765076 0.768845 1.072031 1.072763 0.771625 0.771327 1.017375 1.023866 0.785686 0.756204 0.932423 0.912054 0.691969 0.718523 1.183759 1.142293 0.585912 -100 
-100 -100 1.969665 1.666429 1.193664 1.070305 1.284427 1.268726 1.015988 1.085633 1.618745 1.620450 1.094416 1.042764 1.312217 1.313774 1.020374 0.949537 1.113913 1.099948 0.942759 1.164024 2.211093 2.170449 1.055602 -100 
-100 -100 1.968058 1.664927 1.192735 1.070051 1.283368 1.267308 1.014682 1.083757 1.618711 1.619232 1.088839 1.037532 1.312780 1.315530 1.018973 0.948752 1.113457 1.101451 0.948458 1.171796 2.214480 2.174356 1.065634 -100 
-100 -100 1.715092 1.407336 0.938513 0.826923 1.021549 1.005625 0.760113 0.765750 1.081061 1.078078 0.757618 0.759752 1.033361 1.043640 0.785792 0.752710 0.926188 0.911975 0.708006 0.740168 1.181397 1.141974 0.616448 -100 
-100 -100 1.740201 1.428381 0.949333 0.834637 1.023810 1.009336 0.769278 0.760363 1.012522 1.007879 0.747358 0.764915 1.046003 1.054771 0.790134 0.764482 0.952745 0.946532 0.740091 0.733673 1.002497 0.973792 0.643715 -100 
-100 -100 2.084444 1.764845 1.227506 1.085888 1.270707 1.254248 1.008161 1.005347 1.248215 1.245167 1.002313 1.033429 1.353495 1.356959 1.038605 0.982959 1.171377 1.168918 0.965278 0.971939 1.200191 1.177170 0.903123 -100 
-100 -100 2.086928 1.769087 1.234226 1.090242 1.272732 1.256594 1.013453 1.013625 1.252729 1.249049 1.008405 1.035077 1.353362 1.354463 1.032562 0.978626 1.173553 1.173599 0.969774 0.981452 1.208521 1.187484 0.919800 -100 
-100 -100 1.729239 1.427710 0.965581 0.846749 1.028271 1.015083 0.784935 0.782251 1.004754 0.998065 0.762588 0.771138 1.053204 1.054204 0.772426 0.754808 0.972523 0.975097 0.760545 0.765402 1.002352 0.981469 0.702921 -100 
-100 -100 1.622227 1.345509 0.932854 0.833019 1.016948 1.004004 0.774522 0.767924 0.977572 0.971552 0.752037 0.774294 1.076002 1.075550 0.774434 0.762695 1.008810 1.010278 0.767288 0.779106 1.069759 1.047233 0.710929 -100 
-100 -100 1.719826 1.473159 1.106824 1.029221 1.236167 1.222744 0.971609 0.957242 1.162588 1.161748 0.967565 1.042317 1.427655 1.428194 1.050957 1.013177 1.276949 1.277409 1.016378 1.062637 1.457057 1.434091 0.995230 -100 
-100 -100 1.563006 1.346555 1.020414 0.955965 1.154082 1.142456 0.906276 0.893307 1.085422 1.085407 0.906073 0.979626 1.348953 1.348939 0.986279 0.948388 1.199388 1.199165 0.949274 0.994620 1.377341 1.356587 0.933180 -100 
-100 -100 1.023755 0.856713 0.601886 0.549535 0.689911 0.682886 0.518357 0.515498 0.665345 0.662205 0.508021 0.524777 0.749090 0.746855 0.518802 0.509634 0.698426 0.697683 0.507135 0.515166 0.747377 0.733083 0.470385 -100 
-100 -100 0.467346 0.381965 0.248753 0.226154 0.301677 0.299442 0.215674 0.215595 0.296041 0.294088 0.208910 0.204667 0.301990 0.300685 0.200108 0.201251 0.293630 0.293314 0.200065 0.197185 0.296897 0.291582 0.179424 -100 
-100 -100 0.179118 0.153147 0.112181 0.107074 0.131244 0.130857 0.105237 0.105329 0.130718 0.130188 0.103404 0.100435 0.124181 0.123856 0.099232 0.100264 0.125577 0.125518 0.100025 0.098473 0.122161 0.121062 0.094803 -100 
-100 -100 -100 -100 -100 -100 -100 -100 -100 -100 -100 -100 -100 -100 -100 -100 -100 -100 -100 -100 -100 -100 -100 -100 -100 -100 
-100 -100 -100 -100 -100 -100 -100 -100 -100 -100 -100 -100 -100 -100 -100 -100 -100 -100 -100 -100 -100 -100 -100 -100 -100 -100 
-100 -100 -100 -100 -100 -100 -100 -100 -100 -100 -100 -100 -100 -100 -100 -100 -100 -100 -100 -100 -100 -100 -100 -100 -100 -100 
-100 -100 0.571648 0.455464 0.271325 0.254889 0.364610 0.365800 0.256858 0.258182 0.367684 0.366680 0.254856 0.250541 0.363925 0.362989 0.247040 0.247965 0.358923 0.359935 0.250960 0.251092 0.353932 0.348413 0.233947 -100 
-100 -100 1.111362 0.914731 0.600943 0.542650 0.698171 0.696642 0.528650 0.527365 0.693093 0.691338 0.522555 0.525960 0.716855 0.715305 0.520700 0.515365 0.687110 0.688310 0.516985 0.511513 0.660862 0.650438 0.478759 -100 
-100 -100 1.739618 1.481964 1.058791 0.952070 1.149333 1.141156 0.906698 0.904091 1.134653 1.133444 0.904744 0.929102 1.215066 1.213352 0.923681 0.900296 1.123215 1.122269 0.888422 0.867642 1.049388 1.032831 0.812860 -100 
-100 -100 1.891235 1.604303 1.142331 1.021576 1.227876 1.218637 0.970273 0.966936 1.208153 1.207235 0.968355 0.992830 1.288090 1.285707 0.985258 0.961314 1.196186 1.194011 0.945246 0.923030 1.120173 1.101247 0.861107 -100 
-100 -100 1.687829 1.386286 0.920564 0.812316 1.010247 1.005005 0.776438 0.769095 0.976216 0.975168 0.765548 0.769717 1.002520 0.998871 0.758314 0.753844 0.978774 0.976022 0.742979 0.735478 0.957683 0.938417 0.675531 -100 
-100 -100 1.736051 1.426233 0.944243 0.838725 1.044363 1.037409 0.794708 0.769779 0.951971 0.950929 0.761663 0.758901 0.953847 0.950661 0.751407 0.766612 0.992299 0.988238 0.758679 0.771321 1.050702 1.028107 0.702876 -100 
-100 -100 2.137542 1.811745 1.235427 1.108363 1.319401 1.304370 1.025439 0.964625 1.120851 1.116764 0.940016 0.941003 1.135865 1.136404 0.951039 0.989419 1.225544 1.225857 1.010403 1.067805 1.451829 1.427339 0.998710 -100 
-100 -100 2.140713 1.814436 1.237751 1.110336 1.320821 1.304246 1.022202 0.959150 1.119484 1.115552 0.935125 0.939465 1.138573 1.141233 0.956219 0.993675 1.226128 1.223465 1.004067 1.054287 1.444734 1.417402 0.974733 -100 
-100 -100 1.749022 1.437138 0.953777 0.847174 1.051428 1.039246 0.786264 0.757883 0.969628 0.969070 0.751729 0.756071 0.963703 0.967359 0.769487 0.778855 0.986820 0.972391 0.735496 0.731718 1.072025 1.038253 0.623426 -100 
-100 -100 1.722303 1.414575 0.944263 0.834218 1.034041 1.020956 0.776535 0.785371 1.090165 1.090330 0.786176 0.779544 1.023469 1.029566 0.792085 0.764910 0.939789 0.919188 0.699794 0.722850 1.186114 1.143087 0.584935 -100 
-100 -100 1.973860 1.670500 1.198207 1.075870 1.287332 1.274009 1.029965 1.105190 1.631349 1.632148 1.111197 1.054065 1.321691 1.322637 1.028727 0.957646 1.114524 1.100540 0.950718 1.171341 2.216815 2.174143 1.056497 -100 
-100 -100 1.973769 1.670366 1.198365 1.076348 1.286873 1.273118 1.029076 1.103733 1.631754 1.631317 1.105821 1.048794 1.322150 1.324330 1.027391 0.957180 1.114511 1.102504 0.956764 1.179231 2.220209 2.177992 1.066393 -100 
-100 -100 1.721346 1.413376 0.944802 0.834472 1.029203 1.014774 0.773142 0.783845 1.100646 1.096883 0.772953 0.767962 1.039327 1.049308 0.792495 0.762560 0.935008 0.920588 0.717063 0.744975 1.183981 1.142729 0.615039 -100 
-100 -100 1.744941 1.433789 0.955995 0.841803 1.031108 1.017444 0.779305 0.773118 1.025207 1.020110 0.758450 0.771566 1.050219 1.058528 0.795091 0.771910 0.960633 0.953922 0.745782 0.735627 1.003694 0.973674 0.641130 -100 
-100 -100 2.084751 1.766977 1.232797 1.091941 1.276247 1.260291 1.015722 1.012576 1.249699 1.246390 1.008575 1.038943 1.356578 1.359464 1.042377 0.987732 1.175473 1.172438 0.968304 0.974002 1.204535 1.180451 0.901772 -100 
-100 -100 2.085964 1.770020 1.238386 1.095153 1.277000 1.261266 1.019463 1.018689 1.251366 1.247533 1.012874 1.039821 1.356040 1.356575 1.035597 0.981879 1.175660 1.175196 0.971473 0.983162 1.212999 1.191161 0.919001 -100 
-100 -100 1.730364 1.429458 0.968422 0.849903 1.031277 1.018456 0.789289 0.787024 1.007442 1.000656 0.767013 0.774870 1.055803 1.056378 0.774683 0.756921 0.974052 0.976318 0.761584 0.765974 1.003652 0.982382 0.702217 -100 
-100 -100 1.625001 1.347006 0.932627 0.833064 1.017560 1.004905 0.775542 0.769222 0.979784 0.973724 0.753229 0.775320 1.077443 1.076941 0.775218 0.762985 1.009017 1.010593 0.767911 0.780077 1.070120 1.047813 0.712670 -100 
-100 -100 1.725543 1.476346 1.105974 1.027576 1.234744 1.221547 0.970669 0.957158 1.165721 1.164916 0.967690 1.042186 1.428585 1.429242 1.051015 1.012505 1.276336 1.277100 1.016537 1.062840 1.454668 1.432305 0.997412 -100 
-100 -100 1.567117 1.348475 1.018746 0.953785 1.152161 1.140733 0.904690 0.892281 1.087398 1.087444 0.905303 0.978908 1.349415 1.349597 0.985999 0.947372 1.198395 1.198534 0.949279 0.994959 1.375259 1.355154 0.935652 -100 
-100 -100 1.021984 0.854472 0.599029 0.547701 0.688762 0.681880 0.517047 0.513606 0.664102 0.660981 0.506209 0.523763 0.748969 0.746921 0.518390 0.508696 0.697347 0.696883 0.507163 0.516447 0.748490 0.734572 0.473026 -100 
-100 -100 0.464470 0.379709 0.247341 0.225526 0.301317 0.299131 0.215249 0.214760 0.294926 0.292981 0.208106 0.204314 0.301894 0.300651 0.199965 0.200912 0.293085 0.292854 0.200018 0.197735 0.297857 0.292626 0.180299 -100 
-100 -100 0.178037 0.152410 0.111871 0.106962 0.131176 0.130798 0.105160 0.105151 0.130367 0.129841 0.103234 0.100371 0.124156 0.123842 0.099206 0.100199 0.125438 0.125393 0.100008 0.098577 0.122430 0.121341 0.094951 -100 
-100 -100 -100 -100 -100 -100 -100 -100 -100 -100 -100 -100 -100 -100 -100 -100 -100 -100 -100 -100 -100 -100 -100 -100 -100 -100 
-100 -100 -100 -100 -100 -100 -100 -100 -100 -100 -100 -100 -100 -100 -100 -100 -100 -100 -100 -100 -100 -100 -100 -100 -100 -100 
-100 -100 -100 -100 -100 -100 -100 -100 -100 -100 -100 -100 -100 -100 -100 -100 -100 -100 -100 -100 -100 -100 -100 -100 -100 -100 
-100 -100 0.413870 0.322772 0.187794 0.174995 0.253639 0.252359 0.168978 0.162118 0.234172 0.232666 0.156477 0.153309 0.226730 0.226320 0.151789 0.153157 0.228318 0.229759 0.158368 0.165541 0.245551 0.242939 0.158690 -100 
-100 -100 0.887588 0.709090 0.438836 0.392804 0.529936 0.523955 0.365226 0.348892 0.496779 0.492203 0.332134 0.330894 0.495868 0.495018 0.327940 0.327939 0.489648 0.493722 0.342418 0.354959 0.505055 0.499580 0.340983 -100 
-100 -100 1.457382 1.211456 0.828458 0.741914 0.920471 0.907515 0.685794 0.676183 0.936765 0.929541 0.653762 0.661091 0.952495 0.951453 0.657719 0.650678 0.924007 0.929713 0.666684 0.665510 0.868760 0.858737 0.634612 -100 
-100 -100 1.594875 1.318296 0.894577 0.794997 0.984573 0.970565 0.733618 0.724834 1.001131 0.993782 0.702061 0.708763 1.015271 1.013567 0.703110 0.695038 0.984538 0.989682 0.708842 0.705805 0.923888 0.912198 0.669962 -100 
-100 -100 1.399810 1.110113 0.682261 0.591043 0.779912 0.770754 0.546058 0.530033 0.740161 0.735212 0.511737 0.508606 0.736802 0.733668 0.497883 0.495442 0.725731 0.727742 0.502388 0.509925 0.727390 0.715461 0.476505 -100 
-100 -100 1.429797 1.134421 0.699388 0.606806 0.799979 0.793345 0.569725 0.554830 0.740757 0.739102 0.546904 0.542280 0.738254 0.734099 0.528930 0.532242 0.747710 0.744697 0.522995 0.525468 0.758927 0.742023 0.474941 -100 
-100 -100 1.723215 1.420890 0.953795 0.848604 1.048827 1.038719 0.793179 0.760932 0.931629 0.930287 0.751960 0.756572 0.958042 0.955507 0.752456 0.767455 0.995724 0.991693 0.759340 0.770212 1.049061 1.026379 0.701221 -100 
-100 -100 1.724024 1.421231 0.953946 0.849520 1.050279 1.039795 0.792866 0.759714 0.932271 0.931562 0.753169 0.762021 0.967597 0.966864 0.764147 0.779714 1.006636 1.000199 0.762591 0.762633 1.036779 1.011940 0.685199 -100 
-100 -100 1.437227 1.139007 0.701676 0.611301 0.806640 0.798677 0.569848 0.552872 0.748591 0.749228 0.553741 0.563038 0.770702 0.772863 0.571651 0.575747 0.780159 0.768296 0.533292 0.497816 0.723323 0.698135 0.415491 -100 
-100 -100 1.434831 1.135008 0.695689 0.605134 0.799276 0.788247 0.554686 0.543542 0.785080 0.785333 0.544492 0.557171 0.790539 0.798868 0.584235 0.574909 0.756438 0.739953 0.513882 0.469341 0.718950 0.686974 0.363408 -100 
-100 -100 1.697096 1.396125 0.942163 0.835990 1.036542 1.021655 0.774236 0.788128 1.114372 1.114263 0.788764 0.780867 1.038019 1.047054 0.801343 0.767445 0.931004 0.913494 0.711361 0.736269 1.168337 1.127514 0.607685 -100 
-100 -100 1.699097 1.397932 0.943918 0.837941 1.037908 1.022442 0.774111 0.785950 1.111953 1.110817 0.783043 0.774932 1.034650 1.044778 0.799190 0.768236 0.933310 0.917142 0.716940 0.743076 1.174514 1.133547 0.614256 -100 
-100 -100 1.441717 1.141266 0.701907 0.611571 0.802424 0.789396 0.554036 0.537102 0.780635 0.777362 0.525915 0.538157 0.784599 0.796695 0.578304 0.577322 0.761891 0.750103 0.533022 0.492671 0.736999 0.704723 0.386643 -100 
-100 -100 1.449610 1.150786 0.713536 0.619847 0.804176 0.792760 0.567016 0.550026 0.761601 0.756471 0.532674 0.543372 0.790303 0.798850 0.572538 0.577442 0.777472 0.773852 0.562250 0.531028 0.731360 0.706785 0.452219 -100 
-100 -100 1.728000 1.427032 0.967117 0.851751 1.032150 1.018583 0.787950 0.777612 0.989799 0.984799 0.763699 0.782253 1.058008 1.062683 0.796526 0.778758 0.981321 0.981562 0.775664 0.770612 0.987603 0.964363 0.699654 -100 
-100 -100 1.734184 1.433372 0.972849 0.853859 1.031933 1.018510 0.790388 0.783600 0.995701 0.990290 0.768180 0.781699 1.054439 1.057082 0.788880 0.770795 0.975983 0.977965 0.774148 0.776339 0.998030 0.976284 0.711224 -100 
-100 -100 1.458883 1.164092 0.730357 0.625770 0.802058 0.791286 0.574732 0.569562 0.775070 0.768509 0.547021 0.541210 0.779720 0.781118 0.545445 0.550501 0.764809 0.767593 0.559315 0.553523 0.765307 0.746424 0.496660 -100 
-100 -100 1.405312 1.123869 0.712488 0.614473 0.792620 0.781299 0.562665 0.558056 0.765195 0.759361 0.538158 0.534209 0.776960 0.776305 0.532152 0.537965 0.768037 0.769445 0.542602 0.538124 0.772994 0.754424 0.481852 -100 
-100 -100 1.547045 1.287408 0.901826 0.811782 1.000619 0.987526 0.754714 0.749308 0.965915 0.962396 0.740922 0.760108 1.046048 1.044878 0.757770 0.748001 0.993873 0.994139 0.748895 0.759133 1.045980 1.025421 0.696639 -100 
-100 -100 1.401947 1.174193 0.830801 0.753772 0.931491 0.919997 0.703841 0.699410 0.901098 0.898413 0.693785 0.713597 0.982410 0.980935 0.710090 0.698442 0.927454 0.927240 0.697641 0.708558 0.980243 0.961883 0.652331 -100 
-100 -100 0.864133 0.698899 0.451135 0.398829 0.524452 0.518246 0.370938 0.369449 0.511035 0.508217 0.359838 0.358230 0.523721 0.521993 0.352196 0.351838 0.509486 0.509205 0.350592 0.348820 0.515634 0.505167 0.316549 -100 
-100 -100 0.352240 0.281955 0.176217 0.158968 0.214710 0.213142 0.151713 0.151391 0.211413 0.210319 0.147358 0.142884 0.203873 0.203223 0.140434 0.141914 0.204161 0.204080 0.141541 0.139192 0.200253 0.197171 0.129643 -100 
-100 -100 0.133216 0.117720 0.094404 0.091591 0.104513 0.104308 0.090616 0.090577 0.104082 0.103878 0.089818 0.088510 0.100232 0.100119 0.088061 0.088499 0.101253 0.101248 0.088456 0.087862 0.099472 0.098959 0.086215 -100 
-100 -100 -100 -100 -100 -100 -100 -100 -100 -100 -100 -100 -100 -100 -100 -100 -100 -100 -100 -100 -100 -100 -100 -100 -100 -100 
-100 -100 -100 -100 -100 -100 -100 -100 -100 -100 -100 -100 -100 -100 -100 -100 -100 -100 -100 -100 -100 -100 -100 -100 -100 -100 
-100 -100 -100 -100 -100 -100 -100 -100 -100 -100 -100 -100 -100 -100 -100 -100 -100 -100 -100 -100 -100 -100 -100 -100 -100 -100 
-100 -100 0.439445 0.344358 0.204601 0.181376 0.255123 0.248785 0.156269 0.133837 0.194981 0.191966 0.122569 0.123285 0.194166 0.194261 0.123662 0.124123 0.195734 0.198406 0.133937 0.151946 0.239956 0.239311 0.152376 -100 
-100 -100 0.870818 0.702126 0.451714 0.404747 0.538428 0.522550 0.341515 0.305727 0.489329 0.479685 0.269984 0.273031 0.482338 0.482783 0.275005 0.275690 0.485068 0.493519 0.307064 0.335313 0.513275 0.512031 0.337550 -100 
-100 -100 1.384829 1.158484 0.818376 0.753837 0.940381 0.918365 0.675503 0.686780 1.108981 1.095131 0.643911 0.645331 1.068057 1.068817 0.648163 0.647853 1.075190 1.087207 0.684948 0.672752 0.916688 0.910950 0.653798 -100 
-100 -100 1.517155 1.262020 0.883785 0.807421 1.004344 0.980856 0.723032 0.736988 1.178517 1.163927 0.691917 0.691586 1.133543 1.133787 0.692599 0.692232 1.140005 1.152459 0.730418 0.715906 0.973705 0.966773 0.693459 -100 
-100 -100 1.356755 1.085548 0.691123 0.604024 0.786723 0.766051 0.519350 0.488913 0.748765 0.736580 0.444848 0.443641 0.735551 0.734227 0.439547 0.439833 0.734061 0.743972 0.475500 0.497798 0.738208 0.732370 0.486791 -100 
-100 -100 1.390568 1.111142 0.703530 0.609899 0.791348 0.777882 0.549090 0.524760 0.720085 0.714344 0.503603 0.506766 0.740834 0.737827 0.497469 0.495907 0.730797 0.733962 0.506907 0.515510 0.735042 0.723364 0.483260 -100 
-100 -100 1.638491 1.356108 0.932907 0.833976 1.022716 1.010617 0.774212 0.746148 0.922265 0.920450 0.740524 0.766465 1.019312 1.017388 0.764295 0.759328 0.995463 0.993848 0.751922 0.744204 0.970403 0.951357 0.685043 -100 
-100 -100 1.638822 1.355289 0.930959 0.833369 1.023935 1.013208 0.778621 0.753853 0.931268 0.931096 0.754361 0.783747 1.037138 1.036552 0.786236 0.781600 1.014000 1.010371 0.766591 0.749259 0.967183 0.946147 0.682419 -100 
-100 -100 1.400134 1.114648 0.699584 0.609323 0.797313 0.788731 0.566393 0.554028 0.747369 0.747704 0.555413 0.569883 0.796152 0.797768 0.576690 0.575250 0.784017 0.779616 0.557669 0.532081 0.721637 0.702635 0.471637 -100 
-100 -100 1.409593 1.120655 0.700449 0.612008 0.805937 0.794292 0.559482 0.546724 0.771623 0.772471 0.549401 0.561587 0.791117 0.798013 0.584289 0.578198 0.764654 0.757499 0.550233 0.519212 0.705763 0.683959 0.449210 -100 
-100 -100 1.658325 1.369044 0.939922 0.847025 1.054243 1.038740 0.782223 0.777107 1.052608 1.053059 0.777421 0.776262 1.018956 1.026986 0.796225 0.771817 0.941044 0.930770 0.734305 0.722072 0.969434 0.941230 0.633493 -100 
-100 -100 1.662231 1.372849 0.943619 0.850013 1.056257 1.040041 0.782608 0.775707 1.050171 1.050113 0.774224 0.773255 1.016752 1.025548 0.795912 0.773753 0.943886 0.933971 0.737607 0.725098 0.973446 0.944683 0.634784 -100 
-100 -100 1.420963 1.132263 0.712808 0.622158 0.811982 0.797883 0.560647 0.542073 0.764238 0.763322 0.538504 0.551541 0.785331 0.794950 0.583885 0.584967 0.772991 0.767231 0.562343 0.531392 0.722668 0.698969 0.455553 -100 
-100 -100 1.412764 1.129026 0.718112 0.624850 0.802803 0.789914 0.566746 0.547767 0.741071 0.738207 0.538442 0.555593 0.796566 0.803435 0.580360 0.586048 0.790693 0.789626 0.581018 0.562467 0.764388 0.742459 0.493928 -100 
-100 -100 1.643785 1.362867 0.945812 0.843763 1.017905 1.002968 0.775867 0.754153 0.941368 0.938334 0.747490 0.783457 1.060304 1.065641 0.803857 0.791140 1.002428 1.003604 0.793869 0.800251 1.042620 1.019546 0.731241 -100 
-100 -100 1.649182 1.367423 0.948480 0.843753 1.016614 1.001805 0.776188 0.757100 0.945610 0.942332 0.749540 0.781832 1.056241 1.060174 0.797304 0.784068 0.996869 0.998831 0.789752 0.800432 1.046988 1.024776 0.734799 -100 
-100 -100 1.425054 1.140506 0.725773 0.623904 0.797700 0.785345 0.567379 0.557711 0.753797 0.750058 0.545168 0.549445 0.782495 0.784427 0.556835 0.561866 0.775683 0.777558 0.568024 0.564369 0.780497 0.761629 0.507855 -100 
-100 -100 1.413135 1.131208 0.717271 0.616505 0.800655 0.787902 0.559642 0.555730 0.774025 0.771354 0.545852 0.538753 0.761750 0.762196 0.540058 0.546870 0.767081 0.767964 0.549467 0.541563 0.754512 0.737442 0.490109 -100 
-100 -100 1.577046 1.311963 0.915469 0.824756 1.026913 1.013011 0.765618 0.764748 1.010974 1.008807 0.756302 0.746065 0.985014 0.984248 0.741749 0.741873 0.971083 0.971034 0.740889 0.736279 0.972255 0.953542 0.678435 -100 
-100 -100 1.432073 1.197862 0.842170 0.765198 0.957269 0.945192 0.714015 0.713800 0.945800 0.944299 0.707716 0.698859 0.921712 0.920832 0.694125 0.692262 0.904613 0.904329 0.690488 0.687326 0.908064 0.891592 0.636020 -100 
-100 -100 0.877529 0.707288 0.449922 0.396371 0.530827 0.524003 0.366363 0.365422 0.521619 0.521202 0.363608 0.360055 0.510037 0.509905 0.359152 0.359322 0.507382 0.507382 0.358949 0.356070 0.500541 0.491698 0.329357 -100 
-100 -100 0.352064 0.280782 0.172813 0.154998 0.212253 0.210475 0.147044 0.146509 0.209067 0.209110 0.146668 0.146788 0.207831 0.207908 0.146993 0.146714 0.207038 0.207109 0.146901 0.146883 0.205848 0.203188 0.138993 -100 
-100 -100 0.131402 0.116299 0.093374 0.090461 0.102884 0.102643 0.089368 0.089247 0.102251 0.102288 0.089374 0.089645 0.102894 0.102927 0.089743 0.089588 0.102496 0.102523 0.089666 0.089876 0.102895 0.102412 0.088447 -100 
-100 -100 -100 -100 -100 -100 -100 -100 -100 -100 -100 -100 -100 -100 -100 -100 -100 -100 -100 -100 -100 -100 -100 -100 -100 -100 
-100 -100 -100 -100 -100 -100 -100 -100 -100 -100 -100 -100 -100 -100 -100 -100 -100 -100 -100 -100 -100 -100 -100 -100 -100 -100 
-100 -100 -100 -100 -100 -100 -100 -100 -100 -100 -100 -100 -100 -100 -100 -100 -100 -100 -100 -100 -100 -100 -100 -100 -100 -100 
-100 -100 0.605524 0.486667 0.306839 0.272631 0.373386 0.361127 0.225502 0.191670 0.328278 0.322242 0.169887 0.174162 0.325414 0.325997 0.176345 0.176318 0.329334 0.334570 0.195179 0.220893 0.354594 0.354335 0.222525 -100 
-100 -100 1.040816 0.869412 0.612990 0.569111 0.726644 0.704988 0.492805 0.486743 0.855954 0.842809 0.443716 0.448184 0.818582 0.820165 0.454225 0.455062 0.833648 0.845009 0.492573 0.494910 0.713496 0.711634 0.489735 -100 
-100 -100 1.548141 1.335747 1.013440 0.976453 1.199218 1.181528 0.952521 1.113598 2.136270 2.127609 1.113897 1.091047 1.889972 1.891358 1.092529 1.100519 1.997795 2.005379 1.099530 0.967794 1.223305 1.210437 0.895398 -100 
-100 -100 1.687133 1.449558 1.093969 1.045663 1.275369 1.256129 1.016189 1.182607 2.221487 2.212130 1.181507 1.156985 1.972704 1.973693 1.157031 1.165673 2.081418 2.089636 1.165826 1.028834 1.293405 1.279091 0.951517 -100 
-100 -100 1.547941 1.290475 0.914216 0.833988 1.028181 1.001149 0.736718 0.745129 1.181156 1.165608 0.696965 0.700738 1.153817 1.154236 0.703231 0.704345 1.162572 1.176087 0.746058 0.730974 0.993896 0.986711 0.707863 -100 
-100 -100 1.588370 1.320481 0.925748 0.831915 1.015727 0.994942 0.746679 0.718562 0.968546 0.959891 0.691829 0.717317 1.047502 1.047005 0.718900 0.711844 1.019194 1.026039 0.731084 0.727874 0.955106 0.943125 0.691444 -100 
-100 -100 1.815449 1.547177 1.143459 1.050959 1.246310 1.229213 0.973702 0.932916 1.118370 1.117035 0.936223 1.008486 1.374096 1.376138 1.024296 0.999429 1.271102 1.269990 0.985039 0.959173 1.171768 1.152084 0.894157 -100 
-100 -100 1.818666 1.548372 1.141894 1.050072 1.247737 1.233182 0.981475 0.945137 1.125940 1.127194 0.957427 1.031540 1.387903 1.390948 1.050548 1.024686 1.281946 1.278664 1.002370 0.970227 1.172694 1.150857 0.897612 -100 
-100 -100 1.611184 1.334134 0.925627 0.831587 1.022961 1.010712 0.774023 0.755868 0.954797 0.955359 0.760008 0.790623 1.058560 1.061151 0.801729 0.788854 1.009177 1.007938 0.779306 0.759257 0.946398 0.927067 0.698126 -100 
-100 -100 1.632432 1.352347 0.939221 0.847933 1.051116 1.037164 0.787146 0.778088 1.014410 1.015334 0.780394 0.785575 1.027594 1.031573 0.795205 0.775976 0.963701 0.961078 0.762554 0.751066 0.933257 0.913686 0.690982 -100 
-100 -100 1.866057 1.590721 1.180924 1.100721 1.329942 1.314529 1.038722 1.036946 1.310745 1.310706 1.032716 1.015562 1.253315 1.254911 1.008094 0.966043 1.134125 1.128145 0.939837 0.939903 1.137546 1.115703 0.874679 -100 
-100 -100 1.870573 1.595217 1.185416 1.103968 1.331538 1.315287 1.038973 1.036010 1.308832 1.308636 1.031241 1.014904 1.253159 1.255375 1.009548 0.968295 1.135855 1.129709 0.941772 0.942216 1.142745 1.120176 0.874858 -100 
-100 -100 1.644106 1.364775 0.953184 0.858267 1.055026 1.038280 0.787474 0.774607 1.007656 1.008087 0.775259 0.783553 1.026385 1.032514 0.800498 0.783078 0.966440 0.963507 0.769965 0.763470 0.961977 0.939994 0.696720 -100 
-100 -100 1.619389 1.345282 0.942665 0.844671 1.023554 1.006889 0.771906 0.749075 0.943503 0.943458 0.751666 0.788740 1.056543 1.063028 0.812568 0.798161 1.001675 1.001258 0.795529 0.801377 1.037625 1.014918 0.733650 -100 
-100 -100 1.814245 1.547853 1.149747 1.053954 1.230219 1.211876 0.973467 0.938056 1.116765 1.118352 0.952141 1.030994 1.352083 1.359195 1.061010 1.024590 1.235889 1.236771 1.027932 1.066380 1.373998 1.351357 1.002789 -100 
-100 -100 1.816014 1.548996 1.149572 1.052493 1.228575 1.210391 0.972512 0.938599 1.118524 1.119951 0.952080 1.028725 1.348390 1.354522 1.055484 1.019576 1.233728 1.234939 1.024214 1.064081 1.374958 1.352833 1.002265 -100 
-100 -100 1.622150 1.346881 0.940855 0.839009 1.018145 1.002077 0.768355 0.750703 0.950160 0.949538 0.751131 0.780451 1.043548 1.046787 0.793701 0.783425 1.001148 1.002014 0.786016 0.795596 1.044829 1.023756 0.733327 -100 
-100 -100 1.633082 1.356104 0.943988 0.845769 1.046258 1.030770 0.779633 0.774631 1.017588 1.016879 0.771001 0.766175 1.001789 1.003046 0.769139 0.769402 0.991979 0.992194 0.769229 0.764288 0.990293 0.970809 0.704699 -100 
-100 -100 1.797104 1.537109 1.147228 1.072414 1.306449 1.292510 1.017399 1.022451 1.322176 1.320421 1.011640 0.978934 1.210235 1.208977 0.967813 0.966398 1.190769 1.190231 0.963336 0.958724 1.194801 1.174936 0.896081 -100 
-100 -100 1.643086 1.410820 1.056772 0.996006 1.224028 1.212333 0.950437 0.956432 1.245946 1.244685 0.947298 0.914512 1.130658 1.129298 0.902974 0.900807 1.111229 1.110622 0.897547 0.893720 1.115772 1.098400 0.838288 -100 
-100 -100 1.061207 0.882416 0.605119 0.553502 0.718441 0.710407 0.519785 0.520001 0.715814 0.716554 0.521040 0.512053 0.676383 0.676917 0.512002 0.511465 0.673611 0.673530 0.510460 0.506543 0.664738 0.654375 0.474186 -100 
-100 -100 0.469886 0.381797 0.241556 0.218786 0.302314 0.299582 0.206805 0.206188 0.299600 0.300331 0.208654 0.210075 0.295660 0.296178 0.211590 0.210430 0.293847 0.293971 0.210725 0.211093 0.292467 0.288593 0.199022 -100 
-100 -100 0.174464 0.149426 0.108976 0.103779 0.127729 0.127226 0.101581 0.101325 0.126652 0.126882 0.102145 0.103543 0.129617 0.129780 0.104091 0.103470 0.128250 0.128308 0.103648 0.104387 0.129640 0.128722 0.101650 -100 
-100 -100 -100 -100 -100 -100 -100 -100 -100 -100 -100 -100 -100 -100 -100 -100 -100 -100 -100 -100 -100 -100 -100 -100 -100 -100 
-100 -100 -100 -100 -100 -100 -100 -100 -100 -100 -100 -100 -100 -100 -100 -100 -100 -100 -100 -100 -100 -100 -100 -100 -100 -100 
-100 -100 -100 -100 -100 -100 -100 -100 -100 -100 -100 -100 -100 -100 -100 -100 -100 -100 -100 -100 -100 -100 -100 -100 -100 -100 
-100 -100 0.615787 0.494308 0.311055 0.274586 0.374447 0.361740 0.225721 0.191311 0.327361 0.321284 0.169373 0.173890 0.325037 0.325699 0.176334 0.176507 0.329655 0.334835 0.195176 0.220375 0.353636 0.353300 0.221704 -100 
-100 -100 1.050316 0.878155 0.620567 0.573361 0.728055 0.705275 0.492857 0.485775 0.854490 0.841185 0.442173 0.447057 0.817117 0.818960 0.454012 0.455390 0.833753 0.844953 0.492364 0.493900 0.712458 0.710359 0.487854 -100 
-100 -100 1.548684 1.338701 1.020271 0.980991 1.199243 1.179945 0.951566 1.112332 2.135801 2.126851 1.111604 1.088357 1.886167 1.887997 1.091319 1.100214 1.996601 2.004022 1.098821 0.967047 1.223858 1.210601 0.893383 -100 
-100 -100 1.685089 1.450633 1.099795 1.049614 1.274795 1.253973 1.014772 1.180959 2.220692 2.211007 1.178669 1.153529 1.968055 1.969608 1.155432 1.165517 2.080608 2.088730 1.165473 1.028185 1.293917 1.279147 0.949324 -100 
-100 -100 1.549551 1.293312 0.918425 0.836160 1.027561 0.999503 0.735205 0.742870 1.178705 1.162842 0.693597 0.697105 1.149785 1.150837 0.701808 0.705258 1.163959 1.177505 0.747112 0.730311 0.992774 0.985076 0.705331 -100 
-100 -100 1.588887 1.319857 0.923360 0.829160 1.013019 0.992271 0.744054 0.715978 0.966285 0.957334 0.688261 0.713174 1.044408 1.044643 0.717281 0.712787 1.020781 1.027980 0.733230 0.728247 0.954357 0.941777 0.689688 -100 
-100 -100 1.818275 1.546881 1.138112 1.045458 1.242637 1.226272 0.970662 0.930735 1.117719 1.116175 0.933550 1.005814 1.374626 1.377407 1.023952 0.999616 1.270484 1.269925 0.986941 0.960790 1.172998 1.152674 0.893767 -100 
-100 -100 1.821154 1.547779 1.136316 1.044465 1.244073 1.230399 0.978851 0.943862 1.126618 1.127779 0.956042 1.030075 1.389572 1.393236 1.050939 1.025140 1.281451 1.278914 1.005216 0.974103 1.177289 1.154962 0.900163 -100 
-100 -100 1.611012 1.332803 0.922564 0.828514 1.020376 1.008669 0.772942 0.756621 0.957224 0.957869 0.761124 0.790747 1.059280 1.062126 0.802647 0.790804 1.011453 1.011260 0.785027 0.767922 0.957358 0.937993 0.707253 -100 
-100 -100 1.634367 1.355064 0.942709 0.849711 1.050982 1.037046 0.789034 0.782549 1.019937 1.021333 0.786443 0.789921 1.029110 1.032654 0.797993 0.779285 0.967834 0.966845 0.771992 0.767184 0.952075 0.933540 0.711568 -100 
-100 -100 1.866717 1.593507 1.186782 1.104606 1.330383 1.314754 1.041988 1.042901 1.315840 1.316502 1.040819 1.021089 1.252688 1.253409 1.010711 0.970249 1.140052 1.136385 0.952467 0.958986 1.151949 1.132403 0.902234 -100 
-100 -100 1.873124 1.599508 1.192121 1.107994 1.331799 1.315232 1.041942 1.041772 1.313860 1.314562 1.039812 1.021443 1.253791 1.255128 1.013126 0.972839 1.141723 1.137757 0.954238 0.961255 1.157147 1.136926 0.902508 -100 
-100 -100 1.651504 1.372030 0.959483 0.860568 1.054484 1.037365 0.788368 0.778408 1.013032 1.014591 0.782984 0.791431 1.031927 1.037569 0.806615 0.787617 0.970495 0.968673 0.778793 0.779424 0.980911 0.960082 0.717570 -100 
-100 -100 1.624244 1.349011 0.944084 0.842969 1.021299 1.004381 0.769260 0.748602 0.945786 0.947134 0.756082 0.794871 1.062083 1.068698 0.819065 0.802671 1.004417 1.003962 0.800132 0.809652 1.049080 1.026518 0.743069 -100 
-100 -100 1.812814 1.545951 1.147134 1.050637 1.229193 1.210719 0.969840 0.935515 1.118049 1.121194 0.954637 1.034377 1.353469 1.361046 1.065783 1.028412 1.237217 1.237516 1.030075 1.070307 1.380068 1.357153 1.006196 -100 
-100 -100 1.811598 1.544584 1.145197 1.048132 1.226839 1.208517 0.967828 0.934364 1.117582 1.120591 0.952944 1.031229 1.349422 1.356277 1.060275 1.023643 1.235351 1.235824 1.025965 1.066507 1.378570 1.356051 1.003557 -100 
-100 -100 1.618300 1.342909 0.936391 0.833755 1.013699 0.997287 0.761947 0.744144 0.944935 0.945770 0.749706 0.783513 1.048072 1.052340 0.800383 0.788810 1.004744 1.004938 0.789056 0.798328 1.047493 1.026078 0.734960 -100 
-100 -100 1.631055 1.353640 0.940644 0.841814 1.042770 1.026567 0.773171 0.766677 1.011031 1.011624 0.767656 0.768300 1.006144 1.008811 0.776279 0.775409 0.996254 0.996077 0.773826 0.768699 0.993009 0.973450 0.708873 -100 
-100 -100 1.797975 1.537094 1.145632 1.070679 1.306130 1.291216 1.012358 1.015880 1.319827 1.319221 1.008818 0.979081 1.210117 1.210480 0.973374 0.971638 1.193446 1.192685 0.967725 0.962550 1.193708 1.174023 0.900441 -100 
-100 -100 1.644386 1.411291 1.055771 0.995033 1.224520 1.211912 0.946310 0.950624 1.244044 1.243743 0.944555 0.914292 1.129929 1.130047 0.907668 0.905313 1.113376 1.112653 0.901545 0.897357 1.114746 1.097603 0.842612 -100 
-100 -100 1.060814 0.881752 0.603946 0.552291 0.717699 0.709109 0.516544 0.514812 0.710855 0.712207 0.518009 0.512791 0.678667 0.680113 0.516036 0.514917 0.676210 0.676078 0.513699 0.510160 0.667408 0.657120 0.478105 -100 
-100 -100 0.469221 0.381235 0.241080 0.218299 0.301768 0.298889 0.205785 0.204405 0.296968 0.297869 0.207482 0.210526 0.297184 0.297959 0.212977 0.211532 0.295033 0.295144 0.211770 0.212351 0.294055 0.290178 0.200311 -100 
-100 -100 0.174227 0.149257 0.108882 0.103682 0.127568 0.127044 0.101406 0.101006 0.125992 0.126248 0.101919 0.103643 0.130035 0.130241 0.104337 0.103654 0.128527 0.128583 0.103824 0.104609 0.130054 0.129131 0.101869 -100 
-100 -100 -100 -100 -100 -100 -100 -100 -100 -100 -100 -100 -100 -100 -100 -100 -100 -100 -100 -100 -100 -100 -100 -100 -100 -100 
-100 -100 -100 -100 -100 -100 -100 -100 -100 -100 -100 -100 -100 -100 -100 -100 -100 -100 -100 -100 -100 -100 -100 -100 -100 -100 
-100 -100 -100 -100 -100 -100 -100 -100 -100 -100 -100 -100 -100 -100 -100 -100 -100 -100 -100 -100 -100 -100 -100 -100 -100 -100 
-100 -100 0.474152 0.370424 0.219471 0.188205 0.258429 0.250508 0.156925 0.132426 0.191752 0.188579 0.120574 0.122155 0.192389 0.192787 0.123528 0.124737 0.196638 0.199112 0.133913 0.150074 0.236762 0.235833 0.149408 -100 
-100 -100 0.894364 0.726007 0.476720 0.418997 0.541418 0.521605 0.341077 0.302280 0.485228 0.475023 0.264482 0.268608 0.475899 0.477271 0.273842 0.276433 0.484244 0.492148 0.306044 0.331968 0.511230 0.509112 0.331056 -100 
-100 -100 1.365806 1.151938 0.834681 0.765694 0.934508 0.907262 0.670330 0.682983 1.110876 1.096064 0.636729 0.634877 1.050891 1.053072 0.642190 0.645033 1.067645 1.079232 0.681627 0.671627 0.923872 0.916808 0.648710 -100 
-100 -100 1.489371 1.248850 0.896214 0.816973 0.996273 0.967653 0.716173 0.731926 1.179495 1.163783 0.682928 0.678502 1.113628 1.115665 0.685256 0.689845 1.133616 1.145845 0.728280 0.715184 0.980898 0.972365 0.687810 -100 
-100 -100 1.353120 1.088438 0.703301 0.610259 0.782193 0.758007 0.513106 0.481060 0.741966 0.728685 0.433166 0.430561 0.720991 0.721872 0.434206 0.442298 0.736656 0.746698 0.478671 0.495791 0.736276 0.728559 0.478061 -100 
-100 -100 1.396455 1.111859 0.695471 0.599800 0.781535 0.768200 0.539485 0.515852 0.713876 0.707149 0.491509 0.493100 0.733121 0.732657 0.492567 0.498408 0.733152 0.737520 0.513518 0.516709 0.733181 0.719327 0.476778 -100 
-100 -100 1.663584 1.367210 0.918828 0.816143 1.011945 1.002265 0.764395 0.739956 0.923472 0.921154 0.733680 0.761183 1.028946 1.029347 0.765927 0.758312 0.987484 0.987593 0.756037 0.749610 0.976399 0.955191 0.683937 -100 
-100 -100 1.663055 1.365540 0.916116 0.815218 1.013326 1.005541 0.770403 0.750989 0.937085 0.936782 0.752180 0.782746 1.050530 1.051786 0.790400 0.781608 1.006765 1.005546 0.774289 0.763072 0.985142 0.962480 0.692229 -100 
-100 -100 1.404802 1.113674 0.689303 0.598256 0.788353 0.781767 0.562746 0.557381 0.756983 0.757663 0.560345 0.571402 0.800717 0.803101 0.580560 0.581661 0.789973 0.789366 0.577960 0.564274 0.760127 0.741083 0.505817 -100 
-100 -100 1.410465 1.125619 0.710847 0.617286 0.804049 0.792681 0.566068 0.562950 0.789807 0.792252 0.570991 0.575646 0.791994 0.797277 0.592546 0.589966 0.780129 0.779108 0.585412 0.578556 0.765755 0.748127 0.525953 -100 
-100 -100 1.646728 1.367394 0.954739 0.857627 1.051741 1.035853 0.792076 0.796107 1.061671 1.064302 0.802721 0.789885 1.004736 1.009790 0.800261 0.786472 0.964601 0.962756 0.779067 0.782386 0.976785 0.957770 0.726925 -100 
-100 -100 1.656285 1.375876 0.961318 0.861176 1.053376 1.036378 0.791476 0.794075 1.059152 1.061942 0.801245 0.790393 1.006516 1.012275 0.803229 0.789626 0.967370 0.965384 0.781801 0.785159 0.980642 0.961227 0.728503 -100 
-100 -100 1.436845 1.150585 0.732796 0.629559 0.809651 0.794433 0.563965 0.556113 0.782445 0.785472 0.566272 0.577783 0.798117 0.805887 0.603434 0.601136 0.788577 0.787116 0.595410 0.589905 0.782608 0.763564 0.533208 -100 
-100 -100 1.423654 1.138093 0.722320 0.619557 0.798081 0.784377 0.558569 0.547198 0.751554 0.753564 0.554987 0.576249 0.810523 0.817674 0.601660 0.601315 0.799295 0.798339 0.597645 0.593271 0.804810 0.783548 0.529358 -100 
-100 -100 1.631480 1.350877 0.936284 0.835342 1.022891 1.007628 0.767430 0.748876 0.954055 0.956037 0.757910 0.792319 1.055328 1.061982 0.816112 0.801734 1.003232 1.002743 0.800408 0.815258 1.067131 1.043260 0.745232 -100 
-100 -100 1.628045 1.347628 0.933008 0.831746 1.019368 1.004134 0.763940 0.745697 0.950743 0.952547 0.754089 0.787620 1.050256 1.056414 0.809761 0.795522 0.998489 0.998150 0.794702 0.809859 1.062663 1.039173 0.740984 -100 
-100 -100 1.410857 1.125970 0.709990 0.606375 0.786364 0.772707 0.545641 0.535011 0.739174 0.740555 0.540554 0.559288 0.793629 0.799133 0.579325 0.580123 0.786061 0.785611 0.578207 0.574169 0.789722 0.769700 0.513974 -100 
-100 -100 1.408259 1.124193 0.706189 0.603588 0.791799 0.776421 0.537554 0.528433 0.756373 0.758278 0.534792 0.545385 0.771991 0.777419 0.564482 0.567601 0.779623 0.779099 0.565074 0.556192 0.759238 0.742031 0.504239 -100 
-100 -100 1.585159 1.316171 0.912340 0.821648 1.031716 1.014445 0.751377 0.746917 1.016922 1.018466 0.749985 0.743798 0.972903 0.977509 0.756933 0.757426 0.975085 0.974184 0.753049 0.744144 0.952572 0.934655 0.688568 -100 
-100 -100 1.441626 1.203692 0.841040 0.764651 0.964648 0.949372 0.702815 0.698410 0.952876 0.954408 0.701488 0.695439 0.907984 0.911982 0.706523 0.705456 0.907123 0.906333 0.701512 0.694821 0.888983 0.873437 0.646297 -100 
-100 -100 0.878368 0.706615 0.446428 0.392842 0.530278 0.521378 0.355276 0.347327 0.507646 0.509369 0.353094 0.362186 0.514975 0.518123 0.373226 0.371508 0.515198 0.514991 0.370294 0.368431 0.505919 0.497422 0.343055 -100 
-100 -100 0.350190 0.279131 0.171214 0.153374 0.210707 0.208372 0.143430 0.140021 0.199857 0.200507 0.142341 0.148456 0.213000 0.214008 0.152061 0.150728 0.211215 0.211230 0.150673 0.151428 0.210988 0.208316 0.143646 -100 
-100 -100 0.130632 0.115753 0.093062 0.090136 0.102361 0.102036 0.088741 0.088083 0.099864 0.099994 0.088547 0.090016 0.104411 0.104591 0.090643 0.090264 0.103509 0.103527 0.090303 0.090681 0.104352 0.103850 0.089239 -100 
-100 -100 -100 -100 -100 -100 -100 -100 -100 -100 -100 -100 -100 -100 -100 -100 -100 -100 -100 -100 -100 -100 -100 -100 -100 -100 
-100 -100 -100 -100 -100 -100 -100 -100 -100 -100 -100 -100 -100 -100 -100 -100 -100 -100 -100 -100 -100 -100 -100 -100 -100 -100 
-100 -100 -100 -100 -100 -100 -100 -100 -100 -100 -100 -100 -100 -100 -100 -100 -100 -100 -100 -100 -100 -100 -100 -100 -100 -100 
-100 -100 0.469377 0.367017 0.218636 0.189881 0.258662 0.253698 0.169610 0.158406 0.228299 0.226305 0.150953 0.149657 0.221449 0.221911 0.151220 0.154422 0.228708 0.229616 0.157857 0.161345 0.240507 0.237142 0.151671 -100 
-100 -100 0.887363 0.720427 0.473461 0.414139 0.526606 0.513335 0.360691 0.343648 0.496762 0.491108 0.323091 0.320057 0.477861 0.478820 0.323023 0.326035 0.481238 0.484444 0.338267 0.351074 0.510166 0.502914 0.331272 -100 
-100 -100 1.351896 1.139250 0.822997 0.743511 0.888518 0.868372 0.668726 0.674504 0.958186 0.949586 0.647604 0.638005 0.905936 0.906656 0.638134 0.636269 0.896369 0.902289 0.656631 0.671647 0.903937 0.892038 0.637075 -100 
-100 -100 1.475643 1.234617 0.880457 0.791059 0.948173 0.927402 0.713142 0.721029 1.021610 1.012610 0.692919 0.681213 0.965122 0.965829 0.681187 0.680692 0.957555 0.963368 0.700524 0.712975 0.959577 0.945468 0.671692 -100 
-100 -100 1.358154 1.086019 0.688641 0.593736 0.761806 0.746846 0.529854 0.517586 0.738586 0.731704 0.492933 0.484094 0.710753 0.711702 0.486834 0.493843 0.716940 0.719544 0.503762 0.509374 0.734789 0.719090 0.463470 -100 
-100 -100 1.457736 1.149821 0.690149 0.589168 0.782684 0.776069 0.552017 0.540939 0.738393 0.735285 0.529233 0.525516 0.741802 0.742113 0.526552 0.531000 0.735198 0.734103 0.527729 0.527469 0.760468 0.739322 0.462805 -100 
-100 -100 1.821081 1.486497 0.954083 0.827300 1.038500 1.031748 0.781001 0.757472 0.948268 0.947170 0.752849 0.767975 1.008022 1.008295 0.769473 0.758046 0.959149 0.957078 0.753814 0.778443 1.065907 1.040170 0.702078 -100 
-100 -100 1.821509 1.486101 0.953078 0.827812 1.040680 1.034691 0.784394 0.762965 0.956780 0.957038 0.763269 0.781341 1.022833 1.023836 0.785348 0.772822 0.973039 0.970151 0.765644 0.788466 1.074683 1.048281 0.709917 -100 
-100 -100 1.467834 1.154826 0.689448 0.592669 0.792602 0.788694 0.565746 0.562839 0.770516 0.772229 0.568586 0.573356 0.789132 0.791948 0.582986 0.584218 0.781197 0.777218 0.570585 0.563840 0.790814 0.767309 0.491406 -100 
-100 -100 1.413640 1.124151 0.702456 0.608520 0.789908 0.780576 0.565347 0.571443 0.808222 0.810954 0.580002 0.573555 0.772309 0.777567 0.589911 0.596120 0.788232 0.785176 0.586500 0.579820 0.784866 0.764492 0.518417 -100 
-100 -100 1.628102 1.350604 0.940910 0.839116 1.016285 1.002412 0.783098 0.808689 1.098027 1.100284 0.813538 0.776565 0.965205 0.969929 0.785230 0.792840 0.984823 0.983895 0.793191 0.801087 1.018588 0.998347 0.742360 -100 
-100 -100 1.636322 1.358354 0.947625 0.842689 1.018180 1.002892 0.781521 0.805518 1.095894 1.098473 0.811441 0.776613 0.966455 0.972084 0.788383 0.796077 0.987538 0.986932 0.797628 0.806683 1.023797 1.003707 0.748677 -100 
-100 -100 1.429601 1.142564 0.724257 0.621289 0.797766 0.783541 0.560458 0.561747 0.805799 0.809652 0.574037 0.573664 0.775151 0.783505 0.600618 0.607094 0.796221 0.794327 0.601893 0.599404 0.800502 0.780828 0.541174 -100 
-100 -100 1.443159 1.149216 0.718171 0.617395 0.812628 0.800016 0.561214 0.555838 0.791460 0.795076 0.567392 0.572651 0.786990 0.795104 0.599071 0.600884 0.788646 0.786883 0.595543 0.594697 0.803419 0.782033 0.530981 -100 
-100 -100 1.680045 1.387588 0.950786 0.854319 1.074520 1.061016 0.794521 0.786690 1.045042 1.046913 0.789862 0.782267 1.008923 1.014478 0.795511 0.784089 0.968290 0.967685 0.783961 0.804077 1.042144 1.018993 0.737652 -100 
-100 -100 1.676286 1.383758 0.946527 0.849933 1.071104 1.057374 0.789316 0.780661 1.038666 1.040301 0.783051 0.775871 1.004116 1.009576 0.788921 0.777470 0.962899 0.962525 0.778012 0.798045 1.036211 1.013351 0.732402 -100 
-100 -100 1.430327 1.135989 0.703008 0.602383 0.803317 0.789782 0.542824 0.533499 0.768344 0.771149 0.542395 0.550645 0.773794 0.781691 0.576938 0.578147 0.772192 0.771110 0.574585 0.572617 0.781506 0.761083 0.511376 -100 
-100 -100 1.405730 1.118677 0.696700 0.598082 0.793734 0.777295 0.529000 0.518199 0.763366 0.765929 0.526599 0.538584 0.767511 0.775945 0.567648 0.570148 0.777119 0.775817 0.565063 0.556660 0.757382 0.739198 0.501376 -100 
-100 -100 1.579614 1.310595 0.906920 0.819749 1.032875 1.014580 0.747631 0.747161 1.035470 1.036918 0.750188 0.741893 0.976569 0.983151 0.760639 0.759412 0.977314 0.975825 0.752955 0.744138 0.947679 0.929021 0.686225 -100 
-100 -100 1.436999 1.200141 0.839260 0.765767 0.966863 0.950422 0.701423 0.700599 0.970827 0.971859 0.702258 0.693920 0.912179 0.917679 0.709136 0.706478 0.909410 0.908128 0.700769 0.694095 0.883999 0.867787 0.643459 -100 
-100 -100 0.875002 0.704968 0.448318 0.396750 0.533114 0.522714 0.353986 0.342380 0.507608 0.508655 0.345711 0.357323 0.514743 0.519364 0.373631 0.371826 0.515268 0.514592 0.368952 0.366483 0.504315 0.495062 0.338356 -100 
-100 -100 0.350881 0.280180 0.173134 0.155860 0.213349 0.210363 0.143470 0.136648 0.195104 0.195459 0.137847 0.146046 0.212029 0.213624 0.151860 0.151105 0.211705 0.211500 0.150219 0.149563 0.208642 0.205657 0.140543 -100 
-100 -100 0.131616 0.116517 0.093594 0.090730 0.103318 0.102860 0.088850 0.087289 0.097976 0.098046 0.087527 0.089499 0.104006 0.104300 0.090547 0.090390 0.103812 0.103782 0.090250 0.090118 0.103206 0.102650 0.088441 -100 
-100 -100 -100 -100 -100 -100 -100 -100 -100 -100 -100 -100 -100 -100 -100 -100 -100 -100 -100 -100 -100 -100 -100 -100 -100 -100 
-100 -100 -100 -100 -100 -100 -100 -100 -100 -100 -100 -100 -100 -100 -100 -100 -100 -100 -100 -100 -100 -100 -100 -100 -100 -100 
-100 -100 -100 -100 -100 -100 -100 -100 -100 -100 -100 -100 -100 -100 -100 -100 -100 -100 -100 -100 -100 -100 -100 -100 -100 -100 
-100 -100 0.605451 0.486453 0.308259 0.274076 0.362841 0.358165 0.254452 0.253097 0.366099 0.364256 0.246681 0.242274 0.349242 0.349771 0.243606 0.247118 0.352795 0.353049 0.248179 0.246639 0.356052 0.349203 0.224890 -100 
-100 -100 1.032152 0.862777 0.609255 0.550326 0.669664 0.660392 0.513905 0.525427 0.712829 0.709908 0.516776 0.506023 0.674448 0.674603 0.504239 0.502648 0.660359 0.661349 0.506814 0.515216 0.692701 0.680420 0.478398 -100 
-100 -100 1.501525 1.294564 0.983362 0.907683 1.049190 1.037964 0.869097 0.913887 1.194836 1.192549 0.911792 0.887757 1.119647 1.117717 0.874065 0.860669 1.062428 1.064596 0.869552 0.895752 1.142527 1.125802 0.847850 -100 
-100 -100 1.643406 1.407367 1.055771 0.969076 1.122337 1.110964 0.928454 0.974490 1.267628 1.265379 0.972628 0.947673 1.192374 1.190456 0.933842 0.920592 1.133913 1.135459 0.927388 0.952535 1.213960 1.194240 0.895669 -100 
-100 -100 1.585890 1.309669 0.893767 0.793450 0.965613 0.955745 0.748187 0.761264 0.999478 0.996738 0.753348 0.741482 0.965949 0.966215 0.739489 0.736102 0.940444 0.939302 0.733746 0.743993 0.995378 0.972064 0.673693 -100 
-100 -100 1.794368 1.467464 0.947472 0.822232 1.025244 1.017867 0.775928 0.762492 0.970803 0.969313 0.756447 0.760493 0.988383 0.989128 0.761713 0.752022 0.945908 0.943094 0.746425 0.774141 1.068769 1.041859 0.694205 -100 
-100 -100 2.316330 1.948864 1.285441 1.109849 1.333263 1.319807 1.025297 0.979363 1.169047 1.167759 0.970891 0.995403 1.237479 1.238016 0.995882 0.965767 1.148201 1.148340 0.980691 1.076652 1.498639 1.473251 1.011869 -100 
-100 -100 2.320411 1.951790 1.286902 1.111855 1.336528 1.323198 1.027833 0.982410 1.175005 1.174686 0.977054 1.002383 1.243233 1.244385 1.004807 0.974580 1.156007 1.155681 0.988163 1.084389 1.506150 1.480673 1.019559 -100 
-100 -100 1.818329 1.485473 0.956644 0.832114 1.040543 1.033602 0.787727 0.777252 1.000015 1.001605 0.780704 0.783087 1.001259 1.003963 0.790125 0.782221 0.972111 0.967926 0.773165 0.802001 1.095861 1.068661 0.722102 -100 
-100 -100 1.666234 1.372290 0.927995 0.823408 1.008977 1.000290 0.782949 0.807248 1.082767 1.084307 0.809771 0.773739 0.961747 0.964744 0.777746 0.787970 0.984440 0.981964 0.784703 0.796185 1.044437 1.020467 0.725421 -100 
-100 -100 1.832847 1.560538 1.147353 1.045430 1.223390 1.214052 1.013518 1.084921 1.465826 1.465610 1.079400 0.983172 1.154911 1.154151 0.963744 0.983994 1.190072 1.192470 1.001983 1.031865 1.304393 1.283195 0.972772 -100 
-100 -100 1.833136 1.562423 1.152465 1.049300 1.226383 1.215467 1.012235 1.083053 1.468002 1.468156 1.078611 0.982677 1.154547 1.154733 0.966120 0.986404 1.191437 1.194475 1.006583 1.037775 1.307148 1.286619 0.981105 -100 
-100 -100 1.641244 1.358778 0.939952 0.836798 1.022255 1.008578 0.781315 0.806094 1.103612 1.106285 0.811646 0.771899 0.957321 0.963174 0.783884 0.794584 0.986370 0.986035 0.798427 0.812477 1.041120 1.019764 0.751153 -100 
-100 -100 1.681863 1.389076 0.951606 0.855938 1.075517 1.062142 0.798743 0.801977 1.090203 1.092836 0.806055 0.778960 0.981192 0.987081 0.790580 0.785204 0.964554 0.963650 0.785583 0.807096 1.038190 1.016301 0.745207 -100 
-100 -100 1.940826 1.649778 1.206610 1.128164 1.389221 1.376602 1.075922 1.078649 1.408222 1.406830 1.063225 1.005215 1.213881 1.213910 0.987388 0.961835 1.130185 1.131226 0.970619 1.021979 1.285623 1.265158 0.969950 -100 
-100 -100 1.939400 1.647627 1.203019 1.124817 1.388551 1.375412 1.070642 1.071235 1.400971 1.399356 1.055121 0.999140 1.212119 1.212366 0.982288 0.956020 1.126133 1.127355 0.965024 1.015622 1.278839 1.258558 0.963879 -100 
-100 -100 1.678357 1.383074 0.940419 0.847241 1.080704 1.065325 0.782456 0.776079 1.064739 1.066653 0.778089 0.761000 0.983474 0.990278 0.776990 0.767595 0.954990 0.954321 0.766876 0.783750 1.011030 0.989645 0.722103 -100 
-100 -100 1.637816 1.352545 0.926101 0.835488 1.059368 1.041675 0.764867 0.764406 1.062053 1.063842 0.767952 0.756182 0.991640 0.999519 0.777961 0.774797 0.984844 0.983320 0.769068 0.766975 0.978998 0.958146 0.703505 -100 
-100 -100 1.799991 1.536809 1.136723 1.068546 1.319075 1.303286 1.013061 1.035103 1.398181 1.397791 1.029641 0.985044 1.232903 1.236182 0.984226 0.978255 1.208286 1.206313 0.968831 0.958430 1.168384 1.147672 0.893222 -100 
-100 -100 1.646301 1.413478 1.053318 0.998119 1.237569 1.223690 0.950463 0.971934 1.317842 1.316926 0.964900 0.921403 1.155573 1.157735 0.917387 0.911013 1.130095 1.128338 0.902266 0.892452 1.089967 1.071864 0.834704 -100 
-100 -100 1.055483 0.879293 0.606601 0.559058 0.724112 0.712641 0.514641 0.511953 0.728148 0.728213 0.510833 0.506125 0.682533 0.686815 0.518369 0.515577 0.678198 0.677209 0.511224 0.507523 0.661092 0.649509 0.471031 -100 
-100 -100 0.469900 0.382954 0.245254 0.224038 0.307355 0.302846 0.205564 0.197612 0.292332 0.292497 0.197895 0.205031 0.296359 0.298608 0.212939 0.212202 0.295996 0.295589 0.210408 0.208746 0.289595 0.284949 0.193649 -100 
-100 -100 0.176477 0.151113 0.110467 0.105519 0.130190 0.129239 0.101660 0.098579 0.121249 0.121310 0.098752 0.102022 0.129073 0.129649 0.104097 0.103981 0.129219 0.129128 0.103584 0.103031 0.127239 0.126136 0.099529 -100 
-100 -100 -100 -100 -100 -100 -100 -100 -100 -100 -100 -100 -100 -100 -100 -100 -100 -100 -100 -100 -100 -100 -100 -100 -100 -100 
-100 -100 -100 -100 -100 -100 -100 -100 -100 -100 -100 -100 -100 -100 -100 -100 -100 -100 -100 -100 -100 -100 -100 -100 -100 -100 
-100 -100 -100 -100 -100 -100 -100 -100 -100 -100 -100 -100 -100 -100 -100 -100 -100 -100 -100 -100 -100 -100 -100 -100 -100 -100 
-100 -100 0.602876 0.484649 0.307559 0.274512 0.363948 0.359928 0.257333 0.258696 0.375396 0.373809 0.253327 0.248318 0.357330 0.357867 0.249657 0.253616 0.361750 0.361584 0.253072 0.248404 0.356378 0.348993 0.224658 -100 
-100 -100 1.030045 0.861050 0.608211 0.550669 0.670333 0.662904 0.521064 0.538627 0.728256 0.726254 0.533562 0.521705 0.688998 0.689112 0.519678 0.518504 0.675036 0.674786 0.517982 0.520351 0.694092 0.680266 0.477837 -100 
-100 -100 1.500836 1.293717 0.982033 0.906602 1.046915 1.038742 0.878490 0.929642 1.203125 1.202642 0.934059 0.909242 1.130580 1.128515 0.894923 0.881376 1.071284 1.071298 0.882723 0.903740 1.145353 1.126096 0.847115 -100 
-100 -100 1.639667 1.404037 1.052843 0.967228 1.119658 1.111591 0.937945 0.990283 1.275467 1.275120 0.995215 0.969652 1.203412 1.201427 0.955399 0.942034 1.142973 1.142319 0.941131 0.961109 1.217200 1.194857 0.895215 -100 
-100 -100 1.574753 1.300185 0.887226 0.791216 0.965046 0.957765 0.755560 0.774623 1.013787 1.012179 0.771030 0.758565 0.980837 0.981285 0.757092 0.754313 0.955954 0.953465 0.746905 0.751011 0.998047 0.972923 0.674138 -100 
-100 -100 1.782155 1.455703 0.937091 0.817641 1.024178 1.018452 0.777740 0.766673 0.977956 0.976786 0.761950 0.765975 0.995375 0.996607 0.768827 0.759991 0.954858 0.951807 0.753353 0.778039 1.070358 1.042856 0.695894 -100 
-100 -100 2.316464 1.945756 1.276358 1.104162 1.331823 1.319591 1.024182 0.979060 1.172257 1.170846 0.970226 0.994274 1.238405 1.239534 0.996572 0.967076 1.150694 1.151227 0.983143 1.078039 1.498420 1.473161 1.013582 -100 
-100 -100 2.319725 1.948067 1.277399 1.105696 1.334517 1.322248 1.025613 0.980325 1.175738 1.175093 0.973791 0.998236 1.240534 1.242204 1.002195 0.972771 1.155280 1.155652 0.988583 1.084857 1.505613 1.480552 1.021352 -100 
-100 -100 1.803155 1.471427 0.944704 0.825878 1.037706 1.031790 0.785585 0.774919 0.998522 0.999641 0.776675 0.777681 0.995908 0.998810 0.785363 0.779000 0.970262 0.966903 0.772842 0.802580 1.096299 1.069499 0.724065 -100 
-100 -100 1.649159 1.357996 0.918026 0.818184 1.006106 0.998655 0.782408 0.807334 1.081824 1.082678 0.807473 0.769036 0.956317 0.958958 0.771867 0.784010 0.982521 0.980975 0.783974 0.796096 1.044350 1.020660 0.726269 -100 
-100 -100 1.820218 1.549834 1.139347 1.040509 1.220342 1.212435 1.013567 1.085336 1.463190 1.462181 1.077249 0.979809 1.152464 1.151047 0.958430 0.980105 1.189091 1.192464 1.001214 1.030913 1.302990 1.282010 0.972408 -100 
-100 -100 1.822093 1.552940 1.145179 1.044728 1.223561 1.214039 1.012438 1.083623 1.465541 1.464897 1.076558 0.979327 1.152005 1.151429 0.960409 0.981748 1.189455 1.193453 1.004960 1.036250 1.305334 1.285121 0.980474 -100 
-100 -100 1.629094 1.348445 0.932581 0.832871 1.020268 1.007651 0.781334 0.806733 1.103350 1.105277 0.809664 0.767210 0.951478 0.956564 0.776531 0.787921 0.981212 0.981723 0.794694 0.810364 1.039641 1.018882 0.751071 -100 
-100 -100 1.672067 1.380310 0.944755 0.852577 1.074558 1.061761 0.797698 0.800650 1.090040 1.092047 0.802446 0.773249 0.974362 0.979585 0.782498 0.776863 0.957778 0.957562 0.779684 0.803735 1.036110 1.015272 0.745439 -100 
-100 -100 1.937630 1.646041 1.202081 1.125940 1.389977 1.377689 1.075131 1.077852 1.410752 1.408710 1.059980 0.999373 1.207122 1.206463 0.979091 0.953695 1.126205 1.127888 0.964652 1.017392 1.281554 1.262445 0.969690 -100 
-100 -100 1.938701 1.645956 1.199866 1.123321 1.389725 1.376792 1.070050 1.070570 1.403574 1.401325 1.052023 0.993472 1.205488 1.204987 0.973902 0.947432 1.121410 1.123288 0.958641 1.011057 1.275061 1.256237 0.963987 -100 
-100 -100 1.676431 1.380999 0.938264 0.846454 1.081265 1.065993 0.782138 0.775243 1.064838 1.066144 0.774994 0.755867 0.977003 0.982877 0.768497 0.757626 0.945775 0.945819 0.759480 0.780446 1.010004 0.990007 0.723664 -100 
-100 -100 1.636618 1.352165 0.926874 0.836556 1.060273 1.042702 0.766373 0.766052 1.062091 1.063145 0.766914 0.752410 0.985974 0.992481 0.769336 0.764906 0.976036 0.975438 0.762506 0.764764 0.979281 0.959765 0.706079 -100 
-100 -100 1.799321 1.537249 1.138706 1.070352 1.319673 1.304004 1.015118 1.036747 1.395360 1.394144 1.028392 0.982357 1.229265 1.230958 0.976405 0.970309 1.204936 1.204063 0.964641 0.956690 1.168297 1.148920 0.895987 -100 
-100 -100 1.647049 1.415016 1.055915 1.000115 1.238173 1.224412 0.952649 0.974010 1.315719 1.314069 0.964372 0.919376 1.152657 1.153369 0.910630 0.904388 1.128066 1.127319 0.899056 0.891155 1.089993 1.073048 0.837266 -100 
-100 -100 1.058659 0.882376 0.609410 0.560758 0.724977 0.713584 0.516538 0.514935 0.730240 0.729853 0.512139 0.504679 0.679413 0.682745 0.513502 0.510386 0.673936 0.673549 0.508207 0.506931 0.661920 0.651019 0.472927 -100 
-100 -100 0.472607 0.385042 0.246465 0.224594 0.307686 0.303195 0.206137 0.198766 0.293959 0.294003 0.198593 0.204461 0.294779 0.296753 0.211368 0.210495 0.293860 0.293621 0.209323 0.208688 0.290164 0.285702 0.194273 -100 
-100 -100 0.177366 0.151714 0.110706 0.105604 0.130250 0.129303 0.101748 0.098789 0.121697 0.121742 0.098894 0.101903 0.128662 0.129192 0.103815 0.103675 0.128684 0.128621 0.103378 0.103033 0.127401 0.126326 0.099634 -100 
-100 -100 -100 -100 -100 -100 -100 -100 -100 -100 -100 -100 -100 -100 -100 -100 -100 -100 -100 -100 -100 -100 -100 -100 -100 -100 
-100 -100 -100 -100 -100 -100 -100 -100 -100 -100 -100 -100 -100 -100 -100 -100 -100 -100 -100 -100 -100 -100 -100 -100 -100 -100 
-100 -100 -100 -100 -100 -100 -100 -100 -100 -100 -100 -100 -100 -100 -100 -100 -100 -100 -100 -100 -100 -100 -100 -100 -100 -100 
-100 -100 0.461092 0.361143 0.216177 0.191307 0.261786 0.259212 0.179774 0.178635 0.261029 0.259909 0.174664 0.171250 0.250245 0.250737 0.172903 0.177765 0.260260 0.259675 0.175609 0.167486 0.241470 0.236170 0.150716 -100 
-100 -100 0.883367 0.716697 0.470171 0.414297 0.525406 0.518887 0.385774 0.391352 0.544313 0.542177 0.384448 0.377560 0.524129 0.524920 0.379638 0.383769 0.525892 0.524456 0.378549 0.369712 0.514992 0.502036 0.328847 -100 
-100 -100 1.355846 1.140885 0.819154 0.736087 0.871068 0.861329 0.695500 0.719278 0.939590 0.937830 0.716310 0.705127 0.907877 0.908030 0.702856 0.698899 0.883639 0.881807 0.693285 0.697435 0.913659 0.892953 0.633893 -100 
-100 -100 1.470869 1.228757 0.871228 0.780824 0.929187 0.919626 0.739922 0.765282 1.000185 0.998326 0.762065 0.749478 0.966425 0.966766 0.747754 0.745227 0.944288 0.942174 0.738600 0.740632 0.970632 0.947409 0.669483 -100 
-100 -100 1.330184 1.060056 0.666864 0.584492 0.755825 0.750186 0.555206 0.564867 0.779340 0.776781 0.556679 0.545868 0.755633 0.757175 0.550374 0.558932 0.761050 0.758604 0.550041 0.534378 0.743530 0.721239 0.464476 -100 
-100 -100 1.433768 1.121550 0.656512 0.573191 0.778552 0.777845 0.558756 0.557110 0.763989 0.762062 0.550237 0.545926 0.765555 0.767546 0.552631 0.559789 0.763815 0.761743 0.552364 0.540710 0.764184 0.740877 0.467894 -100 
-100 -100 1.859281 1.505359 0.932002 0.810748 1.036511 1.033830 0.778970 0.760076 0.966346 0.964778 0.753947 0.765752 1.012472 1.014600 0.772668 0.762633 0.966404 0.965514 0.761653 0.781402 1.061310 1.035955 0.705880 -100 
-100 -100 1.856584 1.502571 0.929416 0.809628 1.036918 1.034360 0.778397 0.759106 0.966311 0.965320 0.754903 0.768153 1.014789 1.017348 0.776541 0.766138 0.969423 0.968790 0.766196 0.788119 1.068983 1.043955 0.714017 -100 
-100 -100 1.432113 1.117392 0.649847 0.570967 0.783184 0.782849 0.558234 0.555183 0.767288 0.767273 0.554623 0.553967 0.771430 0.774886 0.565687 0.572330 0.774642 0.773587 0.569085 0.564958 0.790197 0.768116 0.497496 -100 
-100 -100 1.362566 1.079373 0.667854 0.589463 0.779109 0.774117 0.562732 0.570638 0.802122 0.802441 0.570744 0.556921 0.756151 0.760207 0.569388 0.582212 0.782801 0.783036 0.584104 0.578979 0.783022 0.763648 0.520889 -100 
-100 -100 1.589887 1.316916 0.913475 0.820979 1.004140 0.995033 0.781312 0.806240 1.080372 1.080029 0.803070 0.766627 0.965343 0.968089 0.770053 0.781440 0.985491 0.987771 0.791702 0.797176 1.011490 0.991927 0.740010 -100 
-100 -100 1.602844 1.328461 0.922689 0.825834 1.006918 0.996224 0.780312 0.803677 1.079000 1.078925 0.801365 0.766748 0.966259 0.969499 0.771786 0.782013 0.985007 0.987517 0.793151 0.800762 1.015304 0.996198 0.745380 -100 
-100 -100 1.392026 1.109290 0.698587 0.606937 0.790337 0.779810 0.559998 0.563170 0.802653 0.803870 0.566120 0.557118 0.757305 0.762956 0.574728 0.583693 0.780830 0.781918 0.588905 0.591305 0.793603 0.776042 0.540274 -100 
-100 -100 1.415674 1.123066 0.695275 0.605884 0.810358 0.799786 0.558002 0.552352 0.794212 0.795550 0.555420 0.552113 0.763101 0.768745 0.569667 0.571658 0.769732 0.770437 0.575154 0.581834 0.793382 0.775739 0.530904 -100 
-100 -100 1.678610 1.382235 0.938648 0.848832 1.081620 1.069338 0.794485 0.788683 1.063877 1.063311 0.782414 0.762443 0.984530 0.987515 0.766635 0.759440 0.968758 0.970341 0.766646 0.786589 1.021443 1.002836 0.734074 -100 
-100 -100 1.682656 1.385050 0.939060 0.847002 1.079716 1.066740 0.789992 0.783099 1.057690 1.056903 0.776069 0.756642 0.980121 0.982757 0.759685 0.751164 0.960839 0.962676 0.759156 0.780619 1.016562 0.998583 0.730161 -100 
-100 -100 1.427391 1.131499 0.696303 0.600045 0.806436 0.793283 0.542210 0.531596 0.771414 0.771980 0.531997 0.531993 0.750573 0.755037 0.545829 0.542805 0.745049 0.746536 0.548634 0.559918 0.775221 0.759779 0.516219 -100 
-100 -100 1.400116 1.115961 0.698438 0.601293 0.796212 0.780221 0.533767 0.522676 0.759588 0.759517 0.521320 0.524578 0.748170 0.751741 0.536433 0.535014 0.751248 0.753301 0.542115 0.548230 0.756641 0.743257 0.510233 -100 
-100 -100 1.574057 1.309172 0.911345 0.824303 1.032149 1.014158 0.752317 0.747638 1.013214 1.011828 0.740856 0.731858 0.966394 0.967836 0.734942 0.735539 0.979563 0.981902 0.742184 0.738133 0.944694 0.930556 0.695081 -100 
-100 -100 1.435934 1.202332 0.845917 0.771116 0.966268 0.950095 0.706715 0.702816 0.951135 0.949613 0.695646 0.686296 0.904564 0.905330 0.687141 0.687123 0.915872 0.918078 0.693347 0.689745 0.881699 0.869353 0.651724 -100 
-100 -100 0.883106 0.713595 0.457372 0.402384 0.535352 0.525248 0.360363 0.351992 0.510909 0.510309 0.349204 0.351842 0.504417 0.505620 0.355931 0.353264 0.503424 0.504943 0.358456 0.364249 0.506597 0.499817 0.345201 -100 
-100 -100 0.359896 0.287258 0.177384 0.157799 0.214366 0.211459 0.145491 0.140759 0.200360 0.200267 0.140284 0.143847 0.206150 0.206744 0.146066 0.144853 0.204332 0.204730 0.146245 0.149399 0.210675 0.208364 0.142891 -100 
-100 -100 0.134722 0.118625 0.094432 0.091036 0.103519 0.103077 0.089175 0.088085 0.099593 0.099597 0.088068 0.089064 0.102480 0.102612 0.089534 0.089298 0.101913 0.101976 0.089515 0.090149 0.103829 0.103374 0.088852 -100 
-100 -100 -100 -100 -100 -100 -100 -100 -100 -100 -100 -100 -100 -100 -100 -100 -100 -100 -100 -100 -100 -100 -100 -100 -100 -100 
-100 -100 -100 -100 -100 -100 -100 -100 -100 -100 -100 -100 -100 -100 -100 -100 -100 -100 -100 -100 -100 -100 -100 -100 -100 -100 
-100 -100 -100 -100 -100 -100 -100 -100 -100 -100 -100 -100 -100 -100 -100 -100 -100 -100 -100 -100 -100 -100 -100 -100 -100 -100 
-100 -100 0.463122 0.362114 0.214886 0.190236 0.260796 0.258845 0.180848 0.180875 0.260778 0.260018 0.178251 0.175297 0.254252 0.254620 0.176553 0.180809 0.261925 0.260616 0.175965 0.165391 0.238976 0.233156 0.146667 -100 
-100 -100 0.900811 0.729185 0.472624 0.413002 0.522836 0.516935 0.385459 0.388264 0.529466 0.527971 0.383722 0.381473 0.527901 0.528639 0.383784 0.386150 0.524226 0.521666 0.377144 0.369186 0.520655 0.506630 0.324804 -100 
-100 -100 1.394626 1.171285 0.830722 0.736342 0.866698 0.856181 0.689013 0.700896 0.896020 0.894893 0.700293 0.703240 0.911648 0.912380 0.704695 0.697321 0.879208 0.876822 0.691208 0.705385 0.939891 0.918551 0.641062 -100 
-100 -100 1.509040 1.258835 0.882980 0.781551 0.924928 0.914324 0.732918 0.745196 0.954713 0.953144 0.743156 0.745171 0.968825 0.969832 0.747552 0.741717 0.939148 0.937249 0.737311 0.751097 0.998488 0.975387 0.681870 -100 
-100 -100 1.346881 1.072237 0.669732 0.584446 0.752533 0.746707 0.553123 0.556567 0.759204 0.756061 0.546450 0.541549 0.756058 0.757808 0.547411 0.554759 0.758040 0.757101 0.551305 0.540978 0.749305 0.728705 0.477279 -100 
-100 -100 1.436189 1.122503 0.654371 0.571336 0.771351 0.770170 0.555413 0.554367 0.763218 0.759592 0.542158 0.539364 0.772319 0.774616 0.547452 0.555559 0.771394 0.772734 0.558283 0.538720 0.731565 0.712768 0.480023 -100 
-100 -100 1.867438 1.510608 0.927688 0.802195 1.020475 1.017726 0.771341 0.763278 0.981176 0.978290 0.755350 0.769877 1.043528 1.046079 0.778692 0.769102 0.993528 0.994574 0.767153 0.746926 0.953473 0.932103 0.678883 -100 
-100 -100 1.860337 1.503672 0.921314 0.798232 1.019505 1.017255 0.769353 0.761255 0.979867 0.977227 0.754140 0.769242 1.044201 1.047001 0.778953 0.769739 0.995128 0.997215 0.771405 0.753435 0.959842 0.939119 0.687800 -100 
-100 -100 1.419478 1.104013 0.634547 0.559741 0.773149 0.773635 0.550437 0.548403 0.760601 0.757774 0.538789 0.538172 0.777244 0.780426 0.549469 0.558636 0.778096 0.783043 0.573882 0.560869 0.748843 0.732448 0.511004 -100 
-100 -100 1.355399 1.068977 0.650683 0.578176 0.780839 0.777730 0.556866 0.553526 0.764730 0.762825 0.546934 0.547304 0.778700 0.782185 0.559299 0.566141 0.776489 0.781663 0.582372 0.574254 0.755694 0.740043 0.527609 -100 
-100 -100 1.597694 1.320182 0.907846 0.821381 1.024851 1.016403 0.778901 0.771209 0.995395 0.994460 0.769064 0.780715 1.037609 1.040710 0.789750 0.776652 0.982641 0.985718 0.782051 0.773264 0.956382 0.938349 0.718558 -100 
-100 -100 1.612289 1.333516 0.919090 0.827713 1.028360 1.018391 0.779517 0.770517 0.994652 0.993764 0.768493 0.781360 1.038468 1.041406 0.789786 0.774969 0.980797 0.983547 0.779333 0.772137 0.957608 0.939778 0.718311 -100 
-100 -100 1.388952 1.103998 0.688294 0.600458 0.793595 0.785182 0.559369 0.551803 0.764621 0.762855 0.545503 0.549394 0.780026 0.782879 0.559032 0.560617 0.773289 0.777448 0.573756 0.571769 0.762911 0.748055 0.528552 -100 
-100 -100 1.401969 1.111896 0.688466 0.600079 0.798018 0.788555 0.555781 0.548963 0.771720 0.769080 0.539333 0.539398 0.770193 0.772107 0.546116 0.552501 0.788262 0.792212 0.565935 0.565106 0.774207 0.759940 0.523806 -100 
-100 -100 1.661988 1.369382 0.931238 0.835821 1.052246 1.039877 0.780502 0.775392 1.024462 1.021492 0.764702 0.762172 1.010178 1.011438 0.767195 0.777342 1.056335 1.059603 0.787643 0.778173 1.004740 0.987811 0.725632 -100 
-100 -100 1.669002 1.375726 0.935931 0.837127 1.051582 1.038308 0.778392 0.772904 1.020975 1.017827 0.761523 0.758434 1.005411 1.005617 0.759742 0.767688 1.047555 1.051046 0.778825 0.772608 1.001921 0.986112 0.724012 -100 
-100 -100 1.420080 1.129581 0.703162 0.604235 0.796113 0.783449 0.547777 0.538910 0.757381 0.754096 0.526685 0.525161 0.752282 0.750500 0.518933 0.518880 0.763347 0.768155 0.535661 0.545444 0.764965 0.754624 0.518043 -100 
-100 -100 1.393538 1.113797 0.703235 0.605154 0.791469 0.776932 0.541592 0.526211 0.729602 0.726528 0.514526 0.518183 0.742870 0.739315 0.506947 0.507601 0.760392 0.766559 0.528774 0.536944 0.748495 0.740705 0.517539 -100 
-100 -100 1.564795 1.302520 0.908180 0.819759 1.016933 0.999494 0.745601 0.719722 0.927257 0.924420 0.708962 0.724179 0.965375 0.963178 0.722417 0.737909 1.035291 1.040887 0.754554 0.733266 0.934769 0.924179 0.698485 -100 
-100 -100 1.426974 1.195247 0.841230 0.764889 0.950492 0.935006 0.698972 0.675175 0.867417 0.865054 0.666119 0.680785 0.905294 0.903116 0.678866 0.693657 0.972929 0.978008 0.708657 0.687567 0.873614 0.864147 0.655740 -100 
-100 -100 0.879291 0.711255 0.457229 0.400463 0.529981 0.521673 0.364137 0.355916 0.490429 0.488985 0.350238 0.351832 0.502098 0.498772 0.340852 0.339800 0.511623 0.515917 0.354789 0.362896 0.505682 0.502110 0.354891 -100 
-100 -100 0.362467 0.289575 0.179185 0.157349 0.212216 0.210142 0.148023 0.148490 0.206292 0.205846 0.146699 0.143537 0.201787 0.200408 0.138494 0.136118 0.197523 0.199005 0.141551 0.150499 0.214255 0.213260 0.148989 -100 
-100 -100 0.137149 0.120335 0.095139 0.090942 0.102845 0.102577 0.089691 0.090346 0.103838 0.103770 0.090065 0.088862 0.100598 0.100332 0.087861 0.087252 0.098626 0.098893 0.088259 0.090723 0.105859 0.105655 0.090404 -100 
-100 -100 -100 -100 -100 -100 -100 -100 -100 -100 -100 -100 -100 -100 -100 -100 -100 -100 -100 -100 -100 -100 -100 -100 -100 -100 
-100 -100 -100 -100 -100 -100 -100 -100 -100 -100 -100 -100 -100 -100 -100 -100 -100 -100 -100 -100 -100 -100 -100 -100 -100 -100 
-100 -100 -100 -100 -100 -100 -100 -100 -100 -100 -100 -100 -100 -100 -100 -100 -100 -100 -100 -100 -100 -100 -100 -100 -100 -100 
-100 -100 0.613201 0.491593 0.305526 0.271059 0.359516 0.356939 0.258005 0.259901 0.363679 0.363115 0.258460 0.257160 0.366529 0.366880 0.258390 0.260384 0.364478 0.362434 0.253106 0.244574 0.356761 0.347900 0.215297 -100 
-100 -100 1.078404 0.897398 0.617193 0.546496 0.660736 0.654002 0.514406 0.520195 0.672774 0.672426 0.521333 0.527035 0.699276 0.699802 0.528646 0.522520 0.672101 0.669483 0.515089 0.524822 0.721455 0.705394 0.475721 -100 
-100 -100 1.600477 1.373674 1.013532 0.906038 1.034955 1.023244 0.852463 0.866793 1.064332 1.065755 0.878647 0.900091 1.143867 1.144454 0.902304 0.880250 1.085666 1.085094 0.884679 0.935416 1.235139 1.215261 0.880359 -100 
-100 -100 1.735574 1.481385 1.083533 0.966610 1.106728 1.094561 0.909933 0.923747 1.133774 1.134597 0.933734 0.955439 1.214576 1.215488 0.958772 0.937271 1.157298 1.157733 0.944940 0.996006 1.304912 1.283719 0.937665 -100 
-100 -100 1.616915 1.332439 0.893579 0.785288 0.948419 0.940171 0.741247 0.744920 0.951091 0.948637 0.739662 0.748359 0.991338 0.992987 0.753903 0.747248 0.956570 0.957093 0.749448 0.759013 0.997552 0.976430 0.695956 -100 
-100 -100 1.793042 1.462149 0.926966 0.802514 0.995792 0.989713 0.761675 0.758058 0.973329 0.969601 0.748263 0.761999 1.032535 1.034838 0.770047 0.760895 0.985786 0.987565 0.761099 0.740474 0.934290 0.914893 0.678644 -100 
-100 -100 2.396291 2.010922 1.265018 1.074766 1.284959 1.273707 0.999722 0.985730 1.211758 1.209785 0.985781 1.027744 1.361581 1.364096 1.036883 1.002272 1.242427 1.241086 0.981678 0.938227 1.116906 1.095361 0.864431 -100 
-100 -100 2.389548 2.003942 1.257736 1.070462 1.285769 1.275293 0.998299 0.983804 1.210484 1.208510 0.983763 1.025962 1.362597 1.365261 1.035654 1.001505 1.243441 1.243598 0.985655 0.942946 1.118262 1.097674 0.872284 -100 
-100 -100 1.778698 1.444978 0.906217 0.792959 1.008994 1.005427 0.761475 0.753623 0.970839 0.967007 0.743063 0.759389 1.044281 1.047108 0.769419 0.760165 0.990696 0.997198 0.774487 0.751881 0.924587 0.908477 0.700470 -100 
-100 -100 1.629851 1.334569 0.882399 0.796781 1.015112 1.010503 0.765053 0.749579 0.956357 0.953418 0.741700 0.764574 1.048143 1.050824 0.774046 0.757911 0.975392 0.981708 0.771614 0.756491 0.926655 0.910694 0.707051 -100 
-100 -100 1.820685 1.545182 1.130830 1.051704 1.282943 1.273257 1.000598 0.966578 1.166080 1.165603 0.970489 1.029850 1.361451 1.363678 1.037746 0.984514 1.190856 1.191035 0.968664 0.944511 1.110322 1.091451 0.884017 -100 
-100 -100 1.825456 1.551507 1.140726 1.058825 1.287158 1.275971 1.002472 0.967777 1.167397 1.166804 0.971186 1.030410 1.360830 1.362456 1.036260 0.982194 1.190718 1.190306 0.964591 0.941530 1.111181 1.092411 0.881473 -100 
-100 -100 1.612505 1.330250 0.909391 0.819830 1.029652 1.020151 0.772025 0.754885 0.963806 0.960392 0.744815 0.765655 1.042031 1.042628 0.768355 0.752780 0.986460 0.991082 0.762176 0.750983 0.938015 0.922408 0.702936 -100 
-100 -100 1.629246 1.343942 0.917470 0.824763 1.033439 1.022701 0.774457 0.766863 0.993787 0.988877 0.750984 0.756047 1.018266 1.017869 0.757119 0.766529 1.054383 1.059752 0.781935 0.764914 0.975785 0.960617 0.716724 -100 
-100 -100 1.883556 1.600283 1.167746 1.075224 1.307816 1.294616 1.017225 1.010557 1.267069 1.262769 0.997806 1.005402 1.281693 1.282594 1.017472 1.055358 1.454662 1.458128 1.063021 1.010072 1.230305 1.211034 0.939557 -100 
-100 -100 1.890654 1.607282 1.174249 1.078760 1.308764 1.294450 1.016703 1.009552 1.264870 1.260392 0.996011 1.002703 1.276560 1.276006 1.009921 1.046883 1.450924 1.454677 1.055749 1.005547 1.229794 1.211957 0.939896 -100 
-100 -100 1.645714 1.362019 0.936651 0.835851 1.035916 1.021378 0.771693 0.761479 0.983136 0.977518 0.742296 0.743967 0.994716 0.989514 0.729684 0.741275 1.057340 1.063955 0.762329 0.751708 0.977323 0.966897 0.719276 -100 
-100 -100 1.610159 1.335799 0.925147 0.830939 1.027408 1.011581 0.760978 0.735177 0.931286 0.926222 0.717146 0.730799 0.976994 0.971041 0.717188 0.734191 1.056934 1.064716 0.758535 0.739468 0.951507 0.942965 0.711567 -100 
-100 -100 1.782049 1.524700 1.121466 1.043282 1.253426 1.235539 0.964607 0.916034 1.098573 1.094854 0.903067 0.943309 1.204394 1.204512 0.962976 1.017130 1.413300 1.418526 1.028873 0.952148 1.135452 1.121031 0.892238 -100 
-100 -100 1.631755 1.402736 1.036712 0.970984 1.172403 1.156792 0.901761 0.855487 1.024506 1.021690 0.845609 0.885559 1.131453 1.131944 0.906022 0.958980 1.337333 1.341863 0.968585 0.892766 1.062064 1.048638 0.835614 -100 
-100 -100 1.044327 0.871560 0.603053 0.550289 0.700309 0.691750 0.511554 0.493919 0.628687 0.626641 0.486350 0.497563 0.673398 0.668850 0.486871 0.498923 0.733817 0.739208 0.516047 0.502776 0.652719 0.648138 0.487106 -100 
-100 -100 0.474012 0.386711 0.248318 0.221944 0.299315 0.296807 0.209962 0.210117 0.285644 0.284807 0.206809 0.202648 0.285993 0.283161 0.192985 0.191753 0.292572 0.295177 0.201194 0.209765 0.294012 0.292901 0.207514 -100 
-100 -100 0.182411 0.155365 0.112402 0.105099 0.127850 0.127454 0.103148 0.104970 0.130294 0.130109 0.104235 0.101184 0.123561 0.122812 0.098453 0.097338 0.121017 0.121644 0.099676 0.104424 0.132064 0.131815 0.104192 -100 
-100 -100 -100 -100 -100 -100 -100 -100 -100 -100 -100 -100 -100 -100 -100 -100 -100 -100 -100 -100 -100 -100 -100 -100 -100 -100 
-100 -100 -100 -100 -100 -100 -100 -100 -100 -100 -100 -100 -100 -100 -100 -100 -100 -100 -100 -100 -100 -100 -100 -100 -100 -100 
-100 -100 -100 -100 -100 -100 -100 -100 -100 -100 -100 -100 -100 -100 -100 -100 -100 -100 -100 -100 -100 -100 -100 -100 -100 -100 
-100 -100 0.599950 0.481236 0.299338 0.266124 0.353196 0.350838 0.253969 0.256224 0.358330 0.357848 0.255071 0.253749 0.361301 0.361615 0.254852 0.256718 0.358942 0.356827 0.249176 0.240304 0.350042 0.341376 0.211568 -100 
-100 -100 1.060044 0.881370 0.604658 0.535749 0.649239 0.643011 0.505583 0.511657 0.661787 0.661609 0.513360 0.519132 0.689143 0.689595 0.520505 0.514259 0.661582 0.658708 0.505852 0.514557 0.708546 0.692687 0.465892 -100 
-100 -100 1.579941 1.354262 0.995467 0.889373 1.018276 1.007219 0.837938 0.851555 1.045273 1.046891 0.863963 0.886099 1.127968 1.128496 0.888225 0.866040 1.069156 1.068162 0.868956 0.918837 1.217462 1.197724 0.863944 -100 
-100 -100 1.711623 1.459183 1.063589 0.948556 1.088673 1.077146 0.893957 0.906603 1.112280 1.113251 0.916913 0.939407 1.196382 1.197246 0.942660 0.920996 1.138512 1.138687 0.927725 0.978738 1.286969 1.266112 0.921240 -100 
-100 -100 1.585912 1.305910 0.873914 0.769326 0.931750 0.923919 0.727025 0.729469 0.931535 0.929025 0.723877 0.732848 0.972704 0.974275 0.738159 0.731393 0.937976 0.938828 0.734784 0.746048 0.983110 0.962892 0.685961 -100 
-100 -100 1.755139 1.430851 0.906099 0.786821 0.978739 0.972654 0.746505 0.740906 0.952698 0.948471 0.729207 0.742815 1.010807 1.013089 0.750837 0.742071 0.965715 0.968831 0.747098 0.730452 0.922237 0.904639 0.674772 -100 
-100 -100 2.353540 1.974784 1.239519 1.055091 1.264174 1.252855 0.980703 0.965460 1.190023 1.187168 0.962377 1.003515 1.337087 1.339643 1.012859 0.979487 1.221378 1.222118 0.965963 0.925147 1.098699 1.079688 0.859602 -100 
-100 -100 2.344784 1.966281 1.231318 1.050033 1.264142 1.253681 0.978824 0.963407 1.188699 1.185774 0.959951 1.000684 1.336595 1.339251 1.010376 0.977925 1.221847 1.224275 0.969801 0.930003 1.100359 1.082378 0.867822 -100 
-100 -100 1.733884 1.408302 0.881949 0.774447 0.988965 0.985670 0.744584 0.735927 0.949891 0.945278 0.722447 0.736422 1.017472 1.020071 0.745696 0.738458 0.968756 0.977252 0.759997 0.742380 0.913572 0.899478 0.697933 -100 
-100 -100 1.586881 1.298032 0.855283 0.774650 0.993108 0.989564 0.747210 0.732441 0.935248 0.931662 0.722193 0.741908 1.021971 1.024158 0.749752 0.736118 0.953294 0.961339 0.756056 0.744425 0.913349 0.898773 0.699715 -100 
-100 -100 1.782107 1.510021 1.100108 1.025128 1.259338 1.251264 0.979788 0.945762 1.139977 1.138866 0.947553 1.005914 1.338507 1.340155 1.012111 0.960222 1.167444 1.169251 0.949773 0.926826 1.090002 1.072252 0.869836 -100 
-100 -100 1.788221 1.517274 1.110393 1.032476 1.263811 1.254315 0.982111 0.947588 1.141992 1.140722 0.948686 1.006524 1.337706 1.338620 1.010153 0.957183 1.166306 1.167395 0.944479 0.922290 1.088991 1.071317 0.865556 -100 
-100 -100 1.574783 1.297450 0.883923 0.798614 1.008568 1.000363 0.755787 0.739963 0.944955 0.940704 0.726835 0.743228 1.015383 1.014967 0.742387 0.728359 0.960852 0.966697 0.742126 0.733353 0.918512 0.904145 0.689360 -100 
-100 -100 1.594762 1.315229 0.897492 0.808503 1.014899 1.004770 0.760687 0.753200 0.975762 0.969675 0.733047 0.733902 0.991167 0.989398 0.730065 0.739382 1.026285 1.032570 0.758108 0.744698 0.955200 0.941672 0.702039 -100 
-100 -100 1.852226 1.573783 1.148402 1.058249 1.287302 1.274313 1.001167 0.993951 1.245446 1.239680 0.976185 0.981479 1.255895 1.255163 0.987986 1.025260 1.428023 1.432317 1.035797 0.985451 1.206716 1.189419 0.921382 -100 
-100 -100 1.862197 1.583108 1.156429 1.062730 1.288955 1.274817 1.001382 0.993844 1.244346 1.238437 0.975377 0.979668 1.251534 1.249270 0.980965 1.016741 1.423638 1.428170 1.028292 0.981171 1.206716 1.190922 0.922217 -100 
-100 -100 1.620511 1.341023 0.921994 0.822929 1.019743 1.005667 0.760564 0.751094 0.969026 0.962321 0.727948 0.725007 0.970137 0.963215 0.704383 0.713779 1.026815 1.034147 0.737498 0.732313 0.958642 0.950099 0.706416 -100 
-100 -100 1.585912 1.315096 0.909560 0.816200 1.010036 0.995200 0.749890 0.726806 0.919442 0.913708 0.706285 0.714309 0.953530 0.945588 0.693338 0.708165 1.027044 1.035736 0.735910 0.722965 0.935602 0.928947 0.701748 -100 
-100 -100 1.757224 1.502479 1.102745 1.024729 1.232830 1.216230 0.950450 0.904260 1.081281 1.077084 0.889578 0.925900 1.181717 1.179487 0.937303 0.990020 1.386876 1.393333 1.006219 0.934414 1.118864 1.106540 0.881804 -100 
-100 -100 1.609366 1.382561 1.019479 0.953637 1.153042 1.138663 0.888597 0.844842 1.008834 1.005687 0.833749 0.870227 1.111474 1.109873 0.883279 0.935113 1.314488 1.320161 0.948822 0.877234 1.047486 1.035918 0.826542 -100 
-100 -100 1.029159 0.858490 0.592989 0.540103 0.687841 0.680081 0.504315 0.489779 0.622957 0.620737 0.481544 0.488867 0.659898 0.654193 0.473803 0.484869 0.717109 0.723080 0.504169 0.494482 0.644454 0.640898 0.482505 -100 
-100 -100 0.467216 0.381245 0.244892 0.218604 0.294362 0.292096 0.207535 0.208969 0.284203 0.283327 0.205511 0.199834 0.280588 0.277497 0.189178 0.187715 0.286145 0.288858 0.197574 0.207261 0.290949 0.290119 0.205989 -100 
-100 -100 0.180481 0.153916 0.111702 0.104464 0.126689 0.126334 0.102665 0.104725 0.129968 0.129779 0.103974 0.100654 0.122325 0.121546 0.097804 0.096672 0.119653 0.120289 0.099048 0.103943 0.131290 0.131089 0.103863 -100 
-100 -100 -100 -100 -100 -100 -100 -100 -100 -100 -100 -100 -100 -100 -100 -100 -100 -100 -100 -100 -100 -100 -100 -100 -100 -100 
-100 -100 -100 -100 -100 -100 -100 -100 -100 -100 -100 -100 -100 -100 -100 -100 -100 -100 -100 -100 -100 -100 -100 -100 -100 -100 
-100 -100 -100 -100 -100 -100 -100 -100 -100 -100 -100 -100 -100 -100 -100 -100 -100 -100 -100 -100 -100 -100 -100 -100 -100 -100 
-100 -100 0.424619 0.331787 0.197027 0.175898 0.241517 0.240256 0.169284 0.170610 0.244363 0.243888 0.169003 0.166037 0.238827 0.239077 0.166910 0.170712 0.245437 0.243790 0.164625 0.152578 0.217333 0.212002 0.135350 -100 
-100 -100 0.850799 0.684486 0.436528 0.381337 0.488047 0.483694 0.359545 0.362855 0.493601 0.492725 0.360433 0.359052 0.497621 0.498126 0.360703 0.362503 0.492363 0.488796 0.349668 0.338106 0.480788 0.467154 0.294413 -100 
-100 -100 1.344055 1.121070 0.779845 0.687081 0.816066 0.807245 0.644536 0.651830 0.828822 0.828363 0.653153 0.660524 0.862228 0.862885 0.662500 0.654493 0.828069 0.824214 0.643185 0.655322 0.887215 0.865998 0.590867 -100 
-100 -100 1.449027 1.200901 0.827086 0.728720 0.870680 0.861640 0.684432 0.690482 0.880221 0.879086 0.689451 0.696294 0.912625 0.913574 0.699288 0.692752 0.881485 0.878703 0.685332 0.699902 0.945997 0.923675 0.632963 -100 
-100 -100 1.259783 0.996551 0.613457 0.538465 0.702905 0.698170 0.511645 0.510108 0.696816 0.693391 0.498615 0.495479 0.699666 0.701210 0.500898 0.507821 0.702122 0.702375 0.508730 0.504306 0.706302 0.688583 0.450540 -100 
-100 -100 1.322866 1.028065 0.593270 0.526049 0.719375 0.717907 0.510716 0.503042 0.700614 0.695121 0.483777 0.480735 0.706558 0.708869 0.489113 0.498872 0.712432 0.718475 0.518531 0.510774 0.690328 0.677715 0.473535 -100 
-100 -100 1.735674 1.397088 0.849154 0.741393 0.952835 0.949737 0.712558 0.702405 0.918223 0.912292 0.683848 0.695508 0.971911 0.974711 0.705530 0.700820 0.934815 0.942684 0.721303 0.702488 0.875754 0.862863 0.661826 -100 
-100 -100 1.721575 1.384700 0.839360 0.734671 0.949032 0.946715 0.708924 0.699839 0.916576 0.910603 0.681060 0.691128 0.967607 0.970453 0.701334 0.698592 0.934582 0.944175 0.725126 0.709443 0.882934 0.870936 0.672062 -100 
-100 -100 1.281404 0.989839 0.560695 0.504111 0.711131 0.712366 0.499536 0.494742 0.695896 0.690159 0.474347 0.466043 0.694982 0.697453 0.475110 0.491507 0.712738 0.724833 0.532559 0.534419 0.709643 0.700302 0.509183 -100 
-100 -100 1.226477 0.957573 0.567399 0.510610 0.714577 0.714913 0.503054 0.500419 0.694424 0.690157 0.485304 0.477333 0.701643 0.703545 0.484295 0.498764 0.709344 0.720637 0.536868 0.539371 0.711918 0.701012 0.509174 -100 
-100 -100 1.487863 1.217457 0.814824 0.740936 0.956542 0.953020 0.715357 0.702253 0.898480 0.895484 0.693558 0.709722 0.978929 0.980359 0.714820 0.702706 0.911486 0.919699 0.724293 0.716668 0.884720 0.870252 0.673103 -100 
-100 -100 1.507058 1.234108 0.827641 0.748258 0.961049 0.956218 0.717627 0.703822 0.900025 0.896880 0.694536 0.710601 0.979263 0.979991 0.713123 0.698452 0.906346 0.913724 0.717148 0.709981 0.879816 0.865410 0.666620 -100 
-100 -100 1.278384 1.006219 0.611427 0.536690 0.730622 0.726354 0.511453 0.506627 0.701176 0.696333 0.489225 0.480395 0.701548 0.700865 0.477848 0.483829 0.694700 0.703118 0.512000 0.516948 0.699269 0.688574 0.487584 -100 
-100 -100 1.298676 1.025414 0.629922 0.552644 0.740356 0.732722 0.515794 0.508870 0.713192 0.706218 0.483537 0.470310 0.687565 0.684656 0.459952 0.466826 0.704959 0.712258 0.492329 0.502187 0.708784 0.700064 0.479877 -100 
-100 -100 1.567206 1.288619 0.873462 0.783505 0.982851 0.970873 0.729889 0.723011 0.950102 0.942093 0.695352 0.688292 0.934621 0.930522 0.675912 0.686794 0.987813 0.993986 0.706951 0.701425 0.929029 0.918438 0.669464 -100 
-100 -100 1.583402 1.302644 0.883510 0.788198 0.984559 0.971507 0.730403 0.723784 0.950500 0.942399 0.695708 0.687578 0.932119 0.926584 0.669957 0.676677 0.976627 0.982845 0.697107 0.696675 0.928178 0.918978 0.669747 -100 
-100 -100 1.346373 1.068677 0.663419 0.568720 0.745953 0.734563 0.517189 0.510769 0.712672 0.705345 0.483806 0.466823 0.676326 0.668222 0.437532 0.430868 0.670907 0.678471 0.457906 0.485433 0.707104 0.703357 0.481317 -100 
-100 -100 1.323005 1.053865 0.660054 0.563294 0.738206 0.726782 0.511110 0.504131 0.689503 0.683862 0.482916 0.467828 0.669085 0.658179 0.429553 0.423375 0.667538 0.677249 0.457816 0.486763 0.699845 0.698754 0.491503 -100 
-100 -100 1.490963 1.235975 0.852574 0.763102 0.950289 0.936735 0.701635 0.679981 0.856822 0.852240 0.663096 0.669468 0.894022 0.883736 0.639928 0.652479 0.958988 0.969177 0.685802 0.678737 0.882318 0.878850 0.668997 -100 
-100 -100 1.359572 1.133946 0.789165 0.710982 0.886898 0.875162 0.657331 0.638468 0.801968 0.798376 0.625152 0.632323 0.842046 0.832628 0.605541 0.618367 0.907403 0.916710 0.648750 0.639701 0.827164 0.823973 0.630044 -100 
-100 -100 0.834359 0.672448 0.428097 0.369795 0.490155 0.484508 0.343275 0.345497 0.470074 0.467931 0.337199 0.325460 0.458878 0.451169 0.298044 0.293896 0.458936 0.465511 0.317582 0.338310 0.480776 0.480895 0.343925 -100 
-100 -100 0.342918 0.273692 0.169571 0.147395 0.195973 0.194694 0.141079 0.146357 0.202699 0.202073 0.143908 0.134973 0.183534 0.181093 0.125993 0.122824 0.175621 0.177576 0.130072 0.143351 0.205441 0.205497 0.145693 -100 
-100 -100 0.132076 0.116430 0.093283 0.089090 0.099163 0.099020 0.088313 0.089899 0.103343 0.103251 0.089531 0.087242 0.096490 0.096083 0.085683 0.084976 0.093970 0.094290 0.086225 0.089389 0.103802 0.103773 0.089699 -100 
-100 -100 -100 -100 -100 -100 -100 -100 -100 -100 -100 -100 -100 -100 -100 -100 -100 -100 -100 -100 -100 -100 -100 -100 -100 -100 
-100 -100 -100 -100 -100 -100 -100 -100 -100 -100 -100 -100 -100 -100 -100 -100 -100 -100 -100 -100 -100 -100 -100 -100 -100 -100 
-100 -100 -100 -100 -100 -100 -100 -100 -100 -100 -100 -100 -100 -100 -100 -100 -100 -100 -100 -100 -100 -100 -100 -100 -100 -100 
-100 -100 -100 -100 -100 -100 -100 -100 -100 -100 -100 -100 -100 -100 -100 -100 -100 -100 -100 -100 -100 -100 -100 -100 -100 -100 
-100 -100 -100 -100 -100 -100 -100 -100 -100 -100 -100 -100 -100 -100 -100 -100 -100 -100 -100 -100 -100 -100 -100 -100 -100 -100 
-100 -100 -100 -100 -100 -100 -100 -100 -100 -100 -100 -100 -100 -100 -100 -100 -100 -100 -100 -100 -100 -100 -100 -100 -100 -100 
-100 -100 -100 -100 -100 -100 -100 -100 -100 -100 -100 -100 -100 -100 -100 -100 -100 -100 -100 -100 -100 -100 -100 -100 -100 -100 
-100 -100 -100 -100 -100 -100 -100 -100 -100 -100 -100 -100 -100 -100 -100 -100 -100 -100 -100 -100 -100 -100 -100 -100 -100 -100 
-100 -100 -100 -100 -100 -100 -100 -100 -100 -100 -100 -100 -100 -100 -100 -100 -100 -100 -100 -100 -100 -100 -100 -100 -100 -100 
-100 -100 -100 -100 -100 -100 -100 -100 -100 -100 -100 -100 -100 -100 -100 -100 -100 -100 -100 -100 -100 -100 -100 -100 -100 -100 
-100 -100 -100 -100 -100 -100 -100 -100 -100 -100 -100 -100 -100 -100 -100 -100 -100 -100 -100 -100 -100 -100 -100 -100 -100 -100 
-100 -100 -100 -100 -100 -100 -100 -100 -100 -100 -100 -100 -100 -100 -100 -100 -100 -100 -100 -100 -100 -100 -100 -100 -100 -100 
-100 -100 -100 -100 -100 -100 -100 -100 -100 -100 -100 -100 -100 -100 -100 -100 -100 -100 -100 -100 -100 -100 -100 -100 -100 -100 
-100 -100 -100 -100 -100 -100 -100 -100 -100 -100 -100 -100 -100 -100 -100 -100 -100 -100 -100 -100 -100 -100 -100 -100 -100 -100 
-100 -100 -100 -100 -100 -100 -100 -100 -100 -100 -100 -100 -100 -100 -100 -100 -100 -100 -100 -100 -100 -100 -100 -100 -100 -100 
-100 -100 -100 -100 -100 -100 -100 -100 -100 -100 -100 -100 -100 -100 -100 -100 -100 -100 -100 -100 -100 -100 -100 -100 -100 -100 
-100 -100 -100 -100 -100 -100 -100 -100 -100 -100 -100 -100 -100 -100 -100 -100 -100 -100 -100 -100 -100 -100 -100 -100 -100 -100 
-100 -100 -100 -100 -100 -100 -100 -100 -100 -100 -100 -100 -100 -100 -100 -100 -100 -100 -100 -100 -100 -100 -100 -100 -100 -100 
-100 -100 -100 -100 -100 -100 -100 -100 -100 -100 -100 -100 -100 -100 -100 -100 -100 -100 -100 -100 -100 -100 -100 -100 -100 -100 
-100 -100 -100 -100 -100 -100 -100 -100 -100 -100 -100 -100 -100 -100 -100 -100 -100 -100 -100 -100 -100 -100 -100 -100 -100 -100 
-100 -100 -100 -100 -100 -100 -100 -100 -100 -100 -100 -100 -100 -100 -100 -100 -100 -100 -100 -100 -100 -100 -100 -100 -100 -100 
-100 -100 -100 -100 -100 -100 -100 -100 -100 -100 -100 -100 -100 -100 -100 -100 -100 -100 -100 -100 -100 -100 -100 -100 -100 -100 
-100 -100 -100 -100 -100 -100 -100 -100 -100 -100 -100 -100 -100 -100 -100 -100 -100 -100 -100 -100 -100 -100 -100 -100 -100 -100 
-100 -100 -100 -100 -100 -100 -100 -100 -100 -100 -100 -100 -100 -100 -100 -100 -100 -100 -100 -100 -100 -100 -100 -100 -100 -100 
-100 -100 -100 -100 -100 -100 -100 -100 -100 -100 -100 -100 -100 -100 -100 -100 -100 -100 -100 -100 -100 -100 -100 -100 -100 -100 
-100 -100 -100 -100 -100 -100 -100 -100 -100 -100 -100 -100 -100 -100 -100 -100 -100 -100 -100 -100 -100 -100 -100 -100 -100 -100 
-100 -100 -100 -100 -100 -100 -100 -100 -100 -100 -100 -100 -100 -100 -100 -100 -100 -100 -100 -100 -100 -100 -100 -100 -100 -100 
