# Supplementary material for: A computational model of spatio-temporal cardiac intracellular calcium handling with realistic structure and spatial flux distribution from sarcoplasmic reticulum and t-tubule reconstructions
Source: PLoS Comput Biol. 2017 Aug 31;13(8):e1005714. doi: 10.1371/journal.pcbi.1005714 (PMC5597258; doi:10.1371/journal.pcbi.1005714)
Supplement: S1 Code — Code provided in C/C++ and includes the structural datasets used in this study. Documentation is provided on use of and updating the code. Updates may also be available on Michael Colman’s website, http://www.physicsoftheheart.com and github repository: https://github.com/michaelcolman/CODE---PLOS-Comp-Biol-2017-Model-SR. (ZIP) [file pcbi.1005714.s001.zip › PLOS_SR_Clean/Spatial_diff_out/Ca_1D_output_0010.dat]

0.084407
0.084203
0.080766
0.080662
0.082876
0.082874
0.080614
0.080686
0.083642
0.083632
0.080485
0.080324
0.081366
0.081372
0.080390
0.080608
0.084168
0.084192
0.080946
0.080919
0.083924
0.083895
0.080406
0.087956
0.087438
0.081263
0.081036
0.084606
0.084602
0.080972
0.081139
0.086471
0.086454
0.080862
0.080533
0.081890
0.081901
0.080640
0.081111
0.087885
0.087928
0.081616
0.081547
0.087224
0.087174
0.080834
0.149287
0.143681
0.090072
0.088447
0.123874
0.123851
0.088163
0.089362
0.136823
0.136691
0.087952
0.085464
0.102965
0.103020
0.085907
0.089351
0.145880
0.146181
0.091821
0.091347
0.141575
0.141216
0.087323
0.149829
0.144158
0.090138
0.088482
0.123910
0.123886
0.088193
0.089416
0.137206
0.137076
0.088016
0.085508
0.103089
0.103141
0.085933
0.089378
0.146034
0.146336
0.091855
0.091389
0.141831
0.141471
0.087355
0.093341
0.092466
0.082226
0.081717
0.085953
0.085945
0.081600
0.081998
0.090785
0.090778
0.081917
0.081432
0.084656
0.084648
0.081346
0.081815
0.090617
0.090668
0.082386
0.082383
0.090727
0.090667
0.081413
0.095496
0.094261
0.082389
0.081620
0.084533
0.084524
0.081487
0.082104
0.092135
0.092142
0.082188
0.081625
0.085672
0.085644
0.081341
0.081539
0.088171
0.088207
0.081986
0.082116
0.089835
0.089792
0.081279
0.169813
0.160082
0.090977
0.086179
0.100161
0.100125
0.085748
0.089708
0.149150
0.149280
0.091153
0.088291
0.120288
0.120087
0.086750
0.086775
0.120398
0.120489
0.087585
0.088694
0.133630
0.133484
0.086057
0.169898
0.160158
0.091009
0.086223
0.100361
0.100323
0.085766
0.089690
0.148843
0.148971
0.091120
0.088279
0.120362
0.120161
0.086747
0.086756
0.120243
0.120332
0.087546
0.088654
0.133464
0.133320
0.086030
0.096015
0.094748
0.082685
0.082049
0.086184
0.086150
0.081446
0.081695
0.088358
0.088349
0.081700
0.081382
0.086631
0.086610
0.081378
0.081405
0.086969
0.086985
0.081586
0.081721
0.088632
0.088603
0.081012
0.094798
0.093779
0.082826
0.082725
0.091149
0.091090
0.081899
0.081403
0.084175
0.084141
0.081126
0.081120
0.086456
0.086457
0.081376
0.081435
0.087252
0.087263
0.081564
0.081594
0.087570
0.087540
0.080864
0.159981
0.152893
0.093218
0.094359
0.157583
0.157157
0.089736
0.084548
0.082303
0.082109
0.082575
0.083835
0.117794
0.117943
0.086679
0.087123
0.123640
0.123659
0.087303
0.087070
0.120785
0.120624
0.084198
0.159688
0.152648
0.093203
0.094389
0.157935
0.157509
0.089768
0.084546
0.082195
0.082000
0.082559
0.083836
0.117886
0.118037
0.086695
0.087132
0.123649
0.123667
0.087302
0.087067
0.120762
0.120602
0.084195
0.093179
0.092372
0.082856
0.083117
0.094040
0.093982
0.082304
0.081483
0.083105
0.083057
0.080974
0.081152
0.087258
0.087275
0.081562
0.081557
0.087357
0.087357
0.081553
0.081561
0.087334
0.087303
0.080815
0.091068
0.090535
0.082512
0.082749
0.092307
0.092275
0.082172
0.081642
0.085062
0.085027
0.081289
0.081471
0.088679
0.088686
0.081745
0.081613
0.087178
0.087175
0.081571
0.081653
0.088079
0.088048
0.080922
0.137421
0.133947
0.089775
0.091042
0.144406
0.144376
0.090660
0.089011
0.126651
0.126583
0.088499
0.089215
0.134681
0.134643
0.088953
0.087798
0.121823
0.121788
0.087487
0.088180
0.129077
0.128926
0.085449
0.137272
0.133813
0.089728
0.090977
0.144063
0.144037
0.090626
0.089020
0.126900
0.126838
0.088558
0.089286
0.134994
0.134956
0.089017
0.087848
0.121978
0.121941
0.087509
0.088188
0.129042
0.128890
0.085443
0.090037
0.089578
0.082071
0.082177
0.090119
0.090119
0.082125
0.081988
0.088640
0.088655
0.082129
0.082348
0.090846
0.090847
0.082344
0.082112
0.088381
0.088349
0.081781
0.081726
0.087751
0.087706
0.080848
0.090192
0.089699
0.081960
0.081860
0.087813
0.087817
0.081848
0.081979
0.089481
0.089526
0.082377
0.082780
0.093370
0.093382
0.082857
0.082569
0.090680
0.090621
0.082035
0.081691
0.086624
0.086568
0.080689
0.138873
0.134964
0.088442
0.087259
0.118293
0.118324
0.087369
0.088906
0.135884
0.136196
0.091009
0.093386
0.156833
0.156924
0.093905
0.092502
0.145584
0.145225
0.090145
0.087432
0.115329
0.115032
0.083407
0.138596
0.134710
0.088385
0.087197
0.117994
0.118024
0.087308
0.088852
0.135662
0.135974
0.090958
0.093327
0.156506
0.156597
0.093849
0.092457
0.145392
0.145035
0.090105
0.087391
0.115129
0.114833
0.083379
0.086157
0.085820
0.080880
0.080725
0.083616
0.083621
0.080756
0.080964
0.086094
0.086142
0.081418
0.081769
0.089388
0.089403
0.081880
0.081669
0.087551
0.087498
0.081174
0.080801
0.083244
0.083201
0.080107
0.083385
0.083246
0.080483
0.080413
0.082208
0.082210
0.080422
0.080507
0.083183
0.083206
0.080753
0.080865
0.084169
0.084175
0.080923
0.080859
0.083662
0.083638
0.080590
0.080445
0.082022
0.081997
0.079973
0.080009
0.079994
0.079696
0.079687
0.079846
0.079846
0.079690
0.079701
0.079999
0.080002
0.079747
0.079765
0.080174
0.080175
0.079777
0.079767
0.080082
0.080079
0.079718
0.079698
0.079822
0.079819
0.079633
0.087953
0.087436
0.081264
0.081037
0.084614
0.084610
0.080973
0.081138
0.086461
0.086444
0.080861
0.080533
0.081895
0.081906
0.080643
0.081114
0.087894
0.087937
0.081617
0.081546
0.087215
0.087165
0.080832
0.108236
0.104502
0.083029
0.082048
0.092043
0.092034
0.081945
0.082690
0.101001
0.100948
0.082211
0.080959
0.083260
0.083283
0.081185
0.083160
0.108596
0.108752
0.084181
0.083812
0.104944
0.104776
0.082536
0.391701
0.342303
0.110308
0.100308
0.235419
0.235324
0.099667
0.107221
0.310096
0.309460
0.103606
0.089796
0.131834
0.132027
0.091107
0.111337
0.359832
0.361363
0.118894
0.115657
0.336582
0.334847
0.105834
0.394750
0.344714
0.110546
0.100380
0.235551
0.235456
0.099730
0.107409
0.311970
0.311336
0.103807
0.089878
0.132164
0.132353
0.091153
0.111414
0.360630
0.362169
0.118996
0.115794
0.337870
0.336130
0.105945
0.123750
0.117961
0.084823
0.083016
0.094142
0.094126
0.082830
0.084239
0.112122
0.112085
0.084026
0.082233
0.087703
0.087694
0.082142
0.084208
0.114636
0.114819
0.085369
0.085182
0.113326
0.113126
0.083538
0.140122
0.130346
0.086005
0.082621
0.087332
0.087314
0.082395
0.085076
0.121203
0.121243
0.085290
0.082845
0.092443
0.092361
0.082222
0.082705
0.098911
0.098996
0.083464
0.084099
0.107508
0.107401
0.082873
0.511851
0.430982
0.120393
0.091724
0.121078
0.120968
0.090727
0.114009
0.376837
0.377521
0.117862
0.099414
0.214553
0.213680
0.094771
0.094851
0.214677
0.215054
0.096983
0.103808
0.291332
0.290694
0.098872
0.512372
0.431390
0.120493
0.091829
0.121732
0.121617
0.090782
0.113911
0.375253
0.375928
0.117723
0.099398
0.214847
0.213975
0.094769
0.094789
0.214009
0.214379
0.096880
0.103690
0.290545
0.289916
0.098787
0.142292
0.132167
0.086619
0.083546
0.092099
0.092029
0.082634
0.084303
0.111538
0.111540
0.084336
0.082549
0.094531
0.094459
0.082277
0.082339
0.095342
0.095383
0.082678
0.083308
0.103711
0.103640
0.082309
0.132994
0.125398
0.086678
0.086964
0.122212
0.121972
0.085323
0.082568
0.088198
0.088119
0.081871
0.081896
0.093626
0.093637
0.082246
0.082477
0.097005
0.097028
0.082689
0.082712
0.097198
0.097128
0.081676
0.454954
0.392011
0.124318
0.132346
0.418567
0.416312
0.119447
0.089389
0.084849
0.084374
0.084111
0.088951
0.201653
0.202212
0.094191
0.096690
0.234272
0.234353
0.097143
0.095790
0.217895
0.217271
0.090465
0.453248
0.390719
0.124214
0.132513
0.420459
0.418202
0.119611
0.089377
0.084580
0.084106
0.084074
0.088963
0.202029
0.202595
0.094232
0.096710
0.234311
0.234390
0.097143
0.095781
0.217795
0.217172
0.090455
0.126117
0.119858
0.086436
0.087900
0.131515
0.131266
0.086267
0.082542
0.085252
0.085152
0.081501
0.081992
0.095785
0.095827
0.082599
0.082674
0.097255
0.097258
0.082678
0.082644
0.096587
0.096516
0.081588
0.110553
0.107525
0.084760
0.085999
0.119851
0.119770
0.085122
0.083121
0.094009
0.093929
0.082466
0.083097
0.104317
0.104323
0.083417
0.082764
0.096154
0.096143
0.082673
0.083064
0.101055
0.100982
0.082029
0.314405
0.283651
0.105820
0.114538
0.350512
0.350376
0.113659
0.102962
0.251670
0.251359
0.101359
0.105867
0.297095
0.296908
0.104995
0.097860
0.222300
0.222152
0.097022
0.101248
0.266696
0.266056
0.096129
0.313629
0.283018
0.105689
0.114297
0.348769
0.348648
0.113492
0.103005
0.252759
0.252470
0.101513
0.106085
0.298620
0.298434
0.105200
0.097986
0.222972
0.222815
0.097089
0.101259
0.266535
0.265892
0.096113
0.107040
0.104478
0.083883
0.084660
0.111883
0.111880
0.084587
0.083693
0.101777
0.101799
0.083891
0.084755
0.111623
0.111620
0.084726
0.083729
0.099713
0.099640
0.083141
0.083172
0.100187
0.100087
0.081898
0.108207
0.105359
0.083624
0.083138
0.097367
0.097381
0.083174
0.083917
0.107166
0.107337
0.084895
0.087050
0.128581
0.128639
0.087289
0.085816
0.114508
0.114278
0.084544
0.082845
0.093677
0.093547
0.081273
0.325649
0.291487
0.102369
0.095565
0.203445
0.203583
0.096131
0.105535
0.304790
0.306327
0.112805
0.128776
0.415129
0.415603
0.130868
0.121456
0.358074
0.356237
0.112990
0.096059
0.188532
0.187403
0.087612
0.324269
0.290341
0.102226
0.095420
0.202270
0.202408
0.095987
0.105395
0.303760
0.305297
0.112663
0.128562
0.413408
0.413885
0.130660
0.121320
0.357124
0.355295
0.112878
0.095968
0.187808
0.186686
0.087551
0.099354
0.097227
0.081985
0.081386
0.088586
0.088600
0.081476
0.082364
0.099856
0.100024
0.083404
0.085306
0.118230
0.118293
0.085599
0.084415
0.107631
0.107425
0.083242
0.081554
0.087321
0.087222
0.080406
0.085727
0.085418
0.080807
0.080666
0.083409
0.083413
0.080693
0.080881
0.085640
0.085683
0.081287
0.081598
0.088542
0.088555
0.081697
0.081510
0.086931
0.086884
0.081067
0.080731
0.083067
0.083028
0.080085
0.080201
0.080175
0.079728
0.079712
0.079937
0.079938
0.079717
0.079739
0.080213
0.080218
0.079808
0.079847
0.080585
0.080587
0.079865
0.079842
0.080377
0.080372
0.079768
0.079729
0.079899
0.079894
0.079642
0.149262
0.143661
0.090086
0.088472
0.124011
0.123986
0.088173
0.089352
0.136690
0.136558
0.087935
0.085463
0.103035
0.103092
0.085936
0.089385
0.145989
0.146287
0.091817
0.091324
0.141353
0.140992
0.087285
0.391645
0.342261
0.110322
0.100336
0.235613
0.235517
0.099681
0.107206
0.309875
0.309238
0.103582
0.089797
0.131919
0.132115
0.091137
0.111381
0.360030
0.361557
0.118897
0.115625
0.336247
0.334510
0.105786
2.730744
2.320032
0.407322
0.321468
1.880120
1.879305
0.316147
0.379243
2.120881
2.115408
0.348799
0.198840
1.115885
1.117792
0.208645
0.400958
2.236904
2.247427
0.456313
0.435950
2.183514
2.169747
0.349869
2.756062
2.339667
0.409865
0.322178
1.882790
1.881965
0.316782
0.381293
2.136632
2.131174
0.350961
0.199662
1.120993
1.122860
0.209227
0.402011
2.245672
2.256259
0.457598
0.437614
2.195634
2.181793
0.351233
0.536582
0.464062
0.125211
0.107205
0.268114
0.267964
0.106110
0.120071
0.413808
0.413299
0.117850
0.098437
0.182165
0.182162
0.098331
0.120525
0.427808
0.429570
0.129156
0.127491
0.421500
0.419396
0.114411
0.634316
0.534892
0.134878
0.100476
0.172611
0.172454
0.099158
0.126883
0.467173
0.467714
0.129364
0.105679
0.250746
0.249893
0.101283
0.105578
0.304712
0.305504
0.110222
0.117599
0.382742
0.381545
0.108293
3.013411
2.514247
0.459457
0.205247
0.969410
0.968246
0.197798
0.413474
2.260286
2.266018
0.445124
0.308257
1.781537
1.774679
0.272398
0.273078
1.781186
1.784426
0.290656
0.355552
2.095694
2.088441
0.301192
3.016469
2.516599
0.460195
0.206160
0.976169
0.974935
0.198283
0.412145
2.246887
2.252560
0.443571
0.308214
1.784786
1.777948
0.272535
0.272464
1.775923
1.779095
0.289708
0.354499
2.090296
2.083109
0.300364
0.649457
0.546898
0.138618
0.106170
0.206974
0.206376
0.100478
0.118804
0.375671
0.376009
0.120542
0.104090
0.270628
0.269910
0.102346
0.102906
0.276875
0.277304
0.105237
0.112403
0.354762
0.353842
0.104398
0.601845
0.514655
0.140133
0.140216
0.456465
0.454074
0.126554
0.098842
0.147717
0.147176
0.094603
0.097792
0.259651
0.260030
0.101800
0.104567
0.294417
0.294619
0.105792
0.105642
0.293304
0.292411
0.097514
2.951922
2.494193
0.501765
0.527338
2.324862
2.307913
0.416265
0.154660
0.123766
0.120431
0.120285
0.203151
1.702726
1.710044
0.264530
0.291802
1.861938
1.862637
0.295579
0.281545
1.793080
1.785453
0.221755
2.941762
2.486790
0.500925
0.529084
2.337276
2.320297
0.417948
0.154589
0.121875
0.118553
0.120029
0.203364
1.705977
1.713353
0.264965
0.291970
1.862327
1.862997
0.295588
0.281445
1.792153
1.784532
0.221649
0.554030
0.478819
0.137672
0.148608
0.522002
0.519514
0.134674
0.098319
0.128303
0.127620
0.092213
0.098913
0.277246
0.277852
0.104207
0.105649
0.296675
0.296716
0.105790
0.105096
0.287670
0.286771
0.096868
0.435391
0.388920
0.121709
0.133170
0.465424
0.464662
0.127081
0.107693
0.252896
0.252274
0.104030
0.111017
0.357557
0.357608
0.113304
0.106158
0.286054
0.285919
0.105456
0.109773
0.329440
0.328507
0.101572
2.506550
2.169342
0.373735
0.432675
2.257901
2.256767
0.425263
0.343105
1.926943
1.924692
0.330886
0.369218
2.091477
2.090191
0.362965
0.299617
1.829586
1.828348
0.292707
0.331121
1.968509
1.961094
0.274399
2.500774
2.164853
0.372621
0.430629
2.247488
2.246489
0.423844
0.343922
1.938193
1.936108
0.332511
0.371229
2.101448
2.100145
0.364800
0.300739
1.834827
1.833493
0.293380
0.331142
1.967192
1.959741
0.274225
0.407466
0.366325
0.116260
0.123764
0.412489
0.412412
0.123090
0.113885
0.334474
0.334555
0.114443
0.122620
0.408866
0.408769
0.122166
0.112040
0.313568
0.312962
0.108761
0.110011
0.322234
0.321117
0.100639
0.418373
0.374003
0.114116
0.107749
0.290158
0.290284
0.108051
0.116737
0.378379
0.379943
0.123924
0.142323
0.504415
0.504857
0.144181
0.132138
0.427519
0.425520
0.122943
0.105260
0.255842
0.254377
0.093773
2.546210
2.190847
0.348155
0.276738
1.722269
1.723244
0.280382
0.366259
2.106662
2.116494
0.416724
0.505412
2.319880
2.322353
0.518094
0.471817
2.239177
2.228217
0.415839
0.274470
1.625480
1.613462
0.190077
2.531133
2.178632
0.346518
0.275107
1.709739
1.710718
0.278770
0.364705
2.096095
2.105910
0.415110
0.503183
2.305824
2.308307
0.515899
0.470272
2.229334
2.218433
0.414503
0.273386
1.616664
1.604727
0.189335
0.320649
0.287072
0.101675
0.094960
0.200103
0.200241
0.095527
0.104825
0.300648
0.302163
0.111944
0.127667
0.409327
0.409800
0.129725
0.120480
0.353487
0.351692
0.112212
0.095500
0.185831
0.184735
0.087335
0.132827
0.129383
0.087527
0.086478
0.114750
0.114777
0.086570
0.087931
0.130129
0.130395
0.089733
0.091787
0.147897
0.147976
0.092229
0.091024
0.138464
0.138163
0.089012
0.086627
0.112226
0.111970
0.083051
0.083665
0.083456
0.080360
0.080261
0.082069
0.082072
0.080284
0.080418
0.083655
0.083684
0.080703
0.080917
0.085622
0.085631
0.080987
0.080860
0.084543
0.084512
0.080550
0.080313
0.081829
0.081803
0.079895
0.149726
0.144074
0.090160
0.088534
0.124264
0.124237
0.088213
0.089380
0.136778
0.136647
0.087969
0.085511
0.103304
0.103363
0.086008
0.089469
0.146412
0.146709
0.091874
0.091352
0.141345
0.140982
0.087283
0.394250
0.344341
0.110560
0.100490
0.236678
0.236574
0.099785
0.107271
0.310295
0.309662
0.103658
0.089897
0.132733
0.132936
0.091286
0.111655
0.362209
0.363733
0.119125
0.115690
0.336231
0.334485
0.105781
2.753361
2.337771
0.409872
0.323163
1.891426
1.890535
0.317446
0.380071
2.126767
2.121308
0.349673
0.199928
1.126007
1.127996
0.210118
0.403678
2.253906
2.264377
0.458646
0.436517
2.183440
2.169573
0.349842
2.778951
2.357622
0.412436
0.323870
1.894095
1.893207
0.318081
0.382119
2.142593
2.137165
0.351846
0.200756
1.131190
1.133144
0.210705
0.404729
2.262729
2.273281
0.459940
0.438188
2.195660
2.181735
0.351220
0.540313
0.467042
0.125547
0.107393
0.269274
0.269122
0.106239
0.120181
0.414677
0.414185
0.117999
0.098603
0.183429
0.183436
0.098537
0.120854
0.430332
0.432104
0.129458
0.127651
0.422127
0.420019
0.114489
0.638585
0.538210
0.135237
0.100596
0.172985
0.172825
0.099237
0.127059
0.468917
0.469475
0.129605
0.105882
0.252299
0.251443
0.101481
0.105749
0.305808
0.306609
0.110400
0.117893
0.385101
0.383897
0.108531
3.037946
2.533129
0.461958
0.205785
0.971109
0.969923
0.198193
0.415050
2.273219
2.279061
0.447148
0.309882
1.793354
1.786438
0.273782
0.273993
1.787950
1.791246
0.291794
0.358075
2.113521
2.106213
0.303501
3.041064
2.535534
0.462703
0.206697
0.977863
0.976608
0.198677
0.413714
2.259840
2.265639
0.445599
0.309834
1.796595
1.789711
0.273917
0.273371
1.782664
1.785903
0.290844
0.357014
2.108147
2.100919
0.302674
0.654041
0.550458
0.139004
0.106294
0.207315
0.206715
0.100570
0.119012
0.377620
0.377984
0.120820
0.104309
0.272198
0.271482
0.102545
0.103075
0.277941
0.278384
0.105433
0.112726
0.357412
0.356492
0.104665
0.607067
0.518716
0.140615
0.140466
0.457791
0.455388
0.126748
0.099012
0.148753
0.148213
0.094801
0.098004
0.261212
0.261596
0.102026
0.104839
0.296513
0.296719
0.106068
0.105875
0.294882
0.293975
0.097664
2.981789
2.517138
0.505374
0.529474
2.336109
2.319073
0.417983
0.155663
0.128303
0.124904
0.121234
0.204630
1.714540
1.721919
0.266262
0.294098
1.878093
1.878781
0.297809
0.283063
1.803292
1.795540
0.222680
2.971418
2.509595
0.504517
0.531226
2.348656
2.331609
0.419686
0.155596
0.126381
0.122990
0.120976
0.204840
1.717816
1.725263
0.266703
0.294269
1.878550
1.879221
0.297823
0.282948
1.802276
1.794540
0.222563
0.558566
0.482375
0.138124
0.148923
0.523996
0.521511
0.134963
0.098527
0.129319
0.128631
0.092420
0.099148
0.278956
0.279576
0.104475
0.105976
0.299125
0.299171
0.106095
0.105304
0.288917
0.288008
0.096972
0.437310
0.390536
0.121951
0.133526
0.468197
0.467445
0.127459
0.107972
0.254741
0.254118
0.104306
0.111338
0.359931
0.359990
0.113650
0.106491
0.288419
0.288278
0.105750
0.109986
0.330714
0.329765
0.101678
2.517774
2.178606
0.375146
0.435300
2.275326
2.274254
0.428125
0.345261
1.940661
1.938393
0.332968
0.371661
2.107357
2.106099
0.365505
0.301974
1.845433
1.844139
0.294812
0.332617
1.978206
1.970665
0.275305
2.511883
2.174038
0.374021
0.433241
2.264906
2.263984
0.426705
0.346077
1.951957
1.949872
0.334600
0.373678
2.117410
2.116148
0.367352
0.303091
1.850650
1.849271
0.295480
0.332627
1.976867
1.969305
0.275129
0.408984
0.367633
0.116474
0.124120
0.415356
0.415300
0.123492
0.114200
0.336587
0.336676
0.114759
0.123000
0.411634
0.411550
0.122558
0.112375
0.315872
0.315260
0.109042
0.110212
0.323495
0.322370
0.100745
0.420754
0.375978
0.114385
0.108032
0.292306
0.292443
0.108366
0.117100
0.380971
0.382550
0.124328
0.142868
0.508107
0.508551
0.144721
0.132524
0.429922
0.427905
0.123245
0.105448
0.257027
0.255548
0.093874
2.565157
2.206006
0.350302
0.278729
1.736521
1.737531
0.282487
0.368869
2.123168
2.133082
0.419642
0.509126
2.339811
2.342271
0.521718
0.474432
2.253594
2.242522
0.417972
0.275824
1.635220
1.623091
0.190922
2.549920
2.193680
0.348647
0.277071
1.723798
1.724822
0.280848
0.367280
2.112425
2.122336
0.417998
0.506849
2.325518
2.328005
0.519483
0.472845
2.243553
2.232559
0.416609
0.274721
1.626308
1.614274
0.190172
0.322496
0.288599
0.101862
0.095135
0.201465
0.201613
0.095718
0.105067
0.302545
0.304081
0.112224
0.128055
0.412100
0.412584
0.130103
0.120721
0.355104
0.353306
0.112399
0.095611
0.186622
0.185524
0.087402
0.133142
0.129671
0.087589
0.086543
0.115049
0.115077
0.086640
0.088004
0.130471
0.130740
0.089810
0.091873
0.148343
0.148424
0.092310
0.091088
0.138739
0.138438
0.089063
0.086672
0.112418
0.112161
0.083078
0.083690
0.083480
0.080366
0.080268
0.082098
0.082102
0.080292
0.080425
0.083686
0.083716
0.080712
0.080926
0.085661
0.085671
0.080995
0.080866
0.084565
0.084534
0.080555
0.080317
0.081846
0.081820
0.079897
0.092925
0.092123
0.082434
0.082123
0.088268
0.088242
0.081783
0.081828
0.088586
0.088575
0.081625
0.081464
0.085972
0.086007
0.081839
0.082353
0.092380
0.092395
0.082341
0.082000
0.087109
0.087031
0.080797
0.121888
0.116512
0.085055
0.083749
0.099792
0.099735
0.083200
0.083674
0.105068
0.105028
0.083306
0.082391
0.091145
0.091218
0.083065
0.085381
0.120955
0.121060
0.085668
0.084502
0.104792
0.104565
0.082491
0.523728
0.454850
0.126345
0.112919
0.317591
0.317113
0.109847
0.115225
0.362325
0.361746
0.111998
0.100029
0.208999
0.209596
0.103741
0.128466
0.469810
0.470903
0.131437
0.120223
0.335587
0.333388
0.105622
0.527891
0.458155
0.126682
0.113025
0.317787
0.317315
0.109935
0.115459
0.364642
0.364078
0.112272
0.100178
0.209768
0.210363
0.103844
0.128591
0.470932
0.472045
0.131607
0.120446
0.337401
0.335204
0.105806
0.144333
0.136079
0.087699
0.085266
0.103420
0.103349
0.084577
0.085877
0.120344
0.120347
0.086028
0.084574
0.099538
0.099572
0.084828
0.087163
0.130367
0.130520
0.087711
0.086911
0.118266
0.117994
0.084325
0.162581
0.149747
0.088815
0.084469
0.092748
0.092695
0.083863
0.086934
0.133213
0.133320
0.087672
0.085286
0.104793
0.104704
0.084706
0.084965
0.108391
0.108482
0.085452
0.086530
0.120437
0.120274
0.084549
0.651590
0.547728
0.135034
0.097918
0.146866
0.146653
0.096159
0.124878
0.466216
0.467385
0.131721
0.111750
0.299692
0.298558
0.105807
0.103590
0.272434
0.273019
0.106668
0.119653
0.405535
0.404621
0.111936
0.652403
0.548365
0.135162
0.098026
0.147528
0.147311
0.096229
0.124817
0.464933
0.466103
0.131628
0.111750
0.299984
0.298855
0.105804
0.103526
0.271744
0.272331
0.106584
0.119563
0.405058
0.404160
0.111880
0.166031
0.152601
0.089530
0.085355
0.097213
0.097120
0.084258
0.086545
0.125631
0.125705
0.087136
0.085202
0.106846
0.106749
0.084754
0.084621
0.104861
0.104930
0.085096
0.086321
0.120487
0.120358
0.084565
0.159292
0.147927
0.090030
0.089302
0.131987
0.131704
0.087438
0.084967
0.100391
0.100339
0.084670
0.084611
0.105946
0.105962
0.084928
0.085355
0.111344
0.111370
0.085557
0.085374
0.109292
0.109137
0.083384
0.620034
0.528645
0.144552
0.146696
0.498979
0.496439
0.132422
0.101243
0.151419
0.150857
0.096296
0.101473
0.287010
0.287724
0.107358
0.112361
0.341157
0.341158
0.112385
0.107733
0.294606
0.293353
0.097588
0.617599
0.526816
0.144410
0.146927
0.501538
0.499010
0.132681
0.101267
0.151115
0.150550
0.096269
0.101505
0.287535
0.288265
0.107442
0.112443
0.341614
0.341613
0.112419
0.107698
0.294174
0.292926
0.097532
0.149474
0.140025
0.089767
0.090709
0.145233
0.144971
0.089050
0.085347
0.097691
0.097591
0.084433
0.084870
0.108801
0.108868
0.085589
0.085994
0.113768
0.113746
0.085788
0.085186
0.107032
0.106856
0.082952
0.123700
0.119619
0.087309
0.088965
0.136772
0.136720
0.088290
0.086069
0.107927
0.107845
0.085471
0.086220
0.119949
0.119980
0.086666
0.086107
0.112289
0.112235
0.085724
0.085571
0.111477
0.111293
0.083356
0.392220
0.354150
0.116758
0.130790
0.462426
0.462563
0.131240
0.117682
0.346215
0.345839
0.115799
0.121793
0.401952
0.401882
0.121456
0.113845
0.327447
0.327023
0.111636
0.112879
0.340009
0.338741
0.102839
0.391103
0.353246
0.116600
0.130548
0.460803
0.460970
0.131094
0.117749
0.347457
0.347112
0.115982
0.122065
0.403849
0.403786
0.121706
0.113968
0.328025
0.327593
0.111685
0.112876
0.339835
0.338574
0.102824
0.118642
0.115295
0.086355
0.087776
0.129664
0.129714
0.087980
0.086797
0.116372
0.116397
0.086986
0.088081
0.128914
0.128927
0.088110
0.086989
0.115351
0.115220
0.086042
0.085605
0.110618
0.110422
0.083242
0.123261
0.119067
0.086394
0.086134
0.112431
0.112481
0.086376
0.087209
0.123732
0.123941
0.088297
0.090899
0.149788
0.149840
0.091076
0.089062
0.130158
0.129846
0.087368
0.085242
0.103958
0.103739
0.082660
0.441008
0.392151
0.116985
0.109983
0.300700
0.300969
0.111006
0.122248
0.412651
0.414463
0.130658
0.150041
0.539515
0.539883
0.151595
0.137794
0.454757
0.452465
0.127234
0.107197
0.263038
0.261376
0.094571
0.439095
0.390559
0.116761
0.109728
0.298728
0.299000
0.110738
0.121982
0.410904
0.412723
0.130389
0.149664
0.536842
0.537220
0.151220
0.137508
0.452991
0.450724
0.127003
0.107027
0.261916
0.260273
0.094475
0.110045
0.106882
0.083836
0.083300
0.098090
0.098124
0.083470
0.084482
0.111090
0.111296
0.085626
0.087875
0.133067
0.133120
0.088050
0.086361
0.117401
0.117143
0.084911
0.082989
0.093942
0.093797
0.081299
0.089755
0.089261
0.081853
0.081743
0.087299
0.087309
0.081795
0.081989
0.089610
0.089659
0.082411
0.082766
0.092927
0.092936
0.082807
0.082519
0.090432
0.090373
0.081977
0.081610
0.086201
0.086144
0.080623
0.080647
0.080602
0.079866
0.079856
0.080400
0.080402
0.079869
0.079890
0.080674
0.080681
0.079962
0.080006
0.081091
0.081092
0.080012
0.079974
0.080752
0.080745
0.079882
0.079840
0.080238
0.080231
0.079708
0.094012
0.093053
0.082632
0.082326
0.089384
0.089338
0.081814
0.081607
0.086509
0.086510
0.081538
0.081800
0.089321
0.089376
0.082337
0.082645
0.092957
0.092926
0.082206
0.081573
0.083706
0.083633
0.080345
0.130023
0.122824
0.085973
0.084638
0.106798
0.106645
0.083594
0.082604
0.092772
0.092784
0.082585
0.084088
0.110747
0.110952
0.085293
0.086481
0.124815
0.124652
0.085504
0.082688
0.086893
0.086755
0.080753
0.576794
0.494495
0.134747
0.122090
0.377688
0.376176
0.114478
0.102700
0.239689
0.239807
0.102782
0.118943
0.397353
0.399206
0.127697
0.138430
0.491529
0.489734
0.128720
0.099200
0.138918
0.137875
0.086903
0.580839
0.497684
0.135080
0.122199
0.377926
0.376412
0.114557
0.102837
0.241003
0.241131
0.102972
0.119195
0.399294
0.401148
0.127921
0.138585
0.492649
0.490864
0.128905
0.099392
0.140027
0.138976
0.087053
0.151768
0.141766
0.088524
0.086139
0.110675
0.110498
0.084912
0.084429
0.103989
0.104057
0.085026
0.086643
0.123999
0.124179
0.087506
0.088378
0.134208
0.134081
0.087659
0.085305
0.099953
0.099772
0.082823
0.153568
0.143088
0.088123
0.084538
0.093907
0.093824
0.083683
0.085302
0.118087
0.118251
0.086423
0.086726
0.121754
0.121705
0.086481
0.085429
0.108073
0.108140
0.085664
0.088415
0.134273
0.134107
0.086483
0.596654
0.507769
0.127867
0.097109
0.147629
0.147317
0.094730
0.113734
0.400203
0.401826
0.122642
0.122560
0.395422
0.394465
0.117734
0.104795
0.262996
0.263779
0.108858
0.139723
0.511604
0.510773
0.132924
0.597852
0.508670
0.127989
0.097146
0.147665
0.147354
0.094767
0.113866
0.401386
0.403015
0.122778
0.122582
0.395360
0.394396
0.117717
0.104790
0.262984
0.263773
0.108877
0.139834
0.513025
0.512196
0.133044
0.158631
0.147104
0.088751
0.084828
0.094102
0.094020
0.083839
0.085827
0.121629
0.121796
0.086968
0.086837
0.122039
0.121949
0.086462
0.085414
0.107805
0.107896
0.086014
0.089201
0.142947
0.142776
0.087348
0.176927
0.160745
0.091049
0.086634
0.108970
0.108834
0.085369
0.087178
0.127499
0.127593
0.087818
0.086975
0.122778
0.122797
0.087230
0.088560
0.135048
0.135039
0.088608
0.087045
0.119888
0.119601
0.084492
0.706594
0.589711
0.152833
0.123335
0.359878
0.358871
0.115991
0.126211
0.391499
0.391845
0.127190
0.121952
0.399724
0.400235
0.126435
0.139929
0.489805
0.489397
0.138214
0.118949
0.353458
0.351064
0.103963
0.703930
0.587728
0.152684
0.123523
0.362092
0.361098
0.116235
0.126336
0.391775
0.392109
0.127243
0.122028
0.400316
0.400842
0.126579
0.140213
0.491765
0.491338
0.138407
0.118838
0.352114
0.349717
0.103804
0.166502
0.152401
0.090815
0.087998
0.121197
0.121111
0.087127
0.088140
0.128455
0.128475
0.088073
0.087417
0.125729
0.125813
0.088124
0.089958
0.143774
0.143671
0.089422
0.086524
0.113559
0.113228
0.083532
0.119446
0.116052
0.087057
0.089213
0.139144
0.139235
0.089228
0.088179
0.126780
0.126745
0.087934
0.088510
0.134789
0.134892
0.089203
0.090059
0.142510
0.142329
0.089196
0.086265
0.111323
0.111013
0.083334
0.330828
0.305809
0.112458
0.136702
0.497261
0.498394
0.141357
0.131740
0.430720
0.430481
0.130530
0.136073
0.470819
0.471353
0.138367
0.141664
0.485213
0.483976
0.136115
0.115644
0.330252
0.328049
0.101278
0.329611
0.304831
0.112347
0.136747
0.498054
0.499208
0.141484
0.131806
0.431169
0.430940
0.130642
0.136294
0.472204
0.472734
0.138548
0.141633
0.484572
0.483326
0.136022
0.115628
0.330257
0.328060
0.101278
0.113594
0.111192
0.086344
0.089243
0.142302
0.142477
0.089970
0.088847
0.131214
0.131226
0.088950
0.089942
0.141424
0.141488
0.090182
0.090154
0.140067
0.139826
0.088862
0.086190
0.111237
0.110941
0.083310
0.131718
0.125786
0.087690
0.089046
0.137416
0.137541
0.089598
0.089672
0.138975
0.139094
0.090302
0.091853
0.153990
0.153935
0.091648
0.089237
0.130746
0.130476
0.087711
0.086318
0.114019
0.113743
0.083571
0.511224
0.446200
0.129313
0.134482
0.456134
0.456703
0.136715
0.139730
0.483795
0.484671
0.144046
0.154388
0.549804
0.549276
0.152148
0.133463
0.432027
0.430358
0.125489
0.117242
0.353022
0.351109
0.104201
0.509430
0.444710
0.129068
0.134071
0.452988
0.453548
0.136258
0.139320
0.481141
0.482019
0.143638
0.153896
0.546461
0.545935
0.151648
0.133035
0.429181
0.427534
0.125134
0.117017
0.351629
0.349739
0.104082
0.118953
0.114044
0.085109
0.085764
0.118339
0.118415
0.086079
0.086403
0.122424
0.122545
0.087089
0.088358
0.134437
0.134373
0.088080
0.085857
0.113297
0.113101
0.084680
0.083833
0.102982
0.102812
0.082168
0.090845
0.090223
0.082137
0.082195
0.090089
0.090105
0.082275
0.082363
0.091095
0.091128
0.082642
0.082866
0.093098
0.093090
0.082800
0.082444
0.089903
0.089852
0.081980
0.081772
0.087561
0.087505
0.080813
0.080751
0.080698
0.079902
0.079910
0.080681
0.080683
0.079927
0.079938
0.080826
0.080831
0.079989
0.080020
0.081106
0.081106
0.080010
0.079965
0.080696
0.080690
0.079883
0.079856
0.080369
0.080363
0.079730
0.160419
0.152926
0.092244
0.090816
0.136788
0.136502
0.088503
0.086496
0.111173
0.111232
0.086929
0.089887
0.145280
0.145615
0.092274
0.092945
0.151613
0.151220
0.088621
0.084193
0.081425
0.081178
0.079884
0.457702
0.392608
0.120586
0.111351
0.308166
0.306788
0.104390
0.092668
0.166247
0.166486
0.094025
0.112136
0.355828
0.357535
0.120181
0.124701
0.389138
0.387087
0.112935
0.088214
0.082990
0.082477
0.080076
2.912673
2.454645
0.475356
0.410458
2.143382
2.133609
0.357939
0.238888
1.457381
1.459413
0.248996
0.409196
2.232463
2.243251
0.465134
0.490826
2.311821
2.295828
0.385745
0.147226
0.104655
0.100737
0.082557
2.936218
2.472909
0.477766
0.411181
2.146501
2.136690
0.358450
0.239791
1.466568
1.468671
0.250259
0.411294
2.246624
2.257419
0.467185
0.492174
2.320419
2.304435
0.387089
0.148266
0.109338
0.105291
0.083195
0.593020
0.506637
0.134737
0.118362
0.343823
0.342280
0.110452
0.100956
0.238664
0.239267
0.104957
0.126330
0.451366
0.453030
0.133709
0.135318
0.455947
0.453978
0.124055
0.100538
0.154285
0.153395
0.089596
0.583145
0.498128
0.128867
0.101676
0.187223
0.186629
0.097512
0.109233
0.350345
0.351797
0.116892
0.125157
0.427875
0.427630
0.124381
0.111257
0.299661
0.299865
0.110058
0.131605
0.422286
0.421240
0.122920
2.899262
2.434028
0.414721
0.198678
0.979277
0.976766
0.184994
0.333508
2.123298
2.133741
0.390667
0.415050
2.198080
2.193682
0.391939
0.286623
1.732230
1.736604
0.307898
0.490717
2.334594
2.329071
0.451092
2.904736
2.437960
0.415346
0.198589
0.977438
0.974962
0.185104
0.334944
2.133583
2.144073
0.392237
0.415280
2.197087
2.192610
0.391791
0.286767
1.733439
1.737889
0.308464
0.492409
2.347650
2.342099
0.452758
0.609274
0.517276
0.131440
0.100900
0.177129
0.176751
0.098283
0.116136
0.404471
0.406092
0.124448
0.126811
0.422790
0.422149
0.123740
0.111978
0.305570
0.306188
0.114980
0.141800
0.512445
0.511209
0.132868
0.703547
0.586398
0.148530
0.112904
0.285643
0.285115
0.109938
0.132041
0.478819
0.479989
0.138188
0.130347
0.428988
0.429053
0.130345
0.140073
0.482170
0.481936
0.139180
0.125830
0.400672
0.398246
0.111066
3.122331
2.601149
0.540170
0.367031
1.971562
1.968858
0.352197
0.467799
2.312317
2.316303
0.487963
0.443260
2.214963
2.216233
0.449637
0.513482
2.352758
2.350547
0.502371
0.398667
2.103125
2.086650
0.296526
3.111170
2.592982
0.539235
0.368515
1.984436
1.981814
0.354083
0.468843
2.314961
2.318864
0.488578
0.443841
2.217526
2.218878
0.450581
0.515591
2.362985
2.360657
0.503961
0.397738
2.095317
2.078782
0.295200
0.651789
0.547386
0.145946
0.120786
0.356251
0.356080
0.119866
0.137883
0.492200
0.492915
0.140981
0.133057
0.442095
0.442503
0.134909
0.149515
0.534105
0.533340
0.146023
0.121808
0.360890
0.358150
0.104898
0.380837
0.344898
0.117249
0.134675
0.474468
0.475509
0.139019
0.135834
0.462634
0.462666
0.136066
0.138917
0.479451
0.480116
0.141888
0.150014
0.530705
0.529372
0.144148
0.118125
0.335045
0.332476
0.101777
2.167491
1.918934
0.324530
0.467652
2.330939
2.337219
0.498786
0.464476
2.269115
2.268407
0.460847
0.483799
2.319276
2.322184
0.498534
0.522478
2.367390
2.361278
0.491543
0.363128
1.981595
1.965670
0.261917
2.160492
1.913723
0.323996
0.468686
2.337403
2.343754
0.500089
0.464811
2.269353
2.268634
0.461101
0.484750
2.323986
2.326849
0.499271
0.521795
2.363202
2.357053
0.490665
0.362993
1.981935
1.966055
0.261978
0.348251
0.320007
0.114795
0.139151
0.507365
0.508694
0.144779
0.137504
0.463766
0.463721
0.137306
0.143224
0.503499
0.503952
0.145175
0.147165
0.509641
0.508133
0.140333
0.117532
0.336645
0.334249
0.102052
0.492123
0.431131
0.129312
0.141356
0.501996
0.502829
0.144958
0.143892
0.495727
0.496115
0.145618
0.153236
0.541760
0.541254
0.151069
0.135343
0.445039
0.443563
0.128493
0.120064
0.369658
0.367595
0.106368
2.818671
2.395616
0.459455
0.489757
2.319819
2.322296
0.500873
0.503371
2.330011
2.332070
0.513865
0.543446
2.401001
2.398017
0.528361
0.448951
2.224788
2.218324
0.415871
0.386336
2.093992
2.081547
0.304800
2.805402
2.384856
0.457700
0.486730
2.301185
2.303588
0.497512
0.500331
2.313396
2.315457
0.510820
0.540008
2.382424
2.379432
0.524857
0.445695
2.206285
2.199934
0.413040
0.384578
2.083391
2.071112
0.303757
0.404263
0.352701
0.116636
0.123174
0.383532
0.384018
0.125110
0.125471
0.387463
0.387853
0.127202
0.133170
0.424008
0.423421
0.130578
0.115835
0.326686
0.325638
0.110978
0.107225
0.291336
0.290006
0.099002
0.144588
0.139465
0.090588
0.091389
0.143563
0.143641
0.091698
0.091745
0.144179
0.144244
0.092100
0.092868
0.150474
0.150382
0.092360
0.090454
0.134449
0.134274
0.089340
0.088824
0.128728
0.128473
0.085461
0.084819
0.084513
0.080781
0.080867
0.085087
0.085096
0.080925
0.080929
0.085150
0.085157
0.080985
0.081064
0.085840
0.085831
0.080984
0.080785
0.084076
0.084057
0.080607
0.080555
0.083485
0.083463
0.080184
0.160532
0.153023
0.092272
0.090849
0.136959
0.136673
0.088530
0.086510
0.111180
0.111241
0.086958
0.089946
0.145681
0.146016
0.092329
0.092963
0.151546
0.151150
0.088612
0.084192
0.081440
0.081193
0.079888
0.458362
0.393121
0.120683
0.111467
0.309005
0.307623
0.104485
0.092696
0.166269
0.166512
0.094084
0.112361
0.357879
0.359593
0.120410
0.124727
0.388781
0.386718
0.112893
0.088212
0.083026
0.082513
0.080083
2.916542
2.457561
0.476127
0.411493
2.148826
2.139019
0.358821
0.239100
1.457577
1.459659
0.249475
0.411344
2.246007
2.256820
0.467303
0.491025
2.309926
2.293829
0.385400
0.147214
0.104887
0.100968
0.082594
2.939868
2.475666
0.478517
0.412207
2.151986
2.142156
0.359332
0.239993
1.466669
1.468830
0.250727
0.413435
2.260210
2.271046
0.469358
0.492361
2.318484
2.302412
0.386738
0.148253
0.109571
0.105520
0.083231
0.592745
0.506390
0.134763
0.118473
0.344940
0.343403
0.110551
0.100944
0.238235
0.238845
0.104962
0.126545
0.453644
0.455327
0.133960
0.135333
0.455502
0.453529
0.123990
0.100515
0.154212
0.153322
0.089586
0.579485
0.495322
0.128643
0.101701
0.187942
0.187349
0.097543
0.109097
0.348477
0.349921
0.116734
0.125185
0.428687
0.428458
0.124470
0.111267
0.299435
0.299634
0.110011
0.131508
0.421565
0.420525
0.122837
2.873268
2.414159
0.412371
0.198752
0.984823
0.982319
0.185150
0.331932
2.109001
2.119364
0.388779
0.414777
2.199835
2.195540
0.392169
0.286546
1.731041
1.735374
0.307585
0.489875
2.330122
2.324619
0.450279
2.878589
2.417989
0.412974
0.198648
0.982883
0.980420
0.185248
0.333350
2.119281
2.129707
0.390339
0.414981
2.198676
2.194319
0.392004
0.286688
1.732307
1.736728
0.308158
0.491562
2.343182
2.337669
0.451947
0.605090
0.514066
0.131121
0.100837
0.177365
0.176992
0.098257
0.115980
0.402823
0.404446
0.124269
0.126760
0.422855
0.422239
0.123758
0.111998
0.305700
0.306322
0.114994
0.141741
0.511857
0.510633
0.132804
0.701268
0.584628
0.148262
0.112710
0.284546
0.284032
0.109811
0.132038
0.479572
0.480755
0.138215
0.130302
0.428441
0.428518
0.130341
0.140225
0.483459
0.483236
0.139371
0.125937
0.401273
0.398839
0.111127
3.116054
2.596412
0.538868
0.365389
1.962580
1.959986
0.351099
0.468718
2.323625
2.327683
0.489124
0.442992
2.209824
2.211104
0.449329
0.514655
2.359736
2.357619
0.503968
0.399753
2.107887
2.091328
0.297262
3.105126
2.588431
0.537950
0.366856
1.975324
1.972822
0.352972
0.469764
2.326386
2.330378
0.489754
0.443568
2.212364
2.213740
0.450268
0.516759
2.369984
2.367769
0.505562
0.398813
2.100051
2.083448
0.295932
0.650638
0.546520
0.145759
0.120563
0.354687
0.354534
0.119710
0.137935
0.493630
0.494371
0.141097
0.133048
0.441533
0.441955
0.134910
0.149685
0.535564
0.534820
0.146237
0.121917
0.361476
0.358733
0.104957
0.380698
0.344783
0.117191
0.134542
0.473611
0.474660
0.138925
0.135863
0.463323
0.463369
0.136142
0.138962
0.479550
0.480218
0.141931
0.150092
0.531322
0.529990
0.144217
0.118117
0.334691
0.332124
0.101749
2.168129
1.919422
0.324495
0.467222
2.328595
2.334891
0.498420
0.464696
2.271133
2.270470
0.461246
0.484164
2.320735
2.323645
0.498889
0.522825
2.369038
2.362879
0.491641
0.362632
1.977636
1.961723
0.261402
2.161179
1.914258
0.323969
0.468268
2.335191
2.341578
0.499739
0.465015
2.271241
2.270581
0.461478
0.485083
2.325319
2.328199
0.499600
0.522108
2.364720
2.358543
0.490744
0.362481
1.977937
1.962083
0.261458
0.348401
0.320138
0.114809
0.139131
0.507201
0.508541
0.144754
0.137503
0.463851
0.463813
0.137281
0.143155
0.503101
0.503565
0.145113
0.147136
0.509757
0.508261
0.140322
0.117482
0.336193
0.333808
0.102011
0.492497
0.431434
0.129375
0.141486
0.503024
0.503854
0.145053
0.143821
0.494915
0.495279
0.145422
0.152856
0.539088
0.538590
0.150707
0.135195
0.444593
0.443142
0.128441
0.120067
0.369891
0.367833
0.106385
2.820842
2.397320
0.460003
0.490942
2.326084
2.328507
0.501773
0.502752
2.325082
2.326946
0.512281
0.540472
2.386426
2.383475
0.525529
0.447820
2.222032
2.215739
0.415516
0.386622
2.096793
2.084369
0.305186
2.807532
2.386542
0.458242
0.487900
2.307414
2.309780
0.498405
0.499703
2.308450
2.310336
0.509236
0.537034
2.367888
2.364947
0.522034
0.444557
2.203513
2.197345
0.412685
0.384857
2.086194
2.073950
0.304144
0.404561
0.352951
0.116694
0.123295
0.384531
0.385023
0.125200
0.125399
0.386636
0.387013
0.127010
0.132811
0.421515
0.420944
0.130243
0.115691
0.326220
0.325203
0.110935
0.107240
0.291678
0.290362
0.099034
0.144631
0.139506
0.090605
0.091414
0.143726
0.143805
0.091711
0.091735
0.144039
0.144101
0.092050
0.092796
0.150068
0.149979
0.092292
0.090412
0.134368
0.134197
0.089332
0.088826
0.128790
0.128538
0.085470
0.084822
0.084516
0.080782
0.080869
0.085102
0.085111
0.080925
0.080927
0.085135
0.085143
0.080978
0.081055
0.085800
0.085791
0.080975
0.080779
0.084067
0.084048
0.080605
0.080555
0.083490
0.083468
0.080185
0.094655
0.093637
0.082886
0.082634
0.090550
0.090498
0.082070
0.081753
0.086595
0.086611
0.081906
0.082417
0.092401
0.092453
0.082908
0.082918
0.092594
0.092535
0.082140
0.081565
0.083855
0.083786
0.080384
0.132756
0.125077
0.086529
0.085329
0.110745
0.110570
0.084174
0.082853
0.092936
0.092978
0.083175
0.085455
0.120727
0.120940
0.086605
0.086861
0.123254
0.123021
0.085304
0.082685
0.087303
0.087173
0.080831
0.595428
0.508852
0.138331
0.126892
0.405344
0.403682
0.118593
0.103931
0.240763
0.241128
0.105897
0.129267
0.468277
0.470176
0.137971
0.140242
0.481629
0.479287
0.127196
0.099265
0.141573
0.140576
0.087337
0.598554
0.511287
0.138592
0.126998
0.405892
0.404235
0.118677
0.104027
0.241623
0.241999
0.106033
0.129507
0.470427
0.472339
0.138214
0.140388
0.482665
0.480338
0.127361
0.099438
0.142585
0.141578
0.087471
0.148267
0.138497
0.088484
0.086724
0.116880
0.116689
0.085477
0.084280
0.100577
0.100659
0.085006
0.087700
0.134900
0.135123
0.088867
0.088712
0.132213
0.132004
0.087297
0.085096
0.099468
0.099298
0.082718
0.136748
0.128922
0.086996
0.084724
0.099310
0.099225
0.083951
0.084500
0.108042
0.108178
0.085481
0.086817
0.126269
0.126280
0.087121
0.085623
0.106908
0.106922
0.085319
0.087902
0.130978
0.130827
0.086055
0.462685
0.398228
0.116735
0.097387
0.184058
0.183774
0.095779
0.106045
0.319067
0.320328
0.112714
0.119969
0.404622
0.404139
0.118745
0.104435
0.256444
0.257027
0.107077
0.135849
0.488819
0.488060
0.129321
0.463430
0.398774
0.116768
0.097341
0.183643
0.183366
0.095763
0.106159
0.320476
0.321752
0.112830
0.119918
0.403868
0.403388
0.118663
0.104434
0.256724
0.257323
0.107150
0.136002
0.490394
0.489643
0.129463
0.139666
0.131117
0.087028
0.084304
0.096676
0.096625
0.083854
0.085189
0.114941
0.115085
0.086039
0.086470
0.121745
0.121720
0.086485
0.085504
0.108425
0.108513
0.086110
0.089043
0.140545
0.140371
0.087105
0.165536
0.151073
0.089539
0.085398
0.104641
0.104571
0.084889
0.087282
0.131884
0.132007
0.087886
0.086746
0.119672
0.119726
0.087139
0.089112
0.140583
0.140617
0.089477
0.087626
0.122459
0.122128
0.084814
0.676838
0.566601
0.146903
0.115491
0.314373
0.313914
0.112935
0.132581
0.472341
0.472893
0.134071
0.122129
0.370416
0.370858
0.124387
0.144271
0.525393
0.525436
0.145410
0.124079
0.377096
0.374354
0.107376
0.675277
0.565506
0.146836
0.115652
0.316059
0.315618
0.113151
0.132758
0.473245
0.473801
0.134208
0.122238
0.370975
0.371437
0.124533
0.144573
0.527532
0.527565
0.145626
0.123966
0.375710
0.372971
0.107210
0.162170
0.148870
0.089905
0.086745
0.113794
0.113776
0.086579
0.088709
0.137501
0.137583
0.088883
0.087610
0.122533
0.122622
0.088087
0.090642
0.150298
0.150244
0.090435
0.087165
0.116052
0.115673
0.083842
0.118898
0.115540
0.086674
0.088495
0.135048
0.135176
0.088997
0.088607
0.132177
0.132185
0.088560
0.088885
0.134497
0.134598
0.089352
0.090427
0.145450
0.145261
0.089573
0.086291
0.109616
0.109291
0.083162
0.334334
0.308648
0.112331
0.134892
0.485379
0.486573
0.139930
0.132815
0.441771
0.441695
0.132448
0.137849
0.478355
0.478875
0.140031
0.143278
0.493666
0.492187
0.136312
0.113241
0.309299
0.307099
0.098606
0.333356
0.307882
0.112287
0.135050
0.486884
0.488100
0.140128
0.132854
0.441662
0.441593
0.132467
0.137966
0.479304
0.479827
0.140116
0.143147
0.492577
0.491104
0.136146
0.113185
0.309215
0.307032
0.098594
0.114434
0.111935
0.086508
0.089309
0.141968
0.142139
0.089954
0.088885
0.131544
0.131532
0.088691
0.089477
0.139090
0.139161
0.089756
0.089942
0.140645
0.140421
0.088791
0.085945
0.109187
0.108900
0.083058
0.133344
0.127188
0.088096
0.089708
0.142026
0.142120
0.090018
0.089449
0.135522
0.135530
0.089273
0.090114
0.142092
0.142050
0.090006
0.088421
0.128903
0.128723
0.087503
0.086336
0.115018
0.114751
0.083652
0.521426
0.454470
0.132019
0.139880
0.488160
0.488465
0.140558
0.137288
0.458812
0.458833
0.136464
0.140951
0.476029
0.475594
0.139400
0.127825
0.418253
0.417323
0.124176
0.118733
0.368209
0.366362
0.106177
0.519554
0.452927
0.131769
0.139457
0.484961
0.485266
0.140092
0.136876
0.456150
0.456183
0.136057
0.140481
0.472893
0.472468
0.138927
0.127398
0.415386
0.414484
0.123827
0.118518
0.366923
0.365108
0.106074
0.120280
0.115197
0.085520
0.086461
0.122989
0.123037
0.086509
0.086158
0.118771
0.118784
0.085979
0.086597
0.123160
0.123114
0.086428
0.084975
0.111267
0.111166
0.084524
0.083984
0.104843
0.104687
0.082431
0.091163
0.090523
0.082327
0.082462
0.091265
0.091269
0.082406
0.082304
0.090157
0.090151
0.082147
0.082213
0.090353
0.090350
0.082206
0.082042
0.089413
0.089396
0.081951
0.081838
0.088157
0.088107
0.080939
0.080798
0.080743
0.079933
0.079951
0.080851
0.080852
0.079944
0.079930
0.080686
0.080686
0.079904
0.079913
0.080711
0.080711
0.079913
0.079893
0.080615
0.080613
0.079876
0.079863
0.080451
0.080446
0.079748
0.094922
0.093868
0.082970
0.082791
0.091510
0.091469
0.082345
0.082100
0.088771
0.088789
0.082253
0.082701
0.093395
0.093424
0.082989
0.082760
0.091236
0.091195
0.082171
0.082000
0.087582
0.087514
0.080885
0.134817
0.126687
0.086895
0.086163
0.117099
0.116974
0.085305
0.084315
0.105760
0.105818
0.084668
0.086707
0.127371
0.127448
0.087227
0.085847
0.113970
0.113854
0.084843
0.084624
0.107364
0.107169
0.082830
0.607569
0.518160
0.141456
0.134347
0.443773
0.442762
0.128909
0.119910
0.367610
0.368084
0.122213
0.140085
0.503085
0.503643
0.143065
0.131129
0.426740
0.425743
0.124207
0.121536
0.352425
0.350508
0.108417
0.608308
0.518781
0.141570
0.134514
0.445298
0.444287
0.129067
0.119989
0.367997
0.368475
0.122306
0.140271
0.504869
0.505433
0.143262
0.131246
0.427585
0.426592
0.124326
0.121692
0.353677
0.351755
0.108542
0.141051
0.132404
0.088252
0.087743
0.127556
0.127420
0.086871
0.085563
0.110680
0.110753
0.086109
0.088590
0.140007
0.140097
0.089274
0.087542
0.121986
0.121872
0.086554
0.086581
0.117983
0.117752
0.084261
0.104051
0.102285
0.084946
0.085572
0.114562
0.114503
0.085089
0.083885
0.095882
0.095919
0.084297
0.085728
0.118178
0.118225
0.086223
0.085158
0.104026
0.103991
0.084624
0.085163
0.108622
0.108502
0.083377
0.170406
0.163269
0.095957
0.105730
0.324938
0.324844
0.105493
0.094525
0.158224
0.158372
0.095999
0.107216
0.341336
0.341666
0.109830
0.101684
0.242132
0.242071
0.101130
0.106877
0.305284
0.304667
0.100256
0.170165
0.163054
0.095895
0.105602
0.323902
0.323815
0.105391
0.094512
0.158349
0.158496
0.095965
0.107041
0.339459
0.339792
0.109656
0.101671
0.242525
0.242477
0.101191
0.106913
0.305485
0.304868
0.100275
0.101841
0.100360
0.084374
0.084743
0.109554
0.109525
0.084507
0.083805
0.096740
0.096755
0.083917
0.084534
0.108275
0.108323
0.085008
0.084890
0.106109
0.106154
0.085287
0.085721
0.111619
0.111478
0.083820
0.123975
0.118933
0.085976
0.084751
0.104947
0.104909
0.084452
0.085038
0.110799
0.110790
0.084948
0.084117
0.098426
0.098499
0.084839
0.087643
0.134252
0.134429
0.088600
0.087449
0.122209
0.121895
0.084750
0.493302
0.431627
0.122117
0.108836
0.288778
0.288522
0.107275
0.115029
0.368083
0.367647
0.112131
0.099290
0.186984
0.187520
0.102725
0.132563
0.496916
0.498595
0.140652
0.128630
0.405528
0.402893
0.112590
0.494585
0.432675
0.122219
0.108919
0.289294
0.289045
0.107382
0.115183
0.369405
0.368972
0.112274
0.099378
0.187381
0.187920
0.102813
0.132712
0.497960
0.499633
0.140750
0.128599
0.405027
0.402391
0.112521
0.131502
0.125722
0.086993
0.085739
0.108557
0.108545
0.085594
0.086387
0.118585
0.118568
0.086130
0.085060
0.101020
0.101091
0.085608
0.088588
0.139289
0.139414
0.089138
0.087364
0.119733
0.119383
0.084293
0.122663
0.118605
0.086508
0.086826
0.120856
0.120892
0.086960
0.086955
0.121044
0.121059
0.086887
0.087146
0.121976
0.121999
0.087317
0.087159
0.121369
0.121272
0.086667
0.085304
0.103782
0.103569
0.082725
0.410418
0.368098
0.116870
0.122861
0.410448
0.410809
0.124427
0.122328
0.393797
0.393987
0.123145
0.128837
0.436274
0.436109
0.128063
0.119254
0.364176
0.362957
0.113159
0.103081
0.244332
0.243139
0.092726
0.410334
0.368034
0.116898
0.122988
0.411589
0.411954
0.124551
0.122329
0.393387
0.393575
0.123115
0.128861
0.436639
0.436473
0.128068
0.119164
0.363383
0.362164
0.113042
0.103006
0.243935
0.242753
0.092685
0.122218
0.118265
0.086739
0.087571
0.126251
0.126284
0.087645
0.087035
0.119068
0.119055
0.086783
0.087331
0.124059
0.124064
0.087393
0.086742
0.117693
0.117562
0.085957
0.084766
0.101748
0.101571
0.082410
0.130303
0.124863
0.087543
0.088243
0.130513
0.130461
0.087913
0.086316
0.110589
0.110504
0.085619
0.085499
0.106144
0.106173
0.085748
0.086633
0.121186
0.121164
0.086443
0.085443
0.108598
0.108389
0.083013
0.488915
0.429759
0.126545
0.130419
0.443464
0.442758
0.126808
0.111958
0.301664
0.300718
0.106477
0.102760
0.234890
0.235190
0.104772
0.117266
0.394202
0.394654
0.119756
0.112996
0.330236
0.328654
0.101408
0.486688
0.427929
0.126294
0.130113
0.441150
0.440448
0.126496
0.111719
0.300091
0.299153
0.106251
0.102535
0.233379
0.233680
0.104543
0.117007
0.392415
0.392879
0.119544
0.112854
0.329404
0.327838
0.101342
0.115825
0.111655
0.084935
0.085394
0.115242
0.115180
0.084966
0.083593
0.098245
0.098168
0.082891
0.082690
0.093438
0.093464
0.082947
0.083867
0.108196
0.108224
0.084085
0.083446
0.100417
0.100284
0.081979
0.090634
0.090061
0.082213
0.082288
0.090261
0.090249
0.082099
0.081846
0.087335
0.087311
0.081509
0.081456
0.086111
0.086120
0.081577
0.081752
0.088990
0.088995
0.081860
0.081731
0.087539
0.087491
0.080851
0.080747
0.080696
0.079918
0.079929
0.080747
0.080746
0.079904
0.079874
0.080402
0.080400
0.079824
0.079822
0.080291
0.080293
0.079840
0.079854
0.080572
0.080573
0.079865
0.079850
0.080390
0.080385
0.079737
0.163045
0.155135
0.093025
0.092336
0.145292
0.145179
0.091524
0.090710
0.138099
0.138172
0.091173
0.092985
0.154156
0.154172
0.093086
0.091391
0.139302
0.139223
0.090879
0.091509
0.144686
0.144382
0.087829
0.473025
0.404531
0.124384
0.119959
0.355342
0.354785
0.117226
0.111860
0.315938
0.316305
0.113587
0.125724
0.401224
0.401296
0.126025
0.114536
0.322007
0.321613
0.112679
0.117103
0.353633
0.352177
0.108667
2.943810
2.479390
0.497802
0.462647
2.219016
2.215662
0.444277
0.412174
2.151202
2.153405
0.423687
0.493083
2.319390
2.319787
0.494778
0.429976
2.168832
2.166495
0.418086
0.445048
2.224593
2.212696
0.369614
2.944524
2.480054
0.498209
0.464127
2.231274
2.227918
0.445757
0.412594
2.152574
2.154769
0.424042
0.494357
2.330465
2.330902
0.496256
0.430918
2.175926
2.173572
0.418924
0.446027
2.232794
2.220851
0.370371
0.490118
0.420765
0.128916
0.129370
0.440777
0.440203
0.126959
0.116778
0.338456
0.338776
0.118178
0.134615
0.480810
0.481084
0.136960
0.123115
0.381258
0.380768
0.120630
0.125709
0.418429
0.416708
0.114433
0.174472
0.166906
0.099036
0.113661
0.385634
0.385517
0.113380
0.097504
0.161307
0.161255
0.097022
0.109783
0.357680
0.358195
0.113493
0.105456
0.266478
0.266164
0.103638
0.105660
0.290343
0.289530
0.097863
0.432485
0.427389
0.146914
0.305023
2.061785
2.062400
0.312091
0.156869
0.608567
0.607494
0.150924
0.275123
1.970187
1.975356
0.309867
0.252659
1.632882
1.630959
0.241633
0.255271
1.724709
1.719207
0.206362
0.429460
0.424755
0.146434
0.303955
2.055659
2.056297
0.311087
0.156527
0.607081
0.605982
0.150407
0.273361
1.956765
1.961952
0.308203
0.252556
1.635345
1.633512
0.241950
0.255217
1.723522
1.718003
0.206215
0.155266
0.150974
0.095424
0.108412
0.354464
0.354440
0.108501
0.095095
0.152684
0.152444
0.092755
0.100133
0.283868
0.284490
0.104578
0.103987
0.278957
0.279104
0.105234
0.105356
0.283159
0.282245
0.097003
0.360323
0.321417
0.109036
0.105277
0.296159
0.296012
0.104671
0.105421
0.287101
0.286502
0.101570
0.093725
0.171836
0.172417
0.098436
0.123066
0.442373
0.443984
0.130738
0.123270
0.385152
0.382998
0.109793
2.614478
2.240036
0.368164
0.299201
1.837447
1.836197
0.291579
0.330260
2.004095
1.998616
0.297423
0.174165
0.920338
0.924474
0.195720
0.416921
2.294597
2.305828
0.475696
0.426859
2.100185
2.085485
0.335004
2.629503
2.252041
0.369446
0.299597
1.838126
1.836884
0.291975
0.331434
2.014300
2.008833
0.298654
0.174726
0.923092
0.927208
0.196140
0.417591
2.298181
2.309384
0.476209
0.426819
2.098990
2.084273
0.334834
0.444729
0.394687
0.116983
0.109038
0.300332
0.300196
0.108057
0.112582
0.348500
0.347967
0.109142
0.098485
0.186475
0.186904
0.101279
0.126448
0.460705
0.462139
0.133033
0.123274
0.378778
0.376518
0.108931
0.432937
0.386216
0.117562
0.117694
0.370911
0.370952
0.117520
0.117647
0.373896
0.373928
0.116907
0.118254
0.366006
0.365911
0.118045
0.114826
0.356772
0.356218
0.112740
0.104748
0.257199
0.256018
0.094596
2.598315
2.237047
0.378470
0.387309
2.147658
2.148104
0.388293
0.382441
2.127749
2.128957
0.388292
0.416795
2.188444
2.186683
0.407679
0.345363
2.004020
1.997374
0.310057
0.245165
1.567594
1.559689
0.181482
2.599484
2.237992
0.378819
0.388175
2.152932
2.153355
0.389018
0.382245
2.125008
2.126182
0.387931
0.416848
2.190177
2.188410
0.407691
0.344829
2.000432
1.993757
0.309368
0.244626
1.564621
1.556759
0.181111
0.438714
0.391046
0.119403
0.121793
0.397937
0.397830
0.120735
0.116862
0.359283
0.359174
0.115507
0.118753
0.376854
0.376725
0.118433
0.112695
0.338624
0.337874
0.109390
0.101941
0.242978
0.241973
0.092587
0.472959
0.417192
0.123885
0.126772
0.424396
0.423613
0.122832
0.108317
0.282041
0.281098
0.102868
0.099197
0.216158
0.216494
0.101318
0.114092
0.377994
0.378433
0.116199
0.108956
0.303963
0.302554
0.098098
2.714253
2.318555
0.417130
0.427530
2.221666
2.216539
0.399566
0.289647
1.731868
1.723735
0.243819
0.191337
1.237655
1.241112
0.210704
0.346845
2.122115
2.127547
0.376723
0.332469
1.956142
1.945216
0.256622
2.697202
2.304881
0.415221
0.425505
2.208179
2.203078
0.397614
0.288212
1.721332
1.713233
0.242487
0.190152
1.227832
1.231280
0.209506
0.345356
2.111353
2.116827
0.375426
0.331630
1.949722
1.938875
0.256139
0.366285
0.323339
0.110402
0.112737
0.331506
0.330785
0.109115
0.096616
0.202437
0.201583
0.091412
0.087880
0.139939
0.140258
0.090146
0.102360
0.298663
0.299309
0.105872
0.100687
0.247871
0.246834
0.093523
0.139293
0.135018
0.089521
0.089785
0.135169
0.135042
0.088712
0.086928
0.115232
0.115046
0.085066
0.084382
0.103710
0.103795
0.085208
0.087162
0.129956
0.130076
0.088366
0.087642
0.122286
0.122071
0.084480
0.084299
0.084043
0.080631
0.080661
0.084158
0.084146
0.080509
0.080333
0.082120
0.082101
0.080067
0.080010
0.081086
0.081097
0.080136
0.080317
0.083601
0.083613
0.080476
0.080404
0.082807
0.082788
0.080062
0.162735
0.154871
0.092986
0.092317
0.145290
0.145180
0.091529
0.090719
0.138165
0.138239
0.091185
0.092998
0.154206
0.154223
0.093095
0.091395
0.139308
0.139230
0.090901
0.091548
0.144986
0.144682
0.087868
0.471205
0.403133
0.124216
0.119912
0.355343
0.354799
0.117239
0.111890
0.316256
0.316627
0.113627
0.125772
0.401487
0.401560
0.126063
0.114547
0.322030
0.321643
0.112730
0.117248
0.355150
0.353691
0.108807
2.932643
2.471004
0.496345
0.462312
2.218992
2.215737
0.444396
0.412527
2.153744
2.155967
0.424104
0.493460
2.320699
2.321084
0.495061
0.430057
2.168939
2.166678
0.418568
0.446713
2.237931
2.225991
0.371227
2.933182
2.471546
0.496738
0.463792
2.231345
2.228104
0.445884
0.412935
2.155036
2.157265
0.424444
0.494707
2.331658
2.332100
0.496523
0.430984
2.176008
2.173745
0.419399
0.447676
2.246108
2.234139
0.371978
0.487682
0.418858
0.128712
0.129357
0.441313
0.440764
0.127021
0.116797
0.338458
0.338784
0.118153
0.134577
0.480609
0.480897
0.136939
0.123093
0.381246
0.380774
0.120665
0.125826
0.419858
0.418144
0.114548
0.173316
0.165897
0.098955
0.113780
0.387555
0.387449
0.113543
0.097506
0.160862
0.160802
0.096937
0.109637
0.356389
0.356911
0.113373
0.105410
0.266426
0.266119
0.103630
0.105625
0.290113
0.289304
0.097831
0.424753
0.420508
0.146560
0.306389
2.074941
2.075591
0.313576
0.156722
0.603100
0.601940
0.150166
0.273639
1.959627
1.964834
0.308601
0.252279
1.632484
1.630592
0.241443
0.254668
1.720811
1.715321
0.205784
0.421767
0.417900
0.146084
0.305319
2.068850
2.069536
0.312574
0.156376
0.601557
0.600371
0.149644
0.271872
1.946229
1.951467
0.306939
0.252166
1.634891
1.633096
0.241749
0.254596
1.719507
1.714012
0.205628
0.154318
0.150137
0.095382
0.108578
0.356638
0.356626
0.108669
0.095060
0.151845
0.151593
0.092618
0.099967
0.282665
0.283301
0.104456
0.103912
0.278697
0.278849
0.105164
0.105243
0.282353
0.281449
0.096909
0.358964
0.320333
0.108979
0.105424
0.297798
0.297650
0.104788
0.105293
0.285145
0.284535
0.101359
0.093632
0.171637
0.172224
0.098383
0.122920
0.441402
0.443007
0.130564
0.123123
0.384225
0.382084
0.109689
2.609064
2.236158
0.367832
0.300250
1.845275
1.843958
0.292277
0.328795
1.990536
1.985019
0.295738
0.173874
0.921106
0.925277
0.195646
0.416019
2.289730
2.300899
0.474498
0.425844
2.095109
2.080483
0.334255
2.624232
2.248286
0.369118
0.300624
1.845776
1.844477
0.292653
0.329954
2.000738
1.995247
0.296969
0.174437
0.923875
0.928030
0.196063
0.416667
2.293236
2.304394
0.475003
0.425809
2.094003
2.079377
0.334099
0.444019
0.394173
0.116948
0.109120
0.301192
0.301055
0.108095
0.112431
0.346734
0.346204
0.108967
0.098425
0.186417
0.186847
0.101229
0.126274
0.459500
0.460942
0.132855
0.123184
0.378302
0.376067
0.108899
0.433532
0.386688
0.117579
0.117604
0.369962
0.370001
0.117397
0.117586
0.373607
0.373644
0.116846
0.118139
0.365247
0.365146
0.117908
0.114669
0.355752
0.355216
0.112644
0.104794
0.257949
0.256776
0.094678
2.603980
2.241359
0.378761
0.386185
2.139912
2.140337
0.387060
0.382344
2.128874
2.130115
0.388326
0.416020
2.183819
2.182001
0.406642
0.344371
1.999156
1.992639
0.309572
0.245903
1.574298
1.566412
0.182341
2.605174
2.242332
0.379108
0.387031
2.145085
2.145501
0.387772
0.382143
2.126196
2.127419
0.387970
0.416060
2.185496
2.183687
0.406647
0.343832
1.995575
1.989042
0.308887
0.245363
1.571341
1.563509
0.181971
0.439484
0.391662
0.119421
0.121660
0.396662
0.396560
0.120586
0.116829
0.359396
0.359299
0.115486
0.118637
0.375950
0.375822
0.118278
0.112542
0.337683
0.336960
0.109320
0.102012
0.243890
0.242894
0.092687
0.473090
0.417308
0.123886
0.126755
0.424252
0.423468
0.122794
0.108264
0.281701
0.280759
0.102809
0.099130
0.215731
0.216065
0.101231
0.113970
0.377193
0.377643
0.116122
0.108966
0.304254
0.302853
0.098141
2.713784
2.318215
0.417122
0.427712
2.222730
2.217583
0.399646
0.289294
1.729266
1.721115
0.243373
0.191002
1.235700
1.239148
0.210320
0.346176
2.118377
2.123836
0.376139
0.332353
1.956337
1.945448
0.256658
2.696662
2.304498
0.415209
0.425686
2.209299
2.204190
0.397702
0.287856
1.718716
1.710611
0.242042
0.189821
1.225920
1.229366
0.209128
0.344687
2.107659
2.113172
0.374844
0.331499
1.949834
1.939037
0.256165
0.366197
0.323281
0.110400
0.112754
0.331681
0.330968
0.109121
0.096579
0.202089
0.201239
0.091364
0.087842
0.139732
0.140052
0.090102
0.102285
0.298109
0.298768
0.105810
0.100667
0.247878
0.246853
0.093524
0.139278
0.135007
0.089522
0.089788
0.135198
0.135072
0.088711
0.086919
0.115166
0.114980
0.085050
0.084368
0.103664
0.103749
0.085192
0.087142
0.129857
0.129979
0.088350
0.087634
0.122287
0.122074
0.084481
0.084297
0.084042
0.080631
0.080662
0.084161
0.084150
0.080509
0.080332
0.082112
0.082093
0.080066
0.080009
0.081081
0.081091
0.080134
0.080315
0.083591
0.083602
0.080474
0.080403
0.082807
0.082788
0.080062
0.093032
0.092171
0.082628
0.082608
0.091484
0.091466
0.082422
0.082219
0.089406
0.089427
0.082401
0.082838
0.093675
0.093699
0.083052
0.082795
0.091279
0.091257
0.082609
0.082623
0.091419
0.091348
0.081543
0.127432
0.120574
0.086062
0.085844
0.117087
0.117019
0.085433
0.084544
0.107466
0.107534
0.084952
0.087001
0.128545
0.128613
0.087407
0.085920
0.114087
0.114013
0.085491
0.085771
0.116834
0.116619
0.083993
0.554780
0.477060
0.135130
0.132607
0.443404
0.442819
0.129668
0.121713
0.381228
0.381763
0.124280
0.141993
0.509605
0.510074
0.144288
0.131487
0.427170
0.426584
0.128772
0.131610
0.444239
0.442087
0.118179
0.554757
0.477069
0.135201
0.132812
0.445474
0.444900
0.129876
0.121781
0.381274
0.381814
0.124304
0.142088
0.510886
0.511371
0.144421
0.131571
0.427981
0.427407
0.128875
0.131743
0.445486
0.443340
0.118286
0.129089
0.122244
0.087124
0.087649
0.131050
0.130985
0.087251
0.085618
0.109278
0.109310
0.085578
0.088004
0.137822
0.137929
0.088915
0.087284
0.121968
0.121912
0.087078
0.087542
0.126998
0.126752
0.085231
0.094189
0.093441
0.084104
0.086094
0.124291
0.124275
0.085937
0.083749
0.091104
0.091062
0.083164
0.084398
0.110867
0.110942
0.085296
0.084673
0.103788
0.103790
0.084820
0.085269
0.109726
0.109607
0.083510
0.109615
0.109570
0.091881
0.111468
0.396341
0.396359
0.111600
0.091999
0.112729
0.112352
0.088097
0.097280
0.280771
0.281364
0.102648
0.098769
0.240398
0.240510
0.100205
0.103936
0.286492
0.285891
0.097339
0.109492
0.109461
0.091852
0.111387
0.395579
0.395606
0.111506
0.091951
0.112492
0.112112
0.088012
0.097090
0.279010
0.279613
0.102476
0.098730
0.240612
0.240737
0.100208
0.103894
0.286097
0.285502
0.097293
0.093026
0.092480
0.083854
0.085677
0.120787
0.120758
0.085245
0.083144
0.088332
0.088250
0.082106
0.082808
0.101314
0.101409
0.084008
0.084210
0.104889
0.104938
0.084777
0.084934
0.107362
0.107237
0.083108
0.116026
0.112204
0.085590
0.085685
0.113866
0.113790
0.084946
0.083944
0.098600
0.098504
0.082952
0.082824
0.096299
0.096419
0.084270
0.086772
0.129945
0.130096
0.087677
0.086582
0.117645
0.117374
0.084079
0.468074
0.413136
0.120943
0.114057
0.327966
0.327295
0.109468
0.107029
0.291843
0.291172
0.102810
0.096581
0.190847
0.191646
0.102433
0.128584
0.472167
0.473552
0.134971
0.123763
0.378485
0.376142
0.108926
0.470253
0.414928
0.121083
0.114070
0.327678
0.327016
0.109492
0.107160
0.293341
0.292686
0.102990
0.096707
0.191415
0.192213
0.102526
0.128701
0.472932
0.474324
0.135062
0.123793
0.378464
0.376129
0.108933
0.128907
0.123779
0.086909
0.086248
0.112585
0.112522
0.085552
0.085307
0.109041
0.108994
0.084844
0.084412
0.100727
0.100812
0.085247
0.087724
0.133838
0.133962
0.088248
0.086892
0.117639
0.117347
0.084135
0.125392
0.120942
0.086602
0.086432
0.116580
0.116577
0.086143
0.086327
0.118350
0.118365
0.086258
0.086361
0.118513
0.118511
0.086543
0.086235
0.116536
0.116507
0.086111
0.085571
0.107493
0.107313
0.083282
0.437939
0.390214
0.118081
0.117850
0.370213
0.370432
0.118592
0.121544
0.399196
0.399531
0.123130
0.125282
0.412450
0.412007
0.123192
0.114473
0.339543
0.338880
0.111093
0.107032
0.278566
0.277489
0.097550
0.438007
0.390277
0.118109
0.117930
0.370983
0.371213
0.118685
0.121574
0.399220
0.399560
0.123143
0.125303
0.412642
0.412203
0.123175
0.114388
0.338834
0.338177
0.111002
0.106980
0.278346
0.277281
0.097531
0.125682
0.121203
0.086821
0.086930
0.120351
0.120362
0.086832
0.086776
0.119515
0.119515
0.086599
0.086713
0.119871
0.119834
0.086490
0.085806
0.113147
0.113105
0.085578
0.085260
0.106662
0.106514
0.083198
0.131159
0.125619
0.087566
0.088122
0.129601
0.129525
0.087618
0.085947
0.108840
0.108745
0.085195
0.084984
0.103694
0.103703
0.085071
0.085869
0.117343
0.117371
0.086024
0.085518
0.110234
0.110057
0.083357
0.486354
0.427757
0.126525
0.131289
0.449236
0.448406
0.127114
0.110187
0.288395
0.287334
0.104114
0.100753
0.225211
0.225474
0.102487
0.114040
0.374909
0.375473
0.117033
0.112331
0.331124
0.329691
0.101585
0.483899
0.425747
0.126271
0.131022
0.447272
0.446454
0.126850
0.109965
0.286815
0.285764
0.103898
0.100559
0.223926
0.224192
0.102304
0.113830
0.373388
0.373964
0.116838
0.112156
0.329981
0.328567
0.101474
0.115502
0.111392
0.084947
0.085514
0.116162
0.116086
0.084986
0.083352
0.096463
0.096370
0.082525
0.082360
0.092116
0.092137
0.082573
0.083417
0.105636
0.105680
0.083728
0.083311
0.100501
0.100389
0.081998
0.090550
0.089987
0.082222
0.082324
0.090465
0.090448
0.082090
0.081764
0.086871
0.086840
0.081365
0.081325
0.085754
0.085762
0.081419
0.081568
0.088305
0.088314
0.081719
0.081658
0.087552
0.087512
0.080858
0.080735
0.080686
0.079920
0.079936
0.080779
0.080778
0.079902
0.079862
0.080326
0.080322
0.079800
0.079799
0.080233
0.080234
0.079812
0.079823
0.080466
0.080467
0.079842
0.079836
0.080393
0.080389
0.079738
0.089666
0.089238
0.082170
0.082314
0.090531
0.090523
0.082195
0.081959
0.087880
0.087904
0.082171
0.082695
0.093320
0.093366
0.083075
0.082998
0.092706
0.092678
0.082782
0.082567
0.090563
0.090484
0.081412
0.103284
0.101349
0.083813
0.084623
0.110833
0.110813
0.084437
0.083393
0.097937
0.098006
0.083863
0.086402
0.126107
0.126302
0.087362
0.087109
0.123725
0.123615
0.086557
0.085301
0.111005
0.110758
0.083300
0.360442
0.328683
0.112796
0.121678
0.404404
0.404244
0.120643
0.109683
0.297368
0.297969
0.112668
0.136773
0.496631
0.498237
0.143909
0.141868
0.482820
0.481978
0.138115
0.127022
0.407244
0.404750
0.111847
0.360499
0.328750
0.112879
0.121938
0.406975
0.406819
0.120905
0.109768
0.297437
0.298029
0.112682
0.136798
0.497043
0.498658
0.143965
0.141950
0.483783
0.482955
0.138256
0.127234
0.409168
0.406668
0.112021
0.105091
0.103176
0.084966
0.086725
0.126996
0.126979
0.086544
0.084557
0.099629
0.099639
0.084372
0.087053
0.131521
0.131750
0.088513
0.088397
0.132338
0.132278
0.088332
0.087428
0.124007
0.123714
0.084883
0.091487
0.091149
0.083983
0.087517
0.138266
0.138262
0.087411
0.083815
0.089786
0.089702
0.082767
0.083454
0.099799
0.099877
0.084459
0.084672
0.106016
0.106092
0.085354
0.086751
0.124088
0.123935
0.084896
0.116244
0.116195
0.094047
0.125669
0.481668
0.481655
0.125454
0.093895
0.111296
0.110566
0.086430
0.088581
0.163932
0.164283
0.093264
0.097128
0.248525
0.249543
0.103369
0.118606
0.402038
0.401271
0.111632
0.116630
0.116544
0.094110
0.125812
0.482575
0.482552
0.125542
0.093877
0.111046
0.110313
0.086368
0.088497
0.163425
0.163777
0.093185
0.097057
0.248160
0.249178
0.103299
0.118480
0.401012
0.400252
0.111522
0.095014
0.094276
0.084550
0.088204
0.141993
0.141920
0.087520
0.083393
0.086563
0.086441
0.081880
0.082423
0.095818
0.095901
0.083658
0.084035
0.104183
0.104266
0.084818
0.086006
0.119124
0.118992
0.084215
0.129774
0.123157
0.087583
0.089776
0.146013
0.145740
0.088252
0.083703
0.088845
0.088740
0.082464
0.084373
0.115544
0.115744
0.086073
0.086207
0.120999
0.120951
0.086297
0.085128
0.105311
0.105135
0.082926
0.564509
0.486656
0.137981
0.145331
0.498112
0.495722
0.133327
0.099742
0.164628
0.164170
0.096083
0.115628
0.393307
0.395047
0.124859
0.125283
0.420852
0.419958
0.121870
0.106528
0.258862
0.257372
0.094738
0.567284
0.488859
0.138140
0.145184
0.496492
0.494117
0.133212
0.099843
0.165761
0.165312
0.096257
0.115839
0.394697
0.396434
0.125035
0.125437
0.421817
0.420923
0.121995
0.106614
0.259327
0.257833
0.094791
0.144520
0.136095
0.088877
0.089721
0.139069
0.138833
0.088322
0.085053
0.099210
0.099163
0.084571
0.086298
0.123122
0.123283
0.087348
0.087354
0.125749
0.125679
0.087075
0.085784
0.107650
0.107440
0.083291
0.131824
0.126102
0.087166
0.086355
0.113034
0.113036
0.086048
0.087410
0.126767
0.126794
0.087428
0.086379
0.117682
0.117662
0.086510
0.086753
0.121136
0.121219
0.087104
0.088549
0.133470
0.133204
0.086104
0.465778
0.410868
0.119312
0.110010
0.303609
0.304126
0.112205
0.132089
0.467231
0.467752
0.134447
0.120989
0.372025
0.371378
0.117960
0.119405
0.382892
0.383729
0.122804
0.137806
0.477611
0.475809
0.126257
0.465386
0.410568
0.119285
0.110008
0.303674
0.304203
0.112255
0.132265
0.468917
0.469444
0.134631
0.121062
0.372263
0.371605
0.117958
0.119330
0.382226
0.383067
0.122739
0.137868
0.478487
0.476692
0.126350
0.130182
0.124761
0.087078
0.086414
0.113683
0.113740
0.086616
0.088500
0.135157
0.135190
0.088535
0.087034
0.119123
0.119029
0.086504
0.086369
0.117999
0.118092
0.086792
0.088792
0.137383
0.137144
0.086571
0.135569
0.129148
0.088181
0.089567
0.140088
0.140086
0.089419
0.087936
0.125274
0.125214
0.087486
0.087977
0.128801
0.128709
0.087549
0.085930
0.112336
0.112314
0.085863
0.086674
0.121389
0.121208
0.084591
0.509576
0.445607
0.131710
0.144547
0.512559
0.512328
0.142914
0.126737
0.396375
0.395768
0.123070
0.129162
0.428738
0.428193
0.127091
0.113165
0.329496
0.329121
0.111892
0.116785
0.372661
0.371388
0.106976
0.506827
0.443376
0.131437
0.144298
0.510869
0.510636
0.142643
0.126396
0.393776
0.393171
0.122719
0.128860
0.426764
0.426230
0.126827
0.112947
0.327907
0.327532
0.111658
0.116457
0.370119
0.368864
0.106723
0.118750
0.114000
0.085521
0.087060
0.127681
0.127658
0.086797
0.084943
0.108669
0.108599
0.084366
0.085105
0.114893
0.114838
0.084885
0.083411
0.100211
0.100172
0.083262
0.083696
0.105352
0.105250
0.082505
0.090939
0.090330
0.082342
0.082568
0.091954
0.091945
0.082417
0.082082
0.088617
0.088594
0.081795
0.081887
0.089102
0.089095
0.081842
0.081647
0.087554
0.087547
0.081648
0.081711
0.088227
0.088191
0.080957
0.080774
0.080722
0.079938
0.079966
0.080934
0.080933
0.079943
0.079901
0.080500
0.080497
0.079854
0.079866
0.080560
0.080560
0.079860
0.079837
0.080392
0.080391
0.079835
0.079841
0.080461
0.080457
0.079750
0.126211
0.124055
0.088051
0.089337
0.136629
0.136622
0.089183
0.087789
0.120793
0.120898
0.088519
0.091495
0.151098
0.151380
0.093280
0.093338
0.151979
0.151845
0.092580
0.090950
0.137179
0.136780
0.086599
0.244600
0.227192
0.098306
0.106626
0.307984
0.307962
0.106378
0.097706
0.216909
0.217375
0.100085
0.119293
0.385531
0.386991
0.125883
0.126314
0.390073
0.389380
0.123247
0.112333
0.310782
0.308892
0.101558
2.154156
1.903413
0.304138
0.375077
2.123014
2.122749
0.372721
0.295584
1.782158
1.785514
0.312593
0.453222
2.285909
2.294246
0.495790
0.498235
2.303071
2.299420
0.479901
0.415690
2.146959
2.131727
0.321057
2.155848
1.904966
0.304723
0.377220
2.139628
2.139368
0.374857
0.296151
1.783120
1.786391
0.312661
0.453312
2.288215
2.296594
0.496090
0.499032
2.311174
2.307618
0.481179
0.417623
2.161002
2.145691
0.322705
0.269460
0.251173
0.104082
0.119606
0.416284
0.416258
0.119006
0.103030
0.233784
0.233856
0.102029
0.121758
0.416686
0.418365
0.130671
0.133395
0.454886
0.454617
0.133613
0.125408
0.405914
0.403659
0.111537
0.156098
0.153661
0.098224
0.129117
0.486320
0.486287
0.128393
0.097447
0.139981
0.139278
0.090638
0.093684
0.187182
0.187716
0.098468
0.103888
0.291701
0.292726
0.110325
0.124398
0.428119
0.426951
0.115366
0.719815
0.703737
0.180617
0.422738
2.313898
2.313122
0.415100
0.169726
0.508823
0.500986
0.115113
0.123831
0.814396
0.817586
0.154395
0.223050
1.703153
1.713115
0.282012
0.401876
2.213166
2.206876
0.354263
0.725490
0.708662
0.181364
0.424129
2.319622
2.318742
0.416018
0.169649
0.506064
0.498207
0.114869
0.123610
0.813293
0.816472
0.154167
0.222565
1.699938
1.709860
0.281314
0.400758
2.206850
2.200610
0.353277
0.189654
0.182254
0.103301
0.135826
0.515180
0.514549
0.131295
0.095404
0.115326
0.114529
0.087533
0.091239
0.181847
0.182394
0.096967
0.101329
0.275614
0.276459
0.106511
0.119033
0.395133
0.394170
0.110728
0.486793
0.421573
0.131563
0.149131
0.538284
0.535876
0.137061
0.096465
0.123137
0.122555
0.091235
0.112361
0.388785
0.390489
0.122513
0.118734
0.378543
0.377664
0.115749
0.105100
0.262377
0.261191
0.095092
2.943686
2.488039
0.505203
0.535340
2.341894
2.327077
0.454827
0.193188
0.793288
0.790618
0.180482
0.388103
2.240843
2.252340
0.451135
0.416169
2.161300
2.153123
0.373036
0.258533
1.570147
1.559907
0.182789
2.960822
2.501333
0.506581
0.534129
2.333599
2.318841
0.453758
0.193875
0.802383
0.799781
0.181662
0.389816
2.250653
2.262131
0.452678
0.417339
2.166587
2.158380
0.373980
0.259221
1.573657
1.563372
0.183255
0.572563
0.493019
0.138761
0.145438
0.496333
0.494155
0.134425
0.102955
0.186009
0.185758
0.101429
0.123086
0.442994
0.444472
0.130728
0.125238
0.405563
0.404524
0.120323
0.108893
0.279869
0.278457
0.097652
0.492909
0.432279
0.123565
0.114977
0.329784
0.329789
0.113582
0.125717
0.410776
0.411101
0.127163
0.119186
0.378517
0.378348
0.119592
0.121788
0.396656
0.397435
0.124896
0.138470
0.477728
0.475811
0.126281
2.695450
2.300202
0.385392
0.306101
1.835981
1.839066
0.320156
0.450234
2.264892
2.267628
0.464315
0.383273
2.073720
2.070408
0.366672
0.388422
2.144541
2.150819
0.420778
0.509769
2.357558
2.346718
0.442965
2.692663
2.298107
0.385035
0.305896
1.835376
1.838561
0.320449
0.451986
2.277115
2.279883
0.466175
0.383910
2.074860
2.071435
0.366721
0.387941
2.141382
2.147700
0.420488
0.510666
2.363513
2.352703
0.444035
0.479077
0.421421
0.121947
0.114027
0.327688
0.328212
0.116245
0.134757
0.477197
0.477610
0.136560
0.123286
0.384114
0.383354
0.119688
0.119585
0.380663
0.381624
0.123893
0.142439
0.508128
0.506308
0.131075
0.508565
0.444653
0.130407
0.140303
0.486797
0.486941
0.140716
0.132049
0.437673
0.437514
0.131406
0.136548
0.467087
0.466202
0.132562
0.115197
0.331275
0.330968
0.113785
0.122879
0.411500
0.410158
0.112960
2.775351
2.363390
0.457078
0.513576
2.368758
2.368567
0.511376
0.445064
2.200587
2.199038
0.436815
0.477617
2.285702
2.281778
0.457899
0.346815
1.958538
1.954995
0.328457
0.372698
2.104534
2.095804
0.310690
2.756264
2.348233
0.454994
0.511866
2.358133
2.357913
0.509515
0.442432
2.183611
2.182051
0.434092
0.475374
2.272672
2.268811
0.455895
0.345127
1.946498
1.942919
0.326569
0.369925
2.086474
2.077863
0.308361
0.392683
0.343964
0.116414
0.127726
0.409277
0.409278
0.127515
0.115611
0.327255
0.327007
0.114379
0.121602
0.376977
0.376320
0.118645
0.102590
0.244911
0.244404
0.100080
0.105305
0.294670
0.293866
0.099627
0.142885
0.138055
0.090621
0.092036
0.147959
0.147958
0.091899
0.090357
0.134392
0.134350
0.090056
0.090987
0.142338
0.142231
0.090290
0.088143
0.121982
0.121890
0.087509
0.088236
0.129189
0.129030
0.085570
0.084672
0.084385
0.080793
0.080942
0.085549
0.085551
0.080928
0.080769
0.084093
0.084088
0.080723
0.080819
0.084958
0.084947
0.080712
0.080492
0.082770
0.082759
0.080387
0.080460
0.083542
0.083530
0.080198
0.126118
0.123971
0.088029
0.089312
0.136518
0.136512
0.089156
0.087766
0.120700
0.120807
0.088513
0.091507
0.151221
0.151507
0.093316
0.093380
0.152172
0.152038
0.092618
0.090976
0.137250
0.136849
0.086611
0.244142
0.226815
0.098246
0.106545
0.307444
0.307425
0.106296
0.097644
0.216514
0.216988
0.100062
0.119365
0.386177
0.387656
0.126024
0.126485
0.391087
0.390391
0.123404
0.112413
0.311134
0.309235
0.101600
2.150454
1.900549
0.303599
0.374395
2.119709
2.119446
0.372022
0.295015
1.778921
1.782337
0.312288
0.453750
2.288993
2.297448
0.496767
0.499496
2.308315
2.304649
0.481081
0.416319
2.149117
2.133822
0.321428
2.152128
1.902098
0.304181
0.376529
2.136311
2.136070
0.374159
0.295581
1.779921
1.783263
0.312355
0.453824
2.291217
2.299730
0.497057
0.500280
2.316414
2.312860
0.482361
0.418251
2.163204
2.147848
0.323082
0.268978
0.250782
0.104024
0.119529
0.415800
0.415787
0.118954
0.103007
0.233653
0.233737
0.102024
0.121815
0.417020
0.418725
0.130778
0.133551
0.455974
0.455717
0.133795
0.125526
0.406542
0.404285
0.111615
0.156002
0.153577
0.098215
0.129147
0.486683
0.486663
0.128471
0.097502
0.140392
0.139686
0.090667
0.093683
0.186833
0.187369
0.098459
0.103911
0.292034
0.293071
0.110403
0.124540
0.429206
0.428036
0.115489
0.719713
0.703654
0.180695
0.423216
2.316571
2.315881
0.415956
0.170371
0.514221
0.506316
0.115399
0.123672
0.809246
0.812396
0.154014
0.222944
1.704153
1.714199
0.282350
0.402878
2.219157
2.212859
0.355244
0.725404
0.708591
0.181441
0.424601
2.322305
2.321525
0.416877
0.170292
0.511442
0.503517
0.115154
0.123449
0.808142
0.811286
0.153782
0.222441
1.700833
1.710847
0.281632
0.401728
2.212707
2.206476
0.354242
0.189646
0.182249
0.103310
0.135880
0.515677
0.515065
0.131388
0.095457
0.115643
0.114841
0.087556
0.091231
0.181533
0.182077
0.096930
0.101292
0.275507
0.276362
0.106496
0.119075
0.395711
0.394761
0.110783
0.486771
0.421557
0.131563
0.149134
0.538319
0.535913
0.137063
0.096460
0.123019
0.122437
0.091227
0.112380
0.389189
0.390892
0.122508
0.118626
0.377649
0.376765
0.115612
0.104999
0.261618
0.260444
0.095029
2.943557
2.487939
0.505163
0.535238
2.341303
2.326446
0.454502
0.192765
0.789267
0.786624
0.180223
0.388562
2.246646
2.258161
0.451624
0.415406
2.155848
2.147577
0.371764
0.257375
1.562018
1.551864
0.181940
2.960588
2.501163
0.506525
0.534002
2.332915
2.318135
0.453418
0.193442
0.798291
0.795715
0.181394
0.390263
2.256476
2.267991
0.453170
0.416573
2.161162
2.152877
0.372713
0.258060
1.565521
1.555329
0.182405
0.572174
0.492703
0.138704
0.145372
0.496037
0.493868
0.134350
0.102886
0.185531
0.185283
0.101383
0.123089
0.443606
0.445099
0.130756
0.125172
0.404889
0.403854
0.120222
0.108813
0.279158
0.277758
0.097595
0.491655
0.431275
0.123445
0.114885
0.329217
0.329227
0.113494
0.125617
0.410168
0.410497
0.127084
0.119132
0.378338
0.378185
0.119595
0.121890
0.397579
0.398371
0.125028
0.138616
0.478722
0.476796
0.126392
2.686296
2.293013
0.384308
0.305358
1.832104
1.835212
0.319537
0.449670
2.262604
2.265359
0.463823
0.382813
2.071537
2.068314
0.366599
0.389477
2.151200
2.157581
0.422295
0.511487
2.365275
2.354354
0.444391
2.683460
2.290890
0.383946
0.305143
1.831464
1.834684
0.319825
0.451412
2.274845
2.277650
0.465683
0.383440
2.072628
2.069307
0.366642
0.388985
2.148020
2.154457
0.422006
0.512388
2.371332
2.360459
0.445476
0.477674
0.420296
0.121806
0.113915
0.327024
0.327558
0.116155
0.134669
0.476788
0.477216
0.136496
0.123225
0.383755
0.383014
0.119672
0.119678
0.381585
0.382571
0.124057
0.142656
0.509669
0.507850
0.131262
0.507551
0.443837
0.130281
0.140169
0.486080
0.486232
0.140613
0.132003
0.437582
0.437432
0.131388
0.136529
0.467055
0.466172
0.132539
0.115155
0.330836
0.330540
0.113783
0.122963
0.412303
0.410966
0.113055
2.771037
2.360079
0.456413
0.512887
2.365946
2.365794
0.510839
0.444946
2.200649
2.199135
0.436847
0.477686
2.286354
2.282390
0.457749
0.346119
1.953381
1.949869
0.327877
0.372959
2.107472
2.098787
0.311160
2.752017
2.344989
0.454335
0.511174
2.355349
2.355184
0.508982
0.442308
2.183670
2.182161
0.434123
0.475435
2.273318
2.269434
0.455742
0.344420
1.941291
1.937754
0.325977
0.370163
2.089306
2.080756
0.308818
0.392053
0.343474
0.116338
0.127633
0.408762
0.408780
0.127447
0.115588
0.327249
0.327016
0.114378
0.121597
0.377022
0.376373
0.118618
0.102522
0.244273
0.243778
0.100028
0.105320
0.295069
0.294280
0.099671
0.142787
0.137970
0.090602
0.092015
0.147873
0.147875
0.091886
0.090349
0.134390
0.134351
0.090055
0.090986
0.142344
0.142238
0.090279
0.088124
0.121857
0.121766
0.087495
0.088235
0.129259
0.129102
0.085582
0.084662
0.084376
0.080791
0.080939
0.085540
0.085542
0.080926
0.080768
0.084092
0.084088
0.080722
0.080819
0.084958
0.084947
0.080710
0.080489
0.082757
0.082746
0.080385
0.080459
0.083550
0.083538
0.080199
0.089014
0.088644
0.081966
0.082096
0.089832
0.089822
0.081948
0.081718
0.087088
0.087129
0.082072
0.082746
0.093941
0.094011
0.083333
0.083296
0.093769
0.093738
0.083065
0.082776
0.091018
0.090925
0.081516
0.101045
0.099429
0.083384
0.084139
0.108359
0.108338
0.083916
0.082927
0.095747
0.095850
0.083659
0.086684
0.128983
0.129253
0.088057
0.087928
0.128222
0.128096
0.087324
0.085774
0.112679
0.112392
0.083555
0.342523
0.314344
0.110110
0.118495
0.387777
0.387604
0.117253
0.106708
0.279550
0.280384
0.110900
0.138846
0.511835
0.513941
0.148298
0.147440
0.509237
0.508308
0.143409
0.129981
0.418435
0.415662
0.113587
0.342579
0.314414
0.110199
0.118761
0.390398
0.390239
0.117547
0.106836
0.279938
0.280765
0.110936
0.138851
0.511860
0.513978
0.148311
0.147502
0.510264
0.509363
0.143574
0.130232
0.420645
0.417870
0.113798
0.102654
0.101068
0.084585
0.086333
0.124944
0.124954
0.086457
0.084637
0.100263
0.100288
0.084317
0.087161
0.130561
0.130841
0.088717
0.088910
0.137244
0.137210
0.089286
0.088186
0.127260
0.126924
0.085410
0.090703
0.090428
0.083894
0.087608
0.139820
0.139870
0.088012
0.084536
0.094434
0.094319
0.083024
0.083267
0.094965
0.095031
0.084016
0.084555
0.107670
0.107800
0.085935
0.087591
0.129199
0.129024
0.085616
0.113263
0.113311
0.094285
0.127574
0.495321
0.495761
0.130925
0.099945
0.154758
0.153592
0.088628
0.086182
0.112272
0.112381
0.088425
0.094665
0.253610
0.255068
0.105325
0.123350
0.432936
0.432109
0.116146
0.113709
0.113717
0.094365
0.127740
0.496353
0.496791
0.131027
0.099922
0.154375
0.153204
0.088557
0.086098
0.111909
0.112016
0.088330
0.094543
0.252856
0.254313
0.105167
0.123118
0.431350
0.430545
0.115963
0.094764
0.094040
0.084615
0.088467
0.144170
0.144141
0.088129
0.084008
0.090209
0.090051
0.082091
0.082256
0.092020
0.092072
0.083137
0.083606
0.103699
0.103805
0.084677
0.086095
0.121017
0.120897
0.084363
0.129464
0.122870
0.087587
0.089815
0.146196
0.145920
0.088324
0.083698
0.088190
0.088082
0.082339
0.084369
0.115910
0.116091
0.085857
0.085567
0.117003
0.116921
0.085451
0.084347
0.100793
0.100655
0.082336
0.563860
0.486086
0.137745
0.144843
0.494642
0.492010
0.130978
0.096162
0.136644
0.136348
0.094112
0.117701
0.425733
0.427562
0.127718
0.122620
0.392870
0.391419
0.115156
0.099714
0.212558
0.211390
0.089235
0.566276
0.487994
0.137846
0.144628
0.492709
0.490101
0.130791
0.096200
0.137388
0.137100
0.094246
0.117900
0.427371
0.429215
0.127932
0.122815
0.394031
0.392586
0.115314
0.099815
0.213044
0.211873
0.089290
0.142281
0.134097
0.088438
0.089293
0.137503
0.137255
0.087716
0.084328
0.095281
0.095256
0.084165
0.086316
0.126676
0.126869
0.087640
0.087232
0.122884
0.122773
0.086486
0.085169
0.103440
0.103253
0.082767
0.126170
0.121155
0.086369
0.085663
0.110096
0.110102
0.085355
0.086675
0.123150
0.123198
0.086960
0.086111
0.117641
0.117678
0.086692
0.087351
0.125249
0.125359
0.087704
0.089094
0.136985
0.136679
0.086461
0.421279
0.373627
0.113730
0.105745
0.282949
0.283582
0.108977
0.129293
0.455482
0.456080
0.132169
0.118797
0.360934
0.360662
0.117762
0.124206
0.416819
0.418091
0.130005
0.145616
0.516458
0.514274
0.132518
0.420756
0.373220
0.113683
0.105724
0.282916
0.283567
0.109027
0.129485
0.457403
0.458016
0.132371
0.118864
0.360998
0.360720
0.117741
0.124117
0.416120
0.417408
0.129971
0.145751
0.517912
0.515744
0.132690
0.123817
0.119179
0.086128
0.085579
0.110315
0.110395
0.086030
0.088032
0.133409
0.133466
0.088232
0.086734
0.117640
0.117589
0.086441
0.086805
0.121894
0.122057
0.087696
0.089905
0.144423
0.144147
0.087553
0.130732
0.124935
0.087364
0.088764
0.136681
0.136711
0.088873
0.087644
0.124820
0.124784
0.087387
0.087887
0.128753
0.128658
0.087403
0.085685
0.110083
0.110098
0.085924
0.087194
0.125428
0.125258
0.085239
0.489468
0.429537
0.128713
0.141446
0.498378
0.498301
0.140607
0.126192
0.396885
0.396408
0.123340
0.129636
0.432571
0.431825
0.126191
0.109743
0.301744
0.301458
0.108963
0.117692
0.387869
0.386792
0.109197
0.487091
0.427620
0.128488
0.141239
0.496904
0.496831
0.140370
0.125870
0.394355
0.393886
0.123004
0.129345
0.430659
0.429932
0.125921
0.109500
0.299981
0.299696
0.108682
0.117298
0.384957
0.383908
0.108897
0.116213
0.111837
0.085113
0.086628
0.125503
0.125505
0.086500
0.084842
0.108733
0.108683
0.084404
0.085154
0.115310
0.115235
0.084693
0.082958
0.096867
0.096843
0.082902
0.083747
0.107329
0.107256
0.082801
0.090318
0.089763
0.082174
0.082402
0.091455
0.091453
0.082316
0.082032
0.088637
0.088620
0.081818
0.081915
0.089255
0.089238
0.081735
0.081446
0.086473
0.086472
0.081491
0.081693
0.088747
0.088723
0.081078
0.080680
0.080634
0.079908
0.079937
0.080857
0.080858
0.079926
0.079891
0.080501
0.080500
0.079856
0.079869
0.080575
0.080574
0.079840
0.079805
0.080233
0.080233
0.079811
0.079837
0.080541
0.080539
0.079769
0.090940
0.090344
0.082175
0.082128
0.089415
0.089396
0.081903
0.081732
0.087362
0.087418
0.082202
0.083090
0.095990
0.096071
0.083716
0.083545
0.094712
0.094677
0.083310
0.083099
0.092856
0.092751
0.081798
0.114212
0.110128
0.084412
0.084090
0.105622
0.105562
0.083656
0.083024
0.097374
0.097543
0.084142
0.088690
0.142585
0.142933
0.090300
0.089238
0.134529
0.134383
0.088566
0.087531
0.125109
0.124731
0.085082
0.464160
0.408414
0.121323
0.117751
0.367760
0.367172
0.114657
0.108078
0.296058
0.297513
0.115179
0.153654
0.568861
0.571341
0.164688
0.157347
0.537434
0.536466
0.153089
0.145289
0.492049
0.488716
0.127017
0.464172
0.408445
0.121410
0.117979
0.369997
0.369419
0.114927
0.108264
0.297226
0.298674
0.115282
0.153684
0.568791
0.571269
0.164700
0.157430
0.538630
0.537682
0.153278
0.145587
0.494530
0.491187
0.127269
0.115562
0.111517
0.085564
0.086085
0.120477
0.120461
0.086185
0.085104
0.105880
0.105978
0.085190
0.089323
0.143439
0.143771
0.090940
0.090265
0.144265
0.144211
0.090609
0.090060
0.140782
0.140344
0.087021
0.092047
0.091569
0.083923
0.086717
0.131631
0.131766
0.087557
0.085913
0.110579
0.110421
0.084456
0.083872
0.096053
0.096099
0.084342
0.084874
0.110066
0.110197
0.086276
0.087846
0.130454
0.130256
0.085787
0.105408
0.105592
0.092967
0.120193
0.456336
0.457935
0.128988
0.115898
0.324134
0.322050
0.102340
0.088198
0.099464
0.099367
0.088013
0.095385
0.265848
0.267367
0.106506
0.122500
0.425556
0.424638
0.114913
0.105477
0.105658
0.092979
0.120179
0.456025
0.457621
0.128926
0.115811
0.323285
0.321193
0.102204
0.088052
0.098790
0.098691
0.087851
0.095197
0.264643
0.266159
0.106281
0.122172
0.423145
0.422248
0.114649
0.092706
0.092193
0.084044
0.086708
0.130175
0.130265
0.086989
0.085117
0.105070
0.104855
0.083230
0.082260
0.089207
0.089225
0.082776
0.083443
0.103912
0.104030
0.084596
0.085833
0.118500
0.118379
0.084110
0.115588
0.111808
0.085620
0.085806
0.114439
0.114341
0.085030
0.083500
0.091706
0.091622
0.082409
0.082961
0.099981
0.100069
0.084001
0.084536
0.110887
0.110873
0.084729
0.083955
0.097266
0.097157
0.082082
0.466126
0.411492
0.120440
0.112786
0.315427
0.314087
0.104172
0.093236
0.150862
0.150783
0.092758
0.102467
0.304756
0.305800
0.109330
0.112731
0.346219
0.345389
0.107845
0.095516
0.168776
0.167983
0.086514
0.467138
0.412334
0.120455
0.112676
0.314264
0.312930
0.104059
0.093214
0.150985
0.150916
0.092824
0.102593
0.306024
0.307084
0.109506
0.112957
0.347739
0.346906
0.108024
0.095591
0.168933
0.168133
0.086537
0.123286
0.118837
0.086089
0.085465
0.108601
0.108494
0.084422
0.083502
0.093824
0.093829
0.083591
0.084530
0.109638
0.109777
0.085755
0.086439
0.118532
0.118479
0.085928
0.084613
0.098210
0.098045
0.082277
0.105790
0.104218
0.084593
0.084562
0.104223
0.104228
0.084308
0.084634
0.107319
0.107369
0.084989
0.085388
0.114455
0.114615
0.086590
0.088797
0.138103
0.138177
0.088954
0.087634
0.122889
0.122548
0.084729
0.248307
0.235103
0.099599
0.101861
0.271977
0.272551
0.104978
0.111945
0.347706
0.348244
0.114691
0.115664
0.360139
0.361124
0.120291
0.138463
0.492548
0.493369
0.142154
0.134891
0.448926
0.446208
0.118969
0.247990
0.234837
0.099580
0.101877
0.272295
0.272878
0.105043
0.112039
0.348566
0.349106
0.114766
0.115671
0.359781
0.360757
0.120230
0.138352
0.491740
0.492579
0.142122
0.135043
0.450615
0.447900
0.119144
0.104035
0.102682
0.084469
0.084694
0.106088
0.106142
0.085046
0.085584
0.113033
0.113066
0.085701
0.085653
0.112505
0.112600
0.086121
0.088145
0.134328
0.134477
0.088999
0.088556
0.131501
0.131173
0.085916
0.114170
0.111364
0.085512
0.086062
0.117095
0.117098
0.086075
0.085372
0.107795
0.107748
0.085000
0.084791
0.103333
0.103332
0.084756
0.084938
0.106550
0.106643
0.085674
0.087066
0.125156
0.124994
0.085156
0.392617
0.354798
0.114875
0.119631
0.387018
0.386743
0.117964
0.108772
0.290874
0.290183
0.104761
0.101777
0.237707
0.237478
0.100395
0.099963
0.246845
0.247481
0.103829
0.118273
0.401231
0.400441
0.111116
0.391594
0.353920
0.114758
0.119500
0.385940
0.385665
0.117808
0.108601
0.289537
0.288848
0.104579
0.101613
0.236604
0.236375
0.100210
0.099723
0.244951
0.245579
0.103544
0.117923
0.398769
0.398003
0.110866
0.104958
0.102712
0.083730
0.084237
0.107669
0.107648
0.084020
0.083149
0.096728
0.096669
0.082602
0.082452
0.092972
0.092948
0.082214
0.082030
0.092167
0.092216
0.082507
0.083810
0.109129
0.109075
0.082999
0.088918
0.088523
0.081888
0.081991
0.089119
0.089114
0.081873
0.081678
0.086925
0.086904
0.081402
0.081368
0.086014
0.086004
0.081241
0.081173
0.085703
0.085719
0.081406
0.081682
0.088988
0.088967
0.081114
0.080546
0.080511
0.079871
0.079887
0.080618
0.080618
0.079871
0.079846
0.080332
0.080330
0.079805
0.079804
0.080257
0.080256
0.079783
0.079770
0.080162
0.080164
0.079803
0.079835
0.080564
0.080563
0.079774
0.148464
0.143099
0.090511
0.089691
0.132411
0.132292
0.088676
0.087984
0.123778
0.124040
0.089677
0.094419
0.166506
0.166871
0.096467
0.095413
0.159305
0.159165
0.094748
0.094006
0.153937
0.153431
0.089331
0.385125
0.337716
0.111213
0.106240
0.283599
0.283060
0.103386
0.099131
0.235455
0.236684
0.105179
0.136401
0.458610
0.460533
0.144840
0.137925
0.426334
0.425601
0.134731
0.129905
0.400937
0.398398
0.117068
2.716133
2.312866
0.413744
0.372577
2.061074
2.057145
0.350480
0.310558
1.847416
1.855556
0.351325
0.533112
2.371685
2.381175
0.581106
0.554597
2.349114
2.345857
0.538903
0.519792
2.340479
2.323655
0.422109
2.716402
2.313191
0.414220
0.374246
2.075142
2.071275
0.352508
0.312172
1.858601
1.866687
0.352521
0.533463
2.371328
2.380783
0.581282
0.555531
2.358223
2.355074
0.540427
0.522074
2.355317
2.338407
0.424069
0.395424
0.347845
0.115792
0.116444
0.378807
0.378640
0.117266
0.111313
0.316821
0.317692
0.113128
0.140249
0.456622
0.458371
0.147647
0.144393
0.495449
0.495217
0.146161
0.144415
0.499250
0.496276
0.128147
0.155054
0.150297
0.097851
0.119408
0.431222
0.432643
0.127555
0.120571
0.374955
0.373540
0.111614
0.099691
0.159931
0.159992
0.099248
0.105846
0.315387
0.316527
0.114223
0.127242
0.440666
0.439254
0.117308
0.318415
0.318342
0.150648
0.358115
2.211716
2.224350
0.437091
0.400915
2.110493
2.096116
0.303435
0.134174
0.105494
0.104332
0.120041
0.211150
1.743197
1.754811
0.295828
0.396366
2.196607
2.189521
0.345068
0.317543
0.317565
0.150457
0.357538
2.208256
2.220857
0.436310
0.400030
2.104681
2.090265
0.302386
0.133287
0.101879
0.100727
0.119123
0.209818
1.735853
1.747432
0.294228
0.393950
2.182712
2.175731
0.342965
0.148950
0.145128
0.096380
0.116637
0.413176
0.414433
0.123341
0.115796
0.343134
0.341448
0.105523
0.091618
0.120116
0.120041
0.091073
0.098362
0.278285
0.279345
0.105493
0.115286
0.367047
0.366097
0.107031
0.352201
0.314216
0.108795
0.105746
0.297972
0.297509
0.104191
0.097801
0.195066
0.194710
0.093901
0.095891
0.215085
0.215559
0.098920
0.105152
0.321560
0.321443
0.106156
0.098118
0.196596
0.195883
0.090035
2.593541
2.223084
0.363329
0.287838
1.763612
1.756387
0.244938
0.177981
1.077449
1.077573
0.178609
0.249899
1.772415
1.778390
0.285200
0.323612
1.991493
1.986859
0.296943
0.184704
1.053694
1.047266
0.127016
2.600083
2.228396
0.363486
0.287164
1.757875
1.750635
0.244116
0.177589
1.075574
1.075775
0.178658
0.250724
1.782179
1.788266
0.286476
0.325222
2.000084
1.995393
0.298215
0.185023
1.054047
1.047559
0.127051
0.398547
0.355935
0.111039
0.103728
0.268333
0.267675
0.099795
0.095239
0.185282
0.185401
0.096050
0.102445
0.289941
0.290882
0.107959
0.115151
0.366581
0.366151
0.112431
0.100132
0.197952
0.196936
0.090242
0.244360
0.231787
0.099037
0.101321
0.268685
0.268895
0.101863
0.103891
0.286414
0.286829
0.106013
0.110828
0.344970
0.346291
0.117798
0.135980
0.481636
0.481967
0.136634
0.123306
0.374034
0.371586
0.108150
1.550498
1.424409
0.209805
0.255345
1.776512
1.780570
0.277972
0.311080
1.948502
1.951534
0.326993
0.352825
2.063410
2.070237
0.387922
0.486157
2.328251
2.330887
0.498876
0.445325
2.187736
2.171911
0.348767
1.548467
1.422771
0.209714
0.255624
1.779308
1.783408
0.278451
0.311618
1.952640
1.955640
0.327328
0.352566
2.060200
2.066969
0.387350
0.485363
2.324258
2.327005
0.498626
0.446606
2.197569
2.181744
0.350157
0.234264
0.223441
0.098628
0.102835
0.284110
0.284515
0.104965
0.107306
0.310698
0.310919
0.107917
0.109921
0.327480
0.328517
0.114649
0.132037
0.461270
0.462104
0.136314
0.129557
0.426765
0.424345
0.115204
0.339555
0.310191
0.107446
0.111073
0.341765
0.341660
0.110700
0.104712
0.274313
0.273804
0.101782
0.098397
0.218447
0.218591
0.099066
0.103627
0.278593
0.279504
0.108826
0.121162
0.410097
0.408991
0.112458
2.399016
2.089548
0.334034
0.352258
2.055025
2.052999
0.340106
0.279825
1.743210
1.737876
0.249507
0.203351
1.344115
1.343260
0.198160
0.224265
1.596626
1.603218
0.261614
0.374382
2.161730
2.156003
0.329357
2.392179
2.083833
0.333391
0.351363
2.046751
2.044706
0.339078
0.278812
1.734484
1.729153
0.248459
0.202400
1.335825
1.334929
0.197012
0.222499
1.582315
1.588841
0.259600
0.372061
2.147074
2.141489
0.327606
0.282530
0.257536
0.100362
0.102787
0.275266
0.275031
0.101384
0.095363
0.204587
0.204044
0.091976
0.088713
0.150049
0.149974
0.088115
0.089767
0.179991
0.180646
0.093942
0.105629
0.311635
0.311200
0.101958
0.127906
0.125274
0.087663
0.087966
0.126552
0.126506
0.087449
0.086541
0.115571
0.115451
0.085271
0.084659
0.105869
0.105848
0.084399
0.084725
0.111424
0.111576
0.086263
0.087992
0.131866
0.131776
0.085976
0.083188
0.083033
0.080393
0.080425
0.083254
0.083250
0.080357
0.080269
0.082153
0.082141
0.080093
0.080040
0.081259
0.081257
0.080004
0.080030
0.081748
0.081765
0.080251
0.080418
0.083804
0.083799
0.080246
0.148787
0.143378
0.090546
0.089698
0.132325
0.132204
0.088652
0.087961
0.123663
0.123924
0.089647
0.094373
0.166280
0.166641
0.096399
0.095333
0.158870
0.158734
0.094690
0.093987
0.154010
0.153508
0.089344
0.386927
0.339127
0.111354
0.106238
0.283189
0.282640
0.103322
0.099075
0.234982
0.236206
0.105099
0.136206
0.457422
0.459329
0.144571
0.137583
0.424026
0.423312
0.134460
0.129877
0.401329
0.398807
0.117123
2.728398
2.322104
0.415087
0.372461
2.058218
2.054193
0.349860
0.309920
1.842449
1.850550
0.350511
0.531661
2.365872
2.375256
0.579156
0.551751
2.335119
2.331967
0.536515
0.519598
2.342531
2.325839
0.422560
2.728679
2.322450
0.415559
0.374113
2.072199
2.068251
0.351876
0.311526
1.853646
1.861707
0.351707
0.532009
2.365561
2.374926
0.579336
0.552675
2.344189
2.341160
0.538029
0.521861
2.357301
2.340539
0.424512
0.397398
0.349415
0.115935
0.116410
0.378101
0.377932
0.117177
0.111267
0.316580
0.317458
0.113093
0.140107
0.455748
0.457492
0.147423
0.144067
0.493091
0.492882
0.145869
0.144351
0.499426
0.496481
0.128170
0.155558
0.150746
0.097876
0.119303
0.430077
0.431497
0.127431
0.120607
0.375909
0.374505
0.111703
0.099726
0.160120
0.160179
0.099242
0.105811
0.315070
0.316209
0.114153
0.127129
0.439915
0.438512
0.117224
0.320695
0.320457
0.150684
0.357319
2.206255
2.218909
0.436425
0.401848
2.120546
2.106228
0.304725
0.134710
0.107532
0.106345
0.120384
0.211511
1.744698
1.756247
0.295823
0.395616
2.191783
2.184697
0.344250
0.319811
0.319665
0.150488
0.356726
2.202760
2.215396
0.435640
0.400955
2.114759
2.100417
0.303678
0.133823
0.103882
0.102701
0.119465
0.210177
1.737372
1.748898
0.294223
0.393192
2.177865
2.170899
0.342145
0.149305
0.145443
0.096384
0.116509
0.411977
0.413246
0.123230
0.115860
0.344386
0.342720
0.105652
0.091689
0.120386
0.120306
0.091095
0.098361
0.278162
0.279222
0.105445
0.115175
0.366223
0.365287
0.106939
0.353259
0.315048
0.108854
0.105666
0.297106
0.296645
0.104117
0.097823
0.195640
0.195291
0.093964
0.095921
0.215048
0.215514
0.098884
0.105057
0.320481
0.320367
0.106045
0.098060
0.196385
0.195680
0.090009
2.599085
2.227097
0.363848
0.287344
1.759617
1.752403
0.244492
0.178173
1.081300
1.081443
0.178878
0.249790
1.770549
1.776433
0.284603
0.322389
1.982364
1.977766
0.295821
0.184401
1.053170
1.046785
0.126978
2.605508
2.232323
0.363997
0.286670
1.753930
1.746711
0.243675
0.177776
1.079361
1.079587
0.178921
0.250605
1.780280
1.786287
0.285874
0.323979
1.990872
1.986230
0.297084
0.184720
1.053543
1.047107
0.127016
0.399163
0.356386
0.111067
0.103660
0.267722
0.267070
0.099734
0.095231
0.185504
0.185629
0.096064
0.102443
0.289805
0.290743
0.107901
0.115012
0.365231
0.364812
0.112298
0.100084
0.197892
0.196884
0.090238
0.243828
0.231322
0.098991
0.101283
0.268559
0.268770
0.101835
0.103843
0.286105
0.286527
0.105992
0.110885
0.345548
0.346871
0.117828
0.135880
0.480673
0.481001
0.136508
0.123256
0.373965
0.371527
0.108144
1.543898
1.418942
0.209254
0.255178
1.776737
1.780812
0.277882
0.310603
1.945521
1.948591
0.326669
0.353362
2.067461
2.074300
0.388474
0.485756
2.325084
2.327678
0.498269
0.445133
2.187465
2.171679
0.348731
1.541848
1.417297
0.209163
0.255456
1.779565
1.783693
0.278366
0.311137
1.949639
1.952689
0.327004
0.353098
2.064254
2.071052
0.387907
0.484970
2.321203
2.323924
0.498033
0.446408
2.197271
2.181499
0.350117
0.233691
0.222947
0.098589
0.102824
0.284178
0.284591
0.104966
0.107270
0.310337
0.310570
0.107904
0.109988
0.328148
0.329197
0.114727
0.132024
0.460918
0.461755
0.136269
0.129534
0.426662
0.424255
0.115191
0.339855
0.310415
0.107477
0.111103
0.341984
0.341883
0.110743
0.104764
0.274703
0.274196
0.101838
0.098439
0.218676
0.218823
0.099115
0.103695
0.279131
0.280043
0.108878
0.121159
0.409902
0.408795
0.112434
2.402923
2.092508
0.334530
0.352578
2.056076
2.054063
0.340458
0.280384
1.746527
1.741185
0.250026
0.203552
1.344739
1.343895
0.198408
0.224897
1.601398
1.607985
0.262213
0.374401
2.160718
2.154952
0.329172
2.396120
2.086833
0.333890
0.351676
2.047777
2.045759
0.339428
0.279367
1.737800
1.732472
0.248978
0.202594
1.336404
1.335524
0.197255
0.223123
1.587064
1.593597
0.260194
0.372071
2.146050
2.140439
0.327420
0.283040
0.257953
0.100415
0.102825
0.275449
0.275225
0.101430
0.095423
0.205036
0.204498
0.092032
0.088739
0.150115
0.150044
0.088146
0.089828
0.180534
0.181193
0.093999
0.105632
0.311458
0.311029
0.101936
0.127990
0.125350
0.087678
0.087978
0.126583
0.126540
0.087463
0.086559
0.115658
0.115538
0.085288
0.084670
0.105885
0.105864
0.084413
0.084746
0.111541
0.111693
0.086281
0.087997
0.131835
0.131746
0.085971
0.083198
0.083043
0.080395
0.080427
0.083258
0.083255
0.080359
0.080272
0.082164
0.082152
0.080096
0.080042
0.081262
0.081260
0.080006
0.080034
0.081763
0.081779
0.080253
0.080419
0.083800
0.083795
0.080245
0.093061
0.092249
0.082490
0.082203
0.088796
0.088748
0.081582
0.081391
0.085879
0.085927
0.081806
0.082643
0.094726
0.094784
0.083092
0.082798
0.091527
0.091514
0.082743
0.082835
0.093260
0.093187
0.081901
0.121973
0.116624
0.085186
0.084153
0.103638
0.103518
0.083102
0.082468
0.094141
0.094289
0.083467
0.087676
0.137427
0.137705
0.088905
0.087493
0.123661
0.123579
0.087188
0.087173
0.126842
0.126539
0.085355
0.523318
0.454832
0.127313
0.117481
0.352985
0.351918
0.111002
0.104116
0.266149
0.267460
0.110534
0.146654
0.539965
0.541986
0.155472
0.144340
0.465334
0.464767
0.142107
0.143574
0.502621
0.499863
0.128969
0.523541
0.455048
0.127402
0.117678
0.354940
0.353888
0.111249
0.104310
0.267526
0.268840
0.110682
0.146745
0.540263
0.542290
0.155536
0.144445
0.466508
0.465965
0.142280
0.143838
0.504889
0.502131
0.129188
0.125447
0.119969
0.086505
0.086109
0.117187
0.117119
0.085727
0.084906
0.105401
0.105513
0.085248
0.089085
0.141093
0.141349
0.090064
0.088891
0.133624
0.133601
0.089208
0.089556
0.141410
0.141051
0.087070
0.096956
0.096101
0.084389
0.086433
0.126426
0.126544
0.087104
0.086217
0.115922
0.115811
0.085308
0.084582
0.099373
0.099382
0.084531
0.084748
0.108102
0.108199
0.085720
0.087179
0.127063
0.126894
0.085348
0.131063
0.129617
0.094822
0.117822
0.428624
0.430342
0.127712
0.121883
0.385883
0.384125
0.111315
0.094917
0.130884
0.130618
0.092392
0.098488
0.274212
0.275345
0.106486
0.119206
0.400714
0.399755
0.111197
0.131038
0.129592
0.094814
0.117780
0.428224
0.429949
0.127657
0.121822
0.385322
0.383566
0.111214
0.094791
0.130181
0.129912
0.092242
0.098319
0.273122
0.274255
0.106273
0.118879
0.398260
0.397327
0.110927
0.096510
0.095701
0.084309
0.086264
0.124806
0.124915
0.086856
0.085934
0.113612
0.113453
0.084662
0.083445
0.093035
0.093006
0.083151
0.083521
0.102706
0.102778
0.084122
0.085129
0.114700
0.114596
0.083564
0.121527
0.116807
0.086088
0.085448
0.110246
0.110159
0.084930
0.084114
0.097459
0.097412
0.083457
0.083730
0.100958
0.100976
0.083814
0.083964
0.105118
0.105092
0.083861
0.083359
0.095939
0.095859
0.081828
0.492054
0.430658
0.122693
0.110384
0.296277
0.295033
0.103044
0.095682
0.179911
0.179897
0.095568
0.102931
0.295201
0.295706
0.105560
0.106071
0.295483
0.294795
0.101603
0.093011
0.165559
0.165007
0.086163
0.492485
0.431013
0.122669
0.110289
0.295396
0.294160
0.102944
0.095632
0.179739
0.179736
0.095590
0.103023
0.296326
0.296852
0.105711
0.106251
0.296731
0.296048
0.101758
0.093092
0.165838
0.165282
0.086204
0.125170
0.120136
0.086092
0.084986
0.105729
0.105630
0.084195
0.083664
0.096371
0.096398
0.083910
0.084712
0.109072
0.109151
0.085236
0.085475
0.111370
0.111324
0.084939
0.084091
0.097764
0.097640
0.082216
0.102204
0.100965
0.084134
0.084222
0.103669
0.103684
0.084241
0.084517
0.106879
0.106957
0.085062
0.085821
0.117146
0.117280
0.086585
0.088161
0.132914
0.132961
0.088142
0.087189
0.122469
0.122171
0.084672
0.211711
0.203473
0.096018
0.100568
0.273472
0.274139
0.104585
0.109769
0.332840
0.333529
0.113286
0.118188
0.381021
0.382027
0.122767
0.136834
0.476462
0.477068
0.139435
0.133893
0.447457
0.444895
0.118788
0.211383
0.203197
0.096007
0.100610
0.273986
0.274668
0.104680
0.109875
0.333623
0.334316
0.113368
0.118209
0.380775
0.381783
0.122759
0.136812
0.476279
0.476909
0.139488
0.134075
0.449118
0.446560
0.118956
0.100358
0.099371
0.084069
0.084544
0.106446
0.106514
0.085057
0.085412
0.111425
0.111480
0.085680
0.086070
0.115753
0.115861
0.086594
0.088232
0.133113
0.133230
0.088859
0.088469
0.131068
0.130749
0.085843
0.114831
0.111795
0.085584
0.086172
0.118060
0.118078
0.086322
0.085692
0.109702
0.109660
0.085377
0.085116
0.104630
0.104638
0.085154
0.085446
0.109399
0.109473
0.086028
0.087101
0.124301
0.124116
0.085027
0.411376
0.369480
0.117184
0.121124
0.391468
0.391236
0.119593
0.111496
0.307140
0.306408
0.107364
0.102879
0.240526
0.240356
0.101920
0.103449
0.271798
0.272377
0.107043
0.118656
0.396302
0.395298
0.110309
0.410633
0.368847
0.117095
0.121003
0.390362
0.390134
0.119442
0.111336
0.305877
0.305149
0.107184
0.102697
0.239248
0.239078
0.101716
0.103200
0.269905
0.270481
0.106760
0.118311
0.393862
0.392889
0.110062
0.107364
0.104738
0.084073
0.084493
0.108507
0.108494
0.084305
0.083571
0.099047
0.098983
0.083004
0.082661
0.093377
0.093359
0.082498
0.082547
0.095296
0.095338
0.082961
0.083921
0.108415
0.108335
0.082886
0.089488
0.089035
0.082013
0.082085
0.089272
0.089268
0.081978
0.081826
0.087498
0.087477
0.081548
0.081459
0.086125
0.086117
0.081378
0.081390
0.086647
0.086660
0.081592
0.081754
0.088821
0.088789
0.081070
0.080640
0.080597
0.079895
0.079906
0.080650
0.080651
0.079894
0.079876
0.080434
0.080432
0.079833
0.079823
0.080279
0.080278
0.079809
0.079808
0.080315
0.080317
0.079834
0.079849
0.080536
0.080533
0.079766
0.094910
0.093803
0.082677
0.082190
0.088183
0.088120
0.081403
0.081175
0.084405
0.084430
0.081419
0.081895
0.090445
0.090470
0.082141
0.081855
0.086483
0.086492
0.081967
0.082404
0.092295
0.092259
0.081758
0.136117
0.127429
0.086324
0.083963
0.099774
0.099598
0.082503
0.081772
0.087171
0.087222
0.082213
0.083815
0.109036
0.109100
0.084248
0.083146
0.092884
0.092906
0.083394
0.085439
0.120343
0.120257
0.084548
0.613866
0.521393
0.137613
0.114777
0.318665
0.316847
0.104547
0.095285
0.169495
0.169855
0.097445
0.114258
0.386158
0.386642
0.116656
0.103641
0.217310
0.217575
0.105511
0.128373
0.465928
0.465165
0.122105
0.614950
0.522262
0.137739
0.114932
0.320128
0.318313
0.104731
0.095424
0.170325
0.170684
0.097560
0.114396
0.387261
0.387747
0.116777
0.103724
0.217966
0.218236
0.105614
0.128543
0.467462
0.466697
0.122238
0.143349
0.133978
0.087832
0.085784
0.111168
0.111018
0.084849
0.083992
0.096518
0.096547
0.083997
0.085515
0.116494
0.116542
0.085757
0.084594
0.100649
0.100692
0.085175
0.087467
0.131777
0.131650
0.085917
0.105644
0.103741
0.084846
0.085618
0.116422
0.116449
0.085783
0.085356
0.109946
0.109918
0.084896
0.084948
0.108438
0.108417
0.084809
0.084328
0.104046
0.104079
0.084869
0.085617
0.114299
0.114183
0.084027
0.224883
0.212296
0.099378
0.111676
0.372163
0.373074
0.117738
0.116479
0.361030
0.360531
0.111922
0.107291
0.276700
0.276326
0.105135
0.103724
0.294541
0.294697
0.106563
0.108792
0.320156
0.319226
0.100580
0.225280
0.212617
0.099429
0.111742
0.372697
0.373610
0.117801
0.116519
0.361432
0.360931
0.111929
0.107268
0.276597
0.276220
0.105085
0.103661
0.294225
0.294375
0.106447
0.108588
0.318512
0.317592
0.100402
0.107560
0.105295
0.085190
0.085991
0.118831
0.118850
0.086177
0.085651
0.112052
0.111992
0.084938
0.084774
0.107518
0.107468
0.084376
0.083854
0.102367
0.102352
0.083864
0.084079
0.105216
0.105124
0.082582
0.157370
0.144461
0.089623
0.087449
0.123572
0.123345
0.086348
0.084773
0.103066
0.103025
0.084240
0.085211
0.114725
0.114680
0.084901
0.083511
0.095610
0.095556
0.083077
0.083119
0.096665
0.096602
0.081778
0.679283
0.569095
0.151237
0.129744
0.407176
0.404993
0.118649
0.103957
0.253685
0.253547
0.103238
0.114756
0.379600
0.379203
0.113024
0.097628
0.182438
0.181818
0.092852
0.093233
0.197969
0.197628
0.088094
0.679131
0.568992
0.151189
0.129663
0.406564
0.404388
0.118577
0.103941
0.253798
0.253671
0.103290
0.114883
0.380703
0.380311
0.113172
0.097711
0.182740
0.182122
0.092931
0.093354
0.198890
0.198547
0.088194
0.158494
0.145574
0.089517
0.087096
0.120493
0.120274
0.085879
0.084599
0.103568
0.103595
0.084838
0.086248
0.122076
0.122051
0.086127
0.084431
0.097576
0.097524
0.083786
0.084134
0.101890
0.101804
0.082626
0.107645
0.105543
0.084841
0.084863
0.108023
0.108043
0.084931
0.085549
0.115591
0.115726
0.086331
0.087759
0.131980
0.131951
0.087654
0.085790
0.109136
0.109154
0.085686
0.088153
0.135495
0.135311
0.086300
0.226418
0.216079
0.097317
0.102597
0.290760
0.291664
0.107685
0.117282
0.386266
0.387463
0.122982
0.132356
0.457267
0.456983
0.131292
0.117333
0.345070
0.345511
0.119398
0.142070
0.510509
0.508936
0.131666
0.225890
0.215649
0.097296
0.102673
0.291561
0.292485
0.107843
0.117507
0.387881
0.389081
0.123199
0.132511
0.457917
0.457634
0.131432
0.117486
0.346404
0.346852
0.119583
0.142277
0.511880
0.510296
0.131819
0.104766
0.103185
0.084697
0.085361
0.112073
0.112178
0.086073
0.086950
0.123589
0.123712
0.087557
0.088595
0.134461
0.134419
0.088418
0.086774
0.116163
0.116209
0.087077
0.089573
0.142615
0.142373
0.087325
0.139547
0.131340
0.088322
0.089634
0.141954
0.142030
0.090040
0.089445
0.136977
0.136939
0.089261
0.089107
0.135059
0.134990
0.088784
0.087882
0.126523
0.126448
0.087693
0.087178
0.121490
0.121239
0.084781
0.581186
0.498231
0.141633
0.149110
0.516317
0.516436
0.149061
0.142282
0.472721
0.472074
0.138788
0.135473
0.446075
0.445605
0.133347
0.129229
0.426695
0.425947
0.126646
0.117982
0.364111
0.362237
0.105624
0.580035
0.497296
0.141507
0.148930
0.514748
0.514861
0.148827
0.141990
0.470469
0.469816
0.138447
0.135082
0.443291
0.442828
0.132965
0.128946
0.424905
0.424158
0.126352
0.117619
0.361388
0.359536
0.105349
0.130208
0.122784
0.086654
0.087724
0.130217
0.130243
0.087713
0.086863
0.122104
0.122022
0.086324
0.085941
0.117708
0.117649
0.085628
0.085096
0.113455
0.113370
0.084806
0.083900
0.104145
0.103986
0.082414
0.092227
0.091408
0.082490
0.082642
0.092122
0.092125
0.082584
0.082432
0.090649
0.090628
0.082203
0.082122
0.089633
0.089621
0.082015
0.081944
0.089234
0.089223
0.081922
0.081813
0.088248
0.088200
0.080983
0.080903
0.080836
0.079957
0.079977
0.080948
0.080950
0.079972
0.079953
0.080756
0.080754
0.079914
0.079905
0.080627
0.080626
0.079886
0.079877
0.080571
0.080570
0.079871
0.079860
0.080479
0.080474
0.079755
0.166750
0.157933
0.092347
0.089359
0.125399
0.125053
0.086014
0.084478
0.099272
0.099300
0.084755
0.086702
0.129761
0.129775
0.086935
0.085105
0.102281
0.102373
0.085881
0.089262
0.145240
0.145209
0.087983
0.494530
0.419568
0.122855
0.103367
0.242738
0.241221
0.094592
0.087296
0.118774
0.118856
0.087950
0.097723
0.268509
0.268565
0.098172
0.088722
0.128764
0.129071
0.090897
0.110603
0.356018
0.355945
0.109227
3.006908
2.521880
0.486956
0.345570
1.918553
1.905656
0.272481
0.170924
0.936003
0.936928
0.176051
0.301059
2.014190
2.014908
0.305597
0.188010
1.073097
1.076254
0.204432
0.396160
2.236540
2.234615
0.374037
3.018434
2.531111
0.488171
0.346824
1.928878
1.915966
0.273730
0.171724
0.942643
0.943570
0.176857
0.302372
2.024781
2.025493
0.306860
0.188709
1.078755
1.081916
0.205106
0.397387
2.246322
2.244355
0.375026
0.573706
0.489727
0.132858
0.113543
0.319576
0.318043
0.105133
0.096444
0.178356
0.178451
0.097075
0.108475
0.346470
0.346466
0.108516
0.096918
0.182599
0.182909
0.098837
0.120703
0.428997
0.428647
0.116097
0.332293
0.305355
0.108662
0.112966
0.349808
0.349829
0.111937
0.109216
0.310561
0.310577
0.109349
0.112233
0.352296
0.352048
0.111175
0.104515
0.271312
0.271222
0.104136
0.108468
0.326170
0.325385
0.101488
1.982926
1.773170
0.272185
0.339715
2.059480
2.062980
0.357651
0.355499
2.053473
2.053271
0.354543
0.353934
2.054327
2.052465
0.344076
0.309347
1.884629
1.882954
0.300217
0.299916
1.887856
1.880046
0.239583
1.986395
1.775812
0.272737
0.340470
2.063794
2.067306
0.358491
0.356263
2.058897
2.058679
0.355210
0.354393
2.056227
2.054337
0.344343
0.309378
1.884328
1.882584
0.299874
0.298789
1.879505
1.871716
0.238500
0.347749
0.317286
0.111534
0.116645
0.372327
0.372390
0.116668
0.113764
0.342024
0.341953
0.113346
0.115188
0.362376
0.361932
0.112424
0.104698
0.269584
0.269158
0.101987
0.102634
0.281459
0.280710
0.095707
0.647880
0.544423
0.148209
0.131130
0.424004
0.422225
0.123016
0.109159
0.291733
0.291570
0.108302
0.118638
0.394374
0.393669
0.114667
0.097596
0.177943
0.177387
0.093586
0.095890
0.225093
0.224764
0.091016
3.107627
2.594328
0.563393
0.464668
2.231181
2.220239
0.407139
0.304718
1.796077
1.795025
0.299253
0.380969
2.154932
2.149705
0.351753
0.192353
1.031111
1.026199
0.163479
0.197527
1.465835
1.463583
0.168596
3.105243
2.592458
0.563023
0.464217
2.228857
2.217950
0.406834
0.304835
1.797493
1.796501
0.299638
0.381789
2.159401
2.154162
0.352512
0.192538
1.031437
1.026545
0.163744
0.198440
1.473115
1.470858
0.169478
0.636117
0.534538
0.146360
0.128933
0.412039
0.410391
0.121645
0.109668
0.298962
0.299063
0.110293
0.122490
0.417153
0.416375
0.118209
0.098697
0.179603
0.179158
0.095338
0.101078
0.262433
0.262077
0.096186
0.306095
0.282113
0.107109
0.109265
0.319087
0.319457
0.111109
0.117523
0.378619
0.379644
0.122240
0.133189
0.464776
0.464001
0.129082
0.108670
0.277626
0.277717
0.108500
0.132057
0.468831
0.467859
0.125025
1.681937
1.528315
0.230010
0.280772
1.866970
1.873022
0.313624
0.382128
2.146900
2.153364
0.415417
0.464535
2.282367
2.279081
0.447738
0.338744
1.922227
1.924114
0.348261
0.489750
2.341741
2.334025
0.438668
1.678353
1.525621
0.229796
0.281363
1.871261
1.877429
0.314697
0.383787
2.155659
2.162139
0.417115
0.465710
2.286350
2.283074
0.448975
0.340383
1.933363
1.935259
0.349953
0.491170
2.347600
2.339784
0.439629
0.289505
0.269515
0.105958
0.112064
0.339911
0.340790
0.116448
0.125281
0.423471
0.424502
0.130071
0.138702
0.484697
0.484002
0.135629
0.117397
0.339429
0.339521
0.117754
0.139606
0.498754
0.497276
0.129458
0.552337
0.474354
0.137902
0.146212
0.505448
0.505937
0.148587
0.145943
0.498344
0.498234
0.145753
0.145606
0.501961
0.501366
0.142937
0.134192
0.442781
0.441807
0.129885
0.122346
0.386854
0.384832
0.109163
2.970848
2.502938
0.526692
0.544334
2.345657
2.346297
0.545686
0.525489
2.313741
2.311882
0.516336
0.508567
2.310393
2.308388
0.499174
0.476747
2.290024
2.284503
0.448769
0.375703
2.059483
2.045566
0.285596
2.960633
2.494722
0.525569
0.542788
2.334620
2.335199
0.543812
0.523119
2.299022
2.297104
0.513665
0.505486
2.292848
2.290894
0.496289
0.474833
2.278854
2.273344
0.446875
0.373112
2.041989
2.028194
0.283442
0.479420
0.409272
0.128345
0.134762
0.425461
0.425656
0.135320
0.130688
0.399805
0.399421
0.128957
0.127093
0.389120
0.388723
0.125370
0.120803
0.362433
0.361461
0.116451
0.105751
0.273102
0.271586
0.096489
0.155454
0.148272
0.092350
0.093156
0.150775
0.150806
0.093143
0.092541
0.146299
0.146238
0.092222
0.091973
0.144445
0.144382
0.091654
0.091056
0.140082
0.139922
0.090103
0.088678
0.126079
0.125786
0.085037
0.085912
0.085474
0.081013
0.081105
0.085950
0.085955
0.081114
0.081051
0.085443
0.085437
0.080997
0.080970
0.085213
0.085206
0.080914
0.080848
0.084678
0.084660
0.080693
0.080548
0.083199
0.083171
0.080129
0.166402
0.157634
0.092320
0.089364
0.125537
0.125193
0.086044
0.084501
0.099334
0.099360
0.084752
0.086677
0.129578
0.129589
0.086872
0.085038
0.101988
0.102081
0.085824
0.089222
0.145185
0.145159
0.087974
0.492458
0.417973
0.122721
0.103403
0.243374
0.241865
0.094676
0.087341
0.118956
0.119031
0.087945
0.097626
0.267607
0.267650
0.098000
0.088571
0.127811
0.128120
0.090762
0.110499
0.355747
0.355692
0.109193
2.992863
2.511168
0.485526
0.345929
1.922967
1.910146
0.273240
0.171286
0.938081
0.938938
0.176086
0.300220
2.008764
2.009350
0.304208
0.186674
1.063007
1.066186
0.203192
0.395398
2.235020
2.233223
0.373763
3.004422
2.520441
0.486740
0.347175
1.933268
1.920446
0.274485
0.172081
0.944688
0.945551
0.176891
0.301534
2.019448
2.020043
0.305481
0.187372
1.068629
1.071815
0.203858
0.396606
2.244728
2.242904
0.374742
0.571967
0.488437
0.132747
0.113585
0.320161
0.318641
0.105192
0.096456
0.178347
0.178439
0.097073
0.108424
0.346117
0.346108
0.108411
0.096792
0.181502
0.181810
0.098682
0.120564
0.428491
0.428170
0.116030
0.332932
0.305908
0.108693
0.112959
0.349592
0.349607
0.111887
0.109125
0.309622
0.309652
0.109323
0.112396
0.354306
0.354062
0.111340
0.104523
0.271003
0.270898
0.104058
0.108360
0.325451
0.324674
0.101411
1.994075
1.782427
0.272938
0.339632
2.057110
2.060495
0.356947
0.354312
2.045220
2.045167
0.354079
0.355864
2.071644
2.069843
0.346314
0.310016
1.885477
1.883658
0.300131
0.299312
1.883374
1.875575
0.238977
1.997721
1.785222
0.273507
0.340391
2.061459
2.064868
0.357793
0.355075
2.050680
2.050624
0.354752
0.356323
2.073569
2.071754
0.346590
0.310051
1.885241
1.883367
0.299799
0.298192
1.875094
1.867328
0.237903
0.349289
0.318586
0.111674
0.116712
0.372365
0.372425
0.116672
0.113722
0.341370
0.341321
0.113372
0.115404
0.364594
0.364161
0.112648
0.104768
0.269637
0.269205
0.101985
0.102602
0.281127
0.280387
0.095680
0.650869
0.546707
0.148579
0.131436
0.425791
0.424004
0.123270
0.109322
0.292851
0.292683
0.108444
0.118744
0.394907
0.394195
0.114729
0.097616
0.177853
0.177298
0.093597
0.095937
0.225731
0.225404
0.091068
3.119987
2.603463
0.565738
0.467014
2.241806
2.230845
0.409444
0.306549
1.807046
1.805896
0.300624
0.381303
2.154360
2.149037
0.351605
0.192211
1.029986
1.025114
0.163588
0.198228
1.473220
1.470970
0.169316
3.117588
2.601596
0.565372
0.466567
2.239557
2.228650
0.409150
0.306665
1.808460
1.807381
0.301005
0.382102
2.158720
2.153399
0.352350
0.192388
1.030273
1.025429
0.163848
0.199134
1.480471
1.478228
0.170198
0.639047
0.536783
0.146763
0.129299
0.414249
0.412600
0.121963
0.109864
0.300100
0.300194
0.110416
0.122540
0.417207
0.416427
0.118202
0.098669
0.179359
0.178917
0.095314
0.101091
0.262866
0.262518
0.096215
0.307637
0.283419
0.107317
0.109507
0.320669
0.321033
0.111297
0.117570
0.378066
0.379082
0.122236
0.133276
0.465504
0.464727
0.129143
0.108614
0.277011
0.277092
0.108389
0.131862
0.467221
0.466262
0.124864
1.691500
1.536187
0.231142
0.282157
1.874772
1.880736
0.314490
0.381452
2.137256
2.143673
0.414556
0.464966
2.286380
2.283117
0.448334
0.338309
1.918530
1.920297
0.347187
0.487580
2.328561
2.320916
0.436647
1.687839
1.533437
0.230913
0.282722
1.878898
1.884991
0.315541
0.383084
2.145913
2.152360
0.416241
0.466131
2.290383
2.287150
0.449575
0.339944
1.929677
1.931462
0.348872
0.488970
2.334266
2.326537
0.437587
0.290773
0.270601
0.106090
0.112198
0.340698
0.341574
0.116520
0.125236
0.422583
0.423621
0.130034
0.138790
0.485634
0.484949
0.135730
0.117368
0.338959
0.339040
0.117626
0.139336
0.496560
0.495105
0.129218
0.553820
0.475522
0.138022
0.146156
0.504193
0.504679
0.148487
0.145968
0.498745
0.498648
0.145839
0.145706
0.502813
0.502221
0.143041
0.134256
0.443201
0.442216
0.129868
0.122229
0.385838
0.383824
0.109048
2.976820
2.507335
0.527055
0.542863
2.333015
2.333659
0.544215
0.525797
2.317845
2.316102
0.517282
0.509423
2.314779
2.312770
0.499995
0.477510
2.293861
2.288278
0.449194
0.375302
2.056045
2.042117
0.285080
2.966449
2.499011
0.525911
0.541291
2.321917
2.322519
0.542330
0.523415
2.303142
2.301360
0.514607
0.506321
2.297146
2.295206
0.497097
0.475586
2.282691
2.277136
0.447305
0.372717
2.038641
2.024848
0.282937
0.480378
0.410008
0.128386
0.134628
0.423950
0.424158
0.135190
0.130715
0.400474
0.400113
0.129055
0.127166
0.389692
0.389307
0.125442
0.120869
0.362954
0.361987
0.116483
0.105710
0.272627
0.271121
0.096439
0.155588
0.148387
0.092348
0.093131
0.150524
0.150558
0.093119
0.092537
0.146406
0.146350
0.092243
0.091990
0.144538
0.144477
0.091672
0.091073
0.140169
0.140010
0.090107
0.088670
0.125992
0.125700
0.085023
0.085923
0.085484
0.081012
0.081102
0.085929
0.085935
0.081111
0.081049
0.085452
0.085446
0.080999
0.080971
0.085220
0.085213
0.080915
0.080849
0.084685
0.084668
0.080693
0.080547
0.083189
0.083162
0.080128
0.092321
0.091442
0.082349
0.082140
0.089108
0.089071
0.081695
0.081419
0.085041
0.085041
0.081431
0.081722
0.089351
0.089337
0.081544
0.081141
0.083691
0.083710
0.081340
0.081994
0.091967
0.091963
0.081691
0.127318
0.120003
0.085584
0.084050
0.102914
0.102787
0.083118
0.082210
0.088680
0.088680
0.082239
0.083276
0.104793
0.104764
0.082997
0.081725
0.085746
0.085788
0.082132
0.084675
0.119111
0.119110
0.084373
0.548018
0.468475
0.131180
0.115914
0.341263
0.339852
0.108470
0.097735
0.181709
0.181745
0.098059
0.110602
0.359317
0.359095
0.109242
0.095008
0.162148
0.162525
0.097498
0.123980
0.458303
0.458156
0.120896
0.549482
0.469685
0.131334
0.116076
0.342673
0.341268
0.108627
0.097840
0.182338
0.182379
0.098180
0.110799
0.361053
0.360840
0.109445
0.095125
0.162739
0.163114
0.097586
0.124115
0.459582
0.459440
0.120995
0.138742
0.130418
0.087585
0.086147
0.114009
0.113875
0.085145
0.084022
0.096183
0.096199
0.084166
0.085562
0.117395
0.117371
0.085364
0.083720
0.093451
0.093468
0.083855
0.086534
0.129287
0.129248
0.085516
0.110578
0.108320
0.085283
0.085829
0.115546
0.115525
0.085409
0.084731
0.105054
0.105088
0.084976
0.086089
0.120366
0.120344
0.085987
0.084559
0.101912
0.101862
0.084190
0.084843
0.110693
0.110609
0.083495
0.297855
0.277836
0.105369
0.113325
0.360073
0.360322
0.113717
0.110234
0.315757
0.315962
0.111365
0.117986
0.388983
0.388899
0.118072
0.109168
0.299528
0.298956
0.106022
0.105811
0.296409
0.295485
0.097452
0.299015
0.278812
0.105518
0.113462
0.360842
0.361096
0.113833
0.110324
0.316445
0.316654
0.111423
0.118003
0.388974
0.388896
0.118069
0.109169
0.299607
0.299036
0.105985
0.105688
0.295200
0.294286
0.097328
0.117141
0.113982
0.086461
0.086816
0.119332
0.119284
0.086268
0.085529
0.109309
0.109313
0.085487
0.086322
0.120244
0.120203
0.085990
0.084633
0.102694
0.102611
0.083925
0.084035
0.104408
0.104320
0.082553
0.171808
0.156442
0.091653
0.089250
0.131640
0.131367
0.087734
0.085869
0.108725
0.108661
0.085412
0.086239
0.119453
0.119363
0.085591
0.083881
0.095065
0.095004
0.083270
0.083621
0.100909
0.100848
0.082342
0.737821
0.613099
0.161588
0.140400
0.461165
0.458990
0.130088
0.113913
0.314560
0.313950
0.110725
0.117186
0.376377
0.375498
0.112214
0.096676
0.176142
0.175787
0.094111
0.097964
0.242278
0.241952
0.093195
0.737671
0.612997
0.161581
0.140384
0.461004
0.458842
0.130082
0.113928
0.314683
0.314083
0.110758
0.117257
0.377008
0.376139
0.112293
0.096710
0.176282
0.175932
0.094156
0.098059
0.243053
0.242731
0.093280
0.171213
0.155938
0.091639
0.089212
0.130942
0.130679
0.087601
0.085817
0.108021
0.107976
0.085497
0.086521
0.122384
0.122303
0.086073
0.084197
0.096038
0.095989
0.083574
0.084219
0.104169
0.104099
0.082846
0.115916
0.112879
0.086472
0.086628
0.116008
0.115968
0.086011
0.085831
0.111615
0.111694
0.086199
0.088005
0.135136
0.135083
0.087885
0.085446
0.106051
0.106016
0.084906
0.087167
0.128247
0.128108
0.085510
0.277266
0.259836
0.104186
0.110172
0.330595
0.330931
0.109939
0.112096
0.315787
0.316753
0.116701
0.132039
0.477649
0.477547
0.133848
0.115317
0.326223
0.326057
0.113156
0.131227
0.439189
0.437920
0.121621
0.276480
0.259197
0.104091
0.110141
0.330608
0.330969
0.109983
0.112224
0.317014
0.317997
0.116878
0.132193
0.478498
0.478409
0.134026
0.115501
0.327723
0.327561
0.113326
0.131360
0.439945
0.438675
0.121692
0.111867
0.109508
0.085585
0.086092
0.113875
0.113914
0.085982
0.086295
0.117337
0.117462
0.087191
0.088852
0.139011
0.138982
0.089005
0.086773
0.114252
0.114203
0.086181
0.088113
0.131721
0.131518
0.085898
0.146395
0.137116
0.088790
0.089308
0.134180
0.134214
0.089161
0.089008
0.136534
0.136551
0.089480
0.089507
0.139155
0.139090
0.089429
0.088339
0.128528
0.128376
0.087405
0.086364
0.115616
0.115369
0.083847
0.608330
0.518652
0.140695
0.140139
0.428631
0.428760
0.140186
0.141326
0.493437
0.493367
0.143338
0.139686
0.468259
0.467763
0.137509
0.133187
0.446839
0.445791
0.128574
0.116349
0.346360
0.344392
0.103128
0.606602
0.517252
0.140487
0.139887
0.426885
0.427022
0.139929
0.141037
0.491451
0.491384
0.143008
0.139267
0.465214
0.464735
0.137096
0.132902
0.445134
0.444102
0.128326
0.116053
0.344123
0.342182
0.102911
0.134019
0.125881
0.086528
0.086846
0.121112
0.121142
0.086851
0.086729
0.125217
0.125200
0.086933
0.086485
0.120651
0.120593
0.086159
0.085615
0.116099
0.115983
0.084999
0.083724
0.101904
0.101736
0.082075
0.093019
0.092096
0.082285
0.082216
0.088896
0.088899
0.082171
0.082236
0.091430
0.091434
0.082467
0.082375
0.090532
0.090520
0.082270
0.082195
0.090016
0.089992
0.081993
0.081768
0.087625
0.087572
0.080838
0.081024
0.080945
0.079936
0.079930
0.080622
0.080623
0.079926
0.079931
0.080868
0.080868
0.079955
0.079943
0.080743
0.080742
0.079923
0.079914
0.080677
0.080674
0.079879
0.079852
0.080383
0.080377
0.079732
0.087512
0.087225
0.081911
0.082291
0.091705
0.091706
0.082232
0.081876
0.087504
0.087497
0.081826
0.082082
0.090795
0.090766
0.081763
0.081240
0.083940
0.083954
0.081381
0.082054
0.092272
0.092268
0.081737
0.094939
0.093969
0.083248
0.085378
0.120034
0.120090
0.085480
0.083857
0.101736
0.101708
0.083707
0.084722
0.114283
0.114175
0.084051
0.081983
0.086665
0.086692
0.082245
0.084959
0.121221
0.121214
0.084629
0.252399
0.237950
0.105741
0.128634
0.458373
0.459102
0.130921
0.116014
0.334227
0.333976
0.114920
0.124695
0.426584
0.425468
0.119460
0.097546
0.178962
0.179181
0.098963
0.126681
0.471288
0.471043
0.123187
0.253392
0.238842
0.105871
0.128857
0.460284
0.461015
0.131129
0.116118
0.334768
0.334527
0.115065
0.125041
0.429564
0.428449
0.119812
0.097690
0.179616
0.179828
0.099055
0.126819
0.472549
0.472302
0.123284
0.104809
0.103300
0.085270
0.087707
0.133226
0.133268
0.087577
0.085498
0.108150
0.108157
0.085594
0.087520
0.132247
0.132147
0.087034
0.084127
0.094517
0.094498
0.083964
0.086804
0.131288
0.131239
0.085754
0.112766
0.110028
0.085478
0.086363
0.120589
0.120530
0.085845
0.084242
0.097179
0.097253
0.084827
0.088814
0.144670
0.144701
0.088915
0.085091
0.102017
0.101881
0.084186
0.084809
0.110047
0.109962
0.083453
0.380164
0.343508
0.112597
0.116438
0.371407
0.370664
0.112334
0.098943
0.195454
0.196098
0.102771
0.136014
0.505901
0.506639
0.139662
0.112293
0.296086
0.294731
0.105448
0.104816
0.287343
0.286451
0.096585
0.383110
0.345880
0.112878
0.116600
0.371999
0.371246
0.112438
0.099025
0.195955
0.196593
0.102802
0.135889
0.504609
0.505346
0.139519
0.112292
0.296457
0.295104
0.105447
0.104747
0.286676
0.285786
0.096506
0.126554
0.121773
0.087294
0.087517
0.123555
0.123434
0.086616
0.085021
0.100818
0.100843
0.085182
0.088417
0.139091
0.139106
0.088372
0.085146
0.104214
0.104072
0.084175
0.084341
0.106274
0.106175
0.082789
0.173737
0.158208
0.092245
0.091444
0.147083
0.146869
0.090161
0.088111
0.124906
0.124685
0.087041
0.085790
0.110719
0.110617
0.085077
0.084328
0.101733
0.101718
0.084099
0.085095
0.114841
0.114739
0.083628
0.736927
0.613370
0.164447
0.156178
0.530643
0.529358
0.149723
0.137156
0.448165
0.446067
0.127647
0.108576
0.278640
0.277628
0.102781
0.101577
0.259740
0.260143
0.103295
0.113474
0.368031
0.367205
0.106601
0.737854
0.614069
0.164570
0.156329
0.531549
0.530261
0.149848
0.137176
0.447948
0.445845
0.127633
0.108546
0.278414
0.277410
0.102776
0.101623
0.260227
0.260634
0.103347
0.113480
0.367588
0.366761
0.106590
0.177024
0.160842
0.092736
0.092063
0.150849
0.150608
0.090485
0.088031
0.122144
0.121901
0.086808
0.085498
0.109703
0.109626
0.085128
0.084694
0.104301
0.104290
0.084341
0.085059
0.111901
0.111784
0.083418
0.140081
0.132548
0.088918
0.089880
0.140337
0.140107
0.088382
0.085166
0.097541
0.097500
0.084844
0.087185
0.131341
0.131442
0.087791
0.086461
0.116597
0.116434
0.085338
0.084401
0.099492
0.099375
0.082531
0.474025
0.415550
0.125788
0.134585
0.462603
0.460876
0.124705
0.097968
0.140099
0.140194
0.098585
0.125508
0.472246
0.473883
0.135109
0.124498
0.391418
0.389622
0.114933
0.100513
0.184947
0.184067
0.090831
0.472426
0.414304
0.125542
0.134218
0.459812
0.458107
0.124414
0.097904
0.140076
0.140180
0.098597
0.125557
0.472679
0.474328
0.135202
0.124597
0.392096
0.390296
0.115005
0.100528
0.184840
0.183959
0.090819
0.133131
0.126851
0.087316
0.087801
0.125462
0.125304
0.086669
0.084411
0.096954
0.096988
0.084951
0.087513
0.133373
0.133516
0.088471
0.087262
0.120774
0.120584
0.085981
0.084672
0.098835
0.098690
0.082449
0.139671
0.132127
0.087316
0.085536
0.101011
0.100969
0.084866
0.085606
0.114753
0.114820
0.086344
0.086276
0.116367
0.116370
0.086572
0.086464
0.116430
0.116346
0.085719
0.084991
0.105160
0.104985
0.082732
0.537015
0.463793
0.122220
0.101089
0.155049
0.154960
0.099935
0.115538
0.401899
0.402731
0.121828
0.114215
0.329446
0.329145
0.112831
0.115024
0.358217
0.358018
0.114109
0.110018
0.314336
0.312997
0.099486
0.534104
0.461465
0.121931
0.100890
0.154053
0.153970
0.099770
0.115394
0.401326
0.402160
0.121666
0.113954
0.327236
0.326934
0.112537
0.114764
0.356458
0.356273
0.113905
0.109873
0.313636
0.312311
0.099407
0.122829
0.117096
0.084554
0.082844
0.089135
0.089127
0.082674
0.083874
0.109894
0.109951
0.084497
0.083790
0.101116
0.101084
0.083566
0.083704
0.103652
0.103627
0.083518
0.083108
0.098585
0.098473
0.081752
0.091727
0.090975
0.081845
0.081464
0.083983
0.083979
0.081371
0.081650
0.089410
0.089426
0.082023
0.081888
0.087896
0.087887
0.081797
0.081816
0.088345
0.088336
0.081726
0.081617
0.087141
0.087097
0.080771
0.080901
0.080833
0.079880
0.079843
0.080145
0.080145
0.079830
0.079857
0.080657
0.080658
0.079897
0.079881
0.080475
0.080474
0.079865
0.079865
0.080507
0.080506
0.079847
0.079833
0.080335
0.080330
0.079725
0.108215
0.107656
0.086651
0.090474
0.150619
0.150847
0.092310
0.090600
0.135495
0.135437
0.090238
0.091143
0.143763
0.143552
0.089356
0.086352
0.107403
0.107430
0.086585
0.090050
0.148166
0.148114
0.088428
0.149111
0.145901
0.092990
0.116392
0.383692
0.384886
0.122180
0.110687
0.301070
0.300785
0.109345
0.115422
0.347934
0.346866
0.110090
0.092227
0.149011
0.149111
0.092891
0.113911
0.371617
0.371439
0.111822
1.390340
1.298047
0.228806
0.431293
2.273597
2.281714
0.472846
0.403699
2.113541
2.111819
0.394806
0.434236
2.210323
2.202739
0.394387
0.226641
1.308442
1.309386
0.231833
0.420143
2.276763
2.273699
0.391461
1.399500
1.306032
0.229810
0.433138
2.286350
2.294447
0.474500
0.404341
2.117468
2.115807
0.395717
0.436957
2.228867
2.221290
0.397198
0.227700
1.314710
1.315590
0.232555
0.421330
2.286146
2.283036
0.392397
0.221825
0.213208
0.102822
0.129497
0.471724
0.472730
0.133407
0.117431
0.341712
0.341649
0.117317
0.131380
0.465548
0.464580
0.127247
0.101984
0.205441
0.205249
0.100828
0.123750
0.442315
0.441853
0.118422
0.360260
0.326387
0.111577
0.119194
0.395056
0.394465
0.116162
0.100478
0.200080
0.200677
0.104043
0.139109
0.521953
0.522465
0.141310
0.110315
0.274502
0.273273
0.104190
0.107841
0.317099
0.316323
0.100665
2.483171
2.148518
0.357462
0.370940
2.091360
2.084478
0.331763
0.198288
1.129305
1.134449
0.223679
0.464807
2.334184
2.339864
0.494971
0.336972
1.859613
1.850964
0.292345
0.286721
1.826006
1.818496
0.227665
2.503741
2.164364
0.359793
0.371924
2.093617
2.086637
0.332273
0.198730
1.132268
1.137349
0.223796
0.463596
2.326880
2.332557
0.493753
0.337087
1.863037
1.854420
0.292639
0.286475
1.823551
1.816027
0.227310
0.459996
0.407088
0.123039
0.124648
0.406204
0.405115
0.118655
0.103082
0.214958
0.215231
0.104726
0.133868
0.484764
0.485295
0.136402
0.111162
0.294446
0.293349
0.105997
0.107026
0.304430
0.303530
0.098846
0.674518
0.566882
0.155512
0.152018
0.518088
0.517036
0.146210
0.133071
0.421820
0.420041
0.125232
0.110774
0.300987
0.300279
0.107627
0.105793
0.289413
0.289720
0.107318
0.116907
0.383011
0.381993
0.108528
3.133965
2.618882
0.587316
0.557455
2.365017
2.361225
0.536896
0.497087
2.287094
2.276048
0.440542
0.291370
1.694073
1.687850
0.259103
0.281914
1.846497
1.851284
0.308067
0.383993
2.153976
2.146299
0.328187
3.139054
2.622729
0.588302
0.558650
2.369800
2.365955
0.537787
0.497012
2.282963
2.271866
0.440149
0.290897
1.691597
1.685421
0.258860
0.282309
1.850095
1.854880
0.308372
0.383382
2.147040
2.139352
0.327447
0.698412
0.585354
0.159713
0.157256
0.541888
0.540525
0.148358
0.130812
0.381836
0.379852
0.121598
0.107141
0.289150
0.288680
0.106640
0.107904
0.308559
0.308759
0.107887
0.113115
0.341506
0.340408
0.103864
0.566283
0.488569
0.138778
0.145978
0.509685
0.507421
0.133026
0.101471
0.150440
0.150021
0.098632
0.119845
0.431098
0.432545
0.128438
0.122083
0.387418
0.385761
0.113535
0.097629
0.167936
0.167111
0.088170
2.817308
2.393546
0.459103
0.489880
2.291113
2.276040
0.391109
0.151858
0.183624
0.183122
0.148566
0.370792
2.265985
2.279719
0.461386
0.420470
2.158572
2.144962
0.344243
0.168594
0.708301
0.701152
0.105838
2.808840
2.387158
0.457210
0.486573
2.271456
2.256499
0.388200
0.151108
0.181953
0.181509
0.148345
0.370888
2.267521
2.281315
0.461711
0.420789
2.160311
2.146660
0.344366
0.168388
0.706000
0.698855
0.105634
0.525457
0.456877
0.127945
0.128691
0.386592
0.384692
0.117167
0.094503
0.136967
0.137058
0.096838
0.120220
0.438893
0.440572
0.130070
0.123734
0.396526
0.394668
0.114009
0.096167
0.155014
0.154177
0.086365
0.520321
0.451122
0.119903
0.099345
0.147876
0.147440
0.094277
0.103453
0.298365
0.299136
0.109456
0.108515
0.323347
0.323551
0.111522
0.113338
0.347730
0.347296
0.110123
0.104006
0.264148
0.262989
0.093994
2.755431
2.325613
0.342397
0.140093
0.111113
0.110546
0.133110
0.294685
2.083163
2.092020
0.362960
0.307334
1.842081
1.840696
0.300435
0.327404
2.012097
2.012409
0.329843
0.311472
1.909125
1.900076
0.244668
2.734275
2.308944
0.340090
0.139029
0.106970
0.106439
0.132380
0.294150
2.082386
2.091247
0.362373
0.305716
1.827975
1.826529
0.298449
0.325526
1.999270
1.999677
0.328412
0.310943
1.907060
1.898090
0.244549
0.394468
0.342724
0.104187
0.086623
0.082816
0.082741
0.085658
0.098465
0.291505
0.292293
0.104361
0.098164
0.225885
0.225699
0.097199
0.099709
0.257650
0.257695
0.099975
0.098225
0.237053
0.236280
0.092293
0.142924
0.137609
0.086448
0.083368
0.081363
0.081333
0.082991
0.085381
0.128811
0.128965
0.088027
0.087142
0.118840
0.118802
0.086863
0.087233
0.123921
0.123930
0.087327
0.087062
0.120617
0.120449
0.084226
0.084708
0.084376
0.080305
0.080028
0.079793
0.079789
0.079968
0.080175
0.083498
0.083510
0.080434
0.080347
0.082501
0.082498
0.080302
0.080335
0.082957
0.082958
0.080346
0.080320
0.082626
0.082612
0.080030
0.107987
0.107449
0.086624
0.090474
0.150759
0.150995
0.092365
0.090673
0.135906
0.135846
0.090295
0.091165
0.143698
0.143486
0.089370
0.086386
0.107638
0.107664
0.086616
0.090055
0.148043
0.147989
0.088407
0.148277
0.145178
0.092919
0.116430
0.384423
0.385649
0.122355
0.110934
0.303066
0.302775
0.109551
0.115458
0.347596
0.346526
0.110103
0.092308
0.149809
0.149909
0.092964
0.113884
0.370977
0.370790
0.111738
1.381516
1.290883
0.228099
0.431737
2.277803
2.286145
0.474276
0.406096
2.128306
2.126521
0.396889
0.434448
2.208119
2.200507
0.394408
0.227523
1.317041
1.317984
0.232673
0.419876
2.273128
2.269977
0.390753
1.390682
1.298882
0.229102
0.433575
2.290558
2.298896
0.475930
0.406729
2.132225
2.130516
0.397794
0.437150
2.226577
2.218989
0.397212
0.228583
1.323357
1.324243
0.233401
0.421062
2.282552
2.279372
0.391697
0.221100
0.212598
0.102776
0.129559
0.472540
0.473587
0.133591
0.117677
0.343736
0.343674
0.117510
0.131372
0.464884
0.463925
0.127235
0.102078
0.206487
0.206302
0.100944
0.123772
0.441946
0.441483
0.118383
0.361189
0.327126
0.111656
0.119250
0.395403
0.394817
0.116232
0.100540
0.200428
0.201022
0.104061
0.139005
0.520744
0.521266
0.141231
0.110386
0.275355
0.274138
0.104320
0.107983
0.318013
0.317231
0.100759
2.492786
2.155969
0.358540
0.371368
2.092399
2.085456
0.331882
0.198231
1.128515
1.133620
0.223379
0.463707
2.327428
2.333156
0.494072
0.337296
1.863456
1.854909
0.293163
0.287893
1.833090
1.825533
0.228657
2.513401
2.171856
0.360869
0.372327
2.094509
2.087480
0.332370
0.198657
1.131365
1.136412
0.223485
0.462488
2.320170
2.325914
0.492860
0.337399
1.866791
1.858288
0.293452
0.287652
1.830748
1.823189
0.228315
0.461030
0.407922
0.123091
0.124624
0.405883
0.404797
0.118595
0.103029
0.214651
0.214926
0.104676
0.133755
0.483854
0.484406
0.136339
0.111198
0.294921
0.293845
0.106118
0.107223
0.305947
0.305050
0.099023
0.673027
0.565807
0.155283
0.151753
0.516110
0.515069
0.145951
0.132924
0.420826
0.419069
0.125165
0.110794
0.301357
0.300656
0.107679
0.105817
0.289456
0.289776
0.107414
0.117185
0.385310
0.384291
0.108798
3.124951
2.612268
0.585374
0.555062
2.352648
2.348899
0.534552
0.495563
2.277636
2.266756
0.439757
0.291730
1.697938
1.691742
0.259637
0.281963
1.844845
1.849692
0.308429
0.385929
2.166213
2.158538
0.330207
3.129980
2.616081
0.586349
0.556240
2.357395
2.353613
0.535433
0.495470
2.273448
2.262534
0.439355
0.291246
1.695421
1.689282
0.259387
0.282347
1.848406
1.853262
0.308723
0.385287
2.159128
2.151458
0.329446
0.696802
0.584194
0.159463
0.156973
0.539869
0.538524
0.148077
0.130631
0.380664
0.378711
0.121496
0.107130
0.289414
0.288955
0.106668
0.107907
0.308505
0.308721
0.107941
0.113306
0.343276
0.342188
0.104055
0.567148
0.489253
0.138807
0.145946
0.509382
0.507112
0.132933
0.101373
0.149885
0.149468
0.098528
0.119658
0.429797
0.431253
0.128296
0.122069
0.387614
0.385967
0.113566
0.097642
0.167975
0.167153
0.088181
2.825797
2.400145
0.460090
0.490324
2.292293
2.277116
0.391042
0.151497
0.180945
0.180416
0.147939
0.369160
2.257494
2.271276
0.459963
0.420366
2.160079
2.146513
0.344365
0.168317
0.705628
0.698482
0.105572
2.817415
2.393835
0.458204
0.487007
2.272620
2.257575
0.388130
0.150748
0.179287
0.178809
0.147713
0.369230
2.258919
2.272776
0.460269
0.420666
2.161776
2.148186
0.344478
0.168101
0.703247
0.696106
0.105362
0.526816
0.457956
0.128034
0.128682
0.386437
0.384536
0.117088
0.094416
0.136501
0.136588
0.096718
0.119977
0.437212
0.438907
0.129861
0.123677
0.396642
0.394801
0.113992
0.096113
0.154627
0.153791
0.086314
0.521238
0.451826
0.119933
0.099264
0.147266
0.146827
0.094147
0.103312
0.297588
0.298362
0.109313
0.108358
0.322378
0.322589
0.111388
0.113249
0.347359
0.346934
0.110061
0.103946
0.263741
0.262587
0.093948
2.758771
2.327943
0.342468
0.139528
0.108109
0.107535
0.132400
0.293821
2.079697
2.088592
0.362208
0.306576
1.838164
1.836792
0.299719
0.326824
2.009472
2.009810
0.329345
0.311064
1.906909
1.897895
0.244380
2.737501
2.311199
0.340153
0.138471
0.104049
0.103505
0.131676
0.293283
2.078958
2.087873
0.361629
0.304965
1.824136
1.822717
0.297743
0.324941
1.996628
1.997074
0.327913
0.310532
1.904860
1.895939
0.244264
0.394988
0.343114
0.104184
0.086545
0.082386
0.082308
0.085555
0.098353
0.290952
0.291755
0.104272
0.098078
0.225334
0.225156
0.097120
0.099640
0.257257
0.257315
0.099920
0.098180
0.236773
0.236012
0.092266
0.142998
0.137671
0.086440
0.083338
0.081208
0.081176
0.082949
0.085346
0.128715
0.128872
0.088003
0.087117
0.118737
0.118701
0.086840
0.087212
0.123849
0.123860
0.087311
0.087047
0.120562
0.120396
0.084218
0.084716
0.084384
0.080304
0.080024
0.079769
0.079764
0.079962
0.080170
0.083487
0.083500
0.080430
0.080344
0.082489
0.082485
0.080298
0.080332
0.082949
0.082950
0.080344
0.080319
0.082620
0.082607
0.080029
0.085556
0.085451
0.081632
0.082271
0.092614
0.092671
0.082840
0.082670
0.090991
0.090968
0.082454
0.082392
0.090333
0.090297
0.081983
0.081693
0.086494
0.086504
0.081810
0.082215
0.091524
0.091493
0.081558
0.089460
0.089178
0.082640
0.085477
0.123341
0.123538
0.086646
0.085504
0.112095
0.112026
0.085056
0.085164
0.112712
0.112586
0.084331
0.082811
0.092559
0.092583
0.083030
0.085066
0.118350
0.118283
0.084194
0.207383
0.200774
0.101550
0.130174
0.479765
0.481510
0.138428
0.128073
0.413939
0.413376
0.125277
0.126717
0.414967
0.413718
0.120553
0.103315
0.229728
0.229943
0.104605
0.126619
0.452339
0.451633
0.120065
0.208540
0.201825
0.101709
0.130421
0.481765
0.483519
0.138643
0.128175
0.414502
0.413956
0.125407
0.127024
0.417660
0.416423
0.120884
0.103475
0.230621
0.230835
0.104742
0.126812
0.453895
0.453193
0.120210
0.100714
0.099815
0.084974
0.088031
0.136963
0.137132
0.088732
0.087089
0.118456
0.118411
0.086724
0.087627
0.128838
0.128737
0.087109
0.084965
0.101513
0.101521
0.085069
0.087300
0.130041
0.129925
0.085664
0.116591
0.113298
0.085952
0.086761
0.122329
0.122284
0.086434
0.084880
0.099823
0.099858
0.085027
0.088401
0.138965
0.139020
0.088652
0.085636
0.107258
0.107182
0.085276
0.085883
0.114588
0.114453
0.084089
0.426842
0.381497
0.117835
0.118797
0.376653
0.375594
0.112802
0.098541
0.190662
0.191093
0.100688
0.130733
0.470954
0.471893
0.135596
0.113541
0.316396
0.315539
0.109804
0.110894
0.323873
0.322767
0.101680
0.430048
0.384070
0.118104
0.118887
0.376634
0.375566
0.112784
0.098512
0.190543
0.190975
0.100654
0.130598
0.469929
0.470879
0.135468
0.113501
0.316332
0.315485
0.109787
0.110879
0.323800
0.322703
0.101682
0.131436
0.125940
0.087524
0.087315
0.121241
0.121082
0.085867
0.084270
0.097238
0.097268
0.084497
0.087613
0.134862
0.134927
0.088018
0.085246
0.106069
0.106010
0.085028
0.085699
0.114232
0.114113
0.084118
0.168584
0.154329
0.091245
0.090189
0.137716
0.137512
0.088541
0.086862
0.117917
0.117771
0.086306
0.085541
0.112081
0.112011
0.085252
0.084369
0.101345
0.101394
0.084778
0.086678
0.125922
0.125814
0.085305
0.694251
0.581628
0.155256
0.145034
0.466147
0.464961
0.136579
0.127038
0.376961
0.375525
0.121721
0.108354
0.297537
0.296688
0.104815
0.101080
0.245189
0.245834
0.104596
0.121843
0.431095
0.430322
0.116066
0.695036
0.582226
0.155357
0.145167
0.467021
0.465840
0.136679
0.127022
0.376542
0.375111
0.121670
0.108293
0.297205
0.296368
0.104787
0.101106
0.245577
0.246230
0.104606
0.121764
0.430116
0.429352
0.115976
0.171555
0.156730
0.091681
0.090790
0.141444
0.141208
0.088711
0.086531
0.113851
0.113681
0.085794
0.085023
0.110765
0.110728
0.085169
0.084607
0.103367
0.103400
0.084688
0.086104
0.120334
0.120219
0.084584
0.144064
0.135978
0.089014
0.089647
0.138112
0.137818
0.087368
0.083944
0.091141
0.091095
0.083612
0.085859
0.125466
0.125621
0.087047
0.086249
0.116898
0.116777
0.085510
0.084495
0.099750
0.099630
0.082663
0.515350
0.449607
0.130531
0.137081
0.468753
0.466499
0.123753
0.094484
0.115123
0.114986
0.093249
0.117286
0.428774
0.430699
0.128758
0.123768
0.399216
0.397600
0.115414
0.098630
0.171353
0.170446
0.088661
0.514146
0.448692
0.130332
0.136721
0.465990
0.463765
0.123462
0.094423
0.115131
0.114998
0.093241
0.117277
0.428806
0.430751
0.128781
0.123826
0.399825
0.398212
0.115437
0.098575
0.170790
0.169883
0.088584
0.139170
0.132015
0.087836
0.087830
0.124427
0.124195
0.086022
0.083558
0.092661
0.092666
0.083827
0.086075
0.125693
0.125880
0.087403
0.086882
0.121319
0.121162
0.085831
0.084206
0.096091
0.095946
0.081955
0.144175
0.135803
0.087492
0.084880
0.095850
0.095756
0.083681
0.084563
0.110382
0.110456
0.085305
0.085169
0.111476
0.111506
0.085703
0.085895
0.114757
0.114702
0.085332
0.084564
0.102988
0.102826
0.082365
0.553001
0.475192
0.122027
0.095988
0.123353
0.123123
0.093844
0.110933
0.383893
0.384937
0.118201
0.110495
0.310031
0.309776
0.109322
0.112213
0.344877
0.344776
0.111620
0.107936
0.302576
0.301368
0.097980
0.549673
0.472539
0.121703
0.095792
0.122486
0.122261
0.093705
0.110826
0.383630
0.384685
0.118103
0.110306
0.308230
0.307974
0.109080
0.111971
0.343091
0.343008
0.111423
0.107810
0.302037
0.300848
0.097925
0.125108
0.118845
0.084429
0.082040
0.084256
0.084221
0.081659
0.083124
0.107342
0.107432
0.083960
0.083232
0.098452
0.098427
0.083037
0.083267
0.101816
0.101807
0.083147
0.082797
0.097173
0.097078
0.081541
0.092148
0.091319
0.081742
0.081151
0.082468
0.082452
0.080955
0.081337
0.088799
0.088827
0.081820
0.081673
0.087228
0.087220
0.081592
0.081637
0.087871
0.087866
0.081570
0.081472
0.086688
0.086650
0.080672
0.080971
0.080893
0.079860
0.079790
0.079884
0.079882
0.079756
0.079799
0.080558
0.080562
0.079861
0.079843
0.080360
0.080359
0.079828
0.079833
0.080429
0.080429
0.079821
0.079808
0.080267
0.080263
0.079710
0.086595
0.086414
0.081694
0.082167
0.091507
0.091574
0.082794
0.082982
0.093393
0.093360
0.082692
0.082200
0.088197
0.088166
0.081860
0.082008
0.089620
0.089635
0.082157
0.082149
0.089799
0.089748
0.081297
0.094777
0.093858
0.082888
0.084721
0.115795
0.116030
0.086097
0.087393
0.128344
0.128206
0.086694
0.083990
0.098990
0.098910
0.083338
0.084448
0.111344
0.111399
0.084772
0.084265
0.106781
0.106626
0.082849
0.287680
0.268277
0.106074
0.124057
0.437737
0.439735
0.133528
0.144576
0.507414
0.506265
0.139454
0.113947
0.305930
0.305229
0.109985
0.121738
0.404455
0.404959
0.124092
0.118949
0.374091
0.372348
0.107488
0.289667
0.269984
0.106291
0.124309
0.439659
0.441660
0.133750
0.144764
0.508809
0.507657
0.139619
0.114071
0.306819
0.306125
0.110137
0.121971
0.406424
0.406943
0.124370
0.119248
0.376401
0.374644
0.107710
0.109136
0.107111
0.085483
0.087321
0.129002
0.129213
0.088274
0.089349
0.138433
0.138271
0.088453
0.085671
0.107075
0.107020
0.085319
0.086757
0.124723
0.124828
0.087395
0.087050
0.121776
0.121539
0.084778
0.131542
0.125286
0.087169
0.086993
0.122087
0.122053
0.086741
0.086020
0.111810
0.111724
0.085378
0.084884
0.103614
0.103643
0.085121
0.086383
0.122296
0.122477
0.087351
0.088656
0.135351
0.135083
0.086359
0.523215
0.454385
0.128491
0.121761
0.384454
0.383506
0.116315
0.107809
0.290329
0.289700
0.104393
0.102020
0.245592
0.246103
0.105354
0.118094
0.396568
0.398087
0.125061
0.135877
0.468890
0.466963
0.123866
0.525318
0.456054
0.128643
0.121690
0.383079
0.382112
0.116116
0.107588
0.288496
0.287886
0.104248
0.102036
0.246264
0.246782
0.105386
0.117960
0.394877
0.396394
0.124927
0.135994
0.470197
0.468284
0.124045
0.141321
0.133604
0.087970
0.086658
0.114873
0.114711
0.085121
0.084173
0.100526
0.100516
0.084163
0.084722
0.107365
0.107411
0.085180
0.085526
0.113525
0.113693
0.086502
0.088907
0.141033
0.140823
0.087169
0.145115
0.136631
0.088062
0.085783
0.102554
0.102411
0.084147
0.083675
0.094621
0.094672
0.084250
0.087060
0.131626
0.131619
0.087153
0.084236
0.095229
0.095294
0.084859
0.089256
0.148451
0.148382
0.088187
0.561524
0.482799
0.127396
0.105183
0.208965
0.207986
0.096492
0.094223
0.146337
0.146782
0.099533
0.126973
0.467190
0.466983
0.126809
0.097061
0.144812
0.145044
0.098854
0.135475
0.516628
0.516664
0.133960
0.560981
0.482392
0.127352
0.105179
0.208968
0.207992
0.096480
0.094193
0.146079
0.146524
0.099498
0.126957
0.467422
0.467221
0.126819
0.097057
0.144766
0.144995
0.098819
0.135349
0.515690
0.515730
0.133831
0.143058
0.134978
0.087885
0.085748
0.102354
0.102200
0.083818
0.083167
0.090992
0.091037
0.083772
0.086800
0.132874
0.132894
0.087258
0.084254
0.094819
0.094855
0.084490
0.088512
0.143221
0.143158
0.087399
0.130373
0.125074
0.087060
0.086319
0.112298
0.112116
0.084386
0.082998
0.089661
0.089662
0.083080
0.084335
0.110429
0.110521
0.085316
0.085214
0.109335
0.109390
0.085396
0.086644
0.123458
0.123297
0.084937
0.454066
0.402684
0.120129
0.117451
0.359902
0.358624
0.108681
0.095251
0.164283
0.164039
0.093599
0.100697
0.285632
0.286608
0.107889
0.114676
0.363586
0.364030
0.115641
0.118166
0.363862
0.362351
0.107115
0.454942
0.403349
0.120184
0.117432
0.359865
0.358594
0.108686
0.095307
0.165063
0.164817
0.093651
0.100664
0.285056
0.286035
0.107860
0.114772
0.364920
0.365362
0.115700
0.117995
0.362130
0.360617
0.106901
0.134027
0.127950
0.087177
0.086067
0.110991
0.110834
0.084586
0.083667
0.096574
0.096575
0.083846
0.084461
0.107745
0.107838
0.085432
0.086071
0.117286
0.117311
0.085948
0.086000
0.115367
0.115162
0.083693
0.166246
0.152310
0.089622
0.085559
0.102209
0.102075
0.084225
0.085453
0.117383
0.117462
0.086114
0.085798
0.116482
0.116494
0.086221
0.086412
0.119470
0.119412
0.085960
0.084992
0.106048
0.105866
0.082711
0.676951
0.566446
0.142183
0.107336
0.231934
0.231245
0.103331
0.119561
0.416733
0.417617
0.125700
0.120297
0.378462
0.378164
0.119027
0.119456
0.385454
0.384877
0.116769
0.107571
0.290860
0.289490
0.096783
0.673480
0.563731
0.141845
0.107132
0.230700
0.230020
0.103189
0.119450
0.416172
0.417062
0.125604
0.120160
0.377228
0.376927
0.118840
0.119234
0.383716
0.383141
0.116551
0.107381
0.289488
0.288134
0.096665
0.146637
0.135107
0.086653
0.082985
0.091266
0.091193
0.082387
0.083981
0.112497
0.112590
0.084773
0.084162
0.106186
0.106152
0.083949
0.083980
0.106792
0.106737
0.083633
0.082790
0.095991
0.095881
0.081431
0.094621
0.093375
0.082145
0.081424
0.084024
0.084001
0.081172
0.081544
0.089497
0.089524
0.081986
0.081860
0.088322
0.088312
0.081778
0.081794
0.088559
0.088546
0.081654
0.081483
0.086505
0.086463
0.080647
0.081210
0.081103
0.079907
0.079822
0.080009
0.080006
0.079779
0.079823
0.080633
0.080637
0.079882
0.079866
0.080468
0.080466
0.079851
0.079853
0.080499
0.080498
0.079831
0.079811
0.080250
0.080246
0.079707
0.125655
0.123616
0.088173
0.089983
0.141211
0.141516
0.091899
0.093708
0.157381
0.157192
0.092480
0.088828
0.121226
0.121140
0.088243
0.090516
0.145344
0.145432
0.091137
0.089721
0.131035
0.130705
0.085703
0.242298
0.225529
0.098713
0.110240
0.333086
0.334622
0.117252
0.129595
0.417431
0.416432
0.125128
0.101141
0.218538
0.218144
0.099127
0.113794
0.356132
0.356579
0.115843
0.106387
0.276463
0.274966
0.097112
2.154124
1.906624
0.308006
0.400882
2.191226
2.200531
0.447683
0.514835
2.360721
2.355060
0.486232
0.321200
1.800632
1.797846
0.307287
0.423564
2.247665
2.250527
0.437887
0.371480
2.023615
2.010242
0.283985
2.171392
1.920703
0.309829
0.402821
2.203942
2.213246
0.449543
0.516593
2.371941
2.366210
0.487645
0.321794
1.805013
1.802252
0.308001
0.425425
2.261769
2.264754
0.440265
0.373985
2.039794
2.026285
0.285945
0.351658
0.322193
0.112038
0.123840
0.421166
0.422630
0.130061
0.142063
0.497233
0.495888
0.135511
0.107765
0.262302
0.261998
0.106417
0.126194
0.451265
0.452262
0.131229
0.122509
0.382850
0.380732
0.108745
0.507007
0.441405
0.127024
0.122605
0.394114
0.393803
0.121061
0.117548
0.359499
0.358371
0.111585
0.099353
0.206101
0.206335
0.100806
0.120436
0.425773
0.427817
0.130132
0.139233
0.481211
0.479013
0.125810
2.852196
2.414310
0.449323
0.399155
2.125191
2.120717
0.374232
0.332921
1.942412
1.935747
0.296309
0.212137
1.340591
1.343386
0.227283
0.375294
2.188694
2.200512
0.436912
0.493445
2.314811
2.302874
0.419978
2.860456
2.420493
0.449896
0.397902
2.114508
2.109885
0.372181
0.330505
1.925914
1.919426
0.294653
0.212545
1.347766
1.350591
0.227800
0.373809
2.174926
2.186699
0.435323
0.494318
2.321764
2.309941
0.421467
0.545749
0.471647
0.128538
0.116237
0.335657
0.334583
0.108408
0.102668
0.250345
0.249973
0.101403
0.099785
0.242791
0.243158
0.102565
0.112459
0.346569
0.348405
0.121355
0.141332
0.516514
0.514863
0.132250
0.528884
0.458113
0.122216
0.100499
0.185119
0.184185
0.091897
0.090144
0.126741
0.127282
0.095787
0.123954
0.453439
0.453627
0.125983
0.098859
0.161179
0.161618
0.102014
0.139920
0.535414
0.535249
0.137522
2.812586
2.376249
0.383016
0.193000
0.971960
0.963437
0.122227
0.103017
0.108924
0.112805
0.151237
0.401803
2.291710
2.293076
0.424911
0.174473
0.569417
0.570199
0.178385
0.445831
2.331961
2.333980
0.451704
2.808337
2.373063
0.382440
0.192748
0.970576
0.962067
0.122018
0.102818
0.107798
0.111658
0.151078
0.401971
2.294155
2.295546
0.425170
0.174375
0.568060
0.568811
0.178109
0.445110
2.328865
2.330905
0.451013
0.508808
0.442497
0.119557
0.098930
0.177568
0.176628
0.089984
0.087765
0.111816
0.112402
0.094180
0.124516
0.466530
0.466818
0.127272
0.098255
0.153124
0.153392
0.100217
0.136641
0.519912
0.519846
0.134589
0.452212
0.400685
0.116665
0.108518
0.292817
0.291714
0.100247
0.092399
0.161287
0.161400
0.093753
0.101802
0.293378
0.293993
0.105978
0.107262
0.297709
0.298610
0.111793
0.126956
0.451407
0.450210
0.119401
2.614026
2.244177
0.373017
0.340243
1.978845
1.972757
0.305944
0.223005
1.414329
1.412113
0.210157
0.240334
1.680367
1.685262
0.267872
0.336113
2.033059
2.039230
0.368760
0.418469
2.210128
2.200051
0.351672
2.621244
2.249551
0.374086
0.341062
1.984506
1.978439
0.306921
0.224164
1.424639
1.422367
0.210998
0.240098
1.676287
1.681169
0.267587
0.337184
2.043928
2.050080
0.369656
0.417180
2.200830
2.190695
0.349959
0.486397
0.426887
0.122284
0.113253
0.326116
0.325168
0.107892
0.101723
0.238794
0.238661
0.100860
0.102856
0.273638
0.274167
0.106032
0.113915
0.363435
0.364209
0.117510
0.122823
0.404340
0.402765
0.111728
0.664358
0.557617
0.144582
0.113911
0.302318
0.301416
0.108619
0.118796
0.385079
0.385561
0.120810
0.117762
0.370850
0.370810
0.118216
0.119791
0.389568
0.389221
0.118430
0.110652
0.311670
0.310222
0.099587
3.092926
2.578860
0.524553
0.341621
1.867887
1.863286
0.316181
0.402777
2.143948
2.147579
0.421812
0.401843
2.151094
2.149871
0.396748
0.396146
2.164981
2.161211
0.376421
0.306273
1.845749
1.834972
0.229484
3.072467
2.562881
0.522223
0.340231
1.858244
1.853712
0.315102
0.401922
2.137667
2.141319
0.421047
0.400928
2.143092
2.141835
0.395620
0.394595
2.153080
2.149279
0.374680
0.304571
1.833160
1.822492
0.228224
0.542958
0.453872
0.129413
0.102609
0.228222
0.227614
0.099299
0.110493
0.329727
0.330286
0.113108
0.109486
0.306479
0.306254
0.108520
0.108284
0.305043
0.304504
0.105662
0.097823
0.221953
0.220980
0.090713
0.165331
0.155691
0.091913
0.088319
0.119262
0.119147
0.087403
0.088965
0.134650
0.134748
0.089671
0.089180
0.131246
0.131206
0.088977
0.088944
0.131077
0.130981
0.088213
0.087088
0.118199
0.117987
0.083875
0.086915
0.086298
0.080900
0.080536
0.082515
0.082502
0.080393
0.080552
0.084186
0.084197
0.080658
0.080604
0.083730
0.083726
0.080563
0.080559
0.083697
0.083688
0.080450
0.080339
0.082389
0.082370
0.079988
0.125688
0.123645
0.088167
0.089963
0.141076
0.141382
0.091881
0.093706
0.157445
0.157257
0.092480
0.088813
0.121117
0.121032
0.088239
0.090535
0.145555
0.145645
0.091160
0.089724
0.130960
0.130629
0.085690
0.242440
0.225648
0.098699
0.110160
0.332410
0.333947
0.117173
0.129610
0.417782
0.416786
0.125147
0.101093
0.218062
0.217672
0.099101
0.113881
0.357219
0.357671
0.115941
0.106375
0.276097
0.274598
0.097068
2.155910
1.908069
0.307983
0.400217
2.187297
2.196605
0.447029
0.515025
2.362664
2.357009
0.486441
0.320733
1.797029
1.794285
0.307020
0.424557
2.255291
2.258180
0.438957
0.371363
2.021248
2.007827
0.283587
2.173168
1.922151
0.309802
0.402141
2.199969
2.209293
0.448886
0.516786
2.373980
2.368271
0.487866
0.321321
1.801374
1.798666
0.307729
0.426410
2.269413
2.272441
0.441336
0.373856
2.037365
2.023824
0.285540
0.351818
0.322332
0.112019
0.123741
0.420386
0.421866
0.129997
0.142142
0.498112
0.496780
0.135598
0.107733
0.261745
0.261449
0.106383
0.126288
0.452492
0.453504
0.131334
0.122473
0.382257
0.380143
0.108675
0.507085
0.441472
0.127011
0.122560
0.393792
0.393497
0.121082
0.117713
0.361198
0.360072
0.111742
0.099369
0.205831
0.206059
0.100787
0.120474
0.426293
0.428343
0.130166
0.139168
0.480380
0.478184
0.125724
2.852410
2.414475
0.449290
0.399000
2.124304
2.119933
0.374540
0.334451
1.953973
1.947296
0.297780
0.212363
1.339621
1.342349
0.227177
0.375469
2.190168
2.201972
0.436962
0.492775
2.309747
2.297815
0.419253
2.860454
2.420507
0.449840
0.397731
2.113602
2.109096
0.372480
0.332005
1.937292
1.930805
0.296105
0.212768
1.346834
1.349600
0.227698
0.373978
2.176386
2.188159
0.435369
0.493629
2.316602
2.304801
0.420730
0.544990
0.471037
0.128434
0.116157
0.335346
0.334296
0.108395
0.102745
0.251366
0.251003
0.101494
0.099799
0.242737
0.243106
0.102581
0.112518
0.347048
0.348891
0.121376
0.141222
0.515230
0.513587
0.132114
0.525764
0.455707
0.121920
0.100371
0.184642
0.183718
0.091821
0.090080
0.126405
0.126946
0.095743
0.123959
0.453858
0.454071
0.126077
0.098963
0.161845
0.162282
0.102061
0.139754
0.533226
0.533051
0.137291
2.793813
2.362133
0.380653
0.192133
0.968416
0.959939
0.121610
0.102394
0.105497
0.109313
0.150635
0.401805
2.294468
2.296021
0.425684
0.175212
0.574825
0.575552
0.178706
0.444285
2.317603
2.319541
0.449730
2.789498
2.358904
0.380072
0.191878
0.967017
0.958553
0.121399
0.102195
0.104388
0.108179
0.150471
0.401949
2.296831
2.298428
0.425934
0.175113
0.573479
0.574172
0.178431
0.443569
2.314631
2.316607
0.449055
0.505477
0.439913
0.119237
0.098786
0.177039
0.176107
0.089893
0.087681
0.111409
0.111991
0.094102
0.124467
0.466678
0.467005
0.127334
0.098351
0.153814
0.154081
0.100301
0.136563
0.518465
0.518398
0.134451
0.450574
0.399363
0.116482
0.108389
0.292244
0.291153
0.100178
0.092381
0.161507
0.161619
0.093730
0.101718
0.292586
0.293210
0.105925
0.107314
0.298344
0.299261
0.111908
0.127114
0.452693
0.451489
0.119519
2.607622
2.239256
0.372186
0.339628
1.976342
1.970351
0.305794
0.223524
1.421418
1.419171
0.210527
0.239743
1.673962
1.678825
0.267101
0.336227
2.035431
2.041758
0.369605
0.420293
2.222645
2.212516
0.353364
2.614994
2.244762
0.373274
0.340457
1.982103
1.976145
0.306786
0.224693
1.431825
1.429532
0.211377
0.239503
1.669839
1.674698
0.266806
0.337276
2.046199
2.052522
0.370488
0.418989
2.213342
2.203172
0.351648
0.485513
0.426199
0.122219
0.113224
0.326092
0.325162
0.107919
0.101792
0.239478
0.239344
0.100880
0.102778
0.272651
0.273181
0.105928
0.113898
0.363716
0.364518
0.117587
0.122975
0.405844
0.404274
0.111868
0.664512
0.557729
0.144643
0.114015
0.303488
0.302588
0.108745
0.118897
0.385613
0.386085
0.120833
0.117698
0.370084
0.370043
0.118124
0.119736
0.389351
0.389014
0.118419
0.110648
0.311560
0.310117
0.099590
3.095168
2.580623
0.525363
0.343016
1.879798
1.875179
0.317526
0.403456
2.145462
2.148985
0.421902
0.401375
2.147298
2.146056
0.396147
0.395694
2.162819
2.159054
0.375959
0.305697
1.841323
1.830581
0.229021
3.074739
2.564682
0.523035
0.341617
1.870104
1.865568
0.316440
0.402585
2.139102
2.142662
0.421130
0.400457
2.139345
2.138083
0.395024
0.394133
2.150886
2.147102
0.374211
0.303981
1.828668
1.818047
0.227756
0.543332
0.454174
0.129502
0.102721
0.229327
0.228725
0.099408
0.110559
0.329935
0.330495
0.113115
0.109443
0.306007
0.305790
0.108464
0.108235
0.304747
0.304219
0.105615
0.097771
0.221498
0.220537
0.090675
0.165380
0.155737
0.091940
0.088355
0.119497
0.119383
0.087439
0.088989
0.134685
0.134783
0.089669
0.089170
0.131159
0.131121
0.088961
0.088929
0.131022
0.130929
0.088197
0.087070
0.118101
0.117890
0.083861
0.086918
0.086301
0.080903
0.080540
0.082537
0.082524
0.080397
0.080555
0.084190
0.084201
0.080658
0.080603
0.083722
0.083718
0.080561
0.080558
0.083692
0.083683
0.080448
0.080337
0.082380
0.082361
0.079987
0.087054
0.086842
0.081680
0.082043
0.090703
0.090771
0.082659
0.082974
0.093786
0.093754
0.082680
0.082067
0.087410
0.087390
0.081890
0.082252
0.091377
0.091398
0.082441
0.082245
0.089311
0.089244
0.081175
0.095759
0.094752
0.082846
0.084348
0.112733
0.112965
0.085715
0.087444
0.129929
0.129793
0.086742
0.083677
0.096538
0.096482
0.083275
0.084991
0.116706
0.116775
0.085385
0.084329
0.105038
0.104851
0.082569
0.297295
0.276670
0.106236
0.121347
0.417781
0.419758
0.130664
0.145378
0.517557
0.516405
0.140233
0.111676
0.287465
0.286972
0.109144
0.126460
0.444150
0.444748
0.129198
0.118937
0.361706
0.359693
0.105589
0.299305
0.278400
0.106451
0.121586
0.419606
0.421597
0.130906
0.145636
0.519512
0.518365
0.140470
0.111814
0.288257
0.287772
0.109286
0.126700
0.446251
0.446873
0.129482
0.119215
0.363809
0.361788
0.105788
0.110238
0.108106
0.085430
0.086902
0.125558
0.125801
0.088149
0.089944
0.143433
0.143275
0.089046
0.085608
0.104341
0.104287
0.085229
0.087347
0.130704
0.130823
0.087946
0.086921
0.118597
0.118326
0.084272
0.132219
0.125887
0.087135
0.086790
0.120606
0.120636
0.087051
0.087131
0.120727
0.120639
0.086472
0.085146
0.102131
0.102120
0.085067
0.086715
0.125234
0.125412
0.087554
0.088363
0.131205
0.130918
0.085800
0.524727
0.455631
0.128381
0.121117
0.380124
0.379649
0.118674
0.115892
0.354031
0.353389
0.112371
0.104090
0.241709
0.241835
0.104924
0.118991
0.404394
0.405802
0.124839
0.132617
0.442366
0.440429
0.120202
0.526041
0.456655
0.128444
0.121004
0.378724
0.378238
0.118432
0.115574
0.351479
0.350866
0.112154
0.104108
0.242633
0.242771
0.104996
0.118883
0.402734
0.404143
0.124697
0.132694
0.443302
0.441387
0.120338
0.137750
0.130509
0.087311
0.086132
0.113402
0.113306
0.085053
0.084607
0.105254
0.105263
0.084733
0.084893
0.107302
0.107347
0.085398
0.086021
0.116230
0.116363
0.086367
0.088075
0.132738
0.132509
0.086051
0.132194
0.125942
0.086471
0.084783
0.099654
0.099552
0.083421
0.082951
0.090602
0.090679
0.083783
0.087018
0.133635
0.133727
0.087773
0.085170
0.100181
0.100193
0.084981
0.088175
0.135820
0.135699
0.086652
0.472360
0.412968
0.116484
0.099857
0.192298
0.191405
0.091145
0.087130
0.101092
0.101622
0.093450
0.125773
0.481535
0.482200
0.130809
0.102415
0.175175
0.175028
0.099690
0.126465
0.420153
0.419883
0.122764
0.471580
0.412367
0.116413
0.099833
0.192227
0.191335
0.091116
0.087084
0.100817
0.101342
0.093385
0.125703
0.481481
0.482165
0.130783
0.102405
0.175181
0.175036
0.099694
0.126420
0.419877
0.419620
0.122722
0.128907
0.123193
0.086080
0.084585
0.099150
0.099037
0.083072
0.082394
0.087530
0.087590
0.083135
0.086526
0.133329
0.133467
0.087623
0.085090
0.099965
0.099993
0.085108
0.088235
0.135734
0.135619
0.086716
0.122820
0.118559
0.085891
0.085408
0.109539
0.109419
0.084083
0.083013
0.092286
0.092280
0.083034
0.083915
0.106433
0.106553
0.085015
0.085572
0.112797
0.112918
0.086137
0.087445
0.128230
0.128020
0.085460
0.423392
0.377949
0.116279
0.114466
0.348151
0.347392
0.110224
0.100537
0.223909
0.223482
0.097775
0.099459
0.251815
0.252551
0.103791
0.114907
0.376164
0.377374
0.120883
0.127772
0.433602
0.431841
0.116028
0.424972
0.379215
0.116450
0.114562
0.348765
0.348015
0.110339
0.100688
0.225225
0.224795
0.097875
0.099434
0.251062
0.251795
0.103714
0.114926
0.377063
0.378280
0.120892
0.127579
0.431999
0.430249
0.115822
0.130354
0.124873
0.087093
0.086243
0.113360
0.113260
0.085420
0.084758
0.102696
0.102646
0.084243
0.084134
0.102322
0.102384
0.084640
0.085837
0.118527
0.118650
0.086525
0.086944
0.122898
0.122672
0.084599
0.166631
0.152606
0.090217
0.086527
0.110463
0.110345
0.085602
0.086662
0.122095
0.122094
0.086421
0.085565
0.112392
0.112377
0.085556
0.085991
0.118435
0.118420
0.085976
0.085080
0.106125
0.105949
0.082862
0.688325
0.575706
0.148356
0.116622
0.317370
0.316595
0.112390
0.125107
0.424799
0.425068
0.125795
0.117980
0.358612
0.358204
0.115881
0.116957
0.373667
0.373072
0.114005
0.104117
0.265079
0.263828
0.093898
0.685088
0.573189
0.148044
0.116417
0.315977
0.315216
0.112224
0.124959
0.423888
0.424173
0.125681
0.117864
0.357674
0.357272
0.115731
0.116742
0.371860
0.371269
0.113752
0.103883
0.263404
0.262176
0.093744
0.148293
0.136507
0.087469
0.084091
0.099200
0.099121
0.083479
0.084736
0.113567
0.113598
0.084749
0.083895
0.103795
0.103749
0.083540
0.083627
0.105350
0.105296
0.083229
0.082319
0.093182
0.093085
0.081035
0.094970
0.093710
0.082599
0.082020
0.087434
0.087411
0.081766
0.081991
0.089777
0.089778
0.081941
0.081735
0.087523
0.087508
0.081573
0.081610
0.088100
0.088086
0.081433
0.081226
0.085398
0.085360
0.080425
0.081258
0.081151
0.079969
0.079900
0.080388
0.080385
0.079858
0.079885
0.080676
0.080677
0.079876
0.079850
0.080360
0.080358
0.079820
0.079824
0.080435
0.080434
0.079797
0.079774
0.080105
0.080101
0.079676
0.086363
0.086199
0.081573
0.081920
0.090124
0.090182
0.082489
0.082683
0.092099
0.092077
0.082462
0.082070
0.088009
0.087993
0.081920
0.082139
0.090348
0.090368
0.082326
0.082288
0.089989
0.089928
0.081274
0.091960
0.091425
0.082479
0.083828
0.108965
0.109144
0.084983
0.085848
0.118539
0.118470
0.085408
0.083804
0.100198
0.100154
0.083494
0.084305
0.109797
0.109859
0.084688
0.084661
0.109522
0.109350
0.083048
0.243782
0.232134
0.101718
0.116308
0.391841
0.393462
0.124143
0.132103
0.458046
0.457460
0.129289
0.114158
0.324748
0.324364
0.112208
0.119993
0.397649
0.398185
0.122560
0.122608
0.396399
0.394578
0.110377
0.245122
0.233328
0.101880
0.116508
0.393422
0.395057
0.124376
0.132434
0.460690
0.460115
0.129641
0.114443
0.326786
0.326397
0.112464
0.120211
0.399219
0.399752
0.122745
0.122749
0.397244
0.395417
0.110458
0.103771
0.102532
0.084800
0.086195
0.120706
0.120920
0.087424
0.088678
0.134896
0.134850
0.088316
0.086525
0.113715
0.113640
0.086045
0.086647
0.121481
0.121513
0.086754
0.086514
0.117398
0.117165
0.084079
0.118341
0.114810
0.085865
0.086080
0.116402
0.116542
0.086915
0.088792
0.136891
0.136987
0.088998
0.088604
0.130767
0.130623
0.087922
0.086419
0.115955
0.115853
0.085866
0.085143
0.103240
0.103080
0.082927
0.433623
0.386831
0.117653
0.115923
0.356049
0.356691
0.118531
0.132931
0.466782
0.467665
0.136163
0.135939
0.452081
0.451092
0.131741
0.116973
0.350526
0.349266
0.110916
0.102338
0.224005
0.223031
0.092933
0.434019
0.387162
0.117677
0.115921
0.355940
0.356568
0.118422
0.132626
0.464225
0.465112
0.135889
0.135881
0.452366
0.451401
0.131794
0.117031
0.350809
0.349542
0.110923
0.102292
0.223423
0.222454
0.092896
0.120399
0.116630
0.085962
0.085967
0.114972
0.115006
0.085631
0.086617
0.122156
0.122280
0.087189
0.087910
0.132391
0.132353
0.088096
0.086525
0.115763
0.115607
0.085330
0.084264
0.097224
0.097081
0.082227
0.109427
0.107493
0.085174
0.086314
0.119876
0.119810
0.085385
0.083692
0.093670
0.093698
0.083971
0.085545
0.119021
0.119209
0.086823
0.088108
0.129879
0.129731
0.086957
0.084438
0.095916
0.095760
0.082233
0.296896
0.276790
0.105447
0.117522
0.379835
0.378958
0.110134
0.090917
0.117359
0.117381
0.091712
0.107314
0.361420
0.363355
0.118004
0.130521
0.425423
0.424178
0.122384
0.099087
0.154301
0.153478
0.089617
0.296573
0.276522
0.105426
0.117551
0.380235
0.379354
0.110137
0.090855
0.116871
0.116886
0.091606
0.107140
0.360172
0.362119
0.117880
0.130579
0.426300
0.425076
0.122530
0.099165
0.154724
0.153897
0.089668
0.107737
0.106007
0.085013
0.086419
0.121633
0.121537
0.085251
0.083048
0.089527
0.089509
0.082960
0.084406
0.113274
0.113519
0.086177
0.088295
0.133680
0.133630
0.087833
0.085280
0.100465
0.100278
0.082924
0.113039
0.110503
0.085462
0.086651
0.123411
0.123353
0.085749
0.084070
0.099983
0.099906
0.083597
0.083782
0.104287
0.104448
0.085194
0.087653
0.132686
0.132825
0.088098
0.087143
0.119980
0.119679
0.084564
0.370164
0.336875
0.113124
0.122699
0.413599
0.413454
0.121279
0.110273
0.306794
0.305931
0.105726
0.101966
0.262517
0.263353
0.106692
0.127475
0.455259
0.456623
0.133900
0.130515
0.433452
0.431100
0.116193
0.371891
0.338289
0.113286
0.122760
0.413667
0.413525
0.121357
0.110444
0.308395
0.307527
0.105854
0.101960
0.261873
0.262694
0.106589
0.127277
0.453999
0.455367
0.133714
0.130428
0.433336
0.430996
0.116144
0.121237
0.117588
0.086618
0.087281
0.124603
0.124562
0.086822
0.085736
0.110828
0.110704
0.084809
0.084070
0.100650
0.100717
0.084574
0.086853
0.128739
0.128896
0.087648
0.087031
0.121429
0.121150
0.084470
0.147199
0.138081
0.088793
0.087574
0.122761
0.122684
0.086964
0.086972
0.122451
0.122303
0.086025
0.084281
0.098838
0.098815
0.084141
0.084968
0.110586
0.110612
0.085143
0.084475
0.100009
0.099870
0.082406
0.600466
0.512618
0.138068
0.125682
0.395406
0.394903
0.122875
0.125470
0.417794
0.416698
0.120284
0.103003
0.228042
0.227514
0.099943
0.104425
0.293946
0.293757
0.103190
0.096645
0.195036
0.194328
0.088677
0.598038
0.510667
0.137808
0.125408
0.393310
0.392812
0.122619
0.125266
0.416391
0.415311
0.120133
0.102908
0.227406
0.226877
0.099819
0.104215
0.292070
0.291877
0.102942
0.096443
0.193754
0.193060
0.088552
0.131908
0.124316
0.086203
0.084875
0.108473
0.108416
0.084447
0.084744
0.111798
0.111702
0.084144
0.082602
0.091389
0.091337
0.082134
0.082462
0.096773
0.096755
0.082253
0.081713
0.088190
0.088130
0.080636
0.093100
0.092182
0.082445
0.082140
0.088727
0.088710
0.081939
0.082025
0.089537
0.089517
0.081784
0.081462
0.085597
0.085577
0.081248
0.081331
0.086859
0.086851
0.081210
0.081046
0.084473
0.084442
0.080310
0.081077
0.080993
0.079951
0.079910
0.080516
0.080515
0.079877
0.079890
0.080648
0.080647
0.079856
0.079819
0.080178
0.080175
0.079783
0.079791
0.080315
0.080315
0.079772
0.079754
0.080025
0.080022
0.079665
0.114593
0.113503
0.086630
0.088484
0.135444
0.135675
0.090261
0.090988
0.143062
0.143000
0.090551
0.089149
0.128481
0.128426
0.088734
0.089401
0.135256
0.135336
0.089968
0.090239
0.138244
0.137979
0.086773
0.180103
0.172843
0.092967
0.103917
0.301087
0.302209
0.109427
0.114295
0.343873
0.343564
0.112854
0.103747
0.261537
0.261282
0.102445
0.106667
0.300797
0.301182
0.108502
0.110335
0.317635
0.316396
0.102676
1.685015
1.534932
0.243483
0.353839
2.106954
2.115018
0.395902
0.430613
2.238281
2.236352
0.420784
0.352262
1.991154
1.989309
0.342245
0.375504
2.098620
2.101151
0.388632
0.402319
2.152521
2.141416
0.329297
1.695703
1.544032
0.244554
0.355291
2.117943
2.126088
0.397674
0.433222
2.255230
2.253360
0.423622
0.354804
2.007240
2.005335
0.344510
0.377157
2.109130
2.111572
0.389824
0.402923
2.156850
2.145683
0.329559
0.259959
0.245954
0.102953
0.115264
0.380601
0.382033
0.122103
0.130603
0.453914
0.453862
0.130413
0.120236
0.367869
0.367326
0.117491
0.118876
0.377891
0.377829
0.117773
0.117016
0.361035
0.359450
0.105727
0.378240
0.341334
0.111779
0.113998
0.356132
0.357259
0.119572
0.136453
0.489016
0.490119
0.141194
0.141280
0.481815
0.480585
0.135681
0.117529
0.344831
0.343230
0.109404
0.099795
0.208932
0.208029
0.090685
2.538358
2.191510
0.359483
0.351817
2.039210
2.044178
0.376488
0.471981
2.347123
2.353182
0.503004
0.511604
2.342485
2.336496
0.480704
0.367156
2.008028
1.996007
0.302446
0.198671
1.199505
1.192565
0.138725
2.539452
2.192408
0.359651
0.352122
2.040939
2.045822
0.376309
0.470135
2.334497
2.340528
0.501030
0.511050
2.342237
2.336408
0.480903
0.367929
2.012582
2.000480
0.302818
0.198038
1.190948
1.184017
0.138055
0.383961
0.346360
0.112715
0.115574
0.365407
0.366076
0.117744
0.127449
0.421701
0.422700
0.131634
0.137769
0.480346
0.479824
0.136687
0.121175
0.368049
0.365980
0.108813
0.093575
0.139412
0.138576
0.083880
0.281561
0.264567
0.105803
0.122632
0.424177
0.423877
0.120394
0.101483
0.194141
0.194019
0.100423
0.111831
0.361648
0.363335
0.120698
0.137789
0.483342
0.481485
0.126178
0.094288
0.108115
0.107271
0.082534
1.864307
1.681957
0.271856
0.404097
2.227088
2.222510
0.376680
0.186005
0.891028
0.888208
0.170592
0.288473
1.973355
1.987126
0.364013
0.482845
2.310391
2.298923
0.401216
0.151338
0.114304
0.109869
0.083672
1.862721
1.680699
0.271813
0.404523
2.229936
2.225320
0.376939
0.185581
0.886626
0.883739
0.169827
0.287045
1.964853
1.978689
0.362905
0.483456
2.315532
2.304225
0.402503
0.152012
0.117033
0.112510
0.084025
0.272885
0.257255
0.105544
0.124513
0.439216
0.438722
0.121310
0.098620
0.170545
0.170061
0.095251
0.104501
0.317129
0.319165
0.115391
0.140097
0.509731
0.508662
0.132988
0.100282
0.141648
0.140494
0.087262
0.339291
0.311080
0.110714
0.124454
0.433220
0.433163
0.123270
0.109244
0.289487
0.288602
0.104587
0.102762
0.276026
0.277179
0.109610
0.133141
0.484912
0.485664
0.134172
0.121228
0.339304
0.336972
0.106011
2.316572
2.025188
0.338967
0.412025
2.236285
2.236779
0.413980
0.348558
1.982515
1.976906
0.318568
0.276134
1.746467
1.751301
0.301268
0.439191
2.297326
2.303542
0.470699
0.442080
2.202065
2.187577
0.352286
2.327670
2.033838
0.340105
0.412202
2.235517
2.236023
0.414227
0.349811
1.992703
1.987051
0.319642
0.275962
1.742176
1.746870
0.300381
0.437352
2.288253
2.294520
0.469133
0.441978
2.206436
2.192015
0.352560
0.393758
0.355735
0.116401
0.125794
0.428989
0.429003
0.125558
0.116239
0.347189
0.346078
0.110289
0.102462
0.251765
0.252252
0.104724
0.124474
0.438773
0.439833
0.129026
0.122710
0.383990
0.381869
0.109262
0.537561
0.464835
0.131703
0.127436
0.419561
0.419265
0.125827
0.124053
0.402294
0.400845
0.116776
0.099873
0.208152
0.207849
0.098032
0.105458
0.307458
0.307634
0.106268
0.100179
0.217037
0.216179
0.091568
2.899825
2.447885
0.470239
0.426907
2.182936
2.181013
0.415791
0.416362
2.182042
2.173901
0.373599
0.230792
1.379487
1.375461
0.208692
0.258629
1.771426
1.770761
0.254221
0.193169
1.233562
1.228149
0.142392
2.884136
2.435351
0.468373
0.424726
2.168264
2.166353
0.413632
0.414630
2.170821
2.162768
0.372214
0.230062
1.373760
1.369719
0.207852
0.256975
1.757594
1.756892
0.252388
0.191842
1.223524
1.218214
0.141568
0.438786
0.378010
0.118489
0.112770
0.320166
0.319888
0.111278
0.111381
0.320959
0.319858
0.105908
0.091752
0.154153
0.153752
0.089114
0.092773
0.210877
0.210826
0.092319
0.088022
0.139608
0.139266
0.083763
0.149474
0.143328
0.090698
0.089899
0.133326
0.133276
0.089455
0.089468
0.133410
0.133218
0.087861
0.085700
0.106715
0.106616
0.084785
0.085447
0.116371
0.116359
0.085231
0.084413
0.103431
0.103321
0.081949
0.085319
0.084941
0.080772
0.080693
0.083969
0.083964
0.080629
0.080631
0.083977
0.083959
0.080404
0.080196
0.081331
0.081319
0.080055
0.080115
0.082236
0.082236
0.080090
0.080018
0.081045
0.081036
0.079776
0.114878
0.113760
0.086667
0.088492
0.135344
0.135569
0.090208
0.090911
0.142586
0.142525
0.090471
0.089095
0.128321
0.128268
0.088688
0.089340
0.134901
0.134982
0.089911
0.090198
0.138155
0.137894
0.086760
0.181294
0.173849
0.093067
0.103911
0.300604
0.301701
0.109286
0.114015
0.341488
0.341184
0.112576
0.103618
0.260862
0.260613
0.102337
0.106480
0.299115
0.299500
0.108319
0.110227
0.317210
0.315985
0.102632
1.696270
1.543829
0.244488
0.353674
2.103866
2.111715
0.394693
0.427888
2.219842
2.217929
0.417990
0.350894
1.983047
1.981240
0.341031
0.373452
2.083765
2.086300
0.386671
0.401342
2.149575
2.138582
0.328860
1.706989
1.552957
0.245559
0.355114
2.114825
2.122770
0.396461
0.430482
2.236740
2.234901
0.420822
0.353426
1.999093
1.997239
0.343289
0.375087
2.094186
2.096650
0.387851
0.401929
2.153852
2.142812
0.329115
0.261281
0.247061
0.103057
0.115248
0.380076
0.381492
0.121970
0.130333
0.451561
0.451524
0.130153
0.120122
0.367221
0.366688
0.117382
0.118667
0.375987
0.375933
0.117560
0.116881
0.360473
0.358913
0.105665
0.378419
0.341502
0.111801
0.113998
0.356031
0.357162
0.119558
0.136518
0.489568
0.490679
0.141275
0.141314
0.482138
0.480901
0.135668
0.117443
0.344115
0.342513
0.109300
0.099709
0.208526
0.207631
0.090638
2.536700
2.190268
0.359297
0.351799
2.039413
2.044459
0.376808
0.473253
2.353689
2.359790
0.504461
0.512540
2.346673
2.340602
0.481244
0.367070
2.006585
1.994523
0.302137
0.198322
1.197152
1.190233
0.138459
2.537642
2.191057
0.359452
0.352098
2.041200
2.046176
0.376640
0.471416
2.341204
2.347295
0.502501
0.511981
2.346426
2.340534
0.481448
0.367856
2.011324
1.999193
0.302528
0.197695
1.188604
1.181700
0.137791
0.383629
0.346104
0.112698
0.115591
0.365691
0.366381
0.117828
0.127640
0.423151
0.424164
0.131829
0.137862
0.480842
0.480322
0.136750
0.121225
0.368403
0.366337
0.108837
0.093554
0.139116
0.138281
0.083842
0.281328
0.264378
0.105806
0.122711
0.425185
0.424896
0.120520
0.101571
0.194712
0.194589
0.100480
0.111827
0.361359
0.363055
0.120722
0.138039
0.485737
0.483877
0.126406
0.094307
0.107946
0.107099
0.082504
1.862972
1.680955
0.271947
0.405032
2.234796
2.230258
0.377846
0.186534
0.895257
0.892393
0.170837
0.288259
1.970976
1.984820
0.364156
0.485190
2.326451
2.314954
0.403454
0.151603
0.113754
0.109300
0.083573
1.861454
1.679756
0.271909
0.405454
2.237656
2.233094
0.378108
0.186110
0.890847
0.887919
0.170070
0.286824
1.962451
1.976355
0.363046
0.485797
2.331636
2.320317
0.404750
0.152279
0.116477
0.111931
0.083925
0.272974
0.257345
0.105592
0.124625
0.440359
0.439882
0.121463
0.098722
0.171160
0.170671
0.095312
0.104499
0.316778
0.318828
0.115419
0.140373
0.512385
0.511322
0.133252
0.100306
0.141414
0.140254
0.087223
0.340389
0.311965
0.110844
0.124579
0.434050
0.434002
0.123434
0.109443
0.291035
0.290144
0.104749
0.102824
0.276152
0.277305
0.109662
0.133293
0.486160
0.486911
0.134296
0.121191
0.338618
0.336283
0.105927
2.324623
2.031323
0.340015
0.412804
2.239566
2.240101
0.414944
0.350144
1.992545
1.986905
0.320040
0.276701
1.748372
1.753165
0.301615
0.439858
2.300698
2.306872
0.471129
0.441529
2.198107
2.183606
0.351600
2.335652
2.039926
0.341142
0.412962
2.238721
2.239285
0.415179
0.351382
2.002670
1.997003
0.321108
0.276522
1.744083
1.748748
0.300722
0.437989
2.291452
2.297691
0.469543
0.441418
2.202509
2.188092
0.351880
0.394585
0.356395
0.116484
0.125868
0.429512
0.429542
0.125661
0.116380
0.348405
0.347299
0.110417
0.102513
0.251970
0.252459
0.104754
0.124535
0.439259
0.440327
0.129071
0.122664
0.383492
0.381381
0.109210
0.536085
0.463741
0.131576
0.127420
0.419659
0.419371
0.125834
0.124003
0.401770
0.400326
0.116731
0.099877
0.208215
0.207915
0.098039
0.105452
0.307344
0.307526
0.106272
0.100208
0.217348
0.216493
0.091596
2.889973
2.440663
0.468916
0.426587
2.182718
2.180814
0.415533
0.415417
2.176588
2.168465
0.372700
0.230604
1.379486
1.375490
0.208645
0.258411
1.769765
1.769138
0.254155
0.193541
1.237320
1.231908
0.142777
2.874222
2.428087
0.467039
0.424389
2.167996
2.166119
0.413363
0.413665
2.165277
2.157257
0.371304
0.229866
1.373736
1.369734
0.207801
0.256748
1.755902
1.755250
0.252320
0.192211
1.227275
1.221976
0.141953
0.437106
0.376741
0.118325
0.112719
0.320116
0.319851
0.111241
0.111273
0.320081
0.318994
0.105811
0.091727
0.154150
0.153756
0.089107
0.092750
0.210666
0.210626
0.092317
0.088056
0.139967
0.139629
0.083803
0.149226
0.143121
0.090664
0.089882
0.133316
0.133268
0.089441
0.089443
0.133256
0.133066
0.087838
0.085688
0.106714
0.106617
0.084782
0.085440
0.116329
0.116318
0.085233
0.084426
0.103524
0.103414
0.081966
0.085292
0.084918
0.080768
0.080691
0.083967
0.083963
0.080627
0.080628
0.083961
0.083943
0.080401
0.080195
0.081331
0.081320
0.080055
0.080114
0.082231
0.082231
0.080090
0.080020
0.081057
0.081047
0.079778
0.088636
0.088252
0.081938
0.082013
0.089457
0.089455
0.081790
0.081747
0.087191
0.087167
0.081283
0.081091
0.085095
0.085087
0.081002
0.081093
0.086060
0.086084
0.081524
0.081666
0.089293
0.089260
0.081132
0.098799
0.097335
0.083284
0.083902
0.106713
0.106755
0.083802
0.083971
0.105113
0.105052
0.083260
0.082336
0.094574
0.094548
0.082148
0.082562
0.099369
0.099430
0.083232
0.083665
0.107457
0.107348
0.082760
0.299604
0.277507
0.107229
0.116004
0.376163
0.376729
0.116288
0.117236
0.340100
0.339529
0.112242
0.103351
0.259787
0.259541
0.102066
0.106143
0.297369
0.297945
0.110907
0.115778
0.381127
0.379844
0.108320
0.301075
0.278791
0.107396
0.116196
0.377705
0.378292
0.116529
0.117568
0.342641
0.342086
0.112596
0.103640
0.261757
0.261511
0.102310
0.106334
0.298659
0.299238
0.111057
0.115889
0.381820
0.380539
0.108380
0.110908
0.108631
0.085573
0.086235
0.118365
0.118460
0.086407
0.087054
0.121950
0.121920
0.086523
0.085370
0.108695
0.108623
0.084850
0.084953
0.110179
0.110200
0.085191
0.085406
0.114723
0.114561
0.083681
0.119708
0.116048
0.086081
0.086124
0.115875
0.115999
0.086578
0.088676
0.136711
0.136820
0.088804
0.088301
0.130253
0.130067
0.087333
0.085450
0.110287
0.110162
0.084867
0.084245
0.100835
0.100713
0.082510
0.425559
0.380539
0.116815
0.115845
0.357091
0.358052
0.120117
0.138569
0.500180
0.501214
0.142885
0.140451
0.473637
0.472304
0.134334
0.116890
0.342900
0.341398
0.109328
0.100286
0.212801
0.211902
0.091234
0.425354
0.380382
0.116794
0.115860
0.357359
0.358322
0.120105
0.138390
0.498520
0.499565
0.142724
0.140452
0.474111
0.472815
0.134463
0.117079
0.344214
0.342710
0.109460
0.100301
0.212270
0.211368
0.091201
0.118962
0.115437
0.085996
0.086244
0.117222
0.117322
0.086551
0.088009
0.130837
0.130965
0.088497
0.088748
0.134998
0.134934
0.088701
0.087171
0.118885
0.118699
0.085716
0.084261
0.095338
0.095175
0.081876
0.108267
0.106522
0.085340
0.086898
0.125311
0.125292
0.086562
0.084820
0.099306
0.099309
0.084787
0.085948
0.118188
0.118401
0.087336
0.089593
0.141976
0.141812
0.088304
0.084773
0.094501
0.094292
0.081935
0.290557
0.271934
0.106707
0.122611
0.422356
0.421692
0.118336
0.097015
0.162715
0.162522
0.095622
0.108466
0.350016
0.352254
0.120255
0.142500
0.514506
0.513212
0.134129
0.101809
0.149234
0.148022
0.088569
0.290585
0.271964
0.106732
0.122672
0.422872
0.422211
0.118362
0.096965
0.162213
0.162014
0.095519
0.108293
0.348716
0.350970
0.120134
0.142584
0.515633
0.514372
0.134312
0.101898
0.149624
0.148403
0.088616
0.108327
0.106577
0.085535
0.087271
0.127807
0.127750
0.086658
0.084388
0.095860
0.095806
0.083882
0.084844
0.111987
0.112257
0.086706
0.089939
0.147084
0.147029
0.089364
0.085659
0.098701
0.098448
0.082568
0.118074
0.114740
0.086389
0.087539
0.128071
0.128051
0.087160
0.085780
0.109747
0.109633
0.084998
0.084572
0.105209
0.105358
0.085792
0.088749
0.139839
0.139954
0.088960
0.087193
0.116729
0.116383
0.084070
0.408836
0.367347
0.118215
0.126447
0.430379
0.430416
0.126305
0.118300
0.359959
0.358970
0.113324
0.105485
0.273383
0.273999
0.108671
0.130716
0.472734
0.473869
0.135710
0.128141
0.412910
0.410472
0.113089
0.410327
0.368559
0.118331
0.126457
0.430152
0.430199
0.126323
0.118414
0.361244
0.360259
0.113420
0.105465
0.272810
0.273413
0.108544
0.130429
0.470747
0.471895
0.135447
0.128055
0.413063
0.410650
0.113082
0.125040
0.120733
0.087121
0.087723
0.127021
0.127008
0.087476
0.086641
0.116883
0.116746
0.085662
0.084547
0.101922
0.101969
0.084831
0.087215
0.130899
0.131042
0.087866
0.086903
0.119493
0.119209
0.084257
0.141491
0.133599
0.088302
0.087545
0.123337
0.123280
0.087089
0.086891
0.120726
0.120580
0.085946
0.084389
0.099347
0.099326
0.084226
0.084977
0.110038
0.110076
0.085209
0.084732
0.101957
0.101816
0.082675
0.553662
0.477456
0.132358
0.124232
0.394298
0.393841
0.121565
0.121247
0.390414
0.389346
0.116185
0.101926
0.227828
0.227432
0.099605
0.103270
0.284852
0.284835
0.103013
0.098947
0.215221
0.214534
0.091306
0.551027
0.475322
0.132059
0.123921
0.392064
0.391619
0.121267
0.120983
0.388652
0.387608
0.115980
0.101801
0.227122
0.226728
0.099466
0.103042
0.282889
0.282873
0.102760
0.098748
0.213985
0.213315
0.091191
0.125109
0.118846
0.085423
0.084600
0.108313
0.108267
0.084201
0.084169
0.107847
0.107759
0.083585
0.082386
0.091377
0.091343
0.082068
0.082301
0.095672
0.095676
0.082281
0.082043
0.090669
0.090615
0.081055
0.091765
0.091009
0.082190
0.082011
0.088668
0.088654
0.081814
0.081802
0.088517
0.088498
0.081567
0.081347
0.085577
0.085565
0.081210
0.081261
0.086523
0.086525
0.081243
0.081189
0.085316
0.085288
0.080508
0.080865
0.080800
0.079906
0.079885
0.080507
0.080506
0.079854
0.079853
0.080487
0.080485
0.079820
0.079798
0.080177
0.080175
0.079776
0.079780
0.080264
0.080265
0.079780
0.079777
0.080159
0.080157
0.079698
0.093944
0.092845
0.082543
0.082160
0.088836
0.088790
0.081484
0.081257
0.083721
0.083695
0.080704
0.080631
0.082943
0.082939
0.080579
0.080614
0.083279
0.083301
0.081085
0.081274
0.087702
0.087683
0.080908
0.136242
0.126922
0.086408
0.084133
0.102694
0.102532
0.082827
0.082031
0.086888
0.086842
0.081217
0.081041
0.084950
0.084942
0.080958
0.081039
0.085790
0.085826
0.081704
0.082264
0.097601
0.097566
0.081768
0.600636
0.508226
0.138224
0.117359
0.345132
0.343294
0.106390
0.095452
0.139295
0.138899
0.089843
0.088604
0.126289
0.126241
0.088210
0.088762
0.131499
0.131796
0.093358
0.101020
0.294566
0.294250
0.097982
0.603867
0.510769
0.138536
0.117579
0.346738
0.344903
0.106616
0.095661
0.140412
0.140015
0.090036
0.088753
0.126894
0.126843
0.088329
0.088880
0.132109
0.132410
0.093479
0.101184
0.295947
0.295628
0.098100
0.154682
0.143112
0.089153
0.086591
0.114623
0.114478
0.085456
0.084892
0.099828
0.099772
0.084047
0.083469
0.093593
0.093552
0.083102
0.083198
0.094852
0.094889
0.083770
0.084415
0.108135
0.108047
0.083102
0.135586
0.128918
0.087534
0.086812
0.118998
0.119045
0.086707
0.088271
0.131047
0.130973
0.087571
0.085183
0.104728
0.104618
0.084434
0.084755
0.109319
0.109370
0.085192
0.085808
0.118311
0.118140
0.084096
0.484970
0.425790
0.123830
0.120962
0.384834
0.385624
0.124413
0.140616
0.500634
0.500233
0.138874
0.116922
0.327750
0.326836
0.112397
0.116562
0.369518
0.369856
0.117388
0.120585
0.385037
0.383448
0.109442
0.483606
0.424747
0.123705
0.120931
0.384863
0.385663
0.124416
0.140630
0.501096
0.500711
0.138950
0.117061
0.329231
0.328333
0.112615
0.116847
0.371743
0.372084
0.117648
0.120790
0.386048
0.384443
0.109559
0.130108
0.124493
0.086955
0.086670
0.119229
0.119307
0.086869
0.088474
0.134618
0.134602
0.088426
0.086501
0.114453
0.114420
0.086473
0.087084
0.122275
0.122304
0.086813
0.086945
0.120500
0.120240
0.084374
0.125562
0.120736
0.086498
0.086167
0.115268
0.115226
0.085716
0.085195
0.105950
0.105990
0.085420
0.086906
0.125996
0.126200
0.088122
0.089336
0.139155
0.139176
0.088987
0.088299
0.126663
0.126290
0.085249
0.436573
0.386866
0.117711
0.114684
0.350772
0.350035
0.110133
0.101618
0.239699
0.240094
0.103525
0.121835
0.429563
0.431550
0.132042
0.141365
0.498747
0.498763
0.138986
0.131633
0.390898
0.388282
0.115508
0.437554
0.387628
0.117812
0.114737
0.351028
0.350287
0.110146
0.101593
0.239444
0.239835
0.103469
0.121771
0.429283
0.431282
0.132025
0.141436
0.499456
0.499479
0.139079
0.131612
0.390491
0.387873
0.115462
0.129604
0.124028
0.087048
0.086527
0.116612
0.116529
0.085790
0.085006
0.104436
0.104444
0.084968
0.086452
0.124426
0.124677
0.088013
0.089672
0.142455
0.142500
0.089560
0.088463
0.125785
0.125389
0.085227
0.152920
0.142032
0.089316
0.087818
0.124868
0.124810
0.087268
0.087748
0.127782
0.127678
0.087156
0.085498
0.110081
0.110154
0.086214
0.088365
0.135188
0.135239
0.088409
0.086671
0.113250
0.112946
0.083704
0.614603
0.521737
0.142165
0.129762
0.422401
0.422170
0.128396
0.135053
0.461997
0.461027
0.130369
0.111081
0.301242
0.301188
0.111034
0.127732
0.451850
0.452222
0.129540
0.116520
0.340568
0.338558
0.102910
0.614977
0.522051
0.142197
0.129748
0.422145
0.421919
0.128389
0.135092
0.462424
0.461455
0.130395
0.111050
0.300806
0.300741
0.110925
0.127516
0.450396
0.450771
0.129333
0.116408
0.340184
0.338191
0.102861
0.155141
0.143970
0.089571
0.087821
0.123668
0.123617
0.087387
0.088155
0.130867
0.130749
0.087432
0.085375
0.107531
0.107527
0.085386
0.087129
0.128446
0.128504
0.087450
0.086156
0.113090
0.112845
0.083606
0.135751
0.129291
0.087596
0.086343
0.112119
0.112049
0.085772
0.085751
0.111357
0.111337
0.085464
0.085663
0.114022
0.114038
0.085724
0.085735
0.114605
0.114638
0.085940
0.086309
0.118086
0.117887
0.084098
0.481878
0.423429
0.121516
0.111772
0.313403
0.312826
0.108508
0.107234
0.298343
0.298505
0.107674
0.114213
0.358263
0.358439
0.114785
0.111007
0.329339
0.329455
0.111417
0.117365
0.374057
0.372778
0.107759
0.478157
0.420438
0.121142
0.111500
0.311614
0.311044
0.108256
0.106968
0.296385
0.296554
0.107439
0.114026
0.357039
0.357218
0.114595
0.110755
0.327261
0.327376
0.111147
0.117127
0.372500
0.371241
0.107618
0.114875
0.110808
0.084283
0.083404
0.098800
0.098747
0.082940
0.082828
0.097215
0.097227
0.082822
0.083383
0.103890
0.103903
0.083399
0.083021
0.099980
0.099994
0.083070
0.083671
0.106118
0.106018
0.082546
0.090553
0.089963
0.081968
0.081773
0.087333
0.087315
0.081543
0.081517
0.087001
0.087001
0.081472
0.081526
0.087516
0.087515
0.081509
0.081461
0.087182
0.087186
0.081468
0.081548
0.087711
0.087679
0.080837
0.080749
0.080695
0.079879
0.079856
0.080375
0.080374
0.079821
0.079818
0.080336
0.080336
0.079811
0.079815
0.080362
0.080362
0.079811
0.079805
0.080327
0.080328
0.079807
0.079817
0.080387
0.080384
0.079734
0.173534
0.163251
0.093467
0.090108
0.129096
0.128667
0.085203
0.083066
0.081237
0.081108
0.079993
0.079972
0.080868
0.080866
0.079944
0.079947
0.080831
0.080924
0.082536
0.084042
0.119882
0.119882
0.084125
0.532185
0.447174
0.129099
0.106832
0.263880
0.261936
0.094756
0.085146
0.082597
0.082361
0.080217
0.080175
0.081926
0.081924
0.080131
0.080133
0.081737
0.081896
0.084034
0.089984
0.214151
0.214157
0.090225
3.051675
2.551371
0.519682
0.374779
2.016087
1.998962
0.261491
0.127587
0.102646
0.100560
0.083582
0.083361
0.099851
0.099830
0.083099
0.082951
0.096328
0.097814
0.119275
0.214132
1.759949
1.760217
0.218759
3.073097
2.568076
0.522238
0.376562
2.028011
2.010846
0.263086
0.128540
0.106720
0.104563
0.084212
0.083780
0.101594
0.101562
0.083437
0.083353
0.098839
0.100366
0.119930
0.215557
1.772130
1.772355
0.219973
0.657653
0.553673
0.145007
0.119654
0.348403
0.346387
0.107273
0.097180
0.148241
0.147774
0.091117
0.088434
0.121754
0.121637
0.087627
0.088543
0.131639
0.132003
0.093641
0.101934
0.301390
0.301072
0.098857
0.533480
0.462960
0.129451
0.122117
0.383081
0.383033
0.119047
0.127133
0.390095
0.389172
0.120498
0.101120
0.226456
0.225866
0.098146
0.104526
0.293155
0.294088
0.111063
0.119764
0.407241
0.405939
0.112356
2.756707
2.346644
0.421361
0.397597
2.131539
2.134581
0.411522
0.480925
2.288653
2.284895
0.461495
0.324786
1.842575
1.838314
0.303290
0.360804
2.087923
2.093031
0.387720
0.426553
2.215961
2.205140
0.356090
2.748452
2.340546
0.420308
0.397317
2.131273
2.134411
0.411737
0.481847
2.297607
2.293947
0.462931
0.326484
1.855716
1.851508
0.305250
0.363262
2.104061
2.109189
0.390130
0.428587
2.224245
2.213294
0.357529
0.494266
0.433115
0.124798
0.120803
0.381766
0.382184
0.122057
0.133710
0.458948
0.458478
0.131738
0.113623
0.318632
0.318302
0.112259
0.120654
0.399571
0.400491
0.124897
0.131439
0.449880
0.447908
0.118849
0.479687
0.421902
0.122031
0.114934
0.342318
0.341844
0.112195
0.109732
0.306735
0.307159
0.111774
0.124286
0.423418
0.424666
0.129892
0.136571
0.473370
0.473992
0.139477
0.142170
0.489497
0.486825
0.126852
2.706528
2.310032
0.396702
0.345249
2.002206
1.997740
0.319915
0.278903
1.740579
1.744403
0.298887
0.418296
2.249991
2.258296
0.461179
0.486783
2.317097
2.318973
0.495847
0.500510
2.298943
2.284127
0.412107
2.713019
2.314858
0.397538
0.345571
2.003173
1.998662
0.320030
0.278857
1.740091
1.743914
0.298822
0.418350
2.250552
2.258894
0.461380
0.487269
2.319564
2.321401
0.496119
0.499817
2.294756
2.279933
0.411300
0.510777
0.445746
0.125862
0.116557
0.347328
0.346647
0.112769
0.109564
0.304552
0.304955
0.111531
0.124603
0.426645
0.428027
0.130909
0.138798
0.486065
0.486492
0.140584
0.139216
0.467940
0.465218
0.123346
0.636654
0.538905
0.143949
0.127792
0.404762
0.404328
0.125110
0.132429
0.449381
0.448829
0.130146
0.114922
0.333085
0.333171
0.115614
0.129864
0.455090
0.455284
0.130642
0.118546
0.352444
0.350370
0.104743
3.054708
2.559000
0.525987
0.441715
2.193823
2.192236
0.431936
0.477328
2.289187
2.285181
0.456959
0.339291
1.924392
1.922906
0.331882
0.421722
2.249567
2.250161
0.424385
0.343903
1.956456
1.943491
0.257591
3.054248
2.558648
0.525858
0.441476
2.192408
2.190834
0.431725
0.477293
2.289500
2.285494
0.456905
0.339006
1.922484
1.920950
0.331353
0.420620
2.243907
2.244494
0.423240
0.343191
1.953626
1.940730
0.257142
0.634337
0.537059
0.143283
0.126665
0.397203
0.396799
0.124166
0.132272
0.451493
0.450920
0.129895
0.113598
0.323200
0.323038
0.112956
0.124833
0.426546
0.426688
0.125443
0.115115
0.338454
0.336660
0.102619
0.499690
0.437090
0.123655
0.112445
0.314407
0.313839
0.109201
0.109212
0.311247
0.311547
0.110706
0.117758
0.381330
0.381621
0.119155
0.116321
0.359855
0.360019
0.117091
0.122735
0.404383
0.402826
0.111689
2.677613
2.287466
0.381324
0.310581
1.855816
1.852027
0.289205
0.277978
1.795652
1.798910
0.295475
0.374778
2.131129
2.133451
0.386996
0.350838
2.019778
2.020651
0.355373
0.407986
2.183298
2.173731
0.343177
2.651904
2.267328
0.378428
0.308654
1.843375
1.839625
0.287431
0.275989
1.781153
1.784427
0.293568
0.373225
2.120985
2.123319
0.385475
0.348910
2.005645
2.006514
0.353409
0.406310
2.172423
2.162982
0.342046
0.351943
0.311524
0.105586
0.098328
0.225632
0.225197
0.095809
0.094716
0.211868
0.212263
0.096844
0.105795
0.305439
0.305770
0.107383
0.102700
0.262831
0.262957
0.103288
0.110295
0.325123
0.324151
0.104015
0.137293
0.133205
0.088364
0.087280
0.118890
0.118799
0.086399
0.086222
0.116719
0.116800
0.086887
0.088172
0.130957
0.131017
0.088642
0.088003
0.124621
0.124644
0.088153
0.089093
0.133899
0.133715
0.086286
0.084107
0.083858
0.080464
0.080360
0.082478
0.082469
0.080232
0.080215
0.082247
0.082257
0.080318
0.080446
0.083720
0.083726
0.080516
0.080451
0.083049
0.083052
0.080475
0.080569
0.084027
0.084013
0.080287
0.174003
0.163649
0.093528
0.090145
0.129167
0.128735
0.085209
0.083063
0.081194
0.081064
0.079984
0.079967
0.080867
0.080866
0.079947
0.079953
0.080857
0.080950
0.082536
0.084034
0.119809
0.119809
0.084112
0.535025
0.449337
0.129366
0.106930
0.264211
0.262254
0.094779
0.085136
0.082495
0.082260
0.080199
0.080167
0.081923
0.081922
0.080136
0.080144
0.081798
0.081956
0.084036
0.089959
0.213839
0.213845
0.090192
3.068595
2.564116
0.521989
0.375607
2.018370
2.001125
0.261733
0.127509
0.101951
0.099870
0.083478
0.083318
0.099822
0.099807
0.083120
0.083011
0.096724
0.098207
0.119289
0.213860
1.757444
1.757704
0.218430
3.089966
2.580786
0.524538
0.377378
2.030257
2.012986
0.263323
0.128459
0.106005
0.103850
0.084105
0.083734
0.101552
0.101525
0.083457
0.083415
0.099259
0.100782
0.119946
0.215278
1.769595
1.769825
0.219641
0.660274
0.555635
0.145242
0.119720
0.348624
0.346603
0.107280
0.097153
0.148047
0.147577
0.091074
0.088394
0.121588
0.121475
0.087616
0.088566
0.131868
0.132232
0.093667
0.101913
0.301013
0.300698
0.098817
0.532693
0.462343
0.129400
0.122070
0.382686
0.382640
0.118992
0.127069
0.389739
0.388811
0.120408
0.101007
0.225623
0.225043
0.098081
0.104590
0.293998
0.294941
0.111159
0.119778
0.407060
0.405753
0.112334
2.746204
2.338372
0.420176
0.396839
2.128283
2.131361
0.410961
0.480493
2.287109
2.283322
0.460928
0.323778
1.836382
1.832196
0.302582
0.361409
2.093123
2.098295
0.388579
0.426696
2.215147
2.204286
0.356012
2.737921
2.332262
0.419120
0.396548
2.127993
2.131182
0.411175
0.481410
2.296105
2.292433
0.462372
0.325478
1.849565
1.845441
0.304545
0.363860
2.109240
2.114447
0.390988
0.428730
2.223518
2.212543
0.357460
0.493359
0.432410
0.124735
0.120747
0.381345
0.381774
0.122016
0.133676
0.458880
0.458422
0.131707
0.113570
0.318084
0.317768
0.112232
0.120730
0.400380
0.401318
0.125018
0.131515
0.450304
0.448336
0.118900
0.481321
0.423173
0.122168
0.114985
0.342493
0.342016
0.112231
0.109771
0.307240
0.307676
0.111855
0.124493
0.424933
0.426185
0.130093
0.136607
0.473287
0.473910
0.139525
0.142373
0.491461
0.488785
0.127045
2.719763
2.320162
0.398282
0.345902
2.004052
1.999545
0.320387
0.279506
1.745938
1.749839
0.299827
0.420271
2.259495
2.267777
0.462944
0.486906
2.315658
2.317539
0.496072
0.502459
2.313855
2.299004
0.414079
2.726311
2.325042
0.399121
0.346213
2.004971
2.000433
0.320496
0.279451
1.745429
1.749340
0.299762
0.420329
2.260151
2.268487
0.463157
0.487383
2.318079
2.319935
0.496336
0.501749
2.309620
2.294777
0.413264
0.512737
0.447288
0.126020
0.116600
0.347358
0.346678
0.112784
0.109592
0.305024
0.305448
0.111638
0.124876
0.428656
0.430052
0.131178
0.138851
0.485871
0.486300
0.140610
0.139391
0.469798
0.467081
0.123521
0.636823
0.539054
0.143939
0.127694
0.403770
0.403337
0.125000
0.132374
0.449222
0.448693
0.130188
0.115064
0.334234
0.334328
0.115772
0.129988
0.455608
0.455794
0.130722
0.118574
0.352606
0.350533
0.104758
3.052615
2.557341
0.525408
0.440549
2.187039
2.185454
0.430748
0.476647
2.286887
2.283005
0.456826
0.339967
1.929703
1.928269
0.332773
0.422527
2.252553
2.253077
0.424872
0.343730
1.954623
1.941641
0.257306
3.051977
2.556865
0.525256
0.440290
2.185567
2.184008
0.430523
0.476583
2.287057
2.283191
0.456752
0.339661
1.927729
1.926259
0.332233
0.421415
2.246920
2.247454
0.423729
0.343008
1.951736
1.938836
0.256852
0.633844
0.536676
0.143186
0.126508
0.396025
0.395629
0.123992
0.132124
0.450725
0.450184
0.129851
0.113671
0.324152
0.324009
0.113092
0.124969
0.427259
0.427402
0.125537
0.115127
0.338357
0.336566
0.102608
0.499289
0.436773
0.123585
0.112360
0.313815
0.313246
0.109085
0.109067
0.310103
0.310417
0.110631
0.117829
0.382457
0.382766
0.119303
0.116433
0.360471
0.360635
0.117179
0.122825
0.405130
0.403569
0.111751
2.675738
2.286044
0.381003
0.310193
1.853537
1.849706
0.288572
0.276880
1.787169
1.790485
0.294673
0.375360
2.137644
2.140074
0.388070
0.351557
2.023221
2.024092
0.356063
0.408946
2.189385
2.179779
0.343991
2.650042
2.265928
0.378111
0.308267
1.841144
1.837366
0.286806
0.274896
1.772720
1.776064
0.292769
0.373789
2.127409
2.129866
0.386534
0.349609
2.009018
2.009898
0.354088
0.407255
2.178480
2.169020
0.342858
0.351662
0.311310
0.105549
0.098286
0.225332
0.224901
0.095741
0.094616
0.210969
0.211375
0.096779
0.105832
0.306258
0.306611
0.107480
0.102765
0.263242
0.263376
0.103351
0.110375
0.325862
0.324897
0.104081
0.137248
0.133168
0.088353
0.087267
0.118831
0.118740
0.086372
0.086187
0.116526
0.116610
0.086868
0.088174
0.131103
0.131168
0.088669
0.088025
0.124700
0.124724
0.088174
0.089115
0.134029
0.133846
0.086303
0.084102
0.083854
0.080463
0.080359
0.082472
0.082463
0.080229
0.080211
0.082227
0.082237
0.080316
0.080445
0.083733
0.083740
0.080518
0.080453
0.083057
0.083060
0.080477
0.080571
0.084037
0.084023
0.080288
0.096900
0.095513
0.083109
0.082545
0.089336
0.089259
0.081528
0.081206
0.083247
0.083215
0.080595
0.080567
0.082913
0.082917
0.080610
0.080674
0.083548
0.083563
0.081076
0.081184
0.087112
0.087089
0.080773
0.147796
0.136445
0.087758
0.084850
0.104319
0.104087
0.082960
0.081908
0.085661
0.085605
0.081001
0.080937
0.084892
0.084899
0.081008
0.081162
0.086500
0.086525
0.081718
0.082066
0.095903
0.095862
0.081499
0.680737
0.570882
0.148372
0.121658
0.356730
0.354343
0.107446
0.094542
0.130845
0.130402
0.088551
0.088103
0.125775
0.125819
0.088409
0.089466
0.136223
0.136455
0.093569
0.099570
0.281009
0.280652
0.096204
0.683731
0.573206
0.148646
0.121845
0.358222
0.355844
0.107656
0.094734
0.131875
0.131427
0.088720
0.088222
0.126211
0.126254
0.088512
0.089596
0.137004
0.137239
0.093716
0.099741
0.282344
0.281986
0.096318
0.164060
0.150627
0.090065
0.086945
0.115532
0.115329
0.085428
0.084629
0.098161
0.098086
0.083634
0.083084
0.092307
0.092297
0.083001
0.083400
0.096621
0.096661
0.083974
0.084288
0.106103
0.105997
0.082796
0.132181
0.125943
0.087228
0.086508
0.117154
0.117191
0.086377
0.087897
0.129207
0.129099
0.087009
0.084399
0.100324
0.100265
0.084016
0.085105
0.113484
0.113567
0.085717
0.085884
0.117169
0.116967
0.083912
0.433248
0.382229
0.117701
0.116683
0.367748
0.368709
0.121718
0.138468
0.492319
0.491748
0.136008
0.111883
0.295428
0.294830
0.108940
0.119198
0.396400
0.396980
0.121188
0.121187
0.379795
0.378022
0.108894
0.431848
0.381155
0.117572
0.116645
0.367748
0.368728
0.121735
0.138520
0.493142
0.492599
0.136154
0.112089
0.297212
0.296629
0.109196
0.119493
0.398570
0.399160
0.121469
0.121445
0.381314
0.379534
0.109073
0.126282
0.121150
0.086577
0.086315
0.117282
0.117373
0.086762
0.088493
0.135344
0.135327
0.088457
0.086327
0.111777
0.111771
0.086366
0.087518
0.126154
0.126227
0.087718
0.087721
0.124509
0.124223
0.084987
0.131651
0.125768
0.087104
0.086421
0.115915
0.115857
0.086038
0.085619
0.109444
0.109521
0.086095
0.088030
0.132567
0.132772
0.089061
0.089628
0.139034
0.139065
0.089655
0.089626
0.137715
0.137310
0.086534
0.500197
0.437956
0.125106
0.118203
0.359916
0.359001
0.113246
0.105617
0.273258
0.273945
0.109122
0.131631
0.477886
0.479717
0.140005
0.142164
0.491452
0.491564
0.142544
0.142954
0.490564
0.487727
0.126788
0.501510
0.438994
0.125230
0.118249
0.360027
0.359111
0.113238
0.105577
0.272945
0.273638
0.109087
0.131634
0.478138
0.479990
0.140060
0.142250
0.492032
0.492149
0.142613
0.142907
0.490101
0.487273
0.126726
0.137930
0.131047
0.087869
0.086810
0.116473
0.116361
0.085944
0.085316
0.107675
0.107757
0.085865
0.088069
0.133881
0.134138
0.089423
0.090126
0.141739
0.141756
0.090102
0.089683
0.136637
0.136218
0.086456
0.154306
0.143248
0.089321
0.087366
0.120229
0.120159
0.086763
0.087566
0.127974
0.127963
0.087659
0.086510
0.115852
0.115948
0.087233
0.089120
0.137590
0.137591
0.089064
0.087187
0.116232
0.115911
0.084153
0.605380
0.514159
0.139311
0.124310
0.387106
0.386851
0.122749
0.131651
0.450211
0.449768
0.130070
0.114394
0.329283
0.329462
0.115505
0.131745
0.466895
0.466909
0.131695
0.115710
0.330978
0.328878
0.101553
0.605134
0.513971
0.139259
0.124240
0.386677
0.386434
0.122679
0.131596
0.450016
0.449583
0.130010
0.114295
0.328643
0.328821
0.115372
0.131540
0.465638
0.465663
0.131502
0.115584
0.330360
0.328279
0.101480
0.153239
0.142331
0.089009
0.086954
0.118103
0.118035
0.086272
0.087164
0.126582
0.126565
0.087194
0.085839
0.112764
0.112825
0.086391
0.088067
0.131996
0.132006
0.088052
0.086403
0.113220
0.112952
0.083667
0.134014
0.127805
0.087132
0.085741
0.108959
0.108856
0.084805
0.084607
0.104905
0.104953
0.084967
0.086029
0.119862
0.119956
0.086758
0.086584
0.117700
0.117710
0.086599
0.086956
0.121933
0.121704
0.084554
0.472827
0.416272
0.119960
0.109857
0.301866
0.301029
0.104612
0.100946
0.250393
0.250852
0.103407
0.116436
0.392921
0.393592
0.120298
0.115025
0.347790
0.347875
0.115344
0.122445
0.406769
0.405314
0.111979
0.469218
0.413377
0.119615
0.109626
0.300357
0.299533
0.104407
0.100723
0.248662
0.249128
0.103182
0.116214
0.391390
0.392067
0.120056
0.114725
0.345500
0.345593
0.115046
0.122193
0.405188
0.403765
0.111840
0.113731
0.109844
0.084051
0.083129
0.097326
0.097246
0.082319
0.081966
0.091849
0.091895
0.082322
0.083548
0.108151
0.108226
0.084121
0.083602
0.102200
0.102211
0.083631
0.084324
0.110110
0.109994
0.083076
0.090288
0.089721
0.081870
0.081657
0.086908
0.086877
0.081212
0.081087
0.085050
0.085065
0.081249
0.081545
0.088838
0.088863
0.081850
0.081757
0.087881
0.087883
0.081759
0.081869
0.089025
0.088988
0.081099
0.080708
0.080657
0.079862
0.079837
0.080306
0.080303
0.079767
0.079752
0.080064
0.080067
0.079779
0.079814
0.080544
0.080548
0.079863
0.079852
0.080429
0.080429
0.079852
0.079864
0.080558
0.080555
0.079770
0.095879
0.094689
0.083073
0.082744
0.090915
0.090853
0.081921
0.081613
0.085816
0.085781
0.081043
0.080976
0.085041
0.085050
0.081061
0.081231
0.086856
0.086867
0.081539
0.081462
0.087700
0.087661
0.080850
0.139850
0.130597
0.087305
0.085958
0.114650
0.114468
0.084506
0.083315
0.097946
0.097853
0.082378
0.082084
0.094356
0.094384
0.082269
0.083078
0.103529
0.103548
0.083481
0.082854
0.099316
0.099201
0.081810
0.640079
0.542112
0.144845
0.132592
0.429543
0.428008
0.122745
0.110871
0.286404
0.285541
0.104454
0.101527
0.257181
0.257438
0.102777
0.110550
0.327505
0.327692
0.113470
0.107862
0.315696
0.314362
0.099680
0.641106
0.542957
0.144958
0.132721
0.430717
0.429198
0.122939
0.111131
0.288453
0.287589
0.104706
0.101699
0.258237
0.258495
0.102947
0.110825
0.329776
0.329963
0.113736
0.107998
0.316282
0.314937
0.099733
0.148815
0.138798
0.088922
0.087677
0.124472
0.124349
0.086780
0.086021
0.112591
0.112492
0.085118
0.084369
0.103849
0.103875
0.084510
0.085817
0.118843
0.118850
0.086015
0.084738
0.105735
0.105541
0.082668
0.107661
0.105711
0.085228
0.085257
0.108381
0.108463
0.085587
0.087466
0.128902
0.128881
0.087023
0.085045
0.106378
0.106384
0.085056
0.087244
0.130861
0.130809
0.087123
0.084473
0.098234
0.098048
0.082168
0.219169
0.209396
0.098393
0.102679
0.280921
0.282231
0.109836
0.130286
0.465798
0.466045
0.131259
0.114135
0.321446
0.321442
0.114006
0.131720
0.465797
0.464991
0.127681
0.102399
0.197977
0.196623
0.090269
0.218834
0.209117
0.098361
0.102683
0.281114
0.282428
0.109856
0.130259
0.465581
0.465849
0.131321
0.114366
0.323342
0.323350
0.114287
0.131939
0.466825
0.466010
0.127846
0.102517
0.198571
0.197211
0.090341
0.105864
0.104180
0.084999
0.085285
0.109389
0.109487
0.085918
0.087648
0.130114
0.130181
0.087984
0.086930
0.117772
0.117834
0.087328
0.089101
0.138072
0.137964
0.088458
0.085671
0.102018
0.101785
0.082847
0.139118
0.131208
0.088086
0.088160
0.130382
0.130266
0.087656
0.085890
0.110116
0.110219
0.086528
0.090527
0.151170
0.151425
0.091704
0.090181
0.139621
0.139439
0.089244
0.087881
0.123171
0.122813
0.084813
0.582561
0.499902
0.138757
0.137377
0.463785
0.462299
0.130109
0.109733
0.288596
0.289325
0.113390
0.149781
0.555554
0.557425
0.158174
0.143804
0.483280
0.482122
0.138666
0.132944
0.443893
0.441271
0.117391
0.583782
0.500871
0.138853
0.137404
0.463731
0.462234
0.130064
0.109634
0.287730
0.288463
0.113307
0.149828
0.556290
0.558185
0.158306
0.143922
0.483934
0.482780
0.138789
0.133066
0.444954
0.442325
0.117481
0.144747
0.136091
0.088708
0.088457
0.130182
0.129995
0.087355
0.085239
0.105700
0.105814
0.086027
0.090669
0.154439
0.154782
0.092332
0.090810
0.142672
0.142496
0.090002
0.088664
0.128582
0.128183
0.085433
0.120787
0.117108
0.086340
0.085791
0.108707
0.108649
0.085250
0.085141
0.107871
0.107964
0.085791
0.087620
0.129925
0.130219
0.089203
0.091408
0.151914
0.151825
0.090983
0.087807
0.119625
0.119221
0.084424
0.366719
0.332987
0.109976
0.105531
0.272675
0.272594
0.104840
0.107927
0.308514
0.309140
0.111204
0.121076
0.404577
0.406318
0.129077
0.148492
0.534669
0.534323
0.146970
0.122960
0.366495
0.363707
0.105934
0.366309
0.332654
0.109907
0.105435
0.271955
0.271878
0.104740
0.107851
0.308006
0.308630
0.111104
0.120852
0.403014
0.404746
0.128814
0.148255
0.533530
0.533199
0.146776
0.122832
0.365830
0.363057
0.105857
0.118841
0.115436
0.085862
0.085119
0.104963
0.104904
0.084456
0.084505
0.104795
0.104867
0.085031
0.086346
0.122768
0.123022
0.087838
0.090256
0.146877
0.146831
0.090022
0.087049
0.116428
0.116074
0.083939
0.133658
0.127292
0.087020
0.085755
0.110534
0.110386
0.084585
0.083718
0.096074
0.096116
0.084116
0.085683
0.119397
0.119572
0.086882
0.087214
0.122907
0.122880
0.087044
0.086294
0.114311
0.114074
0.083770
0.511796
0.445605
0.125434
0.114970
0.339118
0.337688
0.107054
0.096037
0.180768
0.180956
0.097286
0.112307
0.376844
0.378001
0.118422
0.117354
0.368286
0.368108
0.116509
0.114396
0.347723
0.346281
0.103697
0.509661
0.443853
0.125219
0.114809
0.338077
0.336654
0.106913
0.095913
0.179982
0.180168
0.097142
0.112077
0.374921
0.376063
0.118122
0.116967
0.365357
0.365186
0.116135
0.114139
0.346157
0.344742
0.103562
0.119244
0.114196
0.084623
0.083598
0.101135
0.101007
0.082529
0.081655
0.087223
0.087246
0.081875
0.083150
0.105905
0.106009
0.083928
0.083797
0.104538
0.104524
0.083699
0.083544
0.102451
0.102337
0.082249
0.090953
0.090296
0.081984
0.081761
0.087465
0.087425
0.081226
0.081008
0.084147
0.084157
0.081123
0.081442
0.088531
0.088561
0.081823
0.081785
0.088200
0.088197
0.081749
0.081739
0.087990
0.087950
0.080947
0.080773
0.080716
0.079876
0.079849
0.080359
0.080355
0.079769
0.079746
0.079989
0.079990
0.079766
0.079803
0.080513
0.080516
0.079860
0.079854
0.080459
0.080459
0.079849
0.079849
0.080454
0.080450
0.079752
0.165354
0.157007
0.093280
0.092280
0.144557
0.144391
0.091078
0.089917
0.132867
0.132739
0.088999
0.088534
0.127867
0.127924
0.088945
0.090156
0.140319
0.140316
0.090129
0.088868
0.127210
0.126922
0.085104
0.486055
0.414215
0.125793
0.119342
0.351388
0.350564
0.115315
0.107695
0.287322
0.286707
0.104707
0.101783
0.258429
0.258693
0.103091
0.110940
0.329416
0.329398
0.110843
0.102717
0.255059
0.253806
0.094457
2.986173
2.510693
0.506788
0.460818
2.224015
2.218988
0.433269
0.381166
2.053956
2.049854
0.359771
0.335887
1.962576
1.964427
0.345651
0.404954
2.170096
2.169948
0.404118
0.341851
1.943870
1.931880
0.260735
2.991860
2.515319
0.507301
0.461683
2.232212
2.227272
0.434569
0.383153
2.068465
2.064371
0.361805
0.337298
1.972178
1.974052
0.347134
0.407366
2.186245
2.186053
0.406286
0.342557
1.947038
1.934948
0.260901
0.536974
0.460453
0.132030
0.127073
0.416146
0.415707
0.125745
0.121138
0.385312
0.384740
0.118547
0.112870
0.331171
0.331502
0.114466
0.126365
0.435370
0.435087
0.124314
0.109637
0.290739
0.288981
0.096804
0.236191
0.223180
0.100708
0.104597
0.290550
0.291570
0.110259
0.126833
0.442360
0.442583
0.127710
0.114143
0.328637
0.328875
0.115328
0.133420
0.474092
0.473053
0.128116
0.100486
0.182198
0.180847
0.088144
1.241330
1.164295
0.181151
0.239740
1.721268
1.730904
0.293197
0.422885
2.252491
2.254954
0.435606
0.350570
1.971679
1.972664
0.355538
0.457455
2.292962
2.285629
0.417964
0.205374
1.035778
1.025097
0.125723
1.240586
1.163709
0.181128
0.239914
1.722656
1.732283
0.293297
0.422463
2.249729
2.252275
0.435530
0.351944
1.980626
1.981669
0.357136
0.458260
2.295143
2.287747
0.418481
0.205774
1.038570
1.027857
0.125988
0.232765
0.220528
0.100583
0.105511
0.297698
0.298641
0.110730
0.125026
0.428565
0.429133
0.127652
0.120610
0.374047
0.374541
0.123016
0.137387
0.485151
0.483813
0.130739
0.103052
0.197650
0.196168
0.090169
0.517510
0.446412
0.130747
0.132795
0.449796
0.448936
0.129673
0.113492
0.320543
0.321231
0.116870
0.147439
0.532912
0.534418
0.153980
0.142431
0.481607
0.480085
0.134937
0.122873
0.374807
0.372407
0.107691
2.959611
2.495996
0.502016
0.493315
2.300535
2.293313
0.454904
0.325872
1.867313
1.870806
0.342627
0.526207
2.383442
2.390648
0.562047
0.500232
2.301950
2.295971
0.470533
0.439909
2.232827
2.218136
0.349498
2.966946
2.501756
0.502736
0.493413
2.299930
2.292620
0.454540
0.324971
1.861225
1.864746
0.341874
0.526611
2.386933
2.394252
0.562915
0.500950
2.304655
2.298710
0.471420
0.441274
2.241622
2.226874
0.350687
0.552861
0.476193
0.134376
0.133838
0.446963
0.445669
0.127700
0.108961
0.288520
0.289314
0.113138
0.148868
0.550679
0.552673
0.157812
0.145776
0.495385
0.494047
0.139813
0.129803
0.422274
0.419614
0.113816
0.356400
0.325170
0.109318
0.107026
0.284757
0.284465
0.105208
0.103937
0.276166
0.277043
0.108601
0.127542
0.453438
0.455650
0.137724
0.151988
0.540902
0.540233
0.149018
0.126048
0.385909
0.383004
0.108640
2.156480
1.903641
0.275353
0.251292
1.663692
1.663450
0.249078
0.267672
1.777505
1.783219
0.298397
0.397195
2.202184
2.212546
0.450314
0.530787
2.390269
2.388388
0.521083
0.408100
2.089806
2.072551
0.302032
2.153789
1.901537
0.274890
0.250572
1.658978
1.658734
0.248291
0.267023
1.772968
1.778645
0.297581
0.395554
2.194262
2.204590
0.448574
0.529526
2.386081
2.384269
0.520077
0.407346
2.086372
2.069182
0.301505
0.343061
0.314310
0.106851
0.103235
0.261047
0.260707
0.100574
0.099949
0.249119
0.249857
0.103971
0.119518
0.413574
0.415676
0.129853
0.146406
0.520174
0.519766
0.144504
0.122496
0.367874
0.365204
0.106128
0.485479
0.424467
0.122108
0.113044
0.330647
0.329369
0.106055
0.095755
0.180838
0.181096
0.097530
0.113009
0.381568
0.383057
0.120776
0.123485
0.405930
0.405637
0.122047
0.114900
0.340157
0.338421
0.102613
2.776630
2.355540
0.426521
0.364532
2.041690
2.031850
0.309845
0.191460
1.110182
1.110913
0.195166
0.330232
2.090677
2.098683
0.373936
0.373500
2.099332
2.097955
0.366205
0.339880
1.989238
1.978728
0.266748
2.763667
2.345124
0.425299
0.363617
2.034373
2.024570
0.309037
0.190904
1.105045
1.105739
0.194409
0.328481
2.076910
2.084790
0.371653
0.370581
2.080703
2.079356
0.363389
0.338004
1.977602
1.967260
0.265589
0.398701
0.347332
0.112106
0.104391
0.269483
0.268322
0.097945
0.088499
0.129714
0.129780
0.088950
0.100326
0.286695
0.287629
0.105381
0.105219
0.286326
0.286143
0.104298
0.101351
0.256343
0.255360
0.094542
0.143711
0.138529
0.089562
0.088465
0.125623
0.125400
0.086269
0.084638
0.101240
0.101258
0.084787
0.086688
0.128114
0.128288
0.088398
0.088373
0.128081
0.128049
0.088124
0.087716
0.123545
0.123344
0.084683
0.084761
0.084443
0.080620
0.080510
0.083131
0.083110
0.080208
0.080063
0.080876
0.080878
0.080087
0.080261
0.083407
0.083424
0.080489
0.080486
0.083400
0.083396
0.080448
0.080408
0.082943
0.082926
0.080087
0.165216
0.156894
0.093270
0.092292
0.144686
0.144524
0.091126
0.089977
0.133222
0.133094
0.089070
0.088599
0.128143
0.128200
0.089012
0.090235
0.140729
0.140724
0.090184
0.088896
0.127195
0.126905
0.085101
0.485236
0.413608
0.125737
0.119403
0.352049
0.351242
0.115460
0.107883
0.288979
0.288365
0.104911
0.101947
0.259638
0.259906
0.103265
0.111191
0.331439
0.331415
0.111045
0.102772
0.254989
0.253727
0.094450
2.981566
2.507387
0.506342
0.461399
2.227978
2.223087
0.434533
0.383167
2.068760
2.064676
0.361955
0.337687
1.974732
1.976607
0.347534
0.407538
2.186605
2.186378
0.406251
0.342305
1.943279
1.931197
0.260650
2.987098
2.511906
0.506839
0.462250
2.236155
2.231368
0.435827
0.385142
2.083247
2.079186
0.363984
0.339089
1.984339
1.986250
0.349016
0.409947
2.202801
2.202545
0.408425
0.343006
1.946456
1.934288
0.260818
0.535632
0.459416
0.131917
0.127102
0.416793
0.416382
0.125867
0.121288
0.386798
0.386235
0.118715
0.113012
0.332396
0.332741
0.114637
0.126622
0.437537
0.437258
0.124537
0.109705
0.290772
0.289014
0.096814
0.235134
0.222266
0.100617
0.104561
0.290601
0.291626
0.110252
0.126720
0.441434
0.441660
0.127605
0.114138
0.328727
0.328975
0.115367
0.133474
0.474452
0.473422
0.128179
0.100554
0.182535
0.181182
0.088184
1.232608
1.156861
0.180429
0.239376
1.720616
1.730243
0.292788
0.421403
2.244386
2.246841
0.434051
0.349937
1.969311
1.970357
0.355183
0.457096
2.291572
2.284302
0.417848
0.205702
1.038638
1.027953
0.126038
1.231874
1.156288
0.180406
0.239540
1.721954
1.731580
0.292879
0.420963
2.241553
2.244108
0.433962
0.351285
1.978104
1.979219
0.356755
0.457866
2.293595
2.286279
0.418347
0.206097
1.041434
1.030723
0.126303
0.231730
0.219624
0.100484
0.105450
0.297560
0.298510
0.110683
0.124869
0.427331
0.427906
0.127473
0.120498
0.373398
0.373904
0.122926
0.137303
0.484809
0.483495
0.130721
0.103092
0.198019
0.196539
0.090214
0.516257
0.445407
0.130619
0.132727
0.449629
0.448784
0.129668
0.113530
0.321036
0.321721
0.116869
0.147251
0.531349
0.532847
0.153756
0.142339
0.481381
0.479877
0.134917
0.122884
0.374932
0.372536
0.107711
2.954493
2.492111
0.501334
0.493018
2.299770
2.292648
0.455034
0.326669
1.873094
1.876545
0.343159
0.525020
2.375965
2.383087
0.560504
0.499719
2.301127
2.295232
0.470398
0.439871
2.232884
2.218208
0.349499
2.961821
2.497881
0.502049
0.493106
2.299152
2.291959
0.454669
0.325761
1.866992
1.870479
0.342401
0.525410
2.379421
2.386676
0.561362
0.500415
2.303730
2.297886
0.471269
0.441218
2.241631
2.226913
0.350681
0.551704
0.475293
0.134256
0.133778
0.446826
0.445557
0.127702
0.109006
0.289050
0.289845
0.113141
0.148671
0.549075
0.551066
0.157558
0.145627
0.494768
0.493455
0.139732
0.129770
0.422288
0.419643
0.113817
0.355184
0.324190
0.109206
0.106987
0.284765
0.284478
0.105187
0.103863
0.275452
0.276326
0.108495
0.127427
0.452707
0.454916
0.137572
0.151719
0.539050
0.538395
0.148796
0.126004
0.386043
0.383152
0.108654
2.149068
1.897983
0.274590
0.251144
1.663996
1.663747
0.248879
0.266769
1.770914
1.776602
0.297360
0.396543
2.199567
2.209909
0.449503
0.528883
2.380345
2.378508
0.519358
0.407842
2.090719
2.073546
0.302180
2.146475
1.895964
0.274137
0.250424
1.659278
1.659036
0.248093
0.266117
1.766383
1.772048
0.296546
0.394897
2.191646
2.201975
0.447763
0.527610
2.376101
2.374348
0.518347
0.407081
2.087293
2.070198
0.301655
0.342317
0.313723
0.106796
0.103225
0.261103
0.260769
0.100564
0.099889
0.248463
0.249203
0.103881
0.119423
0.412955
0.415059
0.129705
0.146112
0.518091
0.517705
0.144265
0.122456
0.368115
0.365466
0.106159
0.486586
0.425301
0.122206
0.113071
0.330740
0.329464
0.106086
0.095808
0.181326
0.181581
0.097552
0.112931
0.380620
0.382095
0.120615
0.123303
0.404591
0.404314
0.121927
0.114908
0.340647
0.338921
0.102671
2.784648
2.361464
0.427576
0.364836
2.042304
2.032480
0.310183
0.192195
1.116378
1.117076
0.195709
0.329684
2.085000
2.092886
0.372827
0.372368
2.092238
2.090939
0.365428
0.340090
1.991998
1.981535
0.267207
2.771700
2.351076
0.426355
0.363913
2.034965
2.025190
0.309375
0.191638
1.111248
1.111919
0.194953
0.327930
2.071255
2.079034
0.370552
0.369457
2.073708
2.072453
0.362625
0.338207
1.980324
1.970043
0.266044
0.399972
0.348318
0.112225
0.104424
0.269545
0.268396
0.097987
0.088575
0.130304
0.130370
0.089002
0.100282
0.285926
0.286857
0.105270
0.105112
0.285515
0.285351
0.104239
0.101371
0.256744
0.255774
0.094590
0.143898
0.138691
0.089588
0.088477
0.125636
0.125415
0.086286
0.084667
0.101395
0.101412
0.084804
0.086682
0.127973
0.128145
0.088364
0.088340
0.127928
0.127899
0.088108
0.087716
0.123616
0.123417
0.084696
0.084781
0.084460
0.080623
0.080511
0.083131
0.083111
0.080211
0.080067
0.080896
0.080899
0.080090
0.080261
0.083393
0.083409
0.080485
0.080482
0.083385
0.083382
0.080446
0.080408
0.082951
0.082934
0.080088
0.095153
0.094064
0.083030
0.082853
0.091763
0.091737
0.082588
0.082434
0.090112
0.090087
0.082205
0.082089
0.088888
0.088900
0.082195
0.082441
0.091404
0.091392
0.082292
0.081938
0.087574
0.087505
0.080812
0.136492
0.127961
0.087101
0.086271
0.117692
0.117591
0.085672
0.084823
0.108322
0.108240
0.084313
0.083841
0.102757
0.102795
0.084076
0.085194
0.115375
0.115345
0.084940
0.083538
0.098942
0.098770
0.081744
0.617829
0.525727
0.143049
0.135191
0.449905
0.449028
0.130869
0.122761
0.386436
0.385694
0.119219
0.114626
0.343773
0.344108
0.116213
0.126977
0.435463
0.435211
0.125517
0.112110
0.312412
0.310591
0.099206
0.618219
0.526062
0.143097
0.135288
0.451067
0.450214
0.131041
0.122993
0.388440
0.387707
0.119449
0.114779
0.344870
0.345217
0.116383
0.127267
0.437963
0.437722
0.125811
0.112262
0.313111
0.311286
0.099279
0.141919
0.133039
0.088216
0.087685
0.127437
0.127404
0.087717
0.087180
0.121902
0.121818
0.086642
0.085816
0.111954
0.112009
0.086144
0.087801
0.131170
0.131145
0.087494
0.085494
0.105957
0.105709
0.082744
0.100622
0.099386
0.084350
0.084860
0.108712
0.108829
0.085786
0.087314
0.127315
0.127305
0.087117
0.085534
0.108826
0.108870
0.085834
0.088130
0.134984
0.134944
0.087838
0.085205
0.100238
0.100026
0.082506
0.167289
0.163668
0.092974
0.099885
0.277709
0.279033
0.107739
0.123644
0.424657
0.424856
0.124117
0.110873
0.308460
0.308704
0.112156
0.129955
0.458722
0.458170
0.127279
0.104341
0.211466
0.210121
0.092404
0.167030
0.163440
0.092939
0.099866
0.277724
0.279054
0.107721
0.123574
0.424134
0.424357
0.124103
0.111003
0.309688
0.309946
0.112316
0.130041
0.459066
0.458520
0.127364
0.104435
0.212114
0.210767
0.092483
0.098824
0.097802
0.084016
0.084682
0.108704
0.108822
0.085625
0.086958
0.124986
0.125032
0.087068
0.086216
0.114397
0.114478
0.086727
0.088618
0.136587
0.136543
0.088399
0.085971
0.104249
0.104021
0.083229
0.132637
0.125584
0.087217
0.087631
0.129597
0.129542
0.087647
0.086115
0.112592
0.112662
0.086434
0.089664
0.144071
0.144286
0.090646
0.089628
0.138562
0.138448
0.089156
0.087956
0.123881
0.123532
0.084959
0.558137
0.480494
0.135717
0.135901
0.459842
0.458771
0.131022
0.113758
0.319408
0.319920
0.115975
0.144933
0.517497
0.518977
0.151366
0.141230
0.479085
0.478281
0.138064
0.132789
0.444368
0.441783
0.117431
0.559478
0.481588
0.135823
0.135937
0.459821
0.458748
0.130984
0.113659
0.318539
0.319060
0.115892
0.144973
0.518195
0.519704
0.151468
0.141294
0.479367
0.478572
0.138129
0.132865
0.445291
0.442708
0.117498
0.139808
0.131934
0.088075
0.088129
0.129651
0.129524
0.087405
0.085515
0.108312
0.108393
0.085969
0.089818
0.147301
0.147583
0.091076
0.089900
0.139429
0.139316
0.089511
0.088445
0.128784
0.128418
0.085472
0.114948
0.112175
0.085605
0.085498
0.108753
0.108712
0.085099
0.084690
0.104460
0.104524
0.085077
0.086920
0.126319
0.126584
0.088232
0.090043
0.143564
0.143519
0.089944
0.087485
0.120309
0.119954
0.084522
0.331022
0.304721
0.106171
0.104683
0.274442
0.274299
0.103625
0.103292
0.274269
0.274790
0.105811
0.117721
0.391005
0.392659
0.124849
0.139786
0.484136
0.483944
0.139252
0.121358
0.371387
0.368948
0.106652
0.331058
0.304763
0.106157
0.104615
0.273770
0.273630
0.103536
0.103231
0.273841
0.274363
0.105728
0.117512
0.389508
0.391160
0.124587
0.139532
0.482824
0.482658
0.139048
0.121233
0.370828
0.368411
0.106593
0.115303
0.112506
0.085525
0.085061
0.105331
0.105271
0.084390
0.084149
0.101706
0.101750
0.084404
0.085738
0.119565
0.119776
0.086755
0.088637
0.136847
0.136852
0.088764
0.086666
0.117670
0.117379
0.084161
0.137936
0.130685
0.087459
0.085921
0.111009
0.110868
0.084811
0.084175
0.099164
0.099175
0.084244
0.085191
0.114653
0.114749
0.085686
0.085887
0.115678
0.115706
0.086168
0.086124
0.116664
0.116478
0.084146
0.549673
0.474278
0.130075
0.116427
0.342240
0.340891
0.109027
0.100648
0.213233
0.213232
0.100528
0.109908
0.346894
0.347489
0.112391
0.111152
0.329268
0.329400
0.112258
0.114641
0.361778
0.360590
0.105890
0.547721
0.472696
0.129885
0.116272
0.341170
0.339836
0.108897
0.100547
0.212589
0.212590
0.100415
0.109711
0.345134
0.345724
0.112137
0.110833
0.326801
0.326944
0.111942
0.114397
0.360127
0.358968
0.105745
0.124588
0.118550
0.085263
0.083856
0.101524
0.101408
0.082890
0.082370
0.091396
0.091396
0.082333
0.082938
0.102135
0.102172
0.083085
0.082967
0.100090
0.100120
0.083227
0.083540
0.104427
0.104341
0.082571
0.092040
0.091256
0.082203
0.081882
0.087593
0.087558
0.081413
0.081320
0.085494
0.085493
0.081287
0.081376
0.087406
0.087408
0.081401
0.081357
0.086626
0.086641
0.081512
0.081658
0.088451
0.088425
0.081064
0.080948
0.080875
0.079914
0.079872
0.080378
0.080375
0.079803
0.079799
0.080210
0.080210
0.079794
0.079797
0.080347
0.080347
0.079793
0.079788
0.080253
0.080255
0.079817
0.079838
0.080532
0.080529
0.079772
0.094502
0.093516
0.082944
0.082809
0.091666
0.091653
0.082645
0.082632
0.091487
0.091468
0.082455
0.082286
0.089780
0.089791
0.082373
0.082647
0.092438
0.092413
0.082396
0.081883
0.086799
0.086725
0.080707
0.131563
0.124206
0.086631
0.086098
0.117106
0.117075
0.085829
0.085901
0.117500
0.117440
0.085530
0.084681
0.108471
0.108503
0.084871
0.086220
0.122336
0.122235
0.085652
0.083243
0.094452
0.094278
0.081336
0.587198
0.503144
0.138915
0.133818
0.447880
0.447640
0.132307
0.132940
0.447752
0.447266
0.130572
0.122842
0.388917
0.389164
0.124014
0.135883
0.474771
0.473826
0.131522
0.107954
0.264811
0.262972
0.094522
0.587539
0.503439
0.138975
0.133972
0.449552
0.449324
0.132513
0.133125
0.449174
0.448685
0.130734
0.122957
0.389743
0.389996
0.124145
0.136100
0.476682
0.475753
0.131791
0.108195
0.266567
0.264714
0.094686
0.136674
0.129030
0.087805
0.087738
0.128944
0.128964
0.087982
0.088003
0.128510
0.128427
0.087458
0.086386
0.116432
0.116480
0.086685
0.088430
0.135569
0.135520
0.088152
0.085776
0.106770
0.106517
0.083008
0.099641
0.098560
0.084413
0.085629
0.117625
0.117715
0.086351
0.085969
0.112302
0.112232
0.085449
0.084749
0.102858
0.102896
0.085042
0.086369
0.120319
0.120460
0.086971
0.088224
0.130170
0.129907
0.085684
0.162352
0.159429
0.093935
0.107784
0.352230
0.353180
0.113562
0.109219
0.308047
0.307522
0.106383
0.101167
0.239632
0.239879
0.102591
0.112942
0.362809
0.364214
0.118996
0.133936
0.449955
0.448356
0.122830
0.161767
0.158913
0.093857
0.107682
0.351534
0.352490
0.113475
0.109170
0.307842
0.307325
0.106359
0.101152
0.239437
0.239687
0.102586
0.112939
0.362799
0.364221
0.119059
0.134175
0.451818
0.450217
0.123067
0.095647
0.095049
0.083704
0.084963
0.114365
0.114475
0.085836
0.085626
0.111213
0.111167
0.085246
0.084589
0.101587
0.101635
0.084980
0.086355
0.120334
0.120542
0.087459
0.089461
0.138818
0.138541
0.086936
0.110753
0.108179
0.085001
0.085379
0.113223
0.113308
0.086027
0.086980
0.124006
0.123981
0.086764
0.085572
0.108114
0.108181
0.086058
0.088218
0.134931
0.135151
0.089284
0.089910
0.140814
0.140430
0.086982
0.392746
0.354334
0.114023
0.113805
0.342622
0.343041
0.115504
0.125170
0.419960
0.419807
0.124362
0.112868
0.311825
0.312260
0.115068
0.133452
0.474584
0.475990
0.139818
0.142401
0.492687
0.489977
0.126870
0.394246
0.355587
0.114146
0.113878
0.342893
0.343307
0.115518
0.125143
0.419741
0.419590
0.124337
0.112875
0.312035
0.312475
0.115076
0.133392
0.473840
0.475236
0.139711
0.142227
0.491672
0.488974
0.126725
0.118940
0.115533
0.086041
0.086084
0.114544
0.114570
0.086071
0.086798
0.122750
0.122727
0.086623
0.085638
0.109318
0.109391
0.086082
0.087920
0.131362
0.131537
0.088809
0.089265
0.137356
0.137002
0.086540
0.122092
0.117980
0.086279
0.086707
0.121041
0.120993
0.086347
0.085258
0.107765
0.107711
0.084902
0.084810
0.105285
0.105334
0.085126
0.085548
0.108767
0.108829
0.086050
0.086625
0.119333
0.119140
0.084482
0.424736
0.378621
0.117594
0.121427
0.395793
0.395250
0.118649
0.106870
0.284224
0.283650
0.104086
0.103645
0.272983
0.273062
0.103745
0.103448
0.253739
0.254038
0.105302
0.112548
0.354263
0.353323
0.104534
0.426461
0.379971
0.117733
0.121439
0.395586
0.395038
0.118617
0.106868
0.284306
0.283733
0.104074
0.103589
0.272584
0.272655
0.103634
0.103286
0.252458
0.252761
0.105151
0.112464
0.354109
0.353184
0.104517
0.129454
0.124058
0.086986
0.086781
0.119904
0.119814
0.086047
0.085099
0.107546
0.107482
0.084668
0.084351
0.103274
0.103266
0.084189
0.084212
0.101067
0.101133
0.084804
0.085897
0.118444
0.118325
0.084331
0.158488
0.146389
0.089345
0.086284
0.110781
0.110694
0.085467
0.086964
0.125541
0.125482
0.086607
0.084552
0.102097
0.102008
0.083880
0.083657
0.096708
0.096809
0.084570
0.087485
0.134298
0.134213
0.086172
0.644798
0.543569
0.142303
0.115132
0.315481
0.314912
0.111273
0.126647
0.426583
0.426186
0.124783
0.105169
0.258151
0.257113
0.099652
0.096211
0.193431
0.194242
0.101413
0.128639
0.470120
0.469726
0.123890
0.641733
0.541164
0.142002
0.114911
0.313874
0.313314
0.111080
0.126464
0.425283
0.424895
0.124626
0.105049
0.257301
0.256267
0.099530
0.096090
0.192710
0.193519
0.101272
0.128400
0.468176
0.467794
0.123704
0.140879
0.130860
0.086675
0.083817
0.098718
0.098657
0.083197
0.084831
0.115008
0.114976
0.084619
0.082664
0.093533
0.093444
0.081956
0.081719
0.088819
0.088900
0.082489
0.085078
0.120778
0.120748
0.084511
0.093909
0.092806
0.082407
0.081895
0.087194
0.087170
0.081555
0.081784
0.088997
0.088991
0.081695
0.081395
0.086105
0.086078
0.081108
0.081036
0.084729
0.084760
0.081371
0.081854
0.090610
0.090594
0.081395
0.081130
0.081035
0.079938
0.079876
0.080340
0.080338
0.079823
0.079851
0.080550
0.080550
0.079840
0.079805
0.080224
0.080220
0.079760
0.079753
0.080080
0.080084
0.079807
0.079861
0.080753
0.080751
0.079812
0.158656
0.151522
0.092401
0.091868
0.144128
0.144120
0.091701
0.092010
0.146620
0.146565
0.091647
0.090687
0.137553
0.137584
0.090856
0.092223
0.149743
0.149575
0.090996
0.087921
0.117145
0.116811
0.083678
0.447947
0.385588
0.120927
0.117670
0.349393
0.349370
0.117386
0.119497
0.363109
0.362822
0.118170
0.111721
0.313441
0.313596
0.112403
0.121587
0.379602
0.378731
0.117496
0.097900
0.198670
0.197350
0.088608
2.877252
2.429965
0.477521
0.452351
2.245872
2.245588
0.449866
0.461163
2.257624
2.255920
0.452205
0.411518
2.140459
2.141325
0.415664
0.469970
2.273202
2.267760
0.441800
0.290827
1.678704
1.665445
0.200680
2.881979
2.433889
0.478129
0.453862
2.258166
2.257925
0.451581
0.462478
2.266684
2.264937
0.453280
0.412292
2.146854
2.147746
0.416537
0.471452
2.284586
2.279240
0.443698
0.292886
1.693681
1.680306
0.202276
0.493635
0.427559
0.127594
0.128197
0.435248
0.435423
0.129446
0.129907
0.432201
0.431692
0.127114
0.119320
0.368341
0.368587
0.120547
0.132414
0.460498
0.460052
0.130799
0.112388
0.299284
0.297466
0.099384
0.219982
0.209588
0.101357
0.114918
0.385539
0.386141
0.118186
0.110761
0.309351
0.308667
0.106989
0.102620
0.250705
0.250953
0.104008
0.113432
0.362760
0.364203
0.120178
0.137062
0.474148
0.472502
0.126015
1.139795
1.078842
0.189902
0.328185
2.089261
2.094333
0.356319
0.294042
1.806136
1.801268
0.266840
0.231192
1.521857
1.523602
0.240846
0.315441
1.998478
2.009147
0.371215
0.490883
2.310267
2.301513
0.434476
1.134103
1.074084
0.189226
0.327259
2.084496
2.089607
0.355550
0.293770
1.805467
1.800609
0.266594
0.230668
1.517648
1.519391
0.240315
0.315180
1.997941
2.008739
0.371534
0.492644
2.319711
2.310953
0.436315
0.190038
0.184450
0.097032
0.110238
0.360710
0.361490
0.114507
0.109267
0.305715
0.305039
0.105438
0.099539
0.227278
0.227514
0.100933
0.111880
0.359993
0.362036
0.121975
0.144985
0.522464
0.520748
0.134115
0.312107
0.286618
0.104778
0.107674
0.321373
0.322219
0.112242
0.123741
0.416291
0.415798
0.120950
0.104035
0.250747
0.250942
0.105163
0.126208
0.448333
0.450444
0.136277
0.144486
0.509877
0.507381
0.130240
2.296611
2.005773
0.314805
0.312017
1.931773
1.936318
0.334895
0.422840
2.210450
2.208408
0.411808
0.288464
1.705738
1.706654
0.293064
0.433212
2.261657
2.270901
0.480712
0.500660
2.330598
2.316464
0.416255
2.307669
2.014639
0.315894
0.312588
1.933731
1.938227
0.335189
0.422951
2.210725
2.208676
0.411872
0.288546
1.706464
1.707351
0.292957
0.432416
2.256137
2.265295
0.479517
0.499046
2.323828
2.309762
0.414863
0.369001
0.335353
0.110892
0.111333
0.331574
0.332130
0.113698
0.124371
0.417992
0.417453
0.121383
0.104594
0.255209
0.255245
0.104405
0.122493
0.419642
0.421377
0.130645
0.137047
0.475751
0.473536
0.124270
0.431708
0.384358
0.118916
0.123323
0.408095
0.407745
0.121641
0.111336
0.313051
0.312174
0.106646
0.101340
0.245736
0.245482
0.099642
0.100178
0.240409
0.241082
0.104149
0.115183
0.376005
0.375153
0.107799
2.599974
2.231818
0.396120
0.421223
2.207178
2.203780
0.402917
0.310221
1.846609
1.840623
0.277921
0.250587
1.643885
1.641117
0.233791
0.204753
1.381748
1.384822
0.222170
0.321063
2.027215
2.022810
0.281852
2.611683
2.240631
0.397522
0.421550
2.207092
2.203639
0.402965
0.310461
1.848198
1.842208
0.278131
0.250557
1.643124
1.640281
0.233368
0.203718
1.372453
1.375509
0.221110
0.320661
2.027077
2.022768
0.281854
0.487712
0.428071
0.125250
0.124998
0.407371
0.406762
0.121858
0.112481
0.321145
0.320230
0.107588
0.101126
0.241662
0.241008
0.096577
0.093476
0.187174
0.187752
0.097385
0.112266
0.375309
0.374942
0.107792
0.631634
0.533662
0.141337
0.116687
0.328755
0.328402
0.114551
0.131003
0.455094
0.454398
0.127365
0.103806
0.237099
0.235765
0.095700
0.092031
0.166328
0.167219
0.098150
0.127475
0.472817
0.472676
0.124385
3.009683
2.516639
0.503618
0.347172
1.908522
1.907062
0.338652
0.458314
2.277260
2.274439
0.443877
0.277063
1.610699
1.600090
0.217709
0.172481
1.093632
1.101074
0.212672
0.432470
2.298370
2.296964
0.413918
2.989414
2.500744
0.501160
0.345275
1.895578
1.894160
0.336936
0.456734
2.267088
2.264340
0.442598
0.276347
1.604890
1.594333
0.217185
0.172141
1.090494
1.097897
0.212148
0.430855
2.285834
2.284455
0.412405
0.511213
0.430498
0.125528
0.102992
0.237363
0.237178
0.101886
0.119015
0.379280
0.378887
0.117086
0.096085
0.183467
0.182360
0.089201
0.086421
0.128385
0.129071
0.091424
0.115931
0.385356
0.385365
0.115098
0.160161
0.151573
0.091357
0.088329
0.120633
0.120597
0.087976
0.090267
0.142602
0.142538
0.089711
0.086779
0.111933
0.111686
0.084367
0.083771
0.100796
0.100979
0.085464
0.089089
0.143559
0.143542
0.087966
0.086416
0.085869
0.080834
0.080527
0.082659
0.082655
0.080474
0.080708
0.084991
0.084987
0.080634
0.080340
0.081804
0.081776
0.079988
0.079939
0.080832
0.080854
0.080206
0.080558
0.085088
0.085088
0.080495
0.158131
0.151060
0.092312
0.091786
0.143771
0.143766
0.091632
0.091949
0.146359
0.146306
0.091597
0.090641
0.137343
0.137374
0.090805
0.092162
0.149414
0.149247
0.090936
0.087873
0.116963
0.116632
0.083653
0.445042
0.383293
0.120621
0.117412
0.347678
0.347664
0.117162
0.119313
0.361871
0.361593
0.118015
0.111594
0.312487
0.312642
0.112264
0.121382
0.378012
0.377145
0.117300
0.097794
0.197998
0.196689
0.088553
2.855421
2.412787
0.474590
0.449865
2.232356
2.232124
0.447624
0.459298
2.247151
2.245501
0.450553
0.410098
2.131176
2.132028
0.414152
0.467922
2.260968
2.255548
0.439819
0.289649
1.670583
1.657437
0.199997
2.860086
2.416674
0.475189
0.451355
2.244547
2.244380
0.449321
0.460583
2.256063
2.254385
0.451606
0.410851
2.137479
2.138371
0.415008
0.469368
2.272176
2.266869
0.441693
0.291690
1.685497
1.672247
0.201587
0.490515
0.425090
0.127259
0.127892
0.433166
0.433356
0.129150
0.129630
0.430361
0.429872
0.126867
0.119120
0.367019
0.367272
0.120333
0.132096
0.458199
0.457770
0.130510
0.112233
0.298453
0.296657
0.099320
0.219273
0.208961
0.101242
0.114770
0.384411
0.385009
0.118000
0.110534
0.307566
0.306888
0.106771
0.102461
0.249730
0.249978
0.103836
0.113153
0.360501
0.361947
0.119914
0.136931
0.473878
0.472254
0.125991
1.137345
1.076598
0.189607
0.327492
2.082503
2.087495
0.355233
0.292438
1.793369
1.788511
0.265219
0.230115
1.514057
1.515787
0.239703
0.313439
1.984018
1.994697
0.369353
0.490358
2.309463
2.300832
0.434565
1.131668
1.071854
0.188930
0.326555
2.077715
2.082760
0.354462
0.292163
1.792712
1.787874
0.264972
0.229581
1.509780
1.511520
0.239162
0.313164
1.983446
1.994266
0.369663
0.492100
2.318855
2.310238
0.436396
0.189438
0.183902
0.096923
0.110086
0.359559
0.360341
0.114324
0.109052
0.304043
0.303374
0.105214
0.099345
0.226037
0.226274
0.100714
0.111565
0.357646
0.359696
0.121685
0.144812
0.522002
0.520320
0.134063
0.309986
0.284839
0.104544
0.107422
0.319455
0.320305
0.111995
0.123528
0.414965
0.414470
0.120711
0.103743
0.248510
0.248698
0.104828
0.125801
0.445690
0.447808
0.135906
0.144173
0.508055
0.505590
0.130051
2.277320
1.990251
0.312589
0.309824
1.917303
1.921893
0.332913
0.421450
2.202625
2.200559
0.410299
0.286156
1.688827
1.689679
0.290464
0.430453
2.247137
2.256424
0.478089
0.498286
2.318202
2.304222
0.414523
2.288264
1.999038
0.313667
0.310384
1.919240
1.923793
0.333204
0.421557
2.202934
2.200878
0.410366
0.286230
1.689508
1.690340
0.290350
0.429642
2.241586
2.250802
0.476888
0.496655
2.311345
2.297449
0.413123
0.366549
0.333310
0.110628
0.111068
0.329650
0.330218
0.113466
0.124190
0.416910
0.416376
0.121171
0.104298
0.252839
0.252869
0.104046
0.122068
0.416965
0.418716
0.130247
0.136686
0.473581
0.471406
0.124042
0.430137
0.383031
0.118738
0.123151
0.406989
0.406646
0.121492
0.111213
0.312207
0.311330
0.106492
0.101130
0.244059
0.243796
0.099372
0.099876
0.238340
0.239015
0.103859
0.114912
0.374322
0.373496
0.107640
2.590074
2.223683
0.395163
0.420400
2.201132
2.197746
0.402127
0.309446
1.839770
1.833759
0.276969
0.249282
1.632774
1.629944
0.232192
0.202910
1.367322
1.370388
0.220313
0.319341
2.016452
2.012185
0.280714
2.601757
2.232491
0.396563
0.420722
2.201072
2.197646
0.402180
0.309684
1.841370
1.835366
0.277182
0.249255
1.632069
1.629176
0.231781
0.201887
1.358119
1.361174
0.219265
0.318937
2.016329
2.012170
0.280718
0.486113
0.426749
0.125088
0.124858
0.406466
0.405874
0.121751
0.112391
0.320474
0.319563
0.107473
0.100968
0.240272
0.239616
0.096365
0.093240
0.185470
0.186048
0.097148
0.112028
0.373777
0.373437
0.107654
0.628746
0.531375
0.141051
0.116513
0.327609
0.327269
0.114431
0.130928
0.454802
0.454107
0.127272
0.103669
0.235889
0.234555
0.095524
0.091861
0.165270
0.166158
0.097977
0.127248
0.471334
0.471211
0.124241
2.992432
2.502865
0.501351
0.345731
1.899025
1.897649
0.337629
0.457920
2.275576
2.272754
0.443461
0.276100
1.601417
1.590806
0.216602
0.171592
1.086050
1.093466
0.211726
0.431055
2.289590
2.288265
0.412856
2.972266
2.487064
0.498904
0.343835
1.886129
1.884806
0.335916
0.456332
2.265421
2.262691
0.442186
0.275388
1.595684
1.585136
0.216090
0.171262
1.083003
1.090388
0.211212
0.429444
2.277132
2.275851
0.411351
0.508878
0.428673
0.125302
0.102864
0.236506
0.236337
0.101804
0.118970
0.379227
0.378847
0.117046
0.096008
0.182702
0.181601
0.089107
0.086340
0.127852
0.128537
0.091340
0.115797
0.384363
0.384392
0.115007
0.159787
0.151249
0.091299
0.088282
0.120447
0.120413
0.087948
0.090246
0.142569
0.142508
0.089690
0.086750
0.111744
0.111497
0.084325
0.083730
0.100625
0.100808
0.085424
0.089047
0.143369
0.143356
0.087941
0.086383
0.085839
0.080825
0.080520
0.082641
0.082638
0.080470
0.080704
0.084988
0.084984
0.080630
0.080337
0.081786
0.081759
0.079983
0.079934
0.080815
0.080837
0.080201
0.080552
0.085071
0.085072
0.080490
0.089464
0.088777
0.081723
0.081645
0.087689
0.087689
0.081614
0.081664
0.088143
0.088135
0.081586
0.081440
0.086692
0.086697
0.081482
0.081693
0.088699
0.088676
0.081432
0.080981
0.083713
0.083662
0.080190
0.117833
0.112189
0.084476
0.084123
0.107522
0.107524
0.084088
0.084361
0.110197
0.110165
0.084171
0.083402
0.102133
0.102154
0.083511
0.084642
0.113548
0.113453
0.084071
0.081917
0.088694
0.088569
0.080572
0.470668
0.403195
0.122390
0.118949
0.364278
0.364272
0.118720
0.121062
0.380460
0.380163
0.119686
0.112730
0.325036
0.325208
0.113447
0.123361
0.399093
0.398166
0.119097
0.098229
0.201460
0.200097
0.088736
0.470865
0.403376
0.122430
0.119065
0.365654
0.365666
0.118862
0.121158
0.381301
0.381013
0.119757
0.112773
0.325507
0.325695
0.113505
0.123469
0.400338
0.399440
0.119278
0.098422
0.203053
0.201686
0.088889
0.120721
0.114918
0.
