# Supplementary material for: A computational model of spatio-temporal cardiac intracellular calcium handling with realistic structure and spatial flux distribution from sarcoplasmic reticulum and t-tubule reconstructions
Source: PLoS Comput Biol. 2017 Aug 31;13(8):e1005714. doi: 10.1371/journal.pcbi.1005714 (PMC5597258; doi:10.1371/journal.pcbi.1005714)
Supplement: S1 Code — Code provided in C/C++ and includes the structural datasets used in this study. Documentation is provided on use of and updating the code. Updates may also be available on Michael Colman’s website, http://www.physicsoftheheart.com and github repository: https://github.com/michaelcolman/CODE---PLOS-Comp-Biol-2017-Model-SR. (ZIP) [file pcbi.1005714.s001.zip › PLOS_SR_Clean/Spatial_diff_out/Ca_1D_output_0130.dat]

0.370099
0.360937
0.344672
0.325989
0.307726
0.293114
0.282451
0.276175
0.272974
0.271629
0.271070
0.270868
0.270605
0.270012
0.269076
0.268111
0.267226
0.266341
0.265464
0.264843
0.264352
0.263536
0.262663
0.385708
0.376522
0.360188
0.341388
0.322900
0.307906
0.296770
0.290101
0.286653
0.285125
0.284411
0.284140
0.283872
0.283304
0.282411
0.281508
0.280689
0.279764
0.278802
0.278244
0.277952
0.277104
0.275998
0.413246
0.403985
0.387457
0.368350
0.349354
0.333622
0.321611
0.314235
0.310414
0.308553
0.307472
0.307097
0.306834
0.306316
0.305481
0.304655
0.303917
0.302876
0.301700
0.301155
0.301311
0.300361
0.298645
0.444860
0.435492
0.418695
0.399090
0.379325
0.362607
0.349533
0.341254
0.336788
0.334520
0.333226
0.332821
0.332633
0.332174
0.331324
0.330414
0.329498
0.328176
0.326631
0.325698
0.325515
0.324340
0.322521
0.476375
0.466879
0.449773
0.429582
0.408933
0.391130
0.376871
0.367630
0.362342
0.359636
0.358238
0.357847
0.357829
0.357419
0.356417
0.355256
0.353927
0.352174
0.350070
0.348344
0.347008
0.345490
0.344079
0.502874
0.493225
0.475801
0.455103
0.433765
0.414995
0.399640
0.389592
0.383807
0.380675
0.378894
0.378393
0.378531
0.378137
0.376916
0.375526
0.373893
0.371724
0.369009
0.366480
0.364289
0.362399
0.361068
0.523954
0.514112
0.496339
0.475221
0.453516
0.433992
0.417592
0.406979
0.400964
0.397457
0.395141
0.394427
0.395072
0.394643
0.392747
0.391164
0.389408
0.386947
0.383652
0.380503
0.377676
0.375477
0.374132
0.538480
0.528347
0.510035
0.488259
0.465889
0.445827
0.429048
0.418182
0.411946
0.408180
0.405564
0.404591
0.405073
0.404573
0.402663
0.401084
0.399304
0.396786
0.393375
0.390031
0.386969
0.384616
0.383225
0.548225
0.537672
0.518538
0.495813
0.472402
0.451998
0.435498
0.424714
0.418289
0.414392
0.411694
0.410413
0.410063
0.409457
0.408172
0.406764
0.405021
0.402663
0.399588
0.396440
0.393467
0.391113
0.389693
0.554158
0.543126
0.523127
0.499509
0.475392
0.454866
0.438755
0.428367
0.422118
0.418196
0.415296
0.413642
0.412881
0.412141
0.411000
0.409748
0.408149
0.406051
0.403352
0.400528
0.397787
0.395500
0.394040
0.557554
0.546090
0.525174
0.500876
0.476312
0.455811
0.440124
0.430238
0.424388
0.420500
0.417304
0.415311
0.414386
0.413566
0.412410
0.411318
0.409927
0.408098
0.405734
0.403206
0.400746
0.398506
0.396924
0.557388
0.545816
0.524721
0.500264
0.475634
0.455223
0.439737
0.430035
0.424287
0.420443
0.417259
0.415256
0.414347
0.413626
0.412664
0.411819
0.410680
0.409070
0.406875
0.404441
0.402009
0.399743
0.398122
0.553781
0.542404
0.521822
0.497683
0.473311
0.453020
0.437499
0.427609
0.421599
0.417789
0.414961
0.413316
0.412601
0.412163
0.411633
0.411101
0.410250
0.408811
0.406658
0.404148
0.401531
0.399177
0.397591
0.547830
0.536689
0.516549
0.492895
0.468960
0.448865
0.433253
0.423117
0.416866
0.413078
0.410587
0.409427
0.409200
0.409099
0.408785
0.408483
0.407879
0.406587
0.404453
0.401882
0.399169
0.396730
0.395098
0.537732
0.526858
0.507250
0.484264
0.461054
0.441340
0.425728
0.415460
0.409110
0.405313
0.402972
0.402186
0.402442
0.402627
0.402428
0.402305
0.401953
0.400835
0.398775
0.396234
0.393609
0.391151
0.389405
0.521238
0.510806
0.492013
0.470020
0.447779
0.428746
0.413459
0.403245
0.396819
0.392957
0.390612
0.389870
0.390222
0.390583
0.390662
0.390886
0.390893
0.390019
0.388076
0.385614
0.383066
0.380681
0.378982
0.495369
0.485599
0.468044
0.447489
0.426647
0.408683
0.394090
0.384129
0.377672
0.373722
0.371260
0.370260
0.370319
0.370752
0.371326
0.372109
0.372674
0.372108
0.370256
0.367879
0.365386
0.363160
0.361661
0.460608
0.451576
0.435414
0.416663
0.397700
0.381170
0.367441
0.357942
0.351709
0.347757
0.345094
0.343775
0.343512
0.343943
0.344901
0.346244
0.347472
0.347210
0.345325
0.343030
0.340747
0.338738
0.337367
0.415377
0.407094
0.392415
0.375686
0.359042
0.344300
0.331737
0.323026
0.317412
0.313663
0.310837
0.309295
0.308804
0.309192
0.310388
0.312206
0.314292
0.314280
0.312072
0.309850
0.307934
0.306180
0.304834
0.363603
0.356072
0.342825
0.327985
0.313456
0.300695
0.289797
0.282311
0.277521
0.274265
0.271691
0.270216
0.269666
0.269958
0.271063
0.272805
0.274893
0.275017
0.273086
0.271224
0.269674
0.268224
0.267060
0.308687
0.301871
0.289989
0.276757
0.264019
0.253261
0.244479
0.238537
0.234708
0.232163
0.230229
0.229068
0.228597
0.228764
0.229524
0.230717
0.231989
0.232128
0.231047
0.229765
0.228525
0.227381
0.226546
0.263169
0.256878
0.245982
0.233975
0.222634
0.213521
0.206476
0.201897
0.198989
0.197112
0.195707
0.194853
0.194494
0.194576
0.195051
0.195799
0.196556
0.196640
0.195972
0.195068
0.194085
0.193144
0.192464
0.235839
0.229816
0.219453
0.208127
0.197617
0.189456
0.183428
0.179650
0.177326
0.175863
0.174781
0.174122
0.173849
0.173890
0.174199
0.174705
0.175188
0.175210
0.174701
0.173960
0.173105
0.172255
0.171639
0.385080
0.375878
0.359528
0.340738
0.322316
0.307452
0.296496
0.290007
0.286693
0.285223
0.284483
0.284120
0.283728
0.283040
0.282059
0.281119
0.280323
0.279484
0.278661
0.278263
0.278121
0.277378
0.276324
0.400925
0.391687
0.375256
0.356380
0.337792
0.322575
0.311136
0.304261
0.300748
0.299075
0.298092
0.297611
0.297194
0.296538
0.295634
0.294841
0.294245
0.293412
0.292495
0.292295
0.292627
0.291868
0.290361
0.428902
0.419573
0.402913
0.383778
0.364772
0.348864
0.336549
0.329004
0.325342
0.323307
0.321678
0.320998
0.320557
0.319959
0.319162
0.318582
0.318299
0.317408
0.316226
0.316246
0.317768
0.316920
0.314127
0.460849
0.451438
0.434560
0.414998
0.395304
0.378456
0.365088
0.356654
0.352367
0.349906
0.348006
0.347267
0.346904
0.346363
0.345536
0.344871
0.344413
0.343233
0.341655
0.341246
0.342394
0.341305
0.338407
0.492590
0.483114
0.466067
0.446043
0.425585
0.407694
0.393118
0.383709
0.378451
0.375540
0.373672
0.372968
0.372857
0.372345
0.371226
0.370163
0.369084
0.367389
0.365208
0.363704
0.362870
0.361384
0.359574
0.519450
0.509880
0.492649
0.472307
0.451426
0.432618
0.416816
0.406637
0.401025
0.397672
0.395251
0.394381
0.394615
0.394088
0.392460
0.391019
0.389540
0.387334
0.384383
0.381795
0.379712
0.377792
0.376289
0.541021
0.531298
0.513834
0.493329
0.472627
0.453112
0.435855
0.425135
0.419584
0.415843
0.412584
0.411502
0.413223
0.412622
0.409229
0.407373
0.405853
0.403275
0.399413
0.395969
0.393022
0.390742
0.389316
0.556118
0.546074
0.528018
0.506805
0.485398
0.465330
0.447703
0.436746
0.430987
0.426984
0.423411
0.422059
0.423620
0.422936
0.419489
0.417594
0.416006
0.413342
0.409346
0.405668
0.402438
0.399995
0.398545
0.566594
0.556010
0.536869
0.514322
0.491237
0.470752
0.453842
0.443009
0.436827
0.432705
0.429298
0.427591
0.427336
0.426552
0.424738
0.423138
0.421388
0.418905
0.415544
0.412207
0.409153
0.406738
0.405251
0.573503
0.562253
0.541885
0.518060
0.493881
0.473201
0.456885
0.446539
0.440511
0.436383
0.432848
0.430757
0.429928
0.428997
0.427465
0.426019
0.424331
0.422136
0.419319
0.416462
0.413810
0.411503
0.409910
0.578076
0.566187
0.544371
0.519536
0.494665
0.473957
0.458177
0.448484
0.443034
0.438960
0.435011
0.432548
0.431781
0.430748
0.428911
0.427540
0.426006
0.424112
0.421753
0.419377
0.417311
0.415096
0.413183
0.578030
0.565998
0.543942
0.518876
0.493872
0.473217
0.457625
0.448095
0.442720
0.438704
0.434820
0.432398
0.431679
0.430757
0.429110
0.427973
0.426687
0.425039
0.422906
0.420686
0.418705
0.416498
0.414557
0.573542
0.561831
0.540661
0.516067
0.491390
0.470828
0.455080
0.445158
0.439266
0.435290
0.432023
0.430131
0.429429
0.428838
0.427931
0.427151
0.426175
0.424715
0.422633
0.420294
0.417952
0.415678
0.413980
0.567030
0.555624
0.535038
0.511054
0.486927
0.466537
0.450537
0.440202
0.433941
0.430004
0.427243
0.426066
0.426026
0.425819
0.425069
0.424445
0.423698
0.422393
0.420343
0.417954
0.415500
0.413159
0.411458
0.556591
0.545453
0.525424
0.502192
0.478972
0.458949
0.442735
0.432168
0.425865
0.421937
0.419314
0.418686
0.419375
0.419488
0.418675
0.418110
0.417589
0.416460
0.414493
0.412174
0.409948
0.407595
0.405659
0.539462
0.528787
0.509613
0.487426
0.465220
0.445876
0.429933
0.419361
0.412944
0.408943
0.406335
0.405778
0.406590
0.406915
0.406435
0.406291
0.406213
0.405346
0.403447
0.401166
0.398992
0.396698
0.394803
0.512574
0.502620
0.484786
0.464100
0.443242
0.424970
0.409784
0.399404
0.392796
0.388667
0.385994
0.385058
0.385367
0.385811
0.386160
0.386902
0.387661
0.387136
0.385141
0.382776
0.380454
0.378280
0.376686
0.476889
0.467699
0.451321
0.432556
0.413703
0.396870
0.382430
0.372423
0.366019
0.361834
0.358825
0.357395
0.357201
0.357693
0.358748
0.360482
0.362428
0.362234
0.359764
0.357206
0.355007
0.352989
0.351449
0.430882
0.422418
0.407491
0.390869
0.374583
0.359535
0.346008
0.336703
0.331069
0.327039
0.323566
0.321724
0.321189
0.321688
0.323252
0.325982
0.329730
0.329803
0.326133
0.323283
0.321555
0.319722
0.317896
0.377970
0.370251
0.356739
0.341984
0.327797
0.314708
0.302820
0.294727
0.289916
0.286378
0.283152
0.281357
0.280736
0.281143
0.282650
0.285329
0.289104
0.289312
0.285895
0.283382
0.281986
0.280440
0.278801
0.321528
0.314558
0.302443
0.289131
0.276408
0.265285
0.255782
0.249325
0.245298
0.242517
0.240237
0.238892
0.238377
0.238621
0.239621
0.241308
0.243344
0.243557
0.241864
0.240257
0.238995
0.237792
0.236804
0.274823
0.268400
0.257274
0.245048
0.233485
0.223984
0.216419
0.211439
0.208293
0.206222
0.204625
0.203662
0.203272
0.203398
0.204007
0.204991
0.206068
0.206218
0.205359
0.204336
0.203325
0.202354
0.201624
0.246880
0.240733
0.230136
0.218521
0.207679
0.199118
0.192664
0.188546
0.185985
0.184348
0.183130
0.182387
0.182083
0.182152
0.182550
0.183194
0.183836
0.183922
0.183376
0.182596
0.181719
0.180855
0.180226
0.411399
0.402079
0.385475
0.366373
0.347546
0.332188
0.320717
0.313871
0.310453
0.308765
0.307619
0.306983
0.306350
0.305487
0.304405
0.303495
0.302867
0.302127
0.301424
0.301411
0.302070
0.301466
0.299922
0.427699
0.418321
0.401592
0.382439
0.363526
0.347858
0.335903
0.328707
0.325307
0.323390
0.321730
0.320887
0.320207
0.319386
0.318432
0.317809
0.317616
0.316944
0.316104
0.316502
0.318384
0.317780
0.315109
0.456589
0.447077
0.430009
0.410638
0.391438
0.375154
0.362415
0.354763
0.353223
0.350902
0.346505
0.345179
0.344371
0.343621
0.342837
0.342665
0.343223
0.342590
0.341507
0.342745
0.350906
0.350227
0.341278
0.489214
0.479658
0.462454
0.442767
0.423009
0.405853
0.392064
0.383539
0.381421
0.378640
0.373865
0.372435
0.371742
0.371050
0.370184
0.369922
0.370302
0.369366
0.367846
0.368597
0.376356
0.375406
0.366312
0.521434
0.511926
0.494830
0.474903
0.454674
0.436530
0.421293
0.411596
0.406593
0.403334
0.400479
0.399300
0.399379
0.398694
0.397016
0.396076
0.395454
0.393862
0.391510
0.390371
0.390884
0.389455
0.386460
0.549031
0.539520
0.522467
0.502557
0.482513
0.463518
0.446624
0.436130
0.430847
0.427116
0.423599
0.422302
0.423775
0.423034
0.419671
0.418034
0.416934
0.414688
0.411213
0.408520
0.406817
0.404858
0.402879
0.571584
0.561985
0.544966
0.525482
0.508248
0.488602
0.467813
0.456612
0.451841
0.447720
0.443108
0.442335
0.452660
0.451800
0.439180
0.436173
0.435367
0.432592
0.427135
0.423082
0.419928
0.417525
0.415947
0.587696
0.577740
0.560056
0.539796
0.521800
0.501566
0.480388
0.468941
0.463945
0.459551
0.454621
0.453580
0.463779
0.462823
0.450075
0.446956
0.445997
0.443087
0.437466
0.433119
0.429595
0.427008
0.425443
0.599527
0.588855
0.569485
0.547128
0.524680
0.503902
0.485863
0.474731
0.468816
0.464280
0.459786
0.457629
0.458765
0.457717
0.453868
0.451833
0.450177
0.447497
0.443512
0.439863
0.436717
0.434200
0.432558
0.608105
0.596503
0.575234
0.551011
0.526698
0.505604
0.488635
0.478130
0.472304
0.467780
0.463262
0.460646
0.460468
0.459260
0.456399
0.454548
0.452704
0.450348
0.447301
0.444436
0.442067
0.439721
0.437762
0.617862
0.605156
0.578729
0.552866
0.527284
0.506070
0.489873
0.480254
0.475351
0.470918
0.465788
0.462944
0.464225
0.462883
0.458212
0.456077
0.454194
0.452178
0.449855
0.447870
0.446869
0.444688
0.441824
0.617984
0.605093
0.578343
0.552152
0.526335
0.505119
0.489094
0.479604
0.474739
0.470379
0.465383
0.462646
0.463980
0.462763
0.458305
0.456382
0.454731
0.453001
0.450999
0.449273
0.448450
0.446336
0.443461
0.608733
0.596517
0.574147
0.548810
0.523559
0.502407
0.486048
0.475862
0.470030
0.465708
0.461692
0.459483
0.459163
0.458336
0.456468
0.455222
0.454003
0.452496
0.450543
0.448531
0.446836
0.444693
0.442618
0.601095
0.589296
0.567883
0.543368
0.518901
0.497903
0.481028
0.470213
0.463888
0.459629
0.456292
0.455043
0.455358
0.454967
0.453413
0.452261
0.451261
0.449929
0.448031
0.445967
0.444123
0.441943
0.439959
0.589802
0.578284
0.557615
0.534049
0.510995
0.490370
0.472791
0.461641
0.455622
0.451402
0.447911
0.447365
0.448666
0.448630
0.446815
0.445549
0.444752
0.443611
0.441864
0.440019
0.439577
0.437403
0.434057
0.571521
0.560491
0.540730
0.518270
0.496297
0.476356
0.458992
0.447787
0.441631
0.437344
0.433889
0.433448
0.434899
0.435128
0.433736
0.433008
0.432800
0.431953
0.430191
0.428320
0.427893
0.425764
0.422452
0.542850
0.532605
0.514291
0.493328
0.472398
0.453532
0.437239
0.426173
0.419412
0.414961
0.411755
0.410829
0.411473
0.411903
0.411888
0.412577
0.413792
0.413336
0.410991
0.408677
0.406847
0.404775
0.402838
0.505520
0.496058
0.479236
0.460323
0.441537
0.424121
0.408461
0.397690
0.391163
0.386599
0.382853
0.381178
0.381061
0.381628
0.382843
0.385273
0.388783
0.388699
0.384905
0.381922
0.380149
0.378133
0.376035
0.458125
0.449323
0.433763
0.417163
0.401408
0.385788
0.370604
0.360493
0.355698
0.351235
0.345869
0.343420
0.342777
0.343452
0.345746
0.350285
0.359398
0.359617
0.350978
0.347004
0.346391
0.344431
0.340890
0.403134
0.395060
0.380872
0.366098
0.352428
0.338736
0.325139
0.316226
0.312257
0.308294
0.303169
0.300742
0.299977
0.300577
0.302880
0.307435
0.316642
0.316997
0.308542
0.304838
0.304522
0.302819
0.299435
0.343806
0.336538
0.323905
0.310304
0.297472
0.285677
0.274952
0.267733
0.263549
0.260408
0.257432
0.255764
0.255178
0.255548
0.256962
0.259543
0.263280
0.263610
0.260479
0.258296
0.257215
0.255919
0.254434
0.294979
0.288286
0.276660
0.263930
0.251862
0.241643
0.233176
0.227556
0.224077
0.221702
0.219748
0.218612
0.218179
0.218383
0.219223
0.220611
0.222381
0.222635
0.221298
0.220065
0.219062
0.218041
0.217155
0.265876
0.259467
0.248366
0.236140
0.224609
0.215307
0.208094
0.203411
0.200467
0.198554
0.197111
0.196246
0.195905
0.196027
0.196573
0.197440
0.198368
0.198555
0.197917
0.197068
0.196163
0.195270
0.194601
0.441461
0.431939
0.414922
0.395238
0.375716
0.359676
0.347624
0.340352
0.336629
0.334702
0.333327
0.332458
0.331593
0.330501
0.329223
0.328213
0.327590
0.326945
0.326414
0.326621
0.327501
0.327060
0.325599
0.458176
0.448595
0.431453
0.411737
0.392161
0.375839
0.363318
0.355695
0.351982
0.349813
0.347915
0.346850
0.345966
0.344925
0.343765
0.343046
0.342874
0.342306
0.341629
0.342233
0.344327
0.343881
0.341289
0.487879
0.478166
0.460683
0.440786
0.420973
0.404081
0.390799
0.382718
0.380862
0.378264
0.373594
0.372060
0.371099
0.370144
0.369128
0.368863
0.369466
0.368937
0.367987
0.369399
0.377783
0.377245
0.368322
0.521509
0.511781
0.494208
0.474055
0.453744
0.436032
0.421716
0.412742
0.410262
0.407167
0.402089
0.400431
0.399577
0.398698
0.397624
0.397297
0.397737
0.396898
0.395464
0.396331
0.404257
0.403416
0.394331
0.554882
0.545234
0.527842
0.507517
0.486793
0.468117
0.452348
0.442164
0.436725
0.433093
0.429911
0.428461
0.428335
0.427471
0.425655
0.424707
0.424168
0.422638
0.420299
0.419190
0.419758
0.418378
0.415404
0.583767
0.574130
0.556805
0.536522
0.515992
0.496460
0.479009
0.467972
0.462169
0.458012
0.454154
0.452568
0.453837
0.452933
0.449470
0.447880
0.446900
0.444667
0.441084
0.438304
0.436560
0.434584
0.432594
0.607672
0.597939
0.580614
0.560734
0.542980
0.522758
0.501357
0.489527
0.484123
0.479535
0.474615
0.473592
0.483764
0.482763
0.470038
0.467101
0.466451
0.463634
0.457923
0.453655
0.450366
0.447888
0.446269
0.624933
0.614843
0.596845
0.576171
0.557619
0.536754
0.514879
0.502714
0.497013
0.492121
0.486877
0.485600
0.495656
0.494569
0.481703
0.478615
0.477756
0.474757
0.468834
0.464231
0.460538
0.457855
0.456230
0.637714
0.626902
0.607229
0.584457
0.561440
0.539952
0.521100
0.509166
0.502530
0.497461
0.492602
0.490192
0.491169
0.489971
0.485975
0.483880
0.482196
0.479383
0.475161
0.471326
0.468068
0.465463
0.463746
0.647121
0.635350
0.613731
0.589064
0.564162
0.542277
0.524361
0.512960
0.506384
0.501305
0.496406
0.493564
0.493248
0.491877
0.488808
0.486786
0.484805
0.482300
0.479103
0.476166
0.473797
0.471403
0.469352
0.657573
0.644651
0.617732
0.591380
0.565206
0.543129
0.525843
0.515246
0.509587
0.504591
0.499057
0.496024
0.497199
0.495687
0.490744
0.488349
0.486265
0.484114
0.481738
0.479818
0.478965
0.476798
0.473818
0.657774
0.644661
0.617399
0.590690
0.564244
0.542127
0.524971
0.514478
0.508847
0.503932
0.498537
0.495622
0.496852
0.495463
0.490715
0.488505
0.486639
0.484812
0.482833
0.481258
0.480662
0.478628
0.475672
0.647984
0.635570
0.612794
0.586940
0.561013
0.538950
0.521513
0.510361
0.503771
0.498903
0.494510
0.492101
0.491654
0.490646
0.488506
0.487002
0.485599
0.484036
0.482160
0.480337
0.478884
0.476871
0.474799
0.639602
0.627617
0.605825
0.580803
0.555667
0.533774
0.515860
0.504140
0.497118
0.492334
0.488602
0.487113
0.487256
0.486678
0.484891
0.483515
0.482371
0.481032
0.479267
0.477433
0.475851
0.473848
0.471926
0.627317
0.615610
0.594542
0.570484
0.546818
0.525326
0.506715
0.494722
0.488083
0.483370
0.479459
0.478635
0.479737
0.479523
0.477510
0.476064
0.475167
0.474068
0.472501
0.470922
0.470775
0.468807
0.465542
0.607631
0.596413
0.576245
0.553282
0.530695
0.509920
0.491581
0.479597
0.472877
0.468144
0.464293
0.463590
0.464859
0.464947
0.463404
0.462548
0.462285
0.461522
0.459956
0.458352
0.458211
0.456293
0.453066
0.577099
0.566655
0.547941
0.526439
0.504834
0.485153
0.467989
0.456212
0.448933
0.444082
0.440552
0.439433
0.439969
0.440308
0.440194
0.440820
0.442049
0.441691
0.439516
0.437426
0.435837
0.433939
0.432078
0.537630
0.527948
0.510689
0.491193
0.471689
0.453467
0.436999
0.425576
0.418582
0.413666
0.409649
0.407843
0.407697
0.408234
0.409396
0.411833
0.415414
0.415434
0.411762
0.408940
0.407355
0.405461
0.403398
0.487823
0.478765
0.462689
0.445440
0.428907
0.412477
0.396530
0.385820
0.380625
0.375853
0.370238
0.367703
0.367111
0.367807
0.370073
0.374669
0.383913
0.384234
0.375648
0.371773
0.371276
0.369385
0.365845
0.430194
0.421836
0.407073
0.391576
0.377059
0.362537
0.348188
0.338700
0.334349
0.330111
0.324766
0.322271
0.321571
0.322232
0.324553
0.329206
0.338562
0.339022
0.330587
0.326925
0.326660
0.324987
0.321581
0.368212
0.360625
0.347379
0.332980
0.319243
0.306572
0.295077
0.287281
0.282706
0.279297
0.276138
0.274405
0.273857
0.274294
0.275786
0.278499
0.282386
0.282814
0.279706
0.277526
0.276462
0.275161
0.273643
0.317253
0.310212
0.297920
0.284319
0.271280
0.260145
0.250899
0.244702
0.240827
0.238191
0.236072
0.234869
0.234452
0.234720
0.235661
0.237188
0.239105
0.239458
0.238152
0.236914
0.235898
0.234857
0.233950
0.286930
0.280155
0.268356
0.255213
0.242669
0.232429
0.224434
0.219178
0.215836
0.213666
0.212064
0.211127
0.210788
0.210971
0.211626
0.212631
0.213701
0.213988
0.213394
0.212542
0.211614
0.210696
0.210012
0.471426
0.461601
0.443963
0.423457
0.402992
0.386160
0.373495
0.365774
0.361562
0.359402
0.358001
0.356994
0.355977
0.354645
0.353069
0.351851
0.351118
0.350565
0.350209
0.350425
0.350914
0.350627
0.349801
0.488611
0.478724
0.460952
0.440396
0.419853
0.402740
0.389614
0.381491
0.377042
0.374645
0.373001
0.371941
0.371035
0.369760
0.368185
0.367115
0.366663
0.366130
0.365604
0.365969
0.366904
0.366581
0.365286
0.519331
0.509305
0.491122
0.470361
0.449538
0.431848
0.417875
0.409042
0.404370
0.401542
0.399244
0.398095
0.397503
0.396330
0.394626
0.393779
0.393844
0.393246
0.392197
0.392635
0.394718
0.394247
0.391569
0.554261
0.544211
0.525921
0.504892
0.483546
0.465035
0.450041
0.440262
0.434850
0.431477
0.428816
0.427556
0.427034
0.425957
0.424298
0.423457
0.423414
0.422489
0.420896
0.420733
0.422290
0.421474
0.418635
0.589160
0.579178
0.561060
0.539768
0.517789
0.498307
0.482112
0.471272
0.464723
0.460739
0.457947
0.456522
0.455909
0.454897
0.453351
0.452309
0.451630
0.450111
0.447807
0.446323
0.445618
0.444248
0.442480
0.619751
0.609714
0.591473
0.569912
0.547513
0.527088
0.509597
0.497834
0.490728
0.486149
0.482707
0.481003
0.480616
0.479648
0.477843
0.476672
0.475761
0.473606
0.470143
0.467197
0.464942
0.462950
0.461399
0.645552
0.635299
0.616573
0.594742
0.572394
0.551134
0.532024
0.519493
0.512190
0.507092
0.502803
0.500897
0.502018
0.501048
0.497645
0.496294
0.495848
0.493166
0.487996
0.483741
0.480303
0.477774
0.476207
0.664033
0.653442
0.634087
0.611496
0.588349
0.566356
0.546616
0.533590
0.525885
0.520419
0.515787
0.513644
0.514647
0.513607
0.510105
0.508605
0.507935
0.505018
0.499586
0.494994
0.491200
0.488436
0.486782
0.677148
0.666032
0.645751
0.621843
0.597005
0.574380
0.554981
0.541809
0.533582
0.527905
0.523334
0.520864
0.520082
0.518885
0.516770
0.515122
0.513478
0.510624
0.506427
0.502495
0.499137
0.496455
0.494696
0.686629
0.674740
0.653065
0.627791
0.601850
0.578794
0.559550
0.546587
0.538474
0.532728
0.527919
0.525137
0.523888
0.522490
0.520370
0.518458
0.516440
0.513828
0.510547
0.507534
0.505031
0.502592
0.500597
0.693598
0.680871
0.657243
0.630827
0.604351
0.581056
0.561776
0.549248
0.541992
0.536262
0.530646
0.527510
0.526458
0.524913
0.522185
0.520039
0.517919
0.515647
0.513206
0.511197
0.510048
0.507887
0.505226
0.693803
0.680907
0.656986
0.630272
0.603582
0.580226
0.561006
0.548567
0.541372
0.535704
0.530160
0.527090
0.526103
0.524646
0.522032
0.520027
0.518106
0.516173
0.514184
0.512596
0.511775
0.509803
0.507211
0.687410
0.674979
0.652350
0.626137
0.599532
0.576260
0.557147
0.544395
0.536409
0.530825
0.526260
0.523729
0.522661
0.521521
0.519752
0.518177
0.516641
0.515014
0.513200
0.511505
0.510051
0.508166
0.506344
0.678610
0.666556
0.644627
0.619106
0.593116
0.570076
0.550805
0.537804
0.529587
0.524106
0.520027
0.518108
0.517603
0.516830
0.515284
0.513956
0.512757
0.511425
0.509783
0.508111
0.506508
0.504686
0.503115
0.665648
0.653822
0.632153
0.607476
0.582997
0.560413
0.540521
0.527444
0.519507
0.514124
0.509995
0.508506
0.508779
0.508336
0.506686
0.505501
0.504647
0.503625
0.502190
0.500675
0.499330
0.497577
0.495888
0.644429
0.633059
0.612233
0.588581
0.565124
0.543310
0.523868
0.510987
0.503121
0.497795
0.493760
0.492396
0.492856
0.492718
0.491528
0.490917
0.490658
0.489999
0.488670
0.487189
0.485877
0.484183
0.482548
0.611565
0.600948
0.581742
0.559463
0.536745
0.516081
0.498160
0.485713
0.477691
0.472402
0.468664
0.467147
0.467206
0.467356
0.467286
0.467789
0.468613
0.468353
0.466801
0.465109
0.463525
0.461858
0.460468
0.569650
0.559742
0.541898
0.521412
0.500539
0.481355
0.464415
0.452526
0.444864
0.439674
0.435781
0.433970
0.433771
0.434151
0.434929
0.436636
0.438883
0.438969
0.436732
0.434648
0.433042
0.431385
0.429913
0.516865
0.507544
0.490744
0.472213
0.453786
0.436382
0.420450
0.409435
0.402854
0.397953
0.393586
0.391503
0.391357
0.391899
0.393146
0.396026
0.400732
0.401074
0.396942
0.394332
0.393032
0.391395
0.389451
0.456335
0.447669
0.432126
0.415264
0.398763
0.383255
0.369001
0.359273
0.353592
0.349271
0.345238
0.343271
0.343103
0.343652
0.344976
0.347931
0.352722
0.353191
0.349226
0.346793
0.345658
0.344179
0.342351
0.391702
0.383756
0.369730
0.354107
0.338804
0.325156
0.313344
0.305248
0.300188
0.296665
0.293811
0.292308
0.291992
0.292418
0.293556
0.295593
0.298162
0.298637
0.296895
0.295305
0.294136
0.292920
0.291805
0.338715
0.331263
0.318140
0.303398
0.289025
0.276898
0.267056
0.260444
0.256202
0.253409
0.251334
0.250203
0.249903
0.250215
0.251080
0.252443
0.253982
0.254405
0.253593
0.252567
0.251538
0.250516
0.249715
0.307138
0.299927
0.287275
0.273022
0.259238
0.247993
0.239276
0.233537
0.229855
0.227503
0.225841
0.224913
0.224635
0.224883
0.225584
0.226616
0.227666
0.228038
0.227616
0.226838
0.225907
0.224980
0.224307
0.496932
0.486702
0.468278
0.446849
0.425445
0.407831
0.394583
0.386444
0.381886
0.379490
0.377954
0.376856
0.375806
0.374284
0.372402
0.371044
0.370366
0.369940
0.369673
0.369890
0.370275
0.370095
0.369530
0.514991
0.504627
0.485892
0.464327
0.442810
0.424896
0.411162
0.402577
0.397704
0.395088
0.393452
0.392493
0.391821
0.390367
0.388247
0.386900
0.386504
0.386035
0.385409
0.385557
0.386112
0.385861
0.384998
0.547646
0.536978
0.517297
0.495344
0.473474
0.454947
0.440305
0.430902
0.425513
0.422484
0.420579
0.419895
0.420187
0.418856
0.416037
0.414739
0.415101
0.414471
0.412777
0.412585
0.413584
0.413125
0.411396
0.583980
0.573263
0.553425
0.531149
0.508700
0.489323
0.473646
0.463240
0.457024
0.453414
0.451171
0.450390
0.450745
0.449530
0.446822
0.445600
0.445919
0.444947
0.442625
0.441764
0.442192
0.441352
0.439438
0.619691
0.609139
0.589848
0.567326
0.544123
0.523735
0.506913
0.495430
0.488162
0.483859
0.481187
0.479926
0.479479
0.478368
0.476562
0.475512
0.475148
0.473659
0.470960
0.469032
0.467809
0.466407
0.464987
0.651920
0.641260
0.621704
0.598674
0.574694
0.553258
0.535246
0.522727
0.514651
0.509680
0.506441
0.504794
0.504106
0.503127
0.501774
0.501123
0.500917
0.498854
0.494842
0.491441
0.488846
0.486786
0.485349
0.680180
0.669105
0.648351
0.624568
0.599920
0.577493
0.558184
0.544751
0.536056
0.530502
0.526685
0.524777
0.524460
0.523590
0.522117
0.521997
0.523159
0.520591
0.514134
0.509177
0.505383
0.502728
0.501138
0.699959
0.688553
0.667184
0.642657
0.617204
0.593946
0.573824
0.559723
0.550511
0.544524
0.540341
0.538212
0.537781
0.536854
0.535300
0.535009
0.535900
0.533049
0.526309
0.521043
0.516954
0.514046
0.512295
0.713186
0.701479
0.679943
0.654656
0.628291
0.604369
0.583846
0.569375
0.559865
0.553594
0.549097
0.546706
0.545600
0.544435
0.542854
0.541677
0.540591
0.537714
0.532984
0.528776
0.525404
0.522625
0.520661
0.723471
0.711069
0.688337
0.662095
0.635278
0.610872
0.589811
0.575268
0.566085
0.559669
0.554535
0.551821
0.550521
0.549092
0.547008
0.545081
0.543127
0.540432
0.537003
0.534134
0.532079
0.529611
0.527156
0.731810
0.718483
0.693531
0.666461
0.640060
0.615358
0.593233
0.578853
0.571298
0.564826
0.557900
0.554662
0.553446
0.551826
0.549070
0.546656
0.544355
0.541993
0.539690
0.538303
0.538476
0.536368
0.532604
0.732027
0.718565
0.693388
0.666104
0.639571
0.614798
0.592658
0.578344
0.570879
0.564443
0.557499
0.554258
0.553073
0.551498
0.548785
0.546431
0.544257
0.542239
0.540476
0.539606
0.540189
0.538329
0.534670
0.724213
0.711400
0.687958
0.661111
0.634012
0.609381
0.588139
0.573753
0.564853
0.558518
0.553265
0.550532
0.549326
0.548008
0.545981
0.544095
0.542323
0.540626
0.538986
0.537751
0.536988
0.535255
0.533086
0.714373
0.702000
0.679326
0.653218
0.626775
0.602473
0.581270
0.566909
0.557910
0.551692
0.546785
0.544316
0.543426
0.542396
0.540663
0.539164
0.537806
0.536453
0.534986
0.533644
0.532426
0.530795
0.529216
0.701311
0.689054
0.665925
0.640802
0.616883
0.593126
0.570511
0.556183
0.547865
0.541768
0.536384
0.533992
0.533864
0.533106
0.531126
0.529870
0.528924
0.527938
0.526711
0.525481
0.524300
0.522772
0.521343
0.678474
0.666663
0.644364
0.620221
0.597285
0.574379
0.552418
0.538503
0.530430
0.524493
0.519243
0.516984
0.517053
0.516605
0.515087
0.514402
0.514050
0.513456
0.512388
0.511224
0.510074
0.508619
0.507275
0.642424
0.631459
0.611432
0.588400
0.565056
0.543368
0.524186
0.511064
0.502775
0.497061
0.492647
0.490616
0.490369
0.490274
0.489944
0.490214
0.490825
0.490623
0.489421
0.488142
0.486878
0.485446
0.484202
0.598113
0.587802
0.569027
0.547539
0.525638
0.505481
0.487758
0.475472
0.467688
0.462268
0.458028
0.456113
0.456048
0.456244
0.456431
0.457549
0.459285
0.459404
0.457727
0.456236
0.455026
0.453592
0.452218
0.543428
0.533541
0.515154
0.495346
0.475673
0.457332
0.440894
0.429762
0.423433
0.418466
0.413793
0.411951
0.412671
0.413069
0.413040
0.414870
0.419084
0.419430
0.415723
0.413899
0.412901
0.411474
0.409746
0.480026
0.470775
0.453631
0.435442
0.417649
0.401224
0.386546
0.376774
0.371396
0.367074
0.362828
0.361187
0.361963
0.362431
0.362529
0.364481
0.368754
0.369222
0.365704
0.364005
0.363129
0.361806
0.360141
0.411823
0.403397
0.388358
0.371553
0.355024
0.340466
0.328167
0.319886
0.314836
0.311289
0.308403
0.307095
0.307177
0.307605
0.308282
0.309859
0.311993
0.312493
0.311207
0.310022
0.309092
0.307951
0.306816
0.356479
0.348568
0.334554
0.318702
0.303173
0.290133
0.279708
0.272785
0.268410
0.265551
0.263463
0.262435
0.262325
0.262689
0.263437
0.264683
0.266116
0.266588
0.265962
0.265095
0.264167
0.263168
0.262344
0.323573
0.315907
0.302403
0.287073
0.272171
0.260010
0.250657
0.244540
0.240658
0.238213
0.236534
0.235667
0.235501
0.235820
0.236538
0.237585
0.238656
0.239094
0.238769
0.238058
0.237166
0.236240
0.235550
0.517987
0.507290
0.487854
0.465496
0.443200
0.424861
0.411025
0.402472
0.397564
0.394905
0.393198
0.392048
0.391218
0.389590
0.387318
0.385953
0.385596
0.385290
0.384846
0.384970
0.385299
0.385113
0.384560
0.537566
0.526560
0.506263
0.483589
0.461128
0.442458
0.428078
0.419031
0.413770
0.410916
0.409242
0.408500
0.408629
0.407082
0.404053
0.402613
0.402919
0.402520
0.401178
0.401022
0.401519
0.401234
0.400288
0.575169
0.563332
0.539485
0.515869
0.492871
0.473518
0.458118
0.448160
0.442225
0.439001
0.437470
0.437655
0.442032
0.440644
0.433824
0.432342
0.434752
0.434109
0.430015
0.429018
0.430184
0.429635
0.427369
0.612891
0.600970
0.576890
0.552879
0.529228
0.508983
0.492524
0.481525
0.474713
0.470888
0.469025
0.469111
0.473543
0.472271
0.465582
0.464230
0.466639
0.465641
0.460847
0.459117
0.459668
0.458722
0.456272
0.646629
0.635292
0.614027
0.590128
0.565722
0.544436
0.526894
0.514821
0.506996
0.502391
0.499715
0.498675
0.498943
0.497756
0.495234
0.494347
0.495256
0.493796
0.489748
0.487241
0.485820
0.484328
0.482789
0.680368
0.668892
0.647227
0.622673
0.597275
0.574852
0.556146
0.542973
0.534212
0.528871
0.525571
0.523897
0.523241
0.522229
0.520997
0.521053
0.522751
0.520754
0.514923
0.510761
0.507808
0.505627
0.504141
0.713768
0.701338
0.675951
0.649941
0.623363
0.599805
0.579870
0.565667
0.556095
0.550116
0.546268
0.544245
0.543306
0.542504
0.542349
0.544097
0.554440
0.551938
0.536481
0.529834
0.525261
0.522405
0.520718
0.734827
0.722055
0.696039
0.669280
0.641905
0.617420
0.596484
0.581467
0.571327
0.564859
0.560567
0.558311
0.557235
0.556374
0.556139
0.557668
0.567680
0.564851
0.549112
0.542209
0.537432
0.534325
0.532398
0.745702
0.733131
0.709358
0.682580
0.654988
0.629802
0.607865
0.592307
0.582188
0.575367
0.570287
0.567728
0.566424
0.565207
0.563861
0.563246
0.563731
0.560815
0.554498
0.549833
0.546651
0.543771
0.541318
0.757380
0.744059
0.719026
0.691624
0.664514
0.638777
0.615297
0.599479
0.590620
0.583573
0.576712
0.573634
0.572331
0.570766
0.568377
0.566359
0.564807
0.562039
0.558183
0.555700
0.555017
0.552540
0.548748
0.771824
0.756951
0.726357
0.698303
0.674030
0.647981
0.620959
0.605395
0.602420
0.595226
0.581964
0.577477
0.576510
0.574658
0.570825
0.567860
0.565349
0.562942
0.561072
0.561259
0.566616
0.564600
0.556073
0.772092
0.757120
0.726358
0.698181
0.673898
0.647768
0.620608
0.605062
0.602188
0.594998
0.581630
0.577091
0.576146
0.574306
0.570432
0.567428
0.564924
0.562863
0.561656
0.562463
0.568309
0.566594
0.558201
0.758430
0.744803
0.719149
0.691512
0.664954
0.638974
0.614515
0.598689
0.590250
0.583183
0.575798
0.572501
0.571358
0.569782
0.567007
0.564622
0.562533
0.560760
0.559393
0.558938
0.559835
0.558257
0.554839
0.747556
0.734495
0.709616
0.682942
0.657587
0.632024
0.607277
0.591492
0.582487
0.575547
0.568964
0.565844
0.565070
0.563729
0.561100
0.559150
0.557508
0.556095
0.554823
0.553923
0.553451
0.552002
0.550069
0.740640
0.726988
0.696864
0.671589
0.657517
0.632544
0.597695
0.581367
0.574205
0.567390
0.558843
0.555581
0.557295
0.556161
0.551335
0.549354
0.548069
0.547044
0.545986
0.545111
0.544304
0.542992
0.541613
0.716180
0.703000
0.673733
0.649437
0.636291
0.612259
0.578307
0.562592
0.555825
0.549277
0.540937
0.537840
0.539791
0.538985
0.534617
0.533228
0.532596
0.531990
0.531074
0.530261
0.529448
0.528224
0.526990
0.670604
0.659015
0.636872
0.613239
0.590781
0.568102
0.546136
0.532188
0.524187
0.518074
0.512403
0.509877
0.510023
0.509667
0.508330
0.508211
0.509133
0.508939
0.507408
0.506458
0.505575
0.504363
0.503136
0.623796
0.612836
0.592010
0.569591
0.547463
0.526395
0.507129
0.494443
0.487185
0.481561
0.476330
0.474279
0.475031
0.475049
0.474027
0.474733
0.477623
0.477739
0.474859
0.473648
0.472910
0.471671
0.470164
0.571330
0.560183
0.536387
0.515042
0.494851
0.475672
0.458019
0.446991
0.442736
0.437742
0.431066
0.429390
0.433884
0.434185
0.430497
0.432233
0.447537
0.447854
0.432816
0.430527
0.429745
0.428452
0.426346
0.505229
0.494732
0.472202
0.452474
0.434135
0.416918
0.401135
0.391544
0.388339
0.384068
0.377879
0.376485
0.381085
0.381518
0.378024
0.379898
0.395014
0.395459
0.380865
0.378703
0.378037
0.376808
0.374706
0.429144
0.420096
0.403336
0.385477
0.368151
0.352813
0.339786
0.331391
0.326942
0.323431
0.320023
0.318882
0.319885
0.320327
0.320114
0.321451
0.324727
0.325235
0.322785
0.321741
0.321154
0.320084
0.318714
0.370754
0.362368
0.347283
0.330464
0.314016
0.300202
0.289176
0.282022
0.277755
0.274906
0.272708
0.271808
0.272086
0.272502
0.272979
0.274151
0.276026
0.276531
0.275509
0.274736
0.273956
0.272997
0.272084
0.336276
0.328185
0.313858
0.297595
0.281745
0.268815
0.258899
0.252501
0.248547
0.246091
0.244423
0.243660
0.243660
0.244050
0.244736
0.245783
0.246931
0.247418
0.247107
0.246469
0.245660
0.244759
0.244042
0.532536
0.521544
0.501553
0.478496
0.455471
0.436522
0.422222
0.413306
0.408062
0.405079
0.403063
0.401663
0.400693
0.399042
0.396859
0.395678
0.395505
0.395267
0.394732
0.394654
0.394749
0.394401
0.393782
0.552581
0.541265
0.520377
0.496967
0.473741
0.454445
0.439604
0.430202
0.424610
0.421442
0.419478
0.418509
0.418520
0.416939
0.413961
0.412681
0.413158
0.412811
0.411350
0.410955
0.411190
0.410740
0.409740
0.591076
0.578902
0.554397
0.529982
0.506161
0.486154
0.470292
0.459983
0.453711
0.450187
0.448401
0.448391
0.452702
0.451254
0.444387
0.443011
0.445545
0.444932
0.440703
0.439435
0.440318
0.439608
0.437304
0.629881
0.617610
0.592845
0.567995
0.543477
0.522549
0.505608
0.494246
0.487086
0.482965
0.480843
0.480715
0.485043
0.483668
0.476874
0.475568
0.478053
0.477076
0.472169
0.470201
0.470499
0.469424
0.466947
0.664793
0.653103
0.631162
0.606413
0.581118
0.559108
0.541042
0.528577
0.520401
0.515476
0.512497
0.511182
0.511238
0.509878
0.507231
0.506328
0.507275
0.505832
0.501725
0.499086
0.497513
0.495932
0.494374
0.699724
0.687888
0.665539
0.640111
0.613784
0.590588
0.571307
0.557693
0.548546
0.542864
0.539244
0.537264
0.536333
0.535083
0.533662
0.533611
0.535269
0.533280
0.527466
0.523288
0.520288
0.518069
0.516570
0.734236
0.721441
0.695365
0.668446
0.640874
0.616480
0.595914
0.581199
0.571190
0.564849
0.560679
0.558356
0.557094
0.556012
0.555623
0.557169
0.567404
0.564885
0.549475
0.542888
0.538339
0.535484
0.533793
0.756236
0.743110
0.716412
0.688737
0.660331
0.634941
0.613270
0.597634
0.586976
0.580119
0.575512
0.572974
0.571580
0.570430
0.569925
0.571195
0.581035
0.578154
0.562447
0.555612
0.550874
0.547786
0.545858
0.767882
0.754973
0.730544
0.702885
0.674272
0.648097
0.625266
0.608947
0.598212
0.590952
0.585561
0.582752
0.581192
0.579699
0.578058
0.577170
0.577447
0.574426
0.568091
0.563450
0.560295
0.557421
0.554958
0.780090
0.766459
0.740822
0.712586
0.684467
0.657664
0.633135
0.616400
0.606825
0.599287
0.592113
0.588832
0.587328
0.585522
0.582852
0.580565
0.578800
0.575882
0.571937
0.569431
0.568756
0.566273
0.562459
0.794812
0.779662
0.748528
0.719693
0.694410
0.667242
0.639068
0.622462
0.618683
0.610953
0.597368
0.592711
0.591582
0.589524
0.585434
0.582208
0.579505
0.576925
0.574906
0.575045
0.580408
0.578389
0.569837
0.795083
0.779869
0.748618
0.719706
0.694431
0.667169
0.638805
0.622150
0.618411
0.610653
0.596951
0.592246
0.591148
0.589118
0.584994
0.581729
0.579027
0.576800
0.575454
0.576229
0.582100
0.580409
0.572005
0.781128
0.767285
0.741177
0.712851
0.685358
0.658266
0.632601
0.615668
0.606349
0.598695
0.590964
0.587477
0.586167
0.584384
0.581348
0.578698
0.576394
0.574477
0.573042
0.572611
0.573582
0.572064
0.568664
0.769609
0.756360
0.731070
0.703758
0.677522
0.650905
0.625020
0.608192
0.598333
0.590818
0.583883
0.580529
0.579550
0.577983
0.575095
0.572888
0.571040
0.569522
0.568254
0.567449
0.567113
0.565769
0.563880
0.761715
0.747894
0.717389
0.691518
0.676647
0.650696
0.614778
0.597499
0.589542
0.582202
0.573342
0.569841
0.571354
0.569991
0.564892
0.562663
0.561184
0.560096
0.559114
0.558409
0.557808
0.556644
0.555321
0.735963
0.722622
0.692982
0.668102
0.654184
0.629256
0.594360
0.577831
0.570389
0.563414
0.554827
0.551532
0.553305
0.552291
0.547658
0.546022
0.545197
0.544563
0.543780
0.543195
0.542633
0.541590
0.540423
0.688771
0.677005
0.654468
0.630225
0.606973
0.583472
0.560744
0.546165
0.537681
0.531272
0.525443
0.522805
0.522831
0.522298
0.520712
0.520328
0.521045
0.520836
0.519491
0.518822
0.518232
0.517211
0.516053
0.640082
0.628921
0.607660
0.584575
0.561626
0.539808
0.519953
0.506832
0.499273
0.493502
0.488241
0.486200
0.486934
0.486818
0.485530
0.485925
0.488564
0.488675
0.486049
0.485196
0.484808
0.483765
0.482300
0.585513
0.574143
0.549875
0.527806
0.506753
0.486892
0.468824
0.457536
0.453137
0.448132
0.441550
0.440000
0.444588
0.444802
0.440818
0.442196
0.457208
0.457529
0.442802
0.440944
0.440576
0.439477
0.437362
0.517382
0.506645
0.483611
0.463137
0.443941
0.426098
0.409985
0.400230
0.396970
0.392772
0.386743
0.385530
0.390269
0.390667
0.386922
0.388473
0.403318
0.403777
0.389476
0.387710
0.387416
0.386358
0.384233
0.439518
0.430199
0.412902
0.394312
0.376192
0.360254
0.346890
0.338347
0.333877
0.330454
0.327207
0.326240
0.327376
0.327822
0.327467
0.328604
0.331707
0.332230
0.329984
0.329204
0.328864
0.327914
0.326545
0.379761
0.371080
0.355437
0.337896
0.320698
0.306299
0.294916
0.287600
0.283311
0.280537
0.278477
0.277729
0.278128
0.278577
0.278993
0.280068
0.281865
0.282394
0.281500
0.280890
0.280262
0.279384
0.278486
0.344504
0.336104
0.321207
0.304226
0.287645
0.274137
0.263852
0.257281
0.253293
0.250898
0.249348
0.248719
0.248832
0.249269
0.249938
0.250941
0.252062
0.252584
0.252369
0.251847
0.251144
0.250306
0.249608
0.542331
0.531220
0.511094
0.487558
0.463910
0.444444
0.429762
0.420518
0.414913
0.411544
0.409097
0.407282
0.405856
0.404253
0.402578
0.401734
0.401582
0.401329
0.400747
0.400311
0.399953
0.399282
0.398527
0.561806
0.550507
0.529937
0.506143
0.482271
0.462461
0.447313
0.437652
0.431738
0.428185
0.425723
0.424149
0.423228
0.421664
0.419585
0.418660
0.418748
0.418395
0.417350
0.416712
0.416423
0.415664
0.414649
0.597325
0.585609
0.563768
0.539372
0.514966
0.494462
0.478405
0.467937
0.461399
0.457481
0.454993
0.453870
0.454291
0.452777
0.449504
0.448408
0.449108
0.448512
0.446315
0.445221
0.445341
0.444376
0.442492
0.636882
0.625073
0.602990
0.578165
0.553066
0.531625
0.514478
0.502981
0.495602
0.491100
0.488263
0.486996
0.487386
0.485846
0.482502
0.481302
0.481821
0.480848
0.478088
0.476436
0.476097
0.474826
0.472787
0.675916
0.664304
0.642930
0.617861
0.591946
0.569395
0.551005
0.538355
0.529993
0.524738
0.521212
0.519214
0.518222
0.516587
0.514300
0.513131
0.512827
0.511347
0.508436
0.506059
0.504341
0.502657
0.501180
0.711612
0.699891
0.678269
0.652631
0.625807
0.602072
0.582366
0.568536
0.559268
0.553284
0.549125
0.546636
0.545142
0.543447
0.541484
0.540441
0.540038
0.537969
0.534023
0.530565
0.527816
0.525637
0.524161
0.743221
0.731073
0.708219
0.681715
0.653963
0.629055
0.607949
0.593015
0.583001
0.576372
0.571591
0.568835
0.567318
0.565600
0.563623
0.562826
0.563473
0.560832
0.554675
0.549938
0.546238
0.543586
0.541981
0.765819
0.753360
0.729916
0.702659
0.674009
0.648055
0.625820
0.609899
0.599141
0.591985
0.586852
0.583936
0.582325
0.580515
0.578356
0.577225
0.577433
0.574392
0.567911
0.562898
0.558970
0.556105
0.554338
0.781339
0.768642
0.745170
0.717279
0.687824
0.660971
0.637776
0.621025
0.609639
0.602060
0.596645
0.593574
0.591698
0.589708
0.587236
0.585199
0.583445
0.580234
0.575464
0.571348
0.568076
0.565309
0.563295
0.793205
0.779901
0.755396
0.726712
0.696882
0.669318
0.645080
0.627780
0.616433
0.608556
0.602474
0.599213
0.597326
0.595188
0.592258
0.589514
0.586945
0.583792
0.580050
0.577107
0.575103
0.572608
0.570047
0.802246
0.788125
0.761720
0.732395
0.703093
0.675070
0.649358
0.631850
0.622009
0.613933
0.605886
0.602179
0.600657
0.598437
0.594778
0.591622
0.588958
0.586071
0.583086
0.581531
0.581822
0.579687
0.575712
0.802470
0.788309
0.761831
0.732433
0.703069
0.674924
0.649038
0.631401
0.621477
0.613332
0.605230
0.601530
0.600073
0.597934
0.594343
0.591256
0.588723
0.586190
0.583769
0.582781
0.583550
0.581730
0.577899
0.793845
0.780415
0.755674
0.726827
0.696953
0.669026
0.644128
0.626422
0.614860
0.606769
0.600467
0.597206
0.595549
0.593625
0.590795
0.588137
0.585771
0.583637
0.581734
0.580561
0.580053
0.578483
0.576319
0.781983
0.769093
0.745267
0.717308
0.688213
0.660793
0.636180
0.618703
0.607101
0.599159
0.593206
0.590061
0.588598
0.586904
0.584361
0.582116
0.580159
0.578492
0.577021
0.575969
0.575193
0.573865
0.572378
0.765858
0.753158
0.728956
0.702106
0.675663
0.649016
0.623331
0.606187
0.595441
0.587768
0.581486
0.578412
0.577947
0.576508
0.573452
0.571461
0.569921
0.568749
0.567766
0.567082
0.566571
0.565476
0.564178
0.739135
0.726895
0.703543
0.677703
0.652332
0.626767
0.602113
0.585798
0.575673
0.568440
0.562480
0.559656
0.559467
0.558386
0.555807
0.554382
0.553435
0.552751
0.552116
0.551690
0.551373
0.550439
0.549251
0.698175
0.686727
0.665588
0.640767
0.615002
0.590880
0.569465
0.554490
0.544739
0.538132
0.533248
0.530894
0.530333
0.529706
0.528562
0.528013
0.527938
0.527700
0.527155
0.526803
0.526528
0.525668
0.524565
0.648187
0.637319
0.617300
0.593840
0.569415
0.547035
0.527611
0.514066
0.505386
0.499525
0.495197
0.493344
0.493289
0.493075
0.492348
0.492426
0.493212
0.493327
0.492650
0.492407
0.492438
0.491607
0.490257
0.587005
0.576504
0.556758
0.534788
0.512431
0.492061
0.474491
0.462665
0.456058
0.451060
0.446576
0.445176
0.446327
0.446436
0.445265
0.445763
0.448531
0.448900
0.446771
0.446602
0.447324
0.446506
0.444447
0.517529
0.507590
0.488981
0.468555
0.448092
0.429782
0.414223
0.404040
0.398658
0.394539
0.390678
0.389643
0.391001
0.391317
0.390406
0.391144
0.394050
0.394556
0.392555
0.392401
0.393131
0.392331
0.390289
0.444002
0.434785
0.418159
0.399152
0.380157
0.363796
0.350531
0.341839
0.336743
0.333446
0.331038
0.330278
0.330809
0.331229
0.331389
0.332264
0.333702
0.334249
0.333798
0.333565
0.333554
0.332779
0.331547
0.384639
0.375854
0.360159
0.342137
0.324291
0.309487
0.297990
0.290585
0.286136
0.283486
0.281796
0.281222
0.281489
0.281942
0.282472
0.283387
0.284522
0.285071
0.284915
0.284591
0.284192
0.283438
0.282617
0.349389
0.340805
0.325570
0.308082
0.290932
0.277024
0.266538
0.259886
0.255881
0.253598
0.252259
0.251782
0.251950
0.252408
0.253064
0.253969
0.254944
0.255488
0.255475
0.255129
0.254574
0.253831
0.253188
0.549440
0.538191
0.517775
0.493813
0.469654
0.449741
0.434698
0.425117
0.419145
0.415380
0.412545
0.410444
0.408917
0.407418
0.406018
0.405521
0.405558
0.405203
0.404234
0.403274
0.402476
0.401383
0.400294
0.569054
0.557620
0.536736
0.512484
0.488054
0.467798
0.452356
0.442432
0.436207
0.432282
0.429425
0.427545
0.426525
0.425046
0.423215
0.422650
0.422855
0.422408
0.421079
0.419984
0.419415
0.418242
0.416753
0.604957
0.593085
0.570881
0.545958
0.520924
0.499977
0.483720
0.473098
0.466342
0.462091
0.459209
0.457775
0.458261
0.456778
0.453473
0.452576
0.452945
0.452267
0.450298
0.449051
0.449652
0.448309
0.445305
0.645033
0.633065
0.610626
0.585280
0.559568
0.537688
0.520353
0.508756
0.501241
0.496446
0.493200
0.491601
0.492026
0.490411
0.486847
0.485649
0.485674
0.484608
0.482211
0.480558
0.480834
0.479260
0.476123
0.684531
0.672812
0.651215
0.625759
0.599372
0.576404
0.557748
0.545006
0.536613
0.531101
0.527100
0.524724
0.523567
0.521693
0.519035
0.517572
0.516813
0.515202
0.512477
0.510119
0.508491
0.506624
0.504785
0.720445
0.708715
0.687156
0.661364
0.634304
0.610198
0.590127
0.576255
0.567197
0.560993
0.556182
0.553306
0.551752
0.549612
0.546672
0.544652
0.543202
0.540953
0.537627
0.534556
0.532007
0.529801
0.528195
0.751515
0.739562
0.717487
0.691185
0.663535
0.638311
0.616703
0.601848
0.592493
0.585679
0.579883
0.576752
0.575593
0.573237
0.569339
0.566653
0.564956
0.562082
0.557664
0.553856
0.550589
0.548058
0.546461
0.774525
0.762269
0.739625
0.712565
0.683988
0.657694
0.634944
0.619082
0.608967
0.601634
0.595510
0.592236
0.590976
0.588498
0.584369
0.581290
0.579121
0.575831
0.571090
0.567018
0.563522
0.560816
0.559119
0.791319
0.778657
0.755347
0.727292
0.697475
0.670181
0.646623
0.629777
0.618547
0.610768
0.604782
0.601374
0.599413
0.596888
0.593302
0.590123
0.587267
0.583826
0.579603
0.575848
0.572675
0.569991
0.568111
0.803331
0.790058
0.765651
0.736571
0.705911
0.677827
0.653500
0.636079
0.624591
0.616488
0.610087
0.606516
0.604393
0.601872
0.598387
0.595131
0.592203
0.588817
0.584887
0.581719
0.579351
0.576839
0.574567
0.811397
0.797466
0.771662
0.741796
0.710902
0.682320
0.657212
0.639706
0.629248
0.620925
0.613047
0.609103
0.607457
0.604979
0.600994
0.597797
0.595576
0.592434
0.588393
0.586010
0.585285
0.583041
0.579718
0.811577
0.797630
0.771784
0.741856
0.710868
0.682140
0.656828
0.639095
0.628422
0.619986
0.612112
0.608239
0.606704
0.604375
0.600560
0.597544
0.595551
0.592769
0.589217
0.587336
0.587058
0.585108
0.581911
0.803799
0.790460
0.765888
0.736615
0.705699
0.677174
0.652188
0.634061
0.621888
0.613457
0.607122
0.603785
0.602034
0.599950
0.596935
0.594175
0.591846
0.589505
0.587107
0.585474
0.584512
0.582858
0.580908
0.791589
0.778796
0.755168
0.726798
0.696617
0.668614
0.643938
0.625874
0.613406
0.605126
0.599425
0.596468
0.595120
0.593300
0.590446
0.587962
0.585858
0.584025
0.582351
0.581180
0.580406
0.579049
0.577480
0.773545
0.761107
0.737855
0.710482
0.681880
0.654694
0.630067
0.612411
0.600364
0.592414
0.587043
0.584575
0.584745
0.583225
0.579477
0.577113
0.575324
0.574022
0.573031
0.572537
0.572546
0.571474
0.569725
0.745922
0.733960
0.711581
0.685266
0.657805
0.631756
0.608201
0.591426
0.580050
0.572604
0.567628
0.565465
0.565940
0.564795
0.561524
0.559699
0.558469
0.557688
0.557163
0.557066
0.557407
0.556542
0.554871
0.705028
0.693734
0.672893
0.647799
0.621152
0.596607
0.575245
0.559824
0.549357
0.542598
0.538179
0.536189
0.535833
0.535126
0.533657
0.532753
0.532332
0.532040
0.531774
0.531822
0.532096
0.531358
0.529993
0.653693
0.642995
0.623306
0.599644
0.574583
0.551844
0.532391
0.518558
0.509441
0.503528
0.499550
0.497950
0.497939
0.497636
0.496693
0.496381
0.496607
0.496727
0.496704
0.497171
0.498043
0.497401
0.495682
0.590079
0.579894
0.561105
0.538997
0.515930
0.495259
0.477901
0.465969
0.459165
0.454218
0.450058
0.448923
0.449940
0.449960
0.448699
0.448647
0.449828
0.450265
0.450027
0.451159
0.453620
0.453058
0.449981
0.519603
0.509941
0.492214
0.471620
0.450462
0.431891
0.416610
0.406419
0.400927
0.396925
0.393430
0.392671
0.393904
0.394150
0.393178
0.393401
0.394792
0.395375
0.395213
0.396342
0.398787
0.398239
0.395192
0.446595
0.437438
0.420941
0.401679
0.382194
0.365593
0.352399
0.343705
0.338537
0.335378
0.333312
0.332775
0.333329
0.333711
0.333766
0.334342
0.335309
0.335898
0.336084
0.336530
0.337289
0.336698
0.335154
0.387236
0.378398
0.362597
0.344289
0.326064
0.311025
0.299480
0.292070
0.287641
0.285122
0.283654
0.283246
0.283575
0.284015
0.284457
0.285192
0.286112
0.286682
0.286818
0.286836
0.286800
0.286172
0.285275
0.351938
0.343250
0.327809
0.310013
0.292522
0.278376
0.267791
0.261127
0.257171
0.255008
0.253835
0.253498
0.253739
0.254198
0.254786
0.255572
0.256440
0.256999
0.257138
0.256992
0.256635
0.255989
0.255352
0.555458
0.544020
0.523114
0.498746
0.474150
0.453831
0.438392
0.428429
0.422050
0.417880
0.414697
0.412446
0.411210
0.409798
0.408250
0.407950
0.408149
0.407648
0.406231
0.404802
0.403982
0.402479
0.400644
0.576043
0.564262
0.542377
0.517536
0.492597
0.471930
0.456131
0.445882
0.439311
0.435022
0.431883
0.430035
0.429941
0.428540
0.425930
0.425436
0.425809
0.425213
0.423436
0.422016
0.422240
0.420660
0.417633
0.615061
0.602359
0.577413
0.551355
0.525624
0.504244
0.487684
0.476829
0.469846
0.465325
0.462419
0.461690
0.467448
0.466007
0.457525
0.456034
0.456285
0.455460
0.453432
0.452709
0.459916
0.458193
0.447978
0.655410
0.642602
0.617445
0.590960
0.564568
0.542267
0.524652
0.512897
0.505268
0.500259
0.496977
0.496076
0.501785
0.500126
0.491190
0.489220
0.488989
0.487765
0.485410
0.484408
0.491412
0.489521
0.479173
0.692346
0.680268
0.657696
0.631689
0.604943
0.581616
0.562616
0.549794
0.541488
0.535776
0.531364
0.528990
0.528855
0.526790
0.522670
0.520709
0.519663
0.517854
0.514993
0.512647
0.512113
0.510023
0.506726
0.727496
0.715619
0.693756
0.667778
0.640702
0.616309
0.595784
0.581998
0.573521
0.567161
0.561501
0.558416
0.557609
0.555103
0.550534
0.547562
0.545399
0.542908
0.539708
0.536749
0.534602
0.532292
0.530154
0.758205
0.746240
0.724371
0.698248
0.672884
0.647433
0.623392
0.608922
0.601190
0.594287
0.586738
0.583407
0.584891
0.582004
0.574084
0.569569
0.566330
0.563154
0.559410
0.555949
0.552911
0.550384
0.548682
0.781460
0.769190
0.746760
0.719867
0.693582
0.667056
0.641860
0.626404
0.617955
0.610552
0.602658
0.599165
0.600500
0.597463
0.589307
0.584370
0.580654
0.577066
0.573006
0.569307
0.566044
0.563383
0.561642
0.798991
0.786194
0.762692
0.734442
0.704579
0.676986
0.653006
0.636359
0.625987
0.618102
0.611057
0.607297
0.605949
0.602970
0.597714
0.593535
0.590120
0.586440
0.582162
0.578539
0.575540
0.572864
0.570852
0.811670
0.798146
0.773252
0.743702
0.712680
0.684229
0.659643
0.642502
0.632021
0.623781
0.616102
0.611995
0.610237
0.607366
0.602729
0.599063
0.596427
0.592832
0.588124
0.584841
0.582851
0.580283
0.577496
0.820428
0.806121
0.779540
0.748997
0.717566
0.688610
0.663458
0.646755
0.638737
0.630260
0.619830
0.615013
0.620099
0.617333
0.606089
0.602973
0.605017
0.601680
0.592800
0.590035
0.590645
0.588276
0.583176
0.820574
0.806273
0.779676
0.749089
0.717549
0.688430
0.663039
0.646009
0.637642
0.629010
0.618643
0.613951
0.619198
0.616637
0.605637
0.602778
0.605110
0.602139
0.593708
0.591409
0.592460
0.590366
0.585359
0.812026
0.798484
0.773475
0.743734
0.712283
0.683330
0.658071
0.639906
0.628237
0.619554
0.612259
0.608615
0.607558
0.605306
0.601240
0.598338
0.596532
0.594007
0.590674
0.588838
0.588300
0.586535
0.583903
0.799114
0.786214
0.762341
0.733627
0.702906
0.674481
0.649490
0.631026
0.618272
0.609736
0.603905
0.601153
0.601124
0.599179
0.594764
0.591837
0.589683
0.587678
0.585651
0.584541
0.584273
0.582845
0.580643
0.780307
0.767803
0.744406
0.716682
0.687133
0.659555
0.635037
0.616868
0.604167
0.596025
0.591314
0.590012
0.596999
0.595393
0.584687
0.581097
0.578693
0.577223
0.576274
0.576297
0.577713
0.576619
0.573515
0.751836
0.739850
0.717395
0.690797
0.662449
0.636054
0.612642
0.595374
0.583358
0.575765
0.571522
0.570580
0.577889
0.576678
0.566466
0.563395
0.561507
0.560588
0.560220
0.560766
0.562651
0.561806
0.558737
0.709853
0.698595
0.677779
0.652559
0.625548
0.600715
0.579154
0.563371
0.552678
0.545796
0.541456
0.539896
0.540846
0.540068
0.537132
0.535653
0.534825
0.534458
0.534466
0.535063
0.536485
0.535808
0.533520
0.657243
0.646631
0.627091
0.603357
0.578010
0.555049
0.535503
0.521561
0.512878
0.506915
0.502485
0.501136
0.502004
0.501623
0.499584
0.498726
0.498495
0.498615
0.499147
0.500540
0.503248
0.502737
0.499607
0.592086
0.582056
0.563688
0.541546
0.518203
0.497390
0.480266
0.468842
0.465525
0.460625
0.453217
0.452166
0.455038
0.454958
0.451393
0.450439
0.450553
0.451084
0.452418
0.455537
0.465274
0.464929
0.455349
0.520829
0.511307
0.493976
0.473334
0.451910
0.433233
0.418242
0.408613
0.406660
0.402759
0.396060
0.395399
0.398478
0.398640
0.395410
0.394774
0.395147
0.395845
0.397245
0.400359
0.410016
0.409692
0.400213
0.447822
0.438708
0.422288
0.402925
0.383228
0.366511
0.353369
0.344793
0.340268
0.337207
0.334728
0.334370
0.335426
0.335769
0.335188
0.335389
0.336030
0.336681
0.337432
0.338768
0.341242
0.340802
0.337991
0.388395
0.379537
0.363694
0.345250
0.326841
0.311683
0.300122
0.292748
0.288552
0.286122
0.284604
0.284314
0.284827
0.285251
0.285450
0.286011
0.286765
0.287365
0.287778
0.288184
0.288832
0.288301
0.286971
0.353074
0.344333
0.328784
0.310827
0.293154
0.278884
0.268250
0.261597
0.257716
0.255632
0.254536
0.254289
0.254607
0.255060
0.255560
0.256253
0.257048
0.257624
0.257890
0.257931
0.257813
0.257238
0.256519
0.559826
0.548317
0.527275
0.502711
0.477851
0.457190
0.441335
0.430933
0.424112
0.419502
0.415903
0.413338
0.411921
0.410478
0.408994
0.408745
0.408906
0.408262
0.406598
0.404842
0.403685
0.401912
0.399922
0.580482
0.568622
0.546588
0.521543
0.496340
0.475333
0.459126
0.448466
0.441493
0.436780
0.433205
0.431012
0.430700
0.429242
0.426674
0.426202
0.426500
0.425752
0.423748
0.422026
0.421938
0.420094
0.416905
0.619598
0.606803
0.581693
0.555413
0.529415
0.507701
0.490755
0.479546
0.472257
0.467347
0.463963
0.462846
0.468328
0.466788
0.458310
0.456787
0.456887
0.455899
0.453697
0.452723
0.459663
0.457697
0.447314
0.660051
0.647131
0.621771
0.595020
0.568332
0.545707
0.527749
0.515709
0.507853
0.502521
0.498789
0.497499
0.502905
0.501110
0.492125
0.490065
0.489633
0.488237
0.485731
0.484513
0.491282
0.489178
0.478677
0.697110
0.684883
0.662040
0.635709
0.608626
0.584978
0.565697
0.552677
0.544217
0.538256
0.533475
0.530748
0.530326
0.528085
0.523847
0.521738
0.520479
0.518486
0.515473
0.512939
0.512204
0.509932
0.506512
0.732376
0.720316
0.698117
0.671761
0.644316
0.619615
0.598879
0.585000
0.576490
0.569956
0.563946
0.560515
0.559414
0.556694
0.551939
0.548748
0.546324
0.543655
0.540356
0.537276
0.534982
0.532534
0.530306
0.763239
0.751058
0.728781
0.702232
0.676478
0.650737
0.626544
0.612089
0.604474
0.597453
0.589510
0.585805
0.586970
0.583836
0.575675
0.570875
0.567310
0.563970
0.560219
0.556718
0.553594
0.550974
0.549209
0.786541
0.774055
0.751210
0.723875
0.697184
0.670376
0.645054
0.629643
0.621337
0.613850
0.605593
0.601742
0.602759
0.599475
0.591073
0.585850
0.581812
0.578078
0.574025
0.570297
0.566957
0.564227
0.562445
0.803999
0.791012
0.767160
0.738493
0.708219
0.680334
0.656219
0.639570
0.629250
0.621283
0.613981
0.609935
0.608315
0.605113
0.599650
0.595249
0.591600
0.587774
0.583420
0.579693
0.576561
0.573802
0.571771
0.816562
0.802894
0.777734
0.747807
0.716370
0.687622
0.662894
0.645699
0.635188
0.626847
0.618969
0.614621
0.612625
0.609563
0.604772
0.600952
0.598148
0.594400
0.589528
0.586032
0.583805
0.581127
0.578355
0.825127
0.810739
0.784004
0.753137
0.721267
0.692017
0.666749
0.649947
0.641822
0.633212
0.622605
0.617573
0.622454
0.619529
0.608166
0.604946
0.606863
0.603360
0.594239
0.591150
0.591384
0.588877
0.583857
0.825215
0.810864
0.784163
0.753297
0.721342
0.691931
0.666388
0.649192
0.640642
0.631844
0.621305
0.616422
0.621492
0.618803
0.607702
0.604755
0.606967
0.603828
0.595133
0.592486
0.593138
0.590895
0.585959
0.816704
0.803104
0.777975
0.747994
0.716208
0.686954
0.661444
0.643027
0.631104
0.622218
0.614768
0.610983
0.609803
0.607443
0.603272
0.600265
0.598334
0.595641
0.592072
0.589950
0.589121
0.587205
0.584558
0.803611
0.790661
0.766686
0.737774
0.706765
0.678040
0.652746
0.633956
0.620880
0.612127
0.606192
0.603381
0.603315
0.601287
0.596734
0.593671
0.591373
0.589203
0.586977
0.585650
0.585184
0.583616
0.581342
0.784341
0.771816
0.748384
0.720508
0.690690
0.662828
0.638008
0.619467
0.606378
0.598031
0.593310
0.592050
0.599106
0.597443
0.586548
0.582781
0.580212
0.578585
0.577473
0.577348
0.578652
0.577437
0.574219
0.755286
0.743302
0.720848
0.694139
0.665559
0.638911
0.615215
0.597586
0.585193
0.577423
0.573204
0.572335
0.579734
0.578485
0.568089
0.564835
0.562772
0.561714
0.561223
0.561667
0.563483
0.562544
0.559364
0.712632
0.701385
0.680571
0.655276
0.628097
0.603049
0.581231
0.565150
0.554173
0.547142
0.542792
0.541270
0.542258
0.541443
0.538378
0.536740
0.535746
0.535263
0.535201
0.535741
0.537124
0.536380
0.534014
0.659214
0.648632
0.629127
0.605350
0.579873
0.556741
0.536996
0.522830
0.513944
0.507872
0.503428
0.502097
0.502968
0.502549
0.500412
0.499405
0.499006
0.499043
0.499581
0.500991
0.503720
0.503179
0.499988
0.593217
0.583242
0.564969
0.542813
0.519366
0.498426
0.481170
0.469592
0.466149
0.461184
0.453762
0.452721
0.455562
0.455446
0.451813
0.450710
0.450617
0.451103
0.452564
0.455792
0.465667
0.465328
0.455649
0.521390
0.511926
0.494687
0.474033
0.452516
0.433751
0.418676
0.408947
0.406910
0.402984
0.396288
0.395639
0.398679
0.398817
0.395539
0.394777
0.394964
0.395652
0.397208
0.400455
0.410262
0.409970
0.400410
0.448141
0.439048
0.422651
0.403256
0.383480
0.366691
0.353491
0.344854
0.340279
0.337208
0.334746
0.334400
0.335444
0.335771
0.335154
0.335278
0.335831
0.336484
0.337327
0.338757
0.341307
0.340894
0.338067
0.388593
0.379728
0.363866
0.345369
0.326887
0.311667
0.300065
0.292660
0.288442
0.286009
0.284499
0.284213
0.284719
0.285135
0.285320
0.285848
0.286567
0.287179
0.287653
0.288119
0.288813
0.288300
0.286967
0.353225
0.344463
0.328872
0.310850
0.293104
0.278778
0.268111
0.261441
0.257549
0.255463
0.254368
0.254118
0.254431
0.254882
0.255380
0.256066
0.256855
0.257448
0.257757
0.257839
0.257750
0.257187
0.256470
0.563104
0.551640
0.530811
0.506267
0.481317
0.460380
0.444076
0.433204
0.425939
0.420865
0.416721
0.413642
0.411518
0.409907
0.408694
0.408344
0.408252
0.407500
0.405856
0.403993
0.402244
0.400381
0.398830
0.582940
0.571270
0.549952
0.525106
0.499900
0.478631
0.461945
0.450818
0.443460
0.438265
0.433987
0.431007
0.429257
0.427581
0.425884
0.425374
0.425310
0.424440
0.422539
0.420647
0.419228
0.417309
0.415323
0.619130
0.606988
0.584354
0.558808
0.533031
0.511089
0.493646
0.482023
0.474600
0.469175
0.464546
0.461812
0.461281
0.459461
0.456245
0.455220
0.454992
0.453856
0.451602
0.449775
0.449696
0.447666
0.444149
0.659607
0.647296
0.624302
0.598206
0.571672
0.548811
0.530415
0.518032
0.510103
0.504311
0.499385
0.496478
0.495816
0.493744
0.490105
0.488601
0.487884
0.486324
0.483713
0.481593
0.481296
0.479113
0.475503
0.699653
0.687476
0.665036
0.638618
0.611229
0.587293
0.567778
0.554483
0.545758
0.539485
0.534196
0.530667
0.528557
0.526127
0.523105
0.521166
0.519673
0.517538
0.514513
0.511725
0.509598
0.507221
0.505000
0.736100
0.723787
0.701132
0.674177
0.645990
0.620954
0.600246
0.586169
0.577182
0.570438
0.564359
0.560330
0.557808
0.554993
0.551459
0.548715
0.546358
0.543596
0.540143
0.536842
0.533944
0.531361
0.529482
0.768064
0.755381
0.731750
0.704090
0.675206
0.649099
0.627087
0.612433
0.603870
0.596681
0.589214
0.584764
0.582536
0.579388
0.574682
0.571017
0.567966
0.564615
0.560580
0.556829
0.553433
0.550659
0.548867
0.791262
0.778267
0.754043
0.725579
0.695719
0.668551
0.645467
0.629889
0.620648
0.613029
0.605326
0.600794
0.598490
0.595213
0.590258
0.586199
0.582703
0.578970
0.574635
0.570636
0.567024
0.564132
0.562312
0.807412
0.794161
0.769735
0.740392
0.709272
0.681074
0.657122
0.640321
0.629398
0.621350
0.614401
0.610045
0.607222
0.604009
0.599763
0.595862
0.592196
0.588315
0.583960
0.579950
0.576375
0.573458
0.571564
0.818806
0.805138
0.779980
0.749764
0.717739
0.688732
0.664031
0.646462
0.634931
0.626508
0.619422
0.615097
0.612227
0.609137
0.605184
0.601464
0.597983
0.594127
0.589712
0.585858
0.582651
0.579811
0.577701
0.825861
0.811779
0.785783
0.754950
0.722494
0.692992
0.667750
0.649993
0.639398
0.630661
0.622055
0.617461
0.615246
0.612300
0.607897
0.604416
0.601797
0.598135
0.593288
0.589775
0.587525
0.584854
0.582106
0.825864
0.811852
0.785965
0.755209
0.722740
0.693084
0.667524
0.649331
0.638288
0.629325
0.620759
0.616327
0.614334
0.611615
0.607431
0.604179
0.601828
0.598509
0.594077
0.590988
0.589128
0.586707
0.584053
0.818512
0.805048
0.780232
0.750240
0.718193
0.688717
0.663011
0.644097
0.631115
0.622061
0.615280
0.611560
0.609481
0.607079
0.603720
0.600650
0.597935
0.595078
0.591931
0.589378
0.587420
0.585313
0.583417
0.805844
0.792931
0.769087
0.740112
0.708956
0.680003
0.654412
0.635302
0.621764
0.612828
0.606904
0.603866
0.602510
0.600447
0.597091
0.594155
0.591594
0.589263
0.586981
0.585178
0.583820
0.582054
0.580270
0.786214
0.773755
0.750590
0.722754
0.693198
0.665105
0.639598
0.620732
0.607291
0.598724
0.593588
0.591442
0.592199
0.590515
0.585855
0.582865
0.580521
0.578742
0.577295
0.576440
0.576279
0.574858
0.572645
0.756829
0.744906
0.722715
0.696061
0.667772
0.640904
0.616523
0.598576
0.585854
0.577863
0.573218
0.571472
0.572605
0.571338
0.567161
0.564686
0.562877
0.561663
0.560809
0.560507
0.560836
0.559693
0.557552
0.714018
0.702771
0.682018
0.656689
0.629471
0.604238
0.582084
0.565711
0.554293
0.547082
0.542731
0.540947
0.540795
0.539966
0.538007
0.536556
0.535553
0.534908
0.534517
0.534477
0.534765
0.533840
0.532165
0.660149
0.649567
0.630081
0.606288
0.580790
0.557505
0.537439
0.522908
0.513146
0.506900
0.502897
0.501382
0.501383
0.500950
0.499670
0.498851
0.498434
0.498305
0.498450
0.499063
0.500168
0.499453
0.497439
0.593596
0.583639
0.565421
0.543308
0.519900
0.498822
0.481083
0.468702
0.461589
0.456434
0.452142
0.451013
0.451777
0.451661
0.450257
0.449672
0.449647
0.449952
0.450739
0.452411
0.455756
0.455233
0.451506
0.521362
0.511917
0.494743
0.474153
0.452704
0.433829
0.418315
0.407839
0.402190
0.398084
0.394500
0.393751
0.394724
0.394858
0.393802
0.393567
0.393850
0.394386
0.395313
0.397045
0.400411
0.399956
0.396317
0.447853
0.438777
0.422418
0.403059
0.383312
0.366469
0.353097
0.344216
0.338905
0.335705
0.333676
0.333180
0.333664
0.333979
0.333922
0.334227
0.334810
0.335398
0.335993
0.336789
0.337912
0.337402
0.335723
0.388166
0.379313
0.363473
0.344995
0.326524
0.311280
0.299598
0.292083
0.287583
0.285050
0.283604
0.283212
0.283505
0.283913
0.284300
0.284914
0.285666
0.286268
0.286648
0.286875
0.287026
0.286454
0.285521
0.352739
0.343985
0.328407
0.310398
0.292660
0.278326
0.267627
0.260900
0.256906
0.254733
0.253566
0.253223
0.253444
0.253891
0.254464
0.255214
0.256043
0.256650
0.256929
0.256916
0.256657
0.256050
0.255413
0.566173
0.554699
0.533891
0.509400
0.484483
0.463350
0.446625
0.435341
0.427766
0.422299
0.417651
0.414159
0.411677
0.409846
0.408472
0.407856
0.407472
0.406669
0.405219
0.403544
0.401868
0.400063
0.398582
0.586054
0.574371
0.553116
0.528387
0.503324
0.481865
0.464676
0.453143
0.445646
0.440043
0.435032
0.431491
0.429225
0.427285
0.425453
0.424585
0.424091
0.423156
0.421574
0.419974
0.418609
0.416765
0.414923
0.622066
0.609931
0.587524
0.562215
0.536781
0.514670
0.496602
0.484690
0.477830
0.471989
0.465856
0.462219
0.460661
0.458525
0.455503
0.454070
0.453258
0.452041
0.450228
0.448748
0.448145
0.446204
0.443459
0.662511
0.650154
0.627286
0.601335
0.575070
0.552033
0.533074
0.520487
0.513220
0.507069
0.500648
0.496837
0.495133
0.492777
0.489417
0.487577
0.486326
0.484664
0.482421
0.480579
0.479687
0.477559
0.474725
0.702916
0.690522
0.667730
0.641085
0.613583
0.589431
0.569603
0.556170
0.547622
0.541105
0.535071
0.530935
0.528223
0.525631
0.522773
0.520733
0.518992
0.516755
0.513832
0.511149
0.508931
0.506531
0.504402
0.740119
0.727324
0.703657
0.675992
0.647285
0.621994
0.601271
0.587324
0.578680
0.571786
0.564995
0.560297
0.557078
0.554222
0.551232
0.548832
0.546677
0.543847
0.540150
0.536704
0.533665
0.530982
0.529059
0.774159
0.760542
0.734500
0.705465
0.675580
0.649181
0.627524
0.613419
0.605871
0.598586
0.589826
0.584302
0.580814
0.577705
0.574280
0.571552
0.569391
0.566032
0.561246
0.557103
0.553505
0.550574
0.548648
0.797173
0.783235
0.756580
0.726707
0.695812
0.668355
0.645671
0.630694
0.622498
0.614823
0.605879
0.600311
0.596789
0.593587
0.589957
0.586902
0.584354
0.580628
0.575508
0.571062
0.567196
0.564125
0.562175
0.810762
0.797029
0.771556
0.741407
0.709644
0.681204
0.657401
0.640874
0.630352
0.622278
0.614828
0.609957
0.606585
0.603448
0.599874
0.596514
0.593211
0.589300
0.584589
0.580225
0.576318
0.573228
0.571309
0.820730
0.806894
0.781372
0.750783
0.718378
0.689185
0.664505
0.646987
0.635548
0.627097
0.619831
0.615279
0.612144
0.609102
0.605480
0.601980
0.598455
0.594526
0.590011
0.585804
0.582061
0.579048
0.577122
0.826992
0.812941
0.786914
0.755977
0.723262
0.693616
0.668395
0.650569
0.640453
0.631654
0.622448
0.617735
0.615300
0.612364
0.608129
0.604598
0.601311
0.597535
0.593072
0.589158
0.585859
0.583012
0.580962
0.826875
0.812934
0.787101
0.756324
0.723672
0.693883
0.668290
0.649970
0.639345
0.630294
0.621143
0.616629
0.614464
0.611732
0.607626
0.604244
0.601171
0.597721
0.593681
0.590202
0.587298
0.584695
0.582730
0.819864
0.806394
0.781573
0.751535
0.719425
0.689798
0.663873
0.644775
0.631648
0.622498
0.615664
0.611907
0.609802
0.607388
0.604001
0.600846
0.597866
0.594876
0.591689
0.588834
0.586369
0.584077
0.582334
0.807547
0.794553
0.770597
0.741602
0.710594
0.681465
0.655381
0.635973
0.622265
0.613224
0.607256
0.604279
0.603097
0.601028
0.597458
0.594358
0.591618
0.589142
0.586720
0.584711
0.583098
0.581149
0.579292
0.788213
0.775635
0.752186
0.724510
0.695882
0.667592
0.640777
0.621363
0.607647
0.598963
0.593842
0.591927
0.593153
0.591465
0.586307
0.582995
0.580451
0.578507
0.576897
0.575905
0.575596
0.573995
0.571627
0.758561
0.746524
0.724068
0.697604
0.670273
0.643223
0.617528
0.599020
0.586019
0.577898
0.573248
0.571731
0.573339
0.572064
0.567377
0.564572
0.562565
0.561176
0.560143
0.559698
0.559889
0.558563
0.556253
0.715003
0.703687
0.682855
0.657595
0.630649
0.605279
0.582578
0.565863
0.554269
0.546911
0.542438
0.540696
0.540720
0.539874
0.537681
0.536049
0.534900
0.534089
0.533486
0.533219
0.533322
0.532209
0.530376
0.660564
0.649961
0.630477
0.606783
0.581491
0.558118
0.537675
0.522914
0.513122
0.506701
0.502372
0.500717
0.500660
0.500198
0.498876
0.497974
0.497453
0.497166
0.497064
0.497344
0.498260
0.497355
0.495149
0.593531
0.583602
0.565481
0.543592
0.520542
0.499426
0.481280
0.468759
0.461892
0.456535
0.451561
0.450055
0.450463
0.450300
0.449090
0.448510
0.448421
0.448586
0.449134
0.450509
0.454037
0.453330
0.449031
0.520964
0.511567
0.494523
0.474186
0.453120
0.434238
0.418353
0.407757
0.402368
0.398058
0.393782
0.392647
0.393252
0.393335
0.392490
0.392285
0.392536
0.392965
0.393687
0.395132
0.398669
0.398053
0.393898
0.447235
0.438205
0.421952
0.402763
0.383229
0.366397
0.352836
0.343822
0.338508
0.335132
0.332755
0.332050
0.332379
0.332657
0.332657
0.332984
0.333560
0.334089
0.334539
0.335066
0.335994
0.335363
0.333625
0.387423
0.378612
0.362858
0.344500
0.326158
0.310948
0.299195
0.291585
0.286998
0.284317
0.282670
0.282126
0.282312
0.282693
0.283119
0.283777
0.284551
0.285133
0.285432
0.285499
0.285479
0.284815
0.283873
0.351941
0.343227
0.327726
0.309818
0.292181
0.277897
0.267179
0.260389
0.256301
0.253997
0.252674
0.252193
0.252320
0.252744
0.253356
0.254164
0.255032
0.255635
0.255858
0.255736
0.255348
0.254662
0.254007
0.568775
0.557259
0.536339
0.511927
0.487151
0.465909
0.448832
0.437278
0.429752
0.424011
0.418745
0.414977
0.412398
0.410383
0.408655
0.407749
0.407146
0.406348
0.405131
0.403789
0.402451
0.400794
0.399289
0.589374
0.577527
0.555834
0.531154
0.506384
0.484829
0.467164
0.455457
0.448656
0.442777
0.436495
0.432570
0.430388
0.428235
0.425748
0.424419
0.423593
0.422652
0.421401
0.420306
0.419481
0.417796
0.415788
0.627317
0.614687
0.590817
0.565372
0.540532
0.518359
0.499664
0.488126
0.485141
0.479047
0.468506
0.464034
0.463249
0.460851
0.456183
0.453934
0.452606
0.451360
0.449986
0.449248
0.449297
0.447526
0.444576
0.667790
0.654875
0.630422
0.604231
0.578478
0.555372
0.535854
0.523742
0.520467
0.514118
0.503275
0.498615
0.497672
0.495100
0.490187
0.487593
0.485875
0.484163
0.482270
0.481087
0.480758
0.478760
0.475729
0.707060
0.694215
0.670147
0.643144
0.615668
0.591393
0.571290
0.558037
0.550859
0.544219
0.536534
0.531899
0.529236
0.526559
0.523313
0.521050
0.519228
0.516931
0.514009
0.511588
0.509715
0.507354
0.505003
0.745622
0.732039
0.706055
0.677488
0.648369
0.622918
0.602269
0.588905
0.582022
0.575080
0.566387
0.560893
0.557342
0.554500
0.551714
0.549613
0.548024
0.545149
0.540858
0.537261
0.534261
0.531531
0.529456
0.789170
0.773621
0.738284
0.707016
0.675985
0.649393
0.628375
0.615917
0.614266
0.606984
0.592269
0.584925
0.580479
0.577425
0.574770
0.573056
0.572897
0.569534
0.562837
0.558021
0.554333
0.551278
0.549079
0.812011
0.796129
0.760142
0.727986
0.695894
0.668238
0.646235
0.632949
0.630695
0.623052
0.608174
0.600806
0.596345
0.593240
0.590444
0.588475
0.587977
0.584268
0.577220
0.572040
0.568019
0.564800
0.562592
0.815569
0.801037
0.773203
0.742027
0.709684
0.681071
0.657520
0.641746
0.633370
0.625341
0.615817
0.610189
0.606602
0.603601
0.600360
0.597533
0.594965
0.591053
0.585645
0.580902
0.576784
0.573565
0.571557
0.823301
0.809083
0.782378
0.751276
0.718558
0.689231
0.664680
0.647675
0.638521
0.630100
0.620630
0.615609
0.612635
0.609709
0.605994
0.602707
0.599381
0.595432
0.590665
0.586189
0.582169
0.579035
0.577123
0.829775
0.815369
0.787897
0.756558
0.723720
0.694022
0.669267
0.652904
0.652943
0.644142
0.624947
0.618987
0.619817
0.616902
0.608903
0.605186
0.601550
0.597725
0.593331
0.589166
0.585440
0.582471
0.580603
0.829439
0.815196
0.788038
0.756956
0.724282
0.694453
0.669247
0.652305
0.651718
0.642639
0.623571
0.617865
0.619036
0.616296
0.608300
0.604641
0.601147
0.597634
0.593696
0.589993
0.586691
0.583962
0.582148
0.821337
0.807713
0.782353
0.752229
0.720522
0.690792
0.664345
0.645369
0.633880
0.624691
0.616180
0.612292
0.610968
0.608588
0.604356
0.601030
0.597902
0.594843
0.591594
0.588615
0.586053
0.583629
0.581744
0.809254
0.796085
0.771529
0.742645
0.712819
0.683556
0.656058
0.636294
0.622958
0.613875
0.607479
0.604875
0.605304
0.603268
0.598086
0.594519
0.591555
0.588982
0.586513
0.584581
0.583283
0.581203
0.578837
0.794228
0.781227
0.754063
0.727039
0.707993
0.679465
0.642678
0.621994
0.607726
0.598996
0.594326
0.593805
0.604044
0.602377
0.588234
0.583496
0.580326
0.578231
0.576644
0.576067
0.577264
0.575537
0.571541
0.764303
0.751872
0.725787
0.700025
0.682249
0.654987
0.619386
0.599595
0.586013
0.577823
0.573607
0.573461
0.584022
0.582751
0.569103
0.564857
0.562210
0.560652
0.559624
0.559599
0.561362
0.559897
0.555867
0.715974
0.704560
0.683341
0.658374
0.632778
0.607341
0.583160
0.566007
0.554447
0.546974
0.542253
0.540839
0.542336
0.541471
0.537721
0.535569
0.534179
0.533223
0.532535
0.532438
0.533323
0.532039
0.529173
0.660720
0.650114
0.630569
0.607163
0.582680
0.559312
0.538116
0.523313
0.514383
0.507802
0.502297
0.500447
0.500974
0.500459
0.498354
0.497172
0.496509
0.496103
0.495950
0.496565
0.499123
0.498038
0.493929
0.593151
0.583288
0.565365
0.543949
0.521738
0.500727
0.482154
0.470281
0.467183
0.461638
0.452506
0.450050
0.450769
0.450496
0.448491
0.447587
0.447405
0.447525
0.448366
0.451204
0.461270
0.460407
0.449478
0.520341
0.511037
0.494237
0.474402
0.454191
0.435442
0.419167
0.409219
0.407659
0.403156
0.394650
0.392552
0.393429
0.393400
0.391794
0.391298
0.391479
0.391885
0.392916
0.395800
0.405927
0.405174
0.394356
0.446445
0.437500
0.421438
0.402570
0.383491
0.366757
0.352986
0.344043
0.339608
0.336054
0.332446
0.331386
0.331767
0.331978
0.331701
0.331928
0.332473
0.332949
0.333382
0.334167
0.336551
0.335787
0.332391
0.386543
0.377807
0.362209
0.344068
0.325987
0.310877
0.299067
0.291430
0.287013
0.284181
0.282066
0.281320
0.281440
0.281766
0.282110
0.282756
0.283527
0.284060
0.284279
0.284304
0.284580
0.283799
0.282353
0.351020
0.342375
0.327012
0.309283
0.291837
0.277657
0.266948
0.260122
0.255994
0.253558
0.252015
0.251376
0.251402
0.251774
0.252370
0.253195
0.254069
0.254627
0.254752
0.254514
0.254070
0.253279
0.252484
0.569548
0.558108
0.537318
0.513035
0.488329
0.467057
0.449856
0.438141
0.430471
0.424618
0.419274
0.415467
0.412849
0.410791
0.409005
0.408020
0.407371
0.406615
0.405538
0.404390
0.403253
0.401750
0.400326
0.590111
0.578335
0.556766
0.532208
0.507510
0.485928
0.468150
0.456303
0.449385
0.443409
0.437042
0.433068
0.430833
0.428645
0.426126
0.424722
0.423835
0.422924
0.421808
0.420903
0.420276
0.418736
0.416796
0.627977
0.615407
0.591644
0.566302
0.541519
0.519323
0.500535
0.488891
0.485846
0.479683
0.469047
0.464514
0.463639
0.461232
0.456605
0.454302
0.452904
0.451670
0.450414
0.449854
0.450082
0.448436
0.445540
0.668385
0.655501
0.631101
0.604955
0.579213
0.556075
0.536473
0.524278
0.520971
0.514603
0.503721
0.499050
0.498061
0.495533
0.490709
0.488090
0.486302
0.484585
0.482771
0.481721
0.481527
0.479629
0.476634
0.707686
0.694803
0.670664
0.643595
0.616052
0.591703
0.571514
0.558186
0.550982
0.544374
0.536765
0.532230
0.529646
0.527083
0.523954
0.521713
0.519853
0.517533
0.514638
0.512285
0.510501
0.508199
0.505858
0.746391
0.732672
0.706442
0.677649
0.648348
0.622770
0.602033
0.588605
0.581704
0.574842
0.566317
0.561005
0.557609
0.554955
0.552377
0.550386
0.548821
0.545930
0.541629
0.538055
0.535111
0.532405
0.530313
0.790146
0.774357
0.738577
0.706917
0.675593
0.648826
0.627711
0.615193
0.613532
0.606364
0.591871
0.584752
0.580476
0.577679
0.575351
0.573851
0.573790
0.570442
0.563730
0.558924
0.555295
0.552245
0.549989
0.812841
0.796707
0.760248
0.727665
0.695248
0.667402
0.645298
0.631956
0.629697
0.622187
0.607552
0.600432
0.596170
0.593361
0.590937
0.589232
0.588876
0.585216
0.578161
0.572984
0.569005
0.565785
0.563517
0.815902
0.801190
0.773031
0.741534
0.708929
0.680141
0.656484
0.640656
0.632281
0.624377
0.615093
0.609730
0.606399
0.603696
0.600782
0.598210
0.595806
0.591960
0.586551
0.581797
0.577689
0.574461
0.572421
0.823176
0.808861
0.781982
0.750690
0.717804
0.688329
0.663651
0.646576
0.637410
0.629093
0.619841
0.615076
0.612373
0.609729
0.606297
0.603251
0.600104
0.596237
0.591473
0.586976
0.582945
0.579798
0.577867
0.829322
0.814884
0.787354
0.755935
0.723030
0.693211
0.668292
0.651826
0.651806
0.643080
0.624088
0.618360
0.619441
0.616780
0.609032
0.605546
0.602092
0.598359
0.593968
0.589767
0.586012
0.583021
0.581133
0.828833
0.814587
0.787417
0.756297
0.723587
0.693665
0.668307
0.651265
0.650605
0.641574
0.622660
0.617135
0.618505
0.615983
0.608208
0.604766
0.601447
0.598024
0.594074
0.590316
0.586961
0.584198
0.582357
0.820696
0.807066
0.781688
0.751519
0.719755
0.689950
0.663418
0.644385
0.632855
0.623683
0.615247
0.611468
0.610290
0.608078
0.604035
0.600908
0.597958
0.594962
0.591659
0.588595
0.585953
0.583466
0.581538
0.808561
0.795389
0.770819
0.741892
0.712008
0.682693
0.655157
0.635368
0.622007
0.612916
0.606537
0.603984
0.604506
0.602597
0.597579
0.594206
0.591422
0.588877
0.586286
0.584216
0.582796
0.580618
0.578188
0.793451
0.780462
0.753311
0.726266
0.707177
0.678627
0.641840
0.621151
0.606862
0.598101
0.593400
0.592879
0.603159
0.601585
0.587596
0.583059
0.580107
0.578000
0.576172
0.575372
0.576386
0.574524
0.570441
0.763480
0.751082
0.725041
0.699298
0.681518
0.654266
0.618676
0.598876
0.585256
0.577009
0.572714
0.572511
0.583056
0.581848
0.568338
0.564281
0.561828
0.560220
0.558887
0.558569
0.560083
0.558449
0.554323
0.715183
0.703811
0.682663
0.657774
0.632249
0.606846
0.582654
0.565467
0.553847
0.546270
0.541408
0.539869
0.541294
0.540454
0.536828
0.534851
0.533600
0.532554
0.531541
0.531085
0.531648
0.530160
0.527206
0.659969
0.649419
0.629983
0.606727
0.582406
0.559097
0.537853
0.522982
0.513971
0.507243
0.501521
0.499467
0.499853
0.499341
0.497385
0.496411
0.495909
0.495386
0.494830
0.494981
0.497106
0.495785
0.491625
0.592428
0.582638
0.564858
0.543667
0.521725
0.500802
0.482124
0.470154
0.466978
0.461254
0.451821
0.449087
0.449591
0.449310
0.447506
0.446873
0.446938
0.446931
0.447249
0.449502
0.459003
0.457887
0.446978
0.519585
0.510370
0.493733
0.474148
0.454226
0.435589
0.419222
0.409182
0.407539
0.402860
0.394049
0.391664
0.392309
0.392263
0.390843
0.390597
0.391004
0.391292
0.391823
0.394145
0.403721
0.402736
0.391948
0.445633
0.436774
0.420877
0.402234
0.383395
0.366782
0.352997
0.343997
0.339478
0.335770
0.331929
0.330638
0.330836
0.331004
0.330823
0.331194
0.331843
0.332206
0.332295
0.332679
0.334681
0.333723
0.330303
0.385691
0.377038
0.361598
0.343661
0.325788
0.310807
0.299032
0.291372
0.286888
0.283933
0.281643
0.280713
0.280684
0.280948
0.281318
0.282022
0.282814
0.283241
0.283221
0.282968
0.282985
0.282052
0.280557
0.350148
0.341586
0.326376
0.308838
0.291584
0.277539
0.266890
0.260061
0.255881
0.253343
0.251656
0.250861
0.250754
0.251054
0.251639
0.252475
0.253328
0.253783
0.253721
0.253268
0.252627
0.251707
0.250857
0.568577
0.557321
0.536886
0.512765
0.488050
0.466816
0.449710
0.437950
0.429955
0.424134
0.419192
0.415535
0.412884
0.410944
0.409470
0.408662
0.408153
0.407467
0.406415
0.405281
0.404151
0.402762
0.401510
0.588370
0.576885
0.555988
0.531609
0.506747
0.485202
0.467670
0.455737
0.447931
0.442009
0.436642
0.432860
0.430316
0.428286
0.426477
0.425444
0.424789
0.423940
0.422753
0.421705
0.420895
0.419441
0.417784
0.624247
0.612272
0.590108
0.565088
0.539811
0.517621
0.499284
0.487110
0.480227
0.474139
0.467465
0.463453
0.461264
0.459099
0.456534
0.455053
0.454103
0.452927
0.451440
0.450503
0.450270
0.448668
0.446207
0.664594
0.652289
0.629468
0.603616
0.577370
0.554206
0.535007
0.522227
0.515032
0.508766
0.501960
0.497919
0.495712
0.493469
0.490715
0.488920
0.487554
0.485879
0.483852
0.482432
0.481802
0.479929
0.477329
0.705195
0.692619
0.669493
0.642560
0.614792
0.590387
0.570298
0.556661
0.548093
0.541631
0.535685
0.531726
0.529094
0.526835
0.524484
0.522594
0.520794
0.518508
0.515679
0.513224
0.511286
0.509035
0.506908
0.743135
0.729806
0.705150
0.676632
0.647266
0.621548
0.600546
0.586399
0.577711
0.571021
0.564644
0.560397
0.557490
0.555200
0.552989
0.551021
0.549008
0.546164
0.542459
0.539116
0.536287
0.533665
0.531643
0.778271
0.763722
0.735872
0.705383
0.674436
0.647438
0.625498
0.611189
0.603947
0.596961
0.588444
0.583479
0.580239
0.577894
0.575725
0.573796
0.572035
0.568763
0.563970
0.559935
0.556647
0.553722
0.551507
0.800864
0.785950
0.757409
0.725985
0.693948
0.665840
0.642853
0.627681
0.619815
0.612483
0.603851
0.598923
0.595752
0.593422
0.591166
0.589055
0.587052
0.583503
0.578397
0.574038
0.570447
0.567356
0.565107
0.812452
0.798066
0.771395
0.740139
0.707518
0.678503
0.654325
0.637602
0.627066
0.619334
0.612560
0.608427
0.605730
0.603477
0.601000
0.598493
0.595749
0.592062
0.587372
0.583009
0.579198
0.576074
0.573998
0.820701
0.806543
0.780432
0.749249
0.716359
0.686692
0.661538
0.643750
0.632232
0.624067
0.617444
0.613643
0.611283
0.609080
0.606368
0.603642
0.600696
0.597029
0.592526
0.588252
0.584497
0.581437
0.579422
0.825776
0.811646
0.785490
0.754396
0.721724
0.691694
0.665697
0.647437
0.637087
0.628486
0.619876
0.615887
0.614106
0.611928
0.608569
0.605765
0.602953
0.599454
0.595099
0.591059
0.587733
0.584805
0.582622
0.825171
0.811243
0.785438
0.754650
0.722151
0.692049
0.665718
0.646974
0.636088
0.627145
0.618450
0.614515
0.612880
0.610793
0.607464
0.604766
0.602162
0.598967
0.594977
0.591305
0.588305
0.585572
0.583450
0.818079
0.804606
0.779774
0.749639
0.717419
0.687544
0.661267
0.641942
0.628647
0.619531
0.612945
0.609533
0.607874
0.605971
0.603189
0.600679
0.598304
0.595503
0.592091
0.588940
0.586225
0.583729
0.581833
0.805646
0.792649
0.768668
0.739541
0.708359
0.679051
0.652809
0.633307
0.619516
0.610443
0.604528
0.601718
0.600830
0.599157
0.596130
0.593680
0.591620
0.589234
0.586325
0.583841
0.581842
0.579588
0.577518
0.786040
0.773500
0.750111
0.722357
0.693575
0.665187
0.638357
0.618933
0.605158
0.596377
0.591154
0.589257
0.590517
0.589133
0.584638
0.582067
0.580630
0.578656
0.575905
0.574126
0.573277
0.571249
0.568535
0.756274
0.744320
0.722010
0.695587
0.668228
0.641163
0.615480
0.596953
0.583859
0.575550
0.570646
0.568978
0.570460
0.569390
0.565326
0.563238
0.562293
0.560752
0.558373
0.556925
0.556375
0.554517
0.551837
0.712842
0.701640
0.681021
0.655987
0.629264
0.603961
0.581170
0.564341
0.552579
0.544904
0.539971
0.537847
0.537646
0.536900
0.535175
0.534184
0.533674
0.532599
0.530815
0.529369
0.528405
0.526664
0.524605
0.658545
0.648098
0.628935
0.605718
0.580991
0.557767
0.537053
0.522052
0.512048
0.505172
0.500106
0.497793
0.497254
0.496826
0.496096
0.495974
0.496188
0.495557
0.493989
0.492697
0.492110
0.490480
0.488232
0.591640
0.581907
0.564220
0.543093
0.521191
0.500309
0.481485
0.468608
0.461609
0.455685
0.449595
0.447130
0.446716
0.446555
0.446235
0.446742
0.447978
0.447757
0.446114
0.445384
0.446664
0.445160
0.441305
0.518970
0.509800
0.493245
0.473744
0.453904
0.435318
0.418795
0.407859
0.402338
0.397459
0.392055
0.389937
0.389681
0.389723
0.389712
0.390530
0.392046
0.392101
0.390709
0.390129
0.391483
0.390119
0.386438
0.444959
0.436169
0.420401
0.401919
0.383201
0.366706
0.352978
0.343760
0.338231
0.334380
0.331223
0.329773
0.329499
0.329666
0.330063
0.330955
0.332040
0.332233
0.331454
0.330628
0.330227
0.329000
0.327306
0.384969
0.376397
0.361107
0.343357
0.325664
0.310820
0.299113
0.291418
0.286639
0.283588
0.281382
0.280278
0.279994
0.280204
0.280763
0.281651
0.282578
0.282851
0.282355
0.281545
0.280675
0.279554
0.278515
0.349406
0.340926
0.325872
0.308523
0.291457
0.277553
0.266990
0.260183
0.255935
0.253329
0.251567
0.250625
0.250350
0.250569
0.251171
0.252037
0.252877
0.253184
0.252829
0.252059
0.251065
0.250002
0.249199
0.567249
0.556103
0.535831
0.511824
0.487151
0.466011
0.449071
0.437437
0.429522
0.423818
0.419051
0.415567
0.413063
0.411344
0.410181
0.409659
0.409408
0.408819
0.407732
0.406616
0.405612
0.404274
0.402967
0.586965
0.575580
0.554823
0.530479
0.505544
0.484098
0.466860
0.455139
0.447406
0.441618
0.436473
0.432817
0.430298
0.428524
0.427229
0.426651
0.426393
0.425653
0.424347
0.423293
0.422729
0.421306
0.419434
0.622778
0.610887
0.588799
0.563679
0.538103
0.516001
0.498157
0.486270
0.479229
0.473297
0.467113
0.463162
0.460674
0.458817
0.457234
0.456504
0.456211
0.455172
0.453439
0.452560
0.453025
0.451433
0.448272
0.663310
0.651039
0.628212
0.602189
0.575600
0.552485
0.533735
0.521200
0.513797
0.507698
0.501455
0.497536
0.495080
0.493180
0.491428
0.490391
0.489671
0.488140
0.485899
0.484573
0.484673
0.482814
0.479498
0.704423
0.691777
0.668536
0.641391
0.613403
0.588969
0.569022
0.555438
0.546744
0.540452
0.534996
0.531380
0.528931
0.527031
0.525252
0.523823
0.522366
0.520213
0.517392
0.515055
0.513498
0.511298
0.508883
0.743062
0.729513
0.704572
0.675716
0.646180
0.620310
0.599089
0.584639
0.575458
0.568937
0.563409
0.559829
0.557381
0.555480
0.553632
0.551892
0.549935
0.547243
0.543857
0.540851
0.538495
0.535974
0.533707
0.778179
0.763345
0.735520
0.704670
0.673750
0.646469
0.623779
0.608633
0.600385
0.593559
0.586378
0.582509
0.579952
0.578042
0.576132
0.574224
0.572067
0.568992
0.565084
0.561772
0.559338
0.556567
0.553898
0.800695
0.785488
0.756969
0.725188
0.693187
0.664762
0.640946
0.624873
0.615974
0.608792
0.601505
0.597713
0.595273
0.593398
0.591399
0.589322
0.586955
0.583641
0.579462
0.575873
0.573174
0.570256
0.567555
0.812219
0.797585
0.770613
0.739050
0.706351
0.677080
0.652376
0.635120
0.623940
0.616351
0.610515
0.607193
0.605143
0.603344
0.601181
0.598913
0.596319
0.592893
0.588629
0.584735
0.581519
0.578550
0.576225
0.819766
0.805498
0.779270
0.748041
0.715307
0.685444
0.659710
0.641480
0.629503
0.621463
0.615546
0.612404
0.610670
0.608925
0.606564
0.604244
0.601815
0.598433
0.594031
0.590068
0.586899
0.583968
0.581635
0.824282
0.810151
0.784144
0.753330
0.721483
0.691288
0.664113
0.645167
0.633585
0.625090
0.617870
0.614600
0.613429
0.611719
0.608811
0.606615
0.604753
0.601561
0.596942
0.593173
0.590864
0.588033
0.585023
0.823402
0.809519
0.783932
0.753470
0.721809
0.691576
0.664141
0.644780
0.632720
0.623866
0.616470
0.613158
0.612053
0.610396
0.607533
0.605490
0.603895
0.600995
0.596660
0.593180
0.591126
0.588456
0.585508
0.816165
0.802751
0.778037
0.748002
0.715918
0.685968
0.659428
0.639939
0.626433
0.617392
0.611171
0.608084
0.606775
0.605226
0.602882
0.600979
0.599405
0.596860
0.593197
0.590049
0.587644
0.585172
0.582995
0.803454
0.790552
0.766708
0.737504
0.706021
0.676694
0.650748
0.631418
0.617672
0.608663
0.602866
0.600156
0.599365
0.597990
0.595550
0.593857
0.592763
0.590591
0.587175
0.584413
0.582341
0.580050
0.577922
0.783317
0.770938
0.747932
0.719904
0.689968
0.661621
0.636065
0.617180
0.603644
0.594917
0.589642
0.587616
0.588462
0.587346
0.583945
0.582530
0.582981
0.581171
0.576903
0.574373
0.573162
0.571011
0.568275
0.753753
0.741966
0.720054
0.693394
0.664929
0.637935
0.613536
0.595561
0.582712
0.574419
0.569373
0.567466
0.568436
0.567582
0.564616
0.563706
0.564653
0.563212
0.559187
0.556836
0.555768
0.553727
0.551056
0.711259
0.700172
0.679734
0.654728
0.627834
0.602606
0.580170
0.563562
0.551911
0.544181
0.539031
0.536631
0.536166
0.535573
0.534516
0.534420
0.534978
0.533931
0.531152
0.528878
0.527212
0.525250
0.523340
0.657667
0.647301
0.628290
0.605340
0.580959
0.557824
0.536962
0.521916
0.511935
0.504925
0.499509
0.496780
0.495869
0.495570
0.495578
0.496485
0.497914
0.497243
0.494366
0.491867
0.490004
0.488076
0.486349
0.591409
0.581718
0.564135
0.543522
0.522718
0.501941
0.482256
0.469091
0.462180
0.456051
0.449321
0.446230
0.445173
0.445150
0.445921
0.447961
0.451452
0.451127
0.446934
0.444059
0.442480
0.440587
0.438503
0.518900
0.509767
0.493317
0.474355
0.455651
0.437185
0.419791
0.408561
0.403124
0.398040
0.392004
0.389262
0.388354
0.388498
0.389514
0.391775
0.395462
0.395385
0.391481
0.388821
0.387378
0.385637
0.383699
0.444647
0.435920
0.420299
0.402172
0.383983
0.367615
0.353622
0.344296
0.338768
0.334785
0.331291
0.329445
0.328803
0.328992
0.329881
0.331488
0.333440
0.333503
0.331581
0.329707
0.328185
0.326694
0.325459
0.384520
0.376019
0.360875
0.343364
0.325967
0.311247
0.299497
0.291792
0.287022
0.283900
0.281511
0.280188
0.279700
0.279871
0.280591
0.281730
0.282926
0.283061
0.282022
0.280697
0.279345
0.278054
0.277102
0.348902
0.340496
0.325581
0.308423
0.291560
0.277778
0.267254
0.260470
0.256233
0.253590
0.251728
0.250654
0.250244
0.250392
0.251002
0.251914
0.252781
0.252945
0.252283
0.251214
0.249972
0.248789
0.247970
0.566080
0.554942
0.534512
0.510550
0.485938
0.464909
0.448146
0.436724
0.429151
0.423581
0.418765
0.415397
0.413094
0.411660
0.410869
0.410724
0.410852
0.410370
0.409183
0.408103
0.407413
0.406029
0.404328
0.586427
0.574937
0.553654
0.529203
0.504245
0.482915
0.465947
0.454598
0.447569
0.441917
0.436370
0.432690
0.430290
0.428820
0.428010
0.427957
0.428285
0.427692
0.426219
0.425395
0.425780
0.424309
0.421432
0.627159
0.614790
0.588222
0.562564
0.536682
0.514687
0.497314
0.486211
0.482119
0.476319
0.467481
0.463092
0.460470
0.458939
0.458091
0.458160
0.459209
0.458403
0.456083
0.455994
0.459315
0.457690
0.451701
0.668117
0.655297
0.627799
0.601144
0.574198
0.551146
0.532809
0.521016
0.516545
0.510564
0.501657
0.497317
0.494747
0.493195
0.492197
0.491970
0.492599
0.491333
0.488562
0.488084
0.491056
0.489190
0.483084
0.705345
0.692315
0.667987
0.640389
0.612255
0.587789
0.567896
0.554545
0.546852
0.540653
0.534416
0.530825
0.528544
0.527012
0.525767
0.524892
0.524042
0.522130
0.519335
0.517456
0.517099
0.514928
0.511434
0.745294
0.731090
0.704656
0.675106
0.645550
0.619511
0.597874
0.583340
0.575148
0.568693
0.562327
0.558951
0.556799
0.555280
0.553853
0.552505
0.550921
0.548495
0.545386
0.542907
0.541509
0.539078
0.536101
0.783989
0.767960
0.736740
0.704823
0.674775
0.647198
0.623169
0.607974
0.610500
0.603670
0.585761
0.581737
0.579164
0.577636
0.576072
0.574460
0.572495
0.569749
0.566468
0.564084
0.563209
0.560598
0.556815
0.806398
0.790005
0.758118
0.725292
0.694193
0.665441
0.640196
0.624013
0.625930
0.618733
0.600654
0.596732
0.594315
0.592837
0.591176
0.589402
0.587262
0.584313
0.580789
0.578156
0.577030
0.574298
0.570518
0.814065
0.798797
0.770541
0.738402
0.706007
0.676467
0.650838
0.633231
0.622937
0.615380
0.608721
0.605737
0.604256
0.602882
0.600973
0.599110
0.597001
0.593936
0.590003
0.586692
0.584518
0.581712
0.578724
0.819952
0.805387
0.778561
0.747295
0.715435
0.685375
0.658381
0.639748
0.628470
0.620463
0.613887
0.611089
0.610121
0.608818
0.606580
0.604812
0.603270
0.600254
0.595774
0.592217
0.590244
0.587440
0.584185
0.824855
0.810509
0.783611
0.753470
0.726059
0.695715
0.663920
0.644277
0.635497
0.627011
0.616923
0.613885
0.616302
0.615038
0.609430
0.607957
0.607675
0.604865
0.599527
0.596280
0.597957
0.595207
0.588391
0.823714
0.809670
0.783285
0.753542
0.726313
0.695956
0.663965
0.643959
0.634725
0.625892
0.615624
0.612518
0.614992
0.613755
0.608157
0.606852
0.606897
0.604354
0.599181
0.596138
0.598003
0.595382
0.588620
0.815174
0.801689
0.776823
0.746944
0.715668
0.685605
0.658075
0.638365
0.625263
0.616290
0.609800
0.607026
0.606617
0.605437
0.603028
0.601764
0.601551
0.599294
0.594892
0.591806
0.590417
0.587965
0.584773
0.802258
0.789309
0.765352
0.736047
0.704604
0.675182
0.649037
0.629741
0.616232
0.607322
0.601562
0.599289
0.599660
0.598619
0.595842
0.594803
0.595615
0.593671
0.588817
0.585800
0.584347
0.582026
0.579132
0.781973
0.769560
0.746552
0.718263
0.687656
0.659237
0.634237
0.615591
0.602296
0.593709
0.588724
0.587572
0.591532
0.590763
0.585387
0.585023
0.592356
0.590705
0.579879
0.576353
0.578218
0.575944
0.569542
0.752617
0.740805
0.718908
0.692017
0.662918
0.635871
0.612028
0.594300
0.581721
0.573540
0.568685
0.567558
0.571554
0.571003
0.566059
0.566219
0.574068
0.572732
0.562013
0.558539
0.560391
0.558185
0.551904
0.710662
0.699554
0.679083
0.654078
0.627372
0.602110
0.579466
0.562952
0.551737
0.544014
0.538472
0.536153
0.536409
0.536020
0.534823
0.535543
0.538400
0.537413
0.532446
0.529396
0.527686
0.525552
0.523169
0.657595
0.647204
0.628189
0.605600
0.582325
0.559196
0.537337
0.522274
0.513492
0.506388
0.499493
0.496282
0.495375
0.495248
0.495732
0.497832
0.501823
0.501165
0.495750
0.492051
0.489547
0.487378
0.485572
0.592210
0.582455
0.564867
0.545341
0.530354
0.509649
0.484630
0.471574
0.469823
0.463500
0.450836
0.446175
0.444500
0.444646
0.446590
0.450955
0.462976
0.462621
0.449808
0.444453
0.441116
0.438869
0.437241
0.519752
0.510571
0.494129
0.476297
0.463414
0.445045
0.422357
0.411206
0.410954
0.405673
0.393671
0.389362
0.387785
0.388065
0.390225
0.394735
0.406792
0.406660
0.394245
0.389140
0.385955
0.383874
0.382409
0.444735
0.436027
0.420484
0.402858
0.385953
0.369663
0.354628
0.345225
0.340816
0.336724
0.331767
0.329366
0.328439
0.328683
0.330047
0.332582
0.336460
0.336452
0.332457
0.329517
0.327282
0.325589
0.324459
0.384295
0.375834
0.360789
0.343524
0.326653
0.312004
0.299905
0.292169
0.287733
0.284567
0.281701
0.280165
0.279533
0.279693
0.280576
0.282027
0.283886
0.283934
0.282059
0.280276
0.278595
0.277195
0.276259
0.348556
0.340195
0.325372
0.308363
0.291698
0.277986
0.267410
0.260626
0.256463
0.253811
0.251834
0.250676
0.250186
0.250288
0.250907
0.251879
0.252856
0.252924
0.251964
0.250677
0.249284
0.248038
0.247208
0.564401
0.553304
0.532952
0.509077
0.484552
0.463596
0.446906
0.435579
0.428124
0.422651
0.417922
0.414689
0.412604
0.411482
0.411068
0.411269
0.411633
0.411203
0.409891
0.408597
0.407679
0.406126
0.404340
0.584755
0.573313
0.552123
0.527768
0.502903
0.481647
0.464754
0.453509
0.446606
0.441031
0.435519
0.431927
0.429713
0.428560
0.428163
0.428496
0.429102
0.428580
0.426983
0.425941
0.426093
0.424459
0.421505
0.625483
0.613174
0.586734
0.561184
0.535399
0.513473
0.496158
0.485156
0.481179
0.475419
0.466553
0.462186
0.459697
0.458490
0.458117
0.458636
0.460027
0.459334
0.456902
0.456602
0.459697
0.457926
0.451882
0.666533
0.653768
0.626381
0.599811
0.572931
0.549916
0.531589
0.519833
0.515407
0.509430
0.500485
0.496168
0.493735
0.492525
0.492018
0.492262
0.493264
0.492165
0.489347
0.488722
0.491519
0.489552
0.483414
0.703974
0.690959
0.666662
0.639087
0.610960
0.586460
0.566486
0.553050
0.545282
0.539046
0.532828
0.529342
0.527279
0.526102
0.525315
0.524888
0.524414
0.522722
0.519989
0.518079
0.517653
0.515438
0.511934
0.744115
0.729882
0.703403
0.673805
0.644194
0.618043
0.596217
0.581456
0.573037
0.566512
0.560260
0.557090
0.555228
0.554083
0.553094
0.552177
0.550977
0.548826
0.545881
0.543484
0.542117
0.539707
0.536750
0.782899
0.766810
0.735506
0.703489
0.673359
0.645609
0.621271
0.605713
0.607831
0.600910
0.583255
0.579529
0.577304
0.576171
0.575043
0.573864
0.572308
0.569890
0.566846
0.564626
0.563856
0.561322
0.557588
0.805216
0.788766
0.756795
0.723863
0.692671
0.663730
0.638147
0.621566
0.623040
0.615749
0.597938
0.594330
0.592271
0.591201
0.589986
0.588663
0.586958
0.584380
0.581140
0.578721
0.577742
0.575124
0.571410
0.812667
0.797367
0.769047
0.736849
0.704381
0.674669
0.648741
0.630791
0.620164
0.612517
0.606030
0.603313
0.602173
0.601201
0.599753
0.598372
0.596735
0.594061
0.590427
0.587346
0.585345
0.582656
0.579727
0.818367
0.803793
0.776939
0.745677
0.713811
0.683605
0.656311
0.637360
0.625801
0.617721
0.611293
0.608740
0.608101
0.607198
0.605439
0.604192
0.603162
0.600540
0.596331
0.592980
0.591171
0.588469
0.585253
0.823352
0.808987
0.782011
0.751899
0.724541
0.694063
0.661928
0.641958
0.632873
0.624341
0.614462
0.611675
0.614409
0.613543
0.608427
0.607501
0.607765
0.605332
0.600198
0.597105
0.598913
0.596239
0.589438
0.822437
0.808344
0.781823
0.752045
0.724821
0.694326
0.662030
0.641756
0.632279
0.623440
0.613384
0.610513
0.613279
0.612416
0.607285
0.606503
0.607069
0.604867
0.599843
0.596898
0.598848
0.596278
0.589519
0.814303
0.800704
0.775616
0.745547
0.714117
0.683888
0.656178
0.636339
0.623160
0.614219
0.607868
0.605288
0.605143
0.604285
0.602273
0.601473
0.601720
0.599744
0.595435
0.592391
0.591034
0.588604
0.585416
0.802072
0.788906
0.764537
0.734839
0.703060
0.673433
0.647208
0.627902
0.614424
0.605580
0.599931
0.597827
0.598442
0.597676
0.595221
0.594592
0.595828
0.594102
0.589246
0.586184
0.584691
0.582366
0.579486
0.782565
0.769823
0.746156
0.717275
0.686153
0.657496
0.632508
0.613937
0.600747
0.592250
0.587356
0.586364
0.590563
0.590028
0.584906
0.584912
0.592667
0.591175
0.580219
0.576540
0.578279
0.575978
0.569613
0.753454
0.741307
0.718734
0.691226
0.661586
0.634293
0.610465
0.592814
0.580337
0.572247
0.567476
0.566491
0.570696
0.570345
0.565610
0.566090
0.574313
0.573095
0.562206
0.558549
0.560256
0.558018
0.551772
0.711211
0.699853
0.678917
0.653436
0.626313
0.600820
0.578120
0.561620
0.550449
0.542790
0.537336
0.535137
0.535558
0.535332
0.534322
0.535315
0.538476
0.537575
0.532466
0.529278
0.527477
0.525314
0.522931
0.657851
0.647293
0.627970
0.605042
0.581452
0.558124
0.536175
0.521071
0.512268
0.505206
0.498415
0.495318
0.494547
0.494563
0.495234
0.497605
0.501897
0.501303
0.495719
0.491892
0.489328
0.487130
0.485299
0.592222
0.582365
0.564583
0.544821
0.529600
0.508734
0.483619
0.470483
0.468632
0.462340
0.449834
0.445300
0.443776
0.444056
0.446169
0.450833
0.463239
0.462933
0.449836
0.444317
0.440907
0.438633
0.436981
0.519588
0.510354
0.493796
0.475811
0.462758
0.444276
0.421508
0.410276
0.409912
0.404664
0.392815
0.388622
0.387167
0.387558
0.389850
0.394607
0.406994
0.406897
0.394210
0.388960
0.385717
0.383626
0.382142
0.444461
0.435725
0.420123
0.402414
0.385414
0.369049
0.353957
0.344500
0.340043
0.335978
0.331113
0.328796
0.327936
0.328237
0.329671
0.332322
0.336347
0.336348
0.332224
0.329219
0.326983
0.325297
0.324152
0.383949
0.375479
0.360411
0.343111
0.326195
0.311505
0.299369
0.291602
0.287151
0.284016
0.281218
0.279745
0.279155
0.279329
0.280216
0.281686
0.283582
0.283620
0.281692
0.279895
0.278237
0.276858
0.275927
0.348175
0.339812
0.324984
0.307963
0.291280
0.277546
0.266948
0.260148
0.255989
0.253372
0.251453
0.250347
0.249883
0.249977
0.250566
0.251510
0.252472
0.252520
0.251542
0.250266
0.248906
0.247691
0.246873
0.562364
0.551337
0.531304
0.507544
0.483118
0.462182
0.445461
0.434134
0.426604
0.421186
0.416636
0.413505
0.411615
0.410818
0.410822
0.411348
0.411831
0.411382
0.409878
0.408086
0.406362
0.404509
0.402948
0.582029
0.570797
0.550358
0.526305
0.501651
0.480421
0.463410
0.452050
0.444754
0.439187
0.434074
0.430587
0.428543
0.427700
0.427716
0.428340
0.428966
0.428427
0.426680
0.424915
0.423599
0.421672
0.419581
0.617659
0.605986
0.584408
0.559659
0.534444
0.512545
0.494852
0.483335
0.476697
0.470874
0.464506
0.460465
0.458193
0.457287
0.457301
0.458022
0.458922
0.458205
0.455971
0.454368
0.454079
0.452027
0.448715
0.658467
0.646386
0.624014
0.598297
0.571993
0.548976
0.530222
0.517863
0.510655
0.504544
0.498100
0.494107
0.491897
0.490989
0.490883
0.491366
0.491944
0.490887
0.488334
0.486475
0.485985
0.483786
0.480383
0.700353
0.687749
0.664648
0.637575
0.609639
0.585091
0.564865
0.551040
0.542112
0.535701
0.530294
0.526938
0.525087
0.524240
0.523914
0.523879
0.523618
0.522107
0.519402
0.516911
0.515095
0.512743
0.510308
0.739665
0.726001
0.700930
0.671903
0.642233
0.616006
0.594123
0.578918
0.568918
0.562188
0.557133
0.554216
0.552657
0.551883
0.551394
0.550968
0.550210
0.548328
0.545379
0.542570
0.540265
0.537789
0.535586
0.774837
0.759787
0.731940
0.700784
0.669807
0.641962
0.618036
0.601591
0.591691
0.584592
0.578574
0.575774
0.574358
0.573651
0.573091
0.572505
0.571682
0.569571
0.566266
0.563392
0.561230
0.558669
0.556160
0.797079
0.781656
0.753105
0.721012
0.688944
0.659899
0.634738
0.617250
0.606594
0.599119
0.593053
0.590393
0.589147
0.588506
0.587885
0.587188
0.586249
0.584019
0.580581
0.577582
0.575300
0.572688
0.570186
0.808219
0.793441
0.766220
0.734468
0.701618
0.671804
0.646045
0.627620
0.615211
0.607348
0.602252
0.599844
0.598890
0.598315
0.597581
0.596786
0.595677
0.593409
0.589993
0.586748
0.584030
0.581389
0.579231
0.815263
0.800923
0.774505
0.743313
0.710672
0.680355
0.653530
0.634197
0.621146
0.612881
0.607611
0.605293
0.604607
0.604088
0.603223
0.602510
0.601711
0.599506
0.595850
0.592463
0.589770
0.587121
0.584887
0.820740
0.806447
0.779589
0.748892
0.717381
0.686765
0.658230
0.638041
0.624919
0.616271
0.610247
0.607863
0.607665
0.607176
0.605912
0.605440
0.605398
0.603337
0.599195
0.595823
0.593891
0.591259
0.588266
0.820561
0.806410
0.779777
0.749238
0.717766
0.687096
0.658426
0.638019
0.624630
0.615734
0.609526
0.607049
0.606851
0.606336
0.605034
0.604658
0.604829
0.602945
0.598908
0.595656
0.593846
0.591292
0.588324
0.813934
0.800102
0.774503
0.743879
0.711359
0.680911
0.653744
0.633797
0.619935
0.610989
0.605318
0.602874
0.602411
0.601849
0.600756
0.600315
0.600256
0.598553
0.595063
0.591961
0.589605
0.587173
0.585002
0.803428
0.789758
0.764353
0.733828
0.701216
0.671279
0.645168
0.625853
0.612196
0.603401
0.597995
0.595841
0.595855
0.595323
0.593889
0.593499
0.593844
0.592321
0.588738
0.585700
0.583399
0.581065
0.579013
0.786228
0.772622
0.746969
0.716822
0.684770
0.655704
0.630677
0.612176
0.599115
0.590683
0.585645
0.584152
0.585674
0.585285
0.582804
0.582609
0.584597
0.583247
0.578287
0.575051
0.573221
0.570944
0.568434
0.757398
0.744358
0.719751
0.690899
0.660245
0.632503
0.608649
0.591073
0.578702
0.570694
0.565855
0.564430
0.565998
0.565761
0.563573
0.563749
0.566115
0.565003
0.560146
0.557001
0.555265
0.553073
0.550614
0.713351
0.701412
0.679303
0.652724
0.624423
0.598510
0.576036
0.559552
0.548071
0.540540
0.535674
0.533672
0.533790
0.533710
0.533238
0.534080
0.535793
0.534999
0.531547
0.528697
0.526628
0.524538
0.522659
0.658577
0.647671
0.627624
0.603599
0.578196
0.554474
0.533408
0.518257
0.508158
0.501274
0.496250
0.493900
0.493485
0.493652
0.494272
0.496161
0.498810
0.498338
0.494662
0.491628
0.489478
0.487429
0.485635
0.591453
0.581439
0.563244
0.541905
0.520408
0.499151
0.479144
0.465690
0.458217
0.452174
0.446201
0.443604
0.443293
0.443725
0.444951
0.448158
0.453645
0.453469
0.447605
0.443984
0.441992
0.439966
0.437851
0.518404
0.509089
0.492279
0.472850
0.453671
0.434851
0.417172
0.405643
0.399624
0.394610
0.389312
0.387026
0.386785
0.387297
0.388658
0.391928
0.397442
0.397456
0.391935
0.388602
0.386821
0.384983
0.383012
0.443777
0.434965
0.419171
0.400803
0.382334
0.365746
0.351580
0.342073
0.336324
0.332407
0.329264
0.327698
0.327333
0.327719
0.328863
0.330962
0.333615
0.333701
0.331156
0.328982
0.327401
0.325894
0.324592
0.383418
0.374893
0.359690
0.342089
0.324571
0.309735
0.297870
0.290061
0.285210
0.282169
0.280012
0.278891
0.278565
0.278799
0.279562
0.280823
0.282241
0.282345
0.281039
0.279621
0.278301
0.277053
0.276096
0.347683
0.339280
0.324363
0.307187
0.290282
0.276444
0.265853
0.259014
0.254773
0.252226
0.250543
0.249630
0.249312
0.249451
0.249996
0.250855
0.251711
0.251815
0.251059
0.249994
0.248830
0.247720
0.246928
0.561186
0.550118
0.530074
0.506310
0.481941
0.460985
0.444209
0.433005
0.425720
0.420356
0.415641
0.412421
0.410635
0.410156
0.410608
0.411531
0.412224
0.411716
0.409880
0.407546
0.405172
0.402925
0.401281
0.580635
0.569441
0.549186
0.525305
0.500898
0.479672
0.462498
0.451275
0.444335
0.438757
0.433223
0.429444
0.427397
0.426836
0.427309
0.428358
0.429235
0.428666
0.426576
0.424193
0.422028
0.419720
0.417756
0.615567
0.604100
0.583224
0.558991
0.534443
0.512585
0.494444
0.483046
0.476944
0.471007
0.463802
0.459178
0.456752
0.456080
0.456563
0.457760
0.458999
0.458299
0.455677
0.453265
0.451601
0.449200
0.446557
0.656314
0.644464
0.622839
0.597677
0.572053
0.549055
0.529792
0.517450
0.510653
0.504344
0.497031
0.492433
0.490057
0.489378
0.489756
0.490759
0.491757
0.490804
0.487946
0.485359
0.483563
0.481078
0.478394
0.698772
0.686282
0.663487
0.636700
0.609065
0.584455
0.563859
0.549859
0.540903
0.534242
0.528344
0.524649
0.522765
0.522197
0.522380
0.522912
0.523172
0.521880
0.519028
0.516117
0.513597
0.511049
0.508929
0.738167
0.724569
0.699654
0.670783
0.641259
0.614897
0.592600
0.576978
0.566536
0.559512
0.554319
0.551325
0.549871
0.549433
0.549498
0.549747
0.549750
0.548176
0.545008
0.541825
0.538949
0.536353
0.534455
0.773160
0.758172
0.730525
0.699523
0.668901
0.640870
0.616181
0.599045
0.587884
0.580460
0.575057
0.572411
0.571219
0.570900
0.570977
0.571291
0.571799
0.570048
0.566027
0.562521
0.559527
0.556886
0.554948
0.795285
0.779922
0.751562
0.719635
0.687942
0.658711
0.632761
0.614532
0.602544
0.594738
0.589347
0.586883
0.585877
0.585633
0.585669
0.585904
0.586338
0.584510
0.580402
0.576822
0.573770
0.571115
0.569193
0.806598
0.791848
0.764633
0.733032
0.700343
0.670387
0.644126
0.625079
0.611956
0.603783
0.598791
0.596477
0.595693
0.595493
0.595387
0.595369
0.595141
0.593311
0.589825
0.586377
0.583276
0.580626
0.578795
0.814258
0.799836
0.773118
0.742063
0.709669
0.679233
0.651827
0.631803
0.618038
0.609498
0.604367
0.602138
0.601577
0.601430
0.601227
0.601253
0.601139
0.599373
0.595866
0.592384
0.589328
0.586667
0.584757
0.822099
0.807386
0.778857
0.748064
0.716638
0.685893
0.656781
0.635701
0.621501
0.612622
0.607142
0.604946
0.604823
0.604714
0.604201
0.604456
0.605007
0.603348
0.599360
0.595761
0.592978
0.590310
0.588073
0.822636
0.807939
0.779411
0.748589
0.717082
0.686251
0.657054
0.635861
0.621521
0.612481
0.606863
0.604620
0.604542
0.604390
0.603767
0.604052
0.604756
0.603218
0.599283
0.595760
0.593075
0.590466
0.588240
0.815464
0.801103
0.774349
0.743215
0.710530
0.679857
0.652281
0.631979
0.617830
0.608871
0.603440
0.601235
0.601070
0.600832
0.600127
0.600191
0.600589
0.599162
0.595705
0.592389
0.589616
0.587122
0.585227
0.807102
0.792512
0.765147
0.733464
0.700220
0.669947
0.643652
0.624322
0.610764
0.602081
0.596845
0.595075
0.595699
0.595455
0.594015
0.593891
0.594600
0.593257
0.589561
0.586194
0.583486
0.581084
0.579254
0.794529
0.779220
0.749311
0.717025
0.683851
0.654311
0.629197
0.610889
0.598260
0.590037
0.585103
0.584240
0.586868
0.586740
0.583688
0.583422
0.585254
0.583989
0.579160
0.575429
0.572891
0.570545
0.568522
0.765890
0.751137
0.722254
0.691186
0.659301
0.631045
0.607133
0.589765
0.577826
0.570049
0.565375
0.564648
0.567382
0.567385
0.564538
0.564565
0.566742
0.565697
0.560978
0.557418
0.555095
0.552875
0.550865
0.717469
0.704585
0.680498
0.652476
0.623136
0.596767
0.574286
0.557894
0.546510
0.539183
0.534731
0.533358
0.534320
0.534476
0.533688
0.534547
0.536523
0.535857
0.532323
0.529436
0.527441
0.525405
0.523522
0.660286
0.648872
0.627809
0.602698
0.576195
0.552066
0.531199
0.516063
0.505657
0.498975
0.494777
0.493191
0.493663
0.494084
0.494423
0.496395
0.499432
0.499151
0.495496
0.492874
0.491511
0.489596
0.487316
0.591670
0.581393
0.562660
0.540279
0.517212
0.495575
0.476274
0.462740
0.453966
0.448157
0.444158
0.442848
0.444356
0.445079
0.445278
0.448524
0.454895
0.454954
0.448779
0.446003
0.445902
0.444067
0.440530
0.518051
0.508585
0.491444
0.471147
0.450508
0.431362
0.414403
0.402778
0.395450
0.390648
0.387283
0.386233
0.387716
0.388495
0.388872
0.392162
0.398503
0.398735
0.392943
0.390488
0.390639
0.389000
0.385588
0.443396
0.434487
0.418468
0.399614
0.380429
0.363604
0.349645
0.340060
0.333905
0.330126
0.327749
0.326828
0.327117
0.327693
0.328647
0.330776
0.333697
0.333942
0.331514
0.329882
0.329220
0.327884
0.326052
0.382995
0.374409
0.359073
0.341225
0.323371
0.308366
0.296489
0.288590
0.283585
0.280633
0.278840
0.278081
0.278094
0.278463
0.279191
0.280459
0.281986
0.282207
0.281052
0.279950
0.279061
0.277950
0.276849
0.347218
0.338773
0.323768
0.306451
0.289364
0.275395
0.264727
0.257804
0.253501
0.251024
0.249550
0.248875
0.248769
0.249016
0.249578
0.250445
0.251356
0.251559
0.250954
0.250106
0.249184
0.248190
0.247390
0.560401
0.549222
0.529043
0.505189
0.480893
0.459868
0.442960
0.431982
0.425284
0.420044
0.414952
0.411611
0.409955
0.409808
0.410706
0.412034
0.413034
0.412410
0.410045
0.407143
0.404219
0.401531
0.399604
0.579829
0.568567
0.548301
0.524527
0.500548
0.479299
0.461784
0.450906
0.445099
0.439578
0.432957
0.428701
0.426626
0.426355
0.427295
0.428842
0.430218
0.429577
0.426859
0.423914
0.421289
0.418557
0.416242
0.614492
0.603048
0.582555
0.558861
0.536205
0.514406
0.494789
0.484030
0.481295
0.475302
0.464453
0.458579
0.455808
0.455352
0.456388
0.458284
0.463443
0.462753
0.456257
0.453281
0.451298
0.448510
0.445378
0.655312
0.643484
0.622231
0.597627
0.573931
0.550985
0.530176
0.518371
0.514791
0.508333
0.497346
0.491459
0.488709
0.488237
0.489189
0.490947
0.496052
0.495210
0.488477
0.485412
0.483357
0.480554
0.477444
0.698494
0.685868
0.662913
0.636250
0.609290
0.584623
0.563300
0.549316
0.541064
0.534187
0.527083
0.522797
0.520806
0.520506
0.521239
0.522481
0.523722
0.522645
0.519232
0.515967
0.513177
0.510398
0.508086
0.739181
0.725155
0.699457
0.670354
0.641574
0.615045
0.591609
0.575583
0.564997
0.557692
0.552025
0.548801
0.547394
0.547280
0.547967
0.549097
0.550526
0.549259
0.545248
0.541625
0.538394
0.535636
0.533723
0.776232
0.760404
0.731239
0.699980
0.672864
0.644571
0.615604
0.597327
0.585007
0.577233
0.572089
0.569409
0.568389
0.568457
0.569380
0.571119
0.575702
0.574326
0.566935
0.562490
0.558875
0.556098
0.554299
0.798320
0.782113
0.752197
0.720041
0.691896
0.662410
0.632132
0.612685
0.599439
0.591272
0.586214
0.583757
0.582942
0.583091
0.583984
0.585675
0.590234
0.588826
0.581383
0.576906
0.573274
0.570519
0.568761
0.808479
0.793176
0.764411
0.732563
0.700703
0.670580
0.642960
0.623181
0.609428
0.600937
0.595875
0.593542
0.592940
0.593094
0.593617
0.594582
0.595911
0.594521
0.590326
0.586550
0.583196
0.580493
0.578744
0.817183
0.802146
0.773018
0.741873
0.710347
0.679806
0.651053
0.630148
0.615739
0.606914
0.601753
0.599542
0.599252
0.599457
0.599781
0.600696
0.601864
0.600530
0.596581
0.592879
0.589624
0.586905
0.585042
0.841164
0.824515
0.781136
0.749401
0.718978
0.688118
0.656864
0.634396
0.619283
0.610144
0.604895
0.602883
0.604523
0.604788
0.603426
0.604662
0.607240
0.605977
0.600691
0.596630
0.593398
0.590642
0.588589
0.842252
0.825523
0.781928
0.750013
0.719389
0.688429
0.657174
0.634705
0.619584
0.610381
0.605058
0.603081
0.604873
0.605088
0.603495
0.604682
0.607362
0.606173
0.600883
0.596857
0.593706
0.591002
0.588954
0.820694
0.805338
0.775114
0.743315
0.710934
0.680106
0.651602
0.630807
0.616523
0.607571
0.602256
0.600385
0.601031
0.601117
0.600344
0.600985
0.602404
0.601257
0.597263
0.593597
0.590583
0.588011
0.586139
0.814654
0.798585
0.766737
0.733476
0.699680
0.669152
0.642574
0.623289
0.610086
0.601570
0.596446
0.595418
0.597786
0.597848
0.595386
0.595468
0.597183
0.596026
0.591512
0.587591
0.584587
0.582104
0.580299
0.814200
0.795537
0.754006
0.717930
0.683239
0.653269
0.628135
0.610244
0.599159
0.591251
0.585803
0.586548
0.594087
0.594272
0.587068
0.586361
0.589366
0.588161
0.581854
0.577103
0.574016
0.571569
0.569695
0.785659
0.767576
0.727083
0.692187
0.658691
0.629975
0.606083
0.589148
0.578744
0.571294
0.566155
0.567098
0.574842
0.575148
0.568036
0.567580
0.570985
0.569994
0.563732
0.559212
0.556477
0.554197
0.552275
0.724378
0.710145
0.682297
0.652573
0.622360
0.595648
0.573098
0.556878
0.545858
0.538758
0.534607
0.534215
0.537372
0.537809
0.535567
0.536541
0.540065
0.539558
0.534652
0.531410
0.529762
0.527760
0.525466
0.662870
0.650876
0.628353
0.602351
0.575339
0.550918
0.529857
0.514715
0.504290
0.497781
0.494125
0.493443
0.496092
0.496826
0.495879
0.498412
0.504138
0.504100
0.498258
0.495624
0.495671
0.493848
0.490239
0.592386
0.581857
0.562623
0.539786
0.517252
0.495346
0.474897
0.461101
0.451780
0.446160
0.443428
0.443926
0.451832
0.452982
0.448429
0.452926
0.472008
0.472358
0.454160
0.451020
0.456385
0.454617
0.445319
0.518166
0.508575
0.491199
0.470611
0.450587
0.431206
0.413100
0.401174
0.393247
0.388606
0.386486
0.387154
0.394931
0.396121
0.391800
0.396342
0.415187
0.415689
0.398055
0.395295
0.400952
0.399381
0.390185
0.443255
0.434282
0.418127
0.399053
0.379720
0.362715
0.348521
0.338767
0.332369
0.328672
0.326809
0.326548
0.328399
0.329237
0.329377
0.332065
0.337343
0.337779
0.333457
0.331989
0.332848
0.331614
0.328409
0.382686
0.374074
0.358679
0.340727
0.322759
0.307621
0.295576
0.287530
0.282383
0.279483
0.277982
0.277581
0.278219
0.278773
0.279338
0.280824
0.283200
0.283546
0.281829
0.280892
0.280612
0.279594
0.278043
0.346803
0.338351
0.323324
0.305956
0.288783
0.274706
0.263908
0.256859
0.252472
0.250038
0.248747
0.248312
0.248488
0.248885
0.249492
0.250456
0.251579
0.251876
0.251267
0.250565
0.249889
0.248977
0.248091
0.559474
0.548176
0.527789
0.503685
0.479155
0.457956
0.440967
0.430043
0.423522
0.418556
0.413820
0.410886
0.409672
0.409913
0.411106
0.412617
0.413635
0.412805
0.410015
0.406564
0.403077
0.399984
0.397866
0.578795
0.567446
0.547033
0.523073
0.498917
0.477505
0.459877
0.449009
0.443336
0.438055
0.431769
0.427925
0.426315
0.426427
0.427635
0.429363
0.430784
0.429964
0.426830
0.423340
0.420141
0.417020
0.414551
0.613260
0.601785
0.581257
0.557487
0.534755
0.512818
0.493031
0.482208
0.479529
0.473711
0.463152
0.457681
0.455412
0.455332
0.456584
0.458669
0.463937
0.463125
0.456236
0.452725
0.450146
0.447009
0.443802
0.653931
0.642118
0.620903
0.596306
0.572599
0.549548
0.528551
0.516620
0.513005
0.506632
0.495847
0.490288
0.487983
0.487873
0.489061
0.491060
0.496352
0.495490
0.488468
0.484965
0.482396
0.479309
0.476159
0.697034
0.684443
0.661558
0.634951
0.608016
0.583272
0.561778
0.547625
0.539254
0.532348
0.525321
0.521232
0.519557
0.519589
0.520643
0.522223
0.523753
0.522780
0.519247
0.515720
0.512603
0.509613
0.507241
0.737576
0.723619
0.698050
0.669072
0.640373
0.613800
0.590191
0.573949
0.563161
0.555724
0.550025
0.546884
0.545691
0.545883
0.546951
0.548512
0.550343
0.549300
0.545300
0.541558
0.538147
0.535252
0.533281
0.774453
0.758730
0.729757
0.698694
0.671722
0.643419
0.614274
0.595747
0.583156
0.575181
0.569935
0.567255
0.566384
0.566738
0.568076
0.570321
0.575418
0.574358
0.567047
0.562574
0.558878
0.556022
0.554175
0.796488
0.780385
0.750655
0.718694
0.690701
0.661239
0.630823
0.611156
0.597644
0.589257
0.584046
0.581526
0.580798
0.581216
0.582543
0.584779
0.589897
0.588861
0.581554
0.577107
0.573443
0.570650
0.568857
0.806766
0.791512
0.762842
0.731104
0.699343
0.669263
0.641603
0.621713
0.607788
0.599098
0.593843
0.591386
0.590813
0.591210
0.592183
0.593711
0.595595
0.594593
0.590584
0.586870
0.583507
0.580775
0.579004
0.815640
0.800585
0.771434
0.740286
0.708778
0.678298
0.649622
0.628746
0.614289
0.605322
0.599955
0.597571
0.597258
0.597690
0.598486
0.599984
0.601710
0.600759
0.596997
0.593350
0.590075
0.587327
0.585452
0.839796
0.823072
0.779548
0.747698
0.717193
0.686408
0.655359
0.633059
0.618015
0.608808
0.603373
0.601162
0.602733
0.603215
0.602347
0.604178
0.607313
0.606419
0.601294
0.597264
0.593974
0.591188
0.589152
0.840941
0.824118
0.780339
0.748269
0.717537
0.686665
0.655664
0.633441
0.618470
0.609272
0.603805
0.601645
0.603363
0.603785
0.602664
0.604413
0.607613
0.606775
0.601641
0.597647
0.594443
0.591723
0.589697
0.819356
0.803915
0.773549
0.741629
0.709201
0.678467
0.650188
0.629654
0.615576
0.606675
0.601255
0.599245
0.599848
0.600117
0.599749
0.600880
0.602757
0.601936
0.598118
0.594524
0.591522
0.588955
0.587093
0.813347
0.797213
0.765262
0.731925
0.698134
0.667706
0.641324
0.622298
0.609325
0.600883
0.595674
0.594527
0.596851
0.597067
0.594956
0.595458
0.597574
0.596725
0.592417
0.588615
0.585677
0.583233
0.581448
0.813026
0.794317
0.752718
0.716607
0.681982
0.652111
0.627115
0.609462
0.598610
0.590776
0.585228
0.585842
0.593305
0.593615
0.586730
0.586385
0.589727
0.588822
0.582766
0.578185
0.575213
0.572844
0.571016
0.784727
0.766609
0.726056
0.691129
0.657688
0.629055
0.605267
0.588522
0.578303
0.570916
0.565696
0.566536
0.574218
0.574633
0.567779
0.567611
0.571292
0.570589
0.564607
0.560306
0.557732
0.555571
0.553713
0.723808
0.709524
0.681586
0.651790
0.621555
0.594883
0.572425
0.556325
0.545404
0.538345
0.534184
0.533781
0.536963
0.537494
0.535407
0.536565
0.540301
0.540051
0.535435
0.532461
0.531036
0.529181
0.526953
0.662721
0.650647
0.627973
0.601833
0.574718
0.550289
0.529290
0.514191
0.503768
0.497282
0.493699
0.493109
0.495867
0.496690
0.495802
0.498406
0.504250
0.504430
0.498897
0.496579
0.496898
0.495240
0.491696
0.592628
0.581987
0.562523
0.539476
0.516740
0.494783
0.474390
0.460570
0.451133
0.445526
0.442977
0.443663
0.451765
0.453004
0.448425
0.452888
0.471972
0.472496
0.454634
0.451836
0.457497
0.455900
0.446654
0.518473
0.508794
0.491219
0.470447
0.450225
0.430779
0.412688
0.400683
0.392593
0.387957
0.386033
0.386917
0.394909
0.396201
0.391837
0.396310
0.415106
0.415743
0.398403
0.395947
0.401863
0.400446
0.391290
0.443329
0.434329
0.418105
0.398964
0.379542
0.362473
0.348216
0.338347
0.331822
0.328111
0.326375
0.326301
0.328345
0.329292
0.329433
0.332084
0.337346
0.337869
0.333735
0.332479
0.333523
0.332394
0.329217
0.382519
0.373925
0.358551
0.340618
0.322631
0.307436
0.295291
0.287112
0.281854
0.278943
0.277547
0.277314
0.278133
0.278809
0.279416
0.280902
0.283279
0.283678
0.282071
0.281261
0.281089
0.280132
0.278597
0.346486
0.338073
0.323108
0.305798
0.288639
0.274510
0.263599
0.256415
0.251932
0.249496
0.248307
0.248037
0.248389
0.248917
0.249590
0.250576
0.251709
0.252041
0.251497
0.250870
0.250257
0.249378
0.248500
0.558206
0.546819
0.526229
0.501793
0.476799
0.455345
0.438297
0.427229
0.420464
0.415925
0.412320
0.410365
0.409989
0.410653
0.411908
0.413326
0.414059
0.412937
0.409809
0.405843
0.401759
0.398339
0.396181
0.577269
0.565867
0.545291
0.520965
0.496139
0.474452
0.456874
0.445634
0.439079
0.434228
0.429764
0.427303
0.426800
0.427374
0.428510
0.430025
0.431031
0.429912
0.426511
0.422448
0.418464
0.415026
0.412711
0.611343
0.599868
0.579215
0.554938
0.530427
0.508180
0.489330
0.477660
0.471649
0.466247
0.460064
0.456810
0.456391
0.456831
0.457495
0.459141
0.460712
0.459602
0.455640
0.451468
0.447743
0.444308
0.441694
0.651658
0.639927
0.618751
0.593797
0.568418
0.545117
0.525081
0.512284
0.505317
0.499268
0.492718
0.489276
0.488764
0.489146
0.489755
0.491366
0.492940
0.491861
0.487955
0.483885
0.480274
0.476933
0.474368
0.694114
0.681788
0.659351
0.632862
0.605435
0.580612
0.559408
0.544849
0.535488
0.528757
0.523192
0.520200
0.519443
0.519861
0.520866
0.522333
0.523478
0.522453
0.519122
0.515337
0.511723
0.508554
0.506348
0.733076
0.719750
0.695366
0.666994
0.637832
0.611354
0.588455
0.572133
0.561014
0.553617
0.548437
0.545777
0.545091
0.545570
0.546701
0.548201
0.549445
0.548500
0.545249
0.541649
0.538183
0.535182
0.533138
0.767502
0.752912
0.726000
0.695747
0.665690
0.637645
0.612309
0.594341
0.581951
0.573941
0.568674
0.566126
0.565571
0.566113
0.567340
0.569176
0.571490
0.570639
0.566532
0.562865
0.559597
0.556714
0.554620
0.789537
0.774552
0.746889
0.715696
0.684583
0.655426
0.628964
0.610006
0.596816
0.588355
0.582937
0.580361
0.579805
0.580357
0.581612
0.583499
0.585893
0.585122
0.581093
0.577521
0.574357
0.571560
0.569514
0.801394
0.786821
0.759943
0.728736
0.696379
0.666561
0.640178
0.620786
0.607102
0.598343
0.592830
0.590167
0.589493
0.590015
0.591271
0.592945
0.594474
0.593764
0.590711
0.587388
0.584224
0.581477
0.579581
0.809769
0.795285
0.768447
0.737354
0.704946
0.674704
0.647619
0.627734
0.613805
0.604848
0.599123
0.596345
0.595679
0.596200
0.597456
0.599252
0.600885
0.600237
0.597191
0.593811
0.590622
0.587860
0.585949
0.818429
0.803424
0.774219
0.742940
0.710955
0.680444
0.652261
0.631803
0.617731
0.608648
0.602710
0.599843
0.599329
0.599846
0.601025
0.603121
0.605748
0.605165
0.601247
0.597640
0.594486
0.591706
0.589646
0.819168
0.804107
0.774777
0.743344
0.711208
0.680643
0.652526
0.632193
0.618244
0.609201
0.603231
0.600352
0.599863
0.600295
0.601299
0.603333
0.606012
0.605487
0.601603
0.598079
0.595044
0.592350
0.590318
0.811668
0.797022
0.769756
0.738211
0.705319
0.674941
0.648142
0.628699
0.615210
0.606393
0.600597
0.597885
0.597486
0.597766
0.598345
0.599912
0.601732
0.601249
0.598260
0.595099
0.592278
0.589773
0.587946
0.803294
0.788498
0.760802
0.728897
0.695706
0.665750
0.640051
0.621543
0.608728
0.600257
0.594686
0.592451
0.592819
0.593008
0.592697
0.593858
0.595786
0.595339
0.592221
0.589164
0.586597
0.584287
0.582533
0.791067
0.775617
0.745526
0.713205
0.680459
0.651233
0.626368
0.608789
0.596947
0.588927
0.583547
0.582138
0.584308
0.584520
0.582577
0.583432
0.586230
0.585831
0.581784
0.578531
0.576212
0.574074
0.572286
0.763166
0.748286
0.719233
0.688132
0.656647
0.628643
0.604876
0.588097
0.576811
0.569199
0.564151
0.562986
0.565328
0.565611
0.563678
0.564593
0.567551
0.567326
0.563478
0.560551
0.558612
0.556711
0.554981
0.715893
0.702823
0.678409
0.650146
0.620757
0.594512
0.572308
0.556313
0.545253
0.538058
0.533572
0.532129
0.533115
0.533525
0.533207
0.534595
0.537134
0.537200
0.534567
0.532471
0.531141
0.529521
0.527831
0.660141
0.648408
0.626732
0.601085
0.574159
0.549998
0.529404
0.514437
0.503992
0.497410
0.493549
0.492291
0.493131
0.493795
0.494246
0.496354
0.499624
0.499961
0.497306
0.495651
0.495127
0.493701
0.491598
0.592995
0.582231
0.562485
0.539210
0.515131
0.493318
0.474482
0.460908
0.451511
0.445785
0.442756
0.442186
0.444503
0.445475
0.445359
0.448355
0.454345
0.454888
0.450047
0.448381
0.449254
0.447930
0.444523
0.519600
0.509706
0.491634
0.470523
0.448895
0.429520
0.412898
0.401075
0.392999
0.388236
0.385879
0.385654
0.388027
0.389074
0.389080
0.392014
0.397851
0.398438
0.393850
0.392404
0.393448
0.392258
0.388936
0.443947
0.434874
0.418482
0.399297
0.379709
0.362680
0.348626
0.338733
0.332139
0.328344
0.326483
0.326194
0.327140
0.328017
0.328880
0.330814
0.333584
0.334067
0.332274
0.331327
0.331278
0.330256
0.328490
0.382649
0.374085
0.358742
0.340896
0.322925
0.307749
0.295615
0.287342
0.281987
0.279014
0.277590
0.277359
0.277943
0.278655
0.279454
0.280674
0.282148
0.282515
0.281727
0.281026
0.280496
0.279571
0.278514
0.346353
0.338012
0.323168
0.306001
0.288936
0.274816
0.263827
0.256516
0.251924
0.249446
0.248290
0.248108
0.248534
0.249152
0.249884
0.250785
0.251702
0.251998
0.251601
0.250990
0.250273
0.249385
0.248611
0.557066
0.545619
0.524899
0.500261
0.475032
0.453365
0.436153
0.424991
0.418284
0.414226
0.411533
0.410583
0.411106
0.412112
0.413188
0.414364
0.414893
0.413456
0.409871
0.405465
0.400985
0.397357
0.395168
0.575882
0.564467
0.543839
0.519390
0.494391
0.472490
0.454663
0.443169
0.436479
0.432126
0.428843
0.427741
0.428537
0.429492
0.430173
0.431332
0.432196
0.430730
0.426694
0.422045
0.417527
0.413872
0.411615
0.609634
0.598211
0.577625
0.553357
0.528846
0.506397
0.487114
0.474952
0.468391
0.463495
0.459001
0.457646
0.459439
0.460311
0.459785
0.460908
0.462512
0.461022
0.456082
0.451053
0.446522
0.442856
0.440491
0.649740
0.638118
0.617119
0.592302
0.567046
0.543610
0.523149
0.509842
0.502287
0.496670
0.491711
0.490081
0.491726
0.492521
0.491961
0.493101
0.494768
0.493365
0.488535
0.483658
0.479301
0.475750
0.473419
0.692038
0.679891
0.657767
0.631561
0.604327
0.579492
0.558065
0.543194
0.533599
0.527151
0.522459
0.520570
0.520945
0.521687
0.522294
0.523558
0.524749
0.523550
0.519740
0.515535
0.511595
0.508271
0.506049
0.730628
0.717613
0.693797
0.665969
0.637221
0.610861
0.587806
0.571303
0.560155
0.552894
0.548049
0.545931
0.545850
0.546567
0.547605
0.549106
0.550424
0.549448
0.546051
0.542381
0.539021
0.535911
0.533564
0.764715
0.750589
0.724373
0.694956
0.665323
0.637521
0.612281
0.594240
0.582197
0.574211
0.568671
0.566288
0.566156
0.566867
0.568003
0.569924
0.572412
0.571643
0.567570
0.564191
0.561563
0.558602
0.555795
0.786963
0.772406
0.745378
0.714958
0.684218
0.655354
0.629136
0.610249
0.597505
0.589017
0.583136
0.580506
0.580194
0.580859
0.582082
0.584135
0.586769
0.586132
0.582189
0.578954
0.576466
0.573598
0.570827
0.799497
0.785136
0.758678
0.727780
0.695622
0.666084
0.640087
0.621057
0.607729
0.598960
0.593113
0.590220
0.589488
0.590074
0.591502
0.593466
0.595274
0.594711
0.591705
0.588483
0.585581
0.582754
0.580493
0.808347
0.793896
0.767177
0.735848
0.703025
0.673067
0.647011
0.628053
0.614803
0.605893
0.599670
0.596396
0.595432
0.595961
0.597499
0.599695
0.601710
0.601223
0.598140
0.594728
0.591589
0.588743
0.586644
0.816037
0.801091
0.772478
0.740563
0.707443
0.677247
0.650970
0.632145
0.619215
0.610260
0.603582
0.599927
0.598818
0.599291
0.600930
0.603545
0.606902
0.606500
0.602251
0.598569
0.595481
0.592620
0.590343
0.816240
0.801304
0.772689
0.740711
0.707510
0.677312
0.651152
0.632512
0.619756
0.610861
0.604129
0.600393
0.599217
0.599582
0.601092
0.603667
0.607076
0.606748
0.602580
0.599026
0.596083
0.593330
0.591101
0.808358
0.793999
0.767371
0.735933
0.702906
0.672982
0.647335
0.628995
0.616317
0.607589
0.601189
0.597691
0.596593
0.596804
0.597902
0.599980
0.602183
0.601925
0.599069
0.596024
0.593324
0.590808
0.588872
0.797538
0.783525
0.757562
0.726722
0.694369
0.664994
0.639797
0.621925
0.609626
0.601152
0.594966
0.591763
0.591033
0.591134
0.591693
0.593476
0.595722
0.595562
0.592827
0.590147
0.587911
0.585654
0.583745
0.780757
0.766937
0.741062
0.711106
0.680509
0.652001
0.626769
0.609453
0.597926
0.589789
0.583608
0.580770
0.580942
0.581029
0.580755
0.582521
0.585752
0.585719
0.582212
0.579646
0.577966
0.575949
0.573878
0.753119
0.739869
0.715030
0.686346
0.657080
0.629789
0.605566
0.588947
0.577891
0.570131
0.564310
0.561760
0.562126
0.562269
0.561948
0.563679
0.566972
0.567096
0.563845
0.561640
0.560341
0.558590
0.556631
0.711123
0.698805
0.676036
0.649011
0.620737
0.595050
0.572973
0.557215
0.546350
0.539061
0.534089
0.531855
0.531822
0.532098
0.532456
0.534129
0.536595
0.536886
0.534866
0.533237
0.532168
0.530691
0.529084
0.659254
0.647603
0.626103
0.600829
0.574418
0.550636
0.530255
0.515478
0.505160
0.498516
0.494379
0.492727
0.492998
0.493516
0.494153
0.496064
0.498789
0.499218
0.497260
0.495832
0.495054
0.493760
0.492188
0.595450
0.584195
0.563404
0.539783
0.515684
0.494086
0.475540
0.462092
0.452765
0.446977
0.443749
0.442885
0.444341
0.445141
0.445374
0.447741
0.451877
0.452393
0.449227
0.447636
0.447345
0.446141
0.444152
0.522821
0.512349
0.493049
0.471460
0.449711
0.430460
0.414040
0.402269
0.394211
0.389378
0.386869
0.386457
0.388119
0.389023
0.389290
0.391546
0.395539
0.396047
0.393020
0.391580
0.391403
0.390300
0.388390
0.445642
0.436329
0.419441
0.400129
0.380626
0.363691
0.349661
0.339748
0.333119
0.329251
0.327306
0.326983
0.327834
0.328657
0.329422
0.330975
0.333121
0.333534
0.332168
0.331223
0.330733
0.329747
0.328498
0.383270
0.374689
0.359294
0.341542
0.323709
0.308603
0.296441
0.288091
0.282657
0.279619
0.278162
0.277960
0.278586
0.279321
0.280073
0.281127
0.282346
0.282647
0.281970
0.281254
0.280565
0.279628
0.278721
0.346509
0.338237
0.323510
0.306520
0.289611
0.275542
0.264492
0.257071
0.252378
0.249846
0.248696
0.248583
0.249105
0.249790
0.250523
0.251352
0.252151
0.252379
0.251967
0.251312
0.250510
0.249583
0.248827
0.556314
0.544799
0.523971
0.499239
0.474058
0.452257
0.434767
0.423623
0.417230
0.413633
0.411579
0.411460
0.413110
0.414309
0.414694
0.415526
0.415931
0.414210
0.410110
0.405396
0.400740
0.397058
0.394877
0.575022
0.563575
0.542924
0.518553
0.493977
0.471960
0.453527
0.441980
0.435769
0.431900
0.429176
0.429168
0.431851
0.433027
0.432341
0.433054
0.434085
0.432288
0.427282
0.422075
0.417258
0.413522
0.411295
0.608663
0.597268
0.576859
0.553107
0.531044
0.508526
0.486741
0.474374
0.468717
0.464333
0.460256
0.460581
0.471354
0.472487
0.463631
0.463963
0.466348
0.464452
0.457420
0.451317
0.446237
0.442439
0.440145
0.648710
0.637148
0.616377
0.592175
0.569488
0.546044
0.523069
0.509531
0.502826
0.497672
0.493084
0.493078
0.503766
0.504812
0.495841
0.496229
0.498702
0.496916
0.490013
0.484071
0.479195
0.475505
0.473204
0.691259
0.679142
0.657026
0.631195
0.604803
0.580030
0.557906
0.542895
0.533763
0.527640
0.523205
0.522216
0.524445
0.525379
0.524607
0.525595
0.527336
0.525878
0.520874
0.516129
0.512043
0.508614
0.506220
0.730756
0.717667
0.693457
0.666022
0.638220
0.612004
0.588254
0.571550
0.560899
0.553825
0.548870
0.547201
0.548195
0.549056
0.549380
0.550917
0.553055
0.551931
0.547401
0.543519
0.540514
0.537306
0.534362
0.768760
0.754164
0.725059
0.695979
0.667782
0.640214
0.613852
0.595586
0.585417
0.577498
0.570216
0.567838
0.569961
0.570781
0.570065
0.572500
0.580947
0.580118
0.570002
0.566428
0.564793
0.561715
0.557518
0.791316
0.776252
0.746256
0.716112
0.686750
0.658170
0.630976
0.611977
0.601155
0.592683
0.584909
0.582087
0.583852
0.584576
0.584015
0.586659
0.595337
0.594672
0.584668
0.581239
0.579731
0.576728
0.572553
0.800758
0.786169
0.758931
0.728157
0.696652
0.667407
0.641278
0.622452
0.609819
0.601080
0.594594
0.591462
0.590859
0.591429
0.592755
0.595059
0.598219
0.597615
0.593233
0.589846
0.587352
0.584378
0.581382
0.810051
0.795247
0.767406
0.735732
0.702905
0.673258
0.647785
0.629554
0.617099
0.608260
0.601421
0.597667
0.596519
0.596968
0.598577
0.601177
0.604646
0.604119
0.599540
0.595786
0.592748
0.589736
0.587142
0.821563
0.805722
0.773214
0.740138
0.706435
0.676561
0.651431
0.633860
0.622166
0.613332
0.605723
0.601294
0.599708
0.600071
0.602334
0.605914
0.619970
0.619549
0.604660
0.600188
0.597982
0.594925
0.590955
0.821226
0.805463
0.773080
0.740027
0.706309
0.676481
0.651508
0.634179
0.622696
0.613935
0.606251
0.601692
0.599983
0.600226
0.602389
0.605954
0.620078
0.619753
0.604974
0.600648
0.598592
0.595655
0.591753
0.808036
0.793588
0.766457
0.735013
0.702324
0.672863
0.647846
0.630401
0.618589
0.609956
0.602881
0.598709
0.597163
0.597252
0.598589
0.601168
0.604898
0.604668
0.600398
0.597062
0.594446
0.591800
0.589464
0.794520
0.780901
0.755722
0.725800
0.694983
0.666178
0.640710
0.623323
0.611730
0.603294
0.596401
0.592529
0.591405
0.591402
0.592184
0.594530
0.598220
0.598139
0.594205
0.591382
0.589386
0.587041
0.584684
0.775225
0.762279
0.738628
0.710908
0.684901
0.657094
0.628870
0.611381
0.600668
0.592490
0.585158
0.581531
0.581703
0.581710
0.581460
0.584160
0.595173
0.595281
0.584400
0.581574
0.580355
0.578277
0.575449
0.747675
0.735306
0.712709
0.686300
0.661687
0.635089
0.607789
0.590914
0.580601
0.572786
0.565857
0.562581
0.563008
0.563081
0.562739
0.565360
0.576327
0.576595
0.566077
0.563644
0.562833
0.561051
0.558366
0.708489
0.696558
0.674620
0.648631
0.622062
0.596911
0.574288
0.558684
0.548225
0.540927
0.535456
0.532805
0.532673
0.532876
0.533203
0.535260
0.538641
0.539008
0.536276
0.534593
0.533763
0.532285
0.530423
0.659942
0.648087
0.626145
0.601017
0.575295
0.551882
0.531480
0.516855
0.506743
0.500111
0.495794
0.494046
0.494589
0.495043
0.495306
0.497348
0.500626
0.501055
0.498520
0.496874
0.496006
0.494715
0.493192
0.600374
0.588180
0.565226
0.540831
0.516790
0.495383
0.476902
0.463518
0.454292
0.448524
0.445354
0.444797
0.448501
0.449261
0.447203
0.449512
0.453904
0.454346
0.450609
0.448447
0.447611
0.446392
0.444830
0.528509
0.517012
0.495327
0.472824
0.450999
0.431853
0.415440
0.403661
0.395637
0.390808
0.388395
0.388344
0.392291
0.393181
0.391163
0.393348
0.397634
0.398046
0.394367
0.392326
0.391582
0.390455
0.388973
0.448428
0.438675
0.420800
0.401179
0.381764
0.364927
0.350871
0.340922
0.334277
0.330384
0.328444
0.328249
0.329546
0.330371
0.330700
0.332226
0.334603
0.334938
0.333138
0.331932
0.331246
0.330240
0.329105
0.384329
0.375659
0.360034
0.342312
0.324624
0.309598
0.297407
0.288994
0.283507
0.280432
0.278978
0.278852
0.279682
0.280447
0.281037
0.282043
0.283273
0.283502
0.282656
0.281834
0.281063
0.280097
0.279206
0.346874
0.338645
0.323976
0.307137
0.290387
0.276382
0.265288
0.257781
0.253013
0.250442
0.249304
0.249261
0.249893
0.250628
0.251332
0.252121
0.252884
0.253041
0.252528
0.251804
0.250947
0.249980
0.249203
0.556116
0.544467
0.523405
0.498447
0.473095
0.451217
0.433745
0.422708
0.416526
0.413281
0.411688
0.411989
0.413899
0.415087
0.415206
0.415665
0.415730
0.413839
0.409760
0.405187
0.400715
0.397188
0.395096
0.574925
0.563326
0.542407
0.517791
0.493036
0.470937
0.452507
0.441038
0.435008
0.431497
0.429278
0.429740
0.432724
0.433890
0.432903
0.433201
0.433857
0.431876
0.426895
0.421832
0.417196
0.413614
0.411475
0.608703
0.597142
0.576404
0.552405
0.530170
0.507578
0.485786
0.473458
0.467926
0.463900
0.460386
0.461243
0.472380
0.473506
0.464292
0.464158
0.466119
0.464019
0.457008
0.451039
0.446120
0.442464
0.440255
0.648545
0.636878
0.615876
0.591536
0.568769
0.545307
0.522337
0.508828
0.502227
0.497409
0.493358
0.493859
0.504891
0.505933
0.496616
0.496556
0.498611
0.496608
0.489680
0.483816
0.479049
0.475471
0.473237
0.690528
0.678439
0.656372
0.630643
0.604379
0.579687
0.557589
0.542626
0.533615
0.527773
0.523753
0.523157
0.525638
0.526558
0.525523
0.526160
0.527568
0.525876
0.520748
0.515980
0.511931
0.508551
0.506180
0.729451
0.716545
0.692677
0.665634
0.638218
0.612199
0.588472
0.571806
0.561266
0.554407
0.549746
0.548350
0.549512
0.550348
0.550479
0.551770
0.553668
0.552296
0.547530
0.543506
0.540452
0.537221
0.534248
0.767026
0.752752
0.724250
0.695838
0.668297
0.641029
0.614637
0.596372
0.586281
0.578513
0.571418
0.569207
0.571424
0.572200
0.571331
0.573599
0.581904
0.580815
0.570340
0.566519
0.564765
0.561596
0.557308
0.789685
0.774962
0.745600
0.716157
0.687489
0.659268
0.632105
0.613151
0.602412
0.594051
0.586380
0.583631
0.585412
0.586054
0.585330
0.587816
0.596359
0.595424
0.585017
0.581283
0.579593
0.576457
0.572166
0.799701
0.785348
0.758555
0.728275
0.697271
0.668391
0.642485
0.623847
0.611368
0.602723
0.596271
0.593134
0.592482
0.592906
0.594008
0.596105
0.599069
0.598178
0.593418
0.589713
0.586995
0.583861
0.580757
0.809511
0.794838
0.767248
0.735842
0.703309
0.674017
0.648941
0.631050
0.618838
0.610099
0.603245
0.599437
0.598213
0.598461
0.599764
0.602096
0.605340
0.604516
0.599561
0.595485
0.592206
0.589021
0.586322
0.821173
0.805410
0.773079
0.740119
0.706546
0.677024
0.652441
0.635344
0.623978
0.615264
0.607619
0.603126
0.601499
0.601634
0.603499
0.606774
0.620627
0.619906
0.604604
0.599798
0.597341
0.594104
0.590023
0.820674
0.804996
0.772795
0.739858
0.706270
0.676805
0.652397
0.635554
0.624401
0.615764
0.608041
0.603403
0.601635
0.601660
0.603452
0.606736
0.620665
0.620062
0.604892
0.600243
0.597933
0.594817
0.590801
0.807020
0.792717
0.765861
0.734692
0.702299
0.673224
0.648658
0.631589
0.620030
0.611496
0.604386
0.600107
0.598423
0.598329
0.599447
0.601829
0.605359
0.604887
0.600327
0.596718
0.593876
0.591049
0.588593
0.792705
0.779353
0.754679
0.725269
0.694950
0.666565
0.641429
0.624289
0.612851
0.604486
0.597572
0.593575
0.592261
0.592129
0.592853
0.595100
0.598609
0.598333
0.594209
0.591187
0.589022
0.586505
0.584004
0.772558
0.760021
0.737177
0.710207
0.684894
0.657532
0.629515
0.612153
0.601505
0.593376
0.586040
0.582274
0.582199
0.582130
0.581973
0.584653
0.595484
0.595446
0.584502
0.581584
0.580297
0.578071
0.575057
0.744905
0.732965
0.711202
0.685575
0.661677
0.635516
0.608378
0.591584
0.581301
0.573541
0.566633
0.563254
0.563467
0.563503
0.563283
0.565897
0.576686
0.576838
0.566301
0.563816
0.562963
0.561066
0.558216
0.706427
0.694808
0.673447
0.648076
0.622091
0.597321
0.574873
0.559360
0.548959
0.541725
0.536302
0.533624
0.533397
0.533570
0.533922
0.535914
0.539120
0.539369
0.536598
0.534844
0.533937
0.532372
0.530430
0.658687
0.647026
0.625447
0.600770
0.575520
0.552418
0.532151
0.517606
0.507556
0.500992
0.496737
0.495018
0.495547
0.495960
0.496138
0.498012
0.501053
0.501361
0.498826
0.497137
0.496190
0.494849
0.493319
0.599862
0.587769
0.565007
0.540939
0.517317
0.496148
0.477696
0.464343
0.455155
0.449444
0.446334
0.445838
0.449559
0.450267
0.448048
0.450082
0.454112
0.454437
0.450815
0.448666
0.447757
0.446527
0.445025
0.528392
0.516962
0.495398
0.473140
0.451647
0.432680
0.416253
0.404468
0.396451
0.391664
0.389303
0.389317
0.393295
0.394146
0.391962
0.393872
0.397802
0.398119
0.394571
0.392565
0.391762
0.390647
0.389239
0.448413
0.438725
0.420971
0.401543
0.382346
0.365630
0.351583
0.341617
0.334963
0.331088
0.329190
0.329053
0.330396
0.331204
0.331422
0.332771
0.334942
0.335199
0.333442
0.332252
0.331539
0.330536
0.329436
0.384337
0.375734
0.360234
0.342674
0.325141
0.310193
0.297998
0.289552
0.284039
0.280966
0.279546
0.279475
0.280353
0.281124
0.281660
0.282568
0.283682
0.283851
0.283002
0.282177
0.281388
0.280417
0.279536
0.346884
0.338724
0.324178
0.307483
0.290855
0.276904
0.265794
0.258243
0.253438
0.250862
0.249754
0.249765
0.250449
0.251204
0.251884
0.252613
0.253302
0.253409
0.252874
0.252136
0.251263
0.250286
0.249507
0.556717
0.544831
0.523305
0.497941
0.472157
0.450239
0.433055
0.422168
0.416041
0.413022
0.411768
0.412118
0.413478
0.414450
0.414678
0.414697
0.414153
0.412189
0.408660
0.404661
0.400707
0.397517
0.395582
0.576018
0.564081
0.542456
0.517192
0.491592
0.469411
0.451556
0.440224
0.433982
0.430686
0.429022
0.429417
0.431220
0.432148
0.431833
0.431678
0.431335
0.429298
0.425352
0.421136
0.417143
0.413922
0.411924
0.610818
0.598749
0.576585
0.551406
0.526232
0.503506
0.484170
0.472007
0.465622
0.461779
0.459205
0.459617
0.462718
0.463572
0.461785
0.461383
0.461532
0.459405
0.454638
0.450034
0.445971
0.442709
0.440612
0.650308
0.638215
0.615950
0.590563
0.564944
0.541387
0.520889
0.507544
0.500102
0.495459
0.492327
0.492387
0.495295
0.496071
0.494291
0.493974
0.494234
0.492151
0.487355
0.482744
0.478721
0.475476
0.473353
0.690143
0.678047
0.655970
0.630069
0.603250
0.578616
0.557154
0.542295
0.532941
0.527295
0.523927
0.523298
0.524536
0.525244
0.524997
0.525179
0.525374
0.523476
0.519283
0.515022
0.511200
0.508007
0.505841
0.726552
0.714158
0.691493
0.665017
0.637628
0.611834
0.588618
0.572056
0.561121
0.554452
0.550509
0.549239
0.549713
0.550374
0.550832
0.551642
0.552341
0.550649
0.546473
0.542376
0.538897
0.535708
0.533232
0.759113
0.746122
0.721881
0.694864
0.667690
0.640779
0.614992
0.596675
0.584724
0.577118
0.572122
0.570250
0.570433
0.571037
0.571776
0.573322
0.575822
0.574312
0.568794
0.564653
0.561725
0.558485
0.555301
0.781630
0.768260
0.743305
0.715388
0.687220
0.659414
0.632851
0.613834
0.601224
0.592992
0.587393
0.584993
0.584776
0.585211
0.586005
0.587724
0.590418
0.589007
0.583483
0.579318
0.576364
0.573087
0.569864
0.795877
0.782324
0.757442
0.728207
0.697736
0.669270
0.643789
0.625219
0.612312
0.603787
0.598017
0.595126
0.594309
0.594478
0.595228
0.596647
0.598045
0.596665
0.592420
0.588248
0.584719
0.581422
0.578800
0.806368
0.792362
0.766558
0.736045
0.704066
0.675150
0.650343
0.632451
0.619976
0.611363
0.605081
0.601691
0.600635
0.600583
0.601109
0.602535
0.604028
0.602689
0.598364
0.593982
0.590145
0.586803
0.584372
0.813901
0.799265
0.771767
0.740136
0.707215
0.678051
0.653686
0.636468
0.624668
0.616101
0.609317
0.605583
0.604716
0.604525
0.604660
0.606349
0.609410
0.608140
0.602326
0.597598
0.593777
0.590395
0.587757
0.813621
0.799006
0.771524
0.739831
0.706825
0.677687
0.653497
0.636505
0.624897
0.616398
0.609551
0.605692
0.604703
0.604423
0.604517
0.606230
0.609366
0.608220
0.602571
0.598018
0.594358
0.591076
0.588472
0.804844
0.790979
0.765391
0.734777
0.702583
0.673791
0.649584
0.632435
0.620570
0.612142
0.605627
0.601835
0.600411
0.600087
0.600473
0.601969
0.603651
0.602701
0.598960
0.595152
0.591861
0.588831
0.586497
0.791396
0.778309
0.754221
0.725061
0.694311
0.666173
0.641898
0.624709
0.612843
0.604559
0.598291
0.594664
0.593279
0.593007
0.593478
0.595002
0.596692
0.595999
0.592831
0.589720
0.587152
0.584419
0.581992
0.771249
0.758917
0.736329
0.709000
0.680938
0.653754
0.628784
0.611678
0.600191
0.592148
0.585943
0.582551
0.581683
0.581546
0.581833
0.583597
0.586164
0.585766
0.582402
0.579875
0.578481
0.576068
0.573102
0.743369
0.731647
0.710164
0.684210
0.657565
0.631559
0.607443
0.590882
0.579769
0.572103
0.566333
0.563335
0.562761
0.562779
0.563103
0.564862
0.567491
0.567321
0.564358
0.562312
0.561388
0.559321
0.556533
0.704477
0.693186
0.672437
0.647425
0.621095
0.596520
0.574779
0.559178
0.548405
0.541274
0.536426
0.534053
0.533604
0.533784
0.534318
0.535784
0.537581
0.537551
0.535654
0.533997
0.532862
0.531152
0.529249
0.655523
0.644452
0.624100
0.600226
0.575384
0.552496
0.532329
0.517693
0.507509
0.501048
0.497091
0.495528
0.495712
0.496095
0.496465
0.497768
0.499555
0.499631
0.497917
0.496477
0.495510
0.494096
0.492541
0.594386
0.583362
0.563024
0.540403
0.517964
0.497029
0.478093
0.464598
0.455390
0.449752
0.446634
0.445976
0.447383
0.447993
0.447715
0.449023
0.451351
0.451503
0.449364
0.447960
0.447382
0.446174
0.444559
0.523003
0.512634
0.493545
0.472696
0.452345
0.433571
0.416647
0.404740
0.396729
0.391992
0.389572
0.389388
0.391069
0.391806
0.391529
0.392722
0.394953
0.395139
0.393167
0.391967
0.391549
0.390490
0.388995
0.445882
0.436710
0.420105
0.401350
0.382583
0.365982
0.351844
0.341835
0.335169
0.331349
0.329528
0.329403
0.330408
0.331157
0.331517
0.332421
0.333746
0.333915
0.332854
0.332019
0.331436
0.330475
0.329402
0.383431
0.375028
0.359967
0.342681
0.325340
0.310452
0.298226
0.289761
0.284245
0.281214
0.279859
0.279827
0.280600
0.281342
0.281898
0.282608
0.283386
0.283504
0.282901
0.282204
0.281467
0.280527
0.279681
0.346612
0.338534
0.324156
0.307581
0.291037
0.277117
0.266006
0.258446
0.253642
0.251097
0.250042
0.250093
0.250776
0.251513
0.252151
0.252781
0.253331
0.253408
0.252955
0.252272
0.251430
0.250482
0.249733
0.558210
0.546019
0.523941
0.498218
0.472268
0.450362
0.433293
0.422541
0.416548
0.413639
0.412428
0.412680
0.413756
0.414366
0.414152
0.413595
0.412501
0.410472
0.407410
0.404039
0.400700
0.397901
0.396110
0.578629
0.566187
0.543543
0.517668
0.491743
0.469525
0.451807
0.440620
0.434505
0.431313
0.429671
0.429879
0.431264
0.431801
0.431088
0.430266
0.429138
0.427040
0.423835
0.420457
0.417225
0.414417
0.412503
0.615951
0.602979
0.578440
0.552173
0.526282
0.503459
0.484438
0.472432
0.466145
0.462397
0.459832
0.459939
0.462266
0.462693
0.460738
0.459509
0.458401
0.456208
0.452698
0.449268
0.446185
0.443354
0.441230
0.655227
0.642303
0.617783
0.591436
0.565207
0.541571
0.521333
0.508098
0.500730
0.496183
0.493083
0.492868
0.495026
0.495395
0.493471
0.492349
0.491371
0.489164
0.485495
0.481932
0.478780
0.475901
0.473732
0.691827
0.679506
0.656920
0.630929
0.604269
0.579668
0.558054
0.543135
0.533786
0.528240
0.524973
0.524238
0.525135
0.525521
0.524957
0.524571
0.524075
0.521950
0.518073
0.514241
0.510832
0.507854
0.505714
0.725818
0.713741
0.691725
0.666129
0.639854
0.614230
0.590277
0.573303
0.562170
0.555572
0.551835
0.550603
0.550916
0.551342
0.551544
0.552050
0.552547
0.550525
0.545934
0.541655
0.538117
0.534982
0.532601
0.756391
0.744215
0.721694
0.696699
0.672254
0.645639
0.617814
0.598432
0.585728
0.578125
0.573652
0.571934
0.571967
0.572395
0.573076
0.574635
0.577783
0.575861
0.568887
0.563979
0.560581
0.557254
0.554209
0.778712
0.766240
0.743148
0.717378
0.692029
0.664573
0.635998
0.615911
0.602523
0.594278
0.589215
0.587008
0.586697
0.586939
0.587599
0.589297
0.592653
0.590776
0.583658
0.578592
0.575058
0.571629
0.568521
0.794192
0.781261
0.757606
0.729684
0.700638
0.672507
0.646346
0.627343
0.614169
0.605689
0.600216
0.597580
0.596924
0.596827
0.596985
0.597981
0.599265
0.597378
0.592201
0.587373
0.583405
0.579957
0.577371
0.805559
0.791977
0.766996
0.737266
0.706029
0.677418
0.652508
0.634494
0.621918
0.613418
0.607533
0.604696
0.604301
0.603932
0.603267
0.603879
0.605069
0.603168
0.597930
0.592973
0.588805
0.585311
0.582828
0.813083
0.798826
0.772251
0.741205
0.708749
0.679860
0.655591
0.638345
0.626467
0.618085
0.611951
0.609323
0.610316
0.609813
0.607606
0.608118
0.611106
0.609207
0.602020
0.596580
0.592402
0.588844
0.586112
0.813034
0.798736
0.772067
0.740850
0.708210
0.679311
0.655227
0.638193
0.626484
0.618170
0.612000
0.609283
0.610188
0.609627
0.607403
0.607942
0.610975
0.609206
0.602230
0.596988
0.592984
0.589503
0.586765
0.804889
0.791226
0.766051
0.735813
0.703949
0.675346
0.651148
0.633860
0.621822
0.613511
0.607495
0.604382
0.603740
0.603193
0.602426
0.603059
0.604244
0.602754
0.598356
0.594133
0.590631
0.587392
0.584838
0.791548
0.778621
0.754859
0.726093
0.695719
0.667708
0.643240
0.625682
0.613444
0.605225
0.599472
0.596367
0.595395
0.595000
0.594846
0.595683
0.596609
0.595459
0.592150
0.588935
0.586401
0.583451
0.580623
0.771279
0.759097
0.736835
0.709964
0.682343
0.655222
0.629834
0.612065
0.599882
0.591884
0.586435
0.583671
0.583259
0.583099
0.582883
0.583889
0.585153
0.584369
0.581627
0.579482
0.578758
0.576145
0.572284
0.743156
0.731582
0.710427
0.684941
0.658755
0.632785
0.608186
0.590932
0.579128
0.571531
0.566543
0.564193
0.564092
0.564153
0.564079
0.565154
0.566507
0.565992
0.563719
0.562102
0.561882
0.559628
0.555937
0.703925
0.692800
0.672406
0.647851
0.622023
0.597493
0.575303
0.559223
0.548088
0.541072
0.536763
0.534905
0.534831
0.535071
0.535342
0.536331
0.537392
0.537040
0.535297
0.533740
0.532807
0.530923
0.528571
0.654458
0.643639
0.623810
0.600536
0.576485
0.553656
0.532849
0.517824
0.507464
0.501145
0.497592
0.496502
0.497139
0.497550
0.497498
0.498254
0.499376
0.499168
0.497584
0.496282
0.495572
0.494047
0.492086
0.592770
0.582134
0.562614
0.541021
0.520586
0.499710
0.478995
0.464898
0.455563
0.450061
0.447250
0.447132
0.449201
0.449790
0.448757
0.449246
0.450751
0.450675
0.448929
0.448014
0.448251
0.447015
0.444645
0.521481
0.511477
0.493174
0.473277
0.454829
0.436100
0.417480
0.405039
0.396939
0.392323
0.390152
0.390442
0.392750
0.393443
0.392401
0.392810
0.394269
0.394289
0.392777
0.392119
0.392556
0.391521
0.389321
0.445126
0.436133
0.419920
0.401564
0.383369
0.366798
0.352202
0.342009
0.335323
0.331610
0.329983
0.330112
0.331408
0.332115
0.332082
0.332566
0.333454
0.333520
0.332696
0.332110
0.331845
0.330921
0.329642
0.383255
0.374909
0.359978
0.342823
0.325661
0.310790
0.298439
0.289931
0.284437
0.281486
0.280247
0.280331
0.281195
0.281892
0.282268
0.282775
0.283350
0.283417
0.282914
0.282330
0.281722
0.280829
0.279951
0.346692
0.338624
0.324274
0.307729
0.291226
0.277317
0.266191
0.258643
0.253875
0.251387
0.250399
0.250500
0.251198
0.251884
0.252413
0.252923
0.253370
0.253424
0.253025
0.252417
0.251656
0.250760
0.250030
0.560720
0.548202
0.525190
0.499213
0.473271
0.451432
0.434380
0.423715
0.417920
0.415007
0.413572
0.413647
0.414544
0.414711
0.413763
0.412540
0.410930
0.408800
0.406065
0.403224
0.400479
0.398034
0.396339
0.583544
0.570405
0.545579
0.519106
0.493141
0.470943
0.453136
0.442072
0.436395
0.433202
0.431101
0.431105
0.432547
0.432613
0.430831
0.429161
0.427371
0.425162
0.422408
0.419709
0.417231
0.414793
0.412872
0.631996
0.617122
0.582666
0.554644
0.528335
0.505453
0.486219
0.474463
0.469442
0.465706
0.461889
0.461816
0.464916
0.464832
0.460923
0.458417
0.456367
0.454032
0.451171
0.448642
0.446566
0.444113
0.441799
0.671312
0.656518
0.622119
0.594105
0.567582
0.543876
0.523290
0.510220
0.504060
0.499528
0.495220
0.494858
0.497787
0.497671
0.493854
0.491499
0.489651
0.487260
0.484085
0.481309
0.479081
0.476531
0.474145
0.696807
0.683945
0.659290
0.633193
0.607323
0.582727
0.560191
0.544991
0.535875
0.530315
0.526678
0.525832
0.526872
0.526872
0.525396
0.524376
0.523864
0.521504
0.517195
0.513648
0.510768
0.508001
0.505698
0.728017
0.715997
0.693538
0.669128
0.645463
0.619926
0.593465
0.575397
0.563934
0.557254
0.553437
0.552188
0.552483
0.552632
0.552434
0.552908
0.554787
0.552479
0.545977
0.541385
0.538180
0.535121
0.532403
0.764630
0.752680
0.724273
0.702247
0.686309
0.659891
0.623617
0.601421
0.587549
0.579723
0.575349
0.573709
0.573753
0.574026
0.574991
0.577829
0.590961
0.588722
0.571219
0.564816
0.561688
0.558288
0.554245
0.786801
0.774628
0.745720
0.723007
0.706190
0.678972
0.642011
0.619123
0.604548
0.596077
0.591139
0.589054
0.588826
0.588912
0.589797
0.592782
0.606218
0.603994
0.586170
0.579487
0.576129
0.572583
0.568472
0.795046
0.782473
0.759185
0.732806
0.706553
0.678636
0.650101
0.630027
0.616435
0.607881
0.602514
0.600104
0.599920
0.599561
0.598943
0.599933
0.603097
0.600813
0.592921
0.587319
0.583363
0.579843
0.576872
0.807004
0.793574
0.768516
0.739413
0.709253
0.680852
0.655284
0.637035
0.624436
0.615992
0.610320
0.608124
0.609294
0.608623
0.605995
0.606067
0.608782
0.606416
0.598574
0.592816
0.588547
0.584975
0.582212
0.815925
0.801503
0.774056
0.743034
0.710937
0.682244
0.657978
0.640860
0.629226
0.621042
0.615491
0.614606
0.621656
0.620899
0.612556
0.612303
0.621523
0.619059
0.604082
0.596981
0.592524
0.588819
0.585625
0.815978
0.801474
0.773858
0.742564
0.710159
0.681436
0.657422
0.640545
0.629087
0.620984
0.615429
0.614491
0.621501
0.620717
0.612355
0.612107
0.621286
0.618951
0.604274
0.597414
0.593163
0.589516
0.586265
0.806449
0.792796
0.767497
0.737482
0.706154
0.677685
0.653199
0.635838
0.623830
0.615626
0.609933
0.607599
0.608733
0.607964
0.605113
0.605029
0.607022
0.605071
0.598822
0.594072
0.590853
0.587491
0.584299
0.792631
0.779786
0.756222
0.727992
0.698853
0.670912
0.645322
0.627261
0.614778
0.606604
0.601182
0.598613
0.598671
0.598124
0.596697
0.596889
0.597653
0.596128
0.592260
0.589169
0.587639
0.584583
0.580579
0.772145
0.760089
0.738355
0.712728
0.690345
0.663229
0.632583
0.613454
0.600592
0.592608
0.587664
0.585703
0.587126
0.586899
0.584726
0.584835
0.585258
0.584182
0.581980
0.580876
0.586983
0.584287
0.573658
0.743843
0.732373
0.711720
0.687473
0.666569
0.640575
0.610616
0.591961
0.579475
0.571928
0.567494
0.565982
0.567735
0.567794
0.565858
0.566086
0.566580
0.565794
0.564136
0.563598
0.570211
0.567867
0.557407
0.704572
0.693464
0.673207
0.649246
0.625184
0.600631
0.576608
0.559806
0.548426
0.541533
0.537601
0.536329
0.537138
0.537398
0.536839
0.537311
0.537917
0.537270
0.535486
0.534281
0.534597
0.532602
0.528887
0.655572
0.644651
0.624640
0.601929
0.580160
0.557298
0.534139
0.518386
0.507917
0.501764
0.498540
0.498141
0.499910
0.500337
0.499203
0.499380
0.500246
0.499748
0.497874
0.496774
0.497134
0.495515
0.492362
0.595706
0.584729
0.564378
0.544171
0.533311
0.512362
0.481975
0.466109
0.458172
0.452814
0.448565
0.449580
0.454247
0.454840
0.451203
0.450756
0.452380
0.452049
0.449687
0.449277
0.452836
0.451554
0.445851
0.524513
0.514141
0.494908
0.476287
0.467247
0.448443
0.420315
0.406208
0.399457
0.394980
0.391416
0.392786
0.397703
0.398380
0.394687
0.394192
0.395858
0.395683
0.393571
0.393444
0.397200
0.396163
0.390702
0.446318
0.437165
0.420601
0.402543
0.386095
0.369497
0.353107
0.342476
0.335818
0.332246
0.330797
0.331403
0.333600
0.334259
0.333254
0.333286
0.334122
0.334060
0.333022
0.332639
0.333161
0.332262
0.330263
0.383886
0.375464
0.360393
0.343288
0.326666
0.311791
0.298891
0.290298
0.284884
0.282037
0.280885
0.281142
0.282270
0.282894
0.282876
0.283147
0.283622
0.283614
0.283056
0.282564
0.282241
0.281393
0.280313
0.347171
0.339055
0.324624
0.308046
0.291615
0.277707
0.266514
0.258995
0.254296
0.251880
0.250956
0.251106
0.251838
0.252436
0.252768
0.253124
0.253475
0.253484
0.253088
0.252546
0.251906
0.251067
0.250315
0.561319
0.548843
0.525912
0.500068
0.474278
0.452574
0.435610
0.424957
0.419104
0.416078
0.414466
0.414284
0.414828
0.414571
0.413147
0.411462
0.409490
0.407230
0.404607
0.402015
0.399560
0.397342
0.395766
0.584352
0.571223
0.546418
0.520021
0.494157
0.472075
0.454362
0.443321
0.437594
0.434291
0.432009
0.431741
0.432812
0.432448
0.430194
0.428049
0.425867
0.423525
0.420910
0.418484
0.416313
0.414104
0.412297
0.633140
0.618229
0.583689
0.555651
0.529354
0.506553
0.487429
0.475707
0.470635
0.466798
0.462813
0.462456
0.465163
0.464648
0.460270
0.457264
0.454764
0.452289
0.449615
0.447393
0.445644
0.443424
0.441211
0.672613
0.657777
0.623275
0.595212
0.568656
0.545002
0.524508
0.511463
0.505250
0.500632
0.496172
0.495543
0.498092
0.497558
0.493270
0.490401
0.488081
0.485535
0.482532
0.480046
0.478124
0.475800
0.473514
0.698036
0.685169
0.660493
0.634388
0.608507
0.583938
0.561447
0.546253
0.537099
0.531460
0.527685
0.526617
0.527336
0.526930
0.524966
0.523430
0.522466
0.519923
0.515711
0.512390
0.509768
0.507204
0.505008
0.729116
0.717139
0.694743
0.670374
0.646710
0.621189
0.594764
0.576696
0.565206
0.558457
0.554520
0.553093
0.553121
0.552874
0.552158
0.552092
0.553510
0.550999
0.544557
0.540146
0.537152
0.534283
0.531688
0.765556
0.753702
0.725447
0.703510
0.687569
0.661178
0.624974
0.602797
0.588913
0.581026
0.576537
0.574743
0.574565
0.574446
0.574846
0.577108
0.589736
0.587286
0.569860
0.563620
0.560682
0.557470
0.553566
0.787611
0.775576
0.746883
0.724312
0.707528
0.680359
0.643475
0.620600
0.606002
0.597469
0.592416
0.590178
0.589723
0.589421
0.589747
0.592169
0.605117
0.602693
0.584942
0.578415
0.575238
0.571889
0.567922
0.795752
0.783345
0.760321
0.734160
0.708030
0.680188
0.651697
0.631606
0.617959
0.609326
0.603846
0.601274
0.600835
0.600088
0.598969
0.599463
0.602229
0.599761
0.591896
0.586438
0.582671
0.579344
0.576510
0.807471
0.794249
0.769533
0.740732
0.710775
0.682486
0.656957
0.638667
0.625984
0.617454
0.611684
0.609328
0.610230
0.609182
0.606101
0.605740
0.608129
0.605592
0.597735
0.592099
0.588020
0.584636
0.581992
0.816095
0.801925
0.774909
0.744258
0.712421
0.683872
0.659650
0.642482
0.630753
0.622489
0.616859
0.615831
0.622621
0.621509
0.612755
0.612122
0.621077
0.618443
0.603397
0.596381
0.592101
0.588571
0.585476
0.816117
0.801854
0.774650
0.743715
0.711564
0.682990
0.659024
0.642102
0.630556
0.622397
0.616788
0.615734
0.622506
0.621396
0.612648
0.612031
0.620940
0.618427
0.603660
0.596863
0.592765
0.589275
0.586108
0.806876
0.793384
0.768354
0.738595
0.707455
0.679100
0.654658
0.637273
0.625220
0.616988
0.611266
0.608848
0.609787
0.608721
0.605493
0.605019
0.606688
0.604532
0.598210
0.593522
0.590442
0.587208
0.584081
0.793373
0.780595
0.757143
0.729031
0.699979
0.672103
0.646556
0.628501
0.616039
0.607879
0.602447
0.599834
0.599744
0.598940
0.597154
0.596937
0.597324
0.595568
0.591639
0.588611
0.587209
0.584250
0.580281
0.773075
0.761005
0.739243
0.713604
0.691187
0.664095
0.633525
0.614453
0.601709
0.593793
0.588841
0.586867
0.588183
0.587745
0.585243
0.584931
0.584924
0.583595
0.581350
0.580308
0.586547
0.583916
0.573268
0.744683
0.733169
0.712434
0.688119
0.667141
0.641153
0.611269
0.592693
0.580364
0.572940
0.568553
0.567081
0.568774
0.568669
0.566440
0.566258
0.566308
0.565253
0.563523
0.563004
0.569694
0.567381
0.556885
0.705106
0.693962
0.673648
0.649646
0.625559
0.601011
0.577024
0.560295
0.549063
0.542333
0.538539
0.537365
0.538166
0.538296
0.537472
0.537565
0.537756
0.536822
0.534907
0.533645
0.533946
0.531942
0.528212
0.655759
0.644832
0.624818
0.602117
0.580370
0.557527
0.534398
0.518726
0.508415
0.502450
0.499399
0.499111
0.500877
0.501190
0.499822
0.499642
0.500097
0.499315
0.497304
0.496106
0.496392
0.494744
0.491594
0.595665
0.584709
0.564385
0.544232
0.533435
0.512520
0.482157
0.466380
0.458612
0.453450
0.449363
0.450467
0.455096
0.455578
0.451739
0.450949
0.452152
0.451563
0.449113
0.448611
0.452075
0.450766
0.445087
0.524439
0.514091
0.494881
0.476304
0.467317
0.448556
0.420464
0.406457
0.399873
0.395585
0.392163
0.393593
0.398449
0.399020
0.395146
0.394346
0.395634
0.395250
0.393082
0.392881
0.396547
0.395502
0.390080
0.446402
0.437241
0.420666
0.402599
0.386162
0.369594
0.353263
0.342749
0.336248
0.332832
0.331495
0.332140
0.334285
0.334831
0.333651
0.333442
0.334014
0.333791
0.332692
0.332254
0.332727
0.331834
0.329871
0.384179
0.375727
0.360604
0.343446
0.326799
0.311942
0.299112
0.290635
0.285355
0.282621
0.281536
0.281799
0.282864
0.283369
0.283185
0.283265
0.283555
0.283433
0.282828
0.282313
0.281985
0.281159
0.280112
0.347601
0.339445
0.324947
0.308297
0.291823
0.277926
0.266802
0.259392
0.254803
0.252466
0.251576
0.251706
0.252362
0.252835
0.253007
0.253195
0.253401
0.253324
0.252897
0.252356
0.251736
0.250931
0.250210
0.560153
0.548048
0.526133
0.500743
0.475188
0.453678
0.436911
0.426229
0.420098
0.416874
0.415138
0.414623
0.414616
0.413978
0.412368
0.410438
0.408229
0.405815
0.403127
0.400518
0.398063
0.395930
0.394481
0.581300
0.568826
0.546105
0.520354
0.494639
0.472755
0.455391
0.444321
0.438084
0.434588
0.432419
0.431802
0.432028
0.431298
0.429201
0.426955
0.424581
0.422092
0.419397
0.416891
0.414618
0.412489
0.410890
0.619891
0.606694
0.581599
0.555101
0.529013
0.506419
0.487918
0.476088
0.469677
0.465649
0.462593
0.461835
0.462746
0.461887
0.458731
0.455968
0.453355
0.450751
0.448012
0.445628
0.443625
0.441485
0.439622
0.659595
0.646426
0.621304
0.594637
0.568094
0.544595
0.524829
0.511753
0.504274
0.499482
0.495937
0.494915
0.495708
0.494815
0.491675
0.488975
0.486433
0.483762
0.480818
0.478252
0.476129
0.473911
0.471997
0.695580
0.683198
0.660457
0.634367
0.607593
0.583078
0.561705
0.546879
0.537467
0.531714
0.528048
0.526649
0.526559
0.525738
0.523709
0.521748
0.519794
0.517123
0.513658
0.510566
0.507974
0.505595
0.503755
0.728892
0.716952
0.695145
0.669653
0.643319
0.617769
0.594045
0.577168
0.566033
0.559265
0.555167
0.553422
0.552957
0.552211
0.550811
0.549651
0.548650
0.546015
0.541701
0.537986
0.535087
0.532509
0.530503
0.758605
0.746769
0.724885
0.700163
0.675626
0.649124
0.621705
0.602525
0.589929
0.582183
0.577337
0.575207
0.574657
0.573914
0.572772
0.572489
0.573796
0.571227
0.564763
0.560371
0.557595
0.554819
0.552149
0.780521
0.768513
0.746263
0.720945
0.695630
0.668346
0.640186
0.620283
0.606973
0.598571
0.593138
0.590531
0.589643
0.588721
0.587572
0.587472
0.589051
0.586551
0.579916
0.575335
0.572408
0.569537
0.566818
0.795796
0.783408
0.760668
0.733440
0.704760
0.676883
0.650948
0.631963
0.618694
0.610010
0.604217
0.601142
0.599789
0.598556
0.597155
0.596639
0.596642
0.594193
0.589145
0.584729
0.581306
0.578413
0.576240
0.806392
0.793492
0.769679
0.740920
0.710325
0.682075
0.657322
0.639212
0.626417
0.617689
0.611542
0.608282
0.607132
0.605672
0.603649
0.602999
0.603210
0.600791
0.595490
0.590858
0.587252
0.584292
0.582146
0.812794
0.799379
0.774371
0.744549
0.712938
0.684501
0.660387
0.642994
0.630901
0.622303
0.615921
0.612929
0.613187
0.611664
0.608245
0.607713
0.609739
0.607332
0.600099
0.594850
0.591197
0.588129
0.585677
0.812697
0.799197
0.774025
0.743990
0.712184
0.683743
0.659820
0.642654
0.630766
0.622289
0.615938
0.612930
0.613170
0.611665
0.608304
0.607840
0.609915
0.607606
0.600528
0.595424
0.591898
0.588851
0.586341
0.805749
0.792602
0.768324
0.738892
0.707611
0.679367
0.655339
0.637995
0.625867
0.617485
0.611385
0.608053
0.606847
0.605439
0.603571
0.603090
0.603333
0.601241
0.596623
0.592585
0.589534
0.586666
0.584273
0.793580
0.780850
0.757432
0.729007
0.698856
0.671059
0.646807
0.629330
0.617257
0.609091
0.603237
0.599976
0.598548
0.597398
0.596186
0.595813
0.595570
0.593751
0.590348
0.587381
0.585319
0.582666
0.579890
0.774074
0.761814
0.739397
0.712406
0.684485
0.657454
0.632548
0.615109
0.603543
0.595749
0.590048
0.587143
0.586319
0.585521
0.584353
0.584081
0.583813
0.582303
0.579750
0.577943
0.577858
0.575458
0.571378
0.745759
0.734005
0.712527
0.686766
0.660170
0.634228
0.610100
0.593237
0.582173
0.574926
0.569834
0.567488
0.567115
0.566664
0.565730
0.565555
0.565335
0.564034
0.561875
0.560472
0.560746
0.558596
0.554637
0.705544
0.694303
0.673712
0.649038
0.623111
0.598613
0.576597
0.560781
0.550182
0.543633
0.539627
0.538000
0.537842
0.537679
0.537164
0.536998
0.536735
0.535547
0.533531
0.531899
0.531018
0.529124
0.526690
0.654954
0.644147
0.624330
0.601156
0.577219
0.554469
0.533747
0.518955
0.509090
0.503307
0.500199
0.499386
0.499941
0.499995
0.499249
0.498893
0.498673
0.497629
0.495759
0.494245
0.493360
0.491760
0.489807
0.592703
0.582168
0.562649
0.541328
0.521191
0.500439
0.479734
0.465860
0.457056
0.452096
0.449665
0.449731
0.451503
0.451733
0.450190
0.449576
0.449638
0.448788
0.446966
0.445877
0.445849
0.444538
0.442266
0.521321
0.511417
0.493116
0.473471
0.455308
0.436710
0.418124
0.405938
0.398367
0.394261
0.392412
0.392815
0.394779
0.395113
0.393618
0.393041
0.393198
0.392568
0.391060
0.390264
0.390455
0.389379
0.387317
0.445299
0.436317
0.420118
0.401820
0.383731
0.367258
0.352801
0.342919
0.336695
0.333419
0.332092
0.332306
0.333398
0.333755
0.333208
0.332934
0.332935
0.332508
0.331572
0.330848
0.330427
0.329510
0.328354
0.384081
0.375661
0.360602
0.343332
0.326132
0.311323
0.299161
0.290979
0.285879
0.283255
0.282209
0.282303
0.282959
0.283301
0.283187
0.283108
0.283087
0.282801
0.282174
0.281520
0.280875
0.280041
0.279264
0.347923
0.339749
0.325218
0.308484
0.291873
0.278001
0.267074
0.259835
0.255396
0.253142
0.252258
0.252304
0.252774
0.253095
0.253146
0.253153
0.253145
0.252930
0.252434
0.251818
0.251100
0.250297
0.249657
0.560129
0.548280
0.526812
0.501808
0.476519
0.455219
0.438617
0.427952
0.421684
0.418239
0.416220
0.415354
0.414993
0.414014
0.412088
0.409916
0.407508
0.404928
0.402096
0.399372
0.396838
0.394676
0.393233
0.580958
0.568786
0.546630
0.521260
0.495735
0.474073
0.456984
0.445988
0.439586
0.435883
0.433499
0.432563
0.432486
0.431416
0.428965
0.426473
0.423908
0.421256
0.418412
0.415778
0.413413
0.411258
0.409678
0.618628
0.605837
0.581874
0.555740
0.529669
0.507290
0.489250
0.477561
0.470877
0.466671
0.463596
0.462643
0.463426
0.462233
0.458566
0.455503
0.452680
0.449920
0.447055
0.444555
0.442474
0.440324
0.438495
0.658669
0.645835
0.621727
0.595263
0.568574
0.545232
0.525977
0.513093
0.505390
0.500440
0.496883
0.495684
0.496371
0.495132
0.491429
0.488362
0.485546
0.482742
0.479778
0.477199
0.475072
0.472893
0.471041
0.696338
0.684021
0.661395
0.635099
0.607852
0.583394
0.562623
0.548129
0.538757
0.532873
0.528987
0.527315
0.527006
0.525800
0.523198
0.520722
0.518284
0.515517
0.512318
0.509444
0.507001
0.504755
0.503030
0.730789
0.718654
0.696380
0.670008
0.642316
0.616720
0.594253
0.578144
0.567424
0.560591
0.556106
0.554073
0.553474
0.552282
0.550024
0.547969
0.545977
0.543281
0.539789
0.536656
0.534110
0.531791
0.529982
0.761089
0.748820
0.726033
0.699429
0.671692
0.645065
0.620623
0.603117
0.591669
0.583964
0.578389
0.575996
0.575723
0.574464
0.571780
0.569957
0.568874
0.566277
0.562059
0.558783
0.556811
0.554427
0.551851
0.782782
0.770357
0.747235
0.720055
0.691553
0.664125
0.638901
0.620648
0.608481
0.600124
0.593963
0.591080
0.590440
0.589027
0.586427
0.584861
0.584105
0.581640
0.577333
0.573958
0.571930
0.569512
0.566909
0.797075
0.784541
0.761407
0.733374
0.703382
0.675406
0.650599
0.632287
0.619416
0.610667
0.604445
0.600980
0.599282
0.597686
0.595814
0.594687
0.593898
0.591584
0.587599
0.584028
0.581231
0.578779
0.576876
0.806194
0.793451
0.769878
0.741096
0.710185
0.681912
0.657473
0.639499
0.626760
0.617867
0.611273
0.607356
0.605258
0.603548
0.601954
0.601449
0.601578
0.599396
0.594750
0.590774
0.587777
0.585238
0.583291
0.811160
0.798166
0.773979
0.744635
0.713186
0.684807
0.660739
0.643304
0.631290
0.622449
0.615304
0.611141
0.609248
0.607543
0.605912
0.606253
0.608392
0.606312
0.599847
0.595194
0.592217
0.589558
0.587208
0.810876
0.797815
0.773509
0.744025
0.712476
0.684130
0.660238
0.643047
0.631286
0.622589
0.615464
0.611277
0.609356
0.607678
0.606138
0.606584
0.608818
0.606826
0.600460
0.595927
0.593076
0.590439
0.588031
0.805024
0.792095
0.768200
0.739009
0.707782
0.679623
0.655781
0.638599
0.626700
0.618213
0.611569
0.607499
0.605243
0.603618
0.602361
0.602217
0.602645
0.600768
0.596524
0.593012
0.590538
0.588092
0.585900
0.794089
0.781320
0.757788
0.729145
0.698609
0.670882
0.647229
0.630391
0.619123
0.610962
0.604286
0.600311
0.598152
0.596706
0.595574
0.595177
0.594974
0.593269
0.590123
0.587602
0.586037
0.583808
0.581301
0.775638
0.763102
0.740099
0.712332
0.683122
0.656168
0.632824
0.616824
0.607175
0.599476
0.592083
0.588070
0.586261
0.585081
0.584001
0.583625
0.583416
0.581935
0.579424
0.577904
0.578234
0.576224
0.572407
0.747598
0.735507
0.713340
0.686718
0.658775
0.632902
0.610373
0.594998
0.585910
0.578796
0.572037
0.568619
0.567296
0.566449
0.565533
0.565167
0.564916
0.563566
0.561374
0.560161
0.560732
0.558904
0.555199
0.706960
0.695488
0.674420
0.649243
0.622688
0.598241
0.577002
0.561996
0.552373
0.545954
0.541226
0.539005
0.538259
0.537753
0.537061
0.536569
0.536034
0.534721
0.532750
0.531260
0.530478
0.528810
0.526670
0.655963
0.645017
0.624827
0.601339
0.576873
0.554190
0.534136
0.519852
0.510512
0.504842
0.501389
0.500099
0.499961
0.499717
0.499003
0.498359
0.497680
0.496446
0.494674
0.493145
0.492014
0.490527
0.489004
0.594138
0.583421
0.563024
0.541204
0.519633
0.498979
0.479850
0.466587
0.458267
0.453400
0.450613
0.450005
0.450521
0.450472
0.449549
0.448801
0.448186
0.447104
0.445506
0.444161
0.443231
0.441943
0.440567
0.522560
0.512508
0.493420
0.473357
0.453867
0.435368
0.418260
0.406616
0.399466
0.395446
0.393290
0.393061
0.393798
0.393880
0.393043
0.392369
0.391867
0.390994
0.389667
0.388543
0.387759
0.386654
0.385466
0.445801
0.436778
0.420411
0.402005
0.383636
0.367233
0.353194
0.343582
0.337602
0.334418
0.332977
0.332885
0.333425
0.333577
0.333142
0.332685
0.332278
0.331628
0.330655
0.329705
0.328842
0.327883
0.327056
0.384563
0.376109
0.360964
0.343628
0.326336
0.311568
0.299588
0.291585
0.286660
0.284121
0.283040
0.282995
0.283398
0.283569
0.283356
0.283073
0.282779
0.282304
0.281568
0.280762
0.279921
0.279054
0.278385
0.348448
0.340237
0.325638
0.308837
0.292180
0.278333
0.267511
0.260410
0.256105
0.253925
0.253033
0.253000
0.253323
0.253489
0.253377
0.253183
0.252961
0.252580
0.251965
0.251238
0.250420
0.249593
0.248989
0.560993
0.549246
0.527858
0.503116
0.478110
0.457042
0.440614
0.430039
0.423795
0.420162
0.417779
0.416622
0.416178
0.414907
0.412462
0.410017
0.407426
0.404693
0.401696
0.398835
0.396218
0.393953
0.392398
0.582634
0.570412
0.547879
0.522597
0.497284
0.475859
0.459007
0.448181
0.441926
0.438062
0.435281
0.434186
0.434490
0.433123
0.429667
0.426725
0.423922
0.421110
0.418117
0.415394
0.413038
0.410791
0.409030
0.623083
0.609799
0.583769
0.557193
0.531102
0.508931
0.491252
0.479890
0.474052
0.469744
0.465823
0.465137
0.468270
0.466771
0.460074
0.456035
0.452788
0.449854
0.446892
0.444424
0.442625
0.440410
0.438196
0.663392
0.650004
0.623735
0.596697
0.569862
0.546675
0.527793
0.515263
0.508452
0.503427
0.499031
0.498131
0.501194
0.499650
0.492882
0.488786
0.485509
0.482555
0.479580
0.477120
0.475360
0.473167
0.470945
0.699033
0.686441
0.663011
0.636341
0.608851
0.584466
0.564051
0.549875
0.540930
0.534966
0.530604
0.528869
0.529186
0.527671
0.523750
0.520605
0.517743
0.514890
0.511872
0.509227
0.507207
0.505025
0.503040
0.733579
0.721106
0.698033
0.671011
0.642673
0.617043
0.595149
0.579574
0.569661
0.562787
0.557548
0.555382
0.555411
0.553885
0.550217
0.547357
0.544750
0.542018
0.539008
0.536380
0.534772
0.532624
0.530270
0.764705
0.751861
0.727805
0.699976
0.670781
0.644041
0.620910
0.604588
0.596142
0.588480
0.580296
0.577871
0.580021
0.578392
0.572253
0.568981
0.566536
0.563948
0.561059
0.558999
0.560650
0.558554
0.553066
0.786077
0.773104
0.748767
0.720374
0.690397
0.662817
0.638860
0.621759
0.612589
0.604287
0.595532
0.592628
0.594386
0.592649
0.586719
0.583809
0.581810
0.579417
0.576461
0.574368
0.576049
0.573986
0.568495
0.798775
0.786011
0.762302
0.733698
0.703029
0.674911
0.650538
0.632664
0.620625
0.611858
0.604849
0.601207
0.599908
0.598121
0.595393
0.593911
0.593064
0.590909
0.587318
0.584384
0.582807
0.580709
0.578290
0.806506
0.793788
0.770117
0.741254
0.710135
0.681782
0.657465
0.639674
0.627505
0.618544
0.611219
0.606909
0.604561
0.602786
0.601342
0.601351
0.602577
0.600644
0.595492
0.591757
0.589633
0.587424
0.585178
0.811113
0.798251
0.773801
0.744618
0.713217
0.684840
0.660876
0.643758
0.633605
0.624662
0.615340
0.610334
0.607499
0.605831
0.605362
0.607365
0.613674
0.611925
0.602167
0.597165
0.595489
0.593115
0.589808
0.810645
0.797739
0.773219
0.743958
0.712527
0.684220
0.660444
0.643604
0.633768
0.624986
0.615646
0.610589
0.607690
0.606054
0.605714
0.607847
0.614285
0.612625
0.602947
0.598080
0.596570
0.594236
0.590858
0.804789
0.791956
0.768127
0.739063
0.707881
0.679754
0.656042
0.639173
0.628097
0.619585
0.612002
0.607366
0.604612
0.602930
0.602085
0.602611
0.604352
0.602736
0.597845
0.594610
0.593131
0.591061
0.588521
0.794859
0.781993
0.758240
0.729445
0.698763
0.671075
0.647786
0.631709
0.622012
0.613883
0.605669
0.600912
0.598316
0.596685
0.595535
0.595289
0.595635
0.594133
0.590982
0.589134
0.589082
0.587271
0.584053
0.777556
0.764713
0.741094
0.712843
0.683114
0.656250
0.633880
0.619663
0.614038
0.606424
0.595162
0.589535
0.587024
0.585521
0.584214
0.583832
0.584070
0.582763
0.580391
0.580083
0.584102
0.582513
0.575880
0.749952
0.737489
0.714572
0.687394
0.658908
0.633127
0.611583
0.598015
0.592996
0.585979
0.575328
0.570290
0.568259
0.567052
0.565828
0.565349
0.565409
0.564161
0.562088
0.562021
0.566197
0.564731
0.558192
0.709427
0.697611
0.675686
0.650097
0.623295
0.598885
0.578032
0.563828
0.555801
0.549451
0.543245
0.540264
0.539088
0.538278
0.537264
0.536514
0.535924
0.534591
0.532715
0.531747
0.532131
0.530716
0.527921
0.659575
0.648143
0.626342
0.602427
0.577871
0.555208
0.535228
0.521233
0.512653
0.507024
0.502837
0.501096
0.500541
0.500026
0.499097
0.498158
0.497211
0.495863
0.494163
0.492825
0.492013
0.490664
0.489087
0.604337
0.592320
0.565808
0.542836
0.520901
0.500247
0.481166
0.468044
0.460806
0.455949
0.452003
0.450849
0.450741
0.450431
0.449495
0.448490
0.447472
0.446212
0.444660
0.443265
0.442106
0.440862
0.439777
0.532554
0.521255
0.496093
0.474960
0.455189
0.436699
0.419564
0.407992
0.401832
0.397821
0.394591
0.393865
0.394000
0.393842
0.393022
0.392113
0.391203
0.390127
0.388786
0.387509
0.386365
0.385250
0.384369
0.448758
0.439367
0.421626
0.402967
0.384662
0.368287
0.354155
0.344582
0.338882
0.335731
0.334012
0.333685
0.333910
0.333862
0.333301
0.332611
0.331898
0.331049
0.329970
0.328868
0.327795
0.326802
0.326088
0.385924
0.377335
0.361722
0.344280
0.326991
0.312247
0.300283
0.292360
0.287597
0.285102
0.283919
0.283748
0.283965
0.283967
0.283585
0.283089
0.282558
0.281904
0.281036
0.280100
0.279129
0.278224
0.277593
0.349237
0.340964
0.326222
0.309354
0.292684
0.278855
0.268077
0.261066
0.256869
0.254736
0.253810
0.253697
0.253890
0.253906
0.253616
0.253228
0.252803
0.252260
0.251514
0.250676
0.249769
0.248909
0.248312
0.560975
0.549412
0.528344
0.503946
0.479255
0.458450
0.442221
0.431740
0.425471
0.421711
0.419116
0.417688
0.416975
0.415514
0.412970
0.410477
0.407839
0.405017
0.401875
0.398837
0.396043
0.393640
0.392008
0.582488
0.570466
0.548280
0.523353
0.498352
0.477197
0.460559
0.449830
0.443543
0.439567
0.436606
0.435260
0.435295
0.433747
0.430211
0.427231
0.424388
0.421490
0.418353
0.415455
0.412929
0.410549
0.408714
0.622772
0.609702
0.584067
0.557837
0.532027
0.510117
0.492667
0.481401
0.475515
0.471119
0.467076
0.466172
0.469031
0.467368
0.460630
0.456570
0.453295
0.450286
0.447191
0.444567
0.442653
0.440324
0.438009
0.663195
0.649990
0.624054
0.597285
0.570654
0.547685
0.529015
0.516577
0.509725
0.504642
0.500160
0.499077
0.501890
0.500197
0.493386
0.489256
0.485941
0.482933
0.479870
0.477311
0.475487
0.473220
0.470913
0.699262
0.686759
0.663475
0.636918
0.609500
0.585244
0.565002
0.550920
0.541977
0.535976
0.531536
0.529656
0.529787
0.528127
0.524112
0.520888
0.517962
0.515079
0.512060
0.509419
0.507400
0.505199
0.503187
0.734201
0.721721
0.698614
0.671504
0.643034
0.617429
0.595704
0.580235
0.570355
0.563468
0.558176
0.555909
0.555807
0.554147
0.550345
0.547362
0.544666
0.541944
0.539046
0.536560
0.535076
0.532984
0.530632
0.765547
0.752622
0.728378
0.700261
0.670676
0.643863
0.620971
0.604788
0.596400
0.588753
0.580557
0.578090
0.580174
0.578434
0.572134
0.568705
0.566129
0.563597
0.560958
0.559180
0.561080
0.559120
0.553670
0.786801
0.773744
0.749203
0.720489
0.690070
0.662359
0.638574
0.621559
0.612421
0.604155
0.595435
0.592546
0.594288
0.592485
0.586419
0.583365
0.581249
0.578959
0.576325
0.574601
0.576616
0.574758
0.569337
0.799072
0.786282
0.762486
0.733709
0.702775
0.674500
0.650095
0.632170
0.620097
0.611363
0.604434
0.600861
0.599585
0.597782
0.594996
0.593431
0.592543
0.590523
0.587264
0.584744
0.583563
0.581713
0.579382
0.806245
0.793584
0.769981
0.741111
0.709878
0.681377
0.656909
0.638959
0.626691
0.617759
0.610562
0.606365
0.604060
0.602318
0.600903
0.600885
0.602110
0.600344
0.595565
0.592300
0.590638
0.588714
0.586560
0.810378
0.797647
0.773403
0.744347
0.712944
0.684443
0.660273
0.642927
0.632618
0.623703
0.614547
0.609676
0.606861
0.605260
0.604904
0.606920
0.613249
0.611693
0.602355
0.597894
0.596763
0.594709
0.591479
0.809811
0.797057
0.772774
0.743685
0.712293
0.683888
0.659902
0.642823
0.632821
0.624076
0.614918
0.610021
0.607159
0.605594
0.605349
0.607468
0.613905
0.612438
0.603185
0.598870
0.597913
0.595922
0.592639
0.804299
0.791565
0.767885
0.738945
0.707788
0.679571
0.655674
0.638605
0.627405
0.618937
0.611535
0.607091
0.604448
0.602801
0.601916
0.602332
0.604014
0.602545
0.598036
0.595296
0.594309
0.592577
0.590181
0.794938
0.782090
0.758342
0.729568
0.698860
0.671082
0.647649
0.631421
0.621642
0.613566
0.605523
0.600976
0.598529
0.596882
0.595544
0.595061
0.595265
0.593853
0.591025
0.589606
0.589976
0.588489
0.585450
0.778283
0.765365
0.741567
0.713217
0.683396
0.656445
0.633980
0.619663
0.613993
0.606434
0.595328
0.589910
0.587566
0.585990
0.584357
0.583618
0.583624
0.582345
0.580240
0.580292
0.584670
0.583376
0.576922
0.750945
0.738385
0.715249
0.687941
0.659355
0.633508
0.611903
0.598275
0.593236
0.586267
0.575725
0.570837
0.568919
0.567597
0.566005
0.565131
0.564918
0.563655
0.561790
0.562012
0.566472
0.565255
0.558876
0.710332
0.698450
0.676401
0.650741
0.623896
0.599448
0.578555
0.564330
0.556325
0.549998
0.543807
0.540864
0.539695
0.538734
0.537395
0.536293
0.535444
0.534062
0.532329
0.531574
0.532162
0.530929
0.528260
0.660423
0.648948
0.627070
0.603134
0.578590
0.555919
0.535916
0.521950
0.513457
0.507832
0.503550
0.501727
0.501086
0.500394
0.499176
0.497932
0.496736
0.495311
0.493695
0.492493
0.491805
0.490570
0.489078
0.605213
0.593155
0.566556
0.543583
0.521690
0.501054
0.481976
0.468940
0.461894
0.457031
0.452856
0.451519
0.451271
0.450765
0.449540
0.448247
0.446968
0.445605
0.444095
0.442764
0.441637
0.440451
0.439437
0.533391
0.522054
0.496805
0.475663
0.455927
0.437466
0.420352
0.408883
0.402920
0.398908
0.395438
0.394505
0.394472
0.394125
0.393044
0.391877
0.390715
0.389523
0.388178
0.386903
0.385731
0.384639
0.383804
0.449486
0.440056
0.422247
0.403553
0.385256
0.368899
0.354798
0.345313
0.339731
0.336580
0.334722
0.334233
0.334296
0.334076
0.333313
0.332418
0.331505
0.330530
0.329391
0.328247
0.327135
0.326130
0.325425
0.386575
0.377946
0.362264
0.344767
0.327454
0.312718
0.300795
0.292947
0.288262
0.285773
0.284507
0.284218
0.284296
0.284148
0.283599
0.282934
0.282237
0.281457
0.280502
0.279501
0.278479
0.277549
0.276912
0.349840
0.341526
0.326716
0.309783
0.293077
0.279250
0.268514
0.261569
0.257431
0.255306
0.254326
0.254117
0.254188
0.254068
0.253631
0.253092
0.252520
0.251853
0.251011
0.250101
0.249141
0.248252
0.247644
0.559762
0.548486
0.528053
0.504096
0.479760
0.459249
0.443261
0.432869
0.426500
0.422680
0.420047
0.418386
0.417190
0.415636
0.413422
0.411107
0.408570
0.405745
0.402506
0.399295
0.396309
0.393774
0.392088
0.580096
0.568560
0.547575
0.523289
0.498695
0.477838
0.461423
0.450706
0.444162
0.440125
0.437246
0.435574
0.434645
0.433028
0.430378
0.427795
0.425137
0.422246
0.418989
0.415868
0.413099
0.410586
0.408736
0.616796
0.604734
0.582394
0.557350
0.532104
0.510500
0.493209
0.481792
0.474855
0.470383
0.467050
0.465457
0.465311
0.463619
0.459959
0.456902
0.454099
0.451132
0.447857
0.444954
0.442938
0.440476
0.437992
0.657218
0.645004
0.622321
0.596708
0.570607
0.547903
0.529358
0.516748
0.508830
0.503691
0.499980
0.498245
0.498085
0.496383
0.492673
0.489570
0.486750
0.483788
0.480549
0.477741
0.475853
0.473469
0.470994
0.696695
0.684664
0.662560
0.636566
0.609430
0.585355
0.565220
0.551045
0.541660
0.535666
0.531594
0.529497
0.528594
0.526940
0.524068
0.521363
0.518715
0.515868
0.512725
0.509916
0.507605
0.505331
0.503466
0.732526
0.720350
0.697947
0.671178
0.642850
0.617330
0.595628
0.579961
0.569380
0.562522
0.557898
0.555576
0.554585
0.552970
0.550258
0.547790
0.545443
0.542784
0.539737
0.537105
0.535039
0.532920
0.531091
0.763427
0.750858
0.727564
0.699795
0.670253
0.643417
0.620341
0.603532
0.592381
0.584751
0.579158
0.576663
0.576234
0.574609
0.571299
0.568889
0.566970
0.564542
0.561531
0.559223
0.558110
0.556167
0.553715
0.784805
0.772063
0.748388
0.719959
0.689521
0.661705
0.637647
0.619936
0.607999
0.599759
0.593712
0.590892
0.590246
0.588584
0.585435
0.583321
0.581774
0.579600
0.576718
0.574575
0.573669
0.571879
0.569485
0.797936
0.785308
0.761886
0.733228
0.702233
0.673812
0.649159
0.630819
0.617884
0.609227
0.603243
0.599964
0.598301
0.596618
0.594532
0.593101
0.592087
0.590172
0.587313
0.585073
0.583566
0.581868
0.580202
0.805274
0.792727
0.769419
0.740635
0.709345
0.680663
0.655863
0.637434
0.624364
0.615536
0.609316
0.605681
0.603590
0.601943
0.600476
0.599881
0.599942
0.598264
0.594849
0.592393
0.590919
0.589243
0.587508
0.808659
0.796117
0.772716
0.743848
0.712448
0.683737
0.659059
0.640903
0.628336
0.619535
0.612868
0.609001
0.606871
0.605321
0.604266
0.604695
0.606887
0.605399
0.600305
0.597435
0.596326
0.594632
0.592366
0.808135
0.795572
0.772138
0.743267
0.711914
0.683299
0.658769
0.640817
0.628480
0.619836
0.613240
0.609426
0.607333
0.605813
0.604781
0.605231
0.607462
0.606043
0.601054
0.598324
0.597367
0.595747
0.593473
0.803609
0.790981
0.767543
0.738751
0.707649
0.679244
0.654848
0.637044
0.624722
0.616337
0.610232
0.606695
0.604676
0.603115
0.601751
0.601243
0.601444
0.599991
0.596940
0.594974
0.594070
0.592626
0.590807
0.794720
0.781937
0.758270
0.729624
0.698998
0.671020
0.646958
0.629679
0.618152
0.610136
0.603987
0.600653
0.598958
0.597419
0.595625
0.594422
0.593712
0.592235
0.590067
0.588820
0.588542
0.587266
0.585274
0.778902
0.765966
0.741887
0.713616
0.684181
0.656962
0.633232
0.616978
0.607202
0.599674
0.592783
0.589474
0.588324
0.586879
0.584571
0.582961
0.581939
0.580481
0.578745
0.578267
0.579630
0.578480
0.575223
0.751684
0.739110
0.715734
0.688513
0.660321
0.634232
0.611421
0.595923
0.586813
0.579843
0.573431
0.570546
0.569743
0.568498
0.566216
0.564501
0.563318
0.561852
0.560255
0.559868
0.561253
0.560140
0.556943
0.710165
0.698408
0.676755
0.651281
0.624571
0.600015
0.578681
0.563661
0.554178
0.547831
0.543110
0.541018
0.540361
0.539364
0.537526
0.535862
0.534446
0.532939
0.531388
0.530508
0.530307
0.529166
0.527422
0.658801
0.647681
0.627139
0.603582
0.579190
0.556499
0.536379
0.522239
0.513314
0.507653
0.503765
0.502173
0.501805
0.500991
0.499264
0.497605
0.496074
0.494577
0.493083
0.491959
0.491163
0.490010
0.488785
0.597160
0.586259
0.565418
0.543610
0.522169
0.501591
0.482555
0.469670
0.462300
0.457405
0.453557
0.452260
0.452506
0.451818
0.449713
0.447974
0.446416
0.444997
0.443605
0.442464
0.441531
0.440413
0.439369
0.525446
0.515217
0.495696
0.475631
0.456271
0.437867
0.420887
0.409670
0.403501
0.399451
0.396193
0.395205
0.395593
0.395046
0.393130
0.391576
0.390184
0.388930
0.387670
0.386580
0.385636
0.384580
0.383644
0.448112
0.438955
0.422342
0.403861
0.385564
0.369219
0.355262
0.345955
0.340479
0.337286
0.335264
0.334621
0.334675
0.334283
0.333166
0.332050
0.330985
0.329945
0.328829
0.327773
0.326775
0.325781
0.325007
0.386588
0.378007
0.362639
0.345142
0.327794
0.313051
0.301192
0.293428
0.288793
0.286264
0.284871
0.284442
0.284422
0.284132
0.283384
0.282577
0.281760
0.280905
0.279922
0.278930
0.277934
0.276992
0.276316
0.350310
0.341974
0.327162
0.310168
0.293403
0.279561
0.268860
0.261960
0.257847
0.255685
0.254603
0.254271
0.254217
0.253974
0.253407
0.252758
0.252082
0.251335
0.250438
0.249499
0.248521
0.247608
0.246974
0.558817
0.547685
0.527530
0.503844
0.479776
0.459529
0.443776
0.433514
0.427157
0.423342
0.420705
0.418933
0.417530
0.415934
0.413877
0.411714
0.409318
0.406560
0.403315
0.400055
0.397042
0.394433
0.392653
0.578818
0.567476
0.546895
0.522922
0.498597
0.477999
0.461801
0.451155
0.444539
0.440516
0.437723
0.435950
0.434668
0.433032
0.430748
0.428419
0.425963
0.423143
0.419844
0.416672
0.413995
0.411409
0.409342
0.614751
0.603003
0.581411
0.556792
0.531829
0.510470
0.493359
0.481920
0.474745
0.470297
0.467196
0.465431
0.464447
0.462774
0.460078
0.457537
0.455157
0.452275
0.448854
0.445993
0.444959
0.442421
0.438831
0.655118
0.643212
0.621266
0.596061
0.570222
0.547735
0.529342
0.516690
0.508531
0.503442
0.500010
0.498147
0.497181
0.495526
0.492811
0.490259
0.487898
0.485018
0.481609
0.478856
0.478012
0.475556
0.471924
0.695274
0.683420
0.661684
0.635951
0.609011
0.585107
0.565094
0.550903
0.541388
0.535480
0.531675
0.529624
0.528455
0.526875
0.524499
0.522182
0.519896
0.517120
0.513818
0.510965
0.508847
0.506516
0.504360
0.731425
0.719366
0.697167
0.670580
0.642389
0.616975
0.595320
0.579573
0.568782
0.562025
0.557781
0.555622
0.554544
0.553057
0.550802
0.548828
0.547077
0.544510
0.541123
0.538416
0.536479
0.534314
0.532268
0.762547
0.750058
0.726839
0.699192
0.669720
0.642906
0.619754
0.602677
0.590899
0.583373
0.578564
0.576361
0.575706
0.574292
0.571818
0.570238
0.569480
0.567177
0.563359
0.560844
0.559582
0.557599
0.555197
0.784023
0.771343
0.747706
0.719358
0.688940
0.661077
0.636864
0.618818
0.606217
0.598089
0.592880
0.590439
0.589662
0.588238
0.585882
0.584539
0.584101
0.582051
0.578419
0.576144
0.575152
0.573353
0.571013
0.797159
0.784589
0.761247
0.732656
0.701655
0.673142
0.648299
0.629678
0.616415
0.607888
0.602472
0.599654
0.598261
0.596785
0.594930
0.593748
0.593137
0.591314
0.588316
0.586286
0.585135
0.583493
0.581615
0.804537
0.792045
0.768834
0.740114
0.708814
0.680001
0.654940
0.636162
0.622743
0.614063
0.608494
0.605513
0.603974
0.602507
0.600874
0.600046
0.600021
0.598414
0.595291
0.593424
0.592605
0.591065
0.589037
0.807862
0.795392
0.772182
0.743412
0.712022
0.683155
0.658116
0.639439
0.626216
0.617571
0.611918
0.609021
0.607932
0.606545
0.604793
0.604600
0.606760
0.605339
0.600469
0.598580
0.598580
0.597100
0.594292
0.807497
0.794997
0.771739
0.742984
0.711673
0.682899
0.657964
0.639425
0.626361
0.617851
0.612309
0.609527
0.608538
0.607167
0.605347
0.605074
0.607183
0.605811
0.601079
0.599332
0.599470
0.598074
0.595292
0.803567
0.790932
0.767455
0.738745
0.707740
0.679189
0.654337
0.635936
0.622991
0.614698
0.609446
0.606829
0.605646
0.604223
0.602305
0.601155
0.600886
0.599426
0.596816
0.595456
0.595159
0.593884
0.591872
0.795798
0.782836
0.758732
0.730061
0.699633
0.671490
0.646761
0.628636
0.616124
0.608168
0.603178
0.600996
0.600346
0.598932
0.596388
0.594438
0.593157
0.591587
0.589715
0.588762
0.588781
0.587613
0.585557
0.782259
0.768797
0.743243
0.714726
0.686056
0.658605
0.633377
0.615720
0.604026
0.596535
0.591717
0.590179
0.590815
0.589480
0.585716
0.582986
0.581112
0.579473
0.578063
0.577820
0.579547
0.578466
0.574987
0.755292
0.742182
0.717322
0.689868
0.662475
0.636178
0.611891
0.595044
0.584075
0.577102
0.572623
0.571379
0.572280
0.571085
0.567304
0.564472
0.562454
0.560798
0.559486
0.559285
0.560989
0.559926
0.556513
0.712059
0.700085
0.677953
0.652515
0.626204
0.601560
0.579545
0.563856
0.553683
0.547275
0.543170
0.541799
0.541971
0.540920
0.538166
0.535766
0.533835
0.532208
0.530814
0.530054
0.529996
0.528907
0.527122
0.660288
0.649062
0.628351
0.605054
0.581340
0.558640
0.537842
0.523460
0.514755
0.508988
0.504692
0.503212
0.503479
0.502510
0.499778
0.497485
0.495607
0.494052
0.492708
0.491816
0.491303
0.490218
0.488871
0.598817
0.587790
0.566933
0.545663
0.525814
0.505281
0.484875
0.472008
0.466088
0.461065
0.455528
0.454024
0.455631
0.454697
0.450577
0.447936
0.446002
0.444541
0.443340
0.442600
0.442200
0.441161
0.439806
0.527099
0.516738
0.497170
0.477595
0.459773
0.441409
0.423114
0.411982
0.407331
0.403152
0.398132
0.396842
0.398494
0.397691
0.393843
0.391464
0.389744
0.388451
0.387365
0.386672
0.386274
0.385279
0.383996
0.449344
0.440104
0.423383
0.405063
0.387276
0.370931
0.356523
0.347253
0.342288
0.338982
0.336230
0.335330
0.335650
0.335066
0.333232
0.331743
0.330504
0.329429
0.328397
0.327553
0.326837
0.325866
0.324903
0.387473
0.378835
0.363388
0.345894
0.328670
0.313905
0.301898
0.294141
0.289642
0.287022
0.285314
0.284699
0.284657
0.284228
0.283200
0.282226
0.281307
0.280406
0.279431
0.278504
0.277600
0.276649
0.275886
0.351030
0.342648
0.327765
0.310721
0.293950
0.280079
0.269327
0.262420
0.258320
0.256083
0.254836
0.254360
0.254209
0.253858
0.253163
0.252421
0.251671
0.250870
0.249943
0.248999
0.248030
0.247091
0.246411
0.558054
0.546930
0.526749
0.503137
0.479202
0.459122
0.443551
0.433430
0.427154
0.423371
0.420725
0.418895
0.417403
0.415789
0.413815
0.411780
0.409620
0.407005
0.403841
0.400730
0.398287
0.395695
0.393398
0.578351
0.566953
0.546157
0.522185
0.497966
0.477531
0.461511
0.450988
0.444431
0.440457
0.437707
0.435908
0.434515
0.432876
0.430740
0.428587
0.426503
0.423829
0.420531
0.417644
0.416460
0.413890
0.410396
0.615776
0.603797
0.580861
0.556046
0.531112
0.509898
0.492950
0.481606
0.474442
0.470067
0.467087
0.465315
0.464085
0.462442
0.460160
0.457999
0.457369
0.454675
0.450311
0.448582
0.455781
0.453255
0.441529
0.656108
0.643967
0.620658
0.595250
0.569429
0.547076
0.528831
0.516265
0.508119
0.503128
0.499862
0.498036
0.496867
0.495271
0.492994
0.490858
0.490316
0.487620
0.483202
0.481596
0.489053
0.486606
0.474760
0.694836
0.682891
0.660840
0.635061
0.608190
0.584406
0.564513
0.550401
0.540927
0.535139
0.531531
0.529617
0.528509
0.527020
0.524853
0.522856
0.521219
0.518574
0.514998
0.512385
0.511899
0.509564
0.505793
0.731110
0.718944
0.696382
0.669736
0.641603
0.616271
0.594675
0.578954
0.568159
0.561536
0.557571
0.555679
0.554910
0.553581
0.551468
0.549997
0.549298
0.546863
0.542777
0.540056
0.538901
0.536710
0.533822
0.763420
0.750636
0.726419
0.698505
0.669016
0.642222
0.619030
0.601872
0.589900
0.582520
0.578228
0.576529
0.576679
0.575519
0.573017
0.572359
0.574060
0.571901
0.565989
0.563110
0.562342
0.560300
0.557201
0.784939
0.771970
0.747359
0.718745
0.688293
0.660412
0.636102
0.617919
0.605088
0.597107
0.592452
0.590578
0.590679
0.589538
0.587128
0.586685
0.588710
0.586790
0.581034
0.578411
0.577907
0.576050
0.573025
0.796903
0.784262
0.760659
0.732037
0.701064
0.672523
0.647561
0.628800
0.615421
0.607031
0.602032
0.599705
0.598984
0.597744
0.595844
0.595105
0.595792
0.594061
0.590021
0.587999
0.587412
0.585754
0.583268
0.803895
0.791423
0.768218
0.739576
0.708344
0.679492
0.654266
0.635295
0.621731
0.613185
0.608080
0.605701
0.605101
0.603849
0.601854
0.601294
0.602971
0.601441
0.596853
0.595201
0.595336
0.593824
0.590912
0.807141
0.794728
0.771642
0.743015
0.711751
0.682839
0.657562
0.638602
0.625094
0.616588
0.611657
0.609776
0.611536
0.610396
0.606699
0.607302
0.616260
0.614930
0.603521
0.601458
0.603367
0.601926
0.597128
0.807034
0.794570
0.771381
0.742772
0.711635
0.682824
0.657598
0.638729
0.625328
0.616931
0.612116
0.610376
0.612281
0.611134
0.607263
0.607685
0.616493
0.615199
0.603985
0.602091
0.604167
0.602822
0.598042
0.804238
0.791486
0.767580
0.738918
0.708435
0.679842
0.654307
0.635519
0.622228
0.613992
0.609264
0.607399
0.607451
0.606159
0.603375
0.602059
0.603026
0.601588
0.597807
0.596812
0.597754
0.596541
0.593443
0.798943
0.785464
0.759801
0.730900
0.701557
0.673331
0.647194
0.628465
0.615427
0.607500
0.603157
0.601929
0.602857
0.601520
0.597610
0.594996
0.593755
0.592140
0.590095
0.589664
0.591223
0.590098
0.586644
0.794599
0.779609
0.746734
0.717590
0.696985
0.669291
0.635190
0.616095
0.603202
0.595723
0.592013
0.592180
0.596862
0.595559
0.587852
0.583620
0.581069
0.579336
0.578390
0.579470
0.588010
0.586973
0.576941
0.768000
0.753332
0.721093
0.693012
0.673704
0.647182
0.614037
0.595788
0.583714
0.576715
0.573175
0.573520
0.578435
0.577212
0.569382
0.564999
0.562235
0.560478
0.559667
0.560770
0.569233
0.568214
0.558291
0.716750
0.704107
0.680056
0.654435
0.629731
0.605055
0.581235
0.565041
0.554866
0.548370
0.544122
0.543307
0.545096
0.543926
0.539267
0.535950
0.533555
0.531849
0.530658
0.530388
0.531707
0.530653
0.527628
0.664871
0.653051
0.630662
0.607551
0.585953
0.563304
0.540467
0.525884
0.518529
0.512617
0.506672
0.505162
0.507168
0.505979
0.500905
0.497640
0.495343
0.493730
0.492554
0.492050
0.492309
0.491272
0.489313
0.607969
0.595680
0.571030
0.550225
0.537252
0.516825
0.489855
0.477014
0.476511
0.471319
0.459986
0.458095
0.466473
0.465192
0.453149
0.448539
0.445828
0.444273
0.443269
0.443074
0.443550
0.442574
0.440569
0.536223
0.524624
0.501204
0.482088
0.471105
0.452830
0.427987
0.416903
0.417804
0.413457
0.402496
0.400750
0.409072
0.407927
0.396263
0.391996
0.389534
0.388148
0.387241
0.387076
0.387531
0.386586
0.384651
0.452901
0.443236
0.425313
0.407206
0.391077
0.374753
0.358776
0.349465
0.346017
0.342565
0.337978
0.336761
0.338335
0.337536
0.333850
0.331679
0.330163
0.329034
0.328083
0.327499
0.327192
0.326229
0.324933
0.389064
0.380280
0.364462
0.347016
0.330328
0.315545
0.302986
0.295186
0.291111
0.288379
0.286010
0.285192
0.285465
0.284904
0.283228
0.282007
0.280955
0.280004
0.279029
0.278171
0.277395
0.276420
0.275511
0.351937
0.343492
0.328482
0.311416
0.294730
0.280822
0.269915
0.262967
0.258924
0.256596
0.255102
0.254484
0.254310
0.253873
0.253000
0.252163
0.251346
0.250495
0.249528
0.248570
0.247607
0.246630
0.245879
0.556610
0.545503
0.525334
0.501701
0.477737
0.457680
0.442205
0.432214
0.426055
0.422307
0.419618
0.417729
0.416186
0.414566
0.412638
0.410695
0.408681
0.406258
0.403314
0.400411
0.398143
0.395668
0.393428
0.576746
0.565380
0.544618
0.520642
0.496405
0.476011
0.460120
0.449769
0.443377
0.439456
0.436650
0.434785
0.433329
0.431684
0.429602
0.427535
0.425588
0.423102
0.420024
0.417348
0.416342
0.413889
0.410453
0.613961
0.602035
0.579167
0.554371
0.529436
0.508289
0.491515
0.480405
0.473507
0.469211
0.466120
0.464255
0.462922
0.461277
0.459088
0.457021
0.456519
0.454006
0.449857
0.448336
0.455709
0.453300
0.441627
0.654208
0.642133
0.618907
0.593534
0.567725
0.545453
0.527389
0.515064
0.507194
0.502307
0.498950
0.497047
0.495785
0.494210
0.492045
0.490013
0.489594
0.487071
0.482846
0.481422
0.489030
0.486691
0.474891
0.693007
0.681122
0.659153
0.633426
0.606594
0.582882
0.563123
0.549198
0.539922
0.534239
0.530634
0.528704
0.527574
0.526131
0.524078
0.522206
0.520709
0.518214
0.514786
0.512310
0.511936
0.509678
0.505943
0.729376
0.717274
0.694812
0.668254
0.640201
0.614931
0.593407
0.577808
0.567152
0.560629
0.556707
0.554829
0.554064
0.552812
0.550857
0.549553
0.549017
0.546711
0.542722
0.540079
0.538990
0.536842
0.533970
0.761763
0.749060
0.724986
0.697216
0.667872
0.641136
0.617938
0.600830
0.588935
0.581643
0.577416
0.575737
0.575879
0.574824
0.572544
0.572097
0.573975
0.571924
0.566055
0.563199
0.562433
0.560400
0.557316
0.783398
0.770525
0.746080
0.717644
0.687362
0.659542
0.635193
0.617017
0.604225
0.596320
0.591736
0.589893
0.589999
0.588975
0.586788
0.586540
0.588713
0.586874
0.581131
0.578496
0.577958
0.576088
0.573065
0.795537
0.782992
0.759561
0.731132
0.700333
0.671853
0.646858
0.628083
0.614733
0.606396
0.601451
0.599175
0.598508
0.597372
0.595617
0.595000
0.595773
0.594085
0.590051
0.588016
0.587402
0.585715
0.583207
0.802671
0.790307
0.767301
0.738898
0.707881
0.679104
0.653828
0.634811
0.621254
0.612726
0.607638
0.605305
0.604770
0.603595
0.601671
0.601149
0.602842
0.601330
0.596764
0.595120
0.595238
0.593697
0.590761
0.806007
0.793722
0.770877
0.742549
0.711567
0.682756
0.657408
0.638378
0.624873
0.616348
0.611360
0.609484
0.611294
0.610198
0.606504
0.607083
0.616015
0.614692
0.603321
0.601292
0.603196
0.601734
0.596920
0.805961
0.793633
0.770697
0.742403
0.711567
0.682887
0.657616
0.638688
0.625278
0.616834
0.611916
0.610131
0.612042
0.610911
0.607022
0.607405
0.616179
0.614901
0.603732
0.601874
0.603938
0.602581
0.597795
0.803248
0.790616
0.766927
0.738542
0.708327
0.679888
0.654385
0.635593
0.622289
0.613983
0.609130
0.607165
0.607163
0.605854
0.603065
0.601742
0.602703
0.601288
0.597542
0.596552
0.597459
0.596229
0.593137
0.798073
0.784690
0.759190
0.730513
0.701397
0.673348
0.647328
0.628672
0.615649
0.607635
0.603119
0.601712
0.602515
0.601126
0.597219
0.594630
0.593424
0.591840
0.589801
0.589323
0.590795
0.589646
0.586229
0.793951
0.779026
0.746231
0.717252
0.696833
0.669333
0.635413
0.616457
0.603594
0.596014
0.592088
0.592001
0.596485
0.595092
0.587384
0.583195
0.580711
0.579013
0.578032
0.579013
0.587397
0.586333
0.576384
0.767517
0.752909
0.720732
0.692789
0.673642
0.647317
0.614378
0.596295
0.584261
0.577153
0.573361
0.573409
0.578084
0.576740
0.568887
0.564536
0.561837
0.560116
0.559265
0.560271
0.568585
0.567543
0.557696
0.716362
0.703789
0.679851
0.654370
0.629819
0.605324
0.581707
0.565680
0.555567
0.548951
0.544425
0.543312
0.544867
0.543551
0.538822
0.535509
0.533160
0.531482
0.530273
0.529964
0.531234
0.530158
0.527134
0.664599
0.652859
0.630612
0.607636
0.586170
0.563683
0.541044
0.526635
0.519365
0.513337
0.507108
0.505316
0.507119
0.505770
0.500575
0.497282
0.495024
0.493426
0.492231
0.491746
0.492061
0.491001
0.488955
0.607736
0.595542
0.571091
0.550413
0.537535
0.517248
0.490481
0.477833
0.477455
0.472161
0.460535
0.458387
0.466623
0.465183
0.452956
0.448290
0.445622
0.444068
0.443020
0.442890
0.443525
0.442522
0.440330
0.536154
0.524639
0.501388
0.482361
0.471428
0.453256
0.428574
0.417650
0.418656
0.414221
0.402996
0.401027
0.409231
0.407951
0.396107
0.391775
0.389334
0.387933
0.386963
0.386845
0.387444
0.386467
0.384334
0.453115
0.443485
0.425626
0.407551
0.391434
0.375150
0.359248
0.350011
0.346601
0.343060
0.338275
0.336882
0.338342
0.337438
0.333640
0.331416
0.329888
0.328720
0.327701
0.327101
0.326832
0.325818
0.324400
0.389425
0.380645
0.364833
0.347376
0.330666
0.315872
0.303319
0.295527
0.291437
0.288621
0.286111
0.285166
0.285350
0.284720
0.282982
0.281728
0.280653
0.279654
0.278604
0.277688
0.276878
0.275843
0.274863
0.352358
0.343903
0.328870
0.311769
0.295038
0.281091
0.270154
0.263179
0.259097
0.256692
0.255089
0.254373
0.254131
0.253649
0.252746
0.251892
0.251051
0.250149
0.249106
0.248072
0.247046
0.246007
0.245207
0.554385
0.543322
0.523223
0.499487
0.475333
0.455155
0.439713
0.429866
0.423922
0.420212
0.417388
0.415416
0.413825
0.412201
0.410295
0.408394
0.406420
0.404216
0.401625
0.398981
0.396494
0.394226
0.392607
0.573855
0.562634
0.542192
0.518223
0.493845
0.473376
0.457605
0.447531
0.441544
0.437679
0.434587
0.432546
0.430989
0.429321
0.427249
0.425183
0.423127
0.420849
0.418210
0.415667
0.413530
0.411289
0.409381
0.609150
0.597594
0.576209
0.551675
0.526713
0.505567
0.489060
0.478460
0.472555
0.468334
0.464418
0.462187
0.460636
0.458934
0.456697
0.454484
0.452506
0.450148
0.447379
0.445143
0.444706
0.442507
0.439005
0.649285
0.637596
0.615898
0.590833
0.565052
0.542807
0.525025
0.513234
0.506387
0.501577
0.497381
0.495094
0.493596
0.491963
0.489770
0.487587
0.485637
0.483248
0.480423
0.478225
0.477921
0.475766
0.472202
0.689639
0.677986
0.656548
0.631007
0.604215
0.580520
0.560912
0.547318
0.538512
0.532900
0.528959
0.526767
0.525413
0.523953
0.522007
0.520096
0.518251
0.515915
0.513057
0.510614
0.508844
0.506737
0.504684
0.726088
0.714246
0.692411
0.666149
0.638271
0.613032
0.591527
0.576108
0.565743
0.559260
0.555081
0.552894
0.551720
0.550454
0.548767
0.547344
0.546117
0.543940
0.540835
0.538366
0.536617
0.534578
0.532599
0.757386
0.745179
0.722510
0.695414
0.666570
0.639912
0.616541
0.599502
0.587835
0.580532
0.575933
0.573708
0.572827
0.571717
0.570127
0.569272
0.569115
0.567144
0.563437
0.560977
0.559602
0.557648
0.555418
0.779219
0.766851
0.743835
0.716141
0.686439
0.658729
0.634188
0.616041
0.603439
0.595491
0.590509
0.588091
0.587142
0.586054
0.584570
0.583907
0.583992
0.582187
0.578577
0.576267
0.575069
0.573229
0.571025
0.792925
0.780663
0.757908
0.729969
0.699591
0.671244
0.646185
0.627449
0.614232
0.605835
0.600551
0.597844
0.596552
0.595377
0.594011
0.593224
0.592905
0.591221
0.588247
0.586207
0.584984
0.583270
0.581354
0.800732
0.788581
0.766028
0.738089
0.707529
0.678927
0.653610
0.634642
0.621255
0.612612
0.607029
0.604147
0.602788
0.601541
0.600110
0.599379
0.599410
0.597864
0.594826
0.593037
0.592196
0.590593
0.588518
0.804297
0.792226
0.769831
0.742052
0.711650
0.683073
0.657695
0.638774
0.625675
0.616952
0.610969
0.608036
0.607200
0.605924
0.604038
0.603724
0.605948
0.604552
0.599661
0.597932
0.597938
0.596423
0.593605
0.804130
0.792042
0.769618
0.741896
0.711629
0.683228
0.658039
0.639300
0.626342
0.617667
0.611657
0.608697
0.607846
0.606496
0.604469
0.604031
0.606186
0.604849
0.600112
0.598526
0.598655
0.597237
0.594477
0.800521
0.788240
0.765413
0.737563
0.707420
0.679311
0.654496
0.636068
0.623129
0.614620
0.608930
0.605995
0.604664
0.603183
0.601212
0.599999
0.599711
0.598316
0.595813
0.594497
0.594099
0.592787
0.590834
0.793215
0.780513
0.756822
0.728794
0.699049
0.671418
0.647026
0.629132
0.616677
0.608467
0.602941
0.600211
0.599182
0.597610
0.595066
0.593176
0.592009
0.590525
0.588633
0.587515
0.587205
0.585972
0.584101
0.780713
0.767363
0.741728
0.713606
0.685446
0.658550
0.633884
0.616662
0.605075
0.597289
0.591822
0.589513
0.589538
0.587932
0.584183
0.581599
0.579998
0.578442
0.576806
0.576157
0.577240
0.576067
0.572986
0.754236
0.741213
0.716226
0.689086
0.662129
0.636393
0.612756
0.596440
0.585628
0.578324
0.573088
0.570946
0.571126
0.569562
0.565724
0.563016
0.561283
0.559707
0.558146
0.557546
0.558642
0.557488
0.554435
0.710852
0.699068
0.677226
0.652176
0.626297
0.602188
0.580822
0.565694
0.555761
0.549007
0.544052
0.541776
0.541272
0.539787
0.536801
0.534421
0.532672
0.531120
0.529621
0.528721
0.528493
0.527332
0.525563
0.659176
0.648217
0.628019
0.605136
0.581794
0.559584
0.539452
0.525686
0.517343
0.511250
0.506047
0.503721
0.503453
0.502015
0.498850
0.496479
0.494783
0.493280
0.491844
0.491065
0.490842
0.489694
0.487983
0.597346
0.586699
0.566815
0.545997
0.526423
0.506326
0.486653
0.474522
0.469175
0.463873
0.457358
0.455096
0.456604
0.455200
0.450210
0.447398
0.445756
0.444313
0.442882
0.442467
0.442876
0.441764
0.439562
0.526159
0.516126
0.497439
0.478206
0.460539
0.442486
0.424800
0.414304
0.410183
0.405751
0.399831
0.397885
0.399518
0.398296
0.393593
0.391018
0.389539
0.388205
0.386832
0.386423
0.386819
0.385719
0.383540
0.449709
0.440604
0.424180
0.405977
0.388223
0.372002
0.357876
0.348914
0.344164
0.340604
0.337201
0.335775
0.335831
0.334927
0.332681
0.331037
0.329830
0.328649
0.327394
0.326584
0.326148
0.325029
0.323566
0.388427
0.379811
0.364425
0.346901
0.329607
0.314812
0.302848
0.295149
0.290649
0.287785
0.285627
0.284629
0.284349
0.283710
0.282464
0.281391
0.280430
0.279394
0.278195
0.277130
0.276194
0.275073
0.274045
0.352241
0.343827
0.328884
0.311730
0.294820
0.280831
0.269997
0.263025
0.258822
0.256356
0.254770
0.253998
0.253643
0.253157
0.252361
0.251566
0.250756
0.249815
0.248666
0.247514
0.246381
0.245267
0.244427
0.552425
0.541305
0.521035
0.497027
0.472542
0.452136
0.436669
0.427004
0.421409
0.417751
0.414689
0.412625
0.411039
0.409422
0.407490
0.405575
0.403665
0.401681
0.399452
0.397203
0.395031
0.393018
0.391574
0.571755
0.560485
0.539842
0.515611
0.490923
0.470279
0.454619
0.444992
0.439810
0.436014
0.432273
0.429929
0.428287
0.426590
0.424462
0.422343
0.420298
0.418239
0.416009
0.413882
0.411958
0.409979
0.408368
0.607203
0.595560
0.573755
0.548934
0.523693
0.502456
0.486295
0.476665
0.472903
0.468766
0.462903
0.459899
0.458074
0.456283
0.453952
0.451627
0.449498
0.447352
0.445105
0.443204
0.442192
0.440260
0.437851
0.647272
0.635513
0.613432
0.588138
0.562148
0.539850
0.522424
0.511624
0.506950
0.502216
0.496026
0.492918
0.491110
0.489385
0.487122
0.484844
0.482735
0.480550
0.478239
0.476331
0.475375
0.473464
0.471027
0.687276
0.675646
0.654165
0.628575
0.601733
0.577980
0.558470
0.545357
0.537422
0.531854
0.527128
0.524482
0.522912
0.521412
0.519494
0.517564
0.515660
0.513517
0.511081
0.508945
0.507202
0.505289
0.503588
0.723632
0.711888
0.690250
0.664182
0.636559
0.611285
0.589580
0.574315
0.564377
0.557887
0.553212
0.550630
0.549168
0.547883
0.546342
0.544911
0.543481
0.541467
0.538864
0.536634
0.534858
0.532953
0.531268
0.754629
0.742641
0.720559
0.694043
0.666032
0.639404
0.615378
0.598262
0.586948
0.579573
0.574352
0.571566
0.570142
0.568990
0.567707
0.566755
0.565947
0.564094
0.561250
0.559023
0.557435
0.555562
0.553726
0.776552
0.764435
0.742081
0.715078
0.686329
0.658706
0.633498
0.615232
0.602937
0.594884
0.589254
0.586235
0.584706
0.583566
0.582410
0.581669
0.581103
0.579370
0.576535
0.574351
0.572838
0.571020
0.569196
0.790750
0.778685
0.756371
0.728981
0.699251
0.671041
0.645688
0.626936
0.613964
0.605448
0.599595
0.596358
0.594642
0.593424
0.592297
0.591593
0.591099
0.589448
0.586686
0.584530
0.582956
0.581200
0.579543
0.798788
0.786839
0.764714
0.737385
0.707529
0.679137
0.653616
0.634731
0.621790
0.612975
0.606514
0.602922
0.601068
0.599748
0.598573
0.598094
0.598241
0.596691
0.593495
0.591307
0.589896
0.588197
0.586452
0.802448
0.790607
0.768715
0.741734
0.712307
0.684036
0.658413
0.639777
0.627862
0.618892
0.611112
0.606999
0.605383
0.603974
0.602463
0.602581
0.604949
0.603525
0.598372
0.595889
0.594839
0.593180
0.591034
0.802237
0.790383
0.768462
0.741525
0.712218
0.684174
0.658861
0.640526
0.628834
0.619892
0.611970
0.607700
0.605960
0.604443
0.602829
0.602888
0.605260
0.603910
0.598877
0.596518
0.595574
0.594003
0.591916
0.798413
0.786349
0.763944
0.736627
0.707054
0.679319
0.654778
0.636880
0.624714
0.615978
0.608998
0.604884
0.602662
0.601005
0.599476
0.598782
0.598924
0.597580
0.594733
0.592906
0.591833
0.590393
0.588803
0.790682
0.778218
0.754934
0.727225
0.697661
0.670459
0.646881
0.629982
0.618550
0.610144
0.603158
0.598917
0.596611
0.594828
0.593034
0.591905
0.591410
0.590055
0.587766
0.586154
0.585121
0.583775
0.582344
0.777613
0.764560
0.739428
0.711438
0.682649
0.656266
0.633459
0.617914
0.608041
0.600069
0.592464
0.587937
0.585777
0.583911
0.581702
0.580406
0.580095
0.578731
0.576225
0.574707
0.574356
0.573060
0.571048
0.751158
0.738434
0.713944
0.686870
0.659188
0.633949
0.612241
0.597648
0.588550
0.581082
0.573772
0.569460
0.567480
0.565662
0.563359
0.561940
0.561513
0.560135
0.557716
0.556303
0.556051
0.554779
0.552732
0.708175
0.696658
0.675268
0.650291
0.624156
0.600435
0.580239
0.566272
0.557261
0.550398
0.544323
0.540751
0.539064
0.537395
0.535174
0.533572
0.532575
0.531183
0.529316
0.528132
0.527549
0.526292
0.524673
0.656131
0.645537
0.626059
0.603190
0.579290
0.557393
0.538530
0.525649
0.517614
0.511482
0.505980
0.503016
0.502018
0.500481
0.497881
0.496114
0.495072
0.493694
0.491955
0.491189
0.491264
0.490027
0.487882
0.592536
0.582573
0.564341
0.543472
0.522333
0.502500
0.485018
0.473800
0.467973
0.462705
0.456900
0.454409
0.455176
0.453758
0.449620
0.447594
0.446956
0.445634
0.443634
0.443446
0.444880
0.443678
0.440351
0.521762
0.512377
0.495300
0.475994
0.456745
0.438887
0.423265
0.413551
0.408869
0.404478
0.399369
0.397341
0.398368
0.397162
0.393240
0.391360
0.390821
0.389570
0.387613
0.387430
0.388886
0.387693
0.384348
0.447872
0.439040
0.423192
0.404953
0.386634
0.370506
0.357180
0.348610
0.343786
0.340219
0.336967
0.335462
0.335304
0.334407
0.332439
0.331088
0.330276
0.329115
0.327582
0.326827
0.326808
0.325600
0.323591
0.387797
0.379277
0.364074
0.346528
0.329029
0.314235
0.302506
0.294928
0.290404
0.287497
0.285316
0.284257
0.283917
0.283291
0.282139
0.281185
0.280380
0.279343
0.278004
0.276899
0.276054
0.274858
0.273613
0.352098
0.343712
0.328808
0.311619
0.294606
0.280565
0.269750
0.262780
0.258541
0.256013
0.254359
0.253539
0.253172
0.252707
0.251960
0.251233
0.250499
0.249555
0.248327
0.247110
0.245957
0.244782
0.243852
0.551015
0.539723
0.518929
0.494511
0.469603
0.448896
0.433362
0.423908
0.419123
0.415526
0.411784
0.409606
0.408069
0.406508
0.404554
0.402625
0.400783
0.399003
0.397126
0.395296
0.393590
0.391831
0.390422
0.571015
0.559449
0.537827
0.513056
0.487918
0.467022
0.451483
0.442524
0.439383
0.435656
0.430031
0.427163
0.425425
0.423735
0.421541
0.419373
0.417371
0.415523
0.413692
0.412058
0.410760
0.409045
0.407345
0.610498
0.598118
0.572351
0.546541
0.520709
0.499318
0.483854
0.476231
0.481834
0.477766
0.462715
0.457887
0.455439
0.453546
0.451063
0.448645
0.446483
0.444561
0.442857
0.441623
0.442412
0.440752
0.437123
0.650541
0.638062
0.612046
0.585825
0.559329
0.536916
0.520178
0.511398
0.516126
0.511442
0.495979
0.490978
0.488498
0.486659
0.484262
0.481916
0.479784
0.477824
0.476045
0.474777
0.475600
0.473945
0.470273
0.686408
0.674541
0.652229
0.626341
0.599432
0.575546
0.556019
0.543568
0.537758
0.532196
0.525343
0.521975
0.520160
0.518630
0.516700
0.514784
0.512941
0.511004
0.508936
0.507213
0.506008
0.504300
0.502482
0.722030
0.710232
0.688388
0.662469
0.635376
0.610005
0.587697
0.572500
0.563487
0.556944
0.551162
0.548117
0.546441
0.545151
0.543688
0.542329
0.540946
0.539111
0.536831
0.534891
0.533430
0.531670
0.529968
0.752778
0.740841
0.719024
0.693253
0.667460
0.640821
0.614669
0.597193
0.587055
0.579557
0.572705
0.569315
0.567539
0.566365
0.565233
0.564364
0.563485
0.561775
0.559299
0.557308
0.555905
0.554118
0.552285
0.774640
0.762619
0.740635
0.714497
0.688089
0.660524
0.633188
0.614534
0.603369
0.595174
0.587913
0.584265
0.582362
0.581196
0.580206
0.579580
0.578993
0.577357
0.574745
0.572674
0.571238
0.569444
0.567603
0.788762
0.776802
0.754778
0.727967
0.699238
0.671128
0.645062
0.626216
0.613807
0.605166
0.598390
0.594631
0.592734
0.591501
0.590454
0.590010
0.590045
0.588438
0.585234
0.582920
0.581264
0.579459
0.577753
0.796755
0.784941
0.763155
0.736450
0.707502
0.679289
0.653339
0.634629
0.622874
0.613907
0.605868
0.601513
0.599582
0.598241
0.597059
0.597197
0.598925
0.597383
0.592615
0.589819
0.588157
0.586334
0.584493
0.800448
0.788774
0.767304
0.741183
0.713002
0.685037
0.659047
0.641207
0.633278
0.624119
0.611919
0.606367
0.606857
0.605415
0.601821
0.603404
0.615760
0.614320
0.599069
0.594943
0.593477
0.591597
0.589005
0.800296
0.788586
0.767019
0.740891
0.712782
0.685083
0.659528
0.642110
0.634496
0.625359
0.612920
0.607111
0.607407
0.605842
0.602181
0.603759
0.616188
0.614833
0.599656
0.595620
0.594236
0.592429
0.589885
0.796889
0.784838
0.762335
0.735387
0.706411
0.678976
0.654562
0.637318
0.626784
0.617883
0.608890
0.603641
0.601076
0.599349
0.597963
0.598111
0.600165
0.598861
0.594193
0.591616
0.590249
0.588630
0.586858
0.790499
0.777762
0.753447
0.725559
0.696097
0.669207
0.646250
0.630401
0.620582
0.612048
0.603169
0.597574
0.594525
0.592637
0.591270
0.590964
0.591943
0.590685
0.587148
0.584971
0.583789
0.582282
0.580596
0.782716
0.768653
0.738896
0.709763
0.680229
0.654181
0.632861
0.619127
0.614260
0.606169
0.593337
0.586753
0.583180
0.581167
0.579875
0.579926
0.582110
0.580904
0.576341
0.574042
0.574701
0.573230
0.569714
0.756367
0.742634
0.713499
0.685231
0.656726
0.631807
0.611634
0.598887
0.594769
0.587194
0.574718
0.568387
0.565045
0.563085
0.561663
0.561568
0.563624
0.562424
0.558005
0.555893
0.556757
0.555323
0.551707
0.708186
0.696403
0.673965
0.648615
0.622245
0.598788
0.579454
0.566651
0.559126
0.552185
0.544518
0.539803
0.537692
0.535940
0.533887
0.532973
0.533168
0.531936
0.529263
0.527888
0.527661
0.526290
0.524079
0.654662
0.644113
0.624545
0.601601
0.577487
0.555815
0.537730
0.525746
0.518865
0.512696
0.506089
0.502597
0.502116
0.500555
0.497357
0.495967
0.495952
0.494733
0.492383
0.491892
0.493091
0.491773
0.488419
0.590075
0.580364
0.562685
0.541854
0.520204
0.500594
0.484264
0.474198
0.470314
0.465083
0.457788
0.455319
0.461577
0.460176
0.450633
0.448667
0.450477
0.449332
0.445283
0.445853
0.450239
0.448983
0.442709
0.519532
0.510407
0.493926
0.474677
0.454922
0.437234
0.422645
0.413960
0.411160
0.406810
0.400264
0.398353
0.404873
0.403705
0.394418
0.392549
0.394405
0.393316
0.389330
0.389946
0.394486
0.393249
0.386844
0.446738
0.438026
0.422421
0.404214
0.385730
0.369651
0.356677
0.348519
0.344316
0.340721
0.336898
0.335318
0.335994
0.335144
0.332431
0.331224
0.331135
0.330078
0.328104
0.327726
0.328925
0.327671
0.324436
0.387272
0.378791
0.363662
0.346104
0.328502
0.313665
0.301999
0.294512
0.290150
0.287177
0.284754
0.283638
0.283605
0.283033
0.281676
0.280840
0.280354
0.279391
0.277905
0.276917
0.276475
0.275240
0.273549
0.351874
0.343488
0.328578
0.311342
0.294237
0.280106
0.269224
0.262214
0.257959
0.255348
0.253562
0.252699
0.252403
0.251995
0.251284
0.250669
0.250100
0.249227
0.247978
0.246790
0.245741
0.244539
0.243465
0.549143
0.537756
0.516763
0.492038
0.466748
0.445667
0.429817
0.420152
0.415287
0.411738
0.408154
0.406214
0.404938
0.403574
0.401750
0.399939
0.398238
0.396639
0.394996
0.393440
0.392005
0.390433
0.389106
0.569011
0.557369
0.535580
0.510520
0.485007
0.463742
0.447899
0.438747
0.435545
0.431857
0.426358
0.423713
0.422247
0.420751
0.418669
0.416621
0.414773
0.413119
0.411535
0.410194
0.409186
0.407663
0.406036
0.608294
0.595873
0.569999
0.543940
0.517756
0.496015
0.480273
0.472491
0.478075
0.474031
0.459044
0.454412
0.452276
0.450566
0.448125
0.445813
0.443813
0.442100
0.440652
0.439729
0.440812
0.439347
0.435795
0.648242
0.635748
0.609666
0.583242
0.556437
0.533712
0.516717
0.507794
0.512503
0.507824
0.492381
0.487526
0.485316
0.483639
0.481269
0.479019
0.477041
0.475293
0.473767
0.472798
0.473894
0.472429
0.468833
0.684123
0.672252
0.649901
0.623875
0.596744
0.572595
0.552829
0.540236
0.534385
0.528799
0.521936
0.518647
0.516990
0.515578
0.513707
0.511879
0.510164
0.508410
0.506574
0.505107
0.504139
0.502591
0.500839
0.719697
0.707922
0.686103
0.660151
0.632960
0.607402
0.584879
0.569559
0.560524
0.553943
0.548100
0.545068
0.543474
0.542252
0.540821
0.539502
0.538185
0.536485
0.534404
0.532658
0.531356
0.529717
0.528088
0.750322
0.738447
0.716740
0.691053
0.665307
0.638566
0.612219
0.594659
0.584564
0.577028
0.570041
0.566603
0.564859
0.563713
0.562562
0.561667
0.560763
0.559132
0.556822
0.554953
0.553621
0.551908
0.550148
0.772131
0.760180
0.738324
0.712306
0.686000
0.658392
0.630911
0.612212
0.601114
0.592897
0.585497
0.581782
0.579883
0.578733
0.577717
0.577046
0.576392
0.574784
0.572266
0.570230
0.568776
0.567006
0.565218
0.786336
0.774407
0.752442
0.725704
0.697047
0.668914
0.642763
0.623901
0.611536
0.602886
0.596030
0.592220
0.590320
0.589113
0.588085
0.587634
0.587629
0.586000
0.582779
0.580397
0.578641
0.576796
0.575108
0.794445
0.782617
0.760814
0.734127
0.705233
0.677004
0.650984
0.632268
0.620550
0.611581
0.603483
0.599078
0.597137
0.595844
0.594737
0.594924
0.596639
0.595038
0.590158
0.587185
0.585326
0.583405
0.581565
0.798255
0.786529
0.764971
0.738841
0.710754
0.682777
0.656667
0.638809
0.630908
0.621745
0.609483
0.603871
0.604340
0.602972
0.599514
0.601202
0.613544
0.612026
0.596624
0.592225
0.590457
0.588434
0.585856
0.798050
0.786286
0.764620
0.738468
0.710441
0.682742
0.657086
0.639656
0.632063
0.622925
0.610434
0.604577
0.604866
0.603408
0.599930
0.601662
0.614114
0.612690
0.597336
0.592992
0.591272
0.589300
0.586754
0.794462
0.782375
0.759810
0.732825
0.703858
0.676430
0.652013
0.634791
0.624281
0.615379
0.606362
0.601101
0.598574
0.596990
0.595829
0.596191
0.598370
0.597026
0.592150
0.589284
0.587621
0.585826
0.584004
0.787956
0.775204
0.750855
0.722919
0.693420
0.666540
0.643636
0.627837
0.618042
0.609502
0.600609
0.595023
0.592047
0.590341
0.589258
0.589254
0.590465
0.589213
0.585460
0.583008
0.581553
0.579867
0.578110
0.780167
0.766108
0.736337
0.707140
0.677501
0.651458
0.630247
0.616579
0.611727
0.603618
0.590768
0.584192
0.580708
0.578911
0.577969
0.578424
0.580990
0.579839
0.575007
0.572419
0.572795
0.571148
0.567573
0.753970
0.740253
0.711116
0.682778
0.654142
0.629215
0.609139
0.596438
0.592303
0.584691
0.572182
0.565851
0.562593
0.560863
0.559808
0.560140
0.562604
0.561499
0.556851
0.554492
0.555105
0.553516
0.549840
0.706054
0.694288
0.671859
0.646443
0.619955
0.596462
0.577171
0.564370
0.556789
0.549779
0.542064
0.537343
0.535308
0.533766
0.532050
0.531506
0.532024
0.530904
0.528135
0.526618
0.526241
0.524740
0.522442
0.652758
0.642239
0.622704
0.599687
0.575415
0.553682
0.535639
0.523636
0.516662
0.510402
0.503745
0.500238
0.499809
0.498437
0.495551
0.494482
0.494738
0.493646
0.491288
0.490746
0.491878
0.490460
0.487010
0.588311
0.578653
0.561064
0.540138
0.518235
0.498542
0.482308
0.472226
0.468202
0.462872
0.455556
0.453060
0.459317
0.458090
0.448879
0.447214
0.449272
0.448271
0.444274
0.444866
0.449255
0.447931
0.441553
0.518082
0.509005
0.492599
0.473241
0.453213
0.435422
0.420895
0.412166
0.409208
0.404758
0.398187
0.396247
0.402756
0.401754
0.392772
0.391178
0.393259
0.392325
0.388420
0.389088
0.393658
0.392382
0.385889
0.445770
0.437063
0.421449
0.403136
0.384457
0.368243
0.355202
0.346941
0.342600
0.338893
0.335006
0.333404
0.334117
0.333410
0.330926
0.329951
0.330072
0.329165
0.327278
0.326953
0.328182
0.326907
0.323617
0.386626
0.378122
0.362942
0.345274
0.327510
0.312520
0.300718
0.293090
0.288586
0.285497
0.283001
0.281866
0.281882
0.281434
0.280265
0.279637
0.279352
0.278540
0.277148
0.276215
0.275803
0.274568
0.272855
0.351396
0.342974
0.327991
0.310641
0.293383
0.279092
0.268050
0.260884
0.256485
0.253756
0.251894
0.251011
0.250760
0.250463
0.249920
0.249501
0.249128
0.248410
0.247265
0.246138
0.245125
0.243938
0.242862
0.546572
0.535195
0.514374
0.489482
0.463871
0.442378
0.426004
0.415761
0.409993
0.406485
0.403867
0.402505
0.401763
0.400735
0.399139
0.397578
0.396108
0.394668
0.393139
0.391714
0.390350
0.388886
0.387692
0.565424
0.553970
0.532899
0.507857
0.482072
0.460364
0.443850
0.433733
0.428485
0.424817
0.421394
0.419713
0.419008
0.417889
0.415974
0.414190
0.412619
0.411142
0.409648
0.408409
0.407354
0.405938
0.404553
0.600106
0.588404
0.566429
0.540951
0.514707
0.492476
0.475573
0.465615
0.462125
0.458083
0.452206
0.449817
0.449514
0.448261
0.445441
0.443335
0.441684
0.440152
0.438626
0.437665
0.437360
0.435997
0.434000
0.639891
0.628143
0.606019
0.580219
0.553376
0.530189
0.512082
0.501003
0.496621
0.491919
0.485575
0.482941
0.482553
0.481287
0.478471
0.476376
0.474719
0.473137
0.471537
0.470535
0.470226
0.468856
0.466835
0.680046
0.668452
0.646964
0.621058
0.593632
0.569144
0.548957
0.535509
0.527607
0.521991
0.517142
0.514731
0.513771
0.512610
0.510702
0.508974
0.507420
0.505806
0.504074
0.502713
0.501663
0.500211
0.498728
0.716283
0.704662
0.683221
0.657179
0.629399
0.603616
0.581242
0.565660
0.555801
0.549214
0.544243
0.541672
0.540528
0.539432
0.537863
0.536480
0.535161
0.533531
0.531563
0.529912
0.528575
0.527020
0.525588
0.746855
0.735119
0.713563
0.687496
0.659871
0.632984
0.608277
0.590945
0.580076
0.572594
0.566661
0.563655
0.562463
0.561360
0.559780
0.558632
0.557544
0.555897
0.553671
0.551819
0.550417
0.548755
0.547161
0.768691
0.756833
0.735036
0.708586
0.680389
0.652670
0.626909
0.608534
0.596753
0.588625
0.582269
0.578972
0.577595
0.576463
0.574992
0.574001
0.573045
0.571353
0.568914
0.566838
0.565251
0.563479
0.561839
0.783352
0.771398
0.749315
0.722242
0.692887
0.664628
0.638918
0.620114
0.607371
0.598826
0.592625
0.589190
0.587474
0.586316
0.585185
0.584414
0.583699
0.581954
0.579176
0.576784
0.574839
0.572945
0.571384
0.791952
0.779938
0.757725
0.730493
0.700949
0.672511
0.646642
0.627712
0.614921
0.606092
0.599386
0.595596
0.593697
0.592512
0.591554
0.591228
0.591268
0.589519
0.585997
0.583205
0.581091
0.579077
0.577403
0.796387
0.784321
0.761895
0.734928
0.706176
0.677853
0.651444
0.632663
0.620820
0.611819
0.603795
0.599433
0.597812
0.596619
0.595436
0.595893
0.597990
0.596309
0.590862
0.587456
0.585303
0.583189
0.581224
0.796049
0.783948
0.761448
0.734468
0.705789
0.677713
0.651679
0.633224
0.621588
0.612614
0.604481
0.600000
0.598306
0.597100
0.595967
0.596533
0.598775
0.597192
0.591775
0.588384
0.586241
0.584141
0.582185
0.791280
0.779067
0.756393
0.728952
0.699456
0.671726
0.647100
0.629258
0.617180
0.608432
0.601341
0.597148
0.595020
0.593799
0.593012
0.593043
0.593608
0.592135
0.588603
0.585809
0.583718
0.581726
0.580048
0.783022
0.770500
0.747080
0.719198
0.689462
0.662282
0.638906
0.622184
0.610845
0.602427
0.595385
0.591146
0.589051
0.587837
0.586978
0.586874
0.587237
0.585902
0.582810
0.580261
0.578288
0.576386
0.574790
0.769727
0.756692
0.731554
0.703313
0.673775
0.647404
0.625358
0.610095
0.600333
0.592318
0.584644
0.580131
0.578213
0.577030
0.576027
0.576154
0.577465
0.576270
0.572513
0.569925
0.568502
0.566654
0.564573
0.743695
0.731021
0.706570
0.679225
0.650719
0.625445
0.604483
0.590124
0.581054
0.573474
0.566055
0.561737
0.559996
0.558884
0.557839
0.557911
0.559198
0.558099
0.554556
0.552214
0.551021
0.549248
0.547115
0.701533
0.690082
0.668752
0.643538
0.616900
0.593072
0.573171
0.559286
0.550125
0.543063
0.536865
0.533262
0.531772
0.530746
0.529643
0.529271
0.529436
0.528391
0.526100
0.524432
0.523352
0.521694
0.519830
0.650022
0.639556
0.620270
0.597131
0.572557
0.550490
0.531982
0.519145
0.510810
0.504420
0.498836
0.495812
0.494889
0.493923
0.492392
0.491672
0.491547
0.490566
0.488767
0.487865
0.487761
0.486228
0.483772
0.586438
0.576731
0.559046
0.537824
0.515456
0.495392
0.478718
0.467599
0.461201
0.455651
0.450006
0.447424
0.447941
0.447041
0.444193
0.443180
0.443365
0.442493
0.440674
0.440613
0.442129
0.440729
0.437057
0.516635
0.507473
0.490899
0.471207
0.450697
0.432535
0.417608
0.407909
0.402616
0.397926
0.392959
0.390831
0.391600
0.390866
0.388140
0.387176
0.387392
0.386607
0.384922
0.384968
0.386606
0.385288
0.381635
0.444629
0.435843
0.420061
0.401476
0.382432
0.365915
0.352567
0.343773
0.338506
0.334613
0.331225
0.329640
0.329522
0.329041
0.327837
0.327215
0.327060
0.326350
0.325099
0.324546
0.324678
0.323406
0.321202
0.385672
0.377099
0.361775
0.343896
0.325859
0.310619
0.298559
0.290599
0.285646
0.282399
0.280014
0.278890
0.278666
0.278403
0.277843
0.277517
0.277324
0.276737
0.275691
0.274767
0.274039
0.272839
0.271515
0.350547
0.342060
0.326947
0.309417
0.291937
0.277426
0.266154
0.258738
0.254071
0.251200
0.249316
0.248432
0.248193
0.248052
0.247812
0.247669
0.247527
0.247044
0.246127
0.245098
0.244063
0.242928
0.241987
0.544408
0.533005
0.512155
0.487098
0.461218
0.439380
0.422608
0.411983
0.405919
0.402478
0.400283
0.399423
0.399261
0.398584
0.397133
0.395791
0.394546
0.393231
0.391760
0.390458
0.389289
0.387880
0.386602
0.562842
0.551446
0.530549
0.505430
0.479400
0.457334
0.440365
0.429748
0.423967
0.420355
0.417596
0.416632
0.416850
0.416105
0.414068
0.412435
0.411135
0.409802
0.408349
0.407287
0.406591
0.405233
0.403616
0.596412
0.584967
0.563764
0.538429
0.512018
0.489420
0.471966
0.461253
0.456480
0.452490
0.448098
0.446968
0.448828
0.447967
0.443893
0.441683
0.440448
0.439067
0.437418
0.436769
0.437281
0.435980
0.433317
0.636055
0.624592
0.603297
0.577701
0.550746
0.527224
0.508579
0.496756
0.491096
0.486424
0.481523
0.480119
0.481888
0.480965
0.476797
0.474528
0.473250
0.471806
0.470082
0.469405
0.469922
0.468614
0.465925
0.677026
0.665584
0.644444
0.618659
0.591166
0.566423
0.545829
0.531937
0.523581
0.517961
0.513597
0.511792
0.511711
0.510772
0.508466
0.506673
0.505268
0.503748
0.502057
0.500899
0.500227
0.498835
0.497112
0.713358
0.701872
0.680706
0.654856
0.627140
0.601205
0.578526
0.562719
0.552875
0.546285
0.541312
0.539047
0.538470
0.537471
0.535519
0.533954
0.532648
0.531036
0.529071
0.527538
0.526397
0.524890
0.523373
0.743706
0.732136
0.710907
0.685144
0.657668
0.630726
0.605865
0.588576
0.578452
0.570995
0.564409
0.561557
0.561169
0.560072
0.557635
0.556095
0.554915
0.553194
0.550855
0.549031
0.547794
0.546153
0.544440
0.765547
0.753800
0.732233
0.706013
0.677938
0.650178
0.624314
0.606052
0.595079
0.587014
0.580022
0.576873
0.576270
0.575128
0.572797
0.571382
0.570271
0.568443
0.565830
0.563701
0.562194
0.560397
0.558635
0.780659
0.768639
0.746448
0.719311
0.689959
0.661580
0.635659
0.616816
0.604251
0.595815
0.589663
0.586491
0.585173
0.584068
0.582620
0.581588
0.580666
0.578758
0.575843
0.573320
0.571279
0.569299
0.567681
0.790001
0.777683
0.754908
0.727255
0.697615
0.668935
0.642649
0.623503
0.610454
0.601784
0.595643
0.592306
0.590779
0.589751
0.588741
0.588288
0.588001
0.586074
0.582521
0.579520
0.577189
0.575023
0.573280
0.795602
0.782978
0.759319
0.731733
0.703529
0.674820
0.646986
0.627512
0.614543
0.605733
0.599170
0.595631
0.594656
0.593738
0.592509
0.592816
0.594012
0.592146
0.587232
0.583668
0.581235
0.578915
0.576867
0.795273
0.782583
0.758798
0.731142
0.702954
0.674442
0.646919
0.627675
0.614807
0.606039
0.599513
0.596013
0.595106
0.594280
0.593186
0.593692
0.595110
0.593350
0.588412
0.584804
0.582340
0.579996
0.577926
0.789437
0.776816
0.753390
0.725321
0.695533
0.667391
0.642135
0.623722
0.610947
0.602409
0.596452
0.593273
0.592003
0.591269
0.590680
0.590868
0.591377
0.589755
0.585989
0.582796
0.580373
0.578112
0.576247
0.780743
0.767939
0.744016
0.715643
0.685517
0.657899
0.633898
0.616351
0.604091
0.595872
0.590222
0.587444
0.586752
0.586166
0.585308
0.585426
0.586138
0.584691
0.581018
0.578007
0.575802
0.573617
0.571699
0.767458
0.754200
0.728642
0.699986
0.670032
0.643154
0.620300
0.603748
0.592415
0.584584
0.579007
0.576720
0.577207
0.576797
0.575210
0.575543
0.577884
0.576617
0.571645
0.568526
0.567155
0.565018
0.562298
0.741547
0.728687
0.703880
0.676173
0.647268
0.621481
0.599688
0.583994
0.573304
0.565844
0.560447
0.558293
0.558919
0.558582
0.556987
0.557304
0.559662
0.558559
0.553895
0.551100
0.550001
0.547975
0.545238
0.699483
0.687884
0.666285
0.640748
0.613740
0.589468
0.568934
0.554133
0.543979
0.536928
0.531828
0.529461
0.529214
0.528816
0.527838
0.527794
0.528429
0.527474
0.524879
0.522980
0.521754
0.519925
0.517888
0.648189
0.637589
0.618048
0.594581
0.569621
0.547163
0.528206
0.514784
0.505851
0.499375
0.494251
0.491768
0.491346
0.490850
0.489757
0.489344
0.489350
0.488542
0.486941
0.485975
0.485524
0.483910
0.481675
0.584909
0.575058
0.557097
0.535501
0.512697
0.492269
0.475275
0.463747
0.456912
0.451205
0.445686
0.443201
0.443606
0.443047
0.440916
0.440123
0.439981
0.439337
0.438265
0.438222
0.438948
0.437548
0.434705
0.515357
0.506053
0.489204
0.469145
0.448210
0.429712
0.414522
0.404494
0.398838
0.393965
0.388989
0.386806
0.387322
0.386853
0.384828
0.384072
0.383944
0.383424
0.382578
0.382728
0.383634
0.382364
0.379581
0.443475
0.434572
0.418570
0.399696
0.380319
0.363513
0.349911
0.340826
0.335270
0.331205
0.327766
0.326155
0.326008
0.325753
0.324986
0.324634
0.324535
0.324108
0.323358
0.323000
0.322956
0.321750
0.319890
0.384569
0.375906
0.360415
0.342322
0.324035
0.308554
0.296256
0.288044
0.282856
0.279457
0.277008
0.275873
0.275688
0.275614
0.275371
0.275334
0.275362
0.275055
0.274342
0.273621
0.272942
0.271818
0.270619
0.349469
0.340906
0.325654
0.307947
0.290263
0.275541
0.264049
0.256412
0.251545
0.248535
0.246581
0.245685
0.245500
0.245519
0.245538
0.245680
0.245812
0.245604
0.244953
0.244118
0.243200
0.242150
0.241270
0.542428
0.530986
0.510073
0.484869
0.458771
0.436675
0.419645
0.408867
0.402957
0.399613
0.397519
0.397107
0.398072
0.397699
0.395733
0.394454
0.393427
0.392187
0.390658
0.389506
0.388736
0.387348
0.385729
0.560708
0.549304
0.528420
0.503191
0.476961
0.454644
0.437445
0.426773
0.421495
0.417991
0.415073
0.414752
0.417160
0.416719
0.413096
0.411288
0.410340
0.409093
0.407443
0.406704
0.407008
0.405679
0.403157
0.593800
0.582424
0.561509
0.536160
0.509613
0.486799
0.469283
0.458883
0.457601
0.453765
0.446823
0.447111
0.461002
0.460425
0.444833
0.441513
0.441809
0.440502
0.437103
0.437209
0.441348
0.440086
0.433907
0.633337
0.621970
0.601013
0.575471
0.548459
0.524748
0.506026
0.494520
0.492412
0.487874
0.480329
0.480317
0.494230
0.493544
0.477648
0.474196
0.474427
0.473041
0.469542
0.469623
0.473754
0.472484
0.466292
0.674579
0.663207
0.642250
0.616605
0.589236
0.564338
0.543419
0.529501
0.521962
0.516389
0.511442
0.510137
0.512395
0.511617
0.507250
0.505070
0.503923
0.502438
0.500494
0.499671
0.500065
0.498697
0.496002
0.710846
0.699464
0.678565
0.653125
0.625992
0.599984
0.576695
0.560841
0.552146
0.545565
0.539522
0.537377
0.538322
0.537388
0.533955
0.532063
0.530833
0.529189
0.527014
0.525611
0.525004
0.523503
0.521484
0.741044
0.729627
0.708814
0.683883
0.657818
0.630928
0.605021
0.588071
0.582475
0.575028
0.564049
0.560930
0.564644
0.563512
0.556620
0.554374
0.553079
0.551239
0.548589
0.546831
0.546717
0.545052
0.542182
0.762897
0.751251
0.730003
0.704557
0.677896
0.650189
0.623262
0.605363
0.598926
0.590903
0.579556
0.576132
0.579587
0.578406
0.571656
0.569543
0.568296
0.566300
0.563294
0.561137
0.560651
0.558791
0.555888
0.778616
0.766502
0.744054
0.717171
0.688710
0.660239
0.633303
0.614368
0.602788
0.594436
0.587436
0.584323
0.584043
0.582995
0.580551
0.579316
0.578441
0.576356
0.572982
0.570247
0.568298
0.566199
0.564249
0.789119
0.776429
0.752672
0.724981
0.696704
0.667791
0.639667
0.620080
0.607216
0.598668
0.592509
0.589457
0.588990
0.588135
0.586434
0.586119
0.586222
0.584115
0.579787
0.576355
0.573937
0.571582
0.569521
0.800734
0.787204
0.758282
0.730988
0.709490
0.680413
0.644848
0.623784
0.610160
0.601467
0.595590
0.592848
0.596684
0.596080
0.590807
0.591398
0.593747
0.591703
0.585119
0.580797
0.578223
0.575641
0.573126
0.800531
0.786884
0.757715
0.730248
0.708664
0.679731
0.644451
0.623549
0.609921
0.601288
0.595602
0.593050
0.597101
0.596690
0.591626
0.592508
0.595194
0.593271
0.586577
0.582149
0.579515
0.576878
0.574303
0.789391
0.776168
0.751118
0.722581
0.693728
0.665170
0.638018
0.618918
0.605783
0.597431
0.592179
0.589853
0.590100
0.589860
0.588884
0.589533
0.591035
0.589274
0.584233
0.580378
0.577851
0.575298
0.572896
0.781322
0.767814
0.741865
0.712657
0.682376
0.654307
0.629361
0.611198
0.598455
0.590448
0.585808
0.584406
0.585824
0.585854
0.584328
0.584877
0.587275
0.585711
0.580091
0.576338
0.574399
0.571911
0.569042
0.773673
0.759003
0.727745
0.697418
0.666643
0.639224
0.615662
0.598330
0.586182
0.578595
0.574606
0.574680
0.579282
0.579644
0.576000
0.577080
0.585499
0.584146
0.572905
0.568592
0.569961
0.567481
0.561063
0.747823
0.733595
0.703156
0.673819
0.644061
0.617737
0.595279
0.578797
0.567277
0.560007
0.556113
0.556263
0.560998
0.561431
0.557763
0.558832
0.567284
0.566167
0.555355
0.551479
0.553196
0.550869
0.544454
0.699870
0.687723
0.664533
0.638251
0.610727
0.586025
0.564995
0.549663
0.539125
0.532131
0.527670
0.526474
0.528157
0.528354
0.526787
0.527141
0.529400
0.528538
0.524492
0.522251
0.521546
0.519550
0.516628
0.647208
0.636342
0.616112
0.592202
0.566840
0.544037
0.524764
0.511156
0.502410
0.495898
0.490605
0.488568
0.489387
0.489320
0.487838
0.487626
0.488211
0.487598
0.485819
0.485017
0.484936
0.483273
0.480625
0.583613
0.573586
0.555267
0.533320
0.510160
0.489463
0.472391
0.461186
0.455961
0.450180
0.443034
0.440630
0.443476
0.443196
0.439000
0.437934
0.437729
0.437349
0.436823
0.437337
0.438536
0.437193
0.434120
0.514140
0.504689
0.487556
0.467186
0.445929
0.427200
0.411984
0.402345
0.398391
0.393418
0.386656
0.384387
0.387186
0.386922
0.382827
0.381787
0.381538
0.381321
0.381158
0.381983
0.383456
0.382293
0.379288
0.442280
0.433263
0.417048
0.397933
0.378300
0.361275
0.347526
0.338463
0.333296
0.329104
0.325055
0.323337
0.323714
0.323645
0.322644
0.322417
0.322474
0.322351
0.322075
0.322216
0.322624
0.321521
0.319499
0.383354
0.374604
0.358955
0.340682
0.322197
0.306522
0.294044
0.285712
0.280539
0.277018
0.274321
0.273139
0.273150
0.273235
0.273086
0.273273
0.273541
0.273516
0.273139
0.272741
0.272351
0.271322
0.270068
0.348237
0.339603
0.324221
0.306366
0.288515
0.273623
0.261950
0.254157
0.249180
0.246055
0.243983
0.243060
0.242954
0.243109
0.243317
0.243705
0.244110
0.244171
0.243793
0.243199
0.242489
0.241534
0.240658
0.540921
0.529438
0.508448
0.483120
0.456855
0.434558
0.417313
0.406353
0.400344
0.397062
0.395172
0.395011
0.396231
0.396081
0.394303
0.393168
0.392230
0.391020
0.389485
0.388327
0.387558
0.386161
0.384527
0.559155
0.547720
0.526779
0.501437
0.475042
0.452519
0.435087
0.424201
0.418783
0.415327
0.412632
0.412573
0.415246
0.415034
0.411601
0.409949
0.409107
0.407898
0.406241
0.405498
0.405809
0.404471
0.401926
0.592131
0.580746
0.559826
0.534388
0.507685
0.484663
0.466892
0.456236
0.454722
0.450918
0.444255
0.444828
0.459002
0.458652
0.443235
0.440071
0.440482
0.439218
0.435811
0.435915
0.440064
0.438792
0.432582
0.631594
0.620233
0.599287
0.573673
0.546518
0.522617
0.503653
0.491897
0.489554
0.485040
0.477751
0.477994
0.492158
0.491676
0.475924
0.472598
0.472918
0.471568
0.468057
0.468133
0.472266
0.470986
0.464761
0.672816
0.661443
0.640478
0.614773
0.587288
0.562228
0.541116
0.527015
0.519342
0.513784
0.508987
0.507864
0.510309
0.509675
0.505400
0.503286
0.502175
0.500689
0.498727
0.497893
0.498281
0.496892
0.494166
0.708974
0.697595
0.676696
0.651218
0.624000
0.597869
0.574439
0.558467
0.549708
0.543149
0.537205
0.535193
0.536280
0.535433
0.532016
0.530106
0.528839
0.527152
0.524942
0.523519
0.522890
0.521357
0.519309
0.739014
0.727604
0.706797
0.681838
0.655695
0.628711
0.602716
0.585706
0.580103
0.572698
0.561800
0.558799
0.562641
0.561558
0.554614
0.552273
0.550875
0.548950
0.546236
0.544433
0.544270
0.542559
0.539659
0.760753
0.749099
0.727821
0.702310
0.675545
0.647749
0.620761
0.602836
0.596425
0.588473
0.577225
0.573928
0.577509
0.576376
0.569558
0.567320
0.565931
0.563818
0.560714
0.558473
0.557898
0.555971
0.553030
0.776456
0.764279
0.741711
0.714674
0.686052
0.657462
0.630462
0.611517
0.599978
0.591724
0.584872
0.581920
0.581786
0.580809
0.578337
0.576998
0.575976
0.573745
0.570236
0.567369
0.565288
0.563088
0.561082
0.786990
0.774174
0.750187
0.722230
0.693702
0.664623
0.636427
0.616828
0.603994
0.595577
0.589638
0.586808
0.586530
0.585796
0.584125
0.583748
0.583708
0.581441
0.576951
0.573334
0.570736
0.568247
0.566120
0.798640
0.784935
0.755693
0.728038
0.706214
0.676925
0.641259
0.620151
0.606497
0.597958
0.592409
0.589970
0.594050
0.593627
0.588453
0.589020
0.591207
0.589004
0.582276
0.577738
0.574943
0.572206
0.569621
0.798382
0.784558
0.755060
0.727215
0.705281
0.676113
0.640696
0.619704
0.606008
0.597536
0.592228
0.590043
0.594400
0.594235
0.589325
0.590231
0.592788
0.590723
0.583877
0.579212
0.576334
0.573532
0.570879
0.787128
0.773760
0.748446
0.719591
0.690422
0.661615
0.634274
0.615019
0.601795
0.593587
0.588713
0.586815
0.587458
0.587520
0.586739
0.587475
0.588946
0.587066
0.581830
0.577725
0.574957
0.572228
0.569733
0.778991
0.765379
0.739248
0.709795
0.679243
0.650910
0.625698
0.607270
0.594340
0.586451
0.582246
0.581364
0.583277
0.583670
0.582377
0.583067
0.585503
0.583855
0.578040
0.574044
0.571879
0.569215
0.566240
0.771327
0.756596
0.725241
0.694730
0.663716
0.636015
0.612110
0.594390
0.581920
0.574420
0.570944
0.571633
0.576824
0.577601
0.574206
0.575470
0.583985
0.582592
0.571182
0.566651
0.567816
0.565171
0.558647
0.745598
0.731330
0.700822
0.671327
0.641341
0.614734
0.591906
0.574995
0.563105
0.555883
0.552464
0.553197
0.558501
0.559359
0.555969
0.557261
0.565852
0.564751
0.553825
0.549777
0.551321
0.548858
0.542353
0.697893
0.685695
0.662410
0.635968
0.608220
0.583240
0.561863
0.546150
0.535299
0.528298
0.524150
0.523381
0.525505
0.526086
0.524836
0.525447
0.527881
0.527090
0.523010
0.520665
0.519833
0.517735
0.514757
0.645462
0.634538
0.614193
0.590111
0.564519
0.541447
0.521860
0.507920
0.498900
0.492332
0.487215
0.485450
0.486575
0.486838
0.485690
0.485747
0.486516
0.486025
0.484309
0.483478
0.483301
0.481580
0.478932
0.582082
0.571991
0.553541
0.531406
0.508009
0.487055
0.469700
0.458195
0.452703
0.446835
0.439782
0.437532
0.440550
0.440547
0.436706
0.435909
0.435872
0.435658
0.435287
0.435831
0.436939
0.435581
0.432584
0.512766
0.503256
0.485991
0.465437
0.443950
0.424994
0.409531
0.399627
0.395424
0.390357
0.383637
0.381451
0.384348
0.384319
0.380553
0.379771
0.379689
0.379669
0.379705
0.380604
0.382023
0.380884
0.377976
0.441018
0.431942
0.415609
0.396337
0.376514
0.359296
0.345342
0.336066
0.330707
0.326421
0.322371
0.320697
0.321161
0.321273
0.320527
0.320541
0.320799
0.320878
0.320791
0.321043
0.321483
0.320423
0.318460
0.382152
0.373349
0.357598
0.339195
0.320560
0.304730
0.292089
0.283594
0.278276
0.274667
0.271944
0.270778
0.270852
0.271069
0.271119
0.271523
0.272001
0.272178
0.271982
0.271714
0.271404
0.270436
0.269226
0.347062
0.338378
0.322905
0.304937
0.286960
0.271939
0.260133
0.252208
0.247113
0.243907
0.241796
0.240871
0.240806
0.241061
0.241434
0.242020
0.242635
0.242898
0.242699
0.242246
0.241638
0.240756
0.239922
0.540047
0.528538
0.507495
0.482089
0.455715
0.433285
0.415850
0.404660
0.398239
0.394966
0.393425
0.393323
0.393956
0.393934
0.393019
0.392105
0.391155
0.389949
0.388481
0.387195
0.386068
0.384651
0.383325
0.558269
0.546809
0.525819
0.500398
0.473887
0.451209
0.433515
0.422221
0.415906
0.412426
0.410432
0.410306
0.411414
0.411342
0.409802
0.408622
0.407671
0.406473
0.405021
0.403990
0.403372
0.402005
0.400306
0.591206
0.579799
0.558840
0.533319
0.506477
0.483257
0.464982
0.453407
0.447532
0.443627
0.440493
0.440381
0.443376
0.443190
0.439420
0.437623
0.436774
0.435544
0.433870
0.433274
0.433888
0.432575
0.429802
0.630639
0.619249
0.598253
0.572532
0.545200
0.521099
0.501669
0.489007
0.482244
0.477621
0.473907
0.473443
0.476276
0.475943
0.471975
0.470027
0.469068
0.467744
0.465987
0.465363
0.465976
0.464646
0.461839
0.671811
0.660400
0.
