# Supplementary material for: A computational model of spatio-temporal cardiac intracellular calcium handling with realistic structure and spatial flux distribution from sarcoplasmic reticulum and t-tubule reconstructions
Source: PLoS Comput Biol. 2017 Aug 31;13(8):e1005714. doi: 10.1371/journal.pcbi.1005714 (PMC5597258; doi:10.1371/journal.pcbi.1005714)
Supplement: S1 Code — Code provided in C/C++ and includes the structural datasets used in this study. Documentation is provided on use of and updating the code. Updates may also be available on Michael Colman’s website, http://www.physicsoftheheart.com and github repository: https://github.com/michaelcolman/CODE---PLOS-Comp-Biol-2017-Model-SR. (ZIP) [file pcbi.1005714.s001.zip › PLOS_SR_Clean/Spatial_diff_out/Ca_1D_output_0230.dat]

0.263599
0.260797
0.255491
0.248690
0.240996
0.233666
0.227061
0.221874
0.217837
0.214653
0.211939
0.209965
0.208521
0.207530
0.206801
0.206307
0.206021
0.205993
0.206242
0.206682
0.207119
0.207298
0.207271
0.268305
0.265509
0.260211
0.253408
0.245692
0.238320
0.231686
0.226543
0.222630
0.219341
0.216296
0.214088
0.212511
0.211443
0.210657
0.210119
0.209803
0.209773
0.210058
0.210572
0.211082
0.211273
0.211215
0.277285
0.274509
0.269243
0.262453
0.254694
0.247211
0.240452
0.235310
0.231569
0.228072
0.224429
0.221837
0.220050
0.218857
0.217959
0.217321
0.216914
0.216823
0.217087
0.217623
0.218164
0.218334
0.218223
0.288986
0.286255
0.281062
0.274324
0.266510
0.258782
0.251603
0.245991
0.241827
0.238032
0.234212
0.231531
0.229690
0.228407
0.227363
0.226553
0.225966
0.225690
0.225760
0.226108
0.226486
0.226546
0.226383
0.302591
0.299931
0.294868
0.288239
0.280371
0.272272
0.264345
0.257772
0.252570
0.248399
0.244847
0.242420
0.240719
0.239394
0.238150
0.237085
0.236210
0.235622
0.235316
0.235268
0.235282
0.235145
0.234928
0.316075
0.313488
0.308558
0.302050
0.294130
0.285628
0.276923
0.269384
0.263253
0.258688
0.255273
0.253077
0.251539
0.250167
0.248672
0.247293
0.246093
0.245159
0.244454
0.243974
0.243607
0.243255
0.242980
0.328856
0.326280
0.321371
0.314854
0.306785
0.297885
0.288505
0.280208
0.273375
0.268462
0.265038
0.262956
0.261526
0.260088
0.258346
0.256683
0.255200
0.253989
0.252971
0.252177
0.251532
0.251015
0.250675
0.339397
0.336710
0.331587
0.324784
0.316375
0.307114
0.297357
0.288689
0.281514
0.276370
0.272823
0.270656
0.269149
0.267634
0.265810
0.264059
0.262477
0.261160
0.260034
0.259142
0.258429
0.257842
0.257439
0.347630
0.344716
0.339156
0.331814
0.322884
0.313315
0.303460
0.294788
0.287576
0.282329
0.278597
0.276186
0.274440
0.272850
0.271115
0.269480
0.267992
0.266754
0.265740
0.265009
0.264503
0.263949
0.263431
0.352885
0.349720
0.343688
0.335768
0.326339
0.316558
0.306792
0.298328
0.291264
0.286013
0.282122
0.279455
0.277467
0.275816
0.274210
0.272760
0.271454
0.270414
0.269678
0.269348
0.269348
0.268900
0.268141
0.355239
0.351875
0.345467
0.337114
0.327336
0.317476
0.307906
0.299742
0.292917
0.287718
0.283695
0.280809
0.278620
0.276924
0.275428
0.274150
0.273047
0.272242
0.271868
0.272087
0.272917
0.272596
0.271338
0.354440
0.350976
0.344388
0.335841
0.325956
0.316185
0.306907
0.299114
0.292584
0.287466
0.283317
0.280226
0.277872
0.276134
0.274717
0.273574
0.272620
0.271959
0.271717
0.272048
0.272966
0.272705
0.271477
0.350327
0.346858
0.340268
0.331754
0.321997
0.312497
0.303658
0.296358
0.290235
0.285229
0.280916
0.277581
0.275046
0.273261
0.271906
0.270874
0.270028
0.269408
0.269059
0.269050
0.269305
0.269024
0.268348
0.343028
0.339619
0.333151
0.324835
0.315371
0.306284
0.297995
0.291306
0.285686
0.280832
0.276332
0.272727
0.270014
0.268192
0.266903
0.265980
0.265233
0.264648
0.264211
0.263948
0.263808
0.263486
0.263082
0.332204
0.328882
0.322594
0.314554
0.305478
0.296866
0.289164
0.283087
0.277996
0.273346
0.268751
0.264982
0.262184
0.260391
0.259212
0.258423
0.257814
0.257297
0.256832
0.256465
0.256153
0.255806
0.255505
0.318494
0.315247
0.309110
0.301340
0.292632
0.284437
0.277163
0.271478
0.266722
0.262325
0.257920
0.254308
0.251668
0.250042
0.249042
0.248424
0.247968
0.247567
0.247183
0.246863
0.246579
0.246239
0.245934
0.301659
0.298435
0.292317
0.284763
0.276386
0.268543
0.261563
0.256057
0.251465
0.247377
0.243457
0.240317
0.238072
0.236741
0.235988
0.235576
0.235292
0.235058
0.234878
0.234762
0.234750
0.234455
0.234005
0.282995
0.279747
0.273516
0.266136
0.258084
0.250604
0.243918
0.238591
0.234168
0.230428
0.227054
0.224454
0.222641
0.221623
0.221113
0.220901
0.220802
0.220757
0.220827
0.221045
0.221531
0.221310
0.220559
0.263219
0.259849
0.252851
0.245579
0.237870
0.230830
0.224548
0.219524
0.215387
0.212029
0.209164
0.207034
0.205605
0.204858
0.204560
0.204516
0.204582
0.204715
0.205104
0.205814
0.207644
0.207496
0.205617
0.241862
0.238688
0.232072
0.225285
0.218123
0.211618
0.205813
0.201177
0.197388
0.194409
0.191962
0.190208
0.189075
0.188536
0.188387
0.188452
0.188603
0.188795
0.189220
0.189943
0.191762
0.191628
0.189785
0.220190
0.217491
0.212336
0.206342
0.199894
0.193951
0.188634
0.184382
0.180943
0.178307
0.176226
0.174787
0.173900
0.173519
0.173471
0.173593
0.173756
0.173897
0.174092
0.174381
0.174893
0.174717
0.174024
0.204556
0.202172
0.197677
0.192251
0.186323
0.180813
0.175856
0.171894
0.168711
0.166332
0.164519
0.163313
0.162602
0.162328
0.162337
0.162480
0.162633
0.162717
0.162757
0.162778
0.162851
0.162631
0.162242
0.195811
0.193603
0.189482
0.184374
0.178748
0.173478
0.168722
0.164915
0.161875
0.159638
0.157977
0.156900
0.156286
0.156067
0.156102
0.156250
0.156392
0.156440
0.156389
0.156271
0.156119
0.155876
0.155637
0.268059
0.265240
0.259901
0.253055
0.245312
0.237948
0.231356
0.226269
0.222408
0.219158
0.216139
0.213945
0.212377
0.211320
0.210552
0.210042
0.209766
0.209784
0.210124
0.210691
0.211251
0.211477
0.211438
0.272799
0.269990
0.264665
0.257826
0.250073
0.242691
0.236143
0.231283
0.227844
0.224487
0.220834
0.218223
0.216452
0.215294
0.214461
0.213903
0.213598
0.213623
0.214022
0.214698
0.215364
0.215613
0.215533
0.281852
0.279070
0.273789
0.266982
0.259211
0.251760
0.245209
0.240672
0.237947
0.234380
0.229576
0.226252
0.224147
0.222828
0.221866
0.221198
0.220801
0.220773
0.221171
0.221904
0.222634
0.222869
0.222724
0.293662
0.290937
0.285757
0.279033
0.271231
0.263539
0.256544
0.251504
0.248321
0.244446
0.239480
0.236085
0.233945
0.232539
0.231417
0.230562
0.229972
0.229748
0.229938
0.230467
0.231017
0.231136
0.230939
0.307415
0.304782
0.299770
0.293205
0.285379
0.277274
0.269356
0.262961
0.258142
0.253873
0.249747
0.246985
0.245162
0.243759
0.242412
0.241268
0.240362
0.239793
0.239558
0.239623
0.239748
0.239646
0.239404
0.321069
0.318531
0.313699
0.307315
0.299479
0.290943
0.282103
0.274457
0.268319
0.263640
0.260019
0.257770
0.256274
0.254858
0.253203
0.251682
0.250407
0.249452
0.248761
0.248325
0.248006
0.247664
0.247369
0.334020
0.331510
0.326733
0.320384
0.312429
0.303481
0.293887
0.285341
0.278329
0.273293
0.269824
0.267845
0.266569
0.265104
0.263136
0.261264
0.259664
0.258401
0.257364
0.256576
0.255950
0.255428
0.255063
0.344704
0.342082
0.337089
0.330449
0.322148
0.312831
0.302847
0.293901
0.286503
0.281232
0.277673
0.275629
0.274281
0.272739
0.270691
0.268730
0.267030
0.265662
0.264524
0.263659
0.263004
0.262414
0.261952
0.353048
0.350181
0.344712
0.337482
0.328619
0.318989
0.308942
0.300034
0.292623
0.287248
0.283473
0.281111
0.279440
0.277812
0.275915
0.274134
0.272569
0.271317
0.270357
0.269777
0.269522
0.268984
0.268276
0.358381
0.355237
0.349248
0.341378
0.331967
0.322124
0.312216
0.303585
0.296370
0.290998
0.287020
0.284318
0.282317
0.280611
0.278898
0.277361
0.276024
0.275030
0.274483
0.274597
0.275349
0.274955
0.273627
0.360780
0.357418
0.351014
0.342661
0.332863
0.322947
0.313285
0.305021
0.298096
0.292782
0.288633
0.285645
0.283378
0.281605
0.280028
0.278696
0.277594
0.276905
0.276922
0.278084
0.280683
0.280463
0.277788
0.359993
0.356519
0.349908
0.341331
0.331407
0.321591
0.312267
0.304437
0.297856
0.292628
0.288311
0.285056
0.282571
0.280735
0.279239
0.278051
0.277108
0.276572
0.276733
0.278018
0.280718
0.280566
0.277926
0.355864
0.352373
0.345742
0.337181
0.327380
0.317854
0.309024
0.301764
0.295657
0.290543
0.285998
0.282420
0.279694
0.277780
0.276339
0.275260
0.274414
0.273870
0.273747
0.274220
0.275262
0.275060
0.273828
0.348518
0.345076
0.338551
0.330175
0.320670
0.311586
0.303371
0.296827
0.291316
0.286356
0.281532
0.277576
0.274599
0.272611
0.271226
0.270252
0.269496
0.268952
0.268630
0.268582
0.268749
0.268481
0.267903
0.337627
0.334259
0.327887
0.319772
0.310652
0.302064
0.294493
0.288652
0.283756
0.279003
0.273999
0.269785
0.266661
0.264676
0.263393
0.262554
0.261940
0.261449
0.261045
0.260788
0.260614
0.260309
0.259960
0.323865
0.320548
0.314277
0.306402
0.297629
0.289446
0.282295
0.276844
0.272286
0.267789
0.262974
0.258917
0.255955
0.254145
0.253051
0.252392
0.251936
0.251564
0.251241
0.251024
0.250875
0.250577
0.250223
0.307181
0.303827
0.297391
0.289657
0.281166
0.273284
0.266349
0.260975
0.256495
0.252305
0.248064
0.244581
0.242088
0.240615
0.239792
0.239356
0.239085
0.238899
0.238829
0.238903
0.239237
0.238992
0.238315
0.289170
0.285644
0.278594
0.270872
0.262628
0.255046
0.248315
0.243002
0.238590
0.234750
0.231156
0.228331
0.226353
0.225241
0.224690
0.224477
0.224413
0.224452
0.224725
0.225351
0.226810
0.226658
0.225126
0.272108
0.268012
0.258304
0.250229
0.242165
0.234959
0.228563
0.223473
0.219282
0.215829
0.212815
0.210541
0.209007
0.208204
0.207889
0.207864
0.207991
0.208260
0.209062
0.210786
0.215989
0.215934
0.210989
0.250331
0.246453
0.237186
0.229614
0.222094
0.215409
0.209466
0.204730
0.200861
0.197794
0.195241
0.193389
0.192186
0.191614
0.191461
0.191552
0.191765
0.192092
0.192920
0.194622
0.199737
0.199692
0.194849
0.225380
0.222418
0.216499
0.210163
0.203496
0.197399
0.191951
0.187597
0.184075
0.181361
0.179199
0.177690
0.176756
0.176354
0.176307
0.176448
0.176655
0.176878
0.177261
0.177924
0.179322
0.179202
0.177792
0.208674
0.206160
0.201360
0.195733
0.189641
0.183996
0.178919
0.174859
0.171596
0.169148
0.167270
0.166013
0.165269
0.164982
0.164993
0.165150
0.165331
0.165460
0.165592
0.165771
0.166136
0.165946
0.165350
0.199486
0.197197
0.192923
0.187671
0.181908
0.176515
0.171647
0.167746
0.164628
0.162326
0.160609
0.159490
0.158851
0.158623
0.158660
0.158820
0.158981
0.159055
0.159050
0.159003
0.158945
0.158719
0.158429
0.276559
0.273702
0.268287
0.261338
0.253474
0.246009
0.239391
0.234438
0.230877
0.227509
0.223951
0.221406
0.219651
0.218494
0.217655
0.217101
0.216812
0.216863
0.217289
0.217983
0.218666
0.218939
0.218885
0.281365
0.278520
0.273125
0.266193
0.258335
0.250894
0.244450
0.240056
0.237466
0.233995
0.229252
0.225961
0.223878
0.222584
0.221665
0.221055
0.220738
0.220803
0.221308
0.222145
0.222968
0.223271
0.223164
0.290550
0.287742
0.282407
0.275527
0.267683
0.260247
0.254029
0.250552
0.249673
0.246000
0.239102
0.234498
0.231854
0.230334
0.229262
0.228531
0.228116
0.228135
0.228656
0.229580
0.230497
0.230792
0.230605
0.302550
0.299816
0.294607
0.287843
0.279991
0.272318
0.265633
0.261610
0.260211
0.256223
0.249204
0.244559
0.241903
0.240307
0.239065
0.238135
0.237516
0.237329
0.237621
0.238312
0.239022
0.239190
0.238948
0.316568
0.313942
0.308940
0.302382
0.294533
0.286377
0.278485
0.272441
0.268346
0.263934
0.258786
0.255432
0.253392
0.251878
0.250398
0.249157
0.248206
0.247637
0.247438
0.247582
0.247790
0.247702
0.247420
0.330512
0.328002
0.323226
0.316908
0.309086
0.300452
0.291436
0.283696
0.277623
0.272779
0.268773
0.266383
0.264910
0.263438
0.261599
0.259925
0.258571
0.257574
0.256850
0.256405
0.256091
0.255731
0.255396
0.343763
0.341300
0.336614
0.330373
0.322465
0.313400
0.303525
0.294684
0.287457
0.282243
0.278656
0.276758
0.275654
0.274159
0.271936
0.269845
0.268126
0.266790
0.265678
0.264834
0.264184
0.263624
0.263203
0.354708
0.352136
0.347234
0.340698
0.332438
0.323001
0.312720
0.303435
0.295750
0.290293
0.286666
0.284725
0.283546
0.281971
0.279665
0.277483
0.275661
0.274226
0.273033
0.272159
0.271569
0.270947
0.270356
0.363285
0.360447
0.355034
0.347864
0.339004
0.329252
0.318949
0.309749
0.302073
0.296500
0.292605
0.290245
0.288626
0.286932
0.284839
0.282897
0.281251
0.279981
0.279084
0.278729
0.278956
0.278417
0.277270
0.368787
0.365650
0.359672
0.351806
0.342354
0.332395
0.322289
0.313442
0.306018
0.300445
0.296279
0.293462
0.291392
0.289582
0.287716
0.286066
0.284690
0.283762
0.283522
0.284432
0.286792
0.286459
0.283781
0.371302
0.367928
0.361495
0.353098
0.343225
0.333200
0.323399
0.314996
0.307929
0.302416
0.298009
0.294812
0.292380
0.290465
0.288745
0.287320
0.286216
0.285713
0.286460
0.289539
0.296276
0.296199
0.289980
0.370570
0.367068
0.360398
0.351741
0.341718
0.331803
0.322382
0.314472
0.307794
0.302370
0.297744
0.294208
0.291491
0.289481
0.287839
0.286560
0.285615
0.285279
0.286193
0.289423
0.296283
0.296293
0.290119
0.366452
0.362912
0.356187
0.347519
0.337604
0.327987
0.319099
0.311822
0.305666
0.300351
0.295440
0.291504
0.288484
0.286365
0.284770
0.283597
0.282746
0.282308
0.282547
0.283898
0.286625
0.286537
0.283981
0.359062
0.355547
0.348888
0.340375
0.330745
0.321584
0.313365
0.306892
0.301415
0.296252
0.290973
0.286552
0.283209
0.280984
0.279439
0.278375
0.277612
0.277119
0.276956
0.277266
0.278044
0.277856
0.276872
0.348087
0.344617
0.338038
0.329750
0.320487
0.311832
0.304296
0.298606
0.293825
0.288872
0.283327
0.278555
0.275007
0.272765
0.271343
0.270428
0.271145
0.270684
0.269024
0.268931
0.269005
0.268763
0.268288
0.334267
0.330806
0.324188
0.316087
0.307138
0.298865
0.291724
0.286403
0.281950
0.277255
0.271906
0.267303
0.263931
0.261887
0.260676
0.259961
0.260827
0.260493
0.258934
0.258871
0.259021
0.258784
0.258240
0.318349
0.314683
0.307185
0.299047
0.290285
0.282242
0.275206
0.269831
0.265344
0.260952
0.256285
0.252382
0.249578
0.247930
0.247019
0.246559
0.246332
0.246215
0.246322
0.246771
0.248243
0.248063
0.246414
0.303144
0.298814
0.288656
0.280034
0.271345
0.263511
0.256552
0.251084
0.246542
0.242498
0.238599
0.235493
0.233313
0.232094
0.231505
0.231312
0.231336
0.231503
0.232178
0.233832
0.239018
0.238947
0.233969
0.299464
0.292682
0.270580
0.259664
0.250497
0.242895
0.236151
0.230796
0.226388
0.222736
0.219507
0.217054
0.215399
0.214543
0.214235
0.214273
0.214544
0.215096
0.217139
0.222423
0.242455
0.242522
0.223370
0.276937
0.270430
0.248779
0.238423
0.229801
0.222711
0.216396
0.211363
0.207253
0.204006
0.201291
0.199319
0.198038
0.197446
0.197320
0.197482
0.197840
0.198447
0.200497
0.205674
0.225641
0.225713
0.206614
0.237279
0.233577
0.224693
0.217509
0.210380
0.203983
0.198219
0.193597
0.189856
0.186984
0.184696
0.183101
0.182118
0.181706
0.181681
0.181875
0.182168
0.182514
0.183280
0.184872
0.189809
0.189753
0.185039
0.216966
0.214171
0.208370
0.202351
0.195942
0.190040
0.184690
0.180398
0.176943
0.174357
0.172375
0.171052
0.170273
0.169978
0.170004
0.170195
0.170429
0.170621
0.170917
0.171403
0.172810
0.172652
0.171118
0.206404
0.203980
0.199378
0.193885
0.187879
0.182251
0.177138
0.173028
0.169735
0.167307
0.165497
0.164322
0.163654
0.163420
0.163468
0.163651
0.163844
0.163953
0.164008
0.164059
0.164232
0.164023
0.163550
0.287626
0.284705
0.279164
0.272039
0.263957
0.256252
0.249385
0.244199
0.240435
0.236924
0.233285
0.230704
0.228927
0.227721
0.226801
0.226160
0.225797
0.225787
0.226157
0.226798
0.227436
0.227688
0.227629
0.292519
0.289610
0.284089
0.276979
0.268901
0.261222
0.254530
0.249904
0.247105
0.243497
0.238695
0.235383
0.233288
0.231950
0.230946
0.230242
0.229841
0.229837
0.230272
0.231039
0.231802
0.232076
0.231964
0.301869
0.299000
0.293538
0.286476
0.278408
0.270736
0.264275
0.260560
0.259440
0.255640
0.248727
0.244124
0.241482
0.239929
0.238777
0.237952
0.237448
0.237389
0.237820
0.238645
0.239474
0.239730
0.239537
0.314094
0.311305
0.305966
0.299012
0.290926
0.283028
0.276110
0.271856
0.270215
0.266107
0.259069
0.254419
0.251757
0.250150
0.248855
0.247859
0.247165
0.246907
0.247089
0.247650
0.248239
0.248358
0.248104
0.328418
0.325723
0.320580
0.313823
0.305740
0.297357
0.289248
0.283001
0.278710
0.274160
0.268938
0.265545
0.263491
0.261973
0.260490
0.259249
0.258284
0.257649
0.257313
0.257295
0.257362
0.257196
0.256886
0.342690
0.340105
0.335175
0.328645
0.320581
0.311727
0.302515
0.294596
0.288346
0.283350
0.279225
0.276757
0.275245
0.273784
0.272001
0.270410
0.269109
0.268059
0.267169
0.266522
0.266037
0.265574
0.265196
0.356284
0.353744
0.348899
0.342439
0.334284
0.325010
0.314962
0.305964
0.298570
0.293191
0.289446
0.287422
0.286243
0.284762
0.282638
0.280688
0.279068
0.277694
0.276394
0.275318
0.274472
0.273797
0.273325
0.367558
0.364921
0.359870
0.353123
0.344622
0.334997
0.324562
0.315135
0.307283
0.301650
0.297827
0.295714
0.294414
0.292833
0.290612
0.288559
0.286827
0.285365
0.283992
0.282894
0.282109
0.281385
0.280747
0.376466
0.373565
0.368021
0.360667
0.351601
0.341674
0.331232
0.321908
0.314087
0.308313
0.304169
0.301590
0.299812
0.298050
0.295964
0.294079
0.292477
0.291164
0.290123
0.289594
0.289676
0.289054
0.287871
0.382237
0.379046
0.372956
0.364935
0.355309
0.345194
0.334967
0.326026
0.318491
0.312698
0.308219
0.305125
0.302847
0.300899
0.298948
0.297259
0.295860
0.294877
0.294535
0.295336
0.297599
0.297215
0.294524
0.384953
0.381530
0.374995
0.366459
0.356426
0.346259
0.336352
0.327883
0.320757
0.315013
0.310209
0.306676
0.303988
0.301880
0.299999
0.298457
0.297273
0.296711
0.297393
0.300411
0.307056
0.306962
0.300790
0.384353
0.380801
0.374017
0.365211
0.355014
0.344947
0.335396
0.327387
0.320619
0.314954
0.309927
0.306047
0.303053
0.300835
0.299000
0.297567
0.296513
0.296129
0.297012
0.300221
0.307021
0.307049
0.300937
0.380342
0.376717
0.369834
0.360980
0.350863
0.341044
0.331951
0.324484
0.318134
0.312556
0.307314
0.303084
0.299821
0.297497
0.295716
0.294396
0.293450
0.292973
0.293207
0.294577
0.297324
0.297267
0.294739
0.372993
0.369349
0.362463
0.353707
0.343830
0.334408
0.325900
0.319135
0.313373
0.307931
0.302381
0.297727
0.294182
0.291780
0.290077
0.288893
0.288058
0.287542
0.287393
0.287742
0.288566
0.288421
0.287463
0.361911
0.358273
0.351401
0.342818
0.333266
0.324299
0.316398
0.310325
0.305183
0.299943
0.294179
0.289229
0.285522
0.283144
0.281603
0.280601
0.281292
0.280825
0.279163
0.279108
0.279230
0.279037
0.278589
0.347675
0.344050
0.337137
0.328745
0.319501
0.310893
0.303326
0.297556
0.292689
0.287710
0.282171
0.277428
0.273931
0.271799
0.270513
0.269751
0.270614
0.270286
0.268708
0.268658
0.268830
0.268637
0.268117
0.331097
0.327289
0.319554
0.311192
0.302186
0.293791
0.286268
0.280386
0.275459
0.270770
0.265924
0.261909
0.259026
0.257325
0.256391
0.255943
0.255742
0.255619
0.255678
0.256086
0.257547
0.257378
0.255735
0.315219
0.310765
0.300406
0.291632
0.282766
0.274571
0.267047
0.260999
0.255981
0.251629
0.247559
0.244369
0.242149
0.240924
0.240372
0.240264
0.240373
0.240526
0.241083
0.242626
0.247770
0.247673
0.242656
0.310833
0.303922
0.281664
0.270629
0.261340
0.253372
0.245992
0.239992
0.235076
0.231117
0.227733
0.225221
0.223559
0.222741
0.222524
0.222710
0.223118
0.223655
0.225521
0.230649
0.250559
0.250571
0.231400
0.287447
0.280827
0.259024
0.248553
0.239805
0.232363
0.225425
0.219765
0.215162
0.211640
0.208793
0.206779
0.205499
0.204971
0.204952
0.205270
0.205762
0.206364
0.208234
0.213248
0.233080
0.233100
0.213976
0.246826
0.243028
0.233980
0.226666
0.219374
0.212636
0.206347
0.201206
0.197062
0.193951
0.191550
0.189923
0.188951
0.188583
0.188637
0.188944
0.189337
0.189674
0.190310
0.191768
0.196640
0.196542
0.191777
0.225725
0.222844
0.216892
0.210710
0.204091
0.197867
0.192092
0.187392
0.183617
0.180832
0.178749
0.177395
0.176621
0.176352
0.176423
0.176680
0.176973
0.177161
0.177386
0.177794
0.179153
0.178970
0.177422
0.214744
0.212234
0.207480
0.201799
0.195557
0.189621
0.184141
0.179686
0.176121
0.173517
0.171612
0.170404
0.169735
0.169515
0.169591
0.169813
0.170042
0.170152
0.170171
0.170181
0.170327
0.170105
0.169627
0.300535
0.297519
0.291790
0.284409
0.275995
0.267908
0.260550
0.254757
0.250283
0.246618
0.243381
0.241116
0.239507
0.238315
0.237297
0.236514
0.235992
0.235809
0.235956
0.236343
0.236748
0.236895
0.236836
0.305535
0.302527
0.296807
0.289427
0.280999
0.272894
0.265582
0.260019
0.255964
0.252214
0.248392
0.245758
0.243986
0.242708
0.241612
0.240756
0.240180
0.239974
0.240137
0.240584
0.241051
0.241197
0.241093
0.315095
0.312111
0.306426
0.299066
0.290610
0.282438
0.275131
0.269892
0.266524
0.262588
0.257694
0.254404
0.252347
0.250937
0.249723
0.248760
0.248084
0.247792
0.247886
0.248308
0.248761
0.248856
0.248677
0.327591
0.324659
0.319056
0.311757
0.303255
0.294854
0.287135
0.281423
0.277614
0.273373
0.268304
0.264928
0.262835
0.261380
0.260086
0.259032
0.258231
0.257746
0.257565
0.257690
0.257884
0.257812
0.257557
0.342209
0.339350
0.333883
0.326707
0.318162
0.309366
0.300787
0.293792
0.288417
0.283753
0.279408
0.276566
0.274736
0.273330
0.271977
0.270842
0.269900
0.269109
0.268423
0.267977
0.267658
0.267299
0.266956
0.356800
0.354017
0.348696
0.341658
0.333078
0.323876
0.314451
0.306287
0.299642
0.294530
0.290571
0.288111
0.286525
0.285152
0.283682
0.282428
0.281328
0.280204
0.278971
0.277892
0.277028
0.276361
0.275923
0.370758
0.367998
0.362713
0.355687
0.346981
0.337403
0.327304
0.318320
0.310843
0.305331
0.301397
0.299063
0.297587
0.296171
0.294517
0.293098
0.291833
0.290443
0.288794
0.287264
0.286020
0.285128
0.284593
0.382423
0.379566
0.374091
0.366805
0.357791
0.347895
0.337466
0.328142
0.320312
0.314518
0.310363
0.307819
0.306148
0.304575
0.302791
0.301256
0.299880
0.298396
0.296668
0.295089
0.293839
0.292899
0.292276
0.391715
0.388642
0.382756
0.374967
0.365481
0.355336
0.344904
0.335689
0.327926
0.321971
0.317412
0.314387
0.312243
0.310406
0.308537
0.306947
0.305534
0.304139
0.302701
0.301561
0.300838
0.300027
0.299202
0.397827
0.394510
0.388171
0.379833
0.369894
0.359606
0.349386
0.340565
0.333154
0.327151
0.322140
0.318573
0.315932
0.313808
0.311832
0.310182
0.308776
0.307600
0.306707
0.306448
0.306885
0.306321
0.304935
0.400844
0.397322
0.390598
0.381827
0.371558
0.361240
0.351339
0.343027
0.336257
0.330271
0.324648
0.320567
0.317489
0.315122
0.313036
0.311343
0.309991
0.309094
0.308878
0.309822
0.312215
0.311923
0.309281
0.400503
0.396840
0.389866
0.380839
0.370418
0.360152
0.350503
0.342527
0.336017
0.330073
0.324266
0.319904
0.316573
0.314079
0.311975
0.310318
0.309050
0.308320
0.308345
0.309542
0.312151
0.312010
0.309444
0.396742
0.392968
0.385821
0.376686
0.366273
0.356145
0.346723
0.338964
0.332395
0.326512
0.320888
0.316415
0.312960
0.310434
0.308419
0.306892
0.305748
0.305060
0.304893
0.305388
0.306479
0.306349
0.305182
0.389644
0.385768
0.378485
0.369337
0.359064
0.349189
0.340106
0.332711
0.326390
0.320615
0.314954
0.310317
0.306751
0.304252
0.302390
0.301056
0.300072
0.299442
0.299138
0.299180
0.299464
0.299310
0.298806
0.378595
0.374645
0.367267
0.358197
0.348172
0.338626
0.329922
0.322936
0.316964
0.311367
0.305710
0.300998
0.297438
0.295064
0.293431
0.292341
0.291587
0.291056
0.290684
0.290523
0.290479
0.290297
0.290025
0.363649
0.359744
0.352467
0.343662
0.333993
0.324765
0.316284
0.309473
0.303685
0.298326
0.292950
0.288519
0.285243
0.283172
0.281864
0.281086
0.280589
0.280196
0.279842
0.279637
0.279552
0.279344
0.279054
0.344821
0.341005
0.333817
0.325410
0.316209
0.307256
0.298787
0.291853
0.286025
0.280945
0.276180
0.272405
0.269715
0.268113
0.267249
0.266884
0.266721
0.266500
0.266229
0.266118
0.266361
0.266121
0.265473
0.324627
0.320750
0.313176
0.305087
0.296395
0.287730
0.279198
0.272066
0.266169
0.261400
0.257306
0.254261
0.252200
0.251104
0.250711
0.250813
0.251059
0.251037
0.250859
0.251018
0.252194
0.251931
0.250363
0.305365
0.300961
0.290859
0.282636
0.274366
0.266072
0.257619
0.250478
0.244686
0.240287
0.236811
0.234389
0.232872
0.232213
0.232236
0.232748
0.233380
0.233570
0.233685
0.234706
0.239455
0.239189
0.234151
0.281066
0.276907
0.267278
0.259584
0.251878
0.244129
0.236162
0.229436
0.224039
0.220098
0.217140
0.215190
0.214050
0.213669
0.213893
0.214551
0.215290
0.215544
0.215668
0.216644
0.221284
0.221015
0.216068
0.253255
0.250040
0.243747
0.237148
0.230103
0.222997
0.215874
0.209898
0.205123
0.201679
0.199176
0.197589
0.196715
0.196462
0.196690
0.197236
0.197815
0.197986
0.197875
0.198009
0.199057
0.198776
0.197301
0.234290
0.231531
0.226329
0.220273
0.213610
0.207020
0.200620
0.195312
0.191063
0.188018
0.185843
0.184504
0.183790
0.183592
0.183763
0.184148
0.184541
0.184648
0.184511
0.184400
0.184559
0.184281
0.183662
0.223847
0.221314
0.216606
0.210831
0.204393
0.198096
0.192107
0.187171
0.183225
0.180402
0.178410
0.177201
0.176567
0.176391
0.176523
0.176814
0.177098
0.177170
0.177028
0.176830
0.176664
0.176393
0.176093
0.313523
0.310385
0.304422
0.296724
0.287923
0.279397
0.271530
0.265165
0.260112
0.256288
0.253316
0.251320
0.249876
0.248694
0.247555
0.246590
0.245867
0.245459
0.245329
0.245400
0.245522
0.245531
0.245457
0.318647
0.315508
0.309540
0.301825
0.292989
0.284412
0.276506
0.270163
0.265203
0.261313
0.258122
0.256002
0.254508
0.253277
0.252059
0.251008
0.250211
0.249746
0.249577
0.249634
0.249751
0.249734
0.249624
0.328427
0.325296
0.319332
0.311598
0.302695
0.294000
0.285968
0.279602
0.274750
0.270694
0.267066
0.264695
0.263089
0.261786
0.260474
0.259327
0.258428
0.257845
0.257536
0.257476
0.257497
0.257393
0.257214
0.341192
0.338085
0.332153
0.324421
0.315430
0.306511
0.298123
0.291356
0.286127
0.281783
0.277955
0.275464
0.273797
0.272467
0.271146
0.269997
0.269043
0.268282
0.267668
0.267271
0.267001
0.266708
0.266437
0.356093
0.353024
0.347158
0.339460
0.330372
0.321127
0.312137
0.304593
0.298496
0.293744
0.289957
0.287502
0.285849
0.284548
0.283308
0.282272
0.281335
0.280341
0.279229
0.278261
0.277491
0.276901
0.276511
0.370979
0.367948
0.362144
0.354481
0.345295
0.335706
0.326107
0.317801
0.310922
0.305726
0.301835
0.299339
0.297679
0.296400
0.295244
0.294353
0.293470
0.292236
0.290574
0.288961
0.287648
0.286735
0.286220
0.385268
0.382233
0.376414
0.368699
0.359351
0.349435
0.339325
0.330441
0.322981
0.317375
0.313235
0.310582
0.308834
0.307496
0.306316
0.305472
0.304591
0.303159
0.301073
0.298984
0.297280
0.296130
0.295500
0.397300
0.394180
0.388196
0.380256
0.370641
0.360456
0.350086
0.340959
0.333247
0.327334
0.322830
0.319838
0.317806
0.316254
0.314908
0.313931
0.312937
0.311415
0.309258
0.307118
0.305385
0.304195
0.303520
0.406972
0.403688
0.397392
0.389074
0.379106
0.368732
0.358376
0.349393
0.341831
0.335724
0.330675
0.327144
0.324618
0.322696
0.321038
0.319762
0.318554
0.317062
0.315201
0.313468
0.312127
0.311100
0.310404
0.413433
0.409964
0.403327
0.394609
0.384319
0.373868
0.363747
0.355242
0.348252
0.342060
0.336274
0.332082
0.329022
0.326686
0.324654
0.323024
0.321603
0.320229
0.318852
0.317801
0.317170
0.316414
0.315607
0.416763
0.413122
0.406174
0.397125
0.386598
0.376158
0.366399
0.358588
0.352905
0.346692
0.339561
0.334623
0.331045
0.328363
0.326024
0.324135
0.322596
0.321397
0.320544
0.320250
0.320559
0.320083
0.318966
0.416733
0.412939
0.405733
0.396442
0.385768
0.375326
0.365695
0.358065
0.352518
0.346308
0.339042
0.333904
0.330133
0.327317
0.324896
0.322960
0.321446
0.320407
0.319843
0.319869
0.320455
0.320167
0.319144
0.413375
0.409397
0.401898
0.392405
0.381651
0.371192
0.361471
0.353530
0.346977
0.340792
0.334566
0.329743
0.326069
0.323324
0.321043
0.319265
0.317907
0.317001
0.316501
0.316416
0.316622
0.316419
0.315889
0.406818
0.402595
0.394724
0.385033
0.374279
0.363884
0.354176
0.346127
0.339290
0.333179
0.327368
0.322753
0.319199
0.316615
0.314587
0.313075
0.311941
0.311176
0.310707
0.310511
0.310481
0.310306
0.310030
0.396156
0.391708
0.383497
0.373707
0.363085
0.352861
0.343260
0.335261
0.328427
0.322466
0.316941
0.312527
0.309170
0.306838
0.305141
0.303959
0.303117
0.302499
0.302026
0.301748
0.301584
0.301400
0.301216
0.380608
0.376226
0.368182
0.358731
0.348522
0.338573
0.329050
0.321055
0.314274
0.308527
0.303357
0.299315
0.296324
0.294369
0.293085
0.292313
0.291805
0.291330
0.290820
0.290435
0.290182
0.289947
0.289738
0.360032
0.355970
0.348529
0.339864
0.330395
0.320794
0.311207
0.303032
0.296204
0.290706
0.286065
0.282604
0.280177
0.278732
0.277991
0.277768
0.277709
0.277378
0.276749
0.276190
0.275901
0.275562
0.275175
0.337591
0.333781
0.326806
0.319004
0.310442
0.301224
0.291430
0.282943
0.276021
0.270784
0.266695
0.263857
0.262018
0.261123
0.260979
0.261420
0.261936
0.261746
0.260873
0.260077
0.259845
0.259371
0.258647
0.314050
0.310278
0.302999
0.295857
0.288191
0.279433
0.269536
0.260887
0.254019
0.249108
0.245555
0.243272
0.241959
0.241541
0.241931
0.242972
0.244041
0.243990
0.242948
0.242100
0.242688
0.242106
0.240342
0.288720
0.285192
0.278367
0.271777
0.264724
0.256550
0.247185
0.239026
0.232633
0.228207
0.225146
0.223299
0.222342
0.222192
0.222789
0.223996
0.225200
0.225218
0.224179
0.223307
0.223857
0.223267
0.221521
0.262753
0.259698
0.254126
0.247963
0.241193
0.233675
0.225480
0.218422
0.212885
0.209059
0.206466
0.204950
0.204209
0.204126
0.204615
0.205541
0.206444
0.206465
0.205645
0.204824
0.204529
0.204029
0.203319
0.243551
0.240808
0.235767
0.229800
0.223125
0.216145
0.208998
0.202953
0.198166
0.194840
0.192587
0.191287
0.190658
0.190560
0.190873
0.191457
0.192017
0.192041
0.191535
0.190959
0.190595
0.190202
0.189801
0.232821
0.230248
0.225499
0.219647
0.213049
0.206374
0.199816
0.194329
0.189970
0.186921
0.184855
0.183664
0.183085
0.182969
0.183177
0.183570
0.183937
0.183965
0.183634
0.183207
0.182835
0.182505
0.182258
0.326321
0.323028
0.316770
0.308696
0.299448
0.290456
0.282083
0.275221
0.269711
0.265698
0.262796
0.260920
0.259557
0.258352
0.257089
0.255954
0.255038
0.254424
0.254040
0.253841
0.253718
0.253600
0.253498
0.331586
0.328285
0.322006
0.313896
0.304593
0.295531
0.287082
0.280161
0.274620
0.270555
0.267590
0.265704
0.264350
0.263115
0.261768
0.260534
0.259527
0.258829
0.258367
0.258103
0.257929
0.257767
0.257634
0.341610
0.338301
0.331997
0.323833
0.314430
0.305227
0.296603
0.289533
0.283886
0.279679
0.276540
0.274573
0.273190
0.271914
0.270482
0.269154
0.268037
0.267197
0.266544
0.266097
0.265768
0.265497
0.265296
0.354641
0.351338
0.345027
0.336817
0.327293
0.317877
0.308950
0.301543
0.295571
0.291098
0.287748
0.285636
0.284171
0.282878
0.281482
0.280208
0.279080
0.278072
0.277090
0.276273
0.275628
0.275155
0.274854
0.369817
0.366525
0.360225
0.351988
0.342334
0.332639
0.323278
0.315365
0.308859
0.303995
0.300388
0.298075
0.296489
0.295211
0.293987
0.292957
0.291962
0.290769
0.289289
0.287898
0.286771
0.285991
0.285541
0.384966
0.381684
0.375393
0.367123
0.357333
0.347347
0.337546
0.329124
0.322102
0.316805
0.312856
0.310271
0.308533
0.307269
0.306247
0.305537
0.304744
0.303373
0.301339
0.299291
0.297631
0.296519
0.295914
0.399545
0.396248
0.389913
0.381553
0.371586
0.361325
0.351151
0.342333
0.334908
0.329204
0.324832
0.321912
0.319982
0.318643
0.317660
0.317127
0.316452
0.314933
0.312477
0.309948
0.307970
0.306613
0.305809
0.411888
0.408525
0.402058
0.393511
0.383321
0.372839
0.362469
0.353493
0.345914
0.339885
0.335016
0.331646
0.329352
0.327752
0.326573
0.325892
0.325099
0.323501
0.320996
0.318434
0.316435
0.315054
0.314223
0.421896
0.418415
0.411726
0.402914
0.392476
0.381861
0.371543
0.362780
0.355599
0.349338
0.343604
0.339573
0.336689
0.334630
0.333011
0.331873
0.330748
0.329147
0.326965
0.324838
0.323142
0.321957
0.321259
0.428648
0.425031
0.418100
0.409016
0.398371
0.387741
0.377727
0.369647
0.363714
0.357325
0.350102
0.345152
0.341625
0.339043
0.336871
0.335178
0.333691
0.332156
0.330468
0.329001
0.327890
0.327008
0.326375
0.432224
0.428468
0.421294
0.411968
0.401175
0.390620
0.381197
0.374467
0.372968
0.366524
0.354749
0.348343
0.344025
0.340990
0.338365
0.336260
0.334534
0.333123
0.331925
0.331096
0.330607
0.330029
0.329420
0.432427
0.428510
0.421066
0.411504
0.400566
0.389967
0.380567
0.373888
0.372420
0.365949
0.354078
0.347535
0.343071
0.339909
0.337166
0.334957
0.333212
0.331960
0.331089
0.330631
0.330461
0.330101
0.329601
0.429412
0.425233
0.417369
0.407509
0.396399
0.385619
0.375666
0.367739
0.361901
0.355423
0.347895
0.342527
0.338550
0.335577
0.333035
0.331014
0.329448
0.328374
0.327682
0.327340
0.327195
0.326957
0.326658
0.423360
0.418784
0.410294
0.400044
0.388798
0.377913
0.367660
0.359114
0.352066
0.345643
0.339406
0.334688
0.331072
0.328386
0.326182
0.324489
0.323193
0.322303
0.321715
0.321397
0.321227
0.321044
0.320861
0.413083
0.408116
0.399003
0.388456
0.377222
0.366372
0.355980
0.347158
0.339654
0.333369
0.327839
0.323592
0.320360
0.318036
0.316253
0.314960
0.313994
0.313280
0.312726
0.312364
0.312130
0.311947
0.311808
0.396906
0.392018
0.383112
0.372964
0.362194
0.351590
0.341154
0.332187
0.324599
0.318519
0.313447
0.309661
0.306868
0.304991
0.303699
0.302899
0.302330
0.301769
0.301125
0.300595
0.300221
0.299970
0.299808
0.374591
0.370235
0.362382
0.353390
0.343638
0.333450
0.322864
0.313641
0.305971
0.300116
0.295536
0.292297
0.290067
0.288739
0.288082
0.287958
0.287968
0.287533
0.286594
0.285695
0.285067
0.284656
0.284394
0.350372
0.346493
0.339634
0.331963
0.323491
0.313774
0.302818
0.293139
0.285321
0.279682
0.275576
0.272894
0.271234
0.270498
0.270558
0.271283
0.272037
0.271712
0.270272
0.268808
0.267836
0.267206
0.266791
0.324543
0.320952
0.314712
0.308182
0.301018
0.291836
0.280574
0.270550
0.262708
0.257352
0.253723
0.251549
0.250404
0.250188
0.250900
0.252414
0.253900
0.253679
0.251744
0.249772
0.248618
0.247802
0.247122
0.298123
0.294799
0.289047
0.283117
0.276624
0.268066
0.257360
0.247874
0.240562
0.235715
0.232564
0.230798
0.229988
0.230040
0.230973
0.232680
0.234334
0.234196
0.232253
0.230252
0.229069
0.228247
0.227571
0.272034
0.269020
0.263753
0.257896
0.251379
0.243487
0.234270
0.226217
0.219985
0.215830
0.213158
0.211699
0.211069
0.211130
0.211851
0.213123
0.214339
0.214259
0.212860
0.211363
0.210342
0.209685
0.209266
0.252166
0.249403
0.244419
0.238498
0.231809
0.224470
0.216618
0.209904
0.204632
0.201064
0.198744
0.197478
0.196919
0.196903
0.197339
0.198100
0.198822
0.198790
0.197978
0.197060
0.196362
0.195892
0.195605
0.241056
0.238432
0.233610
0.227665
0.220904
0.213880
0.206790
0.200811
0.196083
0.192841
0.190713
0.189539
0.189005
0.188936
0.189203
0.189682
0.190128
0.190127
0.189647
0.189056
0.188550
0.188190
0.187980
0.337768
0.334290
0.327695
0.319200
0.309489
0.300035
0.291205
0.283918
0.278034
0.273781
0.270762
0.268816
0.267391
0.266118
0.264772
0.263543
0.262514
0.261768
0.261225
0.260854
0.260578
0.260373
0.260244
0.343197
0.339700
0.333066
0.324515
0.314732
0.305198
0.296279
0.288909
0.282960
0.278661
0.275623
0.273698
0.272295
0.270995
0.269564
0.268230
0.267101
0.266261
0.265623
0.265165
0.264819
0.264564
0.264407
0.353476
0.349960
0.343275
0.334641
0.324734
0.315050
0.305950
0.298404
0.292297
0.287871
0.284734
0.282772
0.281357
0.280018
0.278497
0.277057
0.275805
0.274810
0.273963
0.273300
0.272778
0.272410
0.272189
0.366751
0.363237
0.356527
0.347820
0.337772
0.327895
0.318536
0.310707
0.304315
0.299650
0.296301
0.294179
0.292658
0.291296
0.289795
0.288396
0.287115
0.285954
0.284781
0.283752
0.282916
0.282357
0.282038
0.382152
0.378636
0.371920
0.363167
0.352991
0.342871
0.333179
0.324993
0.318233
0.313199
0.309497
0.307090
0.305410
0.304022
0.302659
0.301491
0.300344
0.298998
0.297352
0.295789
0.294529
0.293672
0.293184
0.397495
0.393984
0.387264
0.378462
0.368152
0.357791
0.347779
0.339254
0.332145
0.326708
0.322562
0.319785
0.317916
0.316499
0.315286
0.314424
0.313477
0.311965
0.309801
0.307636
0.305921
0.304749
0.304074
0.412274
0.408755
0.401996
0.393105
0.382630
0.372044
0.361760
0.352973
0.345590
0.339764
0.335116
0.331940
0.329943
0.328415
0.327089
0.326363
0.325523
0.323880
0.321345
0.318774
0.316969
0.315573
0.314515
0.424825
0.421269
0.414417
0.405380
0.394714
0.383944
0.373489
0.364561
0.357027
0.350871
0.345696
0.342036
0.339643
0.337840
0.336303
0.335422
0.334461
0.332761
0.330205
0.327639
0.325843
0.324446
0.323362
0.435053
0.431409
0.424404
0.415184
0.404338
0.393440
0.382987
0.374182
0.366952
0.360518
0.354489
0.350163
0.347062
0.344791
0.342942
0.341636
0.340367
0.338673
0.336451
0.334324
0.332678
0.331486
0.330724
0.441960
0.438220
0.431049
0.421645
0.410659
0.399746
0.389527
0.381290
0.375195
0.368587
0.361088
0.355871
0.352116
0.349326
0.346957
0.345104
0.343485
0.341873
0.340171
0.338734
0.337665
0.336793
0.336143
0.445589
0.441748
0.434396
0.424819
0.413730
0.402888
0.393191
0.386205
0.384445
0.377747
0.365720
0.359075
0.354540
0.351313
0.348510
0.346250
0.344401
0.342929
0.341734
0.340949
0.340468
0.339914
0.339351
0.445714
0.441738
0.434155
0.424379
0.413159
0.402257
0.392523
0.385504
0.383700
0.376963
0.364874
0.358141
0.353495
0.350174
0.347268
0.344908
0.343036
0.341731
0.340866
0.340455
0.340288
0.339964
0.339516
0.442486
0.438250
0.430261
0.420201
0.408810
0.397687
0.387333
0.378985
0.372761
0.366013
0.358325
0.352853
0.348769
0.345673
0.342986
0.340819
0.339129
0.337985
0.337285
0.336981
0.336869
0.336655
0.336370
0.436035
0.431407
0.422799
0.412350
0.400809
0.389542
0.378822
0.369777
0.362290
0.355613
0.349302
0.344587
0.340952
0.338193
0.335867
0.334034
0.332610
0.331637
0.331017
0.330711
0.330563
0.330396
0.330218
0.425144
0.420134
0.410920
0.400179
0.388641
0.377385
0.366482
0.357108
0.349128
0.342616
0.337099
0.332950
0.329776
0.327428
0.325545
0.324119
0.323023
0.322220
0.321618
0.321244
0.321015
0.320847
0.320718
0.408164
0.403254
0.394272
0.383948
0.372882
0.361886
0.350946
0.341433
0.333378
0.327106
0.322086
0.318438
0.315731
0.313860
0.312485
0.311557
0.310856
0.310211
0.309513
0.308951
0.308559
0.308331
0.308193
0.384869
0.380508
0.372623
0.363497
0.353491
0.342947
0.331911
0.322209
0.314141
0.308115
0.303577
0.300459
0.298312
0.296985
0.296249
0.296006
0.295895
0.295372
0.294367
0.293415
0.292740
0.292345
0.292134
0.359529
0.355681
0.348864
0.341114
0.332436
0.322413
0.311078
0.301002
0.292860
0.287072
0.282984
0.280388
0.278790
0.278046
0.278030
0.278643
0.279282
0.278868
0.277349
0.275797
0.274716
0.274097
0.273781
0.332457
0.328947
0.322897
0.316348
0.309018
0.299575
0.287997
0.277646
0.269537
0.264055
0.260427
0.258310
0.257206
0.256981
0.257624
0.259034
0.260408
0.260103
0.258072
0.255959
0.254537
0.253731
0.253292
0.305193
0.301955
0.296386
0.290432
0.283770
0.274977
0.263990
0.254219
0.246670
0.241721
0.238564
0.236835
0.236046
0.236098
0.236975
0.238592
0.240145
0.239949
0.237928
0.235797
0.234350
0.233552
0.233117
0.278726
0.275734
0.270492
0.264551
0.257845
0.249707
0.240219
0.231907
0.225471
0.221216
0.218527
0.217093
0.216482
0.216535
0.217213
0.218422
0.219575
0.219458
0.218025
0.216473
0.215369
0.214739
0.214420
0.258572
0.255787
0.250747
0.244688
0.237786
0.230190
0.222070
0.215115
0.209661
0.205996
0.203650
0.202395
0.201848
0.201823
0.202225
0.202944
0.203630
0.203584
0.202770
0.201849
0.201140
0.200704
0.200475
0.247320
0.244649
0.239724
0.233610
0.226616
0.219328
0.211973
0.205764
0.200866
0.197528
0.195368
0.194197
0.193669
0.193590
0.193830
0.194276
0.194701
0.194699
0.194236
0.193668
0.193187
0.192866
0.192692
0.348102
0.344409
0.337422
0.328465
0.318260
0.308353
0.299090
0.291423
0.285187
0.280644
0.277365
0.275190
0.273570
0.272181
0.270784
0.269529
0.268460
0.267653
0.267030
0.266575
0.266221
0.265967
0.265819
0.353723
0.349996
0.342946
0.333910
0.323618
0.313621
0.304266
0.296514
0.290207
0.285613
0.282313
0.280146
0.278534
0.277110
0.275628
0.274270
0.273101
0.272200
0.271483
0.270942
0.270519
0.270218
0.270043
0.364293
0.360527
0.353399
0.344254
0.333821
0.323669
0.314140
0.306221
0.299761
0.295042
0.291645
0.289432
0.287792
0.286307
0.284709
0.283225
0.281915
0.280850
0.279933
0.279201
0.278625
0.278217
0.277974
0.377816
0.374042
0.366879
0.357656
0.347088
0.336755
0.327006
0.318861
0.312181
0.307240
0.303620
0.301237
0.299494
0.297936
0.296277
0.294754
0.293358
0.292102
0.290886
0.289833
0.289004
0.288420
0.288070
0.393370
0.389610
0.382457
0.373200
0.362521
0.351997
0.342008
0.333633
0.326718
0.321460
0.317453
0.314764
0.312906
0.311262
0.309532
0.308078
0.306683
0.305221
0.303609
0.302125
0.301108
0.300273
0.299605
0.408821
0.405086
0.397955
0.388672
0.377889
0.367189
0.357001
0.348467
0.341399
0.335788
0.331262
0.328177
0.326286
0.324532
0.322594
0.321219
0.319870
0.318217
0.316186
0.314256
0.313120
0.312021
0.310946
0.423718
0.419992
0.412855
0.403517
0.392608
0.381741
0.371390
0.362762
0.355606
0.349653
0.344597
0.341231
0.339976
0.338037
0.335052
0.333473
0.332057
0.330263
0.328108
0.326125
0.326848
0.325569
0.322298
0.436388
0.432646
0.425456
0.416018
0.404959
0.393915
0.383379
0.374568
0.367195
0.360902
0.355385
0.351580
0.349961
0.347747
0.344549
0.342817
0.341298
0.339462
0.337327
0.335417
0.336235
0.334969
0.331639
0.446690
0.442899
0.435617
0.426052
0.414835
0.403629
0.392925
0.383926
0.376330
0.369712
0.363691
0.359241
0.356223
0.353643
0.351078
0.349272
0.347639
0.345874
0.343931
0.342257
0.341429
0.340377
0.339147
0.453592
0.449745
0.442359
0.432669
0.421332
0.410046
0.399337
0.390419
0.382994
0.376153
0.369503
0.364491
0.360787
0.357819
0.355114
0.353001
0.351190
0.349597
0.348206
0.347268
0.346892
0.346169
0.345203
0.457077
0.453166
0.445667
0.435863
0.424439
0.413138
0.402566
0.394011
0.387577
0.380604
0.372685
0.367038
0.362820
0.359555
0.356654
0.354303
0.352401
0.351021
0.350177
0.349983
0.350172
0.349775
0.348960
0.456827
0.452828
0.445185
0.435257
0.423748
0.412382
0.401738
0.393097
0.386573
0.379551
0.371613
0.365931
0.361644
0.358330
0.355399
0.353012
0.351138
0.349925
0.349377
0.349512
0.349969
0.349775
0.349084
0.452793
0.448636
0.440750
0.430657
0.419056
0.407566
0.396614
0.387403
0.379669
0.372675
0.365989
0.360884
0.356916
0.353802
0.351075
0.348861
0.347133
0.346024
0.345507
0.345544
0.345811
0.345683
0.345257
0.445052
0.440663
0.432424
0.422132
0.410483
0.398937
0.387786
0.378211
0.370008
0.363137
0.357146
0.352586
0.349007
0.346216
0.343815
0.341885
0.340367
0.339357
0.338800
0.338650
0.338684
0.338561
0.338319
0.432553
0.427961
0.419422
0.409045
0.397503
0.386046
0.374853
0.365146
0.356819
0.350173
0.344743
0.340692
0.337563
0.335171
0.333173
0.331596
0.330351
0.329463
0.328864
0.328556
0.328409
0.328267
0.328120
0.414608
0.410128
0.401841
0.391869
0.380785
0.369629
0.358529
0.348844
0.340612
0.334263
0.329307
0.325748
0.323086
0.321145
0.319604
0.318460
0.317558
0.316809
0.316136
0.315659
0.315355
0.315162
0.315037
0.390898
0.386831
0.379362
0.370326
0.360122
0.349445
0.338456
0.328805
0.320734
0.314715
0.310239
0.307189
0.305049
0.303612
0.302632
0.302059
0.301640
0.301032
0.300174
0.299422
0.298903
0.298601
0.298443
0.364887
0.361216
0.354566
0.346605
0.337475
0.327348
0.316369
0.306665
0.298732
0.293045
0.289027
0.286470
0.284835
0.283920
0.283547
0.283660
0.283833
0.283360
0.282187
0.281034
0.280231
0.279779
0.279561
0.336817
0.333434
0.327430
0.320431
0.312394
0.302871
0.291981
0.282327
0.274640
0.269339
0.265789
0.263688
0.262512
0.262059
0.262239
0.262981
0.263726
0.263385
0.261912
0.260397
0.259350
0.258774
0.258498
0.309020
0.305865
0.300281
0.293820
0.286409
0.277528
0.267276
0.258248
0.251156
0.246387
0.243296
0.241572
0.240710
0.240527
0.240947
0.241904
0.242838
0.242622
0.241200
0.239703
0.238662
0.238094
0.237822
0.282641
0.279691
0.274384
0.268044
0.260768
0.252524
0.243486
0.235645
0.229496
0.225357
0.222707
0.221267
0.220592
0.220477
0.220829
0.221572
0.222297
0.222187
0.221201
0.220128
0.219354
0.218915
0.218704
0.262759
0.259970
0.254841
0.248499
0.241209
0.233473
0.225508
0.218742
0.213402
0.209780
0.207444
0.206178
0.205585
0.205457
0.205664
0.206120
0.206573
0.206547
0.206005
0.205382
0.204896
0.204597
0.204445
0.251692
0.248989
0.243955
0.237612
0.230324
0.222871
0.215510
0.209337
0.204457
0.201119
0.198952
0.197769
0.197207
0.197059
0.197180
0.197475
0.197776
0.197798
0.197509
0.197137
0.196817
0.196599
0.196482
0.356629
0.352719
0.345351
0.335948
0.325294
0.314983
0.305363
0.297383
0.290852
0.286015
0.282427
0.279949
0.278075
0.276531
0.275073
0.273800
0.272712
0.271878
0.271224
0.270740
0.270360
0.270087
0.269928
0.362445
0.358485
0.351030
0.341523
0.330765
0.320358
0.310649
0.302593
0.295999
0.291106
0.287474
0.284976
0.283084
0.281491
0.279944
0.278570
0.277384
0.276459
0.275719
0.275160
0.274721
0.274406
0.274224
0.373297
0.369281
0.361719
0.352077
0.341162
0.330599
0.320732
0.312537
0.305816
0.300798
0.297044
0.294465
0.292519
0.290834
0.289133
0.287604
0.286254
0.285162
0.284241
0.283515
0.282955
0.282548
0.282295
0.387051
0.383021
0.375420
0.365697
0.354653
0.343927
0.333885
0.325536
0.318672
0.313451
0.309447
0.306675
0.304635
0.302823
0.300940
0.299268
0.297755
0.296447
0.295256
0.294266
0.293528
0.292969
0.292590
0.402736
0.398737
0.391169
0.381436
0.370308
0.359444
0.349258
0.340832
0.333909
0.328421
0.323966
0.320880
0.318892
0.316913
0.314599
0.312762
0.311089
0.309535
0.308021
0.306727
0.306110
0.305344
0.304432
0.418263
0.414311
0.406800
0.397080
0.385894
0.374931
0.364699
0.356378
0.349608
0.343830
0.338716
0.335288
0.333912
0.331712
0.328279
0.326094
0.324242
0.322450
0.320636
0.319159
0.319215
0.318240
0.316260
0.433217
0.429298
0.421820
0.412087
0.400824
0.389768
0.379526
0.371391
0.364868
0.358827
0.353156
0.349991
0.351687
0.349205
0.342046
0.338762
0.336513
0.334551
0.332932
0.332225
0.338475
0.337366
0.329045
0.445914
0.442003
0.434514
0.424724
0.413341
0.402116
0.391669
0.383306
0.376511
0.370133
0.364067
0.360533
0.361921
0.359181
0.351799
0.348357
0.346016
0.344038
0.342497
0.341967
0.348470
0.347396
0.338921
0.456175
0.452248
0.444716
0.434842
0.423310
0.411857
0.401033
0.392082
0.384568
0.377794
0.371427
0.366845
0.364498
0.361534
0.357475
0.354872
0.352774
0.350960
0.349429
0.348531
0.349282
0.348434
0.346124
0.462945
0.458995
0.451413
0.441459
0.429813
0.418197
0.407120
0.397777
0.389810
0.382762
0.376242
0.371266
0.367697
0.364519
0.361279
0.358819
0.356800
0.355289
0.354384
0.354294
0.355071
0.354573
0.353024
0.466162
0.462185
0.454551
0.444536
0.432816
0.421118
0.409953
0.400507
0.392589
0.385379
0.378454
0.373194
0.369099
0.365770
0.362730
0.360279
0.358349
0.357167
0.356926
0.357809
0.359264
0.359116
0.357705
0.465427
0.461415
0.453725
0.443660
0.431898
0.420143
0.408880
0.399294
0.391231
0.383978
0.377099
0.371869
0.367728
0.364413
0.361459
0.359060
0.357218
0.356206
0.356216
0.357365
0.359007
0.359030
0.357764
0.460543
0.456471
0.448692
0.438586
0.426813
0.415017
0.403607
0.393773
0.385282
0.378097
0.371776
0.366896
0.362999
0.359878
0.357127
0.354881
0.353143
0.352135
0.351949
0.352601
0.353571
0.353578
0.352827
0.451520
0.447369
0.439485
0.429365
0.417655
0.405904
0.394454
0.384509
0.375911
0.368910
0.363052
0.358605
0.355065
0.352248
0.349777
0.347754
0.346153
0.345133
0.344703
0.344828
0.345175
0.345114
0.344732
0.437526
0.433334
0.425417
0.415399
0.403897
0.392330
0.380985
0.371099
0.362595
0.355886
0.350518
0.346543
0.343442
0.341000
0.338880
0.337141
0.335743
0.334776
0.334204
0.334008
0.333990
0.333877
0.333683
0.418659
0.414593
0.406942
0.397315
0.386258
0.375048
0.363943
0.354254
0.345998
0.339654
0.334753
0.331255
0.328605
0.326578
0.324853
0.323467
0.322345
0.321500
0.320876
0.320515
0.320323
0.320178
0.320055
0.394552
0.390772
0.383693
0.374761
0.364424
0.353724
0.342932
0.333505
0.325579
0.319642
0.315226
0.312208
0.310038
0.308460
0.307205
0.306268
0.305528
0.304848
0.304179
0.303689
0.303380
0.303194
0.303080
0.367928
0.364435
0.357943
0.349802
0.340307
0.330189
0.319701
0.310535
0.302958
0.297443
0.293489
0.290930
0.289210
0.288079
0.287307
0.286877
0.286576
0.286072
0.285320
0.284674
0.284251
0.284008
0.283874
0.339044
0.335789
0.329810
0.322407
0.313778
0.304289
0.294188
0.285372
0.278233
0.273181
0.269696
0.267563
0.266260
0.265528
0.265200
0.265234
0.265353
0.265020
0.264197
0.263425
0.262917
0.262630
0.262468
0.310865
0.307803
0.302188
0.295268
0.287224
0.278372
0.268935
0.260771
0.254241
0.249719
0.246682
0.244913
0.243919
0.243459
0.243383
0.243645
0.243964
0.243779
0.243047
0.242325
0.241844
0.241572
0.241418
0.284710
0.281809
0.276447
0.269752
0.262003
0.253750
0.245252
0.237997
0.232231
0.228262
0.225644
0.224161
0.223379
0.223057
0.223052
0.223302
0.223602
0.223535
0.223065
0.222575
0.222231
0.222030
0.221916
0.265229
0.262445
0.257244
0.250656
0.243057
0.235264
0.227546
0.221070
0.215926
0.212390
0.210064
0.208763
0.208094
0.207833
0.207826
0.208001
0.208224
0.208241
0.208017
0.207759
0.207557
0.207424
0.207344
0.254415
0.251692
0.246574
0.240041
0.232525
0.224985
0.217708
0.211663
0.206875
0.203575
0.201405
0.200192
0.199574
0.199337
0.199323
0.199453
0.199631
0.199693
0.199607
0.199477
0.199355
0.199261
0.199200
0.363553
0.359467
0.351786
0.342020
0.330998
0.320375
0.310488
0.302290
0.295537
0.290436
0.286518
0.283717
0.281560
0.279824
0.278245
0.276903
0.275763
0.274894
0.274222
0.273731
0.273351
0.273073
0.272905
0.369537
0.365389
0.357598
0.347709
0.336570
0.325852
0.315891
0.307643
0.300849
0.295690
0.291699
0.288841
0.286642
0.284839
0.283154
0.281706
0.280465
0.279509
0.278759
0.278204
0.277781
0.277468
0.277274
0.380654
0.376434
0.368509
0.358459
0.347148
0.336279
0.326191
0.317852
0.310981
0.305700
0.301546
0.298563
0.296309
0.294379
0.292464
0.290823
0.289394
0.288268
0.287360
0.286668
0.286220
0.285828
0.285495
0.394658
0.390418
0.382438
0.372292
0.360847
0.349833
0.339616
0.331198
0.324268
0.318804
0.314360
0.311169
0.308917
0.306814
0.304511
0.302618
0.300954
0.299596
0.298455
0.297561
0.297148
0.296625
0.295997
0.410561
0.406349
0.398403
0.388250
0.376734
0.365617
0.355347
0.347011
0.340217
0.334530
0.329594
0.326201
0.324752
0.322407
0.318746
0.316354
0.314355
0.312719
0.311451
0.310546
0.312136
0.311434
0.308481
0.426249
0.422090
0.414211
0.404085
0.392538
0.381386
0.371224
0.363286
0.357000
0.351101
0.345454
0.342237
0.343807
0.341137
0.333696
0.330073
0.327570
0.325654
0.324369
0.324053
0.330585
0.329706
0.321570
0.441304
0.437190
0.429364
0.419248
0.407658
0.396485
0.386491
0.379067
0.373500
0.367519
0.361778
0.361106
0.375477
0.372443
0.351284
0.343909
0.340170
0.338117
0.338910
0.343684
0.389983
0.389019
0.341458
0.453995
0.449910
0.442105
0.431962
0.420271
0.408932
0.398715
0.391026
0.385145
0.378838
0.372766
0.371799
0.385877
0.382608
0.361261
0.353714
0.349885
0.347837
0.348771
0.353862
0.400650
0.399741
0.351844
0.464130
0.460055
0.452253
0.442065
0.430232
0.418595
0.407778
0.399090
0.391919
0.385051
0.378356
0.374191
0.374958
0.371594
0.363522
0.359466
0.356735
0.354868
0.354049
0.354652
0.362394
0.361702
0.352898
0.470662
0.466596
0.458796
0.448575
0.436638
0.424767
0.413480
0.403992
0.395871
0.388668
0.382049
0.377112
0.374335
0.370914
0.366369
0.363368
0.361071
0.359620
0.359324
0.360298
0.364154
0.363838
0.359737
0.473514
0.469460
0.461672
0.451442
0.439452
0.427456
0.415914
0.406021
0.397444
0.390058
0.383433
0.378283
0.374338
0.370892
0.367510
0.364869
0.362857
0.361835
0.362208
0.364260
0.367406
0.367469
0.365003
0.472284
0.468243
0.460472
0.450258
0.438265
0.426222
0.414555
0.404463
0.395677
0.388262
0.381761
0.376693
0.372631
0.369265
0.366177
0.363685
0.361810
0.360960
0.361533
0.363771
0.366860
0.367071
0.364938
0.466676
0.462640
0.454893
0.444730
0.432795
0.420765
0.409041
0.398840
0.389939
0.382626
0.376444
0.371663
0.367801
0.364641
0.361800
0.359461
0.357659
0.356710
0.356829
0.358103
0.359854
0.359968
0.358768
0.456700
0.452679
0.444980
0.434924
0.423131
0.411217
0.399554
0.389379
0.380545
0.373464
0.367676
0.363300
0.359789
0.356929
0.354348
0.352191
0.350470
0.349411
0.349080
0.349458
0.350132
0.350109
0.349534
0.441610
0.437644
0.430072
0.420234
0.408726
0.397070
0.385619
0.375627
0.367027
0.360290
0.354968
0.351056
0.347979
0.345480
0.343213
0.341291
0.339720
0.338661
0.338095
0.337985
0.338084
0.337986
0.337726
0.421971
0.418151
0.410865
0.401426
0.390374
0.379129
0.368023
0.358349
0.350101
0.343778
0.338918
0.335461
0.332811
0.330700
0.328785
0.327165
0.325830
0.324894
0.324302
0.324034
0.323941
0.323837
0.323704
0.397360
0.393762
0.386931
0.378082
0.367695
0.356999
0.346341
0.337081
0.329293
0.323422
0.319021
0.315996
0.313772
0.312057
0.310550
0.309308
0.308308
0.307576
0.307068
0.306809
0.306712
0.306632
0.306539
0.370139
0.366779
0.360431
0.352257
0.342632
0.332559
0.322370
0.313564
0.306269
0.300867
0.296894
0.294263
0.292423
0.291090
0.289987
0.289152
0.288515
0.288016
0.287617
0.287416
0.287377
0.287326
0.287233
0.340580
0.337440
0.331551
0.324028
0.315197
0.305787
0.296141
0.287856
0.281153
0.276253
0.272686
0.270424
0.268939
0.267956
0.267230
0.266766
0.266475
0.266198
0.265917
0.265791
0.265862
0.265839
0.265693
0.312071
0.309103
0.303542
0.296468
0.288198
0.279424
0.270456
0.262834
0.256743
0.252371
0.249243
0.247334
0.246149
0.245445
0.244988
0.244772
0.244698
0.244594
0.244433
0.244377
0.244486
0.244488
0.244356
0.286025
0.283175
0.277823
0.270985
0.263042
0.254826
0.246655
0.239785
0.234312
0.230447
0.227778
0.226185
0.225256
0.224747
0.224462
0.224373
0.224404
0.224412
0.224373
0.224387
0.224469
0.224485
0.224430
0.266797
0.264026
0.258798
0.252091
0.244343
0.236540
0.228989
0.222720
0.217740
0.214257
0.211891
0.210515
0.209743
0.209356
0.209171
0.209146
0.209221
0.209299
0.209353
0.209420
0.209502
0.209524
0.209496
0.256154
0.253423
0.248259
0.241619
0.233977
0.226397
0.219190
0.213250
0.208544
0.205267
0.203066
0.201796
0.201104
0.200778
0.200646
0.200654
0.200751
0.200862
0.200962
0.201054
0.201128
0.201150
0.201135
0.368457
0.364284
0.356442
0.346480
0.335257
0.324468
0.314469
0.306205
0.299365
0.294059
0.289816
0.286682
0.284244
0.282283
0.280517
0.279037
0.277798
0.276869
0.276170
0.275674
0.275298
0.275019
0.274847
0.374551
0.370309
0.362348
0.352252
0.340910
0.330040
0.320004
0.311744
0.304913
0.299551
0.295189
0.291947
0.289442
0.287389
0.285488
0.283888
0.282542
0.281526
0.280753
0.280200
0.279786
0.279478
0.279282
0.385885
0.381559
0.373440
0.363161
0.351636
0.340632
0.330516
0.322239
0.315400
0.309922
0.305334
0.301908
0.299334
0.297120
0.294919
0.293094
0.291542
0.290357
0.289434
0.288752
0.288320
0.287942
0.287613
0.400194
0.395832
0.387622
0.377208
0.365518
0.354371
0.344148
0.335826
0.328953
0.323301
0.318393
0.314716
0.312101
0.309692
0.307080
0.304982
0.303176
0.301764
0.300615
0.299740
0.299345
0.298850
0.298230
0.416487
0.412117
0.403889
0.393419
0.381626
0.370352
0.360073
0.351841
0.345122
0.339238
0.333819
0.329910
0.328040
0.325361
0.321411
0.318808
0.316662
0.314961
0.313693
0.312820
0.314449
0.313773
0.310825
0.432536
0.428188
0.419981
0.409491
0.397633
0.386310
0.376151
0.368353
0.362192
0.356096
0.349918
0.346143
0.347253
0.344221
0.336476
0.332617
0.329945
0.327956
0.326682
0.326415
0.333012
0.332160
0.324015
0.447826
0.443509
0.435329
0.424823
0.412904
0.401561
0.391597
0.384374
0.379048
0.372877
0.366497
0.365216
0.379080
0.375668
0.354198
0.346559
0.342628
0.340495
0.341307
0.346151
0.392550
0.391616
0.344009
0.460537
0.456260
0.448112
0.437586
0.425563
0.414053
0.403851
0.396338
0.390674
0.384193
0.377524
0.375990
0.389589
0.385971
0.364322
0.356510
0.352476
0.350344
0.351282
0.356424
0.403290
0.402405
0.354460
0.470495
0.466248
0.458143
0.447613
0.435475
0.423648
0.412776
0.404146
0.397033
0.390002
0.382907
0.378330
0.378751
0.375094
0.366745
0.362449
0.359529
0.357556
0.356700
0.357299
0.365055
0.364359
0.355532
0.476695
0.472493
0.464451
0.453947
0.441742
0.429672
0.418268
0.408726
0.400543
0.393199
0.386351
0.381172
0.378182
0.374539
0.369747
0.366526
0.364047
0.362471
0.362096
0.363017
0.366835
0.366491
0.362372
0.479125
0.474976
0.467013
0.456564
0.444347
0.432157
0.420455
0.410426
0.401682
0.394184
0.387495
0.382258
0.378230
0.374629
0.371011
0.368149
0.365951
0.364788
0.365047
0.367006
0.370073
0.370091
0.367606
0.477417
0.473328
0.465448
0.455077
0.442893
0.430676
0.418841
0.408588
0.399613
0.392116
0.385624
0.380553
0.376474
0.373005
0.369704
0.366996
0.364927
0.363930
0.364371
0.366492
0.369477
0.369636
0.367480
0.471270
0.467224
0.459438
0.449182
0.437106
0.424923
0.413049
0.402708
0.393678
0.386303
0.380128
0.375371
0.371520
0.368280
0.365257
0.362717
0.360726
0.359620
0.359600
0.360754
0.362407
0.362459
0.361229
0.460663
0.456681
0.449026
0.438949
0.427065
0.415030
0.403243
0.392961
0.384041
0.376925
0.371161
0.366836
0.363360
0.360434
0.357681
0.355318
0.353402
0.352186
0.351727
0.352003
0.352595
0.352517
0.351913
0.444889
0.441016
0.433572
0.423785
0.412239
0.400502
0.388965
0.378906
0.370260
0.363517
0.358230
0.354384
0.351349
0.348788
0.346338
0.344193
0.342421
0.341223
0.340568
0.340404
0.340465
0.340339
0.340056
0.424687
0.420988
0.413870
0.404527
0.393482
0.382205
0.371049
0.361355
0.353101
0.346789
0.341941
0.338515
0.335870
0.333683
0.331573
0.329720
0.328184
0.327160
0.326563
0.326339
0.326291
0.326213
0.326068
0.399635
0.396150
0.389492
0.380783
0.370483
0.359793
0.349110
0.339884
0.332158
0.326288
0.321815
0.318724
0.316430
0.314588
0.312869
0.311390
0.310212
0.309457
0.309084
0.309037
0.309154
0.309163
0.309051
0.371937
0.368699
0.362559
0.354613
0.345205
0.335192
0.324969
0.316243
0.309087
0.303671
0.299503
0.296668
0.294652
0.293133
0.291791
0.290701
0.289893
0.289451
0.289363
0.289601
0.290000
0.290119
0.289968
0.341896
0.338900
0.333276
0.326092
0.317633
0.308330
0.298599
0.290414
0.283946
0.279016
0.275105
0.272515
0.270759
0.269546
0.268560
0.267821
0.267355
0.267205
0.267397
0.267927
0.268721
0.268934
0.268598
0.313077
0.310252
0.304937
0.298182
0.290267
0.281610
0.272568
0.265054
0.259195
0.254801
0.251323
0.249070
0.247599
0.246679
0.245983
0.245514
0.245277
0.245328
0.245659
0.246268
0.247096
0.247349
0.247036
0.286979
0.284214
0.279004
0.272339
0.264585
0.256437
0.248258
0.241495
0.236174
0.232287
0.229393
0.227553
0.226414
0.225734
0.225271
0.225001
0.224928
0.225056
0.225381
0.225873
0.226420
0.226629
0.226528
0.267805
0.265071
0.259900
0.253249
0.245558
0.237775
0.230236
0.224039
0.219140
0.215635
0.213135
0.211605
0.210696
0.210191
0.209889
0.209753
0.209773
0.209933
0.210220
0.210587
0.210950
0.211104
0.211078
0.257212
0.254494
0.249344
0.242705
0.235059
0.227471
0.220271
0.214370
0.209700
0.206400
0.204112
0.202739
0.201950
0.201538
0.201324
0.201260
0.201327
0.201498
0.201754
0.202043
0.202300
0.202417
0.202421
0.371818
0.367639
0.359776
0.349773
0.338500
0.327695
0.317758
0.309622
0.302872
0.297422
0.292804
0.289294
0.286571
0.284350
0.282304
0.280621
0.279235
0.278224
0.277486
0.276983
0.276606
0.276326
0.276154
0.377973
0.373723
0.365740
0.355605
0.344225
0.333372
0.323467
0.315444
0.308811
0.303311
0.298487
0.294798
0.292014
0.289664
0.287389
0.285546
0.284040
0.282937
0.282125
0.281565
0.281148
0.280840
0.280650
0.389511
0.385161
0.376995
0.366658
0.355094
0.344137
0.334239
0.326334
0.319837
0.314228
0.309062
0.305129
0.302363
0.299802
0.297027
0.294881
0.293149
0.291871
0.290895
0.290197
0.289689
0.289310
0.289059
0.404224
0.399791
0.391470
0.380936
0.369165
0.358039
0.348033
0.340090
0.333562
0.327756
0.322228
0.317969
0.314990
0.312215
0.309182
0.306833
0.304897
0.303398
0.302176
0.301246
0.300586
0.300078
0.299713
0.421086
0.416591
0.408148
0.397450
0.385477
0.374155
0.364006
0.356010
0.349531
0.343447
0.337316
0.332592
0.329329
0.326320
0.323052
0.320565
0.318445
0.316693
0.315183
0.313991
0.313487
0.312789
0.311898
0.437704
0.433170
0.424642
0.413815
0.401680
0.390224
0.380083
0.372345
0.366275
0.359900
0.352845
0.347576
0.344721
0.341408
0.337032
0.334140
0.331773
0.329765
0.327995
0.326671
0.326884
0.325989
0.324026
0.453397
0.448849
0.440274
0.429355
0.417094
0.405556
0.395604
0.388355
0.384359
0.377726
0.368317
0.363017
0.363000
0.359335
0.351186
0.347118
0.344283
0.342083
0.340530
0.340011
0.346470
0.345443
0.337096
0.466187
0.461666
0.453110
0.442159
0.429786
0.418059
0.407846
0.400287
0.395965
0.389025
0.379336
0.373809
0.373596
0.369740
0.361396
0.357169
0.354223
0.351974
0.350452
0.350056
0.356718
0.355696
0.347180
0.475888
0.471430
0.462966
0.452055
0.439596
0.427578
0.416643
0.407985
0.400906
0.393629
0.385780
0.379839
0.376385
0.372519
0.367605
0.364284
0.361612
0.359482
0.357847
0.356943
0.357703
0.356840
0.354501
0.481656
0.477290
0.468964
0.458158
0.445691
0.433474
0.422049
0.412557
0.404468
0.396988
0.389703
0.384009
0.379815
0.375971
0.371942
0.368799
0.366224
0.364341
0.363200
0.362955
0.363609
0.363025
0.361429
0.483586
0.479320
0.471154
0.460485
0.448076
0.435777
0.424076
0.414145
0.405481
0.397927
0.391062
0.385675
0.381453
0.377666
0.373835
0.370677
0.368173
0.366560
0.365970
0.366575
0.367800
0.367504
0.366026
0.481417
0.477244
0.469227
0.458702
0.446379
0.434069
0.422234
0.412074
0.403195
0.395677
0.389095
0.384007
0.379968
0.376338
0.372657
0.369568
0.367143
0.365665
0.365264
0.366066
0.367419
0.367259
0.365909
0.474801
0.470712
0.462847
0.452487
0.440300
0.428031
0.416129
0.405834
0.396864
0.389489
0.383281
0.378556
0.374777
0.371424
0.368076
0.365199
0.362885
0.361398
0.360785
0.361081
0.361758
0.361573
0.360725
0.463756
0.459765
0.452083
0.441951
0.429986
0.417867
0.406021
0.395731
0.386831
0.379725
0.373983
0.369742
0.366357
0.363353
0.360330
0.357667
0.355471
0.353977
0.353156
0.352977
0.353084
0.352856
0.352381
0.447549
0.443697
0.436288
0.426512
0.414943
0.403134
0.391512
0.381412
0.372768
0.366034
0.360787
0.357052
0.354123
0.351495
0.348790
0.346359
0.344344
0.342953
0.342116
0.341769
0.341659
0.341458
0.341187
0.426989
0.423336
0.416323
0.407099
0.396152
0.384829
0.373544
0.363782
0.355535
0.349199
0.344325
0.340945
0.338362
0.336083
0.333729
0.331616
0.329892
0.328757
0.328132
0.327938
0.327951
0.327864
0.327675
0.401595
0.398211
0.391783
0.383406
0.373461
0.362789
0.351858
0.342505
0.334850
0.328894
0.324147
0.320905
0.318513
0.316535
0.314595
0.312907
0.311604
0.310858
0.310662
0.310905
0.311428
0.311521
0.311221
0.373573
0.370512
0.364806
0.357572
0.348988
0.339072
0.328316
0.319325
0.312300
0.306705
0.301940
0.298667
0.296355
0.294628
0.293080
0.291826
0.290958
0.290650
0.290971
0.291850
0.293137
0.293434
0.292845
0.343214
0.340472
0.335510
0.329481
0.322436
0.313305
0.302692
0.294081
0.288514
0.283309
0.277759
0.274425
0.272144
0.270654
0.269462
0.268591
0.268119
0.268208
0.269101
0.270721
0.273867
0.274332
0.272319
0.314138
0.311550
0.306882
0.301275
0.294791
0.286301
0.276371
0.268447
0.263492
0.258815
0.253703
0.250691
0.248690
0.247489
0.246609
0.246037
0.245824
0.246118
0.247154
0.248856
0.252023
0.252522
0.250553
0.287825
0.285216
0.280403
0.274419
0.267490
0.259451
0.250763
0.243781
0.238615
0.234540
0.231008
0.228665
0.227179
0.226298
0.225704
0.225361
0.225304
0.225613
0.226382
0.227536
0.228976
0.229374
0.228856
0.268538
0.265884
0.260907
0.254562
0.247233
0.239501
0.231758
0.225479
0.220661
0.217040
0.214177
0.212359
0.211233
0.210599
0.210209
0.210026
0.210058
0.210331
0.210885
0.211614
0.212436
0.212711
0.212520
0.257897
0.255220
0.250160
0.243654
0.236154
0.228585
0.221300
0.215364
0.210697
0.207316
0.204842
0.203294
0.202366
0.201864
0.201588
0.201492
0.201565
0.201810
0.202225
0.202726
0.203202
0.203399
0.203370
0.373977
0.369829
0.362008
0.352040
0.340801
0.330076
0.320324
0.312480
0.305982
0.300439
0.295407
0.291500
0.288569
0.286093
0.283694
0.281782
0.280252
0.279161
0.278385
0.277871
0.277494
0.277210
0.277030
0.380174
0.375955
0.368016
0.357921
0.346592
0.335866
0.326253
0.318696
0.312496
0.306920
0.301544
0.297398
0.294561
0.291905
0.289000
0.286816
0.285131
0.283940
0.283087
0.282515
0.282098
0.281785
0.281586
0.391898
0.387563
0.379418
0.369102
0.357591
0.346808
0.337331
0.330117
0.324317
0.318652
0.312763
0.308419
0.306144
0.303214
0.299108
0.296354
0.294370
0.292989
0.291964
0.291247
0.290729
0.290341
0.290083
0.407039
0.402573
0.394196
0.383607
0.371834
0.360858
0.351282
0.344062
0.338264
0.332379
0.326048
0.321292
0.318711
0.315556
0.311264
0.308367
0.306232
0.304650
0.303370
0.302394
0.301677
0.301145
0.300798
0.424543
0.419941
0.411316
0.400433
0.388345
0.377083
0.367268
0.359863
0.354003
0.347772
0.340742
0.335217
0.331458
0.328112
0.324579
0.321989
0.319863
0.318087
0.316490
0.315168
0.314322
0.313579
0.312938
0.441829
0.437106
0.428264
0.417112
0.404747
0.393268
0.383402
0.376246
0.370935
0.364344
0.356043
0.349542
0.345136
0.341526
0.338009
0.335468
0.333288
0.331305
0.329381
0.327723
0.326830
0.325860
0.324823
0.457990
0.453195
0.444208
0.432868
0.420305
0.408708
0.399097
0.392680
0.390910
0.383975
0.371550
0.363911
0.359588
0.355639
0.351053
0.348205
0.345842
0.343684
0.341689
0.340047
0.341069
0.339929
0.336676
0.470856
0.466074
0.457088
0.445698
0.433004
0.421194
0.411289
0.404526
0.402421
0.395188
0.382512
0.374694
0.370200
0.366087
0.361335
0.358332
0.355843
0.353589
0.351535
0.349879
0.350922
0.349741
0.346405
0.480247
0.475566
0.466728
0.455433
0.442685
0.430566
0.419794
0.411584
0.405160
0.397701
0.388782
0.381802
0.376892
0.372814
0.368844
0.365860
0.363308
0.361050
0.358974
0.357312
0.356494
0.355417
0.354156
0.485514
0.480979
0.472372
0.461276
0.448591
0.436297
0.424992
0.415816
0.408101
0.400538
0.392728
0.386615
0.382034
0.378004
0.373925
0.370644
0.367936
0.365750
0.363981
0.362784
0.362194
0.361320
0.360279
0.486910
0.482529
0.474175
0.463314
0.450766
0.438428
0.426846
0.417206
0.408846
0.401299
0.394213
0.388785
0.384725
0.380770
0.376380
0.372747
0.369896
0.367813
0.366382
0.365707
0.365496
0.364843
0.363913
0.484280
0.480032
0.471893
0.461245
0.448834
0.436500
0.424764
0.414855
0.406244
0.398776
0.392102
0.387123
0.383395
0.379627
0.375303
0.371661
0.368828
0.366849
0.365604
0.365146
0.365112
0.364599
0.363764
0.477280
0.473145
0.465203
0.454758
0.442498
0.430193
0.418335
0.408193
0.399399
0.392073
0.385843
0.381236
0.377690
0.374246
0.370442
0.367135
0.364478
0.362593
0.361371
0.360810
0.360588
0.360136
0.359549
0.465926
0.461912
0.454189
0.444007
0.431989
0.419814
0.407945
0.397703
0.388885
0.381823
0.376124
0.372033
0.368841
0.365788
0.362443
0.359440
0.356968
0.355194
0.354002
0.353355
0.352998
0.352601
0.352206
0.449461
0.445611
0.438215
0.428459
0.416901
0.405035
0.393318
0.383180
0.374560
0.367852
0.362669
0.359105
0.356365
0.353701
0.350718
0.347978
0.345735
0.344161
0.343136
0.342600
0.342326
0.342039
0.341754
0.428697
0.425088
0.418192
0.409162
0.398417
0.387063
0.375556
0.365662
0.357404
0.351037
0.346119
0.342807
0.340336
0.337999
0.335393
0.333015
0.331123
0.329904
0.329263
0.329127
0.329245
0.329147
0.328858
0.403134
0.399881
0.393795
0.386021
0.376763
0.366129
0.354652
0.344973
0.337321
0.331213
0.326082
0.322607
0.320116
0.318017
0.315871
0.314001
0.312617
0.311921
0.311946
0.312604
0.313724
0.313896
0.313230
0.374968
0.372182
0.367211
0.361360
0.354430
0.344660
0.332649
0.322934
0.315960
0.310030
0.304322
0.300343
0.297637
0.295688
0.293971
0.292617
0.291767
0.291666
0.292530
0.294429
0.297308
0.297790
0.296141
0.344458
0.342144
0.338369
0.334663
0.330504
0.321636
0.308838
0.299028
0.294475
0.288742
0.280752
0.276183
0.273197
0.271387
0.270040
0.269123
0.268747
0.269196
0.271054
0.274642
0.282041
0.282790
0.277391
0.315164
0.312995
0.309508
0.306237
0.302697
0.294475
0.282315
0.273200
0.269238
0.264033
0.256499
0.252219
0.249492
0.247970
0.246957
0.246366
0.246268
0.246927
0.248922
0.252577
0.259956
0.260736
0.255420
0.288575
0.286228
0.282131
0.277522
0.272302
0.264427
0.254469
0.246815
0.241749
0.237332
0.232785
0.229634
0.227669
0.226563
0.225879
0.225527
0.225551
0.226100
0.227423
0.229586
0.232591
0.233178
0.231631
0.269081
0.266556
0.261915
0.256178
0.249582
0.241928
0.233667
0.227116
0.222324
0.218507
0.215128
0.212880
0.211483
0.210714
0.210268
0.210081
0.210159
0.210566
0.211403
0.212592
0.214036
0.214413
0.213877
0.258332
0.255721
0.250822
0.244584
0.237390
0.229856
0.222365
0.216313
0.211623
0.208115
0.205375
0.203583
0.202492
0.201902
0.201589
0.201487
0.201588
0.201908
0.202473
0.203196
0.203923
0.204175
0.204041
0.375525
0.371398
0.363606
0.353658
0.342440
0.331777
0.322188
0.314613
0.308375
0.302764
0.297365
0.293197
0.290332
0.287684
0.284820
0.282697
0.281069
0.279932
0.279122
0.278584
0.278194
0.277892
0.277688
0.381771
0.377572
0.369659
0.359585
0.348288
0.337664
0.328313
0.321200
0.315477
0.309855
0.303987
0.299665
0.297440
0.294570
0.290541
0.287888
0.286029
0.284778
0.283886
0.283290
0.282867
0.282535
0.282304
0.393683
0.389352
0.381206
0.370887
0.359402
0.348762
0.339680
0.333165
0.328232
0.322572
0.316020
0.311925
0.311841
0.308651
0.301677
0.297775
0.295417
0.293938
0.292867
0.292127
0.291621
0.291209
0.290895
0.409229
0.404724
0.396271
0.385603
0.373797
0.362939
0.353770
0.347295
0.342455
0.336554
0.329419
0.324810
0.324318
0.320895
0.313808
0.309815
0.307348
0.305693
0.304365
0.303352
0.302614
0.302053
0.301663
0.427377
0.422658
0.413824
0.402734
0.390508
0.379282
0.369874
0.363173
0.359508
0.353151
0.343752
0.337615
0.334057
0.330461
0.326015
0.323125
0.320975
0.319206
0.317542
0.316130
0.315032
0.314243
0.313755
0.445341
0.440413
0.431217
0.419719
0.407112
0.395616
0.386229
0.380059
0.378447
0.371650
0.359273
0.351439
0.346170
0.342309
0.338858
0.336453
0.334436
0.332513
0.330489
0.328652
0.327211
0.326173
0.325535
0.462010
0.456941
0.447482
0.435696
0.422862
0.411288
0.403718
0.399915
0.437340
0.429942
0.377916
0.366947
0.359148
0.354878
0.351407
0.349061
0.347022
0.344939
0.342640
0.340509
0.339047
0.337810
0.336796
0.474913
0.469854
0.460386
0.448540
0.435565
0.423756
0.415868
0.411685
0.449055
0.441362
0.388821
0.377711
0.369745
0.365343
0.361750
0.359262
0.357089
0.354878
0.352451
0.350209
0.348658
0.347348
0.346279
0.483896
0.478987
0.469766
0.458099
0.445078
0.432870
0.422444
0.415056
0.412258
0.404613
0.391727
0.383577
0.377792
0.373560
0.369875
0.367079
0.364677
0.362371
0.359959
0.357804
0.356105
0.354848
0.354049
0.488593
0.483903
0.475037
0.463697
0.450835
0.438447
0.427288
0.418477
0.412691
0.405032
0.395149
0.388646
0.383903
0.379793
0.375542
0.372163
0.369439
0.367066
0.364792
0.362909
0.361450
0.360330
0.359581
0.489413
0.484943
0.476451
0.465475
0.452862
0.440458
0.428871
0.419418
0.411397
0.403849
0.396496
0.391181
0.387554
0.383566
0.378602
0.374581
0.371552
0.369149
0.367035
0.365452
0.364285
0.363329
0.362624
0.486328
0.482034
0.473825
0.463129
0.450702
0.438322
0.426559
0.416775
0.408397
0.400968
0.394219
0.389506
0.386329
0.382559
0.377618
0.373530
0.370469
0.368145
0.366214
0.364856
0.363890
0.363080
0.362452
0.478981
0.474817
0.466831
0.456350
0.444062
0.431703
0.419802
0.409721
0.401042
0.393751
0.387530
0.383133
0.379972
0.376553
0.372374
0.368775
0.365947
0.363798
0.362076
0.360875
0.360019
0.359333
0.358834
0.467391
0.463358
0.455608
0.445398
0.433347
0.421107
0.409162
0.398910
0.390135
0.383097
0.377445
0.373538
0.370617
0.367609
0.364058
0.360871
0.358287
0.356339
0.354823
0.353800
0.353083
0.352529
0.352138
0.450759
0.446909
0.439524
0.429796
0.418261
0.406330
0.394480
0.384264
0.375662
0.368961
0.363797
0.360404
0.357887
0.355271
0.352139
0.349256
0.346965
0.345288
0.344062
0.343349
0.342968
0.342589
0.342216
0.429900
0.426334
0.419551
0.410728
0.400214
0.388821
0.377029
0.366945
0.358701
0.352281
0.347233
0.343977
0.341637
0.339321
0.336591
0.334100
0.332196
0.330951
0.330257
0.330165
0.330481
0.330348
0.329807
0.404305
0.401183
0.395464
0.388368
0.379939
0.369329
0.357186
0.347091
0.340192
0.333892
0.327524
0.323765
0.321136
0.318987
0.316747
0.314817
0.313463
0.312852
0.313153
0.314320
0.317146
0.317350
0.315142
0.376141
0.373644
0.369503
0.365276
0.360385
0.350753
0.337153
0.326517
0.321225
0.314885
0.306421
0.301611
0.298434
0.296333
0.294547
0.293199
0.292450
0.292588
0.294159
0.297524
0.304779
0.305385
0.299852
0.345610
0.343769
0.341401
0.340527
0.340057
0.331499
0.316542
0.306007
0.325737
0.319221
0.285284
0.278407
0.273914
0.271817
0.270380
0.269512
0.269333
0.270241
0.274221
0.281899
0.315935
0.316931
0.285920
0.316150
0.314459
0.312394
0.312012
0.312291
0.304389
0.289940
0.280021
0.299734
0.293746
0.260854
0.254271
0.250025
0.248209
0.247118
0.246587
0.246687
0.247802
0.251892
0.259588
0.293270
0.294298
0.263689
0.289273
0.287214
0.283957
0.281033
0.278015
0.270307
0.258648
0.250072
0.246572
0.241737
0.234506
0.230416
0.227888
0.226603
0.225890
0.225589
0.225728
0.226516
0.228532
0.232123
0.239361
0.240070
0.234769
0.269535
0.267147
0.262893
0.257885
0.252233
0.244651
0.235694
0.228753
0.224644
0.220593
0.215940
0.213218
0.211505
0.210637
0.210179
0.210028
0.210173
0.210692
0.211835
0.213544
0.216618
0.217035
0.215051
0.258647
0.256102
0.251379
0.245451
0.238636
0.231129
0.223343
0.217110
0.212422
0.208769
0.205687
0.203653
0.202409
0.201761
0.201445
0.201369
0.201507
0.201875
0.202539
0.203432
0.204470
0.204722
0.204323
0.376659
0.372522
0.364704
0.354711
0.343423
0.332675
0.322989
0.315311
0.308968
0.303254
0.297764
0.293530
0.290642
0.288030
0.285258
0.283252
0.281724
0.280626
0.279796
0.279212
0.278794
0.278445
0.278186
0.382966
0.378753
0.370807
0.360679
0.349302
0.338584
0.329125
0.321899
0.316061
0.310332
0.304369
0.299979
0.297732
0.294907
0.290984
0.288467
0.286724
0.285522
0.284619
0.283993
0.283578
0.283198
0.282874
0.395052
0.390693
0.382486
0.372081
0.360486
0.349728
0.340515
0.333865
0.328796
0.323018
0.316363
0.312194
0.312087
0.308953
0.302109
0.298367
0.296148
0.294741
0.293685
0.292962
0.292589
0.292133
0.291609
0.410952
0.406384
0.397800
0.386976
0.374997
0.363980
0.354639
0.347990
0.342973
0.336938
0.329693
0.325004
0.324479
0.321125
0.314185
0.310370
0.308056
0.306499
0.305205
0.304220
0.303617
0.303024
0.302430
0.429697
0.424829
0.415734
0.404371
0.391887
0.380426
0.370782
0.363844
0.359950
0.353427
0.343915
0.337704
0.334114
0.330583
0.326298
0.323600
0.321625
0.319963
0.318332
0.316922
0.315835
0.315015
0.314462
0.448383
0.443199
0.433563
0.421642
0.408671
0.396858
0.387154
0.380660
0.378737
0.371746
0.359285
0.351406
0.346099
0.342312
0.339053
0.336850
0.335022
0.333218
0.331233
0.329384
0.327885
0.326822
0.326199
0.465676
0.460254
0.450177
0.437836
0.424550
0.412592
0.404629
0.400410
0.437438
0.429822
0.377756
0.366768
0.358839
0.354668
0.351531
0.349429
0.347601
0.345642
0.343353
0.341153
0.339402
0.338139
0.337354
0.478572
0.473167
0.463091
0.450703
0.437284
0.425084
0.416766
0.412132
0.449078
0.441171
0.388606
0.377497
0.369421
0.365153
0.361932
0.359720
0.357775
0.355682
0.353211
0.350828
0.348916
0.347560
0.346729
0.486947
0.481793
0.472162
0.460130
0.446803
0.434242
0.423367
0.415537
0.412359
0.404512
0.391579
0.383451
0.377706
0.373640
0.370258
0.367777
0.365653
0.363423
0.360855
0.358447
0.356462
0.355099
0.354347
0.490945
0.486125
0.477066
0.465590
0.452626
0.439942
0.428279
0.419001
0.412860
0.405008
0.395067
0.388591
0.383946
0.380052
0.376153
0.373190
0.370839
0.368492
0.365860
0.363507
0.361613
0.360311
0.359583
0.491172
0.486667
0.478157
0.467262
0.454770
0.442129
0.429940
0.419964
0.411585
0.403857
0.396454
0.391185
0.387700
0.383977
0.379432
0.375940
0.373418
0.370996
0.368289
0.366009
0.364240
0.363035
0.362353
0.487647
0.483365
0.475210
0.464660
0.452405
0.439837
0.427516
0.417248
0.408545
0.400970
0.394191
0.389541
0.386517
0.383030
0.378511
0.374951
0.372392
0.370044
0.367502
0.365430
0.363847
0.362786
0.362175
0.480000
0.475843
0.467889
0.457483
0.445265
0.432750
0.420472
0.410051
0.401139
0.393738
0.387504
0.383176
0.380168
0.376998
0.373178
0.370005
0.367565
0.365412
0.363257
0.361535
0.360225
0.359331
0.358819
0.468217
0.464180
0.456428
0.446224
0.434159
0.421788
0.409604
0.399129
0.390190
0.383071
0.377411
0.373566
0.370781
0.367986
0.364737
0.361909
0.359682
0.357760
0.355921
0.354542
0.353521
0.352814
0.352390
0.451478
0.447617
0.440210
0.430450
0.418859
0.406818
0.394803
0.384425
0.375695
0.368924
0.363747
0.360399
0.357994
0.355566
0.352714
0.350196
0.348372
0.346744
0.345134
0.344119
0.343508
0.343009
0.342593
0.430585
0.427011
0.420200
0.411333
0.400751
0.389262
0.377329
0.367099
0.358726
0.352235
0.347156
0.343922
0.341662
0.339515
0.337035
0.334872
0.333398
0.332213
0.331180
0.330836
0.330956
0.330722
0.330134
0.405031
0.401893
0.396146
0.389018
0.380540
0.369833
0.357534
0.347280
0.340239
0.333840
0.327415
0.323651
0.321082
0.319069
0.317034
0.315345
0.314240
0.313674
0.313802
0.314792
0.317457
0.317552
0.315287
0.376914
0.374401
0.370243
0.366009
0.361110
0.351378
0.337582
0.326752
0.321290
0.314824
0.306277
0.301437
0.298299
0.296314
0.294710
0.293563
0.292984
0.293147
0.294594
0.297790
0.304877
0.305360
0.299760
0.346382
0.344533
0.342166
0.341324
0.340913
0.332261
0.317046
0.306274
0.325807
0.319144
0.285107
0.278180
0.273705
0.271709
0.270438
0.269748
0.269696
0.270612
0.274471
0.281969
0.315817
0.316676
0.285596
0.316824
0.315137
0.313082
0.312738
0.313078
0.305102
0.290408
0.280260
0.299772
0.293645
0.260651
0.254007
0.249755
0.248030
0.247086
0.246706
0.246897
0.248012
0.251978
0.259486
0.292966
0.293863
0.263190
0.289791
0.287729
0.284474
0.281567
0.278571
0.270801
0.258980
0.250234
0.246577
0.241618
0.234291
0.230140
0.227603
0.226379
0.225778
0.225596
0.225805
0.226572
0.228468
0.231884
0.238946
0.239529
0.234163
0.269881
0.267489
0.263234
0.258235
0.252589
0.244961
0.235900
0.228840
0.224611
0.220458
0.215720
0.212942
0.211214
0.210384
0.210006
0.209940
0.210132
0.210619
0.211653
0.213210
0.216132
0.216438
0.214395
0.258880
0.256332
0.251609
0.245688
0.238873
0.231333
0.223473
0.217149
0.212365
0.208625
0.205467
0.203380
0.202117
0.201495
0.201238
0.201226
0.201395
0.201727
0.202291
0.203048
0.203951
0.204103
0.203650
0.377504
0.373332
0.365446
0.355352
0.343910
0.332928
0.322870
0.314709
0.307876
0.302019
0.296699
0.292593
0.289595
0.287228
0.285116
0.283564
0.282344
0.281373
0.280545
0.279917
0.279532
0.279103
0.278668
0.383885
0.379632
0.371605
0.361360
0.349800
0.338787
0.328837
0.320932
0.314372
0.308463
0.302788
0.298437
0.295537
0.293016
0.290443
0.288676
0.287353
0.286316
0.285452
0.284855
0.284663
0.284202
0.283527
0.396166
0.391744
0.383418
0.372858
0.361028
0.349883
0.339992
0.332363
0.326140
0.320104
0.313892
0.309329
0.306990
0.304228
0.300521
0.298261
0.296722
0.295568
0.294668
0.294199
0.294749
0.294220
0.292700
0.412452
0.407762
0.398973
0.387922
0.375650
0.364170
0.354051
0.346291
0.339956
0.333639
0.326968
0.321984
0.319326
0.316359
0.312520
0.310174
0.308543
0.307248
0.306143
0.305454
0.305818
0.305164
0.303578
0.431905
0.426815
0.417320
0.405584
0.392698
0.380711
0.370141
0.361984
0.355383
0.348636
0.341291
0.335569
0.331676
0.328529
0.325546
0.323542
0.321964
0.320505
0.319008
0.317742
0.316966
0.316122
0.315256
0.451658
0.446068
0.435705
0.423177
0.409657
0.397190
0.386303
0.378089
0.371737
0.364552
0.356067
0.349478
0.344815
0.341441
0.338693
0.336785
0.335192
0.333556
0.331710
0.329979
0.328620
0.327570
0.326859
0.470272
0.464226
0.452890
0.439681
0.425652
0.412836
0.401928
0.394127
0.390991
0.383397
0.370918
0.363193
0.357827
0.354194
0.351354
0.349388
0.347726
0.345913
0.343740
0.341633
0.339871
0.338637
0.337939
0.483159
0.477137
0.465830
0.452625
0.438520
0.425451
0.414117
0.405850
0.402311
0.394413
0.381722
0.373881
0.368419
0.364715
0.361825
0.359824
0.358124
0.356171
0.353741
0.351374
0.349383
0.348028
0.347297
0.490180
0.484663
0.474421
0.461972
0.448323
0.435096
0.422811
0.413126
0.405425
0.397335
0.388344
0.381475
0.376553
0.372998
0.370168
0.368219
0.366607
0.364545
0.361815
0.359224
0.357072
0.355641
0.354894
0.493081
0.488133
0.478922
0.467520
0.454707
0.441499
0.428399
0.417619
0.408701
0.400526
0.392562
0.386562
0.382252
0.378904
0.376029
0.374150
0.372795
0.370645
0.367468
0.364582
0.362296
0.360819
0.360058
0.492558
0.488086
0.479783
0.469433
0.457655
0.444584
0.430730
0.419200
0.409595
0.401455
0.394217
0.388949
0.385341
0.382230
0.379261
0.377501
0.376696
0.374504
0.370647
0.367418
0.365006
0.363517
0.362762
0.488585
0.484381
0.476518
0.466593
0.455123
0.442196
0.428319
0.416650
0.406921
0.398946
0.392170
0.387396
0.384178
0.381288
0.378392
0.376631
0.375858
0.373738
0.369992
0.366926
0.364671
0.363299
0.362601
0.480613
0.476510
0.468728
0.458659
0.446822
0.434030
0.420788
0.409460
0.399882
0.392195
0.385923
0.381539
0.378486
0.375821
0.373194
0.371350
0.370183
0.368240
0.365309
0.362881
0.361061
0.359919
0.359329
0.468645
0.464620
0.456919
0.446810
0.434825
0.422246
0.409547
0.398566
0.389218
0.381901
0.376187
0.372302
0.369549
0.367162
0.364810
0.363051
0.362014
0.360287
0.357698
0.355743
0.354311
0.353406
0.352920
0.451828
0.447939
0.440479
0.430644
0.418941
0.406729
0.394471
0.383828
0.374815
0.367896
0.362684
0.359281
0.356916
0.354847
0.352831
0.351486
0.351424
0.349968
0.346972
0.345187
0.344058
0.343359
0.342934
0.430958
0.427299
0.420312
0.411163
0.400240
0.388571
0.376607
0.366272
0.357643
0.351047
0.346049
0.342828
0.340655
0.338832
0.337093
0.335986
0.336161
0.335080
0.332631
0.331433
0.330844
0.330381
0.329930
0.405463
0.402157
0.395990
0.388134
0.378766
0.367826
0.355836
0.345665
0.337586
0.331183
0.325891
0.322421
0.320137
0.318452
0.316966
0.315925
0.315560
0.314978
0.314205
0.314210
0.314792
0.314617
0.313773
0.377409
0.374578
0.369571
0.363745
0.356888
0.346814
0.334102
0.323759
0.316260
0.309954
0.304004
0.299952
0.297377
0.295780
0.294629
0.293912
0.293665
0.293633
0.294024
0.295380
0.297733
0.297840
0.295988
0.346891
0.344552
0.340818
0.337324
0.333583
0.324424
0.310596
0.299968
0.294782
0.288608
0.280313
0.275608
0.272691
0.271181
0.270340
0.269969
0.270008
0.270474
0.271940
0.274981
0.281822
0.282163
0.276545
0.317326
0.315144
0.311715
0.308676
0.305585
0.297108
0.283954
0.274049
0.269467
0.263823
0.255970
0.251522
0.248815
0.247538
0.246965
0.246843
0.247066
0.247697
0.249303
0.252403
0.259215
0.259586
0.254051
0.290224
0.287858
0.283775
0.279265
0.274210
0.266137
0.255587
0.247382
0.241832
0.237038
0.232197
0.228874
0.226895
0.225966
0.225623
0.225637
0.225889
0.226373
0.227329
0.228980
0.231468
0.231677
0.229929
0.270194
0.267654
0.263014
0.257315
0.250761
0.242966
0.234354
0.227429
0.222272
0.218148
0.214516
0.212105
0.210670
0.210017
0.209817
0.209891
0.210117
0.210437
0.210944
0.211688
0.212682
0.212730
0.212018
0.259097
0.256475
0.251576
0.245357
0.238165
0.230526
0.222800
0.216469
0.211488
0.207721
0.204754
0.202810
0.201668
0.201157
0.201028
0.201122
0.201320
0.201541
0.201807
0.202132
0.202459
0.202417
0.202125
0.377933
0.373733
0.365794
0.355616
0.344031
0.332798
0.322333
0.313638
0.306308
0.300315
0.295212
0.291365
0.288528
0.286491
0.284919
0.283835
0.282958
0.282140
0.281330
0.280707
0.280507
0.279977
0.279193
0.384389
0.380101
0.372008
0.361664
0.349931
0.338603
0.328118
0.319486
0.312227
0.306153
0.300823
0.296787
0.293897
0.291770
0.290045
0.288895
0.287985
0.287146
0.286380
0.286005
0.286581
0.286023
0.284459
0.396858
0.392378
0.383947
0.373249
0.361196
0.349641
0.339037
0.330404
0.323174
0.316924
0.311221
0.306926
0.304053
0.301766
0.299649
0.298324
0.297330
0.296461
0.295891
0.296291
0.299684
0.299079
0.294732
0.413571
0.408755
0.399746
0.388469
0.375910
0.363947
0.353012
0.344120
0.336655
0.330107
0.324042
0.319432
0.316326
0.313855
0.311578
0.310134
0.309032
0.308032
0.307298
0.307537
0.310802
0.310097
0.305679
0.433974
0.428589
0.418570
0.406401
0.393113
0.380574
0.369125
0.359777
0.351964
0.345015
0.338465
0.333488
0.329922
0.327248
0.325001
0.323479
0.322244
0.321005
0.319714
0.318813
0.318938
0.318073
0.316339
0.455484
0.449267
0.437758
0.424398
0.410275
0.397125
0.385180
0.375471
0.367442
0.360083
0.352952
0.347627
0.343834
0.340941
0.338440
0.336689
0.335277
0.333808
0.332121
0.330583
0.329547
0.328515
0.327550
0.476477
0.469358
0.455912
0.441363
0.426502
0.412830
0.400530
0.390627
0.383976
0.376236
0.367009
0.361292
0.357307
0.354222
0.351375
0.349368
0.347799
0.346114
0.344060
0.342079
0.340445
0.339251
0.338516
0.489359
0.482280
0.468914
0.454453
0.439618
0.425683
0.412845
0.402401
0.395305
0.387239
0.377786
0.371936
0.367865
0.364749
0.361932
0.360011
0.358532
0.356713
0.354286
0.351928
0.349961
0.348618
0.347889
0.494013
0.487933
0.476728
0.463796
0.449981
0.436051
0.422253
0.410765
0.401274
0.392931
0.385184
0.379509
0.375504
0.372557
0.370224
0.368879
0.367968
0.366089
0.363013
0.360125
0.357803
0.356298
0.355527
0.495173
0.490079
0.480773
0.469813
0.457754
0.443986
0.428861
0.416139
0.405759
0.397207
0.389769
0.384347
0.380524
0.377880
0.376144
0.375744
0.376021
0.374112
0.369819
0.366042
0.363256
0.361560
0.360727
0.493706
0.489360
0.481583
0.472601
0.462719
0.449189
0.432402
0.418388
0.407250
0.398594
0.391505
0.386434
0.382990
0.380710
0.379577
0.380358
0.382641
0.380738
0.374448
0.369517
0.366205
0.364341
0.363462
0.489254
0.485242
0.478019
0.469551
0.460048
0.446735
0.430034
0.416029
0.404913
0.396436
0.389691
0.384981
0.381833
0.379762
0.378773
0.379659
0.382096
0.380269
0.373988
0.369144
0.365939
0.364161
0.363327
0.480978
0.476988
0.469566
0.460273
0.449425
0.436321
0.421433
0.408684
0.398214
0.390187
0.383931
0.379619
0.376699
0.374702
0.373488
0.373546
0.374563
0.372883
0.368353
0.364723
0.362214
0.360758
0.360055
0.468835
0.464844
0.457260
0.447405
0.435717
0.422902
0.409423
0.397726
0.387884
0.380358
0.374635
0.370796
0.368191
0.366345
0.365113
0.365009
0.366269
0.364771
0.360380
0.357327
0.355304
0.354139
0.353560
0.451956
0.448042
0.440547
0.430682
0.418934
0.406532
0.393931
0.382945
0.373654
0.366602
0.361374
0.357987
0.355760
0.354198
0.353376
0.354270
0.358496
0.357224
0.350340
0.346749
0.344807
0.343809
0.343304
0.431123
0.427383
0.420229
0.410828
0.399622
0.387763
0.375682
0.365183
0.356354
0.349680
0.344744
0.341602
0.339595
0.338237
0.337575
0.338533
0.342807
0.341832
0.335512
0.332475
0.330966
0.330178
0.329707
0.405726
0.402258
0.395720
0.387257
0.377233
0.366049
0.354176
0.343983
0.335649
0.329250
0.324301
0.321139
0.319143
0.317875
0.317092
0.317095
0.318312
0.317710
0.315272
0.314040
0.313550
0.313041
0.312447
0.377785
0.374668
0.368962
0.361941
0.353822
0.343401
0.331162
0.321000
0.313101
0.306919
0.301808
0.298464
0.296404
0.295261
0.294643
0.294509
0.294847
0.294629
0.293916
0.293799
0.294202
0.293887
0.292975
0.347341
0.344594
0.339837
0.334568
0.329065
0.319454
0.306309
0.295980
0.289293
0.283370
0.277358
0.273838
0.271693
0.270694
0.270315
0.270347
0.270598
0.270709
0.270915
0.271634
0.273893
0.273709
0.271350
0.317798
0.315212
0.310770
0.305950
0.301065
0.292151
0.279739
0.270152
0.264102
0.258702
0.253096
0.249838
0.247893
0.247089
0.246914
0.247110
0.247442
0.247691
0.248095
0.248915
0.251204
0.251054
0.248740
0.290637
0.288004
0.283265
0.277595
0.271267
0.262893
0.252910
0.244895
0.238920
0.234242
0.230257
0.227657
0.226165
0.225575
0.225532
0.225788
0.226115
0.226331
0.226524
0.226874
0.227513
0.227321
0.226491
0.270485
0.267805
0.262840
0.256591
0.249416
0.241444
0.233036
0.226115
0.220708
0.216605
0.213352
0.211290
0.210118
0.209677
0.209687
0.209935
0.210215
0.210363
0.210408
0.210445
0.210575
0.210340
0.209877
0.259288
0.256590
0.251525
0.245048
0.237563
0.229812
0.222118
0.215722
0.210593
0.206806
0.203988
0.202210
0.201215
0.200847
0.200874
0.201100
0.201340
0.201442
0.201399
0.201286
0.201149
0.200893
0.200621
0.377813
0.373632
0.365722
0.355558
0.343922
0.332518
0.321718
0.312601
0.304880
0.298770
0.293817
0.290191
0.287573
0.285850
0.284722
0.284041
0.283477
0.282810
0.282099
0.281668
0.282348
0.281715
0.279909
0.384315
0.380044
0.371978
0.361644
0.349847
0.338303
0.327391
0.318200
0.310420
0.304208
0.299106
0.295355
0.292675
0.290909
0.289748
0.289071
0.288527
0.287898
0.287426
0.287827
0.291213
0.290566
0.286159
0.396921
0.392443
0.384007
0.373301
0.361154
0.349315
0.338147
0.328768
0.320823
0.314401
0.309034
0.305079
0.302303
0.300439
0.299148
0.298422
0.297889
0.297387
0.297819
0.301067
0.315346
0.314702
0.299779
0.414008
0.409130
0.399993
0.388628
0.375923
0.363622
0.352040
0.342303
0.334033
0.327304
0.321643
0.317464
0.314534
0.312513
0.311036
0.310164
0.309511
0.308892
0.309189
0.312328
0.326477
0.325755
0.310808
0.435580
0.429930
0.419276
0.406783
0.393232
0.380289
0.368125
0.357886
0.349164
0.342051
0.336079
0.331728
0.328678
0.326448
0.324653
0.323490
0.322573
0.321567
0.320642
0.320626
0.323646
0.322751
0.318209
0.459405
0.452479
0.439371
0.425182
0.410581
0.396908
0.384114
0.373354
0.364209
0.356716
0.350460
0.346084
0.343149
0.340712
0.338366
0.336748
0.335539
0.334227
0.332700
0.331440
0.331267
0.330222
0.328419
0.490502
0.481891
0.459037
0.442835
0.427096
0.412739
0.399281
0.388010
0.378554
0.370717
0.364127
0.359812
0.357125
0.354547
0.351639
0.349598
0.348176
0.346601
0.344569
0.342641
0.341185
0.339987
0.339074
0.503470
0.494913
0.472126
0.456098
0.440500
0.425864
0.411717
0.399804
0.389848
0.381671
0.374857
0.370405
0.367643
0.365076
0.362289
0.360471
0.359308
0.357608
0.355037
0.352576
0.350595
0.349228
0.348437
0.498084
0.491341
0.478708
0.465329
0.451589
0.437090
0.421795
0.408831
0.398048
0.389504
0.382583
0.377836
0.374735
0.372385
0.370531
0.369865
0.369955
0.368243
0.364478
0.361127
0.358554
0.356945
0.356122
0.497070
0.491833
0.482333
0.472106
0.461327
0.447103
0.429597
0.414887
0.403168
0.394282
0.387284
0.382415
0.379204
0.377273
0.376653
0.377945
0.380648
0.378957
0.372691
0.367671
0.364249
0.362304
0.361381
0.494547
0.490375
0.483326
0.476293
0.469287
0.455399
0.434822
0.417901
0.405169
0.396026
0.389089
0.384342
0.381324
0.379924
0.380700
0.384666
0.392980
0.391331
0.379558
0.372051
0.367493
0.365193
0.364166
0.489721
0.485945
0.479564
0.473113
0.466532
0.452916
0.432507
0.415704
0.403097
0.394156
0.387500
0.383031
0.380240
0.379042
0.380024
0.384204
0.392860
0.391283
0.379321
0.371793
0.367278
0.365037
0.364043
0.481215
0.477344
0.470356
0.462092
0.452698
0.439316
0.422349
0.407989
0.396628
0.388331
0.382182
0.378110
0.375547
0.374248
0.374429
0.376708
0.381210
0.379734
0.372155
0.366779
0.363371
0.361562
0.360730
0.468938
0.464970
0.457510
0.447979
0.436747
0.423704
0.409289
0.396843
0.386554
0.378914
0.373319
0.369725
0.367491
0.366245
0.366233
0.368399
0.374171
0.372822
0.364234
0.359229
0.356308
0.354818
0.354122
0.452000
0.448055
0.440518
0.430648
0.418915
0.406326
0.393324
0.382002
0.372496
0.365423
0.360354
0.357231
0.355425
0.354528
0.355413
0.360516
0.375471
0.374294
0.356849
0.349214
0.345709
0.344254
0.343614
0.431177
0.427373
0.420091
0.410534
0.399182
0.387145
0.374834
0.364140
0.355160
0.348508
0.343778
0.340928
0.339344
0.338609
0.339545
0.344537
0.359404
0.358459
0.341570
0.334505
0.331383
0.330123
0.329543
0.405847
0.402276
0.395524
0.386798
0.376590
0.365200
0.353043
0.342639
0.334051
0.327695
0.323118
0.320327
0.318745
0.317935
0.317965
0.319571
0.324359
0.323699
0.317522
0.314472
0.312870
0.311993
0.311471
0.377996
0.374731
0.368732
0.361417
0.353361
0.342679
0.329758
0.319193
0.310848
0.304730
0.300223
0.297422
0.295849
0.295132
0.295053
0.295629
0.297134
0.296760
0.294476
0.293106
0.292232
0.291532
0.290957
0.347624
0.344711
0.339682
0.334393
0.329877
0.319973
0.305004
0.293735
0.285579
0.279722
0.275276
0.272517
0.271001
0.270439
0.270504
0.270957
0.271572
0.271434
0.270563
0.269879
0.269521
0.268909
0.268136
0.318087
0.315347
0.310650
0.305836
0.302010
0.292820
0.278544
0.268009
0.260497
0.255151
0.251074
0.248550
0.247194
0.246789
0.247000
0.247523
0.248032
0.248025
0.247517
0.247013
0.246745
0.246183
0.245439
0.290863
0.288105
0.283120
0.277209
0.271018
0.262431
0.251780
0.243369
0.236933
0.232284
0.228840
0.226702
0.225581
0.225284
0.225533
0.226034
0.226471
0.226495
0.226103
0.225602
0.225160
0.224642
0.224154
0.270611
0.267855
0.262733
0.256289
0.249011
0.240901
0.232263
0.225157
0.219492
0.215389
0.212416
0.210598
0.209651
0.209408
0.209627
0.210048
0.210402
0.210421
0.210087
0.209606
0.209119
0.208649
0.208289
0.259337
0.256591
0.251432
0.244829
0.237232
0.229386
0.221589
0.215080
0.209824
0.206024
0.203318
0.201675
0.200820
0.200594
0.200778
0.201135
0.201429
0.201439
0.201139
0.200681
0.200186
0.199751
0.199459
0.377047
0.372962
0.365220
0.355237
0.343713
0.332262
0.321242
0.311823
0.303838
0.297636
0.292764
0.289293
0.286862
0.285372
0.284521
0.284086
0.283692
0.283081
0.282320
0.281772
0.282318
0.281582
0.279723
0.383518
0.379356
0.371483
0.361360
0.349690
0.338079
0.326885
0.317305
0.309184
0.302859
0.297870
0.294311
0.291832
0.290327
0.289484
0.289082
0.288726
0.288163
0.287645
0.287927
0.291177
0.290427
0.285966
0.396048
0.391703
0.383499
0.373043
0.361045
0.349114
0.337577
0.327692
0.319298
0.312738
0.307528
0.303809
0.301235
0.299672
0.298783
0.298382
0.298069
0.297653
0.298044
0.301175
0.315318
0.314574
0.299598
0.413003
0.408285
0.399415
0.388336
0.375796
0.363393
0.351388
0.341075
0.332296
0.325425
0.319952
0.316049
0.313355
0.311673
0.310630
0.310111
0.309702
0.309191
0.309451
0.312474
0.326488
0.325680
0.310683
0.434431
0.428951
0.418594
0.406426
0.393079
0.380019
0.367384
0.356536
0.347292
0.340035
0.334282
0.330264
0.327543
0.325675
0.324291
0.323504
0.322876
0.321985
0.321004
0.320865
0.323769
0.322789
0.318196
0.458134
0.451392
0.438614
0.424807
0.410479
0.396668
0.383298
0.371833
0.362095
0.354462
0.348504
0.344543
0.342018
0.339985
0.338077
0.336895
0.336052
0.334866
0.333237
0.331826
0.331548
0.330420
0.328551
0.489202
0.480780
0.458282
0.442517
0.427128
0.412600
0.398409
0.386279
0.376072
0.368099
0.361955
0.358159
0.355960
0.353841
0.351423
0.349900
0.348932
0.347503
0.345317
0.343206
0.341666
0.340386
0.339370
0.502284
0.493892
0.471405
0.455751
0.440441
0.425607
0.410725
0.397965
0.387270
0.378979
0.372622
0.368698
0.366432
0.364351
0.362084
0.360815
0.360130
0.358596
0.355876
0.353229
0.351161
0.349722
0.348831
0.497175
0.490522
0.478052
0.464863
0.451227
0.436500
0.420625
0.407005
0.395693
0.387058
0.380461
0.376153
0.373500
0.371618
0.370287
0.370159
0.370705
0.369166
0.365299
0.361789
0.359110
0.357428
0.356545
0.496503
0.491282
0.481806
0.471589
0.460745
0.446264
0.428298
0.413084
0.400973
0.392021
0.385270
0.380761
0.377941
0.376466
0.376394
0.378236
0.381382
0.379872
0.373535
0.368363
0.364815
0.362791
0.361823
0.494298
0.490082
0.482949
0.475796
0.468613
0.454449
0.433480
0.416145
0.403103
0.393921
0.387202
0.382770
0.380099
0.379150
0.380501
0.385032
0.393783
0.392311
0.380465
0.372787
0.368074
0.365681
0.364609
0.489669
0.485821
0.479298
0.472660
0.465850
0.451964
0.431221
0.414083
0.401236
0.392302
0.385877
0.381735
0.379295
0.378531
0.380024
0.384697
0.393727
0.392298
0.380249
0.372535
0.367845
0.365505
0.364465
0.481253
0.477296
0.470146
0.461680
0.452057
0.438433
0.421203
0.406605
0.395104
0.386872
0.381005
0.377337
0.375212
0.374293
0.374801
0.377387
0.382131
0.380730
0.373043
0.367481
0.363899
0.361981
0.361097
0.468984
0.464931
0.457314
0.447591
0.436152
0.422908
0.408302
0.395706
0.385367
0.377863
0.372632
0.369570
0.367909
0.366993
0.367068
0.369306
0.375151
0.373788
0.365057
0.359852
0.356747
0.355138
0.354386
0.452026
0.448003
0.440314
0.430263
0.418338
0.405585
0.392451
0.381042
0.371546
0.364670
0.360051
0.357596
0.356538
0.355939
0.356662
0.361626
0.376502
0.375227
0.357591
0.349715
0.345990
0.344399
0.343698
0.431150
0.427281
0.419850
0.410105
0.398547
0.386372
0.373974
0.363223
0.354258
0.347819
0.343551
0.341372
0.340528
0.340081
0.340832
0.345655
0.360404
0.359323
0.342187
0.334812
0.331400
0.329979
0.329340
0.405763
0.402119
0.395206
0.386246
0.375774
0.364241
0.352052
0.341611
0.333012
0.326826
0.322661
0.320429
0.319420
0.318897
0.318930
0.320515
0.325272
0.324465
0.317961
0.314496
0.312498
0.311413
0.310849
0.377857
0.374504
0.368297
0.360639
0.352178
0.341341
0.328489
0.317919
0.309518
0.303536
0.299426
0.297110
0.296001
0.295588
0.295676
0.296392
0.297963
0.297436
0.294729
0.292792
0.291354
0.290398
0.289838
0.347431
0.344418
0.339125
0.333365
0.328273
0.318206
0.303439
0.292215
0.283927
0.278192
0.274197
0.271901
0.270791
0.270548
0.270882
0.271582
0.272333
0.272036
0.270645
0.269237
0.268078
0.267179
0.266568
0.317853
0.315034
0.310100
0.304841
0.300455
0.291126
0.277060
0.266562
0.258895
0.253652
0.249979
0.247850
0.246825
0.246719
0.247211
0.247996
0.248645
0.248502
0.247497
0.246293
0.245241
0.244417
0.243842
0.290634
0.287824
0.282695
0.276518
0.269993
0.261298
0.250732
0.242300
0.235763
0.231168
0.227968
0.226096
0.225213
0.225139
0.225613
0.226324
0.226875
0.226793
0.226040
0.225044
0.224104
0.223376
0.222923
0.270381
0.267598
0.262405
0.255835
0.248394
0.240210
0.231570
0.224416
0.218682
0.214605
0.211769
0.210113
0.209323
0.209236
0.209616
0.210183
0.210613
0.210561
0.209995
0.209201
0.208410
0.207790
0.207419
0.259105
0.256344
0.251147
0.244481
0.236799
0.228897
0.221068
0.214509
0.209207
0.205421
0.202798
0.201262
0.200522
0.200414
0.200721
0.201185
0.201532
0.201492
0.201034
0.200363
0.199667
0.199119
0.198799
0.375687
0.371777
0.364359
0.354738
0.343501
0.332112
0.320928
0.311262
0.303068
0.296794
0.291979
0.288635
0.286362
0.285031
0.284326
0.283981
0.283612
0.282951
0.281979
0.281001
0.280391
0.279551
0.278603
0.382058
0.378101
0.370610
0.360915
0.349583
0.338032
0.326619
0.316721
0.308334
0.301912
0.296985
0.293566
0.291255
0.289920
0.289237
0.288933
0.288598
0.287948
0.287028
0.286293
0.286454
0.285583
0.283855
0.394320
0.390236
0.382526
0.372612
0.361038
0.349169
0.337338
0.327040
0.318301
0.311613
0.306474
0.302913
0.300519
0.299149
0.298467
0.298198
0.297905
0.297283
0.296574
0.296615
0.299595
0.298681
0.294170
0.410685
0.406326
0.398143
0.387764
0.375762
0.363432
0.351080
0.340299
0.331142
0.324121
0.318722
0.314984
0.312482
0.311032
0.310285
0.310003
0.309708
0.309004
0.308122
0.308001
0.310874
0.309877
0.305297
0.430652
0.425774
0.416683
0.405548
0.392960
0.380024
0.366964
0.355592
0.345935
0.338529
0.332844
0.328957
0.326396
0.324838
0.323949
0.323629
0.323340
0.322432
0.320911
0.319604
0.319372
0.318233
0.316314
0.451819
0.446161
0.435707
0.423623
0.410496
0.396882
0.382887
0.370747
0.360523
0.352718
0.346794
0.342867
0.340392
0.338763
0.337683
0.337355
0.337169
0.336075
0.333969
0.331903
0.330556
0.329250
0.328009
0.472766
0.466230
0.453947
0.440942
0.427456
0.413205
0.398104
0.385086
0.374247
0.366064
0.359950
0.356068
0.353776
0.352141
0.350906
0.350630
0.350631
0.349379
0.346699
0.344080
0.342266
0.340781
0.339568
0.486011
0.479422
0.467051
0.453941
0.440307
0.425705
0.410061
0.396548
0.385312
0.376849
0.370546
0.366555
0.364218
0.362616
0.361502
0.361418
0.361601
0.360263
0.357216
0.354213
0.352066
0.350442
0.349240
0.491443
0.485637
0.474969
0.462725
0.449387
0.434731
0.418890
0.405143
0.393678
0.385028
0.378545
0.374317
0.371748
0.370253
0.369620
0.370037
0.370655
0.369290
0.365784
0.362319
0.359671
0.357906
0.356872
0.493592
0.488542
0.479322
0.468433
0.456237
0.441671
0.425013
0.410638
0.398853
0.390079
0.383544
0.379242
0.376616
0.375380
0.375428
0.376806
0.378542
0.377174
0.372576
0.368257
0.365049
0.363080
0.362075
0.493062
0.488575
0.480537
0.471204
0.460797
0.446412
0.428376
0.413052
0.400900
0.392103
0.385700
0.381564
0.379134
0.378238
0.378993
0.381610
0.385333
0.383958
0.377365
0.371842
0.368010
0.365829
0.364795
0.489197
0.484945
0.477281
0.468256
0.458070
0.443921
0.426171
0.411123
0.399245
0.390757
0.384730
0.380999
0.378912
0.378148
0.378822
0.381301
0.384974
0.383571
0.376951
0.371484
0.367712
0.365589
0.364594
0.481156
0.476896
0.468977
0.459083
0.447548
0.433711
0.418015
0.404528
0.393616
0.385786
0.380436
0.377402
0.375894
0.375049
0.374801
0.375786
0.377550
0.376071
0.371156
0.366914
0.363841
0.362030
0.361160
0.469034
0.464781
0.456704
0.446278
0.433966
0.420552
0.406492
0.394342
0.384348
0.377263
0.372745
0.370672
0.370051
0.369201
0.368024
0.367995
0.369415
0.367829
0.362958
0.359266
0.356656
0.355114
0.354359
0.452142
0.447973
0.439970
0.429549
0.417220
0.404330
0.391340
0.380107
0.370868
0.364464
0.360784
0.359728
0.360352
0.359677
0.357808
0.357979
0.361824
0.360182
0.352651
0.348302
0.345663
0.344234
0.343544
0.431167
0.427185
0.419522
0.409522
0.397678
0.385388
0.373075
0.362438
0.353698
0.347704
0.344364
0.343582
0.344429
0.343916
0.342121
0.342266
0.346056
0.344580
0.337429
0.333417
0.330999
0.329690
0.329050
0.405510
0.401796
0.394702
0.385442
0.374498
0.362879
0.351001
0.340751
0.332341
0.326503
0.323026
0.321772
0.321817
0.321415
0.320405
0.320189
0.321243
0.320138
0.316611
0.314033
0.312160
0.310998
0.310397
0.377365
0.373944
0.367485
0.359205
0.349568
0.338661
0.326858
0.316806
0.308642
0.302925
0.299297
0.297605
0.297143
0.296940
0.296755
0.297003
0.297535
0.296807
0.294657
0.292629
0.290941
0.289817
0.289218
0.346746
0.343624
0.337865
0.330782
0.323000
0.312853
0.300684
0.290688
0.282804
0.277314
0.273704
0.271821
0.271126
0.271128
0.271594
0.272409
0.273182
0.272748
0.271023
0.269155
0.267527
0.266419
0.265818
0.317119
0.314196
0.308822
0.302271
0.295166
0.285764
0.274360
0.265082
0.257803
0.252749
0.249372
0.247532
0.246808
0.246920
0.247648
0.248701
0.249604
0.249360
0.247898
0.246211
0.244708
0.243684
0.243126
0.289954
0.287118
0.281826
0.275134
0.267495
0.258770
0.249271
0.241307
0.234923
0.230434
0.227410
0.225730
0.225043
0.225144
0.225817
0.226751
0.227477
0.227337
0.226289
0.224951
0.223719
0.222853
0.222383
0.269800
0.267019
0.261786
0.255064
0.247269
0.239063
0.230737
0.223711
0.218025
0.214011
0.211291
0.209765
0.209113
0.209151
0.209672
0.210380
0.210919
0.210837
0.210096
0.209102
0.208136
0.207432
0.207044
0.258596
0.255846
0.250648
0.243944
0.236157
0.228235
0.220475
0.213939
0.208654
0.204913
0.202374
0.200938
0.200303
0.200294
0.200703
0.201260
0.201671
0.201614
0.201057
0.200266
0.199464
0.198861
0.198526
0.374052
0.370354
0.363322
0.354157
0.343296
0.332030
0.320722
0.310848
0.302503
0.296198
0.291461
0.288256
0.286133
0.284915
0.284258
0.283890
0.283450
0.282692
0.281571
0.280348
0.279294
0.278359
0.277659
0.380314
0.376604
0.369568
0.360417
0.349534
0.338117
0.326522
0.316343
0.307751
0.301272
0.296420
0.293145
0.290989
0.289770
0.289138
0.288811
0.288402
0.287637
0.286490
0.285288
0.284417
0.283443
0.282500
0.392307
0.388532
0.381397
0.372166
0.361156
0.349436
0.337344
0.326669
0.317657
0.310879
0.305811
0.302401
0.300173
0.298938
0.298340
0.298085
0.297741
0.296963
0.295794
0.294714
0.294589
0.293549
0.291758
0.408114
0.404161
0.396731
0.387214
0.375924
0.363766
0.351070
0.339841
0.330369
0.323241
0.317911
0.314326
0.312002
0.310738
0.310185
0.310057
0.309837
0.308997
0.307580
0.306254
0.305975
0.304829
0.302957
0.426970
0.422699
0.414743
0.404830
0.393272
0.380550
0.366953
0.355001
0.344978
0.337454
0.331825
0.328062
0.325659
0.324388
0.323945
0.324107
0.324196
0.323248
0.321229
0.319197
0.317845
0.316525
0.315279
0.446291
0.441621
0.433081
0.422980
0.411580
0.398244
0.383210
0.370137
0.359400
0.351428
0.345515
0.341623
0.339224
0.338019
0.337799
0.338499
0.339179
0.338138
0.335330
0.332570
0.330808
0.329251
0.327842
0.464928
0.459872
0.450659
0.440635
0.429795
0.415893
0.399041
0.384581
0.373012
0.364586
0.358419
0.354454
0.352121
0.351030
0.351078
0.352379
0.353730
0.352626
0.349044
0.345750
0.344084
0.342283
0.340211
0.478405
0.473217
0.463757
0.453417
0.442213
0.427915
0.410652
0.395823
0.383941
0.375275
0.368940
0.364875
0.362507
0.361451
0.361611
0.363073
0.364553
0.363390
0.359557
0.355980
0.354074
0.352154
0.350057
0.486569
0.481503
0.472240
0.461252
0.448871
0.434368
0.418003
0.403800
0.392121
0.383452
0.377047
0.372886
0.370413
0.369342
0.369518
0.370807
0.372021
0.370795
0.367054
0.363304
0.360682
0.358737
0.357302
0.490932
0.486043
0.476992
0.465819
0.452958
0.438402
0.422501
0.408662
0.397152
0.388562
0.382220
0.378109
0.375675
0.374697
0.375000
0.376348
0.377611
0.376342
0.372446
0.368466
0.365410
0.363408
0.362275
0.491791
0.487078
0.478349
0.467461
0.454884
0.440398
0.424398
0.410560
0.399143
0.390719
0.384619
0.380780
0.378611
0.377814
0.378281
0.379884
0.381651
0.380325
0.375788
0.371389
0.368001
0.365918
0.364873
0.488680
0.484076
0.475496
0.464684
0.452137
0.437842
0.422219
0.408756
0.397694
0.389659
0.384054
0.380794
0.379133
0.378412
0.378507
0.379633
0.381046
0.379608
0.375151
0.370887
0.367586
0.365576
0.364594
0.481032
0.476488
0.467900
0.456876
0.443958
0.429989
0.415431
0.402862
0.392519
0.385157
0.380431
0.378236
0.377594
0.376827
0.375714
0.375392
0.375464
0.373806
0.370129
0.366571
0.363739
0.361965
0.361088
0.469135
0.464672
0.456137
0.445106
0.432142
0.418621
0.405009
0.393298
0.383715
0.377183
0.373633
0.373050
0.374183
0.373417
0.370491
0.368469
0.367511
0.365544
0.362081
0.358997
0.356547
0.354996
0.354215
0.452471
0.448113
0.439692
0.428904
0.416260
0.403290
0.390459
0.379461
0.370585
0.364856
0.362552
0.363864
0.367905
0.367264
0.361742
0.358303
0.357231
0.355012
0.350876
0.347784
0.345475
0.344050
0.343331
0.431363
0.427241
0.419253
0.409016
0.396978
0.384634
0.372416
0.361947
0.353526
0.348180
0.346202
0.347783
0.352054
0.351588
0.346185
0.342824
0.341820
0.339753
0.335851
0.332967
0.330805
0.329468
0.328790
0.405228
0.401462
0.394224
0.384801
0.373632
0.361988
0.350298
0.340219
0.332054
0.326684
0.324130
0.324347
0.326150
0.325885
0.323302
0.321466
0.320639
0.319116
0.316424
0.314004
0.312041
0.310767
0.310113
0.376727
0.373294
0.366746
0.358210
0.348055
0.337150
0.325875
0.316124
0.308173
0.302759
0.299677
0.298786
0.299200
0.299191
0.298528
0.298325
0.298368
0.297400
0.295157
0.292826
0.290866
0.289584
0.288931
0.345874
0.342745
0.336841
0.329214
0.320241
0.310112
0.299184
0.289796
0.282177
0.276900
0.273608
0.272146
0.271893
0.272121
0.272662
0.273649
0.274664
0.274109
0.271861
0.269484
0.267486
0.266201
0.265553
0.316185
0.313268
0.307779
0.300721
0.292446
0.283069
0.272900
0.264203
0.257153
0.252247
0.249070
0.247473
0.247007
0.247330
0.248297
0.249709
0.251029
0.250725
0.248724
0.246541
0.244698
0.243517
0.242922
0.289109
0.286306
0.281013
0.274163
0.266085
0.257383
0.248371
0.240634
0.234352
0.229953
0.227060
0.225534
0.225009
0.225268
0.226148
0.227369
0.228361
0.228200
0.226840
0.225173
0.223721
0.222758
0.222265
0.269101
0.266354
0.261155
0.254417
0.246505
0.238308
0.230125
0.223166
0.217527
0.213574
0.210949
0.209532
0.208992
0.209141
0.209793
0.210668
0.211358
0.211273
0.210375
0.209217
0.208142
0.207394
0.206998
0.258005
0.255282
0.250120
0.243432
0.235622
0.227701
0.219973
0.213456
0.208197
0.204507
0.202047
0.200699
0.200155
0.200230
0.200725
0.201379
0.201873
0.201823
0.201194
0.200326
0.199476
0.198855
0.198518
0.372347
0.368828
0.362132
0.353359
0.342841
0.331717
0.320361
0.310391
0.302011
0.295770
0.291190
0.288179
0.286238
0.285112
0.284438
0.283968
0.283378
0.282471
0.281182
0.279769
0.278441
0.277413
0.276797
0.378523
0.375020
0.368374
0.359688
0.349214
0.337949
0.326263
0.315935
0.307270
0.300840
0.296141
0.293066
0.291098
0.289973
0.289319
0.288883
0.288320
0.287394
0.286043
0.284575
0.283237
0.282168
0.281482
0.390323
0.386800
0.380148
0.371493
0.360998
0.349449
0.337193
0.326292
0.317155
0.310404
0.305487
0.302284
0.300256
0.299130
0.298532
0.298193
0.297717
0.296762
0.295277
0.293698
0.292409
0.291264
0.290368
0.405790
0.402150
0.395318
0.386519
0.375889
0.363918
0.350950
0.339410
0.329768
0.322653
0.317471
0.314096
0.311983
0.310876
0.310417
0.310331
0.310100
0.309109
0.307305
0.305416
0.303963
0.302695
0.301677
0.424048
0.420200
0.413088
0.404206
0.393675
0.381156
0.366975
0.354505
0.344224
0.336683
0.331190
0.327623
0.325437
0.324413
0.324288
0.324801
0.325187
0.324159
0.321678
0.319183
0.317417
0.315932
0.314713
0.442504
0.438469
0.431261
0.422880
0.413327
0.400228
0.383866
0.369751
0.358533
0.350470
0.344654
0.340912
0.338706
0.337876
0.338323
0.339876
0.341339
0.340306
0.336809
0.333579
0.331949
0.330157
0.328085
0.460081
0.455928
0.448827
0.441447
0.433612
0.419995
0.400739
0.384487
0.372106
0.363479
0.357351
0.353467
0.351280
0.350684
0.351760
0.354421
0.357056
0.356068
0.351645
0.348097
0.347571
0.345481
0.341651
0.473743
0.469400
0.461937
0.454083
0.445721
0.431676
0.412101
0.395564
0.382920
0.374078
0.367783
0.363795
0.361569
0.361017
0.362220
0.365054
0.367816
0.366805
0.362203
0.358427
0.357693
0.355499
0.351646
0.483341
0.478725
0.470417
0.460654
0.449609
0.435241
0.417844
0.402882
0.390905
0.382223
0.375929
0.371904
0.369619
0.368946
0.369829
0.371994
0.373959
0.372844
0.368671
0.364651
0.362367
0.360229
0.358041
0.488900
0.484108
0.475229
0.464147
0.451325
0.436810
0.420977
0.407225
0.395827
0.387379
0.381217
0.377299
0.375086
0.374379
0.375019
0.376665
0.378044
0.376854
0.373033
0.369028
0.366060
0.363967
0.362578
0.490622
0.485774
0.476678
0.465095
0.451617
0.437109
0.421979
0.408829
0.397836
0.389677
0.383827
0.380249
0.378351
0.377717
0.378163
0.379528
0.380678
0.379393
0.375548
0.371460
0.368205
0.366111
0.364997
0.488025
0.483210
0.474109
0.462423
0.448800
0.434461
0.419829
0.407163
0.396600
0.388895
0.383636
0.380789
0.379586
0.378978
0.378742
0.379327
0.379878
0.378413
0.374716
0.370818
0.367648
0.365645
0.364640
0.480735
0.476001
0.466981
0.455354
0.441775
0.427770
0.413802
0.401767
0.391841
0.384859
0.380695
0.379323
0.379811
0.379142
0.377030
0.375840
0.375059
0.373239
0.369953
0.366571
0.363776
0.361978
0.361076
0.469197
0.464554
0.455609
0.444198
0.430897
0.417362
0.404054
0.392687
0.383486
0.377453
0.374858
0.375969
0.379907
0.379218
0.373574
0.369753
0.367394
0.365067
0.361980
0.359019
0.356567
0.354967
0.354152
0.453108
0.448511
0.439501
0.428379
0.415552
0.402587
0.389936
0.379205
0.370734
0.365684
0.364990
0.369664
0.380891
0.380294
0.367541
0.360359
0.356515
0.353702
0.350502
0.347713
0.345455
0.343984
0.343230
0.431909
0.427587
0.419074
0.408588
0.396442
0.384123
0.372050
0.361804
0.353755
0.349073
0.348697
0.353637
0.365141
0.364722
0.352056
0.344994
0.341274
0.338609
0.335568
0.332923
0.330779
0.329388
0.328675
0.405018
0.401191
0.393771
0.384256
0.373021
0.361417
0.349883
0.339988
0.332093
0.327163
0.325530
0.327420
0.332032
0.331856
0.326621
0.323161
0.321242
0.319338
0.316667
0.314150
0.312060
0.310701
0.310010
0.376072
0.372647
0.366065
0.357470
0.347176
0.336321
0.325297
0.315734
0.307981
0.302834
0.300250
0.300143
0.301680
0.301800
0.300308
0.299633
0.299527
0.298360
0.295729
0.293106
0.290933
0.289551
0.288862
0.344989
0.341891
0.335982
0.328226
0.318898
0.308824
0.298372
0.289248
0.281800
0.276693
0.273658
0.272548
0.272727
0.273118
0.273691
0.274900
0.277699
0.277063
0.272823
0.269946
0.267611
0.266213
0.265532
0.315262
0.312388
0.306915
0.299745
0.291121
0.281797
0.272086
0.263624
0.256708
0.251920
0.248897
0.247482
0.247228
0.247711
0.248921
0.250734
0.253938
0.253613
0.249662
0.247000
0.244841
0.243569
0.242953
0.288302
0.285543
0.280298
0.273440
0.265249
0.256584
0.247765
0.240132
0.233925
0.229605
0.226814
0.225399
0.224995
0.225371
0.226420
0.227895
0.229287
0.229130
0.227372
0.225451
0.223848
0.222840
0.222342
0.268453
0.265740
0.260586
0.253869
0.245934
0.237756
0.229641
0.222726
0.217132
0.213239
0.210693
0.209358
0.208903
0.209129
0.209886
0.210902
0.211799
0.211728
0.210651
0.209383
0.208250
0.207494
0.207104
0.257469
0.254771
0.249644
0.242978
0.235169
0.227255
0.219548
0.213051
0.207826
0.204186
0.201793
0.200517
0.200042
0.200174
0.200730
0.201459
0.202034
0.202001
0.201329
0.200429
0.199573
0.198965
0.198640
0.370859
0.367411
0.360835
0.352198
0.341811
0.330805
0.319571
0.309745
0.301552
0.295534
0.291215
0.288476
0.286753
0.285702
0.284942
0.284286
0.283478
0.282371
0.280901
0.279324
0.277838
0.276725
0.276096
0.376991
0.373561
0.367041
0.358496
0.348159
0.337020
0.325467
0.315298
0.306833
0.300637
0.296207
0.293415
0.291676
0.290622
0.289863
0.289219
0.288420
0.287283
0.285742
0.284091
0.282556
0.281403
0.280742
0.388720
0.385276
0.378753
0.370243
0.359889
0.348476
0.336366
0.325639
0.316715
0.310211
0.305572
0.302665
0.300874
0.299822
0.299106
0.298540
0.297814
0.296643
0.294951
0.293148
0.291536
0.290312
0.289563
0.404114
0.400557
0.393854
0.385192
0.374692
0.362861
0.350042
0.338675
0.329238
0.322376
0.317474
0.314391
0.312510
0.311496
0.310943
0.310655
0.310189
0.309009
0.307016
0.304914
0.303140
0.301807
0.300944
0.422320
0.418544
0.411555
0.402797
0.392383
0.379984
0.365938
0.353629
0.343542
0.336231
0.331002
0.327708
0.325746
0.324832
0.324680
0.325065
0.325289
0.324115
0.321497
0.318860
0.316926
0.315381
0.314200
0.440697
0.436735
0.429659
0.421388
0.411931
0.398931
0.382688
0.368716
0.357673
0.349816
0.344237
0.340729
0.338716
0.338022
0.338531
0.340055
0.341439
0.340320
0.336736
0.333416
0.331688
0.329845
0.327772
0.458157
0.454093
0.447161
0.439885
0.432123
0.418589
0.399442
0.383324
0.371100
0.362659
0.356734
0.353036
0.350999
0.350560
0.351782
0.354507
0.357138
0.356123
0.351663
0.348067
0.347483
0.345356
0.341511
0.471894
0.467625
0.460293
0.452493
0.444153
0.430179
0.410726
0.394333
0.381839
0.373173
0.367058
0.363226
0.361126
0.360743
0.362123
0.365059
0.367851
0.366863
0.362271
0.358483
0.357715
0.355501
0.351635
0.481780
0.477174
0.468874
0.459057
0.447948
0.433634
0.416413
0.401640
0.389838
0.381321
0.375191
0.371316
0.369164
0.368643
0.369672
0.371921
0.373921
0.372851
0.368737
0.364752
0.362470
0.360321
0.358122
0.487573
0.482742
0.473766
0.462505
0.449495
0.435029
0.419481
0.406008
0.394827
0.386545
0.380527
0.376742
0.374656
0.374072
0.374809
0.376492
0.377875
0.376746
0.373043
0.369129
0.366201
0.364112
0.362717
0.489477
0.484560
0.475291
0.463409
0.449595
0.435141
0.420449
0.407691
0.396965
0.388974
0.383242
0.379765
0.377969
0.377425
0.377916
0.379263
0.380362
0.379148
0.375487
0.371540
0.368356
0.366281
0.365165
0.487032
0.482156
0.472887
0.460913
0.446962
0.432697
0.418520
0.406261
0.395967
0.388415
0.383230
0.380443
0.379314
0.378771
0.378537
0.379074
0.379551
0.378160
0.374656
0.370901
0.367798
0.365821
0.364814
0.479897
0.475127
0.466015
0.454237
0.440507
0.426597
0.412970
0.401276
0.391600
0.384727
0.380574
0.379228
0.379798
0.379157
0.376977
0.375708
0.374851
0.373085
0.369959
0.366689
0.363945
0.362155
0.361244
0.468473
0.463827
0.454865
0.443424
0.430115
0.416708
0.403681
0.392634
0.383698
0.377748
0.375104
0.376230
0.380307
0.379605
0.373745
0.369738
0.367215
0.364915
0.362009
0.359152
0.356743
0.355142
0.354312
0.452444
0.447870
0.438895
0.427817
0.415062
0.402256
0.389878
0.379486
0.371317
0.366347
0.365574
0.370298
0.381791
0.381137
0.367928
0.360363
0.356133
0.353322
0.350439
0.347806
0.345613
0.344150
0.343383
0.431239
0.426959
0.418505
0.408087
0.396029
0.383877
0.372061
0.362137
0.354375
0.349772
0.349311
0.354290
0.366040
0.365555
0.352421
0.344967
0.340854
0.338190
0.335459
0.332969
0.330892
0.329527
0.328809
0.404308
0.400518
0.393152
0.383696
0.372530
0.361062
0.349749
0.340114
0.332446
0.327580
0.325880
0.327757
0.332467
0.332233
0.326743
0.323074
0.320985
0.319091
0.316572
0.314156
0.312129
0.310803
0.310119
0.375295
0.371900
0.365354
0.356783
0.346502
0.335750
0.324934
0.315585
0.308008
0.302930
0.300327
0.300205
0.301763
0.301839
0.300217
0.299434
0.299253
0.298107
0.295576
0.293048
0.290953
0.289622
0.288956
0.344173
0.341098
0.335200
0.327414
0.318011
0.308017
0.297803
0.288884
0.281591
0.276568
0.273558
0.272452
0.272629
0.272986
0.273481
0.274615
0.277367
0.276760
0.272611
0.269838
0.267596
0.266270
0.265626
0.314483
0.311636
0.306165
0.298947
0.290221
0.280963
0.271466
0.263178
0.256386
0.251695
0.248722
0.247327
0.247064
0.247530
0.248683
0.250426
0.253580
0.253293
0.249434
0.246880
0.244814
0.243629
0.243058
0.287670
0.284925
0.279683
0.272798
0.264560
0.255932
0.247234
0.239718
0.233608
0.229364
0.226626
0.225244
0.224847
0.225208
0.226212
0.227632
0.228990
0.228860
0.227183
0.225365
0.223857
0.222922
0.222465
0.267978
0.265272
0.260117
0.253383
0.245425
0.237264
0.229213
0.222371
0.216846
0.213012
0.210515
0.209217
0.208780
0.209000
0.209727
0.210703
0.211579
0.211530
0.210521
0.209341
0.208291
0.207597
0.207241
0.257093
0.254398
0.249269
0.242590
0.234765
0.226858
0.219187
0.212738
0.207565
0.203972
0.201626
0.200387
0.199935
0.200069
0.200604
0.201304
0.201866
0.201854
0.201240
0.200417
0.199634
0.199079
0.198783
0.369697
0.366196
0.359507
0.350727
0.340246
0.329323
0.318382
0.308945
0.301171
0.295529
0.291577
0.289179
0.287716
0.286713
0.285780
0.284846
0.283738
0.282379
0.280696
0.278957
0.277340
0.276152
0.275497
0.375835
0.372329
0.365648
0.356898
0.346414
0.335363
0.324170
0.314476
0.306500
0.300717
0.296673
0.294241
0.292779
0.291763
0.290793
0.289825
0.288692
0.287288
0.285532
0.283716
0.282042
0.280817
0.280142
0.387630
0.384066
0.377298
0.368479
0.357883
0.346556
0.334906
0.324766
0.316420
0.310372
0.306139
0.303610
0.302114
0.301082
0.300098
0.299144
0.298030
0.296577
0.294689
0.292738
0.290968
0.289681
0.288965
0.403223
0.399481
0.392421
0.383304
0.372415
0.360646
0.348395
0.337700
0.328888
0.322487
0.317988
0.315277
0.313683
0.312661
0.311797
0.311048
0.310129
0.308677
0.306590
0.304429
0.302529
0.301160
0.300380
0.421799
0.417746
0.410188
0.400652
0.389450
0.377075
0.363881
0.352411
0.342986
0.336135
0.331288
0.328324
0.326589
0.325634
0.325109
0.324893
0.324497
0.323103
0.320639
0.318119
0.316064
0.314559
0.313616
0.440680
0.436276
0.428247
0.418526
0.407428
0.394382
0.379705
0.367054
0.356841
0.349469
0.344248
0.341016
0.339155
0.338349
0.338354
0.339004
0.339462
0.338168
0.335091
0.332050
0.329927
0.328223
0.326880
0.458528
0.453845
0.445504
0.435913
0.425329
0.411672
0.395157
0.381093
0.369994
0.362096
0.356507
0.353029
0.351072
0.350442
0.351011
0.352570
0.353949
0.352777
0.349096
0.345672
0.343840
0.341930
0.339826
0.472234
0.467357
0.458649
0.448579
0.437473
0.423376
0.406505
0.392116
0.380704
0.372528
0.366697
0.363038
0.360992
0.360414
0.361181
0.363015
0.364639
0.363539
0.359753
0.356171
0.354201
0.352210
0.350070
0.481655
0.476656
0.467499
0.456347
0.443704
0.429355
0.413601
0.400016
0.388890
0.380709
0.374780
0.371029
0.368922
0.368292
0.368942
0.370503
0.371816
0.370730
0.367214
0.363609
0.361032
0.359062
0.357592
0.486880
0.481862
0.472482
0.460632
0.446982
0.432564
0.417741
0.404882
0.394095
0.386017
0.380114
0.376389
0.374323
0.373701
0.374286
0.375711
0.376921
0.375838
0.372388
0.368744
0.365854
0.363882
0.362731
0.488365
0.483394
0.474000
0.461922
0.447907
0.433568
0.419308
0.406934
0.396469
0.388584
0.382848
0.379319
0.377462
0.376911
0.377451
0.378906
0.380319
0.379201
0.375437
0.371569
0.368470
0.366465
0.365415
0.485742
0.480884
0.471643
0.459669
0.445723
0.431622
0.417798
0.405863
0.395789
0.388238
0.382864
0.379805
0.378410
0.377840
0.377844
0.378705
0.379681
0.378443
0.374796
0.371082
0.368078
0.366146
0.365158
0.478543
0.473854
0.464902
0.453259
0.439669
0.425986
0.412706
0.401354
0.391898
0.384897
0.380211
0.378134
0.377832
0.377117
0.375627
0.374900
0.374535
0.373023
0.370004
0.366887
0.364277
0.362542
0.361640
0.466972
0.462481
0.453854
0.442669
0.429599
0.416481
0.403859
0.393258
0.384612
0.378371
0.374685
0.374262
0.376072
0.375222
0.371259
0.368338
0.366487
0.364574
0.361962
0.359348
0.357112
0.355578
0.354753
0.450492
0.446189
0.437859
0.427186
0.414749
0.402284
0.390388
0.380567
0.372781
0.367348
0.364842
0.366565
0.371984
0.371101
0.363403
0.358119
0.354953
0.352679
0.350253
0.347949
0.345986
0.344612
0.343852
0.429387
0.425362
0.417539
0.407508
0.395757
0.383925
0.372583
0.363233
0.355867
0.350796
0.348589
0.350545
0.356153
0.355402
0.347785
0.342571
0.339476
0.337337
0.335108
0.332997
0.331198
0.329943
0.329244
0.403104
0.399437
0.392357
0.383098
0.372121
0.360901
0.349967
0.340780
0.333418
0.328264
0.325503
0.325787
0.328141
0.327662
0.323942
0.321177
0.319484
0.317956
0.315977
0.313977
0.312267
0.311092
0.310456
0.374395
0.371043
0.364589
0.356076
0.345873
0.335289
0.324769
0.315752
0.308406
0.303210
0.300059
0.299155
0.299724
0.299563
0.298369
0.297730
0.297414
0.296491
0.294634
0.292620
0.290911
0.289779
0.289191
0.343429
0.340349
0.334437
0.326610
0.317185
0.307294
0.297331
0.288688
0.281599
0.276579
0.273358
0.271919
0.271691
0.271804
0.272068
0.272795
0.273637
0.273150
0.271186
0.269127
0.267413
0.266326
0.265784
0.313885
0.311003
0.305472
0.298169
0.289383
0.280177
0.270888
0.262835
0.256236
0.251595
0.248564
0.247039
0.246586
0.246822
0.247592
0.248791
0.249975
0.249744
0.248009
0.246154
0.244612
0.243652
0.243180
0.287222
0.284447
0.279143
0.272173
0.263871
0.255275
0.246723
0.239381
0.233416
0.229239
0.226505
0.225077
0.224586
0.224792
0.225526
0.226578
0.227466
0.227371
0.226248
0.224882
0.223715
0.222959
0.222580
0.267668
0.264941
0.259738
0.252938
0.244929
0.236785
0.228830
0.222103
0.216678
0.212900
0.210424
0.209115
0.208630
0.208758
0.209313
0.210067
0.210686
0.210663
0.209963
0.209059
0.208230
0.207660
0.207361
0.256871
0.254160
0.248994
0.242265
0.234402
0.226504
0.218896
0.212527
0.207424
0.203876
0.201552
0.200316
0.199840
0.199916
0.200347
0.200913
0.201360
0.201368
0.200910
0.200262
0.199625
0.199161
0.198908
0.369090
0.365454
0.358512
0.349435
0.338742
0.327860
0.317243
0.308278
0.300994
0.295770
0.292179
0.290112
0.288888
0.287895
0.286732
0.285468
0.284039
0.282419
0.280532
0.278647
0.276934
0.275693
0.275017
0.375291
0.371615
0.364613
0.355482
0.344722
0.333719
0.322931
0.313815
0.306419
0.301100
0.297436
0.295356
0.294154
0.293133
0.291879
0.290524
0.289028
0.287343
0.285378
0.283417
0.281646
0.280370
0.279677
0.387261
0.383465
0.376259
0.366929
0.355953
0.344673
0.333532
0.324100
0.316439
0.310906
0.307071
0.304914
0.303696
0.302635
0.301296
0.299870
0.298331
0.296579
0.294505
0.292436
0.290581
0.289255
0.288534
0.403205
0.399151
0.391513
0.381727
0.370316
0.358567
0.346902
0.336978
0.328881
0.323000
0.318894
0.316542
0.315206
0.314124
0.312856
0.311557
0.310139
0.308403
0.306237
0.304062
0.302134
0.300760
0.300007
0.422410
0.417917
0.409547
0.399042
0.387007
0.374593
0.362145
0.351520
0.342795
0.336436
0.331953
0.329297
0.327753
0.326692
0.325706
0.324811
0.323768
0.322144
0.319853
0.317537
0.315538
0.314104
0.313284
0.442174
0.437123
0.427867
0.416580
0.403983
0.390819
0.377352
0.365840
0.356399
0.349506
0.344615
0.341628
0.339876
0.338887
0.338304
0.338013
0.337540
0.336076
0.333561
0.331017
0.328951
0.327426
0.326464
0.460735
0.455201
0.445187
0.433313
0.420364
0.406516
0.391926
0.379486
0.369330
0.361927
0.356632
0.353341
0.351419
0.350528
0.350369
0.350713
0.350869
0.349570
0.346789
0.344015
0.341959
0.340324
0.339097
0.474309
0.468617
0.458304
0.446031
0.432632
0.418358
0.403371
0.390547
0.380013
0.372271
0.366681
0.363158
0.361113
0.360282
0.360377
0.361086
0.361597
0.360421
0.357530
0.354604
0.352423
0.350712
0.349448
0.482775
0.477240
0.467059
0.454574
0.440625
0.426204
0.411552
0.398917
0.388354
0.380466
0.374699
0.371032
0.368922
0.368137
0.368387
0.369317
0.370096
0.369001
0.365976
0.362859
0.360365
0.358593
0.357507
0.486918
0.481646
0.471795
0.459373
0.445210
0.430835
0.416567
0.404213
0.393752
0.385843
0.380009
0.376301
0.374221
0.373548
0.374053
0.375477
0.376973
0.375934
0.372282
0.368691
0.365862
0.363983
0.362954
0.487623
0.482590
0.473082
0.460877
0.446781
0.432581
0.418663
0.406607
0.396355
0.388539
0.382752
0.379127
0.377206
0.376679
0.377447
0.379583
0.382277
0.381256
0.376409
0.372048
0.368848
0.366847
0.365804
0.484602
0.479787
0.470625
0.458750
0.444934
0.431052
0.417539
0.405905
0.396031
0.388448
0.382828
0.379472
0.377894
0.377332
0.377654
0.379373
0.381806
0.380727
0.375961
0.371709
0.368592
0.366647
0.365637
0.477254
0.472669
0.463911
0.452491
0.439150
0.425767
0.412870
0.401929
0.392754
0.385608
0.380352
0.377656
0.376999
0.376187
0.374874
0.374717
0.375224
0.373961
0.370588
0.367362
0.364800
0.363099
0.362188
0.465615
0.461273
0.452942
0.442062
0.429318
0.416592
0.404498
0.394539
0.386374
0.379876
0.375204
0.373824
0.375202
0.374125
0.370065
0.367476
0.366179
0.364612
0.362140
0.359719
0.357667
0.356215
0.355389
0.448989
0.444890
0.436995
0.426698
0.414638
0.402635
0.391413
0.382481
0.375415
0.369663
0.365839
0.366430
0.371324
0.370097
0.362088
0.356866
0.354093
0.352218
0.350170
0.348230
0.346558
0.345310
0.344555
0.428019
0.424181
0.416767
0.407079
0.395677
0.384288
0.373614
0.365161
0.358530
0.353138
0.349592
0.350387
0.355454
0.354318
0.346321
0.341091
0.338299
0.336555
0.334789
0.333126
0.331679
0.330585
0.329908
0.402126
0.398566
0.391705
0.382659
0.371927
0.361041
0.350614
0.342080
0.335226
0.329817
0.326033
0.325293
0.327130
0.326301
0.322284
0.319548
0.318033
0.316836
0.315353
0.313852
0.312528
0.311549
0.310967
0.373656
0.370352
0.363987
0.355566
0.345491
0.335125
0.324950
0.316352
0.309312
0.303979
0.300231
0.298641
0.298725
0.298249
0.296820
0.296028
0.295625
0.294924
0.293624
0.292195
0.290927
0.290032
0.289531
0.342863
0.339788
0.333877
0.326045
0.316650
0.306887
0.297171
0.288815
0.281931
0.276877
0.273381
0.271572
0.271006
0.270818
0.270737
0.271042
0.271440
0.271081
0.269834
0.268459
0.267246
0.266429
0.265995
0.313479
0.310576
0.305001
0.297639
0.288827
0.279693
0.270589
0.262754
0.256315
0.251696
0.248557
0.246852
0.246184
0.246155
0.246541
0.247228
0.247884
0.247720
0.246661
0.245458
0.244392
0.243686
0.243319
0.286966
0.284167
0.278811
0.271772
0.263427
0.254872
0.246453
0.239269
0.233422
0.229284
0.226514
0.224999
0.224377
0.224390
0.224827
0.225480
0.226023
0.225965
0.225264
0.224369
0.223550
0.222987
0.222691
0.267533
0.264787
0.259543
0.252690
0.244645
0.236525
0.228657
0.222034
0.216688
0.212943
0.210455
0.209101
0.208538
0.208543
0.208908
0.209417
0.209831
0.209828
0.209376
0.208757
0.208148
0.207707
0.207467
0.256803
0.254079
0.248884
0.242116
0.234226
0.226345
0.218797
0.212499
0.207450
0.203926
0.201598
0.200334
0.199805
0.199797
0.200103
0.200515
0.200841
0.200862
0.200552
0.200085
0.199596
0.199224
0.199016
0.369190
0.365361
0.358065
0.348619
0.337656
0.326762
0.316407
0.307849
0.301005
0.296119
0.292787
0.290931
0.289847
0.288811
0.287416
0.285859
0.284153
0.282324
0.280286
0.278312
0.276550
0.275290
0.274608
0.375528
0.371618
0.364184
0.354608
0.343525
0.332516
0.322055
0.313433
0.306550
0.301604
0.298205
0.296344
0.295291
0.294213
0.292680
0.290981
0.289174
0.287265
0.285147
0.283098
0.281280
0.279987
0.279290
0.387770
0.383673
0.375901
0.366006
0.354625
0.343340
0.332607
0.323771
0.316709
0.311588
0.308022
0.306089
0.305028
0.303885
0.302202
0.300365
0.298464
0.296479
0.294269
0.292135
0.290250
0.288918
0.288201
0.403996
0.399587
0.391283
0.380832
0.368936
0.357170
0.345950
0.336649
0.329159
0.323690
0.319845
0.317702
0.316502
0.315318
0.313673
0.311916
0.310092
0.308141
0.305918
0.303757
0.301851
0.300502
0.299767
0.423607
0.418683
0.409530
0.398215
0.385551
0.373083
0.361120
0.351106
0.342940
0.336954
0.332708
0.330228
0.328771
0.327580
0.326196
0.324782
0.323264
0.321472
0.319304
0.317171
0.315298
0.313945
0.313183
0.444026
0.438408
0.428122
0.415719
0.402183
0.388910
0.376095
0.365268
0.356370
0.349815
0.345133
0.342281
0.340563
0.339400
0.338362
0.337427
0.336340
0.334766
0.332633
0.330511
0.328674
0.327308
0.326493
0.463154
0.456921
0.445605
0.432251
0.417959
0.403962
0.390317
0.378739
0.369180
0.362098
0.356967
0.353770
0.351831
0.350727
0.350049
0.349619
0.349025
0.347665
0.345497
0.343320
0.341492
0.340083
0.339171
0.476548
0.470200
0.458660
0.444988
0.430311
0.415912
0.401847
0.389834
0.379839
0.372372
0.366909
0.363446
0.361364
0.360339
0.359978
0.360014
0.359906
0.358711
0.356381
0.354024
0.352063
0.350575
0.349620
0.484118
0.478140
0.467155
0.453797
0.439110
0.424647
0.410566
0.398453
0.388243
0.380543
0.374866
0.371231
0.369093
0.368196
0.368224
0.368903
0.369617
0.368535
0.365604
0.362755
0.360447
0.358814
0.357851
0.487337
0.481832
0.471569
0.458745
0.444287
0.429959
0.416028
0.403986
0.393752
0.385953
0.380152
0.376435
0.374336
0.373657
0.374259
0.376122
0.378559
0.377562
0.373062
0.369130
0.366281
0.364427
0.363393
0.487390
0.482265
0.472610
0.460294
0.446173
0.432099
0.418427
0.406600
0.396511
0.388740
0.382900
0.379202
0.377263
0.376837
0.378080
0.381573
0.386711
0.385770
0.378652
0.373109
0.369599
0.367504
0.366348
0.483979
0.479161
0.470006
0.458187
0.444490
0.430805
0.417553
0.406168
0.396468
0.388870
0.383066
0.379543
0.377968
0.377491
0.378231
0.381360
0.386326
0.385370
0.378313
0.372847
0.369404
0.367358
0.366225
0.476386
0.471860
0.463222
0.451971
0.438856
0.425749
0.413203
0.402639
0.393752
0.386535
0.380910
0.378016
0.377636
0.376766
0.375132
0.375465
0.377178
0.376071
0.371760
0.368081
0.365455
0.363746
0.362782
0.464613
0.460375
0.452249
0.441617
0.429177
0.416815
0.405224
0.395885
0.388247
0.381667
0.376489
0.375242
0.378030
0.376744
0.370798
0.367588
0.366561
0.365155
0.362554
0.360178
0.358268
0.356887
0.356046
0.447911
0.443951
0.436340
0.426345
0.414639
0.403074
0.392508
0.384456
0.378210
0.372448
0.368220
0.369975
0.378734
0.377179
0.364481
0.357075
0.353820
0.352032
0.350193
0.348541
0.347146
0.346029
0.345281
0.427033
0.423337
0.416206
0.406815
0.395755
0.384792
0.374761
0.367186
0.361380
0.355970
0.351994
0.353942
0.362919
0.361416
0.348590
0.341060
0.337662
0.336004
0.334566
0.333287
0.332179
0.331255
0.330606
0.401382
0.397932
0.391282
0.382474
0.372017
0.361456
0.351489
0.343552
0.337218
0.331699
0.327349
0.326678
0.329888
0.328723
0.322533
0.318784
0.317006
0.315962
0.314870
0.313795
0.312831
0.312044
0.311519
0.373122
0.369898
0.363682
0.355436
0.345562
0.335412
0.325514
0.317237
0.310448
0.305002
0.300823
0.298954
0.299210
0.298439
0.296163
0.294898
0.294291
0.293730
0.292863
0.291904
0.291019
0.290336
0.289918
0.342519
0.339498
0.333686
0.325968
0.316704
0.307075
0.297511
0.289311
0.282529
0.277400
0.273652
0.271586
0.270860
0.270405
0.269872
0.269776
0.269819
0.269556
0.268843
0.267980
0.267175
0.266585
0.266249
0.313289
0.310423
0.304909
0.297614
0.288879
0.279829
0.270817
0.263065
0.256668
0.252010
0.248735
0.246860
0.246011
0.245754
0.245792
0.246088
0.246358
0.246252
0.245688
0.244958
0.244262
0.243767
0.243495
0.286909
0.284131
0.278810
0.271808
0.263506
0.255002
0.246641
0.239508
0.233684
0.229523
0.226679
0.225059
0.224303
0.224145
0.224331
0.224688
0.224982
0.224954
0.224559
0.224005
0.223456
0.223052
0.222830
0.267562
0.264830
0.259609
0.252779
0.244761
0.236675
0.228845
0.222254
0.216920
0.213159
0.210625
0.209204
0.208549
0.208434
0.208631
0.208949
0.209206
0.209216
0.208949
0.208542
0.208111
0.207780
0.207593
0.256876
0.254163
0.248987
0.242239
0.234370
0.226513
0.218993
0.212716
0.207672
0.204135
0.201774
0.200460
0.199862
0.199765
0.199952
0.200236
0.200462
0.200489
0.200291
0.199963
0.199598
0.199306
0.199138
0.370188
0.366097
0.358347
0.348462
0.337191
0.326213
0.315989
0.307680
0.301089
0.296357
0.293062
0.291172
0.290016
0.288881
0.287357
0.285659
0.283827
0.281917
0.279851
0.277889
0.276158
0.274927
0.274262
0.376816
0.372581
0.364576
0.354471
0.343033
0.331938
0.321644
0.313318
0.306726
0.301941
0.298558
0.296634
0.295487
0.294293
0.292621
0.290774
0.288837
0.286851
0.284713
0.282687
0.280909
0.279651
0.278973
0.389480
0.384973
0.376443
0.365905
0.354109
0.342742
0.332220
0.323734
0.317000
0.312047
0.308472
0.306442
0.305254
0.303979
0.302140
0.300141
0.298100
0.296047
0.293844
0.291761
0.289940
0.288656
0.287960
0.405613
0.400815
0.391781
0.380710
0.368412
0.356592
0.345606
0.336662
0.329492
0.324190
0.320330
0.318079
0.316736
0.315413
0.313596
0.311650
0.309663
0.307670
0.305509
0.303462
0.301665
0.300395
0.299683
0.424605
0.419408
0.409764
0.397990
0.385012
0.372527
0.360814
0.351133
0.343259
0.337415
0.333156
0.330589
0.329006
0.327662
0.326076
0.324430
0.322719
0.320909
0.318908
0.317018
0.315362
0.314118
0.313373
0.444457
0.438672
0.428073
0.415332
0.401527
0.388281
0.375772
0.365277
0.356655
0.350223
0.345526
0.342609
0.340778
0.339453
0.338170
0.336928
0.335587
0.334034
0.332227
0.330535
0.329061
0.327857
0.327051
0.463193
0.456856
0.445326
0.431677
0.417098
0.403168
0.389935
0.378741
0.369517
0.362549
0.357341
0.354077
0.352027
0.350751
0.349790
0.348982
0.348067
0.346767
0.345078
0.343503
0.342155
0.340957
0.340055
0.476422
0.470008
0.458309
0.444402
0.429483
0.415180
0.401518
0.389861
0.380166
0.372801
0.367259
0.363735
0.361545
0.360367
0.359740
0.359413
0.358990
0.357875
0.356040
0.354297
0.352824
0.351550
0.350593
0.484066
0.478017
0.466900
0.453391
0.438588
0.424219
0.410412
0.398536
0.388500
0.380868
0.375172
0.371493
0.369274
0.368253
0.368083
0.368498
0.368993
0.367977
0.365430
0.363078
0.361206
0.359731
0.358711
0.487506
0.481898
0.471473
0.458518
0.444008
0.429763
0.416010
0.404124
0.394000
0.386242
0.380419
0.376651
0.374475
0.373702
0.374175
0.375872
0.378177
0.377242
0.373037
0.369515
0.367098
0.365352
0.364166
0.487760
0.482501
0.472638
0.460177
0.446020
0.432021
0.418479
0.406764
0.396742
0.388984
0.383098
0.379315
0.377277
0.376774
0.377946
0.381348
0.386420
0.385562
0.378731
0.373634
0.370722
0.368715
0.367207
0.484280
0.479345
0.470008
0.458075
0.444368
0.430771
0.417634
0.406337
0.396669
0.389050
0.383143
0.379459
0.377716
0.377171
0.377910
0.381036
0.386003
0.385163
0.378381
0.373329
0.370451
0.368494
0.367018
0.476372
0.471785
0.463067
0.451796
0.438739
0.425742
0.413307
0.402814
0.393929
0.386624
0.380791
0.377599
0.376929
0.375975
0.374454
0.374922
0.376746
0.375789
0.371715
0.368332
0.366038
0.364416
0.363326
0.464266
0.460037
0.451945
0.441395
0.429079
0.416851
0.405368
0.396078
0.388398
0.381648
0.376123
0.374379
0.376682
0.375292
0.369621
0.366723
0.365935
0.364741
0.362386
0.360266
0.358597
0.357322
0.356468
0.447364
0.443470
0.435986
0.426151
0.414617
0.403200
0.392728
0.384693
0.378358
0.372353
0.367647
0.368712
0.376760
0.375078
0.362833
0.355892
0.352978
0.351461
0.349901
0.348517
0.347348
0.346366
0.345664
0.426475
0.422881
0.415930
0.406746
0.395881
0.385070
0.375107
0.367511
0.361578
0.355909
0.351443
0.352687
0.360931
0.359287
0.346886
0.339788
0.336702
0.335320
0.334179
0.333188
0.332314
0.331551
0.330973
0.400978
0.397638
0.391190
0.382623
0.372390
0.361963
0.352016
0.344014
0.337539
0.331784
0.327044
0.325841
0.328520
0.327189
0.321188
0.317656
0.316048
0.315212
0.314409
0.313635
0.312923
0.312303
0.311857
0.372912
0.369807
0.363814
0.355843
0.346216
0.336178
0.326242
0.317845
0.310895
0.305247
0.300786
0.298563
0.298461
0.297508
0.295212
0.293938
0.293338
0.292910
0.292325
0.291680
0.291058
0.290546
0.290210
0.342490
0.339594
0.334015
0.326591
0.317584
0.308048
0.298392
0.290022
0.283059
0.277756
0.273808
0.271509
0.270539
0.269899
0.269213
0.268951
0.268873
0.268687
0.268253
0.267708
0.267163
0.266743
0.266488
0.313379
0.310636
0.305337
0.298310
0.289801
0.280829
0.271711
0.263781
0.257205
0.252409
0.248987
0.246949
0.245915
0.245496
0.245346
0.245427
0.245525
0.245470
0.245149
0.244701
0.244226
0.243891
0.243692
0.287080
0.284392
0.279236
0.272438
0.264311
0.255859
0.247415
0.240146
0.234188
0.229918
0.226966
0.225232
0.224348
0.224053
0.224077
0.224254
0.224412
0.224405
0.224179
0.223832
0.223454
0.223166
0.223000
0.267763
0.265093
0.259989
0.253300
0.245401
0.237351
0.229470
0.222791
0.217367
0.213526
0.210916
0.209413
0.208665
0.208447
0.208522
0.208712
0.208875
0.208891
0.208728
0.208455
0.208143
0.207892
0.207745
0.257082
0.254417
0.249329
0.242684
0.234903
0.227075
0.219523
0.213185
0.208077
0.204480
0.202059
0.200682
0.200010
0.199830
0.199920
0.200108
0.200266
0.200291
0.200161
0.199926
0.199649
0.199419
0.199282
0.372397
0.367909
0.359436
0.348963
0.337293
0.326166
0.315986
0.307813
0.301336
0.296573
0.293070
0.290871
0.289407
0.288102
0.286540
0.284852
0.283039
0.281174
0.279198
0.277347
0.275724
0.274567
0.273941
0.379786
0.375003
0.365972
0.355100
0.343184
0.331923
0.321687
0.313522
0.307057
0.302224
0.298579
0.296274
0.294755
0.293374
0.291688
0.289885
0.287991
0.286070
0.284047
0.282157
0.280507
0.279333
0.278693
0.393915
0.388620
0.378290
0.366724
0.354336
0.342788
0.332345
0.324047
0.317457
0.312431
0.308528
0.306035
0.304405
0.302918
0.301091
0.299170
0.297204
0.295244
0.293197
0.291297
0.289649
0.288463
0.287802
0.409592
0.404087
0.393395
0.381434
0.368651
0.356702
0.345818
0.337065
0.330044
0.324653
0.320449
0.317736
0.315956
0.314409
0.312588
0.310711
0.308804
0.306920
0.304969
0.303184
0.301641
0.300484
0.299789
0.425989
0.420534
0.410358
0.398270
0.385146
0.372677
0.361110
0.351604
0.343887
0.337964
0.333375
0.330419
0.328463
0.326912
0.325268
0.323626
0.321953
0.320283
0.318590
0.317107
0.315852
0.314768
0.313993
0.443655
0.438027
0.427636
0.415138
0.401514
0.388439
0.376134
0.365821
0.357424
0.350925
0.345864
0.342633
0.340504
0.338985
0.337586
0.336269
0.334916
0.333544
0.332197
0.331150
0.330322
0.329335
0.328403
0.460842
0.454940
0.444120
0.431099
0.416939
0.403304
0.390376
0.379466
0.370894
0.363867
0.357909
0.354306
0.351980
0.350513
0.349384
0.348429
0.347444
0.346363
0.345307
0.344635
0.344212
0.343281
0.342135
0.473939
0.467974
0.457030
0.443791
0.429332
0.415337
0.401977
0.390593
0.381549
0.374131
0.367873
0.364059
0.361642
0.360276
0.359447
0.358899
0.358308
0.357395
0.356284
0.355521
0.355044
0.354034
0.352790
0.482705
0.476901
0.466200
0.453087
0.438584
0.424438
0.410821
0.399078
0.389234
0.381569
0.375628
0.371796
0.369413
0.368217
0.367787
0.367807
0.367817
0.366959
0.365332
0.363998
0.363119
0.361883
0.360528
0.487673
0.482023
0.471553
0.458604
0.444160
0.430013
0.416367
0.404552
0.394504
0.386724
0.380784
0.376905
0.374572
0.373593
0.373651
0.374502
0.375535
0.374727
0.372186
0.370165
0.369143
0.367647
0.365841
0.489161
0.483626
0.473337
0.460560
0.446261
0.432246
0.418735
0.407037
0.397017
0.389234
0.383288
0.379394
0.377151
0.376369
0.376890
0.378710
0.381179
0.380469
0.376770
0.374292
0.373966
0.372285
0.369336
0.485986
0.480707
0.470838
0.458494
0.444578
0.430903
0.417730
0.406369
0.396620
0.388943
0.382976
0.379104
0.376992
0.376184
0.376502
0.378206
0.380656
0.379976
0.376299
0.373811
0.373466
0.371819
0.368928
0.477551
0.472714
0.463607
0.452033
0.438811
0.425719
0.413148
0.402418
0.393246
0.385802
0.379845
0.376159
0.374496
0.373414
0.372539
0.372849
0.373738
0.372978
0.370465
0.368375
0.367253
0.365842
0.364231
0.464776
0.460421
0.452138
0.441445
0.429037
0.416684
0.404905
0.395084
0.386778
0.379718
0.373867
0.370792
0.370417
0.369016
0.366046
0.364570
0.364102
0.363235
0.361594
0.360052
0.358901
0.357784
0.356809
0.447428
0.443506
0.435993
0.426152
0.414594
0.403011
0.392060
0.383170
0.375808
0.369245
0.363761
0.361915
0.364022
0.362400
0.356373
0.352891
0.351340
0.350357
0.349220
0.348142
0.347224
0.346385
0.345739
0.426409
0.422849
0.415984
0.406911
0.396110
0.385140
0.374649
0.366125
0.359100
0.352832
0.347583
0.345905
0.348134
0.346539
0.340440
0.336853
0.335212
0.334352
0.333542
0.332788
0.332110
0.331487
0.331012
0.400982
0.397739
0.391489
0.383166
0.373112
0.362607
0.352214
0.343466
0.336163
0.329988
0.324891
0.322351
0.322296
0.320950
0.317757
0.315847
0.314936
0.314405
0.313856
0.313304
0.312782
0.312308
0.311964
0.373087
0.370133
0.364447
0.356865
0.347557
0.337513
0.327183
0.318187
0.310632
0.304659
0.299988
0.297239
0.296111
0.295069
0.293665
0.292891
0.292515
0.292236
0.291858
0.291430
0.291003
0.290633
0.290382
0.342846
0.340136
0.334946
0.328029
0.319459
0.309956
0.299901
0.290985
0.283527
0.277925
0.273791
0.271250
0.269902
0.269128
0.268565
0.268336
0.268250
0.268125
0.267864
0.267526
0.267169
0.266874
0.266687
0.313839
0.311271
0.306360
0.299845
0.291790
0.282855
0.273362
0.264949
0.257963
0.252890
0.249286
0.247088
0.245868
0.245302
0.245066
0.245049
0.245079
0.245036
0.244853
0.244581
0.244278
0.244037
0.243890
0.287525
0.284985
0.280136
0.273738
0.265957
0.257545
0.248827
0.241201
0.234938
0.230457
0.227358
0.225502
0.224491
0.224075
0.223983
0.224049
0.224129
0.224124
0.223992
0.223772
0.223518
0.223308
0.223182
0.268155
0.265592
0.260703
0.254284
0.246615
0.238598
0.230548
0.223643
0.218015
0.214030
0.211308
0.209713
0.208868
0.208554
0.208528
0.208625
0.208722
0.208733
0.208629
0.208442
0.208217
0.208026
0.207910
0.257431
0.254845
0.249915
0.243461
0.235839
0.228039
0.220382
0.213894
0.208645
0.204943
0.202436
0.200984
0.200234
0.199973
0.199976
0.200085
0.200186
0.200203
0.200112
0.199940
0.199729
0.199545
0.199434
0.375659
0.370615
0.361138
0.349912
0.337798
0.326507
0.316357
0.308302
0.301893
0.296999
0.293132
0.290455
0.288561
0.287030
0.285439
0.283807
0.282068
0.280305
0.278470
0.276774
0.275289
0.274227
0.273647
0.384723
0.379051
0.368312
0.356309
0.343795
0.332333
0.322139
0.314125
0.307751
0.302762
0.298676
0.295795
0.293766
0.292134
0.290446
0.288738
0.286950
0.285157
0.283304
0.281600
0.280115
0.279046
0.278453
0.402133
0.395355
0.381665
0.368320
0.355100
0.343306
0.332919
0.324805
0.318332
0.313122
0.308687
0.305510
0.303281
0.301515
0.299715
0.297931
0.296108
0.294313
0.292486
0.290832
0.289404
0.288343
0.287720
0.417256
0.410369
0.396488
0.382914
0.369422
0.357292
0.346489
0.337922
0.331023
0.325435
0.320681
0.317284
0.314908
0.313077
0.311274
0.309530
0.307775
0.306085
0.304421
0.302989
0.301777
0.300771
0.300078
0.429061
0.423062
0.411751
0.399074
0.385746
0.373289
0.361852
0.352519
0.344978
0.338872
0.333719
0.330171
0.327707
0.325895
0.324223
0.322658
0.321114
0.319676
0.318392
0.317473
0.316784
0.315901
0.315026
0.443336
0.437817
0.427527
0.415287
0.401924
0.389064
0.376955
0.366863
0.358923
0.352258
0.346411
0.342643
0.340095
0.338341
0.336863
0.335559
0.334310
0.333231
0.332496
0.332384
0.332541
0.331831
0.330596
0.458499
0.453084
0.443045
0.430796
0.417207
0.403941
0.391351
0.380974
0.374197
0.367016
0.358992
0.354634
0.351875
0.350179
0.348928
0.347929
0.347018
0.346295
0.346077
0.346754
0.347806
0.347226
0.345510
0.471414
0.465961
0.455859
0.443435
0.429574
0.415957
0.402931
0.392073
0.384834
0.377287
0.369010
0.364512
0.361722
0.360142
0.359158
0.358500
0.357901
0.357330
0.357120
0.357793
0.358909
0.358251
0.356345
0.481569
0.476012
0.465727
0.453053
0.438909
0.425006
0.411563
0.399993
0.390598
0.382846
0.376302
0.372171
0.369560
0.368174
0.367541
0.367311
0.367084
0.366487
0.365810
0.365860
0.366611
0.365677
0.363517
0.488566
0.482775
0.472101
0.459042
0.444607
0.430523
0.416947
0.405189
0.395258
0.387425
0.381264
0.377221
0.374708
0.373526
0.373271
0.373568
0.373863
0.373279
0.372181
0.372104
0.373711
0.372509
0.368988
0.491743
0.485743
0.474726
0.461374
0.446779
0.432666
0.419135
0.407425
0.397397
0.389580
0.383561
0.379557
0.377135
0.376116
0.376177
0.376988
0.377943
0.377516
0.376381
0.377403
0.382644
0.381329
0.374127
0.488985
0.483152
0.472411
0.459350
0.445029
0.431174
0.417906
0.406447
0.396602
0.388884
0.382900
0.378915
0.376550
0.375530
0.375528
0.376320
0.377295
0.376888
0.375722
0.376643
0.381772
0.380473
0.373373
0.479794
0.474535
0.464763
0.452632
0.439070
0.425780
0.413013
0.402013
0.392563
0.385030
0.379085
0.375163
0.372935
0.371744
0.371182
0.371348
0.371664
0.371104
0.369849
0.369368
0.370515
0.369336
0.366180
0.466053
0.461455
0.452788
0.441767
0.429127
0.416554
0.404419
0.394038
0.385141
0.377881
0.372009
0.368296
0.366476
0.365072
0.363608
0.362958
0.362671
0.362039
0.360967
0.360093
0.359784
0.358837
0.357441
0.448076
0.444045
0.436363
0.426378
0.414683
0.402847
0.391363
0.381598
0.373292
0.366367
0.360701
0.357438
0.356452
0.354905
0.352261
0.350767
0.350000
0.349358
0.348545
0.347780
0.347189
0.346500
0.345835
0.426818
0.423241
0.416367
0.407313
0.396487
0.385286
0.374205
0.364721
0.356677
0.350005
0.344567
0.341478
0.340601
0.339079
0.336381
0.334801
0.333988
0.333458
0.332890
0.332350
0.331867
0.331387
0.330991
0.401399
0.398224
0.392124
0.384011
0.374103
0.363455
0.352527
0.342954
0.334830
0.328325
0.323165
0.319988
0.318490
0.317146
0.315496
0.314529
0.314019
0.313678
0.313309
0.312941
0.312584
0.312245
0.311989
0.373637
0.370832
0.365463
0.358316
0.349364
0.339267
0.328407
0.318673
0.310454
0.304164
0.299403
0.296386
0.294695
0.293582
0.292644
0.292144
0.291879
0.291683
0.291440
0.291176
0.290900
0.290647
0.290468
0.343533
0.341033
0.336293
0.330005
0.321976
0.312474
0.301840
0.292176
0.284107
0.278167
0.273876
0.271172
0.269583
0.268697
0.268169
0.267934
0.267826
0.267725
0.267564
0.267362
0.267138
0.266938
0.266805
0.314568
0.312216
0.307773
0.301917
0.294439
0.285525
0.275475
0.266368
0.258838
0.253437
0.249651
0.247315
0.245948
0.245262
0.244942
0.244841
0.244811
0.244766
0.244652
0.244487
0.244291
0.244123
0.244014
0.288178
0.285812
0.281333
0.275447
0.268109
0.259721
0.250593
0.242454
0.235786
0.231050
0.227793
0.225821
0.224699
0.224178
0.223987
0.223962
0.223978
0.223960
0.223872
0.223728
0.223550
0.223396
0.223298
0.268692
0.266250
0.261609
0.255522
0.248135
0.240139
0.231841
0.224617
0.218729
0.214571
0.211732
0.210045
0.209113
0.208711
0.208595
0.208612
0.208650
0.208644
0.208565
0.208428
0.208258
0.208107
0.208012
0.257889
0.255390
0.250632
0.244403
0.236966
0.229185
0.221375
0.214684
0.209260
0.205435
0.202838
0.201311
0.200487
0.200149
0.200072
0.200109
0.200156
0.200153
0.200076
0.199941
0.199772
0.199621
0.199527
0.379709
0.374034
0.363013
0.350995
0.338447
0.327027
0.316911
0.308959
0.302596
0.297553
0.293308
0.290167
0.287848
0.286078
0.284422
0.282814
0.281134
0.279463
0.277764
0.276215
0.274868
0.273899
0.273365
0.391857
0.384998
0.371160
0.357748
0.344566
0.332922
0.322772
0.314893
0.308594
0.303439
0.298905
0.295476
0.292955
0.291062
0.289324
0.287666
0.285960
0.284282
0.282591
0.281063
0.279740
0.278774
0.278228
0.422299
0.412897
0.386931
0.370647
0.356086
0.344011
0.333672
0.325734
0.319387
0.313991
0.309010
0.305186
0.302384
0.300331
0.298497
0.296791
0.295079
0.293432
0.291814
0.290394
0.289184
0.288247
0.287662
0.437006
0.427576
0.401523
0.385137
0.370400
0.358051
0.347332
0.338966
0.332261
0.326485
0.321112
0.317047
0.314086
0.311962
0.310117
0.308446
0.306809
0.305299
0.303914
0.302823
0.301947
0.301096
0.300397
0.434707
0.427783
0.413823
0.400153
0.386483
0.374042
0.362801
0.353759
0.346827
0.340545
0.334403
0.330175
0.327152
0.325053
0.323301
0.321774
0.320339
0.319121
0.318247
0.317904
0.317831
0.317152
0.316136
0.444508
0.438870
0.427932
0.415687
0.402472
0.389835
0.378082
0.368600
0.362603
0.355774
0.347664
0.342991
0.339863
0.337822
0.336223
0.334913
0.333764
0.332976
0.332870
0.333750
0.335023
0.334594
0.332950
0.457360
0.452210
0.442520
0.430767
0.417643
0.404800
0.393053
0.384659
0.385791
0.378476
0.362257
0.355715
0.351998
0.349957
0.348533
0.347485
0.346664
0.346310
0.346981
0.349139
0.351955
0.351736
0.349222
0.469971
0.464834
0.455201
0.443331
0.429964
0.416782
0.404600
0.395728
0.396388
0.388736
0.372330
0.365702
0.362001
0.360091
0.358910
0.358156
0.357594
0.357384
0.358120
0.360390
0.363498
0.363211
0.360315
0.481060
0.475631
0.465559
0.453167
0.439314
0.425669
0.412570
0.401585
0.394146
0.386312
0.377667
0.372836
0.369811
0.368180
0.367335
0.366933
0.366619
0.366313
0.366582
0.368267
0.371462
0.370850
0.367153
0.489650
0.483685
0.472738
0.459522
0.445085
0.431086
0.417665
0.406111
0.396751
0.388873
0.382043
0.377699
0.374920
0.373517
0.373003
0.372990
0.372990
0.372705
0.372961
0.375520
0.382126
0.381249
0.373794
0.494278
0.487832
0.476090
0.462183
0.447308
0.433123
0.419616
0.407952
0.398025
0.390183
0.383996
0.379846
0.377226
0.375990
0.375736
0.376057
0.376438
0.376486
0.377893
0.384484
0.402113
0.401225
0.383336
0.491887
0.485535
0.473947
0.460207
0.445501
0.431500
0.418182
0.406687
0.396818
0.389080
0.383048
0.378960
0.376391
0.375179
0.374930
0.375272
0.375680
0.375729
0.377051
0.383451
0.400873
0.399985
0.382238
0.482056
0.476391
0.465959
0.453284
0.439392
0.425938
0.413046
0.401895
0.392291
0.384718
0.378785
0.374743
0.372203
0.370877
0.370352
0.370381
0.370449
0.370122
0.370021
0.371831
0.377585
0.376665
0.369768
0.467552
0.462693
0.453594
0.442211
0.429323
0.416573
0.404210
0.393504
0.384269
0.376916
0.371082
0.367128
0.364682
0.363204
0.362266
0.361885
0.361645
0.361179
0.360635
0.360645
0.361909
0.361147
0.358664
0.449130
0.444936
0.436979
0.426765
0.414888
0.402854
0.391024
0.380742
0.371889
0.364792
0.359129
0.355362
0.353153
0.351583
0.350203
0.349447
0.348987
0.348527
0.347999
0.347618
0.347554
0.347022
0.346167
0.427695
0.424030
0.417008
0.407849
0.396925
0.385540
0.374066
0.363998
0.355348
0.348475
0.343031
0.339440
0.337339
0.335799
0.334375
0.333542
0.333049
0.332684
0.332321
0.332021
0.331808
0.331471
0.331088
0.402240
0.399054
0.392961
0.384912
0.375053
0.364276
0.352957
0.342842
0.334199
0.327500
0.322337
0.318915
0.316803
0.315403
0.314308
0.313668
0.313291
0.313036
0.312808
0.312615
0.312439
0.312220
0.312017
0.374541
0.371800
0.366593
0.359714
0.350994
0.340826
0.329532
0.319248
0.310555
0.304045
0.299218
0.296063
0.294080
0.292873
0.292067
0.291619
0.291357
0.291186
0.291035
0.290899
0.290758
0.290599
0.290468
0.344501
0.342126
0.337682
0.331842
0.324222
0.314691
0.303543
0.293266
0.284710
0.278511
0.274093
0.271273
0.269520
0.268526
0.267946
0.267645
0.267475
0.267365
0.267256
0.267141
0.267011
0.266881
0.266785
0.315510
0.313301
0.309186
0.303819
0.296789
0.287867
0.277309
0.267607
0.259618
0.253962
0.250031
0.247583
0.246092
0.245301
0.244885
0.244689
0.244580
0.244512
0.244425
0.244314
0.244180
0.244064
0.243983
0.288997
0.286742
0.282518
0.277008
0.270011
0.261619
0.252115
0.243536
0.236528
0.231592
0.228210
0.226143
0.224923
0.224308
0.224018
0.223901
0.223843
0.223793
0.223712
0.223599
0.223462
0.223341
0.223262
0.269361
0.266990
0.262512
0.256657
0.249479
0.241480
0.232955
0.225462
0.219358
0.215066
0.212134
0.210372
0.209359
0.208875
0.208670
0.208605
0.208575
0.208532
0.208448
0.208329
0.208185
0.208056
0.207974
0.258453
0.256002
0.251350
0.245267
0.237958
0.230176
0.222230
0.215371
0.209807
0.205889
0.203222
0.201632
0.200738
0.200326
0.200168
0.200128
0.200112
0.200071
0.199983
0.199857
0.199706
0.199571
0.199487
0.380141
0.374451
0.363406
0.351368
0.338816
0.327411
0.317314
0.309356
0.302941
0.297784
0.293352
0.289970
0.287404
0.285462
0.283723
0.282091
0.280422
0.278800
0.277190
0.275749
0.274505
0.273611
0.273117
0.392243
0.385374
0.371522
0.358100
0.344923
0.333299
0.323172
0.315287
0.308929
0.303653
0.298922
0.295233
0.292447
0.290378
0.288567
0.286898
0.285216
0.283600
0.282014
0.280609
0.279402
0.278520
0.278016
0.422572
0.413177
0.387219
0.370950
0.356415
0.344384
0.334085
0.326153
0.319750
0.314229
0.309033
0.304921
0.301827
0.299591
0.297692
0.295988
0.294311
0.292745
0.291256
0.289983
0.288911
0.288072
0.287532
0.437074
0.427683
0.401681
0.385357
0.370686
0.358431
0.347802
0.339490
0.332761
0.326876
0.321268
0.316885
0.313601
0.311283
0.309363
0.307684
0.306074
0.304662
0.303426
0.302514
0.301802
0.301069
0.300411
0.434516
0.427659
0.413799
0.400261
0.386734
0.374453
0.363386
0.354495
0.347629
0.341255
0.334847
0.330266
0.326901
0.324573
0.322708
0.321142
0.319724
0.318599
0.317899
0.317786
0.317949
0.317396
0.316393
0.444071
0.438527
0.427716
0.415671
0.402678
0.390285
0.378807
0.369597
0.363778
0.356885
0.348464
0.343388
0.339884
0.337578
0.335820
0.334433
0.333280
0.332586
0.332694
0.333888
0.335502
0.335219
0.333537
0.456912
0.451847
0.442198
0.430663
0.417808
0.405272
0.393883
0.385861
0.387264
0.379914
0.363348
0.356360
0.352240
0.349907
0.348283
0.347117
0.346264
0.346008
0.346947
0.349520
0.352861
0.352810
0.350134
0.469451
0.464408
0.454824
0.443181
0.430091
0.417234
0.405421
0.396931
0.397870
0.390208
0.373481
0.366432
0.362338
0.360137
0.358729
0.357814
0.357175
0.357053
0.358066
0.360762
0.364404
0.364298
0.361243
0.480449
0.475122
0.465188
0.453023
0.439429
0.426064
0.413272
0.402595
0.395379
0.387540
0.378655
0.373496
0.370144
0.368233
0.367136
0.366522
0.366073
0.365813
0.366328
0.368374
0.371951
0.371511
0.367788
0.489263
0.483359
0.472504
0.459447
0.445202
0.431412
0.418215
0.406872
0.397658
0.389778
0.382794
0.378218
0.375178
0.373510
0.372718
0.372424
0.372198
0.371924
0.372441
0.375332
0.382255
0.381547
0.374123
0.494239
0.487795
0.476045
0.462197
0.447431
0.433385
0.420024
0.408490
0.398645
0.390804
0.384524
0.380210
0.377372
0.375886
0.375328
0.375296
0.375337
0.375379
0.377115
0.384062
0.401988
0.401277
0.383454
0.492115
0.485726
0.474058
0.460297
0.445625
0.431705
0.418473
0.407043
0.397201
0.389469
0.383384
0.379168
0.376393
0.374957
0.374433
0.374435
0.374502
0.374551
0.376201
0.382947
0.400653
0.399944
0.382272
0.482515
0.476775
0.466211
0.453450
0.439530
0.426095
0.413229
0.402081
0.392454
0.384873
0.378912
0.374753
0.371993
0.370470
0.369777
0.369590
0.369451
0.369136
0.369281
0.371392
0.377415
0.376662
0.369830
0.468350
0.463360
0.454034
0.442476
0.429486
0.416691
0.404289
0.393507
0.384179
0.376800
0.370958
0.366862
0.364115
0.362476
0.361543
0.361104
0.360785
0.360362
0.360028
0.360324
0.361862
0.361260
0.358825
0.450355
0.445964
0.437643
0.427151
0.415094
0.402959
0.391030
0.380600
0.371580
0.364436
0.358768
0.354796
0.352132
0.350433
0.349290
0.348644
0.348208
0.347825
0.347499
0.347403
0.347619
0.347242
0.346416
0.429074
0.425204
0.417794
0.408326
0.397186
0.385683
0.374096
0.363870
0.355041
0.348126
0.342683
0.338891
0.336339
0.334692
0.333522
0.332816
0.332356
0.332068
0.331880
0.331832
0.331863
0.331668
0.331307
0.403509
0.400152
0.393764
0.385451
0.375400
0.364510
0.353103
0.342884
0.334129
0.327400
0.322238
0.318693
0.316312
0.314797
0.313765
0.313135
0.312737
0.312509
0.312395
0.312382
0.312389
0.312273
0.312088
0.375719
0.372843
0.367407
0.360308
0.351422
0.341155
0.329801
0.319462
0.310715
0.304185
0.299344
0.296106
0.293960
0.292638
0.291780
0.291262
0.290934
0.290748
0.290651
0.290618
0.290587
0.290496
0.290383
0.345609
0.343126
0.338497
0.332470
0.324701
0.315085
0.303891
0.293585
0.285001
0.278788
0.274346
0.271460
0.269596
0.268497
0.267820
0.267418
0.267159
0.267009
0.266910
0.266840
0.266763
0.266675
0.266593
0.316515
0.314225
0.309960
0.304433
0.297268
0.288281
0.277686
0.267961
0.259947
0.254286
0.250330
0.247825
0.246239
0.245364
0.244848
0.244546
0.244338
0.244226
0.244125
0.244022
0.243899
0.243814
0.243746
0.289869
0.287544
0.283201
0.277566
0.270469
0.262019
0.252486
0.243891
0.236870
0.231925
0.228519
0.226405
0.225114
0.224419
0.224036
0.223823
0.223677
0.223571
0.223460
0.223338
0.223203
0.223092
0.223019
0.270082
0.267656
0.263088
0.257141
0.249891
0.241850
0.233304
0.225802
0.219693
0.215392
0.212439
0.210638
0.209567
0.209009
0.208720
0.208567
0.208458
0.208357
0.208237
0.208099
0.207949
0.207822
0.207741
0.259073
0.256577
0.251853
0.245699
0.238335
0.230522
0.222561
0.215698
0.210133
0.206209
0.203523
0.201899
0.200951
0.200471
0.200233
0.200111
0.200019
0.199920
0.199793
0.199645
0.199485
0.199348
0.199264
0.376919
0.371823
0.362264
0.350970
0.338836
0.327582
0.317483
0.309412
0.302843
0.297617
0.293199
0.289810
0.287175
0.285140
0.283318
0.281628
0.279932
0.278321
0.276762
0.275394
0.274228
0.273391
0.272928
0.385851
0.380142
0.369346
0.357303
0.344794
0.333387
0.323255
0.315216
0.308662
0.303318
0.298645
0.294996
0.292169
0.290022
0.288137
0.286417
0.284713
0.283114
0.281586
0.280260
0.279136
0.278317
0.277848
0.402935
0.396162
0.382478
0.369166
0.356022
0.344344
0.334074
0.325972
0.319334
0.313749
0.308670
0.304638
0.301526
0.299217
0.297249
0.295499
0.293806
0.292259
0.290830
0.289637
0.288652
0.287879
0.287379
0.417487
0.410680
0.396918
0.383517
0.370239
0.358364
0.347827
0.339430
0.332490
0.326556
0.321087
0.316741
0.313405
0.310978
0.308966
0.307230
0.305602
0.304190
0.302995
0.302131
0.301482
0.300807
0.300207
0.428614
0.422783
0.411652
0.399342
0.386441
0.374463
0.363569
0.354718
0.347419
0.341041
0.335061
0.330438
0.326928
0.324427
0.322422
0.320764
0.319293
0.318142
0.317431
0.317269
0.317432
0.316929
0.315994
0.442414
0.437097
0.426921
0.415203
0.402487
0.390365
0.379131
0.369920
0.362591
0.355747
0.348908
0.343885
0.340175
0.337618
0.335660
0.334133
0.332885
0.332113
0.332112
0.333079
0.334555
0.334295
0.332728
0.458800
0.453416
0.442369
0.430551
0.417671
0.405334
0.393886
0.384731
0.378902
0.371628
0.362455
0.356689
0.352669
0.350074
0.348207
0.346855
0.345865
0.345478
0.346250
0.348463
0.352043
0.351991
0.348964
0.471550
0.466135
0.455029
0.443063
0.429950
0.417300
0.405451
0.395848
0.389598
0.382016
0.372664
0.366834
0.362831
0.360337
0.358644
0.357501
0.356694
0.356412
0.357224
0.359479
0.363167
0.363063
0.359853
0.480210
0.474859
0.464691
0.452608
0.439221
0.426165
0.413699
0.403121
0.394478
0.386717
0.379396
0.374237
0.370615
0.368366
0.366944
0.366051
0.365375
0.364938
0.365145
0.366448
0.368660
0.368257
0.365799
0.487702
0.482033
0.471447
0.458800
0.444926
0.431473
0.418602
0.407514
0.398065
0.390235
0.383580
0.378821
0.375500
0.373511
0.372366
0.371737
0.371210
0.370676
0.370561
0.371638
0.374374
0.373699
0.370178
0.491971
0.485891
0.474685
0.461427
0.447135
0.433426
0.420345
0.409037
0.399274
0.391459
0.385149
0.380648
0.377552
0.375757
0.374826
0.374404
0.374043
0.373604
0.373792
0.376096
0.382359
0.381597
0.374578
0.490052
0.484004
0.472855
0.459649
0.445415
0.431775
0.418758
0.407489
0.397739
0.390011
0.383858
0.379484
0.376482
0.374752
0.373872
0.373496
0.373178
0.372762
0.372907
0.375083
0.381188
0.380441
0.373557
0.481472
0.475919
0.465614
0.453162
0.439491
0.426234
0.413515
0.402481
0.392920
0.385339
0.379304
0.374991
0.372001
0.370219
0.369236
0.368752
0.368355
0.367853
0.367520
0.368068
0.370104
0.369440
0.366474
0.468847
0.463777
0.454248
0.442616
0.429628
0.416887
0.404576
0.393880
0.384600
0.377219
0.371304
0.367042
0.364045
0.362177
0.361039
0.360400
0.359928
0.359475
0.359141
0.359212
0.359800
0.359347
0.358083
0.452541
0.447767
0.438625
0.427648
0.415337
0.403142
0.391267
0.380919
0.371951
0.364811
0.359072
0.354917
0.351970
0.350066
0.348815
0.348057
0.347550
0.347217
0.347095
0.347272
0.347612
0.347399
0.346800
0.431756
0.427398
0.418994
0.408861
0.397331
0.385704
0.374187
0.364093
0.355366
0.348478
0.342983
0.339025
0.336213
0.334376
0.333125
0.332340
0.331837
0.331596
0.331624
0.331923
0.332286
0.332225
0.331865
0.405564
0.401809
0.394664
0.385691
0.375172
0.364151
0.352900
0.342924
0.334364
0.327726
0.322551
0.318889
0.316316
0.314640
0.313501
0.312772
0.312305
0.312087
0.312107
0.312334
0.312591
0.312568
0.312353
0.377315
0.374079
0.367958
0.360129
0.350660
0.340253
0.329182
0.319244
0.310812
0.304443
0.299635
0.296331
0.294053
0.292599
0.291619
0.290988
0.290570
0.290348
0.290296
0.290375
0.290474
0.290430
0.290297
0.346916
0.344075
0.338758
0.331906
0.323433
0.313668
0.302885
0.293122
0.284960
0.278964
0.274595
0.271687
0.269740
0.268531
0.267735
0.267218
0.266859
0.266641
0.266522
0.266476
0.266441
0.266363
0.266270
0.317655
0.315025
0.310111
0.303784
0.295925
0.286789
0.276620
0.267451
0.259870
0.254423
0.250551
0.248047
0.246414
0.245440
0.244813
0.244404
0.244102
0.243899
0.243744
0.243622
0.243506
0.243402
0.243322
0.290831
0.288243
0.283395
0.277140
0.269506
0.260942
0.251723
0.243542
0.236844
0.232070
0.228734
0.226623
0.225289
0.224515
0.224033
0.223720
0.223476
0.223285
0.223109
0.222947
0.222789
0.222659
0.222576
0.270884
0.268274
0.263356
0.256994
0.249390
0.241267
0.232907
0.225659
0.219756
0.215570
0.212664
0.210859
0.209745
0.209119
0.208738
0.208492
0.208288
0.208105
0.207918
0.207734
0.207552
0.207405
0.207316
0.259771
0.257139
0.252162
0.245718
0.238116
0.230241
0.222389
0.215686
0.210257
0.206412
0.203757
0.202124
0.201134
0.200588
0.200263
0.200051
0.199868
0.199690
0.199497
0.199301
0.199108
0.198951
0.198857
0.374309
0.369717
0.361076
0.350455
0.338723
0.327639
0.317541
0.309346
0.302630
0.297371
0.293041
0.289737
0.287116
0.285035
0.283142
0.281389
0.279654
0.278039
0.276512
0.275200
0.274096
0.273304
0.272861
0.381499
0.376633
0.367467
0.356486
0.344541
0.333349
0.323205
0.315001
0.308260
0.302888
0.298357
0.294851
0.292077
0.289901
0.287954
0.286175
0.284435
0.282835
0.281345
0.280083
0.279031
0.278260
0.277811
0.395135
0.389814
0.379437
0.367871
0.355561
0.344177
0.333910
0.325634
0.318792
0.313193
0.308303
0.304459
0.301427
0.299101
0.297072
0.295264
0.293536
0.291989
0.290604
0.289483
0.288585
0.287865
0.287380
0.409967
0.404539
0.393945
0.382196
0.369713
0.358151
0.347699
0.339247
0.332203
0.326281
0.320957
0.316726
0.313415
0.310933
0.308837
0.307029
0.305359
0.303940
0.302779
0.301982
0.301432
0.300808
0.300212
0.425556
0.420264
0.410141
0.398517
0.386018
0.374312
0.363659
0.355016
0.347789
0.341468
0.335533
0.330819
0.327179
0.324532
0.322389
0.320627
0.319092
0.317915
0.317223
0.317123
0.317467
0.317012
0.315980
0.443424
0.437820
0.426881
0.414893
0.402195
0.390318
0.379517
0.370814
0.363612
0.356876
0.350111
0.344759
0.340728
0.337907
0.335739
0.334064
0.332724
0.331904
0.331913
0.332972
0.334906
0.334687
0.332734
0.465174
0.458566
0.443897
0.430771
0.417506
0.405368
0.394429
0.385783
0.379070
0.371950
0.363928
0.357871
0.353450
0.350501
0.348357
0.346810
0.345701
0.345259
0.346132
0.348721
0.354624
0.354614
0.349364
0.478080
0.471402
0.456587
0.443280
0.429781
0.417344
0.406029
0.396963
0.389844
0.382419
0.374212
0.368069
0.363638
0.360758
0.358750
0.357373
0.356416
0.356065
0.356971
0.359570
0.365518
0.365469
0.360114
0.481988
0.476169
0.464846
0.452321
0.438923
0.426156
0.414215
0.404264
0.395838
0.388200
0.380887
0.375293
0.371248
0.368635
0.366884
0.365717
0.364847
0.364307
0.364447
0.365605
0.367762
0.367433
0.365105
0.487101
0.481434
0.470664
0.458151
0.444534
0.431410
0.418950
0.408313
0.399142
0.391393
0.384616
0.379541
0.375894
0.373580
0.372096
0.371148
0.370374
0.369680
0.369301
0.369610
0.370747
0.370150
0.368193
0.490584
0.484660
0.473556
0.460651
0.446745
0.433369
0.420600
0.409584
0.400028
0.392258
0.385830
0.381113
0.377762
0.375670
0.374390
0.373612
0.372946
0.372242
0.371759
0.372057
0.373691
0.372976
0.370288
0.488775
0.482890
0.471867
0.459020
0.445155
0.431802
0.419016
0.407941
0.398324
0.390614
0.384368
0.379828
0.376608
0.374602
0.373386
0.372663
0.372050
0.371388
0.370903
0.371130
0.372647
0.371962
0.369412
0.481034
0.475535
0.465208
0.452929
0.439473
0.426404
0.413849
0.402956
0.393490
0.385914
0.379791
0.375321
0.372123
0.370089
0.368812
0.368036
0.367420
0.366825
0.366356
0.366313
0.366808
0.366274
0.364952
0.470419
0.465058
0.454858
0.442931
0.429877
0.417187
0.404987
0.394418
0.385230
0.377853
0.371844
0.367415
0.364205
0.362105
0.360724
0.359857
0.359242
0.358808
0.358632
0.358852
0.359303
0.359023
0.358220
0.456996
0.451399
0.440402
0.428458
0.415737
0.403458
0.391666
0.381466
0.372615
0.365494
0.359663
0.355333
0.352167
0.350049
0.348600
0.347671
0.347076
0.346822
0.347002
0.347662
0.348430
0.348401
0.347797
0.436713
0.431422
0.420976
0.409670
0.397570
0.385794
0.374389
0.364507
0.355960
0.349131
0.343566
0.339450
0.336437
0.334406
0.332985
0.332058
0.331486
0.331316
0.331634
0.332435
0.333307
0.333400
0.332916
0.408649
0.404269
0.395895
0.385982
0.374881
0.363712
0.352669
0.343030
0.334750
0.328242
0.323052
0.319277
0.316544
0.314705
0.313412
0.312550
0.311999
0.311799
0.311990
0.312543
0.313144
0.313217
0.312898
0.379265
0.375552
0.368530
0.359793
0.349645
0.339088
0.328366
0.318936
0.310914
0.304763
0.300007
0.296648
0.294260
0.292675
0.291559
0.290800
0.290281
0.290020
0.290016
0.290234
0.290491
0.290484
0.290294
0.348302
0.345026
0.338884
0.331054
0.321784
0.311861
0.301562
0.292460
0.284817
0.279109
0.274848
0.271935
0.269922
0.268611
0.267695
0.267056
0.266589
0.266292
0.266142
0.266114
0.266117
0.266037
0.265914
0.318780
0.315752
0.310081
0.302815
0.294171
0.284881
0.275208
0.266703
0.259641
0.254484
0.250737
0.248254
0.246582
0.245523
0.244789
0.244267
0.243857
0.243558
0.243333
0.243174
0.243041
0.242914
0.242813
0.291775
0.288875
0.283435
0.276447
0.268202
0.259514
0.250664
0.242985
0.236683
0.232138
0.228906
0.226816
0.225449
0.224603
0.224024
0.223605
0.223255
0.222966
0.222710
0.222489
0.222291
0.222133
0.222033
0.271681
0.268847
0.263516
0.256657
0.248647
0.240433
0.232295
0.225361
0.219716
0.215684
0.212849
0.211054
0.209905
0.209212
0.208741
0.208395
0.208089
0.207814
0.207546
0.207299
0.207072
0.206895
0.206791
0.260474
0.257674
0.252394
0.245598
0.237714
0.229769
0.222053
0.215554
0.210300
0.206563
0.203957
0.202324
0.201297
0.200685
0.200273
0.199966
0.199684
0.199417
0.199145
0.198887
0.198647
0.198462
0.198354
0.372534
0.368254
0.360190
0.350013
0.338582
0.327637
0.317551
0.309273
0.302454
0.297178
0.292924
0.289696
0.287100
0.284997
0.283058
0.281266
0.279511
0.277908
0.276427
0.275183
0.274156
0.273404
0.272965
0.378937
0.374531
0.366237
0.355871
0.344302
0.333267
0.323124
0.314811
0.307943
0.302562
0.298146
0.294759
0.292041
0.289859
0.287873
0.286057
0.284300
0.282718
0.281284
0.280108
0.279157
0.278432
0.277975
0.391076
0.386451
0.377678
0.366988
0.355173
0.343978
0.333723
0.325336
0.318366
0.312776
0.308037
0.304348
0.301399
0.299077
0.297012
0.295167
0.293425
0.291901
0.290590
0.289584
0.288857
0.288190
0.287645
0.406392
0.401556
0.392326
0.381318
0.369261
0.357891
0.347512
0.339050
0.331974
0.326092
0.320882
0.316755
0.313492
0.310993
0.308844
0.306988
0.305297
0.303898
0.302819
0.302165
0.301895
0.301327
0.300565
0.425879
0.420565
0.409669
0.398070
0.385634
0.374079
0.363625
0.355208
0.348159
0.341920
0.335980
0.331207
0.327511
0.324781
0.322533
0.320696
0.319131
0.317969
0.317420
0.317603
0.318983
0.318578
0.316639
0.449326
0.442721
0.428086
0.415019
0.401938
0.390160
0.379726
0.371568
0.364809
0.358208
0.351271
0.345628
0.341403
0.338409
0.336061
0.334269
0.332884
0.332088
0.332382
0.334144
0.339161
0.338997
0.334158
0.494899
0.484904
0.449036
0.432331
0.417489
0.405324
0.394838
0.386953
0.380615
0.373675
0.365632
0.359134
0.354430
0.351232
0.348828
0.347115
0.345967
0.345644
0.347577
0.352934
0.374251
0.374327
0.354107
0.508003
0.497903
0.461763
0.444842
0.429758
0.417307
0.406463
0.398180
0.391447
0.384208
0.375974
0.369370
0.364634
0.361484
0.359188
0.357613
0.356591
0.356352
0.358319
0.363695
0.385036
0.385085
0.364794
0.488523
0.481567
0.466212
0.452476
0.438664
0.426031
0.414528
0.405211
0.397302
0.389809
0.382270
0.376304
0.371985
0.369122
0.367099
0.365718
0.364721
0.364169
0.364562
0.366340
0.371412
0.371166
0.366144
0.489254
0.483170
0.470756
0.457861
0.444192
0.431261
0.419127
0.408895
0.400066
0.392414
0.385497
0.380195
0.376340
0.373805
0.372059
0.370873
0.369929
0.369169
0.368816
0.369101
0.370627
0.370113
0.367886
0.491358
0.485175
0.473324
0.460245
0.446448
0.433275
0.420744
0.409979
0.400640
0.392926
0.386395
0.381527
0.378007
0.375711
0.374166
0.373123
0.372243
0.371415
0.370720
0.370413
0.370658
0.370024
0.368732
0.489486
0.483384
0.471729
0.458758
0.445020
0.431843
0.419226
0.408303
0.398815
0.391133
0.384808
0.380155
0.376786
0.374589
0.373112
0.372121
0.371290
0.370515
0.369834
0.369468
0.369522
0.368931
0.367875
0.482041
0.476334
0.465412
0.452993
0.439602
0.426645
0.414192
0.403390
0.393996
0.386428
0.380241
0.375677
0.372347
0.370132
0.368610
0.367590
0.366793
0.366152
0.365704
0.365579
0.365663
0.365251
0.364526
0.473672
0.467728
0.456063
0.443533
0.430306
0.417618
0.405466
0.394959
0.385824
0.378449
0.372383
0.367864
0.364531
0.362260
0.360649
0.359565
0.358805
0.358380
0.358372
0.358849
0.359456
0.359315
0.358653
0.465342
0.458298
0.443284
0.429722
0.416389
0.403969
0.392187
0.382054
0.373271
0.366166
0.360288
0.355874
0.352596
0.350315
0.348644
0.347517
0.346801
0.346589
0.347029
0.348142
0.349367
0.349484
0.348782
0.445427
0.438612
0.423996
0.410919
0.398083
0.386119
0.374748
0.364988
0.356560
0.349784
0.344194
0.340005
0.336888
0.334707
0.333082
0.331972
0.331284
0.331146
0.331703
0.332949
0.334297
0.334513
0.333870
0.412831
0.407663
0.397471
0.386516
0.374858
0.363545
0.352631
0.343223
0.335157
0.328762
0.323589
0.319763
0.316939
0.314967
0.313500
0.312475
0.311806
0.311587
0.311903
0.312732
0.313640
0.313782
0.313342
0.381379
0.377202
0.369199
0.359673
0.348972
0.338291
0.327819
0.318763
0.311066
0.305102
0.300411
0.297035
0.294577
0.292881
0.291618
0.290713
0.290070
0.289744
0.289757
0.290077
0.290465
0.290479
0.290220
0.349520
0.345884
0.339032
0.330442
0.320564
0.310524
0.300582
0.291973
0.284747
0.279283
0.275132
0.272231
0.270169
0.268768
0.267727
0.266956
0.266361
0.265972
0.265770
0.265738
0.265758
0.265668
0.265509
0.319680
0.316342
0.310061
0.302080
0.292841
0.283446
0.274143
0.266137
0.259489
0.254581
0.250953
0.248495
0.246783
0.245650
0.244806
0.244161
0.243625
0.243226
0.242921
0.242708
0.242541
0.242391
0.242269
0.292527
0.289378
0.283464
0.275914
0.267206
0.258430
0.249861
0.242567
0.236590
0.232242
0.229106
0.227034
0.225632
0.224715
0.224036
0.223503
0.223036
0.222646
0.222301
0.222014
0.221766
0.221578
0.221461
0.272337
0.269323
0.263650
0.256401
0.248072
0.239792
0.231832
0.225151
0.219726
0.215828
0.213058
0.211269
0.210083
0.209319
0.208752
0.208301
0.207886
0.207513
0.207158
0.206843
0.206564
0.206357
0.206237
0.261072
0.258133
0.252599
0.245517
0.237407
0.229411
0.221810
0.215483
0.210383
0.206741
0.204177
0.202541
0.201472
0.200790
0.200285
0.199877
0.199491
0.199130
0.198774
0.198450
0.198160
0.197944
0.197821
0.371670
0.367526
0.359697
0.349724
0.338436
0.327560
0.317471
0.309134
0.302245
0.296951
0.292735
0.289555
0.286985
0.284886
0.282947
0.281164
0.279438
0.277887
0.276492
0.275364
0.274457
0.273749
0.273289
0.377806
0.373585
0.365614
0.355505
0.344098
0.333130
0.322970
0.314578
0.307624
0.302232
0.297883
0.294578
0.291912
0.289749
0.287770
0.285968
0.284245
0.282725
0.281396
0.280372
0.279589
0.278915
0.278409
0.389551
0.385179
0.376877
0.366509
0.354874
0.343743
0.333458
0.324974
0.317908
0.312325
0.307698
0.304139
0.301280
0.299002
0.296950
0.295122
0.293415
0.291961
0.290769
0.289953
0.289459
0.288849
0.288200
0.404987
0.400375
0.391556
0.380808
0.368880
0.357561
0.347157
0.338616
0.331463
0.325625
0.320565
0.316611
0.313476
0.311043
0.308898
0.307048
0.305378
0.304029
0.303020
0.302492
0.302395
0.301870
0.301011
0.425188
0.419943
0.409175
0.397638
0.385221
0.373675
0.363216
0.354777
0.347715
0.341562
0.335819
0.331279
0.327787
0.325125
0.322834
0.320968
0.319400
0.318214
0.317598
0.317720
0.319079
0.318658
0.316688
0.449307
0.442627
0.427877
0.414678
0.401500
0.389694
0.379281
0.371163
0.364452
0.357996
0.351335
0.346030
0.342133
0.339218
0.336730
0.334834
0.333394
0.332482
0.332536
0.334002
0.338769
0.338519
0.333709
0.495283
0.485129
0.449001
0.432042
0.417029
0.404816
0.394367
0.386554
0.380249
0.373509
0.365884
0.359858
0.355636
0.352529
0.349854
0.347935
0.346664
0.346143
0.347695
0.352563
0.373435
0.373371
0.353235
0.508304
0.498061
0.461679
0.444523
0.429282
0.416803
0.406014
0.397824
0.391140
0.384112
0.376288
0.370145
0.365875
0.362808
0.360226
0.358419
0.357246
0.356799
0.358374
0.363239
0.384104
0.384017
0.363832
0.488304
0.481304
0.465873
0.452057
0.438201
0.425589
0.414166
0.404964
0.397177
0.389848
0.382543
0.376871
0.372842
0.370019
0.367798
0.366241
0.365119
0.364401
0.364504
0.365903
0.370605
0.370270
0.365368
0.488345
0.482358
0.470096
0.457336
0.443769
0.430926
0.418891
0.408781
0.400097
0.392554
0.385724
0.380554
0.376829
0.374287
0.372396
0.371062
0.370001
0.369122
0.368588
0.368611
0.369818
0.369275
0.367248
0.489928
0.483963
0.472460
0.459697
0.446125
0.433096
0.420677
0.410044
0.400885
0.393235
0.386653
0.381793
0.378294
0.375950
0.374270
0.373073
0.372062
0.371137
0.370306
0.369747
0.369544
0.368922
0.368033
0.488029
0.482191
0.470949
0.458361
0.444888
0.431867
0.419336
0.408503
0.399150
0.391504
0.385098
0.380418
0.377032
0.374773
0.373152
0.371988
0.371005
0.370145
0.369367
0.368800
0.368448
0.367893
0.367236
0.481043
0.475555
0.464989
0.452913
0.439765
0.426922
0.414488
0.403683
0.394321
0.386761
0.380556
0.376012
0.372695
0.370411
0.368722
0.367509
0.366550
0.365819
0.365314
0.365103
0.365029
0.364647
0.364104
0.473251
0.467461
0.456058
0.443794
0.430762
0.418139
0.405941
0.395358
0.386184
0.378806
0.372774
0.368333
0.365066
0.362726
0.360906
0.359595
0.358649
0.358112
0.358041
0.358470
0.359013
0.358887
0.358298
0.465377
0.458430
0.443585
0.430209
0.417013
0.404618
0.392755
0.382514
0.373667
0.366568
0.360764
0.356481
0.353329
0.350982
0.349046
0.347647
0.346714
0.346365
0.346720
0.347776
0.348958
0.349072
0.348391
0.445703
0.438935
0.424392
0.411399
0.398619
0.386660
0.375226
0.365391
0.356925
0.350185
0.344688
0.340635
0.337636
0.335394
0.333506
0.332125
0.331210
0.330928
0.331381
0.332553
0.333844
0.334050
0.333409
0.413193
0.408003
0.397767
0.386761
0.375060
0.363731
0.352825
0.343446
0.335429
0.329107
0.324026
0.320299
0.317539
0.315500
0.313829
0.312584
0.311720
0.311355
0.311561
0.312308
0.313158
0.313274
0.312827
0.381719
0.377457
0.369294
0.359573
0.348717
0.338011
0.327647
0.318751
0.311206
0.305365
0.300772
0.297463
0.295024
0.293259
0.291842
0.290763
0.289955
0.289494
0.289398
0.289636
0.289965
0.289948
0.289678
0.349802
0.346041
0.338944
0.330049
0.319924
0.309860
0.300114
0.291771
0.284776
0.279476
0.275427
0.272572
0.270501
0.269034
0.267870
0.266955
0.266216
0.265708
0.265404
0.265291
0.265252
0.265133
0.264962
0.319921
0.316458
0.309915
0.301603
0.292092
0.282684
0.273602
0.265886
0.259476
0.254744
0.251210
0.248780
0.247036
0.245846
0.244897
0.244125
0.243452
0.242953
0.242557
0.242267
0.242034
0.241865
0.241733
0.292787
0.289525
0.283389
0.275567
0.266644
0.257854
0.249465
0.242410
0.236634
0.232421
0.229353
0.227294
0.225857
0.224874
0.224096
0.223451
0.222868
0.222380
0.221950
0.221593
0.221293
0.221078
0.220950
0.272625
0.269523
0.263686
0.256243
0.247767
0.239476
0.231639
0.225124
0.219843
0.216037
0.213308
0.211516
0.210288
0.209454
0.208794
0.208239
0.207720
0.207255
0.206821
0.206443
0.206119
0.205884
0.205751
0.261378
0.258370
0.252710
0.245485
0.237268
0.229264
0.221750
0.215543
0.210548
0.206970
0.204430
0.202781
0.201667
0.200913
0.200317
0.199810
0.199326
0.198878
0.198447
0.198064
0.197731
0.197489
0.197354
0.371319
0.367200
0.359421
0.349485
0.338220
0.327342
0.317218
0.308821
0.301869
0.296550
0.292350
0.289202
0.286667
0.284603
0.282713
0.280994
0.279355
0.277914
0.276686
0.275779
0.275129
0.274484
0.273926
0.377394
0.373207
0.365308
0.355241
0.343851
0.332867
0.322653
0.314179
0.307149
0.301736
0.297429
0.294190
0.291589
0.289478
0.287555
0.285824
0.284199
0.282808
0.281691
0.280986
0.280600
0.280000
0.279299
0.388978
0.384659
0.376510
0.366196
0.354570
0.343395
0.333018
0.324414
0.317244
0.311654
0.307134
0.303720
0.301001
0.298807
0.296816
0.295065
0.293468
0.292153
0.291219
0.290838
0.291029
0.290495
0.289396
0.404225
0.399687
0.391132
0.380447
0.368509
0.357098
0.346549
0.337826
0.330528
0.324711
0.319884
0.316234
0.313391
0.311090
0.308983
0.307191
0.305618
0.304346
0.303468
0.303201
0.303555
0.303051
0.301859
0.422905
0.417922
0.408433
0.397119
0.384732
0.373050
0.362360
0.353620
0.346302
0.340240
0.334999
0.331089
0.328190
0.325756
0.323405
0.321509
0.319950
0.318684
0.317776
0.317511
0.317863
0.317346
0.316141
0.443239
0.437429
0.426213
0.413843
0.400860
0.388884
0.378121
0.369503
0.362333
0.356060
0.350339
0.346210
0.343419
0.340850
0.338068
0.335945
0.334376
0.333149
0.332346
0.332403
0.333492
0.332979
0.331123
0.466466
0.459352
0.443859
0.429935
0.416131
0.403819
0.392937
0.384410
0.377394
0.370923
0.364746
0.360506
0.358002
0.355341
0.352016
0.349597
0.347992
0.346852
0.346404
0.347302
0.351629
0.351139
0.346230
0.479160
0.472007
0.456411
0.442364
0.428380
0.415822
0.404622
0.395748
0.388398
0.381643
0.375245
0.370878
0.368325
0.365694
0.362451
0.360126
0.358599
0.357498
0.357032
0.357860
0.362114
0.361582
0.356655
0.481330
0.475372
0.463818
0.451059
0.437537
0.424831
0.413129
0.403523
0.395411
0.388291
0.381849
0.377311
0.374369
0.371874
0.369321
0.367475
0.366144
0.365022
0.364137
0.363944
0.364703
0.364056
0.362250
0.484149
0.478811
0.468566
0.456517
0.443247
0.430410
0.418278
0.408069
0.399420
0.392005
0.385462
0.380799
0.377617
0.375267
0.373249
0.371783
0.370600
0.369487
0.368413
0.367673
0.367387
0.366665
0.365657
0.485867
0.480668
0.470748
0.458903
0.445756
0.432854
0.420492
0.410019
0.401247
0.393663
0.386859
0.382048
0.378737
0.376471
0.374726
0.373444
0.372340
0.371269
0.370169
0.369243
0.368527
0.367810
0.367190
0.483977
0.478938
0.469304
0.457725
0.444761
0.431907
0.419447
0.408788
0.399840
0.392215
0.385486
0.380741
0.377445
0.375205
0.373500
0.372228
0.371133
0.370133
0.369156
0.368337
0.367665
0.367038
0.366538
0.477737
0.472944
0.463793
0.452632
0.439979
0.427279
0.414809
0.403975
0.394722
0.387165
0.380877
0.376425
0.373275
0.371009
0.369164
0.367767
0.366627
0.365718
0.364985
0.364498
0.364134
0.363674
0.363224
0.468989
0.464119
0.454770
0.443703
0.431286
0.418808
0.406476
0.395694
0.386424
0.379041
0.373117
0.368957
0.366016
0.363697
0.361578
0.359954
0.358733
0.357934
0.357528
0.357534
0.357660
0.357417
0.356945
0.457056
0.451756
0.441298
0.429951
0.417685
0.405488
0.393440
0.382911
0.373877
0.366778
0.361206
0.357376
0.354754
0.352424
0.349988
0.348125
0.346817
0.346120
0.346017
0.346488
0.347093
0.347048
0.346532
0.437559
0.432387
0.422174
0.411148
0.399265
0.387490
0.375880
0.365773
0.357132
0.350402
0.345157
0.341562
0.339095
0.336853
0.334451
0.332598
0.331305
0.330658
0.330641
0.331217
0.331929
0.331965
0.331487
0.409729
0.405274
0.396763
0.386704
0.375481
0.364264
0.353253
0.343709
0.335595
0.329311
0.324427
0.321008
0.318560
0.316508
0.314506
0.312923
0.311758
0.311104
0.310948
0.311254
0.311684
0.311672
0.311328
0.380259
0.376283
0.368759
0.359414
0.348774
0.338146
0.327785
0.318871
0.311338
0.305568
0.301120
0.297987
0.295695
0.293899
0.292280
0.290975
0.289947
0.289276
0.288938
0.288907
0.288987
0.288886
0.288658
0.349120
0.345446
0.338523
0.329730
0.319669
0.309670
0.300022
0.291783
0.284893
0.279689
0.275744
0.272982
0.270962
0.269446
0.268146
0.267074
0.266176
0.265514
0.265052
0.264787
0.264617
0.264442
0.264277
0.319505
0.316053
0.309541
0.301233
0.291735
0.282382
0.273437
0.265879
0.259619
0.254977
0.251517
0.249132
0.247400
0.246140
0.245079
0.244186
0.243397
0.242770
0.242259
0.241877
0.241578
0.241360
0.241218
0.292531
0.289269
0.283128
0.275286
0.266357
0.257622
0.249362
0.242453
0.236806
0.232671
0.229649
0.227601
0.226141
0.225090
0.224214
0.223464
0.222776
0.222189
0.221672
0.221248
0.220899
0.220653
0.220512
0.272511
0.269408
0.263563
0.256103
0.247624
0.239379
0.231642
0.225238
0.220052
0.216301
0.213594
0.211793
0.210525
0.209623
0.208870
0.208219
0.207604
0.207055
0.206548
0.206115
0.205750
0.205490
0.205347
0.261359
0.258351
0.252684
0.245447
0.237231
0.229264
0.221828
0.215706
0.210781
0.207242
0.204710
0.203041
0.201879
0.201056
0.200371
0.199772
0.199198
0.198672
0.198174
0.197742
0.197372
0.197108
0.196962
0.371139
0.366987
0.359159
0.349171
0.337861
0.326942
0.316771
0.308320
0.301318
0.295971
0.291771
0.288643
0.286144
0.284130
0.282312
0.280690
0.279172
0.277890
0.276905
0.276361
0.276140
0.275579
0.274816
0.377248
0.373023
0.365067
0.354934
0.343483
0.332439
0.322159
0.313612
0.306518
0.301081
0.296797
0.293608
0.291073
0.289029
0.287183
0.285556
0.284069
0.282871
0.282096
0.281976
0.282346
0.281853
0.280709
0.388881
0.384515
0.376300
0.365895
0.354178
0.342908
0.332424
0.323704
0.316445
0.310845
0.306409
0.303134
0.300567
0.298475
0.296558
0.294911
0.293467
0.292382
0.291913
0.292435
0.294072
0.293662
0.291532
0.404161
0.399568
0.390955
0.380152
0.368079
0.356517
0.345789
0.336869
0.329427
0.323636
0.319047
0.315754
0.313275
0.311144
0.309050
0.307313
0.305865
0.304754
0.304206
0.304662
0.306283
0.305844
0.303664
0.422559
0.417575
0.408216
0.396805
0.384241
0.372330
0.361345
0.352259
0.344680
0.338729
0.334057
0.330978
0.328931
0.326784
0.324217
0.322191
0.320635
0.319325
0.318281
0.317957
0.318348
0.317743
0.316341
0.441672
0.436110
0.425679
0.413436
0.400290
0.388004
0.376790
0.367603
0.359985
0.353956
0.349356
0.346891
0.345851
0.343720
0.340166
0.337492
0.335689
0.334131
0.332624
0.331698
0.331552
0.330756
0.329435
0.461034
0.454800
0.442394
0.429241
0.415463
0.402813
0.391353
0.382048
0.374394
0.368307
0.363855
0.362233
0.362604
0.360507
0.355579
0.352015
0.349869
0.348107
0.346380
0.345283
0.345710
0.344768
0.342584
0.473507
0.467279
0.454853
0.441641
0.427723
0.414848
0.403092
0.393478
0.385546
0.379183
0.374475
0.372706
0.373016
0.370946
0.366103
0.362619
0.360525
0.358765
0.356966
0.355720
0.355969
0.354959
0.352806
0.479061
0.473499
0.462991
0.450560
0.436999
0.424057
0.411986
0.401958
0.393628
0.386777
0.381283
0.378321
0.377102
0.375038
0.371697
0.369249
0.367603
0.366032
0.364257
0.362794
0.361965
0.360955
0.359844
0.482370
0.477340
0.467780
0.456039
0.442826
0.429908
0.417666
0.407492
0.399200
0.391933
0.385417
0.381293
0.378873
0.376783
0.374506
0.372824
0.371509
0.370142
0.368553
0.367115
0.366059
0.365106
0.364325
0.483400
0.478675
0.469673
0.458389
0.445486
0.432667
0.420456
0.410536
0.402868
0.395355
0.387617
0.382515
0.379364
0.377205
0.375389
0.374034
0.372864
0.371642
0.370252
0.368951
0.367865
0.367004
0.366434
0.481325
0.476829
0.468221
0.457337
0.444729
0.432020
0.419739
0.409659
0.401834
0.394236
0.386453
0.381264
0.377983
0.375782
0.374006
0.372650
0.371466
0.370324
0.369125
0.368032
0.367098
0.366358
0.365878
0.475474
0.471187
0.462985
0.452530
0.440281
0.427702
0.415224
0.404524
0.395707
0.388155
0.381470
0.377008
0.374088
0.371870
0.369822
0.368213
0.366892
0.365781
0.364778
0.363961
0.363289
0.362706
0.362287
0.466225
0.462007
0.453949
0.443817
0.431940
0.419585
0.407086
0.396110
0.386829
0.379452
0.373610
0.369878
0.367537
0.365276
0.362641
0.360557
0.359001
0.357891
0.357087
0.356598
0.356262
0.355856
0.355463
0.452547
0.448267
0.440030
0.430082
0.418566
0.406531
0.394232
0.383350
0.374125
0.367054
0.361831
0.358812
0.357266
0.354992
0.351577
0.348930
0.347118
0.345998
0.345368
0.345174
0.345152
0.344906
0.344526
0.433120
0.428945
0.420921
0.411273
0.400139
0.388529
0.376673
0.366205
0.357349
0.350653
0.345796
0.343029
0.341641
0.339439
0.336036
0.333384
0.331577
0.330500
0.329953
0.329864
0.329947
0.329784
0.329449
0.407281
0.403392
0.396017
0.386805
0.376097
0.365014
0.353839
0.344042
0.335770
0.329518
0.324906
0.321996
0.320149
0.318115
0.315550
0.313466
0.311935
0.310952
0.310397
0.310216
0.310191
0.310027
0.309771
0.378847
0.375168
0.368200
0.359331
0.349017
0.338509
0.328100
0.319083
0.311493
0.305768
0.301484
0.298609
0.296579
0.294778
0.292888
0.291309
0.290047
0.289155
0.288559
0.288235
0.288049
0.287849
0.287655
0.348136
0.344625
0.337985
0.329463
0.319611
0.309731
0.300132
0.291913
0.285051
0.279905
0.276057
0.273412
0.271484
0.269940
0.268501
0.267272
0.266225
0.265416
0.264796
0.264368
0.264058
0.263820
0.263658
0.318725
0.315374
0.309034
0.300899
0.291550
0.282310
0.273463
0.265988
0.259799
0.255215
0.251810
0.249471
0.247758
0.246455
0.245300
0.244302
0.243409
0.242676
0.242061
0.241584
0.241211
0.240950
0.240799
0.291944
0.288755
0.282733
0.275012
0.266194
0.257559
0.249401
0.242582
0.237007
0.232919
0.229925
0.227886
0.226408
0.225306
0.224352
0.223517
0.222745
0.222078
0.221486
0.221000
0.220603
0.220328
0.220177
0.272122
0.269073
0.263314
0.255944
0.247548
0.239384
0.231731
0.225402
0.220271
0.216551
0.213853
0.212039
0.210736
0.209778
0.208954
0.208227
0.207538
0.206921
0.206354
0.205874
0.205473
0.205192
0.205039
0.261102
0.258137
0.252538
0.245373
0.237224
0.229323
0.221956
0.215894
0.211011
0.207490
0.204956
0.203265
0.202060
0.201179
0.200424
0.199753
0.199110
0.198522
0.197972
0.197498
0.197098
0.196815
0.196661
0.370706
0.366521
0.358639
0.348598
0.337247
0.326301
0.316107
0.307633
0.300608
0.295239
0.291022
0.287892
0.285411
0.283439
0.281692
0.280167
0.278778
0.277662
0.276963
0.276852
0.277329
0.276855
0.275642
0.376865
0.372600
0.364578
0.354378
0.342871
0.331787
0.321470
0.312889
0.305769
0.300312
0.296020
0.292847
0.290353
0.288362
0.286588
0.285063
0.283719
0.282734
0.282383
0.283019
0.284756
0.284380
0.282233
0.388587
0.384167
0.375868
0.365368
0.353565
0.342227
0.331675
0.322894
0.315591
0.309982
0.305582
0.302391
0.299942
0.297932
0.296070
0.294516
0.293235
0.292425
0.292705
0.294674
0.301278
0.301017
0.294457
0.403991
0.399326
0.390605
0.379664
0.367461
0.355783
0.344928
0.335881
0.328350
0.322584
0.318160
0.315149
0.313005
0.311012
0.308876
0.307159
0.305832
0.304940
0.305036
0.306804
0.313269
0.312935
0.306337
0.422428
0.417360
0.407952
0.396364
0.383616
0.371515
0.360298
0.350965
0.343214
0.337363
0.333163
0.330848
0.329704
0.327787
0.324826
0.322566
0.320973
0.319668
0.318671
0.318635
0.319874
0.319233
0.316974
0.441351
0.435750
0.425446
0.413039
0.399663
0.387101
0.375529
0.365936
0.358038
0.352242
0.348622
0.347807
0.348773
0.346992
0.342209
0.338717
0.336586
0.334765
0.332817
0.331387
0.330862
0.329869
0.328475
0.459157
0.453089
0.441890
0.428766
0.414826
0.401852
0.389936
0.380097
0.372077
0.366381
0.363497
0.364630
0.368529
0.366882
0.359429
0.354191
0.351309
0.349019
0.346392
0.344140
0.342737
0.341473
0.340304
0.471516
0.465484
0.454319
0.441176
0.427122
0.413941
0.401752
0.391645
0.383418
0.377452
0.374249
0.375193
0.378993
0.377376
0.370038
0.364880
0.362031
0.359714
0.356965
0.354481
0.352789
0.351434
0.350351
0.478404
0.472893
0.462672
0.450203
0.436495
0.423337
0.411000
0.400765
0.392493
0.385892
0.381069
0.379590
0.380301
0.378583
0.374038
0.370752
0.368717
0.366783
0.364359
0.362065
0.360296
0.359012
0.358183
0.481602
0.476656
0.467351
0.455666
0.442428
0.429443
0.417209
0.407366
0.399885
0.392742
0.385761
0.381881
0.380186
0.378294
0.375616
0.373657
0.372205
0.370646
0.368667
0.366748
0.365170
0.364032
0.363343
0.482206
0.477676
0.469064
0.458016
0.445235
0.432517
0.420659
0.411815
0.406116
0.398668
0.389090
0.383140
0.379945
0.377829
0.375911
0.374495
0.373291
0.371968
0.370359
0.368790
0.367447
0.366461
0.365878
0.479972
0.475730
0.467604
0.457061
0.444663
0.432112
0.420221
0.411250
0.405417
0.397856
0.388134
0.381958
0.378492
0.376280
0.374422
0.373009
0.371779
0.370543
0.369164
0.367862
0.366731
0.365888
0.365381
0.474275
0.470241
0.462521
0.452455
0.440469
0.428006
0.415658
0.405402
0.397490
0.389959
0.382439
0.377717
0.374988
0.372794
0.370478
0.368663
0.367198
0.365929
0.364687
0.363602
0.362682
0.361980
0.361545
0.464870
0.460971
0.453541
0.443928
0.432406
0.420155
0.407605
0.396643
0.387614
0.380280
0.374360
0.371042
0.369473
0.367253
0.363878
0.361250
0.359377
0.357998
0.356836
0.355946
0.355241
0.354682
0.354303
0.450566
0.446746
0.439497
0.430272
0.419236
0.407328
0.394903
0.383866
0.374699
0.367718
0.362790
0.360769
0.360774
0.358544
0.353628
0.349957
0.347615
0.346110
0.344989
0.344259
0.343746
0.343315
0.342985
0.431105
0.427392
0.420356
0.411441
0.400803
0.389334
0.377348
0.366697
0.357838
0.351241
0.346749
0.345018
0.345204
0.343037
0.338098
0.334401
0.332050
0.330583
0.329544
0.328919
0.328509
0.328167
0.327887
0.405879
0.402300
0.395532
0.386853
0.376537
0.365587
0.354331
0.344397
0.336079
0.329888
0.325530
0.323205
0.322179
0.320164
0.316799
0.314126
0.312241
0.310973
0.310058
0.309478
0.309089
0.308783
0.308556
0.377725
0.374253
0.367673
0.359177
0.349161
0.338787
0.328376
0.319308
0.311707
0.306027
0.301879
0.299265
0.297568
0.295770
0.293547
0.291696
0.290234
0.289157
0.288327
0.287750
0.287335
0.287035
0.286843
0.347129
0.343769
0.337394
0.329143
0.319520
0.309779
0.300243
0.292046
0.285209
0.280105
0.276330
0.273786
0.271964
0.270411
0.268845
0.267494
0.266335
0.265412
0.264649
0.264071
0.263628
0.263324
0.263150
0.317813
0.314584
0.308450
0.300526
0.291362
0.282259
0.273505
0.266088
0.259943
0.255398
0.252031
0.249726
0.248034
0.246713
0.245497
0.244431
0.243464
0.242658
0.241951
0.241380
0.240921
0.240618
0.240453
0.291208
0.288115
0.282252
0.274697
0.266027
0.257509
0.249442
0.242688
0.237156
0.233096
0.230117
0.228079
0.226589
0.225460
0.224462
0.223579
0.222754
0.222031
0.221374
0.220824
0.220373
0.220067
0.219903
0.271584
0.268607
0.262971
0.255728
0.247448
0.239376
0.231799
0.225523
0.220426
0.216721
0.214022
0.212194
0.210866
0.209873
0.209006
0.208236
0.207501
0.206838
0.206220
0.205693
0.205253
0.204948
0.204784
0.260700
0.257793
0.252293
0.245231
0.237176
0.229351
0.222045
0.216026
0.211168
0.207654
0.205111
0.203398
0.202161
0.201241
0.200442
0.199730
0.199043
0.198413
0.197819
0.197306
0.196874
0.196571
0.196407
0.369732
0.365554
0.357687
0.347667
0.336342
0.325428
0.315271
0.306837
0.299843
0.294464
0.290199
0.287024
0.284521
0.282560
0.280856
0.279395
0.278083
0.277043
0.276413
0.276359
0.276881
0.276439
0.275244
0.375901
0.371644
0.363637
0.353456
0.341973
0.330920
0.320642
0.312111
0.305036
0.299566
0.295206
0.291973
0.289451
0.287470
0.285741
0.284282
0.283015
0.282103
0.281816
0.282502
0.284276
0.283929
0.281799
0.387637
0.383229
0.374947
0.364464
0.352678
0.341365
0.330848
0.322120
0.314874
0.309249
0.304758
0.301493
0.299013
0.297020
0.295207
0.293720
0.292512
0.291770
0.292101
0.294100
0.300721
0.300482
0.293939
0.403047
0.398405
0.389711
0.378783
0.366580
0.354911
0.344056
0.335017
0.327501
0.321720
0.317232
0.314179
0.312024
0.310073
0.307997
0.306347
0.305079
0.304248
0.304369
0.306128
0.312564
0.312243
0.305669
0.421456
0.416422
0.407074
0.395512
0.382757
0.370618
0.359327
0.349904
0.342081
0.336204
0.332021
0.329756
0.328675
0.326828
0.323941
0.321753
0.320214
0.318936
0.317913
0.317798
0.318937
0.318276
0.316060
0.440230
0.434704
0.424547
0.412206
0.398820
0.386176
0.374445
0.364645
0.356568
0.350738
0.347235
0.346583
0.347694
0.346026
0.341336
0.337918
0.335830
0.333999
0.331953
0.330339
0.329592
0.328547
0.327241
0.457702
0.451785
0.440922
0.427940
0.414009
0.400927
0.388787
0.378646
0.370357
0.364625
0.361940
0.363327
0.367440
0.365944
0.358599
0.353438
0.350589
0.348256
0.345458
0.342905
0.341082
0.339737
0.338778
0.470087
0.464221
0.453408
0.440416
0.426370
0.413084
0.400663
0.390241
0.381729
0.375731
0.372736
0.373945
0.377964
0.376515
0.369296
0.364223
0.361404
0.359047
0.356120
0.353327
0.351203
0.349766
0.348888
0.477379
0.471970
0.461941
0.449571
0.435868
0.422622
0.410098
0.399615
0.391125
0.384487
0.379811
0.378533
0.379427
0.377857
0.373434
0.370247
0.368267
0.366315
0.363775
0.361280
0.359276
0.357920
0.357154
0.480764
0.475897
0.466736
0.455139
0.441921
0.428885
0.416530
0.406524
0.398901
0.391725
0.384822
0.381068
0.379504
0.377735
0.375177
0.373330
0.371957
0.370411
0.368376
0.366358
0.364670
0.363476
0.362786
0.481413
0.476970
0.468511
0.457566
0.444828
0.432099
0.420182
0.411252
0.405477
0.398003
0.388455
0.382574
0.379470
0.377454
0.375646
0.374344
0.373229
0.371937
0.370302
0.368690
0.367313
0.366282
0.365649
0.479297
0.475132
0.467135
0.456682
0.444330
0.431802
0.419905
0.410915
0.405064
0.397498
0.387777
0.381641
0.378242
0.376114
0.374334
0.373011
0.371853
0.370636
0.369206
0.367840
0.366659
0.365767
0.365200
0.473878
0.469866
0.462191
0.452161
0.440209
0.427786
0.415487
0.405295
0.397463
0.389948
0.382397
0.377709
0.375068
0.372924
0.370613
0.368833
0.367416
0.366109
0.364720
0.363475
0.362422
0.361634
0.361151
0.464742
0.460807
0.453341
0.443701
0.432196
0.420006
0.407571
0.396780
0.387963
0.380679
0.374684
0.371415
0.369992
0.367795
0.364307
0.361632
0.359783
0.358292
0.356838
0.355643
0.354689
0.354000
0.353586
0.450553
0.446669
0.439358
0.430074
0.419048
0.407229
0.394995
0.384251
0.375551
0.368655
0.363486
0.361523
0.361745
0.359517
0.354361
0.350571
0.348286
0.346607
0.345007
0.343827
0.342953
0.342358
0.342006
0.431006
0.427244
0.420159
0.411201
0.400585
0.389229
0.377454
0.367109
0.358719
0.352219
0.347495
0.345818
0.346209
0.344042
0.338852
0.335023
0.332709
0.331066
0.329543
0.328456
0.327670
0.327167
0.326872
0.405543
0.401950
0.395176
0.386517
0.376270
0.365436
0.354350
0.344633
0.336560
0.330442
0.326019
0.323733
0.322833
0.320814
0.317303
0.314544
0.312643
0.311234
0.310002
0.309086
0.308413
0.307971
0.307721
0.377088
0.373655
0.367146
0.358745
0.348842
0.338593
0.328320
0.319398
0.311941
0.306312
0.302142
0.299545
0.297903
0.296107
0.293828
0.291946
0.290466
0.289296
0.288270
0.287474
0.286868
0.286466
0.286246
0.346303
0.343019
0.336769
0.328660
0.319178
0.309567
0.300148
0.292051
0.285292
0.280226
0.276453
0.273914
0.272110
0.270567
0.268993
0.267640
0.266470
0.265491
0.264611
0.263892
0.263321
0.262946
0.262746
0.316948
0.313816
0.307828
0.300059
0.291031
0.282060
0.273408
0.266063
0.259958
0.255448
0.252087
0.249778
0.248080
0.246777
0.245571
0.244513
0.243532
0.242700
0.241918
0.241249
0.240694
0.240347
0.240161
0.290459
0.287448
0.281719
0.274307
0.265765
0.257354
0.249367
0.242666
0.237164
0.233120
0.230140
0.228095
0.226598
0.225472
0.224482
0.223607
0.222777
0.222031
0.221321
0.220703
0.220188
0.219844
0.219662
0.270990
0.268080
0.262553
0.255429
0.247255
0.239266
0.231749
0.225510
0.220432
0.216731
0.214025
0.212184
0.210844
0.209845
0.208979
0.208212
0.207473
0.206790
0.206132
0.205556
0.205071
0.204736
0.204557
0.260214
0.257362
0.251954
0.244992
0.237026
0.229268
0.222010
0.216018
0.211172
0.207656
0.205102
0.203373
0.202121
0.201190
0.200386
0.199672
0.198979
0.198330
0.197703
0.197151
0.196683
0.196356
0.196180
0.368119
0.363997
0.356228
0.346316
0.335101
0.324288
0.314245
0.305937
0.299059
0.293685
0.289316
0.286038
0.283464
0.281478
0.279784
0.278351
0.277062
0.276005
0.275230
0.274859
0.274777
0.274314
0.273607
0.374249
0.370056
0.362162
0.352104
0.340744
0.329806
0.319669
0.311315
0.304416
0.298943
0.294404
0.291000
0.288365
0.286345
0.284627
0.283193
0.281933
0.280953
0.280370
0.280401
0.280888
0.280482
0.279391
0.385911
0.381584
0.373447
0.363116
0.351476
0.340296
0.329954
0.321467
0.314476
0.308827
0.304034
0.300479
0.297796
0.295736
0.293957
0.292507
0.291282
0.290390
0.290069
0.290682
0.292370
0.292020
0.289949
0.401185
0.396655
0.388164
0.377439
0.365413
0.353873
0.343177
0.334355
0.327064
0.321212
0.316350
0.312885
0.310378
0.308334
0.306406
0.304869
0.303618
0.302652
0.302160
0.302580
0.304114
0.303687
0.301592
0.419269
0.414428
0.405410
0.394141
0.381600
0.369585
0.358386
0.349052
0.341287
0.335258
0.330624
0.327694
0.325847
0.323901
0.321548
0.319728
0.318332
0.317075
0.315905
0.315290
0.315258
0.314584
0.313406
0.437551
0.432332
0.422685
0.410777
0.397671
0.385150
0.373443
0.363603
0.355411
0.349289
0.345091
0.343162
0.342592
0.340805
0.337524
0.335062
0.333375
0.331748
0.329862
0.328248
0.327156
0.326182
0.325343
0.454553
0.449044
0.438894
0.426478
0.412897
0.399937
0.387766
0.377483
0.368931
0.362739
0.358992
0.358224
0.359293
0.357661
0.353061
0.349720
0.347649
0.345700
0.343273
0.340985
0.339221
0.338002
0.337264
0.467105
0.461633
0.451520
0.439081
0.425375
0.412184
0.399689
0.389055
0.380187
0.373713
0.369736
0.368856
0.369899
0.368328
0.363845
0.360608
0.358598
0.356646
0.354128
0.351673
0.349715
0.348407
0.347680
0.475168
0.470043
0.460490
0.448514
0.435044
0.421843
0.409183
0.398362
0.389320
0.382356
0.377368
0.375072
0.374442
0.372823
0.369851
0.367691
0.366203
0.364548
0.362343
0.360155
0.358363
0.357114
0.356399
0.479307
0.474602
0.465716
0.454343
0.441249
0.428185
0.415561
0.404875
0.396126
0.388754
0.382507
0.378791
0.376788
0.375067
0.373151
0.371800
0.370721
0.369385
0.367594
0.365829
0.364354
0.363233
0.362518
0.480546
0.476163
0.467809
0.456946
0.444230
0.431387
0.418992
0.408807
0.400911
0.393315
0.385669
0.380789
0.377927
0.376065
0.374574
0.373559
0.372671
0.371541
0.370079
0.368677
0.367572
0.366578
0.365792
0.478937
0.474722
0.466657
0.456135
0.443723
0.431075
0.418777
0.408655
0.400821
0.393190
0.385389
0.380331
0.377299
0.375326
0.373760
0.372671
0.371743
0.370642
0.369282
0.368028
0.367053
0.366150
0.365408
0.474177
0.469964
0.461951
0.451625
0.439495
0.427035
0.414743
0.404294
0.395894
0.388394
0.381484
0.377135
0.374537
0.372465
0.370358
0.368831
0.367697
0.366454
0.364932
0.363604
0.362527
0.361675
0.361094
0.465925
0.461572
0.453405
0.443158
0.431313
0.419143
0.407069
0.396743
0.388493
0.381292
0.374928
0.371371
0.369604
0.367404
0.364262
0.361976
0.360602
0.359119
0.357213
0.355685
0.354519
0.353699
0.353202
0.452553
0.448050
0.439701
0.429530
0.418023
0.406268
0.394758
0.385108
0.378784
0.372010
0.364740
0.361839
0.361125
0.358838
0.354401
0.351335
0.350037
0.348329
0.345699
0.343877
0.342599
0.341809
0.341377
0.432927
0.428544
0.420429
0.410596
0.399519
0.388244
0.377229
0.368035
0.362098
0.355724
0.348847
0.346197
0.345628
0.343389
0.338926
0.335815
0.334482
0.332788
0.330217
0.328468
0.327260
0.326547
0.326174
0.406466
0.402474
0.395029
0.385804
0.375269
0.364528
0.353944
0.344942
0.337807
0.331803
0.326708
0.323953
0.322625
0.320573
0.317393
0.314990
0.313515
0.312064
0.310320
0.308989
0.308013
0.307408
0.307095
0.377048
0.373443
0.366638
0.358000
0.348001
0.337856
0.327909
0.319396
0.312421
0.306868
0.302397
0.299591
0.297782
0.295986
0.293856
0.292155
0.290873
0.289679
0.288396
0.287353
0.286540
0.286017
0.285745
0.345702
0.342385
0.336085
0.327956
0.318509
0.309003
0.299771
0.291881
0.285311
0.280284
0.276425
0.273810
0.271965
0.270443
0.268959
0.267719
0.266652
0.265661
0.264653
0.263785
0.263078
0.262611
0.262367
0.316171
0.313061
0.307128
0.299438
0.290512
0.281630
0.273091
0.265852
0.259843
0.255340
0.251944
0.249612
0.247921
0.246641
0.245504
0.244533
0.243632
0.242786
0.241925
0.241159
0.240515
0.240088
0.239864
0.289692
0.286730
0.281090
0.273782
0.265344
0.257014
0.249098
0.242448
0.236982
0.232940
0.229946
0.227893
0.226406
0.225310
0.224376
0.223568
0.222791
0.222044
0.221284
0.220597
0.220014
0.219616
0.219406
0.270316
0.267455
0.262016
0.254987
0.246903
0.238980
0.231510
0.225298
0.220232
0.216528
0.213811
0.211964
0.210631
0.209656
0.208834
0.208117
0.207417
0.206736
0.206045
0.205419
0.204883
0.204511
0.204312
0.259617
0.256810
0.251481
0.244602
0.236714
0.229010
0.221787
0.215811
0.210968
0.207445
0.204879
0.203142
0.201893
0.200981
0.200212
0.199538
0.198876
0.198232
0.197581
0.196990
0.196482
0.196126
0.195934
0.366127
0.362088
0.354459
0.344700
0.333631
0.322960
0.313083
0.304986
0.298322
0.292972
0.288441
0.285007
0.282338
0.280309
0.278604
0.277175
0.275890
0.274807
0.273921
0.273304
0.272892
0.272416
0.271953
0.372196
0.368098
0.360365
0.350483
0.339292
0.328526
0.318616
0.310585
0.304030
0.298575
0.293726
0.290039
0.287235
0.285143
0.283406
0.281969
0.280695
0.279646
0.278843
0.278391
0.278204
0.277755
0.277148
0.383755
0.379547
0.371612
0.361497
0.350064
0.339098
0.329064
0.321054
0.314585
0.308936
0.303609
0.299563
0.296579
0.294398
0.292603
0.291147
0.289885
0.288870
0.288169
0.287936
0.288212
0.287782
0.286793
0.398866
0.394497
0.386276
0.375829
0.364048
0.352738
0.342350
0.333991
0.327195
0.321296
0.315824
0.311738
0.308782
0.306579
0.304705
0.303209
0.301933
0.300867
0.300052
0.299691
0.299864
0.299377
0.298366
0.416629
0.412030
0.403408
0.392520
0.380275
0.368483
0.357509
0.348457
0.340945
0.334780
0.329551
0.325849
0.323257
0.321126
0.319085
0.317483
0.316147
0.314920
0.313728
0.312849
0.312311
0.311668
0.310985
0.434425
0.429564
0.420496
0.409119
0.396387
0.384092
0.372534
0.362808
0.354644
0.348246
0.343302
0.340155
0.338172
0.336158
0.333782
0.331953
0.330515
0.329090
0.327488
0.326065
0.324987
0.324147
0.323557
0.451046
0.445993
0.436580
0.424824
0.411683
0.398953
0.386880
0.376602
0.367922
0.361304
0.356539
0.353909
0.352635
0.350740
0.347912
0.345798
0.344242
0.342660
0.340736
0.338920
0.337456
0.336443
0.335857
0.463824
0.458794
0.449395
0.437594
0.424307
0.411314
0.398867
0.388163
0.379074
0.372152
0.367211
0.364515
0.363251
0.361437
0.358738
0.356760
0.355304
0.353752
0.351781
0.349874
0.348306
0.347215
0.346591
0.472701
0.467897
0.458860
0.447349
0.434182
0.421106
0.408421
0.397420
0.388026
0.380731
0.375265
0.371941
0.370010
0.368231
0.366233
0.364810
0.363686
0.362348
0.360598
0.358897
0.357490
0.356422
0.355737
0.477740
0.473210
0.464608
0.453495
0.440566
0.427538
0.414776
0.403685
0.394238
0.386652
0.380603
0.376655
0.374167
0.372398
0.370926
0.369963
0.369137
0.368048
0.366604
0.365249
0.364161
0.363171
0.362386
0.479736
0.475394
0.467106
0.456308
0.443625
0.430730
0.418064
0.407139
0.397979
0.390252
0.383603
0.379171
0.376341
0.374539
0.373276
0.372521
0.371872
0.370955
0.369756
0.368727
0.368182
0.367273
0.366156
0.478866
0.474530
0.466270
0.455581
0.443065
0.430341
0.417857
0.407147
0.398229
0.390543
0.383748
0.379236
0.376397
0.374508
0.373064
0.372191
0.371536
0.370605
0.369362
0.368344
0.367835
0.366961
0.365863
0.475181
0.470590
0.461957
0.451097
0.438662
0.426163
0.414032
0.403723
0.395391
0.387940
0.381120
0.376906
0.374455
0.372413
0.370272
0.368922
0.368195
0.367045
0.365291
0.363890
0.362876
0.361976
0.361244
0.468535
0.463422
0.454003
0.442685
0.430252
0.418073
0.406558
0.397193
0.390447
0.383418
0.376035
0.372263
0.370713
0.368482
0.365047
0.362934
0.362408
0.360915
0.358054
0.355997
0.354596
0.353636
0.353025
0.456718
0.451090
0.440886
0.429143
0.416795
0.405072
0.394616
0.387042
0.386140
0.379637
0.367759
0.364025
0.363543
0.361177
0.356224
0.353574
0.354403
0.352587
0.347448
0.344394
0.342558
0.341529
0.340988
0.437019
0.431508
0.421529
0.410125
0.398217
0.386991
0.377058
0.369975
0.369462
0.363373
0.351918
0.348440
0.348119
0.345800
0.340802
0.338086
0.338862
0.337044
0.331946
0.328939
0.327141
0.326176
0.325700
0.408816
0.404070
0.395376
0.385096
0.374006
0.363316
0.353399
0.345533
0.340114
0.334325
0.328091
0.325049
0.323933
0.321845
0.318342
0.316068
0.315382
0.313867
0.311103
0.309135
0.307796
0.307010
0.306618
0.377679
0.373711
0.366302
0.357158
0.346904
0.336826
0.327264
0.319332
0.313075
0.307642
0.302765
0.299819
0.298086
0.296301
0.294095
0.292506
0.291542
0.290337
0.288668
0.287318
0.286289
0.285641
0.285310
0.345345
0.341906
0.335404
0.327116
0.317611
0.308177
0.299142
0.291513
0.285198
0.280226
0.276257
0.273585
0.271774
0.270295
0.268858
0.267738
0.266830
0.265853
0.264699
0.263674
0.262835
0.262278
0.261990
0.315443
0.312316
0.306363
0.298675
0.289783
0.280967
0.272529
0.265401
0.259490
0.255006
0.251573
0.249225
0.247564
0.246338
0.245284
0.244428
0.243639
0.242814
0.241883
0.241023
0.240290
0.239795
0.239536
0.288898
0.285960
0.280363
0.273111
0.264734
0.256460
0.248596
0.241991
0.236554
0.232515
0.229509
0.227457
0.225998
0.224956
0.224105
0.223394
0.222699
0.221977
0.221184
0.220436
0.219790
0.219344
0.219108
0.269572
0.266743
0.261360
0.254396
0.246370
0.238491
0.231049
0.224852
0.219791
0.216081
0.213357
0.211515
0.210206
0.209278
0.208527
0.207890
0.207255
0.206601
0.205894
0.205229
0.204649
0.204243
0.204026
0.258927
0.256152
0.250876
0.244057
0.236221
0.228552
0.221346
0.215375
0.210527
0.206995
0.204423
0.202689
0.201461
0.200590
0.199882
0.199277
0.198672
0.198055
0.197396
0.196778
0.196237
0.195855
0.195650
0.363895
0.359942
0.352458
0.342854
0.331934
0.321400
0.311698
0.303835
0.297431
0.292132
0.287441
0.283870
0.281129
0.279073
0.277358
0.275927
0.274647
0.273565
0.272643
0.271931
0.271376
0.270921
0.270605
0.369901
0.365902
0.358336
0.348632
0.337616
0.327026
0.317364
0.309707
0.303578
0.298171
0.292986
0.289010
0.286053
0.283898
0.282138
0.280686
0.279401
0.278328
0.277433
0.276776
0.276291
0.275846
0.275489
0.381360
0.377274
0.369547
0.359651
0.348435
0.337702
0.328027
0.320585
0.314776
0.309165
0.303234
0.298667
0.295385
0.293085
0.291247
0.289762
0.288464
0.287392
0.286516
0.285914
0.285528
0.285086
0.284644
0.396345
0.392136
0.384181
0.374007
0.362482
0.351432
0.341418
0.333629
0.327473
0.321581
0.315449
0.310748
0.307387
0.305024
0.303123
0.301601
0.300280
0.299170
0.298221
0.297536
0.297080
0.296599
0.296140
0.413906
0.409524
0.401264
0.390729
0.378789
0.367254
0.356577
0.347907
0.340773
0.334547
0.328763
0.324438
0.321304
0.318981
0.317015
0.315451
0.314100
0.312898
0.311759
0.310833
0.310120
0.309540
0.309121
0.431419
0.426854
0.418274
0.407359
0.394993
0.382959
0.371635
0.362135
0.354135
0.347580
0.342064
0.338110
0.335272
0.333019
0.330958
0.329336
0.327957
0.326652
0.325294
0.324092
0.323120
0.322412
0.321983
0.447855
0.443164
0.434348
0.423142
0.410416
0.397953
0.386072
0.375931
0.367287
0.360412
0.354935
0.351193
0.348619
0.346446
0.344297
0.342640
0.341263
0.339896
0.338368
0.336952
0.335782
0.334953
0.334474
0.460886
0.456208
0.447389
0.436119
0.423225
0.410466
0.398157
0.387513
0.378374
0.371167
0.365539
0.361752
0.359202
0.357122
0.355119
0.353624
0.352376
0.351063
0.349518
0.348060
0.346845
0.345946
0.345390
0.470473
0.465930
0.457324
0.446219
0.433349
0.420428
0.407787
0.396740
0.387189
0.379651
0.373753
0.369734
0.367008
0.365034
0.363412
0.362279
0.361308
0.360173
0.358787
0.357498
0.356505
0.355594
0.354852
0.476292
0.471912
0.463564
0.452699
0.439952
0.426988
0.414166
0.402885
0.393117
0.385339
0.379175
0.374935
0.372074
0.370207
0.368915
0.368131
0.367450
0.366539
0.365393
0.364424
0.363932
0.363056
0.361955
0.479011
0.474701
0.466473
0.455751
0.443124
0.430210
0.417400
0.406144
0.396493
0.388624
0.382161
0.377766
0.374860
0.373051
0.371893
0.371297
0.370846
0.370107
0.369198
0.368705
0.370034
0.369202
0.366436
0.478890
0.474428
0.465966
0.455117
0.442505
0.429720
0.417154
0.406254
0.397128
0.389364
0.382631
0.378231
0.375470
0.373616
0.372199
0.371481
0.371128
0.370356
0.369225
0.368613
0.369890
0.369049
0.366280
0.476371
0.471380
0.462078
0.450663
0.437906
0.425346
0.413479
0.403617
0.396925
0.389499
0.381179
0.376840
0.374560
0.372536
0.370188
0.368989
0.368962
0.367896
0.365579
0.364042
0.363305
0.362365
0.361243
0.471448
0.465529
0.454768
0.442325
0.429265
0.417041
0.406284
0.398499
0.397357
0.390489
0.378082
0.373759
0.372708
0.370467
0.366327
0.364453
0.365861
0.364345
0.359346
0.356402
0.354750
0.353650
0.352848
0.461325
0.454507
0.442301
0.428900
0.415690
0.404075
0.395937
0.393756
0.420627
0.414431
0.375828
0.368612
0.368172
0.365701
0.359504
0.357848
0.364533
0.362575
0.350965
0.345471
0.342732
0.341420
0.340740
0.441565
0.434853
0.422846
0.409768
0.396996
0.385892
0.378298
0.376588
0.403815
0.398056
0.359962
0.353084
0.352867
0.350451
0.344168
0.342418
0.349079
0.347109
0.335478
0.330009
0.327272
0.326018
0.325421
0.411472
0.405904
0.395827
0.384397
0.372685
0.361998
0.352933
0.346744
0.346946
0.341386
0.330256
0.326721
0.326183
0.324102
0.319842
0.317756
0.318972
0.317397
0.312427
0.309483
0.307711
0.306756
0.306286
0.378460
0.374076
0.365958
0.356229
0.345654
0.335589
0.326463
0.319230
0.314911
0.309610
0.303167
0.300078
0.298568
0.296825
0.294383
0.292900
0.292591
0.291396
0.289016
0.287302
0.286064
0.285317
0.284934
0.345000
0.341404
0.334633
0.326122
0.316499
0.307087
0.298219
0.290838
0.284931
0.280024
0.275813
0.273129
0.271427
0.270016
0.268591
0.267587
0.266944
0.266007
0.264642
0.263476
0.262531
0.261914
0.261592
0.314654
0.311491
0.305467
0.297726
0.288813
0.280027
0.271667
0.264632
0.258856
0.254404
0.250906
0.248566
0.246961
0.245810
0.244840
0.244101
0.243477
0.242700
0.241686
0.240756
0.239957
0.239424
0.239143
0.288015
0.285081
0.279491
0.272250
0.263891
0.255642
0.247808
0.241231
0.235823
0.231793
0.228784
0.226749
0.225336
0.224362
0.223598
0.222986
0.222394
0.221719
0.220912
0.220133
0.219450
0.218979
0.218729
0.268722
0.265909
0.260552
0.253615
0.245614
0.237752
0.230321
0.224127
0.219068
0.215356
0.212633
0.210806
0.209535
0.208667
0.207994
0.207442
0.206891
0.206283
0.205583
0.204906
0.204306
0.203884
0.203659
0.258122
0.255364
0.250116
0.243326
0.235512
0.227855
0.220650
0.214672
0.209816
0.206277
0.203704
0.201985
0.200789
0.199970
0.199334
0.198806
0.198274
0.197702
0.197061
0.196442
0.195891
0.195499
0.195289
0.361686
0.357806
0.350444
0.340965
0.330151
0.319693
0.310049
0.302241
0.295901
0.290678
0.286073
0.282588
0.279917
0.277902
0.276203
0.274778
0.273512
0.272462
0.271579
0.270893
0.270352
0.269952
0.269710
0.367630
0.363717
0.356292
0.346736
0.335845
0.325348
0.315760
0.308168
0.302109
0.296776
0.291668
0.287765
0.284862
0.282737
0.280980
0.279522
0.278238
0.277183
0.276304
0.275632
0.275109
0.274714
0.274462
0.378993
0.375016
0.367465
0.357755
0.346698
0.336092
0.326518
0.319162
0.313434
0.307892
0.302013
0.297480
0.294214
0.291916
0.290062
0.288547
0.287226
0.286154
0.285265
0.284593
0.284086
0.283688
0.283410
0.393867
0.389802
0.382074
0.372133
0.360809
0.349932
0.340061
0.332390
0.326326
0.320492
0.314356
0.309615
0.306188
0.303787
0.301846
0.300267
0.298892
0.297783
0.296836
0.296098
0.295527
0.295105
0.294813
0.411314
0.407110
0.399141
0.388909
0.377234
0.365918
0.355432
0.346933
0.339929
0.333721
0.327825
0.323324
0.319997
0.317559
0.315537
0.313900
0.312483
0.311289
0.310217
0.309343
0.308642
0.308136
0.307829
0.428698
0.424358
0.416150
0.405617
0.393581
0.381816
0.370738
0.361472
0.353654
0.347067
0.341275
0.336941
0.333710
0.331260
0.329168
0.327483
0.326032
0.324758
0.323544
0.322503
0.321649
0.321043
0.320695
0.445107
0.440681
0.432302
0.421538
0.409186
0.397023
0.385420
0.375562
0.367153
0.360190
0.354249
0.349906
0.346719
0.344287
0.342179
0.340506
0.339069
0.337756
0.336427
0.335244
0.334253
0.333545
0.333133
0.458402
0.453989
0.445599
0.434766
0.422230
0.409749
0.397672
0.387254
0.378290
0.370961
0.364842
0.360428
0.357242
0.354901
0.352943
0.351439
0.350131
0.348878
0.347531
0.346301
0.345260
0.344480
0.343980
0.468560
0.464226
0.455971
0.445234
0.432664
0.419931
0.407389
0.396403
0.386864
0.379176
0.372927
0.368462
0.365294
0.363106
0.361464
0.360295
0.359271
0.358172
0.356925
0.355801
0.354938
0.354107
0.353402
0.475009
0.470771
0.462677
0.452092
0.439566
0.426683
0.413806
0.402400
0.392467
0.384520
0.378155
0.373659
0.370544
0.368541
0.367218
0.366410
0.365708
0.364819
0.363747
0.362866
0.362442
0.361606
0.360521
0.478267
0.474034
0.465952
0.455408
0.442909
0.429978
0.416984
0.405449
0.395476
0.387431
0.380911
0.376411
0.373389
0.371526
0.370379
0.369809
0.369384
0.368676
0.367801
0.367339
0.368688
0.367867
0.365102
0.478549
0.474088
0.465634
0.454816
0.442209
0.429335
0.416544
0.405340
0.395879
0.387964
0.381225
0.376782
0.373968
0.372131
0.370792
0.370172
0.369901
0.369192
0.368089
0.367489
0.368766
0.367928
0.365150
0.476393
0.471284
0.461794
0.450205
0.437299
0.424588
0.412538
0.402478
0.395585
0.388050
0.379694
0.375304
0.372992
0.371031
0.368845
0.367836
0.367980
0.367018
0.364744
0.363234
0.362515
0.361572
0.360430
0.471809
0.465643
0.454473
0.441626
0.428251
0.415830
0.404961
0.397104
0.395888
0.388969
0.376517
0.372124
0.371031
0.368896
0.365020
0.363451
0.365130
0.363771
0.358836
0.355943
0.354339
0.353242
0.352411
0.461904
0.454743
0.441956
0.427976
0.414329
0.402495
0.394310
0.392154
0.419041
0.412843
0.374204
0.366902
0.366394
0.364063
0.358230
0.356983
0.364032
0.362277
0.350737
0.345312
0.342642
0.341342
0.340625
0.442007
0.434952
0.422352
0.408677
0.395454
0.384154
0.376555
0.374919
0.402202
0.396482
0.358375
0.351428
0.351150
0.348893
0.342981
0.341641
0.348667
0.346911
0.335356
0.329961
0.327293
0.326061
0.325428
0.411466
0.405632
0.395100
0.383210
0.371151
0.360314
0.351261
0.345154
0.345430
0.339920
0.328803
0.325249
0.324714
0.322773
0.318796
0.317027
0.318539
0.317138
0.312237
0.309361
0.307650
0.306709
0.306213
0.377980
0.373434
0.365036
0.355021
0.344228
0.334068
0.324955
0.317785
0.313530
0.308278
0.301866
0.298800
0.297334
0.295708
0.293464
0.292205
0.292133
0.291066
0.288713
0.287040
0.285841
0.285102
0.284703
0.344196
0.340522
0.333611
0.324951
0.315211
0.305752
0.296894
0.289549
0.283684
0.278820
0.274649
0.272007
0.270365
0.269054
0.267773
0.266947
0.266560
0.265717
0.264276
0.263106
0.262170
0.261559
0.261231
0.313703
0.310519
0.304439
0.296630
0.287653
0.278853
0.270499
0.263479
0.257717
0.253303
0.249845
0.247549
0.245993
0.244932
0.244070
0.243462
0.243044
0.242348
0.241257
0.240316
0.239510
0.238994
0.238715
0.287069
0.284129
0.278519
0.271252
0.262866
0.254606
0.246769
0.240194
0.234790
0.230778
0.227796
0.225799
0.224435
0.223526
0.222838
0.222309
0.221825
0.221215
0.220416
0.219657
0.218988
0.218530
0.218285
0.267830
0.265015
0.259652
0.252704
0.244689
0.236814
0.229372
0.223170
0.218106
0.214398
0.211689
0.209891
0.208662
0.207847
0.207237
0.206753
0.206281
0.205733
0.205069
0.204424
0.203846
0.203438
0.203219
0.257273
0.254515
0.249265
0.242468
0.234642
0.226970
0.219749
0.213757
0.208889
0.205347
0.202782
0.201084
0.199926
0.199156
0.198578
0.198113
0.197649
0.197137
0.196543
0.195961
0.195435
0.195059
0.194856
0.359506
0.355687
0.348427
0.339047
0.328301
0.317857
0.308158
0.300224
0.293753
0.288629
0.284359
0.281178
0.278721
0.276817
0.275163
0.273751
0.272508
0.271510
0.270710
0.270117
0.269662
0.269341
0.269156
0.365390
0.361548
0.354243
0.344805
0.333998
0.323512
0.313823
0.305987
0.299643
0.294409
0.289792
0.286317
0.283680
0.281675
0.279954
0.278498
0.277224
0.276210
0.275403
0.274810
0.274360
0.274040
0.273854
0.376655
0.372767
0.365371
0.355817
0.344879
0.334288
0.324561
0.316813
0.310593
0.305143
0.299961
0.296015
0.293075
0.290895
0.289053
0.287512
0.286178
0.285127
0.284293
0.283680
0.283217
0.282890
0.282695
0.391424
0.387468
0.379940
0.370213
0.359071
0.348263
0.338305
0.330317
0.323833
0.318078
0.312563
0.308332
0.305171
0.302825
0.300841
0.299193
0.297776
0.296660
0.295759
0.295082
0.294562
0.294201
0.293989
0.408739
0.404686
0.396984
0.387036
0.375624
0.364495
0.354122
0.345616
0.338548
0.332416
0.326759
0.322436
0.319156
0.316662
0.314514
0.312736
0.311218
0.310003
0.308985
0.308191
0.307564
0.307129
0.306883
0.426034
0.421885
0.414010
0.403837
0.392148
0.380686
0.369919
0.360979
0.353483
0.346956
0.340974
0.336452
0.333038
0.330405
0.328100
0.326198
0.324585
0.323266
0.322113
0.321172
0.320411
0.319878
0.319581
0.442492
0.438283
0.430287
0.419941
0.408000
0.396213
0.385063
0.375790
0.368060
0.361122
0.354563
0.349703
0.346126
0.343405
0.341023
0.339080
0.337436
0.336051
0.334776
0.333692
0.332791
0.332149
0.331784
0.456084
0.451881
0.443879
0.433477
0.421363
0.409232
0.397559
0.387684
0.379371
0.372011
0.365198
0.360204
0.356589
0.353930
0.351685
0.349903
0.348381
0.347029
0.345700
0.344526
0.343530
0.342789
0.342341
0.466763
0.462622
0.454725
0.444395
0.432198
0.419706
0.407339
0.396570
0.387278
0.379492
0.372793
0.367921
0.364426
0.361981
0.360090
0.358678
0.357454
0.356241
0.354943
0.353770
0.352779
0.351955
0.351383
0.473785
0.469713
0.461938
0.451728
0.439520
0.426742
0.413785
0.402257
0.392221
0.384101
0.377467
0.372722
0.369387
0.367208
0.365716
0.364735
0.363866
0.362854
0.361652
0.360572
0.359702
0.358832
0.358097
0.477513
0.473415
0.465608
0.455394
0.443142
0.430182
0.416872
0.404939
0.394550
0.386271
0.379656
0.375022
0.371868
0.369917
0.368721
0.368076
0.367527
0.366699
0.365601
0.364668
0.364193
0.363308
0.362188
0.477955
0.473601
0.465379
0.454818
0.442360
0.429336
0.416077
0.404286
0.394105
0.385929
0.379333
0.374826
0.371887
0.370052
0.368868
0.368319
0.367958
0.367199
0.366025
0.365044
0.364555
0.363663
0.362526
0.475467
0.470493
0.461249
0.449851
0.436960
0.423987
0.411249
0.400259
0.391196
0.383403
0.376566
0.372244
0.369699
0.367858
0.366263
0.365542
0.365390
0.364553
0.362905
0.361576
0.360624
0.359707
0.358904
0.469995
0.464077
0.453320
0.440709
0.427276
0.414482
0.402603
0.393000
0.386002
0.378808
0.371285
0.367264
0.365515
0.363618
0.361104
0.360017
0.360412
0.359406
0.356695
0.354776
0.353524
0.352567
0.351851
0.459001
0.452239
0.440108
0.426490
0.412731
0.400314
0.389716
0.382242
0.381412
0.374890
0.362840
0.358725
0.357868
0.355939
0.352322
0.351096
0.353273
0.352088
0.347017
0.344136
0.342519
0.341514
0.340833
0.438923
0.432257
0.420302
0.406966
0.393617
0.381748
0.371806
0.364983
0.364694
0.358690
0.347121
0.343311
0.342655
0.340803
0.337160
0.335879
0.338026
0.336855
0.331831
0.329015
0.327454
0.326524
0.325912
0.409182
0.403560
0.393368
0.381607
0.369409
0.358242
0.348368
0.340771
0.335610
0.329959
0.323723
0.320565
0.319379
0.317715
0.315193
0.313994
0.314368
0.313386
0.310723
0.308929
0.307779
0.307025
0.306537
0.376448
0.371954
0.363632
0.353580
0.342631
0.332259
0.322741
0.315009
0.308960
0.303672
0.298876
0.295977
0.294350
0.292920
0.291379
0.290557
0.290515
0.289697
0.287932
0.286651
0.285722
0.285093
0.284705
0.343032
0.339336
0.332386
0.323638
0.313776
0.304191
0.295187
0.287680
0.281502
0.276653
0.272801
0.270255
0.268626
0.267448
0.266528
0.266096
0.266588
0.265881
0.263883
0.262704
0.261827
0.261270
0.260951
0.312676
0.309448
0.303307
0.295420
0.286364
0.277480
0.269056
0.261986
0.256149
0.251754
0.248432
0.246222
0.244746
0.243765
0.243100
0.242779
0.243245
0.242626
0.240850
0.239826
0.239036
0.238547
0.238278
0.286096
0.283126
0.277468
0.270143
0.261697
0.253385
0.245511
0.238916
0.233504
0.229511
0.226584
0.224648
0.223347
0.222491
0.221879
0.221458
0.221245
0.220701
0.219778
0.219046
0.218430
0.218011
0.217785
0.266909
0.264075
0.258676
0.251683
0.243619
0.235703
0.228230
0.222010
0.216937
0.213238
0.210559
0.208802
0.207622
0.206850
0.206290
0.205864
0.205523
0.205042
0.204382
0.203797
0.203275
0.202908
0.202708
0.256392
0.253618
0.248338
0.241502
0.233632
0.225921
0.218669
0.212656
0.207776
0.204234
0.201685
0.200017
0.198899
0.198168
0.197633
0.197215
0.196822
0.196378
0.195848
0.195336
0.194870
0.194533
0.194349
0.357575
0.353806
0.346625
0.337319
0.326616
0.316166
0.306402
0.298349
0.291775
0.286758
0.282804
0.279933
0.277703
0.275927
0.274325
0.272930
0.271711
0.270770
0.270064
0.269584
0.269238
0.269000
0.268862
0.363402
0.359619
0.352410
0.343064
0.332315
0.321823
0.312033
0.303987
0.297420
0.292296
0.288122
0.285059
0.282691
0.280819
0.279141
0.277687
0.276425
0.275460
0.274741
0.274257
0.273911
0.273674
0.273537
0.374567
0.370755
0.363486
0.354062
0.343216
0.332633
0.322777
0.314711
0.308119
0.302780
0.298201
0.294789
0.292163
0.290110
0.288281
0.286712
0.285365
0.284343
0.283585
0.283072
0.282705
0.282457
0.282313
0.389215
0.385359
0.378004
0.368463
0.357476
0.346744
0.336739
0.328535
0.321778
0.316135
0.311134
0.307355
0.304448
0.302166
0.300130
0.298395
0.296922
0.295807
0.294965
0.294376
0.293946
0.293658
0.293494
0.406400
0.402482
0.395011
0.385322
0.374154
0.363228
0.353029
0.344663
0.337736
0.331722
0.326174
0.321972
0.318754
0.316204
0.313890
0.311931
0.310286
0.309032
0.308053
0.307335
0.306789
0.306420
0.306215
0.423616
0.419636
0.412051
0.402212
0.390861
0.379744
0.369416
0.361092
0.354346
0.347937
0.341462
0.336612
0.333025
0.330189
0.327580
0.325376
0.323551
0.322142
0.320999
0.320116
0.319420
0.318941
0.318679
0.440134
0.436115
0.428455
0.418503
0.406974
0.395641
0.385161
0.376996
0.370767
0.363931
0.356094
0.350399
0.346405
0.343348
0.340549
0.338204
0.336274
0.334751
0.333449
0.332391
0.331527
0.330922
0.330585
0.454004
0.449995
0.442346
0.432365
0.420682
0.408983
0.397926
0.389101
0.382239
0.374922
0.366762
0.360868
0.356791
0.353768
0.351090
0.348893
0.347067
0.345547
0.344148
0.342944
0.341934
0.341202
0.340782
0.465165
0.461212
0.453664
0.443762
0.431968
0.419767
0.407674
0.397360
0.388699
0.380857
0.373415
0.368000
0.364186
0.361455
0.359217
0.357463
0.355969
0.354580
0.353157
0.351865
0.350760
0.349912
0.349387
0.472742
0.468846
0.461415
0.451638
0.439800
0.427148
0.414106
0.402497
0.392479
0.384190
0.377180
0.372150
0.368619
0.366253
0.364534
0.363318
0.362237
0.361048
0.359661
0.358351
0.357225
0.356294
0.355660
0.476951
0.473008
0.465521
0.455718
0.443781
0.430794
0.417111
0.404722
0.393972
0.385438
0.378628
0.373852
0.370585
0.368546
0.367266
0.366506
0.365815
0.364833
0.363521
0.362261
0.361255
0.360288
0.359490
0.477652
0.473414
0.465445
0.455197
0.442938
0.429748
0.415942
0.403478
0.392712
0.384247
0.377594
0.373025
0.369996
0.368178
0.367118
0.366629
0.366223
0.365397
0.364116
0.362894
0.361940
0.360989
0.360170
0.475082
0.470197
0.461138
0.449911
0.437040
0.423767
0.410355
0.398504
0.388486
0.380408
0.373843
0.369502
0.366761
0.365066
0.363988
0.363620
0.363514
0.362786
0.361375
0.360121
0.359134
0.358236
0.357520
0.469131
0.463334
0.452785
0.440265
0.426704
0.413479
0.400766
0.389959
0.381159
0.373666
0.367138
0.363090
0.360787
0.359173
0.357866
0.357560
0.357906
0.357243
0.355457
0.354077
0.353144
0.352312
0.351606
0.457476
0.450906
0.439085
0.425563
0.411593
0.398636
0.386887
0.377397
0.371179
0.364340
0.356674
0.352836
0.350996
0.349465
0.347848
0.347666
0.348984
0.348356
0.345598
0.343932
0.343005
0.342228
0.341510
0.437264
0.430767
0.419082
0.405787
0.392190
0.379795
0.368773
0.360034
0.354490
0.348218
0.341011
0.337486
0.335845
0.334401
0.332788
0.332587
0.333932
0.333340
0.330627
0.329059
0.328236
0.327554
0.326896
0.407941
0.402368
0.392244
0.380391
0.367934
0.356371
0.345870
0.337334
0.330634
0.324840
0.319675
0.316564
0.314864
0.313522
0.312271
0.311962
0.312550
0.311988
0.310160
0.308996
0.308318
0.307750
0.307240
0.375516
0.370983
0.362587
0.352374
0.341198
0.330561
0.320698
0.312529
0.305903
0.300581
0.296219
0.293432
0.291704
0.290499
0.289605
0.289430
0.290174
0.289607
0.287658
0.286524
0.285825
0.285315
0.284930
0.342170
0.338411
0.331352
0.322452
0.312422
0.302674
0.293503
0.285823
0.279487
0.274658
0.270982
0.268559
0.266988
0.265975
0.265488
0.265878
0.268608
0.268040
0.264122
0.262501
0.261592
0.261088
0.260779
0.311803
0.308520
0.302284
0.294283
0.285110
0.276123
0.267614
0.260480
0.254605
0.250242
0.247021
0.244914
0.243525
0.242651
0.242265
0.242630
0.245238
0.244701
0.240969
0.239456
0.238589
0.238133
0.237881
0.285227
0.282217
0.276490
0.269080
0.260549
0.252166
0.244243
0.237619
0.232200
0.228231
0.225363
0.223498
0.222262
0.221461
0.220938
0.220737
0.221137
0.220660
0.219261
0.218442
0.217862
0.217494
0.217292
0.266071
0.263208
0.257756
0.250697
0.242565
0.234592
0.227079
0.220835
0.215755
0.212066
0.209420
0.207709
0.206577
0.205842
0.205321
0.204967
0.204826
0.204410
0.203678
0.203139
0.202684
0.202369
0.202194
0.255582
0.252785
0.247460
0.240566
0.232635
0.224872
0.217581
0.211542
0.206649
0.203108
0.200577
0.198942
0.197863
0.197165
0.196658
0.196278
0.195963
0.195586
0.195110
0.194676
0.194283
0.193996
0.193837
0.355941
0.352210
0.345090
0.335838
0.325164
0.314706
0.304895
0.296778
0.290166
0.285248
0.281527
0.278895
0.276859
0.275199
0.273651
0.272276
0.271079
0.270191
0.269574
0.269198
0.268954
0.268789
0.268691
0.361717
0.357981
0.350846
0.341571
0.330865
0.320371
0.310526
0.302378
0.295724
0.290702
0.286820
0.284040
0.281884
0.280127
0.278491
0.277043
0.275793
0.274873
0.274240
0.273858
0.273612
0.273449
0.273353
0.372789
0.369040
0.361875
0.352552
0.341782
0.331222
0.321315
0.313119
0.306391
0.301159
0.296934
0.293848
0.291444
0.289491
0.287674
0.286082
0.284721
0.283730
0.283047
0.282629
0.282358
0.282183
0.282081
0.387322
0.383552
0.376341
0.366949
0.356091
0.345448
0.335478
0.327251
0.320474
0.314944
0.310194
0.306656
0.303909
0.301674
0.299589
0.297775
0.296247
0.295137
0.294353
0.293846
0.293500
0.293281
0.293157
0.404395
0.400588
0.393311
0.383834
0.372879
0.362153
0.352190
0.344123
0.337598
0.331703
0.326005
0.321759
0.318539
0.315927
0.313455
0.311328
0.309563
0.308273
0.307321
0.306665
0.306189
0.305876
0.305704
0.421545
0.417702
0.410360
0.400798
0.389747
0.378965
0.369151
0.361670
0.356123
0.349840
0.342434
0.337038
0.333213
0.330177
0.327275
0.324787
0.322761
0.321264
0.320113
0.319264
0.318616
0.318179
0.317942
0.438116
0.434254
0.426875
0.417252
0.406097
0.395223
0.385572
0.378976
0.375201
0.368494
0.358449
0.351476
0.346932
0.343531
0.340316
0.337588
0.335382
0.333722
0.332372
0.331312
0.330463
0.329882
0.329566
0.452215
0.448371
0.441019
0.431393
0.420100
0.408843
0.398559
0.391237
0.386756
0.379520
0.369118
0.361903
0.357238
0.353849
0.350742
0.348151
0.346031
0.344349
0.342865
0.341613
0.340572
0.339843
0.339442
0.463794
0.460000
0.452753
0.443215
0.431783
0.419866
0.408118
0.398465
0.390840
0.382972
0.374428
0.368314
0.364146
0.361146
0.358576
0.356504
0.354758
0.353203
0.351653
0.350250
0.349044
0.348171
0.347674
0.471852
0.468105
0.460973
0.451571
0.440065
0.427532
0.414449
0.402856
0.393017
0.384595
0.377110
0.371764
0.368043
0.365512
0.363582
0.362151
0.360878
0.359532
0.357979
0.356486
0.355177
0.354193
0.353608
0.476524
0.472708
0.465488
0.456035
0.444377
0.431364
0.417345
0.404575
0.393547
0.384798
0.377783
0.372877
0.369525
0.367418
0.366056
0.365193
0.364385
0.363272
0.361777
0.360284
0.358974
0.357942
0.357281
0.477575
0.473409
0.465609
0.455596
0.443493
0.430151
0.415849
0.402811
0.391562
0.382858
0.376135
0.371535
0.368475
0.366687
0.365703
0.365254
0.364837
0.363955
0.362552
0.361157
0.359950
0.358956
0.358270
0.475268
0.470363
0.461304
0.450103
0.437186
0.423628
0.409619
0.397083
0.386355
0.378051
0.371656
0.367355
0.364593
0.363039
0.362310
0.362222
0.362350
0.361701
0.360261
0.359013
0.358014
0.357128
0.356442
0.469479
0.463573
0.452861
0.440150
0.426336
0.412701
0.399301
0.387665
0.377827
0.370124
0.364086
0.360110
0.357673
0.356323
0.355778
0.356116
0.356967
0.356553
0.354884
0.353720
0.352995
0.352246
0.351514
0.457852
0.451118
0.439020
0.425155
0.410776
0.397309
0.384690
0.374066
0.365395
0.358354
0.352549
0.348908
0.346818
0.345659
0.345352
0.346230
0.349874
0.349646
0.345579
0.344279
0.343694
0.343059
0.342259
0.437559
0.430872
0.418859
0.405161
0.391114
0.378221
0.366391
0.356596
0.348676
0.342248
0.336919
0.333610
0.331727
0.330667
0.330385
0.331285
0.335048
0.334879
0.330811
0.329618
0.329169
0.328645
0.327902
0.408022
0.402261
0.391816
0.379588
0.366748
0.354803
0.343804
0.334672
0.327146
0.321279
0.316690
0.313719
0.311933
0.310896
0.310515
0.311066
0.312950
0.312707
0.310357
0.309352
0.308940
0.308499
0.307943
0.375265
0.370585
0.361936
0.351437
0.339978
0.329083
0.318921
0.310440
0.303431
0.298102
0.294061
0.291427
0.289769
0.288798
0.288525
0.289310
0.292639
0.292274
0.288213
0.286696
0.286005
0.285564
0.285166
0.341621
0.337767
0.330537
0.321445
0.311227
0.301319
0.291996
0.284179
0.277729
0.272928
0.269401
0.267110
0.265670
0.264900
0.265395
0.268040
0.281481
0.281030
0.266662
0.263081
0.261505
0.260958
0.260631
0.311093
0.307753
0.301408
0.293277
0.283975
0.274888
0.266296
0.259101
0.253187
0.248859
0.245735
0.243728
0.242456
0.241774
0.242256
0.244742
0.257939
0.257479
0.243317
0.239847
0.238283
0.237776
0.237515
0.284478
0.281430
0.275629
0.268129
0.259506
0.251052
0.243075
0.236420
0.230989
0.227043
0.224230
0.222430
0.221264
0.220539
0.220250
0.220635
0.223231
0.222815
0.219345
0.218055
0.217356
0.217013
0.216831
0.265338
0.262446
0.256938
0.249809
0.241604
0.233571
0.226014
0.219744
0.214651
0.210972
0.208356
0.206687
0.205603
0.204910
0.204483
0.204304
0.204886
0.204530
0.203196
0.202587
0.202136
0.201864
0.201713
0.254870
0.252048
0.246675
0.239721
0.231724
0.223906
0.216573
0.210506
0.205597
0.202055
0.199542
0.197936
0.196892
0.196225
0.195755
0.195430
0.195278
0.194963
0.194447
0.194064
0.193731
0.193492
0.193356
0.354804
0.351099
0.344017
0.334799
0.324141
0.313675
0.303837
0.295690
0.289074
0.284224
0.280643
0.278162
0.276255
0.274680
0.273175
0.271819
0.270643
0.269793
0.269238
0.268934
0.268759
0.268645
0.268573
0.360545
0.356840
0.349754
0.340522
0.329841
0.319347
0.309475
0.301287
0.294613
0.289662
0.285940
0.283325
0.281303
0.279627
0.278027
0.276591
0.275355
0.274470
0.273896
0.273585
0.273408
0.273297
0.273227
0.371550
0.367845
0.360747
0.351489
0.340764
0.330223
0.320301
0.312057
0.305288
0.300132
0.296091
0.293183
0.290908
0.289027
0.287230
0.285632
0.284269
0.283306
0.282676
0.282326
0.282118
0.281996
0.281922
0.385994
0.382291
0.375175
0.365878
0.355093
0.344512
0.334566
0.326327
0.319529
0.314083
0.309495
0.306103
0.303446
0.301260
0.299166
0.297318
0.295759
0.294669
0.293929
0.293478
0.293182
0.293019
0.292923
0.402998
0.399268
0.392115
0.382775
0.371945
0.361329
0.351457
0.343466
0.337004
0.331185
0.325570
0.321393
0.318211
0.315590
0.313060
0.310859
0.309041
0.307741
0.306814
0.306201
0.305769
0.305497
0.305347
0.420105
0.416352
0.409164
0.399777
0.388896
0.378276
0.368625
0.361313
0.355921
0.349708
0.342290
0.336873
0.333021
0.329919
0.326903
0.324294
0.322179
0.320644
0.319495
0.318669
0.318052
0.317643
0.317422
0.436705
0.432946
0.425740
0.416316
0.405360
0.394679
0.385236
0.378872
0.375320
0.368670
0.358522
0.351447
0.346819
0.343308
0.339932
0.337042
0.334713
0.332990
0.331618
0.330558
0.329717
0.329153
0.328849
0.450945
0.447209
0.440034
0.430610
0.419510
0.408438
0.398335
0.391214
0.386922
0.379721
0.369186
0.361839
0.357061
0.353552
0.350274
0.347509
0.345246
0.343489
0.341961
0.340679
0.339615
0.338896
0.338507
0.462792
0.459091
0.452007
0.442662
0.431405
0.419608
0.407938
0.398362
0.390810
0.382927
0.374275
0.368053
0.363790
0.360679
0.357959
0.355735
0.353858
0.352214
0.350595
0.349131
0.347874
0.346990
0.346503
0.471154
0.467484
0.460497
0.451267
0.439904
0.427413
0.414280
0.402613
0.392717
0.384230
0.376662
0.371244
0.367456
0.364845
0.362807
0.361258
0.359873
0.358435
0.356795
0.355207
0.353812
0.352801
0.352232
0.476088
0.472333
0.465231
0.455919
0.444356
0.431307
0.417119
0.404145
0.392952
0.384103
0.377031
0.372090
0.368705
0.366563
0.365148
0.364210
0.363317
0.362127
0.360542
0.358938
0.357513
0.356450
0.355822
0.477292
0.473169
0.465445
0.455514
0.443434
0.429990
0.415439
0.402112
0.390624
0.381815
0.375074
0.370479
0.367417
0.365654
0.364691
0.364229
0.363766
0.362852
0.361403
0.359931
0.358632
0.357626
0.356976
0.475022
0.470130
0.461096
0.449904
0.436932
0.423201
0.408889
0.396010
0.384990
0.376583
0.370237
0.365987
0.363252
0.361780
0.361182
0.361175
0.361326
0.360710
0.359318
0.358094
0.357100
0.356229
0.355564
0.469131
0.463227
0.452515
0.439757
0.425819
0.411957
0.398210
0.386172
0.375960
0.368164
0.362265
0.358372
0.355946
0.354739
0.354476
0.355017
0.355956
0.355657
0.354170
0.353159
0.352546
0.351852
0.351135
0.457324
0.450599
0.438506
0.424569
0.410026
0.396301
0.383296
0.372197
0.362944
0.355821
0.350360
0.346826
0.344701
0.343732
0.343859
0.345039
0.348769
0.348727
0.345014
0.343991
0.343612
0.343072
0.342286
0.436949
0.430269
0.418245
0.404453
0.390224
0.377088
0.364904
0.354672
0.346199
0.339719
0.334750
0.331557
0.329640
0.328781
0.328938
0.330143
0.333995
0.334034
0.330340
0.329448
0.329222
0.328813
0.328087
0.407466
0.401679
0.391177
0.378833
0.365823
0.353676
0.342422
0.333002
0.325201
0.319313
0.314913
0.312059
0.310311
0.309433
0.309344
0.310112
0.312115
0.312034
0.309928
0.309156
0.308931
0.308586
0.308049
0.374729
0.370007
0.361279
0.350663
0.339063
0.328019
0.317693
0.309048
0.301903
0.296581
0.292667
0.290143
0.288559
0.287699
0.287580
0.288482
0.291904
0.291650
0.287738
0.286384
0.285833
0.285469
0.285093
0.341061
0.337169
0.329865
0.320673
0.310344
0.300336
0.290917
0.283017
0.276513
0.271734
0.268289
0.266084
0.264712
0.264013
0.264577
0.267281
0.280804
0.280429
0.266130
0.262655
0.261176
0.260695
0.260394
0.310506
0.307146
0.300743
0.292531
0.283135
0.273986
0.265338
0.258099
0.252155
0.247856
0.244789
0.242840
0.241610
0.240980
0.241493
0.244001
0.257249
0.256855
0.242741
0.239350
0.237854
0.237414
0.237182
0.283914
0.280845
0.274996
0.267432
0.258741
0.250235
0.242219
0.235535
0.230091
0.226160
0.223379
0.221618
0.220486
0.219790
0.219514
0.219909
0.222533
0.222167
0.218760
0.217545
0.216912
0.216621
0.216464
0.264804
0.261892
0.256343
0.249162
0.240901
0.232823
0.225230
0.218936
0.213830
0.210153
0.207554
0.205911
0.204853
0.204182
0.203770
0.203604
0.204213
0.203906
0.202635
0.202095
0.201704
0.201474
0.201344
0.254355
0.251514
0.246106
0.239104
0.231058
0.223196
0.215828
0.209736
0.204812
0.201267
0.198761
0.197174
0.196153
0.195507
0.195055
0.194750
0.194629
0.194363
0.193910
0.193591
0.193312
0.193110
0.192993
0.354201
0.350507
0.343445
0.334242
0.323591
0.313119
0.303268
0.295107
0.288493
0.283677
0.280163
0.277756
0.275916
0.274387
0.272909
0.271567
0.270405
0.269577
0.269053
0.268785
0.268645
0.268556
0.268497
0.359925
0.356234
0.349171
0.339961
0.329292
0.318795
0.308909
0.300704
0.294024
0.289107
0.285461
0.282926
0.280972
0.279340
0.277764
0.276340
0.275116
0.274250
0.273707
0.273432
0.273290
0.273204
0.273147
0.370901
0.367213
0.360148
0.350921
0.340220
0.329682
0.319745
0.311475
0.304682
0.299558
0.295612
0.292794
0.290589
0.288745
0.286968
0.285378
0.284025
0.283076
0.282474
0.282158
0.281987
0.281887
0.281824
0.385315
0.381629
0.374555
0.365306
0.354566
0.343991
0.334027
0.325738
0.318872
0.313449
0.309001
0.305718
0.303135
0.300973
0.298892
0.297051
0.295505
0.294418
0.293699
0.293281
0.293024
0.292874
0.292788
0.402269
0.398570
0.
