# Supplementary material for: A computational model of spatio-temporal cardiac intracellular calcium handling with realistic structure and spatial flux distribution from sarcoplasmic reticulum and t-tubule reconstructions
Source: PLoS Comput Biol. 2017 Aug 31;13(8):e1005714. doi: 10.1371/journal.pcbi.1005714 (PMC5597258; doi:10.1371/journal.pcbi.1005714)
Supplement: S1 Code — Code provided in C/C++ and includes the structural datasets used in this study. Documentation is provided on use of and updating the code. Updates may also be available on Michael Colman’s website, http://www.physicsoftheheart.com and github repository: https://github.com/michaelcolman/CODE---PLOS-Comp-Biol-2017-Model-SR. (ZIP) [file pcbi.1005714.s001.zip › PLOS_SR_Clean/Spatial_diff_out/Ca_1D_output_0250.dat]

0.243035
0.240785
0.236501
0.230958
0.224612
0.218475
0.212837
0.208280
0.204539
0.201495
0.198850
0.196814
0.195285
0.194236
0.193495
0.193033
0.192829
0.192816
0.192977
0.193303
0.193636
0.193831
0.193892
0.246880
0.244637
0.240362
0.234820
0.228459
0.222295
0.216636
0.212084
0.208338
0.205202
0.202381
0.200175
0.198526
0.197402
0.196614
0.196133
0.195972
0.195935
0.196007
0.196308
0.196635
0.196823
0.196875
0.254270
0.252044
0.247793
0.242254
0.235854
0.229595
0.223809
0.219151
0.215292
0.211975
0.208897
0.206470
0.204663
0.203432
0.202573
0.202082
0.202076
0.201960
0.201713
0.201876
0.202126
0.202272
0.202298
0.263998
0.261801
0.257588
0.252054
0.245570
0.239103
0.232991
0.227957
0.223747
0.220173
0.216938
0.214426
0.212554
0.211238
0.210257
0.209620
0.209455
0.209173
0.208754
0.208755
0.208868
0.208920
0.208899
0.275441
0.273279
0.269111
0.263575
0.256955
0.250167
0.243521
0.237857
0.233058
0.229170
0.225893
0.223453
0.221629
0.220262
0.219104
0.218183
0.217535
0.217006
0.216564
0.216390
0.216307
0.216218
0.216130
0.286915
0.284774
0.280624
0.275053
0.268265
0.261115
0.253898
0.247559
0.242153
0.237944
0.234644
0.232307
0.230556
0.229150
0.227832
0.226666
0.225682
0.224889
0.224253
0.223834
0.223524
0.223280
0.223119
0.297909
0.295744
0.291534
0.285844
0.278827
0.271318
0.263591
0.256695
0.250781
0.246285
0.242913
0.240607
0.238876
0.237416
0.235960
0.234607
0.233387
0.232390
0.231573
0.230967
0.230491
0.230128
0.229900
0.307064
0.304812
0.300433
0.294510
0.287208
0.279382
0.271314
0.264078
0.257858
0.253153
0.249663
0.247286
0.245492
0.243967
0.242439
0.241009
0.239704
0.238635
0.237769
0.237134
0.236639
0.236235
0.235959
0.314249
0.311852
0.307203
0.300953
0.293317
0.285235
0.276985
0.269622
0.263281
0.258452
0.254821
0.252297
0.250374
0.248781
0.247246
0.245850
0.244597
0.243605
0.242870
0.242408
0.242082
0.241727
0.241412
0.318796
0.316241
0.311307
0.304725
0.296800
0.288554
0.280275
0.272956
0.266648
0.261779
0.258026
0.255339
0.253275
0.251621
0.250116
0.248815
0.247697
0.246888
0.246414
0.246287
0.246274
0.246034
0.245676
0.320735
0.318049
0.312879
0.306043
0.297924
0.289632
0.281455
0.274304
0.268136
0.263295
0.259452
0.256623
0.254444
0.252736
0.251247
0.250044
0.249080
0.248471
0.248276
0.248486
0.248793
0.248677
0.248284
0.319858
0.317097
0.311803
0.304850
0.296692
0.288491
0.280533
0.273650
0.267698
0.262938
0.259054
0.256146
0.253949
0.252190
0.250629
0.249457
0.248587
0.248087
0.247996
0.248295
0.248675
0.248607
0.248239
0.316036
0.313259
0.307951
0.301026
0.292984
0.285012
0.277397
0.270878
0.265227
0.260614
0.256776
0.253957
0.252020
0.250215
0.248306
0.246996
0.246115
0.245612
0.245435
0.245562
0.245756
0.245653
0.245364
0.309417
0.306667
0.301427
0.294638
0.286823
0.279178
0.271976
0.265882
0.260587
0.256197
0.252566
0.250200
0.249105
0.247279
0.244494
0.242733
0.241722
0.241161
0.240848
0.240752
0.240723
0.240562
0.240339
0.299753
0.297045
0.291903
0.285299
0.277776
0.270499
0.263736
0.258074
0.253168
0.249092
0.245907
0.244455
0.245038
0.243262
0.238908
0.236367
0.235111
0.234488
0.234088
0.233867
0.233715
0.233516
0.233324
0.287762
0.285063
0.279967
0.273520
0.266264
0.259323
0.252926
0.247611
0.243014
0.239182
0.236181
0.234862
0.235576
0.233956
0.229785
0.227424
0.226315
0.225803
0.225484
0.225325
0.225222
0.225036
0.224829
0.273422
0.270644
0.265433
0.259041
0.252002
0.245349
0.239256
0.234207
0.229855
0.226206
0.223155
0.221219
0.220527
0.219160
0.216916
0.215659
0.215079
0.214842
0.214786
0.214899
0.215057
0.214936
0.214645
0.258141
0.255156
0.249600
0.243123
0.236242
0.229856
0.224042
0.219241
0.215136
0.211748
0.208878
0.206807
0.205559
0.204478
0.203371
0.202816
0.202603
0.202628
0.202896
0.203442
0.204048
0.204025
0.203552
0.241677
0.238441
0.232415
0.225829
0.219133
0.213056
0.207570
0.203059
0.199252
0.196182
0.193630
0.191751
0.190493
0.189679
0.189142
0.188944
0.188966
0.189195
0.189763
0.190745
0.191840
0.191906
0.191200
0.223917
0.220843
0.215111
0.208911
0.202646
0.196986
0.191880
0.187699
0.184206
0.181460
0.179240
0.177639
0.176566
0.175964
0.175678
0.175643
0.175764
0.176051
0.176651
0.177645
0.178754
0.178823
0.178110
0.205799
0.203272
0.198581
0.193215
0.187593
0.182411
0.177708
0.173856
0.170670
0.168217
0.166294
0.164949
0.164076
0.163632
0.163480
0.163517
0.163654
0.163871
0.164251
0.164843
0.165477
0.165469
0.164999
0.192372
0.190269
0.186343
0.181625
0.176497
0.171691
0.167292
0.163692
0.160734
0.158498
0.156787
0.155628
0.154902
0.154561
0.154478
0.154542
0.154664
0.154796
0.154968
0.155194
0.155411
0.155325
0.155054
0.185030
0.183135
0.179592
0.175205
0.170349
0.165747
0.161521
0.158058
0.155228
0.153109
0.151516
0.150457
0.149811
0.149524
0.149472
0.149546
0.149654
0.149735
0.149791
0.149833
0.149838
0.149709
0.149529
0.246657
0.244392
0.240078
0.234498
0.228113
0.221952
0.216326
0.211823
0.208127
0.205031
0.202237
0.200049
0.198413
0.197303
0.196535
0.196079
0.195950
0.195951
0.196064
0.196405
0.196767
0.196982
0.197048
0.250530
0.248274
0.243973
0.238397
0.232006
0.225833
0.220217
0.215765
0.212109
0.208922
0.205908
0.203501
0.201716
0.200520
0.199716
0.199297
0.199375
0.199353
0.199214
0.199474
0.199815
0.200021
0.200077
0.257977
0.255742
0.251471
0.245907
0.239491
0.233243
0.227526
0.223017
0.219292
0.215924
0.212607
0.209928
0.207954
0.206647
0.205818
0.205564
0.206289
0.206186
0.205233
0.205175
0.205387
0.205538
0.205564
0.267788
0.265587
0.261363
0.255811
0.249318
0.242861
0.236809
0.231911
0.227821
0.224194
0.220728
0.217975
0.215945
0.214559
0.213607
0.213208
0.213771
0.213496
0.212359
0.212124
0.212187
0.212239
0.212217
0.279342
0.277179
0.273007
0.267462
0.260828
0.254032
0.247402
0.241798
0.237049
0.233102
0.229656
0.227050
0.225119
0.223693
0.222515
0.221650
0.221231
0.220697
0.220010
0.219760
0.219663
0.219574
0.219482
0.290937
0.288800
0.284655
0.279082
0.272281
0.265100
0.257848
0.251488
0.246059
0.241785
0.238382
0.235959
0.234156
0.232711
0.231355
0.230173
0.229228
0.228417
0.227700
0.227252
0.226933
0.226682
0.226513
0.302051
0.299894
0.295695
0.290009
0.282978
0.275425
0.267630
0.260661
0.254676
0.250111
0.246676
0.244334
0.242585
0.241098
0.239597
0.238200
0.236958
0.235936
0.235087
0.234469
0.233988
0.233616
0.233375
0.311315
0.309071
0.304702
0.298782
0.291463
0.283590
0.275441
0.268112
0.261803
0.257024
0.253483
0.251081
0.249275
0.247725
0.246148
0.244670
0.243331
0.242245
0.241378
0.240761
0.240290
0.239884
0.239588
0.318593
0.316201
0.311556
0.305302
0.297645
0.289514
0.281188
0.273735
0.267305
0.262398
0.258705
0.256144
0.254195
0.252566
0.250982
0.249540
0.248263
0.247279
0.246594
0.246226
0.245996
0.245662
0.245307
0.323211
0.320656
0.315717
0.309122
0.301168
0.292876
0.284532
0.277137
0.270748
0.265798
0.261970
0.259224
0.257116
0.255412
0.253848
0.252505
0.251379
0.250615
0.250267
0.250352
0.250553
0.250367
0.249937
0.325197
0.322505
0.317321
0.310461
0.302308
0.293972
0.285743
0.278533
0.272297
0.267375
0.263447
0.260554
0.258339
0.256566
0.254981
0.253720
0.252754
0.252222
0.252224
0.252756
0.253389
0.253359
0.252863
0.324343
0.321571
0.316252
0.309266
0.301066
0.292825
0.284825
0.277898
0.271890
0.267059
0.263108
0.260196
0.258076
0.256238
0.254441
0.253131
0.252231
0.251805
0.251913
0.252543
0.253255
0.253280
0.252813
0.320527
0.317730
0.312384
0.305414
0.297325
0.289312
0.281664
0.275115
0.269426
0.264772
0.260969
0.258419
0.257026
0.255128
0.252494
0.250759
0.249737
0.249252
0.249203
0.249559
0.249990
0.249960
0.249608
0.313894
0.311114
0.305819
0.298969
0.291100
0.283414
0.276186
0.270077
0.264772
0.260422
0.257103
0.255761
0.256466
0.254538
0.249754
0.246810
0.245386
0.244737
0.244452
0.244468
0.244571
0.244456
0.244205
0.304224
0.301465
0.296236
0.289546
0.281952
0.274628
0.267842
0.262176
0.257297
0.253392
0.250987
0.251811
0.256278
0.254405
0.245964
0.240999
0.238883
0.238031
0.237567
0.237379
0.237299
0.237131
0.236922
0.292328
0.289531
0.284263
0.277670
0.270310
0.263304
0.256870
0.251542
0.246964
0.243297
0.241066
0.242013
0.246633
0.244923
0.236661
0.231901
0.229952
0.229220
0.228846
0.228736
0.228726
0.228570
0.228328
0.278424
0.275421
0.269810
0.263121
0.255903
0.249145
0.242982
0.237887
0.233504
0.229882
0.227125
0.226179
0.227287
0.225844
0.221653
0.219290
0.218345
0.218049
0.218055
0.218354
0.218744
0.218670
0.218269
0.264229
0.260749
0.254287
0.247202
0.240000
0.233447
0.227521
0.222635
0.218459
0.215020
0.212181
0.210369
0.209669
0.208537
0.206783
0.205886
0.205589
0.205679
0.206166
0.207147
0.208263
0.208322
0.207579
0.249340
0.245237
0.237558
0.229930
0.222733
0.216419
0.210784
0.206160
0.202256
0.199108
0.196505
0.194639
0.193484
0.192642
0.191946
0.191686
0.191741
0.192116
0.193054
0.194749
0.196685
0.196869
0.195694
0.231326
0.227387
0.219991
0.212752
0.205987
0.200087
0.194825
0.190522
0.186927
0.184102
0.181820
0.180183
0.179108
0.178492
0.178180
0.178154
0.178334
0.178774
0.179746
0.181462
0.183430
0.183615
0.182410
0.211094
0.208088
0.202499
0.196541
0.190602
0.185241
0.180401
0.176435
0.173155
0.170630
0.168652
0.167269
0.166378
0.165927
0.165777
0.165833
0.166015
0.166333
0.166944
0.167977
0.169139
0.169204
0.168432
0.196193
0.193878
0.189564
0.184561
0.179249
0.174309
0.169794
0.166093
0.163051
0.160751
0.158993
0.157801
0.157057
0.156712
0.156633
0.156713
0.156864
0.157048
0.157330
0.157756
0.158210
0.158162
0.157760
0.188217
0.186220
0.182492
0.177947
0.172963
0.168250
0.163918
0.160364
0.157455
0.155278
0.153641
0.152554
0.151892
0.151601
0.151553
0.151638
0.151765
0.151876
0.151986
0.152118
0.152228
0.152118
0.151887
0.253611
0.251312
0.246933
0.241263
0.234785
0.228536
0.222846
0.218342
0.214643
0.211453
0.208465
0.206093
0.204326
0.203139
0.202340
0.201926
0.202017
0.202010
0.201885
0.202162
0.202516
0.202736
0.202803
0.257537
0.255249
0.250885
0.245226
0.238755
0.232512
0.226860
0.222460
0.218849
0.215571
0.212315
0.209674
0.207726
0.206449
0.205662
0.205461
0.206251
0.206221
0.205348
0.205365
0.205644
0.205844
0.205897
0.265089
0.262828
0.258509
0.252875
0.246451
0.240151
0.234377
0.229967
0.226334
0.222877
0.219266
0.216297
0.214133
0.212766
0.212111
0.212602
0.215483
0.215369
0.212230
0.211394
0.211374
0.211482
0.211494
0.275047
0.272827
0.268562
0.262947
0.256448
0.249943
0.243827
0.239014
0.234999
0.231281
0.227532
0.224500
0.222289
0.220854
0.220084
0.220435
0.223134
0.222844
0.219525
0.218490
0.218302
0.218302
0.218262
0.286802
0.284620
0.280405
0.274795
0.268098
0.261231
0.254545
0.248954
0.244212
0.240164
0.236502
0.233697
0.231636
0.230154
0.229009
0.228375
0.228662
0.228101
0.226644
0.226095
0.225886
0.225761
0.225652
0.298612
0.296457
0.292275
0.286644
0.279772
0.272500
0.265145
0.258715
0.253217
0.248833
0.245279
0.242737
0.240860
0.239374
0.238004
0.236862
0.236094
0.235246
0.234271
0.233695
0.233303
0.233013
0.232821
0.309948
0.307778
0.303547
0.297808
0.290707
0.283052
0.275122
0.268031
0.261925
0.257243
0.253695
0.251277
0.249484
0.247967
0.246432
0.245016
0.243785
0.242724
0.241775
0.241085
0.240549
0.240137
0.239867
0.319413
0.317161
0.312763
0.306791
0.299401
0.291426
0.283136
0.275668
0.269216
0.264314
0.260663
0.258187
0.256332
0.254745
0.253125
0.251609
0.250246
0.249132
0.248222
0.247582
0.247092
0.246661
0.246327
0.326886
0.324481
0.319802
0.313495
0.305760
0.297531
0.289082
0.281500
0.274932
0.269890
0.266066
0.263405
0.261379
0.259688
0.258040
0.256552
0.255248
0.254261
0.253603
0.253306
0.253157
0.252824
0.252411
0.331654
0.329082
0.324104
0.317451
0.309419
0.301037
0.292587
0.285084
0.278570
0.273478
0.269490
0.266611
0.264400
0.262602
0.260941
0.259534
0.258384
0.257655
0.257428
0.257729
0.258155
0.258016
0.257493
0.333751
0.331037
0.325805
0.318879
0.310642
0.302222
0.293903
0.286604
0.280257
0.275192
0.271093
0.268064
0.265771
0.263875
0.262108
0.260735
0.259735
0.259272
0.259483
0.260368
0.261368
0.261428
0.260805
0.332959
0.330160
0.324780
0.317713
0.309417
0.301089
0.293003
0.285993
0.279880
0.274920
0.270844
0.267927
0.265954
0.263976
0.261731
0.260150
0.259153
0.258786
0.259111
0.260106
0.261201
0.261332
0.260745
0.329175
0.326335
0.320904
0.313831
0.305628
0.297514
0.289770
0.283134
0.277351
0.272623
0.268911
0.266892
0.266647
0.264598
0.260501
0.257959
0.256627
0.256113
0.256188
0.256797
0.257502
0.257557
0.257133
0.322531
0.319687
0.314274
0.307292
0.299286
0.291479
0.284141
0.277941
0.272570
0.268293
0.265605
0.266206
0.270357
0.268283
0.259742
0.254602
0.252356
0.251501
0.251206
0.251336
0.251592
0.251533
0.251251
0.312828
0.309974
0.304570
0.297704
0.289941
0.282476
0.275560
0.269800
0.264906
0.261319
0.260549
0.265617
0.289123
0.287097
0.259373
0.249946
0.246053
0.244736
0.244119
0.243942
0.243940
0.243809
0.243582
0.301015
0.298056
0.292487
0.285630
0.278050
0.270872
0.264278
0.258826
0.254211
0.250856
0.250261
0.255479
0.279052
0.277215
0.249793
0.240580
0.236876
0.235696
0.235178
0.235098
0.235194
0.235074
0.234786
0.287727
0.284367
0.278082
0.270908
0.263364
0.256376
0.250000
0.244724
0.240210
0.236636
0.234510
0.235523
0.240181
0.238655
0.230735
0.226271
0.224583
0.224125
0.224167
0.224680
0.225360
0.225340
0.224788
0.275238
0.270969
0.262989
0.254924
0.247186
0.240314
0.234115
0.228993
0.224619
0.221074
0.218351
0.217113
0.217651
0.216468
0.213368
0.211803
0.211304
0.211443
0.212183
0.213703
0.215472
0.215622
0.214513
0.263071
0.257545
0.246995
0.237641
0.229602
0.222865
0.216902
0.212001
0.207862
0.204553
0.201879
0.200091
0.199194
0.198333
0.197336
0.196955
0.197040
0.197594
0.198996
0.201600
0.204628
0.204950
0.203137
0.244629
0.239262
0.228946
0.219973
0.212364
0.206045
0.200452
0.195866
0.192030
0.189045
0.186659
0.184985
0.183941
0.183329
0.182976
0.182973
0.183235
0.183874
0.185323
0.187969
0.191062
0.191383
0.189504
0.220632
0.216849
0.209725
0.202805
0.196343
0.190663
0.185536
0.181317
0.177823
0.175152
0.173075
0.171641
0.170737
0.170292
0.170158
0.170257
0.170509
0.170954
0.171855
0.173456
0.175315
0.175462
0.174265
0.203208
0.200555
0.195582
0.190124
0.184497
0.179314
0.174555
0.170637
0.167409
0.164980
0.163135
0.161897
0.161135
0.160792
0.160732
0.160846
0.161042
0.161292
0.161706
0.162383
0.163153
0.163141
0.162548
0.194133
0.191975
0.187943
0.183143
0.177937
0.173016
0.168467
0.164717
0.161642
0.159347
0.157632
0.156501
0.155821
0.155530
0.155496
0.155607
0.155763
0.155910
0.156079
0.156318
0.156560
0.156468
0.156159
0.262774
0.260418
0.255929
0.250105
0.243454
0.236994
0.231067
0.226354
0.222476
0.219164
0.216110
0.213705
0.211911
0.210682
0.209821
0.209337
0.209357
0.209280
0.209082
0.209293
0.209593
0.209781
0.209835
0.266769
0.264424
0.259951
0.254139
0.247514
0.241059
0.235147
0.230532
0.226737
0.223340
0.220029
0.217364
0.215397
0.214084
0.213239
0.212973
0.213693
0.213588
0.212630
0.212565
0.212779
0.212941
0.212979
0.274453
0.272139
0.267724
0.261955
0.255538
0.249026
0.242828
0.238177
0.234339
0.230769
0.227113
0.224131
0.221953
0.220562
0.219862
0.220297
0.223091
0.222900
0.219682
0.218742
0.218637
0.218698
0.218691
0.284587
0.282320
0.277956
0.272200
0.265703
0.258997
0.252461
0.247414
0.243192
0.239370
0.235573
0.232522
0.230289
0.228848
0.228054
0.228369
0.230987
0.230631
0.227222
0.226063
0.225762
0.225711
0.225648
0.296585
0.294342
0.290004
0.284225
0.277369
0.270303
0.263378
0.257598
0.252687
0.248525
0.244793
0.241948
0.239863
0.238376
0.237231
0.236595
0.236854
0.236226
0.234654
0.233968
0.233638
0.233439
0.233296
0.308656
0.306433
0.302119
0.296312
0.289265
0.281802
0.274246
0.267655
0.262005
0.257499
0.253847
0.251234
0.249317
0.247828
0.246483
0.245372
0.244606
0.243703
0.242608
0.241887
0.241361
0.240984
0.240749
0.320262
0.318026
0.313664
0.307751
0.300491
0.292660
0.284538
0.277303
0.271056
0.266243
0.262566
0.260042
0.258182
0.256657
0.255158
0.253793
0.252581
0.251476
0.250408
0.249566
0.248888
0.248385
0.248069
0.329987
0.327680
0.323161
0.317025
0.309480
0.301353
0.292894
0.285300
0.278708
0.273670
0.269859
0.267236
0.265271
0.263658
0.262060
0.260583
0.259227
0.258079
0.257059
0.256271
0.255639
0.255128
0.254754
0.337730
0.335269
0.330478
0.324021
0.316131
0.307764
0.299194
0.291513
0.284828
0.279628
0.275603
0.272750
0.270577
0.268808
0.267136
0.265649
0.264334
0.263298
0.262539
0.262117
0.261853
0.261449
0.261002
0.342725
0.340101
0.335023
0.328238
0.320067
0.311563
0.303017
0.295440
0.288827
0.283561
0.279327
0.276206
0.273800
0.271872
0.270129
0.268672
0.267478
0.266688
0.266374
0.266575
0.266915
0.266724
0.266179
0.344998
0.342237
0.336910
0.329858
0.321485
0.312951
0.304547
0.297185
0.290745
0.285494
0.281112
0.277801
0.275272
0.273205
0.271309
0.269840
0.268763
0.268235
0.268375
0.269187
0.270134
0.270166
0.269528
0.344324
0.341478
0.335993
0.328787
0.320335
0.311881
0.303686
0.296582
0.290345
0.285192
0.280831
0.277631
0.275411
0.273255
0.270857
0.269151
0.268054
0.267632
0.267906
0.268854
0.269915
0.270046
0.269457
0.340626
0.337713
0.332147
0.324905
0.316517
0.308226
0.300309
0.293512
0.287555
0.282613
0.278647
0.276394
0.275939
0.273717
0.269468
0.266794
0.265368
0.264800
0.264843
0.265431
0.266128
0.266191
0.265776
0.333979
0.331037
0.325449
0.318258
0.310024
0.301984
0.294401
0.287960
0.282353
0.277851
0.274954
0.275380
0.279347
0.277130
0.268479
0.263216
0.260883
0.259984
0.259671
0.259797
0.260060
0.260018
0.259749
0.324138
0.321169
0.315558
0.308448
0.300419
0.292673
0.285446
0.279372
0.274186
0.270368
0.269421
0.274343
0.297784
0.295655
0.267778
0.258273
0.254307
0.252957
0.252328
0.252150
0.252155
0.252042
0.251829
0.312027
0.308952
0.303159
0.296047
0.288181
0.280700
0.273746
0.267922
0.262965
0.259375
0.258625
0.263729
0.287266
0.285372
0.257839
0.248579
0.244819
0.243620
0.243082
0.242980
0.243057
0.242954
0.242679
0.298386
0.294887
0.288349
0.280923
0.273106
0.265793
0.259016
0.253325
0.248442
0.244612
0.242335
0.243276
0.247865
0.246312
0.238395
0.233910
0.232207
0.231727
0.231720
0.232174
0.232805
0.232772
0.232225
0.285613
0.281159
0.272833
0.264492
0.256490
0.249283
0.242649
0.237073
0.232305
0.228488
0.225610
0.224305
0.224819
0.223643
0.220572
0.219044
0.218572
0.218687
0.219343
0.220752
0.222420
0.222529
0.221425
0.273258
0.267464
0.256398
0.246695
0.238376
0.231301
0.224884
0.219506
0.214959
0.211379
0.208553
0.206703
0.205797
0.204974
0.204044
0.203744
0.203883
0.204415
0.205702
0.208145
0.211016
0.211279
0.209482
0.254070
0.248461
0.237655
0.228354
0.220474
0.213839
0.207808
0.202760
0.198526
0.195297
0.192775
0.191044
0.189991
0.189438
0.189168
0.189258
0.189573
0.190202
0.191537
0.194014
0.196934
0.197204
0.195343
0.228885
0.224959
0.217555
0.210418
0.203737
0.197763
0.192244
0.187621
0.183787
0.180896
0.178701
0.177220
0.176318
0.175916
0.175852
0.176031
0.176336
0.176769
0.177580
0.179056
0.180798
0.180896
0.179700
0.210621
0.207881
0.202741
0.197116
0.191289
0.185835
0.180736
0.176478
0.172967
0.170350
0.168401
0.167122
0.166360
0.166046
0.166034
0.166204
0.166440
0.166681
0.167036
0.167635
0.168335
0.168289
0.167690
0.201125
0.198900
0.194740
0.189787
0.184382
0.179206
0.174350
0.170301
0.166978
0.164516
0.162705
0.161536
0.160852
0.160579
0.160579
0.160729
0.160915
0.161057
0.161187
0.161375
0.161574
0.161459
0.161143
0.273630
0.271191
0.266561
0.260532
0.253765
0.246966
0.240458
0.235307
0.231043
0.227588
0.224602
0.222330
0.220625
0.219398
0.218443
0.217769
0.217412
0.217193
0.217078
0.217212
0.217401
0.217512
0.217534
0.277712
0.275282
0.270677
0.264676
0.258111
0.251291
0.244576
0.239439
0.235189
0.231652
0.228474
0.226014
0.224182
0.222884
0.221902
0.221274
0.221125
0.220867
0.220468
0.220483
0.220621
0.220705
0.220711
0.285575
0.283180
0.278750
0.272982
0.268056
0.261144
0.252658
0.247231
0.242756
0.239035
0.235575
0.232872
0.230876
0.229496
0.228520
0.228086
0.228587
0.228236
0.226988
0.226628
0.226584
0.226583
0.226544
0.295931
0.293564
0.289167
0.283401
0.278412
0.271304
0.262484
0.256690
0.251866
0.247891
0.244272
0.241479
0.239426
0.237997
0.236956
0.236440
0.236822
0.236307
0.234842
0.234250
0.234003
0.233867
0.233760
0.308157
0.305796
0.301273
0.295257
0.288461
0.281050
0.273372
0.267167
0.261888
0.257598
0.253945
0.251235
0.249249
0.247802
0.246616
0.245732
0.245227
0.244480
0.243436
0.242786
0.242329
0.242008
0.241806
0.320493
0.318143
0.313611
0.307527
0.300367
0.292609
0.284572
0.277714
0.271822
0.267187
0.263494
0.260872
0.258957
0.257502
0.256216
0.255120
0.254177
0.253192
0.252111
0.251227
0.250506
0.249987
0.249683
0.332406
0.330036
0.325449
0.319275
0.311978
0.303892
0.295307
0.287892
0.281485
0.276531
0.272711
0.270061
0.268118
0.266599
0.265200
0.263953
0.262771
0.261606
0.260393
0.259323
0.258421
0.257764
0.257376
0.342450
0.340009
0.335274
0.328897
0.321337
0.312986
0.304130
0.296419
0.289721
0.284520
0.280491
0.277660
0.275550
0.273892
0.272369
0.271010
0.269720
0.268499
0.267285
0.266237
0.265362
0.264689
0.264254
0.350497
0.347924
0.342931
0.336234
0.328157
0.319614
0.310896
0.303176
0.296428
0.291057
0.286750
0.283613
0.281217
0.279346
0.277678
0.276241
0.274934
0.273793
0.272793
0.272051
0.271486
0.270927
0.270455
0.355768
0.353052
0.347803
0.340813
0.332459
0.323814
0.315188
0.307615
0.300972
0.295516
0.290926
0.287439
0.284732
0.282631
0.280818
0.279324
0.278063
0.277110
0.276488
0.276278
0.276239
0.275890
0.275362
0.358288
0.355442
0.349961
0.342727
0.334175
0.325509
0.317048
0.309707
0.303255
0.297785
0.292970
0.289204
0.286265
0.283970
0.281991
0.280445
0.279252
0.278513
0.278290
0.278625
0.279150
0.279022
0.278421
0.357813
0.354868
0.349220
0.341824
0.333180
0.324552
0.316243
0.309094
0.302792
0.297373
0.292522
0.288737
0.285878
0.283479
0.281220
0.279554
0.278381
0.277757
0.277697
0.278206
0.278887
0.278876
0.278336
0.354237
0.351211
0.345444
0.337968
0.329324
0.320783
0.312628
0.305632
0.299458
0.294169
0.289572
0.286291
0.284267
0.281854
0.278766
0.276668
0.275380
0.274725
0.274564
0.274857
0.275281
0.275260
0.274905
0.347611
0.344528
0.338693
0.331211
0.322651
0.314265
0.306301
0.299489
0.293490
0.288469
0.284492
0.282607
0.282808
0.280464
0.275313
0.272044
0.270386
0.269606
0.269254
0.269251
0.269374
0.269296
0.269071
0.337567
0.334444
0.328563
0.321136
0.312735
0.304563
0.296829
0.290233
0.284481
0.279874
0.276923
0.277336
0.281427
0.279257
0.270572
0.265380
0.263083
0.262134
0.261619
0.261416
0.261350
0.261221
0.261045
0.324889
0.321689
0.315690
0.308319
0.300110
0.292167
0.284632
0.278200
0.272618
0.268219
0.265502
0.266141
0.270501
0.268612
0.260221
0.255336
0.253277
0.252469
0.252011
0.251827
0.251774
0.251627
0.251407
0.310121
0.306628
0.300100
0.292597
0.284541
0.276802
0.269415
0.263077
0.257585
0.253190
0.249963
0.248791
0.249755
0.248242
0.244037
0.241664
0.240713
0.240342
0.240175
0.240278
0.240507
0.240373
0.239975
0.295687
0.291459
0.283539
0.275440
0.267382
0.259818
0.252568
0.246322
0.240953
0.236704
0.233394
0.231379
0.230624
0.229526
0.227878
0.227129
0.226932
0.226941
0.227142
0.227763
0.228560
0.228478
0.227727
0.281356
0.276032
0.265867
0.256774
0.248602
0.241243
0.234219
0.228167
0.223031
0.219069
0.216010
0.213967
0.212805
0.212080
0.211608
0.211617
0.211852
0.212140
0.212693
0.213884
0.215349
0.215330
0.214158
0.261158
0.256056
0.246250
0.237628
0.229947
0.223051
0.216443
0.210761
0.205988
0.202404
0.199707
0.197921
0.196864
0.196401
0.196350
0.196628
0.197009
0.197372
0.197954
0.199151
0.200631
0.200605
0.199402
0.236172
0.232560
0.225740
0.218982
0.212354
0.206111
0.200079
0.194906
0.190606
0.187421
0.185084
0.183576
0.182706
0.182386
0.182457
0.182768
0.183124
0.183384
0.183691
0.184328
0.185132
0.185027
0.184231
0.218186
0.215563
0.210630
0.205101
0.199186
0.193450
0.187906
0.183194
0.179298
0.176441
0.174373
0.173068
0.172332
0.172076
0.172152
0.172410
0.172684
0.172834
0.172914
0.173084
0.173314
0.173152
0.172723
0.208746
0.206540
0.202407
0.197411
0.191845
0.186382
0.181129
0.176687
0.173034
0.170364
0.168447
0.167250
0.166583
0.166350
0.166409
0.166620
0.166835
0.166927
0.166904
0.166868
0.166835
0.166652
0.166397
0.284748
0.282204
0.277391
0.271117
0.264272
0.257065
0.249832
0.244171
0.239489
0.235875
0.232966
0.230846
0.229245
0.228029
0.226995
0.226171
0.225571
0.225174
0.224944
0.224899
0.224919
0.224920
0.224899
0.288924
0.286387
0.281619
0.275445
0.269338
0.262073
0.254047
0.248260
0.243512
0.239820
0.236787
0.234554
0.232877
0.231612
0.230545
0.229704
0.229130
0.228684
0.228331
0.228211
0.228180
0.228147
0.228105
0.296969
0.294481
0.290086
0.284717
0.284161
0.276721
0.262974
0.256270
0.251049
0.247159
0.243907
0.241510
0.239720
0.238392
0.237293
0.236471
0.236026
0.235478
0.234786
0.234458
0.234280
0.234157
0.234066
0.307541
0.305067
0.300687
0.295318
0.294772
0.287144
0.273011
0.265964
0.260427
0.256290
0.252862
0.250351
0.248492
0.247121
0.245987
0.245120
0.244589
0.243889
0.242976
0.242408
0.242013
0.241741
0.241573
0.319992
0.317485
0.312738
0.306498
0.300214
0.292388
0.283412
0.276676
0.271006
0.266589
0.263027
0.260465
0.258585
0.257192
0.256012
0.255036
0.254203
0.253309
0.252305
0.251485
0.250818
0.250343
0.250067
0.332582
0.330071
0.325268
0.318870
0.311731
0.303628
0.294905
0.287745
0.281617
0.276861
0.273129
0.270497
0.268581
0.267156
0.265935
0.264890
0.263885
0.262797
0.261578
0.260461
0.259514
0.258833
0.258445
0.344781
0.342249
0.337402
0.330993
0.324102
0.315720
0.306179
0.298509
0.291949
0.286864
0.282895
0.280104
0.278066
0.276542
0.275228
0.274095
0.272957
0.271719
0.270322
0.269003
0.267875
0.267053
0.266576
0.355130
0.352534
0.347557
0.340971
0.333834
0.325235
0.315508
0.307620
0.300830
0.295481
0.291219
0.288148
0.285866
0.284149
0.282681
0.281426
0.280188
0.278888
0.277468
0.276152
0.275039
0.274201
0.273687
0.363479
0.360770
0.355537
0.348566
0.340364
0.331629
0.322689
0.314962
0.308199
0.302666
0.298042
0.294571
0.291920
0.289921
0.288237
0.286833
0.285522
0.284262
0.283012
0.281950
0.281103
0.280382
0.279855
0.369031
0.366201
0.360750
0.353518
0.344975
0.336183
0.327493
0.319993
0.313395
0.307754
0.302744
0.298816
0.295765
0.293458
0.291545
0.289994
0.288648
0.287515
0.286579
0.285975
0.285620
0.285104
0.284521
0.371793
0.368848
0.363188
0.355739
0.346989
0.338193
0.329718
0.322487
0.316119
0.310436
0.305104
0.300795
0.297419
0.294860
0.292748
0.291089
0.289758
0.288791
0.288209
0.288127
0.288392
0.288095
0.287368
0.371513
0.368462
0.362629
0.355012
0.346150
0.337347
0.328957
0.321837
0.315551
0.309878
0.304486
0.300097
0.296673
0.294012
0.291751
0.290032
0.288733
0.287886
0.287492
0.287619
0.288075
0.287917
0.287265
0.368071
0.364917
0.358926
0.351180
0.342250
0.333435
0.325044
0.317877
0.311535
0.305929
0.300776
0.296704
0.293685
0.291077
0.288555
0.286742
0.285459
0.284665
0.284273
0.284274
0.284476
0.284360
0.283993
0.361481
0.358236
0.352116
0.344297
0.335370
0.326593
0.318217
0.311013
0.304645
0.299188
0.294455
0.291078
0.289023
0.286575
0.283445
0.281351
0.280042
0.279272
0.278825
0.278662
0.278643
0.278516
0.278310
0.351287
0.347970
0.341752
0.333941
0.325117
0.316460
0.308170
0.301005
0.294711
0.289497
0.285355
0.283020
0.282850
0.280653
0.276173
0.273573
0.272164
0.271408
0.270909
0.270628
0.270468
0.270308
0.270156
0.338247
0.334836
0.328454
0.320700
0.312073
0.303609
0.295434
0.288332
0.282130
0.277110
0.273259
0.271236
0.271387
0.269534
0.265424
0.263168
0.262022
0.261403
0.260924
0.260602
0.260388
0.260187
0.260010
0.323243
0.319469
0.312369
0.304463
0.296032
0.287790
0.279730
0.272676
0.266557
0.261678
0.257863
0.255466
0.254413
0.252986
0.250956
0.249872
0.249352
0.248984
0.248599
0.248317
0.248143
0.247893
0.247610
0.309594
0.304776
0.295578
0.286829
0.278396
0.270355
0.262417
0.255425
0.249424
0.244760
0.241163
0.238765
0.237400
0.236418
0.235599
0.235364
0.235331
0.235187
0.234906
0.234743
0.234718
0.234423
0.233955
0.297543
0.290993
0.278127
0.267759
0.259075
0.251234
0.243514
0.236705
0.230939
0.226586
0.223341
0.221210
0.219962
0.219369
0.219243
0.219514
0.219825
0.219858
0.219689
0.219685
0.219871
0.219552
0.218880
0.276333
0.270045
0.257583
0.247761
0.239627
0.232290
0.225025
0.218631
0.213271
0.209324
0.206471
0.204667
0.203657
0.203321
0.203482
0.203957
0.204403
0.204507
0.204359
0.204348
0.204526
0.204199
0.203515
0.247084
0.243004
0.235090
0.227877
0.221025
0.214427
0.207831
0.202049
0.197249
0.193756
0.191288
0.189770
0.188958
0.188741
0.188962
0.189425
0.189840
0.189924
0.189728
0.189559
0.189507
0.189187
0.188700
0.226800
0.224045
0.218780
0.213093
0.207009
0.200956
0.194941
0.189733
0.185434
0.182326
0.180147
0.178830
0.178134
0.177950
0.178125
0.178485
0.178804
0.178856
0.178653
0.178397
0.178191
0.177902
0.177597
0.216534
0.214280
0.210026
0.204923
0.199180
0.193414
0.187746
0.182884
0.178888
0.176002
0.173986
0.172772
0.172132
0.171950
0.172077
0.172357
0.172605
0.172639
0.172451
0.172181
0.171922
0.171662
0.171451
0.295914
0.293261
0.288382
0.282055
0.276757
0.269102
0.259457
0.253079
0.247837
0.244016
0.241085
0.239025
0.237463
0.236227
0.235109
0.234156
0.233371
0.232804
0.232408
0.232178
0.232029
0.231924
0.231856
0.300200
0.297572
0.292931
0.287261
0.286460
0.278675
0.264458
0.257371
0.251847
0.247934
0.244915
0.242790
0.241184
0.239913
0.238761
0.237772
0.236954
0.236329
0.235852
0.235550
0.235342
0.235196
0.235105
0.308508
0.306098
0.303297
0.302424
0.333135
0.325091
0.279088
0.267136
0.259674
0.255407
0.252146
0.249897
0.248206
0.246887
0.245694
0.244670
0.243820
0.243087
0.242419
0.241949
0.241597
0.241356
0.241212
0.319290
0.316889
0.314102
0.313292
0.344113
0.335901
0.289435
0.277101
0.269342
0.264841
0.261392
0.259011
0.257236
0.255875
0.254660
0.253610
0.252689
0.251815
0.250928
0.250215
0.249644
0.249248
0.249019
0.331894
0.329270
0.324622
0.318922
0.318272
0.309970
0.294564
0.286578
0.280226
0.275626
0.272042
0.269528
0.267675
0.266274
0.265044
0.263978
0.262957
0.261914
0.260793
0.259790
0.258949
0.258345
0.257992
0.344713
0.342054
0.337150
0.330775
0.325821
0.317347
0.305746
0.297962
0.291439
0.286530
0.282697
0.280007
0.278048
0.276583
0.275319
0.274237
0.273144
0.271943
0.270579
0.269298
0.268214
0.267409
0.266922
0.357170
0.354504
0.349625
0.343625
0.340580
0.331890
0.317913
0.309355
0.302435
0.297189
0.293028
0.290089
0.287945
0.286346
0.284971
0.283816
0.282638
0.281314
0.279785
0.278343
0.277126
0.276192
0.275594
0.367781
0.365064
0.360063
0.353895
0.350453
0.341595
0.327676
0.318982
0.311890
0.306373
0.301851
0.298552
0.296099
0.294266
0.292713
0.291425
0.290148
0.288769
0.287221
0.285789
0.284599
0.283660
0.283026
0.376390
0.373551
0.368120
0.361003
0.353357
0.344405
0.334513
0.326623
0.319786
0.314087
0.309144
0.305358
0.302456
0.300289
0.298490
0.297023
0.295654
0.294294
0.292887
0.291681
0.290752
0.289931
0.289287
0.382169
0.379229
0.373584
0.366137
0.357582
0.348614
0.339614
0.332112
0.325516
0.319685
0.314260
0.309916
0.306533
0.304003
0.301937
0.300280
0.298843
0.297577
0.296455
0.295707
0.295342
0.294729
0.293953
0.385106
0.382065
0.376224
0.368555
0.359614
0.350655
0.342084
0.334911
0.328589
0.322692
0.316859
0.312050
0.308277
0.305462
0.303179
0.301390
0.299983
0.298866
0.298065
0.297923
0.298435
0.298050
0.296889
0.384925
0.381782
0.375770
0.367929
0.358833
0.349833
0.341312
0.334177
0.327875
0.321961
0.316067
0.311172
0.307322
0.304419
0.302041
0.300215
0.298839
0.297849
0.297249
0.297333
0.298050
0.297822
0.296750
0.381508
0.378244
0.372044
0.364042
0.354819
0.345721
0.337065
0.329707
0.323189
0.317303
0.311716
0.307154
0.303686
0.300898
0.298422
0.296631
0.295282
0.294374
0.293838
0.293741
0.293973
0.293809
0.293295
0.374843
0.371458
0.365078
0.356950
0.347665
0.338508
0.329722
0.322142
0.315434
0.309644
0.304480
0.300453
0.297709
0.295162
0.292496
0.290766
0.289524
0.288702
0.288167
0.287921
0.287863
0.287709
0.287469
0.364453
0.360957
0.354400
0.346223
0.336987
0.327876
0.319058
0.311378
0.304618
0.299009
0.294399
0.291173
0.291163
0.288940
0.284234
0.282389
0.281185
0.280453
0.279911
0.279564
0.279346
0.279168
0.279019
0.351314
0.347635
0.340723
0.332516
0.323445
0.314496
0.305733
0.298041
0.291314
0.285898
0.281631
0.278788
0.279149
0.277324
0.273044
0.271575
0.270652
0.270056
0.269508
0.269069
0.268740
0.268505
0.268350
0.337219
0.332848
0.324502
0.315824
0.306871
0.298129
0.289457
0.281784
0.275131
0.269905
0.265820
0.262998
0.261458
0.260092
0.258660
0.258036
0.257643
0.257219
0.256650
0.256107
0.255673
0.255342
0.255117
0.327316
0.320960
0.308512
0.298006
0.288762
0.280171
0.271602
0.263979
0.257442
0.252457
0.248697
0.246174
0.244694
0.243793
0.243241
0.243214
0.243225
0.242950
0.242336
0.241686
0.241165
0.240730
0.240399
0.322378
0.312692
0.293025
0.279081
0.268983
0.260463
0.252084
0.244640
0.238344
0.233681
0.230306
0.228149
0.226915
0.226417
0.226457
0.226862
0.227200
0.227052
0.226412
0.225698
0.225139
0.224629
0.224199
0.300452
0.291023
0.271644
0.258257
0.248749
0.240773
0.232888
0.225896
0.220041
0.215807
0.212837
0.211027
0.210069
0.209828
0.210113
0.210704
0.211179
0.211112
0.210496
0.209774
0.209200
0.208685
0.208252
0.262081
0.256538
0.245398
0.236570
0.229043
0.222010
0.214902
0.208612
0.203392
0.199652
0.197078
0.195554
0.194786
0.194644
0.194962
0.195520
0.195966
0.195932
0.195408
0.194755
0.194206
0.193750
0.193410
0.236483
0.233243
0.226872
0.220613
0.214192
0.207809
0.201368
0.195744
0.191099
0.187786
0.185514
0.184186
0.183521
0.183386
0.183625
0.184049
0.184394
0.184378
0.183983
0.183462
0.182993
0.182626
0.182382
0.224261
0.221845
0.217221
0.211874
0.205898
0.199840
0.193798
0.188575
0.184282
0.181218
0.179117
0.177888
0.177267
0.177118
0.177288
0.177610
0.177877
0.177871
0.177570
0.177153
0.176756
0.176451
0.176264
0.306032
0.303233
0.298086
0.291414
0.285738
0.277668
0.267579
0.260800
0.255224
0.251180
0.248128
0.246004
0.244385
0.243083
0.241882
0.240833
0.239931
0.239239
0.238710
0.238340
0.238070
0.237887
0.237785
0.310422
0.307645
0.302732
0.296727
0.295604
0.287395
0.272661
0.265145
0.259278
0.255147
0.252020
0.249851
0.248199
0.246866
0.245628
0.244534
0.243580
0.242825
0.242220
0.241776
0.241443
0.241216
0.241089
0.318905
0.316345
0.313277
0.312123
0.342579
0.334112
0.287516
0.275073
0.267292
0.262816
0.259430
0.257148
0.255417
0.254035
0.252744
0.251590
0.250557
0.249690
0.248926
0.248326
0.247853
0.247532
0.247349
0.329879
0.327330
0.324267
0.323167
0.353725
0.345113
0.298093
0.285310
0.277264
0.272580
0.269006
0.266581
0.264750
0.263318
0.261982
0.260780
0.259658
0.258657
0.257688
0.256866
0.256194
0.255733
0.255455
0.342700
0.339913
0.334967
0.328917
0.327966
0.319297
0.303467
0.295178
0.288605
0.283844
0.280143
0.277562
0.275644
0.274132
0.272730
0.271491
0.270298
0.269130
0.267929
0.266875
0.266014
0.265354
0.264918
0.355722
0.352899
0.347702
0.340992
0.335742
0.326951
0.315028
0.307040
0.300388
0.295345
0.291365
0.288587
0.286563
0.284943
0.283425
0.282114
0.280843
0.279535
0.278146
0.276936
0.275973
0.275138
0.274505
0.368380
0.365563
0.360420
0.354146
0.350888
0.341927
0.327647
0.318930
0.311983
0.306620
0.302247
0.299208
0.297019
0.295230
0.293503
0.292052
0.290676
0.289272
0.287795
0.286564
0.285627
0.284698
0.283883
0.379177
0.376331
0.371093
0.364682
0.361047
0.351953
0.337760
0.328926
0.321811
0.316176
0.311421
0.307994
0.305464
0.303431
0.301516
0.299927
0.298454
0.297015
0.295541
0.294346
0.293453
0.292542
0.291704
0.387972
0.385011
0.379362
0.371994
0.364124
0.354939
0.344817
0.336789
0.329852
0.324001
0.318850
0.314895
0.311854
0.309481
0.307398
0.305695
0.304184
0.302760
0.301374
0.300314
0.299571
0.298771
0.298007
0.393875
0.390832
0.384997
0.377312
0.368514
0.359307
0.350086
0.342408
0.335648
0.329628
0.323988
0.319448
0.315887
0.313164
0.310884
0.309053
0.307533
0.306205
0.305040
0.304344
0.304057
0.303460
0.302643
0.396843
0.393722
0.387723
0.379840
0.370653
0.361444
0.352623
0.345214
0.338661
0.332547
0.326504
0.321501
0.317544
0.314559
0.312128
0.310231
0.308913
0.307737
0.306719
0.306552
0.307062
0.306692
0.305539
0.396570
0.393369
0.387224
0.379187
0.369840
0.360575
0.351764
0.344335
0.337747
0.331604
0.325514
0.320439
0.316405
0.313369
0.310894
0.308988
0.307708
0.306667
0.305847
0.305887
0.306575
0.306370
0.305323
0.392938
0.389619
0.383298
0.375111
0.365638
0.356244
0.347252
0.339551
0.332717
0.326590
0.320817
0.316082
0.312415
0.309521
0.307022
0.305179
0.303798
0.302838
0.302233
0.302120
0.302348
0.302200
0.301706
0.385895
0.382460
0.375970
0.367663
0.358121
0.348643
0.339481
0.331518
0.324470
0.318434
0.313082
0.308841
0.305799
0.303185
0.300672
0.298990
0.297727
0.296860
0.296282
0.296026
0.295967
0.295825
0.295599
0.374943
0.371410
0.364759
0.356414
0.346920
0.337477
0.328261
0.320175
0.313064
0.307207
0.302382
0.298841
0.298336
0.296082
0.291792
0.290149
0.288969
0.288205
0.287636
0.287273
0.287046
0.286877
0.286742
0.361066
0.357376
0.350403
0.342052
0.332734
0.323468
0.314315
0.306222
0.299151
0.293515
0.289065
0.285940
0.285831
0.284003
0.280149
0.278881
0.277970
0.277343
0.276756
0.276278
0.275912
0.275688
0.275553
0.346059
0.341703
0.333360
0.324589
0.315434
0.306403
0.297373
0.289337
0.282378
0.276967
0.272779
0.269840
0.268095
0.266723
0.265468
0.264897
0.264462
0.263972
0.263331
0.262705
0.262197
0.261861
0.261673
0.335071
0.328788
0.316457
0.305937
0.296547
0.287711
0.278831
0.270894
0.264096
0.258956
0.255132
0.252578
0.251044
0.250131
0.249599
0.249535
0.249471
0.249107
0.248381
0.247584
0.246920
0.246466
0.246207
0.328941
0.319406
0.300026
0.286164
0.275973
0.267251
0.258609
0.250896
0.244378
0.239585
0.236162
0.234003
0.232782
0.232269
0.232252
0.232584
0.232831
0.232586
0.231804
0.230881
0.230103
0.229568
0.229252
0.306310
0.297034
0.277937
0.264626
0.255023
0.246871
0.238752
0.231524
0.225465
0.221127
0.218113
0.216300
0.215354
0.215107
0.215328
0.215846
0.216231
0.216088
0.215344
0.214423
0.213628
0.213102
0.212790
0.267772
0.262293
0.251253
0.242408
0.234754
0.227532
0.220201
0.213696
0.208300
0.204456
0.201836
0.200301
0.199535
0.199379
0.199655
0.200161
0.200551
0.200463
0.199862
0.199092
0.198418
0.197959
0.197699
0.242045
0.238808
0.232427
0.226082
0.219504
0.212920
0.206259
0.200433
0.195627
0.192214
0.189894
0.188550
0.187881
0.187733
0.187942
0.188330
0.188641
0.188596
0.188169
0.187604
0.187090
0.186733
0.186535
0.229741
0.227300
0.222615
0.217150
0.210998
0.204732
0.198471
0.193052
0.188605
0.185442
0.183293
0.182047
0.181419
0.181256
0.181402
0.181697
0.181941
0.181922
0.181614
0.181188
0.180786
0.180499
0.180341
0.315225
0.312249
0.306621
0.299309
0.291273
0.282831
0.274307
0.267458
0.261785
0.257507
0.254215
0.251914
0.250144
0.248727
0.247434
0.246310
0.245329
0.244558
0.243945
0.243494
0.243152
0.242922
0.242795
0.319715
0.316732
0.311129
0.303899
0.296625
0.288101
0.278708
0.271686
0.265960
0.261617
0.258215
0.255865
0.254057
0.252603
0.251260
0.250080
0.249037
0.248199
0.247513
0.246993
0.246595
0.246322
0.246169
0.328304
0.325353
0.320100
0.313688
0.312105
0.303395
0.288145
0.280205
0.274327
0.269816
0.265929
0.263426
0.261514
0.259987
0.258554
0.257282
0.256133
0.255173
0.254343
0.253692
0.253184
0.252823
0.252605
0.339489
0.336533
0.331265
0.324834
0.323275
0.314431
0.298888
0.290735
0.284671
0.279971
0.275892
0.273253
0.271252
0.269634
0.268080
0.266694
0.265421
0.264313
0.263309
0.262504
0.261883
0.261393
0.261050
0.352581
0.349576
0.343920
0.336603
0.329263
0.320343
0.310250
0.302659
0.296427
0.291528
0.287538
0.284812
0.282780
0.281039
0.279273
0.277720
0.276301
0.275034
0.273877
0.273003
0.272383
0.271743
0.271157
0.365782
0.362782
0.357112
0.349763
0.341781
0.332738
0.323019
0.315245
0.308838
0.303685
0.299429
0.296587
0.294564
0.292662
0.290544
0.288721
0.287126
0.285735
0.284542
0.283817
0.283448
0.282700
0.281747
0.378608
0.375627
0.370030
0.362919
0.355583
0.346407
0.335815
0.327674
0.321392
0.315962
0.311030
0.307994
0.305993
0.303878
0.301252
0.299082
0.297295
0.295837
0.294733
0.294338
0.294408
0.293637
0.292303
0.389542
0.386542
0.380892
0.373696
0.366203
0.356895
0.346194
0.337897
0.331413
0.325702
0.320409
0.317009
0.314687
0.312327
0.309518
0.307219
0.305367
0.303891
0.302811
0.302493
0.302640
0.301904
0.300565
0.398414
0.395341
0.389466
0.381809
0.373026
0.363599
0.353906
0.345754
0.338790
0.332807
0.327479
0.323549
0.320571
0.317939
0.315285
0.313105
0.311433
0.309993
0.308785
0.308307
0.308212
0.307567
0.306559
0.404313
0.401176
0.395154
0.387238
0.377995
0.368498
0.359122
0.351105
0.344061
0.337860
0.332165
0.327665
0.324109
0.321215
0.318627
0.316561
0.315195
0.313873
0.312583
0.312149
0.312078
0.311609
0.310850
0.407166
0.403972
0.397830
0.389751
0.380275
0.370733
0.361500
0.353585
0.346547
0.340214
0.334228
0.329333
0.325410
0.322349
0.319881
0.318082
0.318109
0.316951
0.314613
0.314259
0.314426
0.314150
0.313415
0.406628
0.403375
0.397128
0.388933
0.379338
0.369730
0.360461
0.352486
0.345376
0.339000
0.332983
0.328034
0.324045
0.320969
0.318543
0.316802
0.316910
0.315881
0.313706
0.313494
0.313769
0.313633
0.313032
0.402502
0.399172
0.392811
0.384515
0.374834
0.365134
0.355724
0.347546
0.340264
0.333921
0.328153
0.323474
0.319710
0.316779
0.314364
0.312521
0.311428
0.310475
0.309616
0.309513
0.309664
0.309584
0.309276
0.394773
0.391374
0.384917
0.376564
0.366863
0.357126
0.347612
0.339267
0.331874
0.325650
0.320235
0.315961
0.312578
0.309927
0.307702
0.306018
0.304843
0.303957
0.303291
0.303078
0.303036
0.302940
0.302777
0.382871
0.379436
0.372935
0.364628
0.355033
0.345379
0.335882
0.327507
0.320171
0.314149
0.309108
0.305292
0.302616
0.300321
0.298112
0.296649
0.295534
0.294735
0.294157
0.293835
0.293651
0.293514
0.293402
0.367601
0.364140
0.357592
0.349435
0.340098
0.330670
0.321306
0.313010
0.305799
0.300035
0.295379
0.291985
0.289726
0.287836
0.286019
0.284895
0.284016
0.283334
0.282746
0.282312
0.282003
0.281808
0.281694
0.349649
0.345962
0.338948
0.330837
0.321843
0.312743
0.303597
0.295453
0.288410
0.282939
0.278702
0.275713
0.273629
0.272176
0.271091
0.270405
0.269854
0.269303
0.268687
0.268130
0.267695
0.267416
0.267268
0.332492
0.327997
0.319317
0.310674
0.301881
0.293133
0.284253
0.276318
0.269521
0.264376
0.260540
0.257974
0.256325
0.255301
0.254655
0.254383
0.254152
0.253734
0.253071
0.252383
0.251821
0.251454
0.251262
0.316612
0.310671
0.298897
0.288992
0.280158
0.271752
0.263234
0.255623
0.249185
0.244427
0.241022
0.238889
0.237742
0.237095
0.236726
0.236773
0.236812
0.236518
0.235837
0.235061
0.234411
0.233986
0.233761
0.293319
0.287629
0.276244
0.266875
0.258608
0.250759
0.242783
0.235686
0.229740
0.225439
0.222441
0.220650
0.219792
0.219400
0.219263
0.219505
0.219700
0.219516
0.218893
0.218140
0.217497
0.217081
0.216860
0.263767
0.259977
0.252539
0.245422
0.238275
0.231131
0.223859
0.217437
0.212110
0.208292
0.205673
0.204127
0.203346
0.203077
0.203138
0.203443
0.203688
0.203590
0.203109
0.202501
0.201971
0.201620
0.201437
0.243351
0.240655
0.235446
0.229575
0.223059
0.216418
0.209737
0.203927
0.199138
0.195725
0.193394
0.192029
0.191326
0.191095
0.191167
0.191419
0.191632
0.191593
0.191269
0.190840
0.190452
0.190187
0.190047
0.232966
0.230660
0.226262
0.220837
0.214584
0.208204
0.201874
0.196426
0.191961
0.188780
0.186610
0.185340
0.184675
0.184449
0.184500
0.184699
0.184878
0.184871
0.184651
0.184340
0.184047
0.183840
0.183728
0.322863
0.319737
0.313819
0.306135
0.297466
0.288695
0.280141
0.273065
0.267221
0.262688
0.259074
0.256527
0.254549
0.252979
0.251576
0.250376
0.249336
0.248515
0.247858
0.247369
0.246998
0.246745
0.246606
0.327459
0.324319
0.318388
0.310695
0.302210
0.293375
0.284538
0.277408
0.271698
0.267104
0.263226
0.260596
0.258565
0.256944
0.255474
0.254202
0.253090
0.252199
0.251474
0.250929
0.250514
0.250224
0.250055
0.336219
0.333078
0.327269
0.319775
0.312963
0.304020
0.293402
0.286133
0.281364
0.276627
0.271407
0.268465
0.266276
0.264547
0.262933
0.261524
0.260276
0.259257
0.258408
0.257772
0.257295
0.256929
0.256679
0.347609
0.344459
0.338634
0.331124
0.324304
0.315248
0.304423
0.296999
0.292119
0.287217
0.281790
0.278728
0.276476
0.274609
0.272760
0.271134
0.269702
0.268525
0.267556
0.266886
0.266435
0.265969
0.265532
0.360902
0.357745
0.351796
0.344121
0.335702
0.326541
0.317036
0.309425
0.303428
0.298356
0.293847
0.290937
0.288821
0.286780
0.284473
0.282467
0.280773
0.279441
0.278461
0.278018
0.277916
0.277363
0.276512
0.374273
0.371157
0.365327
0.357946
0.349787
0.340539
0.330620
0.322648
0.316561
0.311288
0.306522
0.303699
0.301898
0.299633
0.296527
0.293901
0.291862
0.290435
0.289690
0.289961
0.290764
0.290209
0.288647
0.387239
0.384190
0.378577
0.371737
0.364433
0.355109
0.344268
0.335972
0.331102
0.325589
0.319153
0.316221
0.314938
0.312409
0.308143
0.304761
0.302365
0.300920
0.300575
0.301814
0.303791
0.303328
0.301004
0.398243
0.395187
0.389549
0.382652
0.375226
0.365768
0.354785
0.346302
0.341206
0.335413
0.328646
0.325388
0.323814
0.321059
0.316626
0.313129
0.310712
0.309274
0.308967
0.310327
0.312413
0.312010
0.309700
0.407090
0.403947
0.398010
0.390441
0.381793
0.372154
0.361932
0.353420
0.346600
0.340506
0.334844
0.331083
0.328438
0.325507
0.321922
0.319008
0.317167
0.315771
0.314910
0.315545
0.316722
0.316342
0.314772
0.412875
0.409665
0.403526
0.395512
0.386166
0.376396
0.366583
0.358156
0.350877
0.344521
0.338770
0.334397
0.330970
0.327895
0.324880
0.322557
0.321830
0.320569
0.318819
0.318915
0.319484
0.319220
0.318280
0.415499
0.412245
0.405991
0.397761
0.388085
0.378227
0.368543
0.360119
0.352635
0.346118
0.340219
0.335491
0.331680
0.328569
0.326129
0.324909
0.328993
0.327913
0.321720
0.321008
0.321224
0.321090
0.320438
0.414579
0.411294
0.404975
0.396652
0.386852
0.376930
0.367224
0.358725
0.351137
0.344572
0.338668
0.333892
0.330012
0.326939
0.324657
0.323590
0.327802
0.326848
0.320757
0.320065
0.320250
0.320223
0.319764
0.409872
0.406555
0.400189
0.391826
0.381987
0.372026
0.362251
0.353643
0.345976
0.339467
0.333755
0.329187
0.325469
0.322523
0.320105
0.318346
0.318063
0.317153
0.315602
0.315564
0.315824
0.315840
0.315592
0.401387
0.398052
0.391674
0.383335
0.373542
0.363614
0.353831
0.345185
0.337544
0.331190
0.325761
0.321529
0.318127
0.315444
0.313202
0.311480
0.310475
0.309584
0.308762
0.308641
0.308699
0.308665
0.308521
0.388569
0.385256
0.378937
0.370726
0.361106
0.351331
0.341665
0.333121
0.325743
0.319632
0.314447
0.310594
0.307673
0.305324
0.303253
0.301713
0.300548
0.299709
0.299125
0.298878
0.298775
0.298683
0.298583
0.372150
0.368902
0.362712
0.354757
0.345455
0.335967
0.326522
0.318165
0.311007
0.305200
0.300402
0.296957
0.294444
0.292471
0.290740
0.289493
0.288507
0.287770
0.287207
0.286859
0.286642
0.286501
0.286409
0.352207
0.348993
0.342856
0.335209
0.326353
0.317264
0.308131
0.300020
0.293031
0.287573
0.283311
0.280306
0.278169
0.276595
0.275321
0.274424
0.273711
0.273116
0.272581
0.272172
0.271883
0.271699
0.271593
0.331163
0.327805
0.321353
0.313869
0.305455
0.296821
0.288064
0.280281
0.273622
0.268542
0.264711
0.262149
0.260548
0.259361
0.258335
0.257756
0.257320
0.256879
0.256374
0.255926
0.255587
0.255366
0.255239
0.309418
0.305696
0.298434
0.290861
0.282814
0.274657
0.266362
0.259003
0.252786
0.248136
0.244764
0.242721
0.241950
0.241106
0.239967
0.239560
0.239343
0.239045
0.238588
0.238132
0.237774
0.237534
0.237392
0.285844
0.282322
0.275410
0.268298
0.260770
0.253156
0.245414
0.238590
0.232882
0.228691
0.225723
0.224012
0.223520
0.222932
0.222036
0.221839
0.221794
0.221623
0.221246
0.220835
0.220500
0.220276
0.220142
0.261659
0.258858
0.253446
0.247280
0.240394
0.233337
0.226220
0.220005
0.214854
0.211118
0.208502
0.206938
0.206194
0.205765
0.205467
0.205497
0.205576
0.205506
0.205245
0.204933
0.204668
0.204488
0.204382
0.244395
0.242004
0.237420
0.231778
0.225265
0.218613
0.212003
0.206311
0.201626
0.198258
0.195918
0.194516
0.193769
0.193421
0.193299
0.193377
0.193484
0.193477
0.193324
0.193121
0.192937
0.192807
0.192730
0.235142
0.232906
0.228645
0.223207
0.216868
0.210432
0.204120
0.198732
0.194320
0.191160
0.188975
0.187667
0.186945
0.186630
0.186556
0.186635
0.186743
0.186768
0.186684
0.186551
0.186420
0.186322
0.186264
0.329168
0.325921
0.319755
0.311781
0.302642
0.293625
0.285073
0.277900
0.272282
0.267516
0.263224
0.260338
0.258076
0.256310
0.254753
0.253449
0.252333
0.251464
0.250776
0.250270
0.249889
0.249629
0.249483
0.333866
0.330599
0.324398
0.316380
0.307226
0.298163
0.289589
0.282560
0.277924
0.273094
0.267712
0.264583
0.262212
0.260371
0.258722
0.257327
0.256128
0.255187
0.254437
0.253887
0.253479
0.253186
0.253007
0.342800
0.339511
0.333288
0.325250
0.316309
0.307206
0.298645
0.292591
0.293699
0.288746
0.277366
0.273055
0.270227
0.268209
0.266343
0.264760
0.263394
0.262321
0.261469
0.260872
0.260454
0.260100
0.259820
0.354408
0.351111
0.344879
0.336850
0.327948
0.318751
0.309983
0.303818
0.304910
0.299812
0.288169
0.283733
0.280871
0.278674
0.276447
0.274543
0.272933
0.271702
0.270792
0.270289
0.270047
0.269623
0.269085
0.367955
0.364678
0.358511
0.350680
0.341878
0.332553
0.323196
0.315764
0.311392
0.306141
0.299704
0.296325
0.294056
0.291665
0.288677
0.286170
0.284186
0.282808
0.282047
0.282101
0.282608
0.282158
0.280997
0.381538
0.378343
0.372455
0.365308
0.357518
0.348145
0.337728
0.329742
0.325536
0.320121
0.313229
0.310142
0.308706
0.306032
0.301583
0.298037
0.295532
0.294095
0.293864
0.295254
0.297391
0.297045
0.294782
0.394666
0.391604
0.386167
0.380097
0.373959
0.364613
0.352913
0.345300
0.347232
0.341612
0.328171
0.324383
0.324294
0.321274
0.314401
0.309474
0.306418
0.305009
0.305482
0.308529
0.312643
0.312510
0.309052
0.405706
0.402650
0.397207
0.391093
0.384839
0.375358
0.363497
0.355677
0.357307
0.351414
0.337728
0.333648
0.333289
0.330068
0.323073
0.318071
0.315157
0.313772
0.314152
0.317316
0.321533
0.321472
0.318050
0.414461
0.411273
0.405358
0.398096
0.389994
0.380210
0.369244
0.360547
0.355180
0.348964
0.341625
0.337790
0.335664
0.332418
0.327662
0.324088
0.323118
0.321759
0.320188
0.321813
0.324272
0.324131
0.321881
0.420051
0.416776
0.410550
0.402521
0.393223
0.383242
0.372984
0.364279
0.357215
0.350724
0.344492
0.340129
0.336871
0.333625
0.330311
0.328377
0.332020
0.330786
0.324788
0.324732
0.325753
0.325622
0.324366
0.422361
0.419052
0.412693
0.404344
0.394524
0.384417
0.374365
0.365585
0.357866
0.351205
0.345262
0.340627
0.337019
0.333995
0.332633
0.335329
0.361318
0.360272
0.332277
0.327845
0.327061
0.326862
0.326047
0.421014
0.417701
0.411312
0.402874
0.392900
0.382737
0.372700
0.363842
0.355949
0.349250
0.343383
0.338719
0.335031
0.332103
0.331024
0.333963
0.360122
0.359194
0.331234
0.326689
0.325720
0.325598
0.325043
0.415728
0.412419
0.406044
0.397621
0.387650
0.377491
0.367449
0.358552
0.350660
0.344038
0.338317
0.333812
0.330147
0.327203
0.324994
0.323971
0.328215
0.327299
0.321240
0.320541
0.320657
0.320696
0.320408
0.406555
0.403272
0.396957
0.388629
0.378766
0.368702
0.358734
0.349907
0.342224
0.335785
0.330226
0.326004
0.322600
0.319885
0.317674
0.316068
0.316278
0.315346
0.313244
0.312987
0.313020
0.313007
0.312843
0.392944
0.389729
0.383555
0.375425
0.365802
0.355959
0.346221
0.337684
0.330863
0.324702
0.318844
0.314869
0.311785
0.309368
0.307302
0.305669
0.304600
0.303700
0.302918
0.302694
0.302638
0.302576
0.302474
0.375687
0.372590
0.366641
0.358837
0.349584
0.340085
0.330641
0.322371
0.315843
0.310020
0.304540
0.300954
0.298267
0.296197
0.294406
0.293004
0.291940
0.291151
0.290568
0.290300
0.290171
0.290088
0.290011
0.354596
0.351637
0.345965
0.338593
0.329858
0.320809
0.311723
0.303693
0.296901
0.291457
0.287027
0.283976
0.281849
0.280138
0.278556
0.277417
0.276548
0.275928
0.275497
0.275270
0.275165
0.275087
0.275015
0.331757
0.328907
0.323441
0.316509
0.308334
0.299807
0.291170
0.283547
0.277088
0.272051
0.268129
0.265590
0.264309
0.262936
0.261196
0.260225
0.259584
0.259155
0.258858
0.258719
0.258681
0.258628
0.258547
0.307487
0.304682
0.299283
0.292707
0.285079
0.277104
0.268999
0.261884
0.255951
0.251380
0.247973
0.246239
0.246836
0.245773
0.242787
0.241620
0.241088
0.240823
0.240660
0.240620
0.240666
0.240642
0.240549
0.283680
0.281039
0.275941
0.269770
0.262626
0.255186
0.247640
0.241070
0.235646
0.231538
0.228535
0.227119
0.228010
0.227209
0.224459
0.223522
0.223177
0.223059
0.222998
0.223019
0.223098
0.223100
0.223019
0.261518
0.259127
0.254547
0.248793
0.242063
0.235093
0.228113
0.222081
0.217115
0.213427
0.210746
0.209181
0.208743
0.208138
0.207160
0.206852
0.206773
0.206770
0.206779
0.206823
0.206897
0.206908
0.206860
0.245459
0.243205
0.238899
0.233365
0.226875
0.220244
0.213710
0.208129
0.203550
0.200206
0.197811
0.196349
0.195611
0.195133
0.194730
0.194632
0.194650
0.194702
0.194752
0.194809
0.194872
0.194889
0.194867
0.236687
0.234486
0.230290
0.224846
0.218471
0.212020
0.205742
0.200419
0.196066
0.192913
0.190684
0.189310
0.188526
0.188110
0.187895
0.187864
0.187919
0.187996
0.188067
0.188133
0.188189
0.188208
0.188200
0.333857
0.330534
0.324228
0.316084
0.306754
0.297600
0.288975
0.281732
0.276015
0.271066
0.266510
0.263345
0.260829
0.258843
0.257094
0.255644
0.254427
0.253497
0.252774
0.252253
0.251866
0.251603
0.251455
0.338649
0.335303
0.328953
0.320755
0.311384
0.302195
0.293591
0.286523
0.281817
0.276808
0.271144
0.267720
0.265082
0.263004
0.261137
0.259575
0.258263
0.257257
0.256474
0.255912
0.255500
0.255207
0.255027
0.347764
0.344387
0.337985
0.329725
0.320377
0.311163
0.302785
0.296761
0.297847
0.292723
0.281037
0.276398
0.273278
0.270996
0.268877
0.267096
0.265597
0.264456
0.263575
0.262970
0.262551
0.262203
0.261926
0.359613
0.356223
0.349791
0.341518
0.332184
0.322888
0.314333
0.308236
0.309333
0.304071
0.292086
0.287274
0.284073
0.281589
0.279088
0.276967
0.275207
0.273912
0.272978
0.272472
0.272230
0.271826
0.271295
0.373458
0.370067
0.363691
0.355619
0.346560
0.337128
0.327828
0.320485
0.316162
0.310732
0.303883
0.300057
0.297393
0.294675
0.291404
0.288681
0.286550
0.285101
0.284321
0.284383
0.284904
0.284472
0.283320
0.387301
0.383977
0.377862
0.370458
0.362423
0.352950
0.342615
0.334803
0.330739
0.325139
0.317727
0.314082
0.312176
0.309139
0.304401
0.300638
0.297984
0.296473
0.296226
0.297631
0.299786
0.299460
0.297211
0.400598
0.397404
0.391729
0.385388
0.378980
0.369551
0.358000
0.350661
0.352832
0.347029
0.332970
0.328522
0.327897
0.324494
0.317331
0.312184
0.308973
0.307487
0.307941
0.310997
0.315123
0.315010
0.311572
0.411665
0.408488
0.402815
0.396435
0.389908
0.380340
0.368609
0.361038
0.362885
0.356825
0.342556
0.337853
0.336988
0.333412
0.326137
0.320916
0.317837
0.316373
0.316721
0.319879
0.324089
0.324046
0.320642
0.420322
0.417021
0.410900
0.403399
0.395070
0.385160
0.374196
0.365597
0.360319
0.353945
0.346192
0.341924
0.339455
0.335916
0.330882
0.327097
0.325967
0.324508
0.322879
0.324474
0.326910
0.326766
0.324522
0.425685
0.422315
0.415917
0.407682
0.398176
0.388036
0.377683
0.368930
0.361819
0.355192
0.348738
0.344151
0.340746
0.337286
0.333680
0.331542
0.335034
0.333682
0.327582
0.327458
0.328426
0.328271
0.327014
0.427661
0.424285
0.417797
0.409281
0.399277
0.388999
0.378790
0.369867
0.362017
0.355252
0.349250
0.344593
0.341199
0.338032
0.336174
0.338640
0.364455
0.363273
0.335142
0.330593
0.329713
0.329475
0.328664
0.425896
0.422551
0.416081
0.407522
0.397391
0.387072
0.376863
0.367831
0.359780
0.353008
0.347155
0.342550
0.339138
0.336120
0.334573
0.337290
0.363271
0.362205
0.334096
0.329419
0.328336
0.328171
0.327617
0.420130
0.416814
0.410409
0.401919
0.391839
0.381547
0.371353
0.362303
0.354280
0.347597
0.341886
0.337417
0.333820
0.330804
0.328381
0.327184
0.331278
0.330224
0.324028
0.323221
0.323249
0.323242
0.322941
0.410416
0.407159
0.400871
0.392534
0.382614
0.372455
0.362369
0.353426
0.345651
0.339171
0.333618
0.329422
0.326038
0.323258
0.320891
0.319123
0.319179
0.318120
0.315915
0.315581
0.315557
0.315509
0.315329
0.396231
0.393079
0.386992
0.378918
0.369292
0.359400
0.349584
0.340972
0.334097
0.327909
0.322041
0.318066
0.314956
0.312468
0.310275
0.308483
0.307268
0.306268
0.305428
0.305182
0.305118
0.305051
0.304940
0.378410
0.375419
0.369628
0.361948
0.352753
0.343258
0.333775
0.325471
0.318926
0.313083
0.307549
0.303911
0.301147
0.298987
0.297059
0.295494
0.294290
0.293452
0.292890
0.292693
0.292638
0.292603
0.292526
0.356722
0.353917
0.348514
0.341374
0.332791
0.323797
0.314711
0.306704
0.299974
0.294487
0.289891
0.286688
0.284420
0.282566
0.280813
0.279505
0.278525
0.277913
0.277620
0.277615
0.277733
0.277763
0.277689
0.333126
0.330525
0.325530
0.318993
0.311095
0.302687
0.294089
0.286573
0.280310
0.275201
0.270918
0.268070
0.266545
0.264970
0.263028
0.261880
0.261152
0.260806
0.260787
0.261062
0.261437
0.261563
0.261457
0.307937
0.305515
0.300864
0.294875
0.287649
0.279855
0.271838
0.264947
0.259455
0.254790
0.250720
0.248492
0.248737
0.247425
0.244218
0.242872
0.242272
0.242154
0.242389
0.242930
0.243558
0.243773
0.243615
0.283888
0.281619
0.277242
0.271630
0.264868
0.257612
0.250153
0.243802
0.238807
0.234614
0.230953
0.229040
0.229570
0.228533
0.225578
0.224476
0.224070
0.224123
0.224476
0.225088
0.225752
0.226005
0.225862
0.262177
0.259987
0.255801
0.250376
0.243887
0.237027
0.230090
0.224170
0.219395
0.215635
0.212590
0.210700
0.210008
0.209215
0.208072
0.207635
0.207519
0.207650
0.207983
0.208477
0.208991
0.209201
0.209135
0.246404
0.244238
0.240104
0.234723
0.228349
0.221767
0.215250
0.209718
0.205213
0.201816
0.199226
0.197569
0.196663
0.196050
0.195528
0.195340
0.195335
0.195482
0.195755
0.196110
0.196459
0.196619
0.196612
0.237748
0.235587
0.231463
0.226084
0.219756
0.213322
0.207047
0.201744
0.197415
0.194220
0.191874
0.190371
0.189466
0.188948
0.188643
0.188546
0.188586
0.188733
0.188967
0.189242
0.189497
0.189625
0.189644
0.337328
0.333970
0.327596
0.319373
0.309958
0.300771
0.292143
0.284878
0.278757
0.273682
0.269276
0.265912
0.263183
0.260962
0.258967
0.257324
0.255972
0.254964
0.254198
0.253656
0.253259
0.252991
0.252841
0.342215
0.338827
0.332398
0.324112
0.314644
0.305426
0.296808
0.289603
0.283705
0.278584
0.273878
0.270394
0.267585
0.265257
0.263109
0.261323
0.259859
0.258766
0.257934
0.257345
0.256914
0.256615
0.256439
0.351532
0.348097
0.341580
0.333193
0.323646
0.314371
0.305796
0.298827
0.294147
0.288917
0.282798
0.278924
0.275894
0.273371
0.270957
0.268933
0.267272
0.266033
0.265083
0.264419
0.263944
0.263583
0.263332
0.363683
0.360201
0.353599
0.345123
0.335506
0.326135
0.317459
0.310472
0.305804
0.300408
0.293951
0.289802
0.286577
0.283826
0.281109
0.278817
0.276941
0.275538
0.274482
0.273806
0.273378
0.272935
0.272507
0.377876
0.374356
0.367713
0.359256
0.349720
0.340242
0.331270
0.324035
0.318290
0.312685
0.306880
0.302600
0.299281
0.296250
0.293061
0.290396
0.288257
0.286703
0.285655
0.285236
0.285184
0.284670
0.283836
0.392033
0.388516
0.381948
0.373757
0.364673
0.355148
0.345719
0.338426
0.332938
0.327113
0.320636
0.316025
0.312744
0.309369
0.305367
0.302087
0.299600
0.297951
0.297154
0.297470
0.298341
0.297836
0.296303
0.405539
0.402070
0.395690
0.387992
0.379678
0.370135
0.360052
0.352814
0.348960
0.342899
0.334326
0.329223
0.326237
0.322514
0.317330
0.313286
0.310428
0.308750
0.308347
0.309626
0.311658
0.311246
0.308958
0.416661
0.413201
0.406819
0.399083
0.390666
0.380964
0.370661
0.363158
0.359020
0.352704
0.343908
0.338600
0.335448
0.331568
0.326228
0.322077
0.319184
0.317488
0.317083
0.318441
0.320540
0.320163
0.317882
0.425189
0.421688
0.415108
0.406808
0.397432
0.387426
0.377305
0.369205
0.362786
0.356214
0.349190
0.344048
0.340455
0.336623
0.332047
0.328478
0.326137
0.324437
0.323399
0.323947
0.325058
0.324656
0.323094
0.430288
0.426787
0.420116
0.411476
0.401478
0.391229
0.381149
0.372608
0.365223
0.358462
0.352033
0.347041
0.343538
0.339819
0.335541
0.332522
0.331265
0.329645
0.327612
0.327503
0.327888
0.327543
0.326613
0.431906
0.428444
0.421796
0.413067
0.402827
0.392437
0.382250
0.373368
0.365473
0.358657
0.352750
0.348308
0.346694
0.343159
0.337691
0.335433
0.338827
0.337311
0.330696
0.329644
0.329525
0.329261
0.328656
0.429758
0.426354
0.419785
0.411105
0.400840
0.390412
0.380143
0.371079
0.362996
0.356207
0.350527
0.346297
0.344827
0.341476
0.336247
0.334176
0.337697
0.336285
0.329733
0.328657
0.328469
0.328287
0.327862
0.423556
0.420215
0.413763
0.405206
0.395040
0.384659
0.374385
0.365275
0.357179
0.350482
0.344865
0.340518
0.337405
0.334255
0.330828
0.328469
0.327663
0.326332
0.324389
0.324027
0.324000
0.323867
0.323590
0.413424
0.410170
0.403882
0.395529
0.385564
0.375336
0.365165
0.356141
0.348195
0.341705
0.336324
0.332212
0.329017
0.326152
0.323324
0.321100
0.319613
0.318341
0.317205
0.316855
0.316730
0.316585
0.316394
0.398833
0.395713
0.389685
0.381661
0.372051
0.362113
0.352185
0.343397
0.335845
0.329633
0.324400
0.320550
0.317491
0.314934
0.312557
0.310561
0.308974
0.307834
0.307080
0.306771
0.306655
0.306538
0.306402
0.380666
0.377741
0.372087
0.364560
0.355480
0.345979
0.336392
0.327931
0.320755
0.314846
0.309823
0.306201
0.303386
0.301123
0.299067
0.297357
0.295992
0.295089
0.294594
0.294483
0.294535
0.294514
0.294401
0.358633
0.355962
0.350826
0.344001
0.335691
0.326774
0.317638
0.309638
0.302958
0.297341
0.292400
0.288850
0.286232
0.284214
0.282434
0.281042
0.280008
0.279447
0.279363
0.279683
0.280150
0.280289
0.280138
0.334702
0.332316
0.327755
0.321758
0.314351
0.306120
0.297515
0.290202
0.284503
0.279169
0.273795
0.270070
0.267620
0.265791
0.264152
0.263047
0.262358
0.262189
0.262598
0.263528
0.264599
0.264934
0.264642
0.309203
0.307063
0.302972
0.297729
0.291214
0.283700
0.275784
0.269482
0.265603
0.260618
0.254127
0.250098
0.248044
0.246382
0.244545
0.243598
0.243192
0.243368
0.244237
0.245752
0.247439
0.247938
0.247446
0.284943
0.282939
0.279113
0.274246
0.268208
0.261221
0.253846
0.248063
0.244682
0.240157
0.234076
0.230382
0.228607
0.227217
0.225659
0.224967
0.224778
0.225128
0.226123
0.227720
0.229465
0.229996
0.229507
0.263084
0.261088
0.257310
0.252414
0.246425
0.239738
0.232774
0.227029
0.222822
0.218824
0.214661
0.211903
0.210290
0.209253
0.208436
0.208079
0.208054
0.208401
0.209195
0.210375
0.211618
0.212047
0.211788
0.247236
0.245184
0.241290
0.236213
0.230123
0.223631
0.217070
0.211555
0.207212
0.203660
0.200555
0.198483
0.197179
0.196407
0.195913
0.195718
0.195757
0.196042
0.196603
0.197356
0.198118
0.198425
0.198349
0.238535
0.236441
0.232458
0.227254
0.221085
0.214695
0.208377
0.203046
0.198729
0.195425
0.192826
0.191097
0.189992
0.189363
0.189011
0.188889
0.188951
0.189192
0.189612
0.190133
0.190633
0.190865
0.190869
0.339707
0.336339
0.329945
0.321700
0.312275
0.303121
0.294576
0.287413
0.281281
0.276127
0.271588
0.268019
0.265112
0.262676
0.260427
0.258576
0.257090
0.256007
0.255200
0.254639
0.254230
0.253953
0.253795
0.344683
0.341279
0.334820
0.326504
0.317023
0.307851
0.299341
0.292255
0.286231
0.281046
0.276351
0.272695
0.269728
0.267167
0.264707
0.262660
0.261034
0.259855
0.258977
0.258362
0.257915
0.257605
0.257423
0.354202
0.350733
0.344158
0.335710
0.326120
0.316893
0.308426
0.301479
0.295863
0.290582
0.285308
0.281396
0.278250
0.275474
0.272698
0.270371
0.268527
0.267189
0.266178
0.265462
0.264938
0.264560
0.264320
0.366670
0.363123
0.356406
0.347797
0.338064
0.328731
0.320230
0.313352
0.307802
0.302326
0.296600
0.292260
0.288793
0.285766
0.282763
0.280248
0.278236
0.276739
0.275576
0.274748
0.274151
0.273670
0.273317
0.381261
0.377629
0.370773
0.362026
0.352189
0.342748
0.334192
0.327450
0.321817
0.316061
0.309837
0.304798
0.300841
0.297502
0.294293
0.291652
0.289514
0.287879
0.286601
0.285749
0.285195
0.284595
0.284018
0.395803
0.392110
0.385168
0.376388
0.366608
0.357137
0.348618
0.342345
0.337326
0.331279
0.323855
0.317775
0.313232
0.309500
0.305932
0.303058
0.300758
0.299013
0.297730
0.297067
0.296796
0.296113
0.295183
0.409572
0.405857
0.398911
0.390221
0.380648
0.371183
0.362654
0.356918
0.352961
0.346645
0.337602
0.330457
0.325448
0.321316
0.317198
0.313982
0.311478
0.309654
0.308455
0.308121
0.308284
0.307576
0.306271
0.420742
0.417032
0.410077
0.401342
0.391661
0.382016
0.373234
0.367197
0.362927
0.356362
0.347140
0.339842
0.334751
0.330483
0.326175
0.322843
0.320262
0.318377
0.317136
0.316805
0.316974
0.316258
0.314937
0.429095
0.425409
0.418439
0.409525
0.399421
0.389412
0.380122
0.372965
0.367005
0.360230
0.352330
0.345885
0.341487
0.337366
0.332888
0.329638
0.327179
0.325257
0.323751
0.323096
0.322855
0.322149
0.321157
0.433876
0.430254
0.423348
0.414385
0.404035
0.393729
0.383939
0.375783
0.368640
0.361760
0.354916
0.349566
0.346943
0.343024
0.337383
0.334006
0.331748
0.329841
0.328071
0.327228
0.326746
0.326119
0.325430
0.435114
0.431577
0.424794
0.415900
0.405490
0.395024
0.384885
0.376116
0.368326
0.361513
0.355825
0.352508
0.357000
0.353282
0.341182
0.336706
0.335336
0.333428
0.330392
0.329357
0.328756
0.328233
0.327723
0.432591
0.429140
0.422496
0.413727
0.403369
0.392866
0.382565
0.373511
0.365466
0.358722
0.353422
0.350512
0.355301
0.351809
0.339895
0.335534
0.334250
0.332434
0.329496
0.328533
0.327981
0.327556
0.327160
0.426029
0.422666
0.416176
0.407572
0.397346
0.386899
0.376568
0.367432
0.359330
0.352645
0.347147
0.343140
0.341477
0.338266
0.333234
0.330246
0.328279
0.326640
0.325123
0.324419
0.323995
0.323644
0.323347
0.415583
0.412328
0.406036
0.397672
0.387677
0.377393
0.367157
0.358087
0.350103
0.343615
0.338306
0.334319
0.331546
0.328648
0.325313
0.322829
0.320910
0.319419
0.318229
0.317602
0.317218
0.316922
0.316692
0.400728
0.397632
0.391651
0.383679
0.374094
0.364122
0.354116
0.345257
0.337579
0.331342
0.326189
0.322370
0.319389
0.316799
0.314269
0.312147
0.310408
0.309139
0.308274
0.307835
0.307615
0.307419
0.307236
0.382361
0.379503
0.373985
0.366632
0.357693
0.348203
0.338534
0.330032
0.322819
0.316826
0.311667
0.307904
0.305018
0.302683
0.300531
0.298736
0.297306
0.296372
0.295902
0.295878
0.296042
0.296022
0.295830
0.360183
0.357651
0.352797
0.346365
0.338413
0.329602
0.320417
0.312558
0.306344
0.300538
0.294728
0.290596
0.287632
0.285454
0.283609
0.282166
0.281136
0.280673
0.280841
0.281592
0.282527
0.282771
0.282435
0.336159
0.334004
0.329908
0.324617
0.317898
0.309922
0.301368
0.294704
0.290686
0.285025
0.277255
0.272061
0.268759
0.266632
0.265008
0.263907
0.263299
0.263382
0.264358
0.266237
0.268342
0.268903
0.268187
0.310726
0.308871
0.305284
0.301026
0.295543
0.288466
0.280868
0.276326
0.277120
0.271688
0.259510
0.252475
0.248660
0.246528
0.245010
0.244190
0.243953
0.244522
0.246262
0.249261
0.252599
0.253427
0.252194
0.286275
0.284556
0.281245
0.277383
0.272403
0.265846
0.258751
0.254676
0.255942
0.250961
0.239204
0.232538
0.229020
0.227164
0.225927
0.225367
0.225356
0.226103
0.227977
0.231077
0.234509
0.235367
0.234107
0.263994
0.262227
0.258928
0.254771
0.249515
0.243083
0.236108
0.230922
0.228315
0.223970
0.217448
0.213253
0.210802
0.209470
0.208679
0.208353
0.208439
0.209064
0.210452
0.212615
0.214946
0.215607
0.214887
0.247930
0.246020
0.242425
0.237782
0.232102
0.225735
0.219094
0.213666
0.209749
0.205971
0.201949
0.199250
0.197553
0.196610
0.196082
0.195890
0.195993
0.196440
0.197327
0.198587
0.199893
0.200335
0.200063
0.239114
0.237110
0.233313
0.228367
0.222432
0.216102
0.209703
0.204328
0.200066
0.196606
0.193618
0.191578
0.190263
0.189525
0.189132
0.189006
0.189108
0.189448
0.190056
0.190848
0.191624
0.191938
0.191866
0.341416
0.338041
0.331632
0.323368
0.313927
0.304784
0.296282
0.289179
0.283038
0.277817
0.273170
0.269478
0.266480
0.263921
0.261501
0.259519
0.257958
0.256838
0.256012
0.255442
0.255028
0.254733
0.254551
0.346479
0.343062
0.336578
0.328232
0.318729
0.309573
0.301123
0.294120
0.288069
0.282828
0.278073
0.274316
0.271287
0.268589
0.265904
0.263677
0.261950
0.260728
0.259834
0.259219
0.258774
0.258448
0.258239
0.356204
0.352706
0.346073
0.337564
0.327921
0.318706
0.310303
0.303435
0.297548
0.292220
0.287148
0.283176
0.280003
0.277077
0.274026
0.271472
0.269506
0.268122
0.267096
0.266378
0.265856
0.265461
0.265195
0.369006
0.365397
0.358564
0.349825
0.339978
0.330642
0.322244
0.315520
0.309770
0.304225
0.298573
0.294033
0.290441
0.287249
0.284019
0.281331
0.279232
0.277702
0.276506
0.275626
0.274966
0.274461
0.274116
0.384068
0.380319
0.373242
0.364247
0.354179
0.344721
0.336414
0.330081
0.324731
0.318845
0.312073
0.306411
0.302024
0.298486
0.295225
0.292589
0.290471
0.288821
0.287440
0.286382
0.285576
0.284921
0.284450
0.399095
0.395216
0.387919
0.378707
0.368499
0.359030
0.351063
0.345659
0.341369
0.335135
0.326568
0.319225
0.313805
0.309808
0.306430
0.303799
0.301647
0.299888
0.298364
0.297201
0.296336
0.295543
0.294896
0.413234
0.409270
0.401826
0.392494
0.382236
0.372812
0.365232
0.360869
0.357867
0.351337
0.340838
0.331821
0.325499
0.321035
0.317330
0.314572
0.312313
0.310451
0.308833
0.307651
0.306821
0.305932
0.305097
0.424440
0.420482
0.413031
0.403653
0.393281
0.383659
0.375792
0.371086
0.367732
0.360956
0.350338
0.341253
0.335113
0.330540
0.326436
0.323534
0.321158
0.319200
0.317484
0.316221
0.315323
0.314387
0.313524
0.432502
0.428632
0.421313
0.411971
0.401426
0.391366
0.382531
0.376134
0.370849
0.363911
0.355098
0.347848
0.344506
0.340197
0.334129
0.330797
0.328189
0.326126
0.324270
0.322863
0.321794
0.320855
0.320119
0.436860
0.433126
0.426017
0.416822
0.406227
0.395817
0.386117
0.378203
0.371316
0.364370
0.357494
0.353040
0.356815
0.352803
0.340527
0.335835
0.332808
0.330650
0.328705
0.327247
0.326122
0.325238
0.324629
0.437647
0.434056
0.427183
0.418189
0.407660
0.397082
0.386861
0.378085
0.370398
0.363814
0.360001
0.362850
0.396599
0.392858
0.351304
0.340356
0.335488
0.333034
0.330807
0.329353
0.328259
0.327464
0.326952
0.434731
0.431262
0.424587
0.415785
0.405366
0.394763
0.384331
0.375186
0.367167
0.360689
0.357416
0.360828
0.394998
0.391524
0.350127
0.339261
0.334452
0.332080
0.329961
0.328622
0.327632
0.326942
0.326508
0.427835
0.424466
0.417970
0.409355
0.399090
0.388555
0.378095
0.368849
0.360695
0.354054
0.349069
0.346547
0.351710
0.348541
0.336778
0.332342
0.329514
0.327596
0.325962
0.324821
0.323983
0.323399
0.323041
0.417134
0.413881
0.407594
0.399230
0.389208
0.378849
0.368498
0.359331
0.351294
0.344804
0.339686
0.336138
0.335327
0.332494
0.327318
0.324472
0.322241
0.320583
0.319203
0.318250
0.317574
0.317105
0.316811
0.402088
0.399010
0.393060
0.385123
0.375547
0.365522
0.355415
0.346480
0.338763
0.332487
0.327317
0.323561
0.320943
0.318410
0.315620
0.313493
0.311737
0.310393
0.309362
0.308729
0.308353
0.308046
0.307792
0.383615
0.380806
0.375379
0.368154
0.359317
0.349820
0.340075
0.331585
0.324551
0.318469
0.312946
0.308998
0.306123
0.303800
0.301613
0.299870
0.298488
0.297561
0.297057
0.297035
0.297239
0.297178
0.296878
0.361461
0.359026
0.354340
0.348220
0.340578
0.331861
0.322710
0.315253
0.310257
0.304268
0.296835
0.291890
0.288552
0.286275
0.284433
0.283048
0.282111
0.281756
0.282119
0.283218
0.284568
0.284858
0.284278
0.337636
0.335630
0.331728
0.327020
0.320947
0.313250
0.305015
0.299888
0.300096
0.294130
0.281441
0.273958
0.269652
0.267239
0.265603
0.264561
0.264083
0.264409
0.265898
0.268673
0.271804
0.272519
0.271262
0.313347
0.311567
0.307520
0.304009
0.299543
0.293037
0.286574
0.286455
0.300218
0.294420
0.268268
0.255688
0.249590
0.246881
0.245375
0.244635
0.244573
0.245515
0.248099
0.252590
0.257666
0.258745
0.256578
0.288739
0.287107
0.283354
0.280272
0.276343
0.270360
0.264362
0.264670
0.279057
0.273703
0.247799
0.235596
0.229795
0.227363
0.226132
0.225647
0.225804
0.226928
0.229660
0.234287
0.239512
0.240624
0.238383
0.265041
0.263437
0.260372
0.256856
0.252314
0.246167
0.239443
0.235692
0.237286
0.232615
0.221147
0.214696
0.211232
0.209600
0.208781
0.208499
0.208698
0.209570
0.211506
0.214627
0.218077
0.218900
0.217573
0.248576
0.246777
0.243388
0.239119
0.233826
0.227578
0.220939
0.215853
0.213139
0.209142
0.203429
0.199878
0.197735
0.196646
0.196097
0.195934
0.196105
0.196682
0.197839
0.199547
0.201372
0.201888
0.201338
0.239572
0.237640
0.233994
0.229269
0.223543
0.217259
0.210789
0.205426
0.201388
0.197772
0.194225
0.191838
0.190320
0.189504
0.189099
0.188994
0.189138
0.189546
0.190282
0.191274
0.192273
0.192615
0.192420
0.342587
0.339198
0.332756
0.324443
0.314932
0.305702
0.297098
0.289889
0.283635
0.278317
0.273595
0.269852
0.266841
0.264314
0.261967
0.260072
0.258590
0.257521
0.256727
0.256188
0.255800
0.255479
0.255244
0.347737
0.344298
0.337769
0.329358
0.319770
0.310515
0.301951
0.294829
0.288649
0.283306
0.278480
0.274671
0.271631
0.268970
0.266366
0.264236
0.262599
0.261445
0.260609
0.260064
0.259688
0.259345
0.259062
0.357665
0.354127
0.347414
0.338800
0.329035
0.319692
0.311148
0.304129
0.298049
0.292609
0.287504
0.283484
0.280302
0.277423
0.274467
0.272028
0.270169
0.268877
0.267944
0.267347
0.266941
0.266543
0.266184
0.370823
0.367139
0.360155
0.351237
0.341194
0.331687
0.323110
0.316196
0.310214
0.304545
0.298855
0.294261
0.290648
0.287519
0.284409
0.281855
0.279873
0.278454
0.277357
0.276589
0.276027
0.275527
0.275104
0.386456
0.382550
0.375192
0.365892
0.355526
0.345821
0.337289
0.330729
0.325148
0.319108
0.312248
0.306514
0.302094
0.298623
0.295522
0.293058
0.291084
0.289534
0.288208
0.287178
0.286380
0.285711
0.285213
0.402178
0.398034
0.390273
0.380582
0.369927
0.360128
0.351905
0.346232
0.341666
0.335250
0.326583
0.319145
0.313659
0.309748
0.306603
0.304206
0.302228
0.300554
0.299016
0.297750
0.296755
0.295922
0.295315
0.416924
0.412597
0.404508
0.394526
0.383669
0.373849
0.366008
0.361345
0.357976
0.351244
0.340687
0.331554
0.325122
0.320772
0.317403
0.314958
0.312908
0.311114
0.309401
0.307976
0.306888
0.305926
0.305164
0.428150
0.423843
0.415765
0.405754
0.394788
0.384765
0.376605
0.371560
0.367807
0.360826
0.350154
0.340966
0.334734
0.330314
0.326585
0.324033
0.321881
0.319976
0.318098
0.316503
0.315263
0.314222
0.313426
0.435672
0.431564
0.423832
0.414075
0.403122
0.392699
0.383504
0.376723
0.371080
0.363929
0.355024
0.347722
0.344385
0.340258
0.334544
0.331570
0.329202
0.327157
0.325071
0.323274
0.321824
0.320725
0.320012
0.439389
0.435539
0.428242
0.418864
0.408053
0.397343
0.387241
0.378901
0.371654
0.364496
0.357536
0.353081
0.356944
0.353158
0.341244
0.336952
0.334205
0.332030
0.329748
0.327803
0.326239
0.325132
0.324485
0.439620
0.436006
0.429107
0.420102
0.409498
0.398685
0.388057
0.378841
0.370800
0.364013
0.360129
0.363013
0.396924
0.393449
0.352261
0.341762
0.337141
0.334642
0.332050
0.330003
0.328401
0.327331
0.326742
0.436274
0.432831
0.426204
0.417463
0.407030
0.396246
0.385446
0.375898
0.367554
0.360905
0.357581
0.361048
0.395396
0.392204
0.351176
0.340763
0.336202
0.333783
0.331281
0.329335
0.327827
0.326859
0.326335
0.429063
0.425719
0.419272
0.410713
0.400442
0.389755
0.379001
0.369437
0.361031
0.354254
0.349240
0.346781
0.352103
0.349194
0.337790
0.333773
0.331253
0.329299
0.327265
0.325600
0.324320
0.323485
0.323037
0.418135
0.414893
0.408629
0.400284
0.390233
0.379748
0.369178
0.359781
0.351561
0.344974
0.339844
0.336360
0.335696
0.333097
0.328255
0.325802
0.323873
0.322202
0.320484
0.319095
0.318057
0.317377
0.317000
0.402935
0.399859
0.393908
0.385957
0.376332
0.366199
0.355929
0.346824
0.338965
0.332618
0.327447
0.323747
0.321258
0.318941
0.316469
0.314730
0.313294
0.311961
0.310618
0.309597
0.308911
0.308427
0.308100
0.384370
0.381566
0.376130
0.368880
0.359983
0.350396
0.340514
0.331878
0.324711
0.318568
0.313037
0.309128
0.306350
0.304219
0.302315
0.300918
0.299824
0.298925
0.298158
0.297811
0.297750
0.297547
0.297183
0.362191
0.359756
0.355064
0.348931
0.341248
0.332442
0.323150
0.315542
0.310417
0.304348
0.296881
0.291951
0.288684
0.286552
0.284931
0.283809
0.283089
0.282756
0.282935
0.283797
0.284948
0.285116
0.284478
0.338350
0.336348
0.332457
0.327762
0.321675
0.313891
0.305496
0.300195
0.300253
0.294184
0.281437
0.273944
0.269677
0.267372
0.265908
0.265053
0.264720
0.265060
0.266426
0.269032
0.272007
0.272615
0.271303
0.314017
0.312251
0.308235
0.304763
0.300308
0.293723
0.287084
0.286767
0.300358
0.294443
0.268214
0.255598
0.249494
0.246869
0.245518
0.244919
0.244953
0.245902
0.248395
0.252750
0.257688
0.258668
0.256447
0.289316
0.287710
0.283993
0.280955
0.277038
0.270993
0.264828
0.264943
0.279154
0.273690
0.247704
0.235453
0.229623
0.227264
0.226164
0.225785
0.225998
0.227128
0.229782
0.234284
0.239372
0.240398
0.238107
0.265516
0.263923
0.260881
0.257395
0.252861
0.246657
0.239798
0.235891
0.237345
0.232569
0.221024
0.214531
0.211057
0.209473
0.208740
0.208535
0.208777
0.209636
0.211495
0.214502
0.217832
0.218566
0.217190
0.248941
0.247146
0.243766
0.239510
0.234214
0.227918
0.221180
0.215980
0.213157
0.209070
0.203289
0.199698
0.197548
0.196490
0.196002
0.195896
0.196096
0.196651
0.197735
0.199338
0.201055
0.201487
0.200891
0.239866
0.237934
0.234291
0.229569
0.223834
0.217508
0.210963
0.205508
0.201380
0.197686
0.194076
0.191651
0.190125
0.189332
0.188974
0.188914
0.189078
0.189462
0.190126
0.191021
0.191919
0.192182
0.191945
0.343378
0.339967
0.333479
0.325088
0.315449
0.306031
0.297164
0.289666
0.283150
0.277698
0.272954
0.269234
0.266290
0.263949
0.261918
0.260331
0.259088
0.258167
0.257485
0.257061
0.256783
0.256436
0.256086
0.348621
0.345150
0.338556
0.330048
0.320308
0.310834
0.301963
0.294498
0.288005
0.282504
0.277655
0.273853
0.270857
0.268405
0.266188
0.264437
0.263091
0.262128
0.261469
0.261144
0.260986
0.260636
0.260189
0.358787
0.355187
0.348358
0.339600
0.329631
0.320009
0.311073
0.303614
0.297116
0.291486
0.286390
0.282386
0.279242
0.276603
0.274122
0.272143
0.270640
0.269596
0.268929
0.268689
0.268652
0.268273
0.267686
0.372403
0.368587
0.361380
0.352220
0.341895
0.332016
0.322934
0.315433
0.308895
0.303016
0.297456
0.293004
0.289518
0.286657
0.284026
0.281934
0.280318
0.279148
0.278333
0.277942
0.277778
0.277302
0.276650
0.388842
0.384686
0.376883
0.367156
0.356352
0.346146
0.336913
0.329478
0.323040
0.316802
0.310394
0.305133
0.301052
0.297915
0.295238
0.293152
0.291478
0.290142
0.289040
0.288293
0.287802
0.287156
0.286471
0.405743
0.401146
0.392586
0.382186
0.370889
0.360397
0.351166
0.344107
0.338131
0.331521
0.323881
0.317469
0.312643
0.309171
0.306426
0.304340
0.302608
0.301108
0.299738
0.298681
0.297958
0.297137
0.296335
0.421730
0.416728
0.407445
0.396463
0.384764
0.374058
0.364870
0.358255
0.352839
0.345895
0.336984
0.329441
0.323940
0.320160
0.317289
0.315167
0.313371
0.311729
0.310155
0.308933
0.308288
0.307320
0.306151
0.432997
0.428024
0.418783
0.407817
0.396045
0.385124
0.375577
0.368545
0.362734
0.355510
0.346432
0.338783
0.333273
0.329454
0.326513
0.324401
0.322593
0.320824
0.318990
0.317484
0.316596
0.315498
0.314293
0.439344
0.434831
0.426410
0.416080
0.404594
0.393461
0.383125
0.374819
0.367673
0.360233
0.352119
0.345471
0.341066
0.337502
0.334170
0.332112
0.330394
0.328499
0.326239
0.324253
0.322729
0.321499
0.320599
0.441929
0.437921
0.430372
0.420818
0.409767
0.398542
0.387515
0.378046
0.369748
0.362206
0.355127
0.349758
0.347447
0.344225
0.339691
0.337628
0.336185
0.334205
0.331406
0.328941
0.327018
0.325681
0.324888
0.441361
0.437743
0.430884
0.421976
0.411361
0.400174
0.388754
0.378613
0.369709
0.362259
0.356403
0.353209
0.358952
0.356050
0.344319
0.341247
0.339948
0.337880
0.334318
0.331382
0.329173
0.327777
0.327044
0.437523
0.434133
0.427649
0.419105
0.408755
0.397680
0.386208
0.375894
0.366846
0.359548
0.354138
0.351418
0.357532
0.354892
0.343345
0.340406
0.339218
0.337221
0.333691
0.330790
0.328626
0.327299
0.326628
0.429954
0.426663
0.420340
0.411936
0.401718
0.390808
0.379544
0.369410
0.360518
0.353413
0.347833
0.344029
0.342944
0.340533
0.336577
0.334958
0.333906
0.332133
0.329378
0.326955
0.325099
0.323946
0.323366
0.418793
0.415574
0.409361
0.401071
0.391003
0.380334
0.369406
0.359620
0.351062
0.344282
0.338957
0.335185
0.332937
0.330773
0.328454
0.327248
0.326285
0.324734
0.322432
0.320360
0.318787
0.317817
0.317322
0.403446
0.400351
0.394368
0.386367
0.376644
0.366342
0.355821
0.346439
0.338301
0.331854
0.326744
0.323128
0.320579
0.318667
0.317170
0.316333
0.315678
0.314414
0.312454
0.310705
0.309451
0.308675
0.308248
0.384803
0.381932
0.376384
0.368970
0.359879
0.350096
0.339990
0.331046
0.323426
0.317238
0.312099
0.308490
0.305959
0.304210
0.302976
0.302337
0.301910
0.301016
0.299605
0.298472
0.297769
0.297259
0.296850
0.362488
0.359949
0.355088
0.348634
0.340578
0.331493
0.321865
0.313550
0.306942
0.300898
0.295005
0.290940
0.288210
0.286483
0.285356
0.284776
0.284483
0.284065
0.283580
0.283533
0.283817
0.283665
0.283140
0.338378
0.336240
0.332196
0.326974
0.320241
0.312007
0.302942
0.295737
0.291258
0.285292
0.277358
0.272141
0.268942
0.267146
0.266093
0.265593
0.265465
0.265580
0.266138
0.267470
0.269078
0.269306
0.268416
0.312800
0.310989
0.307519
0.303427
0.298027
0.290710
0.282538
0.277374
0.277640
0.271846
0.259428
0.252268
0.248352
0.246467
0.245521
0.245165
0.245248
0.245828
0.247276
0.249857
0.252779
0.253303
0.251905
0.288097
0.286429
0.283246
0.279569
0.274697
0.267930
0.260283
0.255602
0.256347
0.251002
0.238986
0.232162
0.228497
0.226829
0.226078
0.225875
0.226085
0.226819
0.228444
0.231179
0.234229
0.234802
0.233382
0.265469
0.263733
0.260517
0.256482
0.251288
0.244676
0.237266
0.231597
0.228560
0.223895
0.217141
0.212818
0.210320
0.209123
0.208616
0.208535
0.208761
0.209343
0.210500
0.212330
0.214311
0.214705
0.213835
0.249067
0.247169
0.243611
0.239019
0.233346
0.226832
0.219879
0.214099
0.209849
0.205805
0.201580
0.198765
0.197039
0.196191
0.195853
0.195838
0.196032
0.196417
0.197085
0.198041
0.199028
0.199226
0.198818
0.240034
0.238032
0.234246
0.229316
0.223356
0.216901
0.210265
0.204616
0.200080
0.196390
0.193218
0.191069
0.189729
0.189061
0.188811
0.188823
0.188989
0.189258
0.189656
0.190163
0.190643
0.190729
0.190531
0.343741
0.340320
0.333804
0.325352
0.315590
0.305960
0.296782
0.288928
0.282110
0.276522
0.271805
0.268185
0.265388
0.263313
0.261665
0.260447
0.259490
0.258764
0.258256
0.258055
0.257996
0.257631
0.257098
0.349070
0.345578
0.338939
0.330351
0.320463
0.310740
0.301503
0.293618
0.286765
0.281104
0.276283
0.272574
0.269712
0.267554
0.265796
0.264488
0.263485
0.262779
0.262403
0.262483
0.262739
0.262404
0.261682
0.359469
0.355815
0.348885
0.339994
0.329826
0.319890
0.310499
0.302510
0.295554
0.289733
0.284693
0.280800
0.277794
0.275490
0.273555
0.272105
0.271013
0.270304
0.270062
0.270463
0.271095
0.270778
0.269799
0.373612
0.369656
0.362203
0.352790
0.342176
0.331892
0.322237
0.314059
0.306927
0.300848
0.295463
0.291256
0.288002
0.285514
0.283432
0.281860
0.280654
0.279827
0.279458
0.279744
0.280292
0.279892
0.278839
0.391157
0.386664
0.378276
0.368036
0.356774
0.346022
0.336028
0.327648
0.320353
0.313933
0.308009
0.303321
0.299696
0.296988
0.294784
0.293116
0.291775
0.290721
0.289977
0.289765
0.289875
0.289289
0.288243
0.409972
0.404675
0.394897
0.383527
0.371508
0.360260
0.349961
0.341486
0.334165
0.327390
0.320771
0.315467
0.311426
0.308483
0.306152
0.304390
0.302922
0.301649
0.300578
0.300012
0.299961
0.299187
0.297910
0.428146
0.422022
0.410773
0.398311
0.385616
0.373938
0.363348
0.354790
0.347475
0.340359
0.333029
0.327133
0.322729
0.319598
0.317164
0.315355
0.313823
0.312397
0.311136
0.310547
0.311213
0.310281
0.308002
0.439449
0.433373
0.422212
0.409819
0.397093
0.385192
0.374192
0.365165
0.357427
0.350004
0.342475
0.336459
0.332020
0.328896
0.326512
0.324827
0.323401
0.321837
0.320177
0.319151
0.319451
0.318340
0.316032
0.443712
0.438558
0.429049
0.417922
0.405847
0.393942
0.382379
0.372480
0.363875
0.356181
0.348988
0.343372
0.339468
0.336577
0.334260
0.332979
0.332011
0.330310
0.327778
0.325707
0.324401
0.323054
0.321724
0.444472
0.440233
0.432330
0.422576
0.411317
0.399537
0.387479
0.376756
0.367389
0.359508
0.352716
0.347631
0.344543
0.342014
0.339786
0.339275
0.339450
0.337674
0.333774
0.330546
0.328269
0.326676
0.325645
0.442840
0.439226
0.432430
0.423697
0.413142
0.401552
0.389217
0.378003
0.368229
0.360334
0.354119
0.349875
0.350477
0.348345
0.343494
0.343816
0.345860
0.344049
0.337971
0.333404
0.330361
0.328565
0.327644
0.438450
0.435144
0.428863
0.420612
0.410416
0.399032
0.386772
0.375549
0.365783
0.358056
0.352172
0.348281
0.349184
0.347294
0.342660
0.343192
0.345419
0.343670
0.337533
0.332888
0.329791
0.328025
0.327176
0.430550
0.427335
0.421180
0.412999
0.402886
0.391729
0.379863
0.369047
0.359624
0.352232
0.346505
0.342532
0.340407
0.338633
0.337113
0.337318
0.338133
0.336535
0.332350
0.328745
0.326143
0.324607
0.323872
0.419183
0.415993
0.409848
0.401641
0.391576
0.380703
0.369366
0.359128
0.350220
0.343274
0.337932
0.334240
0.331959
0.330362
0.329323
0.329431
0.329711
0.328288
0.325025
0.321959
0.319693
0.318359
0.317722
0.403713
0.400595
0.394573
0.386516
0.376690
0.366203
0.355413
0.345741
0.337365
0.330849
0.325848
0.322438
0.320177
0.318808
0.318240
0.318598
0.319029
0.317836
0.314929
0.312110
0.310094
0.308931
0.308372
0.385005
0.382057
0.376364
0.368754
0.359445
0.349457
0.339145
0.329950
0.322055
0.315872
0.311045
0.307781
0.305635
0.304399
0.303956
0.304369
0.304875
0.303977
0.301606
0.299345
0.297797
0.296884
0.296389
0.362631
0.359958
0.354836
0.348009
0.339564
0.330205
0.320334
0.311586
0.304276
0.298314
0.293317
0.289943
0.287743
0.286506
0.285993
0.286162
0.286477
0.285946
0.284566
0.283364
0.282652
0.282092
0.281617
0.338448
0.336112
0.331687
0.325873
0.318510
0.309869
0.300401
0.292179
0.285737
0.279937
0.274340
0.270592
0.268232
0.266964
0.266388
0.266355
0.266516
0.266374
0.265992
0.265931
0.266149
0.265923
0.265350
0.312624
0.310587
0.306766
0.301902
0.295626
0.287737
0.278825
0.271452
0.266708
0.261145
0.254268
0.249951
0.247379
0.246121
0.245586
0.245525
0.245689
0.245876
0.246237
0.247049
0.248061
0.248070
0.247316
0.287931
0.286034
0.282494
0.278041
0.272293
0.264971
0.256629
0.249798
0.245564
0.240445
0.233937
0.229899
0.227532
0.226439
0.226029
0.226031
0.226239
0.226564
0.227158
0.228176
0.229330
0.229407
0.228668
0.265525
0.263595
0.259999
0.255374
0.249558
0.242587
0.234870
0.228299
0.223394
0.218887
0.214362
0.211383
0.209601
0.208779
0.208518
0.208583
0.208798
0.209080
0.209516
0.210181
0.210888
0.210902
0.210414
0.249151
0.247125
0.243311
0.238350
0.232302
0.225575
0.218489
0.212390
0.207516
0.203549
0.200131
0.197879
0.196513
0.195894
0.195728
0.195821
0.196013
0.196208
0.196436
0.196724
0.197001
0.196933
0.196649
0.240117
0.238028
0.234070
0.228901
0.222704
0.216111
0.209402
0.203625
0.198879
0.195218
0.192340
0.190446
0.189304
0.188791
0.188673
0.188772
0.188941
0.189079
0.189183
0.189271
0.189319
0.189204
0.189016
0.343641
0.340242
0.333758
0.325315
0.315493
0.305699
0.296237
0.288055
0.280955
0.275251
0.270582
0.267096
0.264492
0.262687
0.261389
0.260491
0.259790
0.259240
0.258902
0.258924
0.259093
0.258704
0.257973
0.349024
0.345550
0.338931
0.330340
0.320377
0.310460
0.300893
0.292624
0.285440
0.279644
0.274877
0.271308
0.268642
0.266781
0.265424
0.264488
0.263785
0.263313
0.263216
0.263706
0.264395
0.264072
0.263052
0.359595
0.355934
0.348981
0.340049
0.329768
0.319587
0.309786
0.301324
0.293955
0.287975
0.283014
0.279287
0.276497
0.274528
0.273062
0.272044
0.271309
0.270908
0.271093
0.272149
0.273491
0.273234
0.271823
0.374194
0.370152
0.362537
0.352981
0.342182
0.331586
0.321426
0.312662
0.305022
0.298778
0.293549
0.289600
0.286633
0.284520
0.282920
0.281783
0.280939
0.280434
0.280515
0.281492
0.282810
0.282485
0.280964
0.392882
0.388090
0.379158
0.368517
0.356925
0.345749
0.335099
0.325957
0.317992
0.311414
0.305833
0.301608
0.298427
0.296140
0.294380
0.293097
0.292078
0.291297
0.290927
0.291298
0.292232
0.291696
0.290056
0.413846
0.407828
0.396758
0.384490
0.371900
0.360057
0.348876
0.339345
0.331078
0.324155
0.318178
0.313650
0.310263
0.307813
0.305901
0.304479
0.303305
0.302275
0.301564
0.301654
0.302983
0.302244
0.299794
0.434652
0.427298
0.413823
0.399858
0.386311
0.373854
0.362122
0.352179
0.343596
0.336330
0.329956
0.325144
0.321614
0.319062
0.317058
0.315607
0.314411
0.313260
0.312548
0.313249
0.318446
0.317553
0.311020
0.445980
0.438689
0.425340
0.411478
0.397919
0.385229
0.373047
0.362596
0.353567
0.345977
0.339386
0.334449
0.330899
0.328397
0.326526
0.325326
0.324397
0.323107
0.321819
0.321925
0.326628
0.325517
0.318974
0.447753
0.441908
0.431190
0.419263
0.406688
0.394158
0.381586
0.370507
0.360902
0.353005
0.346413
0.341556
0.338919
0.336660
0.334499
0.334063
0.334099
0.332622
0.329628
0.327559
0.327164
0.325704
0.323256
0.446509
0.442019
0.433699
0.423726
0.412286
0.400045
0.387126
0.375440
0.365320
0.357182
0.350624
0.345936
0.344302
0.342457
0.340383
0.341561
0.344149
0.342585
0.336724
0.332426
0.329922
0.328070
0.326588
0.443828
0.440194
0.433402
0.424778
0.414255
0.402324
0.389244
0.377216
0.366997
0.358808
0.353009
0.349284
0.365401
0.364051
0.345741
0.348830
0.355466
0.353867
0.343032
0.335862
0.331724
0.329486
0.328329
0.438991
0.435739
0.429589
0.421538
0.411434
0.399779
0.386879
0.374970
0.364873
0.356882
0.351358
0.347916
0.364274
0.363155
0.345090
0.348432
0.355292
0.353732
0.342743
0.335374
0.331053
0.328813
0.327770
0.430872
0.427699
0.421643
0.413599
0.403529
0.392143
0.379773
0.368427
0.358657
0.351096
0.345389
0.341572
0.340745
0.339610
0.338306
0.340364
0.343748
0.342284
0.335769
0.330626
0.327185
0.325272
0.324383
0.419384
0.416196
0.410065
0.401882
0.391777
0.380709
0.369020
0.358430
0.349302
0.342300
0.337098
0.333681
0.332387
0.331351
0.330602
0.331907
0.333527
0.332172
0.327668
0.323532
0.320560
0.318878
0.318098
0.403838
0.400680
0.394584
0.386441
0.376492
0.365831
0.354808
0.344919
0.336410
0.329933
0.325166
0.322124
0.320382
0.319549
0.319685
0.321052
0.322483
0.321290
0.317357
0.313479
0.310713
0.309178
0.308479
0.385069
0.382047
0.376205
0.368410
0.358898
0.348733
0.338247
0.328888
0.320868
0.314783
0.310307
0.307486
0.305884
0.305156
0.305328
0.306610
0.307927
0.306965
0.303613
0.300276
0.297927
0.296629
0.296018
0.362633
0.359846
0.354497
0.347377
0.338625
0.329047
0.318989
0.310009
0.302399
0.296571
0.292177
0.289376
0.287722
0.286948
0.286949
0.287746
0.288585
0.287916
0.285680
0.283464
0.281907
0.280966
0.280449
0.338396
0.335906
0.331176
0.324945
0.317150
0.308219
0.298485
0.289797
0.282586
0.276952
0.272493
0.269612
0.267897
0.267083
0.266925
0.267299
0.267723
0.267359
0.266180
0.265056
0.264261
0.263637
0.263157
0.312464
0.310254
0.306116
0.300745
0.293927
0.285669
0.276328
0.268042
0.261451
0.256075
0.251459
0.248501
0.246766
0.245989
0.245821
0.246034
0.246296
0.246188
0.245723
0.245329
0.245078
0.244663
0.244170
0.287768
0.285705
0.281859
0.276912
0.270634
0.262963
0.254211
0.246488
0.240411
0.235464
0.231175
0.228437
0.226851
0.226195
0.226100
0.226305
0.226541
0.226574
0.226413
0.226294
0.226221
0.225901
0.225446
0.265454
0.263389
0.259520
0.254515
0.248308
0.241092
0.233156
0.226163
0.220506
0.216116
0.212602
0.210336
0.209034
0.208521
0.208499
0.208718
0.208948
0.209009
0.208902
0.208764
0.208619
0.208319
0.207971
0.249097
0.246980
0.242980
0.237770
0.231467
0.224582
0.217375
0.211093
0.205924
0.202018
0.199042
0.197144
0.196060
0.195649
0.195659
0.195869
0.196075
0.196123
0.195995
0.195786
0.195542
0.195246
0.194986
0.240068
0.237917
0.233830
0.228492
0.222124
0.215420
0.208634
0.202765
0.197902
0.194272
0.191586
0.189884
0.188921
0.188559
0.188578
0.188773
0.188957
0.188989
0.188843
0.188594
0.188301
0.188009
0.187793
0.343050
0.339725
0.333362
0.325036
0.315265
0.305402
0.295748
0.287317
0.280004
0.274212
0.269588
0.266229
0.263798
0.262207
0.261150
0.260462
0.259903
0.259408
0.259047
0.258994
0.259071
0.258606
0.257832
0.348414
0.345020
0.338534
0.330071
0.320161
0.310161
0.300369
0.291809
0.284376
0.278478
0.273759
0.270326
0.267842
0.266215
0.265131
0.264432
0.263891
0.263485
0.263369
0.263785
0.264382
0.263983
0.262921
0.358941
0.355375
0.348575
0.339792
0.329570
0.319286
0.309204
0.300383
0.292707
0.286606
0.281706
0.278135
0.275547
0.273847
0.272700
0.271962
0.271418
0.271101
0.271274
0.272256
0.273505
0.273176
0.271723
0.373475
0.369549
0.362117
0.352741
0.342016
0.331298
0.320789
0.311583
0.303564
0.297192
0.292059
0.288312
0.285585
0.283788
0.282545
0.281722
0.281091
0.280692
0.280764
0.281665
0.282885
0.282495
0.280932
0.392122
0.387457
0.378745
0.368344
0.356885
0.345552
0.334436
0.324727
0.316294
0.309572
0.304157
0.300225
0.297372
0.295443
0.294068
0.293130
0.292360
0.291692
0.291309
0.291601
0.292445
0.291835
0.290145
0.413072
0.407199
0.396402
0.384465
0.372107
0.360066
0.348227
0.337926
0.329039
0.321956
0.316259
0.312155
0.309197
0.307165
0.305679
0.304642
0.303756
0.302853
0.302124
0.302132
0.303377
0.302558
0.300044
0.433913
0.426717
0.413558
0.400019
0.386820
0.374121
0.361512
0.350576
0.341208
0.333770
0.327790
0.323524
0.320511
0.318438
0.316906
0.315884
0.315013
0.314008
0.313279
0.313899
0.319020
0.318044
0.311432
0.445313
0.438166
0.425098
0.411619
0.398366
0.385420
0.372363
0.360940
0.351154
0.343409
0.337199
0.332801
0.329767
0.327767
0.326396
0.325650
0.325062
0.323938
0.322638
0.322659
0.327276
0.326087
0.319466
0.447212
0.441451
0.430899
0.419181
0.406733
0.393953
0.380743
0.368980
0.358894
0.350871
0.344482
0.340012
0.337788
0.335995
0.334353
0.334379
0.334769
0.333456
0.330453
0.328293
0.327801
0.326256
0.323742
0.446119
0.441657
0.433385
0.423459
0.411994
0.399527
0.386208
0.374170
0.363912
0.355684
0.349074
0.344561
0.343176
0.341749
0.340227
0.341867
0.344805
0.343402
0.337532
0.333135
0.330520
0.328579
0.327040
0.443588
0.439938
0.433110
0.424423
0.413785
0.401661
0.388381
0.376311
0.366455
0.358211
0.351924
0.348111
0.364103
0.363127
0.345586
0.349154
0.356129
0.354678
0.343831
0.336551
0.332286
0.329955
0.328747
0.438863
0.435574
0.429339
0.421164
0.410898
0.399073
0.386053
0.374202
0.364555
0.356569
0.350578
0.347061
0.363298
0.362526
0.345146
0.348880
0.356002
0.354554
0.343531
0.336039
0.331575
0.329242
0.328150
0.430841
0.427608
0.421434
0.413239
0.402996
0.391439
0.378938
0.367580
0.357984
0.350503
0.344793
0.341189
0.340645
0.339823
0.338805
0.341048
0.344557
0.343122
0.336531
0.331248
0.327660
0.325643
0.324701
0.419419
0.416155
0.409883
0.401533
0.391255
0.380029
0.368221
0.357594
0.348564
0.341726
0.336786
0.333831
0.333056
0.332305
0.331575
0.332840
0.334427
0.333007
0.328377
0.324075
0.320941
0.319144
0.318308
0.403912
0.400666
0.394399
0.386067
0.375939
0.365138
0.354021
0.344105
0.335677
0.329437
0.325119
0.322749
0.321751
0.321182
0.321077
0.322189
0.323439
0.322093
0.317975
0.313886
0.310921
0.309257
0.308499
0.385090
0.381978
0.375948
0.367937
0.358219
0.347927
0.337374
0.328000
0.320047
0.314228
0.310261
0.308149
0.307303
0.306839
0.306747
0.307746
0.308839
0.307687
0.304091
0.300473
0.297855
0.296404
0.295735
0.362542
0.359652
0.354095
0.346713
0.337713
0.327992
0.317884
0.308884
0.301290
0.295703
0.291821
0.289641
0.288597
0.288094
0.288025
0.288693
0.289387
0.288516
0.285965
0.283361
0.281433
0.280290
0.279726
0.338197
0.335585
0.330606
0.324037
0.315916
0.306816
0.297042
0.288294
0.280974
0.275559
0.271687
0.269401
0.268202
0.267685
0.267628
0.268025
0.268391
0.267822
0.266243
0.264589
0.263274
0.262399
0.261906
0.312178
0.309836
0.305420
0.299646
0.292431
0.283982
0.274588
0.266151
0.259204
0.254029
0.250208
0.247897
0.246653
0.246198
0.246233
0.246568
0.246831
0.246520
0.245588
0.244535
0.243625
0.242927
0.242476
0.287447
0.285273
0.281168
0.275832
0.269165
0.261323
0.252531
0.244660
0.238207
0.233435
0.229880
0.227709
0.226534
0.226184
0.226317
0.226675
0.226933
0.226796
0.226190
0.225430
0.224704
0.224123
0.223721
0.265175
0.263021
0.258956
0.253665
0.247175
0.239829
0.231878
0.224825
0.219017
0.214740
0.211623
0.209711
0.208696
0.208414
0.208585
0.208944
0.209212
0.209142
0.208697
0.208082
0.207463
0.206947
0.206608
0.248850
0.246677
0.242554
0.237169
0.230692
0.223717
0.216491
0.210178
0.204950
0.201107
0.198335
0.196644
0.195749
0.195502
0.195661
0.195982
0.196224
0.196182
0.195824
0.195301
0.194749
0.194294
0.194010
0.239839
0.237651
0.233486
0.228038
0.221557
0.214787
0.207977
0.202083
0.197193
0.193600
0.191029
0.189461
0.188633
0.188399
0.188537
0.188823
0.189038
0.189004
0.188692
0.188220
0.187711
0.187293
0.187042
0.342019
0.338813
0.332662
0.324559
0.314949
0.305110
0.295342
0.286736
0.279267
0.273418
0.268841
0.265596
0.263317
0.261880
0.260969
0.260380
0.259851
0.259282
0.258696
0.258268
0.257928
0.257334
0.256672
0.347299
0.344042
0.337802
0.329596
0.319869
0.309891
0.299960
0.291192
0.283576
0.277606
0.272934
0.269621
0.267298
0.265839
0.264921
0.264338
0.263828
0.263313
0.262871
0.262726
0.262702
0.262140
0.261287
0.357593
0.354209
0.347742
0.339297
0.329317
0.319056
0.308787
0.299702
0.291797
0.285602
0.280747
0.277309
0.274901
0.273397
0.272458
0.271875
0.271382
0.270916
0.270626
0.270806
0.271161
0.270618
0.269507
0.371594
0.367953
0.361052
0.352195
0.341848
0.331163
0.320387
0.310833
0.302532
0.296033
0.290949
0.287353
0.284843
0.283279
0.282307
0.281711
0.281194
0.280659
0.280249
0.280311
0.280584
0.279959
0.278766
0.389021
0.384902
0.377207
0.367739
0.356960
0.345707
0.334149
0.323929
0.315100
0.308224
0.302867
0.299110
0.296506
0.294881
0.293877
0.293273
0.292712
0.291989
0.291194
0.290748
0.290596
0.289775
0.288561
0.407818
0.402968
0.394083
0.383858
0.372743
0.360854
0.348243
0.337138
0.327690
0.320402
0.314774
0.310873
0.308205
0.306548
0.305540
0.304962
0.304389
0.303495
0.302363
0.301559
0.301272
0.300249
0.298751
0.426125
0.420506
0.410345
0.399442
0.388189
0.375722
0.361914
0.349843
0.339760
0.332064
0.326140
0.322098
0.319382
0.317733
0.316779
0.316292
0.315780
0.314791
0.313475
0.312662
0.313136
0.311944
0.309381
0.437663
0.432032
0.421852
0.410896
0.399501
0.386758
0.372561
0.360107
0.349739
0.341766
0.335560
0.331359
0.328592
0.326999
0.326192
0.325909
0.325571
0.324486
0.322781
0.321523
0.321617
0.320241
0.317649
0.442258
0.437369
0.428429
0.418087
0.406606
0.393922
0.380182
0.368015
0.358095
0.349975
0.343122
0.338678
0.335900
0.334421
0.333837
0.333996
0.334149
0.332939
0.330369
0.328027
0.326443
0.324824
0.323266
0.443425
0.439272
0.431549
0.421999
0.410759
0.398314
0.385049
0.373387
0.364245
0.356059
0.348359
0.343519
0.340717
0.339423
0.339247
0.340217
0.341515
0.340225
0.336284
0.332748
0.330127
0.328253
0.327036
0.442215
0.438549
0.431650
0.422756
0.411916
0.399811
0.387305
0.376552
0.371664
0.363539
0.351875
0.346446
0.344759
0.343664
0.342591
0.344668
0.347916
0.346566
0.340431
0.335520
0.332084
0.329991
0.328901
0.438168
0.434725
0.428180
0.419577
0.408954
0.397114
0.384953
0.374532
0.369959
0.362172
0.350894
0.345856
0.344505
0.343544
0.342419
0.344425
0.347631
0.346210
0.339951
0.334924
0.331401
0.329324
0.328310
0.430543
0.427133
0.420609
0.411980
0.401365
0.389731
0.377615
0.367023
0.358896
0.351733
0.345227
0.341630
0.339958
0.339076
0.338679
0.339444
0.340648
0.339116
0.334679
0.330642
0.327586
0.325726
0.324823
0.419414
0.415976
0.409366
0.400648
0.390064
0.378739
0.367119
0.356875
0.348665
0.342230
0.337363
0.335119
0.334462
0.333693
0.332576
0.332403
0.332514
0.330857
0.327188
0.323613
0.320846
0.319163
0.318352
0.404146
0.400716
0.394103
0.385446
0.375068
0.364165
0.353114
0.343398
0.335352
0.329595
0.326067
0.324998
0.325477
0.324879
0.323077
0.322318
0.322037
0.320318
0.316813
0.313348
0.310721
0.309159
0.308418
0.385299
0.382012
0.375664
0.367362
0.357427
0.347037
0.336530
0.327305
0.319652
0.314303
0.311198
0.310434
0.311125
0.310649
0.308879
0.308088
0.307773
0.306214
0.303058
0.299930
0.297563
0.296162
0.295494
0.362459
0.359439
0.353624
0.345963
0.336726
0.326921
0.316890
0.308042
0.300674
0.295474
0.292281
0.291048
0.291013
0.290589
0.289594
0.289186
0.288974
0.287780
0.285387
0.282955
0.281048
0.279863
0.279275
0.337864
0.335135
0.329903
0.322999
0.314572
0.305388
0.295755
0.287203
0.280072
0.274966
0.271628
0.269970
0.269392
0.269042
0.268675
0.268640
0.268582
0.267776
0.266091
0.264291
0.262775
0.261766
0.261236
0.311690
0.309225
0.304534
0.298358
0.290781
0.282242
0.273031
0.264827
0.258012
0.253089
0.249732
0.247882
0.247062
0.246824
0.246894
0.247189
0.247353
0.246870
0.245665
0.244268
0.243011
0.242124
0.241637
0.286925
0.284631
0.280270
0.274550
0.267535
0.259604
0.251005
0.243365
0.237026
0.232442
0.229255
0.227427
0.226574
0.226430
0.226718
0.227195
0.227503
0.227234
0.226325
0.225187
0.224107
0.223327
0.222889
0.264674
0.262446
0.258206
0.252645
0.245890
0.238486
0.230690
0.223804
0.218092
0.213944
0.211051
0.209361
0.208562
0.208454
0.208788
0.209286
0.209625
0.209476
0.208795
0.207883
0.206984
0.206317
0.205942
0.248400
0.246190
0.241974
0.236442
0.229813
0.222802
0.215652
0.209424
0.204249
0.200486
0.197852
0.196303
0.195558
0.195444
0.195736
0.196169
0.196471
0.196381
0.195864
0.195140
0.194398
0.193836
0.193520
0.239428
0.237223
0.233010
0.227483
0.220917
0.214120
0.207340
0.201483
0.196624
0.193085
0.190606
0.189143
0.188429
0.188301
0.188546
0.188920
0.189182
0.189117
0.188694
0.188080
0.187437
0.186941
0.186661
0.340762
0.337690
0.331776
0.323936
0.314538
0.304786
0.294979
0.286277
0.278732
0.272877
0.268372
0.265246
0.263097
0.261765
0.260917
0.260336
0.259754
0.259055
0.258220
0.257414
0.256677
0.255958
0.255398
0.345948
0.342847
0.336880
0.328978
0.319494
0.309606
0.299617
0.290726
0.283013
0.277025
0.272421
0.269230
0.267044
0.265700
0.264859
0.264294
0.263730
0.263049
0.262258
0.261556
0.260941
0.260219
0.259560
0.355999
0.352819
0.346718
0.338674
0.329016
0.318856
0.308481
0.299218
0.291176
0.284941
0.280149
0.276836
0.274579
0.273214
0.272389
0.271863
0.271333
0.270663
0.269895
0.269284
0.268796
0.268044
0.267238
0.369474
0.366147
0.359817
0.351584
0.341747
0.331188
0.320183
0.310338
0.301830
0.295257
0.290224
0.286758
0.284420
0.283041
0.282258
0.281807
0.281324
0.280608
0.279702
0.278939
0.278337
0.277483
0.276592
0.385824
0.382267
0.375617
0.367286
0.357479
0.346401
0.334286
0.323500
0.314313
0.307305
0.301979
0.298349
0.295939
0.294570
0.293876
0.293561
0.293164
0.292351
0.291148
0.290020
0.289123
0.288087
0.287104
0.402803
0.398963
0.392007
0.383900
0.374682
0.363046
0.349170
0.336948
0.326876
0.319352
0.313714
0.309927
0.307471
0.306148
0.305590
0.305469
0.305204
0.304314
0.302837
0.301419
0.300371
0.299139
0.297919
0.419083
0.414983
0.407794
0.400194
0.392015
0.379887
0.363878
0.350006
0.339014
0.330972
0.324968
0.321010
0.318509
0.317242
0.316832
0.316911
0.316796
0.315868
0.314212
0.312689
0.311849
0.310448
0.308712
0.430728
0.426559
0.419242
0.411460
0.403030
0.390611
0.374313
0.360232
0.349170
0.340886
0.334470
0.330271
0.327683
0.326448
0.326152
0.326380
0.326373
0.325380
0.323477
0.321651
0.320541
0.318994
0.317219
0.437508
0.433465
0.426139
0.417538
0.407647
0.395191
0.380550
0.367949
0.358437
0.350200
0.342573
0.337840
0.335066
0.333825
0.333575
0.333950
0.334082
0.332983
0.330640
0.328220
0.326281
0.324587
0.323254
0.440623
0.436761
0.429564
0.420517
0.409753
0.397508
0.384500
0.373953
0.367151
0.359044
0.349161
0.343281
0.340120
0.338837
0.338671
0.339266
0.339711
0.338514
0.335611
0.332610
0.330112
0.328287
0.327162
0.440623
0.436917
0.429910
0.420808
0.409858
0.398024
0.386857
0.379153
0.382953
0.375021
0.355216
0.347290
0.343948
0.342558
0.341670
0.342476
0.343395
0.342090
0.338397
0.334850
0.331963
0.330049
0.329025
0.437281
0.433657
0.426747
0.417666
0.406712
0.395105
0.384414
0.377185
0.381413
0.373926
0.354635
0.347261
0.344398
0.343076
0.341848
0.342271
0.342910
0.341448
0.337680
0.334106
0.331211
0.329344
0.328391
0.430166
0.426541
0.419596
0.410474
0.399499
0.387940
0.376610
0.367669
0.362291
0.355559
0.347305
0.343260
0.341820
0.340739
0.339299
0.338588
0.338125
0.336414
0.333209
0.330043
0.327422
0.325719
0.324858
0.419540
0.415863
0.408803
0.399643
0.388755
0.377420
0.366181
0.356698
0.349721
0.343839
0.339070
0.337872
0.338716
0.337823
0.334728
0.332506
0.331019
0.328990
0.325986
0.323057
0.320655
0.319109
0.318331
0.404765
0.401050
0.393910
0.384824
0.374189
0.363243
0.352372
0.343030
0.335576
0.330504
0.328129
0.329345
0.332787
0.332073
0.326908
0.323105
0.320814
0.318530
0.315548
0.312722
0.310467
0.309039
0.308329
0.385895
0.382349
0.375520
0.366846
0.356700
0.346270
0.335885
0.326909
0.319670
0.314982
0.313167
0.314777
0.318500
0.317942
0.312842
0.309086
0.306850
0.304710
0.301961
0.299364
0.297294
0.295985
0.295332
0.362530
0.359351
0.353230
0.345294
0.335878
0.326051
0.316152
0.307529
0.300474
0.295767
0.293465
0.293693
0.295401
0.294987
0.292186
0.290062
0.288659
0.287049
0.284825
0.282630
0.280821
0.279639
0.279039
0.337510
0.334680
0.329231
0.322066
0.313443
0.304246
0.294790
0.286496
0.279632
0.274876
0.272082
0.271192
0.271448
0.271200
0.270170
0.269451
0.268871
0.267809
0.266056
0.264199
0.262588
0.261499
0.260935
0.311109
0.308559
0.303674
0.297219
0.289477
0.280925
0.271868
0.263952
0.257378
0.252710
0.249698
0.248263
0.247858
0.247776
0.247752
0.247932
0.247996
0.247367
0.245946
0.244311
0.242843
0.241829
0.241299
0.286282
0.283917
0.279389
0.273409
0.266235
0.258292
0.249849
0.242482
0.236348
0.231948
0.228991
0.227411
0.226804
0.226823
0.227213
0.227798
0.228183
0.227833
0.226682
0.225270
0.223965
0.223055
0.222576
0.264066
0.261797
0.257452
0.251709
0.244794
0.237387
0.229754
0.223065
0.217495
0.213471
0.210723
0.209190
0.208548
0.208577
0.209043
0.209679
0.210115
0.209926
0.209068
0.207946
0.206876
0.206112
0.205705
0.247863
0.245638
0.241376
0.235756
0.229040
0.222028
0.214970
0.208845
0.203752
0.200067
0.197529
0.196087
0.195450
0.195441
0.195840
0.196380
0.196755
0.196648
0.196026
0.195170
0.194319
0.193697
0.193359
0.238943
0.236736
0.232507
0.226940
0.220330
0.213533
0.206801
0.200997
0.196187
0.192704
0.190299
0.188919
0.188290
0.188246
0.188576
0.189030
0.189346
0.189275
0.188787
0.188089
0.187376
0.186841
0.186547
0.339410
0.336447
0.330730
0.323112
0.313912
0.304274
0.294506
0.285813
0.278301
0.272527
0.268154
0.265179
0.263167
0.261911
0.261064
0.260417
0.259716
0.258858
0.257800
0.256716
0.255698
0.254876
0.254358
0.344526
0.341548
0.335805
0.328155
0.318896
0.309129
0.299164
0.290268
0.282577
0.276664
0.272188
0.269148
0.267102
0.265839
0.265006
0.264382
0.263697
0.262837
0.261766
0.260685
0.259681
0.258835
0.258268
0.354403
0.351382
0.345572
0.337858
0.328500
0.318473
0.308075
0.298762
0.290715
0.284541
0.279866
0.276702
0.274592
0.273327
0.272539
0.271980
0.271344
0.270477
0.269353
0.268232
0.267211
0.266309
0.265656
0.367544
0.364452
0.358562
0.350848
0.341502
0.331092
0.319914
0.309893
0.301308
0.294767
0.289839
0.286519
0.284339
0.283097
0.282413
0.282000
0.281468
0.280583
0.279317
0.278032
0.276885
0.275872
0.275123
0.383278
0.380115
0.374257
0.366912
0.358125
0.347225
0.334483
0.323178
0.313739
0.306689
0.301436
0.297945
0.295709
0.294531
0.294041
0.293888
0.293558
0.292651
0.291159
0.289618
0.288293
0.287104
0.286192
0.399327
0.396165
0.390636
0.384449
0.377342
0.365935
0.350454
0.336986
0.326332
0.318639
0.313013
0.309338
0.307064
0.305991
0.305755
0.305940
0.305875
0.304978
0.303287
0.301567
0.300196
0.298819
0.297609
0.414618
0.411524
0.406542
0.402044
0.397444
0.385621
0.366683
0.350630
0.338775
0.330410
0.324196
0.320289
0.317940
0.316963
0.316961
0.317449
0.317628
0.316764
0.314950
0.313190
0.311957
0.310424
0.308809
0.426337
0.423133
0.417940
0.413154
0.408198
0.396083
0.376995
0.360947
0.349432
0.340847
0.333861
0.329564
0.327055
0.326088
0.326185
0.326803
0.327070
0.326179
0.324208
0.322236
0.320803
0.319155
0.317502
0.434246
0.430756
0.424609
0.417629
0.409608
0.397414
0.381868
0.369033
0.363244
0.354883
0.343136
0.337693
0.334504
0.333402
0.333439
0.334029
0.334260
0.333263
0.331044
0.328651
0.326655
0.324913
0.323573
0.438422
0.434742
0.427929
0.419383
0.409292
0.397374
0.385167
0.376750
0.380187
0.372102
0.352140
0.344090
0.339852
0.338467
0.338361
0.338853
0.339030
0.337911
0.335447
0.332712
0.330319
0.328519
0.327402
0.439174
0.435424
0.428326
0.419123
0.408376
0.397190
0.391035
0.391985
0.472654
0.464602
0.368534
0.352462
0.343767
0.341812
0.341215
0.341480
0.341556
0.340288
0.337555
0.334596
0.331998
0.330183
0.329185
0.436340
0.432576
0.425382
0.415974
0.405008
0.394029
0.388505
0.390074
0.471234
0.463737
0.368329
0.352975
0.344935
0.342991
0.341757
0.341352
0.340946
0.339449
0.336663
0.333726
0.331157
0.329413
0.328496
0.429714
0.425908
0.418608
0.409120
0.397953
0.386648
0.376796
0.370577
0.375820
0.369430
0.351540
0.345988
0.344260
0.342901
0.340338
0.338466
0.337013
0.335133
0.332457
0.329729
0.327362
0.325757
0.324926
0.419682
0.415772
0.408267
0.398735
0.387662
0.376435
0.365976
0.357658
0.355250
0.349886
0.341939
0.341663
0.344182
0.343129
0.337565
0.333227
0.330392
0.327995
0.325308
0.322747
0.320576
0.319118
0.318365
0.405587
0.401551
0.393799
0.384288
0.373462
0.362556
0.351976
0.343122
0.336641
0.332275
0.330914
0.335002
0.342538
0.341707
0.332047
0.324726
0.320442
0.317564
0.314822
0.312368
0.310350
0.309011
0.308324
0.386718
0.382875
0.375470
0.366420
0.356119
0.345721
0.335533
0.326863
0.320201
0.316204
0.315757
0.320399
0.328344
0.327700
0.318082
0.310838
0.306653
0.303912
0.301339
0.299051
0.297170
0.295929
0.295292
0.362679
0.359337
0.352897
0.344739
0.335253
0.325468
0.315711
0.307326
0.300600
0.296367
0.294987
0.296943
0.300971
0.300533
0.295306
0.291245
0.288701
0.286700
0.284532
0.282475
0.280738
0.279571
0.278969
0.337146
0.334239
0.328631
0.321331
0.312730
0.303577
0.294191
0.286113
0.279505
0.275051
0.272748
0.272641
0.273884
0.273677
0.271723
0.270248
0.269190
0.267918
0.266092
0.264198
0.262546
0.261425
0.260846
0.310490
0.307902
0.302942
0.296443
0.289143
0.280630
0.271219
0.263442
0.257060
0.252592
0.249832
0.248734
0.248715
0.248719
0.248489
0.248519
0.248509
0.247783
0.246198
0.244410
0.242828
0.241757
0.241207
0.285601
0.283216
0.278640
0.272629
0.265895
0.257987
0.249176
0.241924
0.235942
0.231686
0.228876
0.227465
0.227035
0.227152
0.227575
0.228226
0.228687
0.228300
0.226976
0.225391
0.223963
0.223000
0.222505
0.263438
0.261159
0.256775
0.250965
0.244083
0.236701
0.229093
0.222536
0.217085
0.213160
0.210511
0.209080
0.208540
0.208651
0.209194
0.209923
0.210448
0.210249
0.209279
0.208039
0.206886
0.206087
0.205673
0.247322
0.245097
0.240820
0.235166
0.228444
0.221450
0.214440
0.208397
0.203379
0.199762
0.197297
0.195926
0.195361
0.195415
0.195878
0.196488
0.196923
0.196820
0.196143
0.195228
0.194337
0.193700
0.193362
0.238465
0.236261
0.232030
0.226451
0.219830
0.213045
0.206353
0.200601
0.195843
0.192413
0.190068
0.188747
0.188176
0.188183
0.188563
0.189066
0.189423
0.189361
0.188850
0.188126
0.187398
0.186861
0.186571
0.338204
0.335283
0.329640
0.322114
0.313016
0.303486
0.293842
0.285296
0.277964
0.272381
0.268204
0.265417
0.263547
0.262341
0.261439
0.260661
0.259789
0.258752
0.257504
0.256228
0.255038
0.254134
0.253614
0.343291
0.340356
0.334690
0.327134
0.317979
0.308325
0.298492
0.289757
0.282263
0.276546
0.272257
0.269399
0.267493
0.266279
0.265389
0.264629
0.263767
0.262717
0.261435
0.260123
0.258904
0.257972
0.257425
0.353102
0.350131
0.344405
0.336790
0.327538
0.317630
0.307376
0.298242
0.290415
0.284441
0.279936
0.276941
0.274966
0.273753
0.272912
0.272220
0.271405
0.270344
0.268987
0.267588
0.266300
0.265307
0.264704
0.366120
0.363097
0.357311
0.349705
0.340463
0.330180
0.319146
0.309300
0.300925
0.294587
0.289826
0.286669
0.284616
0.283445
0.282731
0.282207
0.281513
0.280461
0.278979
0.277424
0.276009
0.274919
0.274228
0.381659
0.378585
0.372876
0.365670
0.357002
0.346218
0.333606
0.322454
0.313199
0.306333
0.301251
0.297926
0.295828
0.294733
0.294251
0.294040
0.293605
0.292571
0.290917
0.289172
0.287643
0.286389
0.285521
0.397390
0.394367
0.389074
0.383081
0.376114
0.364820
0.349456
0.336122
0.325626
0.318097
0.312634
0.309115
0.306976
0.306005
0.305825
0.306013
0.305904
0.304936
0.303137
0.301271
0.299738
0.298313
0.297153
0.412335
0.409440
0.404794
0.400546
0.396104
0.384395
0.365569
0.349642
0.337928
0.329715
0.323650
0.319881
0.317658
0.316798
0.316893
0.317433
0.317619
0.316733
0.314855
0.312976
0.311569
0.310007
0.308488
0.424078
0.421061
0.416169
0.411587
0.406745
0.394737
0.375772
0.359865
0.348491
0.340061
0.333217
0.329044
0.326645
0.325805
0.326014
0.326703
0.326995
0.326126
0.324144
0.322101
0.320527
0.318874
0.317320
0.432406
0.428999
0.422976
0.416049
0.408048
0.395931
0.380539
0.367891
0.362277
0.354076
0.342470
0.337147
0.334068
0.333074
0.333204
0.333846
0.334093
0.333139
0.330983
0.328606
0.326581
0.324850
0.323558
0.436975
0.433285
0.426432
0.417789
0.407621
0.395758
0.383752
0.375586
0.379243
0.371338
0.351522
0.343588
0.339447
0.338144
0.338085
0.338571
0.338696
0.337632
0.335325
0.332696
0.330351
0.328583
0.327494
0.438005
0.434192
0.426954
0.417558
0.406669
0.395534
0.389624
0.390878
0.471781
0.463934
0.368032
0.352067
0.343432
0.341523
0.340926
0.341083
0.340970
0.339757
0.337317
0.334558
0.332069
0.330306
0.329332
0.435360
0.431526
0.424175
0.414563
0.403452
0.392543
0.387286
0.389180
0.470589
0.463299
0.368038
0.352781
0.344785
0.342857
0.341557
0.340974
0.340323
0.338873
0.336398
0.333682
0.331235
0.329556
0.328662
0.428899
0.425038
0.417622
0.407994
0.396748
0.385534
0.375944
0.370039
0.375546
0.369336
0.351566
0.346121
0.344480
0.343092
0.340349
0.338238
0.336564
0.334696
0.332238
0.329703
0.327456
0.325909
0.325096
0.418987
0.415050
0.407491
0.397903
0.386828
0.375724
0.365516
0.357491
0.355337
0.350141
0.342321
0.342193
0.344859
0.343728
0.337824
0.333102
0.329970
0.327542
0.325051
0.322696
0.320659
0.319262
0.318528
0.404960
0.400926
0.393170
0.383667
0.372895
0.362137
0.351801
0.343225
0.336988
0.332791
0.331579
0.335879
0.343666
0.342717
0.332521
0.324648
0.319959
0.317013
0.314479
0.312263
0.310399
0.309133
0.308469
0.386103
0.382282
0.374900
0.365883
0.355650
0.345410
0.335455
0.327042
0.320601
0.316765
0.316454
0.321294
0.329472
0.328709
0.318553
0.310758
0.306164
0.303358
0.300981
0.298917
0.297179
0.296019
0.295408
0.362058
0.358731
0.352312
0.344180
0.334752
0.325102
0.315555
0.307404
0.300881
0.296773
0.295475
0.297540
0.301683
0.301146
0.295570
0.291137
0.288319
0.286273
0.284246
0.282355
0.280732
0.279628
0.279050
0.336499
0.333599
0.327991
0.320685
0.312105
0.303058
0.293867
0.286007
0.279592
0.275241
0.272974
0.272911
0.274193
0.273920
0.271776
0.270097
0.268891
0.267602
0.265867
0.264084
0.262517
0.261449
0.260894
0.309830
0.307242
0.302260
0.295719
0.288396
0.279965
0.270741
0.263180
0.257010
0.252636
0.249864
0.248772
0.248753
0.248717
0.248393
0.248319
0.248238
0.247517
0.245996
0.244289
0.242775
0.241757
0.241235
0.284965
0.282586
0.277984
0.271916
0.265133
0.257292
0.248643
0.241575
0.235771
0.231609
0.228791
0.227379
0.226935
0.227039
0.227411
0.228003
0.228419
0.228056
0.226788
0.225269
0.223895
0.222994
0.222531
0.262899
0.260619
0.256215
0.250364
0.243450
0.236109
0.228610
0.222177
0.216840
0.212987
0.210364
0.208950
0.208413
0.208513
0.209024
0.209718
0.210220
0.210040
0.209119
0.207941
0.206847
0.206100
0.205714
0.246881
0.244655
0.240367
0.234691
0.227953
0.220983
0.214040
0.208075
0.203131
0.199570
0.197139
0.195794
0.195239
0.195287
0.195729
0.196315
0.196738
0.196651
0.196018
0.195160
0.194326
0.193734
0.193421
0.238086
0.235882
0.231646
0.226054
0.219425
0.212657
0.206009
0.200310
0.195606
0.192221
0.189913
0.188619
0.188062
0.188068
0.188433
0.188917
0.189267
0.189220
0.188750
0.188079
0.187404
0.186908
0.186641
0.337264
0.334304
0.328593
0.321007
0.311898
0.302453
0.293013
0.284754
0.277761
0.272464
0.268524
0.265938
0.264207
0.263021
0.262013
0.261048
0.259954
0.258715
0.257285
0.255859
0.254547
0.253580
0.253042
0.342369
0.339382
0.333626
0.325984
0.316797
0.307232
0.297639
0.289245
0.282154
0.276737
0.272651
0.269969
0.268191
0.266987
0.265976
0.265015
0.263919
0.262660
0.261192
0.259722
0.258374
0.257379
0.256824
0.352220
0.349171
0.343306
0.335540
0.326193
0.316376
0.306438
0.297749
0.290434
0.284778
0.280415
0.277552
0.275682
0.274461
0.273477
0.272563
0.271501
0.270225
0.268686
0.267132
0.265711
0.264663
0.264069
0.365300
0.362151
0.356132
0.348226
0.338720
0.328507
0.317938
0.308658
0.300863
0.294858
0.290240
0.287210
0.285258
0.284056
0.283179
0.282415
0.281470
0.280209
0.278578
0.276901
0.275379
0.274249
0.273592
0.380866
0.377601
0.371465
0.363588
0.354161
0.343422
0.331693
0.321378
0.312773
0.306290
0.301429
0.298259
0.296254
0.295123
0.294462
0.293986
0.293286
0.292081
0.290339
0.288519
0.286894
0.285645
0.284868
0.396575
0.393247
0.387181
0.379766
0.371019
0.359727
0.346201
0.334374
0.324774
0.317721
0.312549
0.309204
0.307148
0.306126
0.305748
0.305649
0.305266
0.304157
0.302320
0.300385
0.298710
0.297328
0.296367
0.411427
0.408092
0.402237
0.395588
0.387970
0.376201
0.360537
0.347037
0.336464
0.328849
0.323279
0.319718
0.317589
0.316670
0.316565
0.316818
0.316739
0.315736
0.313838
0.311842
0.310175
0.308677
0.307501
0.423158
0.419697
0.413602
0.406632
0.398644
0.386546
0.370631
0.356973
0.346352
0.338491
0.332485
0.328649
0.326411
0.325533
0.325581
0.326036
0.326124
0.325173
0.323197
0.321061
0.319255
0.317669
0.316453
0.431536
0.427829
0.421041
0.412698
0.402903
0.390677
0.376515
0.364481
0.355515
0.347742
0.340523
0.336141
0.333643
0.332719
0.332798
0.333317
0.333460
0.332488
0.330379
0.327999
0.325895
0.324233
0.323137
0.436105
0.432237
0.424968
0.415641
0.404632
0.392547
0.380168
0.370396
0.364296
0.356723
0.347261
0.341720
0.338780
0.337731
0.337754
0.338251
0.338383
0.337354
0.335103
0.332502
0.330159
0.328442
0.327443
0.437095
0.433184
0.425732
0.416013
0.404592
0.392896
0.382509
0.375773
0.380403
0.373064
0.353634
0.346005
0.342096
0.340819
0.340594
0.340894
0.340888
0.339751
0.337375
0.334645
0.332180
0.330447
0.329506
0.434388
0.430513
0.423081
0.413340
0.401913
0.390482
0.380633
0.374439
0.379543
0.372651
0.353710
0.346623
0.343182
0.341860
0.341067
0.340751
0.340292
0.338953
0.336559
0.333886
0.331483
0.329821
0.328939
0.427761
0.423944
0.416612
0.407027
0.395775
0.384478
0.373967
0.366008
0.361479
0.355304
0.347440
0.343768
0.342598
0.341402
0.339344
0.337736
0.336367
0.334676
0.332345
0.329898
0.327722
0.326211
0.325412
0.417480
0.413708
0.406460
0.397102
0.386182
0.375209
0.364752
0.356179
0.350008
0.344668
0.340347
0.339722
0.341160
0.340001
0.335651
0.332031
0.329442
0.327292
0.325013
0.322820
0.320902
0.319567
0.318856
0.402917
0.399190
0.392024
0.382945
0.372465
0.361959
0.351844
0.343366
0.336696
0.332179
0.330374
0.332484
0.337123
0.336010
0.328682
0.322825
0.319042
0.316504
0.314272
0.312291
0.310597
0.309418
0.308788
0.384109
0.380594
0.373815
0.365234
0.355305
0.345328
0.335660
0.327490
0.320986
0.316811
0.315517
0.317980
0.322867
0.321889
0.314616
0.308817
0.305106
0.302697
0.300645
0.298852
0.297321
0.296259
0.295691
0.360702
0.357553
0.351475
0.343600
0.334350
0.324920
0.315683
0.307796
0.301410
0.297105
0.295094
0.295774
0.298032
0.297288
0.293165
0.289704
0.287316
0.285531
0.283800
0.282182
0.280774
0.279791
0.279267
0.335600
0.332774
0.327303
0.320090
0.311502
0.302619
0.293791
0.286208
0.280021
0.275589
0.272875
0.272151
0.272598
0.272135
0.270416
0.268985
0.267876
0.266741
0.265291
0.263795
0.262461
0.261532
0.261041
0.309171
0.306596
0.301613
0.294987
0.287139
0.278822
0.270392
0.263231
0.257496
0.253115
0.249916
0.248457
0.248066
0.247850
0.247499
0.247336
0.247159
0.246525
0.245298
0.243905
0.242646
0.241777
0.241326
0.284454
0.282056
0.277409
0.271221
0.263884
0.256111
0.248211
0.241503
0.236128
0.231985
0.228836
0.227213
0.226586
0.226525
0.226743
0.227149
0.227416
0.227094
0.226095
0.224877
0.223756
0.222992
0.222596
0.262493
0.260201
0.255771
0.249878
0.242842
0.235544
0.228273
0.222003
0.216858
0.213040
0.210314
0.208821
0.208192
0.208179
0.208545
0.209072
0.209447
0.209296
0.208572
0.207625
0.206729
0.206101
0.205774
0.246566
0.244331
0.240025
0.234324
0.227545
0.220602
0.213761
0.207886
0.203041
0.199516
0.197066
0.195694
0.195090
0.195063
0.195398
0.195865
0.196203
0.196138
0.195636
0.194940
0.194251
0.193754
0.193488
0.237828
0.235618
0.231368
0.225760
0.219119
0.212368
0.205773
0.200134
0.195489
0.192138
0.189838
0.188537
0.187951
0.187903
0.188188
0.188586
0.188878
0.188849
0.188474
0.187924
0.187362
0.186944
0.186716
0.336819
0.333750
0.327854
0.320081
0.310864
0.301466
0.292253
0.284356
0.277786
0.272797
0.269033
0.266590
0.264949
0.263744
0.262599
0.261427
0.260110
0.258677
0.257093
0.255555
0.254165
0.253155
0.252602
0.341985
0.338869
0.332893
0.325025
0.315705
0.306194
0.296880
0.288950
0.282408
0.277315
0.273313
0.270708
0.268988
0.267747
0.266581
0.265393
0.264060
0.262602
0.260983
0.259406
0.257984
0.256952
0.256386
0.351947
0.348731
0.342580
0.334512
0.324968
0.315213
0.305652
0.297594
0.291028
0.285719
0.281289
0.278390
0.276524
0.275233
0.274061
0.272889
0.271568
0.270092
0.268420
0.266781
0.265304
0.264232
0.263642
0.365155
0.361789
0.355383
0.347030
0.337176
0.327008
0.316931
0.308385
0.301395
0.295755
0.291073
0.287996
0.286032
0.284733
0.283633
0.282573
0.281349
0.279899
0.278181
0.276470
0.274930
0.273807
0.273180
0.380839
0.377284
0.370582
0.361943
0.351791
0.341058
0.330095
0.320649
0.312804
0.306718
0.301949
0.298824
0.296824
0.295578
0.294655
0.293835
0.292825
0.291459
0.289704
0.287919
0.286314
0.285123
0.284431
0.396633
0.392904
0.385969
0.377195
0.366957
0.355631
0.343543
0.333033
0.324311
0.317724
0.312764
0.309521
0.307468
0.306304
0.305621
0.305125
0.304401
0.303159
0.301378
0.299523
0.297870
0.296598
0.295811
0.411483
0.407630
0.400563
0.391816
0.381709
0.369868
0.356583
0.345051
0.335578
0.328514
0.323241
0.319813
0.317685
0.316608
0.316178
0.316016
0.315593
0.314483
0.312674
0.310751
0.309051
0.307694
0.306797
0.423142
0.419179
0.411901
0.402868
0.392423
0.380244
0.366637
0.354815
0.345098
0.337754
0.332177
0.328552
0.326349
0.325341
0.325112
0.325221
0.325036
0.324015
0.322138
0.320077
0.318244
0.316799
0.315859
0.431385
0.427328
0.419758
0.410143
0.398918
0.386612
0.373627
0.362348
0.353269
0.345865
0.339652
0.335771
0.333452
0.332494
0.332426
0.332763
0.332781
0.331796
0.329767
0.327465
0.325392
0.323844
0.322916
0.435758
0.431688
0.423996
0.414047
0.402381
0.390165
0.377919
0.367527
0.359513
0.352179
0.345151
0.340864
0.338422
0.337498
0.337548
0.338078
0.338269
0.337280
0.335045
0.332462
0.330146
0.328490
0.327564
0.436550
0.432541
0.424898
0.414920
0.403217
0.391286
0.380064
0.370933
0.367428
0.360268
0.349218
0.344271
0.341466
0.340506
0.340479
0.341005
0.341224
0.340175
0.337753
0.334968
0.332494
0.330776
0.329849
0.433664
0.429765
0.422294
0.412496
0.400990
0.389379
0.378610
0.369932
0.366833
0.360028
0.349348
0.344817
0.342382
0.341364
0.340845
0.340857
0.340710
0.339504
0.337072
0.334340
0.331927
0.330266
0.329380
0.426822
0.423059
0.415831
0.406342
0.395179
0.383922
0.373152
0.364204
0.357492
0.351274
0.345479
0.342647
0.341641
0.340535
0.338769
0.337537
0.336502
0.334995
0.332714
0.330287
0.328149
0.326664
0.325871
0.416220
0.412598
0.405628
0.396515
0.385813
0.375043
0.364697
0.355966
0.349103
0.343620
0.339658
0.338753
0.339741
0.338492
0.334512
0.331378
0.329161
0.327256
0.325137
0.323072
0.321263
0.319993
0.319305
0.401265
0.397792
0.391102
0.382411
0.372241
0.362027
0.352204
0.343923
0.337201
0.332463
0.330189
0.331420
0.335355
0.334036
0.327017
0.321749
0.318385
0.316143
0.314163
0.312401
0.310881
0.309804
0.309215
0.382517
0.379256
0.372958
0.364768
0.355152
0.345474
0.336136
0.328258
0.321864
0.317456
0.315512
0.316976
0.321082
0.319845
0.312834
0.307563
0.304221
0.302101
0.300344
0.298825
0.297514
0.296583
0.296071
0.359607
0.356615
0.350832
0.343218
0.334195
0.325017
0.316082
0.308492
0.302309
0.297827
0.295217
0.295097
0.296616
0.295609
0.291681
0.288492
0.286300
0.284744
0.283315
0.282004
0.280847
0.280020
0.279566
0.334890
0.332142
0.326816
0.319744
0.311285
0.302591
0.294044
0.286794
0.281020
0.276475
0.273115
0.271801
0.271743
0.271025
0.269267
0.267826
0.266734
0.265758
0.264619
0.263462
0.262409
0.261656
0.261248
0.308686
0.306143
0.301216
0.294638
0.286767
0.278595
0.270542
0.263897
0.259120
0.254681
0.250415
0.248347
0.247565
0.247100
0.246563
0.246218
0.245923
0.245390
0.244485
0.243456
0.242498
0.241818
0.241455
0.284113
0.281723
0.277091
0.270910
0.263513
0.255837
0.248259
0.242015
0.237579
0.233413
0.229295
0.227192
0.226283
0.226004
0.225996
0.226164
0.226262
0.225998
0.225291
0.224416
0.223581
0.222992
0.222679
0.262258
0.259967
0.255541
0.249651
0.242614
0.235370
0.228227
0.222148
0.217350
0.213533
0.210466
0.208781
0.208002
0.207831
0.208006
0.208328
0.208557
0.208441
0.207932
0.207251
0.206581
0.206099
0.205841
0.246411
0.244176
0.239867
0.234166
0.227390
0.220478
0.213701
0.207909
0.203184
0.199669
0.197119
0.195671
0.194981
0.194845
0.195038
0.195356
0.195591
0.195547
0.195190
0.194679
0.194155
0.193768
0.193556
0.237720
0.235509
0.231256
0.225645
0.219008
0.212278
0.205723
0.200130
0.195536
0.192197
0.189868
0.188529
0.187886
0.187756
0.187932
0.188219
0.188436
0.188421
0.188150
0.187739
0.187304
0.186972
0.186787
0.337050
0.333804
0.327606
0.319538
0.310124
0.300720
0.291709
0.284167
0.278028
0.273288
0.269584
0.267168
0.265528
0.264259
0.262969
0.261614
0.260109
0.258527
0.256837
0.255236
0.253811
0.252787
0.252231
0.342330
0.339011
0.332687
0.324481
0.314937
0.305430
0.296378
0.288927
0.282979
0.278149
0.274068
0.271388
0.269622
0.268295
0.266965
0.265577
0.264045
0.262438
0.260719
0.259089
0.257641
0.256602
0.256036
0.352447
0.348991
0.342422
0.333946
0.324130
0.314393
0.305198
0.297820
0.292108
0.287081
0.282345
0.279206
0.277212
0.275796
0.274430
0.273030
0.271492
0.269872
0.268125
0.266461
0.264981
0.263921
0.263343
0.365722
0.362089
0.355209
0.346366
0.336161
0.326009
0.316364
0.308555
0.302445
0.297099
0.292114
0.288787
0.286676
0.285230
0.283905
0.282584
0.281122
0.279547
0.277805
0.276126
0.274629
0.273552
0.272958
0.381372
0.377523
0.370275
0.361011
0.350335
0.339594
0.329159
0.320419
0.313289
0.307506
0.302655
0.299420
0.297318
0.295915
0.294731
0.293608
0.292340
0.290876
0.289177
0.287510
0.286016
0.284919
0.284297
0.397092
0.393029
0.385426
0.375770
0.364676
0.353327
0.342049
0.332387
0.324344
0.318087
0.313187
0.309921
0.307787
0.306447
0.305464
0.304621
0.303617
0.302309
0.300664
0.299009
0.297519
0.296395
0.295732
0.411837
0.407608
0.399728
0.389785
0.378384
0.366513
0.354460
0.344048
0.335316
0.328616
0.323477
0.320054
0.317846
0.316582
0.315836
0.315310
0.314606
0.313460
0.311844
0.310161
0.308639
0.307467
0.306750
0.423376
0.419064
0.411016
0.400832
0.389127
0.376924
0.364511
0.353726
0.344626
0.337619
0.332245
0.328663
0.326402
0.325233
0.324730
0.324532
0.324123
0.323101
0.321424
0.319606
0.317958
0.316700
0.315936
0.431487
0.427175
0.419072
0.408712
0.396725
0.384397
0.372044
0.361275
0.352138
0.344978
0.339388
0.335692
0.333427
0.332382
0.332153
0.332326
0.332253
0.331304
0.329434
0.327340
0.325450
0.324052
0.323234
0.435719
0.431487
0.423474
0.413127
0.401084
0.388831
0.376722
0.366208
0.357306
0.350129
0.344329
0.340538
0.338313
0.337408
0.337436
0.337985
0.338252
0.337337
0.335183
0.332728
0.330558
0.328999
0.328113
0.436368
0.432268
0.424459
0.414296
0.402420
0.390410
0.378706
0.368649
0.360497
0.353440
0.347196
0.343354
0.341220
0.340396
0.340473
0.341178
0.341642
0.340707
0.338279
0.335544
0.333169
0.331502
0.330567
0.433322
0.429390
0.421860
0.412012
0.400459
0.388813
0.377518
0.367858
0.360055
0.353289
0.347345
0.343874
0.342127
0.341241
0.340801
0.341028
0.341180
0.340119
0.337681
0.334982
0.332651
0.331028
0.330122
0.426284
0.422542
0.415362
0.405934
0.394855
0.383686
0.372856
0.363569
0.355767
0.349513
0.344760
0.342366
0.341788
0.340688
0.338666
0.337491
0.336673
0.335328
0.333123
0.330778
0.328746
0.327314
0.326518
0.415453
0.411913
0.405102
0.396153
0.385624
0.375037
0.364813
0.356093
0.348786
0.343238
0.339700
0.339188
0.341210
0.339855
0.334700
0.331168
0.328993
0.327242
0.325274
0.323360
0.321697
0.320511
0.319847
0.400277
0.396948
0.390531
0.382092
0.372163
0.362190
0.352610
0.344511
0.337813
0.333037
0.330936
0.333182
0.339821
0.338319
0.328212
0.321628
0.317977
0.315835
0.314058
0.312507
0.311176
0.310215
0.309674
0.381558
0.378454
0.372447
0.364524
0.355158
0.345728
0.336652
0.329002
0.322730
0.318271
0.316377
0.318789
0.325599
0.324139
0.313938
0.307279
0.303596
0.301571
0.300051
0.298785
0.297695
0.296907
0.296460
0.358926
0.356050
0.350481
0.343082
0.334272
0.325309
0.316621
0.309293
0.303395
0.298804
0.295799
0.295737
0.298098
0.296845
0.291541
0.287758
0.285442
0.284018
0.282852
0.281825
0.280917
0.280250
0.279874
0.334454
0.331787
0.326610
0.319700
0.311405
0.302892
0.294608
0.287786
0.282828
0.278165
0.273790
0.272001
0.271909
0.270936
0.268620
0.266900
0.265731
0.264875
0.264009
0.263157
0.262372
0.261795
0.261472
0.308429
0.305944
0.301121
0.294660
0.286888
0.278888
0.271246
0.265542
0.262990
0.258462
0.251778
0.248641
0.247426
0.246684
0.245833
0.245265
0.244857
0.244412
0.243778
0.243062
0.242379
0.241879
0.241605
0.283975
0.281631
0.277074
0.270978
0.263643
0.256104
0.248895
0.243552
0.241369
0.237144
0.230622
0.227502
0.226153
0.225627
0.225373
0.225322
0.225280
0.225073
0.224607
0.224017
0.223433
0.223012
0.222783
0.262215
0.259956
0.255583
0.249756
0.242776
0.235600
0.228592
0.222820
0.218793
0.214929
0.210994
0.208914
0.207914
0.207574
0.207559
0.207698
0.207806
0.207720
0.207390
0.206932
0.206463
0.206116
0.205925
0.246428
0.244214
0.239945
0.234287
0.227553
0.220678
0.213952
0.208246
0.203732
0.200187
0.197361
0.195765
0.194953
0.194698
0.194749
0.194929
0.195072
0.195044
0.194809
0.194458
0.194084
0.193796
0.193636
0.237767
0.235573
0.231350
0.225773
0.219169
0.212465
0.205930
0.200359
0.195808
0.192446
0.190026
0.188617
0.187894
0.187673
0.187738
0.187917
0.188063
0.188057
0.187875
0.187584
0.187264
0.187012
0.186869
0.338152
0.334650
0.328029
0.319551
0.309855
0.300360
0.291430
0.284067
0.278115
0.273500
0.269833
0.267385
0.265671
0.264304
0.262900
0.261431
0.259827
0.258181
0.256465
0.254869
0.253464
0.252461
0.251917
0.343655
0.340035
0.333216
0.324536
0.314674
0.305067
0.296106
0.288851
0.283106
0.278403
0.274353
0.271630
0.269778
0.268344
0.266892
0.265384
0.263750
0.262084
0.260350
0.258738
0.257322
0.256311
0.255762
0.353995
0.350191
0.343048
0.334029
0.323853
0.314014
0.304933
0.297776
0.292284
0.287391
0.282678
0.279480
0.277382
0.275845
0.274342
0.272808
0.271163
0.269497
0.267763
0.266148
0.264727
0.263715
0.263161
0.367154
0.363190
0.355749
0.346365
0.335792
0.325566
0.316079
0.308527
0.302654
0.297452
0.292478
0.289076
0.286839
0.285263
0.283782
0.282305
0.280720
0.279129
0.277451
0.275881
0.274485
0.273496
0.272941
0.382354
0.378233
0.370516
0.360775
0.349761
0.338989
0.328800
0.320392
0.313555
0.307914
0.303045
0.299716
0.297479
0.295919
0.294548
0.293240
0.291845
0.290389
0.288830
0.287364
0.286057
0.285087
0.284524
0.397557
0.393283
0.385297
0.375197
0.363745
0.352422
0.341546
0.332354
0.324701
0.318594
0.313626
0.310224
0.307932
0.306411
0.305208
0.304144
0.303002
0.301736
0.300317
0.298968
0.297750
0.296805
0.296226
0.411915
0.407518
0.399295
0.388887
0.377052
0.365256
0.353791
0.344013
0.335782
0.329246
0.323976
0.320366
0.317974
0.316512
0.315525
0.314756
0.313908
0.312838
0.311518
0.310221
0.309034
0.308083
0.307474
0.423287
0.418845
0.410506
0.399906
0.387799
0.375691
0.363858
0.353676
0.345029
0.338180
0.332692
0.328938
0.326501
0.325152
0.324418
0.323988
0.323445
0.322528
0.321182
0.319790
0.318507
0.317489
0.316826
0.431448
0.427026
0.418704
0.408059
0.395826
0.383567
0.371575
0.361167
0.352260
0.345211
0.339634
0.335869
0.333501
0.332311
0.331889
0.331876
0.331724
0.330893
0.329353
0.327706
0.326217
0.325040
0.324280
0.435821
0.431490
0.423300
0.412760
0.400576
0.388352
0.376393
0.365965
0.357000
0.349889
0.344292
0.340573
0.338337
0.337334
0.337206
0.337630
0.337889
0.337118
0.335287
0.333309
0.331578
0.330224
0.329344
0.436590
0.432398
0.424431
0.414121
0.402151
0.390133
0.378407
0.368174
0.359496
0.352463
0.346788
0.343180
0.341146
0.340270
0.340220
0.340871
0.341472
0.340715
0.338544
0.336298
0.334392
0.332920
0.331948
0.433516
0.429517
0.421865
0.411913
0.400300
0.388650
0.377292
0.367396
0.358997
0.352205
0.346774
0.343470
0.341766
0.340846
0.340353
0.340614
0.340967
0.340120
0.337931
0.335693
0.333797
0.332359
0.331411
0.426316
0.422538
0.415303
0.405840
0.394760
0.383618
0.372780
0.363374
0.355296
0.348930
0.344208
0.341682
0.340922
0.339759
0.337827
0.336813
0.336210
0.335102
0.333195
0.331240
0.329563
0.328287
0.327476
0.415268
0.411737
0.404952
0.396044
0.385571
0.375045
0.364847
0.356075
0.348591
0.342843
0.339045
0.338116
0.339710
0.338267
0.333385
0.330185
0.328317
0.326840
0.325160
0.323557
0.322166
0.321116
0.320472
0.399911
0.396639
0.390329
0.382000
0.372174
0.362286
0.352746
0.344606
0.337754
0.332705
0.330152
0.331749
0.337722
0.336113
0.326463
0.320370
0.317109
0.315277
0.313786
0.312504
0.311398
0.310572
0.310078
0.381162
0.378147
0.372290
0.364518
0.355278
0.345947
0.336902
0.329200
0.322762
0.318017
0.315637
0.317375
0.323491
0.321912
0.312150
0.305957
0.302636
0.300915
0.299672
0.298658
0.297771
0.297130
0.296747
0.358667
0.355878
0.350463
0.343232
0.334566
0.325692
0.317015
0.309617
0.303561
0.298710
0.295307
0.294731
0.296588
0.295192
0.290105
0.286589
0.284510
0.283317
0.282403
0.281621
0.280922
0.280401
0.280096
0.334356
0.331776
0.326755
0.320022
0.311877
0.303441
0.295144
0.288233
0.283120
0.278243
0.273574
0.271435
0.271004
0.269873
0.267580
0.265931
0.264857
0.264155
0.263511
0.262900
0.262326
0.261896
0.261647
0.308466
0.306071
0.301403
0.295119
0.287489
0.279555
0.271884
0.266073
0.263371
0.258674
0.251782
0.248410
0.246961
0.246059
0.245114
0.244481
0.244056
0.243702
0.243264
0.242778
0.242297
0.241942
0.241741
0.284093
0.281841
0.277431
0.271496
0.264281
0.256802
0.249555
0.244103
0.241776
0.237425
0.230756
0.227472
0.225944
0.225280
0.224890
0.224713
0.224590
0.224442
0.224140
0.223749
0.223336
0.223054
0.222893
0.262396
0.260206
0.255953
0.250261
0.243387
0.236251
0.229202
0.223338
0.219200
0.215234
0.211192
0.208999
0.207874
0.207410
0.207263
0.207277
0.207303
0.207242
0.207032
0.206729
0.206402
0.206159
0.206022
0.246631
0.244468
0.240291
0.234737
0.228086
0.221240
0.214482
0.208705
0.204110
0.200487
0.197582
0.195904
0.195000
0.194645
0.194586
0.194662
0.194738
0.194718
0.194564
0.194326
0.194059
0.193849
0.193729
0.237974
0.235820
0.231672
0.226180
0.219643
0.212962
0.206402
0.200776
0.196160
0.192736
0.190252
0.188777
0.187979
0.187673
0.187645
0.187738
0.187827
0.187824
0.187701
0.187497
0.187262
0.187071
0.186960
0.340298
0.336425
0.329187
0.320146
0.310054
0.300382
0.291420
0.284062
0.278069
0.273447
0.269792
0.267248
0.265376
0.263875
0.262381
0.260866
0.259248
0.257620
0.255956
0.254428
0.253097
0.252147
0.251632
0.346236
0.342160
0.334590
0.325237
0.314915
0.305099
0.296068
0.288730
0.282808
0.278095
0.274183
0.271444
0.269458
0.267892
0.266351
0.264801
0.263160
0.261521
0.259855
0.258330
0.257002
0.256052
0.255535
0.357006
0.352659
0.344624
0.334824
0.324131
0.314051
0.304846
0.297470
0.291594
0.286680
0.282308
0.279227
0.277043
0.275379
0.273785
0.272211
0.270567
0.268947
0.267314
0.265827
0.264532
0.263599
0.263081
0.369878
0.365406
0.357142
0.347051
0.336028
0.325603
0.316037
0.308313
0.302106
0.296876
0.292202
0.288890
0.286558
0.284835
0.283247
0.281720
0.280148
0.278622
0.277099
0.275726
0.274525
0.273640
0.273128
0.384005
0.379557
0.371309
0.361110
0.349819
0.338991
0.328896
0.320571
0.313720
0.308067
0.303196
0.299746
0.297315
0.295578
0.294071
0.292687
0.291295
0.289949
0.288630
0.287466
0.286445
0.285635
0.285129
0.398078
0.393663
0.385436
0.375132
0.363576
0.352348
0.341765
0.332947
0.325622
0.319519
0.314240
0.310494
0.307911
0.306174
0.304801
0.303630
0.302480
0.301368
0.300291
0.299372
0.298554
0.297828
0.297318
0.411666
0.407242
0.398967
0.388513
0.376684
0.365095
0.354110
0.344964
0.337366
0.330847
0.325005
0.320859
0.318092
0.316377
0.315183
0.314274
0.313409
0.312527
0.311642
0.310898
0.310223
0.309541
0.309005
0.422827
0.418390
0.410062
0.399477
0.387423
0.375538
0.364190
0.354646
0.346646
0.339812
0.333754
0.329480
0.326694
0.325084
0.324117
0.323513
0.322944
0.322227
0.321373
0.320631
0.319951
0.319223
0.318618
0.431220
0.426790
0.418450
0.407802
0.395608
0.383510
0.371836
0.361826
0.353282
0.346247
0.340359
0.336281
0.333696
0.332281
0.331588
0.331356
0.331179
0.330566
0.329551
0.328663
0.327875
0.327014
0.326270
0.436066
0.431669
0.423367
0.412745
0.400538
0.388381
0.376573
0.366312
0.357458
0.350350
0.344668
0.340842
0.338553
0.337350
0.336859
0.336997
0.337295
0.336769
0.335475
0.334425
0.333561
0.332558
0.331630
0.437310
0.432987
0.424791
0.414308
0.402240
0.390202
0.378479
0.368237
0.359364
0.352314
0.346818
0.343271
0.341396
0.340343
0.339833
0.340234
0.341375
0.340900
0.338859
0.337609
0.336691
0.335596
0.334512
0.434384
0.430230
0.422321
0.412168
0.400430
0.388707
0.377278
0.367285
0.358604
0.351730
0.346430
0.343096
0.341421
0.340344
0.339588
0.339761
0.340757
0.340218
0.338141
0.336857
0.335913
0.334826
0.333761
0.426978
0.423086
0.415665
0.406044
0.394852
0.383628
0.372691
0.363142
0.354842
0.348281
0.343305
0.340292
0.338840
0.337565
0.336119
0.335440
0.335234
0.334480
0.333057
0.331897
0.330953
0.329961
0.329090
0.415653
0.412059
0.405174
0.396178
0.385630
0.375017
0.364677
0.355694
0.347904
0.341793
0.337345
0.335103
0.334616
0.333113
0.330209
0.328256
0.327108
0.326074
0.324841
0.323771
0.322853
0.322010
0.321365
0.400077
0.396790
0.390465
0.382124
0.372272
0.362298
0.352571
0.344144
0.336884
0.331269
0.327510
0.326469
0.327869
0.326224
0.321118
0.317673
0.315670
0.314417
0.313339
0.312422
0.311622
0.310952
0.310497
0.381261
0.378264
0.372459
0.364746
0.355534
0.346123
0.336865
0.328825
0.321911
0.316569
0.313002
0.312100
0.313589
0.311969
0.306820
0.303303
0.301250
0.300075
0.299184
0.298446
0.297795
0.297281
0.296954
0.358810
0.356079
0.350777
0.343668
0.335080
0.326153
0.317246
0.309446
0.302776
0.297483
0.293574
0.291732
0.291455
0.290010
0.287004
0.284797
0.283413
0.282577
0.281928
0.281369
0.280863
0.280466
0.280224
0.334607
0.332114
0.327257
0.320707
0.312688
0.304214
0.295631
0.288111
0.281869
0.276668
0.272374
0.269937
0.268745
0.267548
0.265959
0.264794
0.264024
0.263520
0.263075
0.262654
0.262254
0.261941
0.261755
0.308835
0.306542
0.302071
0.296012
0.288539
0.280549
0.272429
0.265473
0.260255
0.255295
0.250385
0.247594
0.246078
0.245122
0.244316
0.243784
0.243438
0.243175
0.242882
0.242560
0.242238
0.241988
0.241842
0.284538
0.282380
0.278168
0.272466
0.265425
0.257894
0.250218
0.243659
0.238824
0.234249
0.229674
0.227086
0.225658
0.224924
0.224493
0.224279
0.224150
0.224028
0.223830
0.223578
0.223309
0.223107
0.222990
0.262831
0.260731
0.256653
0.251163
0.244443
0.237305
0.230038
0.223685
0.218563
0.214434
0.211044
0.209025
0.207874
0.207322
0.207084
0.207020
0.207000
0.206946
0.206808
0.206609
0.206388
0.206214
0.206114
0.247030
0.244941
0.240903
0.235508
0.228979
0.222145
0.215269
0.209268
0.204297
0.200551
0.197765
0.196076
0.195109
0.194669
0.194521
0.194519
0.194543
0.194521
0.194416
0.194252
0.194062
0.193907
0.193816
0.238343
0.236251
0.232216
0.226852
0.220414
0.213749
0.207114
0.201358
0.196570
0.193046
0.190530
0.188997
0.188128
0.187745
0.187635
0.187656
0.187697
0.187687
0.187598
0.187451
0.187277
0.187131
0.187045
0.343093
0.338767
0.330798
0.321098
0.310571
0.300695
0.291674
0.284294
0.278226
0.273516
0.269739
0.266983
0.264876
0.263207
0.261634
0.260109
0.258523
0.256961
0.255390
0.253968
0.252736
0.251858
0.251379
0.349709
0.345049
0.336538
0.326357
0.315507
0.305444
0.296322
0.288901
0.282813
0.278003
0.274048
0.271140
0.268929
0.267192
0.265574
0.264021
0.262423
0.260864
0.259308
0.257909
0.256697
0.255829
0.255350
0.361166
0.356098
0.346900
0.336101
0.324795
0.314433
0.305101
0.297555
0.291376
0.286357
0.282064
0.278890
0.276501
0.274666
0.272995
0.271424
0.269838
0.268319
0.266833
0.265515
0.264376
0.263543
0.263069
0.373654
0.368518
0.359189
0.348201
0.336650
0.326008
0.316374
0.308546
0.302106
0.296768
0.292110
0.288657
0.286096
0.284186
0.282510
0.280981
0.279477
0.278081
0.276763
0.275634
0.274659
0.273905
0.273440
0.386305
0.381449
0.372554
0.361830
0.350268
0.339402
0.329426
0.321274
0.314529
0.308782
0.303614
0.299796
0.297037
0.295077
0.293456
0.292051
0.290727
0.289554
0.288528
0.287725
0.287034
0.286408
0.285955
0.398837
0.394277
0.385825
0.375381
0.363827
0.352767
0.342554
0.334311
0.327579
0.321400
0.315380
0.310931
0.307874
0.305860
0.304336
0.303116
0.302032
0.301142
0.300466
0.300057
0.299703
0.299224
0.298769
0.411444
0.407036
0.398794
0.388441
0.376795
0.365537
0.355165
0.347013
0.340525
0.333954
0.326899
0.321693
0.318298
0.316243
0.314853
0.313857
0.313049
0.312429
0.312046
0.311960
0.311887
0.311507
0.311018
0.422328
0.417954
0.409737
0.399322
0.387498
0.375964
0.365238
0.356697
0.349819
0.342948
0.335702
0.330404
0.327031
0.325077
0.323864
0.323121
0.322592
0.322151
0.321867
0.321910
0.321949
0.321559
0.320977
0.431019
0.426614
0.418318
0.407771
0.395733
0.383878
0.372609
0.363212
0.355323
0.348261
0.341681
0.337010
0.334116
0.332413
0.331370
0.330914
0.330822
0.330498
0.330046
0.330096
0.330182
0.329697
0.328921
0.436523
0.432053
0.423620
0.412940
0.400754
0.388698
0.377079
0.367089
0.358503
0.351380
0.345433
0.341459
0.339274
0.337822
0.336709
0.336505
0.337181
0.336976
0.336034
0.336134
0.336397
0.335830
0.334777
0.438503
0.433987
0.425430
0.414709
0.402525
0.390465
0.378778
0.368600
0.359775
0.352717
0.347233
0.343946
0.342771
0.341510
0.339969
0.340137
0.343276
0.343157
0.339919
0.339701
0.340056
0.339440
0.338135
0.435807
0.431424
0.423095
0.412636
0.400714
0.388890
0.377399
0.367349
0.358599
0.351673
0.346400
0.343307
0.342276
0.341027
0.339385
0.339451
0.342517
0.342348
0.339046
0.338742
0.339023
0.338389
0.337100
0.428104
0.424039
0.416319
0.406444
0.395067
0.383704
0.372631
0.362928
0.354457
0.347736
0.342575
0.339331
0.337713
0.336317
0.334820
0.334257
0.334683
0.334306
0.333147
0.332969
0.332991
0.332359
0.331356
0.416459
0.412750
0.405672
0.396493
0.385784
0.375010
0.364462
0.355218
0.347139
0.340724
0.335817
0.332764
0.331158
0.329604
0.327741
0.326570
0.326022
0.325397
0.324578
0.324155
0.323831
0.323233
0.322550
0.400659
0.397305
0.390874
0.382423
0.372450
0.362303
0.352309
0.343526
0.335860
0.329791
0.325253
0.322654
0.321602
0.319956
0.317329
0.315509
0.314377
0.313597
0.312900
0.312382
0.311929
0.311429
0.310995
0.381748
0.378727
0.372892
0.365147
0.355870
0.346299
0.336750
0.328307
0.320931
0.315106
0.310764
0.308302
0.307315
0.305703
0.303081
0.301220
0.300034
0.299294
0.298703
0.298230
0.297803
0.297418
0.297138
0.359299
0.356591
0.351338
0.344284
0.335701
0.326654
0.317462
0.309242
0.302071
0.296390
0.292059
0.289387
0.287903
0.286443
0.284647
0.283331
0.282464
0.281917
0.281482
0.281113
0.280772
0.280485
0.280296
0.335159
0.332730
0.327996
0.321588
0.313649
0.305098
0.296228
0.288225
0.281303
0.275799
0.271508
0.268767
0.267088
0.265845
0.264687
0.263883
0.263347
0.262998
0.262696
0.262420
0.262152
0.261934
0.261797
0.309456
0.307255
0.302961
0.297109
0.289774
0.281730
0.273278
0.265648
0.259232
0.254021
0.249775
0.247100
0.245450
0.244432
0.243710
0.243263
0.242979
0.242780
0.242579
0.242369
0.242155
0.241983
0.241879
0.285183
0.283124
0.279104
0.273631
0.266753
0.259190
0.251213
0.244028
0.238046
0.233255
0.229385
0.226981
0.225515
0.224705
0.224235
0.223992
0.223850
0.223741
0.223602
0.223434
0.223253
0.223111
0.223026
0.263432
0.261422
0.257516
0.252231
0.245661
0.238517
0.231060
0.224362
0.218718
0.214415
0.211188
0.209169
0.207950
0.207314
0.207001
0.206873
0.206811
0.206751
0.206648
0.206508
0.206351
0.206224
0.206149
0.247560
0.245544
0.241642
0.236407
0.229995
0.223166
0.216165
0.209963
0.204741
0.200861
0.198052
0.196305
0.195265
0.194748
0.194522
0.194453
0.194430
0.194393
0.194308
0.194184
0.194040
0.193920
0.193849
0.238821
0.236788
0.232863
0.227627
0.221283
0.214624
0.207901
0.202005
0.197065
0.193433
0.190849
0.189249
0.188311
0.187856
0.187673
0.187630
0.187624
0.187596
0.187519
0.187402
0.187264
0.187146
0.187076
0.345523
0.340824
0.332240
0.322010
0.311140
0.301112
0.292045
0.284646
0.278511
0.273684
0.269722
0.266721
0.264364
0.262523
0.260867
0.259332
0.257785
0.256294
0.254824
0.253513
0.252387
0.251583
0.251144
0.352774
0.347618
0.338288
0.327418
0.316139
0.305891
0.296710
0.289249
0.283060
0.278128
0.274010
0.270863
0.268396
0.266482
0.264782
0.263226
0.261675
0.260199
0.258762
0.257491
0.256401
0.255616
0.255180
0.364902
0.359206
0.348964
0.337308
0.325490
0.314920
0.305525
0.297920
0.291601
0.286455
0.282029
0.278624
0.275969
0.273951
0.272197
0.270627
0.269100
0.267688
0.266354
0.265202
0.264220
0.263489
0.263061
0.377065
0.371350
0.361057
0.349295
0.337306
0.326523
0.316895
0.309093
0.302601
0.297142
0.292272
0.288521
0.285655
0.283544
0.281772
0.280240
0.278800
0.277540
0.276425
0.275528
0.274768
0.274148
0.273733
0.388418
0.383201
0.373717
0.362550
0.350789
0.339945
0.330158
0.322293
0.315813
0.309959
0.304300
0.299974
0.296810
0.294603
0.292859
0.291433
0.290179
0.289174
0.288429
0.287963
0.287591
0.287142
0.286736
0.399689
0.394980
0.386287
0.375722
0.364208
0.353366
0.343605
0.336088
0.330156
0.323896
0.316896
0.311563
0.307927
0.305596
0.303907
0.302640
0.301627
0.300945
0.300643
0.300708
0.300803
0.300554
0.300139
0.411566
0.407125
0.398822
0.388534
0.377087
0.366208
0.356567
0.349641
0.344587
0.337969
0.329354
0.322821
0.318643
0.316190
0.314580
0.313503
0.312776
0.312398
0.312464
0.312986
0.313495
0.313396
0.312931
0.422210
0.417845
0.409628
0.399334
0.387745
0.376611
0.366625
0.359310
0.353867
0.346972
0.338212
0.331639
0.327548
0.325197
0.323699
0.322831
0.322429
0.322243
0.322391
0.323133
0.323850
0.323773
0.323194
0.431060
0.426643
0.418316
0.407842
0.395974
0.384402
0.373617
0.364974
0.357923
0.350845
0.343406
0.338043
0.334864
0.332843
0.331368
0.330765
0.331257
0.331185
0.330714
0.331487
0.332338
0.332188
0.331368
0.437156
0.432579
0.423927
0.413170
0.401027
0.389110
0.377739
0.368098
0.359881
0.352765
0.346529
0.342523
0.340788
0.339093
0.337114
0.336841
0.339692
0.339751
0.337209
0.337879
0.339023
0.338827
0.337644
0.440021
0.435248
0.426144
0.415129
0.402836
0.390787
0.379180
0.369121
0.360414
0.353402
0.348053
0.345464
0.345936
0.344558
0.341616
0.342888
0.355298
0.355445
0.343457
0.342318
0.343257
0.342977
0.341434
0.437557
0.432883
0.423947
0.413123
0.401014
0.389121
0.377607
0.367549
0.358790
0.351885
0.346808
0.344449
0.345069
0.343745
0.340791
0.342034
0.354414
0.354516
0.342437
0.341169
0.341991
0.341673
0.340147
0.429413
0.425146
0.417041
0.406883
0.395317
0.383836
0.372659
0.362850
0.354268
0.347463
0.342261
0.339134
0.337959
0.336455
0.334428
0.334063
0.336813
0.336716
0.333873
0.334120
0.334881
0.334557
0.333426
0.417492
0.413637
0.406299
0.396893
0.386000
0.375071
0.364348
0.354905
0.346615
0.340010
0.334863
0.331466
0.329501
0.327883
0.326306
0.325531
0.325858
0.325522
0.324530
0.324569
0.324754
0.324383
0.323666
0.401571
0.398104
0.391479
0.382842
0.372694
0.362369
0.352141
0.343081
0.335115
0.328763
0.323808
0.320497
0.318437
0.316764
0.315119
0.314045
0.313481
0.313013
0.312539
0.312363
0.312236
0.311903
0.311493
0.382609
0.379509
0.373536
0.365655
0.356234
0.346492
0.336689
0.327933
0.320220
0.314095
0.309329
0.306139
0.304104
0.302478
0.300895
0.299802
0.299111
0.298653
0.298282
0.298042
0.297830
0.297576
0.297341
0.360132
0.357384
0.352066
0.344951
0.336287
0.327099
0.317665
0.309136
0.301627
0.295693
0.291095
0.287984
0.285925
0.284434
0.283166
0.282291
0.281717
0.281354
0.281082
0.280876
0.280687
0.280503
0.280361
0.335984
0.333555
0.328828
0.322438
0.314486
0.305835
0.296739
0.288426
0.281129
0.275419
0.271029
0.268074
0.266109
0.264809
0.263843
0.263214
0.262805
0.262547
0.262349
0.262184
0.262028
0.261889
0.261792
0.310273
0.308105
0.303877
0.298107
0.290815
0.282703
0.274024
0.266038
0.259101
0.253714
0.249603
0.246883
0.245105
0.244018
0.243308
0.242879
0.242609
0.242437
0.242292
0.242155
0.242018
0.241905
0.241833
0.285962
0.283952
0.280025
0.274662
0.267853
0.260248
0.252070
0.244560
0.238087
0.233146
0.229433
0.227024
0.225479
0.224595
0.224071
0.223780
0.223599
0.223486
0.223373
0.223249
0.223118
0.223020
0.222960
0.264138
0.262173
0.258355
0.253174
0.246674
0.239506
0.231907
0.224997
0.219087
0.214659
0.211430
0.209360
0.208065
0.207352
0.206964
0.206768
0.206653
0.206570
0.206473
0.206358
0.206233
0.206135
0.206077
0.248180
0.246198
0.242364
0.237210
0.230855
0.224009
0.216909
0.210566
0.205187
0.201209
0.198351
0.196545
0.195436
0.194847
0.194546
0.194409
0.194330
0.194263
0.194173
0.194061
0.193938
0.193837
0.193776
0.239379
0.237373
0.233501
0.228327
0.222026
0.215355
0.208559
0.202561
0.197514
0.193804
0.191161
0.189503
0.188501
0.187979
0.187724
0.187614
0.187553
0.187493
0.187405
0.187294
0.187170
0.187067
0.187005
0.345828
0.341119
0.332521
0.322280
0.311407
0.301383
0.292317
0.284894
0.278695
0.273770
0.269674
0.266503
0.263973
0.262001
0.260271
0.258715
0.257184
0.255743
0.254351
0.253131
0.252091
0.251351
0.250945
0.353040
0.347878
0.338540
0.327666
0.316393
0.306158
0.296981
0.289493
0.283230
0.278199
0.273952
0.270636
0.267991
0.265944
0.264172
0.262597
0.261068
0.259651
0.258302
0.257133
0.256139
0.255424
0.255024
0.365097
0.359402
0.349160
0.337515
0.325719
0.315184
0.305810
0.298183
0.291780
0.286538
0.281994
0.278418
0.275575
0.273417
0.271589
0.270001
0.268501
0.267162
0.265936
0.264908
0.264041
0.263394
0.263005
0.377187
0.371479
0.361188
0.349450
0.337505
0.326800
0.317238
0.309453
0.302900
0.297362
0.292366
0.288421
0.285339
0.283078
0.281220
0.279660
0.278241
0.277074
0.276095
0.275359
0.274745
0.274232
0.273857
0.388578
0.383339
0.373814
0.362666
0.350983
0.340262
0.330607
0.322839
0.316376
0.310455
0.304637
0.300080
0.296673
0.294282
0.292424
0.290954
0.289720
0.288816
0.288248
0.288007
0.287853
0.287527
0.287150
0.400063
0.395271
0.386424
0.375831
0.364403
0.353726
0.344166
0.336827
0.330983
0.324678
0.317497
0.311899
0.307991
0.305443
0.303607
0.302270
0.301270
0.300704
0.300633
0.301015
0.301422
0.301325
0.300917
0.412372
0.407756
0.399082
0.388671
0.377285
0.366596
0.357203
0.350509
0.345590
0.338952
0.330152
0.323338
0.318867
0.316175
0.314388
0.313210
0.312476
0.312227
0.312577
0.313503
0.314412
0.314495
0.314015
0.423007
0.418467
0.409872
0.399450
0.387919
0.376988
0.367261
0.360189
0.354890
0.347994
0.339065
0.332224
0.327837
0.325243
0.323543
0.322537
0.322090
0.322028
0.322470
0.323630
0.324756
0.324879
0.324292
0.431457
0.426937
0.418420
0.407901
0.396122
0.384736
0.374183
0.365753
0.358836
0.351759
0.344177
0.338583
0.335141
0.332871
0.331168
0.330383
0.330786
0.330796
0.330589
0.331735
0.332947
0.332985
0.332189
0.437454
0.432801
0.424015
0.413230
0.401161
0.389390
0.378195
0.368714
0.360597
0.353478
0.347131
0.342936
0.340970
0.339033
0.336802
0.336299
0.339009
0.339113
0.336812
0.337815
0.339271
0.339255
0.338126
0.440503
0.435631
0.426341
0.415247
0.402974
0.391014
0.379518
0.369556
0.360903
0.353882
0.348445
0.345698
0.345962
0.344355
0.341158
0.342173
0.354409
0.354585
0.342832
0.342009
0.343232
0.343132
0.341662
0.438192
0.433408
0.424259
0.413309
0.401160
0.389300
0.377835
0.367811
0.359054
0.352128
0.346969
0.344460
0.344872
0.343352
0.340189
0.341215
0.353438
0.353581
0.341729
0.340758
0.341839
0.341703
0.340257
0.430138
0.425755
0.417450
0.407142
0.395492
0.383980
0.372786
0.362950
0.354325
0.347463
0.342157
0.338855
0.337453
0.335787
0.333667
0.333204
0.335890
0.335859
0.333228
0.333743
0.334746
0.334585
0.333529
0.418422
0.414427
0.406859
0.397250
0.386214
0.375193
0.364391
0.354861
0.346476
0.339774
0.334481
0.330845
0.328582
0.326846
0.325342
0.324637
0.325019
0.324794
0.324003
0.324284
0.324691
0.324469
0.323820
0.402737
0.399103
0.392200
0.383303
0.372957
0.362494
0.352140
0.342946
0.334841
0.328360
0.323213
0.319580
0.317101
0.315346
0.313968
0.313122
0.312715
0.312396
0.312115
0.312159
0.312233
0.312038
0.311690
0.383859
0.380595
0.374339
0.366182
0.356540
0.346649
0.336707
0.327806
0.319940
0.313693
0.308744
0.305240
0.302791
0.301105
0.299810
0.298962
0.298433
0.298124
0.297923
0.297869
0.297823
0.297696
0.297515
0.361306
0.358414
0.352857
0.345503
0.336646
0.327318
0.317761
0.309111
0.301480
0.295450
0.290731
0.287411
0.285092
0.283532
0.282400
0.281659
0.281182
0.280911
0.280758
0.280692
0.280636
0.280545
0.280444
0.337019
0.334481
0.329571
0.322993
0.314884
0.306118
0.296928
0.288524
0.281130
0.275358
0.270912
0.267837
0.265715
0.264339
0.263391
0.262790
0.262401
0.262178
0.262045
0.261970
0.261903
0.261828
0.261761
0.311180
0.308933
0.304569
0.298652
0.291233
0.283032
0.274280
0.266218
0.259173
0.253753
0.249655
0.246878
0.245003
0.243840
0.243084
0.242615
0.242310
0.242132
0.242010
0.241917
0.241829
0.241759
0.241706
0.286752
0.284693
0.280662
0.275181
0.268262
0.260595
0.252365
0.244797
0.238226
0.233273
0.229589
0.227143
0.225518
0.224571
0.223978
0.223617
0.223367
0.223233
0.223118
0.223007
0.222888
0.222824
0.222779
0.264840
0.262831
0.258929
0.253656
0.247075
0.239855
0.232220
0.225281
0.219330
0.214888
0.211653
0.209546
0.208188
0.207409
0.206946
0.206676
0.206493
0.206369
0.206253
0.206134
0.206013
0.205927
0.205875
0.248798
0.246777
0.242877
0.237650
0.231232
0.224345
0.217219
0.210859
0.205462
0.201471
0.198596
0.196755
0.195593
0.194940
0.194567
0.194357
0.194214
0.194100
0.193981
0.193857
0.193731
0.193632
0.193574
0.239941
0.237901
0.233972
0.228737
0.222385
0.215679
0.208862
0.202853
0.197796
0.194074
0.191412
0.189720
0.188668
0.188085
0.187761
0.187583
0.187458
0.187350
0.187231
0.187103
0.186972
0.186868
0.186806
0.343980
0.339620
0.331597
0.321852
0.311308
0.301441
0.292416
0.284959
0.278691
0.273702
0.269549
0.266314
0.263703
0.261655
0.259866
0.258278
0.256745
0.255331
0.253995
0.252844
0.251876
0.251188
0.250810
0.350495
0.345808
0.337255
0.327050
0.316206
0.306172
0.297054
0.289534
0.283197
0.278104
0.273811
0.270437
0.267715
0.265593
0.263761
0.262158
0.260630
0.259244
0.257956
0.256863
0.255949
0.255289
0.254915
0.361779
0.356693
0.347466
0.336678
0.325429
0.315151
0.305863
0.298213
0.291730
0.286432
0.281866
0.278244
0.275326
0.273086
0.271193
0.269576
0.268080
0.266773
0.265617
0.264679
0.263908
0.263318
0.262953
0.374161
0.368990
0.359599
0.348644
0.337222
0.326773
0.317312
0.309503
0.302851
0.297266
0.292304
0.288343
0.285188
0.282822
0.280882
0.279283
0.277869
0.276727
0.275826
0.275202
0.274716
0.274260
0.273896
0.387138
0.382136
0.372955
0.362197
0.350817
0.340286
0.330700
0.322827
0.316124
0.310186
0.304587
0.300122
0.296659
0.294153
0.292186
0.290651
0.289400
0.288527
0.288061
0.287978
0.288004
0.287751
0.287355
0.400792
0.395816
0.386526
0.375796
0.364394
0.353788
0.344177
0.336471
0.330018
0.323721
0.317177
0.311963
0.308100
0.305444
0.303476
0.302045
0.301003
0.300474
0.300548
0.301175
0.301863
0.301856
0.301374
0.415679
0.410393
0.400179
0.389055
0.377411
0.366656
0.357028
0.349588
0.343543
0.336921
0.329315
0.323289
0.319024
0.316252
0.314319
0.313019
0.312200
0.311985
0.312540
0.313798
0.315092
0.315279
0.314673
0.426587
0.421315
0.411089
0.399888
0.388070
0.377062
0.367110
0.359317
0.352927
0.346050
0.338292
0.332207
0.327974
0.325273
0.323434
0.322274
0.321632
0.321564
0.322248
0.323688
0.325141
0.325351
0.324672
0.433171
0.428263
0.418971
0.408067
0.396188
0.384846
0.374268
0.365527
0.358067
0.351013
0.344008
0.338658
0.334979
0.332530
0.330780
0.329764
0.329399
0.329332
0.329741
0.331013
0.332304
0.332394
0.331648
0.438064
0.433231
0.424113
0.413194
0.401157
0.389507
0.378419
0.368915
0.360641
0.353517
0.347238
0.342708
0.339828
0.337645
0.335751
0.334835
0.335065
0.335006
0.334845
0.336015
0.337292
0.337281
0.336374
0.440676
0.435705
0.426275
0.415148
0.402954
0.391127
0.379768
0.369883
0.361221
0.354130
0.348384
0.344628
0.342824
0.340864
0.338531
0.337908
0.340492
0.340464
0.337988
0.338777
0.340048
0.339981
0.338894
0.438398
0.433523
0.424261
0.413279
0.401191
0.389426
0.378068
0.368121
0.359387
0.352369
0.346835
0.343280
0.341619
0.339752
0.337477
0.336888
0.339481
0.339427
0.336861
0.337501
0.338630
0.338528
0.337479
0.430655
0.426162
0.417687
0.407278
0.395612
0.384136
0.372995
0.363201
0.354585
0.347665
0.342149
0.338326
0.335947
0.334060
0.332349
0.331543
0.331806
0.331647
0.331169
0.331834
0.332622
0.332483
0.331709
0.419501
0.415322
0.407459
0.397616
0.386449
0.375383
0.364578
0.355051
0.346654
0.339904
0.334477
0.330572
0.327860
0.325955
0.324525
0.323705
0.323403
0.323151
0.322978
0.323310
0.323681
0.323535
0.323061
0.404420
0.400510
0.393159
0.383876
0.373277
0.362691
0.352289
0.343079
0.334955
0.328426
0.323171
0.319342
0.316587
0.314696
0.313337
0.312486
0.311981
0.311706
0.311631
0.311797
0.311977
0.311888
0.311639
0.385765
0.382182
0.375414
0.366800
0.356847
0.346789
0.336790
0.327886
0.320026
0.313745
0.308712
0.305051
0.302394
0.300584
0.299290
0.298457
0.297937
0.297683
0.297633
0.297745
0.297865
0.297838
0.297714
0.362974
0.359801
0.353777
0.345983
0.336804
0.327321
0.317736
0.309125
0.301539
0.295524
0.290765
0.287340
0.284871
0.283207
0.282038
0.281281
0.280800
0.280564
0.280511
0.280582
0.280663
0.280654
0.280587
0.338329
0.335557
0.330246
0.323267
0.314849
0.305948
0.296772
0.288462
0.281165
0.275453
0.271013
0.267879
0.265653
0.264184
0.263170
0.262516
0.262091
0.261865
0.261779
0.261785
0.261806
0.261782
0.261734
0.312197
0.309748
0.305032
0.298744
0.291033
0.282713
0.274012
0.266088
0.259177
0.253849
0.249797
0.246998
0.245056
0.243809
0.242970
0.242427
0.242062
0.241846
0.241723
0.241660
0.241612
0.241562
0.241516
0.287595
0.285350
0.281008
0.275193
0.268012
0.260235
0.252070
0.244657
0.238242
0.233382
0.229753
0.227304
0.225640
0.224609
0.223929
0.223489
0.223177
0.222977
0.222829
0.222715
0.222614
0.222542
0.222493
0.265543
0.263387
0.259230
0.253677
0.246871
0.239566
0.231993
0.225191
0.219377
0.215024
0.211833
0.209723
0.208326
0.207479
0.206935
0.206584
0.206327
0.206138
0.205976
0.205833
0.205703
0.205606
0.205549
0.249409
0.247276
0.243173
0.237726
0.231129
0.224176
0.217097
0.210842
0.205550
0.201630
0.198787
0.196938
0.195738
0.195025
0.194576
0.194288
0.194069
0.193891
0.193722
0.193564
0.193418
0.193306
0.193242
0.240502
0.238369
0.234274
0.228858
0.222359
0.215598
0.208816
0.202889
0.197915
0.194249
0.191609
0.189908
0.188817
0.188177
0.187780
0.187526
0.187327
0.187155
0.186984
0.186820
0.186665
0.186546
0.186478
0.341632
0.337683
0.330324
0.321175
0.311027
0.301354
0.292379
0.284887
0.278558
0.273536
0.269386
0.266160
0.263538
0.261459
0.259632
0.258017
0.256477
0.255082
0.253792
0.252705
0.251802
0.251158
0.250798
0.347435
0.343290
0.335609
0.326172
0.315824
0.306029
0.296978
0.289427
0.283029
0.277908
0.273629
0.270275
0.267549
0.265399
0.263532
0.261902
0.260369
0.259004
0.257768
0.256747
0.255906
0.255293
0.254936
0.358017
0.353595
0.345438
0.335588
0.324935
0.314947
0.305753
0.298085
0.291547
0.286233
0.281703
0.278113
0.275194
0.272923
0.270990
0.269344
0.267842
0.266557
0.265459
0.264607
0.263929
0.263388
0.263030
0.370957
0.366333
0.357805
0.347643
0.336746
0.326571
0.317219
0.309407
0.302698
0.297118
0.292236
0.288323
0.285161
0.282745
0.280746
0.279103
0.277676
0.276552
0.275718
0.275209
0.274853
0.274446
0.274063
0.386261
0.381359
0.372210
0.361675
0.350519
0.340156
0.330651
0.322731
0.315888
0.309988
0.304606
0.300262
0.296796
0.294215
0.292158
0.290553
0.289269
0.288414
0.288043
0.288151
0.288399
0.288203
0.287725
0.403784
0.398165
0.387369
0.375964
0.364349
0.353740
0.344106
0.336169
0.329317
0.323089
0.317080
0.312200
0.308398
0.305657
0.303565
0.302032
0.300936
0.300434
0.300673
0.301647
0.302744
0.302813
0.302133
0.424487
0.417459
0.403032
0.389981
0.377609
0.366657
0.356850
0.348896
0.342073
0.335539
0.328889
0.323500
0.319406
0.316559
0.314480
0.313046
0.312149
0.311971
0.312769
0.314536
0.316431
0.316715
0.315797
0.435772
0.428677
0.414113
0.400890
0.388303
0.377087
0.366967
0.358679
0.351533
0.344746
0.337928
0.332455
0.328355
0.325555
0.323561
0.322243
0.321476
0.321405
0.322291
0.324154
0.326121
0.326412
0.325461
0.437586
0.431742
0.420446
0.408517
0.396262
0.384879
0.374307
0.365389
0.357583
0.350607
0.344092
0.338974
0.335182
0.332575
0.330718
0.329527
0.328877
0.328710
0.329221
0.330553
0.331952
0.332061
0.331247
0.440406
0.435017
0.424779
0.413296
0.401113
0.389538
0.378572
0.369113
0.360781
0.353703
0.347532
0.342849
0.339477
0.337096
0.335313
0.334230
0.333752
0.333480
0.333553
0.334398
0.335313
0.335237
0.334494
0.443052
0.437499
0.426893
0.415200
0.402901
0.391174
0.379964
0.370195
0.361579
0.354486
0.348597
0.344313
0.341436
0.339245
0.337424
0.336473
0.336662
0.336348
0.335636
0.336147
0.336805
0.336628
0.335878
0.440612
0.435207
0.424876
0.413384
0.401207
0.389523
0.378289
0.368451
0.359775
0.352731
0.347001
0.342888
0.340152
0.338059
0.336306
0.335402
0.335612
0.335282
0.334485
0.334843
0.335344
0.335141
0.334458
0.432105
0.427291
0.418206
0.407481
0.395742
0.384311
0.373250
0.363530
0.354957
0.348020
0.342387
0.338270
0.335360
0.333288
0.331718
0.330777
0.330365
0.330019
0.329778
0.330070
0.330414
0.330236
0.329735
0.421098
0.416625
0.408262
0.398068
0.386738
0.375636
0.364858
0.355375
0.347007
0.340246
0.334747
0.330685
0.327721
0.325656
0.324161
0.323215
0.322669
0.322340
0.322225
0.322440
0.322678
0.322577
0.322267
0.406621
0.402331
0.394361
0.384568
0.373669
0.362963
0.352548
0.343370
0.335279
0.328752
0.323451
0.319521
0.316622
0.314592
0.313111
0.312153
0.311559
0.311281
0.311285
0.311526
0.311776
0.311777
0.311615
0.388166
0.384163
0.376716
0.367507
0.357177
0.346955
0.336939
0.328090
0.320295
0.314041
0.308986
0.305252
0.302491
0.300556
0.299138
0.298212
0.297637
0.297400
0.297452
0.297709
0.297971
0.298036
0.297958
0.364959
0.361421
0.354798
0.346444
0.336886
0.327245
0.317678
0.309176
0.301709
0.295765
0.291019
0.287546
0.284989
0.283216
0.281938
0.281091
0.280554
0.280321
0.280341
0.280533
0.280736
0.280798
0.280754
0.339744
0.336677
0.330867
0.323386
0.314607
0.305570
0.296462
0.288328
0.281213
0.275623
0.271232
0.268079
0.265786
0.264224
0.263109
0.262363
0.261869
0.261615
0.261554
0.261625
0.261716
0.261731
0.261691
0.313182
0.310482
0.305334
0.298583
0.290524
0.282085
0.273495
0.265800
0.259120
0.253950
0.249976
0.247183
0.245196
0.243869
0.242936
0.242301
0.241856
0.241586
0.241445
0.241394
0.241369
0.241328
0.241280
0.288335
0.285871
0.281148
0.274913
0.267411
0.259529
0.251489
0.244318
0.238145
0.233449
0.229907
0.227476
0.225781
0.224680
0.223913
0.223384
0.222990
0.222719
0.222526
0.222391
0.222283
0.222199
0.222142
0.266147
0.263812
0.259339
0.253433
0.246354
0.238963
0.231500
0.224909
0.219305
0.215096
0.211981
0.209886
0.208462
0.207554
0.206930
0.206494
0.206154
0.205891
0.205671
0.205489
0.205334
0.205219
0.205151
0.249939
0.247665
0.243314
0.237589
0.230777
0.223755
0.216759
0.210665
0.205535
0.201727
0.198941
0.197101
0.195872
0.195102
0.194579
0.194210
0.193909
0.193657
0.193427
0.193224
0.193044
0.192912
0.192837
0.240997
0.238748
0.234448
0.228804
0.222129
0.215311
0.208592
0.202791
0.197945
0.194368
0.191772
0.190073
0.188952
0.188257
0.187787
0.187454
0.187175
0.186931
0.186698
0.186486
0.186297
0.186156
0.186077
0.339736
0.336092
0.329235
0.320538
0.310708
0.301190
0.292254
0.284728
0.278351
0.273314
0.269190
0.266001
0.263402
0.261322
0.259482
0.257857
0.256326
0.254965
0.253742
0.252739
0.251922
0.251325
0.250976
0.345108
0.341344
0.334283
0.325398
0.315425
0.305812
0.296809
0.289227
0.282782
0.277654
0.273415
0.270111
0.267418
0.265273
0.263395
0.261757
0.260234
0.258907
0.257745
0.256822
0.256083
0.255520
0.255166
0.355346
0.351362
0.343902
0.334679
0.324447
0.314665
0.305536
0.297849
0.291274
0.285970
0.281503
0.277981
0.275106
0.272844
0.270899
0.269240
0.267744
0.266498
0.265482
0.264747
0.264196
0.263708
0.263336
0.369007
0.364681
0.356554
0.346840
0.336268
0.326274
0.316998
0.309190
0.302460
0.296918
0.292134
0.288307
0.285191
0.282778
0.280752
0.279079
0.277641
0.276548
0.275795
0.275421
0.275220
0.274862
0.274434
0.387114
0.381990
0.372079
0.361359
0.350206
0.339916
0.330471
0.322559
0.315691
0.309866
0.304663
0.300451
0.297042
0.294446
0.292326
0.290659
0.289337
0.288494
0.288213
0.288511
0.288991
0.288836
0.288240
0.410554
0.403600
0.389311
0.376440
0.364297
0.353586
0.343952
0.335965
0.329004
0.322892
0.317225
0.312587
0.308880
0.306108
0.303914
0.302275
0.301109
0.300612
0.300993
0.302303
0.303814
0.303928
0.302996
0.443149
0.432616
0.408639
0.391676
0.377893
0.366594
0.356685
0.348567
0.341482
0.335094
0.328996
0.323996
0.320054
0.317173
0.314954
0.313375
0.312374
0.312204
0.313213
0.315483
0.317996
0.318340
0.317033
0.454707
0.444042
0.419857
0.402644
0.388613
0.377049
0.366840
0.358405
0.351013
0.344377
0.338101
0.332997
0.329022
0.326168
0.324017
0.322528
0.321619
0.321524
0.322582
0.324876
0.327388
0.327727
0.326419
0.445754
0.438285
0.422971
0.409243
0.396319
0.384816
0.374284
0.365373
0.357508
0.350659
0.344448
0.339503
0.335704
0.333001
0.330991
0.329618
0.328745
0.328477
0.329021
0.330459
0.332035
0.332142
0.331172
0.444770
0.438439
0.426063
0.413568
0.401048
0.389479
0.378630
0.369280
0.361011
0.354020
0.347947
0.343242
0.339702
0.337190
0.335314
0.334051
0.333212
0.332757
0.332783
0.333391
0.334096
0.333964
0.333272
0.447843
0.441225
0.428312
0.415490
0.402868
0.391171
0.380092
0.370457
0.361936
0.354887
0.348961
0.344493
0.341244
0.338896
0.337075
0.335892
0.335181
0.334633
0.334271
0.334413
0.334636
0.334374
0.333822
0.445013
0.438641
0.426223
0.413715
0.401261
0.389611
0.378489
0.368762
0.360165
0.353140
0.347335
0.343014
0.339895
0.337644
0.335891
0.334755
0.334069
0.333515
0.333076
0.333057
0.333106
0.332833
0.332381
0.434422
0.429114
0.419002
0.407775
0.395912
0.384515
0.373530
0.363883
0.355361
0.348434
0.342752
0.338520
0.335409
0.333195
0.331519
0.330401
0.329637
0.329127
0.328840
0.328839
0.328882
0.328680
0.328354
0.422800
0.418018
0.409075
0.398535
0.387069
0.375951
0.365202
0.355756
0.347420
0.340669
0.335153
0.331046
0.328008
0.325814
0.324127
0.322995
0.322234
0.321808
0.321669
0.321788
0.321934
0.321860
0.321655
0.408621
0.403999
0.395465
0.385243
0.374106
0.363315
0.352892
0.343739
0.335680
0.329179
0.323899
0.319987
0.317134
0.314988
0.313232
0.312069
0.311318
0.310982
0.311001
0.311275
0.311565
0.311622
0.311515
0.390271
0.385918
0.377881
0.368178
0.357542
0.347200
0.337176
0.328371
0.320635
0.314435
0.309424
0.305725
0.303025
0.300989
0.299304
0.298184
0.297469
0.297188
0.297270
0.297602
0.297944
0.298068
0.298016
0.366648
0.362806
0.355670
0.346855
0.336989
0.327231
0.317690
0.309286
0.301933
0.296078
0.291388
0.287935
0.285377
0.283514
0.282058
0.281060
0.280406
0.280121
0.280153
0.280402
0.280669
0.280769
0.280734
0.340897
0.337583
0.331348
0.323452
0.314375
0.305238
0.296204
0.288235
0.281296
0.275837
0.271522
0.268390
0.266078
0.264437
0.263189
0.262317
0.261713
0.261395
0.261315
0.261402
0.261521
0.261550
0.261509
0.313926
0.311019
0.305499
0.298360
0.290007
0.281485
0.273012
0.265534
0.259079
0.254073
0.250192
0.247425
0.245412
0.244018
0.242981
0.242237
0.241687
0.241343
0.241154
0.241084
0.241051
0.241006
0.240952
0.288859
0.286216
0.281164
0.274570
0.266789
0.258838
0.250929
0.243989
0.238049
0.233524
0.230078
0.227673
0.225953
0.224794
0.223937
0.223309
0.222813
0.222465
0.222210
0.222032
0.221894
0.221796
0.221730
0.266576
0.264090
0.259342
0.253131
0.245816
0.238367
0.231021
0.224633
0.219235
0.215172
0.212139
0.210064
0.208614
0.207649
0.206944
0.206417
0.205982
0.205640
0.205352
0.205119
0.204925
0.204789
0.204710
0.250334
0.247939
0.243367
0.237400
0.230401
0.223332
0.216427
0.210492
0.205523
0.201828
0.199103
0.197273
0.196016
0.195191
0.194589
0.194135
0.193745
0.193416
0.193116
0.192860
0.192640
0.192483
0.192396
0.241380
0.239029
0.234546
0.228703
0.221875
0.215017
0.208370
0.202695
0.197978
0.194490
0.191940
0.190245
0.189093
0.188342
0.187797
0.187382
0.187017
0.186696
0.186395
0.186130
0.185900
0.185735
0.185643
0.338583
0.335106
0.328517
0.320069
0.310412
0.300976
0.292049
0.284490
0.278073
0.273027
0.268930
0.265782
0.263219
0.261160
0.259335
0.257733
0.256242
0.254952
0.253839
0.252975
0.252291
0.251754
0.251401
0.343736
0.340175
0.333441
0.324851
0.315076
0.305553
0.296559
0.288940
0.282455
0.277326
0.273130
0.269887
0.267245
0.265133
0.263274
0.261659
0.260178
0.258927
0.257889
0.257129
0.256554
0.256056
0.255681
0.353753
0.350010
0.342933
0.334043
0.324024
0.314338
0.305218
0.297494
0.290883
0.285598
0.281207
0.277781
0.274987
0.272775
0.270851
0.269209
0.267746
0.266574
0.265683
0.265129
0.264771
0.264347
0.263921
0.367527
0.363422
0.355634
0.346206
0.335804
0.325893
0.316623
0.308780
0.302021
0.296540
0.291886
0.288210
0.285211
0.282871
0.280856
0.279174
0.277733
0.276680
0.276000
0.275743
0.275674
0.275359
0.274870
0.386127
0.381126
0.371403
0.360836
0.349768
0.339510
0.330056
0.322113
0.315235
0.309513
0.304529
0.300558
0.297341
0.294826
0.292684
0.290958
0.289578
0.288687
0.288357
0.288625
0.289099
0.288921
0.288279
0.410090
0.403161
0.388906
0.376048
0.363896
0.353167
0.343503
0.335467
0.328485
0.322530
0.317210
0.312941
0.309513
0.306837
0.304573
0.302804
0.301503
0.300856
0.301051
0.302166
0.303520
0.303541
0.302568
0.442998
0.432434
0.408399
0.391363
0.377514
0.366170
0.356211
0.348013
0.340872
0.334685
0.329056
0.324539
0.320949
0.318174
0.315841
0.314066
0.312857
0.312457
0.313175
0.315123
0.317365
0.317565
0.316219
0.454555
0.443861
0.419613
0.402328
0.388234
0.376646
0.366409
0.357917
0.350483
0.344059
0.338242
0.333604
0.329959
0.327200
0.324914
0.323206
0.322055
0.321708
0.322436
0.324356
0.326542
0.326730
0.325396
0.445361
0.437897
0.422587
0.408864
0.395951
0.384476
0.373979
0.365095
0.357270
0.350593
0.344695
0.340067
0.336505
0.333844
0.331690
0.330113
0.329011
0.328498
0.328732
0.329798
0.331048
0.331014
0.330047
0.444031
0.437766
0.425499
0.413118
0.400702
0.389231
0.378478
0.369227
0.361056
0.354188
0.348271
0.343724
0.340326
0.337801
0.335753
0.334298
0.333234
0.332557
0.332311
0.332550
0.332921
0.332672
0.332029
0.446843
0.440348
0.427641
0.415030
0.402590
0.391043
0.380101
0.370598
0.362195
0.355227
0.349354
0.344952
0.341840
0.339435
0.337337
0.335922
0.334896
0.334142
0.333610
0.333397
0.333279
0.332925
0.332465
0.444002
0.437784
0.425614
0.413357
0.401111
0.389629
0.378640
0.369030
0.360527
0.353556
0.347760
0.343462
0.340448
0.338123
0.336073
0.334696
0.333693
0.332957
0.332385
0.332057
0.331802
0.331466
0.331117
0.433673
0.428502
0.418617
0.407626
0.395958
0.384697
0.373802
0.364224
0.355759
0.348862
0.343193
0.338991
0.335964
0.333669
0.331731
0.330390
0.329406
0.328732
0.328285
0.328058
0.327894
0.327650
0.327396
0.422410
0.417732
0.408965
0.398612
0.387297
0.376271
0.365562
0.356137
0.347822
0.341101
0.335646
0.331661
0.328837
0.326567
0.324506
0.323090
0.322103
0.321519
0.321248
0.321226
0.321252
0.321153
0.320986
0.408552
0.403999
0.395577
0.385474
0.374431
0.363691
0.353278
0.344119
0.336070
0.329622
0.324484
0.320854
0.318541
0.316326
0.313887
0.312304
0.311275
0.310773
0.310671
0.310847
0.311063
0.311101
0.311007
0.390394
0.386076
0.378084
0.368425
0.357817
0.347502
0.337484
0.328682
0.320966
0.314843
0.309993
0.306583
0.304415
0.302321
0.299969
0.298436
0.297443
0.297006
0.296976
0.297223
0.297501
0.297610
0.297559
0.366854
0.362998
0.355833
0.346983
0.337090
0.327333
0.317818
0.309460
0.302171
0.296402
0.291829
0.288529
0.286184
0.284262
0.282474
0.281219
0.280362
0.279938
0.279864
0.280036
0.280249
0.280325
0.280282
0.341093
0.337725
0.331392
0.323386
0.314228
0.305080
0.296109
0.288243
0.281420
0.276069
0.271854
0.268806
0.266567
0.264870
0.263441
0.262397
0.261638
0.261199
0.261022
0.261036
0.261104
0.261105
0.261052
0.314077
0.311091
0.305425
0.298119
0.289642
0.281108
0.272730
0.265404
0.259104
0.254228
0.250439
0.247722
0.245719
0.244274
0.243125
0.242254
0.241580
0.241133
0.240858
0.240719
0.240635
0.240563
0.240497
0.288972
0.286251
0.281038
0.274256
0.266330
0.258375
0.250577
0.243804
0.238023
0.233639
0.230278
0.227903
0.226161
0.224962
0.224020
0.223286
0.222674
0.222246
0.221915
0.221671
0.221475
0.221362
0.221287
0.266709
0.264143
0.259244
0.252863
0.245424
0.237966
0.230721
0.224487
0.219238
0.215290
0.212322
0.210264
0.208790
0.207776
0.206994
0.206377
0.205847
0.205425
0.205065
0.204774
0.204534
0.204374
0.204285
0.250495
0.248031
0.243334
0.237230
0.230133
0.223056
0.216232
0.210421
0.205574
0.201965
0.199285
0.197461
0.196175
0.195297
0.194621
0.194085
0.193610
0.193204
0.192838
0.192528
0.192268
0.192087
0.191988
0.241562
0.239151
0.234564
0.228607
0.221699
0.214835
0.208254
0.202681
0.198062
0.194643
0.192126
0.190428
0.189244
0.188438
0.187821
0.187326
0.186881
0.186488
0.186122
0.185806
0.185539
0.185349
0.185246
0.337903
0.334495
0.328022
0.319674
0.310084
0.300668
0.291724
0.284127
0.277673
0.272616
0.268541
0.265432
0.262913
0.260894
0.259112
0.257565
0.256158
0.254989
0.254064
0.253436
0.252994
0.252542
0.252148
0.342943
0.339471
0.332884
0.324415
0.314714
0.305207
0.296187
0.288522
0.281999
0.276868
0.272713
0.269536
0.266962
0.264903
0.263092
0.261533
0.260139
0.259020
0.258200
0.257740
0.257490
0.257085
0.256615
0.352737
0.349118
0.342265
0.333537
0.323605
0.313925
0.304762
0.296977
0.290327
0.285060
0.280760
0.277460
0.274792
0.272659
0.270784
0.269190
0.267805
0.266758
0.266097
0.265897
0.265974
0.265637
0.265010
0.366052
0.362150
0.354788
0.345608
0.335322
0.325397
0.316058
0.308136
0.301345
0.295915
0.291439
0.288000
0.285230
0.283001
0.281019
0.279349
0.277942
0.276933
0.276367
0.276317
0.276549
0.276257
0.275582
0.382966
0.378484
0.370002
0.360009
0.349164
0.338906
0.329357
0.321306
0.314389
0.308790
0.304131
0.300572
0.297729
0.295385
0.293236
0.291436
0.289969
0.288964
0.288464
0.288532
0.288836
0.288568
0.287904
0.402189
0.396676
0.386044
0.374723
0.363114
0.352448
0.342677
0.334502
0.327474
0.321722
0.316901
0.313256
0.310378
0.307931
0.305593
0.303630
0.302094
0.301126
0.300797
0.301192
0.301830
0.301615
0.300793
0.423936
0.416826
0.402251
0.389011
0.376456
0.365345
0.355307
0.346958
0.339770
0.333844
0.328856
0.325127
0.322228
0.319714
0.317238
0.315164
0.313591
0.312689
0.312569
0.313348
0.314399
0.314240
0.313198
0.435281
0.428085
0.413346
0.399928
0.387179
0.375852
0.365566
0.356957
0.349511
0.343348
0.338156
0.334292
0.331343
0.328824
0.326361
0.324330
0.322793
0.321903
0.321749
0.322450
0.323405
0.323206
0.322175
0.436348
0.430522
0.419261
0.407362
0.395159
0.383851
0.373348
0.364432
0.356654
0.350200
0.344762
0.340726
0.337762
0.335281
0.332894
0.331024
0.329586
0.328640
0.328195
0.328349
0.328696
0.328359
0.327571
0.438114
0.432932
0.423049
0.411927
0.400076
0.388797
0.378125
0.368948
0.360894
0.354189
0.348548
0.344417
0.341634
0.339202
0.336712
0.334943
0.333592
0.332604
0.331901
0.331555
0.331356
0.330901
0.330339
0.439938
0.434768
0.424832
0.413798
0.402076
0.390811
0.380034
0.370690
0.362459
0.355614
0.349925
0.345970
0.343912
0.341515
0.338356
0.336423
0.335057
0.334054
0.333232
0.332643
0.332170
0.331678
0.331258
0.437498
0.432547
0.423004
0.412293
0.400782
0.389599
0.378789
0.369345
0.361011
0.354122
0.348448
0.344537
0.342561
0.340195
0.337015
0.335098
0.333760
0.332799
0.332006
0.331404
0.330903
0.330460
0.330131
0.429823
0.425415
0.417029
0.407020
0.395887
0.384869
0.374101
0.364623
0.356258
0.349420
0.343852
0.339924
0.337557
0.335218
0.332515
0.330748
0.329466
0.328575
0.327907
0.327444
0.327074
0.326741
0.326491
0.419917
0.415753
0.407921
0.398283
0.387417
0.376593
0.365956
0.356557
0.348285
0.341639
0.336405
0.332923
0.331148
0.328839
0.325641
0.323599
0.322216
0.321370
0.320852
0.320592
0.320419
0.320225
0.320046
0.406440
0.402341
0.394701
0.385259
0.374646
0.364089
0.353713
0.344539
0.336515
0.330197
0.325534
0.323003
0.323136
0.320885
0.315926
0.313149
0.311493
0.310650
0.310257
0.310176
0.310183
0.310113
0.309994
0.388587
0.384656
0.377331
0.368251
0.358028
0.347865
0.337871
0.329052
0.321366
0.315376
0.311011
0.308695
0.308953
0.306817
0.301977
0.299273
0.297666
0.296881
0.296559
0.296556
0.296635
0.296629
0.296545
0.365600
0.362008
0.355284
0.346822
0.337187
0.327544
0.318063
0.309711
0.302457
0.296787
0.292475
0.289669
0.288255
0.286297
0.283513
0.281693
0.280468
0.279786
0.279473
0.279432
0.279473
0.279453
0.279380
0.340339
0.337104
0.330994
0.323182
0.314160
0.305091
0.296175
0.288360
0.281604
0.276345
0.272286
0.269453
0.267547
0.265813
0.263982
0.262659
0.261666
0.261039
0.260679
0.260532
0.260468
0.260396
0.260318
0.313640
0.310695
0.305097
0.297851
0.289424
0.280943
0.272645
0.265413
0.259216
0.254430
0.250739
0.248114
0.246203
0.244716
0.243402
0.242379
0.241557
0.240973
0.240566
0.240313
0.240140
0.240012
0.239924
0.288712
0.285978
0.280757
0.273968
0.266057
0.258136
0.250429
0.243774
0.238119
0.233813
0.230519
0.228191
0.226478
0.225224
0.224179
0.223343
0.222632
0.222090
0.221657
0.221335
0.221086
0.220921
0.220825
0.266546
0.263960
0.259030
0.252620
0.245174
0.237751
0.230594
0.224472
0.219332
0.215457
0.212535
0.210495
0.209011
0.207947
0.207087
0.206386
0.205769
0.205262
0.204824
0.204472
0.204187
0.203994
0.203889
0.250408
0.247926
0.243199
0.237065
0.229959
0.222914
0.216167
0.210449
0.205689
0.202138
0.199488
0.197665
0.196353
0.195424
0.194678
0.194066
0.193513
0.193035
0.192603
0.192241
0.191942
0.191736
0.191624
0.241524
0.239099
0.234485
0.228503
0.221588
0.214753
0.208238
0.202743
0.198197
0.194824
0.192326
0.190620
0.189403
0.188546
0.187861
0.187294
0.186774
0.186314
0.185889
0.185526
0.185223
0.185011
0.184896
0.337420
0.334028
0.327579
0.319248
0.309663
0.300235
0.291267
0.283638
0.277157
0.272090
0.268024
0.264943
0.262462
0.260488
0.258763
0.257290
0.255989
0.254979
0.254299
0.254009
0.253922
0.253575
0.253078
0.342420
0.338970
0.332420
0.323974
0.314275
0.304748
0.295692
0.287986
0.281433
0.276298
0.272173
0.269050
0.266541
0.264540
0.262789
0.261304
0.260023
0.259085
0.258573
0.258584
0.258883
0.258600
0.257891
0.352101
0.348525
0.341748
0.333061
0.323129
0.313411
0.304188
0.296341
0.289655
0.284405
0.280187
0.277011
0.274470
0.272425
0.270608
0.269077
0.267797
0.266937
0.266645
0.267089
0.268043
0.267831
0.266685
0.365092
0.361296
0.354133
0.345058
0.334787
0.324803
0.315365
0.307346
0.300511
0.295140
0.290848
0.287669
0.285148
0.283055
0.281111
0.279454
0.278091
0.277185
0.276865
0.277304
0.278263
0.278035
0.276856
0.380976
0.376804
0.368948
0.359278
0.348524
0.338199
0.328509
0.320312
0.313336
0.307870
0.303565
0.300487
0.298082
0.295946
0.293780
0.291883
0.290325
0.289229
0.288635
0.288653
0.289005
0.288665
0.287825
0.397690
0.392978
0.384097
0.373638
0.362320
0.351621
0.341674
0.333305
0.326210
0.320678
0.316417
0.313523
0.311315
0.309148
0.306704
0.304491
0.302686
0.301385
0.300559
0.300295
0.300315
0.299861
0.299111
0.414443
0.409079
0.398718
0.387378
0.375487
0.364433
0.354221
0.345659
0.338408
0.332771
0.328495
0.325720
0.323671
0.321483
0.318811
0.316352
0.314362
0.312927
0.311981
0.311617
0.311541
0.311008
0.310210
0.425547
0.420145
0.409704
0.398256
0.386219
0.374982
0.364554
0.355771
0.348296
0.342428
0.337933
0.335013
0.332947
0.330741
0.328020
0.325571
0.323589
0.322129
0.321095
0.320586
0.320350
0.319751
0.318972
0.430971
0.426123
0.416948
0.406150
0.394391
0.383156
0.372584
0.363596
0.355859
0.349651
0.344741
0.341485
0.339429
0.337188
0.334359
0.332075
0.330254
0.328851
0.327727
0.326977
0.326447
0.325789
0.325138
0.434152
0.429690
0.421227
0.410949
0.399484
0.388330
0.377704
0.368600
0.360681
0.354167
0.348887
0.345508
0.344130
0.341830
0.338177
0.335798
0.334086
0.332769
0.331621
0.330712
0.329981
0.329306
0.328784
0.435350
0.431054
0.422841
0.412853
0.401626
0.390578
0.379956
0.370807
0.362801
0.356140
0.350846
0.348158
0.349242
0.346879
0.340612
0.337349
0.335448
0.334162
0.333044
0.332112
0.331328
0.330689
0.330263
0.433134
0.429031
0.421156
0.411490
0.400507
0.389576
0.378954
0.369729
0.361627
0.354891
0.349554
0.346871
0.348082
0.345696
0.339256
0.335954
0.334073
0.332851
0.331822
0.330970
0.330252
0.329695
0.329344
0.426923
0.423087
0.415759
0.406509
0.395818
0.385028
0.374406
0.365077
0.356871
0.350144
0.344808
0.341639
0.341135
0.338768
0.334123
0.331447
0.329734
0.328588
0.327673
0.326964
0.326386
0.325938
0.325658
0.417653
0.413950
0.406915
0.397940
0.387501
0.376890
0.366347
0.357016
0.348843
0.342351
0.337588
0.335420
0.336582
0.334251
0.328060
0.324597
0.322573
0.321379
0.320550
0.319995
0.319580
0.319252
0.319033
0.404224
0.400589
0.393722
0.384968
0.374807
0.364462
0.354149
0.344999
0.337064
0.331036
0.327445
0.327966
0.335216
0.332944
0.320823
0.314925
0.312053
0.310691
0.309903
0.309474
0.309202
0.308978
0.308812
0.386546
0.383043
0.376425
0.367986
0.358189
0.348221
0.338277
0.329465
0.321854
0.316152
0.312859
0.313556
0.320863
0.318704
0.306776
0.301008
0.298205
0.296903
0.296186
0.295835
0.295638
0.295477
0.295346
0.364067
0.360786
0.354574
0.346586
0.337274
0.327790
0.318356
0.310012
0.302803
0.297287
0.293457
0.291849
0.293010
0.291031
0.285639
0.282571
0.280759
0.279737
0.279119
0.278793
0.278603
0.278454
0.278340
0.339306
0.336257
0.330454
0.322935
0.314128
0.305180
0.296321
0.288538
0.281830
0.276666
0.272821
0.270403
0.269282
0.267529
0.264875
0.263089
0.261804
0.260957
0.260382
0.260031
0.259800
0.259632
0.259521
0.312931
0.310083
0.304649
0.297568
0.289277
0.280893
0.272668
0.265498
0.259363
0.254648
0.251057
0.248569
0.246852
0.245341
0.243787
0.242582
0.241606
0.240881
0.240330
0.239943
0.239661
0.239467
0.239354
0.288191
0.285506
0.280371
0.273679
0.265860
0.258020
0.250395
0.243819
0.238238
0.233990
0.230751
0.228473
0.226807
0.225519
0.224374
0.223441
0.222635
0.221994
0.221463
0.221054
0.220736
0.220524
0.220408
0.266152
0.263596
0.258719
0.252370
0.244991
0.237639
0.230562
0.224518
0.219446
0.215619
0.212728
0.210702
0.209215
0.208115
0.207191
0.206422
0.205734
0.205155
0.204647
0.204234
0.203901
0.203676
0.203556
0.250119
0.247659
0.242970
0.236882
0.229828
0.222844
0.216167
0.210517
0.205813
0.202298
0.199664
0.197838
0.196506
0.195537
0.194737
0.194065
0.193451
0.192914
0.192427
0.192018
0.191683
0.191452
0.191329
0.241299
0.238893
0.234311
0.228369
0.221500
0.214719
0.208266
0.202830
0.198331
0.194985
0.192494
0.190778
0.189533
0.188634
0.187897
0.187274
0.186698
0.186184
0.185710
0.185306
0.184971
0.184738
0.184614
0.336799
0.333408
0.326964
0.318634
0.309048
0.299618
0.290646
0.283013
0.276525
0.271449
0.267376
0.264297
0.261835
0.259894
0.258222
0.256822
0.255627
0.254768
0.254331
0.254385
0.254716
0.254463
0.253787
0.341788
0.338343
0.331802
0.323356
0.313652
0.304116
0.295049
0.287331
0.280769
0.275630
0.271511
0.268408
0.265934
0.263976
0.262280
0.260868
0.259698
0.258937
0.258750
0.259295
0.260341
0.260172
0.259026
0.351415
0.347858
0.341110
0.332430
0.322487
0.312745
0.303489
0.295612
0.288909
0.283670
0.279496
0.276390
0.273933
0.271955
0.270192
0.268723
0.267549
0.266891
0.267043
0.268349
0.270791
0.270708
0.268471
0.364228
0.360490
0.353423
0.344390
0.334108
0.324077
0.314570
0.306483
0.299614
0.294285
0.290120
0.287121
0.284779
0.282797
0.280889
0.279253
0.277944
0.277176
0.277209
0.278394
0.280722
0.280577
0.278324
0.379573
0.375562
0.368018
0.358505
0.347782
0.337390
0.327577
0.319259
0.312230
0.306855
0.302819
0.300105
0.298050
0.296081
0.293905
0.291939
0.290323
0.289197
0.288620
0.288797
0.289524
0.289152
0.287911
0.395172
0.390841
0.382731
0.372678
0.361490
0.350726
0.340612
0.332068
0.324900
0.319525
0.315699
0.313396
0.311737
0.309800
0.307270
0.304861
0.302859
0.301335
0.300200
0.299578
0.299317
0.298702
0.297877
0.409982
0.405366
0.396676
0.386155
0.374569
0.363487
0.353093
0.344329
0.337002
0.331575
0.327863
0.325853
0.324534
0.322618
0.319764
0.316996
0.314698
0.312889
0.311369
0.310287
0.309510
0.308716
0.308003
0.420959
0.416337
0.407617
0.397031
0.385329
0.374087
0.363501
0.354543
0.347014
0.341364
0.337435
0.335311
0.334094
0.332156
0.329117
0.326302
0.323977
0.322114
0.320461
0.319168
0.318158
0.317278
0.316606
0.428016
0.423651
0.415433
0.405184
0.393656
0.382428
0.371766
0.362693
0.354970
0.348954
0.344529
0.342101
0.341333
0.339302
0.335591
0.332786
0.330606
0.328867
0.327265
0.325916
0.324808
0.323916
0.323313
0.431850
0.427757
0.419997
0.410158
0.398909
0.387814
0.377203
0.368145
0.360345
0.354021
0.349252
0.347199
0.348825
0.346651
0.340219
0.336643
0.334428
0.332831
0.331354
0.330067
0.328976
0.328136
0.327607
0.432934
0.429050
0.421634
0.412152
0.401198
0.390283
0.379784
0.370809
0.363047
0.356677
0.352335
0.352710
0.361547
0.359241
0.345259
0.338891
0.335915
0.334283
0.332920
0.331752
0.330763
0.330009
0.329542
0.430877
0.427175
0.420067
0.410912
0.400225
0.389466
0.379011
0.370003
0.362171
0.355723
0.351330
0.351764
0.360980
0.358608
0.344110
0.337565
0.334563
0.332996
0.331743
0.330700
0.329825
0.329170
0.328767
0.425289
0.421746
0.414955
0.406115
0.395697
0.385075
0.374606
0.365462
0.357477
0.350955
0.346213
0.344857
0.348966
0.346588
0.337274
0.332670
0.330201
0.328753
0.327580
0.326641
0.325874
0.325313
0.324980
0.416270
0.412827
0.406245
0.397659
0.387500
0.377058
0.366651
0.357476
0.349519
0.343332
0.339566
0.340301
0.348594
0.346250
0.332878
0.326432
0.323278
0.321638
0.320437
0.319564
0.318894
0.318422
0.318145
0.402835
0.399473
0.393066
0.384726
0.374868
0.364705
0.354526
0.345536
0.337887
0.332480
0.331285
0.338897
0.364261
0.361997
0.331699
0.318653
0.313279
0.311125
0.309798
0.308956
0.308364
0.307969
0.307739
0.385219
0.381974
0.375789
0.367747
0.358243
0.348454
0.338638
0.329970
0.322627
0.317540
0.316630
0.324357
0.349778
0.347627
0.317523
0.304677
0.299398
0.297311
0.296055
0.295289
0.294769
0.294438
0.294245
0.362977
0.359892
0.354009
0.346333
0.337264
0.327932
0.318604
0.310363
0.303309
0.298073
0.295165
0.296128
0.303635
0.301642
0.289867
0.284188
0.281372
0.279926
0.278938
0.278292
0.277844
0.277552
0.277386
0.338433
0.335516
0.329938
0.322642
0.314023
0.305203
0.296439
0.288735
0.282125
0.277093
0.273594
0.271968
0.272757
0.270993
0.266404
0.263791
0.262096
0.261017
0.260202
0.259631
0.259216
0.258943
0.258791
0.312194
0.309435
0.304154
0.297232
0.289086
0.280815
0.272680
0.265581
0.259515
0.254871
0.251396
0.249114
0.247825
0.246303
0.244296
0.242856
0.241721
0.240869
0.240175
0.239648
0.239245
0.238981
0.238839
0.287544
0.284926
0.279905
0.273334
0.265631
0.257894
0.250358
0.243849
0.238325
0.234127
0.230940
0.228720
0.227151
0.225853
0.224578
0.223556
0.222666
0.221949
0.221328
0.220829
0.220430
0.220173
0.220037
0.265611
0.263106
0.258317
0.252066
0.244784
0.237521
0.230524
0.224541
0.219517
0.215723
0.212855
0.210842
0.209365
0.208246
0.207274
0.206458
0.205719
0.205087
0.204518
0.204044
0.203659
0.203401
0.203266
0.249680
0.247262
0.242645
0.236638
0.229667
0.222758
0.216149
0.210551
0.205886
0.202393
0.199768
0.197938
0.196594
0.195602
0.194767
0.194059
0.193405
0.192826
0.192291
0.191839
0.191465
0.191209
0.191073
0.240930
0.238560
0.234041
0.228170
0.221375
0.214660
0.208266
0.202875
0.198408
0.195077
0.192587
0.190860
0.189597
0.188671
0.187902
0.187246
0.186633
0.186081
0.185567
0.185126
0.184759
0.184505
0.184370
0.335858
0.332482
0.326064
0.317766
0.308216
0.298826
0.289899
0.282310
0.275852
0.270772
0.266666
0.263550
0.261067
0.259132
0.257490
0.256137
0.254998
0.254196
0.253813
0.253911
0.254277
0.254050
0.253389
0.340837
0.337410
0.330900
0.322489
0.312822
0.303325
0.294303
0.286631
0.280100
0.274956
0.270800
0.267655
0.265157
0.263206
0.261540
0.260175
0.259059
0.258351
0.258210
0.258791
0.259864
0.259716
0.258584
0.350426
0.346899
0.340197
0.331560
0.321652
0.311946
0.302727
0.294887
0.288208
0.282964
0.278754
0.275609
0.273132
0.271168
0.269439
0.268015
0.266887
0.266274
0.266455
0.267774
0.270220
0.270150
0.267924
0.363131
0.359452
0.352470
0.343501
0.333253
0.323251
0.313755
0.305672
0.298796
0.293466
0.289284
0.286271
0.283927
0.281983
0.280120
0.278526
0.277247
0.276511
0.276539
0.277691
0.279973
0.279829
0.277590
0.378238
0.374333
0.366962
0.357573
0.346909
0.336521
0.326673
0.318305
0.311233
0.305847
0.301828
0.299155
0.297153
0.295246
0.293127
0.291205
0.289612
0.288476
0.287834
0.287901
0.288514
0.288104
0.286882
0.393401
0.389265
0.381494
0.371671
0.360586
0.349813
0.339617
0.330962
0.323705
0.318314
0.314547
0.312346
0.310797
0.308953
0.306496
0.304133
0.302139
0.300562
0.299286
0.298450
0.297972
0.297279
0.296491
0.407619
0.403318
0.395224
0.385073
0.373648
0.362561
0.352054
0.343134
0.335683
0.330239
0.326617
0.324753
0.323582
0.321789
0.319023
0.316303
0.314016
0.312123
0.310381
0.308990
0.307900
0.306999
0.306343
0.418585
0.414298
0.406196
0.395994
0.384456
0.373214
0.362511
0.353387
0.345724
0.340061
0.336225
0.334253
0.333187
0.331387
0.328446
0.325682
0.323365
0.321422
0.319546
0.317941
0.316611
0.315627
0.315007
0.426226
0.422095
0.414284
0.404316
0.392915
0.381680
0.370919
0.361714
0.353893
0.347857
0.343494
0.341186
0.340554
0.338645
0.335029
0.332285
0.330120
0.328327
0.326577
0.325008
0.323684
0.322704
0.322114
0.430445
0.426528
0.419071
0.409448
0.398305
0.387217
0.376550
0.367424
0.359591
0.353249
0.348483
0.346495
0.348219
0.346144
0.339801
0.336292
0.334111
0.332496
0.330939
0.329539
0.328351
0.327448
0.326885
0.431691
0.427970
0.420844
0.411565
0.400716
0.389836
0.379341
0.370384
0.362684
0.356307
0.351893
0.352268
0.361160
0.358928
0.345019
0.338713
0.335779
0.334148
0.332746
0.331538
0.330554
0.329753
0.329192
0.429862
0.426298
0.419433
0.410444
0.399847
0.389151
0.378753
0.369833
0.362120
0.355691
0.351207
0.351611
0.360854
0.358538
0.344090
0.337592
0.334620
0.333044
0.331724
0.330619
0.329733
0.329028
0.328519
0.424660
0.421189
0.414525
0.405779
0.395431
0.384884
0.374525
0.365539
0.357728
0.351253
0.346440
0.345056
0.349192
0.346846
0.337547
0.332975
0.330544
0.329027
0.327667
0.326548
0.325659
0.325005
0.324595
0.415897
0.412484
0.405957
0.397418
0.387315
0.376976
0.366755
0.357853
0.350177
0.344075
0.340217
0.340901
0.349213
0.346878
0.333493
0.327087
0.324011
0.322234
0.320660
0.319437
0.318520
0.317902
0.317552
0.402561
0.399214
0.392835
0.384523
0.374721
0.364693
0.354776
0.346173
0.338920
0.333633
0.332302
0.339821
0.365179
0.362911
0.332602
0.319636
0.314427
0.312085
0.310181
0.308819
0.307870
0.307285
0.306978
0.384930
0.381702
0.375540
0.367521
0.358072
0.348433
0.338890
0.330618
0.323673
0.318719
0.317681
0.325318
0.350725
0.348569
0.318444
0.305663
0.300530
0.298252
0.296412
0.295116
0.294223
0.293707
0.293441
0.362627
0.359552
0.353690
0.346047
0.337042
0.327840
0.318730
0.310785
0.304026
0.298896
0.295923
0.296847
0.304367
0.302364
0.290544
0.284866
0.282091
0.280482
0.279095
0.278070
0.277341
0.276897
0.276669
0.337964
0.335065
0.329524
0.322281
0.313738
0.305032
0.296425
0.288912
0.282482
0.277527
0.274016
0.272385
0.273191
0.271423
0.266801
0.264167
0.262459
0.261265
0.260216
0.259411
0.258807
0.258425
0.258226
0.311611
0.308887
0.303665
0.296818
0.288759
0.280593
0.272576
0.265595
0.259631
0.255042
0.251577
0.249302
0.248024
0.246506
0.244485
0.243029
0.241869
0.240948
0.240124
0.239457
0.238933
0.238597
0.238423
0.286907
0.284344
0.279399
0.272914
0.265296
0.257664
0.250221
0.243790
0.238317
0.234165
0.230994
0.228776
0.227203
0.225920
0.224645
0.223614
0.222696
0.221947
0.221253
0.220665
0.220177
0.219881
0.219725
0.265021
0.262565
0.257853
0.251689
0.244495
0.237318
0.230394
0.224467
0.219480
0.215711
0.212851
0.210839
0.209359
0.208244
0.207273
0.206454
0.205700
0.205043
0.204427
0.203896
0.203456
0.203166
0.203014
0.249167
0.246790
0.242243
0.236318
0.229428
0.222590
0.216039
0.210482
0.205843
0.202363
0.199740
0.197906
0.196556
0.195562
0.194726
0.194016
0.193351
0.192752
0.192183
0.191691
0.191278
0.190996
0.190847
0.240471
0.238139
0.233686
0.227890
0.221168
0.214515
0.208170
0.202813
0.198365
0.195041
0.192550
0.190816
0.189544
0.188613
0.187840
0.187180
0.186558
0.185989
0.185446
0.184972
0.184574
0.184298
0.184151
0.334488
0.331148
0.324797
0.316579
0.307118
0.297822
0.289001
0.281517
0.275137
0.270064
0.265896
0.262699
0.260154
0.258192
0.256553
0.255216
0.254085
0.253244
0.252726
0.252570
0.252593
0.252324
0.251871
0.339445
0.336060
0.329625
0.321303
0.311734
0.302339
0.293434
0.285881
0.279437
0.274293
0.270050
0.266796
0.264214
0.262225
0.260560
0.259210
0.258090
0.257308
0.256935
0.257053
0.257435
0.257217
0.256550
0.348985
0.345508
0.338901
0.330372
0.320580
0.310983
0.301889
0.294176
0.287586
0.282320
0.277983
0.274684
0.272084
0.270066
0.268344
0.266944
0.265808
0.265069
0.264856
0.265335
0.266302
0.266122
0.265014
0.361597
0.357984
0.351131
0.342304
0.332195
0.322296
0.312909
0.304930
0.298118
0.292725
0.288370
0.285149
0.282642
0.280629
0.278804
0.277274
0.276024
0.275173
0.274819
0.275147
0.275977
0.275720
0.274586
0.376514
0.372721
0.365542
0.356344
0.345837
0.335551
0.325774
0.317447
0.310364
0.304864
0.300612
0.297655
0.295414
0.293446
0.291444
0.289673
0.288207
0.287056
0.286202
0.285846
0.285805
0.285337
0.284573
0.391440
0.387469
0.379976
0.370409
0.359510
0.348831
0.338659
0.329974
0.322626
0.317050
0.312974
0.310387
0.308508
0.306612
0.304380
0.302291
0.300542
0.299049
0.297691
0.296691
0.295955
0.295250
0.294650
0.405524
0.401434
0.393653
0.383816
0.372602
0.361596
0.351071
0.342059
0.334448
0.328760
0.324762
0.322429
0.320836
0.319002
0.316611
0.314299
0.312663
0.310924
0.308880
0.307435
0.306236
0.305348
0.304781
0.416601
0.412517
0.404725
0.394835
0.383501
0.372314
0.361556
0.352301
0.344454
0.338528
0.334310
0.331850
0.330264
0.328438
0.326022
0.323736
0.322117
0.320352
0.318212
0.316618
0.315263
0.314297
0.313725
0.424567
0.420601
0.413064
0.403337
0.392087
0.380878
0.370035
0.360681
0.352686
0.346414
0.341661
0.338755
0.337102
0.335208
0.332655
0.330540
0.328797
0.327198
0.325525
0.324040
0.322792
0.321844
0.321247
0.429199
0.425393
0.418124
0.408662
0.397610
0.386516
0.375757
0.366506
0.358575
0.352003
0.346649
0.343416
0.342310
0.340290
0.336893
0.334704
0.333114
0.331726
0.330289
0.329036
0.328045
0.327173
0.326495
0.430827
0.427166
0.420149
0.410952
0.400141
0.389238
0.378686
0.369704
0.362078
0.355388
0.349687
0.346893
0.348093
0.345928
0.339867
0.336789
0.335019
0.333731
0.332506
0.331530
0.330949
0.330166
0.329283
0.429411
0.425836
0.418975
0.409974
0.399364
0.388644
0.378253
0.369419
0.361900
0.355198
0.349381
0.346498
0.347757
0.345502
0.339200
0.336051
0.334307
0.333037
0.331794
0.330834
0.330296
0.329565
0.328713
0.424683
0.421123
0.414321
0.405440
0.395010
0.384470
0.374240
0.365496
0.357973
0.351381
0.345695
0.342357
0.341902
0.339612
0.335021
0.332490
0.330974
0.329613
0.328041
0.326761
0.325865
0.325122
0.324531
0.416348
0.412766
0.405970
0.397179
0.386942
0.376668
0.366766
0.358397
0.351246
0.345019
0.339840
0.337411
0.338592
0.336282
0.330093
0.326890
0.325316
0.323698
0.321498
0.319731
0.318512
0.317717
0.317245
0.403282
0.399709
0.392972
0.384333
0.374371
0.364468
0.355057
0.347275
0.340778
0.335124
0.330937
0.331035
0.338242
0.335957
0.323867
0.318482
0.316526
0.314575
0.311576
0.309272
0.307773
0.306926
0.306501
0.385627
0.382164
0.375636
0.367293
0.357698
0.348195
0.339186
0.331770
0.325616
0.320313
0.316450
0.316738
0.324002
0.321813
0.309879
0.304581
0.302660
0.300740
0.297781
0.295527
0.294071
0.293279
0.292901
0.362995
0.359740
0.353594
0.345702
0.336590
0.327505
0.318798
0.311479
0.305317
0.300135
0.296003
0.294192
0.295373
0.293360
0.287869
0.284943
0.283474
0.281939
0.279862
0.278228
0.277108
0.276463
0.276151
0.337912
0.334907
0.329200
0.321821
0.313234
0.304622
0.296275
0.289130
0.283049
0.278129
0.274201
0.271739
0.270667
0.268900
0.266156
0.264355
0.263109
0.261907
0.260518
0.259392
0.258554
0.258040
0.257782
0.311213
0.308448
0.303170
0.296290
0.288251
0.280167
0.272305
0.265521
0.259737
0.255190
0.251617
0.249146
0.247472
0.245965
0.244369
0.243129
0.242108
0.241162
0.240185
0.239358
0.238704
0.238282
0.238065
0.286345
0.283773
0.278838
0.272386
0.264834
0.257268
0.249923
0.243599
0.238225
0.234093
0.230893
0.228636
0.226993
0.225717
0.224563
0.223613
0.222761
0.221988
0.221217
0.220544
0.219986
0.219622
0.219433
0.264406
0.261970
0.257303
0.251201
0.244078
0.236965
0.230108
0.224239
0.219298
0.215544
0.212680
0.210662
0.209179
0.208082
0.207158
0.206382
0.205661
0.204995
0.204339
0.203758
0.203267
0.202935
0.202761
0.248578
0.246230
0.241739
0.235880
0.229058
0.222277
0.215775
0.210253
0.205637
0.202163
0.199539
0.197704
0.196360
0.195383
0.194578
0.193899
0.193257
0.192656
0.192063
0.191536
0.191086
0.190775
0.190610
0.239918
0.237616
0.233219
0.227487
0.220829
0.214226
0.207921
0.202588
0.198153
0.194832
0.192338
0.190603
0.189338
0.188422
0.187673
0.187038
0.186435
0.185867
0.185306
0.184806
0.184378
0.184079
0.183919
0.332821
0.329534
0.323276
0.315170
0.305831
0.296662
0.287984
0.280647
0.274380
0.269329
0.265094
0.261802
0.259180
0.257178
0.255527
0.254188
0.253042
0.252144
0.251481
0.251079
0.250823
0.250506
0.250189
0.337747
0.334420
0.328090
0.319895
0.310461
0.301210
0.292469
0.285087
0.278771
0.273641
0.269297
0.265905
0.263211
0.261163
0.259480
0.258124
0.256979
0.256107
0.255510
0.255228
0.255119
0.254826
0.254429
0.347221
0.343817
0.337339
0.328964
0.319332
0.309899
0.300990
0.293469
0.287017
0.281743
0.277248
0.273740
0.270969
0.268863
0.267122
0.265723
0.264557
0.263693
0.263152
0.263003
0.263101
0.262818
0.262262
0.359728
0.356210
0.349525
0.340890
0.330971
0.321248
0.312046
0.304245
0.297544
0.292094
0.287512
0.283996
0.281243
0.279114
0.277296
0.275810
0.274567
0.273618
0.272968
0.272704
0.272699
0.272353
0.271771
0.374489
0.370827
0.363872
0.354917
0.344631
0.334526
0.324906
0.316704
0.309660
0.304030
0.299459
0.296087
0.293492
0.291390
0.289468
0.287838
0.286486
0.285345
0.284356
0.283711
0.283275
0.282781
0.282297
0.389259
0.385459
0.378249
0.368980
0.358333
0.347833
0.337782
0.329153
0.321758
0.315960
0.311446
0.308294
0.305928
0.303884
0.301841
0.300036
0.298556
0.297197
0.295849
0.294814
0.293988
0.293325
0.292867
0.403354
0.399459
0.391942
0.382438
0.371490
0.360652
0.350206
0.341189
0.333461
0.327472
0.322941
0.319925
0.317740
0.315756
0.313677
0.311805
0.311002
0.309493
0.307124
0.305770
0.304632
0.303831
0.303348
0.414603
0.410706
0.403165
0.393593
0.382506
0.371454
0.360732
0.351427
0.343436
0.337191
0.332429
0.329291
0.327090
0.325135
0.323100
0.321295
0.320554
0.319053
0.316628
0.315202
0.313999
0.313137
0.312605
0.422885
0.419070
0.411783
0.402307
0.391244
0.380120
0.369273
0.359859
0.351780
0.345230
0.339946
0.336405
0.334041
0.332066
0.330065
0.328416
0.327069
0.325724
0.324241
0.323014
0.322049
0.321203
0.320542
0.427988
0.424278
0.417166
0.407860
0.396917
0.385857
0.375087
0.365868
0.358088
0.351286
0.345226
0.341142
0.338701
0.336659
0.334526
0.333019
0.331827
0.330683
0.329484
0.328608
0.328183
0.327400
0.326376
0.430106
0.426472
0.419504
0.410351
0.399566
0.388669
0.378176
0.369484
0.362498
0.355596
0.348598
0.344085
0.342051
0.339899
0.337026
0.335365
0.334201
0.333192
0.332263
0.331901
0.332472
0.331757
0.329950
0.429207
0.425572
0.418620
0.409526
0.398854
0.388124
0.377863
0.369459
0.362739
0.355892
0.348755
0.344114
0.342051
0.339828
0.336844
0.335199
0.334146
0.333111
0.331996
0.331502
0.332021
0.331303
0.329502
0.425050
0.421322
0.414254
0.405116
0.394524
0.383988
0.373992
0.365767
0.358933
0.352314
0.345754
0.341265
0.338863
0.336614
0.334033
0.332660
0.331947
0.330703
0.328742
0.327293
0.326629
0.325799
0.324783
0.417269
0.413409
0.406167
0.396951
0.386471
0.376267
0.366849
0.359380
0.353196
0.346997
0.340696
0.336478
0.334607
0.332333
0.329299
0.328143
0.328190
0.326643
0.323181
0.320467
0.318857
0.317840
0.317163
0.404566
0.400635
0.393324
0.384147
0.373897
0.364147
0.355491
0.349057
0.343938
0.338265
0.332136
0.328491
0.328392
0.326155
0.321573
0.320540
0.321719
0.319900
0.314529
0.310422
0.308051
0.306838
0.306256
0.386870
0.383040
0.375931
0.367045
0.357168
0.347835
0.339609
0.333579
0.328836
0.323537
0.317763
0.314371
0.314412
0.312261
0.307737
0.306712
0.307904
0.306091
0.300719
0.296633
0.294269
0.293102
0.292586
0.363788
0.360239
0.353628
0.345302
0.335964
0.326998
0.318851
0.312503
0.307330
0.302245
0.297148
0.293770
0.292306
0.290309
0.287528
0.286404
0.286449
0.284917
0.281488
0.278795
0.277113
0.276218
0.275809
0.338113
0.334922
0.328921
0.321271
0.312547
0.304010
0.295987
0.289372
0.283823
0.278997
0.274687
0.271692
0.269843
0.268094
0.266169
0.264986
0.264320
0.263105
0.261149
0.259547
0.258423
0.257764
0.257445
0.310931
0.308075
0.302657
0.295656
0.287568
0.279539
0.271847
0.265316
0.259776
0.255292
0.251605
0.248993
0.247158
0.245681
0.244309
0.243278
0.242463
0.241515
0.240331
0.239306
0.238511
0.238005
0.237749
0.285797
0.283195
0.278220
0.271744
0.264202
0.256683
0.249429
0.243221
0.237955
0.233855
0.230629
0.228345
0.226687
0.225448
0.224387
0.223539
0.222784
0.222018
0.221168
0.220407
0.219776
0.219358
0.219141
0.263762
0.261330
0.256675
0.250596
0.243509
0.236439
0.229634
0.223819
0.218922
0.215183
0.212317
0.210302
0.208836
0.207776
0.206913
0.206203
0.205542
0.204891
0.204206
0.203579
0.203046
0.202680
0.202487
0.247933
0.245602
0.241143
0.235323
0.228543
0.221800
0.215330
0.209834
0.205235
0.201768
0.199145
0.197318
0.195994
0.195051
0.194294
0.193668
0.193071
0.192488
0.191886
0.191334
0.190856
0.190523
0.190345
0.239294
0.237013
0.232652
0.226962
0.220346
0.213777
0.207495
0.202177
0.197748
0.194429
0.191936
0.190209
0.188962
0.188077
0.187372
0.186784
0.186220
0.185671
0.185108
0.184591
0.184143
0.183827
0.183657
0.330915
0.327687
0.321534
0.313549
0.304340
0.295298
0.286758
0.279559
0.273409
0.268401
0.264139
0.260794
0.258128
0.256104
0.254444
0.253102
0.251946
0.251014
0.250264
0.249722
0.249313
0.248978
0.248741
0.335803
0.332544
0.326333
0.318274
0.308987
0.299880
0.291299
0.284079
0.277895
0.272801
0.268399
0.264916
0.262146
0.260056
0.258355
0.256989
0.255824
0.254896
0.254165
0.253664
0.253303
0.252975
0.252713
0.345207
0.341886
0.335553
0.327344
0.317888
0.308628
0.299910
0.292576
0.286268
0.281012
0.276404
0.272738
0.269829
0.267649
0.265881
0.264468
0.263285
0.262345
0.261604
0.261129
0.260813
0.260482
0.260170
0.357613
0.354205
0.347703
0.339275
0.329565
0.320043
0.311045
0.303433
0.296860
0.291392
0.286631
0.282872
0.279903
0.277665
0.275826
0.274345
0.273117
0.272114
0.271278
0.270717
0.270324
0.269947
0.269614
0.372324
0.368798
0.362017
0.353319
0.343281
0.333395
0.323978
0.315941
0.308979
0.303265
0.298423
0.294696
0.291781
0.289533
0.287645
0.286093
0.285121
0.283996
0.282638
0.281856
0.281229
0.280750
0.280414
0.387072
0.383435
0.376385
0.367421
0.357058
0.346790
0.336930
0.328432
0.321064
0.315103
0.310205
0.306560
0.303756
0.301530
0.299590
0.297979
0.297414
0.296159
0.294116
0.293082
0.292228
0.291632
0.291268
0.402763
0.398984
0.390273
0.381039
0.370332
0.359722
0.349444
0.340521
0.332771
0.326551
0.321534
0.317917
0.315216
0.313046
0.311432
0.310285
0.317026
0.315686
0.306166
0.304475
0.303123
0.302410
0.301977
0.414234
0.410448
0.401689
0.392371
0.381501
0.370649
0.360057
0.350813
0.342793
0.336294
0.331001
0.327245
0.324515
0.322387
0.320853
0.319805
0.326688
0.325384
0.315795
0.314088
0.312758
0.311997
0.311459
0.421334
0.417662
0.410494
0.401276
0.390429
0.379450
0.368695
0.359363
0.351381
0.344591
0.338689
0.334544
0.331637
0.329513
0.327771
0.326414
0.326100
0.324953
0.322908
0.321952
0.321383
0.320647
0.319786
0.426851
0.423235
0.416222
0.407084
0.396279
0.385310
0.374648
0.365697
0.358449
0.351445
0.344393
0.339536
0.336376
0.334230
0.332562
0.331369
0.330756
0.329813
0.328574
0.328262
0.328852
0.328166
0.326369
0.429410
0.425807
0.418886
0.409790
0.399054
0.388224
0.377967
0.369996
0.364485
0.357420
0.348503
0.342631
0.339207
0.336973
0.335169
0.334050
0.333265
0.332503
0.331990
0.332769
0.335680
0.335055
0.331260
0.429008
0.425320
0.418279
0.409100
0.398373
0.387674
0.377691
0.370119
0.365006
0.358056
0.348983
0.342976
0.339517
0.337255
0.335432
0.334439
0.333883
0.333073
0.332205
0.332693
0.335456
0.334779
0.330968
0.425385
0.421498
0.414163
0.404767
0.394001
0.383461
0.373739
0.366186
0.360370
0.353727
0.346040
0.340654
0.337379
0.335155
0.333461
0.332884
0.333033
0.331918
0.329485
0.328001
0.328019
0.327116
0.325256
0.418097
0.413967
0.406281
0.396638
0.385887
0.375714
0.366754
0.360203
0.355094
0.348944
0.341579
0.336241
0.333126
0.330929
0.329374
0.329851
0.331817
0.330352
0.325220
0.321369
0.319433
0.318190
0.317183
0.405705
0.401428
0.393542
0.383820
0.373245
0.363597
0.355650
0.350545
0.346871
0.341276
0.333657
0.328098
0.325300
0.323208
0.321840
0.323961
0.328737
0.327009
0.318381
0.311939
0.308524
0.306916
0.306143
0.387943
0.383762
0.376066
0.366625
0.356420
0.347204
0.339715
0.335044
0.331762
0.326569
0.319347
0.314083
0.311471
0.309469
0.308119
0.310231
0.315051
0.313317
0.304614
0.298136
0.294661
0.293095
0.292433
0.364431
0.360593
0.353503
0.344722
0.335111
0.326209
0.318572
0.313159
0.308988
0.304029
0.298119
0.293809
0.291309
0.289402
0.287934
0.288362
0.290325
0.288826
0.283582
0.279567
0.277243
0.276102
0.275604
0.338204
0.334822
0.328501
0.320551
0.311642
0.303130
0.295385
0.289265
0.284247
0.279519
0.274861
0.271509
0.269322
0.267640
0.266220
0.265662
0.265793
0.264607
0.261921
0.259766
0.258343
0.257557
0.257186
0.310554
0.307599
0.302015
0.294857
0.286676
0.278661
0.271102
0.264792
0.259484
0.255066
0.251278
0.248571
0.246680
0.245269
0.244092
0.243319
0.242814
0.241900
0.240467
0.239229
0.238302
0.237732
0.237447
0.285157
0.282518
0.277478
0.270942
0.263366
0.255865
0.248676
0.242561
0.237388
0.233328
0.230087
0.227794
0.226148
0.224973
0.224028
0.223320
0.222719
0.221991
0.221054
0.220202
0.219502
0.219051
0.218818
0.263029
0.260591
0.255925
0.249837
0.242751
0.235700
0.228927
0.223149
0.218287
0.214568
0.211709
0.209707
0.208272
0.207267
0.206483
0.205865
0.205296
0.204682
0.203973
0.203311
0.202745
0.202360
0.202158
0.247197
0.244873
0.240424
0.234616
0.227850
0.221123
0.214669
0.209187
0.204600
0.201140
0.198526
0.196716
0.195423
0.194526
0.193832
0.193274
0.192743
0.192196
0.191597
0.191035
0.190544
0.190201
0.190018
0.238575
0.236304
0.231960
0.226290
0.219690
0.213134
0.206862
0.201548
0.197122
0.193805
0.191319
0.189607
0.188389
0.187546
0.186895
0.186365
0.185856
0.185343
0.184794
0.184279
0.183826
0.183504
0.183332
0.328996
0.325822
0.319763
0.311885
0.302776
0.293818
0.285349
0.278213
0.272125
0.267181
0.262981
0.259692
0.257071
0.255078
0.253434
0.252099
0.250949
0.250019
0.249256
0.248682
0.248241
0.247924
0.247734
0.333847
0.330651
0.324546
0.316608
0.307436
0.298427
0.289929
0.282780
0.276662
0.271627
0.267276
0.263833
0.261091
0.259019
0.257325
0.255957
0.254786
0.253847
0.253082
0.252514
0.252083
0.251766
0.251569
0.343181
0.339941
0.333741
0.325681
0.316367
0.307233
0.298622
0.291377
0.285138
0.279932
0.275346
0.271679
0.268759
0.266570
0.264791
0.263362
0.262158
0.261193
0.260394
0.259813
0.259373
0.259048
0.258833
0.355495
0.352196
0.345864
0.337625
0.328092
0.318740
0.309886
0.302388
0.295885
0.290451
0.285657
0.281824
0.278770
0.276487
0.274614
0.273104
0.271842
0.270825
0.269944
0.269292
0.268782
0.268428
0.268197
0.370133
0.366734
0.360166
0.351710
0.341905
0.332229
0.322998
0.315112
0.308239
0.302514
0.297547
0.293638
0.290553
0.288190
0.286237
0.284654
0.283664
0.282544
0.281194
0.280399
0.279748
0.279311
0.279049
0.384839
0.381353
0.374560
0.365886
0.355804
0.345786
0.336153
0.327841
0.320572
0.314550
0.309420
0.305471
0.302407
0.300002
0.297958
0.296316
0.295750
0.294532
0.292557
0.291590
0.290793
0.290265
0.289962
0.400588
0.396977
0.388552
0.379637
0.369235
0.358896
0.348858
0.340129
0.332466
0.326140
0.320811
0.316811
0.313807
0.311415
0.309645
0.308452
0.315192
0.313916
0.304515
0.302943
0.301695
0.301069
0.300692
0.412276
0.408662
0.400185
0.391177
0.380592
0.369989
0.359597
0.350496
0.342510
0.335877
0.330255
0.326104
0.323055
0.320709
0.319027
0.317939
0.324821
0.323595
0.314133
0.312554
0.311329
0.310661
0.310171
0.419769
0.416238
0.409309
0.400356
0.389744
0.378935
0.368282
0.358987
0.350959
0.344011
0.337824
0.333342
0.330135
0.327831
0.326021
0.324662
0.324374
0.323289
0.321340
0.320488
0.320014
0.319344
0.318516
0.425731
0.422218
0.415380
0.406433
0.395782
0.384887
0.374209
0.365170
0.357784
0.350614
0.343356
0.338260
0.334840
0.332584
0.330957
0.329808
0.329237
0.328345
0.327173
0.326934
0.327594
0.326948
0.325161
0.428717
0.425168
0.418338
0.409337
0.398657
0.387807
0.377434
0.369276
0.363558
0.356332
0.347269
0.341215
0.337489
0.335223
0.333657
0.332670
0.331968
0.331266
0.330807
0.331636
0.334611
0.334008
0.330189
0.428665
0.424978
0.417926
0.408725
0.397946
0.387157
0.377007
0.369217
0.363883
0.356796
0.347625
0.341490
0.337773
0.335547
0.334036
0.333233
0.332799
0.332077
0.331261
0.331787
0.334592
0.333931
0.330091
0.425346
0.421381
0.413911
0.404363
0.393443
0.382752
0.372860
0.365125
0.359141
0.352389
0.344629
0.339160
0.335743
0.333594
0.332192
0.331846
0.332176
0.331176
0.328804
0.327352
0.327395
0.326499
0.324625
0.418269
0.413990
0.406050
0.396130
0.385133
0.374771
0.365665
0.358997
0.353791
0.347564
0.340111
0.334643
0.331314
0.329225
0.328104
0.328927
0.331160
0.329853
0.324799
0.320986
0.319073
0.317836
0.316822
0.405958
0.401485
0.393264
0.383179
0.372294
0.362444
0.354386
0.349228
0.345518
0.339872
0.332119
0.326299
0.322994
0.321036
0.320444
0.323092
0.328236
0.326710
0.318170
0.311769
0.308377
0.306779
0.306002
0.388094
0.383716
0.375672
0.365852
0.355328
0.345930
0.338364
0.333681
0.330401
0.325193
0.317858
0.312349
0.309243
0.307391
0.306816
0.309458
0.314650
0.313126
0.304508
0.298064
0.294604
0.293055
0.292392
0.364345
0.360334
0.352947
0.343846
0.333972
0.324922
0.317236
0.311836
0.307694
0.302749
0.296804
0.292408
0.289755
0.287985
0.286946
0.287745
0.290011
0.288680
0.283488
0.279489
0.277175
0.276041
0.275540
0.337829
0.334323
0.327790
0.319614
0.310522
0.301909
0.294138
0.288038
0.283055
0.278357
0.273707
0.270349
0.268153
0.266594
0.265442
0.265169
0.265560
0.264499
0.261809
0.259628
0.258193
0.257403
0.257028
0.309935
0.306910
0.301202
0.293909
0.285616
0.277546
0.269977
0.263686
0.258406
0.254022
0.250263
0.247585
0.245736
0.244436
0.243452
0.242921
0.242655
0.241832
0.240336
0.239024
0.238057
0.237476
0.237188
0.284392
0.281731
0.276631
0.270023
0.262380
0.254861
0.247671
0.241566
0.236403
0.232381
0.229173
0.226914
0.225309
0.224235
0.223438
0.222923
0.222512
0.221861
0.220853
0.219921
0.219172
0.218720
0.218488
0.262238
0.259789
0.255098
0.248978
0.241864
0.234801
0.228026
0.222252
0.217398
0.213700
0.210867
0.208897
0.207505
0.206570
0.205885
0.205395
0.204958
0.204399
0.203660
0.202960
0.202376
0.201993
0.201793
0.246422
0.244094
0.239636
0.233815
0.227037
0.220300
0.213842
0.208358
0.203773
0.200323
0.197726
0.195943
0.194687
0.193842
0.193215
0.192739
0.192294
0.191796
0.191204
0.190643
0.190156
0.189820
0.189641
0.237821
0.235549
0.231201
0.225524
0.218917
0.212353
0.206073
0.200753
0.196326
0.193012
0.190539
0.188849
0.187664
0.186865
0.186267
0.185800
0.185356
0.184889
0.184367
0.183870
0.183431
0.183121
0.182953
0.327098
0.323971
0.317993
0.310199
0.301162
0.292240
0.283773
0.276621
0.270541
0.265676
0.261629
0.258504
0.256020
0.254109
0.252509
0.251195
0.250064
0.249161
0.248433
0.247895
0.247490
0.247217
0.247066
0.331915
0.328771
0.322759
0.314920
0.305833
0.296869
0.288373
0.281202
0.275084
0.270126
0.265933
0.262660
0.260055
0.258060
0.256398
0.255041
0.253879
0.252957
0.252217
0.251670
0.251261
0.250984
0.250829
0.341189
0.338012
0.331930
0.323998
0.314801
0.305735
0.297146
0.289888
0.283653
0.278516
0.274078
0.270568
0.267768
0.265631
0.263855
0.262414
0.261189
0.260223
0.259444
0.258869
0.258436
0.258145
0.257980
0.353440
0.350215
0.344035
0.335968
0.326605
0.317364
0.308588
0.301134
0.294677
0.289296
0.284596
0.280856
0.277874
0.275582
0.273656
0.272098
0.270781
0.269743
0.268893
0.268251
0.267761
0.267434
0.267252
0.367934
0.364642
0.358332
0.350100
0.340528
0.331044
0.321990
0.314251
0.307492
0.301813
0.296840
0.292912
0.289813
0.287363
0.285228
0.283513
0.282121
0.280977
0.279972
0.279226
0.278639
0.278246
0.278030
0.382553
0.379201
0.372771
0.364374
0.354584
0.344835
0.335479
0.327427
0.320351
0.314358
0.309118
0.305057
0.301955
0.299370
0.296950
0.295036
0.293566
0.292314
0.291144
0.290278
0.289582
0.289109
0.288850
0.396816
0.393420
0.386772
0.378232
0.368222
0.358194
0.348490
0.340082
0.332649
0.326330
0.320834
0.316715
0.313747
0.311086
0.308386
0.306323
0.305544
0.304218
0.302165
0.301147
0.300308
0.299752
0.299435
0.408731
0.405327
0.398641
0.390010
0.379816
0.369496
0.359391
0.350542
0.342698
0.336025
0.330247
0.325974
0.322953
0.320320
0.317696
0.315724
0.315030
0.313734
0.311651
0.310597
0.309727
0.309109
0.308714
0.418177
0.414783
0.408226
0.399551
0.389208
0.378591
0.368053
0.358756
0.350545
0.343504
0.337337
0.332783
0.329516
0.327002
0.324800
0.323154
0.321913
0.320753
0.319552
0.318634
0.317960
0.317303
0.316723
0.424612
0.421210
0.414637
0.405909
0.395439
0.384594
0.373766
0.364265
0.356052
0.348738
0.342030
0.337166
0.333755
0.331396
0.329591
0.328303
0.327283
0.326300
0.325307
0.324653
0.324466
0.323798
0.322772
0.428036
0.424562
0.417874
0.409013
0.398401
0.387430
0.376557
0.367270
0.359624
0.352205
0.344710
0.339450
0.335945
0.333709
0.332161
0.331142
0.330334
0.329521
0.328764
0.328583
0.329435
0.328774
0.326806
0.428224
0.424567
0.417584
0.408437
0.397629
0.386598
0.375800
0.366708
0.359295
0.351989
0.344489
0.339260
0.335844
0.333723
0.332317
0.331505
0.330946
0.330171
0.329224
0.328872
0.329628
0.328928
0.326945
0.424978
0.421011
0.413532
0.403943
0.392889
0.381886
0.371352
0.362553
0.355183
0.348213
0.341385
0.336521
0.333335
0.331321
0.330022
0.329513
0.329431
0.328541
0.326762
0.325414
0.324853
0.324028
0.322938
0.417845
0.413533
0.405523
0.395479
0.384250
0.373473
0.363597
0.355758
0.349254
0.342795
0.336136
0.331298
0.328218
0.326281
0.325156
0.325302
0.326273
0.325223
0.321985
0.319372
0.317834
0.316824
0.316110
0.405410
0.400882
0.392548
0.382282
0.371094
0.360729
0.351722
0.345114
0.339874
0.333983
0.327225
0.322242
0.319218
0.317392
0.316587
0.317725
0.320269
0.319100
0.313985
0.309979
0.307671
0.306472
0.305865
0.387441
0.382990
0.374813
0.364796
0.353967
0.344062
0.335588
0.329518
0.324785
0.319362
0.313018
0.308346
0.305534
0.303820
0.303054
0.304209
0.306797
0.305644
0.300502
0.296494
0.294182
0.293030
0.292495
0.363608
0.359529
0.352010
0.342726
0.332595
0.323176
0.314874
0.308560
0.303472
0.298398
0.293108
0.289268
0.286858
0.285276
0.284318
0.284559
0.285658
0.284642
0.281326
0.278636
0.276964
0.276070
0.275643
0.337043
0.333477
0.326829
0.318503
0.309222
0.300380
0.292273
0.285719
0.280276
0.275524
0.271204
0.268129
0.266093
0.264724
0.263816
0.263621
0.263857
0.263018
0.260976
0.259223
0.258024
0.257335
0.256995
0.309118
0.306042
0.300246
0.292845
0.284431
0.276229
0.268505
0.262031
0.256585
0.252194
0.248582
0.246043
0.244313
0.243181
0.242483
0.242298
0.242339
0.241653
0.240154
0.238803
0.237836
0.237268
0.236987
0.283575
0.280867
0.275702
0.269024
0.261312
0.253710
0.246447
0.240279
0.235077
0.231057
0.227920
0.225743
0.224239
0.223287
0.222729
0.222569
0.222546
0.221972
0.220777
0.219680
0.218873
0.218399
0.218164
0.261418
0.258943
0.254211
0.248045
0.240883
0.233774
0.226962
0.221164
0.216302
0.212616
0.209823
0.207906
0.206580
0.205729
0.205193
0.204930
0.204747
0.204250
0.203392
0.202594
0.201978
0.201593
0.201397
0.245622
0.243279
0.238792
0.232939
0.226124
0.219356
0.212873
0.207374
0.202784
0.199344
0.196772
0.195025
0.193816
0.193027
0.192487
0.192131
0.191826
0.191383
0.190765
0.190186
0.189707
0.189386
0.189217
0.237041
0.234757
0.230387
0.224683
0.218046
0.211454
0.205151
0.199818
0.195384
0.192077
0.189621
0.187960
0.186812
0.186055
0.185515
0.185121
0.184764
0.184350
0.183849
0.183374
0.182964
0.182676
0.182522
0.325425
0.322335
0.316419
0.308689
0.299696
0.290783
0.282288
0.275091
0.269001
0.264220
0.260349
0.257423
0.255103
0.253297
0.251751
0.250464
0.249358
0.248493
0.247821
0.247345
0.247003
0.246783
0.246666
0.330210
0.327109
0.321169
0.313406
0.304375
0.295427
0.286902
0.279677
0.273540
0.268666
0.264661
0.261599
0.259164
0.257269
0.255651
0.254310
0.253163
0.252271
0.251578
0.251089
0.250737
0.250511
0.250391
0.339428
0.336304
0.330316
0.322486
0.313374
0.304348
0.295750
0.288451
0.282202
0.277149
0.272896
0.269594
0.266957
0.264898
0.263132
0.261679
0.260448
0.259495
0.258752
0.258224
0.257842
0.257597
0.257468
0.351617
0.348459
0.342403
0.334478
0.325250
0.316105
0.307386
0.299964
0.293548
0.288250
0.283688
0.280105
0.277256
0.274986
0.272988
0.271358
0.269996
0.268947
0.268120
0.267520
0.267077
0.266793
0.266643
0.366055
0.362853
0.356705
0.348665
0.339291
0.329991
0.321116
0.313547
0.306936
0.301345
0.296425
0.292582
0.289611
0.287092
0.284691
0.282775
0.281251
0.280064
0.279086
0.278378
0.277837
0.277486
0.277300
0.380671
0.377428
0.371199
0.363043
0.353516
0.344043
0.334998
0.327278
0.320478
0.314585
0.309329
0.305366
0.302557
0.299797
0.296716
0.294344
0.292592
0.291250
0.290118
0.289283
0.288629
0.288194
0.287961
0.394960
0.391689
0.385332
0.377069
0.367366
0.357670
0.348360
0.340386
0.333309
0.327102
0.321592
0.317744
0.315456
0.312536
0.308590
0.305674
0.304003
0.302526
0.300934
0.299958
0.299162
0.298635
0.298343
0.407094
0.403817
0.397430
0.389084
0.379197
0.369189
0.359439
0.350967
0.343410
0.336805
0.331001
0.326979
0.324612
0.321699
0.317820
0.314982
0.313372
0.311903
0.310262
0.309212
0.308344
0.307735
0.307371
0.416937
0.413662
0.407327
0.398912
0.388826
0.378430
0.368078
0.358918
0.350723
0.343658
0.337485
0.332998
0.329963
0.327222
0.324325
0.322187
0.320620
0.319310
0.318060
0.317042
0.316247
0.315575
0.315072
0.423729
0.420433
0.414053
0.405543
0.395255
0.384491
0.373601
0.363850
0.355183
0.347762
0.341312
0.336583
0.333243
0.330752
0.328645
0.327118
0.325909
0.324797
0.323679
0.322792
0.322271
0.321563
0.320759
0.427460
0.424071
0.417532
0.408829
0.398307
0.387259
0.376037
0.366013
0.357244
0.349654
0.342947
0.338123
0.334759
0.332509
0.330885
0.329778
0.328866
0.327952
0.327028
0.326451
0.326669
0.325954
0.324454
0.427821
0.424221
0.417336
0.408274
0.397461
0.386226
0.374911
0.364875
0.356159
0.348641
0.342020
0.337319
0.334099
0.332056
0.330707
0.329887
0.329245
0.328451
0.327498
0.326875
0.327070
0.326347
0.324841
0.424584
0.420648
0.413212
0.403630
0.392472
0.381162
0.370020
0.360278
0.351827
0.344619
0.338371
0.333935
0.330941
0.329071
0.327909
0.327361
0.327057
0.326294
0.324997
0.323884
0.323247
0.322491
0.321656
0.417327
0.413027
0.405017
0.394911
0.383483
0.372274
0.361607
0.352595
0.344884
0.338156
0.332129
0.327844
0.325026
0.323298
0.322308
0.322143
0.322380
0.321618
0.319734
0.318083
0.316970
0.316163
0.315588
0.404725
0.400194
0.391829
0.381453
0.369998
0.359095
0.349104
0.341014
0.334297
0.328122
0.322226
0.318034
0.315372
0.313786
0.313011
0.313334
0.314298
0.313536
0.310890
0.308671
0.307228
0.306370
0.305886
0.386654
0.382184
0.373953
0.363800
0.352693
0.342261
0.332841
0.325347
0.319200
0.313528
0.308057
0.304182
0.301739
0.300284
0.299591
0.299991
0.301048
0.300321
0.297650
0.295427
0.293998
0.293191
0.292764
0.362799
0.358690
0.351098
0.341674
0.331302
0.321486
0.312523
0.305248
0.299210
0.293976
0.289275
0.285962
0.283824
0.282513
0.281827
0.281975
0.282556
0.281895
0.279868
0.278109
0.276932
0.276250
0.275892
0.336253
0.332648
0.325918
0.317463
0.307997
0.298899
0.290419
0.283367
0.277451
0.272626
0.268605
0.265805
0.263952
0.262835
0.262315
0.262506
0.262982
0.262389
0.260634
0.259058
0.257988
0.257376
0.257067
0.308345
0.305228
0.299354
0.291847
0.283302
0.274947
0.267037
0.260348
0.254717
0.250309
0.246838
0.244445
0.242852
0.241949
0.241682
0.242140
0.242831
0.242296
0.240468
0.238811
0.237722
0.237133
0.236854
0.282813
0.280067
0.274838
0.268080
0.260281
0.252585
0.245229
0.238976
0.233717
0.229704
0.226640
0.224552
0.223155
0.222383
0.222191
0.222648
0.223306
0.222823
0.221143
0.219629
0.218641
0.218117
0.217876
0.260668
0.258165
0.253384
0.247159
0.239934
0.232765
0.225903
0.220069
0.215190
0.211517
0.208768
0.206908
0.205654
0.204916
0.204598
0.204711
0.204958
0.204526
0.203372
0.202328
0.201614
0.201210
0.201018
0.244891
0.242527
0.238003
0.232104
0.225240
0.218428
0.211910
0.206389
0.201792
0.198361
0.195817
0.194108
0.192946
0.192221
0.191790
0.191614
0.191520
0.191132
0.190414
0.189759
0.189264
0.188956
0.188800
0.236326
0.234025
0.229624
0.223880
0.217199
0.210569
0.204236
0.198883
0.194442
0.191140
0.188703
0.187071
0.185959
0.185245
0.184766
0.184464
0.184218
0.183858
0.183350
0.182879
0.182493
0.182232
0.182093
0.324011
0.320950
0.315082
0.307398
0.298436
0.289525
0.281003
0.273771
0.267681
0.262977
0.259264
0.256512
0.254344
0.252634
0.251141
0.249882
0.248802
0.247976
0.247361
0.246951
0.246674
0.246505
0.246418
0.328766
0.325699
0.319817
0.312111
0.303121
0.294182
0.285633
0.278369
0.272226
0.267431
0.263592
0.260713
0.258435
0.256633
0.255057
0.253731
0.252601
0.251741
0.251101
0.250673
0.250383
0.250207
0.250117
0.337929
0.334850
0.328939
0.321189
0.312143
0.303151
0.294551
0.287230
0.280984
0.276013
0.271925
0.268805
0.266322
0.264337
0.262575
0.261108
0.259867
0.258933
0.258234
0.257759
0.257433
0.257236
0.257136
0.350057
0.346961
0.341007
0.333195
0.324074
0.315015
0.306358
0.298978
0.292615
0.287407
0.282980
0.279552
0.276855
0.274613
0.272519
0.270803
0.269387
0.268333
0.267536
0.266979
0.266583
0.266345
0.266224
0.364450
0.361323
0.355315
0.347430
0.338224
0.329087
0.320383
0.312983
0.306530
0.301043
0.296209
0.292522
0.289800
0.287228
0.284456
0.282279
0.280583
0.279348
0.278402
0.277725
0.277228
0.276915
0.276753
0.379070
0.375916
0.369857
0.361898
0.352596
0.343367
0.334612
0.327209
0.320691
0.314932
0.309761
0.306120
0.303945
0.301039
0.297001
0.293991
0.291884
0.290427
0.289314
0.288493
0.287872
0.287465
0.287251
0.393374
0.390206
0.384103
0.376067
0.366633
0.357233
0.348291
0.340730
0.334022
0.327990
0.322658
0.319513
0.318561
0.315427
0.309627
0.305499
0.302921
0.301243
0.299939
0.298970
0.298215
0.297705
0.297425
0.405688
0.402520
0.396396
0.388284
0.378664
0.368938
0.359525
0.351424
0.344184
0.337719
0.332068
0.328719
0.327646
0.324503
0.318772
0.314713
0.312176
0.310489
0.309115
0.308046
0.307203
0.306596
0.306227
0.415883
0.412710
0.406566
0.398368
0.388506
0.378309
0.368150
0.359171
0.351087
0.344048
0.337905
0.333671
0.331188
0.328250
0.324371
0.321561
0.319594
0.318114
0.316816
0.315748
0.314985
0.314294
0.313714
0.422976
0.419770
0.413561
0.405235
0.395109
0.384430
0.373541
0.363705
0.354863
0.347371
0.340984
0.336342
0.333154
0.330538
0.328018
0.326190
0.324754
0.323520
0.322352
0.321462
0.321175
0.320432
0.319325
0.426973
0.423659
0.417252
0.408685
0.398243
0.387155
0.375724
0.365325
0.356028
0.348302
0.341847
0.337172
0.333882
0.331597
0.329854
0.328641
0.327632
0.326657
0.325753
0.325412
0.326580
0.325833
0.323347
0.427482
0.423936
0.417140
0.408151
0.397333
0.385952
0.374287
0.363712
0.354328
0.346637
0.340318
0.335813
0.332681
0.330686
0.329372
0.328560
0.327884
0.327106
0.326275
0.325968
0.327164
0.326436
0.323953
0.424268
0.420361
0.412963
0.403385
0.392133
0.380579
0.368979
0.358620
0.349518
0.342112
0.336086
0.331843
0.328962
0.327215
0.326205
0.325734
0.325407
0.324759
0.323756
0.322919
0.322694
0.321986
0.320877
0.416927
0.412636
0.404622
0.394457
0.382856
0.371305
0.360045
0.350250
0.341790
0.334845
0.329088
0.325088
0.322444
0.320914
0.320155
0.320042
0.320128
0.319604
0.318396
0.317267
0.316519
0.315840
0.315236
0.404198
0.399662
0.391261
0.380780
0.369091
0.357773
0.347075
0.338049
0.330511
0.324115
0.318542
0.314747
0.312322
0.310985
0.310461
0.310708
0.311245
0.310816
0.309335
0.307974
0.307030
0.306379
0.305951
0.386039
0.381554
0.373264
0.362982
0.351625
0.340788
0.330694
0.322308
0.315388
0.309530
0.304399
0.300929
0.298730
0.297546
0.297145
0.297533
0.298224
0.297850
0.296321
0.294931
0.293984
0.293389
0.293031
0.362161
0.358020
0.350352
0.340793
0.330201
0.320064
0.310611
0.302704
0.296090
0.290736
0.286326
0.283312
0.281376
0.280327
0.280011
0.280432
0.281105
0.280738
0.279261
0.277904
0.276989
0.276440
0.276132
0.335612
0.331968
0.325155
0.316575
0.306933
0.297614
0.288834
0.281432
0.275204
0.270325
0.266478
0.263859
0.262164
0.261292
0.261193
0.261913
0.262878
0.262491
0.260697
0.259055
0.258001
0.257428
0.257140
0.307692
0.304538
0.298588
0.290976
0.282302
0.273808
0.265737
0.258883
0.253120
0.248704
0.245332
0.243053
0.241591
0.240921
0.241119
0.242308
0.243796
0.243392
0.241043
0.238935
0.237647
0.237014
0.236733
0.282147
0.279373
0.274082
0.267242
0.259347
0.251565
0.244123
0.237795
0.232484
0.228485
0.225485
0.223473
0.222177
0.221598
0.221814
0.222965
0.224420
0.224024
0.221718
0.219676
0.218442
0.217858
0.217610
0.260010
0.257483
0.252654
0.246367
0.239074
0.231847
0.224934
0.219064
0.214167
0.210508
0.207798
0.205990
0.204804
0.204183
0.204108
0.204645
0.205390
0.205018
0.203486
0.202130
0.201283
0.200854
0.200665
0.244251
0.241867
0.237304
0.231355
0.224438
0.217581
0.211026
0.205481
0.200873
0.197451
0.194932
0.193257
0.192140
0.191478
0.191166
0.191188
0.191337
0.191001
0.190142
0.189381
0.188855
0.188556
0.188411
0.235700
0.233381
0.228946
0.223159
0.216431
0.209761
0.203395
0.198021
0.193571
0.190272
0.187853
0.186246
0.185167
0.184492
0.184075
0.183870
0.183745
0.183433
0.182903
0.182422
0.182053
0.181817
0.181695
0.323027
0.319985
0.314148
0.306494
0.297550
0.288640
0.280103
0.272853
0.266769
0.262121
0.258513
0.255880
0.253814
0.252175
0.250723
0.249486
0.248427
0.247632
0.247060
0.246699
0.246470
0.246338
0.246271
0.327759
0.324715
0.318871
0.311201
0.302237
0.293306
0.284744
0.277461
0.271321
0.266584
0.262855
0.260098
0.257922
0.256187
0.254646
0.253337
0.252221
0.251387
0.250788
0.250406
0.250162
0.250023
0.249954
0.336879
0.333834
0.327973
0.320275
0.311270
0.302304
0.293705
0.286372
0.280132
0.275223
0.271244
0.268240
0.265848
0.263921
0.262179
0.260712
0.259472
0.258557
0.257892
0.257459
0.257172
0.257014
0.256935
0.348952
0.345908
0.340025
0.332286
0.323226
0.314231
0.305611
0.298252
0.291910
0.286771
0.282435
0.279093
0.276452
0.274245
0.272145
0.270403
0.268959
0.267918
0.267148
0.266621
0.266252
0.266057
0.265957
0.363326
0.360253
0.354334
0.346552
0.337449
0.328413
0.319801
0.312482
0.306099
0.300674
0.295887
0.292235
0.289529
0.286941
0.284114
0.281876
0.280132
0.278883
0.277947
0.277292
0.276821
0.276537
0.276391
0.377951
0.374859
0.368907
0.361077
0.351914
0.342827
0.334220
0.326962
0.320562
0.314860
0.309685
0.306021
0.303823
0.300849
0.296692
0.293575
0.291388
0.289891
0.288771
0.287959
0.287355
0.286967
0.286766
0.392308
0.389210
0.383229
0.375340
0.366064
0.356832
0.348070
0.340689
0.334121
0.328136
0.322760
0.319554
0.318561
0.315321
0.309332
0.305047
0.302338
0.300601
0.299287
0.298310
0.297556
0.297057
0.296786
0.404738
0.401649
0.395652
0.387688
0.378219
0.368657
0.359407
0.351459
0.344324
0.337887
0.332171
0.328739
0.327601
0.324344
0.318415
0.314187
0.311501
0.309746
0.308346
0.307246
0.306376
0.305777
0.305416
0.415130
0.412025
0.405999
0.397938
0.388209
0.378125
0.368056
0.359146
0.351092
0.344035
0.337828
0.333509
0.330950
0.327906
0.323878
0.320935
0.318854
0.317296
0.315936
0.314813
0.314000
0.313296
0.312726
0.422426
0.419280
0.413174
0.404964
0.394932
0.384299
0.373403
0.363516
0.354588
0.347040
0.340622
0.335930
0.332684
0.329994
0.327380
0.325460
0.323936
0.322625
0.321384
0.320413
0.320041
0.319273
0.318192
0.426591
0.423328
0.417003
0.408518
0.398119
0.387007
0.375465
0.364885
0.355371
0.347557
0.341135
0.336470
0.333162
0.330852
0.329074
0.327814
0.326746
0.325717
0.324746
0.324307
0.325346
0.324576
0.322155
0.427184
0.423683
0.416943
0.407996
0.397163
0.385696
0.373839
0.362993
0.353312
0.345520
0.339264
0.334805
0.331689
0.329724
0.328438
0.327631
0.326931
0.326150
0.325309
0.324948
0.326039
0.325311
0.322902
0.423981
0.420097
0.412727
0.403150
0.391834
0.380129
0.368267
0.357575
0.348150
0.340625
0.334663
0.330493
0.327665
0.325994
0.325079
0.324668
0.324355
0.323769
0.322877
0.322110
0.321899
0.321220
0.320157
0.416569
0.412290
0.404281
0.394083
0.382374
0.370613
0.359020
0.348801
0.339946
0.332874
0.327234
0.323362
0.320811
0.319406
0.318801
0.318774
0.318865
0.318479
0.317561
0.316659
0.316045
0.315441
0.314877
0.403738
0.399210
0.390799
0.380259
0.368430
0.356867
0.345781
0.336251
0.328240
0.321720
0.316341
0.312739
0.310441
0.309264
0.308923
0.309237
0.309710
0.309480
0.308484
0.307508
0.306796
0.306265
0.305885
0.385510
0.381031
0.372718
0.362362
0.350851
0.339781
0.329321
0.320459
0.313088
0.307136
0.302212
0.298943
0.296870
0.295860
0.295656
0.296126
0.296764
0.296610
0.295576
0.294579
0.293872
0.293412
0.293106
0.361633
0.357482
0.349775
0.340136
0.329409
0.319079
0.309352
0.301109
0.294193
0.288777
0.284516
0.281650
0.279824
0.278926
0.278801
0.279362
0.280099
0.279913
0.278748
0.277651
0.276913
0.276467
0.276199
0.335102
0.331437
0.324577
0.315918
0.306165
0.296707
0.287752
0.280156
0.273765
0.268861
0.265105
0.262585
0.260977
0.260223
0.260283
0.261162
0.262256
0.261998
0.260344
0.258825
0.257874
0.257368
0.257111
0.307189
0.304015
0.298018
0.290336
0.281573
0.272988
0.264816
0.257863
0.252025
0.247610
0.244297
0.242084
0.240686
0.240106
0.240430
0.241770
0.243408
0.243091
0.240764
0.238680
0.237434
0.236844
0.236586
0.281637
0.278855
0.273526
0.266626
0.258655
0.250822
0.243323
0.236943
0.231592
0.227613
0.224654
0.222687
0.221428
0.220920
0.221226
0.222494
0.224070
0.223742
0.221421
0.219369
0.218145
0.217601
0.217375
0.259526
0.256985
0.252123
0.245789
0.238443
0.231175
0.224225
0.218327
0.213414
0.209766
0.207084
0.205306
0.204151
0.203570
0.203546
0.204153
0.204979
0.204653
0.203123
0.201776
0.200953
0.200555
0.200384
0.243788
0.241390
0.236798
0.230811
0.223853
0.216960
0.210376
0.204812
0.200195
0.196778
0.194275
0.192622
0.191529
0.190892
0.190608
0.190669
0.190868
0.190570
0.189736
0.189005
0.188513
0.188243
0.188114
0.235250
0.232918
0.228456
0.222635
0.215871
0.209168
0.202777
0.197385
0.192925
0.189628
0.187220
0.185629
0.184569
0.183915
0.183519
0.183340
0.183251
0.182977
0.182482
0.182041
0.181709
0.181502
0.181394
0.322502
0.319470
0.313649
0.306009
0.297075
0.288165
0.279621
0.272364
0.266285
0.261668
0.258114
0.255540
0.253528
0.251926
0.250497
0.249275
0.248229
0.247450
0.246902
0.246567
0.246365
0.246252
0.246196
0.327224
0.324191
0.318365
0.310715
0.301764
0.292835
0.284268
0.276977
0.270841
0.266134
0.262460
0.259763
0.257639
0.255939
0.254421
0.253125
0.252021
0.251202
0.250624
0.250268
0.250050
0.249929
0.249871
0.336328
0.333294
0.327458
0.319787
0.310806
0.301848
0.293247
0.285908
0.279672
0.274790
0.270864
0.267915
0.265562
0.263663
0.261949
0.260497
0.259267
0.258362
0.257715
0.257305
0.257045
0.256902
0.256832
0.348389
0.345353
0.339502
0.331803
0.322785
0.313803
0.305189
0.297829
0.291497
0.286375
0.282078
0.278759
0.276110
0.273915
0.271877
0.270170
0.268747
0.267705
0.266946
0.266442
0.266103
0.265914
0.265821
0.362735
0.359683
0.
