# Supplementary material for: A computational model of spatio-temporal cardiac intracellular calcium handling with realistic structure and spatial flux distribution from sarcoplasmic reticulum and t-tubule reconstructions
Source: PLoS Comput Biol. 2017 Aug 31;13(8):e1005714. doi: 10.1371/journal.pcbi.1005714 (PMC5597258; doi:10.1371/journal.pcbi.1005714)
Supplement: S1 Code — Code provided in C/C++ and includes the structural datasets used in this study. Documentation is provided on use of and updating the code. Updates may also be available on Michael Colman’s website, http://www.physicsoftheheart.com and github repository: https://github.com/michaelcolman/CODE---PLOS-Comp-Biol-2017-Model-SR. (ZIP) [file pcbi.1005714.s001.zip › PLOS_SR_Clean/Spatial_diff_out/Ca_1D_output_0080.dat]

0.383161
0.360650
0.325835
0.295221
0.274408
0.261786
0.254136
0.252503
0.254344
0.254670
0.253212
0.253718
0.255872
0.255350
0.252111
0.250701
0.251787
0.251759
0.250083
0.249743
0.250193
0.247953
0.244140
0.423133
0.400490
0.365121
0.333373
0.311077
0.297045
0.288304
0.285991
0.287595
0.288192
0.287343
0.288368
0.290637
0.289997
0.286454
0.284450
0.284896
0.284470
0.282685
0.282402
0.282913
0.280686
0.276863
0.483776
0.460560
0.423721
0.389832
0.365129
0.348697
0.337786
0.334250
0.335614
0.336468
0.336099
0.337758
0.340369
0.339678
0.335747
0.333159
0.333107
0.332157
0.329866
0.329459
0.330053
0.327722
0.323625
0.539855
0.515745
0.477027
0.440401
0.412574
0.393382
0.380321
0.375286
0.375865
0.376752
0.376992
0.379313
0.382336
0.381829
0.377878
0.374974
0.374395
0.372951
0.370204
0.369245
0.369249
0.366587
0.362442
0.583967
0.558979
0.518490
0.479302
0.448267
0.426476
0.411478
0.404802
0.404054
0.404692
0.405591
0.408563
0.412115
0.412076
0.408509
0.405603
0.404487
0.402588
0.399392
0.397443
0.396158
0.392955
0.388996
0.614228
0.588612
0.546906
0.506171
0.473298
0.449609
0.432784
0.424608
0.422895
0.423086
0.423968
0.427328
0.431562
0.432139
0.429016
0.426430
0.425322
0.423051
0.419060
0.415969
0.413542
0.409756
0.405744
0.634343
0.608292
0.565471
0.523968
0.490375
0.465563
0.447270
0.438155
0.436084
0.435804
0.436049
0.439401
0.444337
0.445434
0.442518
0.440369
0.439581
0.437086
0.432291
0.428272
0.425032
0.420787
0.416606
0.643085
0.616807
0.573548
0.531470
0.497248
0.471974
0.453486
0.444365
0.442255
0.441636
0.441262
0.444056
0.448771
0.450064
0.447641
0.446028
0.445590
0.443155
0.438165
0.433823
0.430270
0.425800
0.421500
0.644268
0.617839
0.574547
0.531812
0.496788
0.471658
0.454362
0.446322
0.444612
0.443821
0.442751
0.444323
0.447750
0.448831
0.447168
0.446162
0.446086
0.443980
0.439403
0.435313
0.431892
0.427392
0.422984
0.644178
0.617493
0.573753
0.530457
0.495167
0.470757
0.455202
0.449064
0.448595
0.447745
0.445412
0.445274
0.447276
0.447864
0.446538
0.446094
0.446508
0.444810
0.440647
0.436979
0.433987
0.429501
0.424797
0.644797
0.617834
0.573446
0.529777
0.494545
0.471040
0.457266
0.453071
0.454203
0.453306
0.449400
0.447612
0.448357
0.448521
0.447471
0.447604
0.448621
0.447239
0.443220
0.439815
0.437357
0.432755
0.427395
0.644564
0.617446
0.572800
0.528905
0.493702
0.470682
0.457768
0.454394
0.455948
0.454957
0.450532
0.448072
0.448357
0.448553
0.447995
0.448765
0.450246
0.448945
0.444653
0.440805
0.437891
0.432898
0.427283
0.643438
0.616286
0.571768
0.527740
0.492443
0.469427
0.456473
0.452781
0.453587
0.452491
0.448664
0.446548
0.447138
0.447822
0.448025
0.449527
0.451424
0.450012
0.445052
0.440129
0.435861
0.430241
0.424730
0.643100
0.615958
0.571472
0.527481
0.492248
0.469191
0.455942
0.451693
0.451878
0.450743
0.447484
0.445983
0.447150
0.448398
0.449263
0.451495
0.453954
0.452412
0.446638
0.440727
0.435546
0.429332
0.423570
0.641413
0.614408
0.570140
0.526580
0.491856
0.469001
0.455504
0.450776
0.450562
0.449396
0.446461
0.445420
0.447084
0.448655
0.449847
0.452671
0.455984
0.454441
0.447861
0.441464
0.436280
0.429771
0.423404
0.633355
0.606803
0.563378
0.520838
0.487047
0.464658
0.451051
0.445853
0.445152
0.443788
0.440883
0.439832
0.441379
0.442867
0.444112
0.447088
0.450611
0.449286
0.442961
0.436861
0.431939
0.425642
0.419417
0.614245
0.588641
0.547062
0.506489
0.474422
0.452893
0.439263
0.433506
0.432080
0.430275
0.427096
0.425594
0.426485
0.427573
0.428706
0.431527
0.434781
0.433946
0.428894
0.423827
0.419393
0.413839
0.408582
0.581779
0.557675
0.518829
0.481493
0.452355
0.432387
0.418928
0.412726
0.410761
0.408461
0.404761
0.402692
0.402987
0.403597
0.404444
0.407205
0.410755
0.410586
0.406600
0.402877
0.399657
0.395165
0.390666
0.528853
0.506804
0.471758
0.438999
0.414404
0.396949
0.384093
0.377920
0.375926
0.373397
0.369235
0.366820
0.366831
0.367063
0.367515
0.370290
0.374571
0.374972
0.371462
0.368885
0.366982
0.363570
0.359731
0.453397
0.433758
0.403055
0.375459
0.355642
0.341485
0.330455
0.325188
0.323719
0.321518
0.317583
0.315345
0.315402
0.315418
0.315409
0.317711
0.321756
0.322333
0.319481
0.317942
0.317171
0.314607
0.311185
0.357002
0.339994
0.314129
0.291976
0.277059
0.266717
0.258620
0.254999
0.254543
0.253179
0.250148
0.248605
0.249026
0.248979
0.248432
0.249778
0.252552
0.252867
0.250828
0.250078
0.250154
0.248147
0.244939
0.264696
0.250226
0.228845
0.211935
0.201811
0.195050
0.189428
0.187449
0.188198
0.187743
0.185539
0.184829
0.185875
0.185886
0.184812
0.185373
0.187317
0.187181
0.185092
0.184483
0.184966
0.183268
0.180111
0.203324
0.190585
0.172291
0.158978
0.152263
0.147860
0.143783
0.142879
0.144508
0.144627
0.142893
0.142744
0.144313
0.144392
0.142936
0.143064
0.144635
0.144183
0.141796
0.141068
0.141755
0.140240
0.137081
0.422631
0.399998
0.364642
0.332910
0.310658
0.296744
0.288205
0.286112
0.287873
0.288504
0.287577
0.288478
0.290639
0.289935
0.286328
0.284205
0.284474
0.283879
0.281984
0.281644
0.282088
0.279720
0.275752
0.462973
0.440279
0.404500
0.372016
0.348830
0.333645
0.323756
0.320914
0.322613
0.323452
0.322799
0.324050
0.326321
0.325516
0.321654
0.319147
0.319122
0.318227
0.316115
0.315938
0.316704
0.314419
0.310304
0.525139
0.501954
0.464817
0.430796
0.406223
0.388825
0.376160
0.371985
0.374029
0.375016
0.373980
0.375551
0.378256
0.377430
0.373141
0.370376
0.370638
0.369326
0.366189
0.365921
0.367157
0.364830
0.360150
0.582948
0.559054
0.520362
0.483977
0.456573
0.436555
0.421754
0.416045
0.417264
0.418187
0.417612
0.419740
0.422841
0.422230
0.417977
0.414994
0.414818
0.413026
0.409372
0.408469
0.409044
0.406383
0.401691
0.628721
0.604149
0.564043
0.525149
0.494128
0.471584
0.455417
0.448134
0.447437
0.448039
0.448638
0.451513
0.455044
0.454915
0.451147
0.448014
0.446712
0.444388
0.440667
0.438584
0.437377
0.434093
0.429908
0.661258
0.636030
0.594590
0.554099
0.521192
0.496795
0.478947
0.470294
0.468682
0.468766
0.469210
0.472413
0.476748
0.477217
0.473694
0.470779
0.469378
0.466596
0.461941
0.458397
0.455687
0.451700
0.447558
0.684408
0.658475
0.615039
0.573655
0.540374
0.514904
0.495320
0.485889
0.484509
0.484069
0.483220
0.486267
0.491821
0.492757
0.488777
0.486195
0.485267
0.482214
0.476419
0.471653
0.467965
0.463417
0.459036
0.694052
0.667862
0.623937
0.581932
0.548008
0.522150
0.502513
0.493203
0.491850
0.491063
0.489514
0.491890
0.497118
0.498186
0.494679
0.492644
0.492084
0.489117
0.483144
0.478030
0.473996
0.469200
0.464690
0.694154
0.668028
0.624847
0.582188
0.547020
0.521392
0.503550
0.495438
0.494060
0.493136
0.491378
0.492455
0.495670
0.496452
0.494329
0.493003
0.492644
0.490098
0.484931
0.480340
0.476578
0.471809
0.467206
0.693963
0.667581
0.623991
0.580628
0.544953
0.520106
0.504360
0.498400
0.498436
0.497516
0.494440
0.493648
0.495128
0.495329
0.493697
0.492981
0.493100
0.491078
0.486624
0.482852
0.480017
0.475350
0.470178
0.695268
0.668443
0.623709
0.579705
0.543891
0.519968
0.506252
0.502653
0.505147
0.504253
0.498881
0.496130
0.496191
0.495888
0.494514
0.494427
0.495308
0.493732
0.489595
0.486585
0.485210
0.480517
0.474006
0.695062
0.668035
0.622956
0.578604
0.542707
0.519228
0.506399
0.503661
0.506611
0.505679
0.499860
0.496472
0.496069
0.495791
0.494919
0.495502
0.496920
0.495512
0.491200
0.487865
0.486149
0.481118
0.474349
0.693200
0.666234
0.621663
0.577221
0.541185
0.517604
0.504543
0.501113
0.502456
0.501444
0.497128
0.494488
0.494547
0.494835
0.494805
0.496174
0.498054
0.496587
0.491601
0.486942
0.483239
0.477600
0.471560
0.692626
0.665675
0.621144
0.576711
0.540689
0.516915
0.503303
0.499016
0.499365
0.498292
0.494892
0.493173
0.494092
0.495073
0.495736
0.498019
0.500852
0.499337
0.493281
0.487497
0.482836
0.476620
0.470372
0.690949
0.664061
0.619537
0.575462
0.539949
0.516219
0.502039
0.497036
0.496924
0.495750
0.492626
0.491578
0.493439
0.494896
0.495813
0.499047
0.503748
0.502344
0.494712
0.488393
0.484475
0.477979
0.470368
0.682113
0.655708
0.612077
0.569060
0.534481
0.511127
0.496665
0.491012
0.490243
0.488755
0.485612
0.484567
0.486386
0.487861
0.488953
0.492501
0.497590
0.496503
0.489127
0.483084
0.479401
0.473145
0.465735
0.661131
0.635811
0.594354
0.553487
0.520706
0.498209
0.483661
0.477308
0.475507
0.473432
0.470026
0.468370
0.469248
0.470365
0.471661
0.475047
0.479289
0.478758
0.473308
0.468195
0.464088
0.458596
0.453089
0.626332
0.602552
0.563953
0.526549
0.497030
0.476135
0.461501
0.454546
0.452112
0.449406
0.445283
0.442895
0.443097
0.443777
0.444944
0.448510
0.453326
0.453505
0.448892
0.444805
0.441466
0.437008
0.432581
0.570509
0.548692
0.513765
0.481151
0.456888
0.438547
0.423846
0.416690
0.414297
0.411257
0.406361
0.403523
0.403574
0.403912
0.404690
0.408724
0.415381
0.416147
0.410896
0.407384
0.405035
0.401598
0.397926
0.491164
0.471607
0.440807
0.413185
0.393642
0.378603
0.365742
0.359508
0.357645
0.354909
0.350184
0.347468
0.347530
0.347628
0.347929
0.351475
0.357888
0.358834
0.354259
0.351810
0.350594
0.348008
0.344766
0.390076
0.372945
0.346696
0.323968
0.308460
0.297211
0.288019
0.283686
0.282755
0.280915
0.277332
0.275326
0.275521
0.275486
0.275257
0.277346
0.281229
0.281891
0.279381
0.278325
0.278199
0.276218
0.273174
0.293496
0.278597
0.256393
0.238407
0.227206
0.219518
0.213149
0.210624
0.210924
0.210098
0.207536
0.206455
0.207219
0.207200
0.206373
0.207333
0.209755
0.209889
0.207849
0.207256
0.207672
0.205988
0.202937
0.229383
0.215960
0.196487
0.181753
0.173704
0.168359
0.163676
0.162312
0.163553
0.163400
0.161435
0.160993
0.162294
0.162332
0.161061
0.161417
0.163189
0.162921
0.160720
0.160109
0.160762
0.159200
0.156061
0.482024
0.458773
0.421862
0.387924
0.363339
0.347371
0.337307
0.334680
0.336708
0.337711
0.337012
0.338116
0.340192
0.339148
0.334923
0.331959
0.331451
0.330185
0.327875
0.327654
0.328363
0.325792
0.321326
0.523853
0.500612
0.463372
0.429267
0.404760
0.387720
0.375723
0.372264
0.374833
0.375943
0.374649
0.375769
0.378015
0.376872
0.372341
0.369332
0.369358
0.367970
0.365016
0.365090
0.366598
0.364245
0.359381
0.589960
0.566253
0.527544
0.492862
0.470477
0.451487
0.433892
0.429093
0.434826
0.435903
0.430938
0.431634
0.435662
0.434509
0.428210
0.425617
0.428984
0.427371
0.420835
0.420638
0.426809
0.424516
0.414972
0.651140
0.626983
0.587163
0.550586
0.525728
0.504267
0.484525
0.478132
0.482927
0.483796
0.479123
0.480236
0.484664
0.483757
0.477531
0.474851
0.477873
0.475805
0.468693
0.467716
0.473235
0.470599
0.460976
0.699833
0.675331
0.634580
0.595373
0.564247
0.540277
0.521782
0.513698
0.513833
0.514284
0.513447
0.515749
0.519383
0.518990
0.514513
0.511243
0.510422
0.507675
0.502767
0.500514
0.499759
0.496370
0.491532
0.736759
0.711498
0.668822
0.627840
0.594650
0.568809
0.548767
0.539393
0.538504
0.538335
0.537334
0.540032
0.544938
0.545142
0.540391
0.537081
0.535673
0.532282
0.526442
0.522233
0.519339
0.515023
0.510388
0.770820
0.743976
0.693445
0.651056
0.620621
0.593662
0.568565
0.558597
0.560070
0.559301
0.554783
0.557309
0.566803
0.567431
0.558641
0.555177
0.554479
0.550670
0.542911
0.536974
0.532950
0.527873
0.522688
0.782070
0.754936
0.703840
0.660745
0.629591
0.602261
0.577206
0.567419
0.568928
0.567781
0.562507
0.564289
0.573382
0.574099
0.565768
0.562839
0.562475
0.558743
0.550796
0.544440
0.540001
0.534619
0.529260
0.774899
0.748645
0.703875
0.660419
0.624525
0.597491
0.577922
0.569345
0.568773
0.567511
0.564100
0.564444
0.567947
0.568334
0.564979
0.563188
0.562600
0.559406
0.553138
0.547738
0.543630
0.538363
0.533112
0.774188
0.747764
0.702926
0.658587
0.621604
0.595369
0.578536
0.572453
0.573601
0.572416
0.567509
0.565741
0.566784
0.566509
0.564218
0.563128
0.562966
0.560459
0.555403
0.551531
0.549334
0.544322
0.537910
0.780714
0.753376
0.703124
0.657533
0.619863
0.594544
0.580283
0.577495
0.584130
0.583061
0.573007
0.568518
0.567790
0.566910
0.564910
0.564533
0.565849
0.563996
0.559184
0.557083
0.559760
0.554893
0.544187
0.780543
0.752943
0.702250
0.656144
0.618216
0.593263
0.579903
0.577997
0.585102
0.584070
0.573696
0.568646
0.567461
0.566602
0.565119
0.565446
0.567415
0.565869
0.561042
0.558836
0.561411
0.556322
0.545351
0.773137
0.746004
0.700139
0.654255
0.616270
0.591057
0.577055
0.573518
0.575891
0.574817
0.569144
0.565791
0.565344
0.565167
0.564698
0.565891
0.568043
0.566519
0.561288
0.557209
0.555105
0.549463
0.541934
0.772014
0.744900
0.699228
0.653328
0.615344
0.589756
0.574820
0.569963
0.570575
0.569432
0.565444
0.563518
0.564422
0.565095
0.565280
0.567729
0.571792
0.570356
0.563329
0.557879
0.554986
0.548811
0.540912
0.771664
0.744400
0.697196
0.651499
0.614087
0.588381
0.572445
0.566684
0.567610
0.566305
0.561752
0.560793
0.563711
0.565067
0.565057
0.569285
0.578844
0.577712
0.566033
0.560038
0.562153
0.555713
0.542078
0.761374
0.734626
0.688383
0.643803
0.607378
0.581983
0.565588
0.559003
0.559083
0.557340
0.552731
0.551788
0.554759
0.556263
0.556594
0.561374
0.571614
0.570935
0.559466
0.553680
0.555948
0.549772
0.536436
0.735486
0.710104
0.667859
0.625784
0.591435
0.566953
0.550352
0.542825
0.540613
0.538120
0.534137
0.532383
0.533571
0.534768
0.536096
0.540431
0.546971
0.546897
0.540086
0.534906
0.532050
0.526643
0.519955
0.696578
0.672797
0.633636
0.595450
0.565176
0.542433
0.525182
0.516820
0.513832
0.510559
0.505671
0.503000
0.503398
0.504233
0.505716
0.510616
0.518172
0.518832
0.512373
0.507522
0.504196
0.499731
0.495069
0.636304
0.614312
0.578201
0.545408
0.524165
0.504119
0.483314
0.474261
0.472748
0.469019
0.461533
0.458303
0.458927
0.459521
0.460568
0.466977
0.479456
0.480683
0.470388
0.464708
0.461470
0.457868
0.454277
0.550116
0.530204
0.497984
0.470043
0.453525
0.436890
0.418039
0.409987
0.409001
0.405562
0.398229
0.395050
0.395669
0.396001
0.396536
0.402460
0.414815
0.416209
0.406443
0.401786
0.399600
0.396828
0.393701
0.439741
0.422075
0.394611
0.370652
0.354411
0.341631
0.330183
0.324697
0.323270
0.320827
0.316370
0.313867
0.314044
0.314105
0.314233
0.317568
0.323852
0.324935
0.320789
0.318903
0.318309
0.316238
0.313306
0.335515
0.319717
0.295817
0.275928
0.263098
0.253942
0.246203
0.242889
0.242695
0.241403
0.238279
0.236762
0.237290
0.237278
0.236757
0.238351
0.241756
0.242216
0.239827
0.239040
0.239254
0.237492
0.234481
0.266275
0.251632
0.230038
0.212999
0.202920
0.196164
0.190513
0.188540
0.189327
0.188829
0.186515
0.185717
0.186745
0.186751
0.185703
0.186405
0.188577
0.188531
0.186391
0.185802
0.186348
0.184670
0.181487
0.535936
0.511614
0.472519
0.435580
0.407934
0.389892
0.378970
0.376264
0.378522
0.379808
0.379219
0.380055
0.381589
0.380041
0.375327
0.371678
0.370427
0.368839
0.366788
0.367047
0.368017
0.365337
0.360644
0.579393
0.555239
0.516090
0.479306
0.451993
0.433037
0.420260
0.416736
0.419516
0.420828
0.419506
0.420216
0.421837
0.420158
0.415176
0.411627
0.411124
0.409625
0.407116
0.407857
0.409825
0.407552
0.402589
0.648770
0.624380
0.584161
0.547205
0.522309
0.501564
0.483251
0.478369
0.484193
0.485345
0.480219
0.480347
0.483689
0.481981
0.475269
0.472320
0.475385
0.473868
0.467942
0.468530
0.475460
0.473416
0.463742
0.714203
0.689606
0.648655
0.610161
0.583008
0.559841
0.539302
0.532675
0.537379
0.538175
0.533219
0.533660
0.537338
0.535905
0.529374
0.526479
0.529303
0.527365
0.520797
0.520465
0.526632
0.524233
0.514516
0.767341
0.742584
0.700974
0.660090
0.626777
0.601019
0.581506
0.572926
0.572760
0.572971
0.571733
0.573317
0.576156
0.575295
0.570677
0.567289
0.566279
0.563505
0.558819
0.556815
0.556171
0.552805
0.547984
0.808047
0.782612
0.739174
0.696570
0.661161
0.633371
0.612056
0.601908
0.600453
0.599891
0.598461
0.600452
0.604589
0.604409
0.599639
0.596280
0.594621
0.590979
0.584968
0.580503
0.577249
0.572658
0.567926
0.845048
0.818025
0.766651
0.722579
0.689907
0.660823
0.634117
0.623102
0.623720
0.622440
0.617543
0.619427
0.628213
0.628535
0.619815
0.616336
0.615325
0.611077
0.602812
0.596199
0.591414
0.585811
0.580426
0.858170
0.830858
0.778899
0.734074
0.700595
0.671006
0.644140
0.633081
0.633550
0.631834
0.626239
0.627486
0.635962
0.636430
0.628176
0.625197
0.624444
0.620171
0.611559
0.604325
0.598932
0.592917
0.587324
0.852056
0.825631
0.780059
0.734868
0.696507
0.667096
0.645625
0.635581
0.633884
0.632044
0.628391
0.628370
0.631404
0.631564
0.628203
0.626247
0.625183
0.621414
0.614499
0.608255
0.603226
0.597360
0.591913
0.851959
0.825337
0.779643
0.733519
0.694002
0.665261
0.646333
0.638583
0.638497
0.636768
0.631792
0.629891
0.630635
0.630150
0.627733
0.626319
0.625586
0.622541
0.616999
0.612484
0.609534
0.604060
0.597547
0.859027
0.831403
0.780020
0.732513
0.692196
0.664234
0.647695
0.643088
0.648365
0.646811
0.636916
0.632505
0.631649
0.630567
0.628302
0.627462
0.628165
0.625870
0.620788
0.618312
0.620472
0.615323
0.604624
0.859055
0.831108
0.779166
0.730999
0.690279
0.662575
0.646864
0.643113
0.648879
0.647430
0.637301
0.632418
0.631155
0.630085
0.628276
0.628087
0.629465
0.627624
0.622777
0.620486
0.622802
0.617616
0.606743
0.851509
0.823993
0.776939
0.728858
0.687924
0.659870
0.643542
0.638245
0.639443
0.637995
0.632497
0.629278
0.628704
0.628293
0.627515
0.628234
0.629889
0.628250
0.623269
0.619401
0.617317
0.611746
0.604379
0.850129
0.822569
0.775603
0.727350
0.686267
0.657761
0.640528
0.634012
0.633572
0.632072
0.628175
0.626309
0.627050
0.627489
0.627402
0.629471
0.633192
0.631836
0.625290
0.620301
0.617676
0.611719
0.604021
0.848996
0.821223
0.772577
0.724406
0.683792
0.655128
0.636934
0.629614
0.629603
0.627927
0.623335
0.622355
0.625102
0.626265
0.626063
0.630041
0.639384
0.638514
0.627545
0.622186
0.624726
0.618600
0.605202
0.836983
0.809715
0.762009
0.714949
0.675339
0.647036
0.628451
0.620378
0.619554
0.617416
0.612696
0.611686
0.614500
0.615900
0.616179
0.620889
0.631094
0.630814
0.620117
0.614988
0.617691
0.611849
0.598761
0.808045
0.782151
0.738534
0.694079
0.656709
0.629470
0.610795
0.601852
0.598739
0.595822
0.591719
0.589893
0.590973
0.592174
0.593631
0.598112
0.604851
0.605234
0.599076
0.594408
0.591859
0.586707
0.580243
0.764588
0.740265
0.699730
0.659279
0.626217
0.600947
0.581785
0.572114
0.568273
0.564572
0.559545
0.556816
0.557170
0.558118
0.559887
0.565122
0.573021
0.574137
0.568172
0.563594
0.560364
0.556024
0.551531
0.697983
0.675352
0.637758
0.602773
0.579015
0.556704
0.534150
0.523928
0.521724
0.517582
0.509852
0.506562
0.507196
0.507976
0.509401
0.516266
0.529101
0.530747
0.520848
0.515221
0.511900
0.508292
0.504783
0.603840
0.583168
0.549330
0.519194
0.500330
0.481694
0.461337
0.452294
0.450713
0.446895
0.439300
0.436032
0.436650
0.437182
0.438122
0.444551
0.457298
0.459069
0.449567
0.444829
0.442446
0.439590
0.436491
0.484401
0.465797
0.436527
0.410279
0.391761
0.377220
0.364583
0.358330
0.356369
0.353590
0.348930
0.346286
0.346404
0.346611
0.347106
0.350914
0.357630
0.359025
0.355001
0.353001
0.352181
0.349979
0.347041
0.371692
0.354697
0.328676
0.306339
0.291302
0.280606
0.271934
0.268064
0.267481
0.265922
0.262594
0.260898
0.261318
0.261379
0.261128
0.263085
0.266822
0.267502
0.265185
0.264304
0.264319
0.262395
0.259319
0.296785
0.280714
0.256723
0.237110
0.224890
0.216753
0.210327
0.207933
0.208447
0.207745
0.205240
0.204259
0.205172
0.205201
0.204327
0.205290
0.207708
0.207797
0.205673
0.205000
0.205379
0.203509
0.200197
0.576935
0.551401
0.509960
0.469946
0.439098
0.419493
0.408691
0.406518
0.409001
0.410439
0.409784
0.409823
0.410298
0.408085
0.403053
0.399014
0.397243
0.395914
0.395049
0.396410
0.397952
0.395471
0.390907
0.621902
0.596691
0.555478
0.515557
0.484511
0.464070
0.452093
0.449208
0.451588
0.453001
0.452199
0.452201
0.452583
0.450189
0.445001
0.441018
0.439625
0.438602
0.438022
0.440101
0.442617
0.440742
0.436285
0.693862
0.668697
0.626911
0.586515
0.554915
0.532700
0.518080
0.513774
0.516331
0.517516
0.515758
0.515643
0.516376
0.513919
0.508363
0.504683
0.504436
0.503593
0.502296
0.504668
0.508441
0.506979
0.501926
0.763682
0.738456
0.696151
0.654376
0.620544
0.595821
0.578819
0.572540
0.573763
0.574441
0.572774
0.572915
0.573883
0.571718
0.566516
0.563041
0.562688
0.561435
0.559373
0.560665
0.563408
0.561537
0.556577
0.821726
0.796418
0.753763
0.710197
0.673072
0.645580
0.626538
0.617926
0.616422
0.616298
0.615622
0.616356
0.617533
0.616037
0.611878
0.608534
0.606910
0.604655
0.601656
0.600488
0.599897
0.596771
0.592526
0.864865
0.839156
0.795523
0.750554
0.711491
0.681673
0.660137
0.649322
0.646133
0.645050
0.644107
0.645175
0.647209
0.646551
0.643024
0.640128
0.638270
0.634887
0.629710
0.625505
0.621902
0.617193
0.612737
0.896639
0.870202
0.824272
0.778315
0.738831
0.707414
0.683098
0.670640
0.666940
0.664981
0.662755
0.663821
0.667376
0.667419
0.663592
0.661205
0.659791
0.655563
0.648045
0.641277
0.635469
0.629441
0.624420
0.911678
0.884965
0.838479
0.791761
0.751378
0.719152
0.694178
0.681174
0.676968
0.674484
0.671738
0.672465
0.675986
0.676310
0.672954
0.670987
0.669703
0.665224
0.657043
0.649324
0.642602
0.635996
0.630740
0.914811
0.888186
0.842653
0.795160
0.753087
0.720739
0.697273
0.684936
0.680314
0.677691
0.675133
0.675122
0.676985
0.677094
0.674917
0.673187
0.671617
0.667445
0.660283
0.653255
0.646896
0.640431
0.635210
0.916603
0.889603
0.843420
0.795019
0.752156
0.720205
0.698309
0.687543
0.684011
0.681503
0.678155
0.676997
0.677704
0.677277
0.675137
0.673451
0.671969
0.668407
0.662484
0.656919
0.652077
0.646117
0.640517
0.919990
0.892223
0.843856
0.794376
0.751106
0.719658
0.699128
0.690270
0.689048
0.686739
0.681577
0.679129
0.679305
0.678390
0.675715
0.674168
0.673493
0.670638
0.665479
0.661551
0.659234
0.653778
0.646821
0.920378
0.892229
0.843181
0.792941
0.749174
0.717836
0.697971
0.689888
0.689187
0.687018
0.681663
0.678844
0.678723
0.677795
0.675420
0.674372
0.674291
0.672018
0.667425
0.664033
0.662156
0.656901
0.649952
0.917631
0.889524
0.841384
0.790715
0.746256
0.714573
0.694660
0.686125
0.684072
0.681959
0.678091
0.675891
0.675736
0.675312
0.674155
0.674039
0.674486
0.672697
0.668457
0.664541
0.661185
0.655838
0.650158
0.916240
0.887986
0.839610
0.788518
0.743653
0.711561
0.691180
0.682112
0.679439
0.677317
0.674101
0.672581
0.673183
0.673445
0.673073
0.674148
0.676026
0.674772
0.670120
0.665794
0.662149
0.656666
0.650968
0.912490
0.884074
0.835209
0.784115
0.739573
0.707406
0.686462
0.676991
0.674323
0.672067
0.668642
0.667577
0.669325
0.670178
0.670062
0.672449
0.676832
0.676221
0.670410
0.666052
0.663731
0.658252
0.651177
0.898780
0.870799
0.822765
0.772709
0.729166
0.697506
0.676471
0.666567
0.663372
0.660725
0.657070
0.655877
0.657645
0.658764
0.659233
0.662467
0.667790
0.667877
0.662493
0.658470
0.656419
0.651221
0.644378
0.868816
0.841998
0.796471
0.748879
0.707517
0.677158
0.656480
0.646068
0.641765
0.638474
0.634604
0.632766
0.633501
0.634602
0.636060
0.639799
0.644740
0.645565
0.641981
0.638457
0.635437
0.630781
0.625916
0.821243
0.795867
0.753187
0.709425
0.672069
0.643970
0.623592
0.612847
0.608088
0.604164
0.599493
0.596960
0.597214
0.598211
0.600024
0.604521
0.610521
0.612048
0.608754
0.605528
0.602625
0.598608
0.594668
0.747739
0.723992
0.684489
0.645765
0.614633
0.589840
0.569717
0.559143
0.555170
0.550955
0.544944
0.541956
0.542505
0.543390
0.544826
0.550203
0.558607
0.560602
0.555816
0.552413
0.549953
0.546551
0.543054
0.646003
0.624164
0.588405
0.554670
0.528767
0.508018
0.490424
0.481284
0.478127
0.474297
0.468406
0.465460
0.465997
0.466679
0.467742
0.472788
0.481050
0.483092
0.478618
0.475886
0.474232
0.471426
0.468188
0.518544
0.498724
0.467204
0.438058
0.416190
0.399935
0.387136
0.380570
0.378212
0.375411
0.371125
0.368741
0.368914
0.369322
0.370078
0.373555
0.378876
0.380467
0.378212
0.376857
0.376155
0.373832
0.370760
0.397977
0.379717
0.351455
0.326588
0.309102
0.297045
0.287934
0.283802
0.282992
0.281388
0.278201
0.276615
0.277117
0.277335
0.277307
0.279357
0.282836
0.283655
0.281849
0.281031
0.280910
0.278795
0.275585
0.317767
0.300367
0.274102
0.252126
0.237920
0.228654
0.221738
0.219156
0.219565
0.218805
0.216280
0.215304
0.216260
0.216388
0.215689
0.216857
0.219392
0.219575
0.217501
0.216701
0.216883
0.214804
0.211338
0.604007
0.577435
0.534080
0.491863
0.459090
0.438738
0.428392
0.427086
0.430181
0.431628
0.430283
0.429141
0.428531
0.425659
0.420397
0.416450
0.414995
0.414400
0.414822
0.417702
0.420501
0.418518
0.413911
0.651131
0.624791
0.581433
0.539040
0.505712
0.484531
0.473348
0.471461
0.474322
0.475684
0.474270
0.473111
0.472485
0.469393
0.463853
0.460007
0.459101
0.459026
0.459930
0.463711
0.467787
0.466547
0.461981
0.727130
0.700654
0.656126
0.612687
0.577939
0.554903
0.541726
0.538546
0.541092
0.542157
0.540257
0.539205
0.539140
0.535956
0.529843
0.526284
0.526480
0.526773
0.527333
0.531650
0.537623
0.536885
0.531252
0.800787
0.774250
0.729175
0.684257
0.647133
0.621410
0.605653
0.600303
0.601314
0.601751
0.599905
0.599071
0.599176
0.596292
0.590643
0.587416
0.587589
0.587457
0.587114
0.590129
0.594879
0.593638
0.588078
0.861709
0.835300
0.790473
0.744171
0.704330
0.675568
0.656731
0.648488
0.646791
0.646256
0.644911
0.644392
0.644385
0.642235
0.638075
0.635283
0.634464
0.633112
0.631108
0.630940
0.631323
0.628544
0.624123
0.907244
0.880623
0.835196
0.787732
0.746166
0.714706
0.692479
0.681304
0.677411
0.675769
0.674269
0.674118
0.674750
0.673580
0.670579
0.668524
0.667522
0.664727
0.659910
0.656000
0.652634
0.647905
0.643273
0.940686
0.913509
0.866122
0.817873
0.776138
0.742668
0.716603
0.702873
0.697458
0.694814
0.692686
0.692801
0.694641
0.694360
0.691821
0.690592
0.690137
0.686190
0.678380
0.671302
0.665193
0.658822
0.653514
0.957502
0.930055
0.882101
0.833042
0.790256
0.755603
0.728310
0.713466
0.707156
0.703918
0.701507
0.701658
0.703793
0.703945
0.701838
0.700855
0.700283
0.695805
0.687024
0.678674
0.671353
0.664238
0.658659
0.962687
0.935185
0.887840
0.837771
0.792839
0.757732
0.731749
0.717280
0.710733
0.707339
0.704964
0.704879
0.706352
0.706402
0.704608
0.703185
0.701735
0.697322
0.689590
0.681878
0.674808
0.667847
0.662421
0.966176
0.938145
0.889749
0.838681
0.792887
0.757852
0.732830
0.719318
0.713498
0.710214
0.707429
0.706913
0.708109
0.707748
0.705317
0.703284
0.701441
0.697483
0.691076
0.684881
0.679274
0.672956
0.667432
0.971908
0.942819
0.891169
0.838868
0.792854
0.758022
0.733485
0.721097
0.716740
0.713661
0.709948
0.709009
0.710916
0.710167
0.706192
0.703723
0.702655
0.699349
0.693528
0.689066
0.686169
0.680561
0.673841
0.972562
0.943077
0.890715
0.837620
0.791029
0.756158
0.732094
0.720338
0.716472
0.713544
0.709687
0.708507
0.710248
0.709472
0.705631
0.703475
0.702909
0.700303
0.695362
0.691811
0.689693
0.684544
0.677985
0.968174
0.938964
0.888441
0.834969
0.787332
0.752127
0.728547
0.716906
0.712581
0.709733
0.706481
0.705283
0.706074
0.705666
0.703612
0.702515
0.702221
0.700356
0.696600
0.693145
0.689971
0.685020
0.679904
0.966279
0.936905
0.886187
0.832174
0.783991
0.748462
0.724817
0.713258
0.709072
0.706264
0.702984
0.701900
0.703084
0.703192
0.701873
0.701953
0.703008
0.701928
0.698357
0.695018
0.691963
0.687120
0.682079
0.962349
0.932643
0.880995
0.826802
0.779054
0.743593
0.719617
0.708273
0.704884
0.702029
0.697948
0.696963
0.699454
0.700019
0.698424
0.699523
0.702581
0.702315
0.698363
0.695346
0.693465
0.688770
0.682825
0.947142
0.917804
0.866894
0.813695
0.767011
0.732248
0.708488
0.697073
0.693487
0.690374
0.686011
0.684819
0.687287
0.688140
0.687215
0.689284
0.693398
0.693916
0.690446
0.687795
0.686217
0.681784
0.676014
0.914178
0.886025
0.837885
0.787240
0.742754
0.709540
0.686538
0.674752
0.670039
0.666463
0.662267
0.660589
0.661752
0.662756
0.663510
0.666586
0.670994
0.672252
0.669972
0.667596
0.665342
0.661278
0.656861
0.863427
0.836593
0.791152
0.744395
0.704180
0.673533
0.651071
0.639147
0.634265
0.630255
0.625392
0.623265
0.624146
0.625226
0.626508
0.630468
0.636008
0.637875
0.635648
0.633386
0.631241
0.627585
0.623691
0.786291
0.760860
0.718028
0.676339
0.642661
0.615690
0.593815
0.582462
0.579564
0.575419
0.568392
0.565878
0.567665
0.568754
0.569214
0.573855
0.581514
0.583731
0.580058
0.577616
0.576009
0.572755
0.568866
0.678526
0.655037
0.616072
0.579628
0.551578
0.529050
0.510027
0.500336
0.498337
0.494647
0.487839
0.485413
0.487209
0.488171
0.488403
0.492859
0.500450
0.502638
0.499059
0.497011
0.495990
0.493159
0.489413
0.542995
0.521844
0.487955
0.456542
0.432902
0.415280
0.401456
0.394455
0.392301
0.389620
0.385352
0.383449
0.384298
0.385004
0.385653
0.389054
0.394248
0.395974
0.394057
0.392859
0.392281
0.389825
0.386462
0.415735
0.396388
0.366247
0.339479
0.320489
0.307431
0.297730
0.293379
0.292592
0.291027
0.287902
0.286560
0.287406
0.287855
0.287958
0.290211
0.293875
0.294846
0.293113
0.292224
0.292006
0.289740
0.286379
0.331510
0.313150
0.285271
0.261635
0.246127
0.236087
0.228814
0.226121
0.226490
0.225693
0.223154
0.222244
0.223345
0.223632
0.223133
0.224597
0.227425
0.227775
0.225708
0.224793
0.224835
0.222630
0.219081
0.621685
0.594344
0.549435
0.505901
0.472150
0.451584
0.441730
0.441166
0.444843
0.446156
0.443916
0.441683
0.440338
0.437071
0.431755
0.428320
0.427698
0.427840
0.429062
0.433055
0.437209
0.435603
0.430540
0.671632
0.644190
0.598409
0.554220
0.519608
0.498161
0.487609
0.486602
0.490217
0.491392
0.488869
0.486646
0.485624
0.482119
0.476185
0.472955
0.473375
0.474206
0.475744
0.480842
0.487114
0.486300
0.480536
0.755120
0.726758
0.676439
0.630109
0.593310
0.569854
0.557588
0.555578
0.559641
0.560476
0.556786
0.554830
0.556399
0.552785
0.544265
0.541392
0.543759
0.545129
0.545907
0.552045
0.564642
0.564343
0.553150
0.831958
0.803401
0.752291
0.704176
0.664741
0.638383
0.623366
0.619097
0.621529
0.621669
0.617984
0.616166
0.617828
0.614479
0.606447
0.603971
0.606332
0.607269
0.607075
0.611747
0.622972
0.622091
0.610950
0.891774
0.863847
0.815637
0.766689
0.724951
0.695281
0.676357
0.668636
0.667408
0.666479
0.663853
0.662080
0.661545
0.658892
0.654360
0.652437
0.653244
0.652761
0.650922
0.651521
0.653651
0.651051
0.645332
0.939575
0.911513
0.862733
0.812854
0.770022
0.737306
0.713709
0.702375
0.698483
0.696383
0.693800
0.692365
0.692191
0.690540
0.687527
0.686499
0.687063
0.684873
0.679741
0.675912
0.673181
0.668396
0.663060
0.981101
0.951933
0.896800
0.846221
0.805399
0.770313
0.739699
0.724585
0.718606
0.715428
0.712486
0.711584
0.714866
0.714197
0.709678
0.709675
0.711473
0.707865
0.698436
0.690777
0.684835
0.678190
0.672124
0.999551
0.970089
0.914298
0.862810
0.820744
0.784134
0.751808
0.735117
0.727943
0.724151
0.721164
0.720644
0.724525
0.724380
0.720150
0.720135
0.721514
0.717124
0.706516
0.697389
0.690051
0.682570
0.676228
1.000433
0.971404
0.920190
0.867447
0.820854
0.783452
0.754402
0.738330
0.730835
0.726912
0.724198
0.723881
0.725677
0.725509
0.723077
0.721876
0.721255
0.716692
0.707814
0.699590
0.692587
0.685309
0.679173
1.006078
0.976302
0.923228
0.869167
0.821169
0.783544
0.755370
0.739888
0.732952
0.729128
0.726239
0.726170
0.728817
0.728349
0.724307
0.721735
0.720347
0.716072
0.708521
0.702150
0.697262
0.690753
0.684134
1.025337
0.993188
0.927464
0.871155
0.824758
0.787025
0.756523
0.741560
0.736225
0.732598
0.728857
0.729399
0.740808
0.740052
0.726817
0.723101
0.728793
0.725092
0.711579
0.707372
0.710188
0.704555
0.691898
1.026085
0.993593
0.927240
0.870205
0.823204
0.785309
0.755089
0.740555
0.735610
0.732103
0.728253
0.728697
0.740109
0.739337
0.726073
0.722503
0.728606
0.725694
0.713313
0.710330
0.714233
0.709276
0.696878
1.008423
0.977590
0.922645
0.866310
0.816308
0.778153
0.750941
0.736840
0.731254
0.727784
0.724425
0.724101
0.726929
0.726434
0.722164
0.719923
0.719760
0.717807
0.713670
0.710989
0.709489
0.704974
0.699029
1.004906
0.974087
0.919784
0.863034
0.812483
0.774099
0.747132
0.733595
0.728782
0.725366
0.721378
0.720763
0.723726
0.723622
0.720056
0.719036
0.720156
0.719212
0.715751
0.713479
0.712150
0.707939
0.702399
1.003390
0.971773
0.914630
0.857443
0.808764
0.770594
0.742192
0.729501
0.727173
0.723814
0.717595
0.717029
0.723154
0.723403
0.717434
0.717029
0.721187
0.721203
0.716528
0.714878
0.715521
0.711573
0.704539
0.986852
0.955567
0.899138
0.842956
0.795452
0.758164
0.730235
0.717798
0.715626
0.712158
0.705598
0.704772
0.710862
0.711423
0.706190
0.706879
0.712230
0.713096
0.708893
0.707587
0.708511
0.704805
0.697934
0.948259
0.918588
0.867105
0.813845
0.767416
0.731914
0.706366
0.693584
0.689631
0.685880
0.680469
0.679043
0.681795
0.682657
0.681479
0.683842
0.688679
0.690264
0.688098
0.686693
0.685912
0.682426
0.677657
0.895158
0.866724
0.817851
0.768736
0.727157
0.694518
0.669454
0.656670
0.653468
0.649492
0.642887
0.641091
0.643718
0.644826
0.644362
0.647879
0.654306
0.656383
0.653578
0.651819
0.650702
0.647397
0.643140
0.819573
0.791947
0.742550
0.698641
0.666460
0.637872
0.611387
0.599974
0.605754
0.601806
0.586471
0.583935
0.591767
0.593001
0.587499
0.591741
0.605099
0.607382
0.597833
0.595156
0.594675
0.591527
0.586531
0.707446
0.681845
0.636492
0.598129
0.571968
0.548170
0.524774
0.515144
0.521860
0.518426
0.503412
0.501023
0.508821
0.510014
0.504505
0.508716
0.521989
0.524193
0.514659
0.512149
0.512061
0.509189
0.504241
0.561398
0.538943
0.502375
0.469421
0.445408
0.426818
0.411342
0.404020
0.403586
0.401106
0.395492
0.393995
0.396381
0.397351
0.396972
0.400394
0.406624
0.408427
0.405527
0.404157
0.403876
0.401347
0.397508
0.428482
0.408269
0.376466
0.348417
0.328696
0.314942
0.304492
0.299973
0.299715
0.298213
0.294714
0.293619
0.295134
0.295799
0.295677
0.298120
0.302343
0.303482
0.301458
0.300490
0.300336
0.298020
0.294482
0.341191
0.322198
0.293197
0.268505
0.252202
0.241635
0.234014
0.231210
0.231594
0.230732
0.228089
0.227256
0.228582
0.229031
0.228658
0.230405
0.233627
0.234215
0.232191
0.231274
0.231322
0.229107
0.225534
0.630308
0.602612
0.557113
0.512988
0.478797
0.458076
0.448306
0.447871
0.451520
0.452508
0.449618
0.446614
0.444756
0.441578
0.436936
0.434373
0.434410
0.434754
0.435757
0.439300
0.442993
0.441092
0.435910
0.681481
0.653566
0.606991
0.561988
0.526761
0.505103
0.494674
0.493845
0.497434
0.498231
0.494964
0.491867
0.490266
0.486828
0.481591
0.479307
0.480478
0.481582
0.482924
0.487560
0.493348
0.492216
0.486321
0.767144
0.738115
0.686656
0.639112
0.601357
0.577563
0.565485
0.563747
0.567805
0.568221
0.563696
0.560740
0.561636
0.558027
0.550178
0.548294
0.551486
0.553203
0.553836
0.559521
0.571641
0.571009
0.559654
0.846557
0.817127
0.764498
0.714717
0.673944
0.647063
0.632244
0.628360
0.630887
0.630630
0.626042
0.623105
0.623961
0.620502
0.613039
0.611484
0.614648
0.615968
0.615696
0.619984
0.630781
0.629589
0.618277
0.909004
0.880004
0.829903
0.778848
0.735395
0.704966
0.686186
0.678971
0.678025
0.676781
0.673215
0.670237
0.668752
0.665814
0.661663
0.660472
0.661959
0.661835
0.660000
0.660359
0.662183
0.659323
0.653444
0.959108
0.929807
0.878817
0.826420
0.781485
0.747757
0.724232
0.713497
0.710055
0.707763
0.704289
0.701643
0.700429
0.698316
0.695436
0.694864
0.695891
0.693996
0.688967
0.685084
0.682236
0.677269
0.671757
1.002470
0.971950
0.914382
0.860977
0.817723
0.781375
0.750699
0.736166
0.730727
0.727467
0.723732
0.721714
0.723968
0.722715
0.718077
0.718226
0.720224
0.716812
0.707561
0.700019
0.694170
0.687419
0.681131
1.022150
0.991313
0.933026
0.878600
0.833929
0.795826
0.763165
0.746820
0.740061
0.736239
0.732659
0.731266
0.734280
0.733538
0.728996
0.728854
0.730180
0.725847
0.715385
0.706412
0.699220
0.691681
0.685140
1.023703
0.993367
0.939776
0.884209
0.835028
0.795916
0.766098
0.749908
0.742489
0.738511
0.735496
0.734697
0.735943
0.735267
0.732388
0.730820
0.729921
0.725235
0.716367
0.708207
0.701260
0.693936
0.687701
1.029529
0.998592
0.943396
0.886788
0.836351
0.796841
0.767409
0.751237
0.743947
0.739997
0.737094
0.736976
0.739451
0.738617
0.734029
0.730879
0.729014
0.724455
0.716796
0.710407
0.705505
0.698972
0.692337
1.048721
1.015581
0.948027
0.889506
0.840902
0.801157
0.768915
0.752713
0.746580
0.742729
0.739215
0.740071
0.751658
0.750665
0.736787
0.732342
0.737446
0.733378
0.719687
0.715448
0.718247
0.712647
0.700055
1.049288
1.015954
0.948020
0.889026
0.839958
0.799990
0.767769
0.751668
0.745663
0.741831
0.738258
0.739150
0.750866
0.749914
0.735982
0.731624
0.737104
0.733863
0.721405
0.718516
0.722521
0.717704
0.705440
1.031393
0.999814
0.943459
0.885314
0.833296
0.793059
0.763809
0.748057
0.741355
0.737461
0.734241
0.734277
0.737329
0.736628
0.731721
0.728717
0.727965
0.725822
0.721863
0.719525
0.718354
0.714120
0.708369
1.027527
0.996012
0.940393
0.881936
0.829456
0.789035
0.760053
0.744905
0.739018
0.735116
0.731100
0.730684
0.733756
0.733390
0.729191
0.727456
0.728069
0.727110
0.724090
0.722415
0.721626
0.717837
0.712559
1.025337
0.993045
0.934635
0.875821
0.825345
0.785235
0.754895
0.740731
0.737467
0.733642
0.727292
0.726805
0.732961
0.732913
0.726302
0.725208
0.728893
0.729030
0.725023
0.724150
0.725456
0.722026
0.715326
1.007659
0.975689
0.917974
0.860159
0.810902
0.771821
0.742195
0.728556
0.725682
0.721893
0.715257
0.714519
0.720643
0.720932
0.715098
0.715148
0.720075
0.721117
0.717627
0.717132
0.718744
0.715574
0.709036
0.967362
0.936962
0.884116
0.829144
0.780936
0.743834
0.716997
0.703416
0.699096
0.695281
0.690000
0.688808
0.691699
0.692363
0.690652
0.692437
0.696905
0.698622
0.697045
0.696358
0.696223
0.693197
0.688675
0.912033
0.882828
0.832527
0.781655
0.738334
0.704337
0.678408
0.665252
0.662051
0.658304
0.652079
0.650730
0.653670
0.654674
0.653696
0.656619
0.662626
0.664734
0.662379
0.661204
0.660630
0.657670
0.653555
0.833738
0.805332
0.754500
0.708869
0.675065
0.645385
0.618421
0.607010
0.613110
0.609622
0.594845
0.592934
0.601272
0.602488
0.596437
0.600034
0.612881
0.615103
0.605909
0.603699
0.603666
0.600749
0.595782
0.718681
0.692349
0.645656
0.605724
0.578145
0.553510
0.529888
0.520460
0.527621
0.524711
0.510282
0.508543
0.516888
0.518129
0.512153
0.515796
0.528602
0.530727
0.521450
0.519271
0.519499
0.516771
0.511803
0.569738
0.546644
0.508927
0.474654
0.449501
0.430277
0.414685
0.407581
0.407512
0.405428
0.400262
0.399273
0.402090
0.403144
0.402499
0.405579
0.411563
0.413347
0.410610
0.409442
0.409347
0.406901
0.403057
0.434468
0.413725
0.380986
0.351887
0.331278
0.317037
0.306483
0.302085
0.302010
0.300680
0.297393
0.296596
0.298408
0.299169
0.298939
0.301266
0.305471
0.306705
0.304840
0.304031
0.304011
0.301763
0.298238
0.345779
0.326335
0.296553
0.271002
0.253981
0.243007
0.235253
0.232458
0.232866
0.231994
0.229371
0.228675
0.230203
0.230747
0.230361
0.232144
0.235505
0.236282
0.234446
0.233693
0.233870
0.231728
0.228182
0.633944
0.606157
0.560721
0.516399
0.481953
0.460936
0.450756
0.449785
0.452734
0.453159
0.449796
0.446296
0.444094
0.441480
0.438279
0.436980
0.437569
0.437611
0.437374
0.438879
0.440241
0.437340
0.432358
0.684930
0.657028
0.610979
0.565801
0.530237
0.508218
0.497357
0.495958
0.498660
0.498846
0.495175
0.491382
0.488993
0.486088
0.482649
0.481654
0.483064
0.483818
0.484112
0.486469
0.489048
0.486827
0.481834
0.767790
0.739187
0.690918
0.643477
0.605328
0.581072
0.568530
0.566130
0.568505
0.568280
0.563965
0.559969
0.557886
0.554702
0.550589
0.549982
0.552710
0.554037
0.554115
0.557035
0.561550
0.559782
0.553612
0.849318
0.820069
0.770180
0.719975
0.678348
0.650856
0.635759
0.631524
0.632671
0.631879
0.627419
0.623311
0.621024
0.617786
0.613823
0.613328
0.615955
0.616940
0.616312
0.618152
0.621621
0.619402
0.613272
0.918191
0.888542
0.837904
0.785119
0.739804
0.708598
0.690138
0.683351
0.682436
0.680926
0.676755
0.672661
0.669797
0.666783
0.663743
0.663109
0.664325
0.664024
0.662019
0.661131
0.660637
0.657057
0.652077
0.970490
0.940193
0.888111
0.833036
0.784929
0.750296
0.728209
0.718778
0.716228
0.713983
0.709737
0.705964
0.703439
0.700886
0.698290
0.697561
0.697915
0.695987
0.691519
0.687521
0.683930
0.678643
0.673351
1.009159
0.978027
0.923539
0.866840
0.817653
0.780282
0.753941
0.741951
0.738280
0.735361
0.730659
0.727381
0.725985
0.723958
0.721156
0.720344
0.720442
0.717073
0.709898
0.703361
0.697912
0.691218
0.684899
1.029636
0.998171
0.942961
0.885158
0.834447
0.795210
0.766813
0.753006
0.748074
0.744705
0.740314
0.737801
0.737187
0.735551
0.732610
0.731228
0.730470
0.726144
0.717894
0.710188
0.703684
0.696372
0.689853
1.037103
1.005780
0.951397
0.892932
0.840125
0.799801
0.771357
0.756460
0.750099
0.746507
0.743181
0.741658
0.741465
0.740006
0.736879
0.734345
0.732022
0.727221
0.719545
0.712071
0.705255
0.698131
0.692288
1.041161
1.009748
0.955096
0.896514
0.843372
0.802604
0.773556
0.757818
0.750784
0.747084
0.744298
0.743684
0.744377
0.742938
0.738867
0.735110
0.731811
0.726985
0.720216
0.713901
0.708175
0.701744
0.696167
1.046456
1.014522
0.957721
0.899009
0.846502
0.805558
0.775366
0.758978
0.751905
0.748109
0.745257
0.745370
0.747834
0.746397
0.740526
0.735879
0.732982
0.728544
0.722152
0.717434
0.714277
0.708708
0.702278
1.046614
1.014710
0.957928
0.899180
0.846535
0.805357
0.774847
0.758113
0.750757
0.746803
0.743954
0.744228
0.746920
0.745618
0.739798
0.735290
0.732793
0.729155
0.723937
0.720493
0.718460
0.713655
0.707598
1.041838
1.010462
0.955805
0.897034
0.843386
0.801858
0.771826
0.755065
0.747217
0.743059
0.740274
0.740198
0.741720
0.740715
0.736714
0.733321
0.731195
0.728722
0.725468
0.722920
0.720580
0.716406
0.711924
1.038967
1.007568
0.952960
0.893954
0.840033
0.798322
0.768297
0.751772
0.744274
0.739974
0.736573
0.736081
0.737660
0.737002
0.733701
0.731570
0.730947
0.729778
0.727570
0.725943
0.724394
0.720753
0.716532
1.033075
1.001396
0.945960
0.887075
0.834153
0.792807
0.762538
0.746621
0.740405
0.736112
0.731514
0.730747
0.733531
0.733207
0.729419
0.728265
0.729549
0.729590
0.727862
0.727158
0.727185
0.723989
0.719088
1.014411
0.983052
0.928280
0.870362
0.818635
0.778413
0.749085
0.733913
0.728215
0.724088
0.719364
0.718424
0.721214
0.721240
0.718228
0.718188
0.720676
0.721654
0.720561
0.720350
0.720791
0.717900
0.713159
0.976064
0.945755
0.893510
0.837808
0.787987
0.749889
0.722755
0.708456
0.702619
0.698812
0.694956
0.693993
0.695687
0.696106
0.695129
0.696354
0.699457
0.701068
0.700675
0.700459
0.700125
0.697398
0.693712
0.918452
0.889314
0.839522
0.787478
0.741923
0.707105
0.681873
0.668752
0.663836
0.660486
0.656761
0.656031
0.658002
0.658780
0.658352
0.660392
0.664476
0.666413
0.665691
0.665248
0.664816
0.662171
0.658632
0.832800
0.804999
0.757734
0.710788
0.672028
0.641681
0.618313
0.606929
0.605022
0.602243
0.596914
0.596399
0.600031
0.601059
0.599515
0.601965
0.607722
0.609737
0.607457
0.606616
0.606623
0.604051
0.600039
0.715848
0.690098
0.646944
0.605660
0.573131
0.547975
0.528242
0.519149
0.518541
0.516415
0.511401
0.511058
0.514829
0.515914
0.514372
0.516872
0.522708
0.524622
0.522130
0.521281
0.521508
0.519088
0.515065
0.570909
0.547771
0.510259
0.474747
0.447495
0.427876
0.413664
0.407315
0.406293
0.404821
0.401951
0.401653
0.403935
0.404882
0.404573
0.406819
0.411116
0.412749
0.411421
0.410904
0.410980
0.408757
0.405290
0.436029
0.415009
0.381861
0.351777
0.329935
0.315333
0.305296
0.301329
0.301149
0.300146
0.297726
0.297338
0.299152
0.299880
0.299572
0.301395
0.304904
0.306113
0.304871
0.304459
0.304662
0.302579
0.299214
0.347166
0.327354
0.296923
0.270528
0.252687
0.241352
0.233670
0.231044
0.231547
0.230780
0.228366
0.227924
0.229676
0.230241
0.229651
0.231153
0.234331
0.235195
0.233670
0.233220
0.233636
0.231626
0.228135
0.637726
0.609805
0.564228
0.519806
0.485275
0.463949
0.453121
0.451303
0.453382
0.453067
0.449126
0.445285
0.443163
0.441331
0.439576
0.439824
0.441358
0.441070
0.439116
0.438175
0.437304
0.433262
0.428064
0.689439
0.661310
0.615018
0.569556
0.533779
0.511346
0.499749
0.497501
0.499380
0.498807
0.494457
0.490222
0.487836
0.485705
0.483760
0.484355
0.486705
0.486999
0.485338
0.484991
0.485047
0.481512
0.476283
0.773000
0.744087
0.695695
0.647735
0.609208
0.584397
0.571030
0.567894
0.569657
0.568697
0.563523
0.558906
0.556722
0.554234
0.551548
0.552519
0.556233
0.556987
0.554847
0.554845
0.556519
0.553315
0.547004
0.856021
0.826225
0.775785
0.724558
0.682147
0.653983
0.638266
0.633678
0.634591
0.633226
0.627855
0.623009
0.620487
0.617728
0.614881
0.615663
0.619080
0.619521
0.616945
0.616245
0.617218
0.613691
0.607385
0.927127
0.896533
0.844353
0.789785
0.743051
0.711108
0.692567
0.686133
0.685640
0.683874
0.678786
0.673872
0.670612
0.667714
0.665194
0.665203
0.666715
0.666041
0.662951
0.660576
0.658684
0.654198
0.648837
0.981081
0.949515
0.895217
0.837679
0.787570
0.752199
0.730700
0.722576
0.721535
0.719410
0.713937
0.709161
0.706153
0.703274
0.700343
0.699432
0.699517
0.697431
0.692902
0.688740
0.685153
0.679491
0.673561
1.020849
0.988210
0.931215
0.871487
0.819725
0.781646
0.756674
0.747097
0.746646
0.744175
0.737241
0.732644
0.730828
0.728066
0.723932
0.722045
0.721212
0.717853
0.711663
0.706341
0.702734
0.696142
0.688410
1.041760
1.008776
0.951040
0.890163
0.836843
0.796895
0.769928
0.758671
0.757128
0.754356
0.747843
0.744064
0.742986
0.740444
0.735894
0.733151
0.731296
0.727014
0.719989
0.713861
0.709555
0.702568
0.694718
1.048886
1.016290
0.959706
0.898699
0.843828
0.802768
0.775074
0.761873
0.757508
0.754472
0.750243
0.747871
0.747049
0.744759
0.740492
0.736930
0.733832
0.728980
0.721977
0.715434
0.709700
0.702863
0.696615
1.051705
1.019444
0.963496
0.903171
0.848668
0.807182
0.778205
0.763369
0.757470
0.754179
0.750990
0.749788
0.749794
0.747675
0.742908
0.738461
0.734646
0.729625
0.722971
0.716957
0.711592
0.705301
0.699664
1.054346
1.022192
0.965984
0.906619
0.853638
0.812045
0.781204
0.764975
0.758450
0.754857
0.751694
0.751289
0.752629
0.750664
0.744866
0.739841
0.736348
0.731591
0.725160
0.720243
0.716798
0.711217
0.705028
1.054006
1.022134
0.966402
0.907504
0.854761
0.812961
0.781478
0.764439
0.757204
0.753256
0.750132
0.750005
0.751692
0.749976
0.744338
0.739526
0.736454
0.732433
0.727030
0.723200
0.720695
0.715790
0.709975
1.050825
1.019368
0.964814
0.905850
0.852047
0.809876
0.778829
0.761488
0.753384
0.749061
0.746088
0.745812
0.746986
0.745646
0.741318
0.737473
0.734911
0.732056
0.728459
0.725611
0.723012
0.718721
0.714253
1.047934
1.016548
0.962124
0.903257
0.849521
0.807172
0.775774
0.758262
0.750164
0.745541
0.741982
0.741402
0.742801
0.741864
0.738142
0.735420
0.734208
0.732695
0.730357
0.728579
0.726879
0.723151
0.718915
1.041207
1.009725
0.954880
0.896704
0.844689
0.802752
0.770458
0.753078
0.745939
0.741245
0.736596
0.735824
0.738434
0.737862
0.733684
0.731815
0.732291
0.732026
0.730463
0.729802
0.730041
0.726814
0.721665
1.021693
0.990559
0.936406
0.879198
0.828363
0.787607
0.756393
0.739893
0.733376
0.728959
0.724314
0.723482
0.726191
0.725991
0.722543
0.721728
0.723356
0.724042
0.723203
0.723142
0.723894
0.721032
0.716067
0.982434
0.952225
0.900211
0.844611
0.794847
0.756287
0.728284
0.713430
0.707265
0.703473
0.699912
0.699248
0.701106
0.701312
0.699707
0.700099
0.702401
0.703712
0.703498
0.703486
0.703338
0.700706
0.697038
0.923121
0.894042
0.844336
0.791914
0.745743
0.710580
0.685412
0.672487
0.667617
0.664647
0.661666
0.661538
0.663959
0.664513
0.663175
0.664172
0.667289
0.668898
0.668471
0.668407
0.668383
0.665908
0.662323
0.834991
0.807344
0.760505
0.712927
0.673086
0.642505
0.619921
0.609239
0.607049
0.604958
0.601426
0.601995
0.606425
0.607217
0.604417
0.605433
0.609677
0.611338
0.609849
0.609700
0.610550
0.608216
0.603904
0.717010
0.691372
0.648554
0.606536
0.572826
0.547503
0.528779
0.520600
0.519904
0.518551
0.515332
0.516090
0.520710
0.521572
0.518748
0.519820
0.524176
0.525760
0.524075
0.523955
0.525056
0.522892
0.518578
0.572585
0.549362
0.511643
0.475408
0.447242
0.427454
0.413929
0.408363
0.407857
0.407004
0.404964
0.405349
0.408175
0.408955
0.407758
0.409012
0.412456
0.413855
0.412890
0.412871
0.413461
0.411467
0.407974
0.437882
0.416662
0.383120
0.352383
0.329868
0.315048
0.305301
0.301783
0.301998
0.301368
0.299381
0.299442
0.301620
0.302265
0.301409
0.302589
0.305616
0.306730
0.305739
0.305701
0.306271
0.304381
0.301049
0.348986
0.328927
0.298036
0.271043
0.252648
0.241051
0.233418
0.230998
0.231723
0.231129
0.228921
0.228805
0.230871
0.231423
0.230464
0.231545
0.234485
0.235372
0.234081
0.233955
0.234673
0.232831
0.229383
0.642711
0.614613
0.568765
0.524287
0.489810
0.468221
0.456656
0.453953
0.455215
0.454087
0.449363
0.445193
0.443337
0.442190
0.441552
0.443256
0.446076
0.445711
0.442189
0.439354
0.437080
0.432238
0.426597
0.695618
0.667107
0.620172
0.574379
0.538567
0.515755
0.503269
0.500177
0.501537
0.500142
0.494706
0.490133
0.488347
0.486912
0.485772
0.487880
0.491898
0.491944
0.488032
0.485533
0.484469
0.479917
0.473562
0.782206
0.752580
0.701767
0.653079
0.614615
0.589289
0.574673
0.570986
0.573565
0.571839
0.564403
0.559473
0.558977
0.557150
0.554147
0.556651
0.564184
0.564528
0.557768
0.555541
0.558872
0.554456
0.543832
0.866177
0.835467
0.782183
0.729816
0.687152
0.658390
0.641602
0.636822
0.638930
0.636969
0.629300
0.624067
0.623115
0.620849
0.617440
0.619454
0.626459
0.626454
0.619438
0.616799
0.619701
0.615027
0.604322
0.936399
0.904754
0.850600
0.794449
0.746889
0.714336
0.695329
0.689201
0.689697
0.687630
0.681023
0.675505
0.672701
0.669974
0.667238
0.667838
0.670366
0.669344
0.664529
0.660932
0.659051
0.653761
0.646756
0.991630
0.958690
0.901620
0.842051
0.791167
0.755249
0.733478
0.726600
0.728070
0.726008
0.718213
0.712476
0.709765
0.706672
0.702802
0.701706
0.702068
0.699814
0.694687
0.690538
0.688271
0.682259
0.674383
1.036104
1.001452
0.938658
0.876534
0.826243
0.787736
0.760633
0.753572
0.759947
0.757853
0.744890
0.738563
0.738408
0.735047
0.727561
0.724576
0.723971
0.720628
0.714384
0.710795
0.712698
0.706173
0.693289
1.057083
1.022069
0.958503
0.895206
0.843380
0.803058
0.774067
0.765517
0.770991
0.768737
0.756260
0.750731
0.751214
0.747916
0.739814
0.735770
0.734028
0.729830
0.723001
0.718928
0.720413
0.713675
0.700759
1.059565
1.025564
0.966192
0.903161
0.847708
0.806271
0.778526
0.767095
0.765844
0.763275
0.756876
0.753479
0.752608
0.749637
0.743852
0.739480
0.736217
0.731397
0.724652
0.719100
0.715539
0.708894
0.700978
1.061124
1.027827
0.969979
0.908349
0.853782
0.811971
0.782448
0.768539
0.764485
0.761500
0.757020
0.755086
0.754845
0.752157
0.746401
0.741480
0.737777
0.732709
0.725849
0.720206
0.716117
0.709876
0.703116
1.063587
1.030631
0.973050
0.913404
0.862083
0.820277
0.787314
0.771152
0.766893
0.763383
0.757925
0.756781
0.757837
0.755420
0.748921
0.743696
0.741560
0.736682
0.728738
0.723988
0.723598
0.717911
0.708469
1.062774
1.030340
0.973669
0.914968
0.864241
0.822258
0.788347
0.770943
0.765562
0.761519
0.756144
0.755385
0.756914
0.754858
0.748611
0.743663
0.741960
0.737745
0.730663
0.726787
0.727123
0.722005
0.712931
1.058696
1.026932
0.971877
0.913097
0.860388
0.817974
0.785354
0.767530
0.759822
0.755270
0.751343
0.750732
0.752118
0.750542
0.745457
0.741323
0.738923
0.735795
0.731465
0.728310
0.726305
0.721748
0.716170
1.055725
1.024173
0.969364
0.911095
0.858894
0.816302
0.782886
0.764511
0.756584
0.751611
0.747081
0.746382
0.748590
0.747494
0.742534
0.739250
0.737983
0.736138
0.733142
0.731136
0.730254
0.726246
0.720662
1.051054
1.019256
0.962838
0.905929
0.858364
0.816240
0.779039
0.760171
0.754003
0.748896
0.742321
0.741786
0.747871
0.747181
0.739130
0.736144
0.737103
0.736462
0.733649
0.733303
0.738251
0.734766
0.724448
1.030838
0.999436
0.943772
0.887875
0.841503
0.800585
0.764509
0.746561
0.741073
0.736329
0.729880
0.729434
0.735771
0.735488
0.728083
0.726070
0.728122
0.728423
0.726373
0.726696
0.732232
0.729167
0.719059
0.988062
0.957831
0.905619
0.850716
0.802505
0.763776
0.733926
0.718370
0.712554
0.708671
0.704547
0.704270
0.707585
0.707733
0.704460
0.703991
0.706034
0.706975
0.706221
0.706199
0.707093
0.704339
0.699399
0.927340
0.898221
0.848345
0.796187
0.750909
0.715634
0.689438
0.676428
0.672332
0.669556
0.666254
0.666813
0.671049
0.671532
0.668187
0.668201
0.671122
0.672377
0.671364
0.671364
0.672325
0.669817
0.665185
0.839000
0.811192
0.763715
0.716362
0.679227
0.648615
0.623437
0.613128
0.613559
0.611919
0.606849
0.608680
0.617634
0.618323
0.610735
0.610143
0.614698
0.616006
0.613348
0.613557
0.617050
0.614762
0.607907
0.720551
0.694706
0.651148
0.609223
0.578075
0.552749
0.531626
0.523980
0.526051
0.525224
0.520485
0.522520
0.531743
0.532492
0.524790
0.524271
0.529024
0.530309
0.527466
0.527770
0.531607
0.529543
0.522689
0.575106
0.551734
0.513653
0.477227
0.449345
0.429514
0.415697
0.410561
0.411073
0.410634
0.408521
0.409594
0.414000
0.414691
0.411720
0.412114
0.415468
0.416681
0.415362
0.415604
0.417123
0.415257
0.411085
0.440223
0.418882
0.385064
0.354060
0.331463
0.316541
0.306721
0.303467
0.304156
0.303778
0.301903
0.302342
0.305164
0.305763
0.304152
0.304849
0.307715
0.308759
0.307740
0.307929
0.308951
0.307199
0.303683
0.351327
0.331168
0.300060
0.272800
0.254172
0.242433
0.234779
0.232485
0.233404
0.232934
0.230844
0.230976
0.233350
0.233893
0.232594
0.233377
0.236191
0.237096
0.235926
0.236024
0.237010
0.235309
0.231873
0.646501
0.618336
0.572410
0.527895
0.493340
0.471453
0.459275
0.455756
0.456161
0.454280
0.448959
0.444439
0.442551
0.441737
0.441752
0.444214
0.447604
0.447338
0.443315
0.439562
0.436445
0.431311
0.425772
0.699765
0.671153
0.624072
0.578163
0.542202
0.519035
0.505903
0.501998
0.502513
0.500348
0.494276
0.489330
0.487502
0.486384
0.485850
0.488623
0.493062
0.493036
0.488437
0.484820
0.482707
0.477691
0.471336
0.786888
0.757077
0.705943
0.656971
0.618239
0.592492
0.577224
0.572799
0.574625
0.572157
0.564052
0.558722
0.558169
0.556615
0.554111
0.557117
0.564854
0.564931
0.557321
0.553799
0.555879
0.550831
0.540117
0.871266
0.840238
0.786389
0.733465
0.690328
0.661108
0.643798
0.638498
0.640060
0.637497
0.629221
0.623606
0.622574
0.620509
0.617460
0.619802
0.626852
0.626491
0.618608
0.614712
0.616388
0.611060
0.600212
0.941700
0.909557
0.854541
0.797472
0.749163
0.716145
0.696893
0.690621
0.690924
0.688503
0.681447
0.675609
0.672699
0.670063
0.667518
0.668277
0.670768
0.669405
0.663866
0.659273
0.656447
0.650622
0.643464
0.997042
0.963413
0.905150
0.844291
0.792393
0.756036
0.734347
0.727779
0.729492
0.727373
0.719282
0.713265
0.710399
0.707266
0.703401
0.702295
0.702552
0.700034
0.694423
0.689636
0.686771
0.680417
0.672437
1.041466
1.005980
0.941753
0.878048
0.826532
0.787636
0.760940
0.754611
0.761646
0.759739
0.746536
0.739902
0.739510
0.735985
0.728357
0.725244
0.724502
0.720992
0.714500
0.710588
0.712187
0.705490
0.692551
1.062262
1.026360
0.961268
0.896296
0.843205
0.802560
0.774144
0.766545
0.772867
0.770896
0.758168
0.752252
0.752398
0.748861
0.740570
0.736394
0.734560
0.730301
0.723379
0.719160
0.720488
0.713660
0.700708
1.064489
1.029634
0.968795
0.904207
0.847640
0.805948
0.778770
0.768286
0.767838
0.765487
0.758757
0.754858
0.753562
0.750322
0.744399
0.740008
0.736788
0.732004
0.725226
0.719567
0.715864
0.709112
0.701143
1.065763
1.031717
0.972605
0.909667
0.854221
0.812223
0.783175
0.770082
0.766690
0.763769
0.758798
0.756229
0.755502
0.752559
0.746755
0.741972
0.738465
0.733508
0.726605
0.720790
0.716476
0.710058
0.703211
1.067918
1.034369
0.975832
0.915211
0.863300
0.821358
0.788683
0.773113
0.769326
0.765714
0.759614
0.757759
0.758344
0.755721
0.749247
0.744279
0.742434
0.737689
0.729635
0.724588
0.723821
0.717870
0.708326
1.066791
1.033939
0.976610
0.917250
0.866144
0.824036
0.790219
0.773123
0.767962
0.763688
0.757653
0.756230
0.757359
0.755185
0.749049
0.744420
0.743018
0.738886
0.731583
0.727273
0.727103
0.721643
0.712429
1.062380
1.030366
0.974917
0.915765
0.862821
0.820247
0.787518
0.769676
0.761886
0.757010
0.752540
0.751440
0.752565
0.750982
0.746098
0.742283
0.740121
0.736956
0.732259
0.728541
0.725953
0.720979
0.715197
1.058997
1.027353
0.972424
0.914057
0.861779
0.818980
0.785212
0.766485
0.758212
0.752862
0.747949
0.746995
0.749132
0.748149
0.743427
0.740401
0.739246
0.737219
0.733721
0.731038
0.729500
0.725024
0.719204
1.053815
1.022052
0.965744
0.908962
0.861483
0.819122
0.781349
0.761878
0.755212
0.749722
0.742892
0.742312
0.748489
0.748003
0.740201
0.737391
0.738331
0.737396
0.734005
0.732928
0.737194
0.733230
0.722667
1.032984
1.001684
0.946227
0.890539
0.844290
0.803141
0.766468
0.747870
0.741857
0.736785
0.730203
0.729845
0.736368
0.736332
0.729156
0.727249
0.729201
0.729174
0.726557
0.726184
0.731076
0.727571
0.717239
0.989470
0.959342
0.907310
0.852556
0.804374
0.765451
0.735189
0.719150
0.712914
0.708801
0.704655
0.704513
0.708033
0.708409
0.705321
0.704911
0.706832
0.707481
0.706268
0.705681
0.706050
0.702931
0.697810
0.927917
0.898889
0.849142
0.797018
0.751649
0.716239
0.689886
0.676663
0.672338
0.669449
0.666178
0.666839
0.671211
0.671866
0.668675
0.668713
0.671496
0.672546
0.671266
0.670902
0.671497
0.668727
0.663964
0.838838
0.811106
0.763716
0.716278
0.678928
0.648239
0.623152
0.612883
0.613227
0.611570
0.606587
0.608462
0.617440
0.618240
0.610801
0.610206
0.614588
0.615790
0.613095
0.613146
0.616441
0.613991
0.607044
0.720077
0.694282
0.650757
0.608682
0.577276
0.551910
0.530982
0.523499
0.525579
0.524780
0.520108
0.522130
0.531315
0.532138
0.524567
0.524057
0.528678
0.529934
0.527154
0.527406
0.531137
0.528987
0.522080
0.574731
0.551366
0.513256
0.476684
0.448604
0.428732
0.415054
0.410061
0.410630
0.410198
0.408067
0.409099
0.413480
0.414220
0.411343
0.411789
0.415130
0.416358
0.415071
0.415277
0.416732
0.414821
0.410629
0.439997
0.418645
0.384783
0.353671
0.330941
0.315968
0.306192
0.302992
0.303693
0.303282
0.301350
0.301744
0.304556
0.305188
0.303646
0.304418
0.307341
0.308426
0.307425
0.307592
0.308592
0.306834
0.303322
0.351179
0.331008
0.299864
0.272535
0.253817
0.242018
0.234341
0.232030
0.232913
0.232381
0.230219
0.230310
0.232684
0.233251
0.231998
0.232856
0.235753
0.236715
0.235564
0.235663
0.236661
0.234984
0.231569
0.649487
0.621372
0.575554
0.531027
0.496266
0.474020
0.461278
0.457022
0.456532
0.453979
0.448212
0.443311
0.441070
0.440201
0.440361
0.442775
0.445882
0.445735
0.442096
0.438239
0.434622
0.429580
0.424634
0.702309
0.673877
0.627115
0.581329
0.545155
0.521646
0.508020
0.503349
0.502726
0.499865
0.493541
0.488150
0.485605
0.484376
0.484185
0.486649
0.490107
0.490054
0.486221
0.482401
0.479099
0.474083
0.468861
0.787731
0.758223
0.708713
0.659938
0.620846
0.594771
0.579192
0.573863
0.573462
0.570295
0.562978
0.557090
0.554675
0.552935
0.551656
0.553968
0.558098
0.557950
0.553209
0.549254
0.546844
0.541694
0.535298
0.872046
0.841241
0.788942
0.736078
0.692496
0.662955
0.645421
0.639305
0.638695
0.635530
0.628202
0.622138
0.619324
0.617083
0.615220
0.616830
0.620212
0.619498
0.614305
0.609806
0.606822
0.601293
0.594759
0.943651
0.911542
0.856696
0.799380
0.750413
0.717075
0.697768
0.690950
0.689992
0.687193
0.680684
0.674764
0.671143
0.668449
0.666408
0.666780
0.668046
0.666292
0.661026
0.655664
0.650837
0.644731
0.638959
0.997986
0.964333
0.906398
0.844945
0.791710
0.755010
0.733804
0.726687
0.726519
0.724259
0.717804
0.712153
0.708643
0.705590
0.702597
0.701560
0.701227
0.698303
0.692304
0.686233
0.680797
0.674100
0.667864
1.037493
1.002337
0.941109
0.876545
0.820912
0.781643
0.758060
0.750844
0.752714
0.750839
0.742953
0.737370
0.734799
0.731498
0.726850
0.724486
0.723155
0.719252
0.712306
0.706028
0.701535
0.694416
0.686481
1.057942
1.022267
0.960014
0.894020
0.836715
0.795753
0.770655
0.762394
0.763733
0.761833
0.754338
0.749354
0.747254
0.743946
0.738738
0.735511
0.733310
0.728790
0.721465
0.714917
0.710189
0.702915
0.694917
1.064494
1.029310
0.968288
0.902566
0.844251
0.802377
0.776388
0.766036
0.764212
0.761850
0.756557
0.752698
0.750614
0.747493
0.742725
0.739020
0.735968
0.731183
0.724082
0.717225
0.711050
0.703896
0.697512
1.066462
1.031944
0.972203
0.907980
0.850849
0.808749
0.781060
0.768600
0.764764
0.761684
0.756973
0.753914
0.752524
0.749622
0.744588
0.740451
0.737137
0.732412
0.725622
0.719092
0.713007
0.706203
0.700363
1.067867
1.033954
0.975182
0.913018
0.858422
0.816362
0.786138
0.771560
0.766584
0.762688
0.757440
0.754960
0.754933
0.752326
0.746476
0.742077
0.739256
0.734852
0.728178
0.722349
0.717495
0.711145
0.704948
1.066609
1.033484
0.976072
0.915321
0.861613
0.819366
0.787904
0.771665
0.765224
0.760573
0.755303
0.753238
0.753776
0.751667
0.746228
0.742229
0.739875
0.736057
0.730083
0.724944
0.720670
0.714755
0.708815
1.062733
1.030498
0.974784
0.914727
0.860302
0.817581
0.785991
0.768489
0.760180
0.754879
0.750202
0.748493
0.748928
0.747535
0.743694
0.740711
0.738792
0.735803
0.731122
0.726617
0.722248
0.716740
0.711719
1.058573
1.026886
0.972107
0.912953
0.859057
0.816025
0.783366
0.764697
0.755590
0.749836
0.745044
0.743709
0.744873
0.744229
0.741162
0.739139
0.738198
0.736136
0.732334
0.728591
0.724945
0.719857
0.714938
1.050218
1.018834
0.964351
0.906630
0.855108
0.812406
0.778072
0.758774
0.750516
0.744662
0.738790
0.737831
0.740643
0.740627
0.737155
0.735754
0.736100
0.734955
0.731723
0.728967
0.727258
0.722630
0.716703
1.028802
0.997952
0.944448
0.887930
0.837691
0.796190
0.762894
0.744367
0.736672
0.731253
0.725755
0.725128
0.728315
0.728785
0.725989
0.725437
0.726697
0.726389
0.723920
0.721872
0.720804
0.716642
0.710952
0.987178
0.957253
0.905778
0.850585
0.800920
0.761743
0.732424
0.716122
0.708727
0.704260
0.700613
0.700332
0.702733
0.703561
0.702496
0.702996
0.704828
0.705258
0.703757
0.702144
0.700481
0.696784
0.692557
0.925121
0.896305
0.846996
0.794590
0.748038
0.712457
0.686892
0.673405
0.667834
0.664559
0.661743
0.661911
0.664645
0.665663
0.664788
0.665762
0.668291
0.669276
0.668204
0.667163
0.666110
0.662875
0.658880
0.834326
0.806938
0.760475
0.712537
0.671867
0.641053
0.618926
0.608477
0.605769
0.603676
0.600761
0.601476
0.605702
0.606775
0.604600
0.605484
0.608809
0.610137
0.608959
0.608531
0.608961
0.606167
0.601502
0.715292
0.689832
0.647239
0.604679
0.570019
0.544573
0.526646
0.519088
0.518186
0.516949
0.514276
0.515016
0.519269
0.520293
0.518043
0.519027
0.522599
0.524072
0.522989
0.522903
0.523863
0.521444
0.516887
0.571330
0.548142
0.510366
0.473633
0.444753
0.424861
0.411912
0.406886
0.406548
0.405748
0.403747
0.404003
0.406678
0.407572
0.406679
0.408021
0.411280
0.412707
0.411983
0.411944
0.412392
0.410265
0.406698
0.437168
0.415915
0.382245
0.351149
0.328178
0.313219
0.303689
0.300405
0.300676
0.299966
0.297842
0.297756
0.299864
0.300598
0.299958
0.301334
0.304472
0.305705
0.304823
0.304750
0.305265
0.303356
0.300025
0.348555
0.328455
0.297447
0.270218
0.251525
0.239760
0.232105
0.229677
0.230323
0.229550
0.227121
0.226871
0.228922
0.229540
0.228724
0.230025
0.233204
0.234260
0.233042
0.232922
0.233674
0.231900
0.228512
0.653816
0.625723
0.579883
0.535402
0.500607
0.478060
0.464755
0.459912
0.458895
0.455786
0.449453
0.444175
0.441700
0.440527
0.440223
0.442153
0.444900
0.444867
0.441720
0.438273
0.434939
0.430217
0.425573
0.706825
0.678404
0.631480
0.585831
0.549786
0.526022
0.511783
0.506555
0.505495
0.502057
0.495045
0.489230
0.486461
0.484862
0.484017
0.485716
0.488441
0.488408
0.485225
0.481833
0.478705
0.473971
0.469109
0.793524
0.763800
0.713241
0.664537
0.625962
0.599693
0.583218
0.577374
0.576698
0.572959
0.564813
0.558474
0.555970
0.553795
0.551512
0.552603
0.555334
0.555062
0.551306
0.547825
0.545284
0.540358
0.534549
0.877453
0.846387
0.792975
0.740145
0.697098
0.667406
0.649024
0.642424
0.641554
0.637901
0.629912
0.623555
0.620761
0.618154
0.615324
0.615706
0.617659
0.616696
0.612277
0.608046
0.604737
0.599325
0.593357
0.946830
0.914636
0.859498
0.802222
0.753374
0.719903
0.700167
0.692893
0.691542
0.688427
0.681747
0.675862
0.672306
0.669463
0.666955
0.666607
0.667060
0.664964
0.659709
0.654093
0.648769
0.642618
0.637202
0.999915
0.966154
0.908087
0.846460
0.793014
0.756170
0.734768
0.727206
0.726484
0.724104
0.718014
0.712699
0.709297
0.706345
0.703451
0.702276
0.701707
0.698365
0.691669
0.684685
0.678121
0.671194
0.665503
1.037986
1.002730
0.941630
0.876689
0.820426
0.781013
0.757602
0.749985
0.751000
0.749135
0.742163
0.737053
0.734496
0.731502
0.727574
0.725741
0.724838
0.720508
0.712157
0.704155
0.697336
0.689811
0.683173
1.057957
1.022081
0.959801
0.893291
0.835306
0.794257
0.769476
0.760985
0.761589
0.759707
0.753027
0.748392
0.746257
0.743317
0.739014
0.736598
0.735089
0.730281
0.721563
0.713244
0.706123
0.698369
0.691617
1.065140
1.029534
0.967912
0.901586
0.842895
0.801033
0.775257
0.764942
0.762924
0.760466
0.755248
0.751388
0.749329
0.746504
0.742346
0.739330
0.736868
0.732078
0.724268
0.716336
0.708821
0.701224
0.695234
1.067866
1.032741
0.972003
0.907113
0.849835
0.807814
0.780263
0.768050
0.764418
0.761064
0.755714
0.752276
0.751085
0.748374
0.743488
0.739926
0.737221
0.732781
0.725797
0.718666
0.711716
0.704519
0.698787
1.070585
1.035851
0.975520
0.912613
0.858182
0.816219
0.785860
0.771650
0.767373
0.763061
0.756441
0.753414
0.754408
0.751910
0.745148
0.741034
0.738913
0.734951
0.728209
0.721957
0.716095
0.709373
0.703507
1.069286
1.035383
0.976480
0.915056
0.861550
0.819375
0.787709
0.771767
0.765978
0.760848
0.754120
0.751448
0.752987
0.750997
0.744680
0.741011
0.739376
0.735992
0.729931
0.724353
0.719077
0.712756
0.707086
1.063986
1.031259
0.974729
0.914201
0.859759
0.817058
0.785408
0.767980
0.759809
0.754042
0.748389
0.746102
0.746684
0.745511
0.741891
0.739594
0.738323
0.735613
0.730731
0.725649
0.720528
0.714531
0.709361
1.058920
1.026948
0.971741
0.912250
0.858270
0.815185
0.782418
0.763647
0.754506
0.748348
0.742852
0.741147
0.742308
0.742003
0.739570
0.738346
0.737981
0.735942
0.731596
0.727048
0.722586
0.716908
0.711690
1.049817
1.018296
0.963734
0.905821
0.854457
0.811636
0.776896
0.757446
0.749825
0.743614
0.736455
0.735188
0.737962
0.738377
0.735736
0.735161
0.735954
0.734617
0.730596
0.726847
0.724004
0.718710
0.712639
1.027849
0.996946
0.943503
0.886900
0.836855
0.795229
0.761482
0.742705
0.735542
0.729775
0.723104
0.722268
0.725446
0.726378
0.724444
0.724657
0.726251
0.725660
0.722348
0.719269
0.717037
0.712189
0.706345
0.985694
0.955771
0.904345
0.849144
0.799468
0.760222
0.730706
0.714015
0.706255
0.701401
0.697393
0.696967
0.699288
0.700548
0.700362
0.701543
0.703609
0.703806
0.701659
0.699151
0.696603
0.692265
0.687708
0.922927
0.894183
0.844990
0.792648
0.746058
0.710473
0.684862
0.671022
0.664891
0.661155
0.657988
0.657717
0.659912
0.661287
0.661570
0.663283
0.665921
0.666834
0.665567
0.663894
0.662043
0.658257
0.654055
0.831721
0.804436
0.758051
0.710135
0.669311
0.638538
0.616574
0.605864
0.602434
0.599799
0.596480
0.596280
0.599000
0.600343
0.600092
0.601917
0.605107
0.606554
0.605856
0.605147
0.604925
0.601687
0.596924
0.712592
0.687256
0.644781
0.602270
0.567472
0.542110
0.524427
0.516693
0.515113
0.513319
0.510166
0.509870
0.512496
0.513728
0.513410
0.515380
0.518880
0.520574
0.520111
0.519863
0.520259
0.517478
0.512889
0.568821
0.545782
0.508245
0.471701
0.442882
0.423119
0.410322
0.405163
0.404383
0.403099
0.400566
0.400053
0.401889
0.402945
0.403159
0.405331
0.408878
0.410522
0.409986
0.409673
0.409628
0.407207
0.403606
0.435018
0.413940
0.380568
0.349777
0.327019
0.312221
0.302773
0.299378
0.299357
0.298281
0.295702
0.295053
0.296672
0.297502
0.297534
0.299584
0.303109
0.304498
0.303565
0.303175
0.303314
0.301199
0.297834
0.346668
0.326765
0.296101
0.269241
0.250834
0.239250
0.231661
0.229147
0.229589
0.228558
0.225783
0.225089
0.226773
0.227423
0.227056
0.228893
0.232416
0.233558
0.232196
0.231773
0.232240
0.230336
0.226939
0.659181
0.631010
0.584717
0.540306
0.505810
0.483051
0.469016
0.463719
0.462512
0.459009
0.452064
0.446536
0.444119
0.442603
0.441464
0.442767
0.445229
0.445348
0.442722
0.439988
0.437455
0.433188
0.428630
0.713963
0.685167
0.636780
0.591082
0.555772
0.531832
0.516479
0.510851
0.510002
0.506149
0.498098
0.492012
0.489769
0.487765
0.485446
0.486212
0.488557
0.488623
0.485926
0.483368
0.481381
0.477101
0.471999
0.808574
0.777456
0.720213
0.670891
0.636476
0.610037
0.588912
0.582669
0.583526
0.579385
0.568856
0.562398
0.562327
0.559697
0.553833
0.553336
0.556169
0.555895
0.551879
0.549488
0.549542
0.545049
0.537518
0.891884
0.859418
0.799365
0.745953
0.707188
0.677367
0.654277
0.647252
0.647893
0.643915
0.633735
0.627476
0.627247
0.624286
0.617950
0.616729
0.618762
0.617686
0.612800
0.609472
0.608587
0.603527
0.595832
0.952341
0.919723
0.863069
0.805810
0.757968
0.724436
0.703507
0.695847
0.694928
0.691640
0.684246
0.678660
0.676256
0.673316
0.669353
0.668079
0.668170
0.665838
0.660355
0.654971
0.650326
0.644365
0.638588
1.002901
0.968936
0.910236
0.848707
0.796042
0.759141
0.736807
0.728984
0.728973
0.726602
0.719879
0.715009
0.712718
0.709948
0.706264
0.704750
0.704347
0.700648
0.692976
0.685511
0.678941
0.672002
0.666161
1.041385
1.005816
0.943063
0.878249
0.824469
0.785023
0.759125
0.751716
0.755589
0.753857
0.744359
0.739444
0.739954
0.737352
0.731093
0.729461
0.730163
0.725429
0.714512
0.705290
0.698786
0.691046
0.683418
1.060842
1.024583
0.960552
0.894097
0.838608
0.797574
0.770370
0.762185
0.765721
0.763962
0.754669
0.750141
0.751081
0.748616
0.742142
0.740173
0.740500
0.735403
0.724110
0.714495
0.707582
0.699534
0.691754
1.066553
1.030539
0.968077
0.901672
0.843787
0.802006
0.775489
0.765170
0.764154
0.761675
0.755506
0.751873
0.751167
0.748774
0.744107
0.741466
0.739972
0.735157
0.726207
0.717532
0.709608
0.701759
0.695577
1.070638
1.034837
0.972609
0.907678
0.851806
0.809933
0.781098
0.768746
0.766161
0.762586
0.755864
0.752533
0.753350
0.750948
0.744598
0.741104
0.739410
0.735223
0.727523
0.720069
0.712934
0.705542
0.699579
1.079540
1.043445
0.977800
0.914946
0.864507
0.822765
0.788507
0.774051
0.772949
0.768271
0.757985
0.755194
0.763883
0.761551
0.747303
0.742452
0.744138
0.740552
0.730226
0.723621
0.717660
0.710760
0.704531
1.078268
1.043004
0.978789
0.917436
0.867968
0.826019
0.790425
0.774248
0.771665
0.766117
0.755563
0.752970
0.762093
0.760214
0.746403
0.742031
0.744223
0.741223
0.731579
0.725642
0.720277
0.713748
0.707655
1.066864
1.033465
0.975404
0.914959
0.862223
0.819695
0.786564
0.769003
0.762297
0.756131
0.748268
0.745616
0.747892
0.746858
0.741685
0.739507
0.739298
0.736870
0.731313
0.725972
0.720816
0.714533
0.708850
1.060394
1.028024
0.971929
0.912787
0.860710
0.817785
0.783406
0.764509
0.757313
0.750821
0.742721
0.740545
0.742807
0.742663
0.739310
0.738342
0.738786
0.736790
0.731657
0.726741
0.722459
0.716388
0.710240
1.054202
1.022227
0.964472
0.907717
0.861721
0.819143
0.779761
0.760406
0.765457
0.758927
0.738405
0.736069
0.741485
0.742029
0.736473
0.735777
0.739039
0.737512
0.730615
0.726572
0.725746
0.719967
0.710919
1.031745
1.000472
0.943997
0.888643
0.843995
0.802626
0.764238
0.745500
0.750890
0.744817
0.724922
0.723076
0.728862
0.729927
0.725115
0.725147
0.729070
0.728169
0.721901
0.718433
0.718151
0.712763
0.703902
0.985444
0.955413
0.903672
0.849088
0.801310
0.762263
0.731255
0.714317
0.708212
0.703056
0.696752
0.695949
0.698911
0.700337
0.699688
0.701025
0.703402
0.703304
0.700271
0.697166
0.694712
0.689824
0.684122
0.922166
0.893373
0.843904
0.792031
0.746714
0.711358
0.684905
0.670824
0.665420
0.661313
0.656647
0.655923
0.658228
0.659742
0.660061
0.662044
0.664836
0.665560
0.663794
0.661667
0.659948
0.655647
0.650356
0.833054
0.805558
0.757356
0.709947
0.672395
0.641866
0.617122
0.606182
0.604913
0.601825
0.595310
0.594316
0.597107
0.598538
0.598163
0.600234
0.603427
0.604835
0.604186
0.603608
0.605977
0.602297
0.594201
0.713957
0.688450
0.644243
0.602250
0.570628
0.545527
0.525198
0.517271
0.517780
0.515522
0.509218
0.508065
0.510687
0.511974
0.511560
0.513831
0.517389
0.519135
0.518840
0.518804
0.521833
0.518684
0.510854
0.568024
0.545070
0.507543
0.471476
0.443554
0.424068
0.410905
0.405624
0.404987
0.403317
0.399825
0.398694
0.400247
0.401346
0.401858
0.404472
0.408265
0.409974
0.409359
0.408834
0.408957
0.406250
0.401949
0.434216
0.413328
0.380243
0.349935
0.327776
0.313251
0.303755
0.300315
0.300266
0.298921
0.295792
0.294667
0.295968
0.296798
0.297135
0.299602
0.303401
0.304839
0.303751
0.303079
0.303073
0.300780
0.297186
0.346078
0.326424
0.296194
0.269832
0.251877
0.240563
0.233089
0.230585
0.230953
0.229756
0.226685
0.225617
0.226979
0.227587
0.227472
0.229641
0.233376
0.234539
0.233021
0.232343
0.232605
0.230615
0.227203
0.660396
0.632385
0.586353
0.542151
0.507704
0.484763
0.470355
0.464653
0.463135
0.459472
0.452516
0.447090
0.444738
0.443058
0.441514
0.442404
0.444694
0.445039
0.442997
0.441001
0.439161
0.435413
0.431145
0.714836
0.686287
0.638305
0.592960
0.557801
0.533722
0.517990
0.511924
0.510732
0.506695
0.498639
0.492701
0.490570
0.488385
0.485583
0.485860
0.487986
0.488253
0.486126
0.484297
0.482997
0.479241
0.474440
0.808887
0.778127
0.721478
0.672698
0.638581
0.612057
0.590520
0.583783
0.584267
0.579949
0.569481
0.563317
0.563508
0.560722
0.554272
0.553167
0.555691
0.555559
0.552060
0.550353
0.551050
0.547076
0.539865
0.891699
0.859642
0.800265
0.747488
0.709088
0.679199
0.655647
0.648047
0.648272
0.644200
0.634297
0.628614
0.628887
0.625888
0.618951
0.617030
0.618642
0.617606
0.613132
0.610392
0.610073
0.605496
0.598109
0.951771
0.919527
0.863505
0.806854
0.759354
0.725716
0.704263
0.695944
0.694584
0.691357
0.684603
0.680000
0.678425
0.675651
0.671171
0.669150
0.668703
0.666252
0.661007
0.656049
0.651854
0.646291
0.640774
1.001926
0.968276
0.910119
0.849126
0.796750
0.759695
0.736779
0.728246
0.727812
0.725697
0.719984
0.716510
0.715391
0.713017
0.708931
0.706661
0.705626
0.701641
0.693990
0.686737
0.680437
0.673786
0.668162
1.039972
1.004667
0.942381
0.878030
0.824485
0.784861
0.758368
0.750236
0.753701
0.752356
0.744116
0.740846
0.742739
0.740718
0.734215
0.731907
0.731984
0.726876
0.715808
0.706601
0.700173
0.692617
0.685191
1.059130
1.023087
0.959440
0.893371
0.838079
0.796888
0.769137
0.760270
0.763405
0.762017
0.753935
0.750999
0.753308
0.751506
0.744954
0.742509
0.742371
0.736981
0.725529
0.715872
0.708963
0.701044
0.693433
1.064792
1.028921
0.966720
0.900603
0.842878
0.800986
0.774039
0.763133
0.761723
0.759440
0.754150
0.751763
0.752207
0.750445
0.745872
0.743077
0.741449
0.736578
0.727617
0.718980
0.711119
0.703388
0.697325
1.069012
1.033272
0.971162
0.906384
0.850596
0.808672
0.779573
0.766767
0.763782
0.760178
0.753912
0.751349
0.752983
0.751118
0.745030
0.741753
0.740327
0.736374
0.728827
0.721496
0.714471
0.707204
0.701347
1.078145
1.042028
0.976336
0.913478
0.863016
0.821280
0.786958
0.772217
0.770756
0.765885
0.755687
0.753237
0.762450
0.760531
0.746608
0.742247
0.744514
0.741366
0.731268
0.724802
0.718943
0.712160
0.706032
1.076951
1.041627
0.977294
0.915865
0.866344
0.824463
0.788946
0.772645
0.769789
0.763989
0.753290
0.750707
0.760058
0.758451
0.744976
0.741182
0.744031
0.741501
0.732067
0.726229
0.720922
0.714475
0.708454
1.065421
1.031968
0.973829
0.913341
0.860621
0.818225
0.785255
0.767708
0.760854
0.754458
0.746340
0.743477
0.745697
0.744772
0.739896
0.738205
0.738510
0.736409
0.730959
0.725630
0.720471
0.714196
0.708522
1.058744
1.026354
0.970244
0.911116
0.859113
0.816386
0.782263
0.763510
0.756291
0.749643
0.741285
0.738810
0.740861
0.740683
0.737489
0.736809
0.737531
0.735633
0.730414
0.725368
0.720988
0.714831
0.708608
1.052306
1.020359
0.962679
0.906002
0.860128
0.817810
0.778775
0.759657
0.764764
0.758149
0.737417
0.734767
0.739894
0.740301
0.734772
0.734182
0.737507
0.735853
0.728655
0.724316
0.723278
0.717310
0.708101
1.029701
0.998499
0.942174
0.886984
0.842537
0.801484
0.763471
0.744994
0.750463
0.744335
0.724245
0.722076
0.727531
0.728411
0.723556
0.723584
0.727425
0.726244
0.719503
0.715568
0.714926
0.709257
0.700190
0.983345
0.953423
0.901903
0.847606
0.800167
0.761476
0.730788
0.714057
0.708007
0.702767
0.696232
0.695075
0.697676
0.698907
0.698229
0.699550
0.701795
0.701332
0.697711
0.693982
0.691005
0.685748
0.679838
0.919985
0.891355
0.842216
0.790773
0.745939
0.710964
0.684738
0.670766
0.665334
0.661085
0.656142
0.655014
0.656903
0.658249
0.658645
0.660701
0.663400
0.663746
0.661326
0.658457
0.656086
0.651358
0.645866
0.830823
0.803549
0.755788
0.708946
0.672028
0.641887
0.617233
0.606284
0.604877
0.601591
0.594771
0.593316
0.595602
0.596898
0.596761
0.599034
0.602227
0.603291
0.601963
0.600589
0.602238
0.598114
0.589841
0.711841
0.686577
0.642840
0.601435
0.570448
0.545719
0.525446
0.517474
0.517819
0.515357
0.508752
0.507149
0.509277
0.510449
0.510292
0.512792
0.516386
0.517843
0.516924
0.516138
0.518489
0.514948
0.506976
0.566195
0.543449
0.506324
0.470758
0.443342
0.424180
0.411132
0.405855
0.405125
0.403294
0.399541
0.398049
0.399239
0.400211
0.400841
0.403598
0.407407
0.408883
0.407776
0.406659
0.406271
0.403279
0.398885
0.432649
0.411929
0.379168
0.349267
0.327509
0.313255
0.303888
0.300494
0.300421
0.298979
0.295658
0.294266
0.295297
0.295986
0.296324
0.298835
0.302622
0.303896
0.302478
0.301421
0.301105
0.298669
0.295051
0.344657
0.325145
0.295189
0.269173
0.251554
0.240471
0.233127
0.230693
0.231082
0.229838
0.226632
0.225363
0.226510
0.226967
0.226780
0.228922
0.232625
0.233677
0.231954
0.231052
0.231159
0.229132
0.225750
0.657144
0.629605
0.584686
0.540949
0.506388
0.483318
0.468865
0.462791
0.460831
0.457220
0.450823
0.445859
0.443628
0.441965
0.440393
0.441082
0.443320
0.443954
0.442534
0.441238
0.439965
0.436790
0.433043
0.709001
0.681410
0.635876
0.591426
0.555952
0.531804
0.516392
0.509859
0.507805
0.503813
0.496746
0.491402
0.489067
0.486939
0.484565
0.484769
0.486819
0.487353
0.485820
0.484513
0.483378
0.480185
0.476254
0.793881
0.765331
0.716781
0.669882
0.632427
0.605939
0.588133
0.580855
0.579254
0.575000
0.566903
0.561493
0.560111
0.557490
0.553147
0.552348
0.554135
0.554211
0.551852
0.550263
0.549547
0.546110
0.541262
0.876410
0.846638
0.795443
0.744668
0.702932
0.673056
0.653195
0.644938
0.643044
0.639123
0.631834
0.627250
0.626309
0.623608
0.618679
0.616908
0.617588
0.616644
0.613278
0.610629
0.608904
0.604849
0.599793
0.944849
0.913812
0.860656
0.805261
0.757499
0.723717
0.702390
0.693197
0.690603
0.687704
0.682954
0.680033
0.679082
0.676759
0.672661
0.670080
0.668895
0.666363
0.661673
0.657165
0.653037
0.648001
0.643378
0.996930
0.964117
0.907713
0.847672
0.795084
0.757768
0.734617
0.724970
0.723002
0.721416
0.718409
0.717255
0.717398
0.715645
0.711581
0.708208
0.705768
0.701515
0.694728
0.688202
0.682284
0.676154
0.671157
1.033768
0.999291
0.939617
0.876003
0.820380
0.780406
0.755220
0.745460
0.745225
0.744542
0.741442
0.741230
0.742821
0.741569
0.736990
0.733263
0.730588
0.725095
0.716087
0.707917
0.701097
0.694066
0.688139
1.052985
1.017711
0.956568
0.891130
0.833648
0.792080
0.765678
0.755174
0.754562
0.753803
0.750859
0.750966
0.752949
0.751975
0.747508
0.743793
0.741010
0.735276
0.725885
0.717243
0.709927
0.702506
0.696369
1.060206
1.024964
0.964014
0.898411
0.840070
0.797832
0.770800
0.758790
0.755608
0.753772
0.751272
0.751144
0.752578
0.751630
0.747773
0.744358
0.741568
0.736573
0.728593
0.720631
0.713166
0.705885
0.700309
1.063482
1.028455
0.967889
0.903254
0.846028
0.803801
0.775540
0.762052
0.757262
0.753877
0.749996
0.748944
0.750377
0.749277
0.745081
0.742171
0.740320
0.736535
0.729860
0.722951
0.716215
0.709355
0.703963
1.067190
1.032268
0.971428
0.908219
0.853427
0.811410
0.780995
0.766053
0.760763
0.755933
0.749712
0.747910
0.751039
0.749795
0.743550
0.740836
0.740576
0.737862
0.731549
0.725535
0.719866
0.713445
0.707874
1.066162
1.031953
0.972339
0.910410
0.856463
0.814402
0.783092
0.766877
0.760324
0.754475
0.747438
0.745015
0.747818
0.746656
0.740889
0.738886
0.739358
0.737313
0.731634
0.726185
0.720993
0.714859
0.709389
1.060215
1.027264
0.970347
0.909513
0.854906
0.812523
0.781427
0.764073
0.755453
0.749010
0.742656
0.739846
0.740428
0.739603
0.736776
0.735940
0.736292
0.734532
0.729841
0.724697
0.719505
0.713497
0.708333
1.054394
1.022336
0.967021
0.907443
0.853511
0.810942
0.778980
0.760636
0.751381
0.744746
0.738516
0.735967
0.736565
0.736181
0.734227
0.733923
0.734490
0.732743
0.728060
0.723091
0.718340
0.712382
0.706890
1.044326
1.012896
0.958620
0.900837
0.849619
0.807499
0.773895
0.755146
0.747608
0.741122
0.733388
0.731220
0.733113
0.733145
0.730676
0.730519
0.731640
0.729942
0.724929
0.720306
0.716881
0.711009
0.704369
1.021875
0.991196
0.938282
0.882091
0.832462
0.791692
0.759137
0.741111
0.734100
0.728130
0.720924
0.719153
0.721317
0.721712
0.719755
0.720072
0.721574
0.720154
0.715353
0.710908
0.707674
0.701969
0.695422
0.979617
0.950032
0.899313
0.844938
0.796213
0.757948
0.729336
0.713194
0.705498
0.700356
0.695669
0.694180
0.695361
0.696060
0.695900
0.697140
0.698915
0.698039
0.694076
0.689720
0.685633
0.680192
0.674958
0.916523
0.888297
0.840163
0.789149
0.744078
0.709557
0.684447
0.670794
0.664446
0.660241
0.656251
0.654715
0.655509
0.656399
0.657119
0.659190
0.661658
0.661465
0.658187
0.654299
0.650477
0.645414
0.640601
0.825046
0.798475
0.753542
0.707482
0.668875
0.639193
0.617088
0.606102
0.602007
0.598715
0.594530
0.592820
0.593631
0.594592
0.595528
0.598202
0.601718
0.602163
0.599201
0.596080
0.593635
0.589066
0.583791
0.706218
0.681648
0.640712
0.600131
0.567580
0.543262
0.525342
0.517242
0.514937
0.512463
0.508451
0.506683
0.507442
0.508336
0.509259
0.512157
0.516087
0.516924
0.514358
0.511831
0.510129
0.506149
0.501151
0.563352
0.540959
0.504699
0.469720
0.442538
0.423704
0.411087
0.405829
0.404668
0.402863
0.399543
0.397892
0.398486
0.399180
0.399941
0.402657
0.406335
0.407285
0.405218
0.403104
0.401470
0.398176
0.394297
0.430388
0.409819
0.377451
0.347894
0.326380
0.312364
0.303236
0.299924
0.299775
0.298383
0.295212
0.293735
0.294481
0.294904
0.295028
0.297270
0.300804
0.301698
0.299714
0.298127
0.297273
0.294698
0.291248
0.342510
0.323031
0.293196
0.267366
0.249973
0.239063
0.231835
0.229503
0.229978
0.228783
0.225582
0.224263
0.225277
0.225488
0.224944
0.226741
0.230188
0.230989
0.228961
0.227812
0.227750
0.225702
0.222379
0.653928
0.626885
0.582849
0.539803
0.505600
0.482553
0.467914
0.461620
0.459597
0.456164
0.450196
0.445818
0.444086
0.442505
0.440676
0.441194
0.443590
0.444503
0.443456
0.442792
0.442226
0.439602
0.436144
0.704580
0.677714
0.633574
0.590095
0.555101
0.531036
0.515467
0.508700
0.506604
0.502816
0.496244
0.491669
0.490055
0.488082
0.485397
0.485477
0.487880
0.488652
0.487199
0.486350
0.485810
0.483125
0.479489
0.786871
0.759512
0.713646
0.668245
0.631414
0.605072
0.587184
0.579671
0.578236
0.574248
0.566624
0.562290
0.562208
0.559878
0.554959
0.554133
0.556789
0.557021
0.554035
0.552546
0.552304
0.549317
0.544714
0.869185
0.840662
0.792244
0.743060
0.701993
0.672216
0.652150
0.643534
0.641771
0.638201
0.631611
0.628431
0.629103
0.626837
0.621294
0.619368
0.620767
0.619873
0.615831
0.613252
0.612008
0.608393
0.603556
0.939857
0.909701
0.858192
0.804031
0.756893
0.723062
0.701202
0.691418
0.688668
0.686239
0.682673
0.681490
0.682154
0.680401
0.675875
0.672757
0.671457
0.668852
0.664107
0.660012
0.656509
0.651958
0.647555
0.993082
0.960960
0.905722
0.846759
0.794800
0.757299
0.733329
0.722930
0.720752
0.719775
0.718267
0.719197
0.721225
0.720159
0.715559
0.711261
0.708147
0.703683
0.697164
0.691338
0.686345
0.680751
0.675814
1.030748
0.996841
0.937967
0.875395
0.820537
0.780289
0.753961
0.743281
0.742765
0.742782
0.741420
0.743565
0.747173
0.746683
0.741541
0.736590
0.732839
0.727052
0.718587
0.711418
0.705988
0.699538
0.693347
1.050282
1.015527
0.955081
0.890582
0.833762
0.791870
0.764308
0.752817
0.751834
0.751743
0.750575
0.753074
0.757097
0.756921
0.751955
0.747078
0.743266
0.737262
0.728425
0.720789
0.714873
0.708047
0.701654
1.057458
1.022712
0.962515
0.897581
0.839441
0.796858
0.769030
0.756100
0.752398
0.751090
0.750260
0.752344
0.755731
0.755591
0.751409
0.747277
0.743952
0.738822
0.731147
0.723881
0.717365
0.710650
0.705154
1.060762
1.026176
0.966229
0.901852
0.844185
0.801625
0.773152
0.758899
0.753333
0.750313
0.748103
0.749071
0.752210
0.751888
0.747672
0.744601
0.742841
0.739103
0.732445
0.725907
0.719849
0.713500
0.708288
1.064489
1.029933
0.969417
0.905893
0.849660
0.807343
0.777742
0.762399
0.756036
0.751471
0.747121
0.747204
0.751842
0.751287
0.745178
0.742801
0.743213
0.740689
0.734085
0.728143
0.723175
0.717188
0.711574
1.063777
1.029836
0.970381
0.907959
0.852477
0.810217
0.779996
0.763674
0.756193
0.750523
0.745027
0.743998
0.747852
0.747133
0.741488
0.739938
0.741211
0.739416
0.733435
0.728020
0.723483
0.717738
0.712199
1.058316
1.025544
0.968804
0.907713
0.852350
0.809935
0.779487
0.762213
0.753173
0.746832
0.741232
0.739009
0.739946
0.739179
0.736307
0.735674
0.736531
0.735001
0.730274
0.725374
0.720713
0.715087
0.710022
1.052614
1.020714
0.965598
0.905906
0.851542
0.809111
0.777844
0.759854
0.750421
0.743884
0.738082
0.735569
0.736030
0.735339
0.733058
0.732684
0.733469
0.731870
0.727299
0.722759
0.718677
0.713070
0.707545
1.042143
1.010936
0.957059
0.899207
0.847283
0.805448
0.773094
0.754871
0.746457
0.740115
0.733582
0.731353
0.732830
0.732308
0.729330
0.728907
0.730145
0.728468
0.723447
0.719302
0.716870
0.711273
0.704174
1.019815
0.989380
0.936925
0.880786
0.830632
0.790235
0.758937
0.741515
0.733739
0.727935
0.721834
0.719855
0.721444
0.721161
0.718604
0.718550
0.720034
0.718464
0.713454
0.709288
0.706871
0.701316
0.694246
0.978227
0.948873
0.898577
0.844554
0.796144
0.758285
0.730203
0.714562
0.706988
0.701983
0.697380
0.695416
0.695909
0.695928
0.695217
0.696115
0.697746
0.696523
0.692062
0.687547
0.683598
0.678142
0.672697
0.915361
0.887448
0.839975
0.789810
0.745903
0.711795
0.686386
0.672771
0.666477
0.662356
0.658315
0.656297
0.656348
0.656665
0.657119
0.659092
0.661617
0.660910
0.656603
0.652035
0.647880
0.642627
0.637671
0.823654
0.797566
0.753766
0.709356
0.673412
0.644146
0.620240
0.608517
0.604044
0.600764
0.596677
0.594549
0.594514
0.595044
0.596172
0.599184
0.603537
0.603367
0.598410
0.594064
0.590813
0.585919
0.580625
0.704901
0.680828
0.641057
0.602158
0.572309
0.548374
0.528556
0.519635
0.516909
0.514458
0.510619
0.508573
0.508615
0.509157
0.510296
0.513513
0.518244
0.518436
0.513844
0.510040
0.507492
0.503168
0.498153
0.562589
0.540513
0.504946
0.470904
0.444969
0.426447
0.413247
0.407732
0.406509
0.404805
0.401603
0.399857
0.400087
0.400448
0.401015
0.403578
0.407222
0.407584
0.404390
0.401423
0.399266
0.395729
0.391771
0.430003
0.409583
0.377547
0.348446
0.327493
0.313703
0.304490
0.301196
0.301139
0.299876
0.296812
0.295341
0.295923
0.296048
0.295782
0.297618
0.300848
0.301296
0.298699
0.296638
0.295495
0.292803
0.289331
0.342257
0.322825
0.293120
0.267505
0.250389
0.239639
0.232470
0.230251
0.230876
0.229797
0.226664
0.225380
0.226327
0.226283
0.225301
0.226639
0.229747
0.230245
0.227896
0.226507
0.226313
0.224235
0.220929
0.651259
0.624662
0.581395
0.539114
0.505576
0.482634
0.467719
0.461382
0.459793
0.456577
0.450650
0.446791
0.445999
0.444587
0.442243
0.442780
0.445725
0.446827
0.445581
0.445164
0.445272
0.442990
0.439421
0.701559
0.675181
0.631887
0.589370
0.555469
0.531585
0.515507
0.508821
0.507784
0.504254
0.497226
0.493310
0.493524
0.491805
0.487889
0.488002
0.491570
0.492481
0.490084
0.489246
0.489614
0.487189
0.483020
0.783484
0.756664
0.711861
0.667863
0.634242
0.608173
0.588057
0.580933
0.584088
0.580429
0.569175
0.565879
0.574490
0.572544
0.559789
0.558861
0.565859
0.566146
0.558771
0.556871
0.561313
0.558473
0.549189
0.865608
0.837659
0.790378
0.742679
0.704893
0.675360
0.652936
0.644586
0.647373
0.644155
0.634032
0.632093
0.641778
0.640020
0.626545
0.624466
0.630139
0.629263
0.620830
0.617856
0.621413
0.617937
0.608293
0.936617
0.907006
0.856367
0.803391
0.757679
0.723943
0.701075
0.691060
0.689459
0.687355
0.683405
0.683411
0.686648
0.685495
0.679625
0.676395
0.676164
0.673585
0.667800
0.663775
0.661487
0.657185
0.651941
0.990816
0.959119
0.904369
0.846507
0.796023
0.758491
0.733199
0.722368
0.721239
0.720581
0.718731
0.720841
0.724954
0.724536
0.719114
0.714562
0.711955
0.707520
0.700589
0.695244
0.691791
0.686560
0.680736
1.032016
0.998164
0.937734
0.876292
0.825550
0.785198
0.754841
0.743783
0.748886
0.749205
0.742863
0.745846
0.753800
0.753953
0.745562
0.740245
0.737723
0.731989
0.722506
0.716295
0.715533
0.709544
0.699550
1.051955
1.017209
0.955104
0.891648
0.838860
0.796819
0.765193
0.753241
0.757778
0.757964
0.751866
0.755259
0.763678
0.764146
0.755894
0.750640
0.748055
0.742129
0.732327
0.725703
0.724516
0.718202
0.708040
1.056762
1.022244
0.961977
0.897773
0.840732
0.797960
0.768745
0.755135
0.752037
0.750979
0.750146
0.753655
0.759349
0.759872
0.754730
0.750293
0.747436
0.742408
0.734493
0.727854
0.722988
0.716781
0.710547
1.060929
1.026387
0.965834
0.901710
0.844504
0.801732
0.772357
0.757461
0.752115
0.749341
0.747616
0.750435
0.756790
0.757125
0.751148
0.747789
0.746892
0.743277
0.735939
0.729669
0.724936
0.719030
0.713213
1.069894
1.034652
0.970093
0.905912
0.851025
0.808453
0.776887
0.761276
0.756469
0.752216
0.747482
0.750222
0.764938
0.764989
0.750298
0.747162
0.750819
0.748392
0.738435
0.732384
0.731514
0.725862
0.716528
1.069756
1.035004
0.971298
0.907988
0.853707
0.811220
0.779220
0.762860
0.757066
0.751689
0.745633
0.746953
0.760601
0.760304
0.746011
0.743734
0.748302
0.746612
0.737240
0.731671
0.731199
0.725746
0.716433
1.059979
1.026920
0.969085
0.907621
0.852257
0.809716
0.778957
0.761666
0.753028
0.746874
0.741431
0.740222
0.743552
0.742900
0.738049
0.737206
0.739092
0.737709
0.732179
0.727437
0.724075
0.718756
0.712866
1.053710
1.021643
0.966027
0.906275
0.852370
0.809905
0.778095
0.760187
0.751230
0.744841
0.738926
0.736787
0.738596
0.737730
0.733883
0.733241
0.734769
0.733303
0.728280
0.724271
0.722043
0.716735
0.709907
1.043542
1.012175
0.957906
0.900457
0.850105
0.808359
0.774536
0.756288
0.748485
0.742300
0.735505
0.733624
0.737771
0.736869
0.730623
0.729618
0.732567
0.730971
0.724561
0.721513
0.724745
0.719408
0.707177
1.021310
0.990741
0.937975
0.882353
0.833968
0.793705
0.760848
0.743413
0.736293
0.730647
0.724200
0.722417
0.726465
0.725699
0.719868
0.719173
0.722275
0.720674
0.714154
0.710978
0.714128
0.708758
0.696512
0.979374
0.949981
0.899651
0.846100
0.799040
0.761298
0.732132
0.716465
0.709384
0.704496
0.699506
0.697332
0.698118
0.697640
0.695752
0.696322
0.698592
0.697185
0.691795
0.687500
0.685049
0.679673
0.672853
0.916414
0.888589
0.841375
0.792356
0.751147
0.717187
0.689397
0.675087
0.668951
0.664867
0.660454
0.658096
0.657900
0.657792
0.657796
0.659842
0.663462
0.662453
0.656544
0.651675
0.648263
0.642982
0.637111
0.825581
0.799688
0.756072
0.714501
0.686393
0.657383
0.625999
0.611970
0.607476
0.604095
0.599153
0.596555
0.596047
0.596272
0.597661
0.601600
0.612638
0.612108
0.599933
0.594646
0.592889
0.587861
0.580433
0.706708
0.682888
0.643409
0.607448
0.585705
0.562041
0.534532
0.523253
0.520475
0.517938
0.513308
0.510890
0.510510
0.510804
0.512250
0.516362
0.527587
0.527389
0.515696
0.510909
0.509774
0.505298
0.498191
0.563449
0.541595
0.506544
0.473809
0.450637
0.432317
0.416791
0.410474
0.409239
0.407600
0.404273
0.402439
0.402451
0.402559
0.402955
0.405552
0.410007
0.409979
0.405240
0.401762
0.399813
0.396181
0.391699
0.431074
0.410786
0.379038
0.350484
0.330539
0.316912
0.307050
0.303598
0.303630
0.302490
0.299480
0.298035
0.298518
0.298419
0.297847
0.299404
0.302688
0.302819
0.299524
0.297191
0.296056
0.293314
0.289664
0.343573
0.324221
0.294681
0.269309
0.252536
0.241913
0.234688
0.232540
0.233303
0.232351
0.229310
0.228076
0.228974
0.228747
0.227447
0.228440
0.231300
0.231567
0.228964
0.227428
0.227175
0.225073
0.221745
0.648233
0.621831
0.578875
0.536856
0.503435
0.480456
0.465460
0.459139
0.457698
0.454679
0.448982
0.445418
0.444965
0.443923
0.442023
0.443051
0.446390
0.447539
0.445992
0.445194
0.445047
0.442686
0.439122
0.698354
0.672195
0.629268
0.587085
0.553386
0.529535
0.513424
0.506790
0.505926
0.502587
0.495754
0.492104
0.492658
0.491378
0.488027
0.488738
0.492764
0.493708
0.490929
0.489602
0.489606
0.487012
0.482797
0.779968
0.753428
0.709134
0.665600
0.632314
0.606351
0.586206
0.579118
0.582428
0.578914
0.567774
0.564691
0.573618
0.572199
0.560189
0.560014
0.567584
0.567926
0.560106
0.557635
0.561618
0.558528
0.549147
0.861885
0.834286
0.787632
0.740525
0.703161
0.673748
0.651209
0.642739
0.645508
0.642323
0.632262
0.630524
0.640545
0.639379
0.626734
0.625487
0.631801
0.631072
0.622302
0.618847
0.621993
0.618289
0.608548
0.932860
0.903653
0.853701
0.801417
0.756166
0.722491
0.699337
0.688913
0.686979
0.684727
0.680824
0.681072
0.684721
0.684176
0.679100
0.676681
0.677107
0.674826
0.668995
0.664768
0.662290
0.657884
0.652601
0.987052
0.955812
0.901813
0.844732
0.794731
0.757185
0.731406
0.719855
0.718059
0.717065
0.715245
0.717632
0.722195
0.722370
0.717675
0.713876
0.711926
0.707962
0.701321
0.696127
0.692776
0.687626
0.681844
1.028426
0.995048
0.935326
0.874696
0.824439
0.784016
0.753027
0.741015
0.745169
0.745023
0.738744
0.742037
0.750452
0.751160
0.743416
0.738771
0.736875
0.731744
0.722841
0.717092
0.716705
0.710966
0.701086
1.048440
1.014180
0.952798
0.890167
0.837865
0.795751
0.763464
0.750502
0.754025
0.753720
0.747686
0.751382
0.760226
0.761209
0.753552
0.748924
0.746950
0.741678
0.732562
0.726536
0.725848
0.719883
0.709885
1.053258
1.019217
0.959724
0.896316
0.839747
0.796927
0.767137
0.752633
0.748675
0.747196
0.746410
0.750188
0.756248
0.757237
0.752682
0.748876
0.746648
0.742231
0.734921
0.728829
0.724441
0.718586
0.712540
1.057709
1.023570
0.963677
0.900198
0.843358
0.800554
0.770746
0.755154
0.749146
0.746092
0.744475
0.747549
0.754200
0.754967
0.749601
0.746895
0.746627
0.743532
0.736633
0.730764
0.726404
0.720801
0.715164
1.067260
1.032291
0.968161
0.904356
0.849618
0.806982
0.775136
0.759047
0.753772
0.749392
0.744856
0.747833
0.762747
0.763196
0.749164
0.746704
0.750973
0.748960
0.739259
0.733437
0.732810
0.727391
0.718211
1.068123
1.033464
0.969869
0.906583
0.852183
0.809547
0.777359
0.760715
0.754648
0.749271
0.743441
0.744966
0.758750
0.758791
0.745089
0.743416
0.748514
0.747139
0.737898
0.732438
0.732110
0.726831
0.717644
1.059719
1.026531
0.968428
0.906593
0.850817
0.807992
0.777080
0.759672
0.750962
0.744884
0.739629
0.738570
0.742014
0.741595
0.737150
0.736755
0.739042
0.737877
0.732408
0.727715
0.724443
0.719245
0.713446
1.054845
1.022437
0.966172
0.905654
0.851025
0.808134
0.776207
0.758318
0.749417
0.743150
0.737384
0.735324
0.737186
0.736446
0.732853
0.732526
0.734354
0.733029
0.728006
0.723997
0.721816
0.716586
0.709817
1.045757
1.013886
0.958660
0.900133
0.848785
0.806508
0.772617
0.754469
0.746756
0.740718
0.734089
0.732244
0.736385
0.735524
0.729415
0.728627
0.731825
0.730311
0.723826
0.720741
0.723994
0.718711
0.706517
1.023800
0.992700
0.938927
0.882175
0.832750
0.791928
0.758983
0.741646
0.734623
0.729131
0.722839
0.721069
0.725073
0.724285
0.718492
0.717905
0.721166
0.719609
0.713016
0.709827
0.713021
0.707718
0.695508
0.981376
0.951547
0.900409
0.845939
0.798040
0.759783
0.730441
0.714791
0.707800
0.703046
0.698173
0.696019
0.696756
0.696202
0.694252
0.694806
0.697113
0.695717
0.690329
0.686113
0.683792
0.678526
0.671755
0.917647
0.889518
0.841750
0.792105
0.750317
0.715942
0.687915
0.673509
0.667386
0.663414
0.659145
0.656855
0.656632
0.656418
0.656279
0.658212
0.661792
0.660778
0.654924
0.650235
0.647059
0.641945
0.636137
0.826067
0.799993
0.756056
0.714139
0.685709
0.656410
0.624762
0.610553
0.605985
0.602703
0.597958
0.595485
0.594983
0.595086
0.596271
0.600030
0.610994
0.610453
0.598353
0.593320
0.591881
0.587065
0.579704
0.706660
0.682755
0.643123
0.607012
0.585124
0.561290
0.533561
0.522101
0.519231
0.516798
0.512384
0.510112
0.509743
0.509910
0.511117
0.514993
0.526091
0.525875
0.514284
0.509781
0.508982
0.504728
0.497688
0.563182
0.541290
0.506174
0.473382
0.450154
0.431750
0.416102
0.409683
0.408424
0.406892
0.403749
0.402045
0.402060
0.402037
0.402191
0.404518
0.408789
0.408723
0.404109
0.400897
0.399233
0.395779
0.391354
0.430875
0.410558
0.378761
0.350156
0.330173
0.316516
0.306627
0.303168
0.303238
0.302203
0.299337
0.297984
0.298462
0.298254
0.297478
0.298791
0.301885
0.301969
0.298778
0.296640
0.295690
0.293052
0.289433
0.343520
0.324137
0.294537
0.269094
0.252273
0.241642
0.234449
0.232358
0.233192
0.232336
0.229401
0.228224
0.229108
0.228800
0.227350
0.228147
0.230841
0.231059
0.228530
0.227116
0.226962
0.224902
0.221579
0.644951
0.618444
0.575310
0.533013
0.499193
0.476090
0.461282
0.455121
0.453633
0.450805
0.445482
0.441948
0.441217
0.440775
0.440390
0.442455
0.446100
0.447114
0.445029
0.443095
0.441632
0.438689
0.435204
0.695058
0.668813
0.625794
0.583283
0.548931
0.525004
0.509383
0.502868
0.501416
0.498207
0.492118
0.488252
0.487589
0.486954
0.486114
0.488099
0.491992
0.492836
0.490073
0.487624
0.485867
0.482600
0.478780
0.776113
0.749614
0.705539
0.661562
0.625829
0.599826
0.581853
0.574558
0.573821
0.570253
0.562716
0.558838
0.559489
0.558752
0.556357
0.557984
0.562650
0.563030
0.558420
0.555064
0.553310
0.549503
0.544578
0.857825
0.830366
0.784089
0.736710
0.697003
0.667581
0.647161
0.638283
0.636693
0.633192
0.626535
0.623780
0.625257
0.624764
0.621991
0.622749
0.626371
0.625902
0.620583
0.616433
0.613855
0.609483
0.604330
0.928784
0.899799
0.850313
0.798171
0.752411
0.718758
0.696037
0.685090
0.681386
0.678498
0.674999
0.674461
0.676302
0.676385
0.674377
0.673777
0.674558
0.672844
0.667891
0.663137
0.659025
0.654123
0.649574
0.982161
0.951326
0.898142
0.841403
0.790851
0.753295
0.727872
0.715334
0.711089
0.709101
0.707736
0.709507
0.712905
0.713636
0.711288
0.709252
0.708121
0.705070
0.699456
0.694100
0.689424
0.684044
0.679201
1.021179
0.988498
0.930909
0.870549
0.817021
0.776536
0.748291
0.734701
0.731058
0.729678
0.728766
0.731959
0.736998
0.738200
0.735068
0.732076
0.730119
0.726147
0.719591
0.713905
0.709662
0.703948
0.698067
1.040867
1.007370
0.948251
0.886005
0.830524
0.788375
0.758811
0.744235
0.739929
0.738354
0.737650
0.741188
0.746556
0.747946
0.744851
0.741819
0.739780
0.735739
0.729132
0.723383
0.719037
0.713225
0.707292
1.047072
1.013683
0.955597
0.892937
0.836144
0.793399
0.763851
0.748242
0.741824
0.739248
0.738671
0.741606
0.746126
0.747437
0.745147
0.742974
0.741578
0.738306
0.732517
0.726905
0.721839
0.716149
0.711187
1.050935
1.017532
0.959476
0.896948
0.840288
0.797615
0.767879
0.751557
0.743896
0.740024
0.738205
0.739927
0.743908
0.744959
0.742833
0.741908
0.742190
0.740048
0.734696
0.729297
0.724313
0.718827
0.714146
1.056206
1.022458
0.963237
0.900746
0.844838
0.802311
0.771940
0.755184
0.747242
0.742280
0.738652
0.739395
0.744334
0.745065
0.741476
0.741450
0.743877
0.742643
0.736806
0.731418
0.727093
0.721744
0.716587
1.058446
1.024769
0.965660
0.903232
0.847284
0.804560
0.773861
0.756724
0.748274
0.742578
0.737892
0.737423
0.741399
0.741770
0.738442
0.739038
0.742100
0.741290
0.735690
0.730469
0.726284
0.720990
0.715816
1.057208
1.024035
0.966426
0.904155
0.847440
0.804185
0.773393
0.755836
0.746524
0.740415
0.735465
0.733671
0.734885
0.734887
0.733487
0.734419
0.736688
0.735850
0.731223
0.726378
0.721912
0.716596
0.711790
1.055835
1.022859
0.965658
0.903564
0.846887
0.803213
0.771756
0.753911
0.744592
0.738441
0.733219
0.730962
0.731573
0.731322
0.729965
0.730691
0.732564
0.731423
0.726764
0.722150
0.718152
0.712740
0.707380
1.048838
1.016003
0.959025
0.897732
0.842512
0.799115
0.766843
0.749014
0.740441
0.734572
0.729093
0.727059
0.728619
0.728269
0.725787
0.726176
0.728443
0.727042
0.721587
0.717225
0.714803
0.709329
0.702321
1.027351
0.995207
0.939516
0.879810
0.826262
0.784214
0.752921
0.735871
0.727951
0.722620
0.717533
0.715689
0.717259
0.716946
0.714570
0.714995
0.717242
0.715819
0.710376
0.706073
0.703750
0.698349
0.691361
0.984097
0.953405
0.900597
0.843798
0.792805
0.753449
0.724939
0.709379
0.701975
0.697365
0.693237
0.691366
0.691746
0.691580
0.690762
0.691730
0.693629
0.692464
0.687905
0.683565
0.679977
0.674814
0.669494
0.918857
0.890046
0.840916
0.788939
0.743319
0.708004
0.681876
0.667930
0.661553
0.657736
0.654203
0.652410
0.652424
0.652472
0.652578
0.654339
0.656906
0.656209
0.651963
0.647872
0.644403
0.639616
0.634807
0.824892
0.798284
0.753617
0.708264
0.671446
0.641324
0.616538
0.604152
0.599209
0.596173
0.592833
0.591130
0.591205
0.591426
0.592005
0.594643
0.599019
0.598832
0.593919
0.590247
0.587941
0.583640
0.578493
0.704585
0.680267
0.640130
0.600881
0.570703
0.546245
0.525653
0.516047
0.512813
0.510608
0.507567
0.506017
0.506198
0.506394
0.506867
0.509531
0.514130
0.514267
0.509795
0.506772
0.505243
0.501538
0.496666
0.561586
0.539422
0.503718
0.469595
0.443574
0.424797
0.411149
0.405230
0.403834
0.402420
0.399819
0.398491
0.398771
0.398767
0.398646
0.400483
0.403677
0.403931
0.401040
0.398840
0.397553
0.394531
0.390711
0.429162
0.408679
0.376541
0.347351
0.326338
0.312459
0.303111
0.299746
0.299756
0.298809
0.296217
0.295051
0.295638
0.295446
0.294575
0.295698
0.298387
0.298695
0.296392
0.294913
0.294349
0.291972
0.288585
0.341855
0.322343
0.292482
0.266693
0.249464
0.238699
0.231605
0.229536
0.230376
0.229604
0.226824
0.225740
0.226658
0.226366
0.224915
0.225654
0.228252
0.228601
0.226477
0.225474
0.225604
0.223667
0.220380
0.643478
0.616651
0.572994
0.530294
0.496325
0.473253
0.458675
0.453029
0.452127
0.449529
0.444048
0.440326
0.439616
0.439841
0.440758
0.444099
0.448443
0.449134
0.445742
0.442076
0.439102
0.435227
0.431337
0.694274
0.667603
0.623889
0.580884
0.546452
0.522571
0.507150
0.501265
0.500531
0.497493
0.490938
0.486472
0.485407
0.485480
0.486390
0.489959
0.494678
0.495242
0.491178
0.486933
0.483592
0.479283
0.474950
0.776124
0.749104
0.704165
0.659711
0.624308
0.598373
0.580238
0.573563
0.573599
0.570009
0.561454
0.556246
0.555301
0.555282
0.555785
0.559529
0.565211
0.565477
0.559793
0.554738
0.551308
0.546382
0.540942
0.857596
0.829709
0.782719
0.735029
0.695766
0.666440
0.645778
0.637310
0.636174
0.632331
0.624350
0.619928
0.619546
0.619735
0.620041
0.623179
0.628087
0.627802
0.621733
0.616152
0.612045
0.606630
0.601007
0.927549
0.898352
0.848457
0.796207
0.750623
0.717093
0.694374
0.683439
0.679446
0.675791
0.670984
0.668894
0.669603
0.670281
0.670511
0.672231
0.674607
0.673498
0.668239
0.662505
0.657309
0.651609
0.646653
0.980491
0.949539
0.895904
0.839163
0.788705
0.751270
0.725803
0.712698
0.707195
0.703974
0.701430
0.701707
0.704095
0.705296
0.704889
0.705162
0.705806
0.703834
0.698615
0.692920
0.687585
0.681743
0.676751
1.021373
0.988316
0.928761
0.868112
0.814404
0.774002
0.745714
0.731001
0.724858
0.721926
0.720503
0.722417
0.726561
0.728121
0.726676
0.725889
0.725657
0.723116
0.717668
0.712231
0.707554
0.701677
0.696036
1.040569
1.006773
0.945813
0.883416
0.827864
0.785839
0.756214
0.740468
0.733606
0.730453
0.729236
0.731474
0.735886
0.737552
0.736055
0.735153
0.734826
0.732303
0.726995
0.721731
0.717160
0.711333
0.705720
1.043815
1.010567
0.952460
0.890243
0.833884
0.791371
0.761677
0.745305
0.737425
0.733535
0.731799
0.733190
0.736525
0.738077
0.737489
0.737417
0.737759
0.735832
0.731010
0.725758
0.720641
0.714928
0.710070
1.047106
1.013926
0.956203
0.894336
0.838450
0.796024
0.765961
0.749192
0.740821
0.736043
0.732993
0.733115
0.735701
0.737028
0.736837
0.737969
0.739825
0.738721
0.733955
0.728651
0.723453
0.717858
0.713248
1.052881
1.019247
0.960343
0.898520
0.843778
0.801396
0.770162
0.753026
0.744738
0.739247
0.734602
0.733681
0.736550
0.737640
0.736788
0.738909
0.742597
0.742105
0.736671
0.731093
0.726156
0.720599
0.715697
1.056451
1.022653
0.963455
0.901246
0.846084
0.803276
0.771669
0.754278
0.745753
0.739861
0.734540
0.732824
0.735061
0.735904
0.735208
0.737732
0.741823
0.741513
0.736070
0.730467
0.725537
0.719963
0.715021
1.057364
1.023715
0.965247
0.902298
0.845235
0.801570
0.770343
0.752756
0.743612
0.737584
0.732461
0.730253
0.731015
0.731621
0.731852
0.734218
0.737439
0.736927
0.732093
0.726733
0.721629
0.715996
0.711213
1.059060
1.025086
0.965983
0.902183
0.844171
0.799727
0.768020
0.750197
0.741023
0.735096
0.730112
0.728017
0.728790
0.729256
0.729183
0.731128
0.733989
0.733096
0.727964
0.722650
0.717878
0.712143
0.706882
1.055587
1.021134
0.960917
0.896862
0.839433
0.794937
0.762530
0.744707
0.736220
0.730609
0.725562
0.723973
0.726018
0.726457
0.725138
0.726816
0.730521
0.729371
0.722940
0.717641
0.714118
0.708365
0.701791
1.034512
1.000710
0.941697
0.879118
0.823198
0.779923
0.748390
0.731189
0.723209
0.718079
0.713477
0.712195
0.714371
0.714833
0.713477
0.715061
0.718699
0.717605
0.711383
0.706399
0.703217
0.697681
0.691175
0.988650
0.956811
0.901787
0.842843
0.789866
0.749356
0.720437
0.704506
0.696841
0.692326
0.688669
0.687416
0.688465
0.688979
0.688875
0.690579
0.693267
0.692564
0.688124
0.683859
0.680253
0.675200
0.670091
0.921488
0.891856
0.841112
0.787365
0.739737
0.703405
0.677182
0.662857
0.656086
0.652273
0.649208
0.648093
0.648937
0.649534
0.649907
0.652012
0.655026
0.654917
0.651415
0.648103
0.645309
0.640890
0.636175
0.826591
0.799238
0.753056
0.705738
0.666073
0.635083
0.611324
0.598895
0.593453
0.590400
0.587707
0.586845
0.588098
0.588735
0.588952
0.591507
0.595828
0.596303
0.592790
0.590468
0.589454
0.585714
0.580492
0.705364
0.680458
0.639075
0.598205
0.565471
0.540342
0.520868
0.511236
0.507516
0.505285
0.502846
0.502051
0.503305
0.503803
0.503798
0.506265
0.510727
0.511512
0.508514
0.506972
0.506855
0.503752
0.498791
0.561182
0.538735
0.502412
0.467580
0.440503
0.421282
0.407739
0.401526
0.399789
0.398361
0.396098
0.395205
0.395996
0.396209
0.396009
0.397823
0.401117
0.401908
0.400048
0.399024
0.398773
0.396237
0.392449
0.428320
0.407726
0.375336
0.345842
0.324406
0.310269
0.300802
0.297215
0.297059
0.296172
0.293833
0.292918
0.293727
0.293687
0.292906
0.294095
0.296872
0.297533
0.295917
0.295215
0.295291
0.293207
0.289851
0.341111
0.321548
0.291557
0.265578
0.248121
0.237214
0.230051
0.227902
0.228713
0.228068
0.225523
0.224602
0.225605
0.225425
0.224124
0.224950
0.227586
0.228132
0.226437
0.225917
0.226407
0.224606
0.221311
0.644085
0.616748
0.572201
0.528948
0.495108
0.472122
0.457585
0.452638
0.452832
0.450555
0.444589
0.440666
0.440074
0.440895
0.442900
0.447397
0.452628
0.452869
0.447713
0.442211
0.437791
0.432914
0.428365
0.696024
0.668667
0.623696
0.580111
0.546420
0.522587
0.506583
0.501548
0.502670
0.499917
0.491969
0.486817
0.485638
0.486368
0.488655
0.493756
0.499977
0.500132
0.493825
0.487635
0.483028
0.477604
0.472221
0.780613
0.752627
0.705161
0.660542
0.629926
0.604035
0.581392
0.575604
0.580720
0.577239
0.563426
0.556365
0.554496
0.555164
0.557815
0.563949
0.574835
0.574856
0.563688
0.556547
0.552634
0.546497
0.538967
0.861877
0.833107
0.783668
0.735974
0.701599
0.672341
0.647090
0.639323
0.642964
0.638941
0.625412
0.618794
0.617235
0.618081
0.620720
0.626524
0.636955
0.636720
0.625445
0.618032
0.613577
0.607026
0.599367
0.929807
0.900005
0.848358
0.795809
0.751300
0.717866
0.694225
0.683615
0.680622
0.676386
0.669257
0.665485
0.665412
0.666651
0.668701
0.672733
0.677492
0.676861
0.670310
0.663457
0.657601
0.651030
0.645042
0.984318
0.952567
0.895685
0.838435
0.788617
0.751326
0.725249
0.711933
0.706060
0.701793
0.697475
0.696160
0.697925
0.699535
0.700559
0.703053
0.705919
0.704919
0.699501
0.693449
0.687905
0.681534
0.675786
1.042018
1.006346
0.931087
0.868352
0.816296
0.775985
0.745272
0.729710
0.722110
0.717813
0.715070
0.715674
0.720058
0.721895
0.720832
0.722037
0.724303
0.723106
0.717908
0.712836
0.709368
0.703263
0.696105
1.060684
1.024340
0.947767
0.883415
0.829627
0.787749
0.755690
0.739044
0.730648
0.726113
0.723619
0.724560
0.729192
0.731069
0.729862
0.730880
0.733035
0.731937
0.727052
0.722351
0.719162
0.713244
0.706204
1.046046
1.012200
0.951093
0.888766
0.833318
0.791093
0.760781
0.743976
0.735329
0.730345
0.727131
0.727047
0.729818
0.731602
0.732081
0.734007
0.736425
0.735709
0.731301
0.726269
0.721425
0.715585
0.710290
1.047314
1.013773
0.954409
0.892812
0.838324
0.796157
0.765087
0.748068
0.739670
0.734233
0.729734
0.728609
0.730865
0.732523
0.733349
0.736390
0.740283
0.740035
0.735033
0.729442
0.724151
0.718308
0.713322
1.056840
1.022284
0.959703
0.898082
0.846892
0.804660
0.769969
0.752379
0.744997
0.739251
0.732883
0.731110
0.734717
0.736264
0.735616
0.739468
0.745399
0.745436
0.738874
0.732503
0.727328
0.721400
0.715942
1.061256
1.026353
0.963197
0.900834
0.848930
0.806104
0.771014
0.753293
0.745936
0.740107
0.733432
0.731270
0.734574
0.735975
0.735352
0.739397
0.745557
0.745593
0.738827
0.732316
0.727096
0.721124
0.715602
1.059538
1.025028
0.964564
0.900896
0.844407
0.800511
0.768209
0.750768
0.742511
0.736770
0.731210
0.728945
0.730488
0.731713
0.732460
0.736151
0.741063
0.740858
0.735001
0.728964
0.723657
0.717691
0.712398
1.063394
1.028174
0.966423
0.901133
0.842864
0.797967
0.765505
0.747911
0.739634
0.734080
0.728916
0.727143
0.729161
0.730293
0.730419
0.733597
0.738536
0.738007
0.731541
0.725686
0.721146
0.715169
0.709125
1.064897
1.028390
0.963555
0.897151
0.841244
0.796045
0.760534
0.742792
0.736700
0.731444
0.724822
0.723994
0.731101
0.732261
0.727566
0.730631
0.739637
0.738943
0.728060
0.722110
0.721518
0.715603
0.705570
1.044170
1.008346
0.944762
0.879869
0.825423
0.781347
0.746551
0.729181
0.723350
0.718454
0.712292
0.711840
0.719140
0.720317
0.715506
0.718391
0.727313
0.726766
0.716294
0.710918
0.710917
0.705357
0.695423
0.993857
0.960875
0.903474
0.843100
0.789675
0.748420
0.718309
0.701901
0.694366
0.689890
0.686189
0.685546
0.688129
0.689288
0.689046
0.691668
0.696335
0.696256
0.691119
0.687135
0.684653
0.679773
0.673860
0.924707
0.894390
0.842264
0.787708
0.739970
0.702937
0.675314
0.660141
0.652932
0.648976
0.646063
0.645624
0.647887
0.649074
0.649281
0.652031
0.656488
0.657051
0.653526
0.650989
0.649712
0.645624
0.640091
0.829882
0.801893
0.754491
0.706776
0.669366
0.637716
0.610245
0.596453
0.590107
0.586811
0.584487
0.584672
0.588424
0.589603
0.588524
0.591496
0.597789
0.598943
0.594963
0.593842
0.596918
0.593603
0.585230
0.708150
0.682733
0.640324
0.599293
0.568983
0.543307
0.520180
0.509165
0.504513
0.502047
0.499999
0.500225
0.503931
0.504896
0.503486
0.506253
0.512583
0.513979
0.510494
0.510188
0.514167
0.511491
0.503383
0.562135
0.539525
0.502820
0.468021
0.441338
0.421757
0.407040
0.399929
0.397607
0.396065
0.394086
0.393763
0.395529
0.396092
0.395671
0.397734
0.401786
0.403032
0.401435
0.401306
0.402482
0.400276
0.395808
0.428511
0.407925
0.375504
0.346125
0.324870
0.310534
0.300476
0.296415
0.296005
0.295192
0.293164
0.292620
0.293880
0.294089
0.293395
0.294761
0.297833
0.298759
0.297472
0.297323
0.298071
0.296165
0.292572
0.341343
0.321825
0.291875
0.265954
0.248521
0.237519
0.230158
0.227864
0.228676
0.228247
0.226057
0.225421
0.226635
0.226636
0.225522
0.226472
0.229183
0.229848
0.228392
0.228177
0.228931
0.227187
0.223812
0.644695
0.616708
0.571048
0.526649
0.492005
0.468773
0.454443
0.449913
0.450578
0.448786
0.443337
0.439914
0.439805
0.441149
0.443776
0.448830
0.454243
0.453980
0.447642
0.440693
0.435003
0.429323
0.424413
0.696850
0.668843
0.622744
0.577962
0.543375
0.519195
0.503322
0.498668
0.500263
0.498016
0.490603
0.485969
0.485319
0.486690
0.489758
0.495539
0.502001
0.501662
0.494146
0.486441
0.480471
0.474159
0.468366
0.781520
0.752933
0.704399
0.658612
0.627058
0.600740
0.578152
0.572685
0.578234
0.575202
0.561819
0.555172
0.553766
0.555181
0.558857
0.565887
0.577166
0.576787
0.564461
0.555807
0.550491
0.543406
0.535417
0.862351
0.833131
0.782871
0.734254
0.699102
0.669472
0.644245
0.636709
0.640636
0.636843
0.623434
0.616894
0.615569
0.617150
0.620993
0.627952
0.639033
0.638646
0.626447
0.617717
0.611987
0.604552
0.596452
0.929338
0.899317
0.847264
0.794245
0.749339
0.715724
0.692119
0.681626
0.678662
0.674264
0.666741
0.662502
0.662278
0.664102
0.667446
0.672918
0.678697
0.678308
0.671264
0.663500
0.656697
0.649437
0.643100
0.982730
0.951003
0.894147
0.836920
0.787130
0.749908
0.723921
0.710602
0.704463
0.699600
0.694335
0.691959
0.693106
0.695095
0.697485
0.701688
0.705949
0.705636
0.700228
0.693762
0.687680
0.680886
0.674914
1.039425
1.003964
0.929066
0.866734
0.815042
0.775004
0.744433
0.728775
0.720676
0.715485
0.711444
0.710589
0.714021
0.716076
0.716399
0.719468
0.723383
0.723197
0.718396
0.713308
0.709642
0.703344
0.696075
1.057409
1.021362
0.945296
0.881509
0.828219
0.786704
0.754835
0.738117
0.729230
0.723795
0.719969
0.719400
0.723020
0.725064
0.725193
0.728038
0.731838
0.731811
0.727434
0.722862
0.719615
0.713607
0.706503
1.042460
1.008883
0.948224
0.886392
0.831377
0.789479
0.759396
0.742668
0.733796
0.728185
0.723909
0.722599
0.724563
0.726564
0.728277
0.731820
0.735648
0.735791
0.731730
0.726726
0.721779
0.715812
0.710421
1.043721
1.010335
0.951215
0.889881
0.835623
0.793672
0.762860
0.746112
0.737836
0.732185
0.727071
0.725161
0.726921
0.728908
0.730871
0.735261
0.740245
0.740540
0.735604
0.729842
0.724328
0.718262
0.713107
1.053441
1.018890
0.956271
0.894626
0.843435
0.801310
0.766920
0.749799
0.742865
0.737288
0.730717
0.728536
0.731878
0.733848
0.734290
0.739282
0.746064
0.746401
0.739685
0.733018
0.727573
0.721362
0.715656
1.058023
1.023012
0.959619
0.897017
0.844952
0.802189
0.767472
0.750389
0.743705
0.738298
0.731683
0.729361
0.732563
0.734408
0.734754
0.739756
0.746612
0.746878
0.739958
0.733194
0.727751
0.721539
0.715791
1.056459
1.021776
0.960983
0.896980
0.840280
0.796466
0.764632
0.747949
0.740487
0.735266
0.729862
0.727540
0.729076
0.730681
0.732196
0.736696
0.742246
0.742363
0.736569
0.730488
0.725114
0.719047
0.713650
1.060628
1.025204
0.963082
0.897453
0.839008
0.794249
0.762309
0.745504
0.738024
0.732959
0.727902
0.726020
0.727976
0.729389
0.730161
0.734094
0.739726
0.739710
0.733605
0.728003
0.723632
0.717743
0.711727
1.062600
1.025902
0.960714
0.894050
0.838046
0.793021
0.757995
0.740936
0.735530
0.730639
0.723987
0.722949
0.729901
0.731264
0.727160
0.730968
0.740742
0.740736
0.730463
0.725029
0.724816
0.719153
0.709258
1.042210
1.006306
0.942565
0.877625
0.823219
0.779299
0.744795
0.727818
0.722393
0.717677
0.711399
0.710721
0.717874
0.719241
0.714967
0.718548
0.728229
0.728434
0.718695
0.713978
0.714479
0.709256
0.699496
0.992138
0.959262
0.902046
0.841949
0.788747
0.747568
0.717413
0.700949
0.693398
0.688870
0.685041
0.684278
0.686866
0.688254
0.688465
0.691669
0.696984
0.697587
0.693167
0.689861
0.687921
0.683370
0.677594
0.923361
0.893320
0.841675
0.787695
0.740328
0.703266
0.675246
0.659528
0.651878
0.647654
0.644622
0.644232
0.646700
0.648183
0.648751
0.651927
0.656866
0.657962
0.655036
0.653104
0.652334
0.648517
0.643054
0.828944
0.801332
0.754578
0.707629
0.670662
0.638897
0.610768
0.596061
0.588970
0.585274
0.582880
0.583291
0.587448
0.588979
0.588148
0.591381
0.597965
0.599480
0.595958
0.595332
0.598849
0.595729
0.587344
0.707288
0.682285
0.640592
0.600405
0.570580
0.544749
0.520834
0.508752
0.503266
0.500423
0.498410
0.498988
0.503185
0.504521
0.503303
0.506219
0.512695
0.514305
0.511122
0.511161
0.515454
0.512894
0.504733
0.561042
0.538788
0.502733
0.468699
0.442489
0.422757
0.407289
0.399242
0.396259
0.394518
0.392729
0.392818
0.395044
0.395945
0.395708
0.397868
0.401981
0.403311
0.401852
0.401896
0.403217
0.401035
0.396509
0.427238
0.406855
0.374828
0.345938
0.325009
0.310561
0.299982
0.295358
0.294658
0.293916
0.292218
0.292094
0.293740
0.294222
0.293686
0.295111
0.298177
0.299088
0.297812
0.297686
0.298438
0.296478
0.292813
0.340024
0.320566
0.290755
0.265042
0.247776
0.236701
0.229059
0.226556
0.227404
0.227251
0.225473
0.225238
0.226765
0.226981
0.225997
0.226984
0.229650
0.230241
0.228714
0.228428
0.229099
0.227253
0.223792
0.645368
0.616605
0.569569
0.523414
0.486945
0.463080
0.449092
0.444660
0.445183
0.444061
0.440194
0.438037
0.438839
0.440708
0.443617
0.448682
0.453611
0.452823
0.445873
0.437880
0.431028
0.424732
0.419744
0.696810
0.668198
0.621041
0.574430
0.537225
0.512263
0.497220
0.492439
0.493129
0.491613
0.486706
0.483838
0.484374
0.486418
0.489814
0.495472
0.500962
0.500087
0.492399
0.483652
0.476187
0.469225
0.463652
0.778922
0.750088
0.701854
0.653869
0.615488
0.588251
0.570373
0.564623
0.566052
0.563790
0.556427
0.552447
0.552621
0.554865
0.558825
0.565329
0.572240
0.571359
0.562267
0.552759
0.545099
0.537364
0.530583
0.859044
0.829785
0.780247
0.729778
0.688050
0.657594
0.637088
0.629271
0.629078
0.625889
0.618162
0.613978
0.614023
0.616413
0.620693
0.627344
0.634255
0.633556
0.624802
0.615386
0.607479
0.599459
0.592557
0.925997
0.896148
0.845033
0.791398
0.744618
0.710540
0.687907
0.677234
0.673242
0.669076
0.663113
0.659698
0.659929
0.662363
0.666571
0.672585
0.678080
0.677747
0.671094
0.662761
0.654800
0.647107
0.641133
0.975548
0.944673
0.891124
0.834480
0.784120
0.746874
0.721612
0.708359
0.701907
0.696888
0.691614
0.688850
0.689421
0.691776
0.695517
0.700847
0.705703
0.705825
0.700722
0.693912
0.687033
0.679998
0.674376
1.013366
0.980932
0.922533
0.863114
0.810517
0.770902
0.742958
0.727752
0.719824
0.714203
0.709096
0.706836
0.708100
0.710335
0.713178
0.717913
0.722806
0.723316
0.719010
0.713641
0.708401
0.702010
0.696125
1.030587
0.997659
0.938280
0.877591
0.823561
0.782587
0.753448
0.737287
0.728676
0.722794
0.717767
0.715654
0.716989
0.719159
0.721816
0.726341
0.731150
0.731841
0.727997
0.723225
0.718513
0.712461
0.706730
1.033008
1.000548
0.943783
0.883067
0.828049
0.786504
0.757441
0.741180
0.732472
0.726658
0.721771
0.719527
0.720378
0.722577
0.725789
0.730559
0.735212
0.735886
0.732166
0.727097
0.721762
0.715708
0.710561
1.036404
1.003669
0.946643
0.885575
0.830426
0.788662
0.759368
0.743355
0.735265
0.729769
0.724760
0.722400
0.723271
0.725556
0.728982
0.734263
0.739572
0.740151
0.735612
0.729891
0.724152
0.717922
0.712747
1.043061
1.009385
0.950180
0.888260
0.833493
0.791462
0.761204
0.745466
0.738461
0.733374
0.727942
0.725500
0.726967
0.729280
0.732268
0.738076
0.744639
0.745123
0.739173
0.732800
0.727275
0.720890
0.715069
1.047201
1.013007
0.952891
0.889939
0.834280
0.791688
0.761288
0.745818
0.739280
0.734539
0.729201
0.726683
0.727997
0.730112
0.732891
0.738566
0.745081
0.745518
0.739537
0.733243
0.727858
0.721565
0.715760
1.048439
1.014217
0.954647
0.890677
0.833004
0.789619
0.759837
0.744525
0.737790
0.733243
0.728430
0.725840
0.726317
0.728009
0.730745
0.735667
0.740967
0.741445
0.736762
0.731291
0.726057
0.720120
0.714963
1.051178
1.016513
0.956138
0.891267
0.832717
0.788710
0.758614
0.743147
0.736405
0.731891
0.727103
0.724552
0.724972
0.726234
0.728211
0.732464
0.737474
0.738110
0.734013
0.729429
0.725138
0.719656
0.714481
1.049406
1.014236
0.952688
0.887716
0.829945
0.785980
0.755094
0.739337
0.733098
0.728538
0.723159
0.720818
0.722277
0.723278
0.723782
0.727709
0.733905
0.734779
0.729975
0.726149
0.723693
0.718675
0.712550
1.029382
0.995178
0.935399
0.872530
0.816675
0.773870
0.743293
0.727307
0.720753
0.716125
0.710947
0.708894
0.710542
0.711513
0.711789
0.715452
0.721541
0.722645
0.718420
0.715344
0.713612
0.709058
0.703112
0.984021
0.952388
0.897736
0.839513
0.787174
0.746917
0.717937
0.701879
0.694217
0.689534
0.685417
0.683769
0.684794
0.685939
0.687143
0.690529
0.695139
0.696437
0.694144
0.691893
0.689918
0.685849
0.681173
0.917949
0.889038
0.839551
0.787392
0.740796
0.704422
0.677142
0.661288
0.653270
0.648650
0.645170
0.644188
0.645676
0.647100
0.648421
0.651706
0.656122
0.657583
0.655918
0.654458
0.653278
0.649688
0.645157
0.824511
0.798145
0.753620
0.708368
0.669875
0.638573
0.613045
0.598048
0.590504
0.586249
0.583251
0.583083
0.585797
0.587421
0.588017
0.591200
0.596160
0.597706
0.595791
0.595065
0.595578
0.592450
0.587101
0.703523
0.679723
0.640227
0.601690
0.570268
0.544693
0.523040
0.510360
0.504246
0.500845
0.498401
0.498675
0.501660
0.503200
0.503411
0.506187
0.510886
0.512303
0.510437
0.510065
0.511124
0.508390
0.503167
0.558337
0.536917
0.502479
0.469895
0.444209
0.424553
0.408804
0.399802
0.396044
0.393950
0.392182
0.392507
0.394745
0.395928
0.396156
0.398190
0.401634
0.402688
0.401313
0.400896
0.401210
0.398778
0.394772
0.424749
0.404785
0.373632
0.345665
0.325261
0.310792
0.299703
0.294333
0.293186
0.292415
0.291000
0.291318
0.293318
0.294077
0.293717
0.295058
0.297809
0.298450
0.296924
0.296359
0.296526
0.294313
0.290730
0.337293
0.317956
0.288472
0.263229
0.246354
0.235221
0.227101
0.224177
0.224963
0.225048
0.223695
0.223957
0.225921
0.226381
0.225464
0.226392
0.228901
0.229254
0.227386
0.226705
0.226997
0.224917
0.221364
0.647836
0.618284
0.569821
0.522008
0.484154
0.459700
0.445746
0.441436
0.442166
0.441756
0.439168
0.438326
0.440143
0.442473
0.445388
0.450273
0.454903
0.453650
0.446037
0.437298
0.429751
0.422970
0.417743
0.699020
0.669687
0.621182
0.572883
0.534048
0.508331
0.493269
0.488418
0.489155
0.488418
0.485096
0.483936
0.485835
0.488460
0.491773
0.497177
0.502380
0.501032
0.492649
0.483177
0.475055
0.467625
0.461815
0.780564
0.751133
0.701713
0.652010
0.611315
0.583202
0.565769
0.559862
0.561362
0.559927
0.554276
0.552401
0.554353
0.557296
0.561032
0.567237
0.573976
0.572652
0.562798
0.552601
0.544445
0.536289
0.529198
0.859935
0.830261
0.779862
0.728010
0.684201
0.652966
0.632922
0.624953
0.624855
0.622393
0.616142
0.613836
0.615502
0.618564
0.622707
0.629195
0.636079
0.635075
0.625704
0.615766
0.607527
0.599182
0.591995
0.925772
0.895779
0.844400
0.790142
0.742536
0.708007
0.685323
0.674540
0.670589
0.666895
0.661852
0.659484
0.660621
0.663549
0.667919
0.674079
0.679767
0.679378
0.672436
0.663867
0.655728
0.647853
0.641729
0.973601
0.942944
0.890002
0.833580
0.783327
0.746056
0.720720
0.707519
0.701282
0.696443
0.691275
0.688655
0.689405
0.692039
0.696199
0.702042
0.707455
0.707792
0.702610
0.695801
0.688983
0.681909
0.676172
1.007794
0.976152
0.920544
0.862322
0.810696
0.771415
0.743365
0.728314
0.720962
0.715305
0.709454
0.706650
0.707473
0.709837
0.713398
0.718997
0.725087
0.725992
0.721364
0.716079
0.711209
0.704862
0.698696
1.024488
0.992408
0.935936
0.876589
0.823674
0.783158
0.754025
0.738130
0.730176
0.724223
0.718296
0.715458
0.716211
0.718471
0.721897
0.727361
0.733428
0.734514
0.730303
0.725591
0.721261
0.715242
0.709192
1.029656
0.997550
0.941651
0.881547
0.827064
0.785880
0.757125
0.741319
0.733118
0.727378
0.722066
0.719324
0.719850
0.722195
0.726025
0.731585
0.737037
0.737952
0.734020
0.728915
0.723747
0.717626
0.712195
1.034154
1.001435
0.944416
0.883267
0.827949
0.786415
0.757838
0.742582
0.735152
0.729952
0.724837
0.722210
0.722910
0.725425
0.729488
0.735533
0.741624
0.742268
0.737226
0.731355
0.725886
0.719461
0.713664
1.041703
1.007734
0.947589
0.884916
0.829125
0.787283
0.758488
0.743957
0.737878
0.733299
0.727965
0.725356
0.726665
0.729234
0.732954
0.739702
0.747654
0.748145
0.741049
0.734570
0.730045
0.723411
0.716145
1.045046
1.010544
0.949467
0.885783
0.829179
0.786935
0.758227
0.744213
0.738810
0.734694
0.729469
0.726721
0.727770
0.730030
0.733444
0.739983
0.747857
0.748383
0.741438
0.735228
0.731000
0.724557
0.717356
1.043936
1.009700
0.950050
0.886095
0.828507
0.785823
0.757420
0.743558
0.738078
0.734150
0.729261
0.726214
0.726192
0.727786
0.730869
0.736296
0.742225
0.743004
0.738415
0.733389
0.728896
0.723064
0.717434
1.044577
1.010256
0.950559
0.886560
0.828998
0.786114
0.757339
0.743305
0.737930
0.733925
0.728675
0.725288
0.724816
0.725703
0.727850
0.732386
0.737732
0.738967
0.735798
0.732224
0.728875
0.723813
0.718593
1.041280
1.006836
0.946776
0.883506
0.827442
0.784946
0.755379
0.741006
0.736521
0.732267
0.725589
0.721933
0.721978
0.722392
0.723107
0.727160
0.733549
0.735252
0.731972
0.729715
0.728675
0.724310
0.718167
1.021526
0.988253
0.930336
0.869609
0.815828
0.774584
0.745129
0.730209
0.725094
0.720535
0.713922
0.710509
0.710737
0.711094
0.711521
0.715254
0.721496
0.723434
0.720773
0.719291
0.718979
0.715095
0.709162
0.978192
0.947511
0.894662
0.838655
0.788482
0.749616
0.721276
0.705677
0.698475
0.693611
0.688607
0.686005
0.686153
0.686845
0.688004
0.691467
0.696241
0.698140
0.696902
0.695711
0.694639
0.691038
0.686451
0.914628
0.886663
0.838900
0.789025
0.744703
0.709421
0.682078
0.666008
0.657904
0.652841
0.648553
0.646991
0.648093
0.649302
0.650536
0.653862
0.658429
0.660143
0.658839
0.657817
0.657117
0.653695
0.649053
0.823785
0.798297
0.755214
0.712375
0.676586
0.646054
0.619391
0.603491
0.595729
0.590825
0.586742
0.586248
0.589080
0.590712
0.591122
0.594287
0.599306
0.600774
0.598655
0.597876
0.598594
0.595355
0.589607
0.703874
0.680911
0.642790
0.606556
0.577651
0.552551
0.529378
0.515411
0.508810
0.504725
0.501388
0.501645
0.505034
0.506747
0.506806
0.509515
0.514175
0.515300
0.512901
0.512132
0.513122
0.510103
0.504402
0.558268
0.537609
0.504573
0.473854
0.449814
0.430395
0.413522
0.403240
0.398649
0.396047
0.394062
0.394692
0.397422
0.398863
0.399057
0.401004
0.404335
0.405028
0.403041
0.402056
0.402024
0.399260
0.394943
0.424131
0.404685
0.374553
0.347916
0.328597
0.314204
0.302228
0.295832
0.294059
0.293089
0.291813
0.292578
0.295089
0.296119
0.295761
0.297022
0.299647
0.299968
0.297916
0.296823
0.296601
0.294097
0.290320
0.336194
0.317142
0.288279
0.263920
0.247781
0.236639
0.227812
0.224168
0.224653
0.224814
0.223789
0.224552
0.227005
0.227717
0.226817
0.227681
0.230085
0.230185
0.227894
0.226771
0.226717
0.224403
0.220716
0.650723
0.620588
0.571022
0.522176
0.483611
0.458928
0.445073
0.440996
0.442452
0.442652
0.440659
0.440882
0.443637
0.446232
0.448810
0.453319
0.457845
0.456266
0.448073
0.439064
0.431520
0.424500
0.418832
0.702277
0.672287
0.622450
0.573020
0.533389
0.507290
0.492159
0.487554
0.489727
0.489674
0.486394
0.486462
0.489659
0.492618
0.495384
0.500435
0.506070
0.504388
0.494879
0.485141
0.477483
0.469877
0.463253
0.784770
0.754528
0.703133
0.652146
0.610572
0.581980
0.564631
0.559603
0.568537
0.567866
0.556461
0.555441
0.558994
0.562328
0.565202
0.571404
0.580912
0.579265
0.566088
0.555526
0.551586
0.543315
0.531703
0.863413
0.833055
0.780928
0.728034
0.683529
0.651876
0.631905
0.624831
0.632269
0.630550
0.618376
0.616802
0.619963
0.623391
0.626708
0.633228
0.642884
0.641600
0.629014
0.618826
0.615025
0.606657
0.594898
0.927056
0.896752
0.844722
0.790086
0.742416
0.707690
0.684728
0.674141
0.671850
0.668757
0.663286
0.661836
0.664067
0.667248
0.671092
0.677020
0.683533
0.682947
0.674835
0.666332
0.659203
0.651416
0.644410
0.973841
0.943083
0.889979
0.833817
0.784420
0.747271
0.721373
0.708231
0.703157
0.698736
0.693204
0.691077
0.692518
0.695269
0.699015
0.704752
0.711039
0.711287
0.705141
0.698566
0.692868
0.685927
0.679304
1.007544
0.975875
0.920645
0.863384
0.815073
0.776196
0.745799
0.730718
0.726749
0.721332
0.712430
0.709573
0.711020
0.713407
0.716524
0.722499
0.734248
0.735146
0.725025
0.719923
0.717692
0.711449
0.702644
1.024074
0.991998
0.935949
0.877667
0.828192
0.788198
0.756828
0.741001
0.736455
0.730663
0.721493
0.718359
0.719559
0.721808
0.724884
0.730870
0.742725
0.743783
0.733919
0.729236
0.727439
0.721427
0.712651
1.029884
0.997698
0.941465
0.881865
0.828620
0.787920
0.758928
0.743485
0.736304
0.730742
0.724698
0.721701
0.722389
0.724732
0.728427
0.734368
0.741175
0.741954
0.736536
0.731237
0.726981
0.720708
0.714021
1.036486
1.003288
0.944626
0.883286
0.828522
0.787403
0.759087
0.744551
0.738251
0.733276
0.727462
0.724513
0.725498
0.728045
0.731966
0.738728
0.746751
0.747186
0.739968
0.733581
0.729225
0.722463
0.714833
1.052607
1.016989
0.949257
0.885101
0.829587
0.788136
0.759543
0.746142
0.742101
0.737821
0.731100
0.728168
0.730790
0.733422
0.736222
0.744452
0.758369
0.758684
0.745630
0.738435
0.740023
0.732913
0.718449
1.055233
1.019070
0.950388
0.885253
0.829018
0.787322
0.759029
0.746364
0.743188
0.739429
0.732746
0.729559
0.731799
0.734033
0.736474
0.744492
0.758372
0.758811
0.746029
0.739225
0.741212
0.734348
0.719962
1.044337
1.009576
0.948148
0.884105
0.827328
0.785527
0.758043
0.745542
0.741805
0.738261
0.732391
0.728662
0.728651
0.730007
0.732694
0.738806
0.746767
0.747593
0.741210
0.736046
0.733089
0.727084
0.719551
1.042337
1.007830
0.947450
0.884128
0.828187
0.786533
0.758585
0.745932
0.742851
0.739215
0.732357
0.728050
0.727361
0.727819
0.729351
0.734175
0.741086
0.742572
0.738437
0.735320
0.733702
0.728740
0.722003
1.039832
1.005118
0.943957
0.881829
0.828871
0.787890
0.758307
0.745651
0.746954
0.742981
0.731043
0.725888
0.727834
0.727686
0.725401
0.729821
0.742616
0.744752
0.736096
0.734781
0.740001
0.735933
0.724025
1.020124
0.986747
0.928042
0.868814
0.818456
0.778782
0.749099
0.735617
0.736051
0.731632
0.719720
0.714863
0.717053
0.716858
0.714230
0.718247
0.730803
0.733195
0.725280
0.724831
0.730831
0.727297
0.715654
0.975792
0.945457
0.893104
0.838936
0.791603
0.754125
0.725717
0.710613
0.704985
0.700066
0.693329
0.689984
0.690252
0.690538
0.690754
0.694201
0.700141
0.702341
0.700589
0.700138
0.700859
0.697516
0.691683
0.914209
0.886645
0.839415
0.791598
0.750688
0.716508
0.687961
0.671624
0.664237
0.658889
0.653276
0.651333
0.653025
0.654035
0.654267
0.657591
0.663058
0.664870
0.662910
0.662267
0.663011
0.659660
0.653738
0.829312
0.803799
0.758923
0.718539
0.690642
0.660885
0.627811
0.610563
0.604275
0.598868
0.592192
0.591590
0.598989
0.600628
0.596453
0.599577
0.606615
0.608005
0.603698
0.603171
0.607468
0.604116
0.594558
0.710579
0.687563
0.647578
0.613664
0.592447
0.567831
0.537890
0.522227
0.516856
0.512203
0.506374
0.506735
0.514789
0.516652
0.512306
0.515001
0.521663
0.522596
0.517798
0.517063
0.521469
0.518231
0.508660
0.560890
0.540610
0.508047
0.479017
0.457600
0.438436
0.419470
0.407930
0.403036
0.399983
0.397328
0.398230
0.402011
0.403664
0.403213
0.405172
0.409029
0.409483
0.406509
0.405247
0.405862
0.402865
0.397426
0.425407
0.406386
0.377000
0.351612
0.333674
0.319377
0.306264
0.298910
0.296657
0.295446
0.294082
0.295192
0.298355
0.299602
0.299019
0.300260
0.303018
0.303133
0.300524
0.299117
0.298934
0.296239
0.292022
0.336899
0.318186
0.289993
0.266551
0.251203
0.240071
0.230532
0.226171
0.226281
0.226391
0.225541
0.226675
0.229551
0.230467
0.229558
0.230399
0.232795
0.232740
0.230128
0.228735
0.228533
0.226076
0.222236
0.650441
0.620153
0.570354
0.521337
0.482756
0.458221
0.444527
0.440481
0.441986
0.442565
0.441337
0.442377
0.445631
0.448138
0.450069
0.453711
0.457576
0.455900
0.448160
0.439806
0.432794
0.426042
0.420460
0.702018
0.671874
0.621777
0.572104
0.532329
0.506246
0.491168
0.486516
0.488727
0.489131
0.486776
0.487842
0.491674
0.494562
0.496584
0.500641
0.505516
0.503703
0.494678
0.485682
0.478667
0.471434
0.464959
0.784411
0.754036
0.702381
0.651108
0.609257
0.580556
0.563182
0.558043
0.567025
0.566919
0.556629
0.556821
0.561177
0.564456
0.566452
0.571496
0.580111
0.578260
0.565557
0.555797
0.552601
0.544814
0.533426
0.862646
0.832241
0.779991
0.726942
0.682235
0.650484
0.630462
0.623275
0.630802
0.629719
0.618726
0.618422
0.622420
0.625787
0.628175
0.633460
0.642132
0.640547
0.628336
0.618892
0.615828
0.607974
0.596462
0.925595
0.895387
0.843522
0.789048
0.741484
0.706807
0.683819
0.673175
0.671042
0.668585
0.664209
0.663908
0.666866
0.669953
0.672913
0.677651
0.683180
0.682171
0.674225
0.666276
0.659758
0.652406
0.645607
0.971641
0.941148
0.888537
0.832902
0.783958
0.747068
0.721243
0.708136
0.703286
0.699451
0.694837
0.693648
0.695668
0.698289
0.701226
0.705894
0.711277
0.710985
0.704713
0.698400
0.693089
0.686435
0.679940
1.004743
0.973498
0.919115
0.862705
0.815165
0.776741
0.746509
0.731552
0.727856
0.722931
0.714699
0.712522
0.714383
0.716607
0.719002
0.724089
0.735120
0.735383
0.724766
0.719574
0.717445
0.711300
0.702521
1.021397
0.989798
0.934689
0.877378
0.828800
0.789387
0.758306
0.742703
0.738447
0.733008
0.724215
0.721430
0.722804
0.724836
0.727301
0.732567
0.743804
0.744174
0.733597
0.728526
0.726546
0.720434
0.711580
1.028047
0.996270
0.940804
0.882096
0.829709
0.789656
0.761119
0.746030
0.739146
0.733761
0.727753
0.724702
0.725242
0.727279
0.730485
0.735855
0.742064
0.742139
0.735948
0.730038
0.725340
0.718760
0.711886
1.035478
1.002601
0.944537
0.883960
0.829982
0.789566
0.761870
0.747838
0.741868
0.736904
0.730784
0.727384
0.727909
0.730057
0.733599
0.739952
0.747470
0.747220
0.739159
0.731967
0.726948
0.719694
0.711769
1.052031
1.016654
0.949357
0.885841
0.831038
0.790359
0.762580
0.749853
0.746229
0.741861
0.734560
0.730874
0.732776
0.734937
0.737461
0.745427
0.758956
0.758636
0.744703
0.736594
0.737395
0.729672
0.714822
1.054156
1.018227
0.949966
0.885470
0.829980
0.789148
0.761805
0.749949
0.747272
0.743436
0.736106
0.732058
0.733485
0.735226
0.737440
0.745273
0.758842
0.758711
0.745084
0.737361
0.738533
0.731035
0.716251
1.041895
1.007430
0.946560
0.883286
0.827404
0.786566
0.760091
0.748482
0.745315
0.741799
0.735426
0.730934
0.730191
0.731079
0.733531
0.739473
0.747156
0.747476
0.740350
0.734371
0.730672
0.724102
0.716241
1.038339
1.004216
0.944560
0.882175
0.827287
0.786682
0.759764
0.748032
0.745585
0.742128
0.734994
0.730130
0.728849
0.728899
0.730198
0.734834
0.741482
0.742533
0.737793
0.734038
0.731840
0.726446
0.719468
1.034673
1.000436
0.940156
0.879132
0.827368
0.787475
0.758866
0.747070
0.748989
0.745313
0.733337
0.727857
0.729376
0.728897
0.726388
0.730598
0.743155
0.744926
0.735786
0.734014
0.738821
0.734463
0.722410
1.014729
0.981879
0.924131
0.866073
0.816933
0.778308
0.749494
0.736750
0.737725
0.733639
0.721829
0.716834
0.718758
0.718310
0.715454
0.719227
0.731534
0.733622
0.725345
0.724591
0.730317
0.726607
0.714882
0.971110
0.941292
0.889878
0.836835
0.790622
0.754059
0.726361
0.711824
0.706620
0.701973
0.695363
0.692012
0.692174
0.692287
0.692263
0.695434
0.701098
0.703037
0.701038
0.700388
0.700941
0.697486
0.691596
0.910727
0.883654
0.837302
0.790521
0.750586
0.717124
0.689054
0.673052
0.665914
0.660724
0.655211
0.653350
0.655082
0.656005
0.656009
0.659059
0.664266
0.665857
0.663706
0.662906
0.663521
0.660089
0.654131
0.827112
0.802047
0.757944
0.718474
0.691382
0.662126
0.629270
0.612116
0.605900
0.600537
0.593917
0.593456
0.601023
0.602657
0.598273
0.601151
0.607958
0.609171
0.604715
0.604046
0.608224
0.604807
0.595233
0.709336
0.686712
0.647385
0.614228
0.593625
0.569310
0.539374
0.523612
0.518165
0.513481
0.507690
0.508225
0.516501
0.518426
0.513931
0.516440
0.522928
0.523737
0.518823
0.517971
0.522271
0.518988
0.509409
0.560220
0.540242
0.508201
0.479740
0.458741
0.439701
0.420598
0.408840
0.403787
0.400673
0.398070
0.399155
0.403154
0.404898
0.404381
0.406234
0.409998
0.410375
0.407320
0.405981
0.406533
0.403500
0.398047
0.425024
0.406201
0.377162
0.352142
0.334445
0.320147
0.306830
0.299235
0.296831
0.295581
0.294286
0.295569
0.298927
0.300268
0.299666
0.300857
0.303575
0.303649
0.300991
0.299545
0.299333
0.296611
0.292371
0.336625
0.318031
0.290046
0.266819
0.251589
0.240389
0.230633
0.226063
0.226070
0.226176
0.225406
0.226698
0.229746
0.230749
0.229839
0.230659
0.233045
0.232968
0.230322
0.228908
0.228696
0.226215
0.222344
0.646983
0.616949
0.567704
0.519281
0.481226
0.457113
0.443593
0.439319
0.440174
0.440938
0.440800
0.442541
0.445992
0.448063
0.448917
0.451106
0.453634
0.452049
0.445806
0.439050
0.433153
0.427222
0.422287
0.698283
0.668453
0.619057
0.569904
0.530434
0.504669
0.489781
0.484753
0.485578
0.486255
0.485879
0.487879
0.491868
0.494289
0.495214
0.497517
0.500315
0.498517
0.491580
0.484328
0.478161
0.471870
0.466535
0.779675
0.749778
0.699367
0.648607
0.606654
0.578131
0.560861
0.554640
0.556304
0.556605
0.554477
0.556450
0.561113
0.563900
0.564745
0.567327
0.571190
0.569183
0.560776
0.552946
0.547027
0.540306
0.533900
0.857865
0.827975
0.777012
0.724510
0.679699
0.648092
0.628138
0.619857
0.620058
0.619512
0.616941
0.618619
0.623075
0.625956
0.627079
0.629759
0.633545
0.631562
0.623318
0.615555
0.609519
0.602668
0.596221
0.921379
0.891665
0.840810
0.786973
0.739583
0.705147
0.682409
0.671428
0.667929
0.666118
0.664416
0.665550
0.668995
0.671647
0.673272
0.675868
0.678632
0.676945
0.670383
0.663400
0.657055
0.650441
0.644920
0.966754
0.936948
0.885705
0.830915
0.782054
0.745522
0.720341
0.707184
0.701589
0.698451
0.696009
0.696180
0.698734
0.700984
0.702677
0.705437
0.708342
0.707070
0.701288
0.695148
0.689446
0.683192
0.677815
0.998143
0.967963
0.915859
0.860436
0.811407
0.773472
0.745744
0.730980
0.724471
0.720203
0.716218
0.715403
0.717601
0.719473
0.720798
0.723973
0.728561
0.727600
0.720849
0.715073
0.710433
0.704336
0.698190
1.015260
0.984785
0.932093
0.875907
0.825992
0.787207
0.758774
0.743482
0.736438
0.731458
0.726509
0.724663
0.726062
0.727651
0.729158
0.732694
0.737570
0.736631
0.729660
0.723596
0.718677
0.712316
0.705973
1.024067
0.993226
0.939832
0.882458
0.830638
0.791391
0.763981
0.749217
0.741938
0.736678
0.731359
0.728391
0.728436
0.729827
0.732163
0.736118
0.740014
0.738854
0.732402
0.725428
0.718939
0.711891
0.705856
1.031455
0.999651
0.944402
0.885460
0.832467
0.793035
0.766401
0.752691
0.746336
0.741161
0.735031
0.731000
0.730226
0.731495
0.734407
0.739254
0.743914
0.742533
0.734898
0.726678
0.719293
0.711414
0.704677
1.040857
1.007474
0.948252
0.887275
0.833383
0.793843
0.767752
0.755364
0.750885
0.746062
0.738684
0.733732
0.732667
0.733767
0.736735
0.742702
0.749602
0.748207
0.738391
0.729303
0.722590
0.714154
0.705598
1.042768
1.008819
0.948610
0.886615
0.832010
0.792326
0.766714
0.755233
0.751678
0.747343
0.739898
0.734515
0.732934
0.733657
0.736454
0.742437
0.749477
0.748293
0.738736
0.729915
0.723429
0.715117
0.706595
1.037166
1.003749
0.945644
0.883887
0.828929
0.789097
0.763774
0.752568
0.748851
0.745016
0.738598
0.733281
0.730984
0.731139
0.733515
0.738405
0.743504
0.742771
0.735947
0.728569
0.721935
0.714449
0.707796
1.032944
0.999774
0.942256
0.881068
0.826701
0.786911
0.761161
0.749769
0.746236
0.742750
0.736696
0.731670
0.729373
0.729023
0.730482
0.734466
0.739066
0.739006
0.733969
0.728523
0.723448
0.717118
0.711178
1.026053
0.993083
0.935710
0.875846
0.823542
0.784244
0.757359
0.745348
0.742506
0.739098
0.732423
0.727836
0.726519
0.725945
0.726112
0.729621
0.735528
0.736147
0.731191
0.727537
0.725159
0.719940
0.713454
1.005580
0.973921
0.918921
0.861804
0.811862
0.773685
0.746591
0.733673
0.729988
0.726369
0.720167
0.716382
0.715743
0.715350
0.715222
0.718317
0.724060
0.725086
0.721109
0.718670
0.717437
0.713021
0.706932
0.964389
0.935267
0.885285
0.832672
0.785920
0.749732
0.723409
0.709388
0.703380
0.699304
0.694721
0.692127
0.691974
0.692150
0.692603
0.695264
0.699262
0.700380
0.698346
0.696549
0.694961
0.691029
0.686297
0.904459
0.877948
0.832794
0.786004
0.744647
0.711480
0.685519
0.670415
0.663065
0.658476
0.654496
0.653207
0.654475
0.655417
0.655910
0.658383
0.662150
0.663192
0.661293
0.659795
0.658697
0.655040
0.650311
0.817610
0.793417
0.752505
0.712373
0.679016
0.649965
0.623955
0.608359
0.600912
0.596151
0.592187
0.592152
0.595617
0.597216
0.596833
0.599163
0.603399
0.604308
0.601756
0.600549
0.600934
0.597505
0.591686
0.700509
0.678665
0.642386
0.608411
0.581396
0.557184
0.534044
0.519821
0.513118
0.508943
0.505663
0.506472
0.510675
0.512535
0.511966
0.514018
0.518070
0.518775
0.516039
0.514905
0.515609
0.512437
0.506688
0.556422
0.536656
0.505174
0.476174
0.453437
0.434399
0.417119
0.406214
0.401194
0.398410
0.396558
0.397749
0.401194
0.402884
0.402793
0.404364
0.407369
0.407799
0.405551
0.404319
0.404082
0.401204
0.396851
0.423090
0.404248
0.375184
0.349686
0.331139
0.316764
0.304181
0.297068
0.294840
0.293742
0.292664
0.293950
0.297073
0.298370
0.297906
0.298983
0.301455
0.301634
0.299416
0.298192
0.297871
0.295280
0.291435
0.335453
0.316779
0.288588
0.264925
0.249194
0.237870
0.228384
0.224096
0.224243
0.224374
0.223584
0.224821
0.227799
0.228762
0.227833
0.228613
0.230963
0.230983
0.228573
0.227376
0.227279
0.224888
0.221108
0.643917
0.614311
0.565863
0.518493
0.481396
0.457873
0.444498
0.440015
0.440672
0.441525
0.441828
0.444138
0.447810
0.449277
0.448681
0.449176
0.450557
0.449092
0.444221
0.439351
0.435109
0.430202
0.425714
0.695760
0.666236
0.617372
0.569038
0.530341
0.505111
0.490436
0.485322
0.486118
0.486978
0.487067
0.489711
0.494009
0.495754
0.494993
0.495360
0.496803
0.495030
0.489481
0.484183
0.479735
0.474570
0.469786
0.778192
0.748396
0.697975
0.647680
0.606267
0.578199
0.561211
0.555111
0.556900
0.557536
0.556038
0.558783
0.564008
0.566044
0.564787
0.565085
0.567228
0.565047
0.557988
0.552049
0.547701
0.542173
0.536551
0.856527
0.826722
0.775718
0.723628
0.679306
0.648098
0.628380
0.620224
0.620601
0.620535
0.618812
0.621451
0.626597
0.628737
0.627666
0.627933
0.629837
0.627402
0.620133
0.613935
0.609250
0.603491
0.597807
0.919215
0.889785
0.839420
0.786263
0.739496
0.705440
0.682792
0.671743
0.668404
0.667181
0.666516
0.668851
0.673027
0.675046
0.674706
0.675044
0.676097
0.673625
0.667236
0.661189
0.655872
0.650065
0.645013
0.964006
0.934688
0.884368
0.830534
0.782496
0.746348
0.721099
0.707735
0.702183
0.699694
0.698515
0.700136
0.703705
0.705461
0.705252
0.706030
0.707680
0.705287
0.698553
0.692432
0.687123
0.681283
0.676171
0.995023
0.965543
0.914828
0.860686
0.812983
0.775480
0.747342
0.732312
0.725760
0.722104
0.719426
0.720200
0.723941
0.725406
0.724584
0.726229
0.730766
0.728430
0.718967
0.712076
0.706979
0.700881
0.694935
1.012996
0.983243
0.931986
0.877163
0.828691
0.790471
0.761765
0.746317
0.739222
0.734649
0.730618
0.729917
0.732517
0.733592
0.733073
0.735285
0.740236
0.737860
0.727908
0.720326
0.714541
0.707884
0.701600
1.023798
0.993520
0.941210
0.885052
0.834431
0.795965
0.768875
0.754195
0.746942
0.741734
0.736526
0.733712
0.733733
0.734320
0.735141
0.737711
0.740684
0.738206
0.730021
0.721865
0.714523
0.707020
0.700862
1.033107
1.001707
0.947244
0.889457
0.837746
0.799317
0.773283
0.759855
0.753620
0.748119
0.741249
0.736429
0.734670
0.734838
0.736515
0.740006
0.743310
0.740784
0.732161
0.722928
0.714496
0.706047
0.699252
1.043995
1.010865
0.952143
0.892221
0.839637
0.801231
0.775938
0.764027
0.760254
0.754823
0.745552
0.739038
0.736102
0.735928
0.738098
0.742748
0.747859
0.745435
0.735257
0.725190
0.716932
0.707824
0.699569
1.045991
1.012273
0.952522
0.891532
0.838195
0.799612
0.774766
0.763712
0.760782
0.755772
0.746392
0.739416
0.735968
0.735507
0.737670
0.742491
0.747828
0.745610
0.735592
0.725617
0.717401
0.708288
0.700009
1.039145
1.006049
0.948552
0.887773
0.833945
0.795008
0.770186
0.759112
0.755245
0.750894
0.743661
0.737455
0.734141
0.733460
0.735137
0.739148
0.743116
0.741224
0.733146
0.724237
0.715984
0.707542
0.700679
1.033405
1.000611
0.943759
0.883427
0.829956
0.790744
0.765140
0.753564
0.749494
0.745790
0.739896
0.734828
0.732313
0.731582
0.732529
0.735944
0.739897
0.738500
0.731416
0.723974
0.717083
0.709677
0.703418
1.025478
0.992854
0.935822
0.876662
0.825175
0.786140
0.758850
0.746227
0.741995
0.738700
0.733680
0.730014
0.729314
0.728782
0.728585
0.731891
0.737937
0.737117
0.729134
0.722965
0.718241
0.711920
0.705478
1.004231
0.972806
0.917937
0.861220
0.811789
0.773692
0.746167
0.732728
0.727837
0.724610
0.720430
0.717945
0.718251
0.718092
0.717667
0.720582
0.726509
0.726188
0.719335
0.714580
0.711204
0.705844
0.699887
0.962504
0.933445
0.883509
0.830850
0.784042
0.747888
0.721679
0.707762
0.701721
0.698242
0.694932
0.693418
0.694045
0.694414
0.694542
0.696723
0.700244
0.700311
0.696655
0.693423
0.690604
0.686056
0.681252
0.902520
0.875902
0.830454
0.783214
0.741378
0.708254
0.682888
0.668431
0.661599
0.657738
0.654760
0.654333
0.656275
0.657289
0.657273
0.659079
0.662153
0.662530
0.659947
0.657755
0.655949
0.652032
0.647438
0.815900
0.791460
0.749874
0.708895
0.674401
0.645408
0.620683
0.606167
0.599382
0.595396
0.592439
0.593134
0.597276
0.598823
0.597663
0.599190
0.602627
0.603230
0.600760
0.599384
0.599335
0.595943
0.590584
0.699199
0.677061
0.640021
0.605084
0.576847
0.552682
0.530896
0.517868
0.511899
0.508398
0.505866
0.507136
0.511829
0.513563
0.512254
0.513638
0.517081
0.517760
0.515472
0.514527
0.515078
0.512120
0.506919
0.555770
0.535763
0.503725
0.473927
0.450424
0.431399
0.414952
0.405013
0.400710
0.398346
0.396722
0.398005
0.401548
0.403092
0.402615
0.403855
0.406637
0.407215
0.405429
0.404594
0.404550
0.401942
0.397922
0.423344
0.404368
0.374953
0.348880
0.329784
0.315385
0.303330
0.296822
0.294967
0.293974
0.292845
0.294022
0.297047
0.298202
0.297550
0.298488
0.300918
0.301283
0.299467
0.298663
0.298649
0.296291
0.292614
0.336340
0.317653
0.289327
0.265312
0.249182
0.237807
0.228639
0.224647
0.224845
0.224838
0.223836
0.224863
0.227672
0.228505
0.227471
0.228189
0.230551
0.230731
0.228640
0.227814
0.228014
0.225795
0.222091
0.642584
0.613383
0.565562
0.519289
0.483288
0.460378
0.447135
0.442604
0.443519
0.444376
0.444499
0.447096
0.451019
0.451861
0.449685
0.448658
0.449227
0.447775
0.443711
0.440315
0.437610
0.433518
0.429192
0.695934
0.666517
0.617521
0.569925
0.532233
0.507592
0.493089
0.488267
0.490222
0.491159
0.490349
0.493201
0.498052
0.499077
0.496233
0.494913
0.495852
0.494004
0.488774
0.484931
0.482320
0.478051
0.473240
0.783029
0.752670
0.699274
0.648984
0.608553
0.581034
0.564187
0.559246
0.566013
0.566854
0.560977
0.563548
0.570394
0.571601
0.566878
0.565403
0.568198
0.565778
0.557525
0.552743
0.551348
0.546752
0.539957
0.861673
0.831250
0.777201
0.725010
0.681596
0.650852
0.631182
0.624151
0.629498
0.629741
0.623833
0.626443
0.633295
0.634611
0.630019
0.628437
0.630873
0.627988
0.619238
0.613938
0.612050
0.607153
0.600270
0.920499
0.890998
0.840220
0.787514
0.741742
0.708025
0.685046
0.674173
0.672126
0.671275
0.670125
0.673155
0.678437
0.679769
0.676966
0.675476
0.676272
0.673107
0.665560
0.660088
0.656163
0.651016
0.645749
0.964523
0.935363
0.885290
0.832307
0.785982
0.750061
0.723568
0.709810
0.704827
0.702751
0.701856
0.704687
0.709945
0.711193
0.708447
0.707790
0.710298
0.706976
0.697491
0.691065
0.686624
0.681132
0.675623
0.996152
0.966894
0.916690
0.864196
0.821766
0.784474
0.751485
0.735412
0.729975
0.726708
0.723689
0.726177
0.734581
0.735701
0.730074
0.731354
0.743358
0.739920
0.720626
0.711653
0.707696
0.701585
0.693863
1.015108
0.985551
0.934745
0.881559
0.838393
0.800463
0.767009
0.750595
0.744604
0.740277
0.735624
0.736294
0.743257
0.743891
0.738673
0.740685
0.753210
0.749729
0.729821
0.719942
0.715079
0.708239
0.700082
1.027573
0.997328
0.944889
0.889524
0.840756
0.802739
0.774650
0.759761
0.753105
0.747878
0.742028
0.739407
0.740129
0.739929
0.738629
0.740281
0.744529
0.741108
0.729715
0.720622
0.713483
0.705826
0.698979
1.040346
1.008536
0.952574
0.895042
0.844561
0.806783
0.780664
0.767517
0.762566
0.756754
0.747960
0.742239
0.739814
0.738889
0.739068
0.741643
0.745319
0.742057
0.731571
0.721935
0.713977
0.705395
0.697796
1.061441
1.026697
0.960206
0.899389
0.848048
0.810400
0.785104
0.774332
0.777349
0.771375
0.754170
0.745352
0.740729
0.739290
0.740442
0.744708
0.752659
0.749650
0.735521
0.725141
0.718459
0.709188
0.698918
1.063613
1.028275
0.960718
0.898829
0.846721
0.808870
0.783962
0.773947
0.777691
0.772075
0.754761
0.745499
0.740397
0.738761
0.740038
0.744571
0.752767
0.749927
0.735859
0.725409
0.718602
0.709215
0.698873
1.047303
1.013713
0.954359
0.893742
0.841057
0.802678
0.777586
0.766491
0.763503
0.758661
0.749569
0.742504
0.738557
0.737048
0.737699
0.741085
0.745449
0.742704
0.732506
0.722732
0.714421
0.705510
0.697720
1.039672
1.006584
0.948410
0.888483
0.836427
0.797485
0.770770
0.758479
0.754170
0.750188
0.743974
0.739112
0.737164
0.736063
0.735814
0.738806
0.743910
0.741394
0.730900
0.721880
0.714361
0.706263
0.699126
1.036503
1.002958
0.940667
0.881643
0.834538
0.795448
0.763253
0.749040
0.743861
0.740539
0.736348
0.734115
0.736846
0.736412
0.733507
0.737301
0.750613
0.748500
0.730579
0.721472
0.715983
0.708795
0.700906
1.014453
0.982022
0.921735
0.864913
0.819628
0.781334
0.748886
0.733955
0.728270
0.725269
0.722267
0.721556
0.725620
0.725742
0.722657
0.726085
0.739295
0.737724
0.721000
0.713376
0.709309
0.703154
0.695799
0.966031
0.936466
0.884943
0.832037
0.786034
0.749733
0.722268
0.707883
0.701823
0.698807
0.696480
0.696256
0.698589
0.699136
0.698086
0.699871
0.704471
0.703542
0.696793
0.692188
0.689020
0.683981
0.678379
0.905603
0.878314
0.831066
0.783214
0.741876
0.708682
0.682573
0.668312
0.662149
0.658930
0.656641
0.657292
0.660892
0.661939
0.660419
0.661458
0.664613
0.664344
0.660324
0.657618
0.656134
0.652042
0.646679
0.822539
0.796783
0.751098
0.709069
0.676358
0.647366
0.620646
0.606520
0.601157
0.597896
0.595086
0.596997
0.604585
0.606032
0.601275
0.601607
0.605230
0.605521
0.602175
0.601032
0.604457
0.601148
0.592451
0.706075
0.682627
0.641399
0.605357
0.578890
0.554767
0.531101
0.518634
0.514197
0.511322
0.508652
0.510847
0.518831
0.520384
0.515464
0.515785
0.519590
0.520214
0.517378
0.516970
0.521185
0.518462
0.510039
0.558893
0.538320
0.504755
0.474219
0.450850
0.431881
0.415382
0.406153
0.402753
0.400726
0.398999
0.400490
0.404884
0.406215
0.404481
0.405245
0.408153
0.408833
0.407077
0.406718
0.407683
0.405350
0.400860
0.425967
0.406843
0.376919
0.350462
0.331225
0.316867
0.305033
0.298951
0.297412
0.296394
0.295036
0.296093
0.299226
0.300174
0.298995
0.299706
0.302175
0.302678
0.301088
0.300704
0.301277
0.299149
0.295355
0.339203
0.320615
0.292335
0.268255
0.251991
0.240637
0.231655
0.227754
0.227805
0.227500
0.226162
0.226930
0.229569
0.230214
0.228950
0.229540
0.231897
0.232198
0.230361
0.229881
0.230423
0.228378
0.224702
0.640915
0.612133
0.565096
0.519789
0.484646
0.462188
0.448984
0.444273
0.444956
0.445620
0.445598
0.448041
0.451677
0.451949
0.448885
0.446889
0.446744
0.445166
0.441548
0.438838
0.436737
0.432979
0.428764
0.694615
0.665589
0.617332
0.570681
0.533855
0.509652
0.495139
0.490096
0.491787
0.492531
0.491594
0.494298
0.498836
0.499215
0.495361
0.492941
0.493055
0.491049
0.486315
0.483243
0.481330
0.477468
0.472806
0.782368
0.752339
0.699557
0.650137
0.610550
0.583411
0.566440
0.561190
0.567635
0.568293
0.562350
0.564816
0.571371
0.571858
0.565955
0.563212
0.565025
0.562390
0.554679
0.550751
0.550150
0.546037
0.539430
0.861711
0.831544
0.777968
0.726478
0.683748
0.653263
0.633370
0.625963
0.630960
0.631054
0.625157
0.627744
0.634352
0.634948
0.629132
0.626218
0.627597
0.624432
0.616165
0.611682
0.610572
0.606172
0.599492
0.921264
0.891924
0.841461
0.789205
0.743838
0.710186
0.686902
0.675609
0.673231
0.672279
0.671220
0.674336
0.679450
0.680138
0.676209
0.673442
0.673209
0.669690
0.662472
0.657664
0.654400
0.649687
0.644609
0.966147
0.937037
0.887074
0.834275
0.788087
0.752028
0.725104
0.710869
0.705564
0.703434
0.702707
0.705733
0.710931
0.711637
0.707862
0.706004
0.707520
0.703792
0.694505
0.688593
0.684684
0.679547
0.674198
0.998646
0.969343
0.919061
0.866548
0.824075
0.786506
0.752987
0.736408
0.730674
0.727375
0.724530
0.727238
0.735620
0.736245
0.729640
0.729767
0.740798
0.736954
0.717835
0.709329
0.705862
0.700072
0.692492
1.018177
0.988545
0.937599
0.884311
0.841034
0.802816
0.768873
0.752008
0.745751
0.741378
0.736831
0.737620
0.744460
0.744540
0.738321
0.739189
0.750780
0.746971
0.727351
0.718061
0.713782
0.707326
0.699336
1.030833
1.000557
0.948072
0.892668
0.843850
0.805656
0.777248
0.762037
0.755150
0.749820
0.743937
0.741230
0.741612
0.740688
0.738293
0.738775
0.742156
0.738556
0.727685
0.719463
0.713149
0.706029
0.699428
1.043523
1.011783
0.955955
0.898567
0.848208
0.810427
0.784153
0.770796
0.765637
0.759643
0.750651
0.744616
0.741617
0.739776
0.738732
0.740078
0.742924
0.739645
0.729964
0.721521
0.714659
0.706805
0.699558
1.064349
1.029791
0.963662
0.903202
0.852184
0.814666
0.789284
0.778328
0.781116
0.774895
0.757389
0.748137
0.742829
0.740367
0.740192
0.743169
0.750280
0.747335
0.734167
0.725149
0.719674
0.711247
0.701440
1.066366
1.031269
0.964162
0.902715
0.850983
0.813286
0.788265
0.778001
0.781446
0.775570
0.758000
0.748386
0.742683
0.740084
0.740054
0.743279
0.750579
0.747725
0.734508
0.725301
0.719598
0.710996
0.701091
1.050041
1.016665
0.957684
0.897433
0.845007
0.806674
0.781373
0.769905
0.766536
0.761474
0.752324
0.745190
0.740921
0.738666
0.738154
0.740261
0.743646
0.740640
0.730909
0.721974
0.714455
0.706083
0.698561
1.042278
1.009350
0.951436
0.891719
0.839731
0.800671
0.773624
0.760840
0.756097
0.751991
0.745987
0.741426
0.739533
0.737978
0.736740
0.738505
0.742531
0.739447
0.728931
0.720209
0.713029
0.705155
0.698119
1.038827
1.005374
0.943201
0.884193
0.836939
0.797596
0.765020
0.750299
0.744712
0.741402
0.737684
0.736072
0.739188
0.738554
0.734821
0.737459
0.749637
0.746727
0.728387
0.719130
0.713605
0.706390
0.698471
1.016400
0.983977
0.923647
0.866644
0.821048
0.782457
0.749703
0.734407
0.728471
0.725640
0.723266
0.723330
0.727924
0.727985
0.724195
0.726560
0.738670
0.736251
0.718956
0.710981
0.706699
0.700421
0.693003
0.967536
0.937867
0.886108
0.832821
0.786395
0.749839
0.722284
0.707848
0.701846
0.699167
0.697501
0.698030
0.700862
0.701358
0.699684
0.700525
0.704162
0.702498
0.695259
0.690346
0.686976
0.681852
0.676248
0.906617
0.879116
0.831443
0.782998
0.741120
0.707765
0.681888
0.668000
0.662258
0.659536
0.657869
0.659134
0.663101
0.664037
0.661930
0.662153
0.664526
0.663729
0.659428
0.656581
0.655009
0.650944
0.645677
0.823139
0.797102
0.750870
0.708076
0.674697
0.645642
0.619485
0.606114
0.601468
0.598792
0.596497
0.598832
0.606626
0.607887
0.602568
0.602204
0.605234
0.605208
0.601788
0.600671
0.604099
0.600927
0.592442
0.706655
0.682915
0.641104
0.604255
0.577107
0.552983
0.530004
0.518415
0.514740
0.512387
0.510063
0.512484
0.520520
0.521841
0.516414
0.516169
0.519536
0.520010
0.517253
0.517002
0.521318
0.518793
0.510601
0.559854
0.539046
0.504993
0.473786
0.449875
0.430915
0.414978
0.406447
0.403575
0.401824
0.400215
0.401744
0.406067
0.407148
0.404997
0.405335
0.407947
0.408570
0.406962
0.406833
0.407996
0.405847
0.401498
0.427345
0.408122
0.377947
0.351091
0.331495
0.317132
0.305636
0.299897
0.298501
0.297440
0.295968
0.296905
0.299891
0.300601
0.299093
0.299495
0.301770
0.302250
0.300788
0.300614
0.301381
0.299380
0.295646
0.340839
0.322274
0.293968
0.269737
0.253271
0.241892
0.233046
0.229176
0.229053
0.228471
0.226863
0.227420
0.229876
0.230303
0.228771
0.229128
0.231349
0.231630
0.229880
0.229559
0.230256
0.228285
0.224615
0.639349
0.610947
0.564772
0.520227
0.485707
0.463474
0.450114
0.445031
0.444925
0.445172
0.445027
0.446874
0.449694
0.449424
0.446038
0.443569
0.442729
0.440912
0.437490
0.434773
0.432466
0.428624
0.424506
0.692335
0.663916
0.617151
0.571589
0.535538
0.511560
0.496705
0.490833
0.490758
0.491016
0.490743
0.492965
0.496382
0.496168
0.492219
0.489209
0.488058
0.485831
0.481915
0.479041
0.476809
0.472921
0.468614
0.777094
0.748177
0.699282
0.651548
0.612844
0.585854
0.568177
0.560993
0.561646
0.561716
0.560155
0.562680
0.567402
0.567261
0.562007
0.558353
0.557276
0.554465
0.549298
0.546066
0.544180
0.540146
0.535163
0.857475
0.828319
0.778420
0.728403
0.686332
0.655838
0.635143
0.625709
0.624887
0.624360
0.622813
0.625487
0.630300
0.630271
0.625079
0.621217
0.619698
0.616427
0.610864
0.607244
0.604964
0.600717
0.595713
0.921924
0.892915
0.843370
0.791543
0.746064
0.712173
0.688455
0.676077
0.671694
0.670172
0.669828
0.672468
0.676251
0.676356
0.672507
0.668980
0.666833
0.663322
0.658047
0.654052
0.650791
0.646303
0.641831
0.969124
0.939917
0.889840
0.836562
0.789014
0.752438
0.725781
0.710948
0.704430
0.701784
0.701111
0.703336
0.706795
0.706953
0.703584
0.700766
0.699360
0.695779
0.689734
0.685173
0.681511
0.676751
0.672139
1.002846
0.973182
0.922052
0.867887
0.820182
0.781838
0.751951
0.735366
0.727935
0.724184
0.722018
0.723453
0.727258
0.727265
0.723372
0.721558
0.722902
0.719375
0.710737
0.705276
0.701785
0.696669
0.691088
1.022423
0.992406
0.940577
0.885510
0.836853
0.797758
0.767422
0.750583
0.742708
0.737995
0.734275
0.733947
0.736327
0.735763
0.732110
0.730894
0.732777
0.729439
0.720644
0.714854
0.710969
0.705476
0.699641
1.033383
1.003033
0.950627
0.894444
0.843789
0.804794
0.776643
0.760957
0.753031
0.747525
0.742223
0.739196
0.738277
0.736738
0.734222
0.733301
0.733619
0.730629
0.724098
0.718549
0.713705
0.707837
0.702487
1.042141
1.011019
0.957115
0.899897
0.848693
0.810253
0.783644
0.769534
0.762669
0.756647
0.749218
0.743525
0.740142
0.737620
0.735566
0.735373
0.736118
0.733560
0.727421
0.721746
0.716559
0.710313
0.704702
1.051770
1.019330
0.962087
0.903475
0.852135
0.814130
0.788386
0.775846
0.771426
0.765280
0.755110
0.747379
0.742696
0.739507
0.737409
0.738159
0.740640
0.738409
0.731173
0.725128
0.720220
0.713656
0.707145
1.053241
1.020371
0.962361
0.902931
0.850998
0.812877
0.787525
0.775670
0.771914
0.766145
0.756003
0.748055
0.743112
0.739806
0.737759
0.738628
0.741186
0.738919
0.731516
0.725217
0.720057
0.713304
0.706688
1.046601
1.014221
0.958012
0.898441
0.845499
0.806715
0.781237
0.769067
0.764103
0.759144
0.751789
0.745438
0.741246
0.738379
0.736520
0.736709
0.737696
0.735045
0.728435
0.722046
0.716138
0.709337
0.703395
1.040520
1.008251
0.952269
0.892594
0.839336
0.799803
0.773276
0.760330
0.755035
0.751031
0.745830
0.741707
0.739427
0.737375
0.735326
0.735108
0.735824
0.732777
0.725694
0.719183
0.713355
0.706661
0.700767
1.031807
0.999488
0.942781
0.883639
0.831647
0.791886
0.763592
0.749615
0.744307
0.741132
0.737579
0.735828
0.736320
0.735222
0.732560
0.732458
0.735030
0.731878
0.722784
0.716212
0.711466
0.705104
0.698571
1.009467
0.978083
0.923043
0.865754
0.815326
0.776360
0.748069
0.733715
0.728239
0.725597
0.723341
0.723227
0.725170
0.724846
0.722316
0.722104
0.724668
0.721842
0.713402
0.707630
0.703686
0.697974
0.691821
0.966370
0.937031
0.886419
0.832612
0.784457
0.747564
0.721237
0.707317
0.701580
0.699188
0.697938
0.698703
0.700883
0.701127
0.699384
0.698779
0.699420
0.697304
0.692172
0.688007
0.684559
0.679763
0.674983
0.904907
0.877709
0.831067
0.782068
0.738506
0.704920
0.680408
0.667200
0.661769
0.659472
0.658414
0.659859
0.662967
0.663677
0.661884
0.661242
0.661934
0.660715
0.657244
0.654556
0.652354
0.648504
0.644285
0.816874
0.791677
0.748613
0.705350
0.668551
0.639380
0.616718
0.604643
0.600198
0.598050
0.596679
0.598694
0.603477
0.604491
0.601664
0.601064
0.602749
0.602358
0.599499
0.598041
0.597679
0.594664
0.590186
0.700176
0.677220
0.638575
0.601208
0.570626
0.546448
0.527083
0.516872
0.513407
0.511555
0.510115
0.512127
0.517025
0.518077
0.515255
0.514890
0.517050
0.517213
0.514995
0.514366
0.514904
0.512493
0.508230
0.558157
0.537451
0.503957
0.472109
0.446851
0.427845
0.413230
0.405511
0.402968
0.401545
0.400354
0.401821
0.405226
0.406048
0.404295
0.404230
0.406085
0.406454
0.405073
0.404853
0.405278
0.403204
0.399711
0.427094
0.407787
0.377549
0.350189
0.329913
0.315495
0.304570
0.299227
0.297978
0.296988
0.295615
0.296517
0.299159
0.299628
0.297973
0.297969
0.299792
0.300072
0.298635
0.298442
0.298976
0.297002
0.293553
0.340940
0.322273
0.293774
0.269193
0.252367
0.240923
0.232271
0.228520
0.228350
0.227640
0.225917
0.226388
0.228696
0.228895
0.227041
0.227042
0.228975
0.229096
0.227279
0.226943
0.227621
0.225640
0.221974
0.640880
0.612625
0.566739
0.522642
0.488588
0.466361
0.452612
0.447218
0.446748
0.446476
0.445602
0.446609
0.448750
0.447993
0.444258
0.441565
0.440463
0.438375
0.434649
0.431556
0.428940
0.424846
0.420549
0.694259
0.666010
0.619588
0.574729
0.539552
0.515627
0.500027
0.493531
0.492789
0.492467
0.491605
0.493026
0.495806
0.495058
0.490629
0.487286
0.485700
0.483222
0.479216
0.476114
0.473692
0.469556
0.464999
0.780207
0.751405
0.702546
0.655822
0.618737
0.591795
0.572527
0.564080
0.563562
0.562955
0.561062
0.563023
0.567675
0.566965
0.560597
0.556352
0.554469
0.551477
0.546724
0.543626
0.541957
0.537716
0.532225
0.861491
0.832338
0.782262
0.733056
0.692433
0.661860
0.639476
0.628683
0.626641
0.625388
0.623461
0.625574
0.630346
0.629774
0.623492
0.619080
0.616812
0.613507
0.608586
0.605302
0.603383
0.599009
0.593531
0.926564
0.897379
0.847529
0.795826
0.750759
0.716537
0.691714
0.678418
0.673197
0.670960
0.669917
0.671715
0.674821
0.674462
0.670291
0.666528
0.663972
0.660647
0.656114
0.652554
0.649571
0.645095
0.640485
0.975347
0.945625
0.894579
0.840741
0.792939
0.755714
0.727992
0.712406
0.705403
0.702072
0.700399
0.701603
0.704135
0.703900
0.700535
0.697497
0.695436
0.692297
0.687749
0.684143
0.681087
0.676578
0.671990
1.011276
0.980676
0.927471
0.872179
0.823693
0.784433
0.753414
0.736072
0.728488
0.724116
0.720673
0.720878
0.723390
0.723011
0.719353
0.716941
0.716138
0.713303
0.708209
0.704785
0.702774
0.698268
0.692654
1.030653
0.999668
0.945695
0.889343
0.839701
0.799540
0.767998
0.750376
0.742412
0.737261
0.732552
0.731294
0.732577
0.731641
0.728080
0.726083
0.725768
0.723314
0.718518
0.715371
0.713535
0.709060
0.703404
1.038673
1.007776
0.954327
0.897166
0.845653
0.805570
0.776163
0.759685
0.751474
0.745818
0.740346
0.737162
0.735897
0.734019
0.731095
0.729451
0.729036
0.727063
0.723306
0.720457
0.717852
0.713443
0.708791
1.044356
1.013191
0.959251
0.901620
0.849843
0.810404
0.782532
0.767579
0.760272
0.754360
0.747446
0.742205
0.739064
0.736174
0.733182
0.732079
0.732556
0.731101
0.727445
0.724793
0.722251
0.717911
0.713369
1.050523
1.018633
0.962818
0.904651
0.853482
0.814613
0.787220
0.773574
0.768150
0.762281
0.753534
0.746836
0.743514
0.739929
0.735814
0.735416
0.737943
0.736803
0.731684
0.728743
0.726450
0.722085
0.717169
1.051362
1.019165
0.962793
0.903998
0.852356
0.813461
0.786527
0.773577
0.768826
0.763396
0.754808
0.748060
0.744615
0.740916
0.736723
0.736270
0.738720
0.737423
0.732062
0.728872
0.726368
0.721843
0.716828
1.046766
1.014725
0.959148
0.899678
0.846431
0.806920
0.780486
0.767586
0.762265
0.757620
0.751170
0.745785
0.742282
0.739063
0.735844
0.734612
0.734935
0.733031
0.728632
0.725261
0.722137
0.717329
0.712456
1.042055
1.009888
0.954031
0.894021
0.840009
0.799821
0.772885
0.759608
0.754330
0.750570
0.745844
0.742474
0.740751
0.738395
0.735113
0.733374
0.732949
0.730364
0.725411
0.721522
0.718192
0.713097
0.707842
1.033812
1.001489
0.944796
0.884965
0.831720
0.791403
0.763435
0.749732
0.745250
0.742271
0.738383
0.737068
0.737994
0.736605
0.732719
0.730897
0.731431
0.728473
0.721885
0.717690
0.715619
0.710444
0.703659
1.011653
0.980217
0.925112
0.867077
0.815386
0.775970
0.748210
0.734327
0.729804
0.727348
0.724636
0.724819
0.727118
0.726536
0.722916
0.721127
0.721674
0.718825
0.712423
0.708429
0.706598
0.701702
0.695137
0.968524
0.939118
0.888335
0.833954
0.784945
0.747714
0.721667
0.708062
0.702799
0.700648
0.699477
0.700588
0.703058
0.703097
0.700543
0.698819
0.698348
0.696040
0.691653
0.688326
0.685689
0.681392
0.676790
0.906270
0.879061
0.832418
0.782936
0.738646
0.704851
0.680754
0.668046
0.663231
0.661304
0.660417
0.662166
0.665467
0.665975
0.663534
0.662029
0.661964
0.660422
0.657038
0.654536
0.652407
0.648825
0.645000
0.816726
0.791673
0.749105
0.705418
0.667713
0.638469
0.616727
0.605597
0.602227
0.600574
0.599188
0.601365
0.606224
0.607009
0.603626
0.602323
0.603754
0.602944
0.599420
0.597583
0.596453
0.593543
0.589910
0.699824
0.676973
0.638778
0.600958
0.569503
0.545324
0.526972
0.517804
0.515475
0.514134
0.512659
0.514782
0.519708
0.520520
0.517182
0.516186
0.518130
0.517856
0.514899
0.513765
0.513415
0.511025
0.507571
0.558854
0.538062
0.504459
0.472131
0.446328
0.427327
0.413319
0.406311
0.404463
0.403429
0.402385
0.404011
0.407454
0.408055
0.405823
0.405181
0.406560
0.406560
0.404867
0.404372
0.404436
0.402363
0.399169
0.428098
0.408673
0.378219
0.350491
0.329883
0.315468
0.304887
0.299949
0.299043
0.298246
0.296990
0.298020
0.300692
0.300965
0.298889
0.298403
0.299834
0.299836
0.298200
0.297877
0.298289
0.296313
0.292952
0.341938
0.323179
0.294502
0.269673
0.252645
0.241206
0.232748
0.229200
0.229145
0.228467
0.226772
0.227317
0.229644
0.229661
0.227424
0.227018
0.228645
0.228561
0.226607
0.226210
0.226867
0.224885
0.221222
0.644840
0.616577
0.570417
0.526548
0.492957
0.470552
0.456119
0.450495
0.450157
0.449363
0.447288
0.447488
0.449529
0.448412
0.443958
0.441189
0.440189
0.437931
0.433676
0.430144
0.427427
0.423101
0.418393
0.699953
0.671458
0.623939
0.579465
0.545575
0.521616
0.504722
0.497855
0.497729
0.496890
0.494338
0.495037
0.498510
0.497354
0.491302
0.487665
0.486263
0.483580
0.478882
0.475442
0.473376
0.468939
0.463425
0.793288
0.763338
0.708926
0.662457
0.628952
0.602113
0.579377
0.570389
0.574942
0.573817
0.565909
0.567465
0.578840
0.577672
0.563380
0.558100
0.556650
0.553448
0.547541
0.544468
0.544898
0.540305
0.532075
0.875096
0.844671
0.788879
0.739765
0.702599
0.672101
0.646273
0.634935
0.638033
0.636257
0.628239
0.629950
0.641513
0.640515
0.626301
0.620900
0.619090
0.615682
0.609787
0.606653
0.606866
0.602161
0.593983
0.934372
0.904527
0.852727
0.800988
0.757177
0.722806
0.696351
0.682553
0.678110
0.675348
0.672405
0.673471
0.677435
0.676758
0.670972
0.667055
0.664801
0.661595
0.656916
0.653469
0.651343
0.646657
0.640867
0.983868
0.953274
0.900017
0.845724
0.798808
0.761128
0.731522
0.715333
0.708990
0.705135
0.701628
0.701942
0.704751
0.704295
0.700055
0.697047
0.695140
0.692370
0.688366
0.685318
0.683488
0.678996
0.673326
1.025471
0.993152
0.934471
0.878272
0.832067
0.792096
0.757065
0.738762
0.733455
0.728594
0.721668
0.720870
0.725348
0.724783
0.718478
0.715709
0.714467
0.712241
0.708903
0.707188
0.710585
0.706426
0.696324
1.044600
1.011858
0.952348
0.894924
0.847339
0.806288
0.770610
0.751928
0.746229
0.740768
0.732924
0.731008
0.734482
0.733404
0.727085
0.724561
0.723760
0.722066
0.719394
0.718484
0.722557
0.718805
0.708874
1.046097
1.014269
0.958562
0.900504
0.849224
0.808153
0.776472
0.759107
0.751413
0.745749
0.739585
0.736498
0.736168
0.734212
0.730153
0.728144
0.727954
0.726807
0.724512
0.723687
0.723688
0.720400
0.715411
1.049323
1.017580
0.962161
0.903913
0.852315
0.811906
0.781937
0.766108
0.759203
0.753540
0.746602
0.742057
0.740718
0.737766
0.732931
0.731430
0.732969
0.732368
0.729386
0.728802
0.728816
0.725968
0.721746
1.056806
1.024295
0.965577
0.907265
0.858248
0.818496
0.787191
0.772442
0.768817
0.763367
0.753715
0.748571
0.753389
0.749770
0.737705
0.736774
0.743599
0.743274
0.735248
0.733805
0.734258
0.731602
0.727021
1.057072
1.024371
0.965300
0.906533
0.857137
0.817439
0.786660
0.772599
0.769636
0.764671
0.755299
0.750261
0.755086
0.751366
0.739112
0.737986
0.744639
0.744091
0.735801
0.734169
0.734513
0.731761
0.727092
1.049867
1.017602
0.961186
0.901548
0.848641
0.808393
0.780217
0.766516
0.761721
0.757484
0.751277
0.747077
0.745788
0.742543
0.737146
0.735120
0.736369
0.735125
0.731182
0.730049
0.729848
0.726717
0.722127
1.046086
1.013572
0.956565
0.896102
0.842043
0.801218
0.773111
0.759374
0.754960
0.751510
0.746572
0.744223
0.744306
0.741939
0.736824
0.734129
0.734136
0.732068
0.727813
0.726153
0.726296
0.722609
0.716643
1.042176
1.008974
0.948567
0.887829
0.835339
0.794507
0.764884
0.751362
0.752724
0.749969
0.740813
0.740187
0.744035
0.742628
0.735595
0.732816
0.735532
0.732951
0.725168
0.723312
0.729077
0.724974
0.712463
1.020175
0.987852
0.929024
0.870081
0.819174
0.779363
0.750155
0.736639
0.738045
0.735763
0.727616
0.728289
0.733376
0.732760
0.726077
0.723432
0.726164
0.723514
0.715542
0.713383
0.718902
0.714757
0.702326
0.972902
0.943129
0.891244
0.836388
0.787338
0.749842
0.723362
0.709915
0.705878
0.703908
0.701958
0.703506
0.707195
0.707165
0.703196
0.700758
0.700680
0.698347
0.693545
0.690975
0.690304
0.686467
0.680769
0.909580
0.882148
0.834868
0.785113
0.740923
0.707011
0.682661
0.670342
0.666782
0.665124
0.663602
0.665695
0.670169
0.670541
0.666620
0.664410
0.664860
0.663083
0.658653
0.656171
0.654581
0.651207
0.647156
0.820327
0.794978
0.751463
0.707614
0.671291
0.642072
0.619178
0.608882
0.608959
0.607692
0.603779
0.606361
0.613937
0.614522
0.608078
0.606096
0.611268
0.610032
0.601669
0.598819
0.597164
0.594253
0.590826
0.703251
0.680098
0.640936
0.602949
0.572892
0.548806
0.529415
0.521199
0.522378
0.521451
0.517446
0.519909
0.527558
0.528144
0.521685
0.520014
0.525660
0.524912
0.517043
0.514770
0.513728
0.511256
0.508014
0.561232
0.540265
0.506245
0.473698
0.448040
0.429123
0.415209
0.408852
0.408174
0.407468
0.405987
0.407774
0.412052
0.412449
0.408963
0.407735
0.409453
0.409072
0.406166
0.405203
0.404993
0.402869
0.399729
0.430129
0.410608
0.379938
0.352047
0.331430
0.317089
0.306691
0.302140
0.301777
0.301186
0.299859
0.301009
0.303961
0.304077
0.301400
0.300491
0.301830
0.301571
0.299439
0.298912
0.299214
0.297236
0.293909
0.343819
0.325024
0.296267
0.271365
0.254317
0.242952
0.234671
0.231345
0.231505
0.230930
0.229282
0.229932
0.232353
0.232247
0.229660
0.228917
0.230318
0.230066
0.227963
0.227507
0.228155
0.226211
0.222599
0.646143
0.618052
0.572101
0.528270
0.494508
0.471884
0.457436
0.452051
0.451857
0.450673
0.447731
0.447112
0.448680
0.447421
0.443111
0.440761
0.440192
0.437950
0.433214
0.429061
0.425904
0.421358
0.416549
0.700902
0.672616
0.625399
0.581129
0.547315
0.523423
0.506795
0.500405
0.500596
0.499481
0.496110
0.495950
0.498862
0.497531
0.491647
0.488414
0.487357
0.484588
0.479305
0.475101
0.472432
0.467624
0.461916
0.793861
0.764145
0.710115
0.664011
0.630853
0.604382
0.582191
0.573916
0.578954
0.577686
0.569040
0.569712
0.580439
0.579071
0.564986
0.560094
0.558878
0.555494
0.548936
0.544983
0.544663
0.539542
0.531000
0.875666
0.845420
0.789926
0.741136
0.704344
0.674302
0.649109
0.638543
0.642172
0.640340
0.631692
0.632591
0.643532
0.642364
0.628384
0.623360
0.621738
0.618135
0.611606
0.607588
0.607001
0.601713
0.593188
0.935412
0.905586
0.853810
0.802120
0.758442
0.724359
0.698413
0.685254
0.681271
0.678483
0.675050
0.675487
0.678988
0.678217
0.672673
0.669117
0.667064
0.663725
0.658535
0.654341
0.651504
0.646294
0.640212
0.985626
0.954845
0.901246
0.846623
0.799491
0.761798
0.732424
0.716623
0.710591
0.706730
0.702909
0.702835
0.705382
0.704928
0.700925
0.698216
0.696474
0.693678
0.689421
0.685906
0.683594
0.678737
0.672866
1.027921
0.995223
0.935836
0.878946
0.832185
0.791898
0.756803
0.738626
0.733490
0.728677
0.721663
0.720760
0.725194
0.724715
0.718589
0.715970
0.714733
0.712576
0.709343
0.707533
0.710777
0.706470
0.696266
1.047121
1.013934
0.953592
0.895304
0.846958
0.805376
0.769392
0.750612
0.744978
0.739679
0.732054
0.730388
0.734071
0.733142
0.726878
0.724295
0.723347
0.721762
0.719433
0.718769
0.723013
0.719350
0.709437
1.048010
1.015803
0.959391
0.900501
0.848406
0.806668
0.774491
0.756841
0.749128
0.743775
0.738208
0.735793
0.735972
0.734204
0.730014
0.727699
0.727250
0.726192
0.724344
0.724060
0.724551
0.721589
0.716756
1.050408
1.018412
0.962502
0.903555
0.851170
0.810023
0.779414
0.763139
0.756139
0.750929
0.744939
0.741457
0.740907
0.738171
0.733000
0.730922
0.732033
0.731489
0.729083
0.729332
0.730157
0.727866
0.723908
1.057049
1.024438
0.965515
0.906704
0.857002
0.816497
0.784436
0.769097
0.765269
0.760354
0.751924
0.748136
0.753974
0.750599
0.738036
0.736331
0.742628
0.742351
0.734996
0.734621
0.736165
0.734249
0.729990
1.056949
1.024254
0.965150
0.906063
0.856107
0.815695
0.784112
0.769368
0.766121
0.761684
0.753593
0.750002
0.755923
0.752480
0.739704
0.737756
0.743850
0.743383
0.735858
0.735420
0.736974
0.735061
0.730765
1.049854
1.017634
0.961242
0.901429
0.848106
0.807230
0.778271
0.763853
0.758742
0.754931
0.749850
0.746988
0.746724
0.743776
0.737964
0.735211
0.735949
0.734849
0.731751
0.731824
0.732798
0.730502
0.726328
1.046215
1.013787
0.956884
0.896392
0.842073
0.800738
0.771912
0.757468
0.752700
0.749532
0.745488
0.744262
0.745236
0.743175
0.737777
0.734518
0.734124
0.732265
0.728865
0.728330
0.729536
0.726611
0.721043
1.042454
1.009368
0.949121
0.888454
0.835815
0.794593
0.764373
0.750221
0.751244
0.748637
0.740104
0.740330
0.744883
0.743755
0.736544
0.733341
0.735716
0.733367
0.726411
0.725533
0.732188
0.728724
0.716558
1.020638
0.988435
0.929773
0.870928
0.819932
0.779841
0.750180
0.736170
0.737291
0.735074
0.727327
0.728583
0.734164
0.733757
0.726950
0.723986
0.726437
0.723971
0.716655
0.715239
0.721416
0.717753
0.705584
0.973618
0.943928
0.892154
0.837356
0.788243
0.750562
0.723798
0.710052
0.705841
0.703902
0.702182
0.704061
0.708018
0.708073
0.703974
0.701275
0.700973
0.698700
0.694254
0.692126
0.691856
0.688308
0.682767
0.910531
0.883128
0.835869
0.786087
0.741817
0.707811
0.683375
0.670994
0.667426
0.665809
0.664366
0.666555
0.671070
0.671377
0.667268
0.664786
0.664981
0.663112
0.658772
0.656458
0.655036
0.651775
0.647776
0.821424
0.796049
0.752459
0.708493
0.672059
0.642823
0.620023
0.609882
0.610134
0.608931
0.604958
0.607445
0.614880
0.615275
0.608570
0.606283
0.611152
0.609699
0.601220
0.598330
0.596664
0.593737
0.590286
0.704345
0.681128
0.641822
0.603653
0.573458
0.549399
0.530206
0.522264
0.523697
0.522854
0.518736
0.521008
0.528420
0.528764
0.522022
0.520038
0.525358
0.524340
0.516252
0.513820
0.512662
0.510117
0.506821
0.562169
0.541109
0.506912
0.474161
0.448369
0.429485
0.415778
0.409702
0.409260
0.408634
0.407065
0.408670
0.412725
0.412897
0.409164
0.407661
0.409092
0.408457
0.405327
0.404177
0.403835
0.401636
0.398460
0.430766
0.411143
0.380300
0.352232
0.331511
0.317198
0.306961
0.302630
0.302455
0.301929
0.300545
0.301578
0.304390
0.304350
0.301484
0.300363
0.301492
0.301056
0.298768
0.298109
0.298322
0.296319
0.293003
0.344166
0.325275
0.296367
0.271330
0.254219
0.242881
0.234710
0.231538
0.231836
0.231312
0.229637
0.230233
0.232590
0.232392
0.229663
0.228758
0.230013
0.229659
0.227478
0.226960
0.227578
0.225661
0.222098
0.644294
0.616627
0.571533
0.527761
0.493467
0.470846
0.457298
0.452826
0.452952
0.451612
0.448146
0.446666
0.447298
0.446077
0.442769
0.441282
0.441389
0.439271
0.434037
0.429023
0.424992
0.420136
0.415447
0.696582
0.669037
0.623699
0.579671
0.545006
0.521504
0.506869
0.501955
0.502280
0.501209
0.497896
0.496692
0.497674
0.496357
0.492437
0.490250
0.489593
0.486806
0.481066
0.475705
0.471466
0.466163
0.460932
0.781373
0.753354
0.705840
0.660461
0.624773
0.599108
0.581501
0.575245
0.576226
0.575236
0.571157
0.570398
0.573081
0.571718
0.565867
0.562713
0.561449
0.557892
0.551257
0.545689
0.541913
0.536084
0.529517
0.862778
0.834213
0.785190
0.737165
0.697983
0.668892
0.648391
0.639925
0.639505
0.638104
0.634310
0.633932
0.636841
0.635690
0.629977
0.626607
0.624826
0.620918
0.614194
0.608475
0.604355
0.598250
0.591604
0.929569
0.900445
0.850686
0.799219
0.754695
0.721418
0.698154
0.686811
0.683022
0.680745
0.678236
0.678115
0.679752
0.679050
0.675554
0.672757
0.670625
0.666885
0.660988
0.655355
0.650368
0.644360
0.638827
0.980943
0.950589
0.898369
0.843511
0.795099
0.757888
0.730916
0.716541
0.710549
0.707237
0.704608
0.704616
0.706290
0.706001
0.703262
0.700961
0.699131
0.695887
0.690793
0.685948
0.681562
0.675998
0.670769
1.019537
0.987622
0.931899
0.874370
0.824113
0.783923
0.752786
0.735883
0.728950
0.724746
0.720964
0.720782
0.723113
0.722917
0.719639
0.717437
0.716013
0.713350
0.709162
0.705706
0.703474
0.698560
0.692554
1.039154
1.006653
0.949783
0.890673
0.838643
0.796885
0.764495
0.746641
0.739001
0.734331
0.730183
0.729585
0.731448
0.730877
0.727330
0.724945
0.723593
0.721427
0.718234
0.716059
0.714973
0.710784
0.705095
1.044726
1.012636
0.956948
0.897252
0.843264
0.801200
0.770315
0.753019
0.744767
0.740029
0.736333
0.735085
0.735306
0.733934
0.730545
0.727886
0.726507
0.724791
0.722562
0.721435
0.720431
0.717022
0.712802
1.047344
1.015480
0.960191
0.900553
0.846446
0.804834
0.775043
0.758770
0.751126
0.746535
0.742489
0.740379
0.739613
0.737320
0.733235
0.730377
0.729551
0.728276
0.726399
0.726285
0.726306
0.723652
0.719842
1.050206
1.018199
0.962292
0.902871
0.849781
0.808706
0.779004
0.763557
0.757214
0.752901
0.748094
0.745473
0.745353
0.742455
0.736690
0.733990
0.735102
0.734124
0.730909
0.731193
0.732465
0.730324
0.726152
1.049901
1.017899
0.961973
0.902473
0.849299
0.808318
0.778932
0.763905
0.758004
0.754089
0.749605
0.747201
0.747188
0.744263
0.738346
0.735453
0.736416
0.735372
0.732183
0.732584
0.734005
0.731980
0.727863
1.046196
1.014388
0.959112
0.899256
0.844837
0.803497
0.774730
0.759704
0.753371
0.749942
0.746867
0.745414
0.744990
0.742607
0.738057
0.734644
0.733448
0.731976
0.730127
0.730370
0.730884
0.728574
0.724901
1.042179
1.010318
0.954876
0.894847
0.840077
0.798406
0.769359
0.754014
0.747678
0.744717
0.742611
0.742499
0.743412
0.741911
0.737699
0.734211
0.732466
0.730486
0.728194
0.727687
0.727609
0.724792
0.720726
1.034526
1.002566
0.946395
0.886796
0.833020
0.791579
0.761982
0.746488
0.741124
0.738553
0.736353
0.737468
0.740475
0.739846
0.735276
0.732032
0.731132
0.728827
0.725071
0.723874
0.724586
0.721320
0.715522
1.012975
0.981891
0.927302
0.869568
0.817530
0.777304
0.748345
0.733080
0.727858
0.725561
0.723876
0.725704
0.729468
0.729431
0.725283
0.722377
0.721667
0.719315
0.715235
0.713542
0.713817
0.710347
0.704522
0.970614
0.941458
0.891006
0.836813
0.787616
0.749862
0.723030
0.708592
0.702891
0.700815
0.700230
0.702259
0.705488
0.705724
0.702696
0.700104
0.698819
0.696656
0.693421
0.691452
0.690041
0.686608
0.682482
0.909048
0.881927
0.835341
0.785790
0.741266
0.707218
0.682917
0.670083
0.665345
0.663528
0.662773
0.664742
0.668134
0.668410
0.665340
0.662981
0.662094
0.660269
0.657195
0.655236
0.653649
0.650414
0.646747
0.820108
0.794975
0.752027
0.707995
0.669948
0.640674
0.619298
0.608726
0.606187
0.604719
0.602852
0.604657
0.609094
0.609274
0.605017
0.602782
0.603431
0.601976
0.597975
0.596068
0.594873
0.591923
0.588272
0.703245
0.680189
0.641414
0.603053
0.571181
0.547089
0.529398
0.521138
0.519881
0.518769
0.516661
0.518136
0.522368
0.522410
0.518139
0.516202
0.517312
0.516222
0.512479
0.510922
0.510215
0.507593
0.504019
0.561720
0.540651
0.506507
0.473568
0.447354
0.428456
0.415102
0.408977
0.407916
0.407103
0.405703
0.406737
0.409483
0.409387
0.406384
0.404914
0.405433
0.404667
0.402292
0.401267
0.400952
0.398646
0.395324
0.430154
0.410436
0.379455
0.351192
0.330251
0.315917
0.305838
0.301576
0.301259
0.300638
0.299156
0.299798
0.302016
0.301807
0.299143
0.298011
0.298797
0.298252
0.296117
0.295386
0.295517
0.293449
0.290099
0.343178
0.324141
0.295010
0.269770
0.252526
0.241155
0.233031
0.229946
0.230300
0.229757
0.227946
0.228300
0.230407
0.230132
0.227458
0.226551
0.227718
0.227298
0.225078
0.224462
0.225001
0.223075
0.219545
0.643420
0.616153
0.571633
0.528143
0.493870
0.471585
0.459018
0.455833
0.456982
0.455724
0.451532
0.449300
0.449506
0.448374
0.445624
0.444918
0.445720
0.443714
0.437939
0.432169
0.427570
0.422359
0.417459
0.694520
0.667448
0.622868
0.579224
0.544703
0.521900
0.508838
0.505776
0.507567
0.506777
0.502685
0.500534
0.500758
0.499489
0.496367
0.495018
0.494957
0.492166
0.485803
0.479584
0.474657
0.468861
0.463308
0.777278
0.749871
0.703683
0.658820
0.623327
0.598767
0.583503
0.579784
0.582646
0.582174
0.577353
0.575294
0.576380
0.575017
0.570687
0.568518
0.567773
0.564073
0.556707
0.550202
0.545646
0.539171
0.532126
0.858190
0.830171
0.782399
0.734883
0.695987
0.668140
0.650102
0.644250
0.645773
0.645052
0.640760
0.639246
0.640631
0.639483
0.635237
0.632724
0.631297
0.627096
0.619530
0.612789
0.607792
0.600950
0.593773
0.926337
0.897447
0.848114
0.796903
0.752690
0.720487
0.699185
0.689945
0.687840
0.686319
0.683719
0.683157
0.684288
0.683660
0.680782
0.678433
0.676389
0.672205
0.665376
0.658636
0.652677
0.645916
0.639910
0.979125
0.948665
0.896236
0.841171
0.792731
0.756264
0.730827
0.718009
0.713213
0.710677
0.708479
0.708652
0.710469
0.710343
0.707795
0.705660
0.703805
0.700000
0.693832
0.687853
0.682521
0.676235
0.670554
1.018973
0.986629
0.930251
0.871918
0.821182
0.781369
0.751424
0.735666
0.729461
0.726036
0.723190
0.723738
0.726956
0.727027
0.723443
0.721217
0.719809
0.716481
0.710955
0.706314
0.703212
0.697599
0.691088
1.039016
1.006006
0.948347
0.888272
0.835575
0.793933
0.762382
0.745301
0.738110
0.734177
0.731157
0.731564
0.734556
0.734341
0.730430
0.727904
0.726443
0.723500
0.718881
0.715457
0.713470
0.708561
0.702354
1.044229
1.011785
0.955448
0.895057
0.840476
0.798375
0.767950
0.751044
0.743094
0.739013
0.736391
0.736211
0.737378
0.736447
0.733014
0.730138
0.728359
0.725751
0.722172
0.719733
0.717738
0.713550
0.708789
1.046225
1.014185
0.958581
0.898452
0.843790
0.802011
0.772402
0.756200
0.748629
0.744622
0.741746
0.740923
0.741244
0.739491
0.735413
0.732264
0.730936
0.728685
0.725404
0.723952
0.723141
0.719644
0.715017
1.048428
1.016410
0.960529
0.900723
0.846883
0.805558
0.776072
0.760486
0.753879
0.750082
0.746676
0.745576
0.746295
0.744031
0.738734
0.735766
0.736662
0.734734
0.729943
0.729134
0.730599
0.727620
0.721638
1.047882
1.015968
0.960246
0.900551
0.846774
0.805543
0.776236
0.760895
0.754574
0.751065
0.747918
0.747003
0.747824
0.745572
0.740211
0.737161
0.738039
0.736212
0.731641
0.731125
0.732879
0.730131
0.724284
1.044284
1.012621
0.957604
0.897896
0.843423
0.801916
0.772838
0.757296
0.750531
0.747351
0.745259
0.745001
0.745621
0.743894
0.739624
0.736229
0.734881
0.732913
0.730243
0.729649
0.729694
0.726879
0.722667
1.040185
1.008564
0.953545
0.894071
0.839746
0.798014
0.768354
0.752233
0.745299
0.742425
0.741078
0.741870
0.743561
0.742669
0.738903
0.735642
0.733911
0.731756
0.729088
0.728023
0.727382
0.724306
0.720256
1.032821
1.001143
0.945343
0.886616
0.833674
0.792266
0.761798
0.745246
0.738926
0.736291
0.734843
0.736629
0.740189
0.740083
0.736024
0.733120
0.732261
0.730020
0.726299
0.724750
0.724496
0.721164
0.716147
1.011543
0.980742
0.926530
0.869714
0.818589
0.778457
0.748673
0.732408
0.726249
0.723781
0.722610
0.724820
0.728881
0.729218
0.725541
0.722994
0.722381
0.720202
0.716326
0.714477
0.713950
0.710498
0.705472
0.969581
0.940656
0.890595
0.837112
0.788650
0.751026
0.723670
0.708602
0.702369
0.700051
0.699461
0.701494
0.704728
0.705129
0.702420
0.700126
0.699010
0.697017
0.693960
0.692047
0.690562
0.687138
0.683112
0.909129
0.882084
0.835554
0.786463
0.742547
0.708641
0.683975
0.670762
0.665733
0.663596
0.662445
0.664046
0.667196
0.667415
0.664448
0.662287
0.661487
0.659768
0.656882
0.655145
0.653856
0.650575
0.646599
0.822119
0.796802
0.753050
0.709239
0.671869
0.642723
0.620859
0.609999
0.607624
0.605766
0.602900
0.604053
0.608237
0.608183
0.603653
0.601463
0.601913
0.600495
0.596893
0.595451
0.595073
0.592028
0.587527
0.705568
0.682289
0.642655
0.604410
0.573122
0.549132
0.531004
0.522542
0.521489
0.519991
0.516845
0.517564
0.521427
0.521166
0.516597
0.514672
0.515546
0.514423
0.510982
0.509817
0.509896
0.507140
0.502667
0.562842
0.541703
0.507358
0.474501
0.448550
0.429720
0.416230
0.410055
0.408951
0.407846
0.405855
0.406220
0.408440
0.408093
0.405065
0.403659
0.404126
0.403272
0.400853
0.399867
0.399770
0.397322
0.393572
0.430757
0.411001
0.379941
0.351693
0.330832
0.316521
0.306420
0.302193
0.301895
0.301127
0.299276
0.299455
0.301302
0.300964
0.298361
0.297306
0.298068
0.297441
0.295196
0.294344
0.294431
0.292277
0.288798
0.343488
0.324403
0.295204
0.269940
0.252706
0.241323
0.233183
0.230151
0.230583
0.230016
0.228018
0.228103
0.230005
0.229710
0.227152
0.226332
0.227488
0.227016
0.224711
0.223960
0.224393
0.222448
0.218950
0.644008
0.616971
0.572648
0.529414
0.495453
0.473499
0.461566
0.459479
0.461852
0.460721
0.455647
0.452765
0.452845
0.451749
0.449136
0.448951
0.450441
0.448594
0.442439
0.436408
0.431865
0.426442
0.421052
0.695055
0.668082
0.623328
0.579996
0.546286
0.524069
0.511637
0.510083
0.513921
0.513382
0.507823
0.504765
0.504912
0.503627
0.500450
0.499623
0.500436
0.497770
0.490821
0.484480
0.480135
0.474084
0.467471
0.779911
0.752207
0.703879
0.659375
0.625947
0.602285
0.587026
0.585382
0.594458
0.594387
0.584328
0.580890
0.586424
0.584966
0.575856
0.574216
0.577512
0.573893
0.562713
0.556406
0.554825
0.548053
0.537421
0.860491
0.832077
0.782025
0.734813
0.697999
0.671145
0.653219
0.649483
0.657319
0.657123
0.647730
0.644988
0.651096
0.649855
0.640566
0.638478
0.641080
0.636868
0.625316
0.618723
0.616650
0.609476
0.598699
0.926493
0.897319
0.847151
0.796030
0.752937
0.721562
0.700888
0.693251
0.693491
0.692574
0.688895
0.687854
0.689439
0.688796
0.685370
0.683231
0.681820
0.677485
0.669771
0.662814
0.657533
0.650414
0.643068
0.981041
0.949922
0.895985
0.840569
0.793190
0.757288
0.731888
0.720133
0.717117
0.715207
0.712537
0.712834
0.715881
0.715827
0.712183
0.710049
0.708678
0.704603
0.697427
0.691088
0.686431
0.679774
0.672704
1.025175
0.991429
0.931783
0.872703
0.825042
0.785535
0.752907
0.737563
0.734769
0.731957
0.727025
0.728392
0.736781
0.737008
0.728538
0.725814
0.725206
0.721511
0.714389
0.709599
0.709407
0.703399
0.693196
1.045490
1.011047
0.950083
0.889186
0.839445
0.797951
0.763495
0.746556
0.742545
0.739175
0.734198
0.735604
0.743937
0.743965
0.735177
0.732151
0.731496
0.728094
0.721679
0.717933
0.718738
0.713363
0.703421
1.046996
1.013787
0.955783
0.894805
0.840926
0.798904
0.767801
0.751092
0.744042
0.740439
0.737919
0.738496
0.741359
0.740767
0.736381
0.733535
0.732407
0.729243
0.723906
0.720543
0.718983
0.714199
0.707766
1.047454
1.014985
0.958353
0.897954
0.843759
0.802037
0.771975
0.755827
0.748863
0.745241
0.742610
0.742657
0.744508
0.743204
0.738626
0.735836
0.736110
0.733241
0.727162
0.724468
0.724330
0.720092
0.713235
1.051803
1.019269
0.960574
0.900640
0.847845
0.806583
0.776006
0.760289
0.754807
0.751306
0.747474
0.747482
0.750680
0.748998
0.742771
0.741056
0.748835
0.746347
0.733784
0.731580
0.737887
0.734064
0.721310
1.050931
1.018603
0.960244
0.900614
0.848014
0.806890
0.776443
0.760861
0.755541
0.752214
0.748540
0.748651
0.751892
0.750232
0.744020
0.742331
0.750225
0.747974
0.735765
0.733969
0.740641
0.737128
0.724580
1.044542
1.012776
0.957228
0.897853
0.844229
0.802902
0.773232
0.757387
0.750790
0.747652
0.745536
0.745904
0.747829
0.746578
0.742100
0.739392
0.740095
0.737903
0.732764
0.731229
0.732124
0.728794
0.722602
1.041229
1.009449
0.953556
0.894577
0.841412
0.799944
0.769508
0.752931
0.746166
0.743203
0.741523
0.742693
0.745564
0.745048
0.740949
0.738236
0.737922
0.735792
0.731726
0.730097
0.729874
0.726540
0.721454
1.039490
1.006983
0.946935
0.888423
0.838396
0.797285
0.764219
0.747073
0.742214
0.739380
0.736092
0.738199
0.745591
0.745762
0.738519
0.736044
0.738031
0.735989
0.729726
0.727851
0.729728
0.726317
0.718866
1.018567
0.986929
0.928428
0.871844
0.823673
0.783857
0.751478
0.734645
0.729984
0.727243
0.724033
0.726365
0.734095
0.734585
0.727619
0.725434
0.727606
0.725686
0.719449
0.717458
0.719185
0.715734
0.708329
0.972045
0.942899
0.891663
0.838725
0.791625
0.754329
0.726143
0.710713
0.704935
0.702292
0.700570
0.702344
0.706349
0.706741
0.703243
0.701226
0.701233
0.699454
0.695675
0.693791
0.692966
0.689540
0.684817
0.912474
0.885121
0.837166
0.788501
0.745967
0.712364
0.686848
0.673511
0.669515
0.667011
0.664087
0.665188
0.669257
0.669314
0.665046
0.662905
0.663050
0.661443
0.657834
0.656233
0.655732
0.652386
0.647519
0.833829
0.807336
0.756707
0.712813
0.678229
0.649349
0.625094
0.614490
0.617395
0.615158
0.606300
0.606833
0.614683
0.614347
0.605438
0.602721
0.607309
0.605887
0.598075
0.596814
0.598345
0.595169
0.588442
0.717451
0.693016
0.646563
0.608185
0.579623
0.555830
0.535264
0.527064
0.531306
0.529456
0.520346
0.520434
0.528012
0.527466
0.518445
0.515969
0.520795
0.519601
0.512010
0.510981
0.512975
0.510053
0.503284
0.566644
0.545228
0.509690
0.477005
0.451978
0.433252
0.419048
0.412886
0.412817
0.411448
0.407865
0.407682
0.410560
0.410037
0.405904
0.404432
0.405461
0.404519
0.401376
0.400362
0.400821
0.398219
0.393629
0.433025
0.413223
0.381835
0.353717
0.333200
0.318913
0.308550
0.304326
0.304378
0.303491
0.301004
0.300845
0.302761
0.302388
0.299572
0.298593
0.299574
0.298865
0.296252
0.295253
0.295412
0.293164
0.289403
0.345203
0.326144
0.296964
0.271805
0.254683
0.243274
0.235020
0.231975
0.232507
0.231943
0.229798
0.229749
0.231632
0.231413
0.228971
0.228256
0.229437
0.228908
0.226475
0.225578
0.225920
0.223947
0.220446
0.643752
0.616715
0.572301
0.528782
0.494428
0.472242
0.460336
0.458390
0.460850
0.459630
0.454296
0.451109
0.450978
0.449858
0.447402
0.447486
0.449303
0.447804
0.442025
0.436360
0.432101
0.426825
0.421479
0.694268
0.667291
0.622453
0.578845
0.544772
0.522420
0.510158
0.508861
0.512863
0.512281
0.506489
0.503132
0.503054
0.501731
0.498706
0.498151
0.499304
0.497013
0.490474
0.484529
0.480496
0.474625
0.468084
0.778435
0.750730
0.702357
0.657581
0.623799
0.600117
0.585227
0.583989
0.593322
0.593282
0.583050
0.579336
0.584627
0.583118
0.574161
0.572782
0.576411
0.573193
0.562464
0.556583
0.555330
0.548777
0.538267
0.858773
0.830344
0.780236
0.732763
0.695636
0.668827
0.651329
0.648048
0.656185
0.656090
0.646605
0.643654
0.649550
0.648256
0.639082
0.637213
0.640115
0.636298
0.625200
0.619040
0.617304
0.610378
0.599746
0.925043
0.895825
0.845549
0.794196
0.750870
0.719540
0.699208
0.691962
0.692495
0.691725
0.688052
0.686917
0.688389
0.687694
0.684312
0.682326
0.681179
0.677186
0.669867
0.663311
0.658372
0.651498
0.644286
0.979915
0.948758
0.894729
0.839119
0.791543
0.755670
0.730540
0.719092
0.716321
0.714594
0.712049
0.712383
0.715415
0.715329
0.711689
0.709657
0.708515
0.704716
0.697828
0.691800
0.687425
0.680989
0.674050
1.024250
0.990496
0.930826
0.871595
0.823750
0.784273
0.751895
0.736798
0.734179
0.731570
0.726873
0.728385
0.736845
0.737081
0.728622
0.726007
0.725656
0.722170
0.715162
0.710522
0.710474
0.704631
0.694561
1.044717
1.010285
0.949333
0.888340
0.838472
0.797038
0.762818
0.746088
0.742211
0.739029
0.734288
0.735855
0.744287
0.744370
0.735648
0.732785
0.732401
0.729154
0.722709
0.718922
0.719700
0.714398
0.704558
1.046315
1.013115
0.955129
0.894133
0.840249
0.798339
0.767445
0.750916
0.743988
0.740508
0.738118
0.738789
0.741739
0.741240
0.737003
0.734400
0.733538
0.730466
0.724984
0.721364
0.719581
0.714728
0.708324
1.046613
1.014179
0.957627
0.897318
0.843247
0.801714
0.771868
0.755879
0.748991
0.745408
0.742798
0.742858
0.744776
0.743599
0.739244
0.736786
0.737352
0.734520
0.728143
0.724961
0.724377
0.719917
0.713017
1.050629
1.018192
0.959698
0.899994
0.847473
0.806494
0.776162
0.760591
0.755124
0.751571
0.747656
0.747593
0.750814
0.749263
0.743302
0.741978
0.750087
0.747613
0.734657
0.731820
0.737542
0.733399
0.720547
1.049496
1.017328
0.959282
0.900021
0.847831
0.807097
0.776954
0.761529
0.756184
0.752719
0.748828
0.748724
0.751874
0.750301
0.744371
0.743123
0.751402
0.749221
0.736661
0.734260
0.740365
0.736549
0.723914
1.043028
1.011461
0.956298
0.897405
0.844303
0.803464
0.774180
0.758534
0.751916
0.748552
0.746049
0.746005
0.747661
0.746398
0.742190
0.739958
0.741117
0.739112
0.733800
0.731858
0.732361
0.728849
0.722640
1.039747
1.008196
0.952738
0.894308
0.841733
0.800822
0.770845
0.754520
0.747750
0.744494
0.742280
0.742855
0.745273
0.744629
0.740757
0.738505
0.738685
0.736861
0.732835
0.731056
0.730670
0.727313
0.722292
1.038167
1.005897
0.946300
0.888342
0.838897
0.798361
0.765803
0.748954
0.744108
0.740935
0.737001
0.738374
0.745164
0.745105
0.738029
0.735961
0.738419
0.736742
0.730662
0.728822
0.730692
0.727372
0.720055
1.017576
0.986157
0.928065
0.871982
0.824335
0.785055
0.753158
0.736615
0.731959
0.728856
0.724946
0.726481
0.733543
0.733741
0.726864
0.724993
0.727554
0.725965
0.719931
0.718028
0.719796
0.716459
0.709182
0.971565
0.942584
0.891661
0.839124
0.792465
0.755608
0.727813
0.712626
0.706842
0.703825
0.701392
0.702373
0.705728
0.705796
0.702295
0.700482
0.700757
0.699189
0.695515
0.693654
0.692832
0.689448
0.684777
0.912550
0.885295
0.837534
0.789140
0.746927
0.713644
0.688424
0.675295
0.671305
0.668439
0.664810
0.665148
0.668618
0.668351
0.664013
0.661975
0.662260
0.660714
0.657056
0.655341
0.654732
0.651320
0.646421
0.834388
0.807931
0.757382
0.713624
0.679240
0.650560
0.626500
0.616079
0.619040
0.616479
0.606932
0.606765
0.614106
0.613485
0.604464
0.601775
0.606391
0.604903
0.596909
0.595403
0.596736
0.593401
0.586559
0.718259
0.693819
0.647363
0.609014
0.580529
0.556825
0.536359
0.528287
0.532583
0.530475
0.520784
0.520298
0.527482
0.526741
0.517648
0.515190
0.519991
0.518669
0.510820
0.509468
0.511193
0.508077
0.501179
0.567438
0.545993
0.510409
0.477688
0.452635
0.433885
0.419679
0.413554
0.413495
0.411955
0.408001
0.407446
0.410092
0.409503
0.405405
0.403992
0.405006
0.403928
0.400522
0.399181
0.399353
0.396575
0.391907
0.433647
0.413804
0.382348
0.354159
0.333556
0.319157
0.308682
0.304406
0.304451
0.303499
0.300861
0.300569
0.302449
0.302151
0.299462
0.298575
0.299550
0.298736
0.295921
0.294659
0.294583
0.292217
0.288434
0.345660
0.326551
0.297291
0.272042
0.254805
0.243232
0.234792
0.231634
0.232153
0.231606
0.229475
0.229482
0.231484
0.231436
0.229170
0.228553
0.229729
0.229124
0.226553
0.225462
0.225625
0.223587
0.220106
0.642350
0.615080
0.570298
0.525921
0.490413
0.467478
0.455127
0.452472
0.453952
0.452469
0.447512
0.444361
0.443894
0.442673
0.440405
0.440501
0.442282
0.441303
0.436660
0.431973
0.428229
0.423462
0.418710
0.691779
0.664711
0.619936
0.575409
0.539669
0.516495
0.504140
0.501989
0.504348
0.503472
0.498695
0.495630
0.495128
0.493732
0.491099
0.490576
0.491532
0.489847
0.484718
0.479660
0.475640
0.470379
0.465077
0.772074
0.744727
0.698696
0.652942
0.616089
0.591484
0.577702
0.575407
0.579076
0.578733
0.573472
0.570562
0.570756
0.569227
0.565514
0.564159
0.564407
0.561880
0.555890
0.550608
0.546957
0.541126
0.534517
0.852322
0.824319
0.776675
0.728299
0.688164
0.660439
0.644039
0.639737
0.642191
0.641786
0.637296
0.635139
0.635741
0.634415
0.630683
0.628862
0.628352
0.625293
0.619093
0.613583
0.609520
0.603385
0.596704
0.921704
0.892711
0.843139
0.791163
0.746084
0.713997
0.693880
0.685899
0.684699
0.683625
0.681082
0.680248
0.681022
0.680240
0.677547
0.675690
0.674485
0.671298
0.665585
0.659971
0.654951
0.648890
0.643322
0.975490
0.944947
0.892327
0.836626
0.787449
0.751044
0.726522
0.714654
0.710548
0.708564
0.706826
0.707164
0.708965
0.708763
0.706263
0.704476
0.703413
0.700398
0.694952
0.689793
0.685205
0.679535
0.674268
1.015721
0.983416
0.927159
0.868332
0.816883
0.777122
0.748034
0.733020
0.727166
0.724354
0.722442
0.723555
0.727079
0.727206
0.723700
0.721882
0.721617
0.718866
0.713224
0.708837
0.705952
0.700772
0.694739
1.036218
1.003292
0.945856
0.885457
0.832233
0.790719
0.759958
0.743488
0.736523
0.733149
0.731086
0.732136
0.735551
0.735525
0.731832
0.729847
0.729557
0.727008
0.721837
0.718106
0.715836
0.711074
0.705246
1.041936
1.009540
0.953324
0.892843
0.838155
0.796341
0.766550
0.750142
0.742465
0.738761
0.736679
0.736926
0.738466
0.737836
0.734818
0.732622
0.731684
0.729283
0.725087
0.721794
0.719038
0.714595
0.709914
1.043490
1.011571
0.956256
0.896367
0.842029
0.800758
0.771748
0.755956
0.748539
0.744670
0.742011
0.741409
0.742074
0.740715
0.737220
0.734928
0.734424
0.732200
0.727922
0.724982
0.722802
0.718614
0.713835
1.044571
1.012871
0.957729
0.898613
0.845694
0.805154
0.776209
0.760971
0.754299
0.750381
0.746912
0.745831
0.746685
0.744825
0.740316
0.738322
0.740191
0.738214
0.732093
0.729397
0.729144
0.725190
0.718843
1.043272
1.011853
0.957198
0.898613
0.846174
0.806038
0.777443
0.762485
0.755993
0.752092
0.748471
0.747149
0.747768
0.745779
0.741251
0.739321
0.741339
0.739619
0.733855
0.731546
0.731645
0.727969
0.721788
1.039598
1.008532
0.954708
0.896413
0.843482
0.803375
0.775399
0.760389
0.753494
0.749653
0.746511
0.745181
0.745109
0.743352
0.739806
0.737688
0.737621
0.736133
0.732893
0.731078
0.729939
0.726561
0.722278
1.035661
1.004720
0.951026
0.893152
0.840549
0.800434
0.772125
0.756722
0.749730
0.745981
0.743074
0.742166
0.742534
0.741267
0.738170
0.736217
0.735918
0.734621
0.732010
0.730461
0.729273
0.726103
0.722255
1.028731
0.997767
0.943390
0.886265
0.834949
0.795220
0.766347
0.750686
0.744279
0.740617
0.737323
0.736916
0.738633
0.737844
0.734339
0.732641
0.733246
0.732052
0.728770
0.727260
0.726868
0.723775
0.719218
1.008507
0.978351
0.925429
0.870057
0.820399
0.781822
0.753566
0.738186
0.731939
0.728357
0.725148
0.724950
0.726960
0.726415
0.723064
0.721474
0.722109
0.720884
0.717510
0.715865
0.715361
0.712208
0.707627
0.968249
0.939796
0.890656
0.838323
0.791145
0.754798
0.728624
0.714294
0.708056
0.704594
0.701801
0.701446
0.702711
0.702133
0.699400
0.697707
0.697395
0.696018
0.693262
0.691393
0.689888
0.686571
0.682710
0.909536
0.882752
0.836769
0.788436
0.745479
0.712511
0.688723
0.676158
0.671206
0.667965
0.664592
0.663897
0.665259
0.664490
0.661235
0.659339
0.658944
0.657406
0.654385
0.652319
0.650745
0.647263
0.643157
0.824078
0.798821
0.755230
0.711793
0.675142
0.646586
0.625203
0.614959
0.612989
0.610144
0.604940
0.603963
0.606751
0.605799
0.600677
0.598487
0.598894
0.597278
0.593240
0.591126
0.590306
0.586790
0.581811
0.708283
0.684933
0.645214
0.607028
0.576108
0.552375
0.534457
0.526463
0.525830
0.523527
0.518353
0.517303
0.520109
0.519192
0.514138
0.512177
0.512869
0.511351
0.507243
0.505177
0.504622
0.501280
0.496284
0.565430
0.544170
0.509637
0.476640
0.450632
0.431745
0.418256
0.412248
0.411263
0.409610
0.406369
0.405558
0.407064
0.406451
0.403419
0.402135
0.402536
0.401278
0.398086
0.396152
0.395248
0.392276
0.388249
0.432776
0.412881
0.381595
0.353119
0.332015
0.317392
0.306985
0.302640
0.302350
0.301343
0.298923
0.298614
0.300282
0.300097
0.297807
0.296998
0.297737
0.296801
0.293955
0.292325
0.291724
0.289221
0.285659
0.344982
0.325742
0.296291
0.270759
0.253187
0.241336
0.232670
0.229327
0.229727
0.229163
0.227110
0.227253
0.229423
0.229576
0.227509
0.226971
0.228118
0.227427
0.224704
0.223371
0.223271
0.221133
0.217694
0.642059
0.614377
0.568862
0.523546
0.487114
0.463530
0.450636
0.447274
0.448102
0.446502
0.441866
0.438900
0.438401
0.437004
0.434459
0.434236
0.435839
0.435294
0.431792
0.428438
0.425690
0.421528
0.417103
0.691350
0.663863
0.618363
0.572723
0.535698
0.511654
0.498690
0.495627
0.497060
0.495953
0.491587
0.488869
0.488582
0.487036
0.483961
0.483113
0.483999
0.482917
0.479098
0.475480
0.472497
0.468022
0.463302
0.771068
0.743380
0.696933
0.649849
0.611011
0.585292
0.571144
0.567784
0.570158
0.569473
0.564867
0.562645
0.563597
0.561952
0.557368
0.555569
0.555694
0.553954
0.549583
0.545782
0.543014
0.538166
0.532608
0.851504
0.823208
0.775228
0.725537
0.683364
0.654439
0.637597
0.632181
0.633294
0.632466
0.628543
0.627043
0.628407
0.626966
0.622380
0.620195
0.619711
0.617573
0.613072
0.609103
0.606015
0.600970
0.595416
0.921567
0.892357
0.842415
0.789457
0.742968
0.709798
0.688892
0.679840
0.677526
0.675989
0.673647
0.673084
0.674097
0.673175
0.670093
0.668183
0.667427
0.665229
0.660962
0.656900
0.653113
0.648135
0.643403
0.974666
0.944251
0.891887
0.835764
0.785650
0.748421
0.723232
0.710481
0.705419
0.702996
0.701346
0.701768
0.703516
0.703165
0.700569
0.698970
0.698670
0.696627
0.692271
0.688417
0.684922
0.680230
0.675700
1.013089
0.981423
0.926411
0.867846
0.815762
0.775503
0.746174
0.730497
0.723573
0.720371
0.718775
0.719906
0.722975
0.722972
0.719883
0.718614
0.719907
0.718079
0.712609
0.709001
0.706584
0.702225
0.697177
1.033359
1.001169
0.945168
0.885303
0.831761
0.790037
0.759283
0.742388
0.734527
0.730790
0.728937
0.729871
0.732742
0.732579
0.729383
0.728063
0.729416
0.727762
0.722602
0.719413
0.717386
0.713305
0.708409
1.040434
1.008472
0.953099
0.893048
0.838446
0.796662
0.766883
0.750288
0.742193
0.738120
0.735758
0.735655
0.736844
0.736034
0.733147
0.731457
0.731502
0.729980
0.726396
0.723709
0.721353
0.717472
0.713385
1.042355
1.010720
0.955983
0.896581
0.842703
0.801709
0.772781
0.756993
0.749379
0.745116
0.741905
0.740740
0.741029
0.739436
0.735929
0.734048
0.734278
0.732877
0.729312
0.726824
0.724707
0.720946
0.716861
1.042972
1.011583
0.957124
0.898773
0.847131
0.807097
0.777900
0.762769
0.756042
0.751686
0.747443
0.745658
0.746280
0.744096
0.739211
0.737447
0.739749
0.738492
0.733095
0.730504
0.729294
0.725641
0.720754
1.041450
1.010353
0.956406
0.898669
0.847642
0.808202
0.779577
0.764909
0.758460
0.754060
0.749468
0.747212
0.747400
0.744960
0.739998
0.738266
0.740669
0.739599
0.734470
0.732163
0.731218
0.727764
0.722985
1.038114
1.007298
0.954010
0.896331
0.844175
0.804895
0.777725
0.763351
0.756643
0.752242
0.747893
0.745266
0.744205
0.741841
0.738118
0.736326
0.736826
0.735962
0.733215
0.731577
0.730282
0.727101
0.723311
1.034591
1.003832
0.950535
0.892962
0.840712
0.801473
0.774502
0.760183
0.753698
0.749355
0.744897
0.742318
0.741304
0.739269
0.736064
0.734490
0.734821
0.734099
0.731880
0.730567
0.729542
0.726563
0.722888
1.027591
0.996814
0.943017
0.885860
0.834282
0.795404
0.768508
0.754470
0.749021
0.744772
0.739542
0.737110
0.737045
0.735381
0.731927
0.730639
0.731957
0.731259
0.728180
0.726908
0.727013
0.724088
0.719329
1.007887
0.977863
0.925416
0.869864
0.819782
0.781932
0.755589
0.741807
0.736531
0.732384
0.727273
0.725123
0.725422
0.724016
0.720661
0.719382
0.720615
0.719757
0.716457
0.714943
0.714859
0.711820
0.707005
0.968634
0.940203
0.891174
0.838691
0.791356
0.755540
0.730577
0.717321
0.711682
0.707707
0.703448
0.701619
0.701697
0.700394
0.697396
0.695797
0.695797
0.694617
0.691839
0.689871
0.688332
0.685041
0.681214
0.910116
0.883334
0.837502
0.789023
0.745952
0.713316
0.690326
0.678581
0.674166
0.670533
0.665984
0.664262
0.664930
0.663619
0.659940
0.657929
0.657691
0.656164
0.652862
0.650393
0.648455
0.644889
0.640904
0.823740
0.798601
0.755815
0.712283
0.675594
0.647203
0.626319
0.616923
0.615711
0.612632
0.606357
0.604670
0.607128
0.605817
0.600227
0.597785
0.598238
0.596477
0.591906
0.589062
0.587623
0.583928
0.579097
0.708133
0.684848
0.645820
0.607450
0.576381
0.552671
0.535093
0.527813
0.527925
0.525493
0.519456
0.517980
0.520747
0.519639
0.514157
0.511933
0.512642
0.510932
0.506237
0.503389
0.502145
0.498600
0.493779
0.566366
0.545005
0.510414
0.477129
0.450826
0.431846
0.418517
0.412810
0.412176
0.410425
0.406718
0.405730
0.407353
0.406698
0.403408
0.401997
0.402414
0.401023
0.397433
0.394965
0.393535
0.390411
0.386533
0.433748
0.413754
0.382324
0.353626
0.332290
0.317499
0.307015
0.302665
0.302427
0.301327
0.298705
0.298357
0.300144
0.300016
0.297684
0.296879
0.297650
0.296644
0.293578
0.291645
0.290753
0.288155
0.284651
0.345865
0.326553
0.296975
0.271274
0.253501
0.241445
0.232583
0.229089
0.229402
0.228746
0.226608
0.226786
0.229091
0.229353
0.227340
0.226857
0.228043
0.227313
0.224453
0.222936
0.222668
0.220465
0.217038
0.642511
0.614416
0.568175
0.522141
0.485162
0.461282
0.448130
0.444443
0.445236
0.443843
0.439570
0.437048
0.436972
0.435453
0.432265
0.431478
0.432649
0.432241
0.429571
0.427324
0.425558
0.421801
0.417381
0.692110
0.664107
0.617689
0.571076
0.533192
0.508562
0.495113
0.491581
0.493140
0.492092
0.487698
0.485541
0.486360
0.484713
0.480341
0.478816
0.479458
0.478716
0.475886
0.473642
0.472105
0.468250
0.463454
0.772185
0.743880
0.696380
0.648008
0.607863
0.581237
0.566560
0.562873
0.568410
0.567639
0.559894
0.558541
0.564062
0.562329
0.552899
0.549908
0.549938
0.548757
0.545511
0.543474
0.543742
0.539754
0.532966
0.852924
0.824010
0.774972
0.723932
0.680347
0.650353
0.632812
0.626954
0.631175
0.630137
0.622896
0.622206
0.628144
0.626622
0.617206
0.613938
0.613573
0.612146
0.608820
0.606679
0.606732
0.602660
0.595943
0.923297
0.893576
0.842660
0.788608
0.741095
0.706900
0.684894
0.675005
0.672519
0.670673
0.667909
0.667754
0.670017
0.669019
0.664608
0.662403
0.662365
0.660942
0.657475
0.654892
0.652939
0.648890
0.644147
0.976490
0.945737
0.892612
0.835846
0.785463
0.747413
0.720797
0.707153
0.701636
0.698893
0.697042
0.697738
0.700349
0.699929
0.696496
0.695095
0.696511
0.695209
0.690591
0.687734
0.685801
0.681883
0.677242
1.016024
0.984085
0.927709
0.869163
0.819159
0.778362
0.745768
0.728956
0.721616
0.718113
0.716302
0.717906
0.723668
0.723653
0.718309
0.718015
0.726440
0.725292
0.714013
0.710412
0.711864
0.708059
0.699897
1.035895
1.003528
0.946343
0.886757
0.835618
0.793615
0.759792
0.741952
0.733803
0.729786
0.727648
0.728963
0.734475
0.734309
0.728931
0.728709
0.737330
0.736321
0.725120
0.721676
0.723298
0.719634
0.711552
1.041168
1.009152
0.953542
0.893686
0.840075
0.798240
0.767340
0.750358
0.742107
0.737765
0.735039
0.734936
0.736831
0.735972
0.732483
0.731396
0.733818
0.732917
0.728084
0.725556
0.724008
0.720473
0.716106
1.042607
1.010909
0.955940
0.896951
0.844685
0.803860
0.773639
0.757610
0.750155
0.745622
0.741753
0.740547
0.741822
0.740170
0.735730
0.734377
0.737031
0.736198
0.731182
0.728642
0.727081
0.723557
0.719227
1.044397
1.012808
0.957257
0.900079
0.854985
0.815329
0.780337
0.764579
0.759303
0.754650
0.748356
0.746818
0.751461
0.749215
0.740514
0.739533
0.749081
0.748294
0.736272
0.732704
0.732225
0.728659
0.722811
1.042547
1.011279
0.956292
0.899825
0.855464
0.816572
0.782358
0.767215
0.762303
0.757541
0.750696
0.748480
0.752518
0.749921
0.741114
0.740163
0.749780
0.749132
0.737309
0.733926
0.733635
0.730192
0.724387
1.037638
1.006789
0.953319
0.896228
0.845875
0.807263
0.779582
0.765532
0.759412
0.754556
0.748802
0.745455
0.744815
0.742107
0.737390
0.736113
0.738888
0.738454
0.734143
0.732212
0.731352
0.728183
0.723850
1.035037
1.004101
0.950265
0.892812
0.841352
0.802835
0.776458
0.763040
0.757644
0.752764
0.746283
0.742404
0.741119
0.738584
0.734710
0.733681
0.735890
0.735593
0.732263
0.730866
0.730778
0.727788
0.723067
1.030901
0.999536
0.943738
0.886022
0.834626
0.796445
0.770752
0.758450
0.755960
0.751153
0.742077
0.737818
0.738280
0.736024
0.730964
0.730452
0.737337
0.737047
0.729303
0.728084
0.733018
0.730034
0.720142
1.011785
0.981128
0.926587
0.870348
0.820297
0.783027
0.757817
0.745747
0.743477
0.738769
0.729763
0.725808
0.726689
0.724711
0.719715
0.719160
0.725868
0.725353
0.717350
0.715825
0.720519
0.717389
0.707426
0.970767
0.942025
0.892198
0.839451
0.792375
0.756951
0.732513
0.720193
0.715971
0.711465
0.704888
0.701782
0.701804
0.700049
0.696180
0.694916
0.696335
0.695379
0.691546
0.689331
0.688638
0.685237
0.680264
0.912081
0.885054
0.838733
0.790209
0.747968
0.715550
0.692261
0.681249
0.678601
0.674560
0.667590
0.665038
0.666500
0.664891
0.659738
0.657702
0.658593
0.657158
0.652741
0.649816
0.648312
0.644591
0.639759
0.827564
0.802100
0.757680
0.714552
0.681810
0.653544
0.629274
0.620901
0.625409
0.622096
0.609874
0.607573
0.615555
0.614065
0.602327
0.599313
0.601561
0.599761
0.592928
0.589414
0.589520
0.585622
0.578682
0.712124
0.688502
0.647876
0.609847
0.582658
0.558970
0.537883
0.531547
0.537422
0.534855
0.523013
0.521158
0.529622
0.528445
0.516855
0.514012
0.516518
0.514746
0.507743
0.504232
0.504540
0.500816
0.493911
0.568742
0.547170
0.512194
0.478817
0.453160
0.434090
0.420052
0.414688
0.415542
0.413658
0.408305
0.407180
0.410085
0.409440
0.404810
0.403238
0.404366
0.402988
0.398550
0.395677
0.394438
0.391225
0.386879
0.435926
0.415842
0.384225
0.355428
0.334213
0.319308
0.308512
0.304179
0.304325
0.303075
0.299814
0.299363
0.301578
0.301460
0.298701
0.297938
0.299043
0.298106
0.294768
0.292665
0.291800
0.289193
0.285581
0.348067
0.328746
0.299128
0.273374
0.255539
0.243369
0.234358
0.230764
0.231031
0.230211
0.227808
0.227871
0.230213
0.230461
0.228388
0.227997
0.229370
0.228730
0.225831
0.224270
0.224005
0.221835
0.218437
0.641776
0.613381
0.566649
0.520134
0.482829
0.458763
0.445384
0.441387
0.442042
0.441047
0.437593
0.435773
0.436053
0.434647
0.431364
0.430198
0.430899
0.430346
0.427985
0.426209
0.424752
0.421068
0.416619
0.691426
0.663093
0.616123
0.568904
0.530499
0.505426
0.491457
0.487339
0.488534
0.487733
0.484091
0.482647
0.483885
0.482389
0.477944
0.476127
0.476469
0.475764
0.473419
0.471844
0.470829
0.467226
0.462507
0.771608
0.742941
0.694827
0.645696
0.604788
0.577418
0.561897
0.557326
0.562235
0.561534
0.554453
0.553811
0.559812
0.558271
0.548796
0.545628
0.545581
0.544644
0.542045
0.540866
0.541871
0.538328
0.531733
0.852640
0.823337
0.773621
0.721714
0.677220
0.646334
0.627825
0.621005
0.624528
0.623449
0.616726
0.616642
0.623019
0.621685
0.612246
0.608880
0.608557
0.607482
0.604862
0.603624
0.604478
0.600929
0.594454
0.923399
0.893280
0.841666
0.786739
0.738333
0.703283
0.680411
0.669727
0.666693
0.664764
0.662307
0.662552
0.665114
0.664241
0.659810
0.657542
0.657559
0.656466
0.653642
0.651852
0.650606
0.647014
0.642480
0.976683
0.945593
0.891885
0.834371
0.783249
0.744515
0.717246
0.703075
0.697227
0.694407
0.692674
0.693556
0.696307
0.695940
0.692482
0.691031
0.692483
0.691425
0.687284
0.685002
0.683585
0.679980
0.675461
1.015862
0.983694
0.926954
0.867881
0.817409
0.776138
0.743067
0.725968
0.718495
0.714933
0.713091
0.714720
0.720495
0.720492
0.715149
0.714828
0.723271
0.722276
0.711297
0.708042
0.709808
0.706166
0.698027
1.035258
1.002711
0.945257
0.885282
0.833838
0.791537
0.757407
0.739429
0.731246
0.727195
0.724991
0.726296
0.731812
0.731683
0.726350
0.726149
0.734804
0.733888
0.722825
0.719512
0.721252
0.717632
0.709523
1.040047
1.007821
0.951891
0.891681
0.837815
0.795802
0.764760
0.747709
0.739442
0.735090
0.732362
0.732328
0.734336
0.733588
0.730194
0.729196
0.731694
0.730840
0.725997
0.723404
0.721784
0.718199
0.713800
1.040835
1.008916
0.953618
0.894337
0.841914
0.801014
0.770727
0.754648
0.747166
0.742633
0.738824
0.737777
0.739273
0.737816
0.733536
0.732331
0.735087
0.734266
0.729132
0.726367
0.724575
0.720925
0.716568
1.041977
1.010195
0.954376
0.897016
0.851903
0.812276
0.777266
0.761460
0.756127
0.751452
0.745222
0.743873
0.748804
0.746803
0.738289
0.737500
0.747159
0.746360
0.734146
0.730222
0.729350
0.725594
0.719746
1.039644
1.008253
0.953121
0.896624
0.852383
0.813630
0.779454
0.764259
0.759236
0.754381
0.747516
0.745408
0.749678
0.747319
0.738736
0.738043
0.747829
0.747178
0.735111
0.731294
0.730531
0.726848
0.721012
1.034536
1.003649
0.950179
0.893216
0.843106
0.804723
0.777141
0.763032
0.756732
0.751656
0.745722
0.742316
0.741762
0.739230
0.734784
0.733868
0.736938
0.736542
0.731951
0.729561
0.728252
0.724795
0.720337
1.032066
1.001165
0.947444
0.890224
0.839079
0.800838
0.774584
0.761087
0.755426
0.750193
0.743365
0.739252
0.737923
0.735498
0.731909
0.731338
0.733968
0.733770
0.730160
0.728312
0.727806
0.724497
0.719578
1.028318
0.997023
0.941390
0.883928
0.832839
0.794909
0.769303
0.756870
0.754016
0.748751
0.739225
0.734629
0.734993
0.732817
0.728045
0.728075
0.735500
0.735374
0.727359
0.725716
0.730274
0.726960
0.716812
1.009706
0.979112
0.924705
0.868654
0.818811
0.781689
0.756469
0.744181
0.741473
0.736256
0.726756
0.722433
0.723206
0.721337
0.716690
0.716757
0.724081
0.723783
0.715530
0.713587
0.717907
0.714456
0.704243
0.969216
0.940487
0.890700
0.838012
0.790987
0.755543
0.730946
0.718302
0.713611
0.708591
0.701545
0.698126
0.698085
0.696517
0.693113
0.692547
0.694623
0.693913
0.689851
0.687200
0.686106
0.682404
0.677238
0.910983
0.883911
0.837525
0.788916
0.746556
0.713943
0.690339
0.678899
0.675760
0.671264
0.663946
0.661231
0.662762
0.661452
0.656851
0.655555
0.657124
0.655947
0.651306
0.647928
0.646010
0.642021
0.637056
0.826831
0.801281
0.756724
0.713394
0.680395
0.651806
0.627113
0.618251
0.622272
0.618592
0.606175
0.603880
0.612070
0.610963
0.599811
0.597537
0.600459
0.598922
0.591875
0.587928
0.587657
0.583542
0.576508
0.711733
0.688005
0.647196
0.608904
0.581393
0.557339
0.535803
0.528976
0.534399
0.531547
0.519612
0.517855
0.526571
0.525777
0.514724
0.512554
0.515686
0.514187
0.507032
0.503175
0.503191
0.499334
0.492392
0.568704
0.547020
0.511838
0.478196
0.452235
0.432831
0.418399
0.412614
0.413088
0.410965
0.405536
0.404484
0.407568
0.407190
0.402960
0.401931
0.403599
0.402502
0.398031
0.394979
0.393596
0.390357
0.386045
0.436185
0.416001
0.384196
0.355158
0.333687
0.318532
0.307461
0.302823
0.302671
0.301207
0.297829
0.297339
0.299575
0.299549
0.297017
0.296644
0.298189
0.297539
0.294291
0.292194
0.291356
0.288832
0.285304
0.348537
0.329128
0.299338
0.273361
0.255306
0.242958
0.233780
0.229982
0.230015
0.228991
0.226421
0.226336
0.228560
0.228762
0.226783
0.226665
0.228404
0.228048
0.225323
0.223896
0.223777
0.221763
0.218479
0.639538
0.610960
0.563953
0.517120
0.479540
0.455163
0.441276
0.436709
0.436866
0.436311
0.434114
0.433266
0.433910
0.432892
0.430106
0.428848
0.429205
0.428389
0.425971
0.424192
0.422566
0.418763
0.414336
0.688838
0.660393
0.613280
0.565800
0.527084
0.501517
0.486720
0.481640
0.481714
0.481224
0.479154
0.478639
0.479713
0.478669
0.475411
0.473791
0.473954
0.473117
0.470831
0.469308
0.468021
0.464407
0.459991
0.768523
0.739835
0.691777
0.642472
0.601383
0.573294
0.556256
0.550000
0.550141
0.549569
0.547125
0.547172
0.549600
0.548588
0.544027
0.541812
0.541967
0.541049
0.538558
0.537315
0.536847
0.533392
0.528446
0.849710
0.820340
0.770597
0.718407
0.673616
0.641920
0.621861
0.613370
0.612093
0.611066
0.608872
0.609335
0.612048
0.611218
0.606722
0.604346
0.604237
0.603199
0.600716
0.599403
0.598784
0.595324
0.590503
0.920965
0.890662
0.838813
0.783361
0.734260
0.698489
0.674803
0.663248
0.659151
0.657318
0.655944
0.656650
0.658626
0.658118
0.655023
0.652985
0.652515
0.651345
0.648991
0.647282
0.645658
0.642069
0.637973
0.974086
0.942804
0.888969
0.830819
0.778677
0.739391
0.712035
0.697636
0.691533
0.688848
0.687519
0.688502
0.690675
0.690506
0.687893
0.686179
0.686040
0.684755
0.681865
0.679760
0.677894
0.674160
0.669975
1.011010
0.978882
0.923302
0.863549
0.810807
0.769148
0.737758
0.721146
0.713881
0.710479
0.708618
0.709764
0.712708
0.712748
0.709837
0.708504
0.709882
0.708531
0.704002
0.701504
0.700186
0.696324
0.691241
1.029929
0.997407
0.941102
0.880451
0.826753
0.784149
0.751851
0.734486
0.726608
0.722752
0.720533
0.721380
0.724109
0.724054
0.721158
0.719908
0.721378
0.719995
0.715280
0.712551
0.711024
0.707069
0.701982
1.036089
1.003608
0.947498
0.886562
0.831404
0.789096
0.758740
0.741925
0.733831
0.729732
0.727328
0.727432
0.728986
0.728524
0.725937
0.724501
0.724743
0.723337
0.719719
0.716831
0.714255
0.710206
0.706006
1.036502
1.004232
0.948571
0.888341
0.834080
0.792851
0.763627
0.747680
0.740014
0.735770
0.732744
0.732088
0.733111
0.732130
0.729083
0.727619
0.728098
0.726694
0.722745
0.719522
0.716593
0.712430
0.708317
1.035379
1.003393
0.948154
0.889246
0.837656
0.797682
0.768281
0.752993
0.746129
0.741732
0.737713
0.736560
0.738377
0.736956
0.732370
0.731105
0.733600
0.732252
0.726267
0.722499
0.719772
0.715514
0.710864
1.032498
1.000993
0.946606
0.888742
0.838177
0.799107
0.770445
0.755613
0.748872
0.744210
0.739602
0.737757
0.739002
0.737303
0.732746
0.731721
0.734504
0.733367
0.727490
0.723776
0.721100
0.716878
0.712237
1.028515
0.997560
0.944246
0.886907
0.835481
0.796852
0.769934
0.755377
0.748131
0.743107
0.738286
0.735582
0.734935
0.733152
0.730205
0.729473
0.730836
0.730052
0.726425
0.723364
0.720617
0.716546
0.712413
1.025249
0.994586
0.941635
0.884737
0.833435
0.794993
0.768357
0.753791
0.746490
0.741138
0.735762
0.732633
0.731688
0.730049
0.727649
0.727432
0.729053
0.728617
0.725512
0.722863
0.720595
0.716650
0.712329
1.019292
0.988731
0.935476
0.879082
0.828436
0.790283
0.763613
0.749152
0.742491
0.736928
0.730596
0.727385
0.727336
0.725984
0.723274
0.723577
0.726673
0.726465
0.722441
0.719960
0.719087
0.715169
0.709485
1.001084
0.971247
0.919253
0.864273
0.814840
0.777408
0.751002
0.736549
0.729853
0.724227
0.717880
0.714856
0.715143
0.714122
0.711691
0.712246
0.715496
0.715279
0.711093
0.708390
0.707352
0.703338
0.697604
0.963485
0.935096
0.886211
0.833904
0.786723
0.750838
0.725376
0.711160
0.704089
0.698628
0.693076
0.690443
0.690508
0.689820
0.688187
0.688673
0.690698
0.690241
0.686732
0.683473
0.680783
0.676572
0.672076
0.906364
0.879452
0.833457
0.784720
0.741284
0.708063
0.684124
0.671117
0.665215
0.660260
0.654742
0.652612
0.653587
0.653212
0.651205
0.651430
0.653271
0.652490
0.648440
0.644570
0.641378
0.636978
0.632519
0.821027
0.795644
0.752563
0.708433
0.671029
0.641664
0.619443
0.608595
0.605909
0.601762
0.594976
0.593372
0.596652
0.596525
0.592604
0.592421
0.594846
0.593831
0.588610
0.584383
0.581811
0.577415
0.572203
0.706509
0.682904
0.643431
0.604279
0.572306
0.547479
0.528481
0.519748
0.518499
0.515227
0.508979
0.507855
0.511580
0.511646
0.507698
0.507539
0.510095
0.509146
0.503965
0.499980
0.497847
0.493835
0.488805
0.565953
0.544245
0.509042
0.474951
0.447722
0.427730
0.413205
0.406242
0.404470
0.402028
0.398145
0.397433
0.399669
0.399853
0.397808
0.398055
0.400134
0.399545
0.395764
0.392660
0.390733
0.387479
0.383668
0.434219
0.413920
0.381919
0.352496
0.330381
0.314832
0.303493
0.298221
0.297083
0.295369
0.292447
0.292050
0.293984
0.294184
0.292580
0.292974
0.295099
0.294927
0.292073
0.290076
0.289201
0.286815
0.283549
0.346965
0.327388
0.297286
0.270924
0.252487
0.239891
0.230495
0.226373
0.225977
0.224736
0.222142
0.221948
0.223972
0.224152
0.222467
0.222840
0.225159
0.225270
0.222887
0.221708
0.221832
0.220066
0.216980
0.637359
0.608681
0.561540
0.514574
0.476876
0.452154
0.437621
0.432412
0.432276
0.432140
0.430994
0.431309
0.432831
0.432338
0.429776
0.428468
0.428679
0.427629
0.424984
0.423136
0.421519
0.417622
0.413039
0.686325
0.657835
0.610700
0.563192
0.524454
0.498425
0.482670
0.476679
0.476269
0.476121
0.475119
0.475817
0.477772
0.477323
0.474452
0.472954
0.473229
0.472227
0.469604
0.468026
0.466906
0.463240
0.458570
0.765517
0.736847
0.688924
0.639774
0.599142
0.570459
0.551764
0.544274
0.543716
0.543387
0.541981
0.543191
0.546232
0.545891
0.542181
0.540438
0.541430
0.540409
0.537023
0.535693
0.535791
0.532295
0.526684
0.846569
0.817173
0.767486
0.715375
0.671014
0.638691
0.616963
0.607311
0.605416
0.604596
0.603287
0.604764
0.607996
0.607813
0.604192
0.602308
0.603033
0.601846
0.598391
0.596910
0.596797
0.593235
0.587693
0.917990
0.887530
0.835491
0.779857
0.730729
0.694422
0.669714
0.657472
0.653182
0.651583
0.650764
0.652217
0.654789
0.654790
0.652104
0.650187
0.649703
0.648234
0.645415
0.643462
0.641888
0.638068
0.633506
0.971071
0.939556
0.885440
0.827098
0.775187
0.735518
0.707247
0.692619
0.686895
0.684472
0.683168
0.684448
0.686998
0.687162
0.684700
0.682777
0.682029
0.680270
0.677174
0.674859
0.673003
0.668882
0.664045
1.007441
0.975097
0.919492
0.859930
0.808999
0.767081
0.733592
0.716946
0.710915
0.707781
0.705029
0.706004
0.709000
0.709237
0.706364
0.704427
0.704199
0.702222
0.698239
0.695849
0.695138
0.690766
0.684310
1.025907
0.993119
0.936712
0.876195
0.824295
0.781463
0.747132
0.729805
0.723224
0.719682
0.716623
0.717378
0.720241
0.720427
0.717557
0.715637
0.715381
0.713231
0.708903
0.706092
0.704997
0.700420
0.693917
1.031963
0.999055
0.942338
0.880940
0.825853
0.783247
0.752264
0.735499
0.728011
0.724321
0.722080
0.722683
0.724865
0.724863
0.722366
0.720514
0.719742
0.717445
0.713186
0.709521
0.706395
0.701626
0.696674
1.032397
0.999531
0.942904
0.881794
0.826989
0.785327
0.755721
0.739688
0.732287
0.728521
0.726201
0.726527
0.728561
0.728280
0.725480
0.723765
0.723423
0.721067
0.716136
0.711789
0.707922
0.702990
0.698349
1.031357
0.998647
0.942241
0.882173
0.829587
0.789068
0.759445
0.743944
0.737082
0.733176
0.730202
0.730342
0.733676
0.733148
0.728709
0.727272
0.728956
0.726674
0.719722
0.714759
0.711012
0.705968
0.700816
1.028064
0.995905
0.940469
0.881572
0.830082
0.790445
0.761438
0.746194
0.739247
0.735007
0.731530
0.731114
0.734037
0.733362
0.729079
0.728054
0.730216
0.728246
0.721404
0.716478
0.712764
0.707741
0.702586
1.023210
0.991864
0.937902
0.880050
0.828245
0.789109
0.761441
0.746123
0.738381
0.733635
0.729939
0.728754
0.729718
0.729054
0.726681
0.726214
0.727384
0.725948
0.721271
0.717004
0.713226
0.708339
0.703666
1.019365
0.988565
0.935408
0.878583
0.827479
0.788589
0.760736
0.744885
0.736521
0.731270
0.727240
0.725868
0.726873
0.726428
0.724474
0.724673
0.726506
0.725655
0.721543
0.717875
0.714780
0.710028
0.705026
1.013799
0.983207
0.929796
0.873927
0.824184
0.785580
0.756913
0.740439
0.731743
0.726117
0.721783
0.720812
0.723515
0.723426
0.720601
0.721369
0.725125
0.724748
0.719719
0.716428
0.714819
0.710140
0.703816
0.995951
0.966125
0.914038
0.859626
0.811099
0.773166
0.744672
0.728102
0.719243
0.713425
0.708943
0.708005
0.710928
0.711181
0.708795
0.710066
0.714252
0.714092
0.709064
0.705687
0.704035
0.699327
0.692966
0.958533
0.930165
0.881303
0.829264
0.782335
0.745867
0.718892
0.703014
0.694429
0.688690
0.684142
0.682845
0.684520
0.685067
0.684382
0.686049
0.689128
0.688922
0.684879
0.681002
0.677862
0.673046
0.667893
0.902174
0.875208
0.829053
0.780300
0.736706
0.702798
0.677552
0.662990
0.655639
0.650352
0.645624
0.644445
0.646466
0.647300
0.646766
0.648561
0.651637
0.651264
0.646843
0.642427
0.638918
0.634028
0.628963
0.818149
0.792579
0.748862
0.704477
0.666586
0.636466
0.613065
0.600525
0.596073
0.591567
0.585799
0.585062
0.589257
0.590288
0.587937
0.589569
0.593355
0.592870
0.587456
0.582923
0.580442
0.575693
0.569721
0.704288
0.680482
0.640360
0.600917
0.568445
0.542913
0.522847
0.512554
0.509632
0.506029
0.500751
0.500356
0.504759
0.505802
0.503328
0.504878
0.508752
0.508372
0.503108
0.498963
0.497083
0.492867
0.487179
0.563848
0.542018
0.506538
0.472222
0.444683
0.424164
0.408805
0.400804
0.398009
0.395304
0.391898
0.391628
0.394193
0.395017
0.394087
0.395579
0.398748
0.398701
0.394932
0.391722
0.389902
0.386617
0.382590
0.432656
0.412252
0.380042
0.350393
0.328042
0.312194
0.300411
0.294583
0.292889
0.290964
0.288175
0.287924
0.289957
0.290411
0.289378
0.290573
0.293531
0.293879
0.291203
0.289281
0.288566
0.286325
0.283116
0.345819
0.326144
0.295855
0.269273
0.250662
0.237939
0.228384
0.224011
0.223302
0.221876
0.219223
0.218936
0.220820
0.220968
0.219522
0.220437
0.223436
0.224059
0.221980
0.221043
0.221444
0.219950
0.217045
0.635109
0.606354
0.559134
0.512155
0.474687
0.449684
0.434312
0.428559
0.428355
0.428568
0.428146
0.429523
0.432099
0.432100
0.429549
0.428211
0.428663
0.427449
0.424312
0.422458
0.421215
0.417290
0.412274
0.683891
0.655341
0.608192
0.560807
0.522765
0.496368
0.479185
0.472492
0.472242
0.472402
0.471810
0.473642
0.476991
0.477100
0.474054
0.472657
0.473851
0.472726
0.469031
0.467474
0.467358
0.463673
0.457934
0.762776
0.734075
0.686408
0.637901
0.602556
0.573395
0.548677
0.540252
0.541211
0.541138
0.538538
0.540827
0.546367
0.546662
0.541973
0.540779
0.548199
0.547089
0.537311
0.535992
0.540213
0.536660
0.526626
0.843528
0.814061
0.764578
0.713089
0.674173
0.641361
0.613449
0.602921
0.602616
0.602034
0.599409
0.601840
0.607485
0.607927
0.603365
0.602059
0.609291
0.607958
0.597917
0.596339
0.600277
0.596581
0.586533
0.914733
0.884100
0.831937
0.776450
0.728903
0.692206
0.665237
0.652441
0.648795
0.647448
0.646369
0.648559
0.652375
0.652882
0.649961
0.648142
0.648566
0.646793
0.642575
0.640422
0.639959
0.635885
0.629706
0.967716
0.935951
0.881665
0.823752
0.774917
0.734969
0.703263
0.688190
0.683638
0.681466
0.679293
0.680871
0.684352
0.684874
0.682071
0.679972
0.679388
0.677161
0.673123
0.670715
0.670139
0.665615
0.658788
1.004031
0.971442
0.916312
0.859088
0.824919
0.782784
0.732694
0.714625
0.712902
0.709958
0.702508
0.703095
0.707689
0.708159
0.703773
0.701362
0.701676
0.699112
0.693730
0.691993
0.695867
0.690979
0.679123
1.022043
0.988962
0.932945
0.874719
0.839593
0.796554
0.745615
0.726882
0.724629
0.721321
0.713645
0.714111
0.718690
0.719156
0.714733
0.712271
0.712456
0.709585
0.703680
0.701341
0.704645
0.699456
0.687538
1.027538
0.994174
0.936892
0.875667
0.823494
0.780628
0.746350
0.729242
0.723013
0.719712
0.716876
0.718094
0.721795
0.722288
0.719097
0.716856
0.715905
0.712731
0.706996
0.702653
0.700166
0.694693
0.687766
1.028267
0.994741
0.937016
0.875424
0.821899
0.779833
0.748123
0.731729
0.724990
0.721700
0.719696
0.721319
0.725910
0.726355
0.722394
0.720426
0.720635
0.717325
0.709952
0.704337
0.700239
0.694559
0.688607
1.028632
0.994979
0.936704
0.876190
0.826649
0.785606
0.751746
0.735385
0.729966
0.726578
0.723475
0.725943
0.738342
0.738763
0.727308
0.725711
0.731979
0.728729
0.715022
0.708077
0.705046
0.699203
0.691470
1.025144
0.992078
0.934804
0.875511
0.827022
0.786818
0.753513
0.737231
0.731523
0.727749
0.724261
0.726322
0.738498
0.738898
0.727691
0.726664
0.733602
0.730762
0.717160
0.710245
0.707228
0.701400
0.693670
1.018761
0.986814
0.931618
0.873319
0.822117
0.782439
0.752947
0.736711
0.728792
0.724375
0.721658
0.722387
0.726753
0.727219
0.723793
0.723538
0.726025
0.723928
0.716587
0.710972
0.706848
0.701191
0.695260
1.015294
0.983963
0.929426
0.872446
0.822066
0.782684
0.752919
0.735750
0.726678
0.721609
0.718808
0.719568
0.724167
0.724925
0.721926
0.722449
0.725746
0.724480
0.718050
0.713354
0.710314
0.704817
0.698274
1.014619
0.982988
0.925437
0.869406
0.822052
0.782944
0.750430
0.731865
0.721806
0.716247
0.713664
0.715833
0.726185
0.727389
0.719903
0.720960
0.730926
0.730373
0.718722
0.714478
0.716316
0.710925
0.699662
0.997172
0.966342
0.910150
0.855619
0.809489
0.771029
0.738641
0.719920
0.709635
0.703768
0.700859
0.702882
0.713334
0.714868
0.707939
0.709721
0.720346
0.720234
0.708791
0.704616
0.706549
0.701206
0.689920
0.955743
0.926957
0.876739
0.824708
0.778594
0.741574
0.712504
0.695126
0.685762
0.679858
0.675863
0.676168
0.681048
0.682771
0.681411
0.684048
0.689194
0.689235
0.683602
0.679201
0.676622
0.671287
0.664566
0.899763
0.872405
0.824983
0.776145
0.733233
0.698733
0.671518
0.655734
0.648316
0.642800
0.637757
0.637647
0.642489
0.644415
0.643385
0.646374
0.651400
0.651411
0.645814
0.641019
0.638279
0.632981
0.626336
0.822103
0.795650
0.746538
0.701931
0.668002
0.637263
0.608673
0.595142
0.595380
0.590635
0.579873
0.580249
0.592970
0.594992
0.586107
0.588566
0.595315
0.595304
0.587739
0.583179
0.583328
0.578297
0.569094
0.708774
0.684118
0.638756
0.599107
0.570517
0.544451
0.519438
0.508286
0.510053
0.506227
0.495970
0.496504
0.509068
0.510913
0.501918
0.504227
0.511049
0.511178
0.503847
0.499806
0.500765
0.496404
0.487517
0.563155
0.541033
0.504627
0.470217
0.443208
0.422351
0.405716
0.397031
0.394497
0.391600
0.387569
0.387704
0.391890
0.393210
0.391792
0.394195
0.398895
0.399347
0.395033
0.391839
0.390971
0.387702
0.382686
0.431752
0.411242
0.378683
0.348978
0.326814
0.310842
0.298557
0.292388
0.290635
0.288551
0.285513
0.285348
0.287851
0.288458
0.287414
0.289238
0.293118
0.293940
0.291259
0.289462
0.289192
0.287122
0.283725
0.345111
0.325421
0.295072
0.268486
0.249939
0.237260
0.227669
0.223199
0.222347
0.220779
0.217987
0.217556
0.219309
0.219364
0.218005
0.219349
0.222977
0.224055
0.222235
0.221547
0.222290
0.221067
0.218291
0.632038
0.603130
0.555670
0.508457
0.470791
0.445556
0.429870
0.423827
0.423515
0.423948
0.424052
0.426052
0.429153
0.429465
0.427022
0.425643
0.425984
0.424640
0.421397
0.419495
0.418228
0.414261
0.409196
0.680758
0.652070
0.604702
0.557089
0.518826
0.492141
0.474564
0.467500
0.467078
0.467436
0.467385
0.469867
0.473766
0.474223
0.471335
0.469945
0.471076
0.469851
0.466059
0.464456
0.464325
0.460616
0.454847
0.759478
0.730650
0.682780
0.634042
0.598442
0.568933
0.543745
0.534871
0.535587
0.535688
0.533644
0.536598
0.542690
0.543376
0.538925
0.537805
0.545211
0.544018
0.534122
0.532720
0.536898
0.533322
0.523269
0.840018
0.810407
0.760683
0.708918
0.669707
0.636537
0.608173
0.597231
0.596709
0.596300
0.594198
0.597258
0.603436
0.604280
0.599979
0.598761
0.605968
0.604515
0.594281
0.592522
0.596329
0.592562
0.582474
0.910983
0.880156
0.827675
0.771842
0.723976
0.686962
0.659660
0.646606
0.642882
0.641723
0.641080
0.643812
0.648123
0.648995
0.646283
0.644505
0.644826
0.642827
0.638288
0.635805
0.635072
0.630818
0.624541
0.963622
0.931625
0.876963
0.818663
0.769514
0.729324
0.697431
0.682279
0.677803
0.675847
0.674020
0.676033
0.679935
0.680773
0.678133
0.676003
0.675191
0.672606
0.668112
0.665210
0.664205
0.659372
0.652372
0.999459
0.966623
0.911104
0.853489
0.819024
0.776710
0.726544
0.708519
0.706985
0.704285
0.697126
0.698091
0.703061
0.703823
0.699568
0.697044
0.696971
0.693927
0.688007
0.685648
0.688971
0.683669
0.671564
1.016957
0.983623
0.927206
0.868587
0.833170
0.789968
0.738956
0.720261
0.718196
0.715159
0.707835
0.708765
0.713793
0.714591
0.710287
0.707660
0.707379
0.703941
0.697395
0.694322
0.696980
0.691317
0.679122
1.022010
0.988373
0.930659
0.869020
0.816535
0.773454
0.739011
0.721820
0.715680
0.712673
0.710355
0.712252
0.716598
0.717516
0.714455
0.712036
0.710629
0.706828
0.700326
0.695160
0.691957
0.685988
0.678802
1.022426
0.988612
0.930423
0.868382
0.814486
0.772125
0.740135
0.723507
0.716739
0.713758
0.712437
0.714960
0.720385
0.721370
0.717587
0.715446
0.715195
0.711236
0.703060
0.696588
0.691754
0.685588
0.679401
1.022610
0.988666
0.929918
0.868927
0.818941
0.777532
0.743311
0.726590
0.721028
0.717942
0.715628
0.719133
0.732472
0.733534
0.722355
0.720630
0.726436
0.722558
0.708091
0.700296
0.696526
0.690211
0.682266
1.018962
0.985645
0.927957
0.868239
0.819321
0.778721
0.744975
0.728231
0.722284
0.718771
0.716080
0.719215
0.732382
0.733499
0.722656
0.721606
0.728182
0.724787
0.710458
0.702704
0.698949
0.692652
0.684707
1.012430
0.980304
0.924824
0.866235
0.814724
0.774654
0.744634
0.727846
0.719607
0.715367
0.713372
0.715131
0.720513
0.721733
0.718750
0.718643
0.720987
0.718454
0.710405
0.703969
0.699125
0.692984
0.686809
1.008927
0.977497
0.922814
0.865686
0.815112
0.775360
0.745008
0.727214
0.717723
0.712733
0.710556
0.712246
0.717819
0.719352
0.716901
0.717771
0.721150
0.719608
0.712555
0.707095
0.703374
0.697389
0.690574
1.008407
0.976735
0.919140
0.863061
0.815596
0.776129
0.742966
0.723697
0.713098
0.707522
0.705486
0.708478
0.719741
0.721722
0.714876
0.716463
0.726709
0.726056
0.713923
0.709011
0.710223
0.704371
0.692847
0.991345
0.960486
0.904260
0.849673
0.803412
0.764578
0.731524
0.712079
0.701205
0.695244
0.692762
0.695468
0.706716
0.709008
0.702798
0.705261
0.716344
0.716299
0.704510
0.699774
0.701164
0.695429
0.683917
0.950480
0.921633
0.871313
0.819141
0.772800
0.735361
0.705647
0.687571
0.677640
0.671576
0.667862
0.668695
0.674230
0.676660
0.676084
0.679519
0.685284
0.685529
0.679668
0.674820
0.671819
0.666183
0.659289
0.895066
0.867618
0.820039
0.770985
0.727768
0.692812
0.664960
0.648476
0.640468
0.634755
0.629933
0.630250
0.635617
0.638191
0.637976
0.641821
0.647551
0.647874
0.642176
0.637066
0.634027
0.628537
0.621794
0.817938
0.791384
0.742094
0.697241
0.662961
0.631772
0.602590
0.588359
0.587950
0.582998
0.572479
0.573210
0.586305
0.588892
0.580829
0.584143
0.591613
0.591986
0.584447
0.579713
0.579699
0.574586
0.565353
0.705126
0.680376
0.634839
0.594959
0.566055
0.539621
0.514120
0.502368
0.503554
0.499543
0.489486
0.490276
0.503074
0.505342
0.497032
0.500091
0.507582
0.508129
0.500923
0.496841
0.497766
0.493436
0.484583
0.560050
0.537835
0.501268
0.466672
0.439467
0.418389
0.401448
0.392383
0.389482
0.386429
0.382453
0.382689
0.386969
0.388487
0.387470
0.390422
0.395698
0.396558
0.392446
0.389351
0.388595
0.385460
0.380542
0.429108
0.408520
0.375831
0.346000
0.323754
0.307737
0.295381
0.289078
0.287143
0.284934
0.281827
0.281571
0.283961
0.284530
0.283627
0.285795
0.290130
0.291337
0.288937
0.287380
0.287359
0.285518
0.282270
0.342757
0.323007
0.292559
0.265893
0.247345
0.234747
0.225261
0.220836
0.219931
0.218257
0.215305
0.214632
0.216110
0.215964
0.214575
0.216121
0.220114
0.221556
0.220069
0.219724
0.220811
0.219876
0.217276
0.629181
0.600103
0.552331
0.504752
0.466509
0.441101
0.425582
0.419459
0.418945
0.419473
0.419968
0.422168
0.425264
0.425702
0.423501
0.422085
0.421974
0.420536
0.417564
0.415567
0.413871
0.409841
0.405109
0.677893
0.649054
0.601374
0.553298
0.513981
0.487099
0.470084
0.462907
0.461898
0.462337
0.463032
0.465695
0.469283
0.469874
0.467535
0.466096
0.466220
0.464920
0.461972
0.460247
0.459085
0.455341
0.450560
0.756523
0.727549
0.679161
0.629477
0.588251
0.558535
0.538255
0.529297
0.527790
0.527960
0.528386
0.531592
0.536134
0.536958
0.534183
0.532744
0.533828
0.532560
0.528716
0.527127
0.527111
0.523532
0.517834
0.837015
0.807251
0.756984
0.704210
0.659150
0.625760
0.602496
0.591491
0.588742
0.588402
0.588801
0.592147
0.596811
0.597805
0.595175
0.593637
0.594427
0.592878
0.588751
0.586743
0.586282
0.582489
0.576789
0.907860
0.876882
0.
