# Supplementary material for: A computational model of spatio-temporal cardiac intracellular calcium handling with realistic structure and spatial flux distribution from sarcoplasmic reticulum and t-tubule reconstructions
Source: PLoS Comput Biol. 2017 Aug 31;13(8):e1005714. doi: 10.1371/journal.pcbi.1005714 (PMC5597258; doi:10.1371/journal.pcbi.1005714)
Supplement: S1 Code — Code provided in C/C++ and includes the structural datasets used in this study. Documentation is provided on use of and updating the code. Updates may also be available on Michael Colman’s website, http://www.physicsoftheheart.com and github repository: https://github.com/michaelcolman/CODE---PLOS-Comp-Biol-2017-Model-SR. (ZIP) [file pcbi.1005714.s001.zip › PLOS_SR_Clean/Spatial_diff_out/CaSR_output_0250.vtk]

# vtk DataFile Version 3.0
vtk output
ASCII
DATASET STRUCTURED_POINTS
DIMENSIONS 26 26 52
SPACING 1 1 1
ORIGIN 0 0 0
POINT_DATA 35152
SCALARS ImageFile float 1
LOOKUP_TABLE default
-100 -100 -100 -100 -100 -100 -100 -100 -100 -100 -100 -100 -100 -100 -100 -100 -100 -100 -100 -100 -100 -100 -100 -100 -100 -100 
-100 -100 -100 -100 -100 -100 -100 -100 -100 -100 -100 -100 -100 -100 -100 -100 -100 -100 -100 -100 -100 -100 -100 -100 -100 -100 
-100 -100 -100 -100 -100 -100 -100 -100 -100 -100 -100 -100 -100 -100 -100 -100 -100 -100 -100 -100 -100 -100 -100 -100 -100 -100 
-100 -100 -100 -100 -100 -100 -100 -100 -100 -100 -100 -100 -100 -100 -100 -100 -100 -100 -100 -100 -100 -100 -100 -100 -100 -100 
-100 -100 -100 -100 -100 -100 -100 -100 -100 -100 -100 -100 -100 -100 -100 -100 -100 -100 -100 -100 -100 -100 -100 -100 -100 -100 
-100 -100 -100 -100 -100 -100 -100 -100 -100 -100 -100 -100 -100 -100 -100 -100 -100 -100 -100 -100 -100 -100 -100 -100 -100 -100 
-100 -100 -100 -100 -100 -100 -100 -100 -100 -100 -100 -100 -100 -100 -100 -100 -100 -100 -100 -100 -100 -100 -100 -100 -100 -100 
-100 -100 -100 -100 -100 -100 -100 -100 -100 -100 -100 -100 -100 -100 -100 -100 -100 -100 -100 -100 -100 -100 -100 -100 -100 -100 
-100 -100 -100 -100 -100 -100 -100 -100 -100 -100 -100 -100 -100 -100 -100 -100 -100 -100 -100 -100 -100 -100 -100 -100 -100 -100 
-100 -100 -100 -100 -100 -100 -100 -100 -100 -100 -100 -100 -100 -100 -100 -100 -100 -100 -100 -100 -100 -100 -100 -100 -100 -100 
-100 -100 -100 -100 -100 -100 -100 -100 -100 -100 -100 -100 -100 -100 -100 -100 -100 -100 -100 -100 -100 -100 -100 -100 -100 -100 
-100 -100 -100 -100 -100 -100 -100 -100 -100 -100 -100 -100 -100 -100 -100 -100 -100 -100 -100 -100 -100 -100 -100 -100 -100 -100 
-100 -100 -100 -100 -100 -100 -100 -100 -100 -100 -100 -100 -100 -100 -100 -100 -100 -100 -100 -100 -100 -100 -100 -100 -100 -100 
-100 -100 -100 -100 -100 -100 -100 -100 -100 -100 -100 -100 -100 -100 -100 -100 -100 -100 -100 -100 -100 -100 -100 -100 -100 -100 
-100 -100 -100 -100 -100 -100 -100 -100 -100 -100 -100 -100 -100 -100 -100 -100 -100 -100 -100 -100 -100 -100 -100 -100 -100 -100 
-100 -100 -100 -100 -100 -100 -100 -100 -100 -100 -100 -100 -100 -100 -100 -100 -100 -100 -100 -100 -100 -100 -100 -100 -100 -100 
-100 -100 -100 -100 -100 -100 -100 -100 -100 -100 -100 -100 -100 -100 -100 -100 -100 -100 -100 -100 -100 -100 -100 -100 -100 -100 
-100 -100 -100 -100 -100 -100 -100 -100 -100 -100 -100 -100 -100 -100 -100 -100 -100 -100 -100 -100 -100 -100 -100 -100 -100 -100 
-100 -100 -100 -100 -100 -100 -100 -100 -100 -100 -100 -100 -100 -100 -100 -100 -100 -100 -100 -100 -100 -100 -100 -100 -100 -100 
-100 -100 -100 -100 -100 -100 -100 -100 -100 -100 -100 -100 -100 -100 -100 -100 -100 -100 -100 -100 -100 -100 -100 -100 -100 -100 
-100 -100 -100 -100 -100 -100 -100 -100 -100 -100 -100 -100 -100 -100 -100 -100 -100 -100 -100 -100 -100 -100 -100 -100 -100 -100 
-100 -100 -100 -100 -100 -100 -100 -100 -100 -100 -100 -100 -100 -100 -100 -100 -100 -100 -100 -100 -100 -100 -100 -100 -100 -100 
-100 -100 -100 -100 -100 -100 -100 -100 -100 -100 -100 -100 -100 -100 -100 -100 -100 -100 -100 -100 -100 -100 -100 -100 -100 -100 
-100 -100 -100 -100 -100 -100 -100 -100 -100 -100 -100 -100 -100 -100 -100 -100 -100 -100 -100 -100 -100 -100 -100 -100 -100 -100 
-100 -100 -100 -100 -100 -100 -100 -100 -100 -100 -100 -100 -100 -100 -100 -100 -100 -100 -100 -100 -100 -100 -100 -100 -100 -100 
-100 -100 -100 -100 -100 -100 -100 -100 -100 -100 -100 -100 -100 -100 -100 -100 -100 -100 -100 -100 -100 -100 -100 -100 -100 -100 
-100 -100 -100 -100 -100 -100 -100 -100 -100 -100 -100 -100 -100 -100 -100 -100 -100 -100 -100 -100 -100 -100 -100 -100 -100 -100 
-100 -100 -100 -100 -100 -100 -100 -100 -100 -100 -100 -100 -100 -100 -100 -100 -100 -100 -100 -100 -100 -100 -100 -100 -100 -100 
-100 -100 -100 -100 -100 -100 -100 -100 -100 -100 -100 -100 -100 -100 -100 -100 -100 -100 -100 -100 -100 -100 -100 -100 -100 -100 
-100 -100 -100 -100 -100 -100 -100 -100 -100 -100 -100 -100 -100 -100 -100 -100 -100 -100 -100 -100 -100 -100 -100 -100 -100 -100 
-100 -100 -100 -100 -100 -100 -100 -100 -100 -100 -100 -100 -100 -100 -100 -100 -100 -100 -100 -100 -100 -100 -100 -100 -100 -100 
-100 -100 -100 -100 -100 -100 -100 -100 -100 -100 -100 -100 -100 -100 -100 -100 -100 -100 -100 -100 -100 -100 -100 -100 -100 -100 
-100 -100 -100 -100 -100 -100 -100 -100 -100 -100 -100 -100 -100 -100 -100 -100 -100 -100 -100 -100 -100 -100 -100 -100 -100 -100 
-100 -100 -100 -100 -100 -100 -100 -100 -100 -100 -100 -100 -100 -100 -100 -100 -100 -100 -100 -100 -100 -100 -100 -100 -100 -100 
-100 -100 -100 -100 -100 -100 -100 -100 -100 -100 -100 -100 -100 -100 -100 -100 -100 -100 -100 -100 -100 -100 -100 -100 -100 -100 
-100 -100 -100 -100 -100 -100 -100 -100 -100 -100 -100 -100 -100 -100 -100 -100 -100 -100 -100 -100 -100 -100 -100 -100 -100 -100 
-100 -100 -100 -100 -100 -100 -100 -100 -100 -100 -100 -100 -100 -100 -100 -100 -100 -100 -100 -100 -100 -100 -100 -100 -100 -100 
-100 -100 -100 -100 -100 -100 -100 -100 -100 -100 -100 -100 -100 -100 -100 -100 -100 -100 -100 -100 -100 -100 -100 -100 -100 -100 
-100 -100 -100 -100 -100 -100 -100 -100 -100 -100 -100 -100 -100 -100 -100 -100 -100 -100 -100 -100 -100 -100 -100 -100 -100 -100 
-100 -100 -100 -100 -100 -100 -100 -100 -100 -100 -100 -100 -100 -100 -100 -100 -100 -100 -100 -100 -100 -100 -100 -100 -100 -100 
-100 -100 -100 -100 -100 -100 -100 -100 -100 -100 -100 -100 -100 -100 -100 -100 -100 -100 -100 -100 -100 -100 -100 -100 -100 -100 
-100 -100 -100 -100 -100 -100 -100 -100 -100 -100 -100 -100 -100 -100 -100 -100 -100 -100 -100 -100 -100 -100 -100 -100 -100 -100 
-100 -100 -100 -100 -100 -100 -100 -100 -100 -100 -100 -100 -100 -100 -100 -100 -100 -100 -100 -100 -100 -100 -100 -100 -100 -100 
-100 -100 -100 -100 -100 -100 -100 -100 -100 -100 -100 -100 -100 -100 -100 -100 -100 -100 -100 -100 -100 -100 -100 -100 -100 -100 
-100 -100 -100 -100 -100 -100 -100 -100 -100 -100 -100 -100 -100 -100 -100 -100 -100 -100 -100 -100 -100 -100 -100 -100 -100 -100 
-100 -100 -100 -100 -100 -100 -100 -100 -100 -100 -100 -100 -100 -100 -100 -100 -100 -100 -100 -100 -100 -100 -100 -100 -100 -100 
-100 -100 -100 -100 -100 -100 -100 -100 -100 -100 -100 -100 -100 -100 -100 -100 -100 -100 -100 -100 -100 -100 -100 -100 -100 -100 
-100 -100 -100 -100 -100 -100 -100 -100 -100 -100 -100 -100 -100 -100 -100 -100 -100 -100 -100 -100 -100 -100 -100 -100 -100 -100 
-100 -100 -100 -100 -100 -100 -100 -100 -100 -100 -100 -100 -100 -100 -100 -100 -100 -100 -100 -100 -100 -100 -100 -100 -100 -100 
-100 -100 -100 -100 -100 -100 -100 -100 -100 -100 -100 -100 -100 -100 -100 -100 -100 -100 -100 -100 -100 -100 -100 -100 -100 -100 
-100 -100 -100 -100 -100 -100 -100 -100 -100 -100 -100 -100 -100 -100 -100 -100 -100 -100 -100 -100 -100 -100 -100 -100 -100 -100 
-100 -100 -100 -100 -100 -100 -100 -100 -100 -100 -100 -100 -100 -100 -100 -100 -100 -100 -100 -100 -100 -100 -100 -100 -100 -100 
-100 -100 -100 -100 -100 -100 -100 -100 -100 -100 -100 -100 -100 -100 -100 -100 -100 -100 -100 -100 -100 -100 -100 -100 -100 -100 
-100 -100 -100 -100 -100 -100 -100 -100 -100 -100 -100 -100 -100 -100 -100 -100 -100 -100 -100 -100 -100 -100 -100 -100 -100 -100 
-100 -100 666.238017 666.425119 666.721476 667.058955 667.417944 667.801105 668.181371 668.542483 668.899758 669.274162 669.647107 670.005129 670.363373 670.740617 671.115015 671.468069 671.809265 672.151880 672.470694 672.743762 672.974426 673.166360 673.280764 -100 
-100 -100 665.836457 666.065623 666.402187 666.757682 667.125110 667.531551 667.929117 668.289962 668.642713 669.031096 669.414764 669.768083 670.118861 670.508031 670.892116 671.240373 671.574421 671.928822 672.257528 672.527612 672.755240 672.965800 673.098314 -100 
-100 -100 665.141892 665.451158 665.857946 666.239658 666.614659 667.066549 667.496601 667.854408 668.193871 668.612370 669.017736 669.360901 669.693682 670.109209 670.512656 670.849969 671.166096 671.546101 671.894227 672.156228 672.372443 672.619497 672.785635 -100 
-100 -100 664.400735 664.789609 665.261907 665.668914 666.049201 666.553247 667.018430 667.375724 667.700098 668.154595 668.583538 668.918566 669.231075 669.677795 670.100902 670.427372 670.721618 671.131330 671.499657 671.754185 671.954856 672.240291 672.437237 -100 
-100 -100 663.922018 664.286269 664.764621 665.207451 665.634654 666.140858 666.614437 666.996990 667.353934 667.797987 668.225487 668.578425 668.917745 669.349470 669.766306 670.105623 670.422371 670.816152 671.179733 671.449943 671.676283 671.946834 672.133343 -100 
-100 -100 663.449472 663.800231 664.283838 664.753121 665.213371 665.728893 666.213485 666.617078 666.997035 667.440222 667.870210 668.237526 668.594428 669.020548 669.434812 669.783334 670.113498 670.500362 670.862363 671.143865 671.385510 671.648640 671.827921 -100 
-100 -100 662.850811 663.239276 663.755153 664.238889 664.706739 665.253082 665.761490 666.171234 666.550382 667.015537 667.461706 667.829185 668.180350 668.623640 669.049430 669.394077 669.715635 670.118202 670.492211 670.771813 671.007496 671.288697 671.482684 -100 
-100 -100 662.246370 662.687676 663.238475 663.727739 664.188038 664.771905 665.305777 665.715158 666.081710 666.578049 667.043798 667.405958 667.740214 668.210219 668.651662 668.988137 669.291232 669.719517 670.109688 670.382850 670.602316 670.911264 671.125330 -100 
-100 -100 661.895290 662.293575 662.826499 663.331405 663.822321 664.392082 664.922580 665.352035 665.748622 666.229463 666.689291 667.068068 667.428482 667.879585 668.311962 668.662424 668.990101 669.400117 669.782603 670.070794 670.314417 670.602031 670.799627 -100 
-100 -100 661.520120 661.892165 662.411828 662.924735 663.431712 663.994390 664.522867 664.964897 665.378642 665.852742 666.309827 666.699351 667.074288 667.515710 667.942515 668.301556 668.642822 669.044108 669.422825 669.721136 669.978491 670.254931 670.441976 -100 
-100 -100 660.985551 661.386186 661.923617 662.434759 662.933063 663.510684 664.049379 664.487081 664.891916 665.381277 665.848775 666.233734 666.598676 667.052669 667.486968 667.839417 668.170058 668.584548 668.972723 669.267069 669.516384 669.808326 670.008110 -100 
-100 -100 660.418852 660.865397 661.425984 661.928445 662.404123 663.004188 663.554759 663.980687 664.363496 664.876540 665.357396 665.731962 666.075410 666.550936 666.995413 667.334799 667.642708 668.078856 668.479256 668.763541 668.993377 669.310460 669.528785 -100 
-100 -100 660.089821 660.487643 661.020165 661.525272 662.017264 662.589036 663.123129 663.557797 663.960997 664.449824 664.917811 665.303936 665.669261 666.120379 666.548884 666.895546 667.222056 667.634283 668.021599 668.315934 668.565640 668.858096 669.058269 -100 
-100 -100 659.734660 660.100850 660.610427 661.111036 661.605119 662.155594 662.674290 663.109709 663.519713 663.992399 664.450440 664.842782 665.219299 665.655232 666.070250 666.417810 666.751285 667.148707 667.526483 667.825585 668.084395 668.362149 668.549994 -100 
-100 -100 659.232225 659.621217 660.138401 660.624331 661.095323 661.645637 662.160168 662.578417 662.968135 663.445672 663.906155 664.289126 664.652726 665.096238 665.511650 665.846292 666.164012 666.569933 666.952637 667.243552 667.490563 667.780655 667.979508 -100 
-100 -100 658.725121 659.153424 659.682326 660.145293 660.578002 661.134374 661.645168 662.037545 662.392599 662.881876 663.345559 663.710283 664.046826 664.507958 664.931482 665.252150 665.546335 665.972431 666.365482 666.644399 666.869964 667.182897 667.398746 -100 
-100 -100 658.499090 658.871284 659.358867 659.808021 660.239450 660.750469 661.228549 661.614590 661.976159 662.428839 662.867848 663.232867 663.582232 664.016870 664.428721 664.762079 665.078744 665.482889 665.863578 666.152596 666.397388 666.684457 666.880842 -100 
-100 -100 658.310777 658.641965 659.090819 659.517318 659.932562 660.404949 660.851799 661.224593 661.580364 662.005143 662.422727 662.782891 663.134717 663.553126 663.958216 664.300788 664.630632 665.023117 665.395764 665.690436 665.944228 666.214900 666.396906 -100 
-100 -100 658.055812 658.397618 658.835696 659.228975 659.604070 660.060094 660.488981 660.834045 661.160689 661.580906 661.991959 662.335088 662.668187 663.093332 663.504594 663.842021 664.161885 664.564270 664.941526 665.227701 665.468359 665.747408 665.936551 -100 
-100 -100 657.886318 658.251454 658.680847 659.034704 659.358561 659.807346 660.222347 660.536687 660.825854 661.252269 661.662146 661.986353 662.293008 662.734338 663.154308 663.481412 663.780557 664.200132 664.583224 664.854161 665.069112 665.362836 665.562154 -100 
-100 -100 658.087414 658.373339 658.737713 659.065855 659.382821 659.776984 660.153439 660.464259 660.764682 661.152733 661.537586 661.869104 662.196068 662.608164 663.010964 663.350877 663.672875 664.062819 664.424574 664.700852 664.929051 665.182988 665.351188 -100 
-100 -100 658.391308 658.598253 658.894162 659.197277 659.506838 659.854879 660.197291 660.508996 660.820590 661.177263 661.539503 661.880470 662.225421 662.612699 662.998159 663.350686 663.691516 664.055309 664.395345 664.676585 664.913216 665.128969 665.263208 -100 
-100 -100 658.586742 658.752452 659.009486 659.295673 659.597337 659.922128 660.246793 660.557991 660.873313 661.215467 661.566500 661.911756 662.264162 662.640274 663.017107 663.375335 663.723768 664.075299 664.403900 664.686092 664.923851 665.119905 665.235799 -100 
-100 -100 -100 -100 -100 -100 -100 -100 -100 -100 -100 -100 -100 -100 -100 -100 -100 -100 -100 -100 -100 -100 -100 -100 -100 -100 
-100 -100 -100 -100 -100 -100 -100 -100 -100 -100 -100 -100 -100 -100 -100 -100 -100 -100 -100 -100 -100 -100 -100 -100 -100 -100 
-100 -100 -100 -100 -100 -100 -100 -100 -100 -100 -100 -100 -100 -100 -100 -100 -100 -100 -100 -100 -100 -100 -100 -100 -100 -100 
-100 -100 665.817813 666.047059 666.383790 666.739555 667.107373 667.514328 667.912561 668.274266 668.628062 669.017620 669.402519 669.757064 670.109032 670.499344 670.884521 671.233805 671.568801 671.924057 672.253511 672.524228 672.752368 672.963303 673.096020 -100 
-100 -100 665.254931 665.573946 665.980979 666.351447 666.712039 667.163693 667.592413 667.942567 668.272945 668.696103 669.104054 669.442464 669.768223 670.189781 670.597020 670.930759 671.240751 671.626674 671.977736 672.234900 672.443681 672.696200 672.867245 -100 
-100 -100 664.214087 664.741237 665.286548 665.666051 665.978144 666.540706 667.036386 667.352449 667.608638 668.124038 668.586636 668.883878 669.131522 669.640583 670.099984 670.393164 670.627283 671.098515 671.500321 671.720124 671.862377 672.218312 672.472140 -100 
-100 -100 663.059758 663.863394 664.554087 664.926065 665.131518 665.866041 666.444544 666.715965 666.842283 667.509652 668.041892 668.287177 668.401457 669.055743 669.580256 669.819982 669.921863 670.534201 671.000691 671.171519 671.191469 671.702773 672.049224 -100 
-100 -100 662.834941 663.442773 664.080762 664.525889 664.888434 665.516302 666.063297 666.400205 666.667480 667.216587 667.707493 668.009878 668.257356 668.790415 669.269019 669.559231 669.786827 670.279796 670.704163 670.929267 671.077702 671.468920 671.754735 -100 
-100 -100 662.483262 663.004854 663.616975 664.104732 664.541216 665.138083 665.677632 666.054956 666.386108 666.894033 667.368524 667.703800 668.008695 668.496372 668.953537 669.270551 669.550016 669.997567 670.402968 670.657803 670.859926 671.203289 671.456358 -100 
-100 -100 661.704638 662.342796 663.023325 663.510772 663.913772 664.585974 665.171039 665.535707 665.824678 666.396777 666.907568 667.223631 667.481447 668.027950 668.516530 668.810588 669.040800 669.545155 669.982653 670.217626 670.375161 670.780134 671.075977 -100 
-100 -100 660.771220 661.643821 662.425944 662.883289 663.166941 663.991779 664.646273 664.969906 665.135826 665.850300 666.422696 666.692600 666.824004 667.507027 668.052848 668.298787 668.403270 669.041118 669.535841 669.725546 669.762501 670.305656 670.676005 -100 
-100 -100 660.727729 661.376581 662.075162 662.584501 663.011159 663.707615 664.315472 664.700184 665.006793 665.595073 666.119935 666.447395 666.714417 667.268863 667.764066 668.063755 668.299987 668.812283 669.258949 669.503044 669.668988 670.081034 670.380942 -100 
-100 -100 660.506110 661.051624 661.702503 662.235450 662.719708 663.365808 663.950867 664.367051 664.732025 665.272239 665.774986 666.132627 666.455296 666.958801 667.428658 667.755467 668.045360 668.508673 668.932529 669.205181 669.423775 669.782248 670.044414 -100 
-100 -100 659.812193 660.463355 661.166644 661.682693 662.117220 662.821078 663.436382 663.828301 664.142190 664.740055 665.273685 665.608048 665.879983 666.437103 666.933758 667.234934 667.473774 667.990746 668.443379 668.693773 668.865474 669.282415 669.584844 -100 
-100 -100 658.930850 659.808652 660.601045 661.072593 661.372812 662.212928 662.882855 663.221132 663.401077 664.134802 664.724525 665.008330 665.149888 665.837964 666.385731 666.633402 666.741790 667.387949 667.893432 668.094444 668.141659 668.694206 669.069525 -100 
-100 -100 658.920025 659.568191 660.266431 660.776418 661.204565 661.902212 662.512488 662.901062 663.213189 663.810645 664.345356 664.682023 664.955494 665.509521 665.998938 666.292970 666.526831 667.041074 667.492598 667.742852 667.914872 668.332254 668.635046 -100 
-100 -100 658.728356 659.267440 659.907867 660.428591 660.900011 661.532965 662.107203 662.516114 662.877139 663.416246 663.921382 664.284698 664.611963 665.109387 665.563880 665.876001 666.156211 666.614671 667.037129 667.310449 667.530494 667.890099 668.152938 -100 
-100 -100 658.077611 658.715662 659.397712 659.888528 660.296000 660.970881 661.560743 661.933174 662.232712 662.818094 663.345971 663.682679 663.958628 664.504062 664.975892 665.254465 665.477814 665.984502 666.430811 666.677722 666.847388 667.261464 667.562274 -100 
-100 -100 657.268599 658.125208 658.884024 659.315981 659.574157 660.367475 660.995765 661.300993 661.455299 662.162738 662.735496 663.013848 663.154763 663.826060 664.346405 664.570729 664.663296 665.297257 665.794370 665.990343 666.034402 666.580647 666.952130 -100 
-100 -100 657.372493 657.992444 658.643152 659.095778 659.462545 660.096817 660.649156 660.988774 661.259636 661.819022 662.324062 662.641362 662.901475 663.437513 663.906935 664.185491 664.408505 664.913277 665.357304 665.602327 665.769805 666.180381 666.478172 -100 
-100 -100 657.365965 657.866476 658.441830 658.885400 659.275826 659.827557 660.327574 660.673041 660.979417 661.468116 661.930488 662.260468 662.562268 663.040686 663.485310 663.793701 664.071326 664.523806 664.940160 665.209161 665.424493 665.775628 666.031080 -100 
-100 -100 656.992794 657.576617 658.171602 658.564979 658.873873 659.449363 659.950066 660.248953 660.485911 661.009375 661.483239 661.777193 662.020257 662.544302 663.014284 663.300582 663.530209 664.031161 664.469987 664.712559 664.876761 665.277133 665.565263 -100 
-100 -100 656.569777 657.348307 657.993288 658.309887 658.457645 659.134122 659.660786 659.889327 659.981681 660.617640 661.129530 661.365781 661.477484 662.122049 662.639768 662.878158 662.984010 663.605185 664.087613 664.276606 664.312252 664.832902 665.181536 -100 
-100 -100 657.181922 657.684471 658.185002 658.508780 658.761122 659.263731 659.704179 659.972544 660.189396 660.672252 661.113346 661.399705 661.642753 662.146120 662.602505 662.896623 663.135333 663.616090 664.032935 664.268680 664.424263 664.787768 665.043476 -100 
-100 -100 657.829255 658.125053 658.489641 658.805857 659.106808 659.498169 659.870067 660.169770 660.457854 660.847835 661.233525 661.559577 661.879635 662.298261 662.705655 663.042684 663.358676 663.753894 664.117162 664.386524 664.605174 664.863249 665.035898 -100 
-100 -100 658.184234 658.391284 658.687255 658.990074 659.298856 659.645678 659.986623 660.296881 660.607325 660.963344 661.325510 661.666951 662.012845 662.401414 662.788329 663.142206 663.484007 663.848177 664.187932 664.468400 664.704159 664.919417 665.053559 -100 
-100 -100 -100 -100 -100 -100 -100 -100 -100 -100 -100 -100 -100 -100 -100 -100 -100 -100 -100 -100 -100 -100 -100 -100 -100 -100 
-100 -100 -100 -100 -100 -100 -100 -100 -100 -100 -100 -100 -100 -100 -100 -100 -100 -100 -100 -100 -100 -100 -100 -100 -100 -100 
-100 -100 -100 -100 -100 -100 -100 -100 -100 -100 -100 -100 -100 -100 -100 -100 -100 -100 -100 -100 -100 -100 -100 -100 -100 -100 
-100 -100 665.086794 665.396369 665.803784 666.186462 666.562757 667.016199 667.448140 667.808376 668.150845 668.572786 668.981793 669.328590 669.664886 670.083784 670.490431 670.830731 671.149583 671.532004 671.882211 672.145951 672.363577 672.611682 672.778397 -100 
-100 -100 664.177547 664.704950 665.250761 665.631010 665.944055 666.507651 667.004492 667.322063 667.580176 668.097837 668.562855 668.862512 669.112490 669.623787 670.085306 670.380448 670.616341 671.089127 671.492249 671.713137 671.856276 672.212892 672.467105 -100 
-100 -100 662.198736 663.389738 664.261270 664.571608 664.579037 665.526567 666.201810 666.380705 666.301720 667.176646 667.804582 667.959574 667.872568 668.732138 669.353056 669.507809 669.416435 670.229060 670.786071 670.870502 670.702114 671.429666 671.912630 -100 
-100 -100 659.288069 661.899915 663.222621 663.340454 662.428701 664.374507 665.348476 665.275969 664.259256 666.096269 667.004896 666.903821 665.888453 667.690021 668.584122 668.486718 667.487162 669.218794 670.043385 669.882837 668.828523 670.496499 671.326974 -100 
-100 -100 660.542622 661.866357 662.868973 663.249099 663.297944 664.334616 665.077153 665.267967 665.184164 666.111967 666.781188 666.930838 666.827006 667.728990 668.381572 668.522548 668.407435 669.260455 669.854653 669.936908 669.762708 670.550297 671.087894 -100 
-100 -100 660.673582 661.598091 662.467316 662.954790 663.277961 664.083656 664.747283 665.051135 665.230492 665.918907 666.499678 666.752281 666.900867 667.562383 668.122307 668.357753 668.484170 669.102098 669.609768 669.790548 669.858066 670.404046 670.818380 -100 
-100 -100 659.304932 660.674103 661.728883 662.151885 662.236270 663.328964 664.117140 664.336584 664.271866 665.228044 665.919730 666.080297 665.981088 666.902697 667.568061 667.709258 667.589570 668.462139 669.075429 669.167440 668.999035 669.808364 670.361412 -100 
-100 -100 656.746998 659.475239 660.915151 661.117853 660.261443 662.334922 663.403404 663.382154 662.392003 664.294509 665.251025 665.166311 664.146695 665.999458 666.923362 666.821794 665.798564 667.583534 668.451615 668.307234 667.254280 668.980423 669.849970 -100 
-100 -100 658.289943 659.671406 660.745973 661.192055 661.301058 662.419643 663.232033 663.472227 663.425515 664.398857 665.105317 665.277335 665.187126 666.116954 666.789056 666.935574 666.821670 667.703114 668.326716 668.428583 668.269163 669.086702 669.644630 -100 
-100 -100 658.611347 659.565068 660.477846 661.012845 661.384971 662.244313 662.956849 663.300362 663.513158 664.236987 664.848177 665.123027 665.288301 665.966991 666.540126 666.783958 666.919055 667.555746 668.084989 668.284778 668.369161 668.933779 669.359764 -100 
-100 -100 657.364229 658.747612 659.827191 660.281143 660.399693 661.524120 662.342196 662.586932 662.543873 663.530500 664.248345 664.428657 664.344204 665.276036 665.948713 666.095763 665.983512 666.870311 667.500310 667.608246 667.453814 668.277835 668.839160 -100 
-100 -100 654.884931 657.617064 659.067927 659.287572 658.453298 660.537041 661.617360 661.604838 660.616505 662.550768 663.530673 663.462867 662.455990 664.311779 665.235589 665.133493 664.111136 665.906825 666.786731 666.652883 665.606792 667.347308 668.223929 -100 
-100 -100 656.478481 657.858499 658.932780 659.380667 659.492779 660.610252 661.422438 661.663157 661.617923 662.604033 663.323501 663.507451 663.426009 664.354348 665.017895 665.156155 665.037946 665.921480 666.550105 666.657814 666.503684 667.328038 667.889663 -100 
-100 -100 656.847848 657.793771 658.695388 659.218543 659.578393 660.422401 661.121918 661.456739 661.664906 662.387435 663.002447 663.286600 663.460757 664.132026 664.684813 664.909957 665.033156 665.663777 666.191110 666.391589 666.477665 667.042993 667.469355 -100 
-100 -100 655.665698 657.031730 658.087966 658.517402 658.611209 659.701740 660.491287 660.716944 660.662725 661.632473 662.344489 662.533126 662.463639 663.379986 664.017052 664.135497 664.005339 664.879027 665.501545 665.606825 665.452552 666.270521 666.828386 -100 
-100 -100 653.287508 655.986840 657.399653 657.581724 656.714844 658.738470 659.771846 659.729370 658.728826 660.621333 661.580690 661.514790 660.525441 662.353143 663.236219 663.105168 662.067285 663.845041 664.714704 664.578366 663.537548 665.261693 666.130240 -100 
-100 -100 655.009419 656.355210 657.377409 657.766569 657.817975 658.865520 659.615558 659.807319 659.723615 660.665320 661.352394 661.519758 661.430623 662.336519 662.974339 663.094399 662.964835 663.835901 664.455263 664.558297 664.401621 665.215061 665.768958 -100 
-100 -100 655.592457 656.493404 657.323045 657.764873 658.041200 658.797825 659.418555 659.688782 659.842519 660.509218 661.077337 661.327227 661.476234 662.124916 662.666897 662.890103 663.012840 663.634303 664.152802 664.348529 664.430225 664.983927 665.400105 -100 
-100 -100 654.739143 656.037178 656.993380 657.319375 657.313499 658.293298 658.986758 659.139640 659.027729 659.924043 660.573834 660.717930 660.615563 661.501047 662.138872 662.273107 662.159323 663.018059 663.626725 663.727328 663.569545 664.367340 664.907061 -100 
-100 -100 652.835771 655.422326 656.696242 656.757095 655.790052 657.669408 658.588425 658.476166 657.437452 659.227363 660.110703 660.006585 659.007334 660.778189 661.655605 661.554206 660.560845 662.295327 663.135694 662.993986 661.954292 663.634860 664.467966 -100 
-100 -100 655.202908 656.368040 657.191753 657.443778 657.389845 658.272961 658.890376 659.021615 658.905266 659.741505 660.345011 660.491079 660.404451 661.251119 661.863804 662.017004 661.928950 662.749197 663.322556 663.424322 663.269945 664.006256 664.491091 -100 
-100 -100 656.784883 657.287722 657.788513 658.111780 658.362537 658.862632 659.300022 659.565350 659.779727 660.261081 660.701802 660.988879 661.233633 661.739557 662.198989 662.496011 662.736850 663.218473 663.634750 663.868810 664.022509 664.385064 664.640741 -100 
-100 -100 657.483885 657.770067 658.134530 658.461669 658.776164 659.166557 659.538494 659.844861 660.141697 660.527627 660.912066 661.244807 661.574441 661.990369 662.397617 662.741737 663.066830 663.458088 663.819160 664.093236 664.318922 664.571493 664.739516 -100 
-100 -100 -100 -100 -100 -100 -100 -100 -100 -100 -100 -100 -100 -100 -100 -100 -100 -100 -100 -100 -100 -100 -100 -100 -100 -100 
-100 -100 -100 -100 -100 -100 -100 -100 -100 -100 -100 -100 -100 -100 -100 -100 -100 -100 -100 -100 -100 -100 -100 -100 -100 -100 
-100 -100 -100 -100 -100 -100 -100 -100 -100 -100 -100 -100 -100 -100 -100 -100 -100 -100 -100 -100 -100 -100 -100 -100 -100 -100 
-100 -100 664.292901 664.682616 665.156562 665.565980 665.949272 666.456472 666.925087 667.286795 667.616802 668.077953 668.514030 668.856180 669.175564 669.628848 670.058142 670.390310 670.689661 671.103796 671.475830 671.733382 671.936517 672.223864 672.421901 -100 
-100 -100 662.970138 663.774650 664.467030 664.841433 665.049803 665.786947 666.367851 666.642480 666.773180 667.446012 667.984218 668.235457 668.355462 669.015213 669.544859 669.789270 669.895293 670.511157 670.980522 671.153628 671.175455 671.688336 672.035735 -100 
-100 -100 659.234541 661.847139 663.171258 663.291096 662.381747 664.329132 665.303833 665.232616 664.218123 666.058343 666.970600 666.873129 665.861190 667.666033 668.563187 668.468516 667.471311 669.204875 670.030936 669.871450 668.818034 670.486969 671.318089 -100 
-100 -100 648.028417 659.061164 661.711641 660.958644 653.179790 662.088904 664.078798 663.058686 655.242492 663.911480 665.808171 664.767726 657.059105 665.576229 667.439632 666.423311 658.887283 667.172855 668.941961 667.874344 660.365100 668.568553 670.515663 -100 
-100 -100 657.312231 660.111193 661.601179 661.792027 660.909614 662.974371 664.033507 663.965585 662.926754 664.843599 665.810601 665.696788 664.647135 666.517127 667.459285 667.340612 666.299981 668.096964 668.974067 668.803674 667.727596 669.484023 670.391138 -100 
-100 -100 658.676978 660.143565 661.284771 661.737212 661.827474 662.963818 663.782100 663.989766 663.904427 664.893261 665.609994 665.756917 665.636923 666.589146 667.279414 667.409101 667.271181 668.173003 668.809537 668.891210 668.710952 669.564888 670.161301 -100 
-100 -100 655.943301 658.815164 660.368611 660.600092 659.734626 661.881315 662.997262 662.958862 661.931003 663.888261 664.881353 664.773815 663.713764 665.618926 666.578791 666.455600 665.393407 667.229651 668.133306 667.970730 666.888388 668.682846 669.612232 -100 
-100 -100 645.097373 656.404782 659.207875 658.524375 650.647012 659.852820 661.972075 660.998802 653.137307 661.951184 663.909299 662.867219 655.044563 663.723826 665.635412 664.595259 656.905844 665.379669 667.217178 666.153810 658.547447 666.916929 668.926706 -100 
-100 -100 654.881857 657.767690 659.342731 659.598641 658.758942 660.933683 662.075879 662.059523 661.050378 663.026006 664.034489 663.938288 662.886862 664.800576 665.767434 665.649487 664.593015 666.439233 667.354242 667.202111 666.129126 667.932919 668.867964 -100 
-100 -100 656.512631 658.014793 659.204567 659.706873 659.846685 661.043032 661.915077 662.164193 662.111608 663.140412 663.889707 664.058181 663.952708 664.924266 665.628804 665.765897 665.634485 666.559462 667.220582 667.321871 667.157538 668.034433 668.645154 -100 
-100 -100 653.943496 656.829934 658.410144 658.675638 657.849868 660.026613 661.172459 661.156981 660.141860 662.140396 663.163734 663.077004 662.032664 663.946774 664.913378 664.795035 663.738217 665.591651 666.513474 666.366417 665.295190 667.109125 668.048944 -100 
-100 -100 643.215050 654.517408 657.331494 656.670554 648.845484 658.032642 660.157273 659.180224 651.250329 660.166185 662.159756 661.138045 653.338195 662.009941 663.919092 662.875596 655.173024 663.671649 665.522918 664.466565 656.842747 665.251979 667.273408 -100 
-100 -100 653.065357 655.948037 657.522690 657.782085 656.949796 659.118656 660.257549 660.237085 659.218927 661.216101 662.240436 662.156983 661.115441 663.025623 663.982977 663.855906 662.793211 664.643362 665.563812 665.416609 664.345801 666.160000 667.100065 -100 
-100 -100 654.766246 656.258721 657.436527 657.927506 658.056284 659.234069 660.090356 660.328849 660.270215 661.295837 662.047720 662.225219 662.129167 663.091317 663.774789 663.893249 663.750188 664.668878 665.328007 665.430265 665.268223 666.145226 666.755993 -100 
-100 -100 652.293324 655.153599 656.707671 656.950501 656.107925 658.239378 659.351674 659.317977 658.301223 660.268691 661.280872 661.203207 660.180943 662.070308 662.998730 662.852543 661.781029 663.618085 664.531647 664.384106 663.320227 665.120269 666.053775 -100 
-100 -100 641.738904 652.956663 655.724370 655.034008 647.240544 656.298389 658.363910 657.366673 649.509315 658.293051 660.250905 659.237598 651.510613 660.096467 661.955126 660.884942 653.189499 661.646779 663.484642 662.433560 654.868282 663.206205 665.210021 -100 
-100 -100 651.694768 654.532836 656.050541 656.251189 655.364503 657.450118 658.520357 658.451113 657.403809 659.341103 660.327068 660.228188 659.186987 661.064793 661.992666 661.847572 660.776379 662.609163 663.517884 663.366854 662.299615 664.093705 665.022361 -100 
-100 -100 653.635039 655.075751 656.175578 656.581954 656.625941 657.708096 658.479623 658.651570 658.539677 659.501835 660.202818 660.346962 660.229664 661.163881 661.833234 661.949948 661.808610 662.712309 663.358124 663.453592 663.286742 664.147476 664.745326 -100 
-100 -100 651.546790 654.320320 655.762645 655.898988 654.964331 656.964716 657.971560 657.867108 656.809081 658.680023 659.622098 659.505694 658.472031 660.307909 661.228595 661.102717 660.067271 661.864437 662.752790 662.598097 661.534803 663.302831 664.212482 -100 
-100 -100 641.604320 652.621234 655.223203 654.416401 646.613312 655.419360 657.349078 656.300375 648.542340 657.079096 658.936988 657.908454 650.328194 658.699062 660.526118 659.507389 652.009305 660.264252 662.041677 660.987591 653.474482 661.706593 663.658735 -100 
-100 -100 652.276159 654.863286 656.138043 656.198306 655.228887 657.104381 658.018667 657.901626 656.858897 658.646121 659.528320 659.424564 658.427236 660.201860 661.084422 660.988095 659.998491 661.734537 662.573983 662.429398 661.386504 663.065779 663.899241 -100 
-100 -100 655.614825 656.393818 657.039130 657.354044 657.497534 658.167535 658.686440 658.907261 658.993247 659.625155 660.135682 660.373186 660.488666 661.139507 661.665162 661.911296 662.022969 662.646782 663.128254 663.313483 663.344802 663.863433 664.212225 -100 
-100 -100 656.726257 657.091478 657.520401 657.871592 658.190034 658.631004 659.036822 659.342123 659.623929 660.045800 660.454404 660.780514 661.092023 661.540853 661.969944 662.305896 662.611773 663.034613 663.417092 663.684441 663.895100 664.186598 664.385794 -100 
-100 -100 -100 -100 -100 -100 -100 -100 -100 -100 -100 -100 -100 -100 -100 -100 -100 -100 -100 -100 -100 -100 -100 -100 -100 -100 
-100 -100 -100 -100 -100 -100 -100 -100 -100 -100 -100 -100 -100 -100 -100 -100 -100 -100 -100 -100 -100 -100 -100 -100 -100 -100 
-100 -100 -100 -100 -100 -100 -100 -100 -100 -100 -100 -100 -100 -100 -100 -100 -100 -100 -100 -100 -100 -100 -100 -100 -100 -100 
-100 -100 663.747060 664.113174 664.595096 665.042983 665.476221 665.987864 666.466398 666.855399 667.220981 667.675707 668.114831 668.479354 668.829790 669.272075 669.698772 670.047019 670.371588 670.771950 671.140818 671.415168 671.644906 671.918321 672.106566 -100 
-100 -100 662.677285 663.287272 663.929303 664.380115 664.749377 665.382133 665.932144 666.273506 666.547703 667.106334 667.607883 667.920817 668.178336 668.720948 669.208430 669.506574 669.740991 670.239567 670.668215 670.896440 671.047483 671.441377 671.728964 -100 
-100 -100 660.419524 661.745742 662.752842 663.139267 663.195957 664.236489 664.978486 665.170446 665.090545 666.025811 666.703723 666.861797 666.765806 667.675322 668.334821 668.481793 668.371637 669.228564 669.825352 669.909004 669.736003 670.526013 671.065449 -100 
-100 -100 657.241265 660.042336 661.535773 661.731253 660.854596 662.921630 663.978966 663.910207 662.872449 664.793969 665.766457 665.657652 664.612455 666.486873 667.433002 667.317594 666.279492 668.078397 668.956401 668.785858 667.709557 669.467939 670.376645 -100 
-100 -100 658.447684 659.930220 661.093300 661.562940 661.668040 662.811618 663.634053 663.841790 663.758237 664.754115 665.479114 665.630189 665.514822 666.472657 667.169758 667.303169 667.169668 668.074322 668.714145 668.796440 668.619490 669.480736 670.085338 -100 
-100 -100 658.533886 659.599462 660.621794 661.205659 661.596865 662.503439 663.245881 663.575930 663.767828 664.516558 665.148340 665.407884 665.554387 666.263113 666.863178 667.097710 667.216808 667.879159 668.428586 668.616246 668.691482 669.302156 669.775868 -100 
-100 -100 657.026026 658.561521 659.785616 660.304616 660.450365 661.657806 662.534567 662.777355 662.717391 663.745542 664.495063 664.657011 664.545991 665.525187 666.237385 666.372957 666.237583 667.165953 667.828460 667.923568 667.755452 668.641768 669.264218 -100 
-100 -100 654.321361 657.256461 658.887118 659.181007 658.369029 660.579967 661.750028 661.744509 660.741261 662.736419 663.761382 663.668485 662.617970 664.547688 665.528705 665.412537 664.355589 666.216258 667.144415 666.995046 665.925553 667.749936 668.703924 -100 
-100 -100 655.918508 657.468208 658.714890 659.259842 659.433152 660.670299 661.575591 661.842810 661.803529 662.850411 663.615189 663.788358 663.686040 664.673608 665.393046 665.534650 665.406099 666.344738 667.018991 667.125286 666.967403 667.863109 668.491225 -100 
-100 -100 656.279053 657.378493 658.450799 659.088301 659.534530 660.502748 661.302996 661.680150 661.910821 662.698157 663.361273 663.642375 663.804801 664.531253 665.145900 665.390491 665.520608 666.204850 666.778863 666.988247 667.082966 667.714944 668.202142 -100 
-100 -100 654.961432 656.513010 657.764961 658.318342 658.502002 659.746218 660.658636 660.931575 660.896501 661.956199 662.731249 662.911414 662.813799 663.803038 664.523256 664.665762 664.539152 665.483119 666.163524 666.275547 666.122512 667.025129 667.657071 -100 
-100 -100 652.392795 655.332037 656.974586 657.286822 656.498644 658.722299 659.907049 659.912465 658.912030 660.938008 661.984209 661.905597 660.865614 662.797869 663.779680 663.664223 662.609208 664.481057 665.421129 665.282180 664.219660 666.059465 667.021421 -100 
-100 -100 654.089728 655.637713 656.884044 657.430946 657.607433 658.843403 659.748210 660.015165 659.975785 661.032663 661.806875 661.987999 661.890961 662.876370 663.589303 663.724981 663.593668 664.534891 665.214100 665.325983 665.173324 666.076353 666.708651 -100 
-100 -100 654.543718 655.634829 656.695316 657.320243 657.752865 658.703213 659.487157 659.851976 660.074023 660.855403 661.517064 661.801419 661.966909 662.685112 663.283924 663.514403 663.635395 664.314473 664.886645 665.096599 665.192945 665.825673 666.313302 -100 
-100 -100 653.336355 654.869637 656.096940 656.624324 656.780736 657.986088 658.863963 659.111830 659.059729 660.096129 660.858322 661.038423 660.945232 661.917772 662.611688 662.732732 662.592268 663.524060 664.196732 664.305677 664.152373 665.048340 665.676409 -100 
-100 -100 650.916624 653.821297 655.423319 655.695369 654.870879 657.027193 658.156824 658.124704 657.105180 659.082073 660.100452 660.015743 658.983109 660.885537 661.835340 661.697471 660.630370 662.483981 663.412226 663.269138 662.210372 664.032177 664.985079 -100 
-100 -100 652.795066 654.305566 655.495011 655.978058 656.087780 657.245229 658.078540 658.287983 658.202672 659.208309 659.944617 660.104650 659.995778 660.957026 661.646042 661.765321 661.622751 662.549024 663.215251 663.318575 663.159765 664.048898 664.671900 -100 
-100 -100 653.525475 654.565528 655.545368 656.080335 656.420630 657.273233 657.967904 658.259057 658.419206 659.138597 659.750013 660.000014 660.141415 660.834939 661.418460 661.643066 661.759790 662.424361 662.981224 663.179773 663.265518 663.881713 664.356739 -100 
-100 -100 652.723316 654.177482 655.290079 655.700948 655.745875 656.827354 657.596954 657.762812 657.646067 658.602955 659.301055 659.440796 659.322835 660.261418 660.943454 661.071431 660.940540 661.849131 662.498735 662.594078 662.428790 663.297081 663.903024 -100 
-100 -100 650.870770 653.643226 655.082740 655.215103 654.275569 656.270393 657.270983 657.160274 656.096827 657.963703 658.903344 658.786133 657.753740 659.594296 660.522872 660.405087 659.375768 661.175800 662.063759 661.906247 660.839714 662.606963 663.517233 -100 
-100 -100 653.503330 654.800603 655.754666 656.076035 656.062906 657.033245 657.715758 657.857703 657.736478 658.626220 659.272581 659.416317 659.317159 660.211083 660.861738 661.008913 660.904957 661.768483 662.376612 662.472661 662.309545 663.105410 663.645831 -100 
-100 -100 655.360449 655.943285 656.535671 656.923394 657.223194 657.786635 658.273482 658.558703 658.784258 659.300126 659.770741 660.065720 660.314308 660.849228 661.334116 661.635349 661.876583 662.383693 662.822785 663.061157 663.220052 663.618041 663.906469 -100 
-100 -100 656.217353 656.557775 656.992519 657.379221 657.744105 658.186778 658.600496 658.930754 659.245219 659.657603 660.065812 660.411008 660.751067 661.188235 661.615047 661.967991 662.300134 662.709444 663.087803 663.370675 663.606728 663.883400 664.072490 -100 
-100 -100 -100 -100 -100 -100 -100 -100 -100 -100 -100 -100 -100 -100 -100 -100 -100 -100 -100 -100 -100 -100 -100 -100 -100 -100 
-100 -100 -100 -100 -100 -100 -100 -100 -100 -100 -100 -100 -100 -100 -100 -100 -100 -100 -100 -100 -100 -100 -100 -100 -100 -100 
-100 -100 -100 -100 -100 -100 -100 -100 -100 -100 -100 -100 -100 -100 -100 -100 -100 -100 -100 -100 -100 -100 -100 -100 -100 -100 
-100 -100 663.194973 663.549263 664.039482 664.517971 664.989016 665.513174 666.004170 666.416199 666.808072 667.266771 667.713820 668.098009 668.470946 668.912227 669.340484 669.701430 670.042203 670.437714 670.806278 671.092553 671.338139 671.605160 671.786994 -100 
-100 -100 662.244100 662.770087 663.390130 663.888914 664.338556 664.943525 665.485574 665.867684 666.208013 666.730616 667.221705 667.573090 667.893045 668.395082 668.865400 669.193850 669.482828 669.937937 670.348545 670.606476 670.811169 671.158742 671.414903 -100 
-100 -100 660.465188 661.395652 662.274747 662.775961 663.117047 663.929981 664.588308 664.890413 665.073631 665.775834 666.372463 666.639537 666.801040 667.475369 668.046782 668.291711 668.425545 669.049218 669.559787 669.740500 669.807569 670.359031 670.777730 -100 
-100 -100 658.516342 659.989956 661.140857 661.605669 661.711552 662.853724 663.664983 663.867290 663.780432 664.782766 665.513698 665.672119 665.561459 666.524087 667.223241 667.359630 667.226344 668.132026 668.769269 668.847683 668.662831 669.524508 670.126551 -100 
-100 -100 658.444510 659.513920 660.541717 661.132167 661.530700 662.440471 663.180702 663.508505 663.700405 664.456142 665.095845 665.361938 665.513815 666.228137 666.832977 667.071042 667.192535 667.856632 668.406081 668.591747 668.664921 669.279166 669.755898 -100 
-100 -100 658.121381 659.010744 659.973565 660.632141 661.160382 661.992611 662.708448 663.110079 663.423932 664.089105 664.687747 665.012161 665.273121 665.891830 666.451367 666.742689 666.968970 667.541174 668.050828 668.294957 668.475034 668.989271 669.397677 -100 
-100 -100 656.954395 658.072829 659.162379 659.806654 660.252921 661.223731 662.020551 662.388367 662.609689 663.396952 664.061229 664.340463 664.501137 665.233333 665.852723 666.096434 666.222811 666.908094 667.480410 667.683294 667.772064 668.406730 668.898309 -100 
-100 -100 655.480198 657.068120 658.354454 658.927902 659.122114 660.390594 661.318339 661.595618 661.560805 662.629151 663.411071 663.591735 663.492879 664.495564 665.226642 665.371213 665.242000 666.194403 666.879326 666.988816 666.832282 667.742131 668.381317 -100 
-100 -100 655.800586 656.933645 658.046684 658.718041 659.193048 660.195450 661.023737 661.418774 661.662831 662.469308 663.148632 663.438828 663.608176 664.348849 664.976020 665.226736 665.361052 666.057184 666.641781 666.856594 666.956308 667.600356 668.097482 -100 
-100 -100 655.774683 656.698003 657.712361 658.427145 659.013560 659.910755 660.690051 661.145024 661.502769 662.206516 662.835328 663.180671 663.457815 664.094064 664.669304 664.973291 665.213846 665.808505 666.343550 666.611417 666.813340 667.348014 667.769055 -100 
-100 -100 654.826445 655.960941 657.078538 657.757207 658.241239 659.253505 660.092404 660.497389 660.750230 661.565060 662.250725 662.545204 662.717462 663.460558 664.089888 664.343136 664.480945 665.181562 665.771427 665.991587 666.096475 666.746671 667.247324 -100 
-100 -100 653.515436 655.107329 656.404570 656.994040 657.207136 658.495866 659.445398 659.742545 659.724754 660.809800 661.604520 661.794096 661.701389 662.709023 663.443993 663.592965 663.470191 664.431284 665.126627 665.246482 665.099394 666.021722 666.668066 -100 
-100 -100 653.960652 655.091638 656.203560 656.875482 657.351869 658.355458 659.186116 659.584221 659.831530 660.641861 661.324655 661.617805 661.788743 662.528112 663.152047 663.400524 663.534997 664.233363 664.822037 665.041847 665.146892 665.797581 666.298745 -100 
-100 -100 654.050266 654.965828 655.968401 656.669892 657.241368 658.120378 658.882640 659.323924 659.670893 660.365200 660.988058 661.331307 661.606780 662.235293 662.799257 663.093894 663.328376 663.918631 664.451438 664.719020 664.921767 665.457504 665.879354 -100 
-100 -100 653.231442 654.350814 655.445008 656.096886 656.550729 657.523380 658.324740 658.699416 658.928096 659.718832 660.388313 660.676199 660.845222 661.573384 662.183213 662.421258 662.548590 663.238308 663.819820 664.034883 664.136547 664.782226 665.280338 -100 
-100 -100 652.084898 653.651638 654.910883 655.457942 655.625558 656.850565 657.741357 657.991839 657.937710 658.982062 659.748598 659.925188 659.827086 660.811945 661.522630 661.654707 661.520974 662.465879 663.147948 663.259110 663.106235 664.018230 664.658476 -100 
-100 -100 652.748008 653.843505 654.897903 655.503280 655.908137 656.830566 657.584691 657.918106 658.111166 658.870267 659.513980 659.782624 659.936939 660.653626 661.256444 661.490234 661.613286 662.295987 662.869357 663.076753 663.170961 663.808814 664.301591 -100 
-100 -100 653.148482 654.010965 654.928590 655.535083 656.008780 656.785782 657.453352 657.814459 658.093322 658.724666 659.297214 659.605804 659.856330 660.460693 661.007396 661.292460 661.518442 662.092598 662.607449 662.859483 663.047245 663.564996 663.974094 -100 
-100 -100 652.765366 653.802120 654.773841 655.300205 655.632843 656.478805 657.166754 657.451310 657.605664 658.320296 658.928442 659.176744 659.318839 660.017422 660.610775 660.845823 660.970694 661.639443 662.196991 662.393703 662.477086 663.093787 663.569799 -100 
-100 -100 652.197461 653.634739 654.723686 655.117205 655.148302 656.218498 656.977269 657.136586 657.013715 657.966830 658.661708 658.802719 658.686769 659.630208 660.317946 660.453967 660.327590 661.238607 661.885214 661.976492 661.803991 662.665727 663.265509 -100 
-100 -100 653.593003 654.490000 655.309920 655.739015 656.000707 656.741362 657.344635 657.597630 657.736544 658.392055 658.953207 659.200205 659.351950 660.013919 660.579244 660.826397 660.967661 661.599153 662.119651 662.311495 662.387814 662.940786 663.358302 -100 
-100 -100 654.964413 655.460923 656.027627 656.458843 656.833633 657.366974 657.846745 658.172452 658.462197 658.939260 659.395603 659.725052 660.032895 660.527130 660.995800 661.328774 661.625981 662.090129 662.510185 662.777027 662.988365 663.338119 663.594172 -100 
-100 -100 655.698997 656.026176 656.466740 656.880871 657.279875 657.732753 658.158186 658.510271 658.848892 659.262209 659.674762 660.036278 660.396435 660.831784 661.260489 661.627179 661.976706 662.381623 662.759164 663.053105 663.304068 663.573376 663.755598 -100 
-100 -100 -100 -100 -100 -100 -100 -100 -100 -100 -100 -100 -100 -100 -100 -100 -100 -100 -100 -100 -100 -100 -100 -100 -100 -100 
-100 -100 -100 -100 -100 -100 -100 -100 -100 -100 -100 -100 -100 -100 -100 -100 -100 -100 -100 -100 -100 -100 -100 -100 -100 -100 
-100 -100 -100 -100 -100 -100 -100 -100 -100 -100 -100 -100 -100 -100 -100 -100 -100 -100 -100 -100 -100 -100 -100 -100 -100 -100 
-100 -100 662.506198 662.900478 663.426981 663.925367 664.410853 664.970323 665.486746 665.907491 666.302443 666.789000 667.258560 667.648807 668.021342 668.484780 668.928931 669.289552 669.624426 670.037575 670.419108 670.703583 670.943223 671.229472 671.427025 -100 
-100 -100 661.371691 662.017651 662.711416 663.217120 663.643341 664.328348 664.913817 665.283066 665.583086 666.176922 666.711744 667.050213 667.328427 667.894698 668.401055 668.710067 668.952281 669.466064 669.909217 670.146089 670.304701 670.716493 671.017558 -100 
-100 -100 658.994319 660.376250 661.449134 661.896837 662.017253 663.122879 663.894162 664.104817 664.038984 665.021130 665.739260 665.921327 665.839749 666.780997 667.463160 667.617198 667.506637 668.387110 669.002745 669.089920 668.913577 669.736970 670.299829 -100 
-100 -100 655.666491 658.559512 660.133256 660.388011 659.553709 661.713849 662.811062 662.755053 661.704761 663.703867 664.727219 664.638742 663.589795 665.515960 666.491168 666.377644 665.319631 667.163712 668.066696 667.890259 666.778247 668.606764 669.552992 -100 
-100 -100 656.827243 658.373580 659.610815 660.144573 660.307294 661.523163 662.394794 662.631471 662.567784 663.616010 664.384932 664.561177 664.460781 665.452818 666.175345 666.317901 666.186667 667.118999 667.780986 667.869277 667.691675 668.590587 669.221859 -100 
-100 -100 656.847477 657.970381 659.066229 659.717662 660.171668 661.147146 661.944229 662.311978 662.534993 663.330693 664.004133 664.290989 664.457919 665.196348 665.820850 666.068218 666.197062 666.884248 667.456807 667.657933 667.744869 668.383289 668.877971 -100 
-100 -100 655.238646 656.849364 658.156547 658.744146 658.948478 660.234539 661.171959 661.452273 661.417895 662.502942 663.298844 663.487126 663.392104 664.406436 665.145628 665.292325 665.161811 666.123514 666.814464 666.924585 666.766630 667.685054 668.330390 -100 
-100 -100 652.410644 655.467056 657.195778 657.554864 656.778834 659.095161 660.335274 660.361527 659.356648 661.439081 662.519857 662.449475 661.397500 663.380568 664.393844 664.283063 663.209353 665.127341 666.091973 665.954747 664.879691 666.753849 667.736861 -100 
-100 -100 654.038508 655.665080 656.996990 657.612298 657.845299 659.165053 660.137653 660.447835 660.437827 661.542798 662.353801 662.552778 662.466320 663.489833 664.237811 664.392478 664.270788 665.244414 665.948489 666.071160 665.924575 666.852543 667.503469 -100 
-100 -100 654.404487 655.565483 656.716180 657.424947 657.936836 658.982653 659.850696 660.277233 660.547430 661.383132 662.086549 662.393151 662.575240 663.333274 663.975871 664.237655 664.382054 665.094654 665.694900 665.921423 666.031370 666.690581 667.197903 -100 
-100 -100 653.051647 654.676543 656.011050 656.632337 656.873289 658.204771 659.190958 659.514415 659.516315 660.626513 661.440740 661.641579 661.556271 662.583640 663.335722 663.495069 663.378914 664.355975 665.063754 665.189795 665.046016 665.981769 666.637084 -100 
-100 -100 650.422423 653.473825 655.209539 655.582081 654.821566 657.162560 658.430690 658.483678 657.504767 659.594950 660.682184 660.615906 659.565210 661.557503 662.578750 662.476856 661.415144 663.338547 664.310705 664.179819 663.106624 664.999783 665.992351 -100 
-100 -100 652.191161 653.812359 655.141079 655.755629 655.988855 657.311033 658.288288 658.604206 658.599713 659.703807 660.513441 660.711454 660.623881 661.647448 662.395227 662.551323 662.432946 663.407887 664.114198 664.239447 664.095405 665.031608 665.687578 -100 
-100 -100 652.691399 653.843847 654.982457 655.678341 656.175792 657.201611 658.051202 658.463326 658.721903 659.544261 660.237763 660.539216 660.718037 661.467700 662.101191 662.357220 662.498518 663.206202 663.802881 664.027750 664.137438 664.797706 665.306094 -100 
-100 -100 651.489262 653.099006 654.411219 655.009026 655.224872 656.508984 657.451981 657.742529 657.719675 658.799838 659.593731 659.786552 659.700107 660.707690 661.440431 661.588911 661.467479 662.430575 663.127505 663.247161 663.099881 664.030009 664.682587 -100 
-100 -100 649.049140 652.074192 653.773578 654.111361 653.324837 655.578618 656.776929 656.780612 655.771264 657.807527 658.861503 658.784562 657.742758 659.695030 660.688150 660.574568 659.514409 661.409602 662.362968 662.221806 661.144802 663.023459 664.008851 -100 
-100 -100 651.061473 652.645367 653.915474 654.465184 654.630701 655.862054 656.755222 657.002473 656.942517 657.989598 658.757106 658.930982 658.829881 659.824848 660.549138 660.691753 660.564688 661.519025 662.206145 662.316732 662.160848 663.082007 663.728687 -100 
-100 -100 651.907330 653.000144 654.047530 654.645362 655.043586 655.960500 656.709136 657.037178 657.225537 657.980804 658.621996 658.889561 659.045064 659.766928 660.379364 660.623474 660.754860 661.442395 662.017552 662.224491 662.317640 662.956804 663.450818 -100 
-100 -100 651.191533 652.698449 653.873081 654.339369 654.434002 655.579892 656.401500 656.599435 656.504102 657.500634 658.230458 658.386877 658.279327 659.249701 659.958963 660.100225 659.975234 660.910392 661.578910 661.679182 661.515184 662.408594 663.034969 -100 
-100 -100 649.403716 652.245423 653.747132 653.926232 653.017225 655.087918 656.141298 656.055269 654.994099 656.916602 657.892121 657.787141 656.748762 658.636293 659.594151 659.481969 658.437749 660.281727 661.192757 661.035023 659.953158 661.759688 662.694892 -100 
-100 -100 652.162430 653.504157 654.510576 654.879444 654.909113 655.935998 656.663941 656.834002 656.731580 657.657653 658.333560 658.493905 658.405274 659.328095 660.001799 660.159193 660.058877 660.946073 661.571031 661.671461 661.508838 662.326239 662.883775 -100 
-100 -100 654.121339 654.735203 655.371988 655.806194 656.151529 656.762369 657.289603 657.604915 657.855192 658.399451 658.895394 659.209401 659.474497 660.030910 660.534967 660.849357 661.101249 661.624333 662.076839 662.323083 662.488958 662.900747 663.200291 -100 
-100 -100 655.034728 655.400708 655.875601 656.307236 656.717223 657.203738 657.655544 658.016402 658.357038 658.795310 659.227108 659.592064 659.950125 660.406440 660.850847 661.217941 661.562656 661.985829 662.376553 662.668875 662.913931 663.201790 663.399263 -100 
-100 -100 -100 -100 -100 -100 -100 -100 -100 -100 -100 -100 -100 -100 -100 -100 -100 -100 -100 -100 -100 -100 -100 -100 -100 -100 
-100 -100 -100 -100 -100 -100 -100 -100 -100 -100 -100 -100 -100 -100 -100 -100 -100 -100 -100 -100 -100 -100 -100 -100 -100 -100 
-100 -100 -100 -100 -100 -100 -100 -100 -100 -100 -100 -100 -100 -100 -100 -100 -100 -100 -100 -100 -100 -100 -100 -100 -100 -100 
-100 -100 661.802974 662.252544 662.817857 663.326476 663.809687 664.412731 664.960939 665.387407 665.775876 666.300806 666.796818 667.187874 667.548969 668.044249 668.508464 668.864433 669.183525 669.624410 670.023185 670.301356 670.524624 670.839734 671.058278 -100 
-100 -100 660.334127 661.218420 662.018444 662.498850 662.810612 663.654637 664.315865 664.649045 664.829944 665.575841 666.180531 666.479263 666.636243 667.344806 667.913119 668.177435 668.296239 668.945722 669.446829 669.637101 669.672381 670.226094 670.603999 -100 
-100 -100 656.316469 659.068887 660.534060 660.766178 659.948125 662.043062 663.101095 663.071059 662.067986 664.022428 665.019069 664.962697 663.962847 665.844810 666.791379 666.705620 665.691612 667.488600 668.359028 668.202665 667.121416 668.883139 669.770642 -100 
-100 -100 644.643638 656.027634 658.864542 658.208171 650.348815 659.592354 661.699146 660.692512 652.682115 661.678822 663.696815 662.679882 654.845734 663.581275 665.517453 664.488302 656.787622 665.288721 667.125300 666.023771 658.241089 666.792890 668.845072 -100 
-100 -100 653.991515 656.949598 658.601672 658.916281 658.125030 660.353212 661.523731 661.511559 660.492662 662.534430 663.593424 663.522594 662.485606 664.438264 665.435744 665.329640 664.277074 666.146143 667.074265 666.911506 665.812780 667.671828 668.643057 -100 
-100 -100 655.248169 656.845987 658.145478 658.733070 658.941750 660.221822 661.155342 661.436615 661.407244 662.494871 663.295965 663.492355 663.406315 664.422019 665.163410 665.315209 665.190974 666.148042 666.834736 666.942018 666.781878 667.700330 668.345570 -100 
-100 -100 652.284308 655.345536 657.081312 657.448077 656.679725 659.002823 660.248049 660.278887 659.279625 661.370952 662.460987 662.398893 661.354108 663.343672 664.361993 664.254837 663.183932 665.104621 666.071225 665.934963 664.860714 666.737638 667.722579 -100 
-100 -100 640.970907 652.755679 655.791474 655.224308 647.265970 656.834988 659.114557 658.182413 650.135971 659.303135 661.393279 660.379709 652.440480 661.337790 663.328223 662.280111 654.415255 663.144802 665.073666 664.021293 656.298510 664.879163 666.967897 -100 
-100 -100 651.041584 654.120226 655.882291 656.277912 655.539208 657.897923 659.179931 659.241708 658.267397 660.379255 661.484793 661.433498 660.397432 662.397447 663.426034 663.328072 662.266887 664.200689 665.181016 665.057414 663.994456 665.881041 666.871742 -100 
-100 -100 652.714367 654.356905 655.715687 656.362210 656.628385 657.985222 658.994193 659.336528 659.355015 660.484489 661.316289 661.531724 661.459352 662.498837 663.261793 663.429730 663.321065 664.307873 665.024462 665.157711 665.020422 665.960366 666.618747 -100 
-100 -100 650.047764 653.117411 654.879344 655.279722 654.547664 656.920166 658.217493 658.295025 657.337462 659.449261 660.555354 660.503994 659.466333 661.473659 662.509018 662.418613 661.367012 663.301755 664.283437 664.159668 663.092412 664.992378 665.989487 -100 
-100 -100 639.001110 650.736249 653.771044 653.214385 645.262167 654.867011 657.178754 656.280600 648.294180 657.434187 659.523097 658.508312 650.550973 659.478118 661.483075 660.450718 652.619442 661.335724 663.266454 662.210657 654.443600 663.087087 665.192678 -100 
-100 -100 649.190904 652.256522 654.012503 654.406250 653.666652 656.029238 657.317061 657.386658 656.422252 658.526644 659.626874 659.571781 658.531439 660.534778 661.566431 661.473711 660.420582 662.353139 663.333225 663.208383 662.140566 664.040875 665.038620 -100 
-100 -100 651.010152 652.642424 653.988589 654.623212 654.877120 656.211097 657.199928 657.527685 657.535232 658.647245 659.465983 659.674801 659.599496 660.629020 661.383837 661.548661 661.439919 662.420246 663.131812 663.262137 663.123460 664.064367 664.723897 -100 
-100 -100 648.515206 651.567209 653.307662 653.691013 652.951952 655.257590 656.504380 656.549221 655.574931 657.644235 658.725102 658.667700 657.641830 659.613775 660.626369 660.528699 659.482283 661.392917 662.360295 662.230182 661.162808 663.052901 664.045885 -100 
-100 -100 637.693607 649.385999 652.385731 651.816451 643.971277 653.353920 655.573158 654.631808 646.686282 655.696092 657.740041 656.728496 648.887335 657.663699 659.624296 658.589647 650.832041 659.446694 661.346737 660.282969 652.541280 661.139923 663.233342 -100 
-100 -100 648.131461 651.156240 652.853751 653.188906 652.399523 654.650483 655.845651 655.846116 654.834125 656.868813 657.922359 657.845978 656.805713 658.763301 659.765422 659.660452 658.607460 660.507714 661.464093 661.324297 660.248041 662.128289 663.114880 -100 
-100 -100 650.321485 651.886859 653.138598 653.676274 653.834684 655.051973 655.934625 656.176974 656.115921 657.154748 657.918097 658.093947 657.998947 658.993690 659.722439 659.873583 659.755649 660.710374 661.397271 661.509187 661.355375 662.271388 662.914571 -100 
-100 -100 648.376024 651.286608 652.876429 653.130504 652.287011 654.431925 655.548389 655.503005 654.472763 656.437606 657.447894 657.359219 656.331228 658.243831 659.222695 659.116984 658.077089 659.943440 660.876559 660.729817 659.659361 661.495744 662.456117 -100 
-100 -100 638.454391 649.732942 652.493670 651.779574 643.946161 653.003343 655.052972 654.039052 646.176009 654.933265 656.877229 655.858309 648.161233 656.728874 658.627449 657.603409 649.956714 658.418548 660.259569 659.194680 651.556897 659.970246 661.991905 -100 
-100 -100 649.504148 652.208478 653.607480 653.767510 652.874722 654.877927 655.888170 655.822841 654.803342 656.677154 657.622538 657.546581 656.555619 658.400665 659.332916 659.251537 658.253894 660.052839 660.932248 660.794577 659.742986 661.482216 662.358614 -100 
-100 -100 653.093169 653.944662 654.688833 655.100373 655.334555 656.102592 656.703997 656.983351 657.115865 657.806745 658.368799 658.641871 658.786735 659.482121 660.046755 660.316965 660.447002 661.105832 661.616887 661.818293 661.863553 662.415037 662.790224 -100 
-100 -100 654.339108 654.760725 655.275496 655.718798 656.127650 656.657307 657.139845 657.505394 657.838295 658.312255 658.767962 659.131948 659.477560 659.964525 660.428592 660.791489 661.121372 661.573079 661.981934 662.269064 662.498823 662.815565 663.033961 -100 
-100 -100 -100 -100 -100 -100 -100 -100 -100 -100 -100 -100 -100 -100 -100 -100 -100 -100 -100 -100 -100 -100 -100 -100 -100 -100 
-100 -100 -100 -100 -100 -100 -100 -100 -100 -100 -100 -100 -100 -100 -100 -100 -100 -100 -100 -100 -100 -100 -100 -100 -100 -100 
-100 -100 -100 -100 -100 -100 -100 -100 -100 -100 -100 -100 -100 -100 -100 -100 -100 -100 -100 -100 -100 -100 -100 -100 -100 -100 
-100 -100 661.346631 661.755377 662.306472 662.834904 663.352989 663.949827 664.506079 664.963263 665.391351 665.908244 666.404810 666.818431 667.211225 667.692596 668.152125 668.525706 668.872350 669.297383 669.690328 669.984912 670.233408 670.527244 670.729397 -100 
-100 -100 660.181987 660.843974 661.563477 662.098626 662.554709 663.278278 663.908248 664.316260 664.650655 665.276118 665.838755 666.200801 666.499259 667.083888 667.605833 667.927500 668.181214 668.707586 669.162994 669.410378 669.578181 669.998566 670.305053 -100 
-100 -100 657.751044 659.152077 660.252642 660.727954 660.870248 662.016565 662.843738 663.097924 663.068733 664.085017 664.832429 665.038356 664.976853 665.937412 666.635655 666.801786 666.702120 667.596711 668.226239 668.324600 668.157865 668.991814 669.561617 -100 
-100 -100 654.359871 657.275754 658.880851 659.165664 658.355367 660.559499 661.714379 661.702711 660.689390 662.725108 663.779627 663.715599 662.686667 664.633445 665.625452 665.523736 664.476180 666.336384 667.255156 667.090891 665.989033 667.830365 668.785014 -100 
-100 -100 655.463787 657.033382 658.305209 658.875849 659.075104 660.336868 661.258515 661.537661 661.511492 662.596362 663.397277 663.599327 663.520503 664.533242 665.272887 665.428410 665.309437 666.258219 666.936992 667.039536 666.874527 667.786505 668.426052 -100 
-100 -100 655.427508 656.574875 657.708403 658.401641 658.898665 659.921882 660.767070 661.177176 661.438667 662.271574 662.977772 663.291603 663.481430 664.241137 664.883363 665.144869 665.287514 665.991916 666.582448 666.799820 666.901441 667.553432 668.056256 -100 
-100 -100 653.761077 655.399724 656.748480 657.381124 657.631022 658.967138 659.953822 660.276822 660.281306 661.405140 662.234977 662.450925 662.379407 663.416489 664.174611 664.336250 664.220265 665.200689 665.911011 666.038453 665.896039 666.829222 667.483280 -100 
-100 -100 650.883371 653.971454 655.744988 656.151133 655.422018 657.790639 659.080994 659.149773 658.183100 660.306060 661.422151 661.379838 660.351419 662.359195 663.393205 663.298399 662.239702 664.178041 665.162857 665.042756 663.982623 665.872621 666.865161 -100 
-100 -100 652.484892 654.140827 655.516777 656.180272 656.462687 657.834796 658.857024 659.210366 659.239507 660.383995 661.230165 661.457981 661.396451 662.445024 663.215090 663.388018 663.283673 664.277397 665.000757 665.140022 665.008218 665.950791 666.610731 -100 
-100 -100 652.833487 654.022088 655.215707 655.972715 656.534874 657.633158 658.550866 659.021119 659.330898 660.205242 660.943338 661.278989 661.486768 662.270566 662.936846 663.219217 663.383163 664.115808 664.733972 664.975797 665.099535 665.772258 666.288226 -100 
-100 -100 651.465266 653.118771 654.496640 655.165827 655.456625 656.841420 657.877852 658.244878 658.285683 659.434411 660.283095 660.512405 660.452440 661.506940 662.284638 662.466360 662.371415 663.369213 664.093622 664.233167 664.101488 665.050651 665.715029 -100 
-100 -100 648.828144 651.910241 653.690270 654.110237 653.398503 655.793851 657.112738 657.208683 656.267373 658.396228 659.517595 659.478680 658.452132 660.472824 661.521080 661.442165 660.401588 662.346771 663.335796 663.217582 662.155262 664.062427 665.064619 -100 
-100 -100 650.609047 652.258574 653.630293 654.292398 654.575158 655.950295 656.977279 657.335993 657.369240 658.510254 659.352541 659.577339 659.513970 660.564770 661.339298 661.518766 661.421673 662.417788 663.141681 663.280603 663.148481 664.097818 664.762653 -100 
-100 -100 651.128685 652.308091 653.488871 654.232357 654.779593 655.857318 656.755634 657.210061 657.505976 658.363723 659.088286 659.415348 659.617414 660.393186 661.053331 661.333025 661.495686 662.224148 662.838745 663.077954 663.200195 663.873189 664.389988 -100 
-100 -100 649.946986 651.585031 652.940300 653.585666 653.850696 655.186695 656.178033 656.509907 656.523135 657.637968 658.461744 658.678269 658.612549 659.645731 660.405890 660.577919 660.477229 661.461158 662.176199 662.309953 662.174846 663.118208 663.779604 -100 
-100 -100 647.533349 650.589047 652.332916 652.718155 651.979751 654.285812 655.532223 655.576042 654.601139 656.671930 657.755237 657.700656 656.677794 658.655365 659.675321 659.583968 658.542967 660.458910 661.430236 661.302408 660.236565 662.129255 663.124083 -100 
-100 -100 649.589421 651.201937 652.515910 653.113598 653.327880 654.609811 655.549582 655.836355 655.810720 656.890796 657.686745 657.883197 657.802068 658.820377 659.568309 659.731176 659.622162 660.595471 661.299551 661.423440 661.279139 662.213159 662.868520 -100 
-100 -100 650.482527 651.602893 652.694433 653.341056 653.788354 654.754370 655.548041 655.914671 656.136784 656.923868 657.592732 657.882836 658.058465 658.801967 659.435275 659.697345 659.845155 660.550059 661.141198 661.361131 661.465779 662.116913 662.619024 -100 
-100 -100 649.812283 651.347720 652.568231 653.083942 653.227004 654.421053 655.286366 655.521299 655.458217 656.486036 657.243039 657.421228 657.332892 658.324058 659.052296 659.209188 659.098532 660.050274 660.734238 660.846734 660.693396 661.598753 662.233381 -100 
-100 -100 648.078172 650.948706 652.495672 652.722367 651.859306 653.976789 655.072309 655.021323 653.990371 655.943810 656.945947 656.861548 655.840788 657.748821 658.724662 658.626402 657.594681 659.455119 660.381410 660.235204 659.163004 660.981823 661.925530 -100 
-100 -100 650.905493 652.271633 653.317534 653.729632 653.802392 654.872557 655.640116 655.844103 655.771467 656.726441 657.427526 657.608157 657.537221 658.478724 659.169123 659.340192 659.252640 660.155012 660.794485 660.906757 660.754414 661.582827 662.147765 -100 
-100 -100 652.924722 653.558376 654.228476 654.701425 655.086945 655.737885 656.302451 656.650785 656.930455 657.501928 658.021809 658.356013 658.638982 659.212735 659.732545 660.060751 660.325877 660.863253 661.329698 661.588201 661.764896 662.186544 662.492311 -100 
-100 -100 653.872301 654.255509 654.760185 655.227903 655.676250 656.201084 656.688912 657.082194 657.451870 657.916501 658.371591 658.756669 659.132633 659.605699 660.065442 660.446466 660.804655 661.241769 661.646175 661.950961 662.207045 662.504179 662.707233 -100 
-100 -100 -100 -100 -100 -100 -100 -100 -100 -100 -100 -100 -100 -100 -100 -100 -100 -100 -100 -100 -100 -100 -100 -100 -100 -100 
-100 -100 -100 -100 -100 -100 -100 -100 -100 -100 -100 -100 -100 -100 -100 -100 -100 -100 -100 -100 -100 -100 -100 -100 -100 -100 
-100 -100 -100 -100 -100 -100 -100 -100 -100 -100 -100 -100 -100 -100 -100 -100 -100 -100 -100 -100 -100 -100 -100 -100 -100 -100 
-100 -100 660.858708 661.244579 661.787588 662.329877 662.870839 663.470738 664.037591 664.519487 664.975507 665.494231 665.994896 666.425161 666.837936 667.315011 667.773826 668.159964 668.523563 668.943133 669.335012 669.641618 669.905108 670.188348 670.380320 -100 
-100 -100 659.840057 660.402827 661.080055 661.643703 662.162479 662.846712 663.469270 663.923162 664.328584 664.914278 665.460899 665.858423 666.217637 666.756857 667.258406 667.610878 667.921332 668.402627 668.838797 669.117590 669.340326 669.707020 669.975723 -100 
-100 -100 657.938883 658.917660 659.862456 660.429692 660.836126 661.736124 662.484694 662.861407 663.109994 663.882270 664.538237 664.851080 665.049676 665.764875 666.369256 666.635665 666.787261 667.442528 667.983338 668.185348 668.269303 668.846390 669.282503 -100 
-100 -100 655.845233 657.382537 658.609578 659.143763 659.313516 660.554343 661.462462 661.739559 661.713989 662.796296 663.592390 663.796600 663.719369 664.729057 665.463855 665.619323 665.498334 666.444259 667.117307 667.217416 667.046293 667.942766 668.567521 -100 
-100 -100 655.667510 656.794504 657.901107 658.571076 659.049313 660.056098 660.890314 661.296199 661.556896 662.388599 663.093786 663.409498 663.601263 664.359565 664.999782 665.261147 665.403182 666.103833 666.689316 666.902138 666.997978 667.643266 668.140473 -100 
-100 -100 655.233609 656.180781 657.227262 657.974116 658.592231 659.523207 660.333002 660.815311 661.202347 661.943328 662.608230 662.984948 663.289548 663.952336 664.548170 664.866166 665.117899 665.726556 666.273705 666.549529 666.757899 667.302548 667.730141 -100 
-100 -100 653.940840 655.128989 656.312460 657.051292 657.591044 658.666709 659.560593 660.009078 660.302788 661.171255 661.904923 662.237081 662.441063 663.221861 663.880718 664.152194 664.304190 665.030263 665.643377 665.879394 665.996756 666.665690 667.178510 -100 
-100 -100 652.349495 654.025126 655.415824 656.086803 656.372600 657.754578 658.783292 659.139132 659.170040 660.328708 661.184994 661.418063 661.358492 662.417757 663.193410 663.366438 663.259897 664.260220 664.988838 665.129543 664.996377 665.946756 666.610714 -100 
-100 -100 652.634932 653.840604 655.052167 655.823293 656.397096 657.508886 658.437458 658.915287 659.232572 660.121870 660.873364 661.218744 661.433972 662.227782 662.900808 663.186021 663.351725 664.091226 664.716029 664.962258 665.088953 665.766923 666.285855 -100 
-100 -100 652.583673 653.571451 654.679580 655.493825 656.181259 657.186751 658.066843 658.607438 659.041630 659.824306 660.523169 660.924458 661.250206 661.939514 662.563222 662.907214 663.185416 663.821836 664.393138 664.690236 664.918565 665.483423 665.924516 -100 
-100 -100 651.598673 652.802824 654.016244 654.792663 655.374647 656.499022 657.441409 657.931658 658.258487 659.153340 659.909027 660.257291 660.475631 661.276196 661.958844 662.255576 662.434050 663.179192 663.802279 664.047058 664.173655 664.855312 665.377629 -100 
-100 -100 650.257503 651.931921 653.329877 654.014500 654.318214 655.726420 656.782641 657.162641 657.212188 658.381639 659.247079 659.486415 659.432751 660.504919 661.297771 661.490191 661.404090 662.415728 663.146206 663.287683 663.156063 664.115119 664.786165 -100 
-100 -100 650.742386 651.942256 653.149023 653.917778 654.491303 655.606284 656.539512 657.021445 657.340443 658.227418 658.976427 659.319746 659.534292 660.331256 661.010791 661.304531 661.478910 662.222746 662.847712 663.092996 663.219491 663.901239 664.423913 -100 
-100 -100 650.878442 651.856459 652.950535 653.749536 654.420444 655.406677 656.268398 656.793010 657.212260 657.978484 658.663557 659.055269 659.374130 660.056229 660.674802 661.016032 661.291827 661.925376 662.494989 662.790219 663.017057 663.581642 664.023326 -100 
-100 -100 650.094258 651.282171 652.471090 653.219860 653.770346 654.851709 655.752422 656.207805 656.504823 657.367269 658.097101 658.429061 658.635975 659.417939 660.083837 660.367969 660.534404 661.268693 661.887995 662.129547 662.253072 662.930246 663.450060 -100 
-100 -100 648.987734 650.636091 651.995651 652.637867 652.895323 654.234365 655.225672 655.553086 655.560080 656.679652 657.506807 657.723500 657.656206 658.697923 659.464928 659.639516 659.538665 660.531174 661.251794 661.386324 661.249185 662.198495 662.863680 -100 
-100 -100 649.757164 650.920775 652.069947 652.772005 653.272143 654.300224 655.149847 655.560073 655.817719 656.645041 657.346214 657.656715 657.846770 658.612823 659.265027 659.538439 659.695278 660.418873 661.027762 661.259999 661.374782 662.043306 662.557512 -100 
-100 -100 650.268044 651.191140 652.200005 652.903716 653.474259 654.351632 655.110293 655.546659 655.890214 656.585963 657.213841 657.564988 657.852976 658.502103 659.091916 659.412206 659.669665 660.280380 660.828327 661.105268 661.314809 661.859666 662.287966 -100 
-100 -100 649.983102 651.082515 652.146665 652.768953 653.195059 654.139968 654.916371 655.272083 655.486601 656.265888 656.928986 657.217756 657.394215 658.137502 658.770671 659.035480 659.186212 659.891247 660.481382 660.700834 660.802992 661.447804 661.944025 -100 
-100 -100 649.519731 651.024699 652.205419 652.689441 652.805447 653.974843 654.819810 655.044809 654.974118 655.994959 656.744982 656.922634 656.833798 657.825580 658.552625 658.713730 658.605954 659.556559 660.236633 660.348037 660.188891 661.082729 661.704711 -100 
-100 -100 651.061394 652.012003 652.911513 653.424735 653.769661 654.599174 655.282372 655.600419 655.794723 656.509860 657.121834 657.406572 657.589861 658.292099 658.892545 659.165653 659.329795 659.994517 660.545578 660.759552 660.854004 661.432673 661.868143 -100 
-100 -100 652.559405 653.097566 653.731628 654.239918 654.694380 655.308606 655.862956 656.253082 656.599552 657.130883 657.634637 658.002850 658.344755 658.874312 659.375048 659.735128 660.058009 660.551691 661.000208 661.291011 661.523379 661.894410 662.164446 -100 
-100 -100 653.365138 653.728018 654.229088 654.715763 655.191535 655.721259 656.218388 656.634155 657.029476 657.494779 657.953140 658.353729 658.748672 659.217467 659.676948 660.071259 660.447476 660.880629 661.285786 661.604486 661.877452 662.166149 662.360383 -100 
-100 -100 -100 -100 -100 -100 -100 -100 -100 -100 -100 -100 -100 -100 -100 -100 -100 -100 -100 -100 -100 -100 -100 -100 -100 -100 
-100 -100 -100 -100 -100 -100 -100 -100 -100 -100 -100 -100 -100 -100 -100 -100 -100 -100 -100 -100 -100 -100 -100 -100 -100 -100 
-100 -100 -100 -100 -100 -100 -100 -100 -100 -100 -100 -100 -100 -100 -100 -100 -100 -100 -100 -100 -100 -100 -100 -100 -100 -100 
-100 -100 660.204493 660.624107 661.192166 661.740595 662.281912 662.909090 663.499817 663.990012 664.448371 664.992250 665.510935 665.942716 666.350978 666.846915 667.319171 667.703529 668.060578 668.497944 668.903059 669.208071 669.464973 669.765441 669.971317 -100 
-100 -100 659.012291 659.689530 660.428265 660.982082 661.458079 662.214703 662.883564 663.326627 663.692260 664.347182 664.932287 665.311533 665.624013 666.224369 666.759334 667.090223 667.352300 667.893629 668.363577 668.622314 668.798672 669.226938 669.537991 -100 
-100 -100 656.523018 657.953604 659.079607 659.570109 659.721476 660.909860 661.785929 662.077601 662.078395 663.131882 663.902778 664.123165 664.070247 665.051581 665.764228 665.935174 665.835659 666.754476 667.404561 667.515737 667.356426 668.201950 668.778397 -100 
-100 -100 653.045468 656.023565 657.664988 657.961874 657.141166 659.410753 660.621767 660.643893 659.643773 661.735337 662.819486 662.766796 661.732161 663.714748 664.724498 664.620361 663.549849 665.458570 666.407024 666.256425 665.156237 667.017758 667.982173 -100 
-100 -100 654.151121 655.755354 657.059332 657.652328 657.869254 659.176581 660.143819 660.457708 660.458734 661.582666 662.411569 662.630388 662.561531 663.596721 664.351522 664.511827 664.393187 665.367926 666.069559 666.187144 666.031709 666.957684 667.605080 -100 
-100 -100 654.086315 655.263016 656.430133 657.152903 657.678521 658.742324 659.627932 660.071874 660.363716 661.231973 661.965501 662.298379 662.502938 663.283153 663.940738 664.211004 664.361317 665.085015 665.694820 665.926805 666.039537 666.705646 667.216461 -100 
-100 -100 652.352626 654.038611 655.431371 656.097490 656.375488 657.757027 658.784254 659.137236 659.166227 660.332963 661.192184 661.425347 661.363748 662.429272 663.206761 663.377379 663.266341 664.269711 664.999746 665.138344 665.000537 665.955721 666.621947 -100 
-100 -100 649.374722 652.557174 654.390396 654.830067 654.115029 656.545596 657.879566 657.970269 657.003139 659.193596 660.346932 660.317367 659.278449 661.338144 662.399839 662.312260 661.244466 663.221383 664.228619 664.112193 663.034228 664.968299 665.980777 -100 
-100 -100 651.018071 652.722860 654.145044 654.844335 655.156847 656.574938 657.636562 658.017662 658.068082 659.256089 660.135739 660.383589 660.334130 661.414610 662.208749 662.395275 662.299816 663.316918 664.057058 664.204061 664.074139 665.038239 665.710972 -100 
-100 -100 651.375798 652.597767 653.830407 654.622543 655.218074 656.358296 657.314130 657.814328 658.150640 659.062239 659.832872 660.191937 660.418553 661.230088 661.920554 662.221077 662.402042 663.154648 663.784751 664.033952 664.163384 664.850374 665.375892 -100 
-100 -100 649.977700 651.675143 653.095556 653.797535 654.115638 655.548114 656.624726 657.018546 657.078464 658.271346 659.156162 659.407594 659.361473 660.451157 661.257960 661.460107 661.384464 662.408271 663.139741 663.281111 663.148395 664.115596 664.791751 -100 
-100 -100 647.281004 650.444688 652.277507 652.725603 652.020707 654.484245 655.848527 655.964089 655.016516 657.214586 658.379176 658.356860 657.322304 659.400887 660.485123 660.422243 659.381879 661.373083 662.374615 662.253372 661.171852 663.114972 664.134948 -100 
-100 -100 649.121869 650.814173 652.227130 652.920985 653.230511 654.653701 655.721473 656.107371 656.159713 657.344431 658.222326 658.468753 658.418847 659.504716 660.307905 660.505364 660.421182 661.443799 662.182062 662.326088 662.194032 663.161391 663.837883 -100 
-100 -100 649.674166 650.883196 652.099331 652.875064 653.453936 654.574988 655.513218 655.998682 656.321190 657.215039 657.971178 658.320870 658.541294 659.344915 660.030046 660.327583 660.505044 661.254791 661.885293 662.133725 662.262055 662.948376 663.474297 -100 
-100 -100 648.492019 650.168373 651.561812 652.236792 652.526903 653.913670 654.948705 655.310801 655.346019 656.501522 657.357387 657.593100 657.539087 658.603860 659.389947 659.576587 659.484044 660.494442 661.229234 661.372119 661.239782 662.201502 662.874483 -100 
-100 -100 646.051681 649.177092 650.967861 651.377231 650.640341 653.022111 654.319651 654.389030 653.415812 655.547110 656.666845 656.624911 655.592881 657.620092 658.669877 658.586870 657.534030 659.495572 660.492828 660.370903 659.292171 661.220708 662.233047 -100 
-100 -100 648.176289 649.827866 651.181986 651.811481 652.052571 653.386281 654.370467 654.687960 654.684047 655.803340 656.629126 656.842052 656.770045 657.817030 658.587651 658.762547 658.659961 659.659500 660.384658 660.519522 660.379733 661.333286 662.000782 -100 
-100 -100 649.110834 650.261360 651.392049 652.075523 652.558127 653.569109 654.403952 654.802904 655.051772 655.871637 656.566781 656.873661 657.062155 657.827960 658.480179 658.754970 658.913722 659.639212 660.249543 660.482757 660.597125 661.263851 661.776082 -100 
-100 -100 648.452404 650.026825 651.292400 651.846514 652.022339 653.265175 654.172298 654.436747 654.394479 655.459393 656.243104 656.433969 656.351112 657.370179 658.118162 658.285221 658.180759 659.156849 659.861689 659.986213 659.838674 660.765068 661.412540 -100 
-100 -100 646.715946 649.650517 651.249314 651.510344 650.662973 652.844730 653.985032 653.956984 652.925863 654.935282 655.967893 655.888188 654.847650 656.806920 657.808603 657.716268 656.674528 658.574961 659.526273 659.387661 658.304299 660.161963 661.124407 -100 
-100 -100 649.628755 651.029784 652.115506 652.562059 652.664659 653.779920 654.586181 654.817726 654.764310 655.753782 656.479216 656.670695 656.603182 657.570324 658.279445 658.460326 658.378860 659.304609 659.964420 660.089075 659.943048 660.791891 661.369021 -100 
-100 -100 651.711221 652.365290 653.065325 653.570264 653.988427 654.676224 655.275469 655.653385 655.958486 656.556460 657.097466 657.446184 657.740659 658.330846 658.865314 659.205347 659.482170 660.036811 660.520706 660.793829 660.982498 661.417356 661.731083 -100 
-100 -100 652.690329 653.088768 653.618652 654.116265 654.596800 655.155615 655.676336 656.099449 656.495711 656.984611 657.459790 657.860633 658.250116 658.737299 659.210402 659.603897 659.975164 660.427873 660.848593 661.168455 661.437596 661.745776 661.955179 -100 
-100 -100 -100 -100 -100 -100 -100 -100 -100 -100 -100 -100 -100 -100 -100 -100 -100 -100 -100 -100 -100 -100 -100 -100 -100 -100 
-100 -100 -100 -100 -100 -100 -100 -100 -100 -100 -100 -100 -100 -100 -100 -100 -100 -100 -100 -100 -100 -100 -100 -100 -100 -100 
-100 -100 -100 -100 -100 -100 -100 -100 -100 -100 -100 -100 -100 -100 -100 -100 -100 -100 -100 -100 -100 -100 -100 -100 -100 -100 
-100 -100 659.514985 659.986597 660.586552 661.136173 661.665976 662.329691 662.946654 663.437926 663.885383 664.463798 665.004734 665.432917 665.825600 666.350484 666.840473 667.218278 667.558124 668.023266 668.445675 668.744106 668.983827 669.312122 669.538119 -100 
-100 -100 657.990274 658.906359 659.745452 660.263638 660.613057 661.523956 662.263909 662.665610 662.905641 663.710668 664.362063 664.696422 664.881682 665.622990 666.217936 666.500993 666.635483 667.315366 667.844702 668.056706 668.108189 668.677874 669.064982 -100 
-100 -100 653.839799 656.666628 658.184745 658.444341 657.626212 659.817298 660.979765 661.021807 660.063703 662.102150 663.151568 663.125101 662.135063 664.068115 665.045623 664.967996 663.940840 665.799089 666.711462 666.578679 665.506969 667.295970 668.197590 -100 
-100 -100 641.846531 653.503262 656.426777 655.780778 647.765967 657.268980 659.505311 658.554865 650.461832 659.673916 661.765533 660.764847 652.832299 661.728519 663.709548 662.662528 654.778210 663.513528 665.422132 664.342423 656.517716 665.153544 667.230124 -100 
-100 -100 651.345071 654.387159 656.105055 656.461993 655.691704 658.023359 659.287917 659.342332 658.364818 660.494255 661.612340 661.574578 660.549239 662.556213 663.586590 663.489173 662.424197 664.358016 665.332240 665.196745 664.110954 666.001754 666.989541 -100 
-100 -100 652.559733 654.217778 655.583246 656.228717 656.491641 657.854310 658.869320 659.217221 659.244362 660.403845 661.260923 661.495455 661.436886 662.495707 663.269533 663.440195 663.330223 664.327102 665.050789 665.184687 665.043137 665.990226 666.651729 -100 
-100 -100 649.438888 652.616053 654.440809 654.871087 654.147234 656.570486 657.899298 657.987122 657.018993 659.209758 660.363356 660.334055 659.295278 661.354791 662.415667 662.326688 661.257041 663.232585 664.238514 664.120057 663.039634 664.972207 665.983762 -100 
-100 -100 637.704404 649.898975 653.073771 652.562599 644.532585 654.323088 656.700390 655.797014 647.600515 657.048155 659.229603 658.228919 650.136531 659.268603 661.328829 660.287112 652.309568 661.210614 663.192503 662.132515 654.241588 663.039627 665.182173 -100 
-100 -100 648.079777 651.277252 653.132696 653.596803 652.907653 655.368100 656.731306 656.846749 655.899689 658.112510 659.287651 659.274103 658.248400 660.324539 661.403098 661.330333 660.276118 662.265635 663.281590 663.171042 662.097931 664.039655 665.057957 -100 
-100 -100 649.793347 651.504048 652.939232 653.654824 653.985825 655.428613 656.514883 656.917640 656.986957 658.192846 659.089630 659.351235 659.313887 660.409802 661.219576 661.420691 661.339605 662.367403 663.111813 663.261386 663.133926 664.103990 664.781518 -100 
-100 -100 647.047833 650.223356 652.071602 652.535091 651.845583 654.326210 655.706631 655.836342 654.902431 657.117203 658.297332 658.287773 657.264097 659.353482 660.445615 660.387888 659.351645 661.349367 662.357199 662.240384 661.162075 663.109114 664.131508 -100 
-100 -100 635.695871 647.780681 650.938229 650.425635 642.363518 652.229224 654.644555 653.771337 645.620693 655.050927 657.240752 656.245632 648.137553 657.313176 659.399849 658.381483 650.420088 659.346554 661.324416 660.257064 652.344877 661.169383 663.322112 -100 
-100 -100 646.191801 649.361294 651.201476 651.656714 650.958848 653.430270 654.802116 654.924405 653.983469 656.189788 657.362842 657.348431 656.321228 658.406770 659.495713 659.433899 658.389807 660.386490 661.401194 661.287281 660.209883 662.157074 663.179744 -100 
-100 -100 648.095994 649.789168 651.205509 651.904513 652.220125 653.643141 654.712238 655.102100 655.160623 656.346328 657.227698 657.480955 657.439776 658.526157 659.330297 659.529434 659.446712 660.470990 661.215766 661.365212 661.237514 662.206601 662.884267 -100 
-100 -100 645.585415 648.729257 650.547687 650.988206 650.285293 652.707028 654.043317 654.146545 653.203380 655.365470 656.511743 656.490196 655.474994 657.521276 658.587869 658.517723 657.475918 659.450648 660.459379 660.346135 659.274402 661.210929 662.228390 -100 
-100 -100 634.558646 646.544345 649.652099 649.116693 641.128000 650.808837 653.144603 652.241897 644.174674 653.428831 655.557156 654.558491 646.579752 655.573109 657.605770 656.576996 648.680122 657.501669 659.464839 658.402914 650.534423 659.305362 661.444174 -100 
-100 -100 645.289369 648.407319 650.186486 650.582864 649.832786 652.201548 653.487358 653.547002 652.565615 654.689968 655.803956 655.757744 654.723149 656.749391 657.799150 657.717112 656.665981 658.629993 659.629979 659.510406 658.433038 660.361876 661.373903 -100 
-100 -100 647.581456 649.207992 650.536919 651.147625 651.374693 652.683523 653.648300 653.954863 653.945086 655.050282 655.864850 656.072606 655.999921 657.040817 657.808258 657.985431 657.888246 658.885729 659.610910 659.749054 659.612912 660.561177 661.224174 -100 
-100 -100 645.650356 648.650319 650.330337 650.658851 649.870624 652.122795 653.324056 653.335794 652.335094 654.385004 655.448485 655.380726 654.346727 656.328951 657.350990 657.265277 656.228791 658.153442 659.129579 659.005159 657.935698 659.823926 660.811017 -100 
-100 -100 635.600762 647.131895 650.006718 649.350490 641.446703 650.733488 652.882146 651.901863 643.916540 652.906479 654.921090 653.894619 646.008209 654.824744 656.791358 655.771045 648.007876 656.646678 658.547030 657.486712 649.720896 658.316715 660.386369 -100 
-100 -100 646.945995 649.731914 651.211080 651.437737 650.594357 652.697334 653.786038 653.773590 652.780177 654.733898 655.728260 655.670259 654.670215 656.580428 657.552959 657.490230 656.495468 658.350599 659.271864 659.157036 658.107341 659.897114 660.798976 -100 
-100 -100 650.673519 651.566039 652.369374 652.844417 653.142916 653.985036 654.655275 654.993112 655.174924 655.918746 656.522014 656.823124 656.989162 657.718179 658.312355 658.606341 658.759125 659.453004 659.998619 660.228762 660.296716 660.874829 661.265497 -100 
-100 -100 651.982017 652.433653 652.998374 653.501308 653.974386 654.571615 655.119249 655.543781 655.929074 656.450662 656.945610 657.340556 657.712781 658.227779 658.718535 659.106516 659.462555 659.945197 660.386176 660.702998 660.958368 661.296693 661.527355 -100 
-100 -100 -100 -100 -100 -100 -100 -100 -100 -100 -100 -100 -100 -100 -100 -100 -100 -100 -100 -100 -100 -100 -100 -100 -100 -100 
-100 -100 -100 -100 -100 -100 -100 -100 -100 -100 -100 -100 -100 -100 -100 -100 -100 -100 -100 -100 -100 -100 -100 -100 -100 -100 
-100 -100 -100 -100 -100 -100 -100 -100 -100 -100 -100 -100 -100 -100 -100 -100 -100 -100 -100 -100 -100 -100 -100 -100 -100 -100 
-100 -100 659.064691 659.491704 660.072400 660.636934 661.197504 661.847356 662.462557 662.976686 663.457204 664.021815 664.559145 665.006597 665.428330 665.936449 666.419708 666.814170 667.181152 667.628839 668.043932 668.357700 668.621743 668.927554 669.136355 -100 
-100 -100 657.858235 658.544061 659.296385 659.866444 660.361530 661.141529 661.835710 662.302852 662.690134 663.366376 663.971330 664.366623 664.692591 665.305439 665.851572 666.192375 666.464219 667.016364 667.496840 667.764586 667.948205 668.382186 668.696476 -100 
-100 -100 655.343526 656.785133 657.926541 658.433469 658.603403 659.816541 660.719387 661.034992 661.055578 662.131429 662.924911 663.161996 663.122431 664.116988 664.841281 665.021850 664.931703 665.862367 666.523961 666.644441 666.492402 667.344323 667.924597 -100 
-100 -100 651.837091 654.828818 656.487556 656.801356 655.999027 658.295020 659.534067 659.580411 658.599945 660.714965 661.822124 661.785688 660.763693 662.760391 663.782576 663.688081 662.626573 664.548324 665.509091 665.367791 664.274553 666.143134 667.111975 -100 
-100 -100 652.921578 654.538350 655.859738 656.470953 656.708071 658.041528 659.036609 659.375762 659.398938 660.545813 661.395448 661.629675 661.573501 662.622573 663.390445 663.561633 663.453259 664.440542 665.153863 665.280323 665.131688 666.064359 666.716198 -100 
-100 -100 652.834999 654.023720 655.208502 655.950570 656.497542 657.587282 658.500458 658.969880 659.284335 660.175224 660.928919 661.276773 661.493917 662.288327 662.960130 663.242654 663.404228 664.140111 664.760746 665.000621 665.119401 665.791936 666.307382 -100 
-100 -100 651.075593 652.774975 654.186715 654.872921 655.172555 656.580400 657.635146 658.012776 658.062718 659.252605 660.133606 660.381934 660.332645 661.413631 662.206977 662.390714 662.291069 663.306845 664.047329 664.192680 664.059773 665.021674 665.693131 -100 
-100 -100 648.072808 651.270691 653.124443 653.584899 652.891587 655.349154 656.710592 656.825197 655.878323 658.093141 659.269340 659.255580 658.229343 660.306235 661.384689 661.310041 660.252804 662.242598 663.260560 663.150392 662.076543 664.017980 665.036178 -100 
-100 -100 649.702079 651.420839 652.863120 653.583954 653.919391 655.364040 656.452547 656.858053 656.930940 658.143301 659.045496 659.311186 659.277348 660.375094 661.184805 661.383340 661.297657 662.326763 663.078202 663.232515 663.107821 664.078654 664.756418 -100 
-100 -100 650.048268 651.283337 652.535741 653.349855 653.969008 655.135599 656.117871 656.642577 657.002367 657.938833 658.733074 659.112605 659.357865 660.187027 660.891351 661.201735 661.389777 662.153789 662.797346 663.055578 663.191392 663.884917 664.414995 -100 
-100 -100 648.637889 650.349421 651.790319 652.514485 652.856202 654.315511 655.418590 655.836501 655.919756 657.138761 658.048931 658.322925 658.297762 659.406053 660.224826 660.433301 660.358683 661.394085 662.144432 662.297211 662.171722 663.146117 663.827104 -100 
-100 -100 645.932598 649.111970 650.966159 651.436431 650.754755 653.245986 654.637127 654.776378 653.851479 656.076907 657.267907 657.268554 656.254941 658.353442 659.450312 659.393523 658.353560 660.357318 661.378488 661.268755 660.194175 662.145281 663.170547 -100 
-100 -100 647.777775 649.483951 650.917236 651.633366 651.966883 653.417472 654.512257 654.922719 654.998790 656.209897 657.113289 657.382203 657.352772 658.458120 659.276025 659.483409 659.406248 660.441351 661.194393 661.348538 661.223610 662.198209 662.879432 -100 
-100 -100 648.338667 649.560231 650.795745 651.593660 652.197004 653.345702 654.311533 654.822517 655.169432 656.088771 656.869157 657.240205 657.480119 658.302658 659.003725 659.313701 659.501791 660.264459 660.908049 661.166427 661.302407 661.995743 662.526081 -100 
-100 -100 647.165127 648.854396 650.267377 650.964442 651.279070 652.694690 653.758514 654.146733 654.206185 655.386824 656.265880 656.521082 656.484631 657.567973 658.370676 658.570729 658.490217 659.514762 660.263038 660.416457 660.292375 661.261867 661.939645 -100 
-100 -100 644.735615 647.875238 649.686490 650.118277 649.406012 651.818420 653.146186 653.242259 652.292961 654.449225 655.590666 655.565672 654.548510 656.593688 657.660035 657.590383 656.549743 658.527021 659.539228 659.429063 658.359493 660.297180 661.315016 -100 
-100 -100 646.879205 648.544354 649.919478 650.573105 650.840965 652.205664 653.220682 653.566201 653.587529 654.730224 655.574738 655.801963 655.742822 656.805167 657.590965 657.779231 657.689865 658.705479 659.446762 659.595524 659.467178 660.430498 661.103520 -100 
-100 -100 647.833987 648.998108 650.150873 650.860462 651.371905 652.414630 653.281079 653.709524 653.985036 654.826886 655.537097 655.854618 656.052900 656.831378 657.497414 657.785308 657.957855 658.700085 659.328090 659.577607 659.705812 660.383299 660.901176 -100 
-100 -100 647.194155 648.783301 650.072465 650.654083 650.859824 652.135494 653.075126 653.370116 653.355569 654.441658 655.236689 655.433896 655.356812 656.386646 657.147938 657.327632 657.236862 658.230826 658.955102 659.097892 658.965944 659.904478 660.558048 -100 
-100 -100 645.477774 648.427962 650.050845 650.339302 649.521360 651.736241 652.908882 652.910675 651.906272 653.936470 654.979051 654.903740 653.866855 655.836235 656.850726 656.770265 655.741525 657.660646 658.632306 658.512594 657.445180 659.315969 660.284977 -100 
-100 -100 648.416711 649.831334 650.939174 651.411961 651.543192 652.689467 653.526016 653.785565 653.757012 654.765788 655.502170 655.699873 655.637927 656.614503 657.335064 657.527508 657.459252 658.402519 659.081630 659.224676 659.094418 659.955436 660.538678 -100 
-100 -100 650.522133 651.187572 651.907216 652.436592 652.881954 653.598461 654.225817 654.629892 654.958157 655.574441 656.127710 656.484986 656.787159 657.386782 657.932046 658.283662 658.573798 659.144636 659.646243 659.936517 660.139990 660.585766 660.905009 -100 
-100 -100 651.514190 651.922750 652.470674 652.991440 653.498063 654.084206 654.631748 655.079905 655.498338 656.005150 656.493455 656.904257 657.302668 657.799522 658.283275 658.688414 659.072956 659.541096 659.978477 660.314525 660.597633 660.915949 661.130517 -100 
-100 -100 -100 -100 -100 -100 -100 -100 -100 -100 -100 -100 -100 -100 -100 -100 -100 -100 -100 -100 -100 -100 -100 -100 -100 -100 
-100 -100 -100 -100 -100 -100 -100 -100 -100 -100 -100 -100 -100 -100 -100 -100 -100 -100 -100 -100 -100 -100 -100 -100 -100 -100 
-100 -100 -100 -100 -100 -100 -100 -100 -100 -100 -100 -100 -100 -100 -100 -100 -100 -100 -100 -100 -100 -100 -100 -100 -100 -100 
-100 -100 658.575677 658.977175 659.545998 660.120311 660.699236 661.344806 661.961361 662.491652 662.992688 663.553188 664.090670 664.552030 664.991791 665.493826 665.975213 666.381807 666.765415 667.206164 667.618466 667.942771 668.220606 668.514780 668.712799 -100 
-100 -100 657.524407 658.106552 658.812198 659.407740 659.963246 660.695265 661.370253 661.873404 662.323671 662.952934 663.537974 663.966619 664.352247 664.917404 665.442025 665.814211 666.143824 666.647857 667.106030 667.403074 667.640259 668.018985 668.294624 -100 
-100 -100 655.562453 656.569620 657.548327 658.146766 658.586109 659.538956 660.345367 660.772044 661.063543 661.883437 662.581080 662.924504 663.147377 663.891313 664.520266 664.804790 664.972960 665.654910 666.220940 666.441784 666.539560 667.131144 667.576062 -100 
-100 -100 653.397547 654.975669 656.243164 656.808405 657.006645 658.308083 659.278220 659.604679 659.618202 660.753830 661.594037 661.827038 661.769765 662.812961 663.574806 663.746901 663.638127 664.616804 665.318457 665.437263 665.277811 666.192191 666.827884 -100 
-100 -100 653.187200 654.346357 655.491731 656.197346 656.712937 657.775589 658.668489 659.125281 659.430372 660.310968 661.057297 661.402222 661.617446 662.406078 663.073510 663.355089 663.515211 664.244219 664.855821 665.087215 665.196505 665.857363 666.364701 -100 
-100 -100 652.714012 653.689779 654.774825 655.560809 656.221042 657.205875 658.072184 658.605608 659.038744 659.826888 660.531415 660.937064 661.266200 661.959144 662.583843 662.925195 663.198182 663.833225 664.404234 664.697079 664.918282 665.477698 665.915474 -100 
-100 -100 651.364218 652.586481 653.812709 654.592686 655.174893 656.306106 657.256448 657.753993 658.090898 659.009122 659.784265 660.144406 660.371058 661.186159 661.877514 662.173468 662.345938 663.099939 663.736650 663.987012 664.113933 664.799755 665.324768 -100 
-100 -100 649.711795 651.432251 652.871353 653.584393 653.910150 655.351908 656.437715 656.839339 656.907700 658.122422 659.023998 659.284952 659.244782 660.346005 661.157765 661.354271 661.263889 662.296218 663.049668 663.202222 663.073631 664.045452 664.724165 -100 
-100 -100 649.979523 651.220455 652.477016 653.292169 653.910912 655.078614 656.062042 656.587279 656.947858 657.889116 658.686291 659.065904 659.310469 660.142570 660.848593 661.157487 661.342341 662.108991 662.757128 663.017233 663.153025 663.847659 664.378589 -100 
-100 -100 649.910063 650.928612 652.079697 652.938799 653.673251 654.733241 655.666949 656.255458 656.735287 657.569524 658.316654 658.758693 659.121775 659.848935 660.501974 660.867374 661.163708 661.825017 662.419961 662.732760 662.972412 663.551951 664.003436 -100 
-100 -100 648.895766 650.135128 651.393957 652.215150 652.842836 654.023818 655.020367 655.556782 655.927017 656.877475 657.686157 658.079477 658.339697 659.181855 659.890843 660.204153 660.394975 661.166733 661.817000 662.078184 662.215122 662.913451 663.447359 -100 
-100 -100 647.527177 649.246295 650.693636 651.422062 651.767408 653.237201 654.349435 654.773136 654.860406 656.092118 657.014228 657.298032 657.282236 658.402547 659.224596 659.431993 659.353489 660.397261 661.157616 661.314457 661.189331 662.169725 662.854729 -100 
-100 -100 648.031624 649.266053 650.517665 651.331137 651.950944 653.123704 654.112327 654.641466 655.004630 655.947575 656.749541 657.136973 657.390893 658.230770 658.942317 659.257351 659.448623 660.220739 660.872163 661.134203 661.271749 661.970358 662.504438 -100 
-100 -100 648.190898 649.197790 650.333262 651.176796 651.895850 652.939310 653.857390 654.432205 654.898846 655.717526 656.451939 656.885627 657.242542 657.964704 658.617030 658.983886 659.281892 659.943136 660.538356 660.852002 661.092655 661.672477 662.124153 -100 
-100 -100 647.421682 648.640585 649.871494 650.663651 651.260734 652.403237 653.363599 653.870352 654.213904 655.129030 655.906054 656.275420 656.515023 657.337394 658.038885 658.349576 658.538659 659.304015 659.951380 660.212820 660.350846 661.045527 661.576493 -100 
-100 -100 646.329832 648.016180 649.420890 650.105601 650.405788 651.813439 652.868794 653.247861 653.297911 654.472900 655.345273 655.593057 655.549675 656.634032 657.437665 657.637330 657.555857 658.585564 659.338542 659.494735 659.371562 660.343436 661.022189 -100 
-100 -100 647.145055 648.340813 649.534801 650.284226 650.835284 651.928532 652.841736 653.307200 653.613537 654.490218 655.229928 655.567828 655.781648 656.581698 657.266162 657.565408 657.746426 658.504461 659.146661 659.405381 659.540841 660.230585 660.757207 -100 
-100 -100 647.699968 648.653463 649.708832 650.464791 651.091963 652.034314 652.857223 653.352356 653.748996 654.490407 655.148916 655.520987 655.828485 656.504937 657.123012 657.468572 657.752111 658.397146 658.980678 659.289005 659.524641 660.091678 660.531992 -100 
-100 -100 647.449264 648.582951 649.697591 650.374887 650.859028 651.871888 652.714717 653.131289 653.401057 654.225784 654.911866 655.212670 655.400694 656.168380 656.827932 657.115853 657.291024 658.033409 658.662951 658.917219 659.048015 659.718581 660.228155 -100 
-100 -100 647.020879 648.565713 649.799190 650.337152 650.507391 651.747986 652.659884 652.943249 652.922880 653.991602 654.762935 654.947828 654.863743 655.881412 656.634530 656.815993 656.728200 657.720593 658.442878 658.589483 658.457186 659.381208 660.018551 -100 
-100 -100 648.624722 649.606727 650.553149 651.118516 651.518748 652.412089 653.156769 653.530088 653.773168 654.529744 655.164559 655.461357 655.655337 656.379187 657.003004 657.297532 657.485322 658.186408 658.776312 659.025234 659.148626 659.752867 660.201521 -100 
-100 -100 650.176564 650.738973 651.413338 651.970369 652.478454 653.150312 653.760900 654.202915 654.595535 655.164532 655.693492 656.079217 656.437057 656.986791 657.509526 657.892169 658.240550 658.766468 659.249818 659.573565 659.834084 660.226797 660.507956 -100 
-100 -100 651.011815 651.395482 651.933022 652.465845 652.993306 653.577415 654.127877 654.593363 655.032939 655.534554 656.019774 656.440940 656.854499 657.343506 657.824686 658.242085 658.644242 659.107684 659.545295 659.895169 660.194923 660.503332 660.707680 -100 
-100 -100 -100 -100 -100 -100 -100 -100 -100 -100 -100 -100 -100 -100 -100 -100 -100 -100 -100 -100 -100 -100 -100 -100 -100 -100 
-100 -100 -100 -100 -100 -100 -100 -100 -100 -100 -100 -100 -100 -100 -100 -100 -100 -100 -100 -100 -100 -100 -100 -100 -100 -100 
-100 -100 -100 -100 -100 -100 -100 -100 -100 -100 -100 -100 -100 -100 -100 -100 -100 -100 -100 -100 -100 -100 -100 -100 -100 -100 
-100 -100 657.915633 658.349654 658.940648 659.516760 660.090500 660.756442 661.388388 661.918250 662.413563 662.993623 663.545744 664.006217 664.439936 664.960336 665.455168 665.860123 666.237078 666.695055 667.119524 667.440910 667.710930 668.021686 668.233305 -100 
-100 -100 656.692128 657.389092 658.154118 658.735435 659.242219 660.040275 660.752440 661.234647 661.635093 662.328273 662.949410 663.357493 663.694481 664.321054 664.879682 665.230661 665.511649 666.075189 666.565699 666.840647 667.029419 667.469466 667.787460 -100 
-100 -100 654.138952 655.605004 656.765106 657.281417 657.456487 658.694969 659.619321 659.947862 659.975527 661.073817 661.886963 662.135331 662.102168 663.115718 663.855224 664.044893 663.960369 664.906517 665.579942 665.706063 665.555526 666.417478 667.003862 -100 
-100 -100 650.573273 653.619291 655.305288 655.623859 654.807261 657.148404 658.415088 658.470947 657.482777 659.635320 660.766006 660.736578 659.706807 661.736601 662.778745 662.691281 661.625048 663.573382 664.548929 664.410059 663.307613 665.196640 666.175414 -100 
-100 -100 651.687723 653.329523 654.669742 655.289719 655.531223 656.890385 657.907831 658.260717 658.291890 659.461226 660.328504 660.571491 660.519857 661.588572 662.373438 662.555070 662.452980 663.456428 664.181274 664.311851 664.163017 665.105505 665.764009 -100 
-100 -100 651.610124 652.812265 654.010483 654.762118 655.318379 656.427607 657.360624 657.845401 658.172141 659.081041 659.849399 660.205478 660.429258 661.240006 661.928391 662.223059 662.393866 663.143399 663.774060 664.017906 664.137878 664.816769 665.337543 -100 
-100 -100 649.837325 651.551213 652.975746 653.669673 653.975384 655.404867 656.480073 656.871424 656.929571 658.140875 659.037645 659.291395 659.243211 660.345718 661.158437 661.353275 661.258767 662.292360 663.044347 663.192074 663.056949 664.027198 664.705302 -100 
-100 -100 646.805608 650.029549 651.898727 652.363744 651.664785 654.155638 655.540152 655.664352 654.711870 656.962221 658.158195 658.145849 657.104443 659.220679 660.322882 660.254832 659.187337 661.209321 662.243158 662.133306 661.048025 663.006952 664.034771 -100 
-100 -100 648.440750 650.173712 651.629030 652.358550 652.701110 654.167262 655.275338 655.694028 655.775856 657.010956 657.930964 658.205891 658.177695 659.297957 660.123858 660.329901 660.246247 661.292110 662.055611 662.213017 662.086582 663.065691 663.749676 -100 
-100 -100 648.781055 650.027710 651.293179 652.118463 652.748954 653.934095 654.934384 655.473361 655.846117 656.803224 657.616925 658.012463 658.274155 659.121573 659.834737 660.149150 660.339210 661.115047 661.770304 662.033562 662.170768 662.870548 663.405539 -100 
-100 -100 647.350503 649.080163 650.537431 651.272977 651.623944 653.105081 654.226981 654.657105 654.749321 655.994858 656.929495 657.223913 657.220464 658.351703 659.171878 659.376216 659.294032 660.344505 661.111054 661.269450 661.142995 662.127657 662.815434 -100 
-100 -100 644.613728 647.828967 649.704803 650.184425 649.501363 652.026028 653.438858 653.585892 652.654392 654.922908 656.143641 656.161641 655.154902 657.292704 658.395243 658.330097 657.267120 659.301370 660.343337 660.236598 659.149381 661.123233 662.159399 -100 
-100 -100 646.483944 648.208255 649.658166 650.386230 650.729789 652.203167 653.317705 653.741300 653.827184 655.065235 655.992661 656.279485 656.265370 657.394432 658.222662 658.432022 658.352437 659.403561 660.170619 660.329718 660.203976 661.188811 661.876589 -100 
-100 -100 647.059887 648.292712 649.541595 650.351699 650.967930 652.137308 653.123161 653.650499 654.012545 654.953565 655.754457 656.142164 656.397487 657.239483 657.954283 658.272403 658.466169 659.241551 659.896553 660.161063 660.300072 660.999743 661.534407 -100 
-100 -100 645.890193 647.591936 649.017809 649.724803 650.048500 651.489585 652.576436 652.981771 653.054980 654.258551 655.156884 655.424811 655.397552 656.503647 657.323849 657.533633 657.458411 658.499611 659.261012 659.421194 659.299827 660.277170 660.959760 -100 
-100 -100 643.457261 646.617757 648.443481 648.881187 648.164507 650.617390 651.973504 652.085942 651.142221 653.329704 654.490287 654.471423 653.447283 655.528131 656.616239 656.554450 655.509121 657.515513 658.545492 658.442423 657.370964 659.323365 660.348165 -100 
-100 -100 645.625737 647.303265 648.691759 649.356622 649.635410 651.027620 652.068095 652.433841 652.471709 653.635849 654.493964 654.727981 654.673125 655.755081 656.557691 656.756453 656.674141 657.708590 658.465839 658.624992 658.502734 659.475472 660.153490 -100 
-100 -100 646.599143 647.773374 648.939755 649.663909 650.191960 651.259532 652.151356 652.603849 652.902371 653.762739 654.480025 654.801051 655.004153 655.794855 656.473989 656.772491 656.955129 657.714333 658.359018 658.622017 658.760366 659.446746 659.968756 -100 
-100 -100 645.969462 647.571606 648.875687 649.472057 649.693231 650.997648 651.965594 652.287910 652.300392 653.407606 654.202464 654.396585 654.319444 655.358575 656.130861 656.318465 656.234220 657.249637 657.994166 658.152684 658.031631 658.981990 659.640453 -100 
-100 -100 644.254402 647.226198 648.866117 649.166719 648.353892 650.608261 651.811977 651.838621 650.851503 652.912950 653.956235 653.875569 652.833847 654.814290 655.838741 655.761331 654.726125 656.679565 657.675983 657.571707 656.509595 658.399366 659.375423 -100 
-100 -100 647.218828 648.646011 649.768811 650.256570 650.403092 651.576398 652.438303 652.720647 652.712810 653.740678 654.480543 654.678089 654.617475 655.602352 656.332206 656.531603 656.469413 657.433263 658.131879 658.290250 658.170693 659.043264 659.631320 -100 
-100 -100 649.341594 650.015356 650.748023 651.293114 651.756274 652.494196 653.142684 653.566793 653.913772 654.544590 655.104608 655.466447 655.774031 656.381987 656.936803 657.297871 657.598295 658.183996 658.700914 659.004790 659.219136 659.673055 659.995832 -100 
-100 -100 650.341859 650.757280 651.317191 651.853416 652.377809 652.983306 653.550023 654.016492 654.451770 654.971926 655.469041 655.886919 656.292704 656.798402 657.292016 657.707493 658.103228 658.584336 659.035017 659.383270 659.676368 660.001547 660.219222 -100 
-100 -100 -100 -100 -100 -100 -100 -100 -100 -100 -100 -100 -100 -100 -100 -100 -100 -100 -100 -100 -100 -100 -100 -100 -100 -100 
-100 -100 -100 -100 -100 -100 -100 -100 -100 -100 -100 -100 -100 -100 -100 -100 -100 -100 -100 -100 -100 -100 -100 -100 -100 -100 
-100 -100 -100 -100 -100 -100 -100 -100 -100 -100 -100 -100 -100 -100 -100 -100 -100 -100 -100 -100 -100 -100 -100 -100 -100 -100 
-100 -100 657.222689 657.707760 658.327659 658.900078 659.455922 660.151512 660.801637 661.324173 661.800907 662.410048 662.980574 663.434900 663.851708 664.401459 664.915036 665.314405 665.674687 666.160801 666.602276 666.916306 667.168221 667.506447 667.737967 -100 
-100 -100 655.664105 656.602725 657.466394 658.006444 658.377996 659.325495 660.101137 660.532555 660.797624 661.636979 662.321105 662.681121 662.887955 663.657602 664.278050 664.581961 664.734766 665.438359 665.988232 666.215046 666.276707 666.859034 667.253451 -100 
-100 -100 651.422670 654.311908 655.868222 656.144017 655.324230 657.576905 658.783687 658.849559 657.895208 659.987048 661.078467 661.073813 660.088788 662.068141 663.077741 663.017817 661.996056 663.892097 664.829681 664.707871 663.633637 665.448791 666.363451 -100 
-100 -100 639.170910 651.076509 654.066908 653.418365 645.258428 654.967307 657.269946 656.329113 648.129447 657.505946 659.654955 658.661064 650.631395 659.676166 661.705593 660.666744 652.708924 661.562331 663.507534 662.427509 654.523844 663.261970 665.364746 -100 
-100 -100 648.868315 651.974063 653.730619 654.102845 653.329670 655.723683 657.034050 657.113782 656.142441 658.325533 659.481376 659.461067 658.437611 660.492367 661.558118 661.480757 660.422236 662.395164 663.394126 663.266957 662.175665 664.092425 665.094343 -100 
-100 -100 650.113553 651.799341 653.191286 653.855739 654.135885 655.538601 656.592596 656.969945 657.019063 658.215917 659.104166 659.356927 659.311631 660.405193 661.212463 661.407320 661.314811 662.340513 663.085109 663.228061 663.089210 664.050368 664.722414 -100 
-100 -100 646.957893 650.170173 652.021381 652.466387 651.747881 654.221319 655.591204 655.703646 654.741537 656.983458 658.172561 658.155053 657.109870 659.223626 660.325263 660.257325 659.189460 661.209701 662.240757 662.127509 661.038523 662.993862 664.019414 -100 
-100 -100 635.103924 647.411128 650.622804 650.114120 642.000930 651.930346 654.360102 653.466197 645.172534 654.775212 657.006694 656.000467 647.774081 657.090684 659.209890 658.173509 650.087501 659.141875 661.165177 660.101679 652.133398 661.022682 663.190249 -100 
-100 -100 645.550285 648.782523 650.665243 651.146258 650.464817 652.975560 654.378670 654.518514 653.580105 655.846491 657.059276 657.063022 656.037710 658.170047 659.285194 659.228105 658.170351 660.202813 661.245025 661.140610 660.059331 662.023449 663.054941 -100 
-100 -100 647.258075 648.992994 650.454574 651.192939 651.546131 653.027404 654.149845 654.580817 654.674221 655.922192 656.857144 657.148333 657.137887 658.272517 659.106393 659.319726 659.243044 660.297025 661.066330 661.226434 661.101211 662.084866 662.772115 -100 
-100 -100 644.463398 647.683901 649.566158 650.051762 649.374554 651.905994 653.325339 653.478098 652.552339 654.828611 656.056446 656.080142 655.078848 657.224011 658.333485 658.273524 657.214349 659.252999 660.298070 660.192343 659.105165 661.079869 662.116793 -100 
-100 -100 632.963400 645.205520 648.414686 647.914485 639.781793 649.783128 652.248716 651.381611 643.121418 652.732961 654.988866 654.012599 645.810176 655.161062 657.281771 656.245108 648.146065 657.228109 659.260151 658.192444 650.181758 659.124832 661.306912 -100 
-100 -100 643.594085 646.808615 648.683375 649.161857 648.477860 651.002015 652.414696 652.562005 651.631199 653.900315 655.121459 655.138440 654.127386 656.270360 657.387907 657.333214 656.276988 658.315872 659.360942 659.255696 658.169163 660.143715 661.180401 -100 
-100 -100 645.536701 647.253433 648.696907 649.420767 649.761537 651.227371 652.336740 652.759261 652.846867 654.076982 654.999208 655.284915 655.271771 656.399019 657.233640 657.451369 657.380103 658.431476 659.199102 659.360193 659.237243 660.219464 660.905583 -100 
-100 -100 643.028665 646.202291 648.047679 648.507448 647.814821 650.295933 651.679380 651.815733 650.894348 653.108031 654.294434 654.297716 653.292919 655.393726 656.497924 656.447467 655.410228 657.424949 658.460289 658.359105 657.288346 659.243783 660.271208 -100 
-100 -100 631.950821 644.022422 647.163651 646.632017 638.549871 648.396322 650.796716 649.920612 641.808374 651.180848 653.354507 652.361411 644.285548 653.435783 655.521310 654.502378 646.527986 655.475655 657.480134 656.427496 648.516654 657.353699 659.510188 -100 
-100 -100 642.774104 645.921673 647.728684 648.146525 647.409760 649.841117 651.177714 651.274842 650.318843 652.492159 653.637777 653.607442 652.575698 654.651085 655.736809 655.675335 654.631515 656.638935 657.670025 657.568404 656.497547 658.447909 659.470343 -100 
-100 -100 645.107110 646.754711 648.111232 648.750781 649.009036 650.367100 651.379961 651.729792 651.759332 652.903007 653.739210 653.960617 653.901169 654.969955 655.765297 655.964319 655.885956 656.916952 657.672817 657.834385 657.714844 658.680087 659.351385 -100 
-100 -100 643.190670 646.221298 647.932155 648.288538 647.523093 649.836691 651.091038 651.147801 650.182752 652.281602 653.359434 653.296352 652.266698 654.273438 655.320219 655.250176 654.218839 656.191901 657.206047 657.107728 656.051739 657.965827 658.963636 -100 
-100 -100 633.101299 644.718712 647.631789 646.992229 639.031275 648.459619 650.672012 649.725557 641.696087 650.814194 652.852186 651.825368 643.915420 652.779121 654.770053 653.749015 645.895942 654.677742 656.631456 655.593094 647.792625 656.465000 658.553477 -100 
-100 -100 644.542121 647.357508 648.866881 649.121310 648.300246 650.461505 651.598630 651.624905 650.658870 652.657862 653.669825 653.619491 652.625340 654.557569 655.551115 655.501968 654.511398 656.413286 657.371355 657.282187 656.245875 658.061027 658.973381 -100 
-100 -100 648.310727 649.219984 650.048886 650.554309 650.886507 651.770446 652.481136 652.856155 653.071625 653.845834 654.467829 654.782948 654.963167 655.711360 656.326141 656.639574 656.811966 657.534654 658.108424 658.362596 658.449132 659.042477 659.440170 -100 
-100 -100 649.636844 650.101945 650.690113 651.223141 651.730672 652.365542 652.950410 653.410230 653.827971 654.377102 654.892682 655.304958 655.694440 656.228879 656.740427 657.149513 657.527569 658.034959 658.500585 658.839514 659.112773 659.463717 659.700365 -100 
-100 -100 -100 -100 -100 -100 -100 -100 -100 -100 -100 -100 -100 -100 -100 -100 -100 -100 -100 -100 -100 -100 -100 -100 -100 -100 
-100 -100 -100 -100 -100 -100 -100 -100 -100 -100 -100 -100 -100 -100 -100 -100 -100 -100 -100 -100 -100 -100 -100 -100 -100 -100 
-100 -100 -100 -100 -100 -100 -100 -100 -100 -100 -100 -100 -100 -100 -100 -100 -100 -100 -100 -100 -100 -100 -100 -100 -100 -100 
-100 -100 656.779989 657.217154 657.813334 658.395728 658.976547 659.650298 660.290194 660.827863 661.331260 661.920398 662.482526 662.953692 663.398990 663.932115 664.440191 664.858033 665.247045 665.716062 666.150161 666.479482 666.755642 667.070604 667.284261 -100 
-100 -100 655.551216 656.251834 657.022370 657.609859 658.123462 658.929400 659.649519 660.139250 660.547428 661.249729 661.880981 662.299652 662.648115 663.287746 663.860009 664.224058 664.517198 665.092087 665.592507 665.875510 666.070529 666.515128 666.835393 -100 
-100 -100 652.989002 654.459710 655.625839 656.147963 656.329197 657.575764 658.508118 658.843643 658.878315 659.985901 660.809399 661.068120 661.046135 662.073412 662.827232 663.030177 662.957796 663.915798 664.599480 664.733582 664.589153 665.456266 666.045397 -100 
-100 -100 649.414330 652.465860 654.158049 654.481750 653.670325 656.019698 657.294340 657.356580 656.374606 658.536651 659.677842 659.658496 658.639517 660.683805 661.740900 661.666822 660.612534 662.573126 663.559010 663.427651 662.330701 664.225397 665.207379 -100 
-100 -100 650.525337 652.171299 653.516522 654.140993 654.387415 655.753779 656.778467 657.137466 657.174821 658.352985 659.230447 659.483731 659.443412 660.526429 661.326262 661.521543 661.431698 662.446970 663.181671 663.319427 663.175962 664.123443 664.784846 -100 
-100 -100 650.444849 651.649808 652.851631 653.606871 654.167537 655.283147 656.222808 656.713392 657.046094 657.963254 658.741523 659.107968 659.343307 660.168434 660.871982 661.180513 661.363650 662.124678 662.764684 663.015176 663.140091 663.823353 664.346682 -100 
-100 -100 648.666513 650.382695 651.810003 652.506704 652.816174 654.251954 655.333781 655.730745 655.794505 657.013892 657.920418 658.184130 658.147111 659.264631 660.093183 660.301997 660.219542 661.264667 662.025665 662.179239 662.048270 663.022677 663.703229 -100 
-100 -100 645.626431 648.852898 650.724924 651.192592 650.497220 652.995018 654.386681 654.516758 653.569966 655.828672 657.034264 657.031226 656.000136 658.132211 659.251102 659.197126 658.141218 660.174875 661.217288 661.112188 660.029812 661.992812 663.023183 -100 
-100 -100 647.252975 648.988541 650.447364 651.180680 651.528097 653.001501 654.117101 654.542448 654.630965 655.874695 656.804293 657.088626 657.070698 658.206274 659.049485 659.270377 659.198899 660.255505 661.026387 661.187579 661.063314 662.045393 662.731469 -100 
-100 -100 647.584026 648.833774 650.103790 650.934238 651.570918 652.763996 653.772401 654.318856 654.699281 655.665632 656.489065 656.893630 657.164078 658.026527 658.759117 659.089819 659.292752 660.078661 660.740106 661.006027 661.144504 661.846370 662.383039 -100 
-100 -100 646.143985 647.877680 649.340651 650.082362 650.440362 651.930494 653.061381 653.499655 653.600205 654.855917 655.800406 656.102277 656.103276 657.249733 658.094209 658.317141 658.248477 659.308958 660.080935 660.240788 660.114470 661.100971 661.790457 -100 
-100 -100 643.399605 646.619803 648.502213 648.988552 648.312886 650.847628 652.270356 652.426154 651.503535 653.783575 655.015295 655.041424 654.039397 656.193040 657.320131 657.273313 656.223270 658.267542 659.314582 659.208473 658.120436 660.096306 661.134377 -100 
-100 -100 645.267393 646.996274 648.452800 649.188119 649.539857 651.023410 652.148243 652.581519 652.677556 653.927946 654.868000 655.166288 655.162641 656.307716 657.155646 657.381057 657.313671 658.373919 659.145630 659.305537 659.179343 660.165460 660.854595 -100 
-100 -100 645.843045 647.080109 648.335468 649.153002 649.777741 650.957326 651.953729 652.491379 652.864454 653.818587 654.633391 655.034736 655.303701 656.161974 656.894149 657.227166 657.432714 658.216711 658.876203 659.141805 659.280686 659.981128 660.516675 -100 
-100 -100 644.673701 646.379848 647.812197 648.526411 648.858370 650.309814 651.407385 651.823077 651.907425 653.124940 654.038322 654.321071 654.308800 655.431698 656.268577 656.492678 656.428820 657.478597 658.244513 658.405805 658.284253 659.262262 659.945622 -100 
-100 -100 642.242700 645.407951 647.240160 647.684675 646.975653 649.438961 650.805662 650.927892 649.994628 652.196689 653.373357 653.370067 652.361351 654.459563 655.564243 655.516305 654.481757 656.496813 657.531342 657.429203 656.357236 658.310380 659.336029 -100 
-100 -100 644.417026 646.098714 647.493268 648.164758 648.451083 649.852817 650.902920 651.277480 651.324827 652.503022 653.378239 653.629143 653.590742 654.689841 655.508537 655.720811 655.649071 656.691487 657.452830 657.612694 657.489792 658.462852 659.141560 -100 
-100 -100 645.397126 646.575107 647.747196 648.477627 649.012741 650.088796 650.988744 651.447774 651.752843 652.626589 653.363355 653.703399 653.924137 654.731963 655.426750 655.738260 655.930973 656.697453 657.345651 657.608813 657.745986 658.432284 658.954968 -100 
-100 -100 644.773187 646.379214 647.689068 648.291184 648.518545 649.830625 650.804990 651.130281 651.143959 652.263991 653.082711 653.298724 653.240364 654.296933 655.084636 655.284584 655.209621 656.231919 656.979514 657.137436 657.014369 657.964436 658.623792 -100 
-100 -100 643.064473 646.040385 647.685994 647.991811 647.184407 649.446286 650.655930 650.684329 649.696548 651.770633 652.838589 652.779956 651.756616 653.754361 654.793824 654.728027 653.701277 655.661516 656.660901 656.555694 655.491112 657.380594 658.357672 -100 
-100 -100 646.037952 647.468516 648.596293 649.089292 649.241639 650.422306 651.290872 651.577576 651.573391 652.613332 653.372921 653.589240 653.545374 654.546110 655.290004 655.500631 655.446857 656.416985 657.118475 657.276372 657.154920 658.027037 658.615738 -100 
-100 -100 648.168236 648.844788 649.582020 650.132598 650.602129 651.347524 652.003476 652.434312 652.788313 653.430689 654.006483 654.384241 654.706999 655.329473 655.897443 656.269460 656.578321 657.169988 657.689866 657.993973 658.207237 658.660674 658.983673 -100 
-100 -100 649.172599 649.590548 650.154865 650.696748 651.227832 651.840962 652.415632 652.890039 653.333947 653.865389 654.376309 654.808595 655.228626 655.748099 656.254366 656.680608 657.084761 657.571732 658.025498 658.374449 658.666983 658.991727 659.209395 -100 
-100 -100 -100 -100 -100 -100 -100 -100 -100 -100 -100 -100 -100 -100 -100 -100 -100 -100 -100 -100 -100 -100 -100 -100 -100 -100 
-100 -100 -100 -100 -100 -100 -100 -100 -100 -100 -100 -100 -100 -100 -100 -100 -100 -100 -100 -100 -100 -100 -100 -100 -100 -100 
-100 -100 -100 -100 -100 -100 -100 -100 -100 -100 -100 -100 -100 -100 -100 -100 -100 -100 -100 -100 -100 -100 -100 -100 -100 -100 
-100 -100 656.304923 656.713276 657.293061 657.880360 658.473889 659.135907 659.769200 660.315701 660.833322 661.412534 661.970433 662.453192 662.915869 663.443123 663.950515 664.382142 664.789117 665.251497 665.682685 666.022440 666.312227 666.614840 666.817022 -100 
-100 -100 655.240961 655.831712 656.549382 657.157585 657.726883 658.475897 659.167900 659.686563 660.152391 660.800765 661.406687 661.856385 662.264436 662.855820 663.407431 663.804893 664.157817 664.684321 665.162047 665.474589 665.723656 666.111861 666.392411 -100 
-100 -100 653.255728 654.275678 655.268481 655.878458 656.329177 657.300731 658.124986 658.565691 658.870227 659.710591 660.430209 660.793696 661.037301 661.809957 662.467898 662.777805 662.968482 663.674708 664.261314 664.496929 664.605269 665.208689 665.660237 -100 
-100 -100 651.065774 652.662099 653.945359 654.520038 654.725324 656.048354 657.037372 657.376158 657.399231 658.557762 659.420812 659.672282 659.632553 660.708294 661.501416 661.698692 661.610460 662.615896 663.338816 663.470562 663.318277 664.247728 664.892055 -100 
-100 -100 650.853762 652.024875 653.182424 653.896970 654.421502 655.501442 656.411136 656.880692 657.197621 658.097802 658.865219 659.229375 659.465038 660.283608 660.981635 661.289528 661.472440 662.225875 662.857325 663.101739 663.219944 663.892420 664.406843 -100 
-100 -100 650.377948 651.361122 652.454632 653.247999 653.917022 654.916709 655.798457 656.344756 656.790392 657.596125 658.320376 658.745121 659.095472 659.817767 660.473247 660.841630 661.138131 661.796595 662.386358 662.691549 662.921575 663.490615 663.934309 -100 
-100 -100 649.016661 650.245326 651.478135 652.263325 652.852333 653.998944 654.965239 655.475499 655.824076 656.759730 657.553997 657.931355 658.176972 659.023868 659.747960 660.070816 660.265332 661.043876 661.699260 661.960198 662.093858 662.789723 663.320776 -100 
-100 -100 647.345102 649.073672 650.519719 651.236880 651.567120 653.027509 654.131120 654.545744 654.624918 655.858675 656.779311 657.055054 657.029421 658.167240 659.014181 659.236678 659.164834 660.224404 660.996656 661.157016 661.030683 662.014639 662.700651 -100 
-100 -100 647.597670 648.845516 650.110047 650.932448 651.560186 652.745061 653.746012 654.285859 654.660292 655.620349 656.437076 656.834354 657.098459 657.963015 658.702434 659.038470 659.244806 660.034256 660.697987 660.964767 661.103408 661.805924 662.342483 -100 
-100 -100 647.510316 648.536384 649.697504 650.567015 651.313811 652.391492 653.343250 653.947783 654.443654 655.298079 656.066398 656.528751 656.914053 657.671885 658.357571 658.750855 659.069758 659.751268 660.359047 660.676693 660.918197 661.503234 661.959207 -100 
-100 -100 646.475050 647.724839 648.996447 649.829777 650.470790 651.672109 652.688535 653.241775 653.628647 654.602444 655.434801 655.849544 656.131786 657.005574 657.748249 658.089288 658.301240 659.093219 659.755242 660.018580 660.154361 660.858744 661.397841 -100 
-100 -100 645.087703 646.821301 648.283854 649.024828 649.382305 650.876379 652.010847 652.451800 652.554872 653.814526 654.763473 655.069784 655.075161 656.229916 657.086455 657.320125 657.259459 658.325452 659.097540 659.254051 659.123538 660.112864 660.804601 -100 
-100 -100 645.591171 646.837118 648.103339 648.931101 649.566460 650.761759 651.772628 652.321346 652.704459 653.674728 654.504726 654.918066 655.197871 656.070673 656.815036 657.156747 657.368353 658.159331 658.820858 659.083851 659.219195 659.922747 660.461270 -100 
-100 -100 645.751953 646.768784 647.918244 648.776751 649.512723 650.578075 651.518529 652.114356 652.603181 653.449788 654.213644 654.675755 655.061455 655.816440 656.500850 656.894754 657.214148 657.892809 658.497555 658.813327 659.053508 659.636118 660.090537 -100 
-100 -100 644.982446 646.212314 647.457495 648.264013 648.877021 650.042336 651.025670 651.553213 651.918459 652.863690 653.672212 654.071084 654.339845 655.196674 655.930848 656.268304 656.478072 657.261499 657.918818 658.182553 658.319917 659.017365 659.550875 -100 
-100 -100 643.891744 645.591633 647.011272 647.709041 648.022423 649.454861 650.533694 650.932030 651.000840 652.209039 653.115022 653.392455 653.376624 654.498141 655.335366 655.560770 655.497621 656.547305 657.311117 657.469213 657.343942 658.319843 659.001710 -100 
-100 -100 644.722292 645.928582 647.136165 647.899111 648.465111 649.580021 650.514784 650.999292 651.325728 652.232572 653.005597 653.374964 653.619181 654.453893 655.170433 655.495446 655.696116 656.471464 657.123344 657.384320 657.518894 658.210834 658.739647 -100 
-100 -100 645.292961 646.255407 647.323379 648.092680 648.734877 649.696790 650.539087 651.051287 651.466203 652.235754 652.928419 653.333764 653.673137 654.382971 655.031873 655.402538 655.705498 656.366282 656.958632 657.269036 657.503822 658.071995 658.514019 -100 
-100 -100 645.054087 646.197521 647.324748 648.014189 648.511443 649.543518 650.404157 650.834044 651.116938 651.969519 652.692461 653.027842 653.247394 654.048794 654.738798 655.050353 655.243036 656.001336 656.639751 656.895404 657.024244 657.695973 658.207602 -100 
-100 -100 644.636382 646.193070 647.439414 647.987931 648.168219 649.429590 650.359223 650.653649 650.642412 651.740295 652.549129 652.767422 652.712189 653.764530 654.547775 654.750938 654.677588 655.687492 656.419370 656.566875 656.431287 657.357349 657.997261 -100 
-100 -100 646.260847 647.251592 648.209391 648.786076 649.198712 650.110230 650.872072 651.259020 651.515960 652.298358 652.965659 653.293482 653.516321 654.271128 654.922769 655.238903 655.442684 656.158479 656.756778 657.007232 657.128840 657.733853 658.184070 -100 
-100 -100 647.829875 648.398821 649.083397 649.652476 650.174531 650.863349 651.491120 651.949355 652.359395 652.952112 653.509313 653.923623 654.309440 654.887352 655.435991 655.840130 656.205289 656.744253 657.235200 657.561264 657.821306 658.214133 658.495933 -100 
-100 -100 648.674246 649.063556 649.610786 650.155967 650.698006 651.298805 651.866676 652.349719 652.808294 653.332790 653.844127 654.292418 654.733127 655.248970 655.755058 656.193757 656.612839 657.088732 657.533700 657.886380 658.186339 658.494698 658.699257 -100 
-100 -100 -100 -100 -100 -100 -100 -100 -100 -100 -100 -100 -100 -100 -100 -100 -100 -100 -100 -100 -100 -100 -100 -100 -100 -100 
-100 -100 -100 -100 -100 -100 -100 -100 -100 -100 -100 -100 -100 -100 -100 -100 -100 -100 -100 -100 -100 -100 -100 -100 -100 -100 
-100 -100 -100 -100 -100 -100 -100 -100 -100 -100 -100 -100 -100 -100 -100 -100 -100 -100 -100 -100 -100 -100 -100 -100 -100 -100 
-100 -100 655.661293 656.099781 656.698110 657.282995 657.866394 658.542787 659.184943 659.724699 660.230954 660.824900 661.393758 661.873303 662.328772 662.874242 663.395502 663.825948 664.226328 664.705450 665.147909 665.483697 665.764651 666.083082 666.298310 -100 
-100 -100 654.430570 655.132670 655.905251 656.494771 657.010361 657.819036 658.541305 659.032571 659.442904 660.150117 660.788033 661.214484 661.572392 662.225254 662.811465 663.188259 663.492588 664.078212 664.587364 664.876594 665.075938 665.525223 665.847827 -100 
-100 -100 651.864581 653.337397 654.505386 655.028361 655.209732 656.459974 657.394563 657.730413 657.765216 658.878764 659.709085 659.974023 659.958692 661.002319 661.771910 661.987437 661.924825 662.895447 663.588490 663.727293 663.584047 664.459907 665.053613 -100 
-100 -100 648.285026 651.340235 653.034000 653.356622 652.540812 654.897229 656.174625 656.235423 655.248829 657.420590 658.569347 658.553814 657.533759 659.602677 660.678271 660.615847 659.566555 661.544572 662.540659 662.410705 661.304858 663.218724 664.208951 -100 
-100 -100 649.397773 651.045013 652.390611 653.014263 653.259387 654.628593 655.654677 656.012939 656.049355 657.232796 658.117058 658.376786 658.343486 659.443788 660.259964 660.467781 660.387417 661.415395 662.159340 662.301321 662.158769 663.115404 663.781656 -100 
-100 -100 649.318064 650.522836 651.723615 652.477232 653.036680 654.154120 655.094991 655.585546 655.918630 656.838980 657.623221 657.996822 658.241129 659.082194 659.801545 660.122762 660.316176 661.088909 661.738011 661.993948 662.122677 662.812358 663.338664 -100 
-100 -100 647.538221 649.253398 650.678226 651.371212 651.676880 653.116813 654.201693 654.600210 654.665894 655.886430 656.796949 657.065047 657.032875 658.170408 659.016802 659.237659 659.162954 660.222314 660.993236 661.151105 661.021892 662.005751 662.689510 -100 
-100 -100 644.493094 647.718533 649.587446 650.048948 649.342973 651.852657 653.251061 653.385517 652.444880 654.701071 655.907700 655.903393 654.863442 657.028384 658.169348 658.125980 657.069572 659.125817 660.179366 660.074168 658.981220 660.964592 662.001945 -100 
-100 -100 646.112481 647.847481 649.304659 650.035204 650.379928 651.859107 652.979865 653.409147 653.501606 654.747034 655.679699 655.966958 655.952734 657.107880 657.969747 658.204196 658.141592 659.211716 659.989772 660.151544 660.024868 661.014998 661.705343 -100 
-100 -100 646.435300 647.685359 648.955281 649.785224 650.422231 651.620190 652.633668 653.184356 653.568805 654.539323 655.367519 655.777389 656.055579 656.932802 657.682605 658.029208 658.245058 659.041303 659.706380 659.971220 660.107725 660.813450 661.353030 -100 
-100 -100 644.986532 646.721794 648.185655 648.926947 649.284360 650.782222 651.920130 652.363679 652.468855 653.730888 654.681503 654.989693 655.001244 656.161233 657.020753 657.260473 657.205385 658.276276 659.048959 659.203451 659.070055 660.062511 660.756323 -100 
-100 -100 642.233041 645.457023 647.341036 647.825394 647.142869 649.692978 651.125763 651.287673 650.369049 652.658782 653.898751 653.932646 652.941991 655.109015 656.250336 656.218368 655.177014 657.234947 658.282092 658.165905 657.058596 659.051091 660.097028 -100 
-100 -100 644.097854 645.829387 647.288285 648.024628 648.376991 649.869105 651.001825 651.441505 651.543932 652.803892 653.753874 654.062089 654.069561 655.228324 656.091607 656.331224 656.274460 657.343174 658.115044 658.268957 658.134765 659.125720 659.818561 -100 
-100 -100 644.668447 645.908848 647.167797 647.988249 648.616107 649.801741 650.804281 651.347518 651.727190 652.692663 653.520101 653.934089 654.216103 655.088952 655.835853 656.181823 656.397136 657.187500 657.847384 658.109139 658.243539 658.944636 659.481485 -100 
-100 -100 643.489905 645.202822 646.640702 647.358453 647.693190 649.150238 650.252626 650.671362 650.759045 651.992550 652.922711 653.220786 653.222809 654.362133 655.213817 655.449475 655.393177 656.449219 657.215445 657.372393 657.245260 658.223777 658.908130 -100 
-100 -100 641.045342 644.225143 646.065180 646.512714 645.803588 648.273727 649.644063 649.764938 648.824627 651.053341 652.252177 652.266490 651.271466 653.389877 654.510194 654.472319 653.440934 655.464687 656.499414 656.390783 655.308110 657.265039 658.292585 -100 
-100 -100 643.230221 644.918495 646.317861 646.991508 647.278711 648.683795 649.736081 650.110666 650.159015 651.354347 652.250775 652.521772 652.501407 653.619544 654.453944 654.677152 654.611303 655.657864 656.417272 656.570362 656.439470 657.410973 658.089763 -100 
-100 -100 644.215372 645.396833 646.571501 647.302355 647.836952 648.914447 649.814881 650.272461 650.577991 651.465603 652.225188 652.588012 652.829107 653.657575 654.369287 654.692464 654.891490 655.660017 656.304445 656.559497 656.688043 657.370160 657.891936 -100 
-100 -100 643.589810 645.200495 646.512452 647.112710 647.336053 648.649815 649.623293 649.942989 649.950804 651.085254 651.931248 652.172004 652.132935 653.215134 654.022598 654.234772 654.165204 655.189249 655.931971 656.079958 655.946270 656.891061 657.549405 -100 
-100 -100 641.874989 644.861235 646.509742 646.811234 645.993089 648.261889 649.471621 649.491998 648.491279 650.585000 651.681889 651.645200 650.631000 652.665017 653.727890 653.674331 652.650333 654.614486 655.609284 655.493373 654.416576 656.301161 657.277394 -100 
-100 -100 644.862262 646.296581 647.425294 647.915568 648.063403 649.245658 650.114177 650.397478 650.390328 651.443835 652.226384 652.463951 652.437213 653.462279 654.225170 654.447534 654.398784 655.370374 656.067108 656.215502 656.083748 656.950274 657.537501 -100 
-100 -100 647.001748 647.679329 648.416605 648.965824 649.433746 650.179698 650.836518 651.267941 651.624656 652.278327 652.872204 653.269023 653.609826 654.251031 654.834673 655.217564 655.532096 656.124745 656.640565 656.936997 657.141983 657.590109 657.911168 -100 
-100 -100 648.010309 648.428553 648.992756 649.533995 650.064618 650.678532 651.254890 651.731883 652.180866 652.722914 653.249418 653.699049 654.136337 654.672411 655.192834 655.629400 656.039330 656.527405 656.977803 657.320329 657.605858 657.925683 658.141228 -100 
-100 -100 -100 -100 -100 -100 -100 -100 -100 -100 -100 -100 -100 -100 -100 -100 -100 -100 -100 -100 -100 -100 -100 -100 -100 -100 
-100 -100 -100 -100 -100 -100 -100 -100 -100 -100 -100 -100 -100 -100 -100 -100 -100 -100 -100 -100 -100 -100 -100 -100 -100 -100 
-100 -100 -100 -100 -100 -100 -100 -100 -100 -100 -100 -100 -100 -100 -100 -100 -100 -100 -100 -100 -100 -100 -100 -100 -100 -100 
-100 -100 654.986200 655.474225 656.098985 656.677150 657.239050 657.940958 658.596728 659.124588 659.608035 660.227512 660.811878 661.283021 661.719806 662.293441 662.832220 663.255564 663.637392 664.142612 664.599685 664.925506 665.185953 665.530576 665.765145 -100 
-100 -100 653.423207 654.365252 655.233693 655.778635 656.154959 657.109209 657.890364 658.326030 658.596266 659.446409 660.144338 660.519983 660.745009 661.540619 662.187760 662.515801 662.689510 663.413637 663.979796 664.217677 664.286259 664.877737 665.276796 -100 
-100 -100 649.172310 652.067286 653.628326 653.906480 653.085799 655.349319 656.562219 656.629626 655.674200 657.781268 658.887235 658.894430 657.917766 659.933521 660.974068 660.937449 659.931071 661.854028 662.809492 662.694623 661.615343 663.453044 664.377745 -100 
-100 -100 636.900265 648.823331 651.818840 651.167031 642.976532 652.723935 655.035715 654.090861 645.858239 655.279959 657.446920 656.455980 648.376824 657.516854 659.586714 658.567079 650.589146 659.505166 661.472166 660.387296 652.404309 661.239814 663.365354 -100 
-100 -100 646.609058 649.719250 651.478203 651.850093 651.073605 653.477033 654.791908 654.871119 653.896689 656.093704 657.264012 657.255920 656.241408 658.334382 659.432290 659.378362 658.334869 660.335058 661.351753 661.230600 660.133526 662.073590 663.086187 -100 
-100 -100 647.855279 649.541901 650.933749 651.597046 651.876130 653.284505 654.342232 654.720788 654.771904 655.976177 656.876911 657.143953 657.115132 658.240490 659.078265 659.297351 659.223825 660.272561 661.034147 661.186114 661.051648 662.025703 662.704306 -100 
-100 -100 644.695293 647.906988 649.755564 650.194958 649.466786 651.954132 653.331922 653.448980 652.493965 654.737390 655.934787 655.924974 654.881356 657.041678 658.178956 658.133209 657.074724 659.127530 660.177820 660.069853 658.974109 660.954143 661.988957 -100 
-100 -100 632.830365 645.137774 648.345220 647.822097 639.647632 649.644142 652.092989 651.211378 642.951350 652.530265 654.761916 653.745001 645.422527 654.881467 657.051357 656.029908 647.889581 657.040251 659.089842 658.017581 649.956966 658.954410 661.144896 -100 
-100 -100 643.264835 646.496985 648.378076 648.854695 648.165248 650.692771 652.107819 652.257023 651.329855 653.598953 654.818178 654.826475 653.799600 655.977404 657.130171 657.097747 656.050898 658.114735 659.172200 659.067775 657.974073 659.960720 661.002406 -100 
-100 -100 644.957750 646.693972 648.156486 648.895035 649.249339 650.741917 651.875546 652.316313 652.419419 653.676781 654.621342 654.921937 654.922782 656.086037 656.955059 657.198298 657.144316 658.219008 658.997341 659.156822 659.027347 660.020011 660.713366 -100 
-100 -100 642.145832 645.370798 647.255665 647.740639 647.058949 649.610726 651.045804 651.210479 650.294683 652.585572 653.824738 653.857499 652.866803 655.037280 656.183526 656.155829 655.118030 657.179841 658.230180 658.115987 657.009934 659.003928 660.050748 -100 
-100 -100 630.619513 642.878527 646.092001 645.584099 637.396503 647.471073 649.962130 649.107870 640.846195 650.489068 652.761389 651.796932 643.606106 652.982522 655.138239 654.127477 646.016408 655.151777 657.190101 656.098983 647.984528 657.029358 659.234552 -100 
-100 -100 641.254111 644.475012 646.354923 646.835272 646.148982 648.695042 650.125145 650.286466 649.368712 651.658782 652.899493 652.934703 651.941961 654.110808 655.259515 655.230559 654.190188 656.248382 657.296833 657.181514 656.074420 658.066219 659.111631 -100 
-100 -100 643.188272 644.912005 646.362791 647.092778 647.439912 648.919086 650.041928 650.476953 650.578446 651.832309 652.779608 653.089771 653.100842 654.255884 655.118564 655.359642 655.305275 656.369497 657.139829 657.295561 657.164803 658.150000 658.839071 -100 
-100 -100 640.658761 643.849669 645.706642 646.173539 645.485682 647.980479 649.375194 649.518307 648.599086 650.850807 652.071319 652.104327 651.125449 653.259106 654.390934 654.360600 653.334355 655.363509 656.401444 656.293470 655.210923 657.170956 658.201148 -100 
-100 -100 629.517572 641.655502 644.816135 644.289651 636.193904 646.069584 648.480087 647.597074 639.413820 648.897975 651.121330 650.161165 642.095527 651.300317 653.416239 652.412724 644.421763 653.407943 655.416610 654.350841 646.395216 655.266468 657.429916 -100 
-100 -100 640.399658 643.564235 645.381636 645.804245 645.068984 647.510115 648.853348 648.951769 647.993440 650.206797 651.394722 651.402807 650.403850 652.516886 653.631884 653.589707 652.554245 654.572354 655.601779 655.488761 654.401686 656.352798 657.376315 -100 
-100 -100 642.747173 644.402373 645.764651 646.406084 646.664489 648.027797 649.044066 649.393371 649.424490 650.596593 651.477330 651.742158 651.720600 652.828909 653.655820 653.876269 653.809406 654.845444 655.595882 655.743992 655.609536 656.568212 657.238235 -100 
-100 -100 640.824679 643.868092 645.584585 645.938174 645.163116 647.485816 648.741498 648.788990 647.809542 649.940612 651.072780 651.056003 650.056288 652.117714 653.202632 653.155219 652.132678 654.111751 655.118702 655.003513 653.928648 655.834488 656.830876 -100 
-100 -100 630.693039 642.362066 645.285004 644.634896 636.618969 646.099015 648.317642 647.354023 639.263832 648.456470 650.555030 649.563567 641.607300 650.602809 652.644738 651.645602 643.782312 652.588620 654.537138 653.480017 645.652587 654.322520 656.410432 -100 
-100 -100 642.191883 645.018351 646.531096 646.781126 645.949510 648.119584 649.259504 649.280695 648.306278 650.335749 651.393037 651.381949 650.413500 652.398045 653.428597 653.401593 652.419507 654.326983 655.277952 655.172492 654.117715 655.923924 656.833992 -100 
-100 -100 645.981911 646.893880 647.723868 648.228022 648.558490 649.445669 650.160050 650.538043 650.759664 651.556598 652.213610 652.564855 652.778630 653.562797 654.207414 654.541758 654.725466 655.451274 656.018795 656.259955 656.332140 656.916392 657.310797 -100 
-100 -100 647.316338 647.782456 648.371312 648.904425 649.412630 650.050721 650.640599 651.107110 651.535881 652.106094 652.651717 653.097026 653.519243 654.085252 654.623831 655.052940 655.442700 655.953251 656.413783 656.741909 657.003112 657.345562 657.578546 -100 
-100 -100 -100 -100 -100 -100 -100 -100 -100 -100 -100 -100 -100 -100 -100 -100 -100 -100 -100 -100 -100 -100 -100 -100 -100 -100 
-100 -100 -100 -100 -100 -100 -100 -100 -100 -100 -100 -100 -100 -100 -100 -100 -100 -100 -100 -100 -100 -100 -100 -100 -100 -100 
-100 -100 -100 -100 -100 -100 -100 -100 -100 -100 -100 -100 -100 -100 -100 -100 -100 -100 -100 -100 -100 -100 -100 -100 -100 -100 
-100 -100 654.563459 655.002532 655.602054 656.188525 656.773493 657.451048 658.093932 658.634450 659.142274 659.739328 660.313100 660.799205 661.262533 661.816667 662.346583 662.784866 663.191825 663.676070 664.121864 664.459276 664.740828 665.059743 665.275420 -100 
-100 -100 653.332921 654.035434 654.809032 655.400018 655.917068 656.726733 657.449473 657.941197 658.352816 659.062937 659.705617 660.138491 660.504182 661.165801 661.760753 662.145354 662.456230 663.047160 663.559758 663.850509 664.050304 664.500190 664.823434 -100 
-100 -100 650.767119 652.240020 653.408738 653.933016 654.115708 655.366673 656.301303 656.637097 656.672714 657.788871 658.623750 658.894913 658.887250 659.939863 660.718363 660.941613 660.885431 661.861787 662.558571 662.698802 662.555804 663.432541 664.027219 -100 
-100 -100 647.187100 650.242103 651.936431 652.260329 651.445818 653.802729 655.079698 655.139867 654.153576 656.327680 657.480899 657.471551 656.459164 658.537426 659.622172 659.567460 658.524493 660.508801 661.509016 661.380536 660.274829 662.189929 663.181423 -100 
-100 -100 648.297635 649.944954 651.291426 651.916638 652.163265 653.532930 654.558227 654.915402 654.951754 656.137327 657.026173 657.292508 657.267392 658.377160 659.202692 659.418682 659.345216 660.379377 661.127386 661.270975 661.128748 662.086543 662.754096 -100 
-100 -100 648.215441 649.420484 650.622447 651.377979 651.939282 653.057362 653.997296 654.486541 654.819403 655.741771 656.530757 656.911407 657.164353 658.014932 658.743723 659.073448 659.274138 660.052928 660.705874 660.963231 661.091989 661.782817 662.310775 -100 
-100 -100 646.433857 648.149066 649.574946 650.269866 650.577590 652.018561 653.102835 653.500426 653.566263 654.788828 655.704044 655.979265 655.955788 657.102614 657.958258 658.187532 658.120051 659.185452 659.960025 660.118754 659.988405 660.973644 661.660219 -100 
-100 -100 643.387755 646.612645 648.481946 648.944802 648.240598 650.751829 652.150695 652.285628 651.346442 653.604951 654.815857 654.818069 653.786209 655.959842 657.109662 657.074332 656.024788 658.087186 659.144601 659.040347 657.946286 659.931468 660.971838 -100 
-100 -100 645.005222 646.739605 648.196687 648.927986 649.274181 650.755241 651.877918 652.309787 652.405720 653.654339 654.590432 654.882697 654.874850 656.037913 656.908591 657.150880 657.094905 658.171045 658.953546 659.117407 658.991371 659.983277 660.675532 -100 
-100 -100 645.325960 646.575280 647.844680 648.674888 649.313179 650.513545 651.530692 652.086648 652.477416 653.452156 654.282317 654.694908 654.976760 655.860852 656.619827 656.973910 657.195668 657.997736 658.668036 658.936019 659.074226 659.781816 660.322856 -100 
-100 -100 643.875221 645.609430 647.072349 647.813566 648.172227 649.673129 650.816413 651.267963 651.383107 652.650506 653.600890 653.909192 653.918973 655.084772 655.956594 656.203473 656.153093 657.229480 658.008110 658.166360 658.035044 659.029640 659.724917 -100 
-100 -100 641.119070 644.341778 646.224701 646.708924 646.027718 648.581220 650.020076 650.190946 649.283424 651.579814 652.820749 652.855737 651.863855 654.036420 655.189128 655.163029 654.125093 656.187786 657.240361 657.127454 656.021792 658.016543 659.064005 -100 
-100 -100 642.978920 644.709801 646.168204 646.904807 647.258690 648.754178 649.892617 650.340469 650.452669 651.720622 652.676084 652.989872 653.002590 654.167725 655.037675 655.281269 655.226976 656.299007 657.074529 657.230664 657.097648 658.090103 658.784006 -100 
-100 -100 643.543501 644.784097 646.043427 646.864704 647.494296 648.683163 649.690874 650.241388 650.630127 651.605004 652.441710 652.865499 653.156707 654.037034 654.788871 655.137190 655.353760 656.145895 656.807721 657.070557 657.205419 657.907200 658.444602 -100 
-100 -100 642.358787 644.072749 645.511813 646.230807 646.567322 648.027357 649.134363 649.559661 649.656044 650.900233 651.842671 652.154009 652.168360 653.316297 654.171909 654.408475 654.352032 655.408490 656.175219 656.331985 656.204274 657.182741 657.867250 -100 
-100 -100 639.908946 643.090363 644.931945 645.380704 644.673040 647.145703 648.520042 648.646813 647.714884 649.955094 651.168059 651.197793 650.217006 652.345258 653.469825 653.432598 652.400368 654.423614 655.457494 655.347138 654.262453 656.218493 657.245797 -100 
-100 -100 642.091364 643.780669 645.180939 645.855120 646.143030 647.549820 648.605287 648.984977 649.041173 650.248135 651.159594 651.447099 651.442051 652.571354 653.411665 653.636918 653.570839 654.616180 655.373198 655.522767 655.388263 656.357564 657.035481 -100 
-100 -100 643.075042 644.256800 645.431396 646.161713 646.695934 647.774109 648.676730 649.138361 649.450791 650.349795 651.124974 651.504995 651.762185 652.603268 653.323062 653.650342 653.850284 654.617194 655.257683 655.507207 655.630289 656.308875 656.829202 -100 
-100 -100 642.448238 644.058748 645.369824 645.968524 646.190438 647.503950 648.478689 648.801341 648.814882 649.960314 650.822317 651.080701 651.058244 652.154328 652.971811 653.189974 653.122459 654.144748 654.882290 655.022965 654.882112 655.822380 656.478931 -100 
-100 -100 640.732849 643.718718 645.365895 645.665227 644.845035 647.113126 648.323722 648.346592 647.351032 649.455252 650.567749 650.548271 649.550489 651.598982 652.673024 652.626687 651.605604 653.568168 654.557316 654.433266 653.348447 655.228087 656.202371 -100 
-100 -100 643.720942 645.154660 646.281868 646.769945 646.915778 648.097364 648.966903 649.252998 649.251284 650.314758 651.111585 651.365114 651.353987 652.393115 653.167308 653.397354 653.352046 654.322528 655.014083 655.154850 655.015507 655.877037 656.462133 -100 
-100 -100 645.861675 646.538590 647.274456 647.821801 648.288141 649.033752 649.691915 650.126563 650.489059 651.152204 651.759023 652.170438 652.525814 653.180327 653.774920 654.165490 654.483741 655.075844 655.587351 655.877220 656.075544 656.518965 656.837830 -100 
-100 -100 646.871082 647.288680 647.851618 648.391281 648.920679 649.534527 650.112455 650.592936 651.047886 651.599106 652.137747 652.601111 653.052267 653.601115 654.132168 654.576308 654.990069 655.477965 655.924677 656.261414 656.540960 656.856366 657.069733 -100 
-100 -100 -100 -100 -100 -100 -100 -100 -100 -100 -100 -100 -100 -100 -100 -100 -100 -100 -100 -100 -100 -100 -100 -100 -100 -100 
-100 -100 -100 -100 -100 -100 -100 -100 -100 -100 -100 -100 -100 -100 -100 -100 -100 -100 -100 -100 -100 -100 -100 -100 -100 -100 
-100 -100 -100 -100 -100 -100 -100 -100 -100 -100 -100 -100 -100 -100 -100 -100 -100 -100 -100 -100 -100 -100 -100 -100 -100 -100 
-100 -100 654.110967 654.520414 655.102549 655.693098 656.289972 656.954668 657.589898 658.138475 658.659773 659.245654 659.813641 660.309539 660.787790 661.332223 661.856712 662.303722 662.723671 663.196510 663.634856 663.978470 664.270043 664.573990 664.777124 -100 
-100 -100 653.047768 653.639063 654.358571 654.969698 655.542087 656.293402 656.986800 657.506896 657.975799 658.630442 659.246109 659.708540 660.131858 660.740687 661.309576 661.722190 662.087819 662.625443 663.110842 663.427189 663.677811 664.067798 664.349775 -100 
-100 -100 651.064048 652.083284 653.076938 653.689326 654.142792 655.116028 655.940742 656.381760 656.688317 657.534389 658.263265 658.638777 658.896964 659.687852 660.363464 660.687863 660.890253 661.609292 662.204767 662.444085 662.553361 663.159702 663.613633 -100 
-100 -100 648.874995 650.468983 651.752185 652.328974 652.536883 653.861009 654.849443 655.187260 655.211124 656.374954 657.247040 657.510083 657.484112 658.579547 659.390948 659.601969 659.523664 660.544568 661.277815 661.413160 661.260767 662.194876 662.842612 -100 
-100 -100 648.657815 649.827865 650.986067 651.703129 652.230512 653.311477 654.219849 654.687552 655.004673 655.909566 656.686354 657.063417 657.314777 658.152502 658.868965 659.192091 659.387518 660.154652 660.795626 661.044126 661.163622 661.839668 662.356967 -100 
-100 -100 648.177402 649.159987 650.254549 651.050826 651.723173 652.724287 653.604433 654.148477 654.594086 655.404130 656.138142 656.577108 656.944642 657.685782 658.359653 658.744223 659.054593 659.725820 660.324282 660.633404 660.864983 661.437278 661.883791 -100 
-100 -100 646.814318 648.041196 649.274142 650.061749 650.654063 651.803166 652.768715 653.277714 653.627312 654.566908 655.370699 655.762675 656.025995 656.891009 657.632834 657.971538 658.179646 658.971085 659.634866 659.898829 660.032836 660.732956 661.267909 -100 
-100 -100 645.142447 646.866862 648.311138 649.029128 649.361467 650.826005 651.931436 652.348079 652.431640 653.669197 654.598111 654.887353 654.878703 656.033055 656.896663 657.133975 657.074359 658.147765 658.928737 659.091394 658.963798 659.954094 660.645114 -100 
-100 -100 645.388163 646.633110 647.895826 648.718559 649.348555 650.537693 651.543109 652.088988 652.471472 653.437715 654.260931 654.668446 654.946163 655.826234 656.582362 656.933627 657.153022 657.955173 658.627752 658.898354 659.038347 659.745586 660.285888 -100 
-100 -100 645.294635 646.318299 647.477472 648.346953 649.096117 650.178905 651.138519 651.754544 652.264533 653.127551 653.898857 654.366685 654.761120 655.532672 656.235161 656.643643 656.975332 657.668857 658.285862 658.608465 658.852655 659.441850 659.900924 -100 
-100 -100 644.255412 645.501936 646.770841 647.603698 648.247207 649.454941 650.482788 651.053508 651.463189 652.448134 653.277941 653.693437 653.980086 654.865460 655.625225 655.980342 656.203206 657.006778 657.678300 657.946459 658.084415 658.793754 659.336402 -100 
-100 -100 642.863965 644.592935 646.052225 646.792628 647.152757 648.654007 649.801225 650.261365 650.389160 651.662698 652.611558 652.920735 652.932014 654.097441 654.969025 655.213926 655.160962 656.237880 657.018593 657.178336 657.047699 658.043494 658.739555 -100 
-100 -100 643.355277 644.599128 645.863965 646.692247 647.330808 648.533131 649.555736 650.121315 650.524917 651.511238 652.351116 652.775521 653.067734 653.953283 654.709648 655.059875 655.277621 656.076071 656.743624 657.009094 657.145060 657.852353 658.393701 -100 
-100 -100 643.502022 644.519500 645.670036 646.530494 647.270205 648.342272 649.293196 649.903646 650.410722 651.275949 652.057747 652.539266 652.944008 653.714188 654.408351 654.807657 655.130570 655.813468 656.421600 656.738525 656.978787 657.563044 658.018934 -100 
-100 -100 642.718006 643.951429 645.200054 646.009637 646.626518 647.798118 648.790769 649.331230 649.713498 650.679896 651.512624 651.937815 652.231371 653.105805 653.848059 654.187800 654.397874 655.183103 655.841428 656.104090 656.239537 656.937367 657.471642 -100 
-100 -100 641.614304 643.320564 644.745143 645.446146 645.762729 647.200658 648.287563 648.697254 648.781994 650.013148 650.947206 651.255175 651.267579 652.409342 653.255291 653.482101 653.417162 654.467434 655.229951 655.383881 655.253395 656.228689 656.910844 -100 
-100 -100 642.442801 643.652770 644.863381 645.628060 646.195836 647.314474 648.255557 648.749737 649.091004 650.020760 650.823710 651.225873 651.500564 652.357822 653.086372 653.415796 653.616424 654.390321 655.037736 655.291339 655.418233 656.106439 656.634082 -100 
-100 -100 643.012555 643.976384 645.044969 645.813720 646.455522 647.419019 648.265445 648.784867 649.212300 650.004127 650.728224 651.168025 651.539472 652.274635 652.939898 653.319160 653.624498 654.282661 654.867348 655.166530 655.390212 655.951860 656.391538 -100 
-100 -100 642.771772 643.915602 645.041776 645.728567 646.223269 647.255056 648.117715 648.552070 648.844315 649.718310 650.474270 650.845381 651.098021 651.927489 652.637814 652.961683 653.158908 653.914084 654.542214 654.782922 654.897054 655.560501 656.069315 -100 
-100 -100 642.352784 643.909850 645.154355 645.698965 645.875308 647.135635 648.066520 648.364385 648.361159 649.479587 650.320824 650.573927 650.550938 651.632937 652.438923 652.656786 652.589565 653.596540 654.317098 654.447785 654.295296 655.212774 655.849833 -100 
-100 -100 643.980205 644.970347 645.925690 646.498369 646.907281 647.817753 648.581401 648.972972 649.239358 650.041289 650.737712 651.097590 651.351251 652.134241 652.808510 653.140043 653.350876 654.064697 654.652792 654.887893 654.994158 655.589997 656.036699 -100 
-100 -100 645.552631 646.120534 646.802659 647.368356 647.887599 648.576040 649.206499 649.670763 650.091645 650.702978 651.286125 651.729453 652.143990 652.748190 653.318479 653.737859 654.110544 654.648687 655.131349 655.444575 655.691575 656.075575 656.353476 -100 
-100 -100 646.399073 646.787278 647.332275 647.874659 648.414624 649.015627 649.586782 650.076663 650.546807 651.089353 651.624767 652.100170 652.568117 653.109032 653.636014 654.089678 654.516483 654.992310 655.430341 655.771914 656.060373 656.360412 656.560987 -100 
-100 -100 -100 -100 -100 -100 -100 -100 -100 -100 -100 -100 -100 -100 -100 -100 -100 -100 -100 -100 -100 -100 -100 -100 -100 -100 
-100 -100 -100 -100 -100 -100 -100 -100 -100 -100 -100 -100 -100 -100 -100 -100 -100 -100 -100 -100 -100 -100 -100 -100 -100 -100 
-100 -100 -100 -100 -100 -100 -100 -100 -100 -100 -100 -100 -100 -100 -100 -100 -100 -100 -100 -100 -100 -100 -100 -100 -100 -100 
-100 -100 653.492671 653.931410 654.531215 655.118820 655.705295 656.384049 657.028170 657.570440 658.080787 658.681106 659.259043 659.749992 660.218283 660.776778 661.309899 661.750023 662.157855 662.642771 663.088221 663.424090 663.703654 664.021250 664.236552 -100 
-100 -100 652.265793 652.966612 653.739661 654.331737 654.850573 655.660896 656.384392 656.877709 657.291856 658.004798 658.651268 659.088785 659.459310 660.125043 660.722696 661.108216 661.419026 662.011656 662.524808 662.814360 663.012209 663.460704 663.783634 -100 
-100 -100 649.709099 651.175898 652.341994 652.867579 653.053480 654.303306 655.237504 655.574725 655.613391 656.731091 657.568950 657.844460 657.841525 658.897807 659.677975 659.899769 659.840021 660.821943 661.521883 661.662047 661.517642 662.392745 662.987079 -100 
-100 -100 646.144061 649.183065 650.871885 651.198071 650.391249 652.742482 654.017157 654.078748 653.097640 655.270367 656.425569 656.420531 655.413168 657.494634 658.580000 658.520364 657.464327 659.464467 660.471962 660.345112 659.239500 661.152213 662.143138 -100 
-100 -100 647.239855 648.880819 650.224930 650.852269 651.102964 652.471403 653.495195 653.852634 653.891250 655.077983 655.970066 656.241634 656.222155 657.335461 658.162569 658.377525 658.301276 659.341824 660.093774 660.238039 660.095029 661.051677 661.719140 -100 
-100 -100 647.151141 648.352904 649.554155 650.312234 650.877154 651.995715 652.934326 653.423136 653.757412 654.681867 655.475400 655.863314 656.123978 656.976976 657.707032 658.037839 658.239643 659.021330 659.675874 659.932838 660.060188 660.750552 661.279015 -100 
-100 -100 645.374392 647.082943 648.506690 649.204104 649.516067 650.957715 652.040603 652.438180 652.506657 653.731100 654.651959 654.938424 654.928943 656.071997 656.925279 657.155236 657.089852 658.156884 658.931991 659.089588 658.957022 659.942616 660.630663 -100 
-100 -100 642.344169 645.551464 647.414513 647.878620 647.179214 649.689954 651.088155 651.225524 650.293715 652.551991 653.768448 653.787087 652.785484 654.937800 656.078756 656.042620 654.995674 657.058768 658.116686 658.011482 656.914754 658.902024 659.944507 -100 
-100 -100 643.948293 645.674794 647.127576 647.858893 648.207414 649.689269 650.813520 651.250256 651.354633 652.606481 653.544572 653.844761 653.848286 655.005837 655.873130 656.115326 656.061034 657.139218 657.924001 658.089156 657.963438 658.957063 659.650855 -100 
-100 -100 644.265173 645.509205 646.774680 647.604088 648.243775 649.445176 650.466320 651.031564 651.436863 652.416402 653.241531 653.653668 653.937601 654.820383 655.578842 655.932825 656.155139 656.960272 657.635071 657.906697 658.047300 658.757162 659.299670 -100 
-100 -100 642.821100 644.546212 646.003259 646.743646 647.105248 648.605600 649.754812 650.221896 650.366441 651.640065 652.570669 652.870873 652.877471 654.040383 654.911919 655.157153 655.104889 656.185542 656.970906 657.134545 657.006619 658.004562 658.701672 -100 
-100 -100 640.079604 643.282342 645.156296 645.640919 644.968723 647.515284 648.958183 649.144531 648.266635 650.570270 651.792230 651.820617 650.829337 652.995073 654.145159 654.114815 653.070814 655.140259 656.200570 656.093172 654.989945 656.989642 658.039458 -100 
-100 -100 641.918804 643.641572 645.094905 645.830983 646.187738 647.682332 648.824996 649.283769 649.412388 650.687179 651.638882 651.952739 651.967824 653.131358 653.998385 654.237616 654.179454 655.254174 656.034995 656.195841 656.066058 657.061848 657.757547 -100 
-100 -100 642.467689 643.706390 644.964104 645.785237 646.416122 647.606286 648.618505 649.177801 649.578368 650.559918 651.399754 651.829056 652.126017 653.007424 653.755542 654.098236 654.310422 655.102926 655.767978 656.034325 656.171962 656.876299 657.415137 -100 
-100 -100 641.269935 642.986502 644.426873 645.146951 645.485252 646.946994 648.058737 648.493105 648.601617 649.850516 650.798968 651.119585 651.143061 652.293329 653.143642 653.372255 653.309193 654.365129 655.133904 655.292876 655.166660 656.147637 656.833588 -100 
-100 -100 638.806008 641.996353 643.841903 644.293024 643.588652 646.062089 647.441316 647.579277 646.666290 648.904114 650.122083 650.162250 649.192081 651.323415 652.442565 652.396386 651.354787 653.378963 654.414337 654.304545 653.218707 655.178214 656.207193 -100 
-100 -100 640.992275 642.684878 644.087111 644.762655 645.052358 646.460762 647.520587 647.908621 647.976032 649.187932 650.107108 650.405448 650.410803 651.544155 652.381599 652.601109 652.529429 653.573207 654.329760 654.478632 654.343146 655.313434 655.992105 -100 
-100 -100 641.977647 643.159727 644.334448 645.065206 645.600616 646.679936 647.586045 648.054411 648.375545 649.281480 650.065369 650.456206 650.723646 651.569305 652.288990 652.614179 652.811579 653.576079 654.214233 654.461193 654.581988 655.260384 655.780981 -100 
-100 -100 641.351702 642.960571 644.270584 644.869753 645.093961 646.406771 647.383747 647.713102 647.736217 648.887158 649.757260 650.026902 650.016293 651.115689 651.934377 652.153377 652.086205 653.105155 653.838411 653.974095 653.828370 654.768954 655.426148 -100 
-100 -100 639.638101 642.619800 644.265092 644.565842 643.751971 646.014762 647.226178 647.256856 646.275648 648.379997 649.498937 649.491911 648.511578 650.557967 651.632799 651.589472 650.572630 652.529447 653.512596 653.381214 652.286862 654.170369 655.146444 -100 
-100 -100 642.621564 644.053163 645.178711 645.666616 645.814002 646.994442 647.865917 648.158021 648.165033 649.233464 650.037657 650.301474 650.301587 651.344833 652.122529 652.356124 652.313314 653.281413 653.968686 654.104037 653.959315 654.820662 655.406099 -100 
-100 -100 644.759579 645.435334 646.169824 646.716283 647.182593 647.928510 648.589026 649.028461 649.397416 650.066966 650.681469 651.101807 651.466051 652.126872 652.726445 653.120869 653.441238 654.032598 654.541408 654.827595 655.022474 655.464435 655.782821 -100 
-100 -100 645.767945 646.184710 646.746451 647.285097 647.814150 648.428663 649.008984 649.493725 649.954412 650.512252 651.058552 651.530285 651.989610 652.545278 653.081791 653.529920 653.945817 654.433603 654.878420 655.212339 655.489176 655.802913 656.015550 -100 
-100 -100 -100 -100 -100 -100 -100 -100 -100 -100 -100 -100 -100 -100 -100 -100 -100 -100 -100 -100 -100 -100 -100 -100 -100 -100 
-100 -100 -100 -100 -100 -100 -100 -100 -100 -100 -100 -100 -100 -100 -100 -100 -100 -100 -100 -100 -100 -100 -100 -100 -100 -100 
-100 -100 -100 -100 -100 -100 -100 -100 -100 -100 -100 -100 -100 -100 -100 -100 -100 -100 -100 -100 -100 -100 -100 -100 -100 -100 
-100 -100 652.844825 653.332322 653.957727 654.538047 655.102807 655.807071 656.465440 656.997013 657.485755 658.111994 658.704879 659.185876 659.632807 660.215553 660.761331 661.189071 661.573295 662.080418 662.537334 662.860725 663.117866 663.460287 663.694261 -100 
-100 -100 651.288771 652.227344 653.094859 653.641950 654.021882 654.977229 655.760049 656.199186 656.474889 657.330824 658.036530 658.421635 658.656577 659.460880 660.114160 660.444840 660.618710 661.347191 661.914976 662.151083 662.216515 662.805646 663.204229 -100 
-100 -100 647.060236 649.938606 651.494044 651.775157 650.963220 653.221898 654.433794 654.504669 653.557242 655.666205 656.778113 656.794174 655.827351 657.850918 658.895654 658.856209 657.837862 659.778049 660.741122 660.626803 659.545978 661.380371 662.304474 -100 
-100 -100 634.864117 646.708798 649.688917 649.043836 640.894160 650.604186 652.909150 651.969135 643.762836 653.166725 655.336250 654.354065 646.286471 655.432285 657.503801 656.469255 648.408488 657.414055 659.402063 658.321998 650.345667 659.171146 661.295183 -100 
-100 -100 644.497357 647.590232 649.343619 649.719310 648.952456 651.350605 652.662718 652.743529 651.775808 653.974054 655.150795 655.153197 654.150289 656.250844 657.352854 657.296923 656.242934 658.261922 659.287736 659.168516 658.070979 660.008745 661.021425 -100 
-100 -100 645.726443 647.405683 648.795312 649.462095 649.746800 651.155338 652.211399 652.590349 652.645362 653.853980 654.763871 655.045377 655.032831 656.162942 657.004232 657.226420 657.155381 658.210781 658.976038 659.127664 658.990711 659.964407 660.644596 -100 
-100 -100 642.581625 645.774453 647.616864 648.059096 647.337646 649.824784 651.200930 651.319634 650.372374 652.618086 653.826639 653.840665 652.834836 654.978749 656.111011 656.067748 655.014670 657.070875 658.122646 658.012592 656.911453 658.893407 659.932393 -100 
-100 -100 630.798626 643.019688 646.208414 645.686176 637.526749 647.513503 649.961068 649.086756 640.859194 650.419686 652.661914 651.688474 643.526238 652.844412 654.987721 653.965760 645.836418 654.984289 657.034808 655.960042 647.886723 656.895726 659.092220 -100 
-100 -100 641.155177 644.366342 646.237621 646.713082 646.027376 648.554674 649.972117 650.129664 649.217883 651.491295 652.717215 652.744764 651.751601 653.910380 655.057001 655.026133 653.984283 656.052458 657.114783 657.012924 655.919054 657.910034 658.955299 -100 
-100 -100 642.834336 644.559520 646.014224 646.750680 647.107061 648.600020 649.739064 650.193151 650.316601 651.582599 652.525010 652.829785 652.838262 654.000459 654.871477 655.116732 655.065186 656.146820 656.934332 657.100900 656.975847 657.973112 658.669484 -100 
-100 -100 640.040480 643.242231 645.115064 645.598910 644.926088 647.471253 648.912612 649.097707 648.218669 650.520571 651.740637 651.767286 650.774906 652.940701 654.092347 654.064170 653.022729 655.095607 656.159723 656.055751 654.955194 656.956422 658.006945 -100 
-100 -100 628.596551 640.762448 643.953378 643.450106 635.317871 645.339005 647.828996 646.994329 638.767406 648.425342 650.680450 649.714800 641.550397 650.893566 653.048134 652.030356 643.891554 653.059191 655.114799 654.033393 645.914994 654.977564 657.188181 -100 
-100 -100 639.137172 642.336778 644.206316 644.686420 644.009320 646.548731 647.983574 648.160565 647.265802 649.568377 650.809099 650.849171 649.865291 652.031304 653.178024 653.143673 652.096368 654.162867 655.222232 655.115661 654.013628 656.012530 657.061493 -100 
-100 -100 641.035220 642.755165 644.202961 644.932772 645.282594 646.763187 647.893034 648.342200 648.462867 649.728389 650.683883 651.005527 651.028013 652.186969 653.046666 653.280904 653.220718 654.287455 655.064463 655.226744 655.100874 656.090991 656.782800 -100 
-100 -100 638.477751 641.676513 643.536449 644.005513 643.321649 645.818358 647.220962 647.380627 646.487342 648.742704 649.973549 650.022864 649.060085 651.199901 652.326395 652.285395 651.248402 653.279783 654.322389 654.218309 653.137319 655.103079 656.136217 -100 
-100 -100 627.282997 639.465169 642.636228 642.115133 634.032949 643.902009 646.320509 645.462598 637.359117 646.793173 649.020052 648.077336 640.030440 649.242287 651.352572 650.335191 642.315361 651.319388 653.332936 652.267115 644.299057 653.186834 655.354633 -100 
-100 -100 638.199733 641.373290 643.194556 643.619526 642.888043 645.330954 646.681726 646.795997 645.862832 648.080512 649.281580 649.308844 648.328558 650.450666 651.563965 651.514301 650.469332 652.487361 653.516671 653.402114 652.311939 654.265908 655.291071 -100 
-100 -100 640.553601 642.209246 643.571257 644.212942 644.473277 645.838043 646.860527 647.222183 647.270021 648.454436 649.351455 649.636433 649.634409 650.752336 651.581529 651.800438 651.730504 652.763013 653.509531 653.652824 653.513617 654.472165 655.142746 -100 
-100 -100 638.634023 641.672796 643.386445 643.740516 642.971538 645.289838 646.549379 646.609910 645.651637 647.789945 648.937217 648.942652 647.969473 650.034619 651.122829 651.078729 650.059528 652.031385 653.030392 652.905457 651.818813 653.727670 654.725731 -100 
-100 -100 628.516408 640.166385 643.084100 642.438568 634.460022 643.903266 646.121037 645.175484 637.144156 646.305517 648.413591 647.450036 639.563521 648.520040 650.560734 649.569669 641.731158 650.510949 652.446531 651.372858 643.503135 652.204509 654.298524 -100 
-100 -100 639.995943 642.816902 644.325736 644.575134 643.748428 645.913390 647.056603 647.089717 646.135113 648.171050 649.242363 649.252085 648.309363 650.298921 651.336319 651.316896 650.341572 652.243253 653.186140 653.070115 652.002621 653.810881 654.722023 -100 
-100 -100 643.779788 644.689231 645.516151 646.018093 646.348247 647.235599 647.954421 648.341546 648.575802 649.384982 650.057133 650.426028 650.657645 651.454227 652.108920 652.451046 652.639178 653.363685 653.926302 654.160546 654.225922 654.807519 655.200993 -100 
-100 -100 645.112319 645.576678 646.162920 646.693677 647.200890 647.840095 648.434522 648.909160 649.348991 649.932143 650.492889 650.954727 651.393134 651.972755 652.522285 652.959349 653.353395 653.863910 654.320987 654.643805 654.899775 655.238959 655.470491 -100 
-100 -100 -100 -100 -100 -100 -100 -100 -100 -100 -100 -100 -100 -100 -100 -100 -100 -100 -100 -100 -100 -100 -100 -100 -100 -100 
-100 -100 -100 -100 -100 -100 -100 -100 -100 -100 -100 -100 -100 -100 -100 -100 -100 -100 -100 -100 -100 -100 -100 -100 -100 -100 
-100 -100 -100 -100 -100 -100 -100 -100 -100 -100 -100 -100 -100 -100 -100 -100 -100 -100 -100 -100 -100 -100 -100 -100 -100 -100 
-100 -100 652.449490 652.888066 653.487801 654.075684 654.662900 655.342982 655.989416 656.535134 657.049704 657.654339 658.236350 658.730911 659.201956 659.761887 660.294967 660.733830 661.139722 661.622541 662.065816 662.399493 662.677089 662.993311 663.207987 -100 
-100 -100 651.223483 651.924051 652.696991 653.289404 653.809023 654.620508 655.346195 655.842995 656.261432 656.978526 657.628797 658.069703 658.442820 659.109828 659.707260 660.091347 660.400171 660.990953 661.502263 661.789888 661.985936 662.433138 662.755494 -100 
-100 -100 648.668254 650.134585 651.300436 651.826421 652.013172 653.263757 654.199869 654.540619 654.583707 655.705256 656.546507 656.825122 656.824600 657.881943 658.661639 658.881742 658.819944 659.800575 660.499360 660.638168 660.492360 661.366336 661.960186 -100 
-100 -100 645.104688 648.142860 649.831072 650.157454 649.351362 651.702767 652.979041 653.044163 652.067594 654.243910 655.402336 655.400393 654.395479 656.477937 657.562737 657.501331 656.443308 658.442900 659.450054 659.322566 658.216128 660.127991 661.118576 -100 
-100 -100 646.201331 647.841116 649.183892 649.810392 650.060757 651.429215 652.454704 652.815607 652.858582 654.049242 654.945067 655.220228 655.203559 656.318071 657.144881 657.358590 657.281053 658.321306 659.073218 659.217216 659.073755 660.030062 660.697516 -100 
-100 -100 646.114091 647.313963 648.512722 649.268541 649.831821 650.950064 651.890551 652.382912 652.721543 653.650388 654.448461 654.840856 655.105011 655.959403 656.689368 657.019459 657.220643 658.002260 658.656910 658.913782 659.040928 659.731469 660.260345 -100 
-100 -100 644.340166 646.045671 647.465511 648.159283 648.468442 649.909195 650.993895 651.395011 651.467803 652.696941 653.623196 653.915284 653.910267 655.054638 655.907733 656.137285 656.071806 657.139086 657.914533 658.072234 657.939685 658.925981 659.614894 -100 
-100 -100 641.313060 644.516237 646.374344 646.834060 646.131311 648.640514 650.039808 650.179944 649.251697 651.514535 652.737182 652.762530 651.766427 653.919913 655.060646 655.024441 653.977955 656.041821 657.100646 656.996115 655.899915 657.888448 658.932096 -100 
-100 -100 642.917431 644.640304 646.088392 646.815422 647.160558 648.640366 649.764324 650.201819 650.307092 651.562922 652.508592 652.816004 652.825124 653.984846 654.852873 655.095736 655.042569 656.122387 656.909128 657.076116 656.951975 657.947239 658.642192 -100 
-100 -100 643.234615 644.475457 645.736691 646.562238 647.198723 648.397392 649.416368 649.979298 650.380746 651.363274 652.198957 652.619552 652.909490 653.795397 654.555584 654.910954 655.135008 655.942665 656.620605 656.895344 657.038581 657.750419 658.294047 -100 
-100 -100 641.792005 643.513776 644.966735 645.703760 646.062512 647.559250 648.703860 649.164184 649.293756 650.568925 651.519626 651.831258 651.845087 653.011732 653.885609 654.132631 654.082460 655.166321 655.955819 656.123637 655.999194 656.999348 657.697537 -100 
-100 -100 639.051534 642.250599 644.120591 644.602441 643.928063 646.470723 647.908580 648.087853 647.194648 649.499006 650.740179 650.779149 649.794523 651.963754 653.116232 653.087779 652.045995 654.118971 655.183869 655.081174 653.981900 655.983901 657.034777 -100 
-100 -100 640.888008 642.607989 644.058147 644.791904 645.146788 646.638604 647.778229 648.233587 648.356996 649.632796 650.592573 650.912195 650.931287 652.097643 652.966992 653.208202 653.152316 654.230431 655.015605 655.180930 655.054960 656.053241 656.750161 -100 
-100 -100 641.433365 642.670051 643.925394 644.744759 645.374255 646.562651 647.573271 648.131320 648.530337 649.512888 650.356272 650.787959 651.086754 651.970516 652.721186 653.066029 653.280412 654.075958 654.744843 655.015108 655.156174 655.863150 656.403424 -100 
-100 -100 640.232814 641.947584 643.386038 644.104919 644.442468 645.903015 647.013988 647.448306 647.557099 648.806838 649.756142 650.076600 650.099967 651.252496 652.105874 652.336882 652.275854 653.334429 654.106451 654.268643 654.145323 655.129089 655.816720 -100 
-100 -100 637.766412 640.954789 642.798478 643.248715 642.544120 645.016667 646.395687 646.534370 645.622445 647.861111 649.078898 649.117532 648.145980 650.279688 651.402141 651.358305 650.318429 652.344830 653.382890 653.275638 652.192096 654.154478 655.185286 -100 
-100 -100 639.948777 641.639629 643.039920 643.714248 644.003526 645.411824 646.472560 646.862432 646.931856 648.144990 649.064080 649.361274 649.365701 650.500569 651.340300 651.561437 651.491019 652.536555 653.295368 653.446508 653.313191 654.285886 654.966106 -100 
-100 -100 640.930436 642.110681 643.283015 644.011851 644.546385 645.626350 646.534733 647.006355 647.330710 648.238470 649.022646 649.413057 649.680216 650.526647 651.247457 651.573455 651.771644 652.537504 653.177586 653.426619 653.549445 654.229832 654.751682 -100 
-100 -100 640.301880 641.908429 643.215301 643.811655 644.034316 645.348385 646.329042 646.663128 646.690788 647.844059 648.714613 648.984280 648.973806 650.073541 650.892575 651.111792 651.045025 652.065033 652.799949 652.937476 652.793568 653.735923 654.394218 -100 
-100 -100 638.586320 641.565255 643.206914 643.504332 642.688525 644.952972 646.168738 646.204858 645.228891 647.335846 648.455559 648.449048 647.469259 649.515885 650.590745 650.547362 649.530714 651.488398 652.472994 652.343225 651.250457 653.135624 654.112730 -100 
-100 -100 641.566866 642.996249 644.118710 644.603798 644.749774 645.931623 646.806796 647.103709 647.115427 648.186824 648.992626 649.257665 649.258771 650.302549 651.080405 651.314013 651.271418 652.240296 652.928875 653.065732 652.922511 653.785289 654.371600 -100 
-100 -100 643.702515 644.376703 645.108890 645.653255 646.118640 646.865661 647.529103 647.972488 648.345482 649.018175 649.634945 650.057091 650.422741 651.084452 651.684461 652.079105 652.399811 652.991940 653.501965 653.789581 653.985884 654.429083 654.748200 -100 
-100 -100 644.709699 645.125263 645.685182 646.222181 646.750571 647.366021 647.948812 648.436981 648.901315 649.462337 650.011222 650.485076 650.946053 651.502833 652.039977 652.488481 652.904814 653.393379 653.839364 654.174658 654.452859 654.767727 654.981016 -100 
-100 -100 -100 -100 -100 -100 -100 -100 -100 -100 -100 -100 -100 -100 -100 -100 -100 -100 -100 -100 -100 -100 -100 -100 -100 -100 
-100 -100 -100 -100 -100 -100 -100 -100 -100 -100 -100 -100 -100 -100 -100 -100 -100 -100 -100 -100 -100 -100 -100 -100 -100 -100 
-100 -100 -100 -100 -100 -100 -100 -100 -100 -100 -100 -100 -100 -100 -100 -100 -100 -100 -100 -100 -100 -100 -100 -100 -100 -100 
-100 -100 652.026570 652.435583 653.017479 653.608537 654.206802 654.873801 655.513221 656.068280 656.597599 657.191556 657.767163 658.269948 658.753621 659.301078 659.825838 660.270796 660.687417 661.156742 661.591333 661.930980 662.218886 662.520271 662.722282 -100 
-100 -100 650.965366 651.555976 652.275202 652.887164 653.461270 654.214379 654.911577 655.438268 655.915444 656.577668 657.200234 657.669025 658.097421 658.708893 659.277593 659.687632 660.049661 660.584440 661.066914 661.379914 661.627239 662.014757 662.295682 -100 
-100 -100 648.985190 650.003047 650.996218 651.610120 652.066223 653.039827 653.867378 654.315198 654.630686 655.483224 656.217789 656.598963 656.861864 657.654830 658.329512 658.650358 658.848439 659.566328 660.160717 660.398102 660.505070 661.109076 661.562017 -100 
-100 -100 646.799872 648.391260 649.673329 650.252039 650.463905 651.785967 652.775971 653.120732 653.154541 654.323363 655.200355 655.468991 655.447928 656.545102 657.355115 657.561821 657.478204 658.500578 659.234992 659.370205 659.217080 660.149035 660.795879 -100 
-100 -100 646.583383 647.750611 648.906373 649.622973 650.151220 651.231251 652.141744 652.615783 652.941489 653.852923 654.636174 655.020073 655.277118 656.117120 656.832889 657.153309 657.345945 658.113891 658.755974 659.004696 659.123786 659.799077 660.316322 -100 
-100 -100 646.105971 647.084170 648.173896 648.966783 649.637239 650.637514 651.520218 652.070347 652.524030 653.341952 654.084471 654.532517 654.907491 655.651035 656.324485 656.707719 657.017170 657.688981 658.288251 658.597524 658.828859 659.401684 659.849171 -100 
-100 -100 644.750865 645.969707 647.194328 647.975812 648.564279 649.711573 650.679439 651.194424 651.552188 652.500303 653.314485 653.718637 653.992485 654.858528 655.598897 655.936718 656.145068 656.937339 657.601996 657.866110 657.999903 658.701893 659.238984 -100 
-100 -100 643.089218 644.800864 646.233571 646.943673 647.271329 648.732543 649.839137 650.260993 650.352466 651.598126 652.538610 652.842930 652.848981 654.001546 654.862351 655.099107 655.040875 656.115830 656.898569 657.062208 656.934923 657.928702 658.622688 -100 
-100 -100 643.331506 644.566949 645.819294 646.634050 647.258577 648.443883 649.448910 649.997691 650.385410 651.359241 652.194040 652.615148 652.904588 653.786911 654.543177 654.895495 655.117376 655.922982 656.599686 656.873990 657.017015 657.728007 658.270961 -100 
-100 -100 643.236676 644.252635 645.402692 646.264953 647.008809 648.086688 649.043699 649.659629 650.171270 651.040293 651.823250 652.303389 652.707705 653.484019 654.189272 654.600304 654.935486 655.634395 656.258250 656.587577 656.837365 657.430695 657.892088 -100 
-100 -100 642.201927 643.439548 644.699237 645.526073 646.165646 647.366481 648.389016 648.956672 649.363631 650.352111 651.194900 651.622530 651.918306 652.809068 653.572896 653.931168 654.157898 654.968342 655.649083 655.926557 656.072242 656.785895 657.330542 -100 
-100 -100 640.816097 642.533271 643.982801 644.718797 645.077795 646.569869 647.710293 648.167158 648.292791 649.567226 650.526841 650.846581 650.866306 652.036387 652.911829 653.159739 653.110505 654.195062 654.986047 655.156430 655.034953 656.034739 656.732511 -100 
-100 -100 641.298211 642.534274 643.791617 644.615749 645.251945 646.448267 647.466284 648.030079 648.433512 649.421747 650.268290 650.699866 650.998400 651.888601 652.648583 653.001798 653.223402 654.028809 654.705701 654.980839 655.125031 655.837156 656.380786 -100 
-100 -100 641.435953 642.448230 643.593263 644.450316 645.187782 646.255988 647.204161 647.814085 648.322135 649.189757 649.975602 650.461082 650.869844 651.644961 652.342944 652.745058 653.071358 653.760118 654.376070 654.700957 654.948114 655.537854 655.996757 -100 
-100 -100 640.647183 641.875493 643.119349 643.926709 644.542762 645.710938 646.701413 647.242026 647.625924 648.594649 649.429239 649.855020 650.149605 651.030448 651.777427 652.119791 652.332381 653.122381 653.786969 654.055541 654.196058 654.900246 655.438444 -100 
-100 -100 639.540704 641.240291 642.659813 643.359540 643.677340 645.111153 646.196100 646.606665 646.693605 647.927172 648.861614 649.167050 649.176244 650.327193 651.179374 651.408840 651.345596 652.399855 653.167269 653.325034 653.197173 654.180039 654.866928 -100 
-100 -100 640.359244 641.564265 642.770070 643.532344 644.099746 645.217037 646.158952 646.656357 647.001674 647.934367 648.737922 649.138804 649.412689 650.275188 651.007858 651.339204 651.541240 652.318163 652.969599 653.226839 653.357025 654.050690 654.581955 -100 
-100 -100 640.920555 641.879770 642.942770 643.707268 644.347179 645.311639 646.162214 646.688108 647.122289 647.917938 648.642994 649.082853 649.454973 650.192704 650.859992 651.240290 651.546678 652.207172 652.795192 653.097774 653.324796 653.890454 654.332777 -100 
-100 -100 640.675528 641.813227 642.931867 643.612111 644.103240 645.137985 646.008035 646.452402 646.754721 647.633021 648.389509 648.761146 649.015048 649.845706 650.556767 650.880990 651.078872 651.835879 652.466708 652.710207 652.827090 653.493998 654.005078 -100 
-100 -100 640.254747 641.803509 643.038818 643.575203 643.746275 645.011392 645.951651 646.261563 646.270667 647.393069 648.234872 648.489231 648.468304 649.550899 650.357054 650.574941 650.508095 651.516611 652.239372 652.372171 652.221574 653.142536 653.781809 -100 
-100 -100 641.874208 642.858563 643.806582 644.372655 644.778000 645.691824 646.463265 646.865039 647.141589 647.948912 648.648083 649.010621 649.266906 650.051300 650.726206 651.058047 651.269412 651.984596 652.574681 652.811887 652.920248 653.518751 653.967171 -100 
-100 -100 643.440392 644.004692 644.681743 645.242836 645.759914 646.450609 647.086944 647.559178 647.988250 648.605661 649.193242 649.640437 650.058261 650.664667 651.236229 651.656366 652.029851 652.569352 653.053935 653.369322 653.618506 654.004633 654.283852 -100 
-100 -100 644.283889 644.669537 645.210722 645.749637 646.288114 646.890898 647.466859 647.963455 648.440784 648.989578 649.530195 650.010099 650.481760 651.025331 651.553980 652.008701 652.436493 652.913716 653.353644 653.697380 653.988005 654.289934 654.491636 -100 
-100 -100 -100 -100 -100 -100 -100 -100 -100 -100 -100 -100 -100 -100 -100 -100 -100 -100 -100 -100 -100 -100 -100 -100 -100 -100 
-100 -100 -100 -100 -100 -100 -100 -100 -100 -100 -100 -100 -100 -100 -100 -100 -100 -100 -100 -100 -100 -100 -100 -100 -100 -100 
-100 -100 -100 -100 -100 -100 -100 -100 -100 -100 -100 -100 -100 -100 -100 -100 -100 -100 -100 -100 -100 -100 -100 -100 -100 -100 
-100 -100 651.441110 651.879225 652.478039 653.065025 653.651774 654.331936 654.980123 655.529425 656.048336 656.656318 657.240510 657.736374 658.207804 658.766991 659.298313 659.734786 660.138147 660.618779 661.060372 661.392886 661.669690 661.985259 662.199573 -100 
-100 -100 650.214183 650.915080 651.687925 652.280394 652.800445 653.611307 654.338374 654.839178 655.262658 655.982461 656.634109 657.075837 657.449130 658.115122 658.710593 659.092171 659.398468 659.987359 660.497420 660.784414 660.980166 661.426638 661.748528 -100 
-100 -100 647.655738 649.124784 650.292440 650.820840 651.011174 652.258180 653.194360 653.540100 653.590525 654.712519 655.553417 655.832158 655.831748 656.887467 657.664790 657.882130 657.817686 658.797159 659.495625 659.635020 659.490347 660.362991 660.956005 -100 
-100 -100 644.085963 647.131736 648.823823 649.155646 648.361211 650.700534 651.974444 652.046097 651.082767 653.253616 654.409633 654.407634 653.403723 655.483448 656.565403 656.500952 655.439764 657.439573 658.447619 658.322427 657.220335 659.128778 660.117922 -100 
-100 -100 645.192084 646.833234 648.175985 648.803047 649.055430 650.419499 651.445151 651.811379 651.861907 653.053353 653.949483 654.225486 654.209445 655.322372 656.146835 656.358099 656.278621 657.318755 658.071630 658.217498 658.076331 659.032423 659.699756 -100 
-100 -100 645.113910 646.310302 647.504580 648.256495 648.817041 649.932826 650.874882 651.372138 651.716564 652.648804 653.449435 653.844221 654.109938 654.963037 655.690842 656.019006 656.219058 657.000630 657.656227 657.914542 658.043206 658.735332 659.265281 -100 
-100 -100 643.352490 645.048025 646.458692 647.145566 647.450169 648.887436 649.973522 650.379189 650.457389 651.690570 652.620940 652.917715 652.917033 654.058850 654.909236 655.137285 655.071583 656.138895 656.915182 657.073700 656.941586 657.931389 658.622615 -100 
-100 -100 640.343768 643.525364 645.369908 645.821793 645.115927 647.618510 649.017266 649.160487 648.237015 650.502895 651.730793 651.763908 650.778643 652.925054 654.062072 654.025112 652.980113 655.043789 656.103432 655.998943 654.900220 656.896027 657.943343 -100 
-100 -100 641.933655 643.645702 645.083951 645.803911 646.144249 647.618936 648.740736 649.178126 649.284250 650.542637 651.494484 651.809248 651.825116 652.984476 653.851981 654.095612 654.044424 655.126097 655.915241 656.084502 655.961994 656.961268 657.658590 -100 
-100 -100 642.244956 643.479082 644.733214 645.553490 646.185924 647.378654 648.392671 648.951591 649.349416 650.332164 651.175330 651.603998 651.900278 652.789231 653.551562 653.909507 654.136840 654.947896 655.629819 655.908987 656.056275 656.770478 657.315221 -100 
-100 -100 640.806868 642.520115 643.966364 644.700641 645.058929 646.545878 647.681633 648.134786 648.256932 649.526707 650.486839 650.807725 650.828582 651.999999 652.877823 653.129140 653.083931 654.172081 654.966839 655.141385 655.023950 656.024087 656.721801 -100 
-100 -100 638.079422 641.261873 643.123794 643.606266 642.941123 645.464654 646.890468 647.064362 646.172830 648.459746 649.704973 649.750609 648.771622 650.946067 652.103533 652.080825 651.046109 653.123122 654.194051 654.100627 653.014629 655.010718 656.059040 -100 
-100 -100 639.904565 641.616242 643.060478 643.792718 644.148218 645.630395 646.761212 647.210386 647.329563 648.597754 649.558138 649.880096 649.901920 651.072836 651.947615 652.194924 652.145527 653.229081 654.020250 654.192637 654.073846 655.072494 655.769219 -100 
-100 -100 640.448265 641.678127 642.927765 643.744626 644.372586 645.554020 646.556992 647.108015 647.500627 648.479080 649.320563 649.749588 650.046739 650.936083 651.693707 652.045504 652.266479 653.067745 653.741909 654.016936 654.162027 654.872520 655.414725 -100 
-100 -100 639.259499 640.961106 642.391073 643.107937 643.446531 644.897447 645.998827 646.423740 646.522792 647.771255 648.716572 649.027439 649.039719 650.204948 651.069698 651.309412 651.255490 652.319370 653.095394 653.259455 653.136196 654.127335 654.819382 -100 
-100 -100 636.817572 639.975861 641.806056 642.256089 641.561993 644.015499 645.381410 645.507320 644.577071 646.822544 648.035954 648.055996 647.050054 649.217513 650.358740 650.325428 649.293223 651.323870 652.364550 652.255565 651.163114 653.141786 654.180260 -100 
-100 -100 638.973616 640.650964 642.042059 642.713475 643.003593 644.404269 645.458225 645.841345 645.902998 647.114974 648.027814 648.312289 648.302427 649.447794 650.297400 650.525595 650.460745 651.510705 652.273067 652.425768 652.292378 653.272745 653.957676 -100 
-100 -100 639.941342 641.113915 642.278592 643.001827 643.532792 644.611551 645.519528 645.990470 646.313320 647.217952 647.994937 648.375941 648.635194 649.482941 650.207083 650.536192 650.737509 651.507658 652.152324 652.405367 652.531634 653.216533 653.741187 -100 
-100 -100 639.312324 640.908946 642.205726 642.792069 643.005455 644.325394 645.312248 645.651217 645.682553 646.832382 647.694179 647.954418 647.936069 649.034934 649.854247 650.073382 650.006842 651.031620 651.772125 651.915031 651.775924 652.721714 653.381947 -100 
-100 -100 637.606339 640.566481 642.193978 642.475699 641.637316 643.921768 645.150179 645.194863 644.226612 646.328678 647.439018 647.422508 646.431853 648.479917 649.554315 649.508374 648.487542 650.452486 651.443660 651.319935 650.232882 652.120474 653.098989 -100 
-100 -100 640.570957 641.991594 643.105039 643.580689 643.717915 644.906778 645.789312 646.091987 646.107822 647.177025 647.976912 648.235317 648.230093 649.271862 650.047710 650.278839 650.234461 651.206690 651.900027 652.041926 651.903311 652.768901 653.356669 -100 
-100 -100 642.697409 643.367816 644.095205 644.634806 645.096955 645.846087 646.512999 646.959478 647.334367 648.005980 648.619370 649.037374 649.398928 650.057750 650.655174 651.047578 651.367260 651.961037 652.474396 652.766023 652.966124 653.412042 653.732589 -100 
-100 -100 643.701016 644.114538 644.671554 645.205766 645.732565 646.348792 646.933454 647.423451 647.888761 648.449057 648.995690 649.466530 649.924282 650.478139 651.012622 651.459024 651.874492 652.364125 652.812764 653.151496 653.433062 653.750484 653.965142 -100 
-100 -100 -100 -100 -100 -100 -100 -100 -100 -100 -100 -100 -100 -100 -100 -100 -100 -100 -100 -100 -100 -100 -100 -100 -100 -100 
-100 -100 -100 -100 -100 -100 -100 -100 -100 -100 -100 -100 -100 -100 -100 -100 -100 -100 -100 -100 -100 -100 -100 -100 -100 -100 
-100 -100 -100 -100 -100 -100 -100 -100 -100 -100 -100 -100 -100 -100 -100 -100 -100 -100 -100 -100 -100 -100 -100 -100 -100 -100 
-100 -100 650.829109 651.315334 651.938384 652.516437 653.079951 653.784095 654.445537 654.983541 655.480145 656.112571 656.709738 657.193420 657.641312 658.222924 658.765726 659.189312 659.569062 660.072255 660.526062 660.847230 661.102848 661.444056 661.677405 -100 
-100 -100 649.271546 650.210407 651.076962 651.623516 652.004250 652.957678 653.742737 654.189067 654.474152 655.334760 656.043300 656.430324 656.665965 657.468626 658.118584 658.444922 658.614307 659.339457 659.904930 660.139798 660.204746 660.792393 661.190145 -100 
-100 -100 645.034548 647.919988 649.478336 649.764162 648.963675 651.210062 652.420820 652.501229 651.570769 653.676743 654.787716 654.804581 653.839019 655.859300 656.899895 656.855599 655.832132 657.770851 658.733462 658.620456 657.543287 659.373605 660.295921 -100 
-100 -100 632.802274 644.685121 647.674746 647.045111 638.967502 648.604008 650.898848 649.974284 641.828169 651.185856 653.347189 652.365692 644.306475 653.441498 655.507442 654.467085 646.395897 655.407063 657.397532 656.323550 648.370889 657.174453 659.294111 -100 
-100 -100 642.476652 645.574246 647.327473 647.704814 646.946845 649.331442 650.642808 650.734027 649.783932 651.979819 653.156589 653.160888 652.160127 654.257494 655.355552 655.295557 654.237973 656.257626 657.285577 657.170278 656.078710 658.014563 659.026787 -100 
-100 -100 643.724799 645.397016 646.778029 647.437634 647.718009 649.121513 650.180464 650.568617 650.634779 651.849276 652.763849 653.049945 653.040891 654.168624 655.006423 655.225725 655.153249 656.209081 656.976507 657.131142 656.997210 657.974048 658.656315 -100 
-100 -100 640.609069 643.777217 645.601591 646.031506 645.303539 647.782942 649.161583 649.289009 648.352488 650.605121 651.821193 651.844568 650.850419 652.986466 654.113603 654.068350 653.016184 655.072518 656.126293 656.017883 654.915825 656.906640 657.950416 -100 
-100 -100 628.913236 641.040078 644.197763 643.662487 635.512327 645.472496 647.917719 647.049889 638.836637 648.397578 650.649372 649.694147 641.585298 650.857500 652.990620 651.968227 643.847834 652.990583 655.042510 653.966143 645.868108 654.911525 657.117288 -100 
-100 -100 639.188938 642.373865 644.225898 644.688662 643.995912 646.512458 647.925917 648.083607 647.173615 649.451424 650.689720 650.731879 649.754943 651.909777 653.055076 653.026173 651.989195 654.060948 655.128441 655.031303 653.939103 655.940076 656.990305 -100 
-100 -100 640.850743 642.562423 644.003732 644.730498 645.080106 646.561595 647.691523 648.138203 648.253837 649.520023 650.478983 650.799743 650.820731 651.988389 652.863413 653.113671 653.068755 654.157248 654.953055 655.128941 655.012486 656.014547 656.713173 -100 
-100 -100 638.069887 641.250747 643.110108 643.589678 642.921798 645.442881 646.866366 647.037837 646.143939 648.429476 649.675088 649.721511 648.743266 650.918136 652.077031 652.056925 651.025698 653.106408 654.181131 654.091534 653.008809 655.006861 656.056008 -100 
-100 -100 626.693154 638.784437 641.955704 641.459330 633.400817 643.329591 645.790921 644.951587 636.784484 646.346018 648.610743 647.659514 639.505445 648.859594 651.023437 650.016984 641.898499 651.067175 653.134468 652.075566 644.019043 653.035115 655.237064 -100 
-100 -100 637.169244 640.348397 642.205928 642.683964 642.013755 644.529375 645.947035 646.113752 645.216204 647.498715 648.742458 648.787869 647.809043 649.983585 651.140397 651.117472 650.083114 652.159517 653.230856 653.139258 652.055305 654.051708 655.099781 -100 
-100 -100 639.059324 640.765367 642.202333 642.927525 643.275478 644.742233 645.858125 646.294753 646.403493 647.661989 648.615344 648.931978 648.949459 650.119793 650.993208 651.240766 651.193251 652.271101 653.058822 653.230989 653.113323 654.110596 654.806166 -100 
-100 -100 636.533187 639.698135 641.540893 642.007349 641.331782 643.804587 645.188630 645.330323 644.413941 646.673002 647.897653 647.925804 646.926740 649.103697 650.255522 650.232049 649.209245 651.250755 652.301558 652.200883 651.115288 653.100577 654.143053 -100 
-100 -100 625.467811 637.509458 640.646821 640.131675 632.129029 641.903071 644.290229 643.402407 635.212105 644.712427 646.936162 645.943317 637.697586 647.104866 649.267084 648.272220 640.270949 649.279804 651.298051 650.223749 642.186936 651.158010 653.346096 -100 
-100 -100 636.251802 639.391098 641.194213 641.615278 640.891792 643.314463 644.651493 644.752187 643.799139 646.020644 647.211653 647.212760 646.191203 648.346585 649.481868 649.446209 648.412263 650.438482 651.474723 651.362544 650.267108 652.240927 653.275862 -100 
-100 -100 638.570455 640.211018 641.559301 642.191118 642.444843 643.807416 644.828807 645.188453 645.232312 646.411598 647.296813 647.565172 647.547307 648.669293 649.505361 649.730248 649.666082 650.706780 651.461959 651.612764 651.479586 652.446949 653.122761 -100 
-100 -100 636.655248 639.670962 641.365650 641.700131 640.905752 643.242822 644.514616 644.582908 643.630610 645.761298 646.894645 646.884243 645.895258 647.961536 649.050941 649.006469 647.985689 649.968292 650.977849 650.862789 649.785300 651.700020 652.701544 -100 
-100 -100 626.600787 638.170904 641.057204 640.373645 632.273599 641.833158 644.082627 643.153290 635.146919 644.286026 646.377808 645.395427 637.468920 646.449810 648.492154 647.494471 639.628755 648.441226 650.390868 649.328653 641.473511 650.174940 652.271043 -100 
-100 -100 638.005982 640.806059 642.297895 642.528820 641.677787 643.863688 645.021253 645.064030 644.116891 646.147418 647.209172 647.207685 646.252020 648.240560 649.274893 649.250663 648.269995 650.179662 651.131326 651.024287 649.965424 651.778290 652.692007 -100 
-100 -100 641.767339 642.669660 643.488204 643.981744 644.305368 645.197118 645.921866 646.313919 646.551077 647.358211 648.024973 648.387074 648.611584 649.403410 650.053582 650.391657 650.577704 651.305231 651.873681 652.114962 652.187111 652.773557 653.169626 -100 
-100 -100 643.092841 643.553646 644.134939 644.660952 645.165344 645.805856 646.403313 646.880839 647.322138 647.904035 648.461144 648.918014 649.350942 649.925496 650.470307 650.903598 651.296025 651.808349 652.270032 652.598884 652.860836 653.204613 653.438629 -100 
-100 -100 -100 -100 -100 -100 -100 -100 -100 -100 -100 -100 -100 -100 -100 -100 -100 -100 -100 -100 -100 -100 -100 -100 -100 -100 
-100 -100 -100 -100 -100 -100 -100 -100 -100 -100 -100 -100 -100 -100 -100 -100 -100 -100 -100 -100 -100 -100 -100 -100 -100 -100 
-100 -100 -100 -100 -100 -100 -100 -100 -100 -100 -100 -100 -100 -100 -100 -100 -100 -100 -100 -100 -100 -100 -100 -100 -100 -100 
-100 -100 650.471170 650.906953 651.501978 652.085010 652.668656 653.347150 653.995297 654.545750 655.066081 655.674923 656.259132 656.754177 657.224235 657.781874 658.311771 658.747095 659.149576 659.629561 660.070886 660.403565 660.680848 660.996970 661.211644 -100 
-100 -100 649.245484 649.943836 650.712672 651.301095 651.818039 652.627178 653.354225 653.856294 654.281257 655.001788 655.653323 656.094150 656.466045 657.130530 657.724718 658.105386 658.411040 658.999372 659.509233 659.796506 659.992881 660.440058 660.762402 -100 
-100 -100 646.688427 648.154593 649.317967 649.842306 650.029672 651.274889 652.211144 652.558471 652.610648 653.733124 654.573635 654.851315 654.849474 655.903762 656.680057 656.896936 656.832339 657.811422 658.509868 658.649824 658.506101 659.379774 659.973429 -100 
-100 -100 643.118708 646.161315 647.848973 648.176851 647.379739 649.717307 650.991582 651.065416 650.104448 652.275617 653.430920 653.427649 652.422266 654.500653 655.581859 655.517451 654.456756 656.456526 657.465034 657.341015 656.240456 658.150420 659.140458 -100 
-100 -100 644.222924 645.860959 647.199240 647.822213 648.071805 649.434571 650.461180 650.830105 650.883385 652.075691 652.971221 653.245886 653.228366 654.340111 655.164045 655.375597 655.296984 656.338025 657.092484 657.240653 657.101969 658.060110 658.728560 -100 
-100 -100 644.143299 645.336296 646.525732 647.273168 647.830657 648.945393 649.888890 650.389322 650.736949 651.670584 652.470813 652.864312 653.128666 653.980877 654.708509 655.037348 655.238813 656.022278 656.680683 656.942567 657.074756 657.769447 658.300694 -100 
-100 -100 642.382117 644.073449 645.478506 646.160372 646.461586 647.897656 648.985226 649.394207 649.475843 650.710680 651.640850 651.936567 651.934857 653.076333 653.927163 654.156587 654.093111 655.163122 655.943213 656.106430 655.978799 656.971544 657.664153 -100 
-100 -100 639.373967 642.550573 644.388941 644.835529 644.126057 646.626941 648.026510 648.172337 647.251825 649.519322 650.747525 650.780324 649.794785 651.941662 653.079877 653.045110 652.003266 654.070299 655.134515 655.035643 653.942215 655.941191 656.989894 -100 
-100 -100 640.961227 642.669146 644.101853 644.816725 645.153258 646.625708 647.747121 648.185481 648.293155 649.553059 650.506289 650.822200 650.839118 651.999725 652.868937 653.115233 653.067783 654.153752 654.948286 655.123856 655.007128 656.009948 656.708761 -100 
-100 -100 641.269978 642.500846 643.750206 644.565702 645.194136 646.383941 647.396082 647.953893 648.351399 649.335391 650.181177 650.612661 650.911425 651.802355 652.566782 652.927858 653.159660 653.975892 654.663873 654.949994 655.103556 655.821511 656.367719 -100 
-100 -100 639.831048 641.541393 642.983245 643.712871 644.066909 645.550225 646.682670 647.132667 647.252428 648.522941 649.486638 649.811529 649.835899 651.009735 651.889987 652.145074 652.105365 653.199456 654.000637 654.182705 654.072057 655.075848 655.774799 -100 
-100 -100 637.104245 640.283822 642.141470 642.619346 641.949777 644.469202 645.890786 646.060251 645.165003 647.451789 648.699940 648.749093 647.773335 649.950069 651.110342 651.092067 650.063567 652.147135 653.225001 653.139569 652.060739 654.060209 655.109545 -100 
-100 -100 638.930648 640.639632 642.079818 642.807681 643.158834 644.636639 645.762821 646.207193 646.322258 647.588782 648.549545 648.872445 648.895428 650.068217 650.946569 651.199133 651.156321 652.246900 653.045481 653.225700 653.113638 654.115881 654.813872 -100 
-100 -100 639.477182 640.704194 641.949764 642.762447 643.386234 644.563088 645.561085 646.106969 646.494868 647.469930 648.308904 648.735556 649.031023 649.921523 650.683766 651.041974 651.270157 652.078775 652.760400 653.042790 653.194040 653.908207 654.451924 -100 
-100 -100 638.292830 639.990900 641.416421 642.129238 642.463927 643.910005 645.005974 645.425231 645.518773 646.762384 647.702761 648.008200 648.015918 649.181424 650.051786 650.298977 650.252803 651.324112 652.107398 652.278371 652.160846 653.155542 653.849173 -100 
-100 -100 635.854873 639.008899 640.834344 641.280556 640.582985 643.031549 644.391827 644.511728 643.575346 645.815171 647.022416 647.035524 646.023565 648.190380 649.336804 649.310653 648.285825 650.323410 651.370866 651.268345 650.181322 652.163356 653.203393 -100 
-100 -100 638.010628 639.684608 641.071652 641.739615 642.026507 643.422964 644.471897 644.849335 644.904863 646.110892 647.017494 647.295237 647.279594 648.423393 649.276077 649.509376 649.450294 650.506132 651.274506 651.433053 651.304657 652.288353 652.974916 -100 
-100 -100 638.977453 640.147459 641.308819 642.029033 642.557167 643.632601 644.536407 645.002144 645.318899 646.217730 646.989269 647.364478 647.618588 648.463900 649.188768 649.520484 649.725520 650.500149 651.149878 651.408084 651.538915 652.227086 652.753427 -100 
-100 -100 638.348656 639.942898 641.236683 641.820325 642.031299 643.348725 644.332148 644.666185 644.691107 645.835463 646.693242 646.948889 646.925997 648.021709 648.839811 649.059337 648.994567 650.022394 650.766965 650.914337 650.779357 651.728288 652.390203 -100 
-100 -100 636.643137 639.600851 641.225569 641.504931 640.664563 642.947220 644.172920 644.213272 643.239021 645.336034 646.443048 646.422547 645.427589 647.471943 648.543788 648.496615 647.476020 649.442778 650.437079 650.317121 649.233715 651.124228 652.104346 -100 
-100 -100 639.606120 641.025124 642.136635 642.610656 642.746532 643.934050 644.814452 645.113727 645.124905 646.189670 646.985845 647.240108 647.230509 648.268194 649.040708 649.269608 649.224449 650.197553 650.893211 651.038235 650.902799 651.770974 652.360180 -100 
-100 -100 641.730600 642.400110 643.126385 643.665026 644.126321 644.874392 645.539532 645.983259 646.354458 647.022132 647.631619 648.045398 648.402558 649.057149 649.650885 650.040565 650.358894 650.952934 651.468008 651.762228 651.965087 652.413270 652.735085 -100 
-100 -100 642.733030 643.146024 643.702361 644.235967 644.762158 645.377466 645.960537 646.448100 646.910189 647.466820 648.009535 648.476163 648.929546 649.479147 650.009832 650.453327 650.867198 651.356794 651.806817 652.147829 652.431894 652.751386 652.967207 -100 
-100 -100 -100 -100 -100 -100 -100 -100 -100 -100 -100 -100 -100 -100 -100 -100 -100 -100 -100 -100 -100 -100 -100 -100 -100 -100 
-100 -100 -100 -100 -100 -100 -100 -100 -100 -100 -100 -100 -100 -100 -100 -100 -100 -100 -100 -100 -100 -100 -100 -100 -100 -100 
-100 -100 -100 -100 -100 -100 -100 -100 -100 -100 -100 -100 -100 -100 -100 -100 -100 -100 -100 -100 -100 -100 -100 -100 -100 -100 
-100 -100 650.082185 650.486708 651.061433 651.645152 652.237780 652.901833 653.541534 654.099341 654.631957 655.227790 655.803449 656.304723 656.785896 657.330525 657.852676 658.295546 658.710523 659.178483 659.612388 659.952214 660.240948 660.543370 660.746075 -100 
-100 -100 649.023994 649.609531 650.321064 650.925565 651.494150 652.244081 652.941590 653.471473 653.952359 654.616007 655.238069 655.705000 656.130775 656.739471 657.305878 657.714420 658.075405 658.608829 659.090581 659.403867 659.652237 660.041104 660.322924 -100 
-100 -100 647.047893 648.059529 649.044251 649.650855 650.102126 651.071970 651.899895 652.352003 652.672472 653.525317 654.258215 654.636909 654.897035 655.687323 656.360308 656.680872 656.879312 657.595679 658.189279 658.427252 658.535732 659.141794 659.596055 -100 
-100 -100 644.864585 646.448322 647.721306 648.293193 648.501624 649.819021 650.809673 651.160389 651.201587 652.369161 653.243220 653.508793 653.484908 654.579511 655.388474 655.596337 655.515234 656.535830 657.269869 657.406592 657.255869 658.191005 658.839745 -100 
-100 -100 644.643970 645.804149 646.950661 647.659536 648.182997 649.260035 650.172583 650.653076 650.985675 651.898163 652.679437 653.060385 653.314580 654.152411 654.867492 655.189136 655.384140 656.153018 656.797371 657.050046 657.173626 657.852904 658.372360 -100 
-100 -100 644.164621 645.134968 646.214257 646.998024 647.662479 648.660507 649.546374 650.103615 650.564526 651.385171 652.126596 652.571950 652.944279 653.686323 654.359780 654.744803 655.057371 655.732370 656.336573 656.652508 656.890564 657.468175 657.918072 -100 
-100 -100 642.813301 644.021126 645.232749 646.003560 646.585158 647.729699 648.700768 649.223113 649.588562 650.539958 651.353518 651.755376 652.027096 652.892918 653.634708 653.975931 654.189302 654.986054 655.657470 655.930622 656.073308 656.780441 657.319856 -100 
-100 -100 641.157422 642.853782 644.271189 644.969845 645.290514 646.747485 647.855679 648.283404 648.381740 649.630282 650.571131 650.874581 650.879748 652.034062 652.898047 653.140270 653.089737 654.169644 654.960299 655.134948 655.018723 656.017420 656.713404 -100 
-100 -100 641.390086 642.614670 643.854170 644.658119 645.274982 646.455439 647.459612 648.010467 648.401429 649.378318 650.216309 650.640076 650.931841 651.817134 652.577233 652.935452 653.165371 653.978593 654.665068 654.951554 655.106033 655.823218 656.368578 -100 
-100 -100 641.287177 642.295529 643.435179 644.287504 645.023248 646.095134 647.048140 647.661303 648.171514 649.043342 649.832981 650.320012 650.730173 651.510708 652.220183 652.637687 652.982120 653.690774 654.325734 654.668446 654.930537 655.530527 655.994270 -100 
-100 -100 640.250152 641.481064 642.731269 643.548466 644.179360 645.372888 646.388278 646.948250 647.348131 648.338791 649.191860 649.629949 649.934536 650.830127 651.598434 651.964353 652.202734 653.024514 653.716767 654.008947 654.168464 654.887958 655.434096 -100 
-100 -100 638.866345 640.576318 642.016418 642.742801 643.092636 644.576675 645.708151 646.154551 646.269946 647.545531 648.514700 648.844517 648.873288 650.047253 650.927414 651.184035 651.147817 652.244845 653.048534 653.235242 653.129711 654.133477 654.831677 -100 
-100 -100 639.350117 640.579921 641.828572 642.643766 643.271274 644.458981 645.467533 646.020990 646.415209 647.401156 648.250788 648.686484 648.989122 649.882844 650.649002 651.012084 651.246620 652.065404 652.756324 653.047103 653.205161 653.923093 654.468307 -100 
-100 -100 639.494071 640.499602 641.635831 642.484510 643.213934 644.272975 645.211103 645.810574 646.309110 647.170984 647.953612 648.436309 648.843484 649.620890 650.326674 650.740370 651.080263 651.782898 652.413062 652.752379 653.011742 653.608125 654.069543 -100 
-100 -100 638.717190 639.935822 641.169327 641.968662 642.577707 643.735649 644.714898 645.244061 645.617071 646.577526 647.404175 647.821481 648.109452 648.990901 649.746792 650.102180 650.329071 651.132859 651.811242 652.093352 652.245273 652.955924 653.496852 -100 
-100 -100 637.623299 639.308879 640.716284 641.408558 641.721181 643.143445 644.216202 644.614399 644.688895 645.913238 646.837458 647.131453 647.131237 648.280981 649.141140 649.382995 649.333460 650.400307 651.180525 651.351091 651.234398 652.223021 652.912475 -100 
-100 -100 638.436550 639.632082 640.828129 641.583383 642.145030 643.253396 644.185171 644.671648 645.005522 645.927767 646.720080 647.108980 647.372936 648.232361 648.969651 649.309850 649.522496 650.310261 650.973105 651.241770 651.381872 652.081660 652.615844 -100 
-100 -100 638.993158 639.945779 641.001007 641.759050 642.393383 643.351421 644.194406 644.711328 645.135286 645.920392 646.634534 647.063142 647.425638 648.158511 648.826473 649.211179 649.524320 650.193144 650.790792 651.103343 651.339227 651.911128 652.356640 -100 
-100 -100 638.748763 639.879829 640.990981 641.664946 642.150868 643.181275 644.045981 644.483133 644.776302 645.644449 646.391099 646.752642 646.997362 647.821654 648.529950 648.854522 649.055480 649.818145 650.456699 650.708738 650.833516 651.506540 652.020897 -100 
-100 -100 638.330830 639.871402 641.098943 641.629252 641.795425 643.058056 643.994771 644.299120 644.300625 645.413285 646.245987 646.491070 646.461232 647.536367 648.337312 648.552522 648.485842 649.497686 650.226364 650.366280 650.222516 651.149293 651.791763 -100 
-100 -100 639.944126 640.923529 641.866272 642.428131 642.830248 643.741956 644.510384 644.907384 645.177258 645.976297 646.667034 647.020794 647.268327 648.044692 648.713000 649.040336 649.249974 649.966692 650.561146 650.804266 650.918649 651.522201 651.973444 -100 
-100 -100 641.504359 642.066173 642.740265 643.298876 643.813964 644.502798 645.136328 645.604241 646.027390 646.637607 647.217375 647.656245 648.065545 648.663765 649.228135 649.642881 650.013588 650.553456 651.041242 651.361538 651.615968 652.006456 652.288126 -100 
-100 -100 642.344720 642.728971 643.268357 643.805679 644.342747 644.943840 645.517120 646.009654 646.481506 647.023665 647.556851 648.028723 648.492043 649.027445 649.548735 649.997748 650.422320 650.899338 651.341828 651.689875 651.985250 652.291137 652.495069 -100 
-100 -100 -100 -100 -100 -100 -100 -100 -100 -100 -100 -100 -100 -100 -100 -100 -100 -100 -100 -100 -100 -100 -100 -100 -100 -100 
-100 -100 -100 -100 -100 -100 -100 -100 -100 -100 -100 -100 -100 -100 -100 -100 -100 -100 -100 -100 -100 -100 -100 -100 -100 -100 
-100 -100 -100 -100 -100 -100 -100 -100 -100 -100 -100 -100 -100 -100 -100 -100 -100 -100 -100 -100 -100 -100 -100 -100 -100 -100 
-100 -100 649.521357 649.953730 650.543844 651.122210 651.702390 652.378900 653.026375 653.576866 654.097053 654.704788 655.287218 655.780128 656.248207 656.804633 657.334432 657.770702 658.174513 658.655246 659.097321 659.431055 659.709681 660.027343 660.243010 -100 
-100 -100 648.300934 648.993982 649.756364 650.339318 650.852524 651.659645 652.386262 652.888897 653.314245 654.033131 654.682444 655.120944 655.490865 656.154396 656.749093 657.131766 657.439821 658.028027 658.537666 658.825253 659.022472 659.471633 659.795328 -100 
-100 -100 645.755481 647.210731 648.364307 648.881889 649.065322 650.308531 651.244993 651.594436 651.649189 652.768016 653.604976 653.879780 653.875870 654.929689 655.707737 655.929261 655.870786 656.846423 657.542167 657.680699 657.536134 658.413485 659.009491 -100 
-100 -100 642.203203 645.222924 646.896649 647.216937 646.416424 648.751987 650.027417 650.106056 649.153807 651.315917 652.465380 652.458324 651.450517 653.528967 654.613308 654.557449 653.512558 655.499956 656.502372 656.374931 655.269403 657.187655 658.181629 -100 
-100 -100 643.288812 644.915511 646.243961 646.860684 647.107211 648.469016 649.497231 649.870029 649.927494 651.116545 652.007729 652.278464 652.258292 653.370039 654.196686 654.414043 654.342752 655.381321 656.134383 656.282835 656.144844 657.107144 657.777942 -100 
-100 -100 643.200220 644.385715 645.567539 646.309909 646.865062 647.979376 648.924833 649.429058 649.780105 650.712547 651.508746 651.897414 652.158123 653.011065 653.741842 654.075643 654.282473 655.067263 655.727757 655.993604 656.130183 656.827042 657.359093 -100 
-100 -100 641.442754 643.123084 644.519230 645.196243 645.495988 646.931253 648.020797 648.434146 648.520219 649.753640 650.678768 650.967438 650.958969 652.104583 652.961120 653.197511 653.141943 654.212694 654.996045 655.166672 655.048079 656.039591 656.730753 -100 
-100 -100 638.448869 641.602977 643.429026 643.870644 643.161477 645.659489 647.060261 647.210706 646.296767 648.560718 649.783069 649.806389 648.806229 650.966380 652.114226 652.089888 651.063564 653.125184 654.191840 654.104027 653.029435 655.018111 656.062077 -100 
-100 -100 640.014923 641.712873 643.137518 643.847632 644.182249 645.653549 646.775896 647.216792 647.327540 648.587477 649.538785 649.850911 649.863525 651.029068 651.903786 652.156898 652.117976 653.205719 654.004428 654.188825 654.082391 655.084082 655.781159 -100 
-100 -100 640.310152 641.536924 642.780995 643.591329 644.215873 645.405486 646.418097 646.975749 647.373201 648.360586 649.209391 649.642857 649.943168 650.835667 651.602054 651.967345 652.205865 653.026385 653.718536 654.012194 654.173598 654.893205 655.439063 -100 
-100 -100 638.863538 640.572630 642.010010 642.732146 643.077626 644.563893 645.697040 646.142750 646.255892 647.536517 648.509571 648.842112 648.873248 650.045875 650.925278 651.183790 651.152581 652.251813 653.055270 653.244823 653.143422 654.147256 654.845050 -100 
-100 -100 636.131454 639.312965 641.166327 641.632783 640.943123 643.475654 644.899597 645.059017 644.140668 646.453412 647.717723 647.779000 646.817028 648.985893 650.142562 650.126783 649.106471 651.195796 652.276886 652.201405 651.138438 653.131303 654.177251 -100 
-100 -100 637.964781 639.672797 641.108700 641.828874 642.170828 643.650571 644.776017 645.214367 645.321101 646.596388 647.565690 647.895701 647.924531 649.094494 649.971304 650.226219 650.189359 651.285736 652.090019 652.279162 652.176607 653.178683 653.875402 -100 
-100 -100 638.519920 639.743831 640.984703 641.791862 642.410440 643.585226 644.580892 645.123159 645.507662 646.483849 647.325554 647.755718 648.053954 648.940788 649.701784 650.062552 650.296048 651.110543 651.799031 652.090213 652.249529 652.964569 653.507459 -100 
-100 -100 637.347382 639.038678 640.457892 641.165615 641.496222 642.938986 644.032045 644.448844 644.540850 645.781770 646.722394 647.032601 647.047752 648.201165 649.066509 649.315562 649.274817 650.351682 651.142674 651.324563 651.218652 652.210079 652.900689 -100 
-100 -100 634.925251 638.064989 639.881845 640.323000 639.622082 642.066598 643.423623 643.541941 642.607020 644.839865 646.046715 646.070836 645.086953 647.218992 648.352229 648.326044 647.307257 649.348561 650.403888 650.316028 649.252445 651.218638 652.251424 -100 
-100 -100 637.073947 638.741298 640.122839 640.787121 641.071050 642.463542 643.508382 643.882303 643.935054 645.136283 646.041302 646.322539 646.313486 647.444009 648.289869 648.523245 648.467846 649.527522 650.301954 650.469667 650.351478 651.331562 652.015205 -100 
-100 -100 638.038704 639.205393 640.363796 641.082410 641.609069 642.679754 643.578000 644.038309 644.349937 645.244160 646.013421 646.388229 646.641999 647.481502 648.202917 648.534690 648.741953 649.518948 650.172254 650.435306 650.570737 651.259678 651.785851 -100 
-100 -100 637.413366 639.004167 640.296347 640.881412 641.094967 642.404327 643.379556 643.706422 643.724876 644.864043 645.719846 645.974845 645.951342 647.041949 647.856767 648.075998 648.013011 649.040552 649.786019 649.935251 649.802073 650.753262 651.416284 -100 
-100 -100 635.714895 638.665777 640.289224 640.573888 639.746079 642.011536 643.225738 643.258268 642.278312 644.368933 645.473873 645.453569 644.461156 646.497062 647.564298 647.516685 646.499634 648.461727 649.454306 649.333921 648.249467 650.143907 651.125908 -100 
-100 -100 638.671668 640.088197 641.199380 641.676035 641.815514 642.995810 643.868755 644.161637 644.167213 645.227014 646.020420 646.272958 646.261839 647.294319 648.062740 648.289681 648.244211 649.214905 649.909300 650.054063 649.918810 650.788925 651.379347 -100 
-100 -100 640.792056 641.460878 642.187165 642.726719 643.188482 643.933282 644.593863 645.032777 645.399238 646.062669 646.668822 647.079595 647.433553 648.083899 648.673751 649.060589 649.377051 649.969360 650.483576 650.777788 650.981199 651.430479 651.753038 -100 
-100 -100 641.792684 642.205489 642.761901 643.295804 643.821705 644.434921 645.014666 645.498287 645.956241 646.508940 647.048080 647.511192 647.960848 648.506362 649.033174 649.473483 649.884999 650.372955 650.822234 651.163306 651.447956 651.768265 651.984637 -100 
-100 -100 -100 -100 -100 -100 -100 -100 -100 -100 -100 -100 -100 -100 -100 -100 -100 -100 -100 -100 -100 -100 -100 -100 -100 -100 
-100 -100 -100 -100 -100 -100 -100 -100 -100 -100 -100 -100 -100 -100 -100 -100 -100 -100 -100 -100 -100 -100 -100 -100 -100 -100 
-100 -100 -100 -100 -100 -100 -100 -100 -100 -100 -100 -100 -100 -100 -100 -100 -100 -100 -100 -100 -100 -100 -100 -100 -100 -100 
-100 -100 648.919222 649.399636 650.014439 650.584685 651.142435 651.843370 652.503944 653.042412 653.539249 654.170175 654.764651 655.244897 655.689460 656.268938 656.811468 657.236631 657.618801 658.123476 658.578994 658.902490 659.160866 659.505075 659.740289 -100 
-100 -100 647.371472 648.300576 649.156123 649.693570 650.068160 651.018292 651.802893 652.250694 652.537281 653.395111 654.100123 654.483398 654.715725 655.516701 656.167442 656.497357 656.671618 657.396183 657.961565 658.197457 658.264074 658.855791 659.256110 -100 
-100 -100 643.162628 646.022079 647.562330 647.836790 647.030170 649.272958 650.484362 650.569690 649.647979 651.744274 652.848703 652.860807 651.891702 653.911227 654.954922 654.920056 653.913639 655.840352 656.797294 656.681630 655.600564 657.440650 658.367872 -100 
-100 -100 631.020602 642.803703 645.762108 645.119275 637.039087 646.669204 648.966353 648.054786 639.958896 649.266770 651.414234 650.426060 642.361911 651.497940 653.570018 652.551539 644.565145 653.497871 655.470878 654.387545 646.399421 655.245232 657.375268 -100 
-100 -100 640.604345 643.674931 645.409598 645.776047 645.013157 647.395795 648.710183 648.809346 647.870805 650.057834 651.226995 651.224999 650.219796 652.317271 653.420002 653.371348 652.332884 654.342198 655.366812 655.251948 654.159331 656.105847 657.123028 -100 
-100 -100 641.830939 643.488397 644.855525 645.506054 645.782330 647.184863 648.247325 648.642461 648.715458 649.928052 650.836597 651.115117 651.099626 652.229203 653.072339 653.300289 653.238213 654.295478 655.066818 655.229166 655.103929 656.084727 656.768558 -100 
-100 -100 638.729968 641.871111 643.677885 644.098955 643.369410 645.845855 647.227712 647.363206 646.436324 648.685506 649.893650 649.904669 648.893546 651.042696 652.180874 652.148663 651.115073 653.167908 654.226895 654.133335 653.053956 655.036903 656.077043 -100 
-100 -100 627.120509 639.145777 642.273990 641.730268 633.592659 643.535142 645.981122 645.123175 636.936955 646.476926 648.717246 647.739938 639.552824 648.901657 651.058435 650.060045 642.010928 651.099940 653.151789 652.101744 644.094171 653.063080 655.253898 -100 
-100 -100 637.297886 640.457717 642.293749 642.747932 642.052839 644.565893 645.980734 646.143272 645.240415 647.517196 648.752575 648.787615 647.797723 649.967031 651.123212 651.107079 650.089345 652.159351 653.233837 653.153939 652.086500 654.079684 655.125827 -100 
-100 -100 638.927735 640.631489 642.063146 642.780479 643.122475 644.604098 645.734938 646.181114 646.295758 647.569019 648.533954 648.858417 648.881865 650.052436 650.931032 651.188292 651.154329 652.249869 653.054278 653.244414 653.143214 654.147542 654.845661 -100 
-100 -100 636.130905 639.311182 641.162724 641.627422 640.936921 643.470522 644.896478 645.058050 644.141523 646.455425 647.719926 647.780609 646.817790 648.986274 650.143082 650.127944 649.108575 651.198409 652.280480 652.206543 651.145270 653.139228 654.185742 -100 
-100 -100 624.730288 636.840001 640.004593 639.479859 631.317336 641.337527 643.809952 642.941487 634.635103 644.340183 646.645435 645.720780 637.629177 646.930408 649.083676 648.080328 639.972376 649.152276 651.229095 650.194273 642.208098 651.171079 653.362395 -100 
-100 -100 635.234100 638.413162 640.263184 640.725994 640.032020 642.558328 643.975829 644.129474 643.206119 645.514176 646.774678 646.832902 645.867923 648.033168 649.187039 649.168346 648.143558 650.230467 651.313354 651.239119 650.176841 652.168706 653.213915 -100 
-100 -100 637.142321 638.842418 640.270808 640.985923 641.323829 642.787400 643.899066 644.328810 644.430272 645.690859 646.648270 646.970428 646.993741 648.155816 649.027489 649.280338 649.242536 650.331012 651.131438 651.319741 651.217839 652.215780 652.909938 -100 
-100 -100 634.642785 637.790975 639.621347 640.078499 639.395705 641.862134 643.240721 643.378209 642.460808 644.712105 645.935845 645.974149 645.001836 647.142630 648.283561 648.264413 647.252972 649.303749 650.368514 650.289202 649.232873 651.204387 652.240040 -100 
-100 -100 623.643340 635.621443 638.738619 638.214012 630.207648 639.971676 642.352712 641.464279 633.296956 642.763300 644.984187 644.025565 635.964157 645.173855 647.297453 646.303196 638.322808 647.329341 649.361652 648.322864 640.405009 649.271404 651.437674 -100 
-100 -100 634.377543 637.500207 639.292152 639.706190 638.977405 641.392439 642.722002 642.816735 641.860606 644.070603 645.257556 645.266647 644.270374 646.387276 647.507993 647.473162 646.447416 648.479841 649.527154 649.433386 648.364835 650.324361 651.352630 -100 
-100 -100 636.687856 638.321431 639.663725 640.292251 640.543559 641.896852 642.908186 643.258177 643.292842 644.463093 645.343484 645.610479 645.592710 646.702387 647.532156 647.757557 647.697998 648.742946 649.504813 649.664842 649.541017 650.509506 651.185139 -100 
-100 -100 634.781101 637.787668 639.478423 639.816019 639.032043 641.348311 642.604279 642.659805 641.696285 643.816541 644.946118 644.934417 643.946069 646.000301 647.083239 647.038610 646.023130 648.003416 649.014510 648.902977 647.828091 649.748357 650.752339 -100 
-100 -100 624.760477 636.296457 639.177844 638.509731 630.489789 639.960348 642.182580 641.239590 633.230100 642.350035 644.437618 643.457716 635.557200 644.500341 646.531644 645.534906 637.694228 646.479628 648.424160 647.360143 639.492796 648.212392 650.313341 -100 
-100 -100 636.133327 638.926013 640.416188 640.652367 639.813563 641.980239 643.123454 643.155145 642.198767 644.219540 645.276154 645.271579 644.314901 646.291143 647.317171 647.289373 646.309903 648.213225 649.162433 649.055040 647.995744 649.813534 650.729823 -100 
-100 -100 639.884593 640.785080 641.603012 642.097695 642.422341 643.307601 644.024340 644.408155 644.637084 645.436550 646.097147 646.453431 646.671802 647.455166 648.097730 648.430223 648.612747 649.336865 649.903875 650.145405 650.218743 650.807496 651.205043 -100 
-100 -100 641.206612 641.666774 642.247702 642.773712 643.277264 643.913948 644.505696 644.976507 645.410630 645.985508 646.536003 646.986119 647.411787 647.978366 648.515602 648.942611 649.330412 649.839603 650.300011 650.629182 650.892424 651.237866 651.472972 -100 
-100 -100 -100 -100 -100 -100 -100 -100 -100 -100 -100 -100 -100 -100 -100 -100 -100 -100 -100 -100 -100 -100 -100 -100 -100 -100 
-100 -100 -100 -100 -100 -100 -100 -100 -100 -100 -100 -100 -100 -100 -100 -100 -100 -100 -100 -100 -100 -100 -100 -100 -100 -100 
-100 -100 -100 -100 -100 -100 -100 -100 -100 -100 -100 -100 -100 -100 -100 -100 -100 -100 -100 -100 -100 -100 -100 -100 -100 -100 
-100 -100 648.554313 648.986306 649.576057 650.154306 650.734652 651.411508 652.059382 652.610169 653.130420 653.737960 654.319988 654.812406 655.280159 655.836772 656.367511 656.805492 657.211580 657.694898 658.139818 658.476504 658.757823 659.077483 659.294196 -100 
-100 -100 647.335183 648.027526 648.789224 649.371885 649.885203 650.692682 651.419767 651.922801 652.348316 653.067080 653.716067 654.154148 654.523819 655.187651 655.783453 656.168048 656.478530 657.069257 657.581647 657.872161 658.072090 658.523227 658.847938 -100 
-100 -100 644.792451 646.246297 647.398520 647.915430 648.098856 649.342443 650.279524 650.629612 650.684780 651.803636 652.640406 652.914907 652.910858 653.965132 654.744525 654.968307 654.912531 655.890513 656.588822 656.730263 656.588474 657.467760 658.064721 -100 
-100 -100 641.243550 644.261085 645.932692 646.251839 645.451157 647.787134 649.063429 649.143094 648.191659 650.354047 651.503526 651.496315 650.488452 652.567432 653.653226 653.599831 652.557863 654.547374 655.552225 655.427776 654.325186 656.245359 657.240224 -100 
-100 -100 642.330779 643.955507 645.281669 645.896965 646.143170 647.505502 648.534879 648.909074 648.967704 650.157446 651.049025 651.319857 651.299719 652.411895 653.239754 653.459217 653.390500 654.431354 655.187119 655.338832 655.203985 656.168342 656.840036 -100 
-100 -100 642.243442 643.427240 644.606704 645.347475 645.902235 647.017172 647.964039 648.469976 648.822481 649.755953 650.552971 650.942070 651.202934 652.056150 652.787789 653.123241 653.332257 654.119361 654.782786 655.052194 655.192168 655.891177 656.424081 -100 
-100 -100 640.486756 642.165583 643.559311 644.234710 644.534141 645.970089 647.061217 647.476572 647.564397 648.798993 649.725224 650.014618 650.006436 651.152175 652.009277 652.246983 652.193291 653.266059 654.052248 654.226516 654.111439 655.105023 655.796921 -100 
-100 -100 637.491483 640.644487 642.468592 642.909007 642.199859 644.698663 646.101192 646.253975 645.342206 647.607365 648.830837 648.854943 647.855078 650.015180 651.163333 651.139985 650.115138 652.178175 653.247246 653.162753 652.091457 654.081963 655.126578 -100 
-100 -100 639.054829 640.752028 642.175401 642.884761 643.219601 644.691955 645.816199 646.259462 646.372439 647.633943 648.586483 648.899297 648.911994 650.077358 650.952131 651.205587 651.167109 652.255781 653.056620 653.243691 653.139876 654.143278 654.841133 -100 
-100 -100 639.347926 640.574190 641.817375 642.627133 643.251893 644.442644 645.457085 646.016859 646.416374 647.405587 648.255756 648.689791 648.989884 649.882074 650.648376 651.013289 651.250781 652.071621 652.766038 653.061830 653.225160 653.946395 654.493234 -100 
-100 -100 637.900506 639.609249 641.045855 641.767302 642.112749 643.600060 644.734793 645.182163 645.296969 646.579527 647.554038 647.887007 647.917566 649.089735 649.969016 650.226389 650.191988 651.290901 652.097826 652.289484 652.189560 653.195065 653.894065 -100 
-100 -100 635.169167 638.350417 640.202974 640.668497 639.978428 642.511813 643.937023 644.097594 643.180380 645.494991 646.760741 646.822410 645.859807 648.028101 649.184670 649.167942 648.144642 650.233258 651.317342 651.243459 650.181525 652.176123 653.223396 -100 
-100 -100 637.005320 638.712850 640.147735 640.866792 641.208141 642.688304 643.814642 644.253908 644.361566 645.638106 646.608354 646.938564 646.966790 648.136035 649.012612 649.267227 649.229356 650.325553 651.131303 651.321602 651.220125 652.223647 652.921434 -100 
-100 -100 637.564752 638.787846 640.027324 640.833045 641.450720 642.625529 643.621809 644.164888 644.550142 645.526872 646.368851 646.798878 647.096352 647.981995 648.742370 649.103070 649.336619 650.151602 650.841432 651.134155 651.294992 652.011254 652.554869 -100 
-100 -100 636.397175 638.087301 639.504667 640.210508 640.539802 641.982280 643.075780 643.493370 643.586021 644.826811 645.767118 646.076998 646.091301 647.242701 648.106811 648.355763 648.315596 649.393338 650.185912 650.369917 650.266030 651.258430 651.949400 -100 
-100 -100 633.979684 637.118019 638.932737 639.371693 638.669095 641.113032 642.470243 642.589212 641.654815 643.886947 645.093072 645.116859 644.132286 646.261445 647.392730 647.366155 646.347994 648.390124 649.447070 649.361603 648.300345 650.267195 651.300044 -100 
-100 -100 636.131900 637.797966 639.177512 639.839708 640.121895 641.513299 642.557643 642.931482 642.984080 644.184432 645.088506 645.368907 645.358567 646.486509 647.330413 647.563056 647.507823 648.568057 649.343763 649.513415 649.397094 650.377900 651.061686 -100 
-100 -100 637.099478 638.265110 639.421894 640.138827 640.663873 641.732912 642.629816 643.089171 643.399952 644.293136 645.061311 645.434854 645.686900 646.524146 647.243694 647.574376 647.781200 648.558162 649.212051 649.476252 649.612897 650.302498 650.828898 -100 
-100 -100 636.476564 638.066493 639.357470 639.941410 640.153676 641.460829 642.433911 642.759110 642.776205 643.914162 644.768809 645.022305 644.996844 646.085307 646.898202 647.115969 647.051937 648.078664 648.823854 648.973378 648.840748 649.792367 650.455591 -100 
-100 -100 634.779927 637.730036 639.352575 639.636576 638.807885 641.070739 642.282353 642.312923 641.331451 643.420771 644.524456 644.502461 643.507883 645.541572 646.606670 646.557181 645.538527 647.499034 648.490537 648.369698 647.285211 649.179790 650.161894 -100 
-100 -100 637.737451 639.153333 640.263657 640.739512 640.877910 642.056056 642.926836 643.218031 643.222275 644.280858 645.072925 645.323646 645.310215 646.340190 647.106055 647.330565 647.282864 648.251485 648.944309 649.088123 648.952424 649.822404 650.412804 -100 
-100 -100 639.857973 640.526216 641.251605 641.790150 642.250689 642.993831 643.652816 644.090455 644.455846 645.118176 645.722952 646.131822 646.483340 647.130908 647.717820 648.101762 648.415524 649.005441 649.517796 649.810765 650.013468 650.462417 650.784855 -100 
-100 -100 640.858550 641.270804 641.826294 642.359096 642.883748 643.495577 644.074061 644.556662 645.013709 645.565378 646.103124 646.564286 647.011424 647.554006 648.077665 648.514830 648.923407 649.408807 649.856083 650.195771 650.479585 650.799462 651.015660 -100 
-100 -100 -100 -100 -100 -100 -100 -100 -100 -100 -100 -100 -100 -100 -100 -100 -100 -100 -100 -100 -100 -100 -100 -100 -100 -100 
-100 -100 -100 -100 -100 -100 -100 -100 -100 -100 -100 -100 -100 -100 -100 -100 -100 -100 -100 -100 -100 -100 -100 -100 -100 -100 
-100 -100 -100 -100 -100 -100 -100 -100 -100 -100 -100 -100 -100 -100 -100 -100 -100 -100 -100 -100 -100 -100 -100 -100 -100 -100 
-100 -100 648.148581 648.551844 649.125161 649.708061 650.300615 650.965147 651.605614 652.164129 652.697081 653.292770 653.867904 654.368461 654.849214 655.394424 655.918636 656.365096 656.784732 657.257798 657.697322 658.043035 658.337165 658.643551 658.848313 -100 
-100 -100 647.094077 647.677295 648.386439 648.989590 649.557922 650.308297 651.006678 651.537478 652.018915 652.682518 653.304178 653.770529 654.196043 654.805585 655.374474 655.787186 656.153290 656.691539 657.178577 657.497664 657.751477 658.144216 658.427994 -100 
-100 -100 645.125729 646.132542 647.112826 647.717058 648.167789 649.138014 649.967084 650.420660 650.742283 651.595247 652.327908 652.706202 652.966271 653.757794 654.433933 654.759754 654.964379 655.684695 656.282836 656.526499 656.640626 657.250329 657.706324 -100 
-100 -100 642.951826 644.527419 645.793695 646.362150 646.569841 647.887596 648.879901 649.233036 649.276508 650.444444 651.318461 651.583795 651.559947 652.656012 653.468537 653.682601 653.609149 654.632195 655.370005 655.512529 655.367975 656.306441 656.956646 -100 
-100 -100 642.730876 643.885215 645.025585 645.730796 646.253291 647.331152 648.246121 648.729903 649.065484 649.979392 650.761292 651.142378 651.396742 652.235707 652.953666 653.280284 653.481231 654.253856 654.902953 655.161997 655.291957 655.975059 656.496069 -100 
-100 -100 642.251429 643.217669 644.291392 645.071524 645.735082 646.734280 647.623268 648.184757 648.649564 649.472329 650.214938 650.660856 651.033492 651.776207 652.451658 652.840435 653.157764 653.836952 654.446614 654.769606 655.014537 655.596207 656.047572 -100 
-100 -100 640.900511 642.105215 643.311489 644.078939 644.660126 645.805889 646.780556 647.308226 647.678824 648.632261 649.447082 649.849847 650.122114 650.988150 651.731280 652.075712 652.293500 653.093634 653.770213 654.050690 654.200697 654.911543 655.452047 -100 
-100 -100 639.240660 640.935269 642.348712 643.045240 643.366712 644.824741 645.936778 646.370817 646.475934 647.725733 648.667560 648.972129 648.978169 650.132197 650.997018 651.242213 651.196223 652.277606 653.072169 653.253567 653.144650 654.146137 654.842828 -100 
-100 -100 639.467714 640.691040 641.928012 642.730622 643.348258 644.530707 645.538954 646.095501 646.492163 647.471928 648.311926 648.737116 649.029537 649.914638 650.675112 651.034931 651.267149 652.081643 652.771234 653.062789 653.222697 653.942933 654.489510 -100 
-100 -100 639.360585 640.368053 641.505879 642.356983 643.093143 644.167402 645.124272 645.742013 646.256773 647.132602 647.925357 648.414280 648.825057 649.605429 650.315035 650.733162 651.078162 651.787083 652.424038 652.769836 653.035427 653.638636 654.104254 -100 
-100 -100 638.321785 639.552278 640.800823 641.616277 642.246699 643.442683 644.461459 645.024598 645.427551 646.423036 647.280198 647.720677 648.025971 648.921290 649.689825 650.056334 650.294565 651.114812 651.807794 652.101117 652.262262 652.985439 653.534209 -100 
-100 -100 636.938705 638.648886 640.087383 640.811307 641.159363 642.646036 643.780403 644.228544 644.345059 645.626182 646.599941 646.932386 646.962052 648.135342 649.015857 649.274027 649.239251 650.332790 651.135524 651.321734 651.216053 652.224445 652.925914 -100 
-100 -100 637.428588 638.657734 639.904357 640.717044 641.342994 642.532010 643.542616 644.097715 644.493430 645.482743 646.335315 646.772643 647.075399 647.968030 648.734083 649.098315 649.334011 650.151597 650.842433 651.133835 651.293168 652.014404 652.561998 -100 
-100 -100 637.581485 638.585413 639.718825 640.564544 641.292120 642.351560 643.291266 643.892606 644.392845 645.256022 646.039674 646.522968 646.929550 647.704423 648.409011 648.823359 649.164629 649.867986 650.499806 650.841774 651.104095 651.702793 652.165517 -100 
-100 -100 636.814843 638.030908 639.260562 640.056019 640.662388 641.820303 642.801077 643.332620 643.707773 644.667571 645.493721 645.911579 646.199468 647.075429 647.828148 648.183687 648.412504 649.217758 649.898991 650.185649 650.342244 651.054043 651.595094 -100 
-100 -100 635.730572 637.412795 638.815626 639.503275 639.812256 641.234289 642.308390 642.709270 642.786706 644.008250 644.930921 645.226367 645.228554 646.368666 647.223079 647.464282 647.417009 648.484758 649.267996 649.444234 649.333888 650.321938 651.010401 -100 
-100 -100 636.550170 637.742923 638.934955 639.686162 640.244494 641.351206 642.282549 642.769602 643.103971 644.023958 644.814447 645.202832 645.465784 646.318520 647.051033 647.389869 647.603322 648.391929 649.057245 649.330248 649.474766 650.175178 650.709041 -100 
-100 -100 637.111986 638.062491 639.114755 639.870014 640.501748 641.456581 642.296882 642.811998 643.234366 644.017240 644.729383 645.155971 645.515542 646.243626 646.907755 647.290505 647.603067 648.271742 648.870501 649.185490 649.423984 649.996962 650.442717 -100 
-100 -100 636.872495 638.001807 639.111080 639.784034 640.268838 641.294105 642.153785 642.587196 642.877370 643.742941 644.487523 644.846331 645.087304 645.907557 646.612315 646.934382 647.133676 647.894542 648.532395 648.785009 648.910920 649.584792 650.099526 -100 
-100 -100 636.458580 637.997386 639.223792 639.754775 639.922117 641.177376 642.107411 642.407176 642.405349 643.515124 644.345490 644.587285 644.553015 645.624289 646.421501 646.633602 646.564490 647.572690 648.298928 648.437860 648.294015 649.221186 649.863922 -100 
-100 -100 638.072734 639.050885 639.992505 640.554078 640.955553 641.862250 642.625613 643.018852 643.285858 644.082361 644.770561 645.120795 645.363759 646.135465 646.799044 647.121947 647.327547 648.040020 648.631265 648.872523 648.986088 649.589481 650.040747 -100 
-100 -100 639.632773 640.193583 640.866341 641.423706 641.937130 642.622688 643.252896 643.718172 644.139136 644.747179 645.324326 645.759522 646.164066 646.756942 647.315670 647.724883 648.090435 648.625616 649.109777 649.427718 649.680865 650.070803 650.352295 -100 
-100 -100 640.472848 640.856170 641.394099 641.929771 642.464891 643.063478 643.634350 644.124910 644.595001 645.135184 645.665713 646.133823 646.592244 647.121947 647.637110 648.080027 648.498913 648.970977 649.409624 649.755076 650.048934 650.354075 650.557722 -100 
-100 -100 -100 -100 -100 -100 -100 -100 -100 -100 -100 -100 -100 -100 -100 -100 -100 -100 -100 -100 -100 -100 -100 -100 -100 -100 
-100 -100 -100 -100 -100 -100 -100 -100 -100 -100 -100 -100 -100 -100 -100 -100 -100 -100 -100 -100 -100 -100 -100 -100 -100 -100 
-100 -100 -100 -100 -100 -100 -100 -100 -100 -100 -100 -100 -100 -100 -100 -100 -100 -100 -100 -100 -100 -100 -100 -100 -100 -100 
-100 -100 647.569065 648.002166 648.594126 649.175144 649.758171 650.437139 651.086499 651.638357 652.159739 652.769017 653.353182 653.847859 654.317878 654.876847 655.410166 655.851133 656.260758 656.748216 657.197817 657.539316 657.824730 658.146730 658.364411 -100 
-100 -100 646.351191 647.044170 647.807777 648.393129 648.909131 649.718565 650.446908 650.950698 651.377086 652.098057 652.749674 653.190329 653.562432 654.228725 654.827139 655.214705 655.528707 656.123567 656.640851 656.936753 657.141412 657.594183 657.919285 -100 
-100 -100 643.812736 645.265569 646.418709 646.937975 647.124097 648.369154 649.306979 649.657026 649.712010 650.834574 651.675133 651.952812 651.951416 653.008327 653.790325 654.016991 653.964670 654.946601 655.650152 655.798435 655.663744 656.542032 657.137794 -100 
-100 -100 640.272301 643.285126 644.955962 645.276861 644.479150 646.815569 648.092021 648.170550 647.215951 649.385709 650.540687 650.537387 649.532263 651.614061 652.702225 652.651383 651.612727 653.605427 654.615544 654.499950 653.410881 655.323021 656.314164 -100 
-100 -100 641.358880 642.982315 644.308135 644.924517 645.172574 646.535994 647.566256 647.940966 648.000161 649.194406 650.090943 650.366209 650.349443 651.463648 652.292869 652.513799 652.447065 653.490359 654.249895 654.407136 654.278375 655.241179 655.911348 -100 
-100 -100 641.270943 642.456452 643.636392 644.378095 644.934435 646.050637 646.999083 647.507067 647.862179 648.798946 649.600773 649.995388 650.260802 651.114460 651.845612 652.180981 652.390553 653.178769 653.844098 654.116087 654.258533 654.958502 655.491428 -100 
-100 -100 639.506935 641.194263 642.591125 643.268509 643.570491 645.007325 646.100521 646.519734 646.612842 647.848824 648.779610 649.076756 649.076867 650.218579 651.071821 651.307462 651.252871 652.325150 653.111230 653.285197 653.169332 654.165861 654.859123 -100 
-100 -100 636.488613 639.666105 641.499627 641.944985 641.241675 643.739796 645.144759 645.304013 644.403829 646.664779 647.891346 647.926061 646.944530 649.089357 650.229147 650.201977 649.175129 651.235920 652.302744 652.214445 651.136131 653.134141 654.181933 -100 
-100 -100 638.069857 639.777151 641.206737 641.920576 642.259780 643.734249 644.861882 645.310604 645.430083 646.692460 647.647889 647.966552 647.985927 649.146365 650.016664 650.267101 650.225901 651.311197 652.108566 652.291499 652.183761 653.189609 653.889369 -100 
-100 -100 638.373156 639.603378 640.850368 641.664246 642.293438 643.487037 644.505252 645.070342 645.475236 646.465833 647.317156 647.752842 648.054171 648.945549 649.710802 650.074441 650.309398 651.124755 651.813748 652.103443 652.261757 652.984562 653.533511 -100 
-100 -100 636.930502 638.641734 640.081554 640.808011 641.159945 642.648605 643.786754 644.240694 644.363162 645.643895 646.616239 646.947117 646.975170 648.149133 649.030521 649.289697 649.255527 650.343737 651.141565 651.322409 651.211463 652.222944 652.926846 -100 
-100 -100 634.200663 637.385132 639.241447 639.713981 639.036185 641.565440 642.992893 643.162473 642.260779 644.565062 645.824683 645.881153 644.911132 647.085801 648.247500 648.237374 647.225630 649.291548 650.360453 650.268852 649.180781 651.195540 652.252628 -100 
-100 -100 636.040350 637.749832 639.187534 639.911174 640.258689 641.740379 642.870461 643.316544 643.431900 644.706311 645.673805 646.001309 646.026732 647.197971 648.076875 648.333986 648.297676 649.382958 650.178097 650.356884 650.244201 651.253537 651.956086 -100 
-100 -100 636.602119 637.826967 639.068528 639.876813 640.497766 641.676245 642.677435 643.226662 643.617561 644.594948 645.436349 645.865691 646.162460 647.048226 647.808569 648.168962 648.400923 649.209650 649.892629 650.178581 650.334239 651.051564 651.596962 -100 
-100 -100 635.434434 637.127885 638.547374 639.254192 639.584458 641.032211 642.132073 642.557090 642.657089 643.897469 644.837073 645.146943 645.161323 646.312150 647.175158 647.423180 647.381830 648.453817 649.240717 649.419672 649.311917 650.305120 650.997195 -100 
-100 -100 633.013283 636.159433 637.977054 638.415422 637.709722 640.162214 641.527409 641.656081 640.734948 642.961000 644.164664 644.188276 643.204025 645.332258 646.462276 646.435594 645.419581 647.453232 648.504057 648.413481 647.346657 649.316622 650.351044 -100 
-100 -100 635.175333 636.844339 638.225255 638.887350 639.169302 640.564922 641.614710 641.995195 642.054701 643.254949 644.158739 644.439304 644.428964 645.556204 646.398809 646.630292 646.574035 647.629685 648.401320 648.567705 648.448809 649.430173 650.114494 -100 
-100 -100 636.148559 637.315265 638.472721 639.190073 639.715925 640.786633 641.686541 642.150064 642.465051 643.360140 644.129142 644.502660 644.754024 645.591188 646.309945 646.639188 646.844087 647.618066 648.269232 648.531405 648.666715 649.355783 649.881988 -100 
-100 -100 635.527524 637.118660 638.410620 638.995956 639.210395 640.516689 641.490620 641.818420 641.838631 642.978813 643.834219 644.086404 644.058079 645.148547 645.962085 646.178881 646.112976 647.137219 647.880263 648.028457 647.895222 648.845466 649.507917 -100 
-100 -100 633.830411 636.783202 638.407457 638.694308 637.871609 640.129056 641.339462 641.371700 640.392840 642.484322 643.588277 643.562835 642.559666 644.600895 645.668710 645.618835 644.598557 646.556524 647.546015 647.424328 646.340504 648.232186 649.212913 -100 
-100 -100 636.791640 638.208370 639.319278 639.796170 639.936318 641.112919 641.983816 642.276947 642.283850 643.344680 644.137534 644.386775 644.370202 645.401963 646.168301 646.391615 646.341798 647.307875 647.998490 648.140841 648.004329 648.872606 649.462016 -100 
-100 -100 638.914466 639.582660 640.307763 640.846148 641.306868 642.049955 642.710030 643.149952 643.518098 644.182781 644.788802 645.197456 645.547767 646.194868 646.780667 647.162617 647.473825 648.061024 648.570929 648.861975 649.063244 649.510892 649.832588 -100 
-100 -100 639.916061 640.327968 640.882825 641.415037 641.939485 642.551694 643.131646 643.616682 644.076512 644.630569 645.169742 645.631130 646.077525 646.618974 647.140868 647.575639 647.981428 648.463980 648.908666 649.246230 649.528408 649.847068 650.062609 -100 
-100 -100 -100 -100 -100 -100 -100 -100 -100 -100 -100 -100 -100 -100 -100 -100 -100 -100 -100 -100 -100 -100 -100 -100 -100 -100 
-100 -100 -100 -100 -100 -100 -100 -100 -100 -100 -100 -100 -100 -100 -100 -100 -100 -100 -100 -100 -100 -100 -100 -100 -100 -100 
-100 -100 -100 -100 -100 -100 -100 -100 -100 -100 -100 -100 -100 -100 -100 -100 -100 -100 -100 -100 -100 -100 -100 -100 -100 -100 
-100 -100 646.951738 647.433943 648.052450 648.627451 649.189931 649.894720 650.558148 651.098781 651.597877 652.232161 652.830658 653.315123 653.763968 654.348007 654.895633 655.326738 655.715954 656.228852 656.693622 657.026624 657.293172 657.642138 657.879385 -100 
-100 -100 645.406569 646.336386 647.195014 647.737060 648.116423 649.070091 649.857130 650.306484 650.594679 651.456923 652.166914 652.554988 652.791889 653.597665 654.253589 654.589433 654.770712 655.503427 656.078396 656.324877 656.401186 656.995993 657.397206 -100 
-100 -100 641.207615 644.062930 645.604110 645.882630 645.081278 647.326312 648.539115 648.624149 647.700213 649.805614 650.917566 650.935602 649.971345 651.996213 653.045165 653.016120 652.016778 653.951013 654.918107 654.816373 653.753215 655.587583 656.511982 -100 
-100 -100 629.097300 640.854411 643.809245 643.169825 635.099631 644.726098 647.023007 646.107225 637.985977 647.327419 649.487487 648.506653 640.446100 649.589363 651.666511 650.653484 642.675832 651.612616 653.595803 652.533812 644.612052 653.402279 655.520926 -100 
-100 -100 638.661105 641.727415 643.461409 643.830193 643.071458 645.455884 646.772075 646.872062 645.932790 648.130458 649.309389 649.315745 648.316894 650.418721 651.524558 651.479156 650.444969 652.458802 653.490500 653.386681 652.309615 654.249153 655.262874 -100 
-100 -100 639.880885 641.542520 642.911864 643.565089 643.845097 645.250233 646.315955 646.715260 646.793557 648.012381 648.929997 649.219024 649.212884 650.343256 651.186039 651.414418 651.353802 652.413267 653.188080 653.354997 653.234195 654.216641 654.900651 -100 
-100 -100 636.753930 639.920164 641.736665 642.163516 641.441194 643.918374 645.304248 645.447980 644.534906 646.783291 647.999456 648.026303 647.037705 649.173300 650.303783 650.268345 649.233699 651.285668 652.344331 652.249343 651.165082 653.156370 654.199724 -100 
-100 -100 625.026956 637.174260 640.330845 639.800267 631.688604 641.616321 644.065968 643.224328 635.094907 644.592544 646.835495 645.885238 637.797231 647.053769 649.188372 648.183069 640.132089 649.215797 651.263190 650.202660 642.152385 651.164488 653.364566 -100 
-100 -100 635.315177 638.502533 640.352683 640.816448 640.131612 642.647595 644.068925 644.242717 643.356095 645.631323 646.871961 646.919614 645.949406 648.103459 649.250588 649.229203 648.206881 650.270887 651.339557 651.251896 650.174237 652.174989 653.225168 -100 
-100 -100 636.973915 638.686027 640.125490 640.851107 641.202294 642.689233 643.827466 644.284132 644.410137 645.685940 646.653745 646.982192 647.009003 648.178146 649.054866 649.309788 649.271494 650.356830 651.152604 651.332463 651.221538 652.229940 652.932023 -100 
-100 -100 634.185603 637.371516 639.229915 639.705216 639.030912 641.563864 642.996044 643.171276 642.274817 644.581166 645.841822 645.899212 644.929969 647.104631 648.265617 648.254417 647.241177 649.304724 650.371300 650.277482 649.187732 651.202187 652.259397 -100 
-100 -100 622.782313 634.904139 638.077431 637.570361 629.466170 639.444116 641.917678 641.071770 632.844128 642.481895 644.771235 643.834889 635.705125 645.043635 647.209428 646.225422 638.205862 647.275800 649.318654 648.242344 640.120998 649.209566 651.428982 -100 
-100 -100 633.299751 636.483311 638.339164 638.811575 638.133055 640.658970 642.083211 642.250900 641.347665 643.647683 644.903452 644.957509 643.985675 646.157345 647.315487 647.302001 646.286570 648.346640 649.410123 649.314275 648.223044 650.235069 651.290705 -100 
-100 -100 635.214294 636.918007 638.350519 639.070689 639.415127 640.885718 642.006777 642.448424 642.561743 643.823714 644.781276 645.103628 645.126521 646.289094 647.159917 647.411460 647.371044 648.447413 649.236047 649.412718 649.300946 650.301910 650.999380 -100 
-100 -100 632.712990 635.869994 637.704847 638.163665 637.480804 639.959479 641.350573 641.502887 640.603449 642.851006 644.074016 644.113886 643.143151 645.282757 646.420553 646.399038 645.387039 647.425015 648.479375 648.391034 647.326315 649.300966 650.338821 -100 
-100 -100 621.683942 633.700408 636.825525 636.297884 628.265014 638.066256 640.465074 639.599274 631.493310 640.912785 643.126115 642.168491 634.110108 643.316883 645.437045 644.443877 636.487493 645.457569 647.476260 646.426426 638.483227 647.370607 649.541405 -100 
-100 -100 632.460556 635.591323 637.386363 637.800117 637.069056 639.494339 640.834610 640.942588 640.003390 642.209990 643.396675 643.407279 642.412079 644.527494 645.644944 645.607526 644.581519 646.603118 647.642534 647.542565 646.467771 648.429852 649.459319 -100 
-100 -100 634.784375 636.420300 637.764078 638.393748 638.646986 640.003607 641.020623 641.378493 641.421519 642.595467 643.478154 643.745986 643.727300 644.837067 645.664832 645.886977 645.823627 646.862630 647.619376 647.775687 647.649352 648.616853 649.292065 -100 
-100 -100 632.880542 635.890359 637.583409 637.924544 637.147610 639.460030 640.717192 640.777558 639.819966 641.944787 643.076429 643.062352 642.065622 644.127027 645.211407 645.164578 644.145394 646.120688 647.127662 647.013784 645.938594 647.855411 648.857739 -100 
-100 -100 622.851344 634.400409 637.286470 636.627048 628.643168 638.079586 640.296887 639.356769 631.352002 640.476533 642.564898 641.575308 633.625420 642.616219 644.656094 643.658717 635.815819 644.595139 646.535704 645.470953 637.612856 646.318965 648.416385 -100 
-100 -100 634.239075 637.034405 638.526215 638.765330 637.932853 640.094470 641.237611 641.272964 640.321630 642.346900 643.405385 643.397821 642.432003 644.414961 645.442215 645.411917 644.428340 646.326563 647.271475 647.161433 646.101433 647.915181 648.829439 -100 
-100 -100 637.995685 638.896347 639.714118 640.209028 640.534752 641.420090 642.139083 642.527307 642.761499 643.565571 644.228802 644.584921 644.800853 645.583530 646.223788 646.552264 646.729789 647.448625 648.010920 648.248804 648.319516 648.905756 649.301901 -100 
-100 -100 639.319717 639.779434 640.359550 640.884941 641.388634 642.026437 642.621217 643.096748 643.536198 644.115703 644.669086 645.119825 645.544153 646.108510 646.642205 647.064482 647.446859 647.950560 648.406014 648.731154 648.991327 649.334491 649.568374 -100 
-100 -100 -100 -100 -100 -100 -100 -100 -100 -100 -100 -100 -100 -100 -100 -100 -100 -100 -100 -100 -100 -100 -100 -100 -100 -100 
-100 -100 -100 -100 -100 -100 -100 -100 -100 -100 -100 -100 -100 -100 -100 -100 -100 -100 -100 -100 -100 -100 -100 -100 -100 -100 
-100 -100 -100 -100 -100 -100 -100 -100 -100 -100 -100 -100 -100 -100 -100 -100 -100 -100 -100 -100 -100 -100 -100 -100 -100 -100 
-100 -100 646.576181 647.010443 647.604567 648.188326 648.774203 649.455773 650.107367 650.661298 651.185086 651.797528 652.385434 652.884064 653.358058 653.921007 654.458293 654.903369 655.317611 655.810489 656.266093 656.613558 656.904023 657.229276 657.448349 -100 
-100 -100 645.358471 646.052522 646.818213 647.406245 647.925023 648.736954 649.467353 649.972991 650.401684 651.126095 651.781831 652.226717 652.602956 653.273356 653.875698 654.267140 654.585485 655.185695 655.709009 656.010933 656.220674 656.676563 657.002869 -100 
-100 -100 642.820557 644.274273 645.429349 645.951187 646.139969 647.387380 648.326999 648.678521 648.735619 649.862212 650.707616 650.990022 650.993019 652.054271 652.840077 653.070083 653.021421 654.008401 654.717748 654.871797 654.741928 655.622919 656.219525 -100 
-100 -100 639.280737 642.294319 643.967090 644.290580 643.495516 645.834264 647.112407 647.192218 646.239639 648.414193 649.574865 649.576910 648.576484 650.662848 651.754542 651.706229 650.670095 652.666997 653.681875 653.570866 652.485528 654.399544 655.391160 -100 
-100 -100 640.366579 641.991249 643.319693 643.939198 644.190277 645.556262 646.588556 646.965145 647.027099 648.226327 649.128984 649.410290 649.398806 650.517389 651.349547 651.572211 651.506935 652.552522 653.314582 653.474098 653.347046 654.310649 654.981004 -100 
-100 -100 640.276613 641.464154 642.648089 643.394030 643.954178 645.073441 646.024497 646.535181 646.893849 647.835767 648.643997 649.045218 649.316354 650.174049 650.907360 651.243508 651.453267 652.241715 652.907102 653.178844 653.320865 654.020461 654.553238 -100 
-100 -100 638.510035 640.200259 641.602870 642.285969 642.592847 644.033356 645.129809 645.552550 645.649931 646.891173 647.828436 648.132432 648.138394 649.283622 650.138145 650.373543 650.317881 651.388690 652.172846 652.344577 652.226626 653.221785 653.914551 -100 
-100 -100 635.492382 638.673054 640.512787 640.964565 640.266981 642.769361 644.178304 644.341962 643.446753 645.712928 646.945672 646.986962 646.011005 648.158660 649.298905 649.270629 648.241728 650.299894 651.363557 651.271862 650.190538 652.186537 653.233548 -100 
-100 -100 637.077105 638.787320 640.222367 640.942363 641.287507 642.767068 643.899649 644.353625 644.478560 645.746239 646.707338 647.031798 647.055997 648.218752 649.088938 649.337700 649.293805 650.375700 651.169187 651.348133 651.236956 652.240561 652.939408 -100 
-100 -100 637.383103 638.616141 639.868289 640.688324 641.323809 642.523304 643.547452 644.118724 644.529627 645.525433 646.381758 646.822408 647.127925 648.021150 648.785695 649.147166 649.378922 650.190214 650.874788 651.160135 651.314812 652.035319 652.583327 -100 
-100 -100 635.942506 637.656666 639.101821 639.834777 640.193522 641.688685 642.833589 643.294673 643.423846 644.709514 645.686185 646.021439 646.053407 647.228860 648.108839 648.365350 648.327533 649.410921 650.203780 650.379942 650.265217 651.274402 651.977382 -100 
-100 -100 633.215656 636.403052 638.264682 638.743838 638.073171 640.609202 642.043916 642.221374 641.327070 643.636055 644.899636 644.960194 643.993857 646.169799 647.329691 647.316582 646.300967 648.361334 649.424707 649.328139 648.236192 650.248678 651.304864 -100 
-100 -100 635.059848 636.771871 638.214268 638.943971 639.298268 640.786887 641.924428 642.378423 642.501147 643.780961 644.753142 645.085319 645.114679 646.286896 647.163336 647.416565 647.375603 648.455224 649.244758 649.418585 649.302095 650.309186 651.010821 -100 
-100 -100 635.626356 636.853268 638.098762 638.912357 639.539557 640.724902 641.733594 642.290721 642.689107 643.672706 644.520004 644.955435 645.257332 646.143892 646.900341 647.255296 647.481509 648.284329 648.961704 649.242767 649.394706 650.109861 650.654366 -100 
-100 -100 634.462935 636.158009 637.580748 638.292165 638.628127 640.082559 641.189942 641.623028 641.730876 642.977975 643.924492 644.242044 644.263299 645.414882 646.272163 646.513096 646.465001 647.530737 648.311960 648.486023 648.374566 649.365738 650.056999 -100 
-100 -100 632.045196 635.192624 637.012960 637.455314 636.754746 639.213583 640.586146 640.722947 639.809926 642.042668 643.253389 643.284948 642.307828 644.436855 645.560958 645.527043 644.504268 646.531752 647.577045 647.481699 646.411229 648.379340 649.413032 -100 
-100 -100 634.209381 635.879593 637.262940 637.928579 638.215138 639.616491 640.673029 641.061006 641.128074 642.335054 643.245590 643.533041 643.528325 644.656407 645.494861 645.720661 645.658693 646.708950 647.475688 647.637870 647.515750 648.495243 649.178737 -100 
-100 -100 635.183752 636.351719 637.511486 638.232050 638.762003 639.837746 640.743631 641.213844 641.535744 642.437442 643.212751 643.592014 643.847623 644.685738 645.402083 645.727416 645.927947 646.697532 647.344638 647.603368 647.735987 648.423172 648.948410 -100 
-100 -100 634.563257 636.155810 637.450069 638.038380 638.256497 639.567183 640.546397 640.880205 640.906785 642.053388 642.914695 643.171758 643.146742 644.238283 645.050647 645.264943 645.195861 646.216584 646.956344 647.101848 646.966470 647.914803 648.576135 -100 
-100 -100 632.866844 635.821176 637.447675 637.737281 636.917935 639.179287 640.394497 640.432278 639.459371 641.557075 642.666570 642.645396 641.644943 643.687287 644.754593 644.703081 643.680444 645.635482 646.622240 646.498432 645.412933 647.302668 648.282177 -100 
-100 -100 635.830005 637.247923 638.360673 638.839926 638.983070 640.163397 641.038963 641.337520 641.350233 642.416903 643.214840 643.467878 643.453644 644.486356 645.252334 645.474294 645.422422 646.385973 647.074163 647.214530 647.076375 647.942986 648.531355 -100 
-100 -100 637.954857 638.623896 639.350455 639.890873 640.354358 641.101111 641.765840 642.211159 642.585003 643.255182 643.865882 644.277973 644.630340 645.278185 645.863556 646.244165 646.553391 647.138247 647.645846 647.934897 648.134486 648.580695 648.901538 -100 
-100 -100 638.957680 639.370264 639.926378 640.460467 640.987583 641.603439 642.188042 642.678447 643.143884 643.703235 644.246855 644.711475 645.159761 645.701823 646.223210 646.656604 647.060413 647.540680 647.983094 648.318639 648.599121 648.916447 649.131232 -100 
-100 -100 -100 -100 -100 -100 -100 -100 -100 -100 -100 -100 -100 -100 -100 -100 -100 -100 -100 -100 -100 -100 -100 -100 -100 -100 
-100 -100 -100 -100 -100 -100 -100 -100 -100 -100 -100 -100 -100 -100 -100 -100 -100 -100 -100 -100 -100 -100 -100 -100 -100 -100 
-100 -100 -100 -100 -100 -100 -100 -100 -100 -100 -100 -100 -100 -100 -100 -100 -100 -100 -100 -100 -100 -100 -100 -100 -100 -100 
-100 -100 646.163405 646.568956 647.146613 647.735069 648.333433 649.003293 649.648301 650.210933 650.748613 651.350654 651.933192 652.441410 652.929792 653.482718 654.014610 654.468970 654.897497 655.381174 655.832485 656.189911 656.493951 656.806629 657.014007 -100 
-100 -100 645.109493 645.694672 646.407882 647.016401 647.590360 648.345832 649.048304 649.582546 650.068268 650.738972 651.368944 651.843485 652.276850 652.894457 653.470992 653.891050 654.265386 654.814337 655.313477 655.644614 655.908584 656.307350 656.593301 -100 
-100 -100 643.143123 644.151064 645.134780 645.743974 646.199972 647.174975 648.007405 648.463095 648.787830 649.649770 650.392623 650.780007 651.048080 651.848480 652.532173 652.864013 653.075060 653.806172 654.416568 654.672254 654.796432 655.411296 655.868602 -100 
-100 -100 640.972142 642.547800 643.816944 644.390074 644.602759 645.925239 646.920481 647.274567 647.319437 648.499293 649.385796 649.661265 649.645292 650.751401 651.571165 651.789263 651.719027 652.752443 653.501253 653.653978 653.517801 654.459650 655.110347 -100 
-100 -100 640.750146 641.905899 643.050253 643.760977 644.289173 645.372054 646.290753 646.777390 647.117293 648.041961 648.836506 649.229241 649.493346 650.341226 651.065040 651.394623 651.597856 652.376146 653.031440 653.296032 653.430228 654.114949 654.636103 -100 
-100 -100 640.268644 641.237819 642.317461 643.104847 643.775531 644.780493 645.674404 646.240922 646.712415 647.545393 648.300681 648.759480 649.143139 649.893655 650.573248 650.963444 651.281187 651.961587 652.572372 652.895959 653.140975 653.722174 654.173140 -100 
-100 -100 638.915734 640.124726 641.339166 642.116225 642.706683 643.858928 644.839625 645.374269 645.753449 646.716729 647.544038 647.960319 648.244245 649.116684 649.862003 650.205917 650.421843 651.219831 651.893679 652.170999 652.318026 653.026482 653.565905 -100 
-100 -100 637.256528 638.956172 640.379021 641.087026 641.420178 642.885128 644.004381 644.447423 644.563216 645.822070 646.775458 647.093179 647.110916 648.269450 649.134556 649.377488 649.327689 650.404725 651.194164 651.370195 651.256636 652.254343 652.949363 -100 
-100 -100 637.486847 638.715187 639.961383 640.775461 641.404861 642.596690 643.614404 644.181562 644.589369 645.578902 646.429575 646.866169 647.168368 648.057589 648.817523 649.174121 649.401370 650.209791 650.892631 651.177361 651.331429 652.047574 652.592377 -100 
-100 -100 637.382922 638.395512 639.542647 640.405487 641.154032 642.239609 643.208135 643.838452 644.365460 645.250938 646.052942 646.551454 646.970665 647.754661 648.462736 648.876840 649.215972 649.917160 650.546000 650.883911 651.142947 651.742001 652.205916 -100 
-100 -100 636.347465 637.583494 638.841937 639.670020 640.314099 641.522454 642.554601 643.132730 643.550052 644.553916 645.418430 645.867126 646.180414 647.079046 647.844737 648.206551 648.438425 649.248664 649.931995 650.216434 650.370475 651.089515 651.636704 -100 
-100 -100 634.969573 636.685578 638.134210 638.871377 639.234356 640.733391 641.882095 642.347415 642.481235 643.768677 644.748192 645.087866 645.124723 646.301405 647.178727 647.432354 647.392154 648.472896 649.264091 649.440463 649.327221 650.331577 651.031558 -100 
-100 -100 635.468053 636.702104 637.957654 638.782244 639.421807 640.624096 641.649549 642.221257 642.632728 643.631328 644.491918 644.938011 645.248784 646.143862 646.905266 647.262708 647.490430 648.296358 648.975936 649.257598 649.409554 650.126698 650.672737 -100 
-100 -100 635.630359 636.638082 637.778816 638.634692 639.374459 640.447359 641.402133 642.019770 642.535449 643.410217 644.204896 644.700363 645.117977 645.894750 646.591169 646.994932 647.325454 648.017318 648.638225 648.970671 649.225781 649.820556 650.281776 -100 
-100 -100 634.872612 636.091368 637.326811 638.130808 638.748070 639.919276 640.915416 641.463925 641.855679 642.827799 643.667049 644.100833 644.404209 645.281984 646.021840 646.362758 646.578525 647.371658 648.041839 648.318823 648.468006 649.176381 649.716226 -100 
-100 -100 633.795652 635.479595 636.887010 637.581857 637.900446 639.335333 640.424770 640.843333 640.939068 642.171738 643.107279 643.419079 643.437283 644.579354 645.420410 645.646649 645.586374 646.642032 647.414386 647.580931 647.462772 648.448234 649.135869 -100 
-100 -100 634.618819 635.813543 637.009890 637.767645 638.334763 639.452918 640.398047 640.900780 641.251042 642.183431 642.986617 643.388887 643.664022 644.518694 645.242263 645.569757 645.772374 646.550663 647.206541 647.471302 647.609393 648.306626 648.839182 -100 
-100 -100 635.182001 636.135032 637.191789 637.953270 638.593009 639.557732 640.409918 640.938462 641.374660 642.170340 642.894712 643.332716 643.701096 644.431317 645.090662 645.466014 645.770520 646.430942 647.022066 647.330634 647.564130 648.133513 648.577392 -100 
-100 -100 634.942355 636.075140 637.189411 637.868517 638.360763 639.394460 640.264322 640.709329 641.011777 641.890169 642.646469 643.014911 643.262505 644.085238 644.788073 645.105819 645.299579 646.053809 646.685591 646.933589 647.056024 647.725769 648.237985 -100 
-100 -100 634.528433 636.071832 637.303645 637.840703 638.015216 639.277663 640.216663 640.526743 640.535857 641.658523 642.500150 642.750349 642.721300 643.795326 644.592147 644.801829 644.729065 645.731481 646.452683 646.588452 646.442779 647.364978 648.004619 -100 
-100 -100 636.147698 637.128983 638.074875 638.641556 639.049245 639.963075 640.735336 641.138894 641.416967 642.225221 642.923625 643.281375 643.528958 644.302888 644.966224 645.287040 645.489215 646.196912 646.783716 647.021724 647.132775 647.732467 648.181329 -100 
-100 -100 637.712717 638.275513 638.951462 639.513094 640.032129 640.724873 641.364135 641.839881 642.271919 642.890840 643.477276 643.919288 644.327957 644.922527 645.480733 645.887698 646.249745 646.780584 647.260504 647.574896 647.825073 648.212127 648.491839 -100 
-100 -100 638.555617 638.940425 639.481023 640.020565 640.561061 641.166858 641.746855 642.247918 642.728981 643.279589 643.818903 644.293424 644.755660 645.286753 645.801174 646.241687 646.656993 647.124830 647.559275 647.901024 648.191760 648.494334 648.696488 -100 
-100 -100 -100 -100 -100 -100 -100 -100 -100 -100 -100 -100 -100 -100 -100 -100 -100 -100 -100 -100 -100 -100 -100 -100 -100 -100 
-100 -100 -100 -100 -100 -100 -100 -100 -100 -100 -100 -100 -100 -100 -100 -100 -100 -100 -100 -100 -100 -100 -100 -100 -100 -100 
-100 -100 -100 -100 -100 -100 -100 -100 -100 -100 -100 -100 -100 -100 -100 -100 -100 -100 -100 -100 -100 -100 -100 -100 -100 -100 
-100 -100 645.578599 646.013889 646.610108 647.196792 647.786077 648.471252 649.126223 649.683270 650.210508 650.827648 651.420536 651.923809 652.402207 652.969820 653.511505 653.960612 654.379183 654.877720 655.339488 655.692825 655.988227 656.316703 656.536993 -100 
-100 -100 644.360951 645.055690 645.823192 646.413893 646.935804 647.751271 648.484616 648.992355 649.423417 650.153595 650.815204 651.264811 651.645085 652.320783 652.927634 653.322286 653.643816 654.250548 654.780790 655.088836 655.303542 655.763027 656.090521 -100 
-100 -100 641.823656 643.277007 644.433256 644.957210 645.148350 646.399574 647.341381 647.692389 647.747862 648.884233 649.737878 650.024805 650.029886 651.098901 651.889772 652.120721 652.071025 653.067904 653.785978 653.945961 653.819864 654.705775 655.303851 -100 
-100 -100 638.285277 641.296221 642.969497 643.294583 642.500199 644.844409 646.124252 646.199677 645.234790 647.430015 648.602716 648.608399 647.603837 649.704884 650.802967 650.751855 649.703415 651.719714 652.745529 652.638518 651.551528 653.474033 654.468336 -100 
-100 -100 639.365576 640.989930 642.320405 642.943218 643.197647 644.567794 645.602313 645.978427 646.039011 647.248620 648.160471 648.447353 648.438827 649.565733 650.402710 650.625212 650.557047 651.609993 652.377494 652.539137 652.412118 653.378384 654.049806 -100 
-100 -100 639.273857 640.460879 641.647761 642.398800 642.964371 644.087602 645.041523 645.554393 645.915940 646.864623 647.680211 648.087634 648.363900 649.228264 649.965908 650.303323 650.512897 651.303478 651.970345 652.242329 652.383901 653.082543 653.614764 -100 
-100 -100 637.514787 639.199104 640.603377 641.293028 641.607946 643.051446 644.150659 644.576748 644.678479 645.925413 646.868883 647.178085 647.187868 648.341129 649.200679 649.437747 649.381896 650.453191 651.237308 651.409109 651.291771 652.282146 652.972350 -100 
-100 -100 634.519037 637.679210 639.516321 639.975520 639.290879 641.792407 643.203391 643.371143 642.481309 644.752630 645.990597 646.034940 645.057303 647.218054 648.364640 648.337860 647.307618 649.366638 650.430511 650.340886 649.266321 651.250432 652.292217 -100 
-100 -100 636.085045 637.789348 639.225768 639.952688 640.306896 641.790945 642.928318 643.388010 643.519128 644.792482 645.759201 646.088696 646.116904 647.286651 648.160045 648.409280 648.364458 649.445843 650.238792 650.418053 650.307791 651.305684 652.001051 -100 
-100 -100 636.381202 637.614888 638.871465 639.698742 640.342466 641.549091 642.580501 643.159659 643.578416 644.579953 645.442124 645.889530 646.202100 647.099614 647.863899 648.224050 648.454454 649.264625 649.948696 650.234624 650.389809 651.105854 651.650611 -100 
-100 -100 634.937431 636.654756 638.106007 638.846819 639.214159 640.717841 641.872049 642.343949 642.484507 643.774124 644.755980 645.099425 645.141206 646.319652 647.195660 647.448646 647.408853 648.490572 649.283761 649.463521 649.354118 650.354716 651.052014 -100 
-100 -100 632.211561 635.403329 637.271595 637.758837 637.097194 639.642314 641.087799 641.279493 640.404231 642.710883 643.977716 644.046691 643.091239 645.269068 646.423595 646.406183 645.388982 647.446394 648.510730 648.422427 647.349268 649.339774 650.385703 -100 
-100 -100 634.062274 635.777405 637.225464 637.962624 638.325539 639.823399 640.971479 641.437799 641.573373 642.858199 643.836567 644.177840 644.217176 645.391757 646.263125 646.511218 646.466751 647.543446 648.332197 648.508632 648.396794 649.395353 650.091473 -100 
-100 -100 634.636952 635.865207 637.114846 637.935070 638.570533 639.764763 640.783565 641.352095 641.761862 642.753391 643.609608 644.056872 644.371388 645.260707 646.009367 646.356284 646.576565 647.375353 648.049835 648.329150 648.479792 649.191294 649.733321 -100 
-100 -100 633.484333 635.177086 636.601739 637.319060 637.663471 639.125878 640.243088 640.688254 640.809258 642.064003 643.021028 643.354333 643.393620 644.548591 645.392499 645.620616 645.563323 646.624188 647.401139 647.570892 647.455299 648.444724 649.135029 -100 
-100 -100 631.080613 634.218246 636.037831 636.485771 635.795210 638.259775 639.641682 639.792113 638.897650 641.132949 642.352779 642.400002 641.440650 643.574259 644.684534 644.636732 643.602511 645.626655 646.667615 646.566580 645.489132 647.457988 648.491801 -100 
-100 -100 633.235424 634.903249 636.288139 636.959051 637.253347 638.662042 639.727706 640.126954 640.206559 641.421184 642.341411 642.641679 642.650361 643.781938 644.612380 644.829499 644.760427 645.806482 646.568950 646.726491 646.599935 647.577923 648.260734 -100 
-100 -100 634.202901 635.372469 636.535840 637.261776 637.798484 638.881938 639.796425 640.275932 640.607462 641.518588 642.303869 642.693800 642.959192 643.800230 644.513308 644.834553 645.031371 645.797338 646.440956 646.696639 646.826716 647.511286 648.035001 -100 
-100 -100 633.576320 635.173807 636.473486 637.067306 637.291367 638.610036 639.597358 639.938735 639.972534 641.130081 642.002102 642.269457 642.253461 643.346611 644.157889 644.371116 644.301237 645.318628 646.055796 646.200427 646.065402 647.009193 647.667737 -100 
-100 -100 631.872727 634.837288 636.470991 636.765963 635.950925 638.221425 639.444524 639.488068 638.518023 640.630277 641.751759 641.741755 640.753257 642.793387 643.859701 643.809093 642.789400 644.739484 645.724092 645.602033 644.523073 646.402981 647.377854 -100 
-100 -100 634.844883 636.268062 637.386371 637.870926 638.019577 639.207400 640.090421 640.395665 640.414629 641.491453 642.298986 642.560662 642.553726 643.587962 644.354610 644.577530 644.526651 645.488343 646.175346 646.316184 646.179473 647.042127 647.627935 -100 
-100 -100 636.975980 637.647979 638.378832 638.924281 639.393544 640.147148 640.819140 641.271699 641.652834 642.331212 642.949705 643.368592 643.726256 644.376828 644.963699 645.345249 645.654857 646.238995 646.745817 647.034510 647.233799 647.678316 647.997926 -100 
-100 -100 637.981725 638.396523 638.956391 639.495316 640.028198 640.650701 641.242491 641.740283 642.213170 642.780034 643.330639 643.801245 644.254149 644.799164 645.322306 645.756649 646.160728 646.640588 647.082346 647.417260 647.697046 648.013329 648.227374 -100 
-100 -100 -100 -100 -100 -100 -100 -100 -100 -100 -100 -100 -100 -100 -100 -100 -100 -100 -100 -100 -100 -100 -100 -100 -100 -100 
-100 -100 -100 -100 -100 -100 -100 -100 -100 -100 -100 -100 -100 -100 -100 -100 -100 -100 -100 -100 -100 -100 -100 -100 -100 -100 
-100 -100 -100 -100 -100 -100 -100 -100 -100 -100 -100 -100 -100 -100 -100 -100 -100 -100 -100 -100 -100 -100 -100 -100 -100 -100 
-100 -100 644.956384 645.440963 646.064225 646.645756 647.215746 647.928414 648.599266 649.146772 649.653148 650.296871 650.905141 651.398704 651.856140 652.449240 653.005407 653.444374 653.841813 654.365166 654.840965 655.184240 655.459306 655.814071 656.053745 -100 
-100 -100 643.411199 644.342673 645.205565 645.753722 646.140055 647.101642 647.895410 648.349722 648.642668 649.516914 650.238426 650.635647 650.880070 651.696435 652.361191 652.703287 652.890096 653.635328 654.222649 654.479503 654.563781 655.165223 655.569008 -100 
-100 -100 639.214377 642.068257 643.612361 643.895836 643.099053 645.353680 646.572008 646.656056 645.723350 647.854382 648.983366 649.009474 648.045122 650.089083 651.148575 651.120492 650.112771 652.071771 653.055466 652.962989 651.902560 653.748439 654.676708 -100 
-100 -100 627.117471 638.858825 641.814268 641.177757 633.099046 642.748230 645.050331 644.120366 635.912455 645.357828 647.547733 646.569889 638.460365 647.672781 649.766322 648.741638 640.677398 649.713960 651.723747 650.665555 642.712909 651.545011 653.672240 -100 
-100 -100 636.658656 639.723789 641.462591 641.838717 641.086515 643.481266 644.803159 644.902316 643.954780 646.179173 647.376832 647.393089 646.395585 648.517446 649.633350 649.586937 648.541070 650.575159 651.617699 651.516664 650.436199 652.383254 653.399783 -100 
-100 -100 637.872915 639.533745 640.910111 641.574480 641.866239 643.280057 644.352521 644.757104 644.841181 646.073820 647.005605 647.306257 647.309074 648.452672 649.303977 649.535115 649.473943 650.538095 651.315527 651.482599 651.360879 652.341503 653.024659 -100 
-100 -100 634.766679 637.915050 639.735475 640.176919 639.474039 641.955418 643.347287 643.498501 642.594653 644.854116 646.082139 646.118198 645.133246 647.287350 648.428168 648.396296 647.361125 649.414820 650.473463 650.379292 649.300317 651.278878 652.316899 -100 
-100 -100 623.152408 635.189598 638.335684 637.823387 629.764752 639.665037 642.116698 641.283785 633.167117 642.673091 644.925588 643.977274 635.852606 645.166983 647.317603 646.315330 638.256341 647.347895 649.396670 648.344478 640.346220 649.297234 651.483375 -100 
-100 -100 633.334136 636.503563 638.356797 638.835665 638.172072 640.694904 642.125813 642.311261 641.437165 643.723276 644.974496 645.030612 644.063810 646.234441 647.389173 647.369554 646.345527 648.409426 649.477168 649.390734 648.318998 650.305338 651.348579 -100 
-100 -100 634.967208 636.680794 638.129856 638.870455 639.238563 640.739668 641.892374 642.364622 642.506285 643.792692 644.771107 645.111023 645.148979 646.326549 647.205069 647.459378 647.419602 648.503143 649.297814 649.478673 649.369799 650.369116 651.065299 -100 
-100 -100 632.173178 635.366070 637.237019 637.728173 637.071148 639.620782 641.071132 641.267997 640.397546 642.707016 643.975687 644.046020 643.091904 645.271997 646.429739 646.415329 645.400740 647.460921 648.527879 648.441969 647.370568 649.360784 650.406118 -100 
-100 -100 620.769045 632.903308 636.090288 635.599456 627.514277 637.508790 640.003396 639.189347 631.039039 640.631013 642.920638 641.997276 633.887656 643.226190 645.386418 644.398892 636.385015 645.443350 647.487781 646.435678 638.431170 647.396980 649.588250 -100 
-100 -100 631.303152 634.493332 636.360513 636.847661 636.186181 638.729980 640.174628 640.366752 639.492264 641.797266 643.062680 643.131135 642.174872 644.350968 645.504028 645.484891 644.465811 646.520450 647.582249 647.492356 646.418035 648.405807 649.449793 -100 
-100 -100 633.234240 634.940509 636.381275 637.114481 637.475186 638.963046 640.103779 640.567582 640.703338 641.979219 642.951612 643.292194 643.333543 644.501715 645.364207 645.606038 645.557634 646.627713 647.410940 647.584021 647.470171 648.463759 649.156669 -100 
-100 -100 630.757794 633.906814 635.745050 636.215603 635.550426 638.043564 639.453783 639.630207 638.759380 641.017208 642.256293 642.318912 641.372281 643.519284 644.642309 644.604809 643.579052 645.610936 646.657731 646.560740 645.486622 647.459384 648.495810 -100 
-100 -100 619.790905 631.753516 634.873750 634.358027 626.356752 636.157195 638.573445 637.737831 629.700598 639.090935 641.314417 640.378190 632.336937 641.559336 643.664938 642.653072 634.668474 643.645853 645.657943 644.595763 636.625420 645.528010 647.700641 -100 
-100 -100 630.515254 633.637833 635.435405 635.859554 635.144719 637.583255 638.941421 639.072162 638.160627 640.378013 641.580448 641.610854 640.634660 642.757771 643.866944 643.818581 642.781412 644.797796 645.829742 645.720726 644.636079 646.596736 647.625215 -100 
-100 -100 632.822582 634.461562 635.812290 636.452288 636.718631 638.090386 639.124458 639.500754 639.562719 640.754502 641.655166 641.941233 641.938763 643.054350 643.879324 644.096804 644.028512 645.061669 645.812169 645.962815 645.831878 646.794317 647.466678 -100 
-100 -100 630.904943 633.926818 635.630628 635.982144 635.215808 637.544787 638.818185 638.893252 637.947625 640.095778 641.247875 641.252969 640.274899 642.337381 643.420914 643.373911 642.355996 644.324040 645.326153 645.211361 644.140362 646.045241 647.041728 -100 
-100 -100 620.838763 632.431555 635.333883 634.683912 626.699469 636.162670 638.396408 637.465453 629.443713 638.619189 640.733044 639.767186 631.863184 640.826789 642.863209 641.869997 634.049162 642.803784 644.739066 643.681384 635.869225 644.523376 646.608337 -100 
-100 -100 632.268182 635.076152 636.578940 636.828045 636.005326 638.182533 639.340587 639.388904 638.447672 640.494941 641.572198 641.581448 640.631932 642.615769 643.644476 643.616849 642.637246 644.530664 645.473274 645.364851 644.311121 646.114043 647.022903 -100 
-100 -100 636.039838 636.946333 637.772301 638.276851 638.613708 639.512548 640.245919 640.648505 640.896929 641.717188 642.395466 642.764645 642.991036 643.779049 644.422582 644.753297 644.932043 645.649652 646.210624 646.447972 646.518493 647.101332 647.495182 -100 
-100 -100 637.369778 637.833710 638.420995 638.955706 639.470601 640.121432 640.730397 641.220574 641.674741 642.268977 642.835928 643.298261 643.731633 644.301944 644.839370 645.263812 645.647015 646.150186 646.604564 646.928601 647.187546 647.528807 647.761369 -100 
-100 -100 -100 -100 -100 -100 -100 -100 -100 -100 -100 -100 -100 -100 -100 -100 -100 -100 -100 -100 -100 -100 -100 -100 -100 -100 
-100 -100 -100 -100 -100 -100 -100 -100 -100 -100 -100 -100 -100 -100 -100 -100 -100 -100 -100 -100 -100 -100 -100 -100 -100 -100 
-100 -100 -100 -100 -100 -100 -100 -100 -100 -100 -100 -100 -100 -100 -100 -100 -100 -100 -100 -100 -100 -100 -100 -100 -100 -100 
-100 -100 644.576171 645.013653 645.614049 646.206428 646.802314 647.494434 648.156358 648.720158 649.253769 649.876764 650.474938 650.983012 651.465806 652.037460 652.582930 653.035563 653.457239 653.958242 654.421755 654.776195 655.072335 655.401656 655.622701 -100 
-100 -100 643.356857 644.053814 644.825616 645.422213 645.950915 646.773407 647.513721 648.028208 648.465653 649.201742 649.868722 650.323229 650.707962 651.387649 651.998208 652.396314 652.720819 653.329724 653.861278 654.169890 654.384798 654.844956 655.173322 -100 
-100 -100 640.816297 642.271925 643.432740 643.963009 644.161334 645.419726 646.368510 646.726222 646.788055 647.930420 648.789591 649.081617 649.091311 650.164228 650.958698 651.193024 651.146144 652.144725 652.863427 653.023147 652.896393 653.782713 654.381869 -100 
-100 -100 637.272957 640.286380 641.964729 642.296783 641.510171 643.861789 645.148661 645.230732 644.272125 646.473385 647.651733 647.662697 646.662940 648.767838 649.869496 649.821774 648.776085 650.793678 651.819589 651.711792 650.623728 652.546398 653.541637 -100 
-100 -100 638.346353 639.973866 641.310332 641.940947 642.203767 643.581844 644.623654 645.006460 645.073269 646.288806 647.206212 647.498259 647.494449 648.625455 649.466269 649.692289 649.626854 650.681042 651.448475 651.609270 651.481286 652.447457 653.119356 -100 
-100 -100 638.247353 639.438355 640.632341 641.392158 641.966846 643.098571 644.060090 644.579722 644.947427 645.901921 646.722907 647.135285 647.416146 648.284894 649.026779 649.368032 649.580549 650.372441 651.039125 651.310208 651.450843 652.149192 652.681594 -100 
-100 -100 636.482330 638.171392 639.583784 640.283107 640.607817 642.060288 643.167370 643.600297 643.708144 644.960860 645.909620 646.223566 646.237799 647.395697 648.259934 648.501299 648.448905 649.521668 650.305446 650.476340 650.358104 651.348112 652.038365 -100 
-100 -100 633.483715 636.649066 638.494787 638.964101 638.289645 640.800470 642.219593 642.394362 641.510728 643.787923 645.031110 645.079972 644.106537 646.272056 647.423659 647.401488 646.375000 648.435798 649.499742 649.409659 648.334568 650.318440 651.360240 -100 
-100 -100 635.050752 636.759963 638.204717 638.941596 639.306005 640.799586 641.945480 642.412649 642.550377 643.829675 644.801452 645.135159 645.167154 646.341493 647.220139 647.474139 647.433109 648.516830 649.310883 649.490654 649.380618 650.378566 651.073926 -100 
-100 -100 635.349837 636.588062 637.852491 638.689347 639.343120 640.559440 641.599801 642.187043 642.612981 643.620623 644.487579 644.938551 645.253929 646.155781 646.926025 647.291445 647.525983 648.339165 649.025354 649.312867 649.469150 650.185509 650.730142 -100 
-100 -100 633.909740 635.631356 637.090031 637.840006 638.217182 639.730666 640.894256 641.374898 641.523296 642.819290 643.805618 644.151701 644.194784 645.377336 646.260660 646.519867 646.484755 647.570101 648.366147 648.548294 648.440668 649.441581 650.138472 -100 
-100 -100 631.188338 634.384134 636.259306 636.755177 636.103056 638.658022 640.113285 640.314342 639.447565 641.761067 643.032559 643.104145 642.149872 644.331773 645.493984 645.483191 644.470942 646.532182 647.599360 647.513363 646.441902 648.432361 649.477636 -100 
-100 -100 633.044751 634.763289 636.217397 636.962416 637.334400 638.842115 640.000390 640.476731 640.621473 641.913705 642.897136 643.241377 643.282476 644.461549 645.340668 645.595786 645.556643 646.636781 647.427296 647.604660 647.493264 648.491367 649.186847 -100 
-100 -100 633.625293 634.856275 636.111014 636.938226 637.582237 638.786360 639.815846 640.395132 640.814807 641.814230 642.675388 643.124757 643.439831 644.334084 645.092580 645.448418 645.675100 646.476956 647.151640 647.429958 647.579442 648.289860 648.831179 -100 
-100 -100 632.477912 634.172799 635.601711 636.325208 636.677647 638.150030 639.278385 639.734935 639.866461 641.129508 642.090938 642.424408 642.461267 643.621464 644.479037 644.719101 644.669789 645.733575 646.509302 646.676332 646.558202 647.545936 648.235399 -100 
-100 -100 630.078211 633.217621 635.040972 635.494564 634.811622 637.286208 638.679462 638.841512 637.957849 640.202034 641.426748 641.474394 640.512607 642.651646 643.776182 643.740697 642.714555 644.741348 645.780498 645.676059 644.595495 646.562416 647.595329 -100 
-100 -100 632.235213 633.905016 635.293823 635.970463 636.272399 637.690884 638.767669 639.178410 639.268928 640.492862 641.419458 641.723031 641.733082 642.870392 643.711515 643.937998 643.875295 644.923574 645.684681 645.839433 645.710199 646.686377 647.368305 -100 
-100 -100 633.203740 634.375771 635.543575 636.275580 636.820045 637.913096 638.838319 639.328866 639.671031 640.591690 641.384595 641.780237 642.050036 642.896971 643.617770 643.945810 644.147497 644.915559 645.558781 645.812905 645.941243 646.624367 647.147281 -100 
-100 -100 632.577888 634.178471 635.483214 636.083438 636.315300 637.643499 638.641205 638.993033 639.036953 640.204127 641.084597 641.359103 641.349196 642.448265 643.265603 643.484139 643.418280 644.437904 645.175686 645.320048 645.184333 646.127050 646.784863 -100 
-100 -100 630.875975 633.844161 635.483387 635.784955 634.977650 637.257649 638.490819 638.544243 637.583743 639.705564 640.835828 640.833579 639.851827 641.897795 642.969442 642.923469 641.907452 643.859993 644.845981 644.724649 643.645881 645.525009 646.499229 -100 
-100 -100 633.852269 635.278792 636.402530 636.893788 637.050270 638.247231 639.139862 639.454577 639.482748 640.568688 641.384753 641.654116 641.653937 642.693972 643.465702 643.692993 643.645663 644.609962 645.298721 645.440685 645.304488 646.166862 646.752310 -100 
-100 -100 635.987693 636.662669 637.398698 637.950819 638.427912 639.190321 639.871531 640.333249 640.723312 641.410364 642.036999 642.463293 642.827536 643.483833 644.075688 644.461504 644.774609 645.361418 645.870138 646.160082 646.360025 646.804621 647.124129 -100 
-100 -100 636.996074 637.413650 637.978525 638.524061 639.064728 639.695853 640.296642 640.803415 641.285055 641.860340 642.418839 642.896655 643.356003 643.906681 644.434757 644.873321 645.280873 645.763423 646.207123 646.543329 646.823835 647.140365 647.354439 -100 
-100 -100 -100 -100 -100 -100 -100 -100 -100 -100 -100 -100 -100 -100 -100 -100 -100 -100 -100 -100 -100 -100 -100 -100 -100 -100 
-100 -100 -100 -100 -100 -100 -100 -100 -100 -100 -100 -100 -100 -100 -100 -100 -100 -100 -100 -100 -100 -100 -100 -100 -100 -100 
-100 -100 -100 -100 -100 -100 -100 -100 -100 -100 -100 -100 -100 -100 -100 -100 -100 -100 -100 -100 -100 -100 -100 -100 -100 -100 
-100 -100 644.160873 644.570989 645.157354 645.757628 646.369576 647.053560 647.712592 648.288773 648.839240 649.453094 650.046375 650.564398 651.061748 651.622828 652.162347 652.623872 653.058832 653.547791 654.003187 654.363655 654.670068 654.984867 655.193706 -100 
-100 -100 643.103467 643.693182 644.415321 645.036111 645.624106 646.393825 647.110304 647.658055 648.156575 648.839260 649.480234 649.964892 650.407456 651.033039 651.616978 652.044062 652.424617 652.978235 653.480640 653.813936 654.079510 654.480117 654.767576 -100 
-100 -100 641.130519 642.142835 643.135929 643.758355 644.229387 645.218769 646.065094 646.534128 646.871563 647.745796 648.500155 648.898336 649.176237 649.984171 650.674863 651.013600 651.230691 651.965330 652.577564 652.833929 652.958409 653.574709 654.033605 -100 
-100 -100 638.949665 640.529613 641.809057 642.396926 642.626228 643.963261 644.972347 645.339577 645.396881 646.589349 647.487833 647.774829 647.769655 648.882651 649.709088 649.934138 649.870093 650.905716 651.654923 651.806963 651.669891 652.612814 653.264952 -100 
-100 -100 638.711851 639.873943 641.030817 641.757990 642.303812 643.402725 644.336057 644.836114 645.188556 646.125536 646.931795 647.335576 647.609772 648.465557 649.196720 649.533304 649.742219 650.522787 651.177970 651.441302 651.574253 652.259235 652.781246 -100 
-100 -100 638.213699 639.191459 640.286333 641.092302 641.782048 642.804429 643.713783 644.293981 644.777974 645.623034 646.389669 646.858892 647.252096 648.011382 648.699255 649.096991 649.420669 650.103455 650.713584 651.035376 651.278740 651.859580 652.310966 -100 
-100 -100 636.846777 638.066553 639.298816 640.096538 640.707545 641.878237 642.874953 643.423384 643.814879 644.790333 645.628812 646.054968 646.347947 647.229898 647.984512 648.336958 648.560083 649.360599 650.032920 650.308037 650.453179 651.160987 651.700614 -100 
-100 -100 635.180273 636.892327 638.334353 639.064065 639.418670 640.902650 642.038402 642.495451 642.623427 643.894935 644.859459 645.186524 645.212586 646.381215 647.256261 647.508279 647.466281 648.546233 649.334838 649.509480 649.394704 650.391957 651.087094 -100 
-100 -100 635.413988 636.653442 637.917796 638.753013 639.403718 640.615124 641.650196 642.232474 642.653636 643.655673 644.517118 644.962832 645.273321 646.171851 646.941349 647.306640 647.541033 648.353596 649.038137 649.323665 649.478167 650.194436 650.739240 -100 
-100 -100 635.316711 636.339290 637.503303 638.386321 639.155742 640.261240 641.248056 641.894861 642.436595 643.334839 644.147262 644.654472 645.081445 645.873929 646.591378 647.014026 647.360302 648.067031 648.699953 649.041183 649.302724 649.902351 650.365856 -100 
-100 -100 634.288349 635.533982 636.808466 637.655859 638.320336 639.548806 640.600108 641.196087 641.629560 642.646883 643.521687 643.978682 644.299065 645.205399 645.980727 646.351308 646.590553 647.407661 648.096928 648.386839 648.545373 649.264697 649.810567 -100 
-100 -100 632.918706 634.644197 636.107958 636.863355 637.246057 638.765225 639.933793 640.418098 640.569232 641.871190 642.861637 643.210166 643.254809 644.438607 645.325541 645.588119 645.555294 646.643679 647.441139 647.623334 647.515245 648.518527 649.216388 -100 
-100 -100 633.429592 634.671304 635.939911 636.780985 637.439226 638.661594 639.707644 640.299511 640.729549 641.743667 642.615953 643.071173 643.389791 644.293338 645.065527 645.433375 645.669738 646.482190 647.165550 647.449799 647.603590 648.319609 648.864056 -100 
-100 -100 633.604507 634.618088 635.769605 636.639950 637.397143 638.490180 639.466461 640.105568 640.641170 641.532683 642.339546 642.843694 643.268418 644.054870 644.764768 645.181754 645.522787 646.220022 646.841163 647.171867 647.425130 648.017961 648.477837 -100 
-100 -100 632.858062 634.081065 635.325234 636.141697 636.774953 637.966638 638.985245 639.556259 639.968908 640.959337 641.811308 642.253036 642.562087 643.450214 644.206990 644.564425 644.792757 645.590495 646.257670 646.529102 646.673400 647.378860 647.917315 -100 
-100 -100 631.790104 633.477075 634.891879 635.597726 635.930851 637.386772 638.499203 638.940435 639.056950 640.309799 641.259567 641.580476 641.605378 642.757914 643.616340 643.859517 643.811939 644.871659 645.639773 645.799265 645.674850 646.657152 647.343421 -100 
-100 -100 632.617201 633.815856 635.020171 635.789350 636.371531 637.509713 638.477180 639.002500 639.374212 640.326485 641.145085 641.558847 641.843383 642.709351 643.447756 643.789456 644.002781 644.784806 645.437688 645.696925 645.829921 646.524037 647.055149 -100 
-100 -100 633.181993 634.140434 635.206524 635.980292 636.635479 637.619664 638.493351 639.043661 639.500849 640.316187 641.057151 641.508866 641.889024 642.630918 643.302744 643.689595 644.002886 644.667242 645.257653 645.563484 645.794007 646.360771 646.803183 -100 
-100 -100 632.942870 634.083122 635.208375 635.900376 636.407880 637.461155 638.351966 638.817509 639.139687 640.037878 640.811916 641.195750 641.456729 642.291056 643.004800 643.332313 643.533766 644.292477 644.925822 645.174006 645.295932 645.963366 646.473950 -100 
-100 -100 632.531057 634.084189 635.328307 635.878409 636.067333 637.349956 638.309550 638.638888 638.666059 639.808845 640.668890 640.935356 640.920580 642.005767 642.812575 643.031139 642.965641 643.973084 644.697517 644.835807 644.692048 645.611757 646.249547 -100 
-100 -100 634.161577 635.150769 636.108267 636.688333 637.111260 638.043809 638.835469 639.257657 639.553648 640.380490 641.096345 641.469780 641.731113 642.516358 643.189518 643.518884 643.728131 644.441161 645.031825 645.272747 645.385600 645.984447 646.432343 -100 
-100 -100 635.737560 636.306769 636.993403 637.568405 638.102956 638.813378 639.471054 639.964923 640.414577 641.050867 641.653652 642.110512 642.532319 643.138166 643.706145 644.121521 644.490539 645.026802 645.510732 645.827980 646.079832 646.467077 646.746558 -100 
-100 -100 636.586798 636.977357 637.528126 638.080908 638.636894 639.259882 639.857786 640.376649 640.875049 641.442411 641.997451 642.486314 642.961334 643.503601 644.027744 644.476598 644.898820 645.372094 645.810570 646.155129 646.447540 646.750729 646.952991 -100 
-100 -100 -100 -100 -100 -100 -100 -100 -100 -100 -100 -100 -100 -100 -100 -100 -100 -100 -100 -100 -100 -100 -100 -100 -100 -100 
-100 -100 -100 -100 -100 -100 -100 -100 -100 -100 -100 -100 -100 -100 -100 -100 -100 -100 -100 -100 -100 -100 -100 -100 -100 -100 
-100 -100 -100 -100 -100 -100 -100 -100 -100 -100 -100 -100 -100 -100 -100 -100 -100 -100 -100 -100 -100 -100 -100 -100 -100 -100 
-100 -100 643.578171 644.019828 644.628001 645.230619 645.837861 646.541226 647.214161 647.788506 648.331511 648.961851 649.566187 650.079911 650.567713 651.143023 651.691854 652.147893 652.572192 653.073592 653.536281 653.889572 654.184874 654.514141 654.735666 -100 
-100 -100 642.354642 643.055801 643.835838 644.443568 644.984629 645.818412 646.570021 647.095943 647.543821 648.286524 648.959259 649.419971 649.810667 650.492895 651.106277 651.508507 651.836751 652.444387 652.973495 653.280000 653.493567 653.953205 654.281996 -100 
-100 -100 639.807077 641.266489 642.436298 642.979690 643.193163 644.461892 645.422158 645.793480 645.869332 647.015164 647.878802 648.178843 648.198549 649.269714 650.065366 650.306140 650.267893 651.259662 651.972192 652.128440 652.000300 652.884889 653.484146 -100 
-100 -100 636.255302 639.270962 640.959201 641.307296 640.542081 642.899859 644.197808 644.296726 643.361503 645.557054 646.737409 646.759594 645.781473 647.872656 648.972512 648.935495 647.912691 649.909319 650.924040 650.812390 649.725495 651.643820 652.638298 -100 
-100 -100 637.310017 638.943758 640.292237 640.938605 641.218625 642.608704 643.663043 644.059821 644.140545 645.359335 646.280768 646.580193 646.585794 647.714728 648.556973 648.790216 648.734577 649.782608 650.544170 650.702212 650.573844 651.539111 652.211277 -100 
-100 -100 637.189765 638.391733 639.600957 640.377184 640.967939 642.114334 643.089219 643.620821 643.998537 644.959555 645.785780 646.203433 646.489385 647.360038 648.105311 648.452530 648.671672 649.463235 650.126950 650.396086 650.536055 651.235817 651.769675 -100 
-100 -100 635.396695 637.106905 638.540034 639.257183 639.597194 641.066471 642.187646 642.631245 642.746811 644.007946 644.963092 645.282196 645.301182 646.461486 647.330043 647.578393 647.535701 648.609431 649.388518 649.556305 649.435560 650.430188 651.123676 -100 
-100 -100 632.360960 635.568719 637.442450 637.930361 637.267987 639.799352 641.233413 641.417506 640.537908 642.826979 644.078029 644.132940 643.166331 645.332489 646.488421 646.474213 645.460060 647.520439 648.579698 648.485097 647.401899 649.397504 650.445038 -100 
-100 -100 633.957391 635.688086 637.153981 637.908477 638.287713 639.797699 640.956991 641.433790 641.578414 642.866344 643.844589 644.183052 644.219292 645.396628 646.280526 646.541496 646.508244 647.595300 648.390274 648.570161 648.459822 649.463847 650.162911 -100 
-100 -100 634.275949 635.526257 636.806437 637.659032 638.327575 639.558117 640.610481 641.206930 641.640228 642.655948 643.528714 643.983528 644.301891 645.207326 645.983823 646.356095 646.597249 647.416299 648.106800 648.397517 648.556758 649.278031 649.825263 -100 
-100 -100 632.844749 634.576266 636.048388 636.812561 637.203535 638.729948 639.904266 640.392488 640.546137 641.852777 642.845982 643.196096 643.242250 644.427360 645.317666 645.583765 645.554261 646.648324 647.450925 647.637015 647.531872 648.539864 649.239752 -100 
-100 -100 630.126011 633.333584 635.221567 635.730397 635.090899 637.657996 639.122930 639.328805 638.459911 640.791982 642.073559 642.151267 641.204227 643.385157 644.553680 644.549065 643.538908 645.613964 646.688999 646.604957 645.529146 647.533288 648.583696 -100 
-100 -100 631.993457 633.719587 635.184044 635.940325 636.323877 637.843378 639.012021 639.495962 639.646139 640.949833 641.940962 642.289709 642.334662 643.517667 644.406040 644.671077 644.640250 645.730255 646.526726 646.706588 646.596000 647.600185 648.298702 -100 
-100 -100 632.581394 633.818192 635.081414 635.917957 636.571991 637.788364 638.829381 639.417987 639.845428 640.854955 641.722559 642.174581 642.491289 643.391539 644.163494 644.534215 644.773886 645.584480 646.262909 646.542685 646.693430 647.406422 647.949283 -100 
-100 -100 631.437256 633.138384 634.574810 635.305160 635.664312 637.151318 638.292674 638.757967 638.894728 640.171836 641.141218 641.476602 641.513705 642.679552 643.554957 643.815026 643.782962 644.855025 645.632233 645.798916 645.681063 646.669633 647.359805 -100 
-100 -100 629.037469 632.186115 634.016899 634.474381 633.790491 636.286671 637.694804 637.862683 636.973383 639.243949 640.481590 640.534080 639.577416 641.718255 642.860157 642.845782 641.839189 643.872374 644.911794 644.806412 643.726041 645.692813 646.725996 -100 
-100 -100 631.204412 632.880206 634.275942 634.958637 635.266643 636.699757 637.789959 638.210105 638.306696 639.545760 640.482392 640.791271 640.805655 641.949462 642.805398 643.048851 643.001240 644.056996 644.819960 644.974933 644.846168 645.822787 646.505130 -100 
-100 -100 632.179702 633.357193 634.532268 635.271716 635.824547 636.930294 637.868395 638.370115 638.722075 639.653958 640.455559 640.857366 641.132748 641.987826 642.720609 643.061373 643.274326 644.050015 644.696963 644.953041 645.082835 645.766903 646.290385 -100 
-100 -100 631.556596 633.164808 634.477986 635.085715 635.325025 636.667203 637.678411 638.041776 638.095700 639.273523 640.162786 640.444227 640.440681 641.548635 642.376047 642.604138 642.546408 643.574210 644.317401 644.465334 644.332295 645.276039 645.934385 -100 
-100 -100 629.854397 632.835721 634.484966 634.792949 633.988175 636.287140 637.535206 637.599866 636.647829 638.781361 639.920931 639.925821 638.949648 641.005798 642.086650 642.047950 641.036374 642.999222 643.992093 643.875614 642.801126 644.680538 645.655051 -100 
-100 -100 632.848012 634.282058 635.414330 635.913418 636.077515 637.287874 638.193154 638.518664 638.556246 639.652176 640.477157 640.754265 640.761273 641.809933 642.589932 642.824411 642.783196 643.755029 644.449811 644.596305 644.463551 645.327399 645.913563 -100 
-100 -100 634.996415 635.676341 636.419774 636.980305 637.466618 638.240155 638.932456 639.404420 639.803947 640.500208 641.135442 641.569712 641.941647 642.605927 643.205556 643.598553 643.918212 644.511389 645.025452 645.319575 645.522637 645.969145 646.289611 -100 
-100 -100 636.011497 636.433178 637.004947 637.558966 638.109134 638.750659 639.361877 639.878564 640.369538 640.953738 641.520680 642.006504 642.473635 643.032078 643.567722 644.013411 644.427535 644.916074 645.364840 645.705075 645.988616 646.307175 646.522288 -100 
-100 -100 -100 -100 -100 -100 -100 -100 -100 -100 -100 -100 -100 -100 -100 -100 -100 -100 -100 -100 -100 -100 -100 -100 -100 -100 
-100 -100 -100 -100 -100 -100 -100 -100 -100 -100 -100 -100 -100 -100 -100 -100 -100 -100 -100 -100 -100 -100 -100 -100 -100 -100 
-100 -100 -100 -100 -100 -100 -100 -100 -100 -100 -100 -100 -100 -100 -100 -100 -100 -100 -100 -100 -100 -100 -100 -100 -100 -100 
-100 -100 642.965447 643.458868 644.098269 644.700618 645.293420 646.028484 646.721011 647.289015 647.813689 648.471959 649.092645 649.597567 650.065172 650.665895 651.229105 651.675067 652.078190 652.603310 653.078869 653.421274 653.695903 654.051487 654.292618 -100 
-100 -100 641.410296 642.350725 643.230795 643.801628 644.213004 645.196872 646.012820 646.489357 646.803000 647.689955 648.423043 648.832763 649.089747 649.911029 650.581687 650.932208 651.127493 651.870700 652.454723 652.709035 652.792124 653.393472 653.798698 -100 
-100 -100 637.198368 640.059434 641.622283 641.932937 641.169531 643.441810 644.682256 644.793568 643.893581 646.026143 647.163414 647.206621 646.269245 648.303215 649.364306 649.350331 648.368260 650.306800 651.278811 651.181460 650.121297 651.963384 652.892385 -100 
-100 -100 625.094779 636.829571 639.804804 639.204006 631.198691 640.829748 643.150851 642.259340 634.152170 643.531556 645.720488 644.772124 636.776417 645.891333 647.974654 646.979339 639.044043 647.956743 649.937537 648.874585 640.941734 649.750387 651.875219 -100 
-100 -100 634.586881 637.663966 639.427425 639.835952 639.121275 641.537136 642.883406 643.010758 642.095938 644.321629 645.526836 645.559027 644.587372 646.698540 647.816215 647.784865 646.766170 648.780775 649.812358 649.707815 648.629481 650.574230 651.591669 -100 
-100 -100 635.758062 637.441772 638.849072 639.546473 639.870571 641.313796 642.412904 642.841120 642.945267 644.190899 645.133473 645.444939 645.458785 646.605797 647.463438 647.705377 647.656587 648.719930 649.493831 649.658819 649.536783 650.521173 651.207680 -100 
-100 -100 632.586069 635.786850 637.650474 638.127296 637.453008 639.970268 641.390718 641.562851 640.672499 642.950904 644.192344 644.239141 643.265225 645.422922 646.571384 646.551549 645.532849 647.587338 648.641115 648.542459 647.456009 649.448071 650.493429 -100 
-100 -100 620.800434 633.020936 636.233086 635.756344 627.700560 637.663569 640.147400 639.331246 631.203341 640.752545 643.023181 642.088675 633.991155 643.293528 645.450695 644.463642 636.439519 645.515835 647.557793 646.494523 638.443246 647.455895 649.657680 -100 
-100 -100 631.138757 634.361140 636.258035 636.771868 636.136038 638.694142 640.152457 640.356920 639.494606 641.799973 643.064687 643.130678 642.173776 644.349191 645.513787 645.507073 644.498226 646.567335 647.638187 647.552302 646.476573 648.478942 649.530420 -100 
-100 -100 632.819861 634.558642 636.039587 636.812030 637.209987 638.740259 639.917394 640.408007 640.563543 641.866531 642.856948 643.204756 643.248989 644.433612 645.324534 645.591803 645.564167 646.659296 647.463001 647.650252 647.546289 648.556039 649.257990 -100 
-100 -100 630.040586 633.255534 635.154439 635.674766 635.045976 637.622295 639.094569 639.305738 638.440630 640.775494 642.059133 642.138128 641.192300 643.375416 644.547037 644.545529 643.538846 645.618697 646.699058 646.619878 645.548357 647.556645 648.609612 -100 
-100 -100 618.624422 630.799148 634.014623 633.550821 625.491043 635.511408 638.025605 637.216263 629.016162 638.689494 641.004600 640.096492 632.024907 641.337891 643.508223 642.529422 634.492440 643.604422 645.667127 644.614575 636.560004 645.593735 647.800622 -100 
-100 -100 629.195851 632.403919 634.293509 634.804508 634.167110 636.735378 638.201121 638.407463 637.538621 639.870445 641.152157 641.230216 640.283909 642.465512 643.636221 643.635025 642.628428 644.705035 645.779941 645.695185 644.618752 646.623128 647.674612 -100 
-100 -100 631.143060 632.862378 634.321840 635.075255 635.456819 636.970160 638.134043 638.615756 638.765141 640.061519 641.047066 641.393301 641.438192 642.617641 643.505853 643.774790 643.749524 644.836826 645.629486 645.807569 645.697363 646.697424 647.394184 -100 
-100 -100 628.671078 631.835628 633.691060 634.176453 633.521769 636.048825 637.485366 637.677120 636.808570 639.100557 640.356848 640.424025 639.480013 641.635084 642.791827 642.790782 641.796614 643.843701 644.896477 644.802246 643.731286 645.707056 646.745735 -100 
-100 -100 617.687507 629.686617 632.825167 632.314744 624.270412 634.156872 636.606362 635.774115 627.654916 637.166306 639.423327 638.500331 630.495285 639.693992 641.830022 640.857352 632.918009 641.897576 643.912640 642.852456 634.887570 643.789126 645.962997 -100 
-100 -100 628.448910 631.586522 633.400137 633.837557 633.131887 635.604235 636.989395 637.136700 636.229152 638.482823 639.706556 639.748275 638.782966 640.915907 642.052913 642.035532 641.026385 643.056459 644.094482 643.988657 642.907209 644.869981 645.900108 -100 
-100 -100 630.772500 632.423909 633.790969 634.447431 634.731012 636.129045 637.188540 637.586183 637.666104 638.880383 639.798539 640.097096 640.105757 641.237102 642.085050 642.326038 642.278350 643.326538 644.085772 644.241787 644.115051 645.080382 645.754564 -100 
-100 -100 628.858802 631.899773 633.622402 633.989871 633.236297 635.596550 636.897114 636.994420 636.067196 638.237158 639.406987 639.425880 638.459609 640.540401 641.643582 641.614390 640.610308 642.595852 643.609398 643.502346 642.437875 644.344948 645.342963 -100 
-100 -100 618.767240 630.413873 633.340119 632.701088 624.691650 634.223828 636.490317 635.580607 627.566750 636.773934 638.907237 637.954796 630.053416 639.045528 641.100725 640.119978 632.293138 641.082416 643.032959 641.985722 634.188438 642.837563 644.922925 -100 
-100 -100 630.259737 633.086281 634.607604 634.872835 634.062912 636.270133 637.453795 637.523172 636.599538 638.667454 639.762613 639.787095 638.850917 640.852573 641.897603 641.883688 640.914496 642.824112 643.778768 643.679332 642.633142 644.438782 645.349329 -100 
-100 -100 634.062268 634.979425 635.821025 636.343091 636.698613 637.620103 638.375568 638.798357 639.065368 639.903952 640.599312 640.984243 641.225694 642.029441 642.688188 643.032865 643.224248 643.954428 644.525858 644.771403 644.848243 645.435121 645.831137 -100 
-100 -100 635.407001 635.879583 636.481296 637.033571 637.567843 638.239620 638.869366 639.379172 639.851786 640.463693 641.047367 641.525499 641.974149 642.559670 643.111867 643.550178 643.946172 644.461054 644.925351 645.257325 645.522383 645.867906 646.102742 -100 
-100 -100 -100 -100 -100 -100 -100 -100 -100 -100 -100 -100 -100 -100 -100 -100 -100 -100 -100 -100 -100 -100 -100 -100 -100 -100 
-100 -100 -100 -100 -100 -100 -100 -100 -100 -100 -100 -100 -100 -100 -100 -100 -100 -100 -100 -100 -100 -100 -100 -100 -100 -100 
-100 -100 -100 -100 -100 -100 -100 -100 -100 -100 -100 -100 -100 -100 -100 -100 -100 -100 -100 -100 -100 -100 -100 -100 -100 -100 
-100 -100 642.605502 643.055651 643.677795 644.296540 644.920108 645.639052 646.325963 646.912235 647.465369 648.104469 648.716292 649.236272 649.729497 650.309754 650.862919 651.322502 651.749756 652.253760 652.718681 653.073942 653.371489 653.703482 653.927062 -100 
-100 -100 641.367037 642.077982 642.873599 643.498752 644.057143 644.907432 645.673778 646.212111 646.670375 647.421893 648.102012 648.568735 648.964618 649.651685 650.269362 650.675070 651.006190 651.616307 652.147473 652.455705 652.671429 653.134100 653.465309 -100 
-100 -100 638.794390 640.265826 641.453909 642.016871 642.249342 643.536135 644.512441 644.897048 644.983793 646.138462 647.009241 647.314839 647.339310 648.415052 649.214881 649.459039 649.423620 650.417698 651.132109 651.289836 651.163821 652.052035 652.654325 -100 
-100 -100 635.215701 638.245569 639.954701 640.324567 639.580155 641.957647 643.273016 643.386192 642.462485 644.666823 645.853987 645.881200 644.907348 647.002656 648.106399 648.072611 647.052678 649.051592 650.068409 649.958475 648.874065 650.796737 651.794805 -100 
-100 -100 636.249160 637.897679 639.268377 639.938076 640.240374 641.651462 642.724183 643.135737 643.228122 644.455987 645.384130 645.688118 645.697394 646.830043 647.675697 647.911658 647.858475 648.909472 649.674359 649.835293 649.710444 650.680611 651.356589 -100 
-100 -100 636.110281 637.327761 638.560420 639.361170 639.975253 641.143641 642.137569 642.684153 643.073491 644.043812 644.876750 645.298648 645.587857 646.461915 647.210109 647.559413 647.780370 648.575764 649.244685 649.518272 649.662944 650.368237 650.906141 -100 
-100 -100 634.299326 636.026751 637.485176 638.227816 638.591672 640.083696 641.224330 641.682746 641.809577 643.080177 644.042133 644.365269 644.387256 645.550984 646.422203 646.671911 646.629013 647.707522 648.495242 648.669164 648.554195 649.555129 650.253085 -100 
-100 -100 631.251633 634.478097 636.378147 636.891783 636.253065 638.807388 640.260797 640.459100 639.590040 641.888510 643.146388 643.205145 642.241364 644.411362 645.570521 645.558153 644.544448 646.610621 647.679439 647.591733 646.514853 648.517384 649.569783 -100 
-100 -100 632.849057 634.596753 636.087350 636.866780 637.269184 638.801082 639.978662 640.468792 640.623251 641.919833 642.904578 643.246875 643.286145 644.467746 645.355978 645.620489 645.590922 646.684638 647.487799 647.674677 647.570937 648.582015 649.286039 -100 
-100 -100 633.172317 634.437843 635.740825 636.617020 637.307692 638.558792 639.628076 640.236642 640.678737 641.702327 642.581378 643.040100 643.361767 644.272153 645.054252 645.431597 645.678220 646.504953 647.203870 647.501890 647.667896 648.396376 648.948804 -100 
-100 -100 631.744176 633.490202 634.983924 635.770306 636.182034 637.727843 638.917864 639.416844 639.578020 640.892030 641.891595 642.245672 642.295290 643.486348 644.383697 644.656144 644.633333 645.736421 646.548312 646.742110 646.643758 647.659385 648.365048 -100 
-100 -100 629.028085 632.249962 634.158714 634.688449 634.068280 636.653807 638.133503 638.349129 637.486919 639.826164 641.114134 641.195836 640.252457 642.440381 643.617198 643.619943 642.617356 644.702902 645.788519 645.713021 644.644483 646.656818 647.713341 -100 
-100 -100 630.901386 632.640754 634.124705 634.900748 635.302616 636.839313 638.021773 638.515006 638.671822 639.982442 640.979814 641.332897 641.382220 642.572722 643.470193 643.743722 643.721687 644.823025 645.631236 645.821004 645.718921 646.731528 647.435864 -100 
-100 -100 631.494694 632.744058 634.025814 634.881101 635.552481 636.785102 637.839214 638.436707 638.870708 639.887187 640.761194 641.217941 641.539514 642.447742 643.229603 643.609692 643.858937 644.681732 645.373289 645.664448 645.824856 646.546554 647.095049 -100 
-100 -100 630.353611 632.067600 633.522356 634.270622 634.646124 636.148986 637.303132 637.776887 637.919947 639.204478 640.180854 640.521322 640.563457 641.737866 642.624032 642.893866 642.871492 643.956679 644.748494 644.927765 644.820338 645.818015 646.513920 -100 
-100 -100 627.958286 631.120349 632.969472 633.444218 632.775824 635.287850 636.708824 636.885049 636.001992 638.280769 639.526233 639.584425 638.633270 640.783292 641.936448 641.931998 640.935050 642.981866 644.036306 643.943597 642.873583 644.849543 645.888513 -100 
-100 -100 630.136890 631.825105 633.238376 633.938034 634.261531 635.709976 636.812949 637.242062 637.345832 638.593346 639.538166 639.853587 639.874553 641.027916 641.895127 642.148993 642.111667 643.180355 643.956872 644.123231 644.003977 644.989111 645.676871 -100 
-100 -100 631.126618 632.315761 633.507699 634.263878 634.832209 635.953014 636.904008 637.415468 637.775578 638.716196 639.526204 639.935180 640.217966 641.082841 641.826781 642.178206 642.401752 643.189387 643.847877 644.113458 644.251442 644.943175 645.471653 -100 
-100 -100 630.518282 632.138226 633.468119 634.092280 634.346826 635.704088 636.728481 637.102130 637.164817 638.351744 639.249644 639.538554 639.542753 640.660643 641.498976 641.737428 641.689937 642.728901 643.481994 643.637622 643.511363 644.462157 645.125294 -100 
-100 -100 628.834036 631.827183 633.492779 633.816569 633.026426 635.340382 636.601716 636.676864 635.733837 637.876705 639.025045 639.037496 638.069076 640.135086 641.226403 641.197346 640.195163 642.168572 643.170330 643.060347 641.991571 643.877605 644.856731 -100 
-100 -100 631.852462 633.296618 634.443520 634.957397 635.135562 636.360029 637.277985 637.613907 637.660623 638.765747 639.599405 639.884250 639.899150 640.957171 641.746945 641.990583 641.958333 642.939623 643.642457 643.795096 643.667801 644.537469 645.127615 -100 
-100 -100 634.024816 634.712957 635.469030 636.043172 636.542865 637.329527 638.033756 638.515922 638.924577 639.629763 640.273485 640.715626 641.095545 641.768680 642.377450 642.779224 643.107487 643.709261 644.230871 644.531156 644.739661 645.191287 645.515072 -100 
-100 -100 635.054360 635.483149 636.066327 636.633175 637.196229 637.850277 638.472951 638.999676 639.499729 640.092670 640.667964 641.161710 641.636848 642.203859 642.748280 643.202515 643.625010 644.121724 644.577821 644.924278 645.213267 645.536562 645.754612 -100 
-100 -100 -100 -100 -100 -100 -100 -100 -100 -100 -100 -100 -100 -100 -100 -100 -100 -100 -100 -100 -100 -100 -100 -100 -100 -100 
-100 -100 -100 -100 -100 -100 -100 -100 -100 -100 -100 -100 -100 -100 -100 -100 -100 -100 -100 -100 -100 -100 -100 -100 -100 -100 
-100 -100 -100 -100 -100 -100 -100 -100 -100 -100 -100 -100 -100 -100 -100 -100 -100 -100 -100 -100 -100 -100 -100 -100 -100 -100 
-100 -100 642.227776 642.656554 643.272514 643.905670 644.550257 645.265463 645.952347 646.551865 647.122028 647.753142 648.361118 648.891075 649.398782 649.969774 650.518076 650.986525 651.427219 651.921485 652.381387 652.745517 653.056322 653.377256 653.590989 -100 
-100 -100 641.134350 641.746619 642.502686 643.159333 643.782037 644.585162 645.331305 645.903381 646.422099 647.122211 647.777726 648.273683 648.726016 649.361456 649.954295 650.388164 650.774271 651.332954 651.839458 652.175612 652.445148 652.852911 653.146474 -100 
-100 -100 639.100539 640.142637 641.177137 641.840345 642.349483 643.375958 644.255084 644.750332 645.109175 646.000747 646.769153 647.177499 647.464232 648.281694 648.981380 649.326824 649.549585 650.288716 650.904449 651.162529 651.290355 651.915784 652.382874 -100 
-100 -100 636.855982 638.473339 639.801421 640.435035 640.706129 642.083963 643.129040 643.524736 643.605484 644.814434 645.726122 646.022152 646.025117 647.146602 647.981680 648.213465 648.156086 649.195329 649.947997 650.101628 649.968029 650.922342 651.584482 -100 
-100 -100 636.577927 637.776558 638.983892 639.759862 640.350469 641.492685 642.463679 642.992741 643.367912 644.322918 645.142628 645.554613 645.835497 646.699437 647.438393 647.780493 647.994716 648.781294 649.442564 649.710217 649.849259 650.546272 651.078366 -100 
-100 -100 636.043396 637.058572 638.205957 639.062989 639.799522 640.867197 641.815392 642.424611 642.930692 643.794796 644.575297 645.052237 645.451266 646.218399 646.913215 647.315291 647.643522 648.334600 648.954055 649.283336 649.535379 650.129225 650.590880 -100 
-100 -100 634.634868 635.898140 637.187744 638.038414 638.696614 639.914924 640.951748 641.528459 641.940629 642.936246 643.789348 644.222674 644.520606 645.411093 646.172734 646.528657 646.755535 647.566840 648.252013 648.537005 648.692424 649.415107 649.966124 -100 
-100 -100 632.935157 634.698632 636.202265 636.985347 637.385564 638.919087 640.095450 640.579214 640.725451 642.018116 642.997812 643.331283 643.361089 644.539877 645.423490 645.679581 645.641763 646.735224 647.539189 647.725129 647.621302 648.635360 649.343099 -100 
-100 -100 633.179503 634.462121 635.783124 636.670295 637.366931 638.624480 639.697541 640.305331 640.744521 641.765251 642.640546 643.092649 643.407695 644.316314 645.095960 645.468061 645.709985 646.537240 647.237955 647.536437 647.703627 648.436419 648.993428 -100 
-100 -100 633.097885 634.157293 635.372644 636.304839 637.118654 638.267040 639.288930 639.959352 640.517858 641.432783 642.257923 642.771302 643.203189 644.006637 644.736552 645.168864 645.525489 646.248847 646.899455 647.255213 647.530707 648.146937 648.622479 -100 
-100 -100 632.074360 633.355823 634.679427 635.573020 636.278848 637.548414 638.632837 639.249944 639.697815 640.731182 641.618478 642.080810 642.405317 643.324960 644.116021 644.498393 644.749456 645.586659 646.296351 646.602096 646.775123 647.512397 648.071245 -100 
-100 -100 630.706106 632.468875 633.980908 634.779634 635.200004 636.759445 637.959883 638.463152 638.626368 639.944798 640.948041 641.301264 641.349093 642.549325 643.454957 643.730746 643.710048 644.822839 645.643881 645.843191 645.749762 646.772852 647.484868 -100 
-100 -100 631.233162 632.508001 633.821404 634.703780 635.398613 636.657913 637.733568 638.343776 638.786394 639.815786 640.700585 641.161910 641.486379 642.406237 643.198287 643.582405 643.834931 644.671857 645.379733 645.683073 645.853575 646.588806 647.146773 -100 
-100 -100 631.421216 632.465712 633.659612 634.569298 635.361478 636.489316 637.493688 638.150556 638.698835 639.605486 640.425183 640.936481 641.368379 642.171572 642.903103 643.339110 643.699085 644.421783 645.068875 645.420608 645.692192 646.304054 646.776975 -100 
-100 -100 630.676933 631.933030 633.220000 634.073908 634.739479 635.966107 637.012804 637.600538 638.024748 639.032061 639.898413 640.347584 640.663355 641.569604 642.350608 642.728491 642.976303 643.801889 644.497369 644.791121 644.954286 645.679589 646.231613 -100 
-100 -100 629.611815 631.335959 632.794829 633.536324 633.898425 635.391054 636.532460 636.989617 637.116067 638.389002 639.355612 639.685062 639.717055 640.889436 641.773272 642.036627 642.007174 643.097080 643.894737 644.076307 643.969951 644.972771 645.673168 -100 
-100 -100 630.468116 631.699015 632.944571 633.749324 634.362118 635.534173 636.529615 637.072550 637.457464 638.428686 639.264342 639.689010 639.983990 640.869903 641.632601 641.995059 642.228287 643.037569 643.716923 643.996369 644.146522 644.859386 645.403532 -100 
-100 -100 631.065673 632.053318 633.158530 633.967680 634.654210 635.670802 636.572089 637.141716 637.614580 638.448537 639.206701 639.671123 640.064160 640.826115 641.521049 641.928482 642.261967 642.950951 643.564141 643.887168 644.132802 644.716549 645.170988 -100 
-100 -100 630.853977 632.024694 633.189354 633.916093 634.454077 635.540062 636.459129 636.944876 637.283686 638.201186 638.993008 639.390201 639.664723 640.519621 641.255642 641.602180 641.821990 642.604374 643.258051 643.520085 643.654173 644.338042 644.860706 -100 
-100 -100 630.475081 632.061161 633.344808 633.928055 634.145232 635.461243 636.449600 636.799304 636.843133 638.005941 638.884218 639.164046 639.162346 640.268505 641.096649 641.331886 641.281402 642.312793 643.056435 643.206122 643.071655 644.007990 644.658069 -100 
-100 -100 632.165278 633.180618 634.172314 634.783392 635.234283 636.197064 637.015469 637.457945 637.771219 638.617219 639.350842 639.738489 640.014001 640.818498 641.511286 641.857115 642.082076 642.815243 643.422780 643.674944 643.797634 644.410231 644.868245 -100 
-100 -100 633.800052 634.388813 635.103666 635.707031 636.268572 637.006209 637.688369 638.202253 638.669557 639.323940 639.943782 640.415577 640.852382 641.475915 642.061956 642.493727 642.878733 643.432384 643.931548 644.260496 644.522785 644.921323 645.208622 -100 
-100 -100 634.684446 635.091027 635.666479 636.245805 636.827860 637.476385 638.097462 638.636090 639.152221 639.737055 640.308700 640.812815 641.303157 641.862295 642.403625 642.868720 643.306835 643.796259 644.249256 644.605817 644.908884 645.222107 645.430910 -100 
-100 -100 -100 -100 -100 -100 -100 -100 -100 -100 -100 -100 -100 -100 -100 -100 -100 -100 -100 -100 -100 -100 -100 -100 -100 -100 
-100 -100 -100 -100 -100 -100 -100 -100 -100 -100 -100 -100 -100 -100 -100 -100 -100 -100 -100 -100 -100 -100 -100 -100 -100 -100 
-100 -100 -100 -100 -100 -100 -100 -100 -100 -100 -100 -100 -100 -100 -100 -100 -100 -100 -100 -100 -100 -100 -100 -100 -100 -100 
-100 -100 641.711225 642.181291 642.830097 643.472601 644.116599 644.855564 645.558873 646.155867 646.717169 647.365685 647.985559 648.510023 649.006962 649.593856 650.153006 650.615363 651.044947 651.554566 652.025405 652.384688 652.687062 653.027649 653.258324 -100 
-100 -100 640.419623 641.159613 641.989796 642.641642 643.221212 644.095047 644.880446 645.429303 645.894803 646.657125 647.346040 647.815349 648.212694 648.908326 649.533519 649.940820 650.272592 650.890099 651.428597 651.739822 651.959292 652.433881 652.775470 -100 
-100 -100 637.752933 639.273660 640.511165 641.105094 641.358413 642.676074 643.676658 644.071418 644.163609 645.331704 646.212549 646.516547 646.536718 647.626087 648.436738 648.679951 648.641083 649.646788 650.371452 650.529738 650.403938 651.311265 651.930252 -100 
-100 -100 634.074823 637.183234 638.956984 639.361156 638.634499 641.052627 642.397936 642.521554 641.602754 643.822139 645.020125 645.040890 644.052998 646.170723 647.288863 647.251195 646.221626 648.238404 649.268741 649.156697 648.065673 650.017609 651.038605 -100 
-100 -100 635.108987 636.815279 638.245114 638.952324 639.280074 640.727635 641.829071 642.252441 642.350819 643.593854 644.532824 644.833730 644.836931 645.983334 646.839372 647.072291 647.013955 648.078154 648.855780 649.018602 648.895441 649.888077 650.583726 -100 
-100 -100 634.963458 636.230428 637.518921 638.358568 639.001257 640.205129 641.227346 641.786640 642.182898 643.168443 644.012481 644.433432 644.719679 645.604102 646.359840 646.705788 646.922751 647.729987 648.412407 648.691478 648.842357 649.566957 650.122010 -100 
-100 -100 633.112561 634.898666 636.418262 637.199733 637.589626 639.121716 640.293260 640.763102 640.893960 642.183020 643.157959 643.478637 643.494508 644.671886 645.551541 645.795230 645.744219 646.838614 647.644269 647.825768 647.718498 648.739511 649.455566 -100 
-100 -100 630.014869 633.321213 635.290495 635.841130 635.219554 637.823623 639.311581 639.518675 638.646861 640.969811 642.242779 642.295188 641.315605 643.508917 644.680470 644.659730 643.630566 645.721673 646.813207 646.734338 645.667049 647.689492 648.761375 -100 
-100 -100 631.647473 633.453312 635.004404 635.822041 636.249887 637.821346 639.029013 639.529282 639.686291 641.000138 641.996920 642.335652 642.367927 643.563992 644.462808 644.723601 644.688483 645.799895 646.621834 646.817398 646.722298 647.753803 648.476042 -100 
-100 -100 631.993694 633.307002 634.664289 635.578040 636.296109 637.582223 638.678678 639.297746 639.744061 640.780682 641.669190 642.125015 642.442227 643.364931 644.157932 644.534969 644.780592 645.623060 646.339150 646.646181 646.821303 647.569546 648.139114 -100 
-100 -100 630.552395 632.351057 633.900852 634.722456 635.157393 636.740615 637.958954 638.467232 638.630946 639.957014 640.964952 641.312293 641.352029 642.561537 643.474201 643.746627 643.721049 644.844565 645.676719 645.879968 645.790660 646.827798 647.552246 -100 
-100 -100 627.810381 631.098288 633.067742 633.629221 633.022388 635.653586 637.164651 637.388477 636.527918 638.878153 640.173533 640.242223 639.274197 641.496103 642.694635 642.695705 641.682488 643.799066 644.910478 644.845686 643.787277 645.822457 646.899850 -100 
-100 -100 629.714504 631.505742 633.044372 633.853814 634.276774 635.848559 637.056939 637.557266 637.714918 639.036371 640.041578 640.388113 640.428262 641.638407 642.552631 642.827434 642.804089 643.928486 644.760262 644.962395 644.871443 645.907236 646.631335 -100 
-100 -100 630.325692 631.621374 632.954731 633.844049 634.538724 635.801795 636.878286 637.481764 637.916378 638.943210 639.825842 640.280252 640.598726 641.521561 642.317020 642.698820 642.949193 643.793226 644.508679 644.814370 644.987659 645.732782 646.300452 -100 
-100 -100 629.165686 630.935938 632.447407 633.228938 633.624157 635.160141 636.337657 636.815450 636.956597 638.253641 639.240539 639.578061 639.614780 640.806831 641.707289 641.975154 641.948026 643.060655 643.881391 644.076173 643.980599 645.005649 645.723588 -100 
-100 -100 626.737841 629.978136 631.891976 632.397803 631.739808 634.293899 635.741675 635.920412 635.032088 637.327115 638.585033 638.637177 637.671542 639.848950 641.019388 641.007736 639.991196 642.080783 643.170157 643.091776 642.028708 644.038050 645.102637 -100 
-100 -100 628.970291 630.714228 632.183305 632.915257 633.257495 634.737966 635.863649 636.296851 636.399322 637.660326 638.616859 638.930770 638.947672 640.119238 641.001371 641.254408 641.213410 642.309300 643.112912 643.292570 643.183487 644.195457 644.905148 -100 
-100 -100 630.003317 631.237747 632.479443 633.267807 633.857625 635.006054 635.977464 636.494507 636.856102 637.809046 638.630281 639.040441 639.323549 640.203170 640.960908 641.315349 641.541324 642.349789 643.029031 643.304832 643.452011 644.166926 644.714879 -100 
-100 -100 629.407274 631.077896 632.459539 633.114627 633.388472 634.774541 635.820382 636.199471 636.263270 637.464335 638.374499 638.663903 638.667089 639.801269 640.654204 640.894361 640.846141 641.908160 642.680438 642.841016 642.717710 643.694394 644.379210 -100 
-100 -100 627.731186 630.789489 632.510621 632.862709 632.086398 634.432752 635.717301 635.797149 634.853693 637.013048 638.174779 638.185813 637.211985 639.298253 640.405076 640.373308 639.358569 641.365234 642.387867 642.277444 641.199949 643.120815 644.125423 -100 
-100 -100 630.837764 632.324660 633.514613 634.054244 634.248814 635.498566 636.435939 636.778107 636.827435 637.946079 638.791253 639.077507 639.092306 640.164913 640.967532 641.212932 641.179876 642.180784 642.898749 643.053868 642.927241 643.818579 644.426891 -100 
-100 -100 633.096893 633.810798 634.597150 635.193690 635.710467 636.516539 637.236270 637.726245 638.140359 638.855882 639.508894 639.955104 640.338693 641.022264 641.641174 642.048005 642.380961 642.995201 643.527823 643.833363 644.047083 644.512184 644.847239 -100 
-100 -100 634.176467 634.623005 635.229496 635.816356 636.396101 637.066645 637.702757 638.237988 638.744765 639.346471 639.929869 640.428921 640.909290 641.484909 642.038057 642.498609 642.927517 643.434043 643.899418 644.252356 644.547959 644.881192 645.107047 -100 
-100 -100 -100 -100 -100 -100 -100 -100 -100 -100 -100 -100 -100 -100 -100 -100 -100 -100 -100 -100 -100 -100 -100 -100 -100 -100 
-100 -100 -100 -100 -100 -100 -100 -100 -100 -100 -100 -100 -100 -100 -100 -100 -100 -100 -100 -100 -100 -100 -100 -100 -100 -100 
-100 -100 -100 -100 -100 -100 -100 -100 -100 -100 -100 -100 -100 -100 -100 -100 -100 -100 -100 -100 -100 -100 -100 -100 -100 -100 
-100 -100 641.215155 641.752423 642.446871 643.094275 643.724424 644.499512 645.224686 645.811703 646.350162 647.028332 647.665911 648.178060 648.650895 649.266045 649.842003 650.291803 650.697418 651.234778 651.722666 652.071093 652.353147 652.727568 652.985019 -100 
-100 -100 639.532373 640.543236 641.498816 642.119329 642.566374 643.600646 644.456590 644.949603 645.272054 646.184812 646.938488 647.349721 647.604151 648.447125 649.135709 649.485738 649.677006 650.439184 651.040391 651.296697 651.382005 652.012749 652.444360 -100 
-100 -100 635.076593 638.076256 639.756048 640.121137 639.382033 641.730353 643.026736 643.148659 642.245874 644.417492 645.583094 645.614008 644.650701 646.728566 647.819980 647.795331 646.790926 648.767115 649.767424 649.661853 648.585928 650.484346 651.460928 -100 
-100 -100 622.639390 634.673493 637.814768 637.268739 629.248537 639.008301 641.404970 640.519315 632.404571 641.829791 644.053749 643.074031 634.987933 644.209477 646.339815 645.320821 637.322579 646.313808 648.336883 647.251767 639.250005 648.176110 650.372713 -100 
-100 -100 632.260773 635.497116 637.399351 637.874832 637.192179 639.696230 641.107837 641.247739 640.329571 642.598917 643.834865 643.850771 642.848233 645.005047 646.153689 646.107092 645.061615 647.118365 648.184187 648.073076 646.980770 648.990236 650.063030 -100 
-100 -100 633.452454 635.260610 636.793878 637.563463 637.932850 639.454927 640.615136 641.060164 641.166938 642.451824 643.422753 643.725130 643.722164 644.899871 645.780028 646.009491 645.942805 647.039039 647.845867 648.014563 647.895482 648.929712 649.661955 -100 
-100 -100 630.167823 633.529903 635.537460 636.083715 635.440431 638.055175 639.545734 639.728730 638.827303 641.159192 642.435966 642.466697 641.460077 643.664269 644.841136 644.800327 643.745900 645.849794 646.950139 646.856948 645.773111 647.820617 648.917820 -100 
-100 -100 618.165223 630.678661 634.067133 633.648501 625.556812 635.686282 638.256970 637.439134 629.253912 638.901516 641.219240 640.251836 632.052444 641.470580 643.673178 642.652252 634.535721 643.721492 645.828041 644.769271 636.730377 645.793033 648.055514 -100 
-100 -100 628.692152 632.075008 634.114612 634.696772 634.090816 636.745525 638.272448 638.485365 637.609252 639.966072 641.264682 641.312988 640.322208 642.545756 643.742454 643.718979 642.680525 644.802447 645.919890 645.841148 644.769609 646.828150 647.931912 -100 
-100 -100 630.452759 632.312958 633.917506 634.759786 635.200565 636.809163 638.045444 638.548643 638.701724 640.040223 641.056467 641.391921 641.416574 642.636121 643.555657 643.815770 643.775694 644.911350 645.754615 645.951916 645.856362 646.916671 647.664890 -100 
-100 -100 627.618437 630.979177 633.011389 633.594187 632.991107 635.659775 637.197319 637.416094 636.541235 638.914197 640.224683 640.279991 639.292059 641.534210 642.746960 642.735074 641.703343 643.841750 644.971074 644.899808 643.831774 645.898882 647.005980 -100 
-100 -100 616.067246 628.472850 631.843832 631.427691 623.326210 633.503737 636.099025 635.291343 627.081252 636.789550 639.133638 638.177176 629.955606 639.437077 641.673154 640.671987 632.546165 641.785659 643.917366 642.871186 634.822821 643.918086 646.189708 -100 
-100 -100 626.784186 630.136381 632.156379 632.726219 632.110463 634.766741 636.293407 636.503489 635.622039 637.989870 639.297498 639.352313 638.365333 640.608253 641.822818 641.813748 640.784872 642.924923 644.054858 643.983514 642.914725 644.980894 646.087801 -100 
-100 -100 628.796819 630.634268 632.211588 633.027763 633.444261 635.027392 636.241711 636.728070 636.868979 638.196102 639.206151 639.541351 639.569484 640.788230 641.710115 641.975736 641.941810 643.080182 643.924637 644.122774 644.027557 645.084986 645.831389 -100 
-100 -100 626.254254 629.575090 631.565008 632.108738 631.472961 634.084491 635.577440 635.767283 634.879243 637.212513 638.500011 638.551234 637.576842 639.786175 640.981689 640.966347 639.940065 642.062390 643.180685 643.105193 642.040146 644.088441 645.186819 -100 
-100 -100 615.084135 627.375886 630.681036 630.216815 622.124125 632.162122 634.684495 633.841705 625.679405 635.256554 637.554396 636.599817 628.495159 637.818640 640.008337 638.999052 630.918605 640.083324 642.188067 641.138044 633.142339 642.156296 644.406151 -100 
-100 -100 626.072856 629.365525 631.311714 631.805568 631.117011 633.671764 635.112156 635.257779 634.332000 636.628723 637.885798 637.914283 636.921254 639.109390 640.286128 640.256344 639.216890 641.321749 642.422174 642.331362 641.252943 643.287261 644.376765 -100 
-100 -100 628.514170 630.281262 631.762154 632.477803 632.793279 634.255477 635.361772 635.763642 635.836893 637.085488 638.032746 638.326999 638.326056 639.496112 640.377572 640.617269 640.562887 641.661475 642.467264 642.636132 642.517666 643.540381 644.264458 -100 
-100 -100 626.593199 629.776191 631.622768 632.044812 631.312717 633.745972 635.098480 635.196850 634.256803 636.469786 637.673535 637.683801 636.699084 638.827749 639.968657 639.931511 638.904243 640.954708 642.016188 641.909182 640.832106 642.812046 643.869267 -100 
-100 -100 616.419831 628.308586 631.380133 630.785358 622.763141 632.399350 634.727971 633.812725 625.771932 635.037650 637.212218 636.240970 628.288781 637.360299 639.460963 638.453152 630.517089 639.454215 641.466571 640.400376 632.514311 641.308436 643.472022 -100 
-100 -100 628.192808 631.141975 632.767638 633.077729 632.284879 634.556817 635.787352 635.860182 634.927769 637.035977 638.162480 638.181047 637.229547 639.274468 640.352840 640.332072 639.340987 641.307753 642.301806 642.198843 641.136960 643.005623 643.966708 -100 
-100 -100 632.221479 633.202616 634.111701 634.675488 635.059173 636.023328 636.812273 637.246631 637.519212 638.382893 639.099898 639.489373 639.732893 640.561779 641.243383 641.593920 641.788438 642.547827 643.144245 643.396925 643.479255 644.098802 644.522873 -100 
-100 -100 633.687695 634.200098 634.850668 635.441042 636.005724 636.710990 637.367933 637.892714 638.376513 639.007209 639.608028 640.095138 640.552134 641.155996 641.726257 642.175152 642.581375 643.116726 643.600260 643.943530 644.219848 644.586931 644.839439 -100 
-100 -100 -100 -100 -100 -100 -100 -100 -100 -100 -100 -100 -100 -100 -100 -100 -100 -100 -100 -100 -100 -100 -100 -100 -100 -100 
-100 -100 -100 -100 -100 -100 -100 -100 -100 -100 -100 -100 -100 -100 -100 -100 -100 -100 -100 -100 -100 -100 -100 -100 -100 -100 
-100 -100 -100 -100 -100 -100 -100 -100 -100 -100 -100 -100 -100 -100 -100 -100 -100 -100 -100 -100 -100 -100 -100 -100 -100 -100 
-100 -100 641.065336 641.580764 642.273055 642.935171 643.588242 644.351814 645.073334 645.669967 646.226541 646.890198 647.522080 648.042358 648.532193 649.132477 649.702418 650.159918 650.582088 651.104949 651.587420 651.944490 652.244439 652.605632 652.856088 -100 
-100 -100 639.601710 640.438345 641.344630 642.013049 642.585377 643.506744 644.324531 644.861209 645.301995 646.100096 646.813863 647.266612 647.636735 648.366059 649.014866 649.405372 649.710137 650.360910 650.923782 651.221596 651.421198 651.941031 652.324091 -100 
-100 -100 636.565954 638.320636 639.707774 640.300909 640.488051 641.923016 642.992904 643.342906 643.346017 644.615399 645.555535 645.809550 645.738232 646.925809 647.794341 647.988340 647.859679 648.962148 649.745030 649.858722 649.654064 650.678390 651.391563 -100 
-100 -100 632.448464 636.001544 638.011040 638.380472 637.469551 640.132353 641.597900 641.630381 640.501188 642.944329 644.249843 644.173485 642.973501 645.310014 646.533821 646.401031 645.163643 647.395835 648.531619 648.330341 647.046023 649.240256 650.421655 -100 
-100 -100 633.756644 635.725149 637.328232 638.040443 638.300956 639.878133 641.057647 641.432471 641.435082 642.787794 643.791900 644.036895 643.940416 645.192470 646.112022 646.290215 646.134662 647.303814 648.146455 648.261198 648.054835 649.176909 649.979031 -100 
-100 -100 633.742448 635.194643 636.623677 637.485695 638.104624 639.395516 640.476232 641.007286 641.350776 642.403400 643.292488 643.676826 643.905176 644.852735 645.651990 645.962228 646.123356 646.994461 647.723202 647.974122 648.083127 648.893540 649.527425 -100 
-100 -100 631.699244 633.756713 635.456817 636.245576 636.568190 638.234582 639.487509 639.908736 639.942423 641.343402 642.384652 642.647761 642.561366 643.845993 644.790412 644.978248 644.828332 646.030458 646.904009 647.038611 646.848685 648.001505 648.825940 -100 
-100 -100 628.249456 632.023753 634.246099 634.766589 633.958944 636.819291 638.434963 638.549709 637.462772 640.015639 641.399410 641.350659 640.152376 642.569629 643.850245 643.731284 642.489270 644.802999 646.006315 645.839458 644.578647 646.850145 648.088143 -100 
-100 -100 630.219486 632.297318 634.029406 634.854333 635.214717 636.920671 638.209710 638.660847 638.719992 640.145479 641.208405 641.489333 641.419326 642.723095 643.687097 643.892358 643.758816 644.978884 645.869596 646.018862 645.841490 647.005316 647.836368 -100 
-100 -100 630.737166 632.237965 633.737516 634.673687 635.367419 636.741659 637.897146 638.486917 638.878830 639.982380 640.915768 641.334042 641.592636 642.579734 643.417542 643.759387 643.949749 644.858415 645.623135 645.903357 646.037344 646.872840 647.522519 -100 
-100 -100 629.129019 631.196768 632.924810 633.751592 634.117412 635.834237 637.132962 637.590781 637.655177 639.092202 640.165793 640.454837 640.392135 641.710578 642.689629 642.907381 642.784094 644.017591 644.919477 645.076709 644.904910 646.075031 646.909162 -100 
-100 -100 626.051069 629.801209 632.018964 632.546676 631.750714 634.636825 636.273869 636.402857 635.324297 637.903536 639.308995 639.275684 638.088472 640.536835 641.846571 641.750837 640.525887 642.867926 644.093279 643.941496 642.689621 644.975410 646.220339 -100 
-100 -100 628.294998 630.354483 632.070241 632.883731 633.236414 634.940501 636.227939 636.676605 636.733982 638.165759 639.236489 639.525068 639.463349 640.782931 641.764079 641.984862 641.864677 643.100292 644.003364 644.161124 643.989182 645.158725 645.992600 -100 
-100 -100 629.078231 630.559159 632.032175 632.941598 633.609712 634.958289 636.091168 636.663027 637.041412 638.133864 639.061212 639.478974 639.740182 640.728179 641.569213 641.916890 642.113556 643.026076 643.793079 644.074904 644.209522 645.043273 645.691543 -100 
-100 -100 627.754451 629.791690 631.479405 632.264743 632.589555 634.256051 635.511108 635.936684 635.977720 637.384295 638.437170 638.718699 638.655773 639.955955 640.922039 641.135537 641.012031 642.236326 643.129792 643.282280 643.107764 644.266749 645.094166 -100 
-100 -100 624.997593 628.696952 630.856960 631.328375 630.481288 633.286384 634.857214 634.940330 633.835016 636.356939 637.725410 637.679199 636.499346 638.900039 640.179378 640.070756 638.843992 641.159435 642.364918 642.203099 640.950546 643.210201 644.441444 -100 
-100 -100 627.577890 629.587483 631.231388 631.966273 632.237475 633.847426 635.049977 635.431087 635.433977 636.804629 637.827416 638.086127 638.004157 639.283745 640.231314 640.430210 640.293121 641.500272 642.375954 642.512868 642.324520 643.469800 644.288468 -100 
-100 -100 628.800581 630.216185 631.593708 632.400379 632.962692 634.193756 635.219630 635.705432 636.012213 637.030373 637.896609 638.272189 638.500222 639.444003 640.246240 640.566930 640.739950 641.615632 642.344991 642.596421 642.704746 643.506567 644.133635 -100 
-100 -100 628.074668 630.002815 631.552840 632.209237 632.412782 633.924212 635.044649 635.373374 635.340762 636.649308 637.624285 637.860096 637.766948 639.006508 639.923033 640.110108 639.967498 641.137195 641.977867 642.094248 641.891150 642.997165 643.787932 -100 
-100 -100 626.127555 629.623911 631.575366 631.889541 630.927151 633.513661 634.915434 634.903748 633.751461 636.131115 637.399509 637.316321 636.135354 638.437637 639.648763 639.523063 638.303482 640.527259 641.658244 641.462851 640.196759 642.357869 643.521372 -100 
-100 -100 629.667987 631.384843 632.720437 633.256426 633.382657 634.746564 635.750989 636.047754 636.008276 637.226493 638.130490 638.368423 638.294219 639.464102 640.324118 640.521338 640.400611 641.500186 642.278849 642.392409 642.189650 643.197439 643.899198 -100 
-100 -100 632.291277 633.099666 633.959426 634.570110 635.077473 635.928772 636.679125 637.156002 637.544961 638.295396 638.972964 639.403300 639.760736 640.478109 641.120985 641.512156 641.819857 642.469245 643.028300 643.322503 643.517973 644.028587 644.405000 -100 
-100 -100 633.540470 634.030955 634.678868 635.283189 635.869949 636.563143 637.215912 637.749772 638.251159 638.867371 639.462491 639.957616 640.431447 641.020895 641.585542 642.042463 642.465605 642.987178 643.466005 643.818387 644.112796 644.467154 644.712925 -100 
-100 -100 -100 -100 -100 -100 -100 -100 -100 -100 -100 -100 -100 -100 -100 -100 -100 -100 -100 -100 -100 -100 -100 -100 -100 -100 
-100 -100 -100 -100 -100 -100 -100 -100 -100 -100 -100 -100 -100 -100 -100 -100 -100 -100 -100 -100 -100 -100 -100 -100 -100 -100 
-100 -100 -100 -100 -100 -100 -100 -100 -100 -100 -100 -100 -100 -100 -100 -100 -100 -100 -100 -100 -100 -100 -100 -100 -100 -100 
-100 -100 -100 -100 -100 -100 -100 -100 -100 -100 -100 -100 -100 -100 -100 -100 -100 -100 -100 -100 -100 -100 -100 -100 -100 -100 
-100 -100 -100 -100 -100 -100 -100 -100 -100 -100 -100 -100 -100 -100 -100 -100 -100 -100 -100 -100 -100 -100 -100 -100 -100 -100 
-100 -100 -100 -100 -100 -100 -100 -100 -100 -100 -100 -100 -100 -100 -100 -100 -100 -100 -100 -100 -100 -100 -100 -100 -100 -100 
-100 -100 -100 -100 -100 -100 -100 -100 -100 -100 -100 -100 -100 -100 -100 -100 -100 -100 -100 -100 -100 -100 -100 -100 -100 -100 
-100 -100 -100 -100 -100 -100 -100 -100 -100 -100 -100 -100 -100 -100 -100 -100 -100 -100 -100 -100 -100 -100 -100 -100 -100 -100 
-100 -100 -100 -100 -100 -100 -100 -100 -100 -100 -100 -100 -100 -100 -100 -100 -100 -100 -100 -100 -100 -100 -100 -100 -100 -100 
-100 -100 -100 -100 -100 -100 -100 -100 -100 -100 -100 -100 -100 -100 -100 -100 -100 -100 -100 -100 -100 -100 -100 -100 -100 -100 
-100 -100 -100 -100 -100 -100 -100 -100 -100 -100 -100 -100 -100 -100 -100 -100 -100 -100 -100 -100 -100 -100 -100 -100 -100 -100 
-100 -100 -100 -100 -100 -100 -100 -100 -100 -100 -100 -100 -100 -100 -100 -100 -100 -100 -100 -100 -100 -100 -100 -100 -100 -100 
-100 -100 -100 -100 -100 -100 -100 -100 -100 -100 -100 -100 -100 -100 -100 -100 -100 -100 -100 -100 -100 -100 -100 -100 -100 -100 
-100 -100 -100 -100 -100 -100 -100 -100 -100 -100 -100 -100 -100 -100 -100 -100 -100 -100 -100 -100 -100 -100 -100 -100 -100 -100 
-100 -100 -100 -100 -100 -100 -100 -100 -100 -100 -100 -100 -100 -100 -100 -100 -100 -100 -100 -100 -100 -100 -100 -100 -100 -100 
-100 -100 -100 -100 -100 -100 -100 -100 -100 -100 -100 -100 -100 -100 -100 -100 -100 -100 -100 -100 -100 -100 -100 -100 -100 -100 
-100 -100 -100 -100 -100 -100 -100 -100 -100 -100 -100 -100 -100 -100 -100 -100 -100 -100 -100 -100 -100 -100 -100 -100 -100 -100 
-100 -100 -100 -100 -100 -100 -100 -100 -100 -100 -100 -100 -100 -100 -100 -100 -100 -100 -100 -100 -100 -100 -100 -100 -100 -100 
-100 -100 -100 -100 -100 -100 -100 -100 -100 -100 -100 -100 -100 -100 -100 -100 -100 -100 -100 -100 -100 -100 -100 -100 -100 -100 
-100 -100 -100 -100 -100 -100 -100 -100 -100 -100 -100 -100 -100 -100 -100 -100 -100 -100 -100 -100 -100 -100 -100 -100 -100 -100 
-100 -100 -100 -100 -100 -100 -100 -100 -100 -100 -100 -100 -100 -100 -100 -100 -100 -100 -100 -100 -100 -100 -100 -100 -100 -100 
-100 -100 -100 -100 -100 -100 -100 -100 -100 -100 -100 -100 -100 -100 -100 -100 -100 -100 -100 -100 -100 -100 -100 -100 -100 -100 
-100 -100 -100 -100 -100 -100 -100 -100 -100 -100 -100 -100 -100 -100 -100 -100 -100 -100 -100 -100 -100 -100 -100 -100 -100 -100 
-100 -100 -100 -100 -100 -100 -100 -100 -100 -100 -100 -100 -100 -100 -100 -100 -100 -100 -100 -100 -100 -100 -100 -100 -100 -100 
-100 -100 -100 -100 -100 -100 -100 -100 -100 -100 -100 -100 -100 -100 -100 -100 -100 -100 -100 -100 -100 -100 -100 -100 -100 -100 
-100 -100 -100 -100 -100 -100 -100 -100 -100 -100 -100 -100 -100 -100 -100 -100 -100 -100 -100 -100 -100 -100 -100 -100 -100 -100 
-100 -100 -100 -100 -100 -100 -100 -100 -100 -100 -100 -100 -100 -100 -100 -100 -100 -100 -100 -100 -100 -100 -100 -100 -100 -100 
