# Supplementary material for: A computational model of spatio-temporal cardiac intracellular calcium handling with realistic structure and spatial flux distribution from sarcoplasmic reticulum and t-tubule reconstructions
Source: PLoS Comput Biol. 2017 Aug 31;13(8):e1005714. doi: 10.1371/journal.pcbi.1005714 (PMC5597258; doi:10.1371/journal.pcbi.1005714)
Supplement: S1 Code — Code provided in C/C++ and includes the structural datasets used in this study. Documentation is provided on use of and updating the code. Updates may also be available on Michael Colman’s website, http://www.physicsoftheheart.com and github repository: https://github.com/michaelcolman/CODE---PLOS-Comp-Biol-2017-Model-SR. (ZIP) [file pcbi.1005714.s001.zip › PLOS_SR_Clean/Spatial_diff_out/CaSR_1D_output_0170.dat]

601.084913
601.331646
601.732419
602.205979
602.728462
603.302124
603.893446
604.480830
605.079103
605.708058
606.339375
606.951232
607.557318
608.176340
608.777917
609.336478
609.861874
610.370518
610.833074
611.223703
611.546817
611.806797
611.957994
600.588917
600.886205
601.335795
601.832141
602.366129
602.968664
603.581372
604.168868
604.761965
605.407577
606.051076
606.656380
607.253027
607.887063
608.501393
609.055125
609.572554
610.096132
610.571729
610.959958
611.280516
611.563584
611.736687
599.725687
600.119101
600.653854
601.183697
601.729343
602.388198
603.041297
603.626253
604.204105
604.885867
605.554241
606.145559
606.719378
607.386213
608.025640
608.567760
609.064675
609.620161
610.120706
610.500660
610.808808
611.136866
611.350792
598.790157
599.279098
599.893392
600.455788
601.010967
601.735148
602.433053
603.019559
603.580527
604.305911
605.001698
605.581310
606.129038
606.834162
607.498714
608.029374
608.501520
609.093774
609.619267
609.990509
610.280179
610.655388
610.907222
598.156338
598.616398
599.238777
599.845368
600.459200
601.190473
601.903187
602.523906
603.126340
603.839758
604.533351
605.133513
605.712660
606.398220
607.054443
607.600665
608.100844
608.675142
609.195195
609.585059
609.905394
610.263068
610.503216
597.530364
597.974441
598.603122
599.241617
599.896810
600.643894
601.375067
602.025433
602.658148
603.371042
604.066627
604.682241
605.280675
605.957636
606.609176
607.165312
607.681454
608.248551
608.767329
609.170559
609.508968
609.858356
610.090830
596.768952
597.257757
597.924180
598.579031
599.243908
600.031822
600.795909
601.457195
602.090925
602.830272
603.543594
604.156354
604.744788
605.441262
606.105386
606.654975
607.159398
607.746371
608.280324
608.680788
609.011296
609.383521
609.634954
596.030634
596.582074
597.289131
597.949067
598.603922
599.438910
600.235971
600.898525
601.517961
602.294639
603.030204
603.633955
604.198875
604.926917
605.608823
606.146444
606.626441
607.244642
607.798061
608.189741
608.499468
608.905959
609.182481
595.636858
596.136479
596.821850
597.500591
598.192074
599.008218
599.799652
600.484979
601.139708
601.898012
602.627299
603.252034
603.848839
604.551401
605.219858
605.772675
606.281198
606.874838
607.416924
607.825517
608.163858
608.543336
608.799324
595.262814
595.730586
596.399895
597.088459
597.798693
598.603225
599.388322
600.084978
600.757895
601.508369
602.236013
602.875435
603.490372
604.179216
604.838499
605.399618
605.922655
606.503009
607.037965
607.456808
607.810421
608.175139
608.417680
594.748144
595.249425
595.939681
596.626218
597.325362
598.145013
598.938042
599.624558
600.283049
601.051952
601.793292
602.427696
603.029947
603.732838
604.399502
604.950397
605.458062
606.052497
606.596827
607.008508
607.350433
607.733405
607.991216
594.240912
594.797125
595.515925
596.193197
596.865585
597.710893
598.515259
599.183596
599.811840
600.608702
601.365694
601.986046
602.560054
603.287939
603.966011
604.499479
604.977454
605.597145
606.154923
606.552369
606.868574
607.281853
607.562250
594.056608
594.557213
595.246053
595.929879
596.624217
597.436645
598.221321
598.899891
599.552041
600.316516
601.054447
601.685297
602.282525
602.978193
603.636344
604.178759
604.679177
605.268275
605.808824
606.217663
606.557353
606.938990
607.196364
593.879042
594.345198
595.011372
595.694474
596.395133
597.184845
597.952954
598.633611
599.293946
600.035999
600.757209
601.389918
601.995032
602.669050
603.310830
603.854606
604.362942
604.932831
605.460589
605.874174
606.223801
606.585813
606.827083
593.558117
594.054800
594.734935
595.405443
596.082877
596.876271
597.642145
598.303634
598.939778
599.686293
600.406457
601.021763
601.604391
602.284052
602.925656
603.452035
603.938174
604.516398
605.047860
605.448555
605.780839
606.155909
606.409600
593.253238
593.799928
594.498741
595.146765
595.783042
596.588235
597.353144
597.985663
598.580897
599.342372
600.065712
600.656780
601.203245
601.900717
602.547554
603.050737
603.501057
604.098591
604.636823
605.016511
605.316884
605.716582
605.989582
593.291005
593.773113
594.426876
595.063431
595.703202
596.458511
597.188582
597.817734
598.424078
599.142552
599.837775
600.431742
600.995427
601.656700
602.280942
602.791074
603.260468
603.819744
604.331181
604.712812
605.028543
605.390912
605.637575
593.361085
593.796286
594.407239
595.020460
595.644506
596.357282
597.054087
597.671760
598.274771
598.961054
599.632019
600.222897
600.791329
601.428646
602.035892
602.548197
603.024186
603.556177
604.043659
604.419196
604.735696
605.071667
605.298223
593.321599
593.770646
594.370057
594.944353
595.520898
596.215717
596.893320
597.480393
598.050733
598.732195
599.395484
599.966826
600.512787
601.153738
601.760715
602.258663
602.713741
603.246173
603.726267
604.078921
604.369359
604.710265
604.943740
593.341538
593.817588
594.404412
594.928280
595.440013
596.124356
596.784312
597.334031
597.858966
598.547101
599.208121
599.756129
600.269041
600.925437
601.537148
602.016524
602.440037
602.985520
603.464323
603.790441
604.042983
604.398641
604.643254
593.751742
594.129626
594.633271
595.120443
595.618307
596.231303
596.840333
597.382347
597.917919
598.557868
599.187420
599.742502
600.277561
600.896363
601.484270
601.975611
602.423163
602.929620
603.380439
603.712253
603.980539
604.285420
604.490169
594.223342
594.502939
594.918578
595.369276
595.852021
596.403394
596.966319
597.505405
598.051284
598.651332
599.252123
599.816790
600.371509
600.958898
601.524313
602.029173
602.498044
602.972461
603.398147
603.738489
604.019161
604.276854
604.438780
594.506866
594.734731
595.099939
595.526107
595.995277
596.514825
597.053186
597.589183
598.137652
598.718936
599.305294
599.874081
600.436688
601.009823
601.564109
602.075153
602.552803
603.012746
603.425991
603.769625
604.053425
604.287216
604.426177
600.546089
600.843329
601.292839
601.789089
602.322998
602.925551
603.538493
604.126549
604.720603
605.367548
606.012624
606.619563
607.217739
607.853113
608.468558
609.023167
609.541210
610.065145
610.540910
610.929229
611.249899
611.533119
611.706342
599.857464
600.262035
600.796194
601.311343
601.838104
602.494595
603.144070
603.718209
604.284138
604.971148
605.642660
606.228418
606.793882
607.468194
608.112036
608.649231
609.137755
609.699220
610.202346
610.575718
610.874350
611.208576
611.428081
598.580874
599.233997
599.934388
600.462814
600.934725
601.724532
602.454330
602.987644
603.464521
604.262211
604.997202
605.529713
605.997915
606.780601
607.490793
607.981565
608.379903
609.044677
609.610615
609.940414
610.160123
610.620610
610.940397
597.151816
598.134856
599.009876
599.532041
599.880910
600.877472
601.707728
602.188426
602.509252
603.490165
604.307333
604.773232
605.075616
606.037368
606.829609
607.258860
607.500687
608.335465
608.979098
609.249253
609.320662
609.970267
610.403097
596.818211
597.568389
598.381018
598.990754
599.528185
600.403639
601.202337
601.766368
602.259439
603.097997
603.865126
604.400050
604.864814
605.675871
606.410247
606.899417
607.292940
607.986374
608.579626
608.914788
609.141019
609.645576
610.006291
596.333541
596.981000
597.762076
598.421292
599.047299
599.892468
600.689568
601.307785
601.880812
602.669854
603.415851
603.988469
604.520876
605.274343
605.980138
606.498945
606.953583
607.594907
608.166814
608.537523
608.827789
609.275628
609.598462
595.354893
596.141128
597.001911
597.657099
598.240850
599.183405
600.041908
600.649746
601.174522
602.040130
602.826649
603.370429
603.839869
604.665346
605.408531
605.896148
606.287576
607.001080
607.614097
607.959842
608.194027
608.719246
609.096420
594.222639
595.288288
596.268113
596.882500
597.317171
598.449486
599.396468
599.957749
600.335858
601.371951
602.229876
602.711840
603.019431
604.014473
604.827785
605.253550
605.486801
606.366076
607.050137
607.339230
607.423443
608.119873
608.589750
594.198245
594.995759
595.875772
596.554606
597.164492
598.135969
599.022893
599.654953
600.200695
601.086270
601.889744
602.445757
602.923278
603.754739
604.501974
604.991982
605.386932
606.108045
606.730383
607.084892
607.327393
607.861052
608.243699
594.011490
594.684301
595.507146
596.216053
596.896405
597.801138
598.653773
599.317419
599.929332
600.759035
601.540162
602.137476
602.685889
603.451296
604.163831
604.684753
605.143865
605.801326
606.392496
606.779710
607.085479
607.552070
607.887695
593.312144
594.108667
594.992777
595.681567
596.301802
597.271329
598.153353
598.779330
599.322617
600.224956
601.047235
601.617998
602.104272
602.933913
603.677065
604.163750
604.557094
605.278642
605.902893
606.259894
606.505545
607.044059
607.429176
592.434237
593.499000
594.489277
595.125591
595.584989
596.716070
597.659056
598.212920
598.585678
599.656311
600.548287
601.055911
601.379482
602.368976
603.173926
603.592835
603.822627
604.702969
605.391036
605.684687
605.773725
606.480185
606.955634
592.624337
593.420459
594.303858
594.990858
595.606815
596.568456
597.441031
598.058089
598.594620
599.493001
600.312663
600.880708
601.362300
602.183892
602.917237
603.394187
603.779390
604.495390
605.115876
605.469958
605.713115
606.250262
606.635175
592.636061
593.307655
594.128791
594.834567
595.506973
596.394717
597.227315
597.872343
598.470463
599.293322
600.070272
600.663330
601.203272
601.951465
602.643091
603.143497
603.585677
604.232649
604.817180
605.199517
605.501406
605.965260
606.299690
592.133212
592.927973
593.805082
594.480598
595.080972
596.023919
596.878760
597.481516
598.005561
598.883628
599.682900
600.235096
600.702637
601.505337
602.218689
602.676030
603.043951
603.750828
604.364436
604.712318
604.949491
605.478631
605.858870
591.463986
592.524342
593.498823
594.109014
594.534719
595.625696
596.530689
597.053641
597.400672
598.430196
599.284158
599.762782
600.061159
601.014162
601.781472
602.163501
602.359030
603.221251
603.893518
604.172621
604.248829
604.938109
605.404227
591.895797
592.675657
593.525933
594.167211
594.729803
595.634635
596.454127
597.025553
597.520385
598.369800
599.143943
599.675293
600.124350
600.907617
601.602497
602.043237
602.394162
603.080647
603.672602
604.000292
604.220156
604.735802
605.108474
592.182519
592.822112
593.586602
594.221764
594.817374
595.628016
596.390728
596.976524
597.520903
598.285583
599.010155
599.562578
600.067745
600.775816
601.429798
601.898466
602.308682
602.913721
603.453702
603.795467
604.062747
604.498442
604.816625
592.000925
592.742340
593.532301
594.108177
594.606284
595.449126
596.217162
596.751927
597.217380
598.024724
598.763495
599.275607
599.712926
600.470225
601.145234
601.578872
601.922675
602.572211
603.123158
603.416975
603.609193
604.100685
604.457950
591.719238
592.693919
593.541802
594.021562
594.321042
595.285962
596.085939
596.536814
596.828852
597.771049
598.555218
598.998952
599.279473
600.176151
600.901577
601.270947
601.458752
602.244747
602.838252
603.056074
603.081192
603.719285
604.150660
592.630084
593.269858
593.939270
594.422747
594.844272
595.592334
596.282832
596.777478
597.215642
597.971489
598.669589
599.171599
599.606699
600.333015
600.982691
601.416519
601.761617
602.375293
602.888619
603.165307
603.340143
603.781042
604.095335
593.521460
593.909088
594.409244
594.877708
595.352256
595.958960
596.560591
597.088056
597.608005
598.249687
598.879620
599.427148
599.952254
600.576283
601.166547
601.651249
602.088814
602.599574
603.050977
603.373882
603.630449
603.940487
604.150539
594.000976
594.279601
594.693436
595.141702
595.621717
596.170406
596.730955
597.268128
597.812642
598.411973
599.012616
599.577410
600.132327
600.719846
601.285281
601.790057
602.258739
602.732864
603.158182
603.498129
603.778458
604.035938
604.197788
599.597876
599.991181
600.525752
601.055362
601.600745
602.259507
602.913084
603.499496
604.080093
604.765894
605.439169
606.035603
606.614197
607.285169
607.928013
608.472758
608.971396
609.527679
610.028348
610.408173
610.716357
611.044738
611.258994
598.496035
599.149087
599.849376
600.377664
600.849360
601.638966
602.368897
602.903007
603.381628
604.182066
604.920472
605.456559
605.928075
606.713595
607.426107
607.918640
608.318066
608.983195
609.548954
609.878394
610.097934
610.558589
610.878615
596.101020
597.544913
598.634771
599.083224
599.195550
600.440526
601.380740
601.745909
601.817391
603.047785
603.978109
604.331292
604.385836
605.601676
606.514705
606.843016
606.850913
607.923619
608.675852
608.841316
608.684968
609.596589
610.193791
592.578039
595.714594
597.343434
597.567109
596.594980
599.023446
600.317365
600.377840
599.316219
601.707645
602.972947
603.005672
601.913587
604.291402
605.545594
605.577326
604.501148
606.674293
607.745636
607.612164
606.380372
608.433824
609.453590
594.002540
595.605252
596.852246
597.385503
597.551404
598.910808
599.938899
600.323368
600.390662
601.683954
602.661184
603.002572
603.032192
604.299295
605.252312
605.566414
605.549597
606.674213
607.470386
607.630791
607.465226
608.451462
609.118085
594.087660
595.215063
596.300996
596.956679
597.444621
598.541655
599.487792
600.016770
600.405629
601.409228
602.277821
602.742105
603.077801
604.047514
604.882834
605.304142
605.572450
606.421674
607.118174
607.397818
607.523198
608.219462
608.739905
592.399362
594.057749
595.360876
595.928247
596.116902
597.577366
598.686343
599.121727
599.220973
600.544157
601.539542
601.879506
601.897423
603.193196
604.158868
604.458222
604.415461
605.586658
606.418425
606.588180
606.419671
607.444877
608.139782
589.322939
592.605221
594.363140
594.649953
593.672022
596.347306
597.808720
597.960738
596.950738
599.408524
600.715307
600.738772
599.594725
602.059536
603.349001
603.344222
602.174535
604.482148
605.632192
605.509441
604.245362
606.406178
607.493762
591.198874
592.869503
594.192526
594.783220
594.996874
596.487949
597.628046
598.088110
598.208074
599.553214
600.567243
600.919687
600.944866
602.246536
603.215989
603.516218
603.475776
604.656700
605.500164
605.679790
605.520240
606.556151
607.258178
591.668898
592.825099
593.955058
594.659480
595.199637
596.361886
597.367536
597.939982
598.363512
599.415165
600.324866
600.814903
601.164892
602.147255
602.987779
603.405291
603.671821
604.544865
605.267365
605.564710
605.704524
606.427160
606.965814
590.323225
591.983711
593.308661
593.916420
594.153342
595.625300
596.745140
597.181064
597.276337
598.660257
599.709879
600.088776
600.133112
601.424534
602.383963
602.678044
602.634669
603.815262
604.659586
604.839374
604.679864
605.725207
606.431595
587.559681
590.813403
592.576741
592.903218
591.996666
594.616863
596.042672
596.148130
595.059177
597.625186
599.003325
599.076647
597.980549
600.410470
601.677939
601.660566
600.484800
602.792562
603.945078
603.821360
602.549209
604.735391
605.834169
589.642494
591.302990
592.628440
593.236179
593.470081
594.932902
596.041354
596.466614
596.554256
597.935080
598.983405
599.361069
599.401499
600.683276
601.630620
601.912801
601.859658
603.034365
603.874858
604.051449
603.888726
604.932583
605.639329
590.309314
591.464714
592.595579
593.301934
593.838824
594.978959
595.958482
596.507031
596.913572
597.962021
598.871851
599.362644
599.707931
600.667585
601.480597
601.871670
602.116662
602.979765
603.696683
603.989629
604.125620
604.845247
605.382769
589.161236
590.828023
592.152733
592.752881
592.974378
594.418046
595.510422
595.928104
596.015071
597.366251
598.387076
598.749370
598.780075
600.034710
600.954289
601.208521
601.128551
602.301412
603.140898
603.316304
603.153055
604.183451
604.882589
586.606678
589.877057
591.635612
591.943309
591.011114
593.587230
594.977201
595.066294
593.987068
596.479531
597.805439
597.853362
596.750292
599.119055
600.332496
600.260514
599.020643
601.335536
602.484867
602.357005
601.089890
603.239996
604.322591
588.977187
590.628621
591.925790
592.491278
592.674742
594.079918
595.137305
595.525105
595.583377
596.904269
597.900069
598.242736
598.256252
599.489239
600.388166
600.625258
600.528171
601.677906
602.492905
602.646354
602.464732
603.480316
604.170987
589.970057
591.092118
592.164186
592.799029
593.259025
594.320961
595.232412
595.728856
596.090093
597.073070
597.925711
598.379294
598.696039
599.606854
600.375468
600.735031
600.950886
601.763027
602.427187
602.675565
602.775256
603.462816
603.981326
589.213495
590.815514
592.040983
592.536169
592.654060
593.993677
595.001667
595.366422
595.417627
596.676868
597.627572
597.961087
597.985421
599.170414
600.041069
600.285610
600.210311
601.289174
602.039656
602.149587
601.936654
602.923722
603.595234
587.157568
590.308698
591.913176
592.081540
591.025248
593.461822
594.747281
594.796235
593.734672
596.068895
597.301111
597.341803
596.300930
598.534101
599.681619
599.634567
598.491147
600.616719
601.632794
601.427297
600.104674
602.191190
603.227969
590.188256
591.626799
592.687135
593.084963
593.136842
594.353489
595.265674
595.601797
595.644548
596.828833
597.724220
598.061093
598.104169
599.236771
600.068325
600.327657
600.275082
601.295024
601.990890
602.093431
601.877885
602.783900
603.384804
592.214231
592.852610
593.519315
593.999032
594.416083
595.159481
595.845567
596.336449
596.771775
597.526145
598.224062
598.726515
599.162158
599.888809
600.538585
600.972313
601.317028
601.929915
602.442134
602.717618
602.891434
603.331753
603.645865
593.113947
593.489374
593.988394
594.469214
594.959753
595.565342
596.167587
596.703984
597.235422
597.873165
598.502259
599.057767
599.593476
600.212726
600.800771
601.291946
601.738956
602.244411
602.693869
603.024206
603.291218
603.595334
603.799815
598.536110
599.024933
599.639092
600.201275
600.755968
601.479624
602.177907
602.766724
603.332850
604.066466
604.772544
605.362962
605.920703
606.634368
607.305883
607.841778
608.317068
608.910184
609.434882
609.804789
610.093752
610.469338
610.721821
596.941313
597.924229
598.799202
599.321302
599.669655
600.665208
601.495005
601.976896
602.301653
603.289711
604.116097
604.591679
604.902903
605.871999
606.670170
607.103856
607.348133
608.182965
608.824924
609.092898
609.162993
609.812873
610.246431
592.453119
595.589546
597.218462
597.442336
596.469871
598.897006
600.189662
600.249889
599.190112
601.586243
602.857926
602.897320
601.811147
604.193568
605.451429
605.485939
604.411088
606.583437
607.652510
607.516364
606.282847
608.336561
609.357106
579.048431
592.213446
595.424197
594.619315
585.523594
596.187161
598.677262
597.586234
588.306963
598.951727
601.405308
600.273926
590.927677
601.587904
604.045828
602.987316
594.093265
604.104362
606.298440
605.056304
595.987377
605.972033
608.347999
590.031454
593.390555
595.217484
595.526347
594.588799
597.164260
598.564806
598.633195
597.545002
600.031598
601.365010
601.377558
600.239497
602.701313
604.015681
604.023100
602.898936
605.152159
606.283182
606.132069
604.869215
607.031764
608.148068
591.579779
593.353195
594.761497
595.370967
595.574634
597.070124
598.202637
598.615095
598.684026
600.047690
601.076295
601.404838
601.404372
602.735675
603.734605
604.028573
603.974443
605.169363
606.021459
606.177819
605.998482
607.072150
607.816065
588.253619
591.707640
593.601556
593.922935
592.933519
595.693954
597.209401
597.338057
596.280580
598.802979
600.152709
600.147567
598.954479
601.485548
602.822035
602.794188
601.579401
603.948990
605.141731
604.997054
603.697827
605.941707
607.101834
575.260778
588.803775
592.181450
591.356633
581.691459
593.184576
595.951505
594.968317
585.710566
596.460466
598.954893
597.758908
588.053239
599.103323
601.636648
600.466064
590.998206
601.633153
603.991718
602.733771
593.358162
603.742726
606.241382
586.998712
590.466361
592.381706
592.727471
591.764198
594.558279
596.107133
596.261271
595.224297
597.770664
599.140127
599.147266
597.960743
600.497718
601.837508
601.809259
600.595701
602.977876
604.185226
604.052019
602.762421
605.019433
606.188231
589.043273
590.850214
592.306223
592.964802
593.218646
594.789533
595.987773
596.442808
596.539638
597.961992
599.036927
599.390679
599.401140
600.746937
601.750209
602.034514
601.969393
603.200836
604.087656
604.263377
604.094842
605.205300
605.973267
586.143961
589.579554
591.492979
591.868776
590.968611
593.702769
595.211220
595.316480
594.197047
596.839677
598.267849
598.315543
597.172692
599.676056
600.996896
600.959796
599.742257
602.123031
603.329268
603.191187
601.889595
604.167810
605.345491
573.637788
587.014597
590.383112
589.644531
580.340977
591.487851
594.156363
593.046082
583.292615
594.567160
597.209964
596.106337
586.620588
597.465811
599.946860
598.757046
589.280816
599.914568
602.272178
600.998019
591.530289
602.024593
604.549401
585.472890
588.908818
590.823795
591.201391
590.299945
593.023910
594.519417
594.612494
593.484175
596.124320
597.552196
597.599771
596.453802
598.945847
600.252616
600.201760
598.972769
601.347062
602.548915
602.407104
601.102039
603.378550
604.556426
587.704251
589.510422
590.969982
591.636613
591.895459
593.437252
594.603227
595.028894
595.102836
596.526626
597.606075
597.965568
597.977305
599.292706
600.261874
600.514154
600.421710
601.644257
602.525564
602.696280
602.523685
603.630473
604.397074
584.999401
588.458051
590.380005
590.755107
589.847313
592.547975
594.027223
594.120779
593.017028
595.601301
596.994110
597.030244
595.890241
598.336809
599.605743
599.515660
598.236632
600.629364
601.838404
601.702169
600.411478
602.659643
603.824662
572.636561
586.124289
589.508475
588.763058
579.468644
590.539571
593.170585
592.073770
582.519298
593.529332
596.091439
594.977880
585.603313
596.264226
598.661943
597.383611
587.684608
598.478504
600.860737
599.604282
590.249575
600.599519
603.089796
584.882759
588.325726
590.219643
590.559671
589.613306
592.274209
593.717627
593.781819
592.650701
595.202417
596.568933
596.586425
595.430783
597.853019
599.098832
598.990783
597.694590
600.061269
601.243242
601.083573
599.773692
602.005834
603.161629
587.505349
589.277621
590.677223
591.271841
591.453683
592.913758
594.010455
594.389082
594.428565
595.774023
596.791055
597.118517
597.113044
598.366017
599.282444
599.503593
599.388194
600.547248
601.367355
601.490278
601.281030
602.351376
603.096349
585.267454
588.646062
590.458751
590.724700
589.714318
592.302190
593.696582
593.756023
592.671430
595.107216
596.414035
596.440560
595.357226
597.670243
598.871514
598.794788
597.601474
599.811787
600.896088
600.683216
599.338752
601.538719
602.672679
573.548998
586.843529
590.046247
589.156356
579.767200
590.655919
593.180803
592.110246
582.967510
593.423815
595.834686
594.781441
585.917294
595.994423
598.263196
597.100338
588.099019
598.094063
600.232183
598.877754
589.464119
599.739257
602.174885
586.582179
589.732931
591.338018
591.503945
590.443618
592.874901
594.154478
594.197489
593.129615
595.461634
596.696376
596.739419
595.700367
597.934160
599.081721
599.034613
597.890574
600.014078
601.027045
600.818163
599.492468
601.577803
602.614865
590.732108
591.704360
592.547790
593.020318
593.310650
594.265424
595.055307
595.497134
595.781663
596.720261
597.504908
597.950344
598.232619
599.130226
599.855929
600.225173
600.412024
601.195586
601.785514
601.999452
602.021263
602.657675
603.088726
592.134447
592.606620
593.186170
593.699575
594.198853
594.870123
595.517688
596.056827
596.573625
597.257428
597.917801
598.466847
598.981236
599.638631
600.250747
600.729974
601.152452
601.695601
602.171043
602.493507
602.742933
603.096806
603.340851
597.735175
598.195262
598.818008
599.425039
600.038483
600.768420
601.480775
602.104239
602.714652
603.442200
604.153946
604.773179
605.369772
606.069858
606.737785
607.292709
607.797667
608.372085
608.888890
609.274511
609.592266
609.950341
610.191773
596.442028
597.192060
598.005204
598.615852
599.152886
600.025461
600.821568
601.385877
601.884955
602.737223
603.522639
604.076662
604.558479
605.383009
606.128146
606.625445
607.023033
607.714778
608.302340
608.630685
608.852558
609.357826
609.720545
593.714416
595.316555
596.564302
597.099541
597.265641
598.619832
599.642033
600.022848
600.092494
601.398469
602.393349
602.752846
602.797995
604.075853
605.037411
605.358468
605.344809
606.465079
607.252230
607.402198
607.229523
608.217632
608.887695
589.870392
593.228490
595.056214
595.367909
594.432030
597.001509
598.394973
598.457554
597.367994
599.864248
601.210974
601.236770
600.109748
602.577389
603.896485
603.908605
602.786849
605.034742
606.156617
605.994861
604.723990
606.889923
608.010413
591.229382
593.018655
594.453371
595.089477
595.317949
596.801464
597.923264
598.325047
598.390187
599.766890
600.813880
601.158257
601.174329
602.509840
603.517743
603.823408
603.783827
604.965912
605.807702
605.957075
605.780227
606.857466
607.609300
591.251373
592.545832
593.812061
594.579177
595.143762
596.358498
597.397623
597.955482
598.357159
599.433536
600.364467
600.837111
601.169608
602.196350
603.080355
603.500023
603.758298
604.658911
605.401618
605.684522
605.815901
606.591532
607.186031
589.388951
591.245898
592.749574
593.427541
593.683397
595.278998
596.494717
596.956155
597.058661
598.468150
599.533129
599.873533
599.875070
601.239798
602.261890
602.552958
602.489788
603.728936
604.620343
604.793402
604.625149
605.744603
606.524710
586.133771
589.663874
591.648505
592.040195
591.109223
593.947837
595.532005
595.700755
594.671883
597.240699
598.629286
598.640799
597.456504
600.013423
601.371215
601.346427
600.133993
602.535774
603.761509
603.635024
602.352684
604.633745
605.824435
588.077835
589.949477
591.476865
592.182652
592.469550
594.101632
595.352862
595.843278
595.969339
597.401398
598.483923
598.835219
598.843137
600.213280
601.238698
601.530934
601.471510
602.723767
603.631599
603.819275
603.663633
604.795797
605.583881
588.601261
589.930358
591.248855
592.073021
592.699437
593.991699
595.102499
595.714118
596.157011
597.282613
598.251835
598.746104
599.089874
600.128519
601.017979
601.434836
601.694439
602.626109
603.404643
603.715190
603.868684
604.674659
605.289080
587.178405
589.037206
590.564940
591.288414
591.601306
593.217562
594.451752
594.921736
595.025509
596.494465
597.608900
597.983374
598.008564
599.368039
600.383662
600.670564
600.608470
601.858177
602.763735
602.948144
602.789546
603.932005
604.726683
584.312999
587.810648
589.799424
590.233519
589.380650
592.170793
593.724517
593.853078
592.749579
595.423330
596.877262
596.933291
595.793900
598.315022
599.650557
599.614194
598.396257
600.794785
602.018775
601.886882
600.592747
602.901281
604.106491
586.517343
588.376985
589.906750
590.632297
590.944022
592.551805
593.774424
594.233250
594.328498
595.793393
596.905948
597.278663
597.299249
598.647911
599.650078
599.923645
599.849960
601.091170
601.990062
602.169015
602.006398
603.146995
603.941369
587.279823
588.610114
589.933312
590.764451
591.392041
592.663387
593.747329
594.334025
594.758122
595.878389
596.846604
597.340749
597.678697
598.692156
599.551149
599.938801
600.173411
601.089654
601.856400
602.157136
602.303690
603.106248
603.719704
586.095883
587.967041
589.502611
590.226678
590.529506
592.115461
593.316914
593.763131
593.852730
595.287153
596.375732
596.736221
596.748688
598.067747
599.038502
599.280922
599.177515
600.413326
601.307664
601.482553
601.317918
602.444968
603.231486
583.489388
587.012111
589.006167
589.431027
588.558199
591.298913
592.807885
592.911725
591.810400
594.408760
595.814768
595.849993
594.706109
597.161153
598.435923
598.339100
597.051769
599.450761
600.664972
600.523591
599.231786
601.503971
602.692105
586.053273
587.908238
589.415295
590.103652
590.366589
591.910392
593.072450
593.485221
593.544673
594.947304
596.009354
596.350485
596.345674
597.641080
598.588022
598.810250
598.687087
599.897247
600.764778
600.915789
600.731192
601.842221
602.619635
587.232953
588.527529
589.789533
590.547072
591.094276
592.279185
593.284754
593.810647
594.183255
595.234691
596.145989
596.605277
596.915643
597.875905
598.683566
599.033461
599.233753
600.093805
600.802926
601.055234
601.162311
601.929984
602.522672
586.550158
588.345313
589.770095
590.379281
590.570024
592.040080
593.144414
593.528503
593.576340
594.913768
595.930777
596.264899
596.272707
597.516910
598.430780
598.657522
598.554544
599.691614
600.492582
600.599028
600.381179
601.459552
602.214929
584.574766
587.954563
589.769580
590.036046
589.025067
591.608812
592.997179
593.051854
591.962931
594.395286
595.703952
595.734888
594.656399
596.968794
598.168539
598.092198
596.899096
599.103588
600.179760
599.959020
598.608458
600.807255
601.941899
587.950345
589.552103
590.777790
591.269378
591.381041
592.710994
593.707664
594.062080
594.103601
595.357906
596.311342
596.649855
596.679111
597.864799
598.734804
598.979522
598.903251
599.975728
600.716782
600.817122
600.596543
601.581005
602.252778
590.328696
591.066976
591.850890
592.416948
592.902343
593.730203
594.482806
595.004023
595.458490
596.259856
596.998726
597.513838
597.954677
598.713418
599.388702
599.822388
600.164682
600.808913
601.351929
601.637456
601.823048
602.311391
602.667968
591.431012
591.875041
592.464833
593.025248
593.584955
594.261504
594.921351
595.493248
596.051930
596.726753
597.388648
597.961623
598.510166
599.152767
599.760480
600.258480
600.711993
601.240007
601.713517
602.059157
602.343867
602.681591
602.913994
596.900369
597.344877
597.975339
598.616410
599.272547
600.017415
600.746925
601.399946
602.043709
602.778635
603.502959
604.148571
604.774006
605.472669
606.141563
606.710740
607.233691
607.799244
608.310575
608.704629
609.037201
609.387491
609.622648
595.751393
596.398526
597.181693
597.845111
598.472842
599.311713
600.101753
600.717012
601.297048
602.109596
602.887267
603.492430
604.053195
604.827184
605.549347
606.081284
606.542442
607.178177
607.736824
608.091872
608.371522
608.822320
609.150452
593.599555
594.724419
595.812913
596.476898
596.970429
598.052651
598.981821
599.497204
599.883906
600.915121
601.820689
602.321609
602.688104
603.674372
604.523369
604.958310
605.234260
606.070162
606.743326
606.995450
607.099732
607.805788
608.337638
591.225377
592.992782
594.403810
595.026692
595.244868
596.715528
597.822166
598.211239
598.265319
599.662053
600.729895
601.095557
601.127043
602.466734
603.474424
603.781976
603.739227
604.912791
605.734468
605.854008
605.640398
606.735922
607.497942
591.052578
592.344838
593.613522
594.388623
594.959916
596.162497
597.186311
597.730307
598.125170
599.218214
600.171540
600.665740
601.015770
602.048617
602.937755
603.364560
603.627342
604.516457
605.241066
605.502625
605.616896
606.401715
607.005873
590.577460
591.661053
592.855906
593.712154
594.439187
595.559518
596.562761
597.202523
597.748496
598.728523
599.627313
600.187685
600.666318
601.578710
602.408052
602.893545
603.280174
604.067704
604.757173
605.103588
605.359101
606.017691
606.534257
589.115045
590.476551
591.823814
592.658760
593.283477
594.580580
595.690796
596.295157
596.730937
597.856819
598.829985
599.327836
599.676627
600.726276
601.625771
602.046957
602.307031
603.242643
604.020557
604.326848
604.477438
605.282835
605.899403
587.326156
589.251706
590.833453
591.577852
591.892110
593.557227
594.831694
595.329063
595.454609
596.919826
598.031473
598.401976
598.424995
599.806802
600.841327
601.135557
601.075685
602.346855
603.270656
603.468512
603.322501
604.464713
605.261318
587.747582
589.125238
590.498623
591.364461
592.024191
593.361892
594.512169
595.150689
595.613640
596.760412
597.747730
598.253860
598.607900
599.662815
600.566550
600.991002
601.257320
602.207564
603.004742
603.329732
603.496238
604.313504
604.936592
587.812991
588.934223
590.186332
591.105947
591.903021
593.108765
594.194739
594.902477
595.501341
596.523233
597.450056
598.025322
598.512689
599.436368
600.273993
600.763459
601.160087
601.979269
602.709061
603.093413
603.381150
604.064615
604.595443
586.830061
588.195417
589.564944
590.438973
591.112348
592.454807
593.609117
594.252425
594.721151
595.878070
596.873656
597.385617
597.743012
598.796340
599.698589
600.124056
600.391915
601.335944
602.126608
602.445475
602.608407
603.434410
604.064419
585.454655
587.358578
588.939490
589.705842
590.053113
591.730341
593.016965
593.526677
593.663722
595.149818
596.277350
596.658401
596.687399
598.064324
599.094436
599.389183
599.333289
600.593039
601.507968
601.697377
601.544502
602.706387
603.516638
586.179321
587.546038
588.918209
589.794931
590.467916
591.803613
592.948220
593.582170
594.043072
595.193931
596.185090
596.692989
597.044240
598.087164
598.977172
599.390567
599.647062
600.580048
601.360565
601.670881
601.828034
602.652134
603.282014
586.510323
587.634461
588.892870
589.820262
590.619001
591.809136
592.873756
593.562518
594.146532
595.156554
596.074640
596.643029
597.119687
598.020814
598.832127
599.296945
599.671052
600.467696
601.176624
601.543074
601.818696
602.499713
603.031142
585.789106
587.171105
588.555555
589.438183
590.107409
591.415384
592.529280
593.138921
593.580982
594.710200
595.685155
596.184424
596.527215
597.543456
598.404236
598.791489
599.025553
599.941201
600.706253
601.002561
601.148403
601.965858
602.592230
584.704881
586.634946
588.230448
588.999650
589.336059
590.952786
592.177615
592.639087
592.739525
594.181178
595.276507
595.640808
595.656340
596.979670
597.954714
598.200885
598.102061
599.327804
600.210839
600.370809
600.193571
601.341692
602.144878
585.821881
587.187188
588.542798
589.389550
590.017792
591.280004
592.349160
592.919649
593.327438
594.424848
595.374053
595.854129
596.178986
597.171464
598.007059
598.371601
598.583645
599.474033
600.212966
600.485460
600.611032
601.412724
602.030364
586.617009
587.703871
588.900423
589.754654
590.471801
591.567079
592.539780
593.152069
593.671084
594.615843
595.481748
596.015487
596.461081
597.311624
598.069722
598.490059
598.822450
599.566810
600.221615
600.540269
600.775544
601.422967
601.934666
586.447467
587.745410
589.011220
589.773414
590.325492
591.508579
592.508965
593.033608
593.407274
594.453738
595.364655
595.830668
596.150154
597.107239
597.910661
598.261653
598.464015
599.313166
600.007888
600.247052
600.344691
601.112080
601.706202
586.029148
587.806816
589.211248
589.810640
589.997057
591.449974
592.535764
592.910754
592.952072
594.285341
595.301086
595.640379
595.652589
596.897442
597.806746
598.031049
597.922247
599.060606
599.856250
599.956927
599.730253
600.801742
601.549684
587.929893
589.053313
590.125304
590.757811
591.212858
592.262294
593.158605
593.644443
593.998627
594.972058
595.824481
596.286946
596.615100
597.523856
598.289112
598.650352
598.867346
599.664417
600.307912
600.536532
600.621541
601.306402
601.825840
589.735171
590.371774
591.129423
591.753953
592.335506
593.127879
593.871290
594.441316
594.973880
595.729966
596.453148
597.010323
597.521925
598.231229
598.884874
599.354301
599.763159
600.358360
600.883792
601.210962
601.467257
601.898623
602.215974
590.696620
591.126320
591.726268
592.323686
592.928229
593.618976
594.293967
594.893336
595.482570
596.160121
596.828648
597.421991
597.994598
598.634141
599.242381
599.755250
600.229389
600.754181
601.230747
601.594932
601.902576
602.233980
602.459016
595.885653
596.375670
597.046650
597.708594
598.378330
599.164131
599.925950
600.590210
601.238544
602.009958
602.764789
603.420344
604.046776
604.772497
605.460013
606.027813
606.542042
607.125639
607.647402
608.032808
608.353326
608.728271
608.984881
594.524063
595.309089
596.174964
596.841728
597.434397
598.365250
599.210399
599.809775
600.340093
601.244024
602.080223
602.673741
603.186025
604.038195
604.803231
605.310678
605.713684
606.415317
607.004570
607.321607
607.534017
608.069485
608.458772
591.676286
593.324418
594.633021
595.224897
595.441668
596.862195
597.933354
598.334395
598.410980
599.795098
600.859241
601.263798
601.338346
602.649222
603.631677
603.956358
603.936609
605.073573
605.857425
605.967790
605.740828
606.806632
607.532882
587.691131
591.112623
593.010811
593.378212
592.477001
595.133908
596.579012
596.639932
595.493190
598.135079
599.577088
599.652215
598.546563
601.058686
602.401019
602.407840
601.253403
603.543294
604.661470
604.419144
602.974553
605.342506
606.563815
588.950872
590.798411
592.308778
593.012856
593.299786
594.856382
596.031527
596.454807
596.528190
597.988763
599.110485
599.503193
599.550473
600.920706
601.951111
602.261221
602.217572
603.422369
604.268139
604.384789
604.159925
605.319731
606.130339
588.860667
590.221722
591.574235
592.420250
593.054452
594.341339
595.437334
596.028632
596.458599
597.602621
598.600004
599.121296
599.489297
600.546292
601.451716
601.880585
602.145647
603.070263
603.830535
604.115813
604.249524
605.064298
605.690650
586.850678
588.808460
590.420050
591.185908
591.513034
593.188254
594.464102
594.953557
595.070116
596.565486
597.707710
598.102772
598.145079
599.535462
600.575425
600.871425
600.809977
602.088627
603.013431
603.208650
603.061804
604.208093
605.009514
583.420987
587.124934
589.244552
589.728987
588.859386
591.795762
593.444176
593.624214
592.551029
595.267176
596.754718
596.829073
595.697025
598.268434
599.638319
599.607698
598.368062
600.844050
602.120507
602.028199
600.779876
603.079924
604.287539
585.428060
587.404156
589.044239
589.842800
590.207217
591.928302
593.250128
593.779276
593.926431
595.441221
596.594191
596.994438
597.040310
598.436510
599.482097
599.782830
599.728690
601.024716
601.973145
602.191591
602.063989
603.221076
604.027384
585.979865
587.385262
588.800418
589.711408
590.416753
591.803544
592.998198
593.672416
594.165641
595.345589
596.361077
596.888663
597.260071
598.330779
599.248409
599.684591
599.962359
600.925697
601.735663
602.070929
602.247437
603.081038
603.715600
584.534327
586.475268
588.097265
588.895804
589.270223
591.005718
592.346346
592.901083
593.076509
594.580168
595.721117
596.112542
596.151784
597.552715
598.604919
598.917254
598.877031
600.154401
601.085626
601.287403
601.143904
602.319376
603.138367
581.617523
585.232562
587.322262
587.814178
586.968860
589.937548
591.625016
591.859259
590.862754
593.536445
594.998914
595.056377
593.905100
596.490687
597.872750
597.865444
596.670165
599.094143
600.339412
600.216582
598.921990
601.277103
602.512171
583.894522
585.837226
587.462642
588.265241
588.640958
590.370292
591.702222
592.249250
592.417716
593.913357
595.047509
595.433147
595.465195
596.855391
597.896241
598.197811
598.146670
599.410131
600.327161
600.516440
600.364530
601.538552
602.358201
584.697960
586.107697
587.531718
588.455071
589.167999
590.538613
591.713377
592.373687
592.856585
594.018045
595.017652
595.534347
595.894076
596.940843
597.833742
598.249762
598.508470
599.440583
600.218598
600.524926
600.680799
601.515747
602.154547
583.497881
585.482295
587.139810
587.967914
588.362186
590.042489
591.326738
591.839299
591.983156
593.459193
594.583001
594.970255
595.008080
596.358898
597.363734
597.639878
597.570207
598.806723
599.698349
599.862986
599.688632
600.864842
601.686375
580.832528
584.549468
586.694233
587.230385
586.446267
589.283329
590.872236
591.039670
589.995629
592.628717
594.069252
594.132218
593.015236
595.501021
596.811215
596.757812
595.534875
597.899732
599.093590
598.919367
597.566539
599.937727
601.178549
583.603161
585.570275
587.198775
587.991565
588.344627
589.974738
591.208487
591.676899
591.783245
593.226284
594.324753
594.694047
594.714826
596.039968
597.016811
597.267816
597.174636
598.385544
599.251189
599.392158
599.197555
600.358179
601.171282
584.953280
586.323661
587.685767
588.539948
589.175468
590.438557
591.505589
592.077369
592.488166
593.581857
594.531312
595.018355
595.352266
596.341680
597.173269
597.538786
597.752525
598.631762
599.356206
599.615417
599.731460
600.533016
601.152314
584.396331
586.263089
587.781831
588.484498
588.764965
590.305888
591.457815
591.874258
591.946467
593.331434
594.390168
594.749225
594.773629
596.052844
596.986642
597.214446
597.104990
598.282802
599.114684
599.234363
599.024689
600.141115
600.924534
582.525965
585.992041
587.901021
588.257993
587.337144
589.981896
591.408174
591.482546
590.394467
592.891858
594.246660
594.295434
593.210488
595.578680
596.799936
596.707799
595.462223
597.754332
598.878920
598.670696
597.308981
599.566915
600.736086
586.073853
587.733553
589.036003
589.605332
589.791402
591.181440
592.221057
592.603721
592.666641
593.965055
594.956590
595.317368
595.360014
596.578067
597.466557
597.710694
597.626984
598.742238
599.518349
599.636613
599.426700
600.445820
601.141780
588.594485
589.373592
590.219068
590.851812
591.402201
592.287198
593.085139
593.641213
594.125948
594.963078
595.734682
596.274354
596.735429
597.517797
598.210666
598.654050
599.006063
599.676073
600.245031
600.550471
600.753802
601.265605
601.638560
589.776226
590.253575
590.896918
591.517939
592.137817
592.869247
593.575209
594.184726
594.776520
595.484567
596.176899
596.774952
597.345221
598.009060
598.634451
599.146159
599.614155
600.163264
600.659250
601.025128
601.328933
601.686046
601.931293
594.844526
595.398873
596.114924
596.788802
597.456061
598.292760
599.090964
599.760489
600.400216
601.220040
602.009484
602.668119
603.281786
604.046298
604.757520
605.318791
605.812888
606.428065
606.967841
607.341765
607.639012
608.051055
608.335183
593.092551
594.155969
595.145535
595.782329
596.240802
597.357082
598.287916
598.838525
599.219740
600.313205
601.238820
601.787042
602.153202
603.178758
604.018573
604.471501
604.725049
605.586699
606.240049
606.490241
606.539048
607.258750
607.748570
588.324714
591.577201
593.344061
593.682585
592.798838
595.376863
596.774930
596.867567
595.778997
598.369763
599.784231
599.903670
598.861371
601.319015
602.623681
602.660719
601.556336
603.787008
604.863369
604.642829
603.233403
605.519231
606.668988
574.560045
587.930323
591.307156
590.605267
581.463602
592.424445
595.035229
593.898363
584.118871
595.436193
598.119191
597.071207
587.696443
598.510829
601.026484
599.937755
590.820993
601.081517
603.293338
601.821295
591.696059
602.804550
605.465579
585.407404
588.910016
590.906959
591.353814
590.520513
593.261649
594.777595
594.880903
593.765864
596.458644
597.944969
598.042460
596.950883
599.492233
600.857508
600.868646
599.717849
602.041522
603.194181
602.971115
601.544133
603.949968
605.202334
586.747754
588.674898
590.271119
591.041519
591.381651
593.029592
594.282095
594.759059
594.873638
596.377995
597.536406
597.951717
598.013512
599.408696
600.455125
600.765160
600.718705
601.970790
602.866274
603.028864
602.849655
604.014631
604.829932
583.085708
586.795844
588.926656
589.424292
588.564949
591.500793
593.144757
593.320597
592.248455
594.979078
596.486066
596.579725
595.464003
598.045353
599.422747
599.398777
598.163271
600.635906
601.905049
601.803460
600.548064
602.852264
604.064535
569.407901
583.652842
587.352475
586.706688
577.071105
588.855615
591.764952
590.760934
581.042665
592.452170
595.182268
594.108869
584.561163
595.582229
598.139463
596.933029
587.220084
598.192685
600.678581
599.489110
590.215232
600.611369
603.153049
581.613841
585.344683
587.506309
588.037966
587.216940
590.203325
591.897839
592.117088
591.077813
593.826663
595.342209
595.438952
594.325587
596.914191
598.299293
598.281786
597.054860
599.547377
600.842541
600.766785
599.532856
601.846541
603.062441
583.760326
585.741100
587.405623
588.240298
588.645877
590.411274
591.776537
592.347437
592.534148
594.068040
595.237406
595.652228
595.711419
597.126283
598.190221
598.509618
598.474478
599.774591
600.727689
600.949446
600.824014
601.999022
602.817004
580.788351
584.427969
586.550345
587.074286
586.260664
589.267189
590.990490
591.254897
590.284198
592.982195
594.466394
594.542383
593.408493
596.013581
597.414275
597.422815
596.242270
598.684305
599.947027
599.839228
598.556697
600.919263
602.158280
567.991159
581.805347
585.412443
584.758403
575.136586
586.970239
589.938932
589.045884
579.679014
590.772346
593.420494
592.300922
582.651266
593.765828
596.359355
595.221257
585.781742
596.474512
598.881719
597.613953
588.063268
598.741120
601.347460
580.160311
583.801414
585.927008
586.455549
585.644564
588.644708
590.360067
590.618490
589.642242
592.330722
593.806246
593.875333
592.733968
595.327475
596.716753
596.715306
595.524443
597.950235
599.195724
599.072281
597.778774
600.140645
601.381206
582.501339
584.486418
586.160409
587.011358
587.432851
589.176324
590.521275
591.083168
591.266323
592.774420
593.922186
594.324496
594.374239
595.760699
596.799284
597.102243
597.053864
598.313260
599.224956
599.407738
599.250644
600.434156
601.260896
579.714719
583.456548
585.640159
586.220421
585.484485
588.379391
590.025056
590.241868
589.239475
591.907772
593.377082
593.462920
592.367617
594.881525
596.220712
596.193698
594.994095
597.378375
598.589161
598.429223
597.089394
599.475249
600.725782
566.843825
581.119643
584.857886
584.329971
575.173656
586.471468
589.269225
588.294368
578.883934
589.928431
592.562802
591.499091
582.175874
592.897880
595.370811
594.190985
584.804845
595.349011
597.680284
596.326533
586.555515
597.408126
600.047657
579.884940
583.608616
585.762581
586.307583
585.530256
588.370716
589.961541
590.131065
589.089304
591.722785
593.166039
593.234388
592.122841
594.608367
595.917063
595.863315
594.639478
596.997686
598.182673
597.999606
596.640142
599.010673
600.252885
582.889377
584.832053
586.443192
587.228581
587.579563
589.199522
590.424525
590.891601
591.001382
592.435590
593.531850
593.909183
593.942695
595.258452
596.226955
596.475671
596.382075
597.586102
598.443999
598.580840
598.385646
599.535602
600.342755
580.875332
584.426865
586.444658
586.895001
586.054313
588.786653
590.287897
590.409216
589.356485
591.903746
593.299409
593.366322
592.292679
594.694141
595.945397
595.864299
594.626575
596.950296
598.106815
597.916333
596.572404
598.871078
600.073417
569.257091
582.845127
586.265083
585.556006
576.359183
587.350362
589.962678
588.918181
579.656071
590.363571
592.882605
591.842831
582.819972
593.149140
595.483633
594.259599
584.882107
595.323410
597.591616
596.245963
586.675984
597.209464
599.739920
582.758323
586.052298
587.825491
588.145537
587.228488
589.782466
591.155864
591.252521
590.211681
592.647490
593.962619
594.041720
593.008204
595.324716
596.517919
596.463926
595.274441
597.513670
598.604259
598.425651
597.104905
599.280276
600.376334
587.238016
588.301810
589.275618
589.880896
590.297457
591.368226
592.252323
592.762905
593.104578
594.116888
594.967496
595.458169
595.775657
596.723497
597.487659
597.875408
598.077506
598.916205
599.559366
599.810933
599.865653
600.554145
601.022617
588.820415
589.364174
590.054811
590.689166
591.306636
592.087935
592.828703
593.442056
594.023266
594.773401
595.494055
596.090808
596.646186
597.346646
597.995407
598.501712
598.951984
599.537771
600.058292
600.420044
600.706968
601.101876
601.374089
594.093435
594.600224
595.300714
596.000196
596.712173
597.542490
598.347980
599.053329
599.740801
600.550577
601.341590
602.029093
602.682169
603.429207
604.133255
604.714213
605.240813
605.838005
606.373347
606.770851
607.102077
607.486556
607.749134
592.699029
593.502252
594.399092
595.104136
595.739459
596.715827
597.605257
598.245539
598.814908
599.758636
600.632850
601.259616
601.799095
602.672469
603.453234
603.972429
604.386768
605.102732
605.706518
606.035906
606.259182
606.805474
607.201878
589.792085
591.461360
592.803880
593.435544
593.695678
595.163856
596.280502
596.721955
596.837053
598.263691
599.369094
599.809128
599.911886
601.243923
602.240931
602.574987
602.564636
603.717772
604.518096
604.641165
604.425036
605.504170
606.239637
585.733272
589.179891
591.116380
591.526488
590.670155
593.377578
594.869562
594.970413
593.861356
596.548663
598.034977
598.147745
597.071663
599.605465
600.961936
600.976635
599.830009
602.138631
603.275479
603.046409
601.612492
603.996496
605.228964
586.918283
588.793912
590.347985
591.100790
591.437543
593.045587
594.267778
594.731743
594.844306
596.349785
597.515880
597.946971
598.025048
599.418671
600.465315
600.786195
600.753393
601.976483
602.841229
602.972899
602.761043
603.936268
604.757422
586.749810
588.144473
589.548611
590.451059
591.140622
592.480140
593.622776
594.254429
594.723801
595.912674
596.954720
597.515042
597.915113
598.997845
599.922622
600.365979
600.644954
601.588024
602.367689
602.669467
602.817861
603.647532
604.283696
584.660154
586.660583
588.333957
589.164304
589.551868
591.281266
592.603103
593.130967
593.285203
594.827106
596.015848
596.451031
596.526587
597.945177
599.007380
599.320571
599.274484
600.572689
601.518246
601.730725
601.599046
602.760644
603.571995
581.165891
584.920696
587.109732
587.664117
586.858534
589.850904
591.545608
591.762708
590.725071
593.489993
595.025637
595.140483
594.042000
596.643681
598.038413
598.027302
596.804623
599.301601
600.599351
600.524206
599.290625
601.606681
602.824630
583.151386
585.173069
586.879373
587.747131
588.176519
589.956044
591.327539
591.897803
592.083813
593.644594
594.842580
595.281482
595.360520
596.787528
597.859961
598.182978
598.148796
599.466196
600.435143
600.670866
600.558483
601.730614
602.546539
583.696206
585.141792
586.617996
587.594944
588.364605
589.812729
591.061817
591.782305
592.317623
593.541067
594.597741
595.160901
595.563908
596.665832
597.612163
598.072883
598.372515
599.357514
600.187539
600.539905
600.731633
601.579535
602.223132
582.244076
584.224427
585.905194
586.766746
587.204008
589.004155
590.404002
591.009038
591.228369
592.774391
593.953769
594.377407
594.445592
595.878725
596.961876
597.300314
597.282776
598.582105
599.532941
599.750980
599.621943
600.811706
601.639786
579.327588
582.983695
585.131748
585.684589
584.900314
587.936503
589.686642
589.973650
589.021932
591.737783
593.237051
593.324172
592.199473
594.818343
596.232615
596.251923
595.079132
597.525014
598.789169
598.681276
597.399807
599.769523
601.014084
581.629419
583.609423
585.290573
586.153556
586.591134
588.386629
589.780927
590.381529
590.595749
592.132982
593.303263
593.718843
593.778517
595.200151
596.271464
596.599047
596.570093
597.854023
598.788422
598.991585
598.852272
600.039941
600.868786
582.465285
583.910500
585.388971
586.372489
587.147353
588.582676
589.818765
590.532311
591.060952
592.263658
593.299415
593.846800
594.234873
595.311564
596.233237
596.674327
596.954461
597.905284
598.698635
599.017046
599.184307
600.032514
600.680749
581.298331
583.320482
585.033782
585.921730
586.376518
588.120985
589.466149
590.030981
590.219494
591.736517
592.896576
593.314491
593.380317
594.760514
595.793356
596.093844
596.044743
597.298419
598.203269
598.377409
598.212307
599.402686
600.235056
578.677046
582.434967
584.636843
585.231804
584.505777
587.406355
589.055107
589.273017
588.271731
590.945136
592.421268
592.513790
591.423426
593.938341
595.276182
595.246522
594.043520
596.424839
597.631062
597.464927
596.119875
598.506966
599.760017
581.523026
583.526188
585.207943
586.057554
586.467295
588.156741
589.446417
589.962520
590.109814
591.590953
592.723010
593.120296
593.166491
594.519124
595.522437
595.796126
595.722317
596.950523
597.830526
597.982409
597.798470
598.974301
599.798636
582.958750
584.360695
585.771820
586.679701
587.368444
588.686020
589.805110
590.421119
590.870133
591.999589
592.980232
593.492553
593.849277
594.865068
595.722782
596.109986
596.342447
597.240857
597.983108
598.256963
598.386661
599.203609
599.833549
582.484862
584.381763
585.947447
586.700080
587.026933
588.617697
589.820739
590.278128
590.385166
591.804293
592.892021
593.272382
593.314731
594.620629
595.582342
595.831118
595.739070
596.938560
597.792131
597.929247
597.734872
598.868222
599.662928
580.697407
584.193217
586.147165
586.550854
585.671951
588.362810
589.837411
589.949114
588.892327
591.423032
592.805426
592.872526
591.801766
594.197692
595.447765
595.375646
594.146020
596.461959
597.610673
597.421129
596.074888
598.351354
599.532611
584.333730
586.018631
587.360724
587.973812
588.202495
589.635937
590.717613
591.135348
591.228953
592.558288
593.576373
593.956998
594.017067
595.259921
596.173443
596.437057
596.370678
597.508370
598.307564
598.445280
598.252096
599.288069
599.994703
586.926888
587.726904
588.607109
589.280459
589.872313
590.798641
591.635784
592.226167
592.741730
593.608283
594.405993
594.967434
595.448447
596.253303
596.968315
597.430878
597.801178
598.492123
599.082676
599.407636
599.628122
600.154905
600.536884
588.149277
588.645220
589.320476
589.980160
590.640659
591.412279
592.156041
592.799536
593.422205
594.159082
594.877410
595.498235
596.089596
596.774929
597.421086
597.951816
598.438464
599.007743
599.524414
599.909602
600.230472
600.601527
600.854875
593.315229
593.795562
594.487674
595.205512
595.947093
596.782128
597.599331
598.333644
599.054473
599.866106
600.663067
601.372473
602.050890
602.791782
603.492982
604.087326
604.634179
605.227517
605.766577
606.184705
606.538663
606.909336
607.157709
592.093243
592.780420
593.628989
594.370384
595.083685
596.015617
596.895010
597.590467
598.246352
599.139719
599.994991
600.667212
601.282336
602.098216
602.850391
603.403243
603.884789
604.550962
605.140054
605.519179
605.819645
606.294687
606.639455
589.809233
590.983550
592.145100
592.888967
593.466888
594.649279
595.671443
596.264085
596.722138
597.843411
598.836160
599.409960
599.833379
600.861120
601.736266
602.183856
602.471822
603.345898
604.055643
604.331145
604.453092
605.192258
605.747665
587.271994
589.102464
590.597597
591.304488
591.604781
593.186856
594.391084
594.853653
594.970684
596.470338
597.635210
598.079283
598.170811
599.552531
600.584210
600.897101
600.854841
602.079884
602.945821
603.087704
602.885069
604.026242
604.819229
586.951212
588.309336
589.673109
590.547289
591.216365
592.526819
593.646484
594.267543
594.734478
595.922918
596.970095
597.542831
597.954576
599.033583
599.952804
600.395382
600.673414
601.605320
602.371574
602.661057
602.797361
603.620014
604.250867
586.313474
587.476051
588.784599
589.758586
590.597719
591.825421
592.921684
593.637815
594.257706
595.331067
596.322923
596.962198
597.504480
598.468621
599.336178
599.848469
600.261147
601.088286
601.817804
602.195923
602.479401
603.171846
603.711737
584.667408
586.138178
587.627355
588.599938
589.348541
590.754898
591.954672
592.627744
593.129194
594.356136
595.428803
596.007920
596.421888
597.529684
598.474585
598.929232
599.219859
600.197346
601.016351
601.354914
601.533497
602.374327
603.014828
582.714118
584.786719
586.535477
587.431687
587.877991
589.655399
591.018091
591.575921
591.752025
593.333396
594.552549
595.005307
595.092157
596.538504
597.624676
597.956430
597.928082
599.246106
600.212714
600.441395
600.319331
601.501766
602.324640
583.126534
584.620013
586.144755
587.157871
587.950655
589.406291
590.653659
591.366711
591.898078
593.144413
594.227312
594.810770
595.229057
596.347484
597.306169
597.774259
598.079154
599.074550
599.913565
600.271493
600.466564
601.318693
601.964958
583.197915
584.413807
585.800320
586.857273
587.784331
589.115519
590.311123
591.108675
591.788405
592.899510
593.909653
594.553946
595.101875
596.089529
596.985824
597.523826
597.963306
598.827232
599.598015
600.015907
600.333666
601.049227
601.601212
582.196372
583.657708
585.157238
586.160013
586.956640
588.435446
589.712741
590.456499
591.011279
592.254393
593.325520
593.896775
594.306570
595.428564
596.395258
596.872444
597.184025
598.173979
599.005114
599.355439
599.546037
600.405291
601.057198
580.802437
582.817228
584.530963
585.419239
585.878898
587.705909
589.126400
589.742194
589.965579
591.539101
592.738544
593.170586
593.240856
594.694838
595.794812
596.142241
596.127838
597.435275
598.389786
598.606818
598.476004
599.674950
600.509404
581.597329
583.055129
584.550443
585.549986
586.343952
587.819454
589.093902
589.835351
590.386080
591.621095
592.683038
593.245541
593.645993
594.756100
595.710203
596.175330
596.474599
597.450334
598.266697
598.603645
598.784746
599.641081
600.293249
582.001859
583.208918
584.586135
585.637195
586.560010
587.884126
589.074349
589.869404
590.543520
591.636337
592.625802
593.252393
593.782531
594.745147
595.615611
596.130398
596.546660
597.381353
598.121246
598.510772
598.808661
599.520589
600.074360
581.334473
582.810185
584.319372
585.325454
586.115063
587.557879
588.796929
589.510382
590.039389
591.251787
592.299073
592.856654
593.251877
594.329205
595.248026
595.684183
595.959059
596.908975
597.699606
598.011714
598.172926
599.026139
599.679276
580.314479
582.359010
584.087479
584.977406
585.424496
587.180432
588.530390
589.091472
589.272781
590.798570
591.965865
592.385434
592.448056
593.834943
594.868709
595.163066
595.104077
596.362119
597.267711
597.437070
597.265433
598.459500
599.295387
581.607289
583.062541
584.537772
585.502509
586.244203
587.631227
588.814566
589.478757
589.965452
591.140422
592.157134
592.690666
593.063278
594.113378
595.003719
595.413532
595.663773
596.588739
597.355243
597.645751
597.788791
598.628273
599.273808
582.590454
583.750864
585.054913
586.022138
586.849910
588.057241
589.132180
589.829175
590.420949
591.438092
592.366866
592.949132
593.438375
594.344309
595.155443
595.617846
595.986167
596.770069
597.460513
597.806324
598.067204
598.750041
599.286986
582.589749
583.959520
585.328749
586.198756
586.854335
588.139768
589.232524
589.830428
590.265914
591.383648
592.354329
592.859640
593.211399
594.229034
595.088963
595.478551
595.711523
596.608442
597.347672
597.618695
597.743083
598.550690
599.172489
582.331704
584.186551
585.692613
586.394158
586.676440
588.224482
589.394272
589.831502
589.921222
591.329467
592.403781
592.772769
592.800902
594.118133
595.088927
595.347828
595.260573
596.457392
597.304607
597.437661
597.232459
598.352769
599.132416
584.426264
585.609768
586.769292
587.495271
588.041339
589.179152
590.154110
590.702978
591.111520
592.149681
593.056574
593.554888
593.912638
594.877924
595.695408
596.092665
596.339803
597.186089
597.877370
598.142211
598.256860
598.980936
599.526100
586.391789
587.074717
587.906530
588.615956
589.283672
590.159645
590.979051
591.614375
592.205584
593.020840
593.796373
594.395432
594.945256
595.701350
596.399651
596.906030
597.349826
597.987951
598.556882
598.921956
599.211487
599.674931
600.012303
587.442162
587.911570
588.578388
589.255624
589.943279
590.715066
591.464720
592.130368
592.779795
593.514638
594.234843
594.872779
595.486720
596.169490
596.819082
597.369135
597.879730
598.444927
598.962761
599.365005
599.706490
600.066752
600.308982
592.358881
592.878928
593.601090
594.327436
595.071070
595.939000
596.783665
597.526655
598.249211
599.091361
599.911841
600.625322
601.299810
602.062545
602.778070
603.368719
603.907751
604.525636
605.085528
605.506857
605.856408
606.248443
606.512945
590.935419
591.756310
592.677227
593.408236
594.073108
595.091286
596.023713
596.703779
597.309430
598.286445
599.191272
599.845523
600.407506
601.294176
602.082430
602.605591
603.027342
603.770861
604.407999
604.770422
605.019918
605.569219
605.963374
587.966735
589.668015
591.041030
591.695196
591.974822
593.498712
594.667595
595.152907
595.306283
596.767529
597.905679
598.376972
598.506937
599.845667
600.841451
601.165110
601.143120
602.346011
603.200078
603.377598
603.212713
604.275219
604.996279
583.814166
587.325875
589.304425
589.731253
588.864078
591.662073
593.218973
593.367018
592.297689
595.020155
596.541395
596.691073
595.655812
598.182640
599.528240
599.512361
598.302499
600.714963
601.931550
601.784384
600.461600
602.772435
603.971184
584.983301
586.902111
588.500150
589.286201
589.648910
591.314128
592.586792
593.091374
593.239845
594.781302
595.982392
596.446408
596.553566
597.957509
599.006344
599.319423
599.276352
600.548991
601.466093
601.649946
601.487598
602.647935
603.456839
584.755063
586.200378
587.662408
588.615739
589.349435
590.731923
591.911528
592.573126
593.070503
594.297955
595.376625
595.966862
596.391301
597.497138
598.438443
598.892321
599.182067
600.151142
600.959568
601.287003
601.455311
602.294173
602.933993
582.537120
584.638237
586.402794
587.305440
587.752149
589.514508
590.860145
591.401809
591.565194
593.159100
594.391279
594.852786
594.943931
596.403001
597.496377
597.832769
597.806809
599.119570
600.077736
600.294043
600.157961
601.348131
602.176554
578.845674
582.814064
585.137785
585.784937
585.060016
588.067508
589.773294
589.984321
588.911532
591.768998
593.360548
593.494578
592.382195
595.059411
596.502146
596.524539
595.332719
597.833310
599.132113
599.040025
597.758065
600.143384
601.393743
580.965760
583.092720
584.895987
585.841026
586.332440
588.144274
589.536485
590.116137
590.307667
591.921145
593.163873
593.628950
593.723531
595.196492
596.308242
596.661337
596.651099
597.980881
598.956448
599.188901
599.067046
600.268895
601.103920
581.569457
583.079189
584.628098
585.668134
586.489290
587.977361
589.254791
589.992821
590.545084
591.812093
592.909927
593.501739
593.927389
595.067302
596.048445
596.535421
596.855019
597.858585
598.702112
599.061106
599.257359
600.122102
600.777152
580.090647
582.149386
583.904637
584.823157
585.303404
587.149939
588.581245
589.198277
589.420756
591.025971
592.253521
592.702822
592.783503
594.264754
595.386973
595.748679
595.744297
597.071048
598.041897
598.269530
598.145163
599.354045
600.192827
577.084465
580.885318
583.124928
583.730969
582.973615
586.070795
587.855034
588.138747
587.139268
589.966549
591.529382
591.633797
590.485605
593.188584
594.652517
594.690743
593.512388
596.005533
597.296704
597.196074
595.904529
598.309050
599.569145
579.509107
581.560072
583.305787
584.216353
584.691220
586.535351
587.966439
588.583997
588.804360
590.401404
591.619455
592.059850
592.131047
593.599366
594.707744
595.056281
595.039047
596.352127
597.309061
597.523770
597.389303
598.595415
599.435300
580.416939
581.904762
583.430314
584.452433
585.261920
586.746422
588.025766
588.769183
589.322253
590.568739
591.643669
592.217470
592.625912
593.737376
594.689280
595.150136
595.444982
596.420960
597.235952
597.567916
597.744061
598.606123
599.263523
579.266233
581.338820
583.096514
584.010383
584.480870
586.291373
587.691360
588.289357
588.498584
590.064299
591.263454
591.703219
591.781099
593.201696
594.265611
594.580875
594.537161
595.825122
596.756602
596.944282
596.784713
597.992954
598.836852
576.621288
580.472096
582.725641
583.329419
582.567893
585.583256
587.302729
587.549301
586.541394
589.289989
590.810388
590.914959
589.806681
592.389407
593.765346
593.742180
592.515146
594.960724
596.203446
596.049086
594.696418
597.116142
598.385866
579.583312
581.633209
583.354613
584.225668
584.647346
586.400113
587.743255
588.291842
588.458528
589.984642
591.150523
591.563925
591.617652
593.010015
594.045288
594.334502
594.266541
595.529577
596.437063
596.603393
596.426023
597.621254
598.457990
581.099063
582.532969
583.979432
584.915800
585.630889
586.991987
588.152685
588.798742
589.270978
590.435457
591.443042
591.967946
592.333420
593.385172
594.277027
594.686423
594.934748
595.859073
596.624065
596.912014
597.051022
597.885963
598.527885
580.660314
582.600760
584.207542
584.990520
585.341597
586.971591
588.211018
588.689546
588.806634
590.267266
591.379899
591.757670
591.783482
593.148304
594.159268
594.434906
594.357096
595.585870
596.462271
596.608495
596.414017
597.576696
598.389370
578.871027
582.449034
584.455355
584.888369
584.022337
586.759116
588.267516
588.386114
587.301662
589.906041
591.317362
591.357925
590.199121
592.724119
594.047703
594.003781
592.773609
595.134671
596.309000
596.118654
594.740405
597.079222
598.289560
582.621234
584.345876
585.725399
586.367229
586.619173
588.086458
589.197793
589.632308
589.733106
591.100412
592.140759
592.517815
592.561103
593.860733
594.821359
595.111348
595.059506
596.225271
597.046278
597.193191
597.000383
598.065276
598.789386
585.290744
586.111049
587.017796
587.717787
588.335837
589.291538
590.156756
590.770063
591.305482
592.198178
593.016302
593.588738
594.079024
594.913726
595.658638
596.144011
596.532838
597.245346
597.855611
598.195265
598.427125
598.970099
599.362222
586.549051
587.058986
587.756166
588.441041
589.128132
589.927800
590.699010
591.367422
592.013179
592.773563
593.512332
594.149478
594.756952
595.464878
596.134451
596.685951
597.191574
597.780501
598.316024
598.717489
599.052154
599.435790
599.696601
591.382368
591.963703
592.724075
593.452891
594.184127
595.095924
595.971490
596.715092
597.424054
598.308201
599.156408
599.866947
600.523850
601.320892
602.056801
602.638941
603.157711
603.811862
604.396297
604.813141
605.144138
605.570882
605.859766
589.570818
590.671123
591.710024
592.399807
592.916523
594.117485
595.133007
595.761372
596.213855
597.373417
598.360114
598.963314
599.375603
600.428896
601.286317
601.749256
602.015395
602.931126
603.645198
603.955022
604.054642
604.777642
605.264214
584.663165
587.994935
589.825904
590.207443
589.343846
592.051732
593.555368
593.733351
592.719801
595.378968
596.858906
597.042041
596.062369
598.528412
599.833053
599.847764
598.690691
601.046162
602.226682
602.111413
600.831616
603.051225
604.169219
570.569406
584.213400
587.687851
586.999915
577.640618
588.977483
591.736805
590.693534
580.995397
592.378745
595.131829
594.165663
584.949810
595.676296
598.163984
596.985051
587.438657
598.205883
600.603050
599.323073
589.751905
600.376313
602.936896
581.531841
585.133904
587.218592
587.727401
586.925907
589.799686
591.418365
591.601433
590.557113
593.321143
594.877144
595.041304
594.015470
596.571983
597.943668
597.937431
596.736880
599.185822
600.441378
600.320725
599.021103
601.364418
602.588802
582.771728
584.800808
586.507456
587.375202
587.800703
589.534835
590.861580
591.398445
591.567037
593.150104
594.381332
594.855434
594.964236
596.406891
597.488275
597.820712
597.794094
599.098764
600.049134
600.259903
600.119391
601.302020
602.125312
578.804946
582.763175
585.074890
585.711653
584.976411
587.968696
589.660376
589.861855
588.784993
591.643554
593.240440
593.382446
592.277492
594.956702
596.399835
596.423044
595.231674
597.729769
599.024731
598.928053
597.641595
600.025675
601.275606
564.220725
579.405229
583.417497
582.962455
573.580682
585.298987
588.221173
587.181452
577.150496
588.989256
591.854878
590.800671
581.038686
592.392575
595.064576
593.929940
584.323247
595.259419
597.744420
596.499221
586.896273
597.665049
600.295554
577.211180
581.198294
583.550981
584.230719
583.539390
586.581590
588.319157
588.556977
587.506769
590.385178
591.993047
592.138157
591.035849
593.731970
595.196120
595.237392
594.061917
596.576362
597.887113
597.804457
596.530552
598.926556
600.183674
579.526298
581.635105
583.436555
584.390683
584.896647
586.742904
588.168422
588.777934
588.996358
590.621478
591.872640
592.343412
592.443336
593.934666
595.065515
595.434871
595.438124
596.776586
597.758713
597.995601
597.877664
599.088833
599.929790
576.464480
580.290532
582.559551
583.190957
582.453007
585.562222
587.353310
587.640847
586.647765
589.494322
591.078797
591.202045
590.070264
592.790288
594.269449
594.320343
593.153840
595.661544
596.966579
596.877074
595.593544
598.003810
599.266832
563.146568
577.587502
581.406219
580.847760
571.192521
583.235892
586.283146
585.355162
575.583735
587.210244
590.015790
588.909291
578.993465
590.491352
593.203427
592.090557
582.526744
593.425173
595.897265
594.634397
584.965946
595.809678
598.458529
575.898088
579.712540
581.967755
582.587647
581.842285
584.949751
586.742722
587.033518
586.040778
588.878716
590.453139
590.567573
589.426655
592.132601
593.596793
593.633785
592.454201
594.948412
596.239945
596.137712
594.843920
597.252024
598.516455
578.416221
580.488101
582.253905
583.180886
583.669222
585.514946
586.948374
587.571719
587.801175
589.399603
590.624522
591.078226
591.164686
592.621945
593.719652
594.060986
594.039218
595.350022
596.304013
596.513007
596.371898
597.584288
598.429401
575.638702
579.502848
581.777263
582.405377
581.673061
584.729398
586.489896
586.771574
585.794314
588.575650
590.124119
590.249992
589.160935
591.771329
593.174445
593.174223
591.967826
594.436716
595.701773
595.566528
594.228803
596.658374
597.933125
562.498628
577.182373
581.044386
580.505827
570.986227
582.807609
585.776779
584.844001
575.250489
586.614330
589.352540
588.295245
578.763722
589.792008
592.357341
591.173196
581.561772
592.410118
594.830541
593.491391
583.619727
594.621863
597.303457
575.993334
579.832476
582.068603
582.653247
581.872425
584.868793
586.571259
586.803741
585.784362
588.523851
590.036638
590.134618
589.020798
591.601385
592.975163
592.949099
591.719067
594.162953
595.404107
595.247792
593.892578
596.309742
597.577637
579.181595
581.189923
582.871239
583.714063
584.115971
585.826410
587.135953
587.663875
587.818044
589.325282
590.476141
590.879197
590.925659
592.315757
593.350242
593.640920
593.575611
594.832494
595.735412
595.900043
595.721197
596.908653
597.739319
577.219666
580.876506
582.978178
583.488083
582.688345
585.506327
587.084770
587.247200
586.195372
588.847325
590.297191
590.354275
589.206114
591.763536
593.116262
593.084015
591.862640
594.253873
595.457792
595.283072
593.920031
596.295646
597.536270
565.406887
579.351476
582.894256
582.237717
573.001214
584.148666
586.838125
585.788004
576.260686
587.328528
589.926410
588.793100
579.175477
590.177705
592.698711
591.519541
582.039629
592.669067
594.998280
593.632145
583.804704
594.655774
597.264154
579.328908
582.720712
584.570157
584.946367
584.069641
586.698627
588.134442
588.263215
587.217560
589.751225
591.115678
591.183273
590.075398
592.543554
593.833307
593.826784
592.654235
594.958694
596.094862
595.932372
594.593555
596.845054
597.978457
583.980928
585.085765
586.111955
586.770516
587.239530
588.370483
589.312183
589.869746
590.250575
591.317530
592.210322
592.724167
593.057209
594.065839
594.886903
595.317272
595.553931
596.435882
597.118677
597.399891
597.475966
598.197798
598.686128
585.635147
586.206407
586.940598
587.625756
588.297183
589.135435
589.931966
590.596075
591.224124
592.021795
592.784005
593.414448
594.002060
594.746287
595.439448
595.985259
596.472174
597.096647
597.654719
598.049214
598.363687
598.783425
599.070116
590.710594
591.240953
591.980449
592.728367
593.497218
594.394020
595.268961
596.041328
596.791243
597.658397
598.501149
599.234172
599.925696
600.703199
601.431869
602.035385
602.588635
603.223132
603.800792
604.238703
604.601093
605.000592
605.268187
589.269250
590.102422
591.042381
591.795414
592.485584
593.534000
594.498174
595.208484
595.841978
596.844645
597.772323
598.446510
599.025746
599.927069
600.727948
601.263329
601.699167
602.460628
603.117627
603.498836
603.762670
604.319253
604.715956
586.269441
587.986988
589.382212
590.058949
590.363471
591.920108
593.123116
593.639712
593.821270
595.309155
596.471086
596.962941
597.110573
598.463943
599.471691
599.806544
599.798232
601.021446
601.898837
602.098797
601.950890
603.019913
603.742388
582.084934
585.617087
587.620862
588.070821
587.227667
590.060625
591.652975
591.832177
590.790356
593.539967
595.085519
595.256013
594.238627
596.780614
598.138625
598.133794
596.937329
599.372313
600.614714
600.492564
599.189030
601.505254
602.704414
583.238453
585.176059
586.799622
587.611070
588.000053
589.697574
591.002500
591.535879
591.710446
593.277596
594.502019
594.986151
595.111039
596.531577
597.595460
597.922354
597.894769
599.188815
600.129669
600.335979
600.190688
601.357977
602.168700
582.996297
584.459842
585.948543
586.930100
587.692017
589.103576
590.310718
590.997054
591.517758
592.769207
593.869933
594.478975
594.920599
596.045331
597.005557
597.476794
597.783975
598.772918
599.601716
599.947511
600.129905
600.976967
601.620314
580.759316
582.881088
584.675426
585.609383
586.085738
587.874476
589.243093
589.804786
589.987900
591.605064
592.858757
593.337551
593.444507
594.925461
596.042188
596.398982
596.391603
597.723255
598.699097
598.930218
598.805630
600.004770
600.838050
577.048882
581.041061
583.397409
584.077970
583.383504
586.415480
588.141065
588.368495
587.312409
590.193733
591.807553
591.958590
590.861413
593.563211
595.031622
595.075524
593.902210
596.421081
597.735933
597.656331
596.383934
598.778746
600.034789
579.163619
581.311780
583.145891
584.123275
584.644243
586.480278
587.891969
588.488126
588.697226
590.334241
591.600509
592.085522
592.198647
593.694855
594.829855
595.202929
595.210295
596.557302
597.548092
597.792521
597.680048
598.890656
599.731121
579.764206
581.293111
582.870771
583.941372
584.790844
586.303149
587.600463
588.355572
588.926410
590.218259
591.342422
591.957954
592.405059
593.566526
594.567573
595.071651
595.407048
596.427275
597.286086
597.657211
597.862786
598.735907
599.396373
578.280495
580.359050
582.142736
583.090648
583.598111
585.468877
586.920118
587.553662
587.794347
589.427343
590.685259
591.161839
591.265970
592.767628
593.906874
594.282478
594.291563
595.635402
596.622443
596.862437
596.746582
597.964162
598.809407
575.274559
579.096485
581.364191
581.998207
581.266851
584.388467
586.193099
586.493044
585.511092
588.369130
589.965035
590.098500
588.974516
591.697295
593.176715
593.226759
592.060043
594.571458
595.880097
595.792373
594.509310
596.923138
598.190021
577.718569
579.786119
581.555399
582.490698
582.990149
584.859087
586.312792
586.950129
587.191408
588.817436
590.066040
590.533754
590.628252
592.116389
593.240928
593.602593
593.598580
594.929352
595.903742
596.132371
596.008135
597.222990
598.068277
578.653147
580.152873
581.696481
582.738893
583.570755
585.081048
586.386182
587.153433
587.730218
589.003515
590.105195
590.702940
591.132722
592.264427
593.234189
593.710310
594.020267
595.014206
595.847105
596.194183
596.381793
597.252053
597.913930
577.530307
579.611817
581.383058
582.312528
582.802359
584.640279
586.069328
586.694138
586.928403
588.519429
589.742061
590.202033
590.298595
591.740230
592.823838
593.155871
593.128339
594.435663
595.386553
595.590952
595.444062
596.660211
597.507990
574.914549
578.772899
581.037291
581.653219
580.908097
583.952334
585.702854
585.977501
584.994686
587.767578
589.309157
589.430916
588.338697
590.943169
592.339876
592.333977
591.123258
593.589756
594.853457
594.717262
593.378412
595.805985
597.079318
577.909856
579.966342
581.698000
582.581612
583.020539
584.799822
586.172124
586.747968
586.939304
588.488399
589.674168
590.104217
590.174054
591.586270
592.641098
592.947573
592.896589
594.179955
595.108122
595.292663
595.129316
596.333115
597.173830
579.459619
580.900030
582.357271
583.307454
584.040606
585.425868
586.613014
587.284505
587.780315
588.966701
589.993326
590.534636
590.916065
591.985852
592.895540
593.321339
593.586381
594.530423
595.315713
595.621726
595.774939
596.619273
597.265667
579.053000
581.000503
582.618835
583.416324
583.785399
585.438074
586.701835
587.203843
587.343100
588.824925
589.955815
590.349206
590.390059
591.771827
592.799231
593.089806
593.027535
594.276103
595.173110
595.337534
595.157579
596.330448
597.147948
577.293627
580.879250
582.897554
583.345126
582.496468
585.254984
586.786156
586.926451
585.862574
588.487659
589.916693
589.972057
588.827209
591.368723
592.707951
592.677698
591.461667
593.842802
595.037894
594.865503
593.501492
595.850966
597.066443
581.072399
582.803983
584.195067
584.851415
585.120590
586.608229
587.740844
588.196014
588.316671
589.703468
590.761045
591.153074
591.210618
592.525869
593.501604
593.805497
593.768233
594.952462
595.792611
595.956455
595.777233
596.852074
597.581182
583.764065
584.590573
585.508278
586.222584
586.857638
587.832646
588.718076
589.351366
589.906163
590.817486
591.652591
592.240426
592.745470
593.595342
594.355159
594.854936
595.258763
595.988259
596.615869
596.971179
597.215779
597.767841
598.164576
585.034337
585.550081
586.257840
586.956842
587.660738
588.479181
589.270049
589.958071
590.622910
591.401536
592.157223
592.810048
593.432577
594.155561
594.840012
595.406190
595.926957
596.532101
597.083913
597.500186
597.846967
598.239171
598.504356
590.023619
590.525668
591.253020
592.013680
592.805177
593.698506
594.576840
595.370024
596.145488
597.007352
597.849186
598.597967
599.310658
600.081015
600.808023
601.427305
602.001859
602.628501
603.203566
603.655524
604.035688
604.420692
604.674508
588.760063
589.475007
590.363217
591.147730
591.909990
592.904308
593.848954
594.605324
595.316706
596.262077
597.163791
597.876402
598.526351
599.371351
600.147796
600.723446
601.231665
601.934781
602.565423
602.984386
603.315558
603.803632
604.151718
586.399123
587.615657
588.825873
589.612168
590.234323
591.488559
592.583794
593.239946
593.753450
594.930110
595.972177
596.588064
597.047345
598.103998
599.001049
599.467289
599.778594
600.697310
601.458761
601.785232
601.947579
602.694986
603.248669
583.776725
585.669183
587.223119
587.970994
588.305780
589.972729
591.256712
591.782690
591.951789
593.510384
594.726902
595.213848
595.341514
596.753150
597.806888
598.135589
598.111210
599.390542
600.316874
600.519204
600.368497
601.509047
602.295241
583.439719
584.846275
586.266743
587.189954
587.906559
589.288040
590.476844
591.156063
591.673988
592.916178
594.011864
594.625460
595.072781
596.184937
597.132588
597.599135
597.904061
598.882826
599.701592
600.041719
600.217870
601.049864
601.680602
582.780995
583.986832
585.353658
586.385413
587.280631
588.568195
589.720400
590.484991
591.150108
592.273270
593.310428
593.986932
594.562933
595.566195
596.471437
597.016864
597.462641
598.330858
599.103031
599.519607
599.832553
600.540690
601.086847
581.089016
582.611981
584.168804
585.208325
586.018502
587.476917
588.720660
589.429849
589.966467
591.244037
592.361488
592.972936
593.415296
594.572086
595.565596
596.060479
596.386661
597.402995
598.258082
598.625592
598.825742
599.686353
600.337796
579.081306
581.222203
583.049091
584.019133
584.531128
586.354597
587.752629
588.335691
588.534616
590.173494
591.440791
591.922430
592.029243
593.537334
594.680565
595.055503
595.061568
596.418526
597.417937
597.669239
597.561784
598.768218
599.605365
579.497594
581.044461
582.639387
583.722224
584.577021
586.080096
587.363873
588.105356
588.666932
589.964724
591.096903
591.717716
592.168736
593.338871
594.347200
594.855299
595.194124
596.225136
597.095118
597.475840
597.687976
598.560013
599.218776
579.569253
580.830376
582.280329
583.401829
584.387201
585.767123
587.001269
587.829931
588.543948
589.707898
590.773024
591.464608
592.054356
593.086415
594.022971
594.593985
595.063450
595.962055
596.764554
597.206624
597.542882
598.276612
598.840048
578.550620
580.062091
581.626092
582.690952
583.542915
585.071270
586.387244
587.159151
587.744589
589.050289
590.187217
590.814867
591.271772
592.434410
593.433720
593.935025
594.269138
595.297208
596.163792
596.539441
596.747802
597.626770
598.291312
577.142063
579.218693
580.999844
581.947655
582.459049
584.337228
585.796960
586.436502
586.680803
588.331559
589.606711
590.100407
590.219983
591.712872
592.841155
593.205529
593.204362
594.557733
595.552726
595.795892
595.680562
596.902832
597.751639
577.991832
579.492523
581.041656
582.093087
582.936593
584.463455
585.782828
586.559544
587.146396
588.446279
589.574725
590.194005
590.641487
591.791025
592.775894
593.263429
593.584600
594.599739
595.454121
595.819303
596.020229
596.896025
597.559849
578.460593
579.695458
581.111648
582.203641
583.170658
584.549065
585.792673
586.634701
587.354761
588.503715
589.548672
590.223270
590.795384
591.799418
592.705584
593.249108
593.693494
594.566014
595.343631
595.764121
596.085132
596.813789
597.376643
577.851430
579.347683
580.884759
581.919115
582.743006
584.247194
585.549469
586.317829
586.896311
588.161027
589.255703
589.851369
590.280464
591.403678
592.363840
592.832060
593.136493
594.128221
594.960521
595.307817
595.495543
596.363709
597.024028
576.888261
578.951693
580.701806
581.609248
582.077166
583.904894
585.325882
585.945253
586.175211
587.752331
588.961935
589.410782
589.496554
590.936221
592.015885
592.342562
592.310129
593.616775
594.569179
594.777978
594.636784
595.844144
596.685885
578.252026
579.722486
581.218423
582.204977
582.976560
584.423160
585.670148
586.390588
586.926367
588.148631
589.205035
589.769151
590.170302
591.264161
592.195912
592.639027
592.920551
593.889248
594.700008
595.028858
595.201283
596.056976
596.709712
579.306065
580.481000
581.807425
582.801451
583.664171
584.922678
586.053214
586.802037
587.441005
588.502991
589.470086
590.084082
590.603991
591.547712
592.395280
592.889317
593.289388
594.114426
594.847384
595.230468
595.520431
596.222145
596.767731
579.369701
580.755977
582.149852
583.048626
583.739127
585.072246
586.215714
586.860715
587.339800
588.501904
589.509840
590.045464
590.425902
591.479459
592.372479
592.789527
593.050259
593.989872
594.773165
595.081790
595.235745
596.064957
596.696301
579.170250
581.044611
582.576871
583.306921
583.621373
585.216473
586.433997
586.913732
587.041686
588.495509
589.606766
590.003739
590.056188
591.410692
592.413314
592.695419
592.629255
593.873147
594.766456
594.936516
594.759090
595.903641
596.694088
581.327594
582.527196
583.711363
584.466462
585.046321
586.226618
587.245402
587.835318
588.282634
589.361662
590.303908
590.831519
591.216544
592.214824
593.062619
593.485402
593.758569
594.644664
595.376719
595.676237
595.818107
596.563359
597.118789
583.341807
584.038139
584.892832
585.631374
586.333328
587.248825
588.109413
588.784870
589.414802
590.268052
591.078007
591.707813
592.286991
593.074012
593.802094
594.336377
594.809125
595.482035
596.086566
596.483326
596.798484
597.280475
597.627101
584.418188
584.899792
585.588506
586.294607
587.016382
587.826378
588.615905
589.321063
590.008843
590.780560
591.534910
592.204339
592.848501
593.561655
594.241000
594.820049
595.360527
595.958332
596.509011
596.940969
597.306714
597.684173
597.935122
589.171408
589.713164
590.467785
591.230858
592.016410
592.935227
593.833124
594.626374
595.395038
596.280336
597.139131
597.886131
598.590993
599.382251
600.124348
600.741285
601.307644
601.954369
602.543483
602.991760
603.362542
603.766877
604.036279
587.700110
588.553784
589.514056
590.281317
590.984775
592.060153
593.051100
593.782734
594.433762
595.457042
596.402388
597.090605
597.682909
598.599839
599.415374
599.965313
600.415321
601.189071
601.857876
602.250478
602.524077
603.085002
603.482562
584.630087
586.397636
587.826129
588.512246
588.814598
590.415766
591.655356
592.192562
592.384661
593.901763
595.085702
595.590745
595.748336
597.123435
598.149108
598.501310
598.510189
599.744751
600.634247
600.847883
600.714060
601.785336
602.505766
580.336686
583.985014
586.040205
586.487993
585.596630
588.520463
590.164045
590.359490
589.305436
592.106736
593.680654
593.860415
592.838471
595.417365
596.800502
596.817649
595.645242
598.087405
599.341565
599.235644
597.952586
600.265089
601.460237
581.591957
583.577323
585.231414
586.049941
586.434764
588.174763
589.513883
590.065104
590.247487
591.841758
593.085362
593.578665
593.709421
595.153129
596.239414
596.586542
596.578115
597.886227
598.841583
599.063073
598.931424
600.101086
600.911306
581.420464
582.897619
584.399667
585.390297
586.161360
587.595587
588.824374
589.525876
590.058068
591.326996
592.439729
593.053789
593.500062
594.645740
595.628456
596.118276
596.441655
597.449874
598.297050
598.659373
598.854712
599.705491
600.349319
579.232278
581.346219
583.140800
584.080965
584.567599
586.371396
587.754171
588.325151
588.514363
590.149567
591.411113
591.885436
591.982836
593.496157
594.641583
595.014679
595.016301
596.377038
597.378419
597.631144
597.524498
598.723577
599.555416
575.566018
579.523193
581.868934
582.552633
581.867229
584.910966
586.645941
586.874760
585.807922
588.720948
590.344463
590.479289
589.335728
592.105919
593.613012
593.667132
592.480366
595.051025
596.401270
596.350421
595.109688
597.491670
598.742108
577.642828
579.779895
581.611884
582.595030
583.125701
584.972378
586.392884
586.993955
587.206270
588.862387
590.141081
590.626686
590.733604
592.259352
593.417135
593.800313
593.811970
595.187437
596.204344
596.470231
596.375220
597.586362
598.426162
578.214262
579.744971
581.328512
582.408486
583.268956
584.791305
586.096635
586.857156
587.434773
588.747057
589.892006
590.524740
590.985838
592.158407
593.166957
593.674452
594.014209
595.055389
595.935453
596.322782
596.539437
597.418556
598.082019
576.708752
578.798361
580.594208
581.554778
582.075008
583.954202
585.410592
586.043895
586.283476
587.950542
589.243971
589.756367
589.895176
591.388870
592.517959
592.882548
592.881613
594.254233
595.266347
595.521029
595.412140
596.639825
597.491133
573.684339
577.529698
579.814185
580.462888
579.747250
582.874048
584.680641
584.970508
583.959576
586.883757
588.532148
588.721300
587.672929
590.347889
591.797965
591.819560
590.607648
593.179910
594.524378
594.451511
593.168563
595.600192
596.875861
576.155473
578.232570
580.011662
580.957178
581.468066
583.346859
584.808701
585.449418
585.692738
587.354054
588.639421
589.144715
589.275416
590.755772
591.870089
592.221032
592.207448
593.566734
594.566359
594.810610
594.694404
595.918822
596.769154
577.123070
578.620712
580.164407
581.209769
582.048353
583.573164
584.894165
585.676232
586.268321
587.562355
588.685871
589.304633
589.752600
590.894574
591.870641
592.350933
592.667013
593.680081
594.533808
594.899159
595.100323
595.974336
596.636872
576.046672
578.108571
579.866401
580.787853
581.274486
583.136034
584.590445
585.239972
585.498774
587.100068
588.332317
588.799527
588.900435
590.365461
591.467425
591.811952
591.795822
593.123671
594.097989
594.328540
594.206947
595.415678
596.257018
573.495601
577.302075
579.538206
580.133687
579.363014
582.452467
584.239006
584.547743
583.605365
586.371974
587.912715
588.029203
586.916903
589.568019
590.992982
591.002590
589.801256
592.294632
593.587038
593.488993
592.204767
594.596559
595.853121
576.468448
578.502078
580.216705
581.089649
581.524290
583.327963
584.727650
585.331093
585.548907
587.106006
588.297893
588.732744
588.805815
590.240746
591.314011
591.634092
591.596123
592.901261
593.854612
594.067843
593.932029
595.127860
595.960767
578.019497
579.447788
580.895306
581.841844
582.579026
583.981420
585.190125
585.885250
586.403966
587.603584
588.642490
589.199433
589.597526
590.675555
591.590936
592.023278
592.298324
593.263121
594.072667
594.403527
594.577195
595.422299
596.064627
577.640319
579.570101
581.177328
581.972256
582.346503
584.016442
585.300807
585.827896
585.995184
587.488267
588.634148
589.056432
589.134254
590.502519
591.516734
591.800940
591.738015
593.013563
593.940037
594.134073
593.982222
595.152341
595.961373
575.927630
579.473609
581.474264
581.917004
581.068751
583.849718
585.403324
585.573274
584.551847
587.175188
588.619113
588.720263
587.659856
590.138635
591.442683
591.391728
590.151754
592.579909
593.812896
593.677889
592.360453
594.689771
595.890384
579.681998
581.398556
582.781783
583.438201
583.713638
585.217163
586.368083
586.845682
586.991858
588.389642
589.463412
589.885093
589.979155
591.279291
592.240703
592.537049
592.497723
593.706738
594.573316
594.762922
594.607205
595.679475
596.402948
582.360933
583.183708
584.100642
584.818830
585.462342
586.450371
587.351049
588.001706
588.574617
589.500101
590.350478
590.957559
591.481481
592.334780
593.095308
593.598176
594.009104
594.754565
595.400085
595.772352
596.030433
596.585801
596.981880
583.627412
584.143048
584.852960
585.557507
586.270452
587.100962
587.905764
588.609044
589.289466
590.082455
590.852623
591.520885
592.157677
592.889406
593.580653
594.154498
594.685181
595.303646
595.869687
596.299003
596.655707
597.052466
597.318833
588.321517
588.924057
589.712891
590.471129
591.235076
592.189962
593.110209
593.894687
594.640400
595.560195
596.439907
597.177846
597.860547
598.684472
599.446899
600.055414
600.600056
601.278565
601.885895
602.323284
602.670649
603.107046
603.399942
586.451678
587.593068
588.670332
589.387049
589.927485
591.183180
592.250904
592.920569
593.406133
594.607017
595.628320
596.258500
596.694695
597.778912
598.665593
599.157150
599.451428
600.391434
601.129086
601.461376
601.579876
602.311267
602.800403
581.373450
584.834874
586.733688
587.128084
586.232320
589.054581
590.633727
590.849435
589.842438
592.572030
594.096836
594.303376
593.332275
595.848630
597.191118
597.240585
596.120406
598.495396
599.699593
599.611471
598.360804
600.581346
601.697124
566.746789
580.937943
584.542537
583.821897
574.091254
585.882588
588.770553
587.746158
577.886993
589.507825
592.330059
591.372947
582.061047
592.943724
595.490798
594.358786
584.891500
595.640863
598.058375
596.813709
587.316831
597.898068
600.449097
578.221201
581.949410
584.097830
584.616110
583.779404
586.764212
588.454335
588.670273
587.627483
590.458100
592.053849
592.234425
591.210628
593.820257
595.236719
595.269773
594.109127
596.582354
597.865911
597.775435
596.505680
598.850258
600.073956
579.625604
581.683428
583.417583
584.304640
584.747534
586.529383
587.899485
588.466419
588.655803
590.275137
591.530846
592.014946
592.130261
593.616021
594.741118
595.108779
595.112004
596.454436
597.440143
597.682502
597.567698
598.757062
599.581924
575.758531
579.691773
582.005622
582.657990
581.945500
584.969479
586.690283
586.909465
585.835043
588.738558
590.354064
590.484539
589.338768
592.103683
593.606802
593.659198
592.471091
595.037754
596.383416
596.328627
595.084014
597.460628
598.707266
561.367138
576.372293
580.356460
579.910859
570.549018
582.294082
585.236166
584.190867
574.047409
586.040107
588.934372
587.825733
577.751726
589.461507
592.233176
591.106259
581.341242
592.508209
595.075091
593.893167
584.429006
595.094769
597.706788
574.169318
578.125745
580.476669
581.171482
580.502264
583.568208
585.325606
585.573672
584.521490
587.446726
589.080430
589.222791
588.086378
590.863601
592.377838
592.438156
591.257941
593.839788
595.201379
595.159393
593.925756
596.315223
597.570459
576.416029
578.530061
580.346018
581.321423
581.851732
583.720311
585.164404
585.786585
586.016992
587.683890
588.974910
589.478001
589.605066
591.120019
592.268943
592.647748
592.658233
594.039497
595.061104
595.327045
595.229347
596.451930
597.299301
573.305978
577.161102
579.456950
580.115525
579.406507
582.533286
584.336989
584.623271
583.610860
586.540596
588.195792
588.390698
587.348442
590.033154
591.493507
591.524108
590.320769
592.904284
594.259427
594.195351
592.918778
595.352972
596.629581
559.896604
574.440883
578.300376
577.774776
568.169744
580.208484
583.259066
582.294173
572.290997
584.221062
587.148048
586.173727
576.631207
587.812402
590.446659
589.260191
579.412922
590.628328
593.189508
591.949889
582.235608
593.157720
595.829492
572.755890
576.596584
578.874250
579.516692
578.797513
581.924948
583.735664
584.031671
583.025881
585.949713
587.597673
587.787707
586.739768
589.410875
590.856042
590.873201
589.657715
592.227380
593.569628
593.494945
592.210867
594.641848
595.917392
575.343594
577.413174
579.182661
580.118576
580.621666
582.498490
583.964298
584.617219
584.876260
586.516428
587.784327
588.279177
588.402570
589.881410
590.994792
591.347187
591.337148
592.686802
593.679806
593.922416
593.807472
595.026186
595.872934
572.670157
576.484537
578.735419
579.350036
578.601992
581.718229
583.530676
583.861837
582.941000
585.735519
587.303296
587.442751
586.350482
589.021551
590.464958
590.490510
589.304094
591.815384
593.124902
593.041450
591.768545
594.167084
595.426960
559.796273
574.240398
578.036980
577.448809
567.758902
579.793010
582.846255
581.989178
572.559194
583.827938
586.557245
585.477162
575.775709
587.029417
589.665971
588.511354
578.889452
589.818803
592.297882
591.049305
581.449683
592.215323
594.846783
573.107652
576.891098
579.097124
579.663307
578.864340
581.921508
583.679008
583.965540
583.005766
585.754052
587.279995
587.387251
586.268281
588.908609
590.323407
590.325685
589.119003
591.607708
592.896501
592.796346
591.509699
593.894651
595.145461
576.286102
578.272171
579.939110
580.778450
581.188748
582.934436
584.285701
584.858407
585.057426
586.589902
587.766352
588.200989
588.281879
589.690071
590.740678
591.048278
591.003409
592.301724
593.249598
593.459408
593.319551
594.506135
595.330368
574.391825
578.005281
580.087475
580.594487
579.802133
582.657418
584.276593
584.487687
583.496497
586.161710
587.640943
587.758410
586.709158
589.216823
590.547469
590.507374
589.275934
591.732206
592.992776
592.872767
591.569025
593.928065
595.154480
562.784625
576.542001
580.041627
579.373186
570.103897
581.328860
584.066622
583.082135
573.720154
584.698410
587.319340
586.303355
577.127021
587.733378
590.164467
588.937145
579.290731
590.136125
592.550573
591.264754
581.628057
592.332209
594.904696
576.551394
579.904297
581.739471
582.117069
581.249616
583.913179
585.385427
585.558169
584.568867
587.114955
588.509926
588.638826
587.629345
590.044577
591.309547
591.292745
590.107529
592.473102
593.660735
593.546664
592.260410
594.495724
595.618408
581.170159
582.268451
583.295267
583.963050
584.449052
585.606134
586.577766
587.168702
587.584708
588.678514
589.601096
590.152262
590.524638
591.541019
592.368727
592.809894
593.062203
593.976784
594.693261
595.005399
595.106522
595.833677
596.321638
582.818784
583.391034
584.131139
584.828566
585.518553
586.380967
587.204993
587.898743
588.557020
589.382883
590.173615
590.834156
591.450391
592.214177
592.924516
593.488806
593.997178
594.648246
595.233362
595.652016
595.984791
596.413248
596.702733
587.811579
588.356352
589.115985
589.885505
590.679102
591.607699
592.516007
593.319142
594.096704
594.990060
595.856128
596.609986
597.322346
598.123265
598.876801
599.505217
600.081743
600.736257
601.330860
601.782992
602.156567
602.563353
602.834446
586.336763
587.193905
588.159294
588.932592
589.643677
590.729142
591.730905
592.472493
593.132186
594.163284
595.115434
595.809671
596.408632
597.335657
598.163967
598.726570
599.187489
599.968945
600.642656
601.038379
601.314034
601.877472
602.277212
583.261422
585.033348
586.467076
587.158297
587.467255
589.079148
590.330310
590.877549
591.077794
592.602247
593.792000
594.301307
594.463507
595.849423
596.890362
597.257185
597.278260
598.520325
599.413783
599.629332
599.495717
600.569783
601.293973
578.965584
582.618863
584.678857
585.130362
584.244114
587.179222
588.834959
589.040412
587.993802
590.801654
592.379911
592.562005
591.543183
594.133342
595.532550
595.565218
594.405788
596.855353
598.113359
598.009210
596.726337
599.042201
600.241380
580.228890
582.216630
583.873136
584.694122
585.083702
586.833547
588.183996
588.745065
588.934497
590.533397
591.779028
592.272955
592.406584
593.860282
594.960761
595.322123
595.325855
596.642436
597.603422
597.828531
597.699454
598.872651
599.685707
580.070631
581.546609
583.047502
584.038529
584.813421
586.256126
587.495475
588.206812
588.745513
590.016482
591.127934
591.739477
592.186659
593.341318
594.337167
594.839908
595.174530
596.192549
597.047560
597.415478
597.614963
598.469701
599.116154
577.896030
580.004909
581.794346
582.732252
583.221259
585.032800
586.426017
587.007287
587.202442
588.836805
590.093653
590.561248
590.656249
592.178915
593.337878
593.723073
593.734923
595.106786
596.117938
596.377578
596.275865
597.479569
598.314307
574.237914
578.187069
580.524899
581.204390
580.520020
583.571146
585.316684
585.556480
584.496337
587.406747
589.023227
589.148583
587.999892
590.780720
592.301959
592.367371
591.189611
593.772141
595.132880
595.089114
593.853193
596.240324
597.494014
576.309369
578.440211
580.265525
581.245038
581.776769
583.629856
585.059793
585.670720
585.889632
587.545464
588.819799
589.299675
589.404697
590.938947
592.108415
592.501654
592.521994
593.907583
594.933362
595.205417
595.114899
596.330692
597.173541
576.871471
578.398247
579.977341
581.055058
581.916993
583.445018
584.758473
585.527445
586.111553
587.426910
588.572665
589.205515
589.668871
590.848488
591.866034
592.381890
592.729387
593.778726
594.665520
595.057359
595.277539
596.160956
596.827463
575.358529
577.445459
579.238309
580.197534
580.719427
582.604065
584.067856
584.708806
584.955156
586.628336
587.927431
588.445092
588.589624
590.089992
591.226328
591.597697
591.603299
592.982901
594.000138
594.257515
594.150733
595.383035
596.237914
572.329889
576.173030
578.455235
579.103049
578.389083
581.521413
583.335197
583.632531
582.629007
585.561613
587.219039
587.417056
586.377089
589.059100
590.515827
590.543433
589.337318
591.916478
593.265668
593.194604
591.912699
594.349628
595.629353
574.798956
576.874493
578.652092
579.597448
580.110492
581.994486
583.463168
584.111422
584.363007
586.034070
587.330105
587.846058
587.986718
589.475642
590.597780
590.955944
590.949330
592.315796
593.320923
593.568529
593.454853
594.683411
595.536636
575.767976
577.264243
578.806773
579.852363
580.693344
582.223038
583.550486
584.339953
584.940690
586.245348
587.380569
588.011057
588.470168
589.622482
590.608397
591.098124
591.423206
592.444591
593.305417
593.676572
593.882202
594.759156
595.423026
574.696692
576.756702
578.513023
579.434527
579.923410
581.789604
583.250091
583.906592
584.173913
585.786633
587.031536
587.511330
587.624373
589.101348
590.215257
590.571579
590.566675
591.904290
592.887445
593.126271
593.011049
594.221537
595.062642
572.153048
575.956869
578.190871
578.785989
578.017253
581.111240
582.903633
583.218912
582.284653
585.063347
586.617473
586.747155
585.647696
588.311945
589.750452
589.773683
588.585328
591.089570
592.392027
592.303853
591.027258
593.419607
594.674828
575.132377
577.163776
578.876360
579.748883
580.185408
581.993527
583.399163
584.009395
584.235596
585.804368
587.009501
587.457657
587.543863
588.992463
590.080112
590.414633
590.390272
591.707053
592.670709
592.893172
592.763665
593.960344
594.792419
576.691013
578.117233
579.562590
580.508414
581.247189
582.654078
583.869043
584.571136
585.098079
586.308936
587.361017
587.931171
588.342176
589.434000
590.364444
590.811779
591.100786
592.077566
592.897067
593.235882
593.413951
594.259618
594.901821
576.320848
578.248022
579.852352
580.645750
581.020812
582.695432
583.986541
584.520404
584.694866
586.198988
587.358665
587.794072
587.883985
589.265878
590.296148
590.595982
590.547333
591.834982
592.770867
592.971658
592.821422
593.990828
594.801151
574.615968
578.158813
580.156152
580.596962
579.749086
582.535152
584.095896
584.272453
583.257508
585.891820
587.349682
587.463809
586.415077
588.907041
590.227173
590.191742
588.965796
591.405864
592.647853
592.519255
591.202928
593.530061
594.731712
578.372981
580.087533
581.468766
582.124590
582.401665
583.910342
585.068175
585.552704
585.706265
587.114390
588.200578
588.634549
588.740414
590.053454
591.029607
591.340438
591.314284
592.534238
593.408930
593.604130
593.450385
594.521417
595.244512
581.052220
581.874216
582.790734
583.509885
584.156327
585.149672
586.057100
586.715011
587.295888
588.231150
589.092723
589.711344
590.246932
591.112755
591.886854
592.403087
592.826150
593.581506
594.234197
594.611141
594.871098
595.426234
595.822071
582.318502
582.834034
583.544452
584.250866
584.967454
585.803448
586.614984
587.325716
588.014386
588.816872
589.597591
590.276955
590.925270
591.669226
592.373336
592.959818
593.501937
594.129682
594.702414
595.136001
595.494659
595.891694
596.157937
587.304208
587.812841
588.550668
589.324391
590.132172
591.045820
591.945817
592.759433
593.553191
594.431551
595.288030
596.050485
596.778263
597.567766
598.316943
598.958731
599.553444
600.195491
600.781545
601.241541
601.627959
602.018166
602.275116
586.031196
586.754477
587.653765
588.450233
589.227446
590.243342
591.211039
591.988168
592.717377
593.679028
594.594545
595.319131
595.982735
596.848252
597.649439
598.250137
598.780311
599.498356
600.138477
600.563927
600.900279
601.393942
601.745749
583.653570
584.882848
586.105430
586.900944
587.534240
588.813383
589.934609
590.611923
591.141861
592.334637
593.388792
594.012848
594.481973
595.562200
596.488777
596.984596
597.321460
598.253685
599.021827
599.352068
599.517402
600.271786
600.830619
581.018086
582.928849
584.495662
585.248603
585.587867
587.284754
588.597788
589.144927
589.327880
590.902336
592.128118
592.617909
592.749355
594.188481
595.275552
595.637255
595.642055
596.932777
597.864306
598.068857
597.919048
599.069299
599.862230
580.705221
582.119959
583.546649
584.473540
585.197567
586.602437
587.817122
588.517627
589.050242
590.302737
591.401912
592.014792
592.465973
593.600569
594.578216
595.074582
595.405150
596.399541
597.228217
597.574621
597.755648
598.596093
599.232682
580.081486
581.284207
582.647685
583.679097
584.581378
585.888011
587.063907
587.850748
588.531236
589.657839
590.689613
591.357475
591.932307
592.955913
593.889680
594.461769
594.930126
595.818272
596.605945
597.033157
597.354023
598.070874
598.622721
578.426726
579.933716
581.475850
582.508410
583.322344
584.798739
586.066816
586.801540
587.356248
588.628526
589.728867
590.318456
590.747887
591.929833
592.955570
593.475342
593.820493
594.861715
595.737471
596.118200
596.327027
597.198287
597.856551
576.446258
578.558312
580.361620
581.319196
581.830688
583.672941
585.096908
585.709373
585.932299
587.557373
588.799149
589.248048
589.327039
590.871903
592.052610
592.450217
592.469204
593.856439
594.879733
595.144306
595.043639
596.263463
597.108985
576.840288
578.368549
579.945706
581.018970
581.874948
583.393125
584.698946
585.464553
586.044048
587.337639
588.455121
589.057033
589.496743
590.690207
591.726562
592.254863
592.608952
593.662895
594.552011
594.944370
595.164076
596.046937
596.713045
576.885313
578.136266
579.575490
580.691518
581.679639
583.072369
584.324670
585.172417
585.901411
587.070860
588.135680
588.825174
589.417538
590.465201
591.420722
592.007806
592.491550
593.407316
594.223467
594.673412
595.015339
595.758977
596.329772
575.849541
577.354120
578.910933
579.972248
580.827017
582.367940
583.700359
584.488829
585.088933
586.407614
587.555931
588.194465
588.663487
589.838804
590.851251
591.364106
591.709201
592.752215
593.628811
594.007297
594.216503
595.107914
595.782181
574.433303
576.503170
578.278218
579.222825
579.735824
581.627859
583.103914
583.759225
584.018732
585.687968
586.982312
587.495515
587.634306
589.138917
590.277702
590.650669
590.656871
592.026724
593.031195
593.273631
593.152927
594.393183
595.254597
575.277121
576.773538
578.318843
579.369318
580.216688
581.755480
583.089791
583.882169
584.485941
585.806469
586.957347
587.599245
588.067850
589.233370
590.232073
590.731953
591.065043
592.095360
592.960609
593.330388
593.533476
594.420498
595.092291
575.748635
576.979830
578.393019
579.485228
580.457159
581.846284
583.103556
583.960616
584.698078
585.869378
586.938837
587.637798
588.232812
589.257149
590.182123
590.743637
591.205409
592.094550
592.886387
593.318472
593.648433
594.383121
594.948694
575.152367
576.642709
578.175272
579.209173
580.037535
581.551950
582.866883
583.648702
584.243322
585.532862
586.654542
587.276364
587.730303
588.877454
589.861058
590.352815
590.680124
591.690914
592.541217
592.907143
593.110462
593.979664
594.637485
574.208186
576.261830
578.005084
578.910733
579.381995
581.220126
582.653227
583.284253
583.527591
585.132806
586.371784
586.848168
586.960088
588.426337
589.532915
589.887397
589.882470
591.209609
592.182756
592.415614
592.296742
593.498764
594.333664
575.581591
577.045416
578.535860
579.521155
580.296691
581.753224
583.012552
583.746072
584.297833
585.545417
586.629810
587.221401
587.649356
588.770536
589.730509
590.202413
590.511599
591.503272
592.335580
592.686025
592.875012
593.729577
594.377850
576.649766
577.819333
579.140641
580.133221
580.999788
582.268506
583.412036
584.174922
584.830792
585.916470
586.910520
587.551784
588.098604
589.069493
589.945620
590.468630
590.896329
591.745648
592.500040
592.902361
593.205216
593.906527
594.448843
576.733927
578.112847
579.499544
580.394948
581.087708
582.432307
583.589697
584.248484
584.743269
585.929148
586.964520
587.527803
587.935256
589.015007
589.936480
590.382494
590.670841
591.635721
592.440812
592.769163
592.936385
593.760993
594.387266
576.554332
578.418073
579.941172
580.666121
580.980571
582.589591
583.822157
584.314978
584.456485
585.935241
587.074547
587.499591
587.579713
588.958535
589.988500
590.298639
590.258938
591.528643
592.444200
592.636180
592.476889
593.609369
594.391174
578.713626
579.907231
581.086135
581.839613
582.423050
583.615548
584.648618
585.252506
585.715227
586.816439
587.783916
588.337367
588.748113
589.771202
590.645754
591.095715
591.394482
592.303619
593.054641
593.370603
593.523384
594.263252
594.813334
580.726125
581.420341
582.273918
583.014537
583.722944
584.649995
585.524439
586.214708
586.861179
587.734687
588.567290
589.220754
589.824087
590.635760
591.389754
591.949924
592.446670
593.139955
593.760276
594.168881
594.490685
594.971670
595.316163
581.801296
582.282615
582.972440
583.682608
584.412213
585.233770
586.037126
586.757540
587.462285
588.253435
589.029137
589.721085
590.388617
591.126047
591.830562
592.434471
592.997715
593.614425
594.179330
594.621153
594.992166
595.370310
595.620571
586.633137
587.174653
587.930979
588.699058
589.492821
590.421803
591.330882
592.135059
592.913224
593.805935
594.670938
595.424111
596.137500
596.943126
597.703979
598.340299
598.923415
599.580750
600.175152
600.625834
600.998392
601.406417
601.678895
585.171484
586.021060
586.979857
587.750586
588.461939
589.546485
590.548276
591.291086
591.951709
592.980382
593.929267
594.620388
595.218259
596.151226
596.989111
597.562001
598.031518
598.814160
599.484734
599.875775
600.147679
600.714195
601.116928
582.126940
583.878087
585.297640
585.984847
586.296391
587.903205
589.152664
589.702380
589.906238
591.423223
592.604634
593.105156
593.259937
594.656222
595.711788
596.094106
596.129873
597.367721
598.251305
598.454648
598.308401
599.393134
600.124929
577.879504
581.483259
583.518832
583.966117
583.091618
586.011294
587.663118
587.874420
586.840817
589.629878
591.192557
591.357920
590.317721
592.929881
594.349167
594.402816
593.270231
595.702327
596.943540
596.817678
595.500212
597.848279
599.062786
579.110295
581.073688
582.711764
583.525222
583.915757
585.661724
587.013603
587.581222
587.776436
589.363619
590.593799
591.071899
591.193369
592.656545
593.770782
594.145889
594.161683
595.473783
596.426089
596.638929
596.496886
597.682163
598.504138
578.944241
580.401996
581.884768
582.864238
583.635024
585.080744
586.328631
587.053053
587.601141
588.856519
589.945619
590.535050
590.966651
592.129228
593.137278
593.649038
593.988796
595.008489
595.860783
596.221483
596.414100
597.276644
597.930066
576.792130
578.870531
580.633117
581.552122
582.030663
583.853904
585.266440
585.877417
586.103664
587.699710
588.914250
589.340952
589.399356
590.945205
592.124543
592.517498
592.528385
593.907897
594.919432
595.168913
595.052407
596.273012
597.119583
573.180555
577.066697
579.364580
580.015956
579.305829
582.384937
584.162424
584.456112
583.485850
586.298470
587.845295
587.904364
586.666502
589.519746
591.078000
591.150569
589.958512
592.562033
593.925335
593.861994
592.582142
595.015329
596.290800
575.202409
577.302488
579.100011
580.058758
580.578187
582.443991
583.895912
584.538888
584.790243
586.407779
587.639575
588.078116
588.146315
589.704469
590.895089
591.296549
591.315893
592.708069
593.732313
593.992217
593.885509
595.118089
595.972998
575.738142
577.246488
578.805285
579.866791
580.720211
582.255450
583.583772
584.371673
584.969323
586.267929
587.389241
587.997748
588.443900
589.633877
590.665921
591.191979
591.544561
592.593369
593.473600
593.853857
594.063768
594.955724
595.630304
574.225217
576.289390
578.060442
579.001663
579.511057
581.406175
582.885704
583.545827
583.809165
585.464177
586.741281
587.236560
587.362119
588.880054
590.035877
590.423536
590.441518
591.813005
592.815619
593.052809
592.924939
594.174168
595.041549
571.216153
575.017122
577.271621
577.896395
577.155759
580.312827
582.147793
582.471927
581.509116
584.401843
586.031266
586.200513
585.118728
587.845903
589.333111
589.385216
588.206585
590.762638
592.088431
591.983927
590.647964
593.133585
594.436202
573.641168
575.698986
577.461203
578.393976
578.897088
580.789270
582.268609
582.930258
583.196513
584.856674
586.141933
586.647001
586.777328
588.285345
589.426485
589.801384
589.808118
591.166521
592.157885
592.387214
592.254032
593.498072
594.362027
574.578016
576.070340
577.608946
578.652014
579.491842
581.021059
582.348705
583.138919
583.741414
585.050972
586.191794
586.827782
587.293046
588.454161
589.450456
589.951770
590.286318
591.305412
592.159757
592.524102
592.724958
593.604682
594.270879
573.482397
575.548348
577.310180
578.238538
578.735057
580.591661
582.041398
582.684783
582.938574
584.573745
585.841051
586.341781
586.475890
587.953578
589.071861
589.439685
589.448927
590.782365
591.760224
591.998339
591.885961
593.093042
593.931125
570.916413
574.738192
576.985086
577.595893
576.851980
579.918696
581.689259
581.975553
580.993348
583.830084
585.424167
585.589097
584.534996
587.181057
588.618656
588.657444
587.497935
589.985822
591.280519
591.195157
589.930025
592.310092
593.558247
573.907081
575.946760
577.667458
578.548792
578.993770
580.791485
582.184080
582.777994
582.988655
584.582631
585.814292
586.286743
586.396697
587.849895
588.946561
589.296673
589.289317
590.604685
591.566193
591.790483
591.664642
592.855188
593.682356
575.473633
576.903197
578.351659
579.299868
580.039572
581.443504
582.652231
583.345155
583.865758
585.090717
586.159764
586.743128
587.165686
588.275069
589.225758
589.693620
589.999501
590.979961
591.799454
592.139929
592.319641
593.158292
593.795407
575.106613
577.036135
578.640088
579.430588
579.800574
581.477274
582.765048
583.287649
583.448387
584.971042
586.145953
586.583478
586.668384
588.085867
589.151945
589.482774
589.459485
590.748362
591.682826
591.888044
591.745643
592.897722
593.698499
573.398964
576.947018
578.942859
579.376124
578.512449
581.310724
582.870387
583.028065
581.973086
584.650482
586.127710
586.230718
585.138373
587.705657
589.079210
589.085812
587.902413
590.330065
591.567408
591.450624
590.167707
592.449813
593.632785
577.161766
578.877643
580.257483
580.909209
581.180738
582.692960
583.849942
584.325898
584.467491
585.892454
586.990792
587.424247
587.523802
588.872878
589.885261
590.227060
590.225816
591.447368
592.321015
592.520376
592.374381
593.427978
594.141055
579.843515
580.665563
581.581205
582.298830
582.944009
583.938674
584.846407
585.502609
586.082582
587.025994
587.896283
588.520661
589.062867
589.948740
590.745921
591.283196
591.722234
592.483207
593.136800
593.514152
593.773737
594.322139
594.713555
581.110295
581.625671
582.335635
583.041615
583.758310
584.595488
585.408225
586.120016
586.811102
587.619847
588.408292
589.095459
589.753384
590.512414
591.233863
591.836590
592.391126
593.025051
593.599477
594.032672
594.389549
594.782990
595.046824
585.953097
586.550588
587.334959
588.092194
588.858027
589.815024
590.737981
591.525494
592.273351
593.192866
594.071484
594.808817
595.493624
596.326252
597.101952
597.724721
598.281621
598.966369
599.575185
600.011557
600.357861
600.797090
601.092850
584.107428
585.234736
586.301635
587.015681
587.558923
588.813843
589.882828
590.555997
591.044872
592.241789
593.257980
593.882990
594.316561
595.412243
596.316334
596.826269
597.136730
598.079486
598.813764
599.139269
599.250427
599.989225
600.484741
579.100791
582.510019
584.382490
584.772845
583.890413
586.698196
588.274309
588.496820
587.503619
590.214640
591.723989
591.913484
590.920632
593.463337
594.834120
594.912541
593.826046
596.186859
597.374836
597.263964
595.976282
598.230645
599.364988
564.698212
578.663127
582.210245
581.490020
571.846511
583.547006
586.422132
585.415531
575.638775
587.169042
589.956843
588.961073
579.536974
590.532385
593.125030
592.039644
582.696201
593.339227
595.719573
594.421894
584.731718
595.502543
598.098419
575.979287
579.648384
581.762164
582.269402
581.442302
584.414255
586.106518
586.336194
585.311215
588.115854
589.684510
589.836641
588.783552
591.418061
592.860227
592.918724
591.787457
594.245968
595.514734
595.401530
594.095436
596.476421
597.719517
577.356610
579.378708
581.080529
581.947495
582.383120
584.170961
585.556945
586.148674
586.359737
587.948788
589.166708
589.613158
589.698112
591.201774
592.348426
592.731013
592.742957
594.089582
595.072503
595.303213
595.174076
596.381023
597.219156
573.551489
577.410806
579.672836
580.289054
579.547962
582.602013
584.360503
584.641247
583.660737
586.459372
587.995118
588.048577
586.806139
589.645700
591.190596
591.254078
590.054471
592.644652
593.994161
593.918865
592.629156
595.055967
596.327867
559.406018
574.135321
578.027323
577.518693
568.022704
579.904633
582.918511
582.013445
572.387282
583.850609
586.578807
585.314671
574.773794
586.922364
589.794557
588.671916
578.795407
590.085444
592.666435
591.430119
581.706726
592.636766
595.309366
571.959828
575.841453
578.138302
578.793320
578.092046
581.189454
582.988328
583.301757
582.346743
585.167350
586.720412
586.785196
585.551848
588.404899
589.961807
590.033442
588.841180
591.444302
592.806117
592.739945
591.458594
593.898089
595.178979
574.139714
576.217262
577.996079
578.942018
579.454926
581.337380
582.807469
583.464105
583.724574
585.358684
586.608776
587.071157
587.164747
588.702573
589.876311
590.270947
590.289069
591.669832
592.681478
592.927620
592.808725
594.050956
594.913680
571.041444
574.842639
577.096673
577.720877
576.979434
580.134006
581.967145
582.290756
581.325980
584.208776
585.824555
585.979049
584.886883
587.620238
589.116945
589.176178
588.002334
590.562739
591.891670
591.788831
590.453864
592.940958
594.244743
557.773923
572.133681
575.929534
575.350764
565.606464
577.780405
580.880755
579.982828
570.206102
581.913878
584.773829
583.729833
573.949594
585.375492
588.082634
586.949475
577.235695
588.324412
590.833557
589.510964
579.498429
590.711206
593.448491
570.445673
574.241685
576.489079
577.106986
576.360515
579.512218
581.344266
581.668209
580.705953
583.595738
585.223026
585.391948
584.309289
587.031711
588.513123
588.560618
587.377249
589.924071
591.241497
591.131265
589.791607
592.272742
593.572441
572.959805
575.021434
576.783680
577.715294
578.216840
580.093346
581.560458
582.215941
582.479050
584.129792
585.409113
585.914948
586.049662
587.544523
588.675893
589.048515
589.056765
590.401553
591.384529
591.616217
591.491906
592.717615
593.569287
570.234288
574.064680
576.326578
576.955910
576.232762
579.322586
581.115172
581.420452
580.455576
583.312877
584.925841
585.106185
584.065048
586.723965
588.172769
588.220443
587.068301
589.563885
590.864294
590.781809
589.519139
591.906956
593.161041
557.272209
571.796780
575.623094
575.075507
565.529871
577.417791
580.420493
579.489134
569.772064
581.348983
584.175398
583.175628
573.681964
584.776584
587.397876
586.280140
576.795357
587.610828
590.068418
588.830739
579.298266
589.995572
592.609520
570.652260
574.455934
576.677555
577.261936
576.489522
579.519348
581.253809
581.509641
580.502545
583.318867
584.897271
585.051348
583.988465
586.623757
588.052274
588.084223
586.917498
589.395332
590.679943
590.585094
589.310552
591.679670
592.921183
573.851557
575.844125
577.516661
578.360514
578.773551
580.515333
581.858307
582.417055
582.603476
584.166397
585.375030
585.833932
585.934927
587.375690
588.462535
588.806815
588.793784
590.097495
591.046245
591.260558
591.126147
592.298412
593.113833
571.961271
575.581129
577.663299
578.163999
577.356388
580.223444
581.840757
582.031326
580.999977
583.718161
585.230083
585.348142
584.265525
586.861712
588.261374
588.278268
587.101292
589.550001
590.807614
590.700006
589.427450
591.737897
592.945552
560.329223
574.116360
577.615476
576.926635
567.567771
578.877256
581.621537
580.587320
570.990818
582.213324
584.888830
583.829133
574.341630
585.316595
587.871682
586.732008
577.253192
587.983979
590.382281
589.137548
579.727189
590.183462
592.704954
574.127587
577.485043
579.318179
579.687367
578.803767
581.481500
582.955699
583.112251
582.086163
584.682361
586.104880
586.230363
585.185810
587.690678
589.025225
589.065282
587.933776
590.292429
591.477568
591.375577
590.121516
592.308094
593.409982
578.753355
579.851854
580.877248
581.542482
582.026130
583.187329
584.161569
584.751346
585.166227
586.278424
587.219293
587.782544
588.165988
589.221161
590.090478
590.569010
590.850632
591.774757
592.493600
592.807742
592.910421
593.624307
594.104509
580.402917
580.974845
581.714246
582.411243
583.101985
583.967610
584.795404
585.493010
586.157505
586.996683
587.803380
588.480056
589.115042
589.906860
590.648459
591.241841
591.772741
592.435432
593.024450
593.443195
593.773477
594.195838
594.481349
585.592405
586.131077
586.883904
587.649091
588.440208
589.365647
590.270500
591.070380
591.844045
592.731687
593.591501
594.339878
595.049142
595.851425
596.609677
597.244147
597.826510
598.484651
599.080524
599.532269
599.905262
600.313507
600.586204
584.139763
584.984891
585.938798
586.706126
587.414776
588.495178
589.492141
590.230487
590.886521
591.909441
592.852286
593.537843
594.130875
595.059760
595.894147
596.464086
596.931911
597.715622
598.388458
598.781030
599.053461
599.620275
600.023423
581.111179
582.854534
584.266444
584.949283
585.258173
586.859678
588.103376
588.648728
588.848296
590.358408
591.532398
592.026180
592.175007
593.565959
594.616379
594.993573
595.025416
596.264823
597.152284
597.357922
597.212207
598.297317
599.029956
576.879874
580.472077
582.496804
582.938223
582.060809
584.973997
586.619911
586.827801
585.791035
588.572460
590.126789
590.284692
589.237721
591.843269
593.255615
593.301983
592.163556
594.597379
595.842763
595.719405
594.402668
596.751068
597.966329
578.114384
580.067131
581.693457
582.498872
582.884422
584.624957
585.972959
586.538761
586.731650
588.312565
589.535405
590.006715
590.121507
591.577075
592.683100
593.050316
593.060421
594.371983
595.325747
595.539598
595.397866
596.583400
597.405799
577.951027
579.398189
580.867891
581.836920
582.600852
584.042529
585.289485
586.014894
586.562574
587.813005
588.896083
589.480175
589.905912
591.059680
592.057901
592.560885
592.894300
593.910802
594.761430
595.120788
595.312459
596.175083
596.828942
575.806258
577.871587
579.618195
580.524033
580.994025
582.814370
584.229143
584.844865
585.073563
586.664774
587.873992
588.297107
588.351177
589.886367
591.053582
591.436331
591.439739
592.813776
593.820867
594.066533
593.947468
595.168117
596.015395
572.202453
576.072465
578.351624
578.987882
578.268198
581.344959
583.126369
583.427566
582.462727
585.269617
586.810759
586.867494
585.627078
588.468000
590.012535
590.074004
588.873694
591.470317
592.827430
592.758490
591.474688
593.908045
595.184514
574.220080
576.306372
578.086580
579.030852
579.541006
581.403689
582.857983
583.506533
583.761708
585.375315
586.602161
587.037810
587.102482
588.650695
589.829740
590.221210
590.232516
591.617697
592.635544
592.889703
592.779073
594.011175
594.866708
574.750328
576.246861
577.790252
578.838719
579.683436
581.214292
582.542555
583.333169
583.932502
585.227973
586.344874
586.949880
587.392041
588.574744
589.598207
590.116249
590.461716
591.504048
592.378268
592.752994
592.959088
593.850282
594.525289
573.234774
575.286858
577.043129
577.972648
578.474224
580.363811
581.841356
582.502455
582.766486
584.417934
585.690435
586.181998
586.303928
587.816559
588.966179
589.347675
589.359595
590.725204
591.722196
591.953765
591.821788
593.070556
593.938636
570.219573
574.007820
576.248493
576.863474
576.116624
579.267648
581.099617
581.424123
580.462092
583.350666
584.975434
585.141407
584.056959
586.780327
588.263126
588.310746
587.127355
589.678185
590.998586
590.888245
589.547682
592.033345
593.337011
572.622381
574.672206
576.425379
577.351573
577.850094
579.737587
581.214124
581.875479
582.141880
583.799361
585.081700
585.585023
585.714062
587.219805
588.358054
588.729903
588.733194
590.087435
591.074137
591.298479
591.161397
592.404743
593.269178
573.531835
575.021659
576.557242
577.598017
578.435740
579.961906
581.287369
582.077224
582.679980
583.988517
585.128607
585.765048
586.230878
587.390978
588.385440
588.884795
589.216979
590.232870
591.083456
591.443782
591.641271
592.519521
593.185587
572.410861
574.479115
576.243471
577.173943
577.671259
579.526012
580.974112
581.617685
581.872635
583.507968
584.776384
585.279944
585.416772
586.894278
588.011459
588.378233
588.385747
589.716589
590.691622
590.926310
590.810586
592.015485
592.853136
569.826331
573.653607
575.906562
576.522473
575.781599
578.847023
580.616317
580.903509
579.923595
582.761210
584.357753
584.527574
583.478448
586.125116
587.562528
587.601526
586.441476
588.927168
590.219289
590.130785
588.862439
591.239684
592.486944
572.810895
574.854971
576.581153
577.467295
577.915117
579.712409
581.104348
581.699293
581.912298
583.508410
584.743781
585.221979
585.337796
586.794007
587.892828
588.245123
588.238866
589.552756
590.511334
590.732231
590.603030
591.790670
592.616522
574.376672
575.808634
577.260673
578.212302
578.954033
580.357660
581.565933
582.259840
582.782773
584.010686
585.084327
585.674037
586.103311
587.218075
588.173707
588.646240
588.954836
589.934107
590.750162
591.086588
591.262447
592.097934
592.733475
574.009432
575.939760
577.546007
578.338941
578.710444
580.386261
581.673324
582.196898
582.360143
583.886066
585.066130
585.510711
585.603406
587.028039
588.101480
588.439594
588.420781
589.708049
590.638235
590.838648
590.691899
591.840320
592.639252
572.301153
575.848886
577.845962
578.280997
577.418640
580.215291
581.773965
581.932767
580.880684
583.561432
585.044135
585.154812
584.071197
586.646603
588.028975
588.044746
586.867532
589.292958
590.525385
590.403539
589.116280
591.394386
592.575305
576.061843
577.777133
579.156988
579.809270
580.081110
581.592159
582.748640
583.225879
583.370392
584.799277
585.903470
586.344694
586.453028
587.810746
588.832123
589.182663
589.187184
590.408021
591.277880
591.472858
591.322881
592.373053
593.084322
578.740675
579.562115
580.477214
581.194529
581.839363
582.833340
583.741117
584.398803
584.981761
585.929516
586.805865
587.437857
587.988555
588.883027
589.688761
590.233779
590.677880
591.439485
592.090846
592.464891
592.721185
593.266884
593.656857
580.005611
580.520380
581.229563
581.934852
582.650954
583.487691
584.300771
585.014188
585.708339
586.521610
587.316162
588.010788
588.676963
589.444402
590.174013
590.783861
591.343114
591.978326
592.551428
592.982046
593.336162
593.727350
593.989965
585.218389
585.720472
586.450769
587.219046
588.022319
588.929260
589.821194
590.626931
591.412470
592.281024
593.127352
593.880481
594.600282
595.383403
596.127667
596.765994
597.359667
598.003932
598.593200
599.055649
599.443305
599.834049
600.091322
583.968240
584.679868
585.567565
586.357501
587.130591
588.137921
589.095816
589.864842
590.586005
591.535882
592.438973
593.152368
593.806372
594.663946
595.458322
596.053100
596.580318
597.301801
597.946923
598.375983
598.714068
599.208365
599.560628
581.634400
582.839810
584.042250
584.829509
585.460696
586.726818
587.834988
588.504894
589.028804
590.205714
591.243245
591.853059
592.309950
593.379555
594.295699
594.780296
595.109122
596.047937
596.824761
597.160735
597.328679
598.083657
598.643127
579.046881
580.916953
582.453568
583.196037
583.536532
585.213915
586.512020
587.054792
587.237198
588.790799
589.996217
590.469684
590.586999
592.012721
593.084983
593.428955
593.417699
594.719373
595.662545
595.874235
595.728040
596.878434
597.671734
578.727427
580.111774
581.509479
582.420371
583.137409
584.529122
585.734978
586.433888
586.965054
588.202487
589.284687
589.883304
590.321123
591.439994
592.400150
592.878755
593.196077
594.192802
595.026763
595.376641
595.559365
596.400388
597.037550
578.103241
579.278817
580.611647
581.621076
582.510690
583.809373
584.984089
585.775832
586.458943
587.573684
588.591389
589.248907
589.813246
590.817574
591.729815
592.283043
592.738191
593.621049
594.406255
594.831139
595.150254
595.867920
596.421040
576.470930
577.941730
579.444589
580.448025
581.245190
582.717377
583.992186
584.742574
585.310252
586.567450
587.652863
588.237166
588.662555
589.817715
590.814682
591.312188
591.642157
592.672377
593.538909
593.910994
594.113417
594.986620
595.647621
574.520828
576.581333
578.335629
579.258336
579.749751
581.590050
583.026092
583.664266
583.914620
585.514713
586.737833
587.186418
587.271916
588.779356
589.924486
590.297244
590.299741
591.672348
592.682046
592.932949
592.820691
594.044981
594.894953
574.891206
576.381889
577.917154
578.958315
579.795189
581.308570
582.622060
583.405098
583.999714
585.279973
586.383956
586.982303
587.419789
588.588014
589.596922
590.103819
590.441978
591.481613
592.357075
592.736417
592.946668
593.830566
594.499431
574.917847
576.139269
577.543088
578.631382
579.602254
580.986410
582.239777
583.095988
583.831532
584.992583
586.046820
586.729990
587.315966
588.347587
589.284633
589.855671
590.325958
591.228764
592.032004
592.469623
592.802920
593.546284
594.119020
573.882532
575.354097
576.875694
577.912652
578.753260
580.281599
581.609825
582.402647
583.007383
584.316029
585.452902
586.083840
586.546400
587.710650
588.710592
589.212098
589.546706
590.577785
591.441426
591.806365
592.005194
592.897894
593.575241
572.466927
574.494625
576.233582
577.158241
577.662817
579.538412
581.007043
581.666366
581.933758
583.588320
584.869532
585.375597
585.510069
587.006359
588.136357
588.501691
588.500561
589.859244
590.850599
591.077736
590.943076
592.188225
593.054561
573.250915
574.723850
576.246722
577.283857
578.123725
579.651212
580.979104
581.772571
582.379341
583.691810
584.834878
585.473137
585.939911
587.100637
588.093561
588.588255
588.915887
589.937741
590.792429
591.150525
591.344157
592.231883
592.906002
573.655043
574.880133
576.286850
577.375288
578.344131
579.726109
580.978362
581.835454
582.574664
583.742848
584.810208
585.510812
586.108341
587.130162
588.050861
588.609002
589.067383
589.950209
590.733898
591.157814
591.481431
592.213736
592.779028
572.998483
574.497287
576.037943
577.078799
577.911148
579.419966
580.730416
581.513408
582.112115
583.400479
584.524039
585.153674
585.616650
586.761378
587.740515
588.230557
588.557171
589.562461
590.405497
590.765342
590.964072
591.828420
592.483941
572.008513
574.082529
575.843930
576.764597
577.247071
579.078292
580.506662
581.140904
581.392696
582.996081
584.239132
584.728828
584.857527
586.319656
587.422018
587.777357
587.775198
589.096522
590.062425
590.290331
590.168512
591.363001
592.193860
573.378378
574.855330
576.360085
577.357805
578.141458
579.595228
580.851873
581.588026
582.146043
583.396444
584.487916
585.092887
585.535504
586.660546
587.623135
588.100055
588.413385
589.401490
590.226986
590.571253
590.755066
591.603006
592.247497
574.452584
575.627817
576.957044
577.957743
578.829775
580.096834
581.238234
582.003038
582.664055
583.754953
584.757981
585.412697
585.974013
586.955054
587.841127
588.375225
588.810685
589.656717
590.402587
590.796344
591.091779
591.786205
592.324834
574.542504
575.921807
577.311835
578.213336
578.911804
580.252838
581.406440
582.066732
582.567010
583.758255
584.803437
585.381270
585.805133
586.898752
587.836252
588.300909
588.603596
589.562082
590.354382
590.671372
590.829561
591.645633
592.267718
574.365552
576.225745
577.749244
578.479803
578.802105
580.403835
581.630908
582.125688
582.274574
583.757544
584.906762
585.347743
585.447027
586.840807
587.890172
588.225193
588.208121
589.465572
590.364423
590.543916
590.376191
591.498157
592.274915
576.517051
577.707938
578.885843
579.641396
580.227701
581.416288
582.446672
583.052951
583.522076
584.630050
585.608623
586.177750
586.606586
587.646544
588.540358
589.011648
589.326711
590.231166
590.970736
591.276148
591.420561
592.152369
592.698319
578.521134
579.213451
580.065361
580.805590
581.514068
582.439433
583.313488
584.006753
584.659390
585.541246
586.385652
587.054201
587.674461
588.503147
589.274836
589.852131
590.360794
591.054404
591.668618
592.069660
592.384500
592.859656
593.201106
579.591417
580.071161
580.759056
581.467828
582.196532
583.017272
583.821337
584.545181
585.256214
586.056320
586.844025
587.550650
588.234438
588.988488
589.709516
590.328337
590.901729
591.520769
592.082367
592.518600
592.883896
593.257410
593.505205
584.666187
585.199957
585.948360
586.711396
587.500669
588.420469
589.318017
590.111400
590.878836
591.758576
592.610347
593.351188
594.052462
594.844635
595.591404
596.214780
596.789900
597.448994
598.049535
598.506208
598.882240
599.290079
599.561756
583.235883
584.069093
585.014522
585.780168
586.489578
587.561390
588.548415
589.280421
589.931673
590.944395
591.877480
592.555241
593.140279
594.056097
594.874493
595.427178
595.882150
596.672183
597.355966
597.758667
598.037888
598.602326
599.002722
580.261943
581.970282
583.362875
584.046150
584.366287
585.948354
587.175107
587.715924
587.917813
589.409844
590.569928
591.056508
591.199871
592.570343
593.594910
593.939481
593.938436
595.203232
596.117123
596.344881
596.217530
597.291564
598.016260
576.120663
579.625315
581.613649
582.059559
581.220002
584.084331
585.704973
585.914145
584.901747
587.644653
589.179670
589.333927
588.292390
590.863068
592.237293
592.228750
591.005556
593.514255
594.806822
594.720342
593.449232
595.761112
596.959434
577.294892
579.207418
580.808022
581.608429
582.000635
583.720378
585.053984
585.618552
585.817598
587.384138
588.598746
589.070400
589.184657
590.614329
591.686551
592.015126
591.988461
593.321533
594.298508
594.532741
594.408695
595.582288
596.395972
577.112837
578.533464
579.980074
580.937353
581.696297
583.126772
584.366156
585.091752
585.643503
586.890406
587.977048
588.575298
589.011717
590.133308
591.093216
591.565148
591.878272
592.891747
593.745717
594.111107
594.307892
595.165646
595.815141
575.000190
577.022663
578.736348
579.624861
580.087462
581.896832
583.306903
583.928495
584.170480
585.758632
586.983065
587.451154
587.561383
589.022832
590.126584
590.474945
590.464715
591.820038
592.816791
593.060660
592.943610
594.157486
595.000246
571.471416
575.250086
577.479405
578.094674
577.371909
580.430935
582.207772
582.522930
581.594936
584.381532
585.944342
586.090148
585.026066
587.675246
589.114541
589.136751
587.937624
590.494369
591.831555
591.758744
590.482688
592.900685
594.170076
573.424751
575.466978
577.212310
578.137341
578.638170
580.487975
581.936504
582.590397
582.859229
584.471259
585.715238
586.198281
586.321390
587.796773
588.913285
589.271707
589.269477
590.633081
591.637261
591.886323
591.775424
593.000463
593.851751
573.932379
575.400085
576.917047
577.950992
578.788215
580.303310
581.620538
582.408986
583.011765
584.307655
585.433668
586.059585
586.518922
587.670218
588.657162
589.149073
589.478094
590.508491
591.375480
591.747038
591.951826
592.838738
593.510835
572.443470
574.451887
576.178289
577.101014
577.609136
579.467862
580.923735
581.577644
581.843169
583.489925
584.765876
585.272343
585.410207
586.892323
588.009413
588.365500
588.358584
589.719812
590.715796
590.948329
590.818333
592.061506
592.925927
569.491556
573.187690
575.388273
576.009366
575.309956
578.390154
580.186071
580.501834
579.548540
582.420900
584.044845
584.231309
583.190947
585.855348
587.297975
587.316956
586.106670
588.664728
589.989985
589.885184
588.554576
591.027846
592.325637
571.792482
573.806320
575.538646
576.465011
576.974539
578.833581
580.289772
580.944712
581.211896
582.860054
584.138784
584.649203
584.789603
586.270064
587.383372
587.735571
587.723926
589.077147
590.064869
590.291060
590.156213
591.394377
592.255559
572.622588
574.106584
575.638253
576.680193
577.519908
579.035405
580.353429
581.144789
581.751974
583.048566
584.179006
584.813656
585.279880
586.426697
587.405136
587.891026
588.213636
589.225769
590.074110
590.433111
590.629438
591.504509
592.168776
571.434115
573.520543
575.296645
576.235203
576.738462
578.588109
580.037946
580.698651
580.979184
582.583550
583.829511
584.326388
584.464055
585.928366
587.030445
587.385327
587.384837
588.712195
589.682948
589.914886
589.797456
590.998071
591.833943
568.778066
572.659113
574.938962
575.571102
574.847110
577.903483
579.680051
580.006344
579.108737
581.861231
583.416282
583.577643
582.538518
585.163036
586.582933
586.609354
585.438563
587.923765
589.211819
589.120936
587.854101
590.222902
591.467245
571.796987
573.862638
575.604575
576.501998
576.958770
578.754541
580.152211
580.768700
581.011079
582.577673
583.791666
584.264798
584.383101
585.827980
586.914745
587.258162
587.244987
588.553673
589.505840
589.721320
589.588742
590.772323
591.596794
573.386527
574.823126
576.281428
577.241330
577.991288
579.392238
580.601738
581.307542
581.844430
583.061073
584.125891
584.717753
585.153045
586.257407
587.202139
587.669230
587.974906
588.943965
589.748419
590.074809
590.243413
591.077658
591.713719
573.037529
574.960842
576.568108
577.373372
577.765080
579.426953
580.707588
581.244666
581.431165
582.939188
584.111980
584.570270
584.687563
586.086803
587.142494
587.479218
587.467828
588.732892
589.641450
589.824032
589.662532
590.815647
591.618711
571.350816
574.874667
576.868602
577.325288
576.515825
579.265727
580.808587
580.990926
580.000594
582.627106
584.095680
584.236255
583.226925
585.729816
587.080528
587.101564
585.959847
588.334026
589.532351
589.383678
588.064883
590.363751
591.554442
575.083769
576.789136
578.166383
578.827632
579.116272
580.612392
581.762999
582.252656
582.419817
583.834199
584.935193
585.393137
585.528288
586.863189
587.869352
588.220546
588.233748
589.433533
590.283170
590.461355
590.297451
591.352967
592.068637
577.744178
578.561481
579.474031
580.192684
580.840786
581.830597
582.737177
583.400649
583.992066
584.939112
585.817651
586.458460
587.019109
587.909137
588.709954
589.254361
589.698956
590.452158
591.093501
591.458788
591.708908
592.254810
592.645957
579.000966
579.513217
580.219728
580.923639
581.639213
582.474218
583.287453
584.004321
584.703208
585.519082
586.317364
587.018087
587.689975
588.457901
589.186430
589.795837
590.354155
590.985020
591.552443
591.977863
592.328418
592.718721
592.981435
584.084748
584.673720
585.450663
586.204182
586.966484
587.912923
588.822781
589.598510
590.334916
591.239522
592.102996
592.826165
593.496184
594.310272
595.065103
595.667577
596.210545
596.896514
597.513081
597.957661
598.309106
598.747381
599.041401
582.281917
583.385522
584.437389
585.149062
585.694932
586.932216
587.983330
588.645562
589.126995
590.303527
591.301031
591.911452
592.330884
593.402180
594.277211
594.755020
595.038282
595.994673
596.748737
597.092075
597.216433
597.949205
598.439589
577.405947
580.723040
582.556407
582.951355
582.106891
584.860020
586.403320
586.620966
585.646226
588.309590
589.789890
589.966686
588.970757
591.469285
592.791323
592.803459
591.623365
594.061679
595.304248
595.236588
593.997950
596.215223
597.332114
563.420688
576.971529
580.426066
579.732858
570.333972
581.768126
584.579188
583.589376
573.988919
585.316163
588.052460
587.055229
577.707682
588.572543
591.085209
589.863366
580.060437
591.142756
593.646008
592.436143
582.985066
593.532124
596.079100
574.340968
577.908135
579.970966
580.472966
579.676388
582.591198
584.254105
584.484427
583.484542
586.247481
587.796353
587.948407
586.901048
589.481190
590.860930
590.843176
589.612369
592.141398
593.458229
593.384781
592.126632
594.468973
595.693045
575.657952
577.626584
579.285625
580.131352
580.559176
582.324012
583.696242
584.289129
584.509671
586.087701
587.308798
587.779928
587.890726
589.328279
590.405033
590.731972
590.705167
592.047675
593.036240
593.277228
593.158725
594.354823
595.184943
571.941809
575.694374
577.890522
578.474394
577.722641
580.751588
582.501954
582.796823
581.854148
584.630115
586.188640
586.336082
585.271159
587.899502
589.314844
589.318085
588.105064
590.649806
591.978131
591.899720
590.618695
593.028002
594.291105
558.175927
572.493944
576.265975
575.719786
566.258449
578.065273
581.068504
580.205137
570.780943
582.069067
584.824788
583.803112
574.306112
585.380789
587.978587
586.790791
577.024109
588.134042
590.666688
589.427526
579.768794
590.620248
593.274607
570.371064
574.143415
576.370433
576.989484
576.274507
579.343364
581.131644
581.458120
580.541712
583.342146
584.920772
585.083424
584.031559
586.675096
588.104571
588.118992
586.914485
589.467181
590.801720
590.726564
589.449736
591.871231
593.143739
572.480835
574.499905
576.228949
577.148100
577.649308
579.499791
580.949479
581.602925
581.871035
583.501470
584.763972
585.262599
585.394541
586.866601
587.974234
588.323643
588.313489
589.672265
590.670411
590.910428
590.789700
592.023245
592.880681
569.460108
573.150917
575.345033
575.961210
575.257349
578.329035
580.117605
580.429373
579.473435
582.338968
583.956616
584.138991
583.095141
585.752440
587.188047
587.201731
585.988718
588.547386
589.875602
589.775105
588.448142
590.920118
592.216285
556.568578
570.496565
574.191103
573.649289
564.237167
576.034974
579.040977
578.131676
568.430106
580.046731
582.897318
581.910180
572.403724
583.528031
586.140888
584.948955
575.129881
586.289330
588.814326
587.507224
577.557152
588.702434
591.423702
568.795198
572.494672
574.697985
575.320181
574.619048
577.691405
579.480024
579.792380
578.837421
581.702236
583.320317
583.504722
582.462740
585.119367
586.553313
586.565493
585.349827
587.901012
589.221320
589.114945
587.783671
590.250425
591.543240
571.131864
573.180600
574.934045
575.866912
576.373438
578.225302
579.675739
580.332563
580.606240
582.230779
583.491656
583.994651
584.132490
585.601721
586.705670
587.055379
587.045888
588.384609
589.363595
589.592415
589.466142
590.685351
591.533833
568.262243
572.142277
574.427103
575.070656
574.361824
577.433378
579.224661
579.564676
578.680073
581.445487
583.011772
583.181664
582.148657
584.778006
586.200689
586.227572
585.057472
587.548953
588.843358
588.756049
587.492320
589.869789
591.120688
555.012039
569.792557
573.684450
573.171853
563.705894
575.522319
578.531279
577.705949
568.472952
579.559185
582.273333
581.263558
571.850019
582.843728
585.428323
584.285737
574.758407
585.594651
588.049192
586.810094
577.305249
587.961928
590.568308
568.611048
572.470104
574.720898
575.324218
574.570719
577.588745
579.329567
579.628458
578.708993
581.436541
582.971006
583.118461
582.067923
584.677213
586.084500
586.101053
584.919703
587.390534
588.664692
588.560556
587.282224
589.641540
590.880377
571.870822
573.870462
575.551085
576.406599
576.833346
578.565304
579.908672
580.488779
580.705569
582.242906
583.435637
583.900286
584.016635
585.436362
586.504637
586.840744
586.824447
588.108944
589.037732
589.234564
589.086604
590.257478
591.074087
570.021520
573.617388
575.696348
576.218638
575.463739
578.282270
579.886094
580.106932
579.144241
581.804309
583.298729
583.447827
582.442054
584.961678
586.324952
586.343885
585.199076
587.590383
588.807642
588.667232
587.358498
589.688040
590.905243
558.503112
572.166827
575.649572
575.017776
565.952330
576.972662
579.670711
578.707767
569.466932
580.348788
582.973103
581.999815
572.946285
583.491709
585.957927
584.846408
575.605811
586.071323
588.389616
587.085266
577.520837
588.113013
590.663590
572.173007
575.501471
577.325172
577.710677
576.875350
579.503903
580.965694
581.151317
580.193065
582.737367
584.149126
584.310431
583.346312
585.779123
587.081746
587.127607
586.031131
588.334648
589.481740
589.348961
588.060327
590.267154
591.378981
576.754687
577.843394
578.861526
579.526676
580.015893
581.167198
582.140054
582.741890
583.175221
584.284041
585.228339
585.807914
586.212469
587.257637
588.118950
588.597976
588.883066
589.791476
590.493583
590.793105
590.884351
591.599625
592.082003
578.388195
578.954438
579.687108
580.379462
581.067807
581.929900
582.758650
583.463241
584.137048
584.981166
585.794753
586.482429
587.128204
587.921619
588.662546
589.256217
589.786350
590.442024
591.021964
591.432258
591.756466
592.177288
592.462843
583.791489
584.325822
585.075199
585.838803
586.626753
587.542839
588.435711
589.224126
589.986104
590.859222
591.703869
592.437471
593.130697
593.912776
594.647754
595.259730
595.826403
596.481879
597.082529
597.540726
597.917786
598.325333
598.596375
582.365713
583.199614
584.146524
584.913580
585.622035
586.689474
587.671581
588.398884
589.045021
590.050568
590.975899
591.646147
592.222888
593.127559
593.932331
594.471616
594.916877
595.703998
596.389594
596.795566
597.076939
597.640979
598.040376
579.400357
581.109288
582.503820
583.189693
583.509131
585.085124
586.306818
586.843641
587.041450
588.525318
589.676694
590.155548
590.290516
591.648188
592.656133
592.983961
592.970852
594.234060
595.152473
595.386241
595.262901
596.335962
597.058846
575.270733
578.775052
580.764581
581.213402
580.374130
583.230186
584.844337
585.050007
584.035021
586.769226
588.295461
588.442568
587.392902
589.949484
591.304944
591.277017
590.039396
592.547384
593.845779
593.766686
592.500815
594.810684
596.006361
576.458472
578.368481
579.966717
580.766040
581.155791
582.867907
584.194800
584.755608
584.952040
586.512900
587.722101
588.189307
588.296637
589.712302
590.765676
591.075251
591.034513
592.363787
593.343005
593.581367
593.460153
594.632291
595.444033
576.293210
577.707442
579.146010
580.096339
580.848592
582.271366
583.504801
584.227085
584.777168
586.022226
587.108583
587.707512
588.140318
589.247594
590.187669
590.640580
590.939313
591.945154
592.796438
593.161316
593.357809
594.214307
594.862686
574.200197
576.210992
577.910233
578.786210
579.238233
581.038896
582.443585
583.062724
583.304607
584.894100
586.123369
586.598711
586.710533
588.155565
589.236470
589.564522
589.538774
590.883228
591.873424
592.112944
591.993016
593.205559
594.047757
570.687228
574.449763
576.660257
577.259763
576.524409
579.573544
581.344513
581.657390
580.730132
583.519249
585.089481
585.246984
584.189169
586.819233
588.233493
588.235084
587.020679
589.565010
590.893484
590.814271
589.533847
591.950492
593.219558
572.640314
574.668664
576.396601
577.306454
577.794809
579.633957
581.075102
581.725391
581.993651
583.606910
584.855861
585.346605
585.472144
586.932744
588.028934
588.369793
588.354259
589.707153
590.703460
590.946952
590.832294
592.055444
592.905890
573.145455
574.601673
576.104083
577.125414
577.951612
579.454947
580.762695
581.545731
582.145936
583.439690
584.565692
585.193253
585.650780
586.790962
587.763002
588.241419
588.560066
589.582760
590.444608
590.813168
591.015899
591.900432
592.570850
571.657699
573.654705
575.368412
576.281734
576.781357
578.626306
580.069952
580.716827
580.978293
582.618693
583.889481
584.392832
584.526255
585.998847
587.104538
587.450335
587.435807
588.792250
589.786030
590.018630
589.888781
591.128840
591.990504
568.705673
572.389314
574.578065
575.192456
574.487262
577.551352
579.332519
579.640003
578.681985
581.544493
583.159841
583.340737
582.295095
584.950512
586.383506
586.394101
585.177856
587.732965
589.057886
588.955152
587.626456
590.095791
591.390076
570.992480
572.996895
574.719426
575.639234
576.141782
577.986300
579.427868
580.072748
580.332864
581.971875
583.242564
583.747209
583.882142
585.354991
586.460318
586.805457
586.788505
588.138766
589.125572
589.352322
589.217902
590.453558
591.312526
571.805698
573.282674
574.806361
575.841957
576.674097
578.176074
579.479472
580.259216
580.857842
582.146927
583.271417
583.901545
584.362872
585.503128
586.474788
586.954228
587.271189
588.279248
589.124754
589.481299
589.675754
590.549791
591.213653
570.603716
572.683453
574.452354
575.385459
575.881998
577.717767
579.152160
579.800202
580.071735
581.670320
582.912609
583.406764
583.540323
584.998303
586.094201
586.442483
586.434802
587.756660
588.723100
588.949478
588.827742
590.028835
590.866171
567.935987
571.809255
574.081330
574.708365
573.978908
577.021014
578.782452
579.096789
578.191069
580.939540
582.492758
582.653117
581.611259
584.229190
585.642588
585.662043
584.483385
586.962121
588.244387
588.145709
586.872590
589.243315
590.490491
570.938519
572.996579
574.729278
575.618947
576.068328
577.853359
579.240958
579.849944
580.087371
581.651144
582.863642
583.335794
583.451649
584.890865
585.971161
586.307786
586.287619
587.589855
588.535717
588.744303
588.606774
589.791209
590.617696
572.513064
573.941005
575.387166
576.335218
577.075232
578.469720
579.676480
580.381441
580.917821
582.132649
583.195451
583.785583
584.218122
585.317239
586.255633
586.716050
587.015050
587.978213
588.777608
589.099185
589.264623
590.099042
590.736214
572.153845
574.065821
575.656860
576.445490
576.823578
578.483100
579.769493
580.313090
580.504054
582.010758
583.180640
583.636570
583.751021
585.144728
586.193763
586.523628
586.505377
587.765095
588.670318
588.849965
588.686641
589.840049
590.643931
570.458862
573.969099
575.944247
576.381606
575.556582
578.307448
579.861197
580.054797
579.072587
581.697688
583.162763
583.300912
582.289153
584.786219
586.130170
586.144522
584.996279
587.365620
588.561703
588.411238
587.091372
589.390933
590.582477
574.177617
575.871982
577.233258
577.878315
578.155407
579.651939
580.810739
581.309989
581.484108
582.898725
583.997595
584.453602
584.586456
585.916754
586.917339
587.262847
587.270727
588.466629
589.314391
589.491485
589.327134
590.383232
591.099544
576.825420
577.634864
578.535403
579.241888
579.881609
580.870680
581.782193
582.452208
583.048652
583.996980
584.874850
585.514487
586.073309
586.960041
587.756637
588.296527
588.736890
589.487042
590.126848
590.491405
590.741369
591.287665
591.679225
578.075351
578.581512
579.278427
579.972567
580.681430
581.515080
582.331283
583.052781
583.755523
584.573023
585.371392
586.071466
586.741946
587.507338
588.232473
588.838121
589.392909
590.021178
590.587184
591.011977
591.362440
591.753019
592.016017
583.463885
583.967164
584.699881
585.470332
586.272163
587.171341
588.052986
588.848543
589.623180
590.477905
591.309436
592.048002
592.752042
593.515268
594.236168
594.851937
595.429119
596.067071
596.657283
597.123304
597.513267
597.903025
598.158664
582.223268
582.936415
583.828151
584.623409
585.397675
586.394944
587.340671
588.099982
588.811415
589.745387
590.631630
591.329742
591.967647
592.802847
593.569444
594.136697
594.644092
595.361733
596.012324
596.449473
596.792917
597.285315
597.634629
579.907796
581.114458
582.323052
583.121580
583.760383
585.009602
586.101236
586.763045
587.281383
588.437442
589.454214
590.048024
590.489236
591.532137
592.412700
592.860511
593.161885
594.102829
594.893488
595.245713
595.425365
596.174968
596.728283
577.345457
579.214247
580.756207
581.514238
581.871704
583.520355
584.796289
585.333590
585.518550
587.044758
588.226706
588.685181
588.788346
590.183086
591.213690
591.512231
591.462788
592.774529
593.738045
593.972193
593.845185
594.983513
595.766780
577.053203
578.431549
579.825633
580.739296
581.458255
582.829707
584.017837
584.709956
585.238911
586.460644
587.529153
588.119178
588.544736
589.633639
590.553124
590.990078
591.275809
592.270108
593.113321
593.475692
593.667794
594.502592
595.133392
576.466447
577.625962
578.940914
579.937444
580.815945
582.097718
583.258781
584.044202
584.725076
585.834947
586.852370
587.514580
588.075617
589.047836
589.916583
590.429841
590.855889
591.724771
592.505546
592.930286
593.249442
593.963841
594.514082
574.884934
576.322786
577.790546
578.767405
579.544551
580.998590
582.261395
583.007401
583.576312
584.836057
585.934434
586.543021
586.983773
588.095084
589.037302
589.491743
589.792213
590.799382
591.650529
592.012301
592.207611
593.078888
593.739303
572.983035
574.991277
576.696821
577.584919
578.052179
579.871452
581.294754
581.929729
582.184740
583.789166
585.032543
585.522334
585.648244
587.090982
588.169430
588.497280
588.472420
589.816115
590.804329
591.039305
590.915044
592.139136
592.989923
573.337214
574.789730
576.283149
577.291789
578.104064
579.595207
580.893369
581.670227
582.265564
583.548406
584.665835
585.289585
585.744186
586.871838
587.831115
588.300435
588.613055
589.629648
590.487496
590.854288
591.055836
591.936760
592.604490
573.351277
574.543573
575.913973
576.976745
577.927063
579.285696
580.518767
581.365075
582.097286
583.253279
584.308272
584.998736
585.585615
586.591554
587.495155
588.038104
588.488163
589.375620
590.168582
590.600854
590.930790
591.668663
592.237357
572.324829
573.764376
575.255619
576.276296
577.105827
578.600135
579.899953
580.680424
581.281397
582.573203
583.697502
584.323795
584.780562
585.923593
586.898282
587.378382
587.698175
588.720810
589.581489
589.949759
590.152661
591.035657
591.704855
570.922913
572.908083
574.616299
575.533886
576.041888
577.869688
579.301009
579.947089
580.215276
581.839668
583.098320
583.594373
583.722871
585.197304
586.304951
586.652261
586.639042
587.993839
588.987225
589.224499
589.102590
590.331411
591.185719
571.662973
573.108572
574.607938
575.635329
576.467636
577.959208
579.253303
580.027891
580.624653
581.914832
583.039543
583.667384
584.125843
585.269897
586.245094
586.724952
587.042208
588.059324
588.913694
589.275957
589.474031
590.353510
591.020821
572.024726
573.231679
574.620387
575.698076
576.654802
578.006211
579.225958
580.059216
580.782205
581.934952
582.990910
583.684688
584.275277
585.283366
586.188864
586.733586
587.181343
588.056416
588.833939
589.252666
589.572355
590.302782
590.867455
571.343591
572.824016
574.348097
575.381059
576.204915
577.680296
578.954613
579.709669
580.289488
581.567626
582.686436
583.315091
583.775538
584.905803
585.869039
586.344996
586.659257
587.653315
588.483878
588.828478
589.014222
589.883341
590.544706
570.338132
572.387287
574.129962
575.045870
575.528477
577.319192
578.708736
579.314684
579.547726
581.145779
582.389077
582.883244
583.015697
584.459622
585.543707
585.883716
585.867754
587.175604
588.124698
588.329468
588.184594
589.392628
590.235013
571.667605
573.124584
574.608761
575.593387
576.366741
577.794254
579.026243
579.745051
580.292183
581.538090
582.628841
583.235737
583.678063
584.789969
585.737087
586.199781
586.499888
587.474702
588.284885
588.611067
588.780318
589.634051
590.285764
572.709010
573.863381
575.165741
576.142162
576.995249
578.249488
579.384600
580.148056
580.808884
581.895590
582.894837
583.547946
584.106165
585.076206
585.948713
586.469729
586.892911
587.726891
588.460831
588.842682
589.129872
589.825937
590.368078
572.783660
574.133597
575.485863
576.350302
577.020713
578.362116
579.528513
580.205306
580.718544
581.903435
582.940554
583.514665
583.935349
585.016684
585.940103
586.392023
586.683317
587.630485
588.413462
588.722324
588.875165
589.692569
590.317061
572.600067
574.419952
575.896860
576.580937
576.865491
578.481091
579.734988
580.259705
580.434769
581.905561
583.042770
583.479886
583.578746
584.957336
585.991573
586.314515
586.287806
587.534052
588.424983
588.598092
588.425656
589.550402
590.329809
574.712751
575.875272
577.015885
577.734436
578.294630
579.489363
580.539937
581.169865
581.657284
582.761845
583.733530
584.299261
584.725551
585.755160
586.637260
587.098125
587.404276
588.300365
589.034344
589.335855
589.478024
590.211415
590.759069
576.684247
577.358656
578.184466
578.898655
579.589699
580.515368
581.400760
582.108802
582.772800
583.656032
584.498188
585.164682
585.782193
586.604322
587.367738
587.936731
588.437882
589.125329
589.735650
590.134399
590.448310
590.924248
591.266618
577.737981
578.204830
578.872818
579.561516
580.276697
581.095363
581.905952
582.639629
583.358708
584.161661
584.949256
585.654821
586.336343
587.085684
587.800336
588.412261
588.979222
589.593195
590.151636
590.586199
590.950986
591.324952
591.573303
582.947553
583.487675
584.244212
585.013708
585.804019
586.716770
587.605259
588.390157
589.148151
590.014019
590.850669
591.577137
592.263739
593.037312
593.761724
594.363457
594.921887
595.572506
596.171158
596.629069
597.005944
597.411756
597.681307
581.510306
582.357208
583.318205
584.097573
584.813563
585.874202
586.849661
587.574459
588.218887
589.213942
590.128490
590.790670
591.361174
592.256742
593.049049
593.576401
594.012348
594.795504
595.480771
595.888814
596.172221
596.732869
597.129367
578.512720
580.256266
581.680685
582.393943
582.738085
584.292535
585.500467
586.038098
586.243906
587.705868
588.839284
589.308098
589.438833
590.786487
591.777599
592.090321
592.065165
593.327295
594.248769
594.490134
594.376247
595.439211
596.155176
574.326854
577.910768
579.948999
580.444474
579.673327
582.465331
584.052352
584.265071
583.286464
585.969156
587.466763
587.601198
586.546720
589.092590
590.430550
590.385110
589.129019
591.642726
592.948255
592.884051
591.646408
593.927482
595.109835
575.597330
577.537406
579.159922
579.982123
580.393785
582.082219
583.393359
583.953904
584.158293
585.698605
586.891800
587.350573
587.452540
588.858003
589.897239
590.192743
590.140007
591.467406
592.448314
592.692211
592.578865
593.741245
594.546712
575.497797
576.911871
578.350175
579.301844
580.054355
581.465802
582.689603
583.407562
583.955900
585.194518
586.276336
586.874630
587.307037
588.402820
589.328215
589.768415
590.057241
591.056700
591.903631
592.265033
592.458742
593.314291
593.962323
573.466783
575.449787
577.127026
577.989236
578.431095
580.221638
581.617883
582.230042
582.466075
584.057504
585.291904
585.778049
585.903208
587.327792
588.387763
588.702091
588.667168
590.001621
590.981986
591.208820
591.074424
592.296190
593.144586
570.024289
573.717113
575.887116
576.464200
575.713782
578.751936
580.513546
580.816400
579.876036
582.676301
584.258799
584.439638
583.424616
586.007260
587.391922
587.379567
586.159566
588.690090
590.004653
589.903056
588.583796
591.033519
592.317168
571.928071
573.922728
575.622473
576.513793
576.988897
578.815539
580.246512
580.889264
581.151725
582.766170
584.019443
584.520329
584.658554
586.101005
587.180974
587.512524
587.491767
588.836716
589.824278
590.056523
589.928547
591.160352
592.016204
572.409173
573.846184
575.330577
576.341536
577.161001
578.647802
579.942864
580.721500
581.321348
582.605515
583.723969
584.348796
584.805248
585.939235
586.905192
587.380150
587.697500
588.717214
589.576653
589.945500
590.149163
591.030048
591.697405
570.930266
572.903724
574.602809
575.518071
576.029266
577.841449
579.264713
579.913809
580.190829
581.799303
583.045227
583.533633
583.656641
585.129964
586.236986
586.585239
586.575745
587.932167
588.928580
589.174739
589.064278
590.284076
591.132046
568.015511
571.651279
573.822536
574.455001
573.807936
576.792398
578.538494
578.859279
577.963606
580.742141
582.311838
582.467586
581.399148
584.066514
585.506697
585.523874
584.318642
586.871967
588.203514
588.130177
586.862053
589.271214
590.537786
570.270076
572.249539
573.957187
574.880241
575.394604
577.200958
578.614015
579.252830
579.522621
581.129684
582.377187
582.868041
582.993310
584.468214
585.576290
585.924644
585.912078
587.262818
588.253670
588.493678
588.378244
589.595379
590.442238
571.086495
572.538220
574.042486
575.072594
575.902119
577.372339
578.642004
579.395970
579.977972
581.261742
582.385443
583.016148
583.477620
584.615154
585.584879
586.063817
586.380840
587.386678
588.229021
588.582079
588.773703
589.649843
590.315470
569.939369
571.963499
573.698086
574.626533
575.131670
576.915210
578.295611
578.891626
579.115325
580.739737
582.006627
582.518074
582.664485
584.111941
585.199890
585.544348
585.534036
586.848652
587.802354
588.005173
587.853676
589.082210
589.937558
567.376177
571.119042
573.333606
573.964881
573.292887
576.227792
577.909924
578.142460
577.121522
579.964602
581.571730
581.765865
580.760697
583.346941
584.744006
584.757054
583.575962
586.042024
587.303064
587.156884
585.793994
588.251387
589.538032
570.258708
572.256809
573.947210
574.822177
575.273312
577.012034
578.355078
578.918578
579.111829
580.705033
581.944297
582.434110
582.562294
583.990421
585.061191
585.391470
585.366218
586.660540
587.593151
587.777006
587.608815
588.822267
589.668391
571.764643
573.156383
574.562939
575.477020
576.190979
577.575369
578.774205
579.467722
579.993152
581.212528
582.280401
582.871409
583.301583
584.397883
585.332011
585.785971
586.078096
587.039477
587.836180
588.151154
588.310125
589.152398
589.796364
571.394472
573.259092
574.795250
575.520127
575.832737
577.527711
578.846197
579.406745
579.606472
581.106897
582.267429
582.709020
582.805499
584.205820
585.255855
585.576822
585.545010
586.813424
587.727170
587.912141
587.753293
588.907093
589.711749
569.732668
573.156832
575.055567
575.391009
574.407895
577.291696
578.920792
579.153344
578.200364
580.804838
582.249835
582.359337
581.300706
583.829490
585.182032
585.182534
584.001148
586.401204
587.616734
587.479664
586.174330
588.466468
589.655028
573.379026
575.030941
576.341682
576.925305
577.139991
578.679728
579.880053
580.405624
580.594737
582.002030
583.087700
583.525498
583.637724
584.974203
585.975982
586.312829
586.307810
587.514011
588.373113
588.559453
588.402556
589.457601
590.172811
575.984806
576.774268
577.646389
578.321055
578.936157
579.935184
580.863969
581.547457
582.150985
583.096938
583.967559
584.597182
585.146153
586.030544
586.824322
587.358466
587.793107
588.545460
589.190235
589.559758
589.813545
590.360722
590.752353
577.218011
577.712385
578.391042
579.065712
579.761130
580.595952
581.419766
582.148601
582.855227
583.671613
584.465360
585.158921
585.822936
586.584188
587.305348
587.906289
588.457199
589.085280
589.653489
590.081132
590.433980
590.825706
591.089122
582.401770
582.999633
583.786933
584.548639
585.313491
586.252514
587.153732
587.922359
588.650712
589.540717
590.388004
591.096243
591.752161
592.549793
593.285515
593.869392
594.397031
595.073654
595.685947
596.129332
596.480037
596.914887
597.206194
580.578111
581.705303
582.779666
583.511013
584.070693
585.291662
586.329700
586.987280
587.466643
588.620927
589.596526
590.189848
590.595148
591.648919
592.502182
592.958681
593.224390
594.173412
594.926326
595.272931
595.401585
596.126851
596.611730
575.619500
579.021676
580.909930
581.356514
580.581101
583.265588
584.778840
585.001391
584.059939
586.662790
588.104090
588.259026
587.250509
589.729761
591.024292
591.009309
589.802885
592.242879
593.491688
593.439669
592.229850
594.416298
595.518098
561.314110
575.228560
578.795048
578.215289
569.197639
580.252635
582.985737
582.027329
572.672468
583.724697
586.385235
585.359983
576.000331
586.843431
589.326707
588.069536
578.193402
589.325010
591.846673
590.677111
581.391673
591.771143
594.280298
572.603973
576.247749
578.355290
578.900870
578.168961
581.011300
582.639834
582.873071
581.906497
584.611693
586.125700
586.259988
585.200815
587.761458
589.116412
589.072851
587.815926
590.345126
591.665443
591.603925
590.371636
592.683684
593.893614
574.067693
576.033683
577.688686
578.534106
578.962554
580.702862
582.056616
582.641767
582.860133
584.424084
585.635288
586.104166
586.214387
587.628732
588.679079
588.983392
588.938368
590.269005
591.249291
591.483570
591.359364
592.553467
593.382563
570.487817
574.166229
576.315658
576.871528
576.099076
579.108503
580.843209
581.124309
580.166101
582.949351
584.517476
584.687329
583.663258
586.235524
587.610222
587.589327
586.361746
588.885902
590.195748
590.091281
588.768584
591.209280
592.486096
557.033154
571.035759
574.710002
574.118396
564.625000
576.413130
579.398778
578.511787
569.019288
580.371594
583.156342
582.197615
572.949398
583.765275
586.289966
585.077828
575.320643
586.385338
588.889027
587.592326
577.718013
588.773985
591.471071
568.952016
572.639707
574.809049
575.391650
574.650471
577.695251
579.464161
579.775465
578.843832
581.651102
583.239494
583.425187
582.414852
585.006729
586.402796
586.400191
585.187936
587.723742
589.042025
588.943849
587.627832
590.079721
591.364548
570.993249
572.972396
574.665759
575.564029
576.053449
577.869355
579.294135
579.939171
580.209050
581.820563
583.070804
583.566717
583.698858
585.158271
586.253648
586.595550
586.582016
587.934507
588.929053
589.170680
589.053083
590.278656
591.129884
568.000429
571.631516
573.794360
574.417084
573.761719
576.741751
578.486113
578.806687
577.911286
580.688314
582.257337
582.413852
581.346271
584.011071
585.448765
585.465040
584.260697
586.816109
588.151279
588.082314
586.817392
589.226361
590.491930
555.305880
569.012547
572.660646
572.180771
563.154728
574.522912
577.433634
576.580171
567.297244
578.457840
581.192436
580.152450
570.543446
581.751907
584.383495
583.204384
573.427667
584.558040
587.097365
585.874371
576.280280
587.071201
589.712841
567.339819
570.977462
573.149599
573.781167
573.129599
576.100957
577.831631
578.138647
577.233644
580.009828
581.581590
581.741457
580.676649
583.343161
584.781998
584.798717
583.591908
586.141285
587.470723
587.395549
586.125696
588.532826
589.797873
569.666964
571.664057
573.380375
574.302971
574.809352
576.597146
577.985931
578.596704
578.839832
580.456131
581.716210
582.220709
582.359354
583.822497
584.922116
585.269993
585.260119
586.595090
587.570498
587.794900
587.663618
588.887647
589.739112
566.939551
570.675884
572.891096
573.532123
572.873380
575.815452
577.502996
577.741334
576.728215
579.582508
581.200899
581.404002
580.406327
583.002106
584.407777
584.427467
583.253344
585.731286
587.005140
586.870155
585.516241
587.981090
589.271858
554.246791
568.418427
572.167166
571.697648
562.664788
573.958291
576.782431
575.759796
565.915830
577.575145
580.433563
579.502148
570.283285
581.088419
583.628634
582.474847
572.958098
583.756770
586.170765
584.806184
574.784041
585.953722
588.672902
567.259513
570.967823
573.136177
573.720698
573.005728
575.905779
577.559308
577.767734
576.725710
579.548011
581.137571
581.318243
580.301978
582.876640
584.263896
584.269058
583.080048
585.535914
586.787157
586.632372
585.261609
587.711154
588.992765
570.351788
572.281211
573.891469
574.687150
575.065203
576.781108
578.110618
578.669230
578.862506
580.409948
581.610848
582.075658
582.186459
583.600698
584.660922
584.984820
584.954640
586.237035
587.161809
587.346676
587.184149
588.372104
589.201283
568.504581
571.993743
573.970965
574.367827
573.434908
576.376329
578.050140
578.303239
577.363642
580.002809
581.477403
581.596677
580.541350
583.089194
584.456704
584.456388
583.272700
585.692072
586.927102
586.796912
585.500094
587.825857
589.043405
557.240046
570.554145
573.872602
572.990507
563.077483
574.898385
577.799153
576.920582
567.812272
578.575006
581.151375
580.106966
570.809448
581.571030
584.069244
582.918703
573.492247
584.136419
586.503941
585.228905
575.732308
586.268553
588.808808
570.585474
573.816144
575.545837
575.810230
574.802840
577.568130
579.115283
579.349016
578.425006
580.946661
582.332546
582.457957
581.439964
583.900437
585.207518
585.234373
584.100132
586.434063
587.602927
587.486589
586.215048
588.415287
589.524282
575.065725
576.117325
577.085759
577.694227
578.133907
579.307659
580.310788
580.935046
581.380712
582.483932
583.415151
583.976856
584.362305
585.404431
586.260221
586.727812
587.000370
587.912783
588.622812
588.930223
589.028097
589.744375
590.226838
576.666232
577.211822
577.912919
578.571462
579.235476
580.099079
580.939761
581.655903
582.335785
583.177462
583.982861
584.659170
585.293316
586.079013
586.812123
587.396608
587.918866
588.573289
589.156117
589.570632
589.898639
590.321349
590.607672
582.154218
582.692961
583.447140
584.213822
585.000992
585.910377
586.795850
587.577843
588.331683
589.190776
590.018907
590.736766
591.415940
592.184713
592.906516
593.505830
594.060711
594.706145
595.299078
595.751850
596.124961
596.528670
596.797375
580.720077
581.565497
582.524117
583.300911
584.014027
585.071188
586.043802
586.766340
587.407053
588.394357
589.298840
589.951001
590.512993
591.404197
592.195631
592.722181
593.155463
593.932950
594.611576
595.013571
595.292609
595.851073
596.246798
577.727859
579.469625
580.891504
581.602572
581.944347
583.494820
584.699980
585.236473
585.439586
586.891959
588.012705
588.469222
588.588629
589.932836
590.927311
591.242281
591.216186
592.471659
593.385023
593.618834
593.499544
594.560300
595.275672
573.548263
577.129681
579.164674
579.657805
578.884529
581.671523
583.255328
583.467566
582.487289
585.158741
586.642229
586.763744
585.698314
588.242032
589.585110
589.544358
588.289537
590.795704
592.091786
592.018929
590.775038
593.053974
594.235836
574.825830
576.761820
578.378853
579.196269
579.603690
581.286736
582.593945
583.152473
583.353611
584.884364
586.065658
586.513726
586.608288
588.012763
589.055973
589.356080
589.304797
590.626628
591.599515
591.835991
591.717196
592.876895
593.681301
574.735945
576.142837
577.571711
578.514846
579.260268
580.665267
581.884028
582.598210
583.142038
584.372959
585.445520
586.035351
586.462365
587.558831
588.489208
588.934704
589.225761
590.221760
591.062987
591.419195
591.608904
592.461291
593.107486
572.716126
574.687313
576.350237
577.199894
577.631903
579.414499
580.804494
581.411642
581.642675
583.227786
584.454871
584.933907
585.054256
586.481864
587.549754
587.871584
587.840870
589.173181
590.149636
590.373586
590.236945
591.455010
592.300694
569.279846
572.956753
575.108564
575.670199
574.907907
577.936792
579.691160
579.988268
579.042986
581.838352
583.415578
583.590972
582.572263
585.160121
586.554404
586.551204
585.337349
587.866450
589.178627
589.076404
587.756847
590.202443
591.482712
571.171269
573.152882
574.835784
575.711559
576.173981
577.990674
579.413713
580.050121
580.307969
581.919640
583.171039
583.670381
583.808570
585.255810
586.343076
586.681851
586.666164
588.011965
589.000055
589.233837
589.106627
590.335470
591.188382
571.635186
573.062642
574.532919
575.529177
576.335626
577.812149
579.098584
579.869897
580.465127
581.749188
582.869968
583.497683
583.957172
585.094994
586.065397
586.544705
586.865486
587.888172
588.751823
589.125389
589.331781
590.210459
590.874934
570.143652
572.109478
573.795974
574.696658
575.194023
576.995693
578.409419
579.049412
579.320827
580.932107
582.184677
582.680083
582.808670
584.284871
585.393816
585.743855
585.735880
587.097011
588.102051
588.357212
588.252637
589.469758
590.313891
567.224172
570.852806
573.011757
573.629139
572.967016
575.940567
577.675916
577.985430
577.082260
579.865629
581.444684
581.609844
580.548536
583.217965
584.658655
584.676445
583.472367
586.031477
587.373803
587.312469
586.053150
588.458496
589.720159
569.482860
571.454616
573.149630
574.057832
574.557248
576.350668
577.751049
578.377721
578.639955
580.249624
581.504665
582.003569
582.134916
583.612286
584.721396
585.070894
585.060620
586.416956
587.416914
587.667177
587.558912
588.774424
589.618002
570.311856
571.753711
573.243633
574.258609
575.073003
576.527802
577.782229
578.522440
579.095746
580.379512
581.507957
582.144150
582.609908
583.750171
584.721845
585.202665
585.522352
586.533065
587.382731
587.743742
587.940876
588.817054
589.481018
569.182246
571.192418
572.909470
573.821898
574.311542
576.076965
577.439310
578.019010
578.231743
579.854696
581.124515
581.639205
581.788044
583.238164
584.328728
584.675492
584.667715
585.986418
586.946295
587.155808
587.009202
588.238274
589.092585
566.631292
570.356229
572.550590
573.165408
572.478553
575.393796
577.056320
577.270963
576.237171
579.078362
580.687202
580.882656
579.878111
582.466489
583.866055
583.881245
582.702288
585.171560
586.437762
586.297469
584.939251
587.397058
588.682827
569.504597
571.487742
573.159562
574.018238
574.454741
576.176769
577.503227
578.051750
578.234055
579.823459
581.061760
581.550684
581.677959
583.106533
584.178360
584.509672
584.485670
585.782273
586.718696
586.907004
586.742406
587.956809
588.802748
570.996089
572.375555
573.765334
574.663478
575.363661
576.735642
577.922978
578.606210
579.123573
580.337912
581.402161
581.989874
582.417273
583.512128
584.445540
584.898987
585.191083
586.153736
586.953088
587.271239
587.432924
588.276663
588.921115
570.615171
572.467808
573.987394
574.696214
574.995976
576.682854
577.994843
578.549559
578.743921
580.238792
581.393677
581.829809
581.921635
583.318960
584.366769
584.685706
584.652509
585.921289
586.836841
587.024065
586.867311
588.023005
588.828666
568.944897
572.356594
574.238864
574.558489
573.563304
576.442541
578.068867
578.298739
577.342412
579.941270
581.379587
581.482325
580.417723
582.942540
584.291798
584.289095
583.105191
585.504886
586.721548
586.586009
585.282213
587.576499
588.766350
572.577534
574.219996
575.517561
576.088403
576.293634
577.829437
579.027755
579.551462
579.737790
581.140173
582.219584
582.650791
582.756977
584.088767
585.086465
585.419472
585.411420
586.616482
587.475992
587.663416
587.507867
588.564608
589.280865
575.171210
575.954215
576.816751
577.481850
578.089706
579.084842
580.011339
580.692810
581.293602
582.235315
583.100512
583.724263
584.267587
585.147039
585.936331
586.466358
586.897731
587.648390
588.292945
588.663122
588.917977
589.466349
589.858708
576.397827
576.887333
577.558436
578.225338
578.914620
579.745577
580.566855
581.293468
581.997335
582.809844
583.598722
584.286932
584.945628
585.701928
586.418477
587.015220
587.562776
588.188883
588.756499
589.184491
589.538164
589.930790
590.194753
581.872668
582.373177
583.101256
583.866330
584.662102
585.554438
586.430192
587.220521
587.987490
588.828518
589.642909
590.364717
591.054927
591.808728
592.523677
593.134404
593.704595
594.331775
594.910110
595.365657
595.748083
596.133876
596.388008
580.638768
581.348904
582.236078
583.026884
583.796143
584.785969
585.726155
586.482299
587.187910
588.105361
588.970571
589.649039
590.271755
591.098587
591.862088
592.427830
592.930655
593.635592
594.271376
594.695525
595.029792
595.518281
595.866450
578.335105
579.538021
580.741971
581.538019
582.174553
583.413878
584.499910
585.162749
585.680390
586.813278
587.801652
588.371005
588.794721
589.831645
590.714680
591.168200
591.471140
592.394464
593.164431
593.498941
593.666111
594.412556
594.965659
575.786628
577.649842
579.185995
579.942910
580.302100
581.935631
583.204306
583.746469
583.938552
585.432315
586.579714
587.010893
587.095785
588.488075
589.526385
589.838473
589.800213
591.087197
592.024321
592.236749
592.093552
593.230517
594.014557
575.509822
576.878886
578.261672
579.167353
579.880345
581.239144
582.419309
583.110684
583.637728
584.836233
585.877411
586.444724
586.856164
587.944141
588.871764
589.320537
589.612718
590.591315
591.414232
591.759207
591.938817
592.769276
593.398719
574.947746
576.089363
577.382723
578.361586
579.226373
580.494799
581.646048
582.425435
583.098996
584.192376
585.189861
585.834173
586.384488
587.359238
588.238548
588.764139
589.196338
590.055782
590.822751
591.236212
591.547324
592.254971
592.801205
573.402248
574.806295
576.237948
577.186876
577.943774
579.381702
580.632325
581.369174
581.928952
583.175784
584.258601
584.851303
585.281842
586.402337
587.361615
587.834041
588.146145
589.145169
589.985732
590.341996
590.534593
591.395964
592.049153
571.530327
573.485845
575.142696
575.995531
576.438193
578.238591
579.647675
580.271799
580.517670
582.112039
583.343618
583.818997
583.932946
585.393261
586.494922
586.846855
586.842049
588.174872
589.153935
589.389026
589.269130
590.478875
591.319301
571.841202
573.257614
574.710345
575.684988
576.471191
577.942580
579.225250
579.989688
580.576027
581.853686
582.967125
583.586182
584.038726
585.178862
586.155308
586.642359
586.968580
587.983330
588.839548
589.210022
589.415128
590.286881
590.946268
571.807657
572.977333
574.316479
575.348067
576.271539
577.610421
578.826708
579.657742
580.379865
581.537384
582.598652
583.295569
583.888680
584.902597
585.815571
586.368458
586.827082
587.719361
588.519243
588.961934
589.299026
590.029502
590.589904
570.750497
572.173471
573.637797
574.627068
575.426628
576.902255
578.183726
578.943274
579.528991
580.831706
581.974175
582.617795
583.088047
584.235154
585.212625
585.696850
586.022489
587.054716
587.931047
588.320700
588.540651
589.411551
590.068039
569.337741
571.307695
572.989520
573.873301
574.345637
576.157076
577.568183
578.186092
578.428873
580.074820
581.360927
581.881735
582.029896
583.503950
584.609908
584.958160
584.949500
586.316981
587.332068
587.601055
587.510289
588.716613
589.552232
570.087158
571.516094
572.988782
573.984785
574.785417
576.253239
577.522094
578.269028
578.846163
580.147024
581.291955
581.939404
582.412410
583.559510
584.535269
585.017072
585.339582
586.368369
587.241698
587.628683
587.846649
588.716279
589.372064
570.479744
571.663438
573.021190
574.068469
574.995828
576.316108
577.503731
578.306692
579.009794
580.165232
581.233467
581.939704
582.539419
583.552645
584.461802
585.010426
585.463953
586.348730
587.140956
587.577178
587.909707
588.637559
589.196499
569.847945
571.289939
572.773362
573.775222
574.572218
576.007750
577.240853
577.958140
578.511440
579.790679
580.918593
581.554515
582.019351
583.155840
584.125141
584.606545
584.926728
585.928603
586.771185
587.130284
587.327515
588.195469
588.852682
568.887055
570.877754
572.569738
573.454693
573.916524
575.658806
577.000514
577.562295
577.759899
579.362976
580.614956
581.112371
581.244335
582.694985
583.785874
584.131578
584.121318
585.434831
586.393870
586.612121
586.479954
587.685050
588.523057
570.178778
571.594738
573.035501
573.987884
574.735467
576.126040
577.320595
578.005188
578.526473
579.768453
580.859953
581.465391
581.905177
583.019119
583.969461
584.435061
584.738287
585.717301
586.534852
586.870646
587.048283
587.902270
588.552253
571.179578
572.303897
573.568635
574.511827
575.337593
576.567161
577.679017
578.421361
579.065557
580.143195
581.135815
581.782121
582.334327
583.301996
584.173652
584.693913
585.117038
585.953405
586.692446
587.080579
587.373185
588.071776
588.614517
571.233647
572.552808
573.866377
574.694632
575.336406
576.664983
577.821366
578.488515
578.992494
580.165936
581.191033
581.753283
582.163769
583.239810
584.159328
584.607076
584.895038
585.843074
586.629615
586.942383
587.098558
587.920289
588.547168
571.040899
572.823656
574.259128
574.904383
575.157117
576.771477
578.025596
578.548723
578.720261
580.178098
581.300247
581.722194
581.807312
583.179503
584.208018
584.524194
584.491242
585.737482
586.630819
586.805895
586.634545
587.765359
588.548380
573.116109
574.253785
575.363023
576.051787
576.589706
577.780119
578.830127
579.458825
579.942464
581.036647
581.994911
582.546574
582.960045
583.980988
584.855437
585.308466
585.607988
586.502008
587.236797
587.539831
587.683783
588.421266
588.971555
575.056397
575.715784
576.520353
577.213708
577.889240
578.808393
579.690766
580.396049
581.055469
581.930265
582.761363
583.415890
584.022002
584.834602
585.589341
586.150106
586.644529
587.328577
587.938373
588.338100
588.653770
589.132234
589.476226
576.094245
576.550599
577.202661
577.875183
578.577835
579.389326
580.195631
580.925592
581.639702
582.435127
583.213066
583.907998
584.579009
585.318715
586.024373
586.627980
587.188177
587.798149
588.355293
588.790333
589.156549
589.532278
589.781749
581.392652
581.922761
582.665270
583.421269
584.200562
585.105896
585.989931
586.771434
587.523187
588.375295
589.193901
589.902793
590.575992
591.344242
592.070075
592.674736
593.231646
593.870640
594.453497
594.896395
595.262619
595.664972
595.934196
579.977894
580.807065
581.747444
582.509440
583.212495
584.266778
585.240348
585.965773
586.607570
587.584902
588.476026
589.116308
589.670767
590.563658
591.364027
591.902873
592.344380
593.109302
593.770509
594.156035
594.423055
594.982833
595.381524
577.032793
578.735244
580.123660
580.811369
581.137325
582.689122
583.900707
584.448262
584.663241
586.095306
587.193720
587.632389
587.740020
589.091527
590.105347
590.449542
590.453545
591.674817
592.552852
592.754932
592.607721
593.681594
594.407117
572.927915
576.420866
578.403538
578.864115
578.063381
580.862355
582.459156
582.693286
581.750983
584.375384
585.825413
585.923032
584.838247
587.400066
588.773727
588.786239
587.618840
590.034908
591.271198
591.147495
589.838364
592.164774
593.368375
574.138304
576.031792
577.613074
578.405873
578.797112
580.481240
581.794522
582.363568
582.575324
584.084466
585.242469
585.671317
585.754824
587.172010
588.240800
588.576556
588.560439
589.849565
590.788114
590.995016
590.850025
592.020647
592.832897
574.021011
575.399722
576.801058
577.724928
578.458959
579.860223
581.079341
581.796269
582.340473
583.557682
584.611107
585.180605
585.594622
586.708395
587.666685
588.142074
588.455150
589.439699
590.265336
590.612285
590.797524
591.643000
592.284694
572.023254
573.949642
575.577952
576.407521
576.829492
578.605716
579.993038
580.600696
580.831463
582.401110
583.604973
584.050450
584.135995
585.606174
586.720014
587.083557
587.088027
588.405339
589.372250
589.605766
589.490588
590.678542
591.504714
568.650284
572.230964
574.331681
574.869598
574.098193
577.117597
578.868001
579.166668
578.228688
581.001427
582.550205
582.671262
581.555262
584.252603
585.720064
585.778166
584.640065
587.120024
588.418724
588.347194
587.106398
589.466346
590.706913
570.443447
572.384188
574.034570
574.888720
575.337964
577.148330
578.567539
579.200310
579.456037
581.062412
582.304605
582.782783
582.894176
584.384266
585.513346
585.888858
585.905886
587.241284
588.227654
588.479198
588.379088
589.576921
590.408331
570.836068
572.249973
573.700194
574.672301
575.457010
576.933833
578.218163
578.977011
579.559222
580.860110
581.999038
582.637173
583.103307
584.255469
585.241633
585.736049
586.069200
587.094952
587.964699
588.351859
588.571268
589.436249
590.088411
569.290442
571.260311
572.930863
573.792006
574.237963
576.065427
577.484877
578.092269
578.313217
579.989926
581.300742
581.837986
581.999543
583.470051
584.574938
584.924988
584.918483
586.289060
587.307825
587.584589
587.503580
588.699531
589.527971
566.320017
569.979012
572.124470
572.675812
571.883319
574.958093
576.716586
576.960451
575.898999
578.861914
580.547455
580.783140
579.796005
582.422217
583.841051
583.848596
582.635174
585.213303
586.577829
586.553958
585.356984
587.704930
588.938892
568.622018
570.599185
572.279498
573.148156
573.595558
575.414624
576.820921
577.415320
577.627474
579.302816
580.616869
581.158872
581.323621
582.792607
583.893661
584.239358
584.228589
585.596876
586.615024
586.891369
586.810027
588.005050
588.832604
569.493914
570.927137
572.400183
573.390973
574.181967
575.637468
576.890943
577.620086
578.181912
579.482788
580.631414
581.282346
581.757805
582.904274
583.880500
584.365312
584.690318
585.711898
586.579443
586.965585
587.184669
588.047103
588.696826
568.411530
570.396957
572.090269
572.981397
573.453529
575.215848
576.577978
577.157919
577.373499
578.989763
580.254185
580.759481
580.895561
582.366096
583.473468
583.831282
583.833350
585.164757
586.148580
586.399487
586.301327
587.492890
588.318572
565.918021
569.588657
571.749896
572.342090
571.634908
574.551388
576.216105
576.438733
575.425111
578.235121
579.820427
579.985051
578.928706
581.570511
583.000318
583.031771
581.866417
584.348257
585.644640
585.572639
584.338785
586.683800
587.915427
568.757223
570.715939
572.367824
573.212951
573.638929
575.354971
576.676786
577.224377
577.408214
578.981456
580.202817
580.672653
580.780639
582.226923
583.314943
583.657558
583.643200
584.949827
585.905995
586.130934
586.010833
587.189267
588.009480
570.230886
571.599958
572.981817
573.878486
574.578948
575.937440
577.110004
577.782980
578.293169
579.497519
580.551920
581.131135
581.553032
582.650030
583.588427
584.048044
584.346494
585.312586
586.118963
586.449435
586.622734
587.459769
588.097052
569.850015
571.694841
573.215142
573.939765
574.263474
575.917421
577.197609
577.732471
577.914592
579.401938
580.551813
580.987628
581.083701
582.472349
583.517115
583.840189
583.814694
585.076591
585.987002
586.170361
586.008314
587.170751
587.979542
568.190699
571.587301
573.474938
573.831467
572.913970
575.709056
577.282887
577.485473
576.513042
579.107021
580.543932
580.654382
579.612318
582.109391
583.448074
583.450779
582.286526
584.661184
585.861685
585.709751
584.379427
586.699242
587.900254
571.801066
573.438946
574.741232
575.331207
575.561971
577.065734
578.233132
578.736736
578.910709
580.306983
581.383507
581.816436
581.927541
583.247897
584.238642
584.571956
584.567859
585.761836
586.610823
586.788059
586.622582
587.687746
588.409659
574.379541
575.161542
576.026447
576.698523
577.312298
578.295170
579.205644
579.874230
580.465904
581.401551
582.262598
582.884105
583.425732
584.299334
585.083778
585.611431
586.041224
586.786334
587.425073
587.790123
588.041499
588.591980
588.986367
575.599128
576.088341
576.760377
577.429525
578.119256
578.943434
579.754782
580.472131
581.168584
581.975362
582.759677
583.444251
584.099483
584.851225
585.563535
586.157001
586.701585
587.323736
587.887470
588.312364
588.664326
589.057400
589.322094
580.862610
581.445749
582.213492
582.957004
583.707857
584.639035
585.536532
586.303002
587.026602
587.903329
588.733326
589.425187
590.069636
590.865490
591.607455
592.199863
592.730856
593.396028
593.991390
594.418357
594.757336
595.190010
595.482052
579.074958
580.171701
581.214982
581.921235
582.462739
583.678530
584.717087
585.378674
585.860212
586.994355
587.945695
588.517415
588.907754
589.964030
590.832567
591.310753
591.594127
592.517699
593.240196
593.558543
593.664543
594.394524
594.884960
574.228671
577.534546
579.360673
579.765947
578.956381
581.649326
583.174285
583.418575
582.513691
585.062321
586.460387
586.581744
585.544636
588.040837
589.372328
589.416497
588.299888
590.642770
591.822291
591.710051
590.428234
592.661829
593.786424
560.292466
573.811791
577.259370
576.613915
567.485151
578.624038
581.388265
580.487255
571.358562
582.166241
584.747767
583.672309
574.229383
585.150089
587.697680
586.575899
577.195269
587.826251
590.199658
588.911259
579.292004
589.974990
592.548786
571.226793
574.768554
576.809768
577.311913
576.545340
579.395913
581.035944
581.290629
580.359505
583.008727
584.478066
584.577077
583.492140
586.079300
587.479865
587.505721
586.347260
588.781263
590.033255
589.914830
588.613566
590.968636
592.197407
572.614605
574.526401
576.133908
576.946968
577.355453
579.089374
580.443366
581.033491
581.254685
582.792451
583.970084
584.402635
584.484738
585.932800
587.031303
587.387400
587.385707
588.689116
589.640413
589.858948
589.728430
590.909170
591.730050
569.105368
572.673889
574.758208
575.280026
574.491981
577.488535
579.218446
579.501994
578.549870
581.300472
582.826348
582.928263
581.798208
584.487751
585.951495
586.008188
584.867135
587.336466
588.623417
588.542499
587.294098
589.644905
590.879482
556.031297
569.593530
573.147465
572.514374
563.020535
574.776979
577.754888
576.877747
567.452880
578.711638
581.435498
580.331982
570.508459
581.919047
584.622862
583.550722
574.167649
584.901139
587.353629
586.147867
576.751392
587.316230
589.902423
567.509410
571.094194
573.201827
573.747697
572.985442
576.018106
577.780469
578.087147
577.157674
579.950376
581.520343
581.659197
580.557561
583.267450
584.745574
584.812457
583.682145
586.170904
587.478904
587.417343
586.184998
588.544839
589.784018
569.389976
571.344705
573.004226
573.860448
574.307590
576.129411
577.551915
578.173773
578.413995
580.061019
581.343545
581.856289
581.997374
583.483302
584.606235
584.974347
584.982985
586.336626
587.339191
587.603737
587.513567
588.708584
589.536931
566.282916
569.937554
572.076149
572.619742
571.822161
574.900714
576.665108
576.913297
575.854105
578.818882
580.504704
580.739488
579.752410
582.383250
583.808891
583.823611
582.614826
585.189846
586.549402
586.521606
585.322203
587.667569
588.900202
553.369390
567.262199
570.898086
570.245817
560.506986
572.537239
575.539334
574.492638
564.248167
576.405001
579.409932
578.526568
569.268172
580.179650
582.746418
581.541678
571.698559
582.908888
585.494263
584.363518
575.112485
585.566466
588.131168
565.611822
569.274866
571.423849
571.975438
571.179889
574.248936
575.999350
576.233921
575.165308
578.129225
579.818741
580.058763
579.075315
581.703441
583.124139
583.133799
581.920608
584.494298
585.854547
585.827636
584.628854
586.973398
588.205047
568.034248
570.015780
571.702333
572.581142
573.040506
574.834232
576.221651
576.810534
577.026145
578.677117
579.972196
580.500907
580.655801
582.130039
583.238702
583.594446
583.593248
584.945749
585.949639
586.216586
586.128976
587.320812
588.146045
565.411351
569.086007
571.255028
571.856658
571.161878
574.101141
575.788127
576.028151
575.029893
577.860558
579.465485
579.645897
578.602564
581.257171
582.698126
582.738497
581.582289
584.079322
585.393104
585.338640
584.118692
586.465264
587.695776
552.964424
566.892853
570.563647
570.046975
560.942476
572.270563
575.102589
574.105961
564.401741
575.900293
578.701504
577.688544
568.168509
579.277369
581.896955
580.775888
571.294044
582.101645
584.570323
583.380389
574.048114
584.544995
587.112868
565.771437
569.417835
571.545442
572.102880
571.363881
574.255218
575.900602
576.109112
575.080526
577.862514
579.418959
579.560428
578.487057
581.115588
582.536462
582.562238
581.390873
583.861557
585.146326
585.064916
583.822291
586.156793
587.382612
568.812447
570.719467
572.312619
573.103385
573.482165
575.169977
576.472909
577.013820
577.195232
578.723648
579.906401
580.355218
580.454558
581.873437
582.942730
583.277668
583.259379
584.545951
585.481743
585.687973
585.548913
586.721179
587.537253
566.969545
570.436159
572.410582
572.838467
571.978030
574.825807
576.438137
576.656661
575.694636
578.321226
579.786623
579.906614
578.869286
581.389973
582.749939
582.758841
581.598597
583.995754
585.219095
585.079024
583.761287
586.110401
587.336287
555.778205
569.008164
572.329385
571.545676
562.082403
573.436509
576.208934
575.279134
566.131339
576.896493
579.471951
578.452790
569.302059
579.906085
582.373791
581.242711
571.942465
582.451012
584.777936
583.459976
573.809114
584.498029
587.071199
569.028402
572.242449
573.976579
574.278175
573.346987
576.020665
577.507755
577.706736
576.760211
579.271800
580.651908
580.781268
579.782334
582.210420
583.502904
583.532139
582.414775
584.719431
585.867775
585.731080
584.430496
586.657415
587.779031
573.473632
574.521356
575.491368
576.110078
576.561263
577.709582
578.684818
579.287408
579.717166
580.809255
581.732061
582.288631
582.670990
583.701032
584.547717
585.011067
585.281594
586.183325
586.883177
587.181573
587.272318
587.993508
588.479852
575.060497
575.604460
576.305302
576.965660
577.629068
578.480050
579.303831
580.004292
580.671164
581.502187
582.298506
582.967133
583.594134
584.370997
585.096169
585.674466
586.191229
586.838521
587.414663
587.823911
588.148903
588.572505
588.860115
580.601287
581.127167
581.863226
582.612342
583.385646
584.286444
585.167066
585.945618
586.694294
587.543047
588.358179
589.064027
589.735661
590.504639
591.233123
591.841063
592.400203
593.039316
593.621104
594.062853
594.428260
594.830035
595.098928
579.189651
580.013382
580.946111
581.700327
582.396951
583.446808
584.417278
585.140003
585.778775
586.752794
587.640485
588.277641
588.830672
589.725088
590.529416
591.073020
591.517719
592.282315
592.941599
593.325356
593.591200
594.150103
594.548280
576.249016
577.943820
579.322849
580.001532
580.320509
581.868318
583.077481
583.622812
583.834765
585.263638
586.358894
586.794364
586.900759
588.255137
589.275046
589.626524
589.635533
590.855394
591.729910
591.929196
591.780279
592.852766
593.577450
572.145980
575.629512
577.601626
578.052780
577.245133
580.041059
581.636460
581.869236
580.924555
583.546047
584.992900
585.087260
584.001390
586.567238
587.948582
587.970376
586.809746
589.223099
590.454474
590.327222
589.016044
591.340584
592.543033
573.345743
575.232853
576.806339
577.592216
577.978541
579.660619
580.973466
581.542318
581.752947
583.259565
584.414282
584.840268
584.923290
586.344263
587.420074
587.763987
587.753381
589.040917
589.975464
590.179147
590.032080
591.200822
592.011838
573.211636
574.588142
575.986410
576.907386
577.639392
579.040120
580.260137
580.978425
581.522917
582.737873
583.787945
584.354957
584.768936
585.886036
586.850259
587.332350
587.649752
588.633396
589.455960
589.800277
589.983680
590.827205
591.467481
571.196027
573.124081
574.753928
575.584549
576.007269
577.784536
579.174385
579.785363
580.018252
581.585634
582.785877
583.229125
583.315057
584.788551
585.907989
586.277884
586.286449
587.602385
588.566007
588.796967
588.680135
589.865695
590.689973
567.807606
571.392719
573.498103
574.039741
573.271150
576.292644
578.046530
578.349889
577.415684
580.186317
581.731955
581.851671
580.736930
583.438152
584.911550
584.976354
583.842592
586.319866
587.614024
587.539098
586.296230
588.653121
589.891495
569.592148
571.536939
573.192046
574.050007
574.502240
576.315306
577.737900
578.374581
578.633552
580.240291
581.482376
581.961672
582.076016
583.570949
584.706276
585.088005
585.108148
586.440384
587.420986
587.667153
587.563199
588.758139
589.587982
569.977894
571.395073
572.848993
573.823520
574.610086
576.089675
577.376940
578.138223
578.722822
580.027008
581.169781
581.812225
582.283455
583.441797
584.434958
584.935661
585.271081
586.292370
587.154153
587.532922
587.746175
588.608758
589.260411
568.425389
570.398498
572.072016
572.933665
573.379630
575.210076
576.632249
577.240504
577.462649
579.145569
580.463968
581.008357
581.176889
582.654932
583.768068
584.125573
584.121438
585.485386
586.493335
586.758094
586.668234
587.862912
588.692323
565.452177
569.114555
571.262052
571.812004
571.017608
574.095982
575.857517
576.101324
575.039735
578.010775
579.705670
579.949454
578.969843
581.604198
583.032273
583.048816
581.839285
584.409257
585.761003
585.722919
584.515087
586.863257
588.099463
567.761083
569.739811
571.420323
572.286979
572.732841
574.554779
575.964503
576.560489
576.773993
578.454809
579.775022
580.322551
580.493123
581.969499
583.079373
583.433498
583.426624
584.789645
585.797999
586.063542
585.974086
587.168017
587.996595
568.643359
570.076410
571.547959
572.536153
573.325892
574.784314
576.042490
576.775731
577.340330
578.642888
579.792266
580.443956
580.921949
582.074413
583.058784
583.551431
583.880750
584.900651
585.763350
586.144108
586.358802
587.219002
587.868134
567.571454
569.555594
571.246046
572.133602
572.604058
574.370118
575.738775
576.325298
576.544753
578.158682
579.418043
579.918699
580.053427
581.528891
582.644365
583.010292
583.017813
584.350185
585.333290
585.583677
585.484090
586.672412
587.496556
565.087176
568.756196
570.914169
571.502300
570.792751
573.713408
575.385218
575.615242
574.605746
577.409917
578.985947
579.141995
578.081142
580.727265
582.165124
582.204920
581.045894
583.529881
584.827865
584.758562
583.526037
585.866898
587.095944
567.934374
569.892029
571.541888
572.384586
572.809029
574.526859
575.852389
576.403741
576.588431
578.155589
579.367860
579.829208
579.932584
581.381326
582.475536
582.824960
582.815908
584.125015
585.083110
585.310526
585.191788
586.367698
587.185700
569.415066
570.784146
572.166079
573.062873
573.762702
575.119559
576.290923
576.962630
577.470022
578.668382
579.715129
580.287166
580.704978
581.803193
582.745984
583.210630
583.512885
584.480593
585.287713
585.618884
585.792305
586.628150
587.264400
569.039803
570.885792
572.408383
573.135888
573.459592
575.108044
576.382757
576.911988
577.088377
578.569587
579.712936
580.142459
580.234588
581.624106
582.672361
582.999297
582.976371
584.238373
585.147710
585.329723
585.166454
586.328395
587.137042
567.383571
570.782121
572.673586
573.035196
572.119151
574.905699
576.470866
576.665127
575.685299
578.273127
579.704190
579.808732
578.762458
581.260341
582.601896
582.607534
581.444864
583.818135
585.016018
584.861213
583.528599
585.848253
587.049616
570.994205
572.633938
573.939684
574.533717
574.765282
576.262325
577.421301
577.916750
578.083562
579.473964
580.545185
580.972997
581.080367
582.400307
583.392234
583.726767
583.722780
584.914820
585.760881
585.935089
585.767344
586.832012
587.554105
573.571418
574.354832
575.222182
575.896660
576.510276
577.488520
578.392515
579.054359
579.639873
580.570216
581.426480
582.043545
582.581747
583.453812
584.237806
584.765095
585.193825
585.936760
586.572750
586.935116
587.184514
587.734240
588.128542
574.789877
575.280198
575.954034
576.624684
577.313921
578.134578
578.940673
579.652290
580.343306
581.145201
581.925050
582.605520
583.257419
584.007031
584.717995
585.310226
585.853148
586.473013
587.034160
587.456640
587.806825
588.199051
588.463518
580.290369
580.781432
581.495420
582.245942
583.029308
583.912528
584.781566
585.566208
586.327358
587.161617
587.968516
588.683710
589.370456
590.125910
590.846746
591.464791
592.040019
592.667202
593.243105
593.696321
594.077231
594.461924
594.715407
579.066889
579.763581
580.632735
581.406283
582.161755
583.142814
584.077147
584.828387
585.528676
586.439400
587.296623
587.967769
588.586923
589.417354
590.190084
590.767152
591.277904
591.981119
592.611972
593.032242
593.364242
593.850897
594.197953
576.782142
577.962849
579.141668
579.916045
580.536490
581.768489
582.850609
583.510017
584.023182
585.149538
586.129268
586.690052
587.109604
588.153829
589.052016
589.524499
589.842038
590.758641
591.518391
591.846318
592.010216
592.753388
593.304474
574.248352
576.079144
577.584761
578.317650
578.659281
580.288646
581.556042
582.096569
582.285215
583.772943
584.911529
585.333311
585.412977
586.816607
587.874991
588.213280
588.198936
589.470956
590.392227
590.595956
590.449234
591.581208
592.362237
573.937451
575.287467
576.649666
577.538574
578.239963
579.595248
580.775164
581.466699
581.992022
583.184938
584.217951
584.777759
585.186812
586.284020
587.228702
587.698407
588.006425
588.977772
589.789299
590.126824
590.302498
591.128569
591.755042
573.331657
574.467740
575.753860
576.726341
577.586909
578.854165
580.007194
580.789900
581.464761
582.552343
583.541378
584.179386
584.728921
585.711022
586.603918
587.145594
587.588860
588.444747
589.203875
589.611786
589.919679
590.622903
591.165703
571.742894
573.153140
574.589814
575.542259
576.302106
577.741507
578.996791
579.741959
580.308528
581.547426
582.619782
583.206283
583.636902
584.764468
585.736552
586.224722
586.548317
587.542025
588.374089
588.725479
588.916181
589.771493
590.419614
569.833009
571.804689
573.475212
574.338295
574.789489
576.592420
578.008087
578.645029
578.904822
580.487634
581.707801
582.178221
582.293881
583.762445
584.877984
585.247939
585.258478
586.580077
587.546722
587.775528
587.654390
588.855118
589.689183
570.132479
571.560655
573.025302
574.008934
574.802097
576.278348
577.567732
578.341460
578.936453
580.211847
581.322520
581.942529
582.400523
583.550715
584.541128
585.043654
585.379480
586.385194
587.227494
587.586756
587.784913
588.649998
589.305585
570.088243
571.266412
572.613807
573.649848
574.576215
575.921078
577.143388
577.978728
578.704837
579.869255
580.938513
581.644106
582.247461
583.274172
584.202523
584.770687
585.236537
586.117660
586.898488
587.322004
587.645348
588.372120
588.932457
569.015575
570.448023
571.918454
572.906236
573.702129
575.186386
576.474203
577.232538
577.816049
579.135757
580.297137
580.956673
581.441560
582.604504
583.600645
584.104522
584.440717
585.454405
586.302096
586.661298
586.857933
587.731099
588.393057
567.591465
569.574535
571.261250
572.137561
572.597543
574.423420
575.842941
576.455073
576.686384
578.360105
579.672330
580.212223
580.376599
581.867964
582.995514
583.369490
583.380345
584.719853
585.698149
585.927687
585.802314
587.020817
587.867746
568.360212
569.795001
571.268305
572.257488
573.051086
574.527610
575.804657
576.552170
577.127607
578.443945
579.604773
580.264670
580.749830
581.912627
582.908243
583.411341
583.746654
584.759709
585.607379
585.966946
586.163500
587.035596
587.696685
568.777846
569.961742
571.315889
572.355967
573.278703
574.606359
575.804990
576.616670
577.325190
578.484023
579.553419
580.260336
580.864385
581.890750
582.818066
583.384809
583.849059
584.728698
585.509290
585.933928
586.257868
586.981577
587.539064
568.168733
569.607757
571.083973
572.075826
572.866405
574.312364
575.562183
576.296678
576.861644
578.132189
579.245683
579.868528
580.327506
581.476726
582.465325
582.965699
583.299076
584.301665
585.142942
585.504382
585.704783
586.562656
587.212164
567.226313
569.213079
570.896504
571.769056
572.220120
573.977164
575.339188
575.923316
576.138870
577.720448
578.945833
579.419291
579.535088
581.000945
582.113124
582.479603
582.486263
583.801450
584.764307
584.994592
584.877321
586.064551
586.889628
568.533183
569.946599
571.382332
572.328146
573.070815
574.467448
575.672201
576.368131
576.895149
578.120599
579.189235
579.773589
580.200835
581.322667
582.288488
582.770210
583.086108
584.069207
584.891194
585.235546
585.420940
586.265986
586.907927
569.547017
570.671514
571.937050
572.882135
573.708793
574.934386
576.042276
576.782018
577.421257
578.485424
579.460643
580.090460
580.632966
581.604557
582.486854
583.018703
583.450508
584.289735
585.030333
585.421012
585.715324
586.410746
586.950362
569.611364
570.933812
572.254777
573.095278
573.746296
575.058669
576.196108
576.848340
577.339547
578.500193
579.510957
580.058573
580.459181
581.539109
582.467892
582.925232
583.219777
584.167159
584.950786
585.260445
585.413834
586.235401
586.862355
569.423751
571.212058
572.659761
573.326477
573.600445
575.184475
576.408014
576.908539
577.062713
578.508392
579.617770
580.025038
580.097647
581.475853
582.513620
582.838444
582.811427
584.052792
584.939239
585.107038
584.929123
586.062052
586.847073
571.498821
572.641294
573.760460
574.463888
575.011676
576.183214
577.209488
577.818260
578.286173
579.368577
580.315613
580.855543
581.259888
582.282001
583.160868
583.618045
583.919183
584.808608
585.536789
585.833087
585.971876
586.709544
587.260945
573.435942
574.098676
574.909560
575.610530
576.288854
577.197344
578.064148
578.754497
579.401160
580.265425
581.086801
581.731985
582.330859
583.141144
583.895906
584.456757
584.949690
585.629382
586.233626
586.627992
586.939787
587.417260
587.761405
574.471159
574.929971
575.586302
576.263076
576.966029
577.770271
578.565255
579.283328
579.986587
580.772463
581.541574
582.228275
582.892644
583.628474
584.331910
584.933493
585.490744
586.096351
586.648536
587.079005
587.441940
587.816287
588.065471
579.776663
580.299848
581.031795
581.776096
582.544355
583.440142
584.315519
585.088885
585.834002
586.682844
587.499322
588.206632
588.880016
589.651537
590.383003
590.994458
591.557983
592.202888
592.791852
593.241397
593.612729
594.015041
594.282875
578.366614
579.186365
580.114064
580.862839
581.553886
582.598511
583.562752
584.278017
584.910872
585.887890
586.779404
587.419029
587.974082
588.871920
589.679632
590.226852
590.676128
591.447732
592.116699
592.512616
592.788882
593.344487
593.738426
575.430212
577.117205
578.489344
579.161565
579.473849
581.016849
582.218066
582.749938
582.946609
584.388935
585.494608
585.934409
586.042416
587.402712
588.426574
588.781421
588.794614
590.023827
590.913054
591.135389
591.012842
592.066949
592.778413
571.332918
574.800958
576.764831
577.209509
576.393511
579.187823
580.774548
580.985176
579.999265
582.661747
584.129255
584.229458
583.140341
585.717604
587.103842
587.127757
585.968676
588.394065
589.644791
589.555848
588.312746
590.577320
591.752236
572.500052
574.386630
575.961354
576.747547
577.132253
578.813128
580.121464
580.680541
580.879043
582.400384
583.567209
584.000286
584.086266
585.509777
586.585291
586.928540
586.918888
588.213219
589.159759
589.383428
589.260593
590.411687
591.210420
572.316142
573.712047
575.127991
576.060404
576.798743
578.201450
579.422689
580.142932
580.690599
581.909445
582.966018
583.543910
583.967956
585.076832
586.030688
586.505857
586.820058
587.805243
588.630952
588.978785
589.165497
590.009883
590.649601
570.211120
572.202099
573.877642
574.735568
575.175436
576.956584
578.352798
578.977712
579.230003
580.790474
581.993501
582.459542
582.578345
584.017261
585.107506
585.460469
585.458767
586.772604
587.731082
587.949224
587.815889
589.019871
589.854107
566.683601
570.421221
572.607110
573.191776
572.455316
575.475564
577.238235
577.568308
576.684427
579.419985
580.962594
581.124771
580.106342
582.707660
584.127485
584.166544
583.013424
585.489572
586.771058
586.663069
585.360100
587.774535
589.037846
568.591610
570.602970
572.309732
573.201835
573.677590
575.498270
576.930873
577.585975
577.866853
579.463142
580.703056
581.200683
581.345716
582.808416
583.919371
584.288825
584.299443
585.621149
586.582765
586.800235
586.667105
587.881964
588.726937
569.050111
570.495529
571.980270
572.981877
573.789887
575.276816
576.572747
577.349060
577.947875
579.243171
580.376313
581.016678
581.491071
582.648276
583.643836
584.151496
584.489967
585.489854
586.319574
586.660503
586.843159
587.719958
588.386653
567.525034
569.516467
571.214830
572.106329
572.583759
574.410812
575.837776
576.466846
576.715475
578.370944
579.662221
580.184602
580.335894
581.836397
582.977160
583.368184
583.394996
584.709067
585.656701
585.851293
585.691506
586.932599
587.795357
564.555403
568.238841
570.412112
571.001604
570.270866
573.313710
575.073030
575.351580
574.361688
577.256185
578.900719
579.101544
578.066936
580.762941
582.242761
582.324471
581.214040
583.665421
584.920371
584.765540
583.380927
585.877346
587.181879
566.877058
568.868319
570.566383
571.456717
571.930527
573.750063
575.167145
575.786058
576.026607
577.678110
578.967157
579.487530
579.637530
581.139453
582.282392
582.675129
582.702672
584.016131
584.963214
585.157770
584.997171
586.236423
587.098346
567.758548
569.202576
570.686174
571.685793
572.487134
573.957554
575.231854
575.985603
576.566090
577.855074
578.984502
579.619582
580.089206
581.251702
582.253976
582.766856
583.108143
584.105832
584.933984
585.275988
585.459821
586.330868
586.993057
566.667460
568.672295
570.375034
571.264800
571.733148
573.524804
574.921122
575.537163
575.782988
577.376878
578.613460
579.098772
579.226891
580.707089
581.834321
582.215759
582.234984
583.548754
584.505886
584.727357
584.602525
585.800771
586.634564
564.143668
567.861031
570.037033
570.618184
569.878834
572.852290
574.564612
574.838080
573.888239
576.640116
578.182590
578.320849
577.252043
579.902022
581.350677
581.409271
580.277869
582.729719
583.999986
583.899249
582.623836
584.995611
586.239715
567.036750
569.014836
570.676230
571.519162
571.938750
573.679238
575.028681
575.604940
575.812187
577.360480
578.552824
579.000291
579.096842
580.548736
581.651652
582.012903
582.014508
583.311816
584.254774
584.465012
584.329318
585.513843
586.338536
568.544067
569.923627
571.314946
572.218136
572.923038
574.286189
575.465493
576.146050
576.659027
577.849974
578.884647
579.443785
579.852683
580.957676
581.910842
582.384471
582.691946
583.656978
584.458168
584.782299
584.949876
585.786286
586.423988
568.174754
570.033857
571.569370
572.310960
572.649722
574.289376
575.557911
576.084640
576.257787
577.734367
578.866804
579.276800
579.346738
580.757783
581.825052
582.162514
582.143719
583.407565
584.316274
584.497088
584.333398
585.492421
586.299755
566.507997
569.932002
571.842536
572.228180
571.350850
574.101801
575.647732
575.831853
574.841685
577.427932
578.846990
578.919048
577.811763
580.370716
581.745173
581.763636
580.603035
582.982053
584.182394
584.030116
582.703026
585.014817
586.212750
570.140236
571.791712
573.109507
573.717405
573.962983
575.447514
576.595516
577.083590
577.244009
578.630673
579.693372
580.103658
580.189728
581.530819
582.540378
582.883617
582.882576
584.077354
584.924782
585.100065
584.933524
585.994971
586.715143
572.728570
573.517142
574.391034
575.072401
575.690898
576.665590
577.564797
578.222528
578.804299
579.731381
580.582572
581.191807
581.723271
582.601312
583.392520
583.924226
584.354814
585.098695
585.734869
586.097064
586.346037
586.894300
587.287673
573.950837
574.444114
575.122187
575.797066
576.488836
577.308528
578.112341
578.821461
579.509951
580.309264
581.085729
581.761989
582.410943
583.162278
583.876327
584.470781
585.014647
585.634669
586.195438
586.617248
586.966603
587.357853
587.621746
579.214448
579.791939
580.551103
581.284597
582.025105
582.946249
583.833399
584.589544
585.305553
586.181946
587.014143
587.708365
588.355830
589.156779
589.905049
590.504678
591.044147
591.719932
592.327927
592.768442
593.118066
593.551834
593.842404
577.430831
578.518903
579.551650
580.246510
580.776409
581.981897
583.008271
583.654765
584.122441
585.262993
586.221605
586.797399
587.190724
588.254202
589.130255
589.616056
589.908186
590.844589
591.584033
591.924044
592.050995
592.772800
593.255583
572.599160
575.884111
577.695096
578.086330
577.261253
579.946260
581.455770
581.670332
580.717842
583.307650
584.728637
584.856952
583.817989
586.329813
587.671506
587.723114
586.613412
588.974588
590.180672
590.114527
588.906978
591.080422
592.176168
558.721579
572.164242
575.588918
574.926801
565.764006
576.915758
579.663290
578.700938
569.330909
580.376203
583.014492
581.946346
572.459880
583.439395
586.002853
584.885745
575.495790
586.161976
588.574002
587.384077
578.143037
588.462004
590.956524
569.552989
573.086280
575.125533
575.624891
574.851509
577.700387
579.331109
579.562884
578.590454
581.282706
582.776830
582.887066
581.803236
584.400227
585.803908
585.830883
584.674256
587.122537
588.396675
588.319172
587.088139
589.384322
590.585808
570.842614
572.790729
574.427010
575.257373
575.675248
577.410711
578.765464
579.357577
579.582780
581.125977
582.314027
582.765500
582.868918
584.300492
585.383096
585.730063
585.724559
587.032606
587.990214
588.215102
588.090207
589.272174
590.092394
567.119513
570.847962
573.019672
573.588846
572.834865
575.830469
577.569469
577.880282
576.979753
579.697349
581.223700
581.373447
580.344575
582.931835
584.338524
584.367490
583.207343
585.679079
586.958557
586.850132
585.545842
587.954640
589.213224
553.366758
567.633250
571.378540
570.830178
561.447346
573.143964
576.131573
575.321433
566.161403
577.179518
579.880106
578.896819
569.643143
580.479619
583.043831
581.921006
572.469338
583.240660
585.674492
584.383159
574.640203
585.546081
588.205668
565.492106
569.243524
571.449213
572.054776
571.338503
574.377186
576.155568
576.498246
575.626336
578.380419
579.942878
580.122720
579.119007
581.730761
583.159559
583.206295
582.058416
584.535031
585.812637
585.697321
584.387765
586.808844
588.079890
567.551429
569.559665
571.272067
572.174383
572.660724
574.492195
575.929242
576.578743
576.849190
578.476196
579.741563
580.252101
580.401875
581.885371
583.013981
583.397343
583.417496
584.732201
585.680685
585.879443
585.727389
586.956514
587.813018
564.488313
568.178480
570.360629
570.960022
570.239378
573.289508
575.058644
575.350383
574.370482
577.256881
578.889821
579.082300
578.043446
580.738029
582.219192
582.304128
581.195510
583.640907
584.886932
584.722832
583.331318
585.828597
587.135075
551.546092
565.508353
569.195132
568.636674
559.215783
570.977471
573.954859
573.003022
563.176323
574.910017
577.791218
576.805250
567.236718
578.472833
581.162096
580.124800
570.863974
581.460747
583.822090
582.405983
572.201236
583.559836
586.322756
563.844057
567.532622
569.712814
570.309867
569.585273
572.628140
574.388104
574.670211
573.682176
576.564738
578.194717
578.383739
577.342358
580.039479
581.524376
581.612344
580.505208
582.949464
584.194191
584.029626
582.637199
585.131782
586.436928
566.270252
568.272441
569.979578
570.877590
571.357377
573.172055
574.588369
575.215267
575.464949
577.088001
578.348591
578.849309
578.988395
580.483106
581.623817
582.016579
582.042814
583.352851
584.297769
584.497608
584.348840
585.568056
586.417953
563.597748
567.325266
569.518035
570.119102
569.402524
572.404810
574.145383
574.443339
573.514687
576.287401
577.848279
578.001927
576.946882
579.611112
581.073385
581.143931
580.021197
582.475281
583.743035
583.636436
582.356670
584.736364
585.987710
550.937917
565.097405
568.814627
568.266515
558.945237
570.530724
573.457173
572.565121
563.174444
574.372256
577.089110
576.041808
566.502559
577.624131
580.265111
579.190715
569.865280
580.510750
582.917918
581.656140
572.108346
582.799527
585.411500
563.971395
567.670359
569.820508
570.374251
569.608676
572.557741
574.249979
574.508141
573.542191
576.268057
577.784541
577.901115
576.815202
579.450434
580.887316
580.936783
579.796471
582.235838
583.492613
583.378906
582.091860
584.456692
585.697569
567.075536
569.003239
570.613334
571.415347
571.802655
573.501629
574.818952
575.376142
575.569572
577.083302
578.244993
578.671199
578.752720
580.186394
581.274564
581.625610
581.617786
582.899283
583.825335
584.019921
583.869957
585.044354
585.863116
565.233818
568.731734
570.731632
571.188514
570.369639
573.185606
574.784759
574.998326
574.028591
576.650182
578.097646
578.178826
577.076630
579.661950
581.060900
581.088397
579.933801
582.335942
583.558966
583.418079
582.103025
584.443859
585.666527
553.958200
567.298728
570.664583
569.943056
560.694755
571.837979
574.559689
573.607760
564.419355
575.205229
577.761028
576.656742
567.155470
578.111165
580.666027
579.558269
570.245554
580.780115
583.113599
581.804064
572.191978
582.838086
585.401457
567.310503
570.553740
572.312394
572.643302
571.753110
574.388535
575.853173
576.038328
575.078324
577.586782
578.953321
579.047504
577.985303
580.477241
581.806085
581.850461
580.736249
583.047102
584.198086
584.064077
582.768881
584.986853
586.104216
571.784471
572.842653
573.825403
574.457643
574.919506
576.060186
577.026872
577.622225
578.045398
579.132724
580.047747
580.590992
580.959509
582.002632
582.862197
583.332853
583.606141
584.509389
585.209407
585.507561
585.597914
586.316155
586.800697
573.379381
573.929088
574.638219
575.306904
575.975520
576.825007
577.644964
578.341126
579.003742
579.830774
580.621966
581.283989
581.906065
582.686102
583.416323
583.998110
584.516216
585.163542
585.738852
586.146887
586.470459
586.892292
587.178846
578.922824
579.444104
580.172708
580.912677
581.675958
582.566260
583.435518
584.202879
584.944253
585.793707
586.613440
587.324283
588.001084
588.776683
589.512455
590.128225
590.697213
591.349886
591.947639
592.405251
592.782788
593.188996
593.458629
577.512936
578.330413
579.254271
579.998152
580.683631
581.722198
582.679175
583.386588
584.014224
584.992721
585.888915
586.532597
587.090956
587.993324
588.805576
589.356582
589.810911
590.591455
591.270812
591.676046
591.959238
592.518950
592.914702
574.576635
576.260777
577.628419
578.295041
578.601010
580.137449
581.329854
581.850839
582.039523
583.485368
584.598282
585.042720
585.153161
586.518873
587.547878
587.905255
587.922196
589.162482
590.064778
590.298345
590.183771
591.242158
591.955376
570.478245
573.943281
575.902812
576.342129
575.519938
578.308254
579.885866
580.083936
579.087980
581.756452
583.232968
583.337806
582.250144
584.833568
586.224704
586.249426
585.091995
587.530178
588.795695
588.718955
587.484253
589.752927
590.929459
571.640794
573.525950
575.098655
575.882174
576.263320
577.939800
579.241279
579.791459
579.983662
581.508969
582.682607
583.119989
583.208310
584.636077
585.714644
586.058613
586.051162
587.355351
588.313865
588.547674
588.431769
589.586588
590.387011
571.450631
572.847414
574.264941
575.198847
575.937543
577.338468
578.556177
579.272280
579.817463
581.038323
582.099068
582.680476
583.106953
584.217943
585.173021
585.648621
585.964870
586.956589
587.790380
588.145104
588.336332
589.183611
589.825115
569.338937
571.333241
573.014350
573.878454
574.323102
576.105088
577.500804
578.125569
578.378115
579.939203
581.144450
581.613178
581.734161
583.173287
584.263062
584.615592
584.614919
585.932860
586.896197
587.118038
586.986085
588.191875
589.028503
565.806085
569.548929
571.743402
572.338083
571.610414
574.633732
576.398544
576.731775
575.850611
578.585617
580.128441
580.292219
579.275735
581.876038
583.294603
583.332845
582.179852
584.658443
585.942258
585.835405
584.531906
586.947006
588.212168
567.711690
569.728641
571.444879
572.348271
572.834383
574.661422
576.099398
576.760163
577.044965
578.640639
579.878846
580.375915
580.521556
581.984323
583.095868
583.466388
583.477877
584.799981
585.760853
585.976769
585.841906
587.056262
587.901698
568.168518
569.619657
571.114296
572.127967
572.947651
574.443606
575.747961
576.532652
577.136735
578.430390
579.559084
580.196007
580.669559
581.828610
582.828046
583.340201
583.681269
584.679321
585.504468
585.840341
586.018936
586.894111
587.560770
566.641979
568.639495
570.348390
571.253064
571.743811
573.581536
575.019482
575.660307
575.916538
577.567887
578.850761
579.366253
579.515072
581.019253
582.167476
582.567039
582.598871
583.908382
584.847079
585.032676
584.865755
586.104433
586.967544
563.672006
567.361646
569.545551
570.148763
569.432549
572.486652
574.258629
574.551854
573.572284
576.460110
578.093136
578.284594
577.246106
579.946965
581.436387
581.529241
580.425810
582.870083
584.112985
583.946579
582.553048
585.046837
586.351839
565.996118
567.992287
569.699218
570.601368
571.088311
572.919981
574.350456
574.983531
575.233115
576.880415
578.160016
578.672249
578.818989
580.324589
581.475378
581.876914
581.909100
583.216766
584.153164
584.336957
584.168401
585.404787
586.266516
566.880946
568.328189
569.818272
570.827106
571.639729
573.122593
574.410730
575.178208
575.767130
577.054040
578.176591
578.805462
579.272602
580.437180
581.444394
581.962613
582.305994
583.299157
584.118672
584.451313
584.628047
585.496719
586.158987
565.792426
567.798974
569.506357
570.403169
570.881254
572.685425
574.096228
574.726858
574.981872
576.573898
577.804665
578.284852
578.410936
579.892056
581.021959
581.406278
581.426075
582.735832
583.685477
583.898168
583.766284
584.963387
585.798392
563.269863
566.988006
569.167449
569.754216
569.023259
572.008797
573.735642
574.024461
573.085296
575.834603
577.371416
577.505272
576.434868
579.085359
580.535667
580.596097
579.464876
581.913200
583.176988
583.068159
581.785861
584.157928
585.404110
566.160476
568.140109
569.805217
570.653702
571.080869
572.831512
574.192995
574.781595
574.997533
576.545880
577.735309
578.180448
578.276488
579.729366
580.834034
581.197047
581.199126
582.494320
583.433103
583.638173
583.498280
584.682589
585.508286
567.662110
569.044955
570.441791
571.351502
572.063407
573.434303
574.622249
575.311093
575.830202
577.023637
578.058901
578.618362
579.028314
580.135380
581.091100
581.567165
581.876035
582.840596
583.640221
583.962553
584.128586
584.964055
585.601419
567.286005
569.150643
570.694104
571.443592
571.788818
573.433905
574.708289
575.239885
575.417032
576.897814
578.033663
578.446159
578.518491
579.932869
581.003781
581.344722
581.328505
582.593128
583.502374
583.684335
583.521435
584.678653
585.484321
565.615286
569.046543
570.966683
571.361224
570.490323
573.245023
574.794714
574.981355
573.993589
576.585099
578.009212
578.084972
576.980743
579.543874
580.922664
580.945299
579.788137
582.168488
583.370556
583.221338
581.896803
584.205948
585.401302
569.251638
570.909104
572.235372
572.851395
573.103096
574.591389
575.742416
576.232709
576.395689
577.787054
578.854649
579.268896
579.358321
580.703210
581.716566
582.063394
582.065336
583.261856
584.111292
584.289351
584.124776
585.184664
585.903001
571.845820
572.638752
573.519293
574.207468
574.831568
575.810326
576.712795
577.373255
577.958033
578.889192
579.744625
580.357539
580.892179
581.773340
582.567504
583.101926
583.534805
584.280390
584.918340
585.282512
585.532718
586.080356
586.472780
573.071686
573.568417
574.252031
574.932907
575.629988
576.453922
577.261240
577.973462
578.665196
579.468266
580.248535
580.928182
581.580070
582.334087
583.050571
583.647212
584.192949
584.814526
585.376825
585.800123
586.150348
586.541385
586.804781
578.584192
579.071229
579.778339
580.520137
581.293695
582.166400
583.023500
583.796065
584.549790
585.386281
586.200260
586.922447
587.615782
588.379489
589.108605
589.734368
590.319520
590.962223
591.555814
592.025048
592.418087
592.810172
593.066976
577.361836
578.053335
578.914158
579.677392
580.421438
581.390857
582.310546
583.044741
583.733324
584.649547
585.517679
586.196744
586.821798
587.662099
588.443625
589.026474
589.545225
590.267598
590.920637
591.360171
591.706124
592.200514
592.550796
575.079208
576.252420
577.420574
578.182137
578.788418
580.008197
581.071699
581.704447
582.195519
583.336572
584.335212
584.904632
585.326790
586.385181
587.293405
587.766758
588.085892
589.030113
589.820722
590.173469
590.354372
591.105271
591.659136
572.545569
574.366820
575.861021
576.580345
576.905962
578.525633
579.773007
580.278447
580.430512
581.947966
583.113507
583.542930
583.618238
585.042715
586.112249
586.444853
586.420334
587.731475
588.691380
588.923772
588.796308
589.934825
590.717893
572.221953
573.567499
574.924199
575.806422
576.499339
577.846487
579.011404
579.680032
580.186311
581.394615
582.445951
583.013961
583.424950
584.533973
585.485247
585.952349
586.258979
587.255793
588.096328
588.456839
588.647858
589.480637
590.109558
571.600398
572.738145
574.027403
575.003291
575.865101
577.128463
578.273727
579.047058
579.716293
580.809767
581.808270
582.453603
583.007993
583.994629
584.889095
585.429390
585.874484
586.745399
587.522949
587.946174
588.264400
588.973140
589.518439
569.995434
571.413669
572.862833
573.830131
574.602488
576.041439
577.294652
578.040872
578.611042
579.849885
580.925180
581.517928
581.955000
583.080981
584.049475
584.534282
584.857915
585.861361
586.704964
587.065417
587.261801
588.120690
588.771011
568.071239
570.056484
571.747070
572.635058
573.110749
574.914056
576.331671
576.977823
577.249648
578.826400
580.043851
580.519233
580.643749
582.105227
583.214005
583.579030
583.586540
584.915823
585.889311
586.122036
586.002652
587.204783
588.040180
568.366379
569.807571
571.293330
572.302668
573.119858
574.606489
575.905597
576.692670
577.298827
578.570561
579.675796
580.295274
580.756492
581.905018
582.894862
583.398386
583.735043
584.742361
585.583800
585.940469
586.136091
587.000331
587.656146
568.318799
569.509649
570.878485
571.940788
572.892414
574.254303
575.493432
576.348000
577.087664
578.246196
579.303765
580.001337
580.603046
581.634002
582.571125
583.150006
583.622641
584.498837
585.269003
585.681556
585.996838
586.720778
587.280849
567.241854
568.688288
570.181978
571.199070
572.024750
573.528429
574.838641
575.625888
576.231845
577.536003
578.673873
579.315637
579.793395
580.966642
581.981859
582.508687
582.861026
583.860181
584.684922
585.023285
585.205167
586.074795
586.737073
565.815225
567.813812
569.524853
570.433205
570.928782
572.772204
574.217367
574.868673
575.137321
576.780609
578.057634
578.571603
578.722705
580.230027
581.383935
581.790689
581.829466
583.141722
584.086550
584.287772
584.141820
585.358188
586.206628
566.592126
568.038002
569.530416
570.545397
571.367873
572.866915
574.171612
574.953361
575.554497
576.854838
577.989555
578.628725
579.104916
580.278189
581.293998
581.820900
582.171832
583.167815
583.988793
584.323493
584.502431
585.370353
586.031947
567.020062
568.210034
569.576610
570.635075
571.580685
572.933173
574.160992
575.004311
575.734125
576.885103
577.936244
578.628182
579.226393
580.258176
581.197459
581.777690
582.248531
583.117416
583.878376
584.282275
584.590904
585.311275
585.869894
566.420692
567.861067
569.343879
570.348119
571.157211
572.629394
573.911224
574.681243
575.272288
576.533115
577.628427
578.238121
578.692392
579.843899
580.838770
581.346421
581.682328
582.675953
583.500466
583.841696
584.025588
584.884429
585.538212
565.484314
567.468747
569.155191
570.036272
570.501953
572.285771
573.681557
574.306444
574.558460
576.121609
577.325581
577.786387
577.898197
579.365195
580.481300
580.852839
580.861580
582.168246
583.115800
583.325388
583.187994
584.383037
585.215909
566.782385
568.197115
569.638266
570.593628
571.350468
572.768499
573.999855
574.725704
575.276348
576.496456
577.554130
578.131552
578.557257
579.681305
580.651274
581.137586
581.455489
582.433830
583.246273
583.578135
583.752708
584.600212
585.246010
567.781368
568.912689
570.189050
571.147036
571.987847
573.228625
574.353649
575.110892
575.763589
576.831615
577.806640
578.436306
578.980692
579.957041
580.845375
581.383249
581.818878
582.657057
583.394334
583.781484
584.072929
584.766537
585.305408
567.827796
569.164354
570.503111
571.361086
572.027183
573.348558
574.494559
575.154085
575.651241
576.821726
577.840291
578.392863
578.797849
579.885845
580.823547
581.289699
581.591244
582.539674
583.324637
583.638713
583.796574
584.611747
585.233303
567.626325
569.436216
570.907168
571.595081
571.886478
573.473897
574.699692
575.200406
575.353979
576.814606
577.936775
578.351536
578.428896
579.818147
580.867043
581.203004
581.186308
582.428459
583.318593
583.496706
583.331053
584.451510
585.227138
569.715159
570.872924
572.011251
572.732745
573.294593
574.471608
575.500925
576.111272
576.581784
577.675439
578.633824
579.181951
579.592676
580.623743
581.511721
581.977760
582.286545
583.178917
583.911456
584.215606
584.361342
585.092836
585.638277
571.667497
572.340029
573.164988
573.880185
574.570166
575.485960
576.357974
577.052551
577.704330
578.577293
579.407796
580.060570
580.665852
581.482947
582.244332
582.811393
583.309586
583.992689
584.600733
584.999946
585.315125
585.790421
586.131824
572.711049
573.177113
573.844770
574.533696
575.247300
576.059631
576.861035
577.584763
578.294158
579.087712
579.864709
580.558346
581.228698
581.970176
582.678850
583.285206
583.846531
584.455355
585.010767
585.444575
585.809553
586.183194
586.431080
578.045085
578.564620
579.290297
580.026643
580.785994
581.672565
582.536500
583.297107
584.034411
584.888784
585.715930
586.432044
587.112706
587.894452
588.635101
589.252967
589.824637
590.486561
591.094164
591.558691
591.940999
592.352641
592.625825
576.637065
577.451553
578.370752
579.108801
579.787887
580.822368
581.771323
582.465132
583.081001
584.070632
584.979152
585.627480
586.186236
587.098412
587.916569
588.465083
588.915689
589.712598
590.407455
590.820295
591.106542
591.675388
592.077375
573.706014
575.383892
576.743089
577.398801
577.691260
579.226194
580.406172
580.896292
581.046093
582.527774
583.666439
584.111695
584.207554
585.598145
586.637295
586.978905
586.966698
588.249924
589.182988
589.423888
589.302903
590.383293
591.110022
569.617084
573.069624
575.016599
575.438456
574.586707
577.386756
578.949760
579.091769
577.986180
580.759558
582.282950
582.378711
581.232728
583.884598
585.295376
585.282335
584.024831
586.577944
587.898339
587.824875
586.552959
588.876781
590.078104
570.780657
572.655706
574.217563
574.990147
575.358880
577.033611
578.322220
578.841466
578.994708
580.554730
581.751819
582.187315
582.259326
583.713005
584.803058
585.132110
585.096081
586.444397
587.435329
587.678361
587.557087
588.732359
589.544932
570.612288
571.991255
573.394699
574.322232
575.058028
576.452396
577.659643
578.361198
578.893755
580.122801
581.190476
581.768951
582.189441
583.315013
584.281177
584.756912
585.070671
586.082314
586.936496
587.305224
587.504559
588.355058
588.997955
568.562485
570.507404
572.160434
573.020854
573.474085
575.241086
576.624099
577.240250
577.487709
579.047728
580.249538
580.705506
580.809430
582.272925
583.381491
583.741374
583.743770
585.079672
586.063870
586.309602
586.201889
587.392222
588.218776
565.137178
568.757316
570.902231
571.498257
570.806302
573.790831
575.536925
575.864045
574.981910
577.711141
579.243073
579.378703
578.307330
580.968263
582.418634
582.466729
581.310859
583.816548
585.127438
585.060354
583.821121
586.179845
587.419444
566.924852
568.894725
570.586698
571.491305
571.991605
573.809535
575.242567
575.904301
576.191186
577.782810
579.012284
579.493971
579.621831
581.106867
582.236888
582.617314
582.634882
583.973502
584.954747
585.197661
585.090264
586.284198
587.114289
567.307936
568.746946
570.236122
571.254336
572.083631
573.584475
574.895817
575.691418
576.305153
577.593060
578.712906
579.342080
579.811591
580.977682
581.986160
582.506818
582.856890
583.867150
584.709757
585.070309
585.270472
586.130211
586.782257
565.744615
567.743942
569.457039
570.369776
570.871366
572.720875
574.175600
574.842252
575.127177
576.758438
578.024388
578.533314
578.683328
580.187131
581.338956
581.746302
581.789596
583.109848
584.069682
584.296070
584.178263
585.373339
586.206124
562.756196
566.455897
568.648363
569.261487
568.557581
571.626731
573.422689
573.760636
572.855728
575.680533
577.281806
577.466126
576.436220
579.127318
580.616004
580.716416
579.628787
582.079587
583.349002
583.253055
581.993932
584.358473
585.604088
565.091430
567.090947
568.803328
569.714230
570.213066
572.058963
573.509730
574.172858
574.454708
576.082642
577.345806
577.852853
578.001742
579.504552
580.655340
581.061187
581.101541
582.417057
583.371555
583.592350
583.470185
584.664286
585.497271
565.998370
567.439695
568.928861
569.944259
570.768687
572.262678
573.566468
574.355901
574.964568
576.244881
577.358509
577.984067
578.452026
579.615999
580.622540
581.141434
581.487307
582.486381
583.315120
583.661004
583.849285
584.708956
585.362884
564.951277
566.931339
568.626904
569.528960
570.023181
571.831632
573.254433
573.909826
574.193763
575.769813
576.987708
577.464155
577.591703
579.071899
580.198687
580.579014
580.594620
581.910967
582.865317
583.078254
582.942063
584.144815
584.982511
562.492416
566.140880
568.294651
568.888020
568.188246
571.161092
572.896136
573.220467
572.347756
575.044149
576.556787
576.685780
575.618599
578.266776
579.712046
579.763741
578.616652
581.080334
582.348772
582.231909
580.926635
583.322665
584.579358
565.311486
567.265522
568.919220
569.772328
570.213934
571.967043
573.338261
573.948486
574.191955
575.728915
576.911753
577.358561
577.459267
578.912141
580.014130
580.373209
580.370727
581.670925
582.612042
582.814493
582.668385
583.859994
584.690067
566.759801
568.140193
569.538402
570.454121
571.174803
572.553225
573.750327
574.450556
574.981491
576.182553
577.226529
577.797183
578.217466
579.324453
580.278359
580.754671
581.065433
582.031076
582.832915
583.159150
583.328772
584.162094
584.797261
566.341919
568.220569
569.775828
570.533737
570.885240
572.540135
573.822368
574.357073
574.534684
576.037725
577.196382
577.633084
577.729258
579.135444
580.201070
580.545894
580.539612
581.799828
582.711266
582.906320
582.761859
583.902448
584.696738
564.631059
568.098823
570.039799
570.444047
569.574906
572.343975
573.900591
574.081287
573.071108
575.709516
577.169904
577.284496
576.234342
578.762329
580.127996
580.159091
579.029856
581.389506
582.591614
582.467833
581.197252
583.454545
584.625867
568.295857
569.970610
571.311819
571.937843
572.196184
573.694343
574.852074
575.343338
575.505200
576.920411
578.013116
578.453265
578.567604
579.905305
580.914556
581.266609
581.279779
582.472673
583.325331
583.517946
583.373008
584.416007
585.122419
570.910084
571.711237
572.601756
573.298991
573.931115
574.918323
575.828030
576.493938
577.084904
578.030032
578.901420
579.530127
580.077628
580.961153
581.756486
582.294694
582.732957
583.480551
584.122528
584.494213
584.751494
585.295220
585.683432
572.144964
572.646930
573.338307
574.027497
574.732752
575.564813
576.379695
577.098930
577.798482
578.612283
579.404448
580.095518
580.756466
581.515022
582.234467
582.834574
583.384257
584.009056
584.575286
585.003467
585.357450
585.748023
586.009996
577.458463
578.033228
578.788053
579.516241
580.250917
581.166754
582.045885
582.791559
583.501371
584.387990
585.234467
585.939197
586.594420
587.407466
588.165426
588.769795
589.314404
590.007109
590.632437
591.085079
591.442919
591.886270
592.182923
575.677818
576.760770
577.786284
578.471971
578.991021
580.191733
581.205686
581.828671
582.272382
583.438541
584.421362
585.006069
585.398365
586.483159
587.371469
587.852924
588.134538
589.104606
589.872207
590.224904
590.354845
591.094575
591.588589
570.856892
574.128470
575.925327
576.296866
575.439484
578.133914
579.624406
579.776161
578.709260
581.411174
582.888995
583.014962
581.921316
584.508142
585.874687
585.889913
584.681223
587.166294
588.436033
588.378563
587.137067
589.370894
590.494883
557.017269
570.414178
573.814712
573.112363
563.804395
575.074030
577.804092
576.692968
566.697017
578.363317
581.135987
580.025476
570.161473
581.538674
584.166342
582.933019
572.923186
584.235664
586.795150
585.590788
576.080005
586.699309
589.261775
567.820929
571.334921
573.357241
573.838365
573.035914
575.894552
577.506193
577.675680
576.589301
579.392139
580.939457
581.043010
579.901757
582.575563
584.005725
583.997267
582.742103
585.315840
586.655843
586.589701
585.326338
587.679984
588.907474
569.142579
571.057592
572.672758
573.496679
573.914074
575.640483
576.979484
577.547557
577.748310
579.312742
580.516488
580.963807
581.052793
582.516128
583.619856
583.965984
583.950467
585.297831
586.290912
586.538900
586.427382
587.614324
588.437191
565.568871
569.170029
571.290293
571.862003
571.145425
574.100874
575.816862
576.115139
575.208708
577.926161
579.448561
579.572786
578.489784
581.145831
582.591009
582.631744
581.469571
583.978004
585.293949
585.231005
583.993209
586.348642
587.585138
552.374797
566.052070
569.674172
569.150250
559.996185
571.467651
574.405964
573.587124
564.437342
575.437968
578.118315
577.059670
567.478331
578.654222
581.301761
580.191415
570.675978
581.551010
584.039787
582.845667
573.454601
584.020119
586.607066
563.919922
567.548377
569.709583
570.326673
569.658071
572.666955
574.435793
574.782673
573.918131
576.666191
578.215070
578.364782
577.306060
579.982655
581.449093
581.511840
580.367186
582.877014
584.189482
584.124519
582.887971
585.246544
586.485882
565.804633
567.790942
569.498282
570.414431
570.923948
572.765535
574.216974
574.888623
575.181193
576.797107
578.048320
578.546792
578.688964
580.187518
581.332767
581.730816
581.765399
583.099539
584.075657
584.316448
584.208463
585.402292
586.232120
562.672957
566.371838
568.566186
569.184404
568.486971
571.560218
573.361469
573.707023
572.809136
575.632139
577.230578
577.413566
576.383134
579.073100
580.560432
580.659974
579.573828
582.032242
583.312560
583.229089
581.979801
584.341893
585.583785
549.674501
563.683293
567.391706
566.854916
557.460025
569.249606
572.274062
571.435872
562.014020
573.366625
576.160714
575.166078
565.661310
576.833988
579.517867
578.497923
569.295287
579.870248
582.277320
581.046187
571.611056
582.206272
584.801220
562.019884
565.718878
567.911838
568.527323
567.826553
570.896321
572.694440
573.037804
572.138302
574.958627
576.554953
576.736881
575.705844
578.394300
579.879745
579.977087
578.887471
581.340103
582.613941
582.523554
581.268761
583.630613
584.873385
564.491150
566.481818
568.188828
569.100719
569.604385
571.439676
572.885676
573.554799
573.846898
575.454991
576.700686
577.197487
577.340005
578.834545
579.975788
580.371130
580.401724
581.721149
582.679859
582.901315
582.775649
583.974307
584.809047
561.919346
565.575335
567.744043
568.357610
567.681879
570.682812
572.445829
572.795749
571.946904
574.667457
576.202567
576.351176
575.300816
577.963943
579.422703
579.486572
578.350254
580.822307
582.097794
581.987297
580.687773
583.087875
584.346954
549.587184
563.406629
567.055100
566.529541
557.366881
568.829682
571.764517
570.966358
561.936429
572.802396
575.450053
574.394247
564.870230
575.980566
578.613258
577.517537
568.100149
578.837561
581.258397
579.969386
570.279072
581.113218
583.756522
562.280089
565.908998
568.035385
568.600287
567.872534
570.817120
572.527812
572.832470
571.943755
574.625790
576.127172
576.248067
575.172782
577.808445
579.242313
579.285283
578.131257
580.586645
581.848237
581.726872
580.417411
582.805891
584.057115
565.262008
567.184923
568.798545
569.612690
570.017690
571.731352
573.067403
573.647473
573.865073
575.393086
576.571493
577.019134
577.121948
578.555019
579.641496
579.995021
579.992457
581.276001
582.205852
582.407431
582.264880
583.434239
584.248901
563.332010
566.867463
568.892053
569.364852
568.555170
571.393699
573.009810
573.228006
572.246213
574.923272
576.415645
576.544672
575.504375
578.057612
579.445341
579.483851
578.360156
580.743696
581.968963
581.856343
580.597491
582.885505
584.082899
551.887569
565.394006
568.810049
568.104791
558.830686
570.031390
572.769992
571.793322
562.430113
573.436884
576.076154
575.063667
565.833553
576.553574
579.067240
577.987527
568.834012
579.224961
581.548609
580.309592
571.008767
581.347666
583.842313
565.390978
568.677656
570.466582
570.816351
569.936186
572.594218
574.073263
574.258814
573.283354
575.849803
577.264814
577.409382
576.410682
578.872120
580.191604
580.249171
579.168137
581.461902
582.617286
582.514489
581.277955
583.442705
584.533871
569.914985
570.989693
571.991672
572.641446
573.118824
574.276580
575.258065
575.864443
576.298495
577.412920
578.357007
578.928913
579.322553
580.369103
581.231785
581.710912
581.996206
582.902874
583.610494
583.923056
584.028663
584.737940
585.214610
571.528023
572.087759
572.811848
573.496761
574.181473
575.047110
575.882252
576.592481
577.270207
578.117343
578.930197
579.612880
580.251762
581.040716
581.777455
582.366687
582.893031
583.546941
584.129933
584.547177
584.878006
585.299147
585.583372
577.142151
577.662982
578.391656
579.132483
579.896997
580.788590
581.657537
582.423620
583.167243
584.028825
584.863687
585.587435
586.274831
587.061860
587.806797
588.428277
589.002660
589.666042
590.274176
590.738854
591.121463
591.533811
591.807621
575.733328
576.548803
577.470983
578.213837
578.898415
579.937717
580.891278
581.590233
582.212358
583.209526
584.126364
584.783095
585.349148
586.266449
587.088637
587.640720
588.093970
588.891775
589.586391
589.998635
590.284669
590.854211
591.256963
572.799745
574.478018
575.840392
576.501708
576.800504
578.339912
579.523805
580.018510
580.174427
581.664194
582.812137
583.267135
583.371387
584.766672
585.809398
586.154646
586.145196
587.428374
588.359926
588.598999
588.476913
589.558112
590.285920
568.704783
572.157343
574.107912
574.536592
573.692514
576.496959
578.063495
578.209687
577.109946
579.891813
581.425206
581.531744
580.395244
583.051332
584.465475
584.456444
583.202193
585.754550
587.072546
586.996398
585.722690
588.047565
589.250217
569.854649
571.731512
573.298627
574.079324
574.456582
576.137207
577.430382
577.954306
578.113480
579.681563
580.888014
581.333239
581.413782
582.872783
583.967374
584.301007
584.268398
585.616902
586.606278
586.847345
586.724864
587.900864
588.714448
569.669444
571.052488
572.463649
573.401151
574.146815
575.548674
576.761674
577.468476
578.006967
579.243506
580.319422
580.905960
581.333715
582.465703
583.438022
583.919394
584.237269
585.250334
586.104262
586.472200
586.671126
587.522233
588.165883
567.603735
569.554884
571.218166
572.090708
572.555490
574.331109
575.720576
576.342190
576.595376
578.162631
579.371876
579.834475
579.944457
581.415217
582.531508
582.898297
582.905865
584.244152
585.229186
585.475199
585.367806
586.558914
587.386178
564.166435
567.794357
569.951310
570.561118
569.882185
572.876071
574.629168
574.962044
574.085621
576.822310
578.361448
578.502981
577.436895
580.105463
581.564075
581.619639
580.469736
582.978537
584.291378
584.225808
582.987798
585.347639
586.587949
565.949374
567.926585
569.630443
570.548908
571.062518
572.890894
574.332163
575.000914
575.294598
576.893854
578.130697
578.618756
578.752315
580.243811
581.380457
581.767118
581.790214
583.133159
584.118283
584.364693
584.259946
585.455290
586.285903
566.331854
567.777321
569.277494
570.308993
571.151493
572.663424
573.984075
574.788067
575.409907
576.706048
577.833982
578.470627
578.946404
580.117246
581.129842
581.654599
582.009221
583.025019
583.873927
584.240613
584.445301
585.306487
585.958534
564.769949
566.774959
568.498061
569.423377
569.937943
571.798497
573.263003
573.939083
574.233336
575.873732
577.148939
577.666929
577.824128
579.330779
580.483982
580.893033
580.939587
582.266475
583.235125
583.470576
583.359507
584.555453
585.387249
561.784456
565.488914
567.689985
568.314462
567.622836
570.702453
572.508339
572.856485
571.962001
574.796920
576.408705
576.603706
575.582230
578.274722
579.762897
579.863407
578.778042
581.236053
582.515495
582.430279
581.179472
583.543903
584.787668
564.124683
566.127230
567.845680
568.765322
569.274398
571.130443
572.591608
573.265551
573.558585
575.197797
576.472396
576.990409
577.147482
578.652801
579.803963
580.210538
580.253548
581.575180
582.537951
582.767460
582.651834
583.846791
584.678867
565.038229
566.480179
567.972051
568.992857
569.825021
571.328643
572.643281
573.444019
574.064568
575.357533
576.483765
577.120853
577.597201
578.764953
579.773410
580.294305
580.643340
581.647054
582.481452
582.833097
583.025736
583.886906
584.540953
563.998125
565.975971
567.670700
568.574894
569.074373
570.891988
572.326149
572.993170
573.289574
574.879991
576.112140
576.601510
576.738327
578.222900
579.352782
579.736232
579.755488
581.075229
582.033035
582.249375
582.115905
583.320290
584.158677
561.542492
565.186783
567.337786
567.931660
567.235948
570.218009
571.964681
572.300612
571.440386
574.152683
575.681302
575.824940
574.768617
577.421335
578.870107
578.925654
577.782761
580.249194
581.519978
581.405392
580.102042
582.499658
583.757195
564.354232
566.306327
567.959373
568.814557
569.261525
571.024151
572.406972
573.029138
573.285584
574.838198
576.037135
576.498706
576.610618
578.069437
579.175718
579.539232
579.541334
580.844939
581.788910
581.994097
581.850211
583.043121
583.873710
565.791634
567.173305
568.574431
569.494943
570.222877
571.611751
572.820841
573.533366
574.077529
575.293905
576.353749
576.939057
577.370749
578.484637
579.443656
579.925204
580.241426
581.211586
582.017495
582.347893
582.520733
583.354834
583.989779
565.364129
567.247064
568.808581
569.573638
569.933848
571.600496
572.895341
573.442398
573.632999
575.151434
576.326221
576.778038
576.886252
578.299464
579.370485
579.721363
579.721761
580.987489
581.904207
582.105307
581.965618
583.105972
583.898870
563.648940
567.123096
569.072488
569.485265
568.625498
571.407401
572.977083
573.169903
572.172086
574.825900
576.302455
576.432402
575.394796
577.929349
579.300312
579.337941
578.216245
580.581949
581.790233
581.674081
580.409888
582.665862
583.834838
567.318685
568.999315
570.349071
570.984392
571.252959
572.763529
573.933899
574.437168
574.611214
576.040433
577.147645
577.601462
577.727007
579.071721
580.086740
580.445308
580.465692
581.665001
582.524100
582.723802
582.584357
583.627447
584.332545
569.940527
570.746608
571.645069
572.351701
572.994316
573.993290
574.915032
575.592690
576.195471
577.153134
578.037118
578.677546
579.234847
580.125585
580.927051
581.471606
581.916578
582.670548
583.318761
583.696581
583.958447
584.503497
584.891562
571.180472
571.686813
572.385660
573.084112
573.799812
574.643244
575.469774
576.200525
576.911558
577.737030
578.540656
579.242310
579.912273
580.678026
581.403728
582.010047
582.566119
583.197157
583.769415
584.203185
584.561335
584.953783
585.216203
576.779233
577.268818
577.982136
578.733512
579.518036
580.400963
581.268003
582.051330
582.817533
583.668501
584.498157
585.235987
585.943085
586.717201
587.454799
588.087985
588.678862
589.324485
589.919071
590.388596
590.782347
591.176147
591.434409
575.556639
576.249411
577.115972
577.889550
578.645530
579.624354
580.552726
581.296712
581.997496
582.929081
583.814485
584.511357
585.151896
586.001802
586.790945
587.381223
587.905818
588.629569
589.281575
589.719481
590.064822
590.561156
590.913368
573.272842
574.444196
575.617238
576.391169
577.012186
578.239365
579.309075
579.949782
580.452360
581.610507
582.629197
583.220648
583.662375
584.727798
585.641717
586.122944
586.449094
587.391499
588.177337
588.524962
588.702550
589.456448
590.013391
570.731278
572.546789
574.045841
574.780951
575.126431
576.750913
578.002357
578.514124
578.676227
580.212637
581.400760
581.856281
581.956969
583.384047
584.457356
584.799112
584.784640
586.090148
587.042006
587.266257
587.132257
588.275920
589.063392
570.372221
571.719267
573.086042
573.986288
574.698742
576.056275
577.228738
577.905485
578.422801
579.648270
580.720000
581.309997
581.740801
582.858157
583.817015
584.293863
584.608806
585.604113
586.439601
586.794525
586.981823
587.817434
588.449425
569.710434
570.856822
572.162674
573.160422
574.043797
575.321953
576.478021
577.261082
577.941616
579.050702
580.066544
580.728799
581.298363
582.297549
583.204113
583.756209
584.210245
585.083146
585.859139
586.279939
586.596843
587.307345
587.854699
568.068460
569.501900
570.974222
571.968528
572.766414
574.222182
575.487371
576.243337
576.823737
578.078061
579.168938
579.774639
580.223173
581.364953
582.349743
582.849487
583.184602
584.191706
585.035831
585.396079
585.592631
586.453390
587.105576
566.115288
568.121548
569.840418
570.759866
571.265517
573.085840
574.515754
575.171413
575.451993
577.045886
578.278668
578.764551
578.896941
580.377005
581.504386
581.886402
581.908296
583.241542
584.217244
584.452088
584.334534
585.539243
586.376441
566.404332
567.863344
569.376040
570.416083
571.262421
572.769681
574.084508
574.884627
575.503267
576.791070
577.911409
578.543008
579.014594
580.177185
581.181244
581.698280
582.047106
583.062255
583.910627
584.273986
584.474842
585.341802
585.998601
566.358409
567.563915
568.956974
570.048184
571.028193
572.412530
573.670087
574.541224
575.296879
576.471966
577.545903
578.258807
578.873463
579.913273
580.857942
581.444831
581.926849
582.814391
583.597310
584.022949
584.348247
585.074047
585.633211
565.285449
566.744707
568.260466
569.305248
570.159387
571.684944
573.014290
573.820480
574.445391
575.767519
576.924354
577.586320
578.081215
579.256939
580.271935
580.800481
581.158768
582.172855
583.016671
583.376173
583.575216
584.442946
585.100499
563.864901
565.874692
567.605127
568.539291
569.063303
570.926047
572.390040
573.061944
573.352323
575.015031
576.313867
576.853382
577.028292
578.530819
579.678076
580.081542
580.122210
581.452629
582.420821
582.649507
582.529088
583.736592
584.576186
564.653780
566.106410
567.612238
568.646667
569.491826
571.011011
572.336105
573.139471
573.763173
575.085830
576.244064
576.907635
577.403301
578.577984
579.590920
580.116968
580.471990
581.481844
582.321359
582.676841
582.872694
583.738792
584.395891
565.098292
566.288616
567.660425
568.730420
569.692685
571.065135
572.314516
573.179951
573.933065
575.109815
576.187148
576.904078
577.521061
578.558410
579.498882
580.081646
580.558346
581.436698
582.209478
582.625994
582.944461
583.666966
584.225019
564.519521
565.951201
567.429790
568.437556
569.257508
570.749535
572.053764
572.845503
573.459783
574.751466
575.877653
576.516667
576.993514
578.150729
579.147889
579.660288
580.003511
581.002914
581.833694
582.181594
582.370947
583.233250
583.888509
563.598360
565.564927
567.240639
568.120380
568.592795
570.397874
571.816832
572.462149
572.734776
574.334774
575.575066
576.070838
576.212014
577.681715
578.799336
579.177154
579.195369
580.505099
581.455841
581.669254
581.535122
582.734154
583.569192
564.873195
566.279953
567.717221
568.675536
569.442710
570.881273
572.135922
572.884107
573.458695
574.712369
575.804931
576.415214
576.866713
577.999583
578.974863
579.468890
579.796147
580.780167
581.597608
581.934889
582.114066
582.964423
583.611344
565.843117
566.976812
568.258951
569.226330
570.081553
571.344416
572.493810
573.274858
573.952949
575.052665
576.061033
576.721956
577.290739
578.279053
579.175488
579.722999
580.169631
581.016377
581.761843
582.158441
582.457668
583.152033
583.689647
565.864391
567.212490
568.565566
569.437696
570.120136
571.467136
572.639429
573.322812
573.844356
575.047324
576.100303
576.685689
577.117164
578.216419
579.162459
579.640169
579.955870
580.914735
581.710754
582.040072
582.211639
583.022743
583.638757
565.648864
567.478165
568.969172
569.673329
569.980019
571.597471
572.851342
573.374887
573.549777
575.044876
576.202806
576.652451
576.760199
578.156961
579.212846
579.561574
579.561985
580.814693
581.717924
581.917032
581.773661
582.882511
583.648104
567.754423
568.927246
570.084688
570.824650
571.405738
572.609417
573.664921
574.298436
574.791744
575.914831
576.903997
577.481605
577.916807
578.959255
579.856567
580.335135
580.659020
581.563703
582.309818
582.631393
582.792304
583.520320
584.060315
569.727295
570.410963
571.252809
571.987002
572.697761
573.637636
574.533911
575.251485
575.926145
576.824318
577.680406
578.357153
578.982358
579.812710
580.585188
581.164417
581.676033
582.371751
582.992681
583.405530
583.731339
584.208316
584.548449
570.783282
571.258671
571.941834
572.649543
573.384079
574.219291
575.043914
575.790267
576.522080
577.338677
578.138412
578.853085
579.541220
580.296361
581.016782
581.635076
582.208990
582.830225
583.397938
583.843567
584.217501
584.594724
584.843214
576.215428
576.740855
577.480016
578.236283
579.017894
579.924241
580.808541
581.591811
582.351561
583.222716
584.066183
584.801010
585.498949
586.289675
587.037954
587.665274
588.243577
588.900809
589.500254
589.958620
590.337638
590.747231
591.019570
574.807324
575.625281
576.558319
577.320296
578.026800
579.078955
580.048062
580.769239
581.414399
582.416530
583.339668
584.012076
584.596018
585.510602
586.333108
586.896024
587.360848
588.142411
588.819339
589.221509
589.503292
590.067600
590.467348
571.879579
573.552067
574.925188
575.615104
575.951884
577.493278
578.690856
579.220956
579.424447
580.898940
582.045010
582.529160
582.679577
584.045609
585.078562
585.449880
585.483863
586.714957
587.605789
587.828111
587.703995
588.772455
589.493319
567.795713
571.222086
573.182466
573.654863
572.889453
575.660683
577.234308
577.435861
576.445829
579.152730
580.670210
580.829560
579.817371
582.367942
583.752985
583.796781
582.677186
585.083404
586.326396
586.228742
584.966764
587.261341
588.451301
568.871111
570.750622
572.337803
573.154180
573.574205
575.260486
576.569388
577.129041
577.334973
578.889355
580.097293
580.574182
580.702570
582.132614
583.217844
583.578473
583.589943
584.885081
585.831424
586.053069
585.926844
587.091549
587.899780
568.601922
570.013238
571.459156
572.431037
573.207441
574.630091
575.863002
576.592508
577.153261
578.399249
579.487570
580.095533
580.545678
581.674195
582.646915
583.141492
583.473395
584.465908
585.295517
585.645321
585.833593
586.685362
587.331423
566.419588
568.446203
570.169759
571.081843
571.572652
573.377620
574.789323
575.426090
575.689668
577.278154
578.508459
578.994391
579.127212
580.594952
581.712385
582.090422
582.111215
583.430632
584.392221
584.612491
584.479859
585.689759
586.530468
562.820187
566.620092
568.870361
569.524034
568.859768
571.896112
573.673764
574.014882
573.131850
575.906904
577.476265
577.649383
576.624792
579.272554
580.727472
580.798127
579.680526
582.151607
583.433337
583.327486
582.024427
584.445709
585.714967
564.737648
566.791492
568.556459
569.513534
570.051246
571.907215
573.367079
574.045144
574.344577
575.967990
577.229735
577.742193
577.897754
579.386368
580.522300
580.915818
580.949366
582.279638
583.248848
583.474263
583.347174
584.565862
585.412975
565.207136
566.684786
568.221039
569.283565
570.150980
571.681105
573.013085
573.822627
574.450241
575.768768
576.921789
577.581823
578.075378
579.245726
580.255033
580.778567
581.133555
582.149146
582.994196
583.351950
583.548747
584.423801
585.087116
563.689096
565.709857
567.456827
568.409439
568.950743
570.819160
572.284702
572.954751
573.240922
574.917202
576.228424
576.779317
576.964656
578.459866
579.599819
579.997049
580.032824
581.370617
582.343020
582.569519
582.443530
583.664669
584.512761
560.725925
564.439019
566.658057
567.309541
566.654596
569.724749
571.520911
571.846546
570.905473
573.815975
575.482092
575.726148
574.765009
577.414738
578.875511
578.951960
577.832158
580.323979
581.614073
581.510823
580.208965
582.636956
583.909557
563.074330
565.083087
566.813698
567.750377
568.278390
570.138339
571.598612
572.264745
572.549378
574.228053
575.542905
576.097376
576.284757
577.778998
578.916690
579.311462
579.344337
580.678771
581.648584
581.873052
581.745161
582.964270
583.811493
563.992011
565.437677
566.935824
567.963967
568.804127
570.318934
571.640257
572.440406
573.062958
574.389146
575.551700
576.220942
576.720419
577.887606
578.891883
579.411683
579.763050
580.771019
581.609458
581.963555
582.158332
583.027650
583.687325
562.955109
564.933903
566.628509
567.528444
568.020829
569.860518
571.306816
571.966811
572.250256
573.896148
575.177199
575.708221
575.878875
577.356874
578.482873
578.872966
578.906165
580.221077
581.178365
581.400565
581.276462
582.479948
583.317848
560.501866
564.144939
566.291254
566.868023
566.133580
569.167265
570.932701
571.243343
570.308631
573.141538
574.744864
574.947375
573.957945
576.574894
578.012722
578.082201
576.976463
579.416302
580.679836
580.574354
579.292948
581.675926
582.927409
563.312326
565.265714
566.918656
567.768756
568.208437
569.995688
571.394084
572.012399
572.256137
573.862698
575.110059
575.611550
575.756616
577.210841
578.316094
578.689346
578.708021
580.007871
580.952358
581.165410
581.032451
582.222405
583.050456
564.748569
566.134943
567.541121
568.464888
569.197621
570.605319
571.831572
572.554446
573.108243
574.351569
575.439203
576.048600
576.498464
577.617901
578.581281
579.070425
579.396567
580.372637
581.184737
581.524150
581.705918
582.540143
583.173850
564.317807
566.210770
567.781266
568.551146
568.915205
570.606926
571.924396
572.489271
572.696376
574.231556
575.423492
575.890890
576.011375
577.431930
578.508853
578.866288
578.874696
580.151939
581.078667
581.292792
581.167109
582.303250
583.092522
562.597166
566.091023
568.052356
568.466283
567.594429
570.420049
572.019815
572.234871
571.257964
573.921761
575.409770
575.551090
574.523253
577.064840
578.441588
578.483875
577.364834
579.749369
580.971878
580.875228
579.640751
581.877387
583.037653
566.292487
567.984078
569.344679
569.987327
570.261815
571.797481
572.990745
573.513084
573.703670
575.144338
576.262010
576.725536
576.859561
578.211244
579.232508
579.597254
579.624775
580.836772
581.707803
581.921380
581.796180
582.835665
583.537583
568.934181
569.747277
570.655609
571.372676
572.027018
573.043502
573.982840
574.676419
575.293170
576.262270
577.156285
577.805672
578.370866
579.268549
580.076616
580.628134
581.081230
581.845057
582.503056
582.890867
583.161205
583.708401
584.096700
570.184550
570.696617
571.404814
572.114496
572.843026
573.701564
574.543441
575.288539
576.012403
576.848976
577.662338
578.372610
579.050221
579.822900
580.555326
581.168771
581.732877
582.372780
582.953932
583.396226
583.761293
584.157380
584.421236
575.601009
576.185996
576.962787
577.721908
578.490378
579.435026
580.343511
581.121148
581.861034
582.765814
583.629179
584.354921
585.030469
585.851001
586.615976
587.231547
587.784516
588.467384
589.079157
589.522354
589.875366
590.315021
590.609871
573.818806
574.907301
575.955720
576.679830
577.243762
578.467664
579.510702
580.175267
580.664645
581.836942
582.831833
583.446847
583.877158
584.953324
585.842119
586.344944
586.654137
587.591141
588.328175
588.665254
588.790494
589.521405
590.010836
569.016824
572.267128
574.085651
574.517736
573.757275
576.432592
577.944740
578.168560
577.227422
579.861957
581.331037
581.520467
580.562215
583.046027
584.386369
584.460844
583.392455
585.725120
586.912120
586.828397
585.596693
587.798533
588.909083
555.310285
568.544012
571.955658
571.363104
562.435605
573.413064
576.133770
575.165423
565.746444
576.898659
579.604528
578.642691
569.483033
580.191449
582.716932
581.641841
572.444859
582.927579
585.288836
584.054867
574.671895
585.134546
587.663341
565.860513
569.368508
571.428926
571.983325
571.286633
574.133269
575.770796
576.013608
575.052471
577.790631
579.333752
579.504207
578.500786
581.071915
582.476828
582.529593
581.416419
583.836063
585.090115
584.993808
583.737552
586.062146
587.279020
567.011073
568.982996
570.664834
571.554526
572.032353
573.797833
575.174824
575.785938
576.030599
577.609691
578.835092
579.321635
579.456790
580.908787
582.013375
582.386069
582.404802
583.711529
584.663808
584.883054
584.754011
585.945568
586.774049
563.166384
566.960048
569.202225
569.847528
569.173006
572.192971
573.953437
574.279109
573.383022
576.148718
577.710705
577.878541
576.849137
579.487641
580.934344
580.999775
579.878243
582.342080
583.617349
583.507011
582.200515
584.618144
585.885005
549.211046
563.674241
567.521787
567.075644
557.873339
569.503201
572.497355
571.685711
562.433771
573.595556
576.341606
575.353413
565.965951
576.985507
579.615799
578.549064
569.226154
579.905532
582.325129
581.032410
571.277943
582.205488
584.874511
561.467654
565.290300
567.574038
568.262647
567.632604
570.703547
572.511387
572.876197
572.013706
574.815385
576.410003
576.604503
575.597352
578.256841
579.721773
579.801851
578.692821
581.170123
582.456000
582.352695
581.052702
583.481711
584.756623
563.566894
565.617674
567.393286
568.368406
568.926622
570.805552
572.282257
572.967131
573.268962
574.928371
576.223566
576.762447
576.938579
578.434092
579.574949
579.973149
580.011047
581.349213
582.324094
582.553122
582.429594
583.654722
584.506233
560.517637
564.246270
566.486513
567.159216
566.522807
569.606470
571.413214
571.747398
570.812451
573.724843
575.391266
575.635335
574.674560
577.324370
578.785523
578.862569
577.744721
580.241852
581.537734
581.438765
580.140439
582.574821
583.851818
547.563191
561.583933
565.328364
564.854058
555.613340
567.307353
570.308040
569.405794
559.668499
571.391130
574.310330
573.426169
564.218832
575.124915
577.737346
576.657621
567.257651
578.035210
580.481429
579.196753
569.435172
580.384249
583.059726
559.916840
563.628730
565.847466
566.499808
565.846661
568.920134
570.720324
571.049236
570.111800
573.028073
574.700026
574.949343
573.991775
576.640398
578.098926
578.173531
577.053336
579.547692
580.842154
580.742791
579.444029
581.876251
583.152040
562.394767
564.394637
566.117195
567.046752
567.568607
569.430460
570.894257
571.565305
571.856420
573.530361
574.841237
575.394349
575.580890
577.070834
578.205051
578.599818
578.636473
579.967036
580.937587
581.167495
581.047334
582.264124
583.110117
559.828908
563.488972
565.661824
566.268557
565.565074
568.630767
570.424118
570.756424
569.841566
572.704256
574.337181
574.564362
573.594420
576.224699
577.673225
577.752276
576.656657
579.108627
580.384468
580.289850
579.018213
581.410943
582.668558
547.506162
561.321622
564.964047
564.390627
554.977782
566.723549
569.714633
568.829052
559.269474
570.747939
573.580647
572.657442
563.447124
574.298561
576.890181
575.833372
566.618935
577.175598
579.571949
578.310390
568.737720
579.472562
582.097345
560.193777
563.827508
565.958057
566.514689
565.758611
568.772219
570.518744
570.811307
569.858721
572.680707
574.278620
574.475699
573.480083
576.086339
577.514096
577.576719
576.467195
578.903557
580.166653
580.064123
578.785237
581.162531
582.408863
563.174175
565.109062
566.736587
567.560826
567.975894
569.730736
571.102344
571.703398
571.936501
573.517953
574.747740
575.239096
575.376412
576.817285
577.910675
578.277181
578.293057
579.587980
580.532075
580.753402
580.631307
581.801313
582.614677
561.234202
564.796267
566.842519
567.326225
566.515364
569.414905
571.078007
571.331959
570.384030
573.091023
574.615076
574.772961
573.755468
576.321500
577.718787
577.766642
576.651965
579.061454
580.309712
580.226208
579.005579
581.277761
582.467702
549.737084
563.328425
566.774704
566.063071
556.659493
568.053674
570.863379
569.933236
560.630445
571.636733
574.295966
573.305275
564.094428
574.826121
577.348555
576.270963
567.084053
577.546363
579.905181
578.716584
569.567439
579.777930
582.246652
563.337221
566.651781
568.465069
568.829602
567.951555
570.669858
572.195612
572.418611
571.477212
574.064065
575.499312
575.662882
574.680526
577.154522
578.484514
578.551235
577.478178
579.799859
580.980737
580.907901
579.709498
581.859202
582.943491
567.907882
568.997933
570.021170
570.693050
571.193634
572.386962
573.402974
574.040236
574.501582
575.638254
576.602082
577.191544
577.600373
578.659814
579.534303
580.025564
580.325029
581.250967
581.978447
582.311325
582.434995
583.148640
583.626396
569.543320
570.115239
570.859140
571.567562
572.278391
573.174095
574.039297
574.777425
575.480131
576.349001
577.180991
577.880516
578.534120
579.336101
580.085203
580.687415
581.228606
581.899667
582.500425
582.934798
583.279773
583.708727
583.996337
575.251764
575.790571
576.551957
577.333999
578.141343
579.071573
579.977400
580.779407
581.554298
582.436819
583.289515
584.032569
584.738038
585.534995
586.288409
586.919841
587.500438
588.157332
588.755134
589.212212
589.591358
590.002295
590.275846
573.821976
574.655749
575.614302
576.405102
577.139781
578.217493
579.209730
579.951354
580.612709
581.625746
582.557667
583.238319
583.830119
584.750735
585.578398
586.146053
586.613630
587.393686
588.067401
588.467111
588.748531
589.314318
589.715511
570.856677
572.549258
573.953428
574.677259
575.046347
576.615789
577.839010
578.392562
578.614103
580.098191
581.252370
581.744908
581.903972
583.275401
584.313516
584.691020
584.729192
585.956558
586.841469
587.059468
586.934248
588.004520
588.727294
566.730210
570.180922
572.177571
572.688713
571.959747
574.761233
576.362837
576.590907
575.622011
578.336919
579.860956
580.028503
579.025652
581.580648
582.970948
583.022588
581.909374
584.309959
585.545249
585.442284
584.178932
586.475906
587.668387
567.768427
569.673386
571.298991
572.155983
572.613801
574.332815
575.671058
576.256834
576.483239
578.048124
579.263226
579.747455
579.883608
581.319091
582.410243
582.777960
582.794682
584.087464
585.029294
585.247783
585.121542
586.289386
587.100601
567.460775
568.899680
570.386517
571.400288
572.215057
573.672100
574.934913
575.689214
576.269155
577.527895
578.624848
579.239724
579.696452
580.831208
581.810334
582.311138
582.647784
583.641699
584.471276
584.821377
585.011848
585.867932
586.517541
565.237974
567.297060
569.065850
570.021350
570.550651
572.391169
573.833093
574.493476
574.775250
576.377876
577.617833
578.110437
578.249138
579.723559
580.847766
581.231775
581.257721
582.581568
583.547016
583.770839
583.642674
584.858395
585.703451
561.611452
565.447980
567.745747
568.442704
567.815770
570.887810
572.695302
573.058655
572.192429
574.982109
576.561693
576.741288
575.722079
578.376682
579.838585
579.915279
578.803600
581.281454
582.570157
582.470650
581.174130
583.602729
584.877144
563.537448
565.621695
567.428379
568.425335
568.998458
570.887540
572.375161
573.073999
573.389172
575.025963
576.297298
576.815737
576.976246
578.471297
579.613907
580.013318
580.053354
581.392421
582.371395
582.605826
582.487291
583.714477
584.567313
564.026698
565.527759
567.098389
568.195929
569.095662
570.655768
572.013136
572.841931
573.484157
574.814539
575.975898
576.640868
577.138536
578.314824
579.330285
579.859099
580.220632
581.247018
582.104736
582.474106
582.681270
583.565952
584.235613
562.524674
564.564359
566.340146
567.323252
567.893400
569.789118
571.278312
571.966315
572.266085
573.953137
575.271628
575.826196
576.014492
577.515522
578.661216
579.062581
579.104137
580.454982
581.443239
581.683742
581.569500
582.801439
583.656780
559.571037
563.300669
565.545107
566.223773
565.594977
568.690429
570.508812
570.851400
569.923332
572.844357
574.517658
574.764971
573.806113
576.462005
577.928349
578.007978
576.893162
579.400039
580.708276
580.620757
579.331808
581.771474
583.051774
561.924459
563.948475
565.702483
566.664135
567.216535
569.100366
570.581599
571.263930
571.561333
573.251467
574.575306
575.135039
575.326267
576.826291
577.969128
578.367550
578.406656
579.755607
580.743272
580.984080
580.870068
582.100974
582.955494
562.842224
564.303046
565.823809
566.875335
567.738314
569.276337
570.618132
571.433877
572.068888
573.408427
574.583324
575.260979
575.766403
576.939224
577.948020
578.471462
578.829525
579.851528
580.707528
581.078390
581.287693
582.168636
582.835121
561.801272
563.796557
565.514362
566.436538
566.950198
568.813437
570.280421
570.955098
571.249007
572.910697
574.209234
574.751996
574.930436
576.413971
577.543531
577.936115
577.975177
579.304455
580.279963
580.519719
580.410835
581.625729
582.470018
559.347739
563.008888
565.179141
565.777465
565.063073
568.121250
569.908066
570.233130
569.308265
572.158971
573.782046
573.997869
573.017033
575.639113
577.079428
577.149879
576.048526
578.503216
579.785597
579.698145
578.432351
580.826418
582.084041
562.171571
564.141778
565.818020
566.690334
567.151205
568.962188
570.381978
571.016322
571.273159
572.896234
574.159917
574.673259
574.826097
576.284970
577.392246
577.766337
577.789387
579.102502
580.064454
580.294420
580.176180
581.377345
582.211787
563.626027
565.028385
566.457642
567.404503
568.159472
569.590422
570.838210
571.578617
572.147074
573.404832
574.505473
575.124446
575.580706
576.703867
577.668455
578.157772
578.487492
579.475500
580.303989
580.659158
580.854695
581.700263
582.340718
563.213952
565.123382
566.717421
567.510832
567.897298
569.612144
570.951601
571.535132
571.757645
573.305192
574.507212
574.982029
575.107580
576.530668
577.607374
577.963115
577.972852
579.261783
580.205434
580.434874
580.322258
581.469994
582.266441
561.516072
565.026835
567.011598
567.448570
566.598416
569.446612
571.068144
571.302038
570.340572
573.014830
574.510796
574.658012
573.634378
576.177717
577.553493
577.592957
576.473695
578.870292
580.109985
580.028056
578.805789
581.053992
582.221555
565.243929
566.949859
568.331310
568.995324
569.290334
570.846821
572.059900
572.599324
572.803719
574.254214
575.379137
575.847918
575.985747
577.339651
578.361298
578.725445
578.755124
579.977828
580.863529
581.090376
580.976559
582.026369
582.734740
567.917001
568.741568
569.667641
570.403973
571.077341
572.112638
573.069543
573.778218
574.407226
575.385669
576.286724
576.941315
577.510493
578.411236
579.221442
579.774991
580.232501
581.005940
581.676346
582.076024
582.356863
582.913032
583.306763
569.186224
569.708097
570.432103
571.159659
571.906178
572.782259
573.640313
574.399321
575.134578
575.980157
576.800469
577.516028
578.197869
578.974179
579.709832
580.326840
580.896575
581.545610
582.137962
582.591295
582.966277
583.370534
583.639206
574.863469
575.381865
576.141575
576.945212
577.781013
578.711170
579.620816
580.441332
581.237676
582.110227
582.956886
583.710154
584.431787
585.217996
585.965804
586.607439
587.203204
587.847774
588.438577
588.905072
589.299142
589.696590
589.958205
573.589777
574.318286
575.239699
576.072785
576.885679
577.915136
578.889781
579.675593
580.410277
581.361377
582.261589
582.973734
583.629926
584.491037
585.290378
585.891128
586.422579
587.141646
587.785446
588.217071
588.561341
589.062046
589.418585
571.216407
572.436795
573.679622
574.525771
575.214126
576.496209
577.617921
578.309755
578.855711
580.026537
581.054747
581.661668
582.122655
583.195892
584.119563
584.616494
584.956387
585.885202
586.653999
586.989607
587.163684
587.923511
588.486647
568.574649
570.454035
572.037402
572.857321
573.282302
574.963372
576.271502
576.844518
577.065094
578.601956
579.792923
580.264605
580.390909
581.818918
582.901157
583.265576
583.277947
584.557048
585.483699
585.691910
585.552744
586.704470
587.500230
568.146306
569.555386
571.008715
571.995414
572.786358
574.208619
575.440602
576.173129
576.736883
577.977017
579.058059
579.661676
580.109853
581.235433
582.206032
582.700470
583.031243
584.015927
584.837370
585.182503
585.368381
586.213020
586.853888
567.406825
568.619485
570.016403
571.101622
572.062383
573.410338
574.627116
575.459998
576.179199
577.312334
578.343750
579.018366
579.600533
580.612087
581.532184
582.097683
582.562323
583.436897
584.211531
584.631336
584.952134
585.673740
586.230796
565.666784
567.184798
568.760934
569.845617
570.719255
572.249382
573.576888
574.378694
574.993356
576.277244
577.387602
578.004932
578.463582
579.619846
580.619528
581.131163
581.476348
582.492908
583.345180
583.711662
583.916796
584.791994
585.455736
563.632363
565.747220
567.581185
568.591085
569.167343
571.065865
572.558802
573.256468
573.566017
575.193092
576.448058
576.945086
577.085840
578.581615
579.724834
580.118578
580.151816
581.499665
582.490362
582.737107
582.632082
583.854666
584.705388
563.965477
565.504820
567.114709
568.238189
569.154242
570.731313
572.103494
572.943183
573.590381
574.906707
576.047163
576.688999
577.168513
578.345447
579.364318
579.892535
580.253582
581.287766
582.157010
582.538097
582.755986
583.642722
584.313682
563.979562
565.241725
566.711849
567.875974
568.920920
570.367100
571.676087
572.584088
573.366982
574.566222
575.656807
576.377413
576.998106
578.051144
579.009327
579.605672
580.099557
581.010910
581.821076
582.270188
582.616623
583.364187
583.938278
562.944910
564.448991
566.028753
567.136946
568.049715
569.631608
571.008307
571.848671
572.498917
573.842594
575.013232
575.678963
576.175855
577.365811
578.393929
578.928263
579.294921
580.339945
581.218938
581.607236
581.830544
582.722786
583.396941
561.543658
563.593186
565.380472
566.371077
566.948167
568.863502
570.372299
571.076499
571.391242
573.074832
574.386799
574.927525
575.099965
576.620091
577.780834
578.185959
578.228657
579.598795
580.609266
580.870666
580.776522
582.010912
582.868448
562.344692
563.833842
565.391895
566.477973
567.372119
568.940966
570.308949
571.143535
571.791456
573.137398
574.312824
574.983344
575.482713
576.671241
577.695578
578.225686
578.589075
579.632880
580.512184
580.901298
581.125327
582.017789
582.691897
562.789152
564.016095
565.438323
566.556119
567.563377
568.984650
570.276630
571.172311
571.949455
573.154413
574.256203
574.987887
575.614532
576.663706
577.613233
578.200580
578.687988
579.597361
580.408264
580.859237
581.207409
581.955205
582.528842
562.195071
563.669177
565.200223
566.252014
567.111261
568.655238
570.004194
570.824093
571.459376
572.787297
573.947495
574.608537
575.099303
576.267296
577.270602
577.783908
578.134566
579.167100
580.038448
580.423135
580.644339
581.530855
582.200505
561.262292
563.279967
565.011556
565.932188
566.436757
568.300431
569.767410
570.438661
570.726650
572.372100
573.653567
574.175702
574.333334
575.812182
576.932820
577.306241
577.324889
578.672708
579.667450
579.919721
579.819735
581.041007
581.889498
562.572282
564.022638
565.513422
566.516174
567.322731
568.813709
570.114325
570.892752
571.490780
572.782014
573.909481
574.543225
575.009323
576.151118
577.129183
577.620694
577.952417
578.967214
579.823350
580.195733
580.405413
581.279540
581.940963
563.583841
564.757138
566.091887
567.107205
568.006631
569.318774
570.513211
571.328744
572.035303
573.165179
574.200252
574.879619
575.460248
576.455891
577.353885
577.898863
578.350333
579.223544
580.003584
580.431482
580.758024
581.477071
582.030375
563.638732
565.029273
566.437369
567.359366
568.087222
569.483313
570.701634
571.422873
571.975861
573.202778
574.275415
574.874559
575.315464
576.419513
577.363894
577.834675
578.150257
579.136720
579.967782
580.326225
580.522326
581.359609
581.993020
563.462981
565.339565
566.887154
567.640537
567.990944
569.657166
570.957260
571.520395
571.729454
573.241935
574.414010
574.874204
574.990261
576.389535
577.441447
577.778910
577.772167
579.057519
579.997683
580.224129
580.101989
581.238460
582.022552
565.647260
566.856984
568.062980
568.848243
569.471023
570.718648
571.815510
572.483985
573.005816
574.147372
575.150249
575.737367
576.179606
577.226216
578.123153
578.597143
578.922156
579.852013
580.628903
580.975624
581.157642
581.908942
582.464514
567.697042
568.407773
569.289003
570.063458
570.812875
571.791497
572.723651
573.471464
574.170573
575.087186
575.957144
576.643721
577.276420
578.112837
578.889101
579.470849
579.990064
580.706091
581.352148
581.787870
582.133939
582.630086
582.982492
568.798594
569.295881
570.013032
570.757674
571.528641
572.399478
573.256732
574.030716
574.785058
575.619599
576.433177
577.158082
577.854346
578.616699
579.343298
579.967893
580.552380
581.192055
581.782082
582.249190
582.642540
583.036700
583.295589
574.302323
574.871704
575.674278
576.493910
577.333573
578.294087
579.225052
580.044674
580.831694
581.723143
582.581321
583.326025
584.033862
584.838550
585.599005
586.233319
586.815579
587.477208
588.079507
588.538837
588.921963
589.342638
589.624322
572.793939
573.675161
574.689298
575.524289
576.294065
577.407267
578.429292
579.190999
579.865917
580.886235
581.820971
582.498176
583.087829
584.020041
584.857797
585.427562
585.895018
586.681913
587.361313
587.760988
588.044035
588.624948
589.039070
569.678203
571.460811
572.949710
573.728714
574.135946
575.750858
577.012897
577.592978
577.835652
579.318953
580.468649
580.945696
581.088932
582.484189
583.540234
583.918471
583.952055
585.191704
586.084871
586.296892
586.164345
587.263626
588.009582
565.368673
568.984303
571.098630
571.674468
570.983685
573.842047
575.491867
575.757175
574.835931
577.523917
579.031367
579.167392
578.118646
580.725172
582.144979
582.196451
581.071545
583.493800
584.740992
584.624311
583.331488
585.683814
586.911788
566.457316
568.463835
570.187294
571.108319
571.610494
573.382557
574.765835
575.381145
575.630361
577.195726
578.404480
578.868424
578.984289
580.444794
581.556774
581.926035
581.939134
583.249304
584.205459
584.422457
584.292278
585.492399
586.329774
566.162783
567.677737
569.249388
570.323958
571.183706
572.692743
573.998638
574.777978
575.373243
576.642834
577.739862
578.340816
578.785316
579.936610
580.931977
581.434494
581.770667
582.784385
583.635158
583.997356
584.199613
585.075800
585.742734
563.886929
566.033643
567.891866
568.904850
569.472258
571.372141
572.861115
573.544435
573.838275
575.457641
576.699041
577.173298
577.291566
578.789810
579.933549
580.316185
580.336154
581.692390
582.692941
582.944881
582.847168
584.069877
584.924496
560.181516
564.143562
566.541979
567.290814
566.683434
569.832716
571.694021
572.078161
571.217401
574.029176
575.610914
575.762068
574.696519
577.399844
578.889894
578.960048
577.824095
580.359069
581.699252
581.647084
580.422210
582.821694
584.094398
562.179622
564.345537
566.234247
567.282664
567.889955
569.836850
571.370756
572.091120
572.415155
574.066258
575.338048
575.835499
575.973110
577.492786
578.657078
579.057158
579.094133
580.471131
581.492556
581.762910
581.680659
582.915363
583.776960
562.722059
564.281707
565.919051
567.063879
568.000224
569.610731
571.011599
571.865465
572.521215
573.856741
575.011141
575.652850
576.130219
577.326516
578.363632
578.897955
579.264006
580.322904
581.218946
581.619781
581.854562
582.756411
583.438999
561.227989
563.322784
565.159725
566.182964
566.782508
568.733467
570.272304
570.994375
571.320205
572.995354
574.291437
574.803991
574.948994
576.489371
577.668636
578.076231
578.117523
579.509977
580.543902
580.822273
580.744840
581.987616
582.853898
558.264321
562.052752
564.358098
565.069143
564.453118
567.619314
569.497348
569.888596
569.025150
571.892933
573.523513
573.701397
572.638566
575.391365
576.911077
576.993459
575.858028
578.430073
579.796968
579.761118
578.543523
580.962612
582.245396
560.632960
562.711040
564.524570
565.523945
566.103314
568.040484
569.570382
570.286486
570.609736
572.286990
573.587971
574.105522
574.252931
575.790819
576.964598
577.365954
577.402474
578.794344
579.829702
580.109443
580.033165
581.277328
582.144355
561.549164
563.066659
564.650074
565.743903
566.638936
568.223557
569.607065
570.448220
571.097438
572.438441
573.604560
574.258279
574.742104
575.931457
576.955353
577.475062
577.830021
578.889786
579.789511
580.192840
580.429221
581.334873
582.019478
560.457397
562.533636
564.328159
565.295019
565.837136
567.752102
569.263396
569.963305
570.272773
571.936199
573.229704
573.749675
573.902789
575.404909
576.543592
576.915572
576.927711
578.314492
579.345550
579.619081
579.535630
580.780384
581.646867
557.927275
561.718763
563.984221
564.626783
563.927286
567.052565
568.890869
569.246704
568.354393
571.191242
572.804908
572.989361
571.958516
574.621206
576.071064
576.096659
574.905571
577.476953
578.836727
578.786883
577.548122
579.972789
581.255315
560.844820
562.897878
564.653137
565.572110
566.062145
567.922971
569.384740
570.042910
570.315891
571.943421
573.205932
573.701409
573.831730
575.304987
576.414382
576.761012
576.751410
578.118282
579.132279
579.391545
579.295092
580.527685
581.386748
562.367343
563.832228
565.330462
566.325227
567.115180
568.586408
569.868692
570.629279
571.210462
572.476825
573.580461
574.190613
574.636433
575.762923
576.723891
577.192850
577.506180
578.524912
579.389474
579.765227
579.976781
580.854732
581.520824
561.972939
563.952234
565.619200
566.463125
566.887866
568.637228
570.008019
570.612108
570.851791
572.403178
573.607227
574.075628
574.195117
575.616538
576.683279
577.010434
576.991824
578.316773
579.296056
579.536980
579.426925
580.618382
581.448193
560.278071
563.883109
565.948753
566.439242
565.636554
568.506504
570.155967
570.414383
569.489517
572.146911
573.639255
573.780508
572.757271
575.291475
576.651602
576.647954
575.463074
577.929139
579.212590
579.131385
577.880871
580.201499
581.413515
564.124249
565.889099
567.331497
568.038407
568.366488
569.950528
571.188814
571.745630
571.965655
573.418518
574.545204
575.009704
575.143457
576.495145
577.507989
577.847536
577.851767
579.105412
580.019663
580.253251
580.138288
581.226936
581.964897
566.907667
567.766648
568.734289
569.503933
570.203843
571.263843
572.241506
572.963706
573.602305
574.587494
575.492487
576.145769
576.712538
577.613229
578.420021
578.963582
579.414376
580.202880
580.891340
581.301211
581.590809
582.168803
582.579813
568.238923
568.784144
569.539524
570.295168
571.065376
571.963237
572.839195
573.610273
574.353920
575.206432
576.031059
576.747054
577.428165
578.205135
578.939943
579.553502
580.123050
580.782446
581.388490
581.852882
582.238811
582.658431
582.938687
573.753596
574.402682
575.261488
576.090924
576.918394
577.922127
578.879389
579.688437
580.449355
581.373793
582.250310
582.978444
583.656638
584.494235
585.274548
585.894229
586.448156
587.141489
587.762445
588.207324
588.565127
589.025963
589.339601
571.791293
572.987976
574.151861
574.957493
575.582089
576.878798
577.981721
578.679925
579.190596
580.381912
581.387607
581.992932
582.412313
583.517957
584.430929
584.934141
585.237024
586.192268
586.942938
587.274366
587.395089
588.163078
588.685172
566.607675
570.100369
572.107881
572.638752
571.933215
574.712371
576.307980
576.574266
575.674056
578.306713
579.776596
579.924909
578.905545
581.466458
582.855144
582.921438
581.825293
584.199298
585.410671
585.301158
584.025818
586.314856
587.490231
552.194309
566.107198
569.811643
569.331632
560.429030
571.563010
574.395376
573.498710
564.311742
575.271825
577.945827
576.890424
567.466781
578.451196
581.067886
579.974130
570.694661
581.277377
583.678424
582.384903
572.791027
583.517850
586.157575
563.178149
566.956106
569.234786
569.905237
569.274243
572.240955
573.974868
574.264381
573.345837
576.086421
577.628550
577.748695
576.675118
579.327522
580.786911
580.831344
579.690162
582.161910
583.452365
583.337180
582.042626
584.462900
585.752601
564.408941
566.562743
568.428474
569.431146
569.983178
571.860007
573.326162
573.975372
574.237565
575.848895
577.086135
577.540907
577.640413
579.138832
580.283285
580.651015
580.655362
582.010429
583.008292
583.239982
583.122278
584.365995
585.242958
560.407364
564.435191
566.881728
567.630852
567.002775
570.164107
572.026961
572.382217
571.486118
574.305063
575.886986
576.009340
574.910505
577.627853
579.126626
579.175854
578.012645
580.564787
581.917295
581.850322
580.607589
583.036287
584.338134
546.079214
561.024885
565.125968
564.761181
555.474117
567.376402
570.501419
569.707918
560.413952
571.668960
574.443494
573.371374
563.729290
575.011051
577.728311
576.619893
567.110353
578.034801
580.581020
579.384734
569.974526
580.643497
583.313310
558.691363
562.737668
565.212790
565.994499
565.403640
568.613196
570.522097
570.914233
570.047310
572.898204
574.510029
574.653983
573.572790
576.312610
577.833007
577.899963
576.754044
579.329899
580.706652
580.661069
579.435907
581.877109
583.185916
560.944352
563.143277
565.070780
566.134651
566.750893
568.739013
570.305822
571.028655
571.345832
573.027327
574.321995
574.812111
574.936101
576.486371
577.676599
578.075121
578.105596
579.516452
580.569134
580.847035
580.767583
582.036902
582.928921
557.882669
561.764021
564.151804
564.895527
564.289862
567.504702
569.418305
569.808192
568.929504
571.815446
573.451579
573.602342
572.509038
575.287548
576.829507
576.902532
575.750825
578.354465
579.748540
579.711178
578.486604
580.941851
582.257582
544.860887
559.065070
562.966701
562.535690
553.211351
565.148732
568.291106
567.489440
558.092581
569.499620
572.330960
571.261523
561.490599
572.950798
575.719031
574.614023
565.024801
576.070591
578.659104
577.477470
568.038531
578.766745
581.453790
557.295519
561.157172
563.518812
564.236615
563.609301
566.809985
568.714476
569.098131
568.216540
571.104807
572.746190
572.902362
571.811635
574.586472
576.121296
576.186263
575.028383
577.632069
579.028360
578.992656
577.769341
580.226912
581.544072
559.800546
561.943121
563.807282
564.814099
565.384231
567.347185
568.896935
569.606250
569.915159
571.603838
572.911821
573.415945
573.548684
575.087448
576.259455
576.637589
576.650939
578.066841
579.126139
579.406734
579.327531
580.604307
581.500654
557.084769
560.967236
563.317952
564.002044
563.326593
566.516671
568.406453
568.775080
567.881992
570.757228
572.396977
572.571623
571.524139
574.224393
575.705264
575.727215
574.525287
577.138749
578.535674
578.491345
577.251224
579.720150
581.041136
544.363607
558.702301
562.586747
562.078427
552.586831
564.567769
567.684329
566.851241
557.440554
568.806955
571.632201
570.619254
561.146033
572.247836
574.890010
573.692617
563.927177
575.084125
577.682938
576.477996
566.948299
577.753533
580.453755
557.482912
561.342156
563.654020
564.291149
563.564420
566.699123
568.538430
568.865608
567.937272
570.776470
572.386176
572.538737
571.470580
574.139048
575.587092
575.581038
574.355532
576.947163
578.325456
578.265712
577.011978
579.468397
580.781952
560.645676
562.734242
564.513834
565.425062
565.895273
567.738556
569.183703
569.814691
570.062664
571.671912
572.918429
573.387620
573.494693
574.956555
576.054244
576.375506
576.344540
577.714037
578.734318
578.985156
578.880783
580.128117
581.005469
558.698879
562.450525
564.664565
565.239569
564.492226
567.468035
569.201472
569.485604
568.567201
571.286532
572.825488
572.962215
571.921358
574.499124
575.891402
575.872179
574.665275
577.183052
578.514335
578.438234
577.188901
579.582245
580.858600
547.054091
561.001434
564.651762
564.040404
554.776573
566.164930
569.039093
568.153463
559.029761
569.896235
572.552494
571.538375
562.348725
573.044845
575.551210
574.352816
564.804087
575.637427
578.119885
576.899388
567.505122
578.050626
580.650504
561.049754
564.528329
566.483487
566.925431
566.102757
568.882700
570.466325
570.715128
569.801983
572.396326
573.843884
573.990844
572.990448
575.473098
576.798262
576.806230
575.648405
578.067413
579.317219
579.244579
578.012208
580.271706
581.432790
565.906172
567.079074
568.192163
568.925650
569.471933
570.717939
571.777961
572.437335
572.912712
574.067686
575.043953
575.627779
576.027417
577.093587
577.967695
578.437384
578.717456
579.680317
580.446786
580.794885
580.928482
581.692420
582.210683
567.690631
568.313730
569.122015
569.883309
570.637301
571.576769
572.477985
573.237684
573.954690
574.839515
575.682225
576.381730
577.032625
577.839068
578.589681
579.185128
579.724652
580.417994
581.046450
581.500291
581.864145
582.325183
582.637899
573.592573
574.217478
575.075313
575.923146
576.778102
577.770189
578.724344
579.544995
580.326740
581.233990
582.103139
582.839900
583.537312
584.357113
585.130490
585.759314
586.332550
587.008610
587.622756
588.077371
588.456020
588.900676
589.205905
571.881646
572.878695
573.987299
574.848653
575.616212
576.787233
577.848555
578.597816
579.244476
580.303480
581.262578
581.915906
582.470621
583.441993
584.308406
584.859228
585.294955
586.119622
586.825258
587.206093
587.463315
588.097856
588.561766
568.332824
570.391789
572.062777
572.851295
573.191281
574.943222
576.286246
576.816589
576.957162
578.552881
579.764035
580.175387
580.206542
581.717369
582.843624
583.165945
583.094782
584.446464
585.404599
585.559163
585.329233
586.568510
587.427976
563.508671
567.645761
570.043938
570.593245
569.703166
572.842542
574.630766
574.793157
573.630756
576.570482
578.192773
578.205658
576.901754
579.766561
581.313788
581.256433
579.889229
582.562752
583.929921
583.701695
582.173934
584.817029
586.238151
564.909325
567.226391
569.160868
570.099170
570.533496
572.457388
573.932237
574.493583
574.632683
576.319669
577.596080
577.986851
577.981092
579.566386
580.755676
581.063346
580.964179
582.397729
583.428818
583.586205
583.355032
584.710096
585.675120
564.759073
566.496641
568.241389
569.351344
570.190929
571.804732
573.181173
573.929852
574.463671
575.806981
576.950467
577.502371
577.875283
579.101427
580.150302
580.613361
580.886275
581.977430
582.884533
583.214766
583.368295
584.346239
585.106354
562.246916
564.720590
566.800394
567.830762
568.326287
570.386867
571.974029
572.603231
572.783266
574.528326
575.841775
576.242102
576.235983
577.861853
579.084638
579.404123
579.310523
580.798321
581.884003
582.085837
581.894413
583.271910
584.252989
558.120010
562.643704
565.350266
566.072735
565.254669
568.706813
570.720944
571.001155
569.890861
572.964188
574.668122
574.692167
573.363129
576.332843
577.954926
577.912128
576.528389
579.332436
580.812159
580.664554
579.218073
581.909444
583.375553
560.526505
563.017943
565.125759
566.188673
566.722028
568.829756
570.462693
571.129511
571.340520
573.116806
574.458189
574.879456
574.891267
576.538861
577.782956
578.120669
578.045466
579.557259
580.667997
580.892222
580.719103
582.109684
583.097934
561.286514
563.066199
564.871732
566.045361
566.956453
568.673446
570.147680
570.971609
571.565178
572.973875
574.171928
574.759920
575.161912
576.434538
577.527467
578.023480
578.328299
579.472095
580.434087
580.811910
581.004338
582.009906
582.785809
559.614257
562.017824
564.059892
565.089012
565.609909
567.720158
569.358201
570.027198
570.239696
572.037843
573.398786
573.829446
573.844093
575.514430
576.775976
577.122042
577.051141
578.581001
579.707051
579.940958
579.773531
581.173746
582.167693
556.272125
560.588091
563.176332
563.846219
563.011441
566.478190
568.509341
568.797385
567.684048
570.810691
572.555313
572.596171
571.260845
574.284678
575.940495
575.910728
574.526734
577.373502
578.885516
578.757638
577.320077
580.034369
581.512497
559.027313
561.412017
563.427721
564.430629
564.929831
567.025423
568.653896
569.316601
569.526341
571.326551
572.692454
573.128184
573.144912
574.811518
576.065712
576.403590
576.326789
577.856267
578.984256
579.219918
579.054043
580.456592
581.452076
560.132042
561.863782
5
