# Supplementary material for: A computational model of spatio-temporal cardiac intracellular calcium handling with realistic structure and spatial flux distribution from sarcoplasmic reticulum and t-tubule reconstructions
Source: PLoS Comput Biol. 2017 Aug 31;13(8):e1005714. doi: 10.1371/journal.pcbi.1005714 (PMC5597258; doi:10.1371/journal.pcbi.1005714)
Supplement: S1 Code — Code provided in C/C++ and includes the structural datasets used in this study. Documentation is provided on use of and updating the code. Updates may also be available on Michael Colman’s website, http://www.physicsoftheheart.com and github repository: https://github.com/michaelcolman/CODE---PLOS-Comp-Biol-2017-Model-SR. (ZIP) [file pcbi.1005714.s001.zip › PLOS_SR_Clean/Spatial_diff_out/CaSR_1D_output_0240.dat]

658.735019
658.930816
659.242312
659.599435
659.982040
660.392810
660.803595
661.197065
661.588081
661.997049
662.403962
662.794563
663.184128
663.591644
663.994310
664.373129
664.738466
665.104979
665.446630
665.739672
665.986641
666.190754
666.311803
658.320106
658.559255
658.912237
659.288040
659.679493
660.114416
660.543219
660.936644
661.323218
661.746655
662.164489
662.550077
662.931834
663.351587
663.764104
664.137685
664.495291
664.874007
665.226316
665.516680
665.760767
665.984235
666.124024
657.602124
657.923830
658.349297
658.752352
659.151903
659.633929
660.096481
660.487059
660.860204
661.314791
661.754884
662.129850
662.492968
662.939923
663.372314
663.734268
664.072872
664.478044
664.850998
665.133469
665.366015
665.627269
665.801807
656.835040
657.238848
657.732038
658.161511
658.566911
659.102989
659.601932
659.992065
660.349704
660.841525
661.306090
661.672833
662.015236
662.494659
662.947611
663.298613
663.614809
664.050626
664.444254
664.718774
664.935059
665.235821
665.442122
656.337608
656.716245
657.216000
657.682788
658.136948
658.675609
659.183356
659.599464
659.990559
660.471710
660.935201
661.320940
661.691524
662.155945
662.602990
662.967977
663.308158
663.727518
664.115382
664.405228
664.647382
664.932416
665.127801
655.847019
656.211925
656.717375
657.211757
657.700329
658.248933
658.768186
659.205922
659.620617
660.100956
660.567393
660.968462
661.357700
661.816851
662.261815
662.636960
662.991591
663.403802
663.789313
664.089967
664.347244
664.624229
664.812001
655.228345
655.632166
656.170995
656.680439
657.177050
657.757683
658.301636
658.745706
659.159499
659.662534
660.145863
660.547376
660.931022
661.408343
661.865691
662.237318
662.583444
663.011912
663.409393
663.707486
663.958081
664.253444
664.456291
654.606850
655.065101
655.639914
656.155067
656.643932
657.263373
657.833664
658.277366
658.678141
659.213340
659.716918
660.113018
660.479349
660.984574
661.458471
661.822032
662.149370
662.604507
663.018522
663.309669
663.543228
663.867093
664.090590
654.250577
654.664509
655.220900
655.752166
656.272577
656.877393
657.444136
657.908481
658.340175
658.859368
659.356848
659.770139
660.163569
660.649397
661.114189
661.492534
661.845566
662.281959
662.688055
662.994738
663.253268
663.554988
663.761339
653.874778
654.261631
654.804288
655.343723
655.880582
656.477913
657.042394
657.519543
657.968786
658.480929
658.975488
659.399781
659.808156
660.284001
660.743204
661.130675
661.498007
661.925570
662.327939
662.645285
662.918208
663.208382
663.403693
653.340611
653.756810
654.317644
654.855133
655.382908
655.995437
656.570220
657.042654
657.482446
658.010116
658.515152
658.934430
659.332255
659.821000
660.288020
660.668871
661.025439
661.466860
661.879213
662.192702
662.457551
662.763806
662.972174
652.779081
653.242495
653.827109
654.355581
654.859945
655.495471
656.082316
656.542360
656.959107
657.510850
658.029175
658.437177
658.812400
659.323181
659.800700
660.168210
660.501477
660.965451
661.390532
661.693639
661.938331
662.270596
662.498145
652.467465
652.880805
653.436627
653.967905
654.489109
655.095463
655.665287
656.134262
656.571801
657.098000
657.602301
658.021492
658.418876
658.904102
659.364897
659.740060
660.092744
660.532092
660.943603
661.256910
661.521901
661.828610
662.037481
652.133655
652.514554
653.046910
653.573695
654.097144
654.681597
655.235573
655.705273
656.149575
656.658500
657.151677
657.576482
657.985236
658.454324
658.900474
659.276514
659.636509
660.060605
660.462154
660.780156
661.054279
661.345666
661.541844
651.651937
652.056414
652.596725
653.108487
653.608203
654.192511
654.742160
655.194028
655.617106
656.130478
656.625504
657.040268
657.436667
657.913098
658.357623
658.719660
659.063155
659.495937
659.902391
660.211683
660.473361
660.777364
660.984904
651.167598
651.612605
652.165017
652.653139
653.113382
653.703858
654.249500
654.674445
655.061411
655.586420
656.084129
656.479367
656.847250
657.341411
657.793888
658.141154
658.459987
658.913334
659.330196
659.626827
659.866124
660.193574
660.418565
650.972997
651.360211
651.869965
652.343767
652.802557
653.346083
653.857737
654.275846
654.669192
655.156063
655.627849
656.022564
656.401552
656.867877
657.309612
657.670010
658.011659
658.441741
658.845391
659.152216
659.411294
659.711785
659.916371
650.815438
651.160306
651.629779
652.079920
652.521712
653.025069
653.504138
653.908197
654.295219
654.753059
655.202677
655.592339
655.973224
656.422332
656.856953
657.226191
657.580672
657.997919
658.392723
658.705231
658.973743
659.257050
659.446258
650.585475
650.941033
651.398532
651.813828
652.213703
652.699681
653.159716
653.534707
653.891305
654.344182
654.787029
655.159208
655.520545
655.976129
656.416542
656.779629
657.122981
657.549652
657.948680
658.252336
658.507599
658.799344
658.995228
650.435924
650.815484
651.263758
651.638010
651.984530
652.462451
652.907567
653.250335
653.567859
654.026821
654.468345
654.821017
655.154955
655.626802
656.075568
656.427256
656.748482
657.192146
657.596521
657.883894
658.112230
658.418890
658.625095
650.659870
650.957848
651.339527
651.687128
652.026083
652.447077
652.851817
653.190367
653.519016
653.938137
654.353707
654.713801
655.068488
655.509925
655.940581
656.304964
656.649197
657.061687
657.443343
657.735317
657.976281
658.241505
658.415959
650.983775
651.200260
651.511370
651.832886
652.163732
652.536630
652.905729
653.244692
653.584459
653.970991
654.363109
654.732829
655.105915
655.521601
655.934149
656.311240
656.674548
657.059676
657.418460
657.714924
657.963827
658.189363
658.329021
651.190275
651.364168
651.635125
651.938967
652.261376
652.609982
652.960469
653.298626
653.642013
654.013440
654.393926
654.768004
655.148703
655.552801
655.956350
656.339183
656.710171
657.082471
657.429244
657.726402
657.976124
658.181192
658.302016
658.296658
658.535761
658.888690
659.264515
659.656178
660.091604
660.521249
660.915819
661.303751
661.728651
662.147955
662.534954
662.918038
663.339032
663.752710
664.127363
664.485947
664.865532
665.218596
665.509595
665.754198
665.978045
666.118041
657.715622
658.047172
658.472541
658.863596
659.247944
659.729569
660.190840
660.573792
660.937874
661.397474
661.840305
662.210360
662.566200
663.019327
663.455534
663.813628
664.145706
664.556963
664.933116
665.210757
665.435735
665.702695
665.882325
656.641087
657.186981
657.754855
658.155417
658.490073
659.086181
659.616701
659.964813
660.252709
660.807521
661.306448
661.633687
661.908686
662.452106
662.941930
663.257492
663.510181
664.009461
664.439147
664.679012
664.835681
665.209606
665.474777
655.448587
656.279248
656.997053
657.390220
657.615457
658.388937
659.004865
659.306898
659.460799
660.172426
660.743300
661.017008
661.154447
661.848154
662.405541
662.666265
662.782770
663.427581
663.923725
664.112690
664.142787
664.677046
665.037829
655.212443
655.841728
656.505631
656.974559
657.362010
658.026023
658.609598
658.978963
659.277956
659.867636
660.396389
660.729703
661.005309
661.574347
662.085030
662.398926
662.646493
663.168168
663.619368
663.863098
664.025055
664.434858
664.732865
654.846202
655.386883
656.024445
656.537597
657.001530
657.634013
658.210077
658.620953
658.985551
659.532762
660.045022
660.412865
660.748318
661.271071
661.760290
662.102701
662.404708
662.879578
663.310139
663.583423
663.799973
664.159934
664.423980
654.042195
654.702990
655.411098
655.923983
656.353482
657.063990
657.687169
658.084929
658.405866
659.019224
659.569076
659.917283
660.204369
660.788414
661.310641
661.629874
661.881450
662.415129
662.878305
663.130306
663.300129
663.723497
664.031661
653.082010
653.984211
654.796900
655.278634
655.584956
656.453097
657.147991
657.503410
657.697363
658.457491
659.070852
659.371328
659.527806
660.253325
660.835131
661.105016
661.226917
661.898740
662.420879
662.625747
662.670589
663.236679
663.621776
653.042592
653.714391
654.441097
654.976553
655.430460
656.165986
656.812603
657.230865
657.569792
658.199765
658.764179
659.124246
659.421041
660.013712
660.543428
660.869222
661.127655
661.669807
662.142304
662.403470
662.581774
663.012202
663.324302
652.825148
653.390457
654.067994
654.627807
655.141085
655.824393
656.447192
656.897630
657.296522
657.876879
658.418487
658.809731
659.164030
659.704010
660.207653
660.561736
660.875915
661.367630
661.816765
662.107774
662.340851
662.715921
662.988800
652.127282
652.801177
653.532500
654.074773
654.536674
655.279236
655.932858
656.357857
656.703644
657.343374
657.916668
658.283600
658.585284
659.180532
659.711881
660.039630
660.301238
660.848657
661.327802
661.596131
661.781064
662.216712
662.531063
651.242171
652.149210
652.972138
653.468452
653.791848
654.674685
655.384350
655.753627
655.960702
656.740427
657.371179
657.685348
657.851981
658.582302
659.166341
659.438888
659.565798
660.246951
660.780809
660.998044
661.054146
661.630116
662.019891
651.257979
651.928854
652.655073
653.191175
653.646499
654.382537
655.030774
655.452008
655.795428
656.433834
657.007025
657.375142
657.677960
658.269421
658.792591
659.113106
659.369923
659.914763
660.392727
660.660600
660.845442
661.281444
661.596347
651.092313
651.651140
652.318119
652.865523
653.365599
654.035082
654.646298
655.088602
655.482350
656.059871
656.601715
656.996926
657.356270
657.888790
658.373971
658.712725
659.017484
659.504694
659.952452
660.243852
660.477980
660.854046
661.127730
650.457825
651.118727
651.828746
652.345476
652.779758
653.492535
654.119870
654.524471
654.854526
655.479304
656.044235
656.412687
656.722937
657.304620
657.802652
658.104868
658.350275
658.887244
659.359429
659.623224
659.804955
660.237187
660.550130
649.662719
650.548756
651.337859
651.793963
652.074388
652.909214
653.576031
653.911064
654.090889
654.841182
655.451774
655.759189
655.929427
656.640728
657.188318
657.434070
657.543836
658.212226
658.736711
658.947610
658.999278
659.568022
659.953897
649.808275
650.450599
651.128202
651.605540
651.997805
652.668556
653.256906
653.627232
653.927083
654.524123
655.064029
655.409711
655.697962
656.268956
656.768374
657.071525
657.316200
657.850401
658.319613
658.581128
658.760532
659.188770
659.498015
649.838897
650.358062
650.957333
651.424901
651.841225
652.426601
652.960710
653.336803
653.673063
654.196903
654.692686
655.051182
655.380788
655.891724
656.366596
656.700370
657.000889
657.480157
657.920275
658.206731
658.436238
658.802816
659.067402
649.489051
650.093722
650.711455
651.126316
651.457959
652.067343
652.601703
652.929387
653.193790
653.753191
654.260816
654.582330
654.850952
655.408359
655.909085
656.219324
656.469558
656.997980
657.460837
657.720340
657.898041
658.315378
658.612479
649.078164
649.883788
650.552841
650.888195
651.053217
651.766160
652.326723
652.581405
652.696396
653.371418
653.918165
654.180314
654.313491
654.994605
655.543896
655.803941
655.925740
656.577369
657.084446
657.287979
657.332443
657.873951
658.233334
649.724330
650.245677
650.767303
651.110400
651.382968
651.916086
652.387124
652.682231
652.925016
653.441993
653.915646
654.229325
654.497626
655.033039
655.518787
655.835825
656.094089
656.600220
657.038776
657.289284
657.456010
657.834621
658.098868
650.401747
650.709944
651.091890
651.427130
651.749410
652.167293
652.567094
652.893966
653.209737
653.630765
654.047183
654.401643
654.749146
655.197119
655.632208
655.993245
656.330881
656.748376
657.131116
657.415437
657.646065
657.915382
658.094481
650.772620
650.989263
651.300547
651.621820
651.951891
652.323526
652.691087
653.028536
653.367116
653.753004
654.145098
654.515349
654.889402
655.306345
655.720254
656.098555
656.462656
656.847948
657.206191
657.501588
657.749340
657.974261
658.113850
657.532597
657.854204
658.279566
658.682739
659.082943
659.566472
660.031512
660.425467
660.802634
661.261574
661.706052
662.085223
662.452281
662.902909
663.338714
663.703796
664.045207
664.452827
664.827862
665.112058
665.346010
665.608322
665.783449
656.594913
657.140757
657.708582
658.109238
658.444330
659.041425
659.573578
659.923912
660.214471
660.772189
661.274056
661.604105
661.881729
662.427592
662.919679
663.237301
663.491816
663.992664
664.423655
664.664584
664.822126
665.196734
665.462298
654.554671
655.783679
656.686866
657.015588
657.036061
658.028698
658.744870
658.952501
658.895742
659.822028
660.491467
660.671551
660.600774
661.506229
662.162528
662.334081
662.248997
663.100366
663.692107
663.793468
663.629880
664.387854
664.889753
651.554004
654.245810
655.613687
655.744498
654.818861
656.839623
657.863297
657.811315
656.787041
658.705758
659.664719
659.580277
658.550583
660.429498
661.368450
661.280380
660.258878
662.058119
662.925382
662.773208
661.694234
663.423420
664.284206
652.840647
654.206655
655.245443
655.646851
655.710864
656.795894
657.581262
657.800534
657.738080
658.718804
659.431438
659.606787
659.519430
660.469645
661.159992
661.319451
661.212522
662.105564
662.732823
662.829517
662.658465
663.477801
664.035923
652.971114
653.926377
654.828176
655.340410
655.687150
656.534919
657.239227
657.574803
657.783327
658.516970
659.138816
659.421097
659.595006
660.297505
660.892940
661.150951
661.294554
661.945349
662.481797
662.678698
662.756197
663.325589
663.756305
651.559526
652.972752
654.065635
654.511169
654.611393
655.755844
656.588924
656.837337
656.793860
657.803430
658.539630
658.726764
658.644583
659.616609
660.321680
660.482833
660.372518
661.286891
661.931853
662.036017
661.868752
662.710264
663.284378
648.926724
651.739342
653.228608
653.446452
652.575501
654.732481
655.854978
655.855121
654.857100
656.842384
657.851410
657.784607
656.750481
658.685857
659.658714
659.569244
658.524919
660.382978
661.291183
661.150513
660.068115
661.857689
662.759022
650.521107
651.946993
653.060307
653.529703
653.655374
654.826517
655.684357
655.953770
655.928434
656.955519
657.706944
657.905926
657.833164
658.814032
659.526662
659.694032
659.590357
660.514228
661.169702
661.283833
661.125726
661.975537
662.554404
650.863325
651.848622
652.795380
653.356769
653.754125
654.657273
655.411516
655.786935
656.028781
656.798659
657.452066
657.757561
657.949085
658.670100
659.280405
659.548595
659.702651
660.373637
660.931812
661.147641
661.242142
661.830490
662.272659
649.596828
651.023958
652.142117
652.619867
652.755855
653.931770
654.794162
655.066860
655.043815
656.085178
656.848708
657.056379
656.989787
657.972131
658.685135
658.853322
658.751791
659.681607
660.344243
660.465464
660.313345
661.170268
661.752230
647.067947
649.882673
651.382660
651.618738
650.772629
652.937054
654.069258
654.075617
653.075437
655.095643
656.129523
656.080402
655.060572
656.997344
657.969389
657.879905
656.837397
658.707173
659.628215
659.499169
658.424294
660.229634
661.137873
648.734506
650.158291
651.271191
651.742906
651.872383
653.041044
653.897157
654.165385
654.139551
655.179554
655.943739
656.154460
656.091784
657.069882
657.771398
657.930115
657.822579
658.749179
659.410230
659.530721
659.378302
660.235432
660.817974
649.145913
650.123448
651.059160
651.608880
651.993955
652.881008
653.621304
653.987030
654.222980
654.990078
655.645878
655.960899
656.166303
656.878378
657.460460
657.707278
657.848979
658.514067
659.070163
659.286213
659.381831
659.970702
660.413447
647.964097
649.374564
650.469783
650.923125
651.034176
652.175496
653.008661
653.261723
653.226727
654.248705
655.005210
655.225257
655.187870
656.152958
656.811887
656.943245
656.821176
657.737486
658.391714
658.508955
658.355666
659.205592
659.784324
645.553353
648.336925
649.799340
649.997747
649.118653
651.221817
652.306167
652.282207
651.269980
653.244100
654.255215
654.211472
653.223455
655.129943
656.042022
655.914640
654.852799
656.704494
657.614267
657.481486
656.411219
658.198145
659.097971
647.365885
648.755650
649.815513
650.227373
650.294809
651.391843
652.184160
652.402008
652.336072
653.327976
654.056226
654.248552
654.180629
655.133796
655.802044
655.939196
655.818443
656.731484
657.382024
657.496882
657.341397
658.186274
658.760055
648.005507
648.937047
649.797143
650.262622
650.561546
651.358527
652.017433
652.316243
652.495380
653.203019
653.808083
654.084411
654.257885
654.944428
655.517996
655.763102
655.903363
656.557147
657.102895
657.314177
657.406525
657.982653
658.412594
647.165268
648.505819
649.492047
649.836285
649.843364
650.869987
651.603538
651.781217
651.686512
652.630363
653.319496
653.486846
653.400025
654.329690
655.002780
655.155837
655.051691
655.949198
656.587545
656.701413
656.548163
657.376728
657.932342
645.227251
647.897961
649.211637
649.282236
648.297904
650.251492
651.217125
651.121211
650.071277
651.935509
652.865249
652.777087
651.766248
653.607299
654.526689
654.435930
653.423815
655.223712
656.100080
655.962618
654.896871
656.638502
657.497137
647.679781
648.884639
649.738425
650.007521
649.964746
650.890725
651.544760
651.699082
651.598969
652.480350
653.121623
653.291051
653.219957
654.108932
654.755473
654.926960
654.848071
655.704263
656.304225
656.416691
656.264057
657.028373
657.528486
649.319863
649.841763
650.364076
650.706981
650.978072
651.508631
651.976468
652.268379
652.508594
653.024083
653.497476
653.812018
654.082103
654.620021
655.108636
655.428303
655.688335
656.194851
656.632188
656.880141
657.044058
657.421440
657.685940
650.045126
650.343600
650.725814
651.072685
651.409239
651.826360
652.226372
652.560251
652.885185
653.302210
653.717521
654.079026
654.436472
654.881650
655.316482
655.684657
656.031456
656.444596
656.824739
657.113517
657.350980
657.614467
657.788914
656.698375
657.102121
657.595317
658.025235
658.432076
658.971166
659.474963
659.871644
660.237120
660.737518
661.210769
661.585821
661.935970
662.422581
662.882160
663.239150
663.560603
664.000873
664.398156
664.675623
664.894322
665.196994
665.404404
655.334904
656.165580
656.883471
657.277064
657.503504
658.279431
658.899290
659.206643
659.366997
660.085833
660.664048
660.944747
661.088665
661.788369
662.351269
662.616930
662.737703
663.386039
663.884969
664.076101
664.108001
664.643830
665.005581
651.486033
654.177949
655.546004
655.677167
654.752282
656.774442
657.800314
657.751318
656.730776
658.653902
659.617409
659.537247
658.511466
660.393987
661.336231
661.251061
660.231985
662.033124
662.901748
662.750511
661.672349
663.402490
664.263942
639.945570
651.305649
654.039296
653.271980
645.274066
654.464662
656.535415
655.506929
647.469444
656.436966
658.415711
657.361113
649.416978
658.234346
660.175445
659.140302
651.377031
659.936264
661.776944
660.687007
652.940159
661.419771
663.433895
649.497763
652.381966
653.921593
654.126959
653.231077
655.374679
656.486825
656.440097
655.393382
657.395152
658.415456
658.318944
657.254820
659.205515
660.195546
660.087654
659.026294
660.892943
661.811548
661.646709
660.543714
662.363638
663.303413
650.898212
652.411190
653.592269
654.067397
654.173288
655.361861
656.226170
656.463289
656.399525
657.443592
658.205995
658.379233
658.275775
659.279064
660.009568
660.158676
660.029450
660.973402
661.642665
661.736789
661.557931
662.445471
663.064321
648.081072
651.041224
652.646777
652.893515
652.012617
654.244885
655.416739
655.399912
654.363747
656.406037
657.453044
657.362760
656.286901
658.276368
659.286254
659.174260
658.089459
660.000322
660.945350
660.786000
659.673320
661.533550
662.496798
636.914399
648.560536
651.452425
650.754104
642.635005
652.154368
654.362003
653.381017
645.297324
654.410135
656.451545
655.393923
647.323223
656.319463
658.314034
657.254116
649.316081
658.091368
660.001952
658.910643
651.050060
659.710587
661.791157
646.995392
649.970005
651.598026
651.870254
651.016209
653.277436
654.475926
654.481126
653.463529
655.524377
656.587054
656.508323
655.441328
657.439815
658.457333
658.351269
657.272876
659.194405
660.151113
660.002405
658.899305
660.769096
661.737975
648.686542
650.236156
651.467654
651.994772
652.152228
653.402908
654.321742
654.599861
654.567946
655.652713
656.448586
656.643973
656.555542
657.579263
658.325338
658.483081
658.361479
659.330472
660.024863
660.138616
659.975672
660.887010
661.520288
646.060597
649.034032
650.666926
650.949914
650.112404
652.372875
653.572966
653.576690
652.549364
654.636321
655.715412
655.647059
654.588534
656.585769
657.602298
657.495844
656.417413
658.346605
659.310743
659.167822
658.066792
659.948016
660.921651
635.044905
646.677032
649.579050
648.906839
640.855356
650.340962
652.549023
651.558268
643.385313
652.619739
654.700998
653.666176
645.627066
654.606657
656.596508
655.533181
647.582578
656.383444
658.308545
657.224469
649.342432
658.048785
660.141712
645.206703
648.176459
649.803959
650.081055
649.237123
651.489420
652.682110
652.680307
651.649257
653.734054
654.813283
654.747733
653.692923
655.685429
656.690295
656.574294
655.489803
657.415684
658.378196
658.234617
657.133416
659.014770
659.988911
646.987928
648.528006
649.747944
650.264393
650.411372
651.642558
652.544461
652.810691
652.771210
653.851497
654.648776
654.853640
654.779603
655.792203
656.509282
656.645400
656.511336
657.474126
658.166300
658.280528
658.119315
659.030542
659.664037
644.476800
647.425958
649.033800
649.294781
648.440814
650.655248
651.821097
651.806369
650.777785
652.829998
653.896453
653.841097
652.818365
654.788991
655.749470
655.606703
654.510075
656.423084
657.378290
657.233899
656.139725
658.005275
658.972489
633.646521
645.202227
648.059876
647.359009
639.340412
648.694552
650.842689
649.832869
641.741767
650.830631
652.872524
651.849384
643.902131
652.788326
654.708961
653.609252
645.656717
654.421179
656.332814
655.253874
647.435623
656.062671
658.136597
643.938242
646.864994
648.435472
648.653378
647.754349
649.921802
651.044347
650.992852
649.932376
651.952339
652.989323
652.906593
651.854690
653.812241
654.780217
654.642632
653.547094
655.455053
656.404703
656.256527
655.159075
657.018063
657.979419
645.974958
647.463260
648.602442
649.032090
649.092226
650.225364
651.040104
651.237840
651.143325
652.156011
652.898430
653.065936
652.964771
653.945975
654.650859
654.785683
654.652858
655.597917
656.274740
656.381819
656.216686
657.110259
657.728149
643.859353
646.723272
648.212049
648.361846
647.412292
649.491862
650.549030
650.461974
649.392813
651.341214
652.331907
652.231298
651.185480
653.094116
654.058411
653.942888
652.887824
654.752985
655.679116
655.528009
654.437311
656.269498
657.207947
633.622902
644.996816
647.682506
646.859952
638.828554
647.924543
649.932875
648.872697
640.900308
649.716113
651.650369
650.610561
642.822050
651.460665
653.357802
652.320484
644.598827
653.123916
654.965709
653.883060
646.119054
654.638913
656.655437
644.649390
647.322575
648.642833
648.715402
647.729770
649.679688
650.640394
650.539402
649.485252
651.346796
652.275610
652.188119
651.179337
653.024124
653.948507
653.862453
652.853539
654.654050
655.527820
655.384696
654.312354
656.052119
656.912948
648.103713
648.911033
649.583218
649.918456
650.079856
650.786330
651.338781
651.585310
651.693657
652.364649
652.910344
653.174168
653.311355
653.998649
654.555473
654.822596
654.949326
655.602328
656.106576
656.303642
656.340703
656.879451
657.240271
649.255192
649.635570
650.084921
650.457406
650.798852
651.268828
651.704341
652.037604
652.347479
652.801930
653.242510
653.597505
653.936517
654.415714
654.873084
655.232816
655.559740
656.005336
656.407359
656.688955
656.910718
657.214401
657.421075
656.114819
656.493708
656.994031
657.462135
657.919104
658.462879
658.978466
659.404986
659.808627
660.303767
660.781523
661.180861
661.564038
662.040076
662.497733
662.872147
663.220389
663.646317
664.039291
664.333051
664.578449
664.866324
665.063477
655.011723
655.641439
656.306094
656.776375
657.166380
657.834818
658.425099
658.803392
659.113400
659.715926
660.257901
660.603699
660.890745
661.470308
661.990571
662.312882
662.567493
663.094689
663.549889
663.796409
663.960748
664.373209
664.673044
652.684156
654.050907
655.090746
655.493554
655.559671
656.647871
657.437843
657.663199
657.608677
658.599916
659.323534
659.508997
659.430686
660.389200
661.087033
661.252922
661.151149
662.047901
662.677331
662.774947
662.604763
663.426542
663.986610
649.407974
652.293050
653.833750
654.040290
653.145804
655.291002
656.405232
656.361099
655.318098
657.326534
658.353812
658.263417
657.204545
659.160081
660.154406
660.050076
658.991406
660.859737
661.778825
661.613373
660.509808
662.331774
663.273279
650.644882
652.173163
653.374893
653.865448
653.984378
655.179216
656.049574
656.289091
656.229222
657.282209
658.054267
658.232634
658.134627
659.143631
659.881193
660.034361
659.909967
660.856073
661.528447
661.623257
661.448038
662.342952
662.970185
650.729186
651.828804
652.886606
653.495997
653.910888
654.862371
655.649520
656.014044
656.237251
657.034627
657.710398
658.000878
658.173501
658.925570
659.563358
659.821386
659.958220
660.654799
661.233399
661.436319
661.520960
662.156780
662.648714
649.174435
650.758259
652.024253
652.567057
652.729018
653.991531
654.917102
655.191006
655.153741
656.238640
657.035344
657.224522
657.130678
658.162719
658.916784
659.072752
658.946688
659.918727
660.614091
660.720864
660.553392
661.474136
662.119834
646.391016
649.416131
651.100874
651.411417
650.585115
652.883613
654.111682
654.129078
653.118504
655.200117
656.280261
656.205332
655.139590
657.154741
658.186950
658.082758
657.003846
658.940162
659.910213
659.764031
658.664204
660.555048
661.543549
648.041936
649.640672
650.930545
651.500954
651.692213
652.985480
653.939630
654.237643
654.220675
655.324120
656.135962
656.336247
656.251080
657.291686
658.053345
658.215767
658.097024
659.079933
659.787504
659.905842
659.748956
660.679365
661.330787
648.425389
649.560404
650.670919
651.337339
651.810679
652.826074
653.671161
654.081879
654.342761
655.178482
655.885511
656.197405
656.385931
657.156215
657.809331
658.078210
658.226985
658.946864
659.550898
659.776067
659.880683
660.538488
661.044100
647.087352
648.687315
649.982510
650.562270
650.765166
652.064683
653.024753
653.327138
653.312936
654.429917
655.252362
655.459699
655.379317
656.420765
657.182680
657.345894
657.229205
658.217641
658.931739
659.056339
658.904867
659.842851
660.498099
644.467426
647.495025
649.191981
649.523138
648.724477
651.033339
652.273636
652.299084
651.287029
653.402067
654.504241
654.443754
653.389337
655.404844
656.436716
656.333075
655.256379
657.204243
658.186716
658.051477
656.958788
658.866575
659.863320
646.240917
647.837434
649.127288
649.700911
649.896844
651.187939
652.139949
652.435735
652.416458
653.529766
654.350456
654.557922
654.477817
655.514650
656.268125
656.424074
656.302529
657.288100
658.000737
658.124780
657.973219
658.911508
659.567301
646.739839
647.866847
648.966200
649.620927
650.081306
651.078336
651.906052
652.303126
652.553842
653.382011
654.085888
654.399840
654.591956
655.352343
655.986128
656.239515
656.378692
657.093226
657.695060
657.920289
658.026030
658.684421
659.190581
645.532492
647.115342
648.387041
648.941738
649.117855
650.377985
651.302581
651.578910
651.546495
652.637477
653.444841
653.651800
653.579977
654.602891
655.330511
655.468844
655.336845
656.312726
657.018293
657.138750
656.985998
657.916408
658.567757
643.079362
646.074763
647.732703
648.024627
647.190088
649.430630
650.614637
650.601742
649.570386
651.631880
652.703090
652.635685
651.592656
653.576154
654.567669
654.437707
653.346438
655.275979
656.245684
656.105191
655.015742
656.903457
657.890582
645.053151
646.613205
647.846595
648.356543
648.485348
649.696571
650.575319
650.811862
650.744808
651.803300
652.582758
652.766708
652.673976
653.684370
654.410296
654.547839
654.413430
655.382740
656.080770
656.194798
656.036046
656.958897
657.604421
645.843572
646.919589
647.936913
648.500609
648.867306
649.764459
650.500321
650.821224
651.007537
651.770234
652.420729
652.697636
652.862334
653.595362
654.213276
654.459942
654.593607
655.291086
655.875146
656.087461
656.181951
656.822265
657.313948
645.053048
646.556465
647.708916
648.144216
648.206234
649.339218
650.152080
650.343660
650.244530
651.251525
651.991302
652.154967
652.052405
653.037117
653.756157
653.902686
653.780548
654.728647
655.407471
655.512939
655.348428
656.249320
656.875295
643.168414
646.032912
647.522921
647.671214
646.718084
648.792357
649.842942
649.749177
648.674320
650.618550
651.607125
651.506283
650.461869
652.375093
653.347409
653.239734
652.190287
654.057062
654.980758
654.823866
653.726627
655.557319
656.497840
645.900824
647.243456
648.234966
648.578539
648.580248
649.597737
650.319811
650.485808
650.381299
651.318528
652.004758
652.172553
652.089143
653.027177
653.713039
653.878364
653.782952
654.683276
655.317910
655.422495
655.258516
656.083992
656.642754
647.828802
648.434223
649.053045
649.464590
649.788229
650.385588
650.905425
651.218613
651.471073
652.022888
652.527872
652.851280
653.125879
653.694035
654.209076
654.533158
654.793537
655.326024
655.786211
656.037605
656.205799
656.619558
656.918359
648.718938
649.074130
649.530309
649.940364
650.330606
650.803053
651.247208
651.606574
651.950472
652.395550
652.836135
653.211170
653.579897
654.047308
654.502487
654.879830
655.233859
655.665404
656.062959
656.360265
656.607908
656.896145
657.092506
655.521493
655.887495
656.394937
656.892511
657.386244
657.942872
658.473543
658.926000
659.358493
659.859236
660.346629
660.767565
661.175051
661.650931
662.111018
662.499354
662.864948
663.285703
663.677378
663.982329
664.243213
664.524043
664.714436
654.540895
655.083154
655.723183
656.239745
656.708617
657.348193
657.934073
658.357507
658.737855
659.304944
659.837830
660.224839
660.577579
661.116167
661.619623
661.974269
662.286165
662.768316
663.203436
663.479072
663.697664
664.061854
664.329152
652.706620
653.664509
654.569682
655.085763
655.437152
656.290271
657.001368
657.345142
657.564805
658.317672
658.959459
659.259294
659.448373
660.164874
660.772721
661.041068
661.192568
661.848482
662.386744
662.582361
662.658480
663.233607
663.669065
650.696634
652.213409
653.398546
653.877721
653.987876
655.179666
656.047343
656.287418
656.227928
657.290188
658.070337
658.257840
658.165879
659.180206
659.920205
660.076854
659.952957
660.899751
661.568330
661.657634
661.472783
662.368754
662.993852
650.617210
651.719047
652.779532
653.391620
653.809126
654.762562
655.551438
655.917466
656.143521
656.950317
657.635941
657.934517
658.113681
658.871785
659.514709
659.776726
659.916254
660.614046
661.191843
661.391855
661.473714
662.113375
662.608651
650.279837
651.197368
652.192712
652.877420
653.431608
654.305991
655.067218
655.507070
655.857252
656.569550
657.212272
657.570804
657.862516
658.522023
659.118412
659.435685
659.683717
660.287109
660.823944
661.084395
661.276722
661.812590
662.236957
649.076117
650.230127
651.356928
652.027979
652.498671
653.516428
654.360463
654.764268
655.017895
655.855255
656.565028
656.876408
657.064254
657.841015
658.499319
658.767455
658.912359
659.633011
660.234824
660.452733
660.550691
661.210805
661.720952
647.559976
649.197721
650.527694
651.126382
651.337887
652.662879
653.641327
653.950907
653.939532
655.066136
655.896604
656.105592
656.024940
657.081025
657.854637
658.020224
657.900910
658.897919
659.616331
659.737865
659.582381
660.526841
661.189467
647.896658
649.066264
650.218378
650.918988
651.421210
652.471860
653.346777
653.777030
654.052708
654.908674
655.632877
655.954678
656.150826
656.935932
657.602044
657.877309
658.030442
658.762488
659.377234
659.607725
659.717195
660.387037
660.902847
647.882702
648.836295
649.887017
650.632958
651.250685
652.192808
653.016642
653.508227
653.900804
654.650409
655.322045
655.700399
656.007552
656.684427
657.296650
657.626860
657.889750
658.516777
659.080280
659.365691
659.580967
660.137921
660.575096
646.925390
648.095987
649.252801
649.961614
650.474063
651.534745
652.419681
652.859372
653.143460
654.007314
654.737018
655.062259
655.260632
656.047486
656.715295
656.992909
657.149525
657.885879
658.505948
658.742058
658.857223
659.533766
660.053133
645.600210
647.241198
648.582766
649.199692
649.433041
650.778716
651.777485
652.105608
652.110123
653.252410
654.094140
654.310505
654.234782
655.294539
656.071225
656.240983
656.128282
657.133632
657.862495
657.994686
657.849141
658.807133
659.477198
646.086070
647.253373
648.404910
649.107464
649.612624
650.664553
651.540787
651.972895
652.250576
653.109034
653.835016
654.158062
654.354391
655.136776
655.798555
656.071101
656.224184
656.958007
657.576489
657.811784
657.926588
658.603534
659.123643
646.210436
647.156773
648.196642
648.930488
649.534230
650.457980
651.263743
651.740276
652.120476
652.858836
653.522648
653.897135
654.201360
654.868907
655.468254
655.788382
656.044754
656.666786
657.227321
657.511690
657.727165
658.285078
658.723210
645.403603
646.560450
647.695431
648.378906
648.862051
649.882485
650.728484
651.136140
651.394057
652.231512
652.943057
653.260215
653.455010
654.225053
654.870551
655.131704
655.277093
656.001696
656.612178
656.841762
656.952272
657.623731
658.140714
644.261939
645.879994
647.185549
647.761723
647.950589
649.231226
650.169286
650.448635
650.414580
651.513321
652.324598
652.526457
652.445138
653.479840
654.229089
654.380424
654.255681
655.243651
655.957541
656.079120
655.925912
656.872629
657.536509
644.985188
646.118181
647.213004
647.849851
648.283633
649.252895
650.050235
650.415040
650.635749
651.440020
652.124415
652.420968
652.599184
653.356728
653.995280
654.251792
654.392168
655.108585
655.709570
655.930255
656.032344
656.695128
657.206177
645.437616
646.330737
647.284081
647.922377
648.427483
649.247143
649.955224
650.348384
650.657353
651.329586
651.940566
652.278536
652.555902
653.197113
653.777588
654.086777
654.333119
654.936605
655.476360
655.742740
655.941393
656.479561
656.903596
645.083275
646.155548
647.161354
647.716453
648.076165
648.966785
649.695496
650.009341
650.189648
650.947315
651.594881
651.870929
652.036627
652.774438
653.402440
653.659504
653.801037
654.501359
655.084332
655.292982
655.383578
656.023737
656.516416
644.526467
646.012038
647.138711
647.557097
647.606025
648.727328
649.528496
649.712799
649.607073
650.610076
651.346843
651.512386
651.412226
652.401851
653.126493
653.280780
653.162516
654.112228
654.786378
654.885369
654.710933
655.604281
656.224787
645.980042
646.909569
647.762853
648.218662
648.504918
649.286119
649.926570
650.206963
650.370580
651.066732
651.665539
651.940091
652.115467
652.814946
653.413241
653.681888
653.839418
654.500337
655.044147
655.246856
655.329246
655.903107
656.335390
647.406969
647.923567
648.516454
648.973831
649.375738
649.942635
650.455424
650.810474
651.129275
651.641419
652.132083
652.491392
652.827376
653.353929
653.852520
654.209518
654.527700
655.015819
655.456096
655.736419
655.958227
656.321907
656.587471
648.171310
648.513129
648.975904
649.415066
649.841290
650.324833
650.781408
651.163518
651.532584
651.978970
652.424427
652.816665
653.206434
653.672245
654.129588
654.521257
654.893290
655.320269
655.716809
656.025276
656.288031
656.568548
656.757887
654.785777
655.192302
655.735770
656.251722
656.757292
657.350057
657.909850
658.373408
658.810573
659.341268
659.853078
660.281376
660.689425
661.189005
661.666247
662.054922
662.414874
662.853696
663.258029
663.560190
663.814159
664.114533
664.321086
653.616552
654.281246
654.995052
655.515041
655.953463
656.674783
657.311422
657.725153
658.065978
658.708033
659.287427
659.662360
659.973091
660.578841
661.120299
661.455683
661.719915
662.262410
662.730057
662.982592
663.152439
663.582839
663.896614
651.167507
652.587971
653.688895
654.142884
654.252481
655.404887
656.246568
656.502809
656.468752
657.512436
658.281270
658.494813
658.434208
659.427059
660.150062
660.325578
660.225715
661.146298
661.791341
661.888088
661.710453
662.567304
663.152307
647.740753
650.714656
652.330970
652.587627
651.717866
653.953526
655.128255
655.107877
654.056987
656.149933
657.233533
657.167665
656.108515
658.118050
659.143724
659.043406
657.966130
659.880799
660.821673
660.644437
659.496528
661.395079
662.377309
648.927564
650.518582
651.792387
652.342858
652.512327
653.779321
654.708173
654.982926
654.946807
656.056734
656.876955
657.083942
657.003702
658.049077
658.814081
658.978202
658.857443
659.831775
660.524503
660.622068
660.442821
661.377457
662.033011
648.942321
650.099520
651.230570
651.906083
652.381097
653.402291
654.249208
654.655427
654.912784
655.760614
656.481415
656.802045
656.997443
657.780984
658.444838
658.717141
658.864854
659.586895
660.188129
660.403360
660.498759
661.162877
661.676425
647.283302
648.943765
650.293814
650.905036
651.124031
652.466035
653.456645
653.771082
653.761460
654.906711
655.753009
655.971238
655.895800
656.963958
657.746020
657.914041
657.793571
658.799955
659.524246
659.646211
659.489271
660.442148
661.110886
644.373441
647.522900
649.307768
649.684493
648.894268
651.298540
652.600077
652.651170
651.639175
653.812653
654.952045
654.902540
653.838705
655.906561
656.971191
656.872682
655.776980
657.772248
658.779928
658.646951
657.543251
659.483093
660.500467
646.056839
647.734365
649.111471
649.753773
650.005843
651.383210
652.407220
652.750186
652.763973
653.928174
654.788474
655.016408
654.948775
656.025649
656.816186
656.991969
656.880375
657.899243
658.637593
658.773142
658.628476
659.591345
660.265809
646.447329
647.645271
648.835988
649.575342
650.115915
651.211135
652.126712
652.589360
652.892050
653.777770
654.526194
654.864466
655.073449
655.875806
656.557258
656.843591
657.006929
657.755639
658.386526
658.629350
658.749823
659.435403
659.961571
645.075258
646.749713
648.129134
648.778325
649.039978
650.429843
651.467040
651.823432
651.849654
653.017677
653.879301
654.107447
654.039670
655.119663
655.913823
656.094157
655.988286
657.009674
657.751401
657.890361
657.749100
658.720766
659.399476
642.395983
645.536810
647.328524
647.721183
646.950624
649.381346
650.709141
650.786665
649.801912
651.979375
653.121672
653.073323
652.008254
654.084204
655.156076
655.066565
653.984359
655.982492
656.996803
656.869816
655.767571
657.728989
658.756384
644.242539
645.913576
647.287717
647.930818
648.185281
649.565831
650.593604
650.941705
650.960596
652.121599
652.977882
653.202411
653.131516
654.206992
654.996475
655.173363
655.065089
656.083871
656.823414
656.960783
656.818189
657.790202
658.470206
644.788909
645.979000
647.158859
647.886969
648.414603
649.489739
650.385706
650.832574
651.122103
651.992501
652.729084
653.060330
653.264140
654.056467
654.728034
655.008220
655.168079
655.910753
656.536713
656.776542
656.895615
657.582262
658.109870
643.587205
645.249347
646.609115
647.237294
647.475808
648.816932
649.808812
650.130002
650.129071
651.264897
652.104678
652.323470
652.252771
653.310644
654.085067
654.254324
654.142900
655.148938
655.877746
656.007937
655.860452
656.826202
657.503045
641.113457
644.234238
645.993542
646.354905
645.562222
647.901760
649.156281
649.181458
648.163453
650.284455
651.392068
651.332461
650.276383
652.308041
653.350662
653.249066
652.168240
654.136080
655.128828
654.988278
653.878072
655.825152
656.846284
643.228991
644.865138
646.181752
646.761632
646.949498
648.236849
649.177307
649.453426
649.413702
650.514971
651.327355
651.526680
651.441365
652.485715
653.250109
653.412567
653.294633
654.290676
655.008126
655.127725
654.970361
655.926172
656.596566
644.145366
645.275026
646.359349
646.988336
647.415992
648.379840
649.171376
649.530492
649.746385
650.546567
651.228724
651.524949
651.704623
652.467048
653.115461
653.382285
653.530773
654.250820
654.852082
655.070907
655.170875
655.834404
656.346485
643.461431
645.015597
646.220788
646.711544
646.825858
648.025271
648.891462
649.115988
649.039172
650.087432
650.860719
651.042584
650.951486
651.969448
652.716899
652.877003
652.760370
653.735479
654.432332
654.540180
654.373833
655.299842
655.948447
641.650979
644.580582
646.121678
646.316720
645.397494
647.548782
648.653034
648.584452
647.512261
649.513944
650.540099
650.452667
649.402777
651.364985
652.367815
652.265624
651.199463
653.112412
654.058993
653.899438
652.783515
654.653567
655.621390
644.497124
645.883828
646.925847
647.319353
647.367153
648.443241
649.211992
649.406886
649.321980
650.297013
651.014331
651.199992
651.128115
652.096513
652.806552
652.982523
652.890599
653.815499
654.466795
654.574319
654.408929
655.256024
655.833352
646.525519
647.162846
647.827089
648.287858
648.659928
649.306925
649.868684
650.213084
650.491371
651.072973
651.604753
651.948511
652.240792
652.831657
653.366894
653.704821
653.976289
654.525253
654.998844
655.257535
655.431991
655.859711
656.170346
647.472886
647.854768
648.352991
648.810626
649.248641
649.767159
650.251080
650.642370
651.013709
651.486079
651.951699
652.347836
652.735769
653.223448
653.697177
654.089408
654.456570
654.902414
655.312470
655.619090
655.875572
656.175214
656.380362
654.035097
654.498445
655.081852
655.608455
656.111880
656.749358
657.341504
657.810651
658.241023
658.811612
659.351373
659.781300
660.178323
660.711477
661.210065
661.594485
661.938506
662.405943
662.827695
663.122784
663.359318
663.689326
663.917518
652.522382
653.431999
654.255076
654.749298
655.070509
655.955016
656.668762
657.044622
657.262207
658.061466
658.713704
659.048504
659.234946
659.988291
660.594360
660.884217
661.021512
661.703967
662.230843
662.434328
662.475755
663.052987
663.446308
648.387687
651.216640
652.720868
652.953864
652.100421
654.268679
655.403075
655.409499
654.407409
656.454860
657.512010
657.480445
656.472950
658.437503
659.434097
659.362847
658.331294
660.197350
661.104269
660.947346
659.830852
661.660189
662.581666
636.384065
648.084808
650.999527
650.320800
642.235858
651.746971
653.956216
652.952552
644.716752
654.032649
656.143714
655.120513
647.058790
656.097424
658.115633
657.071250
649.140741
657.923610
659.826150
658.688084
650.623715
659.492183
661.620907
645.985118
649.027081
650.727296
651.052818
650.242544
652.548989
653.783613
653.800309
652.777700
654.913242
656.033499
655.986272
654.940069
656.977532
658.026841
657.934857
656.863770
658.804493
659.771003
659.607349
658.472673
660.402379
661.410209
647.269681
648.915380
650.255885
650.865698
651.088263
652.422461
653.408957
653.725156
653.721622
654.870793
655.723836
655.951729
655.886613
656.956796
657.741623
657.915502
657.802030
658.802782
659.521602
659.639383
659.478937
660.432622
661.101776
644.214783
647.368631
649.159862
649.543385
648.759853
651.170235
652.477204
652.533461
651.527767
653.711354
654.861589
654.821895
653.766519
655.841648
656.911883
656.817489
655.724910
657.722744
658.732067
658.599716
657.496657
659.439318
660.458552
632.568184
644.704554
647.835033
647.256812
639.063485
648.942934
651.314931
650.376294
642.098128
651.581810
653.762972
652.740174
644.566924
653.772426
655.845414
654.777482
646.660543
655.698145
657.703082
656.625603
648.657414
657.522797
659.681777
642.945010
646.117550
647.937446
648.353161
647.603571
650.051497
651.393881
651.480041
650.498537
652.701563
653.865870
653.835612
652.787824
654.872618
655.952468
655.866684
654.783570
656.795113
657.819436
657.701184
656.610613
658.563531
659.588807
644.682168
646.375486
647.780177
648.455169
648.742332
650.157959
651.218555
651.594155
651.637123
652.825641
653.706381
653.950474
653.896665
654.989314
655.794553
655.983357
655.884745
656.916696
657.668264
657.815313
657.680819
658.656676
659.338976
641.960860
645.120417
646.938929
647.359922
646.618305
649.081295
650.439216
650.542200
649.579685
651.779657
652.941764
652.909216
651.857892
653.949283
655.035297
654.956979
653.884517
655.894462
656.919583
656.800971
655.705602
657.674304
658.706469
630.629523
642.696770
645.823189
645.257007
637.071965
646.991326
649.395154
648.492788
640.287180
649.728977
651.902899
650.874653
642.678039
651.913925
654.000835
652.949918
644.878085
653.888742
655.893004
654.810312
646.788554
655.728593
657.906725
641.133068
644.288903
646.102008
646.517083
645.768560
648.221680
649.569704
649.664149
648.694009
650.885709
652.041246
652.004253
650.949461
653.036170
654.118190
654.037505
652.963524
654.970592
655.992902
655.872010
654.774748
656.743626
657.777039
643.035107
644.718986
646.112424
646.777387
647.054164
648.446775
649.486218
649.846227
649.877180
651.046166
651.911913
652.147674
652.089227
653.170078
653.966447
654.151907
654.053072
655.076807
655.821214
655.963241
655.825519
656.802515
657.486491
640.501307
643.649347
645.450422
645.858052
645.113710
647.506412
648.810958
648.878895
647.897503
650.052950
651.188745
651.149784
650.110411
652.162494
653.225306
653.140000
652.073230
654.056917
655.064373
654.935674
653.835859
655.795045
656.824165
629.392845
641.443618
644.542946
643.971005
635.912408
645.590271
647.895464
646.946471
638.779760
648.088324
650.216545
649.193648
641.126975
650.194732
652.234655
651.181728
643.186510
652.090464
654.059517
652.963285
644.955328
653.857003
656.024837
640.190197
643.310908
645.068047
645.427298
644.632317
646.969200
648.220419
648.242151
647.221376
649.340751
650.448304
650.390057
649.336701
651.373591
652.424276
652.330816
651.256707
653.228775
654.223543
654.083431
652.973263
654.921526
655.943686
642.492620
644.109143
645.404161
645.971322
646.152124
647.425154
648.354593
648.625415
648.584462
649.677044
650.485409
650.687499
650.609295
651.653045
652.421284
652.591938
652.482817
653.478419
654.194636
654.314720
654.158879
655.108712
655.775166
640.542504
643.542924
645.176385
645.448813
644.597234
646.825167
647.994841
647.968701
646.928968
648.974857
650.037313
649.967001
648.928064
650.916631
651.941734
651.846645
650.785247
652.721650
653.691356
653.543291
652.439143
654.340247
655.334404
630.352375
641.975110
644.813983
644.089598
636.040721
645.385473
647.515316
646.490859
638.412334
647.454473
649.478419
648.449899
640.542060
649.384542
651.356006
650.311916
642.428536
651.174413
653.080802
651.982565
644.086442
652.788905
654.880444
641.743059
644.533591
645.980137
646.158636
645.256617
647.337854
648.397173
648.349582
647.320126
649.271561
650.266680
650.209191
649.208164
651.126594
652.102956
652.032319
651.013918
652.880214
653.794089
653.655145
652.570248
654.370619
655.277794
645.451689
646.333747
647.108573
647.545969
647.803565
648.612372
649.250479
649.557873
649.714977
650.447797
651.047920
651.349777
651.518473
652.252718
652.850528
653.142933
653.288673
653.977859
654.511905
654.724171
654.773839
655.346025
655.734937
646.741965
647.181102
647.720342
648.189955
648.626786
649.189712
649.705291
650.101472
650.464976
650.974312
651.464821
651.860240
652.235628
652.755138
653.249339
653.637384
653.989343
654.464737
654.893565
655.194827
655.435488
655.765018
655.991835
653.539258
653.961177
654.531257
655.080413
655.622793
656.253991
656.851182
657.349489
657.819079
658.380781
658.921336
659.375101
659.805458
660.324821
660.819077
661.222102
661.594876
662.046128
662.461898
662.773907
663.036435
663.344226
663.555327
652.339437
653.021277
653.763512
654.317757
654.793695
655.554725
656.229769
656.678555
657.051973
657.726049
658.335187
658.736001
659.069160
659.695157
660.253850
660.603301
660.880125
661.435769
661.915633
662.178341
662.357031
662.795860
663.115024
649.835879
651.276886
652.409521
652.899510
653.047674
654.242335
655.124395
655.416245
655.414953
656.492702
657.293097
657.533118
657.494952
658.509017
659.249711
659.438713
659.350868
660.286173
660.945017
661.052536
660.884120
661.751408
662.343359
646.344133
649.342299
650.993897
651.288730
650.458900
652.740036
653.957575
653.973806
652.956066
655.085570
656.202626
656.163841
655.127076
657.159021
658.202973
658.115723
657.049924
658.981392
659.938076
659.772698
658.634648
660.546001
661.536688
647.471763
649.087189
650.398229
650.990137
651.203138
652.516985
653.490099
653.803643
653.803182
654.950141
655.804349
656.039475
655.982943
657.050689
657.834151
658.012370
657.904803
658.896255
659.606018
659.717877
659.551306
660.499085
661.162859
647.427573
648.610348
649.781204
650.501572
651.023504
652.093241
652.985707
653.432413
653.727277
654.612978
655.368487
655.718258
655.938520
656.744848
657.427566
657.714973
657.877321
658.617269
659.237023
659.469074
659.579857
660.257769
660.779180
645.708802
647.398480
648.792283
649.451477
649.719880
651.112737
652.150163
652.505644
652.533920
653.718749
654.601164
654.849248
654.799182
655.891389
656.693251
656.876933
656.771683
657.797519
658.542092
658.682602
658.542677
659.510745
660.187634
642.747847
645.930427
647.762335
648.188904
647.449104
649.906489
651.256347
651.348707
650.374169
652.589048
653.765827
653.746369
652.707701
654.801257
655.887168
655.805033
654.724793
656.741143
657.770222
657.655982
656.568989
658.525328
659.551794
644.404963
646.113072
647.536091
648.228723
648.532414
649.963086
651.036434
651.422300
651.475195
652.679772
653.576777
653.835007
653.793433
654.895985
655.708771
655.902719
655.808411
656.848094
657.607362
657.761386
657.633233
658.611599
659.295158
644.778794
646.005337
647.240538
648.029876
648.622406
649.771229
650.737013
651.243736
651.586361
652.511541
653.295852
653.664241
653.899621
654.727968
655.432766
655.738847
655.920805
656.690233
657.341436
657.602005
657.738123
658.438374
658.973737
643.392271
645.096234
646.520417
647.219056
647.532058
648.976538
650.064958
650.465615
650.531282
651.738640
652.635833
652.893346
652.851372
653.958426
654.777364
654.978375
654.891506
655.934190
656.696057
656.851593
656.724209
657.710650
658.399579
640.706231
643.878646
645.716023
646.157585
645.437271
647.923782
649.303560
649.424990
648.478587
650.695585
651.873114
651.852997
650.812500
652.916738
654.014713
653.946404
652.883038
654.903341
655.937887
655.826534
654.736855
656.713601
657.751785
642.566528
644.266734
645.685190
646.377319
646.682808
648.117802
649.196652
649.588687
649.646299
650.845264
651.735378
651.987695
651.941629
653.044412
653.860039
654.059136
653.970865
655.011092
655.770238
655.923364
655.794214
656.780422
657.469946
643.134082
644.351977
645.575348
646.352559
646.931491
648.060026
649.006107
649.496521
649.824538
650.731566
651.500600
651.858763
652.086847
652.905625
653.603477
653.906645
654.087190
654.850748
655.495644
655.750999
655.883629
656.583764
657.120223
641.954780
643.646154
645.050416
645.727680
646.016878
647.411363
648.452973
648.816773
648.853166
650.025057
650.896380
651.140601
651.092432
652.176495
652.977775
653.170138
653.079081
654.105894
654.853179
654.997992
654.863218
655.842740
656.528741
639.509881
642.662338
644.467714
644.878046
644.134908
646.528139
647.832119
647.898729
646.916468
649.073457
650.212173
650.176825
649.141740
651.199451
652.268516
652.188950
651.127123
653.115584
654.126353
653.999295
652.900485
654.862020
655.892903
641.671577
643.337405
644.700026
645.329446
645.567411
646.906613
647.894948
648.211849
648.207744
649.343456
650.185926
650.409494
650.345649
651.414239
652.202626
652.385489
652.285656
653.300690
654.035185
654.168190
654.022566
654.991580
655.670958
642.635297
643.794023
644.926796
645.606670
646.084742
647.098805
647.936543
648.335442
648.586333
649.419691
650.130938
650.450995
650.651889
651.436945
652.107041
652.392309
652.557489
653.295162
653.912677
654.144680
654.256289
654.932134
655.452683
641.988660
643.574359
644.837052
645.381493
645.546166
646.794792
647.705772
647.968421
647.925022
649.005827
649.807466
650.011979
649.940733
650.980558
651.748237
651.924756
651.822917
652.815118
653.527911
653.648259
653.492684
654.431051
655.088420
640.234788
643.196184
644.795073
645.041982
644.170528
646.369503
647.516873
647.484385
646.443499
648.477313
649.531132
649.464965
648.433148
650.417007
651.439239
651.351875
650.298765
652.228875
653.191399
653.043779
651.937692
653.820517
654.797407
643.166953
644.579167
645.665032
646.103291
646.195021
647.315093
648.124365
648.354199
648.300145
649.305225
650.048779
650.255556
650.202090
651.190277
651.918238
652.108756
652.030225
652.971034
653.637597
653.757520
653.602772
654.461356
655.046527
645.262937
645.920460
646.619611
647.119833
647.532721
648.220522
648.820499
649.198904
649.507633
650.117569
650.674392
651.039347
651.350439
651.959722
652.511788
652.864373
653.149757
653.713736
654.202004
654.473571
654.659318
655.097338
655.414522
646.247474
646.646799
647.175410
647.669638
648.146610
648.704171
649.224985
649.649658
650.051070
650.550909
651.040955
651.458302
651.865187
652.370686
652.860760
653.267754
653.649099
654.109596
654.534044
654.853750
655.121762
655.431096
655.642090
653.012632
653.411668
653.974797
654.540237
655.108307
655.742682
656.348427
656.869698
657.366107
657.928808
658.473724
658.945126
659.396608
659.911945
660.405811
660.822104
661.212650
661.658515
662.073404
662.398016
662.676121
662.972828
663.173274
651.963138
652.543751
653.244317
653.830832
654.374934
655.095666
655.759121
656.251501
656.695326
657.327199
657.920238
658.358389
658.754910
659.334429
659.872353
660.253848
660.589478
661.098926
661.559305
661.854891
662.090682
662.473676
662.753491
650.004469
651.012356
651.987281
652.576271
653.002870
653.944888
654.738813
655.151363
655.432336
656.256640
656.963784
657.315372
657.546626
658.307725
658.951662
659.244262
659.415861
660.104693
660.672697
660.888410
660.980365
661.580965
662.033946
647.846473
649.428458
650.693679
651.248930
651.432438
652.724634
653.681886
653.990888
653.988556
655.132218
655.983590
656.222987
656.169719
657.234445
658.012819
658.190898
658.081174
659.069935
659.774175
659.884158
659.712053
660.643066
661.291101
647.656346
648.817451
649.960196
650.656775
651.159721
652.211724
653.091362
653.532265
653.825089
654.709515
655.465463
655.818830
656.042435
656.847746
657.528575
657.816046
657.977934
658.713769
659.328022
659.555137
659.659781
660.330766
660.846388
647.203064
648.180515
649.263045
650.040371
650.688903
651.663479
652.516926
653.035500
653.457596
654.247577
654.961152
655.376735
655.716222
656.422791
657.057668
657.403491
657.678660
658.319944
658.895409
659.188877
659.411255
659.978054
660.420760
645.868619
647.095312
648.320264
649.090706
649.660056
650.783983
651.722734
652.204904
652.528904
653.449533
654.234076
654.603324
654.838478
655.666415
656.365870
656.663192
656.835156
657.598086
658.242668
658.496627
658.626872
659.322207
659.851884
644.231670
645.961081
647.400242
648.101578
648.410017
649.849672
650.927056
651.313163
651.365540
652.584817
653.494807
653.760722
653.722907
654.837449
655.656667
655.851521
655.755875
656.802209
657.566898
657.723317
657.595453
658.581866
659.267861
644.534500
645.779727
647.034438
647.839041
648.443971
649.605771
650.581026
651.093791
651.442538
652.383319
653.183127
653.563210
653.807605
654.647044
655.359287
655.668792
655.853053
656.629885
657.288361
657.554330
657.694655
658.400242
658.937689
644.497270
645.517606
646.665444
647.514366
648.236347
649.289088
650.215145
650.793357
651.263306
652.093553
652.837550
653.273826
653.630899
654.361246
655.021196
655.389443
655.687470
656.357564
656.962832
657.282790
657.528626
658.118088
658.576064
643.505111
644.747459
646.003116
646.812828
647.426199
648.601764
649.592462
650.119232
650.478843
651.424284
652.225793
652.606192
652.851293
653.695408
654.414705
654.731705
654.922884
655.704738
656.366852
656.634781
656.776506
657.487250
658.029560
642.151806
643.877561
645.322816
646.037883
646.364692
647.832979
648.941226
649.354566
649.428476
650.656701
651.570799
651.838162
651.801941
652.926006
653.758721
653.967800
653.885704
654.942036
655.714482
655.875253
655.749875
656.747199
657.443269
642.680840
643.918975
645.168179
645.970557
646.575823
647.742254
648.723941
649.242403
649.593995
650.531068
651.325259
651.700074
651.940802
652.780937
653.497403
653.812803
654.002706
654.782406
655.441853
655.707130
655.846769
656.556882
657.099561
642.855386
643.866073
645.000276
645.834672
646.540871
647.574890
648.482960
649.045370
649.500197
650.312849
651.041395
651.466490
651.815179
652.536992
653.191206
653.556933
653.853255
654.518766
655.118303
655.432721
655.674324
656.262640
656.721470
642.086956
643.314539
644.547290
645.330752
645.913517
647.045658
647.993803
648.484704
648.813367
649.725136
650.499990
650.863697
651.097138
651.922073
652.625524
652.933010
653.117194
653.886215
654.535164
654.792146
654.925457
655.629610
656.169083
640.989912
642.692220
644.101347
644.775714
645.057201
646.454780
647.496075
647.854892
647.884503
649.061113
649.936214
650.181098
650.131883
651.224720
652.032608
652.227289
652.135747
653.170859
653.923200
654.068173
653.930836
654.915987
655.605640
641.826866
643.030025
644.222691
644.959024
645.490653
646.568116
647.463401
647.907367
648.195097
649.070328
649.815365
650.156830
650.372887
651.181577
651.871342
652.168316
652.342854
653.100105
653.736575
653.982021
654.104719
654.798967
655.332230
642.396939
643.352362
644.400417
645.138625
645.742872
646.665019
647.466282
647.936765
648.312627
649.051860
649.720952
650.103914
650.420517
651.108623
651.734477
652.080198
652.358700
652.999238
653.572417
653.863678
654.083984
654.649958
655.094166
642.145082
643.281855
644.385974
645.040215
645.495651
646.486905
647.305779
647.692517
647.934876
648.759603
649.464395
649.782388
649.983208
650.768210
651.439278
651.728052
651.896450
652.634148
653.250434
653.481765
653.590642
654.259731
654.774039
641.702057
643.256429
644.480433
644.992180
645.128086
646.349826
647.238577
647.490027
647.438058
648.511158
649.305097
649.508227
649.435295
650.476208
651.243864
651.425388
651.326743
652.317704
653.026481
653.145719
652.984090
653.910603
654.554906
643.314430
644.298011
645.233073
645.774524
646.145439
647.016750
647.738553
648.085537
648.306261
649.064242
649.715947
650.029711
650.237759
650.980060
651.616425
651.913009
652.094700
652.790395
653.366072
653.591548
653.692254
654.292759
654.744137
644.874741
645.433367
646.094793
646.630406
647.113282
647.762439
648.351336
648.772452
649.149816
649.718378
650.258646
650.658678
651.030548
651.594733
652.127768
652.513691
652.858952
653.378037
653.848092
654.153335
654.396843
654.782643
655.062934
645.713425
646.091361
646.615552
647.128389
647.632696
648.194533
648.724385
649.171875
649.599529
650.100048
650.593577
651.027078
651.453747
651.955227
652.445472
652.866499
653.266663
653.723262
654.148716
654.483016
654.768628
655.069323
655.271234
652.317089
652.751317
653.341257
653.914465
654.484263
655.146719
655.775507
656.303392
656.800347
657.388162
657.951911
658.425254
658.872439
659.407447
659.915342
660.329963
660.713935
661.178388
661.607163
661.930319
662.201727
662.516183
662.730919
651.089548
651.788329
652.553338
653.131592
653.633666
654.428885
655.137641
655.616049
656.015959
656.718175
657.351854
657.771965
658.120887
658.763608
659.336047
659.695341
659.981182
660.552870
661.048422
661.323598
661.511687
661.958171
662.281580
648.527107
649.999701
651.162234
651.674693
651.842072
653.080809
654.001952
654.322487
654.342845
655.455612
656.284106
656.542153
656.515275
657.550680
658.306023
658.499951
658.412357
659.373636
660.054913
660.177352
660.018483
660.896067
661.493663
644.947676
648.010157
649.702313
650.015588
649.183125
651.533725
652.798687
652.840637
651.828997
654.011282
655.162285
655.138829
654.100416
656.167316
657.228525
657.138225
656.048073
658.031347
659.020529
658.872378
657.741444
659.668763
660.667034
646.075285
647.727181
649.073787
649.692771
649.928745
651.289849
652.303771
652.646930
652.669133
653.853652
654.738285
654.992887
654.948749
656.039369
656.838019
657.020966
656.913754
657.932899
658.667617
658.797222
658.643276
659.603939
660.273974
645.999918
647.214133
648.421849
649.175874
649.730979
650.841948
651.770877
652.247238
652.568405
653.488781
654.274357
654.645751
654.882756
655.710570
656.409041
656.705536
656.876121
657.636380
658.277101
658.526469
658.651637
659.343923
659.871425
644.209708
645.950368
647.392358
648.089997
648.392926
649.831119
650.903069
651.283113
651.329903
652.557397
653.474046
653.742689
653.704539
654.826495
655.648420
655.841686
655.742371
656.791586
657.557578
657.712701
657.581884
658.573186
659.259527
641.142606
644.426671
646.323567
646.789029
646.070543
648.588387
649.975880
650.084976
649.103917
651.386826
652.605608
652.601851
651.554025
653.701035
654.815430
654.741356
653.653880
655.707894
656.760899
656.653474
655.551980
657.555099
658.599533
642.846475
644.606876
646.079602
646.811413
647.148602
648.625017
649.735196
650.146239
650.217746
651.466040
652.398747
652.678613
652.650010
653.785128
654.622009
654.829096
654.742926
655.806270
656.585395
656.750650
656.627710
657.629345
658.324899
643.232310
644.494127
645.770635
646.597273
647.224978
648.415961
649.418906
649.954301
650.322200
651.284848
652.102809
652.495361
652.749831
653.605857
654.333853
654.655507
654.850019
655.640088
656.309909
656.583147
656.728687
657.444909
657.989878
641.816519
643.566456
645.035253
645.768459
646.110129
647.602498
648.730598
649.157051
649.240681
650.492870
651.427188
651.707211
651.678744
652.820469
653.666282
653.881924
653.803006
654.872130
655.654856
655.820919
655.697449
656.703938
657.405149
639.069936
642.327490
644.220055
644.691520
643.979598
646.534153
647.958841
648.098726
647.144008
649.432211
650.654341
650.651150
649.601850
651.763892
652.895776
652.837974
651.764323
653.830039
654.890552
654.784779
653.680901
655.695326
656.751807
640.994363
642.739030
644.200296
644.925428
645.258658
646.742027
647.861654
648.280476
648.356636
649.600323
650.527155
650.801678
650.769072
651.906836
652.749997
652.964333
652.884410
653.951419
654.731357
654.894488
654.768547
655.774140
656.475736
641.597662
642.846057
644.105753
644.915963
645.527085
646.699536
647.685916
648.207481
648.562154
649.506107
650.307869
650.689571
650.936607
651.783475
652.505783
652.825570
653.019183
653.804532
654.468281
654.735409
654.875932
655.590313
656.136221
640.420046
642.150529
643.593649
644.300751
644.614927
646.061161
647.147175
647.541468
647.599857
648.813386
649.718352
649.983040
649.947660
651.064068
651.891020
652.097395
652.013797
653.067732
653.836250
653.991574
653.860619
654.859090
655.556916
637.950165
641.173611
643.026494
643.460534
642.717365
645.188292
646.544433
646.636868
645.656034
647.874835
649.051687
649.030236
647.986745
650.095626
651.194775
651.123268
650.048892
652.084124
653.121985
653.001800
651.890858
653.888664
654.937250
640.184078
641.889524
643.292840
643.953783
644.217872
645.609358
646.642539
646.990363
647.008148
648.184033
649.057633
649.298717
649.244792
650.343325
651.155339
651.350648
651.257393
652.299451
653.055948
653.200763
653.060313
654.049317
654.741049
641.191641
642.380881
643.554022
644.270646
644.783461
645.842177
646.720954
647.152119
647.429885
648.296790
649.035241
649.372537
649.586362
650.395168
651.086168
651.385370
651.562178
652.321275
652.958952
653.205117
653.327135
654.019216
654.550211
640.555814
642.181128
643.492802
644.076224
644.273195
645.569772
646.521986
646.813723
646.790872
647.909567
648.738470
648.954962
648.887268
649.957300
650.748581
650.937471
650.842914
651.860558
652.595362
652.728628
652.579372
653.539898
654.210678
638.803971
641.829092
643.483502
643.765060
642.908827
645.170706
646.361967
646.351623
645.309517
647.400725
648.485523
648.422452
647.366468
649.406152
650.459179
650.380271
649.318181
651.289668
652.278435
652.139053
651.021405
652.945257
653.941820
641.829375
643.275849
644.401856
644.873629
644.994066
646.158080
647.005329
647.262254
647.227176
648.267545
649.036082
649.253445
649.202388
650.218563
650.968262
651.170393
651.098950
652.064239
652.752291
652.885483
652.737558
653.617706
654.215667
643.991518
644.668877
645.397392
645.928482
646.372883
647.096614
647.730724
648.138482
648.472736
649.109798
649.688533
650.068599
650.391680
651.018913
651.587447
651.953132
652.251107
652.833279
653.340011
653.627103
653.825526
654.277436
654.602943
645.008665
645.422722
645.975770
646.498855
647.006999
647.597745
648.150990
648.605351
649.033543
649.558252
650.069250
650.503286
650.924653
651.445562
651.950348
652.370870
652.766129
653.243067
653.684734
654.020354
654.302100
654.622996
654.840609
651.587556
652.075605
652.699077
653.274471
653.833277
654.533511
655.188762
655.716987
656.202011
656.824858
657.411140
657.880567
658.311630
658.876437
659.402596
659.810482
660.176783
660.670046
661.116825
661.433319
661.687057
662.030254
662.265742
650.018592
650.963153
651.832081
652.374772
652.747697
653.701813
654.482939
654.917752
655.187433
656.043718
656.745258
657.118905
657.336685
658.124550
658.758684
659.068544
659.222722
659.937606
660.494650
660.721724
660.780913
661.373473
661.775392
645.749906
648.657213
650.223369
650.499487
649.670976
651.941326
653.155855
653.217826
652.249079
654.376228
655.491214
655.494724
654.502316
656.518064
657.545955
657.482990
656.437637
658.369023
659.321306
659.191926
658.090567
659.942850
660.876277
633.422823
645.400826
648.410609
647.754898
639.523613
649.314869
651.633076
650.671186
642.348614
651.868686
654.057460
653.057168
644.912084
654.101559
656.162802
655.098451
646.973031
656.004906
657.985591
656.877725
648.799267
657.725650
659.872812
643.171819
646.301236
648.073725
648.450701
647.672032
650.086872
651.405735
651.480414
650.493367
652.713532
653.895701
653.885718
652.856044
654.947713
656.030002
655.946650
654.862408
656.871935
657.888278
657.756634
656.641641
658.599064
659.620661
644.409496
646.119421
647.531879
648.207134
648.492558
649.910972
650.972365
651.348892
651.396537
652.616618
653.529020
653.798673
653.764206
654.879196
655.697471
655.891184
655.793223
656.835593
657.593986
657.742145
657.604688
658.587246
659.270395
641.187923
644.466266
646.354278
646.810104
646.082624
648.592513
649.974041
650.079734
649.097449
651.380779
652.600359
652.597671
651.550910
653.698496
654.812923
654.738487
653.650130
655.702696
656.753384
656.642898
655.538202
657.539304
658.582446
629.092191
641.668730
644.949752
644.437936
636.193056
646.283620
648.743570
647.826018
639.386346
649.155511
651.434106
650.427586
642.100597
651.545847
653.690852
652.632488
644.414660
653.614279
655.672894
654.590407
646.449920
655.544690
657.756703
639.800061
643.099635
645.019501
645.509891
644.816592
647.365248
648.784993
648.921166
647.963109
650.268032
651.504847
651.514302
650.477782
652.640255
653.770963
653.710984
652.635893
654.702903
655.766621
655.665741
654.568351
656.580036
657.632630
641.585384
643.350570
644.835815
645.583823
645.939204
647.441332
648.577960
649.012207
649.104198
650.369725
651.317052
651.608214
651.589534
652.738897
653.590568
653.810442
653.735347
654.809526
655.597267
655.767595
655.647807
656.656460
657.358458
638.785489
642.055611
643.964379
644.451818
643.755600
646.327062
647.767426
647.920941
646.979471
649.284483
650.522419
650.532037
649.493503
651.666910
652.808135
652.757017
651.688966
653.762196
654.829586
654.728843
653.628709
655.647243
656.706064
627.138641
639.570716
642.825298
642.306851
634.017275
644.195046
646.701486
645.821318
637.440680
647.183649
649.461770
648.453367
640.101555
649.589167
651.756785
650.715442
642.509595
651.723330
653.789613
652.706229
644.547043
653.669114
655.895556
637.964731
641.228507
643.128898
643.607900
642.903279
645.465772
646.897976
647.044473
646.096247
648.392606
649.623157
649.627824
648.585871
650.755279
651.893836
651.841601
650.772866
652.844005
653.908739
653.805319
652.702958
654.720599
655.779734
639.958647
641.705172
643.170635
643.901444
644.241035
645.723989
646.844626
647.267182
647.349411
648.593823
649.524343
649.806269
649.783181
650.921611
651.766804
651.985334
651.910832
652.979445
653.761028
653.925820
653.801756
654.808364
655.511066
637.413083
640.654846
642.535313
643.000501
642.291506
644.803023
646.198701
646.325768
645.375751
647.626128
648.830135
648.829518
647.803182
649.931483
651.047551
650.988844
649.925509
651.974793
653.025918
652.916243
651.813761
653.820347
654.874365
626.099540
638.449327
641.658304
641.118831
632.906821
642.893884
645.318440
644.408639
636.118288
645.675652
647.891566
646.883848
638.678782
647.969604
650.081840
649.033879
640.895094
650.011116
652.045620
650.952923
642.819616
651.894182
654.107733
637.199331
640.414830
642.255398
642.675585
641.918140
644.374609
645.717394
645.798634
644.808688
647.019867
648.190576
648.164910
647.119059
649.227470
650.327297
650.257328
649.184980
651.222539
652.262616
652.144244
651.034200
653.031873
654.079846
639.606471
641.285448
642.662134
643.303085
643.551925
644.916055
645.927218
646.261884
646.272250
647.432873
648.294796
648.530599
648.475815
649.568803
650.378838
650.577325
650.489983
651.529864
652.286151
652.434129
652.297256
653.280591
653.967414
637.661863
640.754031
642.491810
642.842360
642.046458
644.380095
645.633162
645.662793
644.651333
646.784465
647.902175
647.852821
646.804950
648.869141
649.943405
649.871477
648.814973
650.811736
651.826604
651.702503
650.599843
652.555521
653.577452
627.354617
639.227361
642.194615
641.531692
633.414473
642.984765
645.211406
644.218063
636.010522
645.292620
647.389538
646.350683
638.233988
647.347807
649.396466
648.359801
640.360176
649.286767
651.254880
650.161856
642.131037
651.026137
653.167977
639.059918
641.931264
643.461468
643.706060
642.852111
645.030881
646.167001
646.170936
645.166389
647.199854
648.245938
648.206780
647.194671
649.184317
650.206096
650.156937
649.142916
651.067533
652.025454
651.910971
650.828390
652.682057
653.615849
642.915360
643.837666
644.671721
645.171070
645.491229
646.372441
647.078214
647.443428
647.649832
648.436957
649.080249
649.411908
649.603245
650.374286
651.004797
651.323155
651.493207
652.219175
652.789695
653.032426
653.106100
653.706240
654.111284
644.271518
644.739890
645.328032
645.855620
646.354989
646.984064
647.563803
648.018578
648.434783
648.993009
649.524709
649.953259
650.357476
650.907628
651.431004
651.846053
652.225710
652.733624
653.196285
653.528835
653.796403
654.148488
654.388057
651.106488
651.549038
652.153301
652.744742
653.335850
654.022252
654.675944
655.228003
655.747507
656.355823
656.937368
657.425893
657.886434
658.433707
658.952779
659.377799
659.772116
660.247395
660.686692
661.019109
661.298018
661.617970
661.835661
649.864529
650.572908
651.353353
651.950212
652.473726
653.293719
654.028191
654.531137
654.953774
655.677037
656.328881
656.764137
657.126271
657.781459
658.365128
658.734555
659.030554
659.613595
660.120292
660.405076
660.600851
661.053175
661.379816
647.276335
648.761080
649.941051
650.472569
650.661290
651.926380
652.874675
653.220200
653.263327
654.398186
655.245500
655.518490
655.504387
656.552823
657.319719
657.523394
657.445533
658.419254
659.112771
659.245261
659.094191
659.978231
660.579593
643.667676
646.744941
648.456392
648.789065
647.977550
650.356197
651.649695
651.716993
650.727953
652.933424
654.103728
654.094755
653.068380
655.149159
656.222718
656.142203
655.061445
657.058394
658.060680
657.922629
656.799175
658.733525
659.736191
644.774084
646.439490
647.805169
648.444374
648.702380
650.090959
651.133503
651.502767
651.548626
652.755827
653.659091
653.927840
653.895874
655.000281
655.812170
656.006362
655.909923
656.942238
657.689275
657.828185
657.681060
658.648467
659.323306
644.677015
645.904041
647.130743
647.905510
648.482883
649.620851
650.578773
651.081911
651.427520
652.370333
653.173757
653.558562
653.807428
654.649434
655.362605
655.672053
655.854588
656.627594
657.279407
657.536316
657.666533
658.365302
658.898546
642.861172
644.615895
646.077858
646.796317
647.120252
648.585534
649.687937
650.095188
650.166570
651.417135
652.351528
652.632800
652.605846
653.743286
654.581803
654.789273
654.702325
655.764440
656.540629
656.701153
656.572982
657.570972
658.264506
639.769375
643.069477
644.987761
645.474583
644.777091
647.322475
648.740107
648.875469
647.918028
650.225194
651.462946
651.472394
650.435993
652.600336
653.732637
653.673110
652.597697
654.665165
655.728364
655.625635
654.525949
656.536328
657.588328
641.459650
643.234525
644.728134
645.482245
645.842583
647.345981
648.484055
648.920432
649.015647
650.288003
651.241185
651.537052
651.522835
652.675505
653.529847
653.751496
653.677815
654.754029
655.543398
655.714608
655.595377
656.603586
657.305131
641.834623
643.109942
644.406861
645.256165
645.907929
647.125563
648.155237
648.715337
649.106945
650.094064
650.934339
651.345721
651.617228
652.491247
653.236180
653.572024
653.778973
654.581611
655.261852
655.542012
655.692539
656.414960
656.964836
640.407422
642.171788
643.661605
644.417575
644.783275
646.302606
647.457141
647.907551
648.014340
649.292259
650.250913
650.551725
650.541772
651.702432
652.565155
652.794340
652.727208
653.809324
654.602979
654.776233
654.657888
655.670949
656.377085
637.653408
640.926934
642.841288
643.335372
642.646992
645.229233
646.680619
646.843960
645.911676
648.227040
649.474983
649.493507
648.463151
650.645154
651.794259
651.749517
650.686913
652.766535
653.838722
653.740308
652.641378
654.663153
655.724926
639.583772
641.342449
642.824247
643.571863
643.929209
645.439919
646.586423
647.029672
647.129492
648.399568
649.351730
649.648257
649.635304
650.792717
651.653102
651.881171
651.813327
652.893879
653.685623
653.857078
653.737337
654.749838
655.456140
640.197642
641.458526
642.737539
643.569851
644.205339
645.405307
646.419179
646.966241
647.345446
648.315035
649.141119
649.544218
649.810685
650.676858
651.416463
651.750600
651.957145
652.756217
653.432320
653.708940
653.856882
654.578179
655.128482
639.030886
640.774043
642.236365
642.965173
643.303495
644.778310
645.892928
646.313334
646.396271
647.635168
648.563482
648.848086
648.830768
649.966355
650.810741
651.031503
650.960999
652.029727
652.811941
652.978047
652.855565
653.861838
654.564425
636.574231
639.811480
641.684290
642.140115
641.420924
643.921953
645.307812
645.426616
644.469830
646.713837
647.912844
647.909245
646.881634
649.009369
650.125755
650.068208
649.006664
651.058229
652.111616
652.003835
650.902599
652.909660
653.963670
638.829357
640.547968
641.971708
642.656071
642.946105
644.367586
645.430388
645.805100
645.847511
647.047032
647.940521
648.197620
648.158289
649.273390
650.101202
650.310315
650.230745
651.289494
652.062916
652.222581
652.094421
653.093459
653.790608
639.859356
641.061813
642.256553
642.998624
643.539363
644.628314
645.536545
645.994955
646.297833
647.186908
647.942416
648.293151
648.519524
649.342575
650.047771
650.360280
650.551232
651.327749
651.984169
652.248029
652.385240
653.088528
653.624884
639.244129
640.883794
642.218811
642.829197
643.055197
644.382671
645.364319
645.683269
645.685738
646.825737
647.668761
647.895584
647.837777
648.920455
649.724760
649.926081
649.845407
650.881677
651.637288
651.790752
651.659139
652.632396
653.308630
637.514570
640.554802
642.232948
642.541316
641.713559
644.006432
645.226658
645.242531
644.224525
646.336617
647.434354
647.379901
646.331958
648.383707
649.449160
649.381874
648.332951
650.323910
651.334457
651.216000
650.116477
652.054083
653.056505
640.567930
642.027429
643.174832
643.671934
643.819816
645.012812
645.887458
646.169410
646.157122
647.216932
647.998802
648.225685
648.183452
649.210864
649.972384
650.186283
650.128401
651.111940
651.820467
651.973584
651.842979
652.735839
653.339572
642.753862
643.442046
644.189319
644.743766
645.214047
645.964673
646.624646
647.056415
647.412462
648.068023
648.660744
649.051751
649.384882
650.023147
650.603278
650.981067
651.292843
651.891871
652.417204
652.722494
652.936700
653.399943
653.730891
643.784303
644.207960
644.778153
645.323240
645.856104
646.472519
647.050740
647.528507
647.977919
648.520754
649.046215
649.492090
649.924276
650.456316
650.972705
651.405533
651.814621
652.307600
652.766652
653.119236
653.415627
653.746999
653.969815
650.588918
651.005495
651.597974
652.199971
652.810470
653.492961
654.148556
654.717819
655.258951
655.862882
656.443821
656.945961
657.424580
657.965203
658.482035
658.919384
659.330761
659.798797
660.235173
660.578472
660.871621
661.179489
661.385984
649.506380
650.108538
650.841500
651.465116
652.051331
652.822563
653.537982
654.078901
654.567369
655.242097
655.872261
656.340936
656.763971
657.369579
657.930707
658.332327
658.687875
659.221135
659.704766
660.019854
660.270998
660.666138
660.952755
647.486020
648.524879
649.538283
650.164542
650.630951
651.629053
652.479153
652.940555
653.264688
654.135700
654.882257
655.263461
655.519062
656.308761
656.977020
657.287877
657.476714
658.193457
658.788260
659.024567
659.131727
659.746587
660.207942
645.255638
646.881284
648.191464
648.783388
649.001538
650.358014
651.376070
651.733597
651.770798
652.966861
653.860014
654.127238
654.094104
655.191956
655.997025
656.191837
656.094970
657.117890
657.852576
657.983468
657.825040
658.773130
659.431392
645.033057
646.228556
647.413757
648.150482
648.695289
649.805933
650.744318
651.236022
651.573708
652.506341
653.301547
653.683051
653.929931
654.765507
655.473725
655.781948
655.962828
656.728348
657.370292
657.617588
657.736780
658.423125
658.948750
644.540742
645.548552
646.672644
647.492709
648.186682
649.217149
650.127887
650.698363
651.167899
652.004568
652.755272
653.197957
653.561215
654.298110
654.962682
655.333008
655.630683
656.299563
656.899979
657.211165
657.446388
658.028066
658.481621
643.149347
644.411754
645.682080
646.496710
647.110941
648.291820
649.288412
649.821431
650.191428
651.161517
651.983539
652.377670
652.633943
653.496499
654.229951
654.553645
654.747849
655.539820
656.208558
656.476627
656.615357
657.327688
657.870974
641.451453
643.227298
644.717277
645.463472
645.814143
647.314240
648.449714
648.883138
648.975427
650.250538
651.201858
651.492212
651.471696
652.628763
653.486404
653.707565
653.630669
654.710162
655.499950
655.667715
655.543264
656.551104
657.253192
641.737684
643.019382
644.321012
645.171857
645.823515
647.041837
648.072303
648.633022
649.025971
650.018191
650.861026
651.272398
651.543692
652.421871
653.170531
653.507761
653.714816
654.520518
655.202448
655.481867
655.630574
656.352812
656.902973
641.683662
642.735689
643.927963
644.823409
645.593728
646.701411
647.681072
648.307086
648.822592
649.703716
650.493953
650.967837
651.358396
652.126611
652.821378
653.217241
653.539083
654.236388
654.864553
655.199303
655.455755
656.059742
656.528392
640.663846
641.942232
643.244544
644.100400
644.760544
645.992837
647.037346
647.609720
648.012112
649.012582
649.865359
650.287101
650.567723
651.452273
652.206661
652.549367
652.761735
653.573009
654.259497
654.541845
654.692793
655.419798
655.973789
639.285252
641.056529
642.552234
643.312267
643.681685
645.211291
646.374956
646.831231
646.942050
648.232581
649.202685
649.512481
649.509909
650.679075
651.548355
651.780791
651.714733
652.805947
653.605494
653.779758
653.659931
654.678077
655.388077
639.837260
641.110352
642.404952
643.252635
643.904612
645.128644
646.165343
646.730602
647.126090
648.119406
648.966656
649.385031
649.663364
650.545286
651.297577
651.639187
651.850885
652.660967
653.346191
653.627603
653.777982
654.504742
655.058787
640.039138
641.078616
642.254133
643.132980
643.887200
644.978261
645.942505
646.555044
647.057418
647.922944
648.701322
649.168722
649.555286
650.317391
651.007428
651.401427
651.722637
652.417397
653.042949
653.376091
653.631772
654.235323
654.704098
639.290424
640.548358
641.822349
642.648421
643.277050
644.469986
645.477558
646.019815
646.395362
647.360260
648.183094
648.585273
648.852425
649.718825
650.459169
650.794676
651.003015
651.804357
652.482357
652.760240
652.908896
653.630577
654.181041
638.213175
639.952278
641.405268
642.120767
642.443582
643.909080
645.013686
645.423618
645.496357
646.728690
647.650267
647.928131
647.904740
649.041999
649.887747
650.108529
650.037402
651.110903
651.896988
652.065285
651.943473
652.951105
653.653965
639.099950
640.334297
641.570648
642.352970
642.933956
644.074885
645.031568
645.528623
645.863766
646.788732
647.574682
647.946814
648.189755
649.034790
649.758180
650.081890
650.281504
651.074449
651.745974
652.020068
652.165448
652.881336
653.426594
639.717985
640.703061
641.797004
642.586368
643.245682
644.230027
645.091356
645.616148
646.041950
646.827113
647.530680
647.939684
648.280448
648.998892
649.654414
650.026179
650.331591
651.007911
651.619008
651.944796
652.194371
652.783410
653.238737
639.503545
640.673905
641.829017
642.537726
643.049937
644.105473
644.984564
645.425408
645.718125
646.588353
647.321295
647.658280
647.876906
648.689891
649.388540
649.700961
649.894525
650.671318
651.330101
651.600760
651.743242
652.439324
652.965073
639.100479
640.693446
641.970448
642.535453
642.724280
644.013108
644.961918
645.264351
645.257380
646.378331
647.199034
647.416752
647.355164
648.425663
649.220587
649.422968
649.344972
650.379600
651.133854
651.293048
651.163576
652.121615
652.779173
640.779564
641.793254
642.774084
643.366139
643.790348
644.721620
645.499162
645.895429
646.160671
646.960236
647.639350
647.971171
648.195306
648.962642
649.623989
649.942862
650.149065
650.882746
651.499851
651.763755
651.897059
652.524259
652.987745
642.395436
642.977193
643.677372
644.259752
644.793876
645.497262
646.138061
646.606864
647.027629
647.634186
648.202995
648.624988
649.016967
649.604352
650.161229
650.570892
650.942678
651.495370
652.002136
652.342585
652.616424
653.024757
653.315863
643.264326
643.662025
644.221000
644.777845
645.331333
645.944471
646.524182
647.018271
647.488343
648.025595
648.548568
649.006193
649.454958
649.979413
650.493276
650.938724
651.365931
651.854050
652.313439
652.680528
652.994366
653.315456
653.527500
649.899428
650.349579
650.965089
651.569228
652.174737
652.878592
653.550465
654.119736
654.655316
655.279321
655.874844
656.375542
656.847517
657.406651
657.936931
658.372300
658.776624
659.262250
659.711020
660.051205
660.336209
660.661078
660.881520
648.639867
649.360222
650.154464
650.763709
651.300121
652.139773
652.893979
653.413900
653.851557
654.592113
655.258846
655.705760
656.078294
656.746692
657.342326
657.721722
658.026931
658.621329
659.138130
659.430339
659.631492
660.089751
660.419938
646.011817
647.522621
648.722714
649.264624
649.459318
650.751956
651.724074
652.085091
652.138153
653.296137
654.160854
654.443504
654.435053
655.501846
656.283274
656.495897
656.424018
657.412849
658.118153
658.256698
658.107729
659.001274
659.608363
642.341712
645.476609
647.217153
647.555218
646.728949
649.156198
650.480091
650.559419
649.564970
651.809316
653.000979
652.997293
651.962322
654.075516
655.168509
655.095306
654.011205
656.033460
657.050244
656.915297
655.784174
657.737381
658.749310
643.481874
645.173654
646.559252
647.207915
647.470811
648.887072
649.954205
650.339552
650.395758
651.625964
652.544791
652.820402
652.791847
653.915303
654.743966
654.948861
654.859298
655.907516
656.666010
656.809224
656.662062
657.638686
658.320150
643.397264
644.637788
645.878221
646.663036
647.250227
648.408927
649.388863
649.910163
650.271301
651.232342
652.047147
652.437248
652.690920
653.548698
654.278643
654.600703
654.792941
655.579750
656.241517
656.501963
656.632443
657.337107
657.876375
641.571866
643.339716
644.813821
645.540054
645.870166
647.357675
648.483246
648.908079
648.992635
650.264843
651.209588
651.491638
651.462844
652.621389
653.480034
653.699534
653.618409
654.698736
655.486200
655.648108
655.516079
656.521261
657.222675
638.455882
641.778115
643.710239
644.201645
643.499419
646.077338
647.519969
647.668168
646.709266
649.052373
650.304628
650.310495
649.254922
651.458988
652.616760
652.565511
651.480964
653.581454
654.660300
654.557248
653.446069
655.470878
656.533004
640.149313
641.936763
643.442515
644.205301
644.573125
646.097926
647.256420
647.707574
647.813763
649.108675
650.076364
650.377692
650.365336
651.540238
652.413957
652.646346
652.577351
653.671279
654.471790
654.644805
654.522608
655.537614
656.245540
640.517258
641.803468
643.113005
643.973508
644.636823
645.872885
646.920727
647.495576
647.900760
648.908101
649.765637
650.189501
650.471914
651.362661
652.122814
652.468821
652.683032
653.498897
654.188351
654.471023
654.621027
655.348509
655.903140
639.070508
640.852291
642.358098
643.125610
643.500997
645.041538
646.214434
646.676847
646.792431
648.096553
649.077972
649.395580
649.399169
650.576603
651.452380
651.687711
651.622098
652.721642
653.526369
653.701144
653.579269
654.601084
655.313608
636.286978
639.594909
641.530325
642.034118
641.345658
643.959560
645.431602
645.602102
644.662548
647.021474
648.299257
648.336578
647.317719
649.520242
650.681797
650.637037
649.558641
651.672472
652.760876
652.661706
651.548144
653.590765
654.662844
638.242612
640.018591
641.516408
642.275822
642.643353
644.176009
645.341593
645.797594
645.907044
647.204334
648.180925
648.496245
648.498562
649.673564
650.547208
650.781521
650.715402
651.813698
652.617322
652.791621
652.669683
653.691313
654.403732
638.873153
640.144338
641.435792
642.279680
642.927637
644.147737
645.181230
645.744541
646.138999
647.130230
647.976865
648.396824
648.678119
649.562329
650.317165
650.661579
650.875989
651.688617
652.375414
652.657447
652.807948
653.534845
654.089056
637.713777
639.467313
640.940853
641.678501
642.025132
643.524865
644.662189
645.099867
645.197177
646.458336
647.405548
647.702936
647.694743
648.853119
649.715837
649.947496
649.883570
650.969398
651.764847
651.938216
651.819251
652.832309
653.538969
635.259093
638.512543
640.397213
640.857521
640.132891
642.673731
644.087369
644.222714
643.273126
645.546165
646.763697
646.766569
645.732345
647.896499
649.035329
648.986502
647.921528
650.002217
651.073949
650.974993
649.875036
651.894136
652.953674
637.536994
639.265856
640.701353
641.395938
641.696087
643.143931
644.230530
644.623962
644.682124
645.902205
646.810061
647.075620
647.042136
648.177781
649.022766
649.242718
649.170765
650.248775
651.039141
651.211042
651.091172
652.098938
652.799894
638.585203
639.796698
641.004361
641.760696
642.317743
643.429878
644.360194
644.839031
645.162272
646.069275
646.834146
647.192042
647.426495
648.262870
648.980969
649.303854
649.505041
650.299215
650.973886
651.254006
651.404621
652.116892
652.655501
637.981393
639.632751
640.982649
641.608337
641.850426
643.204521
644.209307
644.550067
644.577381
645.737619
646.582259
646.811913
646.759804
647.852390
648.666370
648.874628
648.800235
649.858947
650.637272
650.811077
650.696239
651.681466
652.358906
636.256902
639.315517
641.010256
641.331484
640.509955
642.839843
644.085434
644.120394
643.118215
645.259749
646.360010
646.307343
645.263138
647.324125
648.397186
648.331542
647.275501
649.302076
650.340125
650.242320
649.155320
651.111266
652.116354
639.334257
640.804946
641.966813
642.479010
642.642296
643.860241
644.755845
645.055805
645.060815
646.138935
646.927496
647.159321
647.123266
648.159376
648.929283
649.149437
649.097416
650.102308
650.832110
651.003745
650.887901
651.792347
652.398418
641.536584
642.232450
642.992208
643.561986
644.049511
644.819808
645.497883
645.946433
646.318783
646.988577
647.590185
647.988831
648.330091
648.977654
649.567360
649.954491
650.276616
650.890968
651.432565
651.753005
651.979897
652.451437
652.784909
642.574896
643.004954
643.586518
644.146394
644.696154
645.330371
645.925538
646.419342
646.883974
647.440019
647.975707
648.430677
648.872051
649.413923
649.940543
650.383863
650.804316
651.310596
651.783507
652.149092
652.456305
652.794671
653.020214
649.180359
649.683037
650.328354
650.928829
651.516105
652.250696
652.941501
653.503409
654.019933
654.673783
655.287932
655.781882
656.236038
656.825048
657.374355
657.803743
658.190677
658.705090
659.171164
659.503565
659.769749
660.122813
660.363669
647.576489
648.545290
649.440993
650.007854
650.405253
651.398954
652.218723
652.686500
652.984755
653.875865
654.607141
655.004112
655.242184
656.057536
656.716519
657.047144
657.219989
657.958556
658.536322
658.778696
658.848605
659.453494
659.862369
643.213266
646.187040
647.794367
648.088671
647.259489
649.596278
650.859273
650.949710
649.990709
652.172751
653.323901
653.345551
652.356440
654.417350
655.476497
655.431454
654.392991
656.360985
657.338376
657.220965
656.118962
657.995752
658.941304
630.614670
642.856787
645.937935
645.280252
636.895362
646.906618
649.296818
648.348726
639.920610
649.611551
651.852620
650.855428
642.611685
651.948225
654.057296
653.002639
644.812308
653.954164
655.970388
654.864213
646.716061
655.735437
657.906782
640.578299
643.774919
645.588358
645.981904
645.200489
647.682067
649.050782
649.154647
648.177555
650.452624
651.668512
651.672510
650.642662
652.781080
653.898550
653.836028
652.760036
654.807600
655.848433
655.725521
654.605896
656.587484
657.623099
641.853956
643.591789
645.031323
645.726441
646.029715
647.490345
648.594750
649.005328
649.080273
650.338032
651.275952
651.558960
651.534681
652.683551
653.535668
653.754470
653.674870
654.746236
655.525250
655.681405
655.544716
656.540313
657.235557
638.606001
641.915623
643.828614
644.299074
643.576655
646.136919
647.565082
647.702006
646.734178
649.069224
650.314861
650.316282
649.257943
651.459671
652.616142
652.564289
651.478736
653.576688
654.651820
654.544418
653.428638
655.449224
656.508897
626.411078
639.081255
642.394920
641.885960
633.564745
643.786383
646.302264
645.399448
636.867641
646.794751
649.114487
648.093890
639.622175
649.257247
651.464367
650.413934
642.088279
651.443737
653.543215
652.456808
644.249097
653.418683
655.655865
637.173192
640.503260
642.448591
642.955960
642.271391
644.869396
646.330574
646.493643
645.547291
647.905760
649.175072
649.196253
648.154615
650.373370
651.545110
651.505783
650.431674
652.543189
653.630891
653.533639
652.426672
654.456961
655.523120
638.949287
640.737316
642.248197
643.019122
643.397166
644.937399
646.110409
646.573527
646.690498
647.997660
648.980350
649.297383
649.300538
650.485380
651.368708
651.609955
651.548888
652.651404
653.457927
653.633657
653.512551
654.532575
655.244167
636.101879
639.415268
641.357357
641.867420
641.185007
643.805477
645.283712
645.459706
644.525825
646.892515
648.177279
648.220193
647.206865
649.417178
650.586426
650.547827
649.474263
651.592912
652.684060
652.585519
651.471703
653.514894
654.587598
624.314692
636.897460
640.202265
639.697635
631.346130
641.650069
644.204047
643.328418
634.834656
644.762740
647.110211
646.137281
637.785767
647.338313
649.534315
648.484373
640.146904
649.531230
651.640102
650.548468
642.289475
651.523966
653.778479
635.272161
638.579029
640.512881
641.015071
640.325275
642.938291
644.409907
644.580603
643.641939
646.002071
647.282555
647.324188
646.310650
648.518469
649.685443
649.645903
648.571967
650.688981
651.778826
651.679824
650.566040
652.608821
653.681203
637.307255
639.075452
640.566391
641.321004
641.685069
643.209774
644.369912
644.824933
644.936581
646.225364
647.197119
647.512856
647.519012
648.695118
649.572031
649.812317
649.753211
650.850322
651.652923
651.827930
651.707903
652.726247
653.436672
634.772410
638.038732
639.942890
640.425340
639.725193
642.295147
643.737464
643.898227
642.972249
645.272144
646.515326
646.539772
645.524047
647.707058
648.861930
648.824929
647.768790
649.858530
650.936212
650.839636
649.740743
651.763147
652.825597
623.430453
635.844976
639.081199
638.542643
630.234711
640.386762
642.875252
641.993706
633.670378
643.333475
645.592286
644.590359
636.287676
645.737842
647.904265
646.868039
638.656650
647.896223
649.972706
648.893526
640.734586
649.859245
652.086663
634.606898
637.846630
639.711679
640.151231
639.405359
641.922482
643.313565
643.430458
642.466074
644.723805
645.926884
645.919576
644.879017
647.038225
648.174627
648.125939
647.062253
649.143646
650.216282
650.118974
649.020061
651.036752
652.093086
637.053460
638.751100
640.153597
640.822266
641.101206
642.511720
643.566117
643.938994
643.985235
645.183345
646.070242
646.325361
646.289323
647.411744
648.249050
648.468934
648.400680
649.475125
650.264380
650.439710
650.323999
651.324175
652.016865
635.128057
638.246873
640.014148
640.392438
639.619499
642.010799
643.309566
643.376706
642.398004
644.578155
645.713716
645.678726
644.646678
646.734375
647.830016
647.771724
646.719634
648.766455
649.822820
649.731100
648.650087
650.631099
651.659085
624.798706
636.740876
639.743154
639.096947
630.924719
640.630842
642.913013
641.946334
633.698207
643.099800
645.223281
644.197306
636.087409
645.229180
647.295352
646.254799
638.162146
647.235548
649.261166
648.197771
640.147149
649.112225
651.266753
636.586117
639.482897
641.041425
641.313120
640.480990
642.714294
643.892367
643.928452
642.947330
645.024279
646.092602
646.069402
645.072957
647.083337
648.123856
648.086900
647.076485
649.049245
650.046568
649.962212
648.898900
650.777273
651.718352
640.479413
641.416982
642.275183
642.803679
643.156069
644.076025
644.817588
645.215231
645.451961
646.268997
646.934175
647.284659
647.494807
648.286418
648.937467
649.275111
649.464898
650.220455
650.820558
651.089495
651.184205
651.799705
652.210504
641.852392
642.333267
642.943482
643.499617
644.031574
644.695527
645.308911
645.795481
646.241743
646.827320
647.381800
647.830865
648.255343
648.826603
649.371448
649.807950
650.209987
650.743240
651.231431
651.587250
651.873851
652.238732
652.483809
648.722889
649.176301
649.797241
650.408031
651.021078
651.733243
652.413549
652.991023
653.534906
654.167918
654.773103
655.284002
655.767072
656.338674
656.882208
657.330549
657.746944
658.243481
658.701684
659.049653
659.340721
659.669608
659.891847
647.458297
648.182401
648.982373
649.598144
650.141835
650.989883
651.752555
652.280439
652.726089
653.475668
654.152063
654.608945
654.992346
655.673526
656.282895
656.675548
656.992985
657.598613
658.125155
658.425379
658.632853
659.095476
659.427579
644.821700
646.337204
647.543485
648.091521
648.292825
649.594073
650.574747
650.943254
651.003661
652.170794
653.045250
653.337456
653.339415
654.419613
655.215548
655.441758
655.382181
656.382730
657.098148
657.244778
657.102201
658.000721
658.610046
641.143371
644.283739
646.030524
646.373946
645.553245
647.989228
649.321623
649.407820
648.419847
650.673508
651.875085
651.880696
650.855742
652.983055
654.091121
654.031573
652.959566
654.993851
656.020759
655.893385
654.768003
656.726677
657.741331
642.281173
643.976960
645.367426
646.020659
646.288760
647.712641
648.787454
649.179197
649.241548
650.480373
651.409099
651.694469
651.676604
652.813959
653.657489
653.876041
653.798663
654.858422
655.626469
655.776701
655.634855
656.616266
657.300363
642.195240
643.438209
644.681782
645.470036
646.061740
647.227085
648.213905
648.740919
649.107430
650.076451
650.901387
651.301715
651.566532
652.438303
653.183124
653.518805
653.723112
654.521065
655.191787
655.458500
655.593580
656.302392
656.844156
640.366283
642.135717
643.611649
644.340171
644.673919
646.167775
647.299962
647.729861
647.818807
649.098690
650.053991
650.346361
650.328599
651.501866
652.375940
652.609001
652.539519
653.630954
654.426948
654.594152
654.465696
655.474774
656.178737
637.243194
640.567025
642.500857
642.994298
642.295433
644.880185
646.329828
646.483333
645.528989
647.880003
649.142684
649.158394
648.113307
650.333017
651.506820
651.469014
650.395510
652.507175
653.594040
653.495131
652.386240
654.414817
655.479589
638.927909
640.717252
642.225649
642.991720
643.364181
644.896066
646.061892
646.519346
646.631621
647.934979
648.912925
649.224550
649.223620
650.413653
651.303058
651.549124
651.491558
652.595592
653.402762
653.578884
653.458280
654.475958
655.185977
639.286552
640.575334
641.888795
642.754074
643.423375
644.667126
645.722761
646.304771
646.717364
647.734092
648.602417
649.037512
649.332366
650.238064
651.013677
651.373611
651.599597
652.424667
653.119237
653.403697
653.554338
654.283597
654.839857
637.830752
639.616083
641.127056
641.900413
642.282643
643.831818
645.013212
645.483392
645.607207
646.921964
647.915212
648.244956
648.261663
649.454439
650.345839
650.595225
650.541692
651.650099
652.458445
652.633512
652.511029
653.534354
654.248520
635.040350
638.352694
640.294119
640.804288
640.122994
642.746497
644.227845
644.406687
643.475949
645.846855
647.137624
647.187871
646.182564
648.401032
649.578405
649.547455
648.480615
650.603394
651.695102
651.595440
650.480360
652.524707
653.598628
636.994096
638.774166
640.278031
641.044268
641.419617
642.961931
644.137227
644.602482
644.721939
646.031779
647.022049
647.351216
647.367970
648.558967
649.448379
649.696578
649.641839
650.748583
651.555873
651.730227
651.607364
652.630054
653.343766
637.625103
638.900064
640.197390
641.048174
641.704165
642.933931
643.977448
644.550693
644.956000
645.960348
646.821280
647.255798
647.552171
648.452589
649.223365
649.581975
649.808014
650.628929
651.319560
651.602179
651.752261
652.479743
653.034751
636.467224
638.224618
639.703930
640.448171
640.802523
642.312062
643.459659
643.907425
644.015738
645.290699
646.252903
646.565272
646.572389
647.747444
648.626476
648.872563
648.820386
649.914686
650.714087
650.888159
650.768816
651.782318
652.489618
634.015791
637.273325
639.163651
639.630051
638.912497
641.463228
642.887159
643.032249
642.093153
644.380557
645.613805
645.631984
644.613057
646.794334
647.949639
647.915030
646.861422
648.950747
650.026525
649.928149
648.827506
650.847056
651.907320
636.300581
638.032956
639.473596
640.173947
640.480927
641.937890
643.034191
643.436840
643.504866
644.738828
645.663100
645.944846
645.927320
647.079714
647.940620
648.174290
648.113288
649.199233
649.993263
650.165385
650.044347
651.052174
651.753965
637.356719
638.571254
639.783465
640.544938
641.108085
642.228462
643.167617
643.654158
643.984877
644.905196
645.688528
646.064217
646.315438
647.168331
647.901721
648.237569
648.448931
649.250213
649.927800
650.207023
650.355039
651.066902
651.606946
636.760358
638.414660
639.768611
640.398440
640.645251
642.006899
643.019687
643.365423
643.393821
644.566894
645.435780
645.685686
645.651192
646.760392
647.589227
647.809598
647.744386
648.809592
649.589960
649.761130
649.641413
650.625851
651.305937
635.043121
638.104813
639.803373
640.128093
639.310393
641.647707
642.901039
642.939994
641.937038
644.091239
645.216643
645.184279
644.157261
646.234673
647.322143
647.267847
646.220110
648.253011
649.292891
649.191901
648.099227
650.054256
651.062318
638.128913
639.602231
640.767791
641.283930
641.451912
642.677079
643.580477
643.886441
643.896437
644.986607
645.793602
646.042731
646.022431
647.073724
647.857232
648.088420
648.044693
649.055526
649.787436
649.957153
649.837378
650.740865
651.348636
640.338194
641.036345
641.799808
642.374148
642.867250
643.644797
644.330829
644.786937
645.167012
645.848217
646.464653
646.878223
647.233953
647.895566
648.498144
648.896101
649.226580
649.846684
650.390784
650.710676
650.935444
651.406140
651.740189
641.380273
641.812484
642.397817
642.962639
643.518472
644.160045
644.763300
645.265384
645.738924
646.306033
646.854838
647.323511
647.778602
648.333899
648.872972
649.326973
649.755782
650.267772
650.743461
651.109271
651.415345
651.752989
651.978576
648.236441
648.660125
649.264098
649.879876
650.505959
651.205957
651.879335
652.465728
653.024028
653.646517
654.247032
654.769514
655.270093
655.835360
656.378047
656.840480
657.275209
657.764621
658.219550
658.578142
658.883252
659.199220
659.409329
647.141723
647.752682
648.498142
649.135184
649.736179
650.525511
651.259098
651.816632
652.321465
653.015102
653.665010
654.153418
654.597731
655.228934
655.816990
656.244082
656.623045
657.178501
657.681417
658.012137
658.275586
658.679867
658.970540
645.099168
646.150858
647.178678
647.817147
648.295898
649.313865
650.183119
650.659958
650.998371
651.889557
652.656413
653.055963
653.330891
654.148561
654.845838
655.182501
655.394182
656.134779
656.749905
657.001499
657.120218
657.746557
658.213268
642.845440
644.489078
645.815059
646.416893
646.642935
648.022126
649.060401
649.431728
649.479771
650.698300
651.612528
651.896437
651.879404
653.008922
653.845216
654.065701
653.989938
655.038792
655.794234
655.938456
655.788121
656.750821
657.416496
642.623427
643.830447
645.027430
645.773214
646.327560
647.456435
648.412788
648.918425
649.268704
650.220468
651.035400
651.434567
651.700493
652.565098
653.303587
653.638148
653.841823
654.631068
655.292209
655.552307
655.680465
656.377991
656.910088
642.132066
643.146273
644.277576
645.104561
645.807514
646.853485
647.780654
648.364899
648.847288
649.700933
650.470209
650.930544
651.313621
652.078986
652.773837
653.170826
653.491597
654.183191
654.801538
655.124245
655.367485
655.958299
656.417748
640.734224
642.000935
643.275191
644.093746
644.714411
645.910910
646.924341
647.470878
647.852821
648.839331
649.679229
650.089092
650.362841
651.256533
652.022273
652.372352
652.587978
653.403716
654.090090
654.367422
654.511356
655.233072
655.782868
639.020570
640.801438
642.295110
643.043866
643.398562
644.917045
646.070871
646.518088
646.621788
647.914416
648.883338
649.186968
649.179450
650.372903
651.265393
651.511999
651.452973
652.558894
653.366300
653.540451
653.416732
654.435813
655.145589
639.290009
640.576590
641.883957
642.740857
643.401070
644.636232
645.684214
646.259769
646.666663
647.676795
648.538367
648.966747
649.257092
650.167419
650.948764
651.312499
651.540596
652.368163
653.064064
653.348537
653.498668
654.228014
654.783871
639.217209
640.275414
641.476231
642.381244
643.163517
644.288358
645.285500
645.927167
646.458480
647.359388
648.170834
648.665673
649.079481
649.878145
650.604166
651.027212
651.371822
652.088237
652.726561
653.063927
653.320612
653.929319
654.402363
638.177305
639.464791
640.778585
641.645924
642.319089
643.570881
644.634195
645.222609
645.641283
646.664871
647.542053
647.987272
648.292691
649.208739
649.994561
650.364374
650.600046
651.430373
652.123505
652.404767
652.552533
653.284747
653.843776
636.781847
638.565861
640.075331
640.847251
641.228529
642.781221
643.965760
644.438397
644.564787
645.882884
646.880664
647.215418
647.237346
648.440557
649.341904
649.599992
649.554005
650.666479
651.472740
651.643506
651.516339
652.542676
653.259268
637.333396
638.616719
639.924603
640.785716
641.452601
642.698008
643.755652
644.339551
644.754550
645.774914
646.650721
647.096490
647.402586
648.317244
649.100981
649.468938
649.701725
650.529968
651.222752
651.503111
651.650013
652.381124
652.939441
637.538027
638.586319
639.774489
640.667241
641.437469
642.549252
643.534699
644.167404
644.691483
645.584615
646.392543
646.888989
647.305104
648.099924
648.821617
649.242992
649.586446
650.298254
650.931723
651.265715
651.520189
652.125986
652.597233
636.791531
638.059010
639.345691
640.184892
640.828454
642.042946
643.072415
643.634802
644.031694
645.026239
645.880264
646.312025
646.608579
647.509232
648.282333
648.645641
648.876138
649.695391
650.381961
650.661231
650.808919
651.532616
652.085134
635.718555
637.469221
638.935230
639.662452
639.997559
641.486458
642.613588
643.042415
643.133839
644.398773
645.353304
645.660542
645.664744
646.838651
647.718081
647.965869
647.914892
649.008169
649.803865
649.973552
649.849854
650.860346
651.565613
636.622035
637.865380
639.113514
639.907872
640.502675
641.664206
642.641937
643.158106
643.513558
644.468190
645.286488
645.689319
645.962197
646.841286
647.596576
647.946751
648.167137
648.977362
649.657785
649.933661
650.077908
650.795254
651.342371
637.257611
638.250260
639.354939
640.155970
640.829022
641.832164
642.712971
643.255630
643.700534
644.513488
645.249830
645.690831
646.062658
646.813639
647.499365
647.896276
648.221523
648.913464
649.532751
649.859854
650.107618
650.697132
651.154337
637.057571
638.236001
639.401455
640.120370
640.644240
641.718402
642.616022
643.071797
643.379138
644.276972
645.045052
645.414970
645.664233
646.509777
647.237763
647.573407
647.784500
648.576811
649.243645
649.514402
649.653104
650.349324
650.877812
636.667295
638.270010
639.557403
640.130952
640.328397
641.637397
642.604794
642.920132
642.924041
644.073841
644.930209
645.179690
645.146237
646.250041
647.073825
647.297429
647.233877
648.285400
649.048351
649.207199
649.072761
650.031249
650.691927
638.366355
639.387314
640.377582
640.979210
641.414519
642.363359
643.158502
643.569620
643.849918
644.674963
645.384950
645.746355
645.998522
646.795837
647.484162
647.824303
648.046420
648.794396
649.419226
649.683709
649.813902
650.440813
650.906034
639.998429
640.585766
641.294734
641.887731
642.434655
643.154332
643.812306
644.297799
644.736416
645.366258
645.962114
646.411576
646.830775
647.445682
648.027974
648.458941
648.847427
649.412901
649.926783
650.268859
650.541326
650.949099
651.240771
640.875841
641.278467
641.845993
642.413966
642.980961
643.610073
644.206913
644.718578
645.207633
645.767262
646.315415
646.799261
647.274507
647.825297
648.363751
648.830381
649.274451
649.774822
650.241181
650.610529
650.923920
651.244453
651.456533
647.580703
648.035159
648.657971
649.271104
649.886639
650.601228
651.283477
651.862649
652.408941
653.046263
653.657728
654.176546
654.669320
655.252987
655.809683
656.270669
656.698361
657.204720
657.671006
658.025425
658.321504
658.653640
658.876875
646.315340
647.040299
647.841807
648.459429
649.005080
649.855501
650.619900
651.148927
651.596320
652.350141
653.032612
653.496713
653.889006
654.583121
655.206551
655.612180
655.940901
656.556925
657.091984
657.398750
657.611260
658.078434
658.411954
643.677775
645.193648
646.400694
646.949407
647.151175
648.455256
649.437513
649.806083
649.866564
651.038466
651.918823
652.216523
652.224511
653.320658
654.132620
654.371986
654.322737
655.335189
656.059663
656.211646
656.071491
656.978844
657.591421
639.999177
643.138994
644.885360
645.227630
644.404009
646.844942
648.179116
648.263958
647.272492
649.533406
650.741205
650.749880
649.723458
651.874680
653.001394
652.954346
651.888938
653.938644
654.974858
654.849106
653.715423
655.693787
656.715618
641.136866
642.831775
644.220849
644.872676
645.139622
646.565466
647.641083
648.031891
648.093169
649.335989
650.270744
650.561990
650.550622
651.704745
652.564460
652.795666
652.727946
653.799326
654.575771
654.729969
654.589190
655.579753
656.268075
641.052823
642.293781
643.533959
644.319361
644.909374
646.076044
647.063689
647.590347
647.956597
648.927630
649.758226
650.165397
650.438679
651.326057
652.086304
652.434242
652.648304
653.457062
654.135978
654.407474
654.545969
655.261026
655.805528
639.227099
640.992434
642.461747
643.184415
643.513516
645.010966
646.145916
646.577344
646.668078
647.946697
648.905583
649.202041
649.188367
650.381913
651.273558
651.517963
651.455369
652.560053
653.364921
653.535403
653.407458
654.425965
655.133571
636.102762
639.420163
641.346024
641.830987
641.120787
643.716667
645.172967
645.332061
644.387302
646.729848
647.991791
648.005239
646.949238
649.203650
650.399626
650.371581
649.296496
651.429634
652.526439
652.426151
651.304811
653.354348
654.426813
637.774712
639.560866
641.064821
641.826564
642.195621
643.732681
644.903331
645.364942
645.481670
646.784412
647.764537
648.078736
648.081050
649.291424
650.199096
650.457521
650.407838
651.524106
652.336915
652.512551
652.388660
653.414469
654.128949
638.122679
639.410232
640.721912
641.585651
642.254693
643.502670
644.562662
645.148416
645.564648
646.584349
647.456930
647.897151
648.199521
649.121538
649.914289
650.288940
650.527719
651.361616
652.057147
652.339324
652.487322
653.220448
653.779752
636.658862
638.443803
639.954061
640.726148
641.107329
642.663459
643.850923
644.325783
644.454058
645.773351
646.771352
647.105388
647.127457
648.339291
649.250141
649.516927
649.483302
650.600298
651.400282
651.567571
651.436835
652.466347
653.185088
633.862258
637.174526
639.115455
639.622772
638.934287
641.572207
643.062663
643.247544
642.322401
644.699006
645.994858
646.046837
645.037430
647.285182
648.485260
648.471391
647.420854
649.554904
650.637332
650.524859
649.388616
651.450560
652.532835
635.810042
637.591034
639.095950
639.862505
640.238019
641.788031
642.970207
643.441225
643.566866
644.884391
645.882761
646.219134
646.243197
647.453333
648.360999
648.624192
648.581403
649.695270
650.499826
650.666820
650.535174
651.562912
652.280517
636.434503
637.712010
639.012176
639.865436
640.524188
641.759097
642.807699
643.385633
643.796808
644.811635
645.684423
646.130776
646.439586
647.355933
648.142362
648.514578
648.751245
649.577722
650.266882
650.544529
650.689604
651.417485
651.973697
635.267412
637.030961
638.515333
639.263073
639.620398
641.134269
642.285498
642.735330
642.846076
644.136815
645.115571
645.443241
645.465051
646.656152
647.550116
647.808923
647.765928
648.865652
649.663356
649.831792
649.706508
650.719651
651.427513
632.803388
636.074514
637.972246
638.442135
637.726132
640.281282
641.707542
641.850416
640.903002
643.217773
644.473150
644.509160
643.505393
645.704523
646.874954
646.851932
645.804359
647.900634
648.974275
648.868244
647.757397
649.778676
650.840040
635.098725
636.837109
638.282055
638.984482
639.292676
640.752350
641.850872
642.254051
642.323387
643.574514
644.518900
644.819511
644.819285
645.989244
646.865420
647.110912
647.057229
648.146565
648.936932
649.100943
648.971169
649.976351
650.677969
636.160608
637.378011
638.591972
639.353256
639.915683
641.037812
641.978927
642.466194
642.799161
643.733232
644.537000
644.932556
645.201830
646.073960
646.823852
647.171821
647.390173
648.192871
648.865192
649.134592
649.272247
649.978876
650.518381
635.563990
637.221982
638.576688
639.203611
639.445944
640.810006
641.824584
642.168368
642.193810
643.381347
644.274096
644.544260
644.525361
645.658931
646.507333
646.740489
646.681434
647.747240
648.520920
648.679928
648.547146
649.524297
650.204299
633.841818
636.912348
638.612223
638.931527
638.102852
640.447668
641.703972
641.738798
640.725809
642.899980
644.050649
644.035053
643.012139
645.125685
646.236894
646.195888
645.152841
647.187254
648.220498
648.107162
647.001877
648.947543
649.955081
636.940248
638.416499
639.581927
640.094495
640.257704
641.485200
642.390857
642.696507
642.705990
643.809641
644.636477
644.902872
644.896349
645.970935
646.773309
647.016682
646.978570
647.989827
648.715646
648.874444
648.742936
649.638919
650.245442
639.157846
639.856604
640.619489
641.191937
641.683285
642.462014
643.150480
643.609148
643.993386
644.685557
645.317865
645.747767
646.119277
646.798454
647.416278
647.825124
648.161336
648.781924
649.321154
649.632370
649.847738
650.312264
650.644413
640.203671
640.635926
641.220762
641.784615
642.339949
642.982812
643.588838
644.094769
644.574174
645.151461
645.714199
646.198179
646.668776
647.239575
647.792280
648.256444
648.690933
649.203689
649.675441
650.034102
650.332395
650.664598
650.887983
646.895994
647.401156
648.050905
648.656943
649.250205
649.990802
650.686759
651.253356
651.775820
652.439055
653.066108
653.575881
654.048995
654.661222
655.235558
655.688875
656.097141
656.630065
657.111107
657.454991
657.729722
658.088753
658.331876
645.290002
646.261006
647.160612
647.732153
648.134447
649.134257
649.958847
650.430267
650.733073
651.633641
652.377502
652.788907
653.043992
653.884582
654.570317
654.925381
655.119271
655.877577
656.470984
656.724462
656.801843
657.415598
657.827932
640.923921
643.898953
645.508872
645.805470
644.976908
647.322293
648.590172
648.681929
647.722634
649.916900
651.080611
651.112623
650.130708
652.226922
653.317309
653.296639
652.275223
654.267917
655.262085
655.151858
654.045614
655.945286
656.899311
628.325140
640.565231
643.646706
642.986532
634.581471
644.619910
647.016742
646.065685
637.614262
647.338380
649.593970
648.598319
640.305848
649.734485
651.883991
650.850796
642.650299
651.843865
653.879034
652.767210
644.536991
653.657339
655.850542
638.284765
641.480668
643.293371
643.685871
642.902353
645.390994
646.763005
646.866145
645.886501
648.172326
649.401122
649.416252
648.394434
650.569806
651.719006
651.680211
650.620286
652.692329
653.749040
653.631212
652.505250
654.510370
655.555953
639.561231
641.296630
642.732524
643.424709
643.726367
645.191676
646.299006
646.710103
646.785946
648.048673
648.998654
649.295444
649.286617
650.466652
651.348533
651.590783
651.529308
652.622017
653.416342
653.580171
653.446911
654.455123
655.156610
636.317305
639.619933
641.524145
641.985961
641.252863
643.825875
645.261193
645.402810
644.443716
646.773532
648.026663
648.035324
646.976365
649.226044
650.417790
650.386902
649.309215
651.437988
652.530460
652.426401
651.301479
653.347069
654.416565
624.130297
636.779622
640.080377
639.553574
631.171405
641.457349
643.991959
643.105807
634.635163
644.505957
646.820502
645.786644
637.206658
646.996268
649.255076
648.218081
639.836054
649.285930
651.409516
650.311565
642.004738
651.287114
653.548569
634.860648
638.184695
640.123628
640.624017
639.930295
642.543671
644.015931
644.188923
643.256766
645.611527
646.885844
646.911616
645.867891
648.134577
649.342394
649.325139
648.259737
650.400273
651.500650
651.401287
650.279832
652.333062
653.409742
636.617109
638.403413
639.912190
640.681328
641.059218
642.609269
643.791884
644.263675
644.389746
645.704070
646.696494
647.024458
647.041355
648.258507
649.173759
649.441208
649.401102
650.521389
651.333008
651.505916
651.379107
652.408060
653.125911
633.755394
637.068406
639.009827
639.517448
638.829453
641.468400
642.960331
643.147082
642.223897
644.601177
645.896469
645.947692
644.938871
647.191487
648.397028
648.387426
647.340145
649.477776
650.563157
650.452389
649.317125
651.380335
652.463378
621.957580
634.539807
637.843712
637.329493
628.923009
639.297178
641.874619
641.012782
632.532182
642.472847
644.830961
643.855708
635.435148
645.104966
647.348836
646.325346
637.986935
647.415456
649.518574
648.398759
640.028052
649.370468
651.649415
632.903437
636.212238
638.148431
638.650946
637.957808
640.590749
642.077709
642.261263
641.336385
643.713070
645.010522
645.066110
644.060979
646.311309
647.512576
647.498514
646.441462
648.574669
649.663646
649.552151
648.415816
650.476570
651.558036
634.926170
636.699707
638.196417
638.956167
639.325805
640.861885
642.033387
642.499125
642.623293
643.934300
644.930217
645.269732
645.299841
646.506693
647.411990
647.675774
647.634236
648.742530
649.545090
649.713022
649.584341
650.605134
651.318285
632.370102
635.652227
637.566933
638.056455
637.362154
639.942422
641.393538
641.559065
640.633041
642.971059
644.248232
644.302931
643.315236
645.529400
646.711103
646.695469
645.653014
647.754916
648.832211
648.727295
647.616963
649.641759
650.706043
620.968980
633.445662
636.700201
636.168469
627.858213
638.026534
640.521620
639.630883
631.229510
641.010149
643.319258
642.351931
634.071068
643.562734
645.756995
644.738688
636.521428
645.789875
647.866484
646.773528
638.577604
647.726311
649.958496
632.201992
635.457324
637.331651
637.775822
637.032748
639.557432
640.954961
641.073874
640.107111
642.405339
643.648874
643.678070
642.670030
644.863225
646.027554
645.999305
644.946632
647.036636
648.104912
647.994379
646.878767
648.893601
649.950502
634.664247
636.368212
637.774699
638.443866
638.722307
640.138327
641.198823
641.575063
641.625833
642.852163
643.779491
644.072926
644.070777
645.230152
646.098068
646.339930
646.284233
647.362398
648.143679
648.302540
648.168797
649.160323
649.852629
632.736018
635.865369
637.635254
638.008351
637.224436
639.625704
640.930909
640.995331
640.005401
642.217978
643.403793
643.407191
642.397871
644.538730
645.672209
645.637595
644.596379
646.646206
647.691830
647.579130
646.475746
648.443293
649.471797
622.369206
634.357493
637.365894
636.706759
628.480159
638.236907
640.530677
639.553700
631.246375
640.724718
642.904554
641.904142
633.732071
643.012399
645.130981
644.115150
636.023555
645.109178
647.124892
646.040908
637.976610
646.916337
649.069821
634.209634
637.115583
638.675195
638.940627
638.097158
640.340192
641.525333
641.561914
640.576500
642.683956
643.792234
643.801129
642.823740
644.885330
645.962717
645.948827
644.948753
646.924312
647.911827
647.808622
646.725350
648.589737
649.529035
638.122255
639.061670
639.919666
640.445722
640.795849
641.719971
642.468020
642.872136
643.117535
643.956697
644.652979
645.034772
645.274422
646.099989
646.780074
647.138616
647.339871
648.097524
648.689822
648.943848
649.022127
649.626841
650.034577
639.502625
639.984009
640.594120
641.149613
641.681988
642.349912
642.970148
643.465567
643.924208
644.530058
645.111630
645.590144
646.044271
646.645141
647.216038
647.672227
648.085768
648.621540
649.103577
649.447243
649.720331
650.075774
650.317115
646.473280
646.928093
647.551803
648.166260
648.783081
649.498413
650.180829
650.760120
651.307302
651.947043
652.562763
653.087490
653.587450
654.179109
654.743837
655.212095
655.645872
656.156914
656.626083
656.981580
657.277671
657.610082
657.833910
645.208849
645.933876
646.736004
647.354790
647.901607
648.752545
649.516803
650.045625
650.493614
651.249610
651.936149
652.406000
652.805380
653.507539
654.139051
654.551892
654.886634
655.507482
656.045429
656.352942
656.565013
657.032535
657.367035
642.572742
644.088121
645.295309
645.844958
646.047754
647.351982
648.333591
648.701449
648.762086
649.935796
650.819953
651.123180
651.138111
652.242456
653.062602
653.309041
653.265643
654.283281
655.010789
655.163124
655.021936
655.929841
656.543970
638.894838
642.033636
643.779823
644.122953
643.300358
645.741105
647.074105
647.157715
646.165990
648.428411
649.639895
649.654071
648.634607
650.794314
651.929378
651.889334
650.829628
652.885053
653.924679
653.799370
652.664638
654.643869
655.667452
640.030295
641.724629
643.114004
643.766979
644.035125
645.460799
646.534875
646.923998
646.984654
648.228903
649.167600
649.464864
649.461015
650.623778
651.492044
651.730725
651.669290
652.746260
653.526109
653.681151
653.539930
654.531332
655.221105
639.943179
641.183964
642.425183
643.212272
643.803964
644.970679
645.956503
646.481176
646.846617
647.819069
648.653980
649.067825
649.349247
650.245386
651.014297
651.370084
651.590836
652.405002
653.087066
653.359340
653.497405
654.213304
654.759314
638.114779
639.879844
641.350798
642.075577
642.406922
643.904792
645.037849
645.467471
645.557676
646.837724
647.801140
648.104732
648.099618
649.301801
650.201906
650.454081
650.398116
651.508086
652.315811
652.486534
652.357451
653.377000
654.086748
634.990496
638.306800
640.233347
640.719619
640.011171
642.607775
644.063087
644.221637
643.277588
645.621821
646.888194
646.908740
645.861309
648.123935
649.327901
649.307162
648.238235
650.376627
651.476386
651.376311
650.253779
652.304729
653.379490
636.662378
638.447180
639.950413
640.712138
641.081890
642.619653
643.790712
644.253519
644.372543
645.678026
646.662404
646.983025
646.993195
648.211541
649.126912
649.392179
649.347910
650.469177
651.285701
651.462561
651.338740
652.365859
653.081899
637.009268
638.295247
639.605316
640.468106
641.137140
642.385930
643.447675
644.036597
644.457199
645.480755
646.357098
646.802772
647.112123
648.041733
648.841680
649.222170
649.464514
650.303099
651.003900
651.288435
651.437439
652.171908
652.732372
635.544235
637.327137
638.835119
639.605712
639.986586
641.543797
642.734234
643.214247
643.349430
644.673642
645.674593
646.013263
646.041639
647.260649
648.177665
648.448091
648.411190
649.532404
650.343613
650.514693
650.385570
651.416702
652.136629
632.745355
636.055255
637.993712
638.499515
637.810839
640.450106
641.944154
642.135091
641.217935
643.600517
644.900251
644.957563
643.954817
646.209756
647.415334
647.403992
646.349014
648.486642
649.579898
649.470835
648.335821
650.399525
651.483064
634.687492
636.467027
637.970353
638.736022
639.111748
640.663423
641.849277
642.326153
642.459342
643.784103
644.789304
645.133581
645.166112
646.383721
647.296392
647.562134
647.519628
648.635970
649.444665
649.613435
649.482422
650.511216
651.229647
635.305032
636.582249
637.882068
638.735348
639.394870
640.631734
641.684005
642.267577
642.686261
643.709725
644.592224
645.049545
645.369238
646.293457
647.083638
647.457057
647.693641
648.521275
649.212484
649.491020
649.636248
650.364474
650.921032
634.131140
635.895473
637.380585
638.129104
638.487618
640.003586
641.158434
641.613814
641.732274
643.032921
644.023820
644.365319
644.400671
645.600161
646.496300
646.754508
646.710077
647.809715
648.608197
648.776673
648.650774
649.663609
650.371431
631.661478
634.934089
636.833118
637.304019
636.589202
639.146312
640.576051
640.724378
639.784823
642.110272
643.379183
643.430584
642.441717
644.650014
645.822763
645.798876
644.749253
646.844579
647.917745
647.810330
646.697518
648.717635
649.778552
633.954268
635.693567
637.139214
637.841976
638.150675
639.611870
640.713626
641.122050
641.199100
642.461091
643.419444
643.735692
643.750309
644.930540
645.811383
646.057978
646.003309
647.091085
647.879142
648.039623
647.906024
648.908688
649.609267
635.014917
636.232419
637.445981
638.206369
638.768142
639.891071
640.835083
641.327251
641.667498
642.612287
643.430179
643.841392
644.125557
645.009238
645.766365
646.117983
646.336928
647.137675
647.805705
648.069077
648.200682
648.903365
649.441315
634.417442
636.074932
637.428247
638.053046
638.293522
639.657632
640.674794
641.023094
641.055197
642.253133
643.160088
643.445883
643.441967
644.588215
645.445982
645.684998
645.627984
646.691615
647.459370
647.610152
647.469279
648.441358
649.119534
632.694918
635.764675
637.462660
637.779223
636.948094
639.292545
640.551220
640.590327
639.583626
641.767736
642.932147
642.931677
641.923472
644.050233
645.172015
645.138238
644.098238
646.130555
647.157239
647.034743
645.920466
647.860565
648.866105
635.793885
637.269262
638.432795
638.942774
639.103755
640.330968
641.238860
641.548674
641.564373
642.677454
643.516959
643.797462
643.804960
644.892443
645.705536
645.956504
645.921853
646.931578
647.651463
647.801792
647.661921
648.552411
649.156710
638.012339
638.710282
639.471552
640.041948
640.531675
641.310420
642.001043
642.463771
642.854156
643.555266
644.199208
644.642156
645.026843
645.718278
646.346455
646.762760
647.102576
647.722280
648.256648
648.560694
648.768855
649.228328
649.558181
639.058758
639.490283
640.073751
640.635969
641.190139
641.833252
642.441408
642.951342
643.436843
644.022765
644.596514
645.092873
645.576074
646.158665
646.721389
647.192824
647.630956
648.143240
648.610883
648.963296
649.255204
649.582727
649.803838
646.022727
646.446990
647.052696
647.671222
648.300129
649.001972
649.676175
650.263386
650.824035
651.451822
652.061122
652.595469
653.110301
653.691430
654.250011
654.726744
655.173505
655.672582
656.133950
656.495677
656.801862
657.118775
657.329815
644.930600
645.541225
646.287616
646.927006
647.530590
648.321232
649.054962
649.612645
650.119235
650.817629
651.475864
651.975676
652.433884
653.081109
653.685167
654.126272
654.516949
655.082704
655.592521
655.926189
656.190282
656.595887
656.888081
642.892971
643.942208
644.969380
645.609585
646.090724
647.109013
647.977227
648.453159
648.792464
649.687547
650.462018
650.872202
651.160320
651.994569
652.708064
653.057950
653.280244
654.032801
654.655956
654.910250
655.028785
655.657420
656.126714
640.643796
642.282199
643.605987
644.209203
644.437869
645.816255
646.852182
647.221510
647.269677
648.491320
649.412776
649.706935
649.702439
650.849697
651.702560
651.935339
651.868251
652.931704
653.696625
653.843546
653.692211
654.658717
655.327812
640.416242
641.620119
642.815905
643.563295
644.120143
645.248557
646.201853
646.704471
647.053965
648.008790
648.831728
649.242709
649.523136
650.405127
651.160340
651.508681
651.723639
652.525520
653.195169
653.458454
653.587129
654.287542
654.822306
639.920147
640.932090
642.062905
642.891967
643.598097
644.644212
645.567635
646.148151
646.629288
647.485860
648.264102
648.738116
649.137569
649.920157
650.631687
651.043456
651.376894
652.079944
652.705680
653.031294
653.275404
653.868841
654.330668
638.521792
639.784656
641.057597
641.878085
642.502842
643.700488
644.709822
645.253072
645.634646
646.623464
647.472643
647.897543
648.189130
649.099303
649.880885
650.245375
650.473393
651.300391
651.993487
652.272633
652.416343
653.141622
653.694557
636.810753
638.584298
640.074013
640.822674
641.179925
642.700752
643.852786
644.299973
644.407077
645.701254
646.678635
646.997417
647.008569
648.216822
649.123796
649.383620
649.335561
650.453251
651.267320
651.442262
651.316519
652.341129
653.055097
637.073388
638.354589
639.657625
640.512975
641.174153
642.411185
643.460299
644.039040
644.451649
645.466590
646.336250
646.777813
647.084469
648.010094
648.806227
649.183324
649.422723
650.260833
650.963408
651.249906
651.400186
652.133337
652.692303
636.994596
638.048235
639.244447
640.146992
640.929297
642.056038
643.056957
643.705646
644.246798
645.155209
645.973192
646.478492
646.906201
647.720095
648.460936
648.896865
649.251924
649.978059
650.623501
650.963851
651.221751
651.833603
652.309177
635.952146
637.233794
638.541904
639.406113
640.079060
641.333198
642.402747
643.002471
643.437004
644.470207
645.350899
645.803914
646.121266
647.052292
647.852241
648.233111
648.476261
649.315741
650.017057
650.301258
650.449645
651.185761
651.747802
634.554143
636.330191
637.833182
638.602050
638.983612
640.538973
641.730847
642.216534
642.360950
643.690508
644.693373
645.036904
645.070913
646.289706
647.204190
647.471115
647.429858
648.550922
649.364651
649.536908
649.408136
650.439936
651.160348
635.091072
636.370165
637.674251
638.533775
639.201599
640.450457
641.515507
642.111445
642.542231
643.576620
644.464660
644.925197
645.247789
646.178064
646.972932
647.347921
647.585152
648.419176
649.116575
649.397963
649.544267
650.278232
650.838910
635.279131
636.326931
637.514639
638.407862
639.180094
640.295970
641.288763
641.932744
642.471860
643.381857
644.208495
644.726543
645.164768
645.975775
646.705403
647.130490
647.475982
648.190788
648.826755
649.161068
649.414838
650.021521
650.493787
634.516669
635.787136
637.076317
637.917797
638.564277
639.783107
640.819776
641.393108
641.805174
642.819151
643.697127
644.156816
644.481798
645.399638
646.176559
646.539493
646.768615
647.588557
648.275751
648.553741
648.699198
649.422504
649.975268
633.429858
635.186660
636.657103
637.387364
637.725546
639.218386
640.352353
640.791832
640.898553
642.184447
643.165796
643.504132
643.539490
644.732105
645.615428
645.862009
645.807907
646.900610
647.694720
647.860250
647.731302
648.740171
649.445103
634.331089
635.577862
636.828594
637.624390
638.220727
639.385419
640.369498
640.895785
641.266079
642.241947
643.087906
643.521980
643.824996
644.724792
645.489334
645.842473
646.062034
646.870002
647.545394
647.813336
647.949237
648.661962
649.207499
634.966387
635.959917
637.064455
637.864232
638.536394
639.541259
640.427624
640.979434
641.437934
642.271767
643.036354
643.508626
643.910247
644.684395
645.384766
645.789681
646.117088
646.805622
647.416051
647.730493
647.965648
648.547626
649.002350
634.765575
635.943490
637.106668
637.821824
638.342400
639.416709
640.319049
640.782781
641.101840
642.019826
642.816925
643.218308
643.497374
644.368448
645.115468
645.463468
645.679477
646.467540
647.122097
647.375616
647.497302
648.183864
648.709684
634.374830
635.976657
637.260813
637.829402
638.022445
639.330695
640.302322
640.625111
640.639996
641.808945
642.693494
642.973361
642.968812
644.099481
644.944815
645.183512
645.126987
646.173967
646.923206
647.062819
646.909279
647.857419
648.515295
636.075821
637.095374
638.082217
638.679072
639.110338
640.058721
640.858056
641.276808
641.568541
642.411958
643.147528
643.537098
643.816914
644.639990
645.349809
645.705394
645.934872
646.679763
647.292560
647.539759
647.652823
648.269323
648.730928
637.710160
638.296037
639.002016
639.591211
640.135230
640.855150
641.517411
642.010730
642.461128
643.108515
643.727565
644.202875
644.648015
645.287120
645.889915
646.335788
646.731668
647.295561
647.799920
648.127813
648.386006
648.784160
649.071768
638.588991
638.990274
639.555259
640.120227
640.685203
641.315077
641.916290
642.435879
642.936856
643.513483
644.083423
644.591666
645.091659
645.665605
646.223784
646.704840
647.156301
647.655991
648.114503
648.471755
648.772764
649.084411
649.292327
645.404199
645.858313
646.481931
647.097265
647.715316
648.431287
649.114230
649.694554
650.243535
650.885711
651.504784
652.033601
652.537725
653.132765
653.699626
654.168710
654.602580
655.113913
655.582547
655.936264
656.230009
656.560956
656.784590
644.145000
644.867514
645.668438
646.288060
646.836512
647.687348
648.451514
648.981250
649.431163
650.188993
650.878403
651.352157
651.755619
652.460731
653.093649
653.506151
653.839843
654.462142
655.000558
655.306600
655.516217
655.982014
656.316486
641.521669
643.028664
644.231873
644.782681
644.989134
646.290736
647.270683
647.639470
647.703089
648.876798
649.762736
650.069675
650.088891
651.195232
652.015263
652.258437
652.209834
653.233361
653.964326
654.116543
653.973669
654.878927
655.492930
637.864517
640.981761
642.720079
643.065711
642.253121
644.684769
646.013557
646.098442
645.113394
647.371390
648.583250
648.601411
647.587578
649.747675
650.880976
650.833498
649.757480
651.830688
652.878653
652.755782
651.622755
653.596823
654.619342
638.981317
640.666799
642.052376
642.707425
642.980510
644.403360
645.474071
645.862757
645.925665
647.169657
648.110645
648.412865
648.414494
649.579023
650.446991
650.682901
650.617164
651.700840
652.484997
652.641090
652.499495
653.488699
654.177979
638.886023
640.122070
641.361865
642.151821
642.748551
643.914777
644.896481
645.419317
645.785615
646.759290
647.598408
648.019846
648.309259
649.206090
649.974500
650.330175
650.551307
651.367940
652.051354
652.323312
652.460241
653.175148
653.721076
637.063688
638.819810
640.288245
641.016928
641.356492
642.854119
643.980371
644.407501
644.499729
645.780467
646.749759
647.066527
647.078013
648.273009
649.168083
649.419867
649.365813
650.476324
651.283824
651.453434
651.322923
652.342142
653.052156
633.960755
637.253768
639.172426
639.661034
638.961566
641.555853
643.004876
643.163570
642.227565
644.568887
645.841670
645.883233
644.874893
647.107539
648.298177
648.275531
647.210079
649.346766
650.445655
650.344502
649.220499
651.272090
652.347493
635.616164
637.390318
638.887551
639.648824
640.021502
641.558213
642.727197
643.192225
643.317718
644.625398
645.614224
645.946833
645.972788
647.183088
648.092565
648.356724
648.313870
649.435821
650.253424
650.430887
650.307233
651.335118
652.051813
635.958357
637.237127
638.541487
639.402271
640.071771
641.319098
642.381203
642.975406
643.405811
644.433392
645.309493
645.759807
646.075595
647.003962
647.801727
648.181039
648.423061
649.263700
649.968110
650.255336
650.406022
651.141838
651.703097
634.502021
636.272894
637.772697
638.541212
638.924175
640.476942
641.668337
642.157745
642.311722
643.640568
644.632642
644.971131
645.003651
646.220472
647.134440
647.401480
647.360506
648.484993
649.303276
649.479046
649.352662
650.385947
651.106978
631.722167
635.006106
636.932534
637.438139
636.759972
639.385943
640.878365
641.078975
640.182394
642.568717
643.859705
643.918546
642.925256
645.172624
646.372289
646.354911
645.291969
647.435190
648.536677
648.432764
647.300255
649.367044
650.452013
633.638061
635.406910
636.903239
637.667499
638.045572
639.592990
640.779404
641.263314
641.408342
642.738146
643.743542
644.092567
644.132342
645.348613
646.256251
646.516290
646.468932
647.587281
648.400998
648.573999
648.445763
649.476849
650.196449
634.236218
635.510631
636.807760
637.660167
638.320187
639.556427
640.611010
641.201116
641.629081
642.657732
643.544875
644.010617
644.340370
645.265795
646.048818
646.414546
646.645499
647.472942
648.167365
648.449306
648.597010
649.327137
649.884690
633.047348
634.814227
636.299945
637.049222
637.409268
638.925480
640.083811
640.547655
640.678060
641.981111
642.977994
643.331946
643.384043
644.585413
645.468209
645.714303
645.661205
646.759525
647.560443
647.731617
647.607439
648.622144
649.330963
630.561370
633.843887
635.746744
636.220292
635.509722
638.065636
639.499483
639.659997
638.742699
641.060525
642.332791
642.397118
641.426817
643.636912
644.795559
644.758557
643.697981
645.792976
646.868026
646.761986
645.649003
647.671377
648.733357
632.857894
634.600771
636.048309
636.752490
637.063059
638.524988
639.630770
640.047995
640.136985
641.401483
642.365995
642.693433
642.721162
643.904557
644.778677
645.017611
644.956433
646.042056
646.829760
646.989779
646.855338
647.858419
648.559387
633.920639
635.138210
636.351565
637.112161
637.674808
638.798218
639.745719
640.245013
640.594118
641.544357
642.369634
642.791303
643.086400
643.973731
644.729059
645.077998
645.294278
646.092091
646.757282
647.017667
647.146620
647.848723
648.386728
633.325064
634.979936
636.331489
636.956483
637.199088
638.561237
639.580953
639.936956
639.979601
641.181256
642.094901
642.391769
642.400472
643.548247
644.406018
644.646081
644.590306
645.649453
646.411555
646.556324
646.409885
647.381932
648.060611
631.606125
634.669390
636.364475
636.682721
635.859671
638.195625
639.455088
639.503720
638.514600
640.695090
641.864134
641.876680
640.889077
643.009383
644.130184
644.100131
643.067009
645.090685
646.109203
645.978025
644.853339
646.797064
647.804318
634.698148
636.170423
637.331673
637.841400
638.004155
639.229099
640.138979
640.455621
640.480992
641.597508
642.443238
642.733915
642.753216
643.843025
644.658611
644.913344
644.882002
645.888155
646.602410
646.746346
646.600479
647.490544
648.095109
636.912412
637.608814
638.368359
638.937670
639.427199
640.205854
640.898829
641.366547
641.763447
642.470224
643.121074
643.572467
643.965688
644.662547
645.295086
645.715136
646.057151
646.675585
647.206536
647.506315
647.710655
648.168496
648.497814
637.957172
638.387668
638.969704
639.530703
640.084326
640.727882
641.338350
641.852497
642.343536
642.935535
643.516295
644.020438
644.511259
645.100012
645.667689
646.142868
646.582997
647.094834
647.560143
647.909365
648.198322
648.524057
648.744398
644.756706
645.260670
645.910370
646.518060
647.113628
647.855500
648.552726
649.121695
649.648104
650.316528
650.950560
651.468747
651.950487
652.569966
653.149289
653.605089
654.014238
654.548256
655.028641
655.369494
655.640123
655.996629
656.239506
643.160701
644.126577
645.024036
645.597259
646.002948
647.002298
647.826952
648.300605
648.607848
649.512258
650.262126
650.681581
650.945207
651.792247
652.481696
652.837030
653.029102
653.791269
654.385980
654.636990
654.710188
655.320818
655.733235
638.825696
641.778137
643.379675
643.679169
642.861336
645.197877
646.462266
646.556771
645.606373
647.798635
648.965793
649.005542
648.033263
650.133495
651.224613
651.197537
650.160028
652.171413
653.173748
653.063950
651.956507
653.849814
654.803512
626.329289
638.464856
641.524928
640.873018
632.524391
642.507620
644.892951
643.947518
635.534693
645.225803
647.479840
646.492880
638.219370
647.642176
649.788060
648.734066
640.434955
649.731193
651.790354
650.685912
642.475707
651.570215
653.759865
636.190387
639.362584
641.166791
641.563021
640.791489
643.270626
644.636659
644.740519
643.768645
646.052016
647.285179
647.310276
646.300346
648.479245
649.628851
649.584512
648.510108
650.602387
651.668949
651.553774
650.429000
652.428727
653.473551
637.444707
639.169721
640.602057
641.297788
641.606507
643.069931
644.171747
644.581383
644.660532
645.925774
646.884074
647.195815
647.203983
648.385049
649.266956
649.509898
649.449305
650.547734
651.345133
651.508560
651.373179
652.379909
653.082083
634.219548
637.497197
639.394292
639.860390
639.138663
641.709085
643.135972
643.276536
642.325822
644.654641
645.918927
645.955380
644.942365
647.165524
648.346395
648.315827
647.243656
649.372894
650.465170
650.358845
649.230173
651.275992
652.347530
622.141494
634.677055
637.954243
637.429465
629.071337
639.339719
641.865568
640.985490
632.559933
642.396911
644.722206
643.743611
635.373957
644.972350
647.192119
646.152725
637.789978
647.225429
649.346550
648.246006
639.932527
649.219763
651.484213
632.772209
636.068226
637.993846
638.491754
637.802228
640.411634
641.881180
642.059322
641.141443
643.497482
644.781460
644.833626
643.834862
646.073826
647.269581
647.251695
646.190971
648.332432
649.435521
649.337450
648.215837
650.271250
651.349981
634.511777
636.283148
637.780761
638.545485
638.923695
640.469721
641.652364
642.132075
642.272771
643.594118
644.590331
644.930117
644.962641
646.177820
647.090672
647.357472
647.317020
648.442139
649.262173
649.440598
649.317002
650.348820
651.068522
631.673806
634.956337
636.881178
637.385703
636.706757
639.330957
640.821522
641.020862
640.123242
642.507639
643.796545
643.853603
642.859217
645.106553
646.307773
646.292614
645.232208
647.378648
648.483581
648.382696
647.252520
649.320385
650.405746
619.982578
632.444384
635.718424
635.209410
626.876329
637.170933
639.736948
638.888344
630.443864
640.382401
642.733710
641.770307
633.403580
643.028327
645.259629
644.224213
635.851114
645.307492
647.433808
646.324402
637.954521
647.307035
649.589232
630.808076
634.088986
636.010972
636.511963
635.828783
638.447659
639.933229
640.127181
639.220665
641.605257
642.906684
642.973702
641.986343
644.232778
645.427505
645.405432
644.338929
646.478956
647.579260
647.475942
646.344389
648.409913
649.493706
632.785772
634.553721
636.045543
636.803850
637.174960
638.708845
639.883641
640.360153
640.500146
641.819512
642.824470
643.178758
643.225862
644.436418
645.333993
645.587989
645.538473
646.648323
647.457878
647.632274
647.508074
648.532539
649.247624
630.197109
633.487496
635.404324
635.895640
635.205494
637.784301
639.240926
639.422387
638.524003
640.859073
642.144600
642.218485
641.255619
643.474567
644.641272
644.609771
643.554030
645.656649
646.739436
646.639480
645.531602
647.560556
648.626908
618.734374
631.261193
634.526776
634.001759
625.712693
635.864743
638.365753
637.503878
629.206198
638.908689
641.214912
640.266921
632.016879
641.509762
643.687658
642.650687
634.405783
643.686898
645.768945
644.677963
636.475553
645.634516
647.869480
630.006395
633.271612
635.149784
635.596479
634.857872
637.381951
638.786147
638.921980
637.983459
640.279324
641.532045
641.579721
640.593142
642.793312
643.951068
643.912929
642.849842
644.938531
646.007004
645.895561
644.777598
646.793853
647.851673
632.476459
634.180270
635.585756
636.254661
636.534596
637.950586
639.017094
639.406363
639.474340
640.709735
641.650396
641.962651
641.980413
643.147375
644.015152
644.254730
644.195955
645.269611
646.046240
646.199674
646.060623
647.051315
647.743815
630.553912
633.675946
635.441426
635.814664
635.038008
637.431220
638.740337
638.819814
637.854237
640.069171
641.266885
641.292019
640.311823
642.451271
643.585587
643.554790
642.519488
644.558969
645.594240
645.470129
644.353739
646.323764
647.353746
620.210937
632.169137
635.169642
634.516864
626.343519
636.045153
638.336432
637.382082
629.152992
638.579622
640.763947
639.793827
631.712765
640.930109
643.042345
642.036740
633.984817
643.028331
645.026259
643.923334
635.814694
644.786010
646.945563
632.021135
634.918897
636.473163
636.737922
635.901078
638.135626
639.323879
639.374200
638.411784
640.521401
641.641125
641.670651
640.721436
642.782893
643.864813
643.858918
642.868007
644.834518
645.811480
645.696078
644.598994
646.465073
647.405346
635.923975
636.860008
637.714148
638.237514
638.587073
639.510521
640.263014
640.676720
640.935003
641.784848
642.494646
642.893018
643.149843
643.985889
644.674758
645.040771
645.246588
646.001876
646.588050
646.834199
646.905031
647.506796
647.913508
637.301202
637.780401
638.387360
638.940008
639.470958
640.139579
640.764256
641.267759
641.737103
642.354818
642.950177
643.443957
643.913096
644.526218
645.107023
645.570613
645.988111
646.523217
647.001056
647.338792
647.606232
647.958201
648.198019
644.368754
644.822605
645.445991
646.061384
646.679851
647.396686
648.081435
648.664711
649.217413
649.863299
650.485785
651.017571
651.523745
652.119357
652.685187
653.152041
653.583185
654.091914
654.558105
654.909489
655.201151
655.530638
655.753619
643.110949
643.833081
644.633719
645.253479
645.802406
646.653899
647.419727
647.952493
648.406265
649.167613
649.860081
650.336541
650.741866
651.447327
652.078947
652.488960
652.819826
653.439780
653.976125
654.280134
654.487832
654.952224
655.286104
640.490045
641.996366
643.199106
643.750138
643.957158
645.258913
646.240210
646.612156
646.679926
647.856787
648.745205
649.054496
649.075360
650.181728
651.000069
651.240357
651.188772
652.210537
652.940197
653.091027
652.946657
653.850620
654.464111
636.835545
639.951632
641.689000
642.034581
641.222378
643.653443
644.983262
645.071370
644.090671
646.351498
647.565634
647.586143
646.574001
648.733957
649.865352
649.814791
648.735763
650.807978
651.855531
651.732098
650.598246
652.571236
653.593337
637.954263
639.638138
641.021797
641.675370
641.947242
643.369347
644.441520
644.833453
644.900462
646.147749
647.091739
647.396915
647.400615
648.565217
649.431526
649.664860
649.596796
650.679654
651.463642
651.619497
651.477399
652.466105
653.155348
637.861589
639.095111
640.331437
641.117819
641.710986
642.876064
643.860265
644.386844
644.757380
645.734989
646.578113
647.003553
647.295800
648.192862
648.959772
649.313391
649.532845
650.348762
651.032003
651.303727
651.440208
652.155174
652.701625
636.043280
637.795399
639.258413
639.981158
640.314067
641.809777
642.940308
643.372095
643.468979
644.754132
645.728394
646.050476
646.065914
647.260936
648.154296
648.404316
648.349108
649.459088
650.266440
650.435735
650.304608
651.324377
652.035619
632.944486
636.232177
638.144174
638.626013
637.919447
640.511181
641.963744
642.126512
641.194702
643.540322
644.818693
644.866622
643.863361
646.095721
647.284540
647.260539
646.194586
648.331189
649.430332
649.329265
648.205048
650.257666
651.334531
634.600182
636.369710
637.860853
638.616228
638.983560
640.517498
641.687142
642.153888
642.281367
643.592683
644.587527
644.926338
644.957025
646.168180
647.077044
647.340826
647.298311
648.421136
649.240007
649.418692
649.296014
650.325195
651.043019
634.942485
636.217246
637.516245
638.372051
639.037262
640.281367
641.341936
641.935206
642.364119
643.394212
644.277582
644.734203
645.054515
645.984734
646.783139
647.163112
647.406355
648.248911
648.955762
649.245440
649.398169
650.135488
650.697632
633.487642
635.254362
636.749090
637.513431
637.892927
639.441748
640.629567
641.114892
641.260878
642.590705
643.594479
643.940494
643.977877
645.197040
646.112393
646.380793
646.341658
647.468919
648.290713
648.470009
648.346530
649.381428
650.103169
630.708774
633.988164
635.909710
636.411922
635.731179
638.352805
639.841015
640.037106
639.132101
641.518228
642.819616
642.884795
641.895582
644.145109
645.346524
645.330944
644.270265
646.416780
647.522375
647.422632
646.293593
648.362029
649.447629
632.621021
634.386424
635.878849
636.640220
637.015935
638.559989
639.743373
640.224745
640.366396
641.695879
642.704956
643.056464
643.097839
644.315947
645.226067
645.488467
645.443738
646.565493
647.383273
647.560350
647.435502
648.468565
649.189046
633.214506
634.486435
635.780702
636.630843
637.288919
638.522652
639.575108
640.163799
640.590284
641.618303
642.505627
642.970486
643.298768
644.225885
645.013136
645.382148
645.615982
646.446713
647.144915
647.430523
647.581321
648.313748
648.872524
632.021656
633.786368
635.270000
636.017730
636.376496
637.890594
639.047220
639.510198
639.639921
640.941891
641.936475
642.286025
642.332083
643.535335
644.425921
644.676943
644.627079
645.728497
646.532801
646.707075
646.585547
647.602860
648.313260
629.532610
632.812717
634.713537
635.185865
634.474568
637.028513
638.460990
638.621121
637.703607
640.020309
641.289439
641.348030
640.370155
642.582501
643.749699
643.717792
642.660229
644.757937
645.835873
645.732308
644.621428
646.646618
647.710411
631.824849
633.565484
635.010564
635.712949
636.022420
637.483212
638.588748
639.006652
639.096349
640.360389
641.322690
641.646467
641.670186
642.854956
643.733742
643.975711
643.916572
645.004325
645.794488
645.956780
645.824414
646.829874
647.532386
632.883234
634.098416
635.308637
636.066518
636.627518
637.750634
638.699322
639.200772
639.551912
640.502607
641.326740
641.746609
642.040046
642.927943
643.685216
644.035536
644.252959
645.052364
645.719703
645.982267
646.113273
646.817372
647.356628
632.284534
633.936397
635.283863
635.905112
636.145476
637.508067
638.530368
638.890121
638.936443
640.139341
641.052410
641.348664
641.356965
642.504801
643.362946
643.603239
643.547825
644.608093
645.372127
645.518973
645.374494
646.348357
647.028144
630.563162
633.622854
635.313244
635.627144
634.801462
637.138389
638.401271
638.454578
637.470091
639.652305
640.821414
640.834226
639.846972
641.967151
643.087657
643.057259
642.024062
644.048517
645.068732
644.939453
643.816564
645.762021
646.770319
633.651382
635.120789
636.278023
636.783983
636.944556
638.170279
639.083213
639.404069
639.433533
640.552390
641.399370
641.691121
641.711255
642.801237
643.616567
643.870922
643.839466
644.846262
645.561964
645.707629
645.563455
646.455040
647.060506
635.862499
636.556865
637.313381
637.879806
638.367703
639.146883
639.842260
640.313429
640.713855
641.423304
642.076128
642.529146
642.923559
643.620960
644.253522
644.673389
645.015419
645.634469
646.166691
646.468046
646.673955
647.133117
647.463199
636.905663
637.334589
637.914201
638.472864
639.025179
639.669128
640.281589
640.798709
641.292935
641.887711
642.470769
642.976808
643.469030
644.058554
644.626464
645.101631
645.541888
646.054347
646.520831
646.871526
647.161955
647.488895
647.709921
643.953216
644.376836
644.981998
645.600657
646.230371
646.933594
647.610956
648.203678
648.771379
649.405981
650.021487
650.561382
651.080211
651.662630
652.219509
652.692267
653.134146
653.628720
654.085802
654.443248
654.745471
655.059608
655.269499
642.864238
643.473879
644.219658
644.859606
645.464437
646.255808
646.992225
647.555653
648.069788
648.774392
649.437839
649.942558
650.404369
651.052343
651.654032
652.090435
652.475827
653.037792
653.544252
653.874327
654.134807
654.537627
654.828759
640.832325
641.879639
642.905912
643.547565
644.031184
645.048367
645.918098
646.400252
646.748356
647.648238
648.426125
648.840312
649.131636
649.965756
650.675779
651.019632
651.235670
651.986271
652.608137
652.860477
652.976513
653.602218
654.070439
638.589554
640.224398
641.546412
642.151613
642.384519
643.758648
644.794519
645.170366
645.228786
646.453294
647.377180
647.675326
647.674394
648.820830
649.669423
649.895085
649.820413
650.884759
651.650934
651.798112
651.646388
652.609713
653.277556
638.364494
639.564553
640.756879
641.503118
642.060090
643.185808
644.139918
644.648235
645.005942
645.965739
646.793387
647.209912
647.494654
648.376522
649.128225
649.471168
649.681238
650.483038
651.153660
651.417384
651.545756
652.244842
652.779278
637.873592
638.879778
640.004114
640.828166
641.530613
642.574269
643.499501
644.085589
644.574277
645.437611
646.223245
646.705545
647.111341
647.893876
648.602096
649.009921
649.340449
650.042848
650.668866
650.994503
651.238205
651.831840
652.294506
636.486070
637.738645
639.000819
639.812676
640.430720
641.624781
642.636536
643.185813
643.575391
644.571843
645.430723
645.867721
646.169487
647.077663
647.854459
648.215440
648.441825
649.268041
649.961023
650.239765
650.382765
651.109572
651.664610
634.788378
636.545735
638.020701
638.758671
639.108413
640.623942
641.777273
642.230039
642.345381
643.646678
644.634955
644.969293
644.995903
646.198327
647.098678
647.355431
647.307215
648.424476
649.238875
649.413858
649.287667
650.315252
651.032056
635.046863
636.316035
637.605891
638.450792
639.104281
640.335831
641.384233
641.966184
642.384414
643.406015
644.285875
644.740418
645.058336
645.983338
646.776609
647.152697
647.393172
648.233094
648.938308
649.227345
649.379722
650.115888
650.677134
634.966022
636.009977
637.194700
638.088004
638.863302
639.983657
640.981627
641.630944
642.174725
643.087955
643.914856
644.430449
644.866690
645.683131
646.424424
646.861419
647.218931
647.949160
648.600023
648.945799
649.208223
649.823166
650.300420
633.928571
635.199118
636.495731
637.352391
638.020343
639.265892
640.329794
640.927911
641.362173
642.397122
643.285901
643.747757
644.072635
645.006944
645.808688
646.191656
646.437832
647.283192
647.992727
648.285075
648.440227
649.179219
649.742318
632.537068
634.298443
635.789329
636.552768
636.932975
638.476733
639.660968
640.144752
640.289613
641.617266
642.625097
642.975330
643.016075
644.237383
645.153837
645.423279
645.385508
646.513494
647.336784
647.518886
647.398772
648.432726
649.153676
633.062173
634.331574
635.626338
636.480625
637.145264
638.386162
639.445413
640.039598
640.470418
641.503835
642.393750
642.857547
643.184137
644.117501
644.915231
645.293379
645.534840
646.375628
647.081780
647.372141
647.525991
648.263542
648.825660
633.238808
634.280093
635.460897
636.349656
637.118565
638.228702
639.217065
639.859377
640.398147
641.307411
642.133641
642.651544
643.090998
643.905968
644.639633
645.068256
645.417767
646.138612
646.782229
647.124024
647.384047
647.995502
648.470320
632.470311
633.734320
635.017504
635.855912
636.500659
637.713834
638.746073
639.317641
639.729176
640.742020
641.617344
642.073001
642.395845
643.319866
644.102435
644.469300
644.701792
645.526836
646.220436
646.504046
646.654010
647.383412
647.939965
631.380236
633.128535
634.592534
635.320833
635.659752
637.145644
638.274932
638.713001
638.819495
640.104197
641.081436
641.412342
641.440671
642.643224
643.534436
643.785374
643.734076
644.831015
645.630186
645.799257
645.672296
646.688876
647.398656
632.269320
633.509708
634.754127
635.546347
636.141153
637.302224
638.284775
638.812078
639.184011
640.159630
641.002501
641.431624
641.731054
642.636191
643.406151
643.762483
643.984327
644.795667
645.475277
645.746712
645.885568
646.603773
647.152990
632.894284
633.881815
634.978976
635.772762
636.441361
637.445365
638.334051
638.890484
639.353703
640.188717
640.951534
641.421601
641.822351
642.598711
643.301521
643.708110
644.037074
644.728169
645.342102
645.659958
645.898365
646.484318
646.941679
632.688396
633.858348
635.011674
635.717988
636.232960
637.308805
638.217285
638.689817
639.018031
639.938054
640.733255
641.134000
641.413661
642.285232
643.032691
643.381090
643.597883
644.387690
645.045042
645.301516
645.426082
646.116072
646.644115
632.295524
633.886579
635.158798
635.716530
635.902002
637.214093
638.194402
638.528668
638.555793
639.726515
640.609649
640.890339
640.887835
642.018006
642.862668
643.101026
643.044805
644.092844
644.844242
644.986214
644.834871
645.786441
646.446466
633.986094
634.998158
635.975490
636.563539
636.989357
637.940093
638.746557
639.174852
639.475957
640.323338
641.060746
641.452693
641.734910
642.558501
643.268054
643.623306
643.852906
644.598739
645.213474
645.462991
645.578409
646.197623
646.660937
635.612133
636.193346
636.892696
637.475626
638.016014
638.737192
639.404589
639.905137
640.362864
641.015342
641.638156
642.116922
642.564901
643.205438
643.808652
644.254547
644.650676
645.215557
645.721775
646.051976
646.312543
646.712918
647.001874
636.486995
636.884956
637.444914
638.005059
638.567304
639.197994
639.803236
640.328777
640.836103
641.418153
641.992669
642.504903
643.008051
643.583914
644.142947
644.624315
645.076183
645.576914
646.037240
646.396754
646.700075
647.013708
647.222792
643.371762
643.825253
644.447788
645.062273
645.680117
646.396652
647.082817
647.669499
648.226430
648.875119
649.498939
650.031309
650.537206
651.131325
651.694568
652.158219
652.586133
653.092135
653.556283
653.906294
654.197017
654.525662
654.748154
642.112934
642.835741
643.636603
644.256680
644.806134
645.656449
646.423251
646.960060
647.419223
648.182580
648.875094
649.351439
649.756214
650.459822
651.088579
651.495225
651.822845
652.440365
652.975148
653.278424
653.485795
653.949159
654.282356
639.488217
640.998351
642.203800
642.758188
642.969758
644.266621
645.247307
645.624790
645.701471
646.877494
647.763115
648.071145
648.091335
649.195010
650.009919
650.246513
650.191553
651.211601
651.940736
652.092352
651.949526
652.851441
653.463636
635.826186
638.952534
640.695368
641.048223
640.250829
642.666264
643.992381
644.087879
643.123389
645.375876
646.584651
646.603693
645.592086
647.747785
648.875064
648.820446
647.737564
649.809352
650.857711
650.737242
649.609326
651.577050
652.596872
636.958017
638.644090
640.028278
640.682986
640.957424
642.373665
643.445370
643.842867
643.918191
645.164902
646.107508
646.412499
646.416126
647.577942
648.440653
648.670420
648.599542
649.681675
650.466493
650.624502
650.485136
651.472986
652.161740
636.877617
638.107220
639.338465
640.120268
640.709708
641.871443
642.857397
643.389076
643.765472
644.745742
645.590454
646.017583
646.310745
647.205236
647.968587
648.319017
648.536354
649.351518
650.035440
650.308557
650.446452
651.162879
651.710450
635.075199
636.815456
638.267525
638.981657
639.307768
640.798949
641.932190
642.369287
642.471785
643.760535
644.738211
645.064579
645.084141
646.274681
647.163527
647.410687
647.354355
648.463373
649.271038
649.440730
649.309420
650.332904
651.046899
631.998848
635.260681
637.156458
637.628685
636.917447
639.500974
640.954303
641.121208
640.194688
642.543007
643.825757
643.881209
642.889817
645.111437
646.294172
646.268155
645.203391
647.338215
648.437325
648.335545
647.207559
649.268225
650.349385
633.636995
635.393649
636.873211
637.620327
637.981942
639.510240
640.678734
641.146778
641.276305
642.589674
643.588684
643.933060
643.969301
645.177718
646.084233
646.347674
646.306535
647.430317
648.250991
648.431516
648.309987
649.343290
650.063659
633.971841
635.238717
636.529545
637.379555
638.040603
639.278772
640.335692
640.927430
641.355354
642.384869
643.271837
643.732823
644.056738
644.987829
645.786942
646.168729
646.414867
647.260275
647.970703
648.264694
648.421457
649.160789
649.723796
632.521974
634.278680
635.765799
636.527599
636.907729
638.446401
639.626927
640.109035
640.253071
641.575965
642.582230
642.931836
642.972328
644.193934
645.112057
645.384469
645.350452
646.481523
647.308297
647.494683
647.378994
648.412691
649.133151
629.758339
633.018028
634.930357
635.434210
634.766184
637.366001
638.842922
639.037867
638.141555
640.506750
641.804323
641.870026
640.882325
643.134896
644.340475
644.330918
643.278375
645.428053
646.539469
646.450083
645.337114
647.396457
648.477984
631.656802
633.412370
634.898008
635.658140
636.035519
637.569035
638.744002
639.221366
639.361500
640.681357
641.685901
642.034862
642.075721
643.296843
644.211880
644.480799
644.443218
645.570267
646.393953
646.578515
646.461633
647.493958
648.213501
632.248212
633.511937
634.799520
635.646970
636.303666
637.529518
638.573809
639.155669
639.575965
640.598429
641.480297
641.938502
642.262712
643.195011
643.989102
644.365881
644.607018
645.443567
646.146894
646.437098
646.591783
647.327609
647.888220
631.069529
632.818171
634.291691
635.037213
635.397559
636.899826
638.044909
638.496802
638.614845
639.914839
640.903016
641.239187
641.274438
642.492605
643.392064
643.652957
643.611151
644.717828
645.525678
645.700962
645.578385
646.603961
647.319339
628.610396
631.853530
633.737982
634.210272
633.512259
636.042043
637.457891
637.601878
636.661114
638.986225
640.249381
640.284328
639.267455
641.521776
642.707314
642.687952
641.639766
643.741048
644.820743
644.713749
643.590726
645.635284
646.708115
630.870178
632.594143
634.027864
634.726554
635.036874
636.487614
637.584019
637.992818
638.072328
639.334682
640.288957
640.596790
640.603245
641.801190
642.691634
642.942264
642.889686
643.981833
644.775220
644.938338
644.804893
645.819071
646.526973
631.911089
633.116709
634.317299
635.067965
635.624128
636.745051
637.692180
638.191649
638.540457
639.486966
640.302054
640.710863
640.995272
641.885165
642.646455
643.000483
643.221316
644.025194
644.697325
644.963990
645.098447
645.807371
646.349649
631.311408
632.950870
634.285599
634.894041
635.122350
636.491583
637.520334
637.884957
637.938192
639.136489
640.035840
640.321346
640.320903
641.468163
642.326793
642.566851
642.511307
643.576673
644.346973
644.499916
644.360876
645.338149
646.019825
629.601442
632.637738
634.310280
634.604126
633.749407
636.110975
637.388433
637.451184
636.479018
638.654647
639.809138
639.810798
638.811477
640.933797
642.053860
642.020276
640.981863
643.014265
644.042041
643.919954
642.804181
644.751415
645.760825
632.669585
634.128025
635.273795
635.767567
635.916616
637.150475
638.071471
638.398146
638.432054
639.547882
640.387944
640.672766
640.686169
641.774178
642.587223
642.838472
642.804570
643.814901
644.536003
644.687508
644.548669
645.442994
646.049810
634.869058
635.558610
636.308916
636.869032
637.352397
638.133588
638.832421
639.306447
639.708537
640.416458
641.065519
641.514246
641.904337
642.598633
643.228220
643.645303
643.985830
644.606486
645.142362
645.448181
645.658268
646.120237
646.451747
635.907656
636.333928
636.909694
637.464540
638.014414
638.658757
639.272840
639.791470
640.286299
640.880014
641.460627
641.963503
642.452287
643.038602
643.603448
644.076033
644.515024
645.028431
645.497722
645.852122
646.146148
646.475743
646.698162
642.763791
643.266558
643.913859
644.519104
645.113036
645.853986
646.553560
647.128460
647.662263
648.335718
648.972458
649.491904
649.973255
650.590114
651.164871
651.614985
652.018341
652.547402
653.023978
653.362184
653.630997
653.985931
654.227957
641.166200
642.132921
643.029782
643.602770
644.009424
645.005587
645.831561
646.312220
646.629071
647.536612
648.287070
648.706736
648.969655
649.813395
650.497801
650.847186
651.033430
651.791224
652.382999
652.632553
652.705238
653.313756
653.724945
636.820938
639.783126
641.389103
641.695076
640.891717
643.211971
644.473481
644.578192
643.647621
645.833358
646.995639
647.033944
646.061724
648.156386
649.241322
649.207675
648.163754
650.172532
651.173967
651.065934
649.963584
651.850744
652.801676
624.278325
636.464471
639.537672
638.905962
630.648565
640.538022
642.909103
641.981188
633.642421
643.272491
645.512533
644.524104
636.260470
645.667267
647.804943
646.743324
638.433144
647.733124
649.794528
648.698144
640.521493
649.583652
651.766575
634.194659
637.373790
639.178768
639.577722
638.817184
641.278493
642.642419
642.757155
641.804915
644.082297
645.312369
645.337536
644.328666
646.501856
647.645145
647.594704
646.515176
648.606903
649.675297
649.564657
648.447336
650.443204
651.486757
635.474677
637.191697
638.614089
639.301084
639.603138
641.059599
642.165135
642.584528
642.674978
643.944564
644.905692
645.220681
645.231199
646.407378
647.283203
647.520992
647.457220
648.554720
649.353745
649.520042
649.387429
650.397001
651.101375
632.286064
635.534183
637.409490
637.859545
637.126032
639.686126
641.119357
641.270640
640.331263
642.666147
643.936535
643.981714
642.980952
645.191659
646.363908
646.328969
645.256475
647.383627
648.476814
648.371208
647.239903
649.295279
650.372644
620.313566
632.735841
635.975625
635.434311
627.085365
637.319704
639.846500
638.975345
630.565176
640.402078
642.735295
641.775549
633.470730
643.006852
645.210993
644.169186
635.818382
645.242235
647.362740
646.258742
637.914590
647.241109
649.516515
630.846814
634.111480
636.014281
636.497086
635.798670
638.395729
639.863448
640.044445
639.130912
641.490408
642.782712
642.846428
641.862751
644.092397
645.283216
645.265222
644.208534
646.351516
647.458687
647.364578
646.243415
648.309366
649.393460
632.564844
634.320285
635.802378
636.556279
636.927363
638.461549
639.637465
640.114367
640.253019
641.573017
642.577782
642.926793
642.966963
644.183514
645.097550
645.367687
645.332936
646.463794
647.291608
647.479440
647.364675
648.400582
649.122014
629.741638
632.999474
634.908894
635.409610
634.738880
637.336651
638.812059
639.005749
638.108299
640.472586
641.770208
641.836170
640.848542
643.100608
644.306624
644.298624
643.248616
645.401535
646.516920
646.431784
645.322464
647.383764
648.465941
618.130136
630.502968
633.754259
633.255378
625.016323
635.199328
637.736628
636.892709
628.535331
638.360747
640.702163
639.741341
631.377001
641.008771
643.247656
642.224048
633.876547
643.328440
645.466153
644.383088
636.092674
645.380756
647.650008
628.877925
632.134529
634.042678
634.542241
633.869194
636.460940
637.929632
638.117459
637.215073
639.574883
640.868886
640.932195
639.943349
642.195461
643.399770
643.389803
642.337553
644.486737
645.599036
645.512015
644.401460
646.461200
647.542417
630.845759
632.596991
634.076172
634.829510
635.199224
636.717175
637.876912
638.341157
638.469869
639.779597
640.775473
641.116777
641.151878
642.373339
643.286599
643.555922
643.520458
644.641491
645.461588
645.645721
645.529558
646.560946
647.279563
628.294698
631.543781
633.440332
633.929078
633.249898
635.799029
637.233104
637.393116
636.466523
638.805449
640.079868
640.122673
639.111905
641.375526
642.572097
642.562625
641.523890
643.636226
644.726360
644.628052
643.512234
645.563639
646.640571
616.990758
629.344795
632.569662
632.052724
623.864327
633.896009
636.357206
635.457348
627.049076
636.835340
639.136078
638.122385
629.621505
639.359158
641.601165
640.593593
632.374979
641.655903
643.740541
642.636489
634.346636
643.607246
645.866433
628.099552
631.322557
633.178461
633.620286
632.891477
635.389245
636.775060
636.892701
635.928235
638.228491
639.468037
639.482137
638.442501
640.684287
641.870438
641.850021
640.800302
642.896668
643.971357
643.860668
642.734231
644.773535
645.842582
630.525805
632.210865
633.599173
634.255459
634.526588
635.938724
637.002051
637.386916
637.448870
638.677284
639.603125
639.895358
639.893821
641.066234
641.942881
642.189602
642.137052
643.219112
644.004709
644.165747
644.032595
645.032702
645.730804
628.607962
631.701289
633.442943
633.791285
632.982160
635.397994
636.720099
636.807099
635.850830
638.055467
639.233090
639.239998
638.241700
640.382985
641.518909
641.487292
640.449339
642.500288
643.547313
643.434377
642.328616
644.304008
645.337250
618.342301
630.201475
633.162584
632.461427
624.132957
633.981698
636.310618
635.374514
627.179996
636.576674
638.737739
637.746282
629.619158
638.865578
640.979749
639.965986
631.882308
640.962125
642.976140
641.887121
633.799298
642.765666
644.926302
630.059810
632.931504
634.464248
634.705285
633.836951
636.096922
637.301262
637.361531
636.407274
638.509395
639.617831
639.635235
638.671695
640.732368
641.810634
641.798632
640.800786
642.775760
643.762611
643.657615
642.570806
644.440919
645.383477
633.934293
634.861293
635.704627
636.216925
636.557530
637.485461
638.243885
638.662123
638.922836
639.769687
640.473309
640.864370
641.113432
641.944188
642.627701
642.988573
643.191319
643.949476
644.541966
644.795886
644.874155
645.480862
645.890149
635.302539
635.777127
636.377540
636.923707
637.450377
638.119655
638.746893
639.252709
639.722836
640.338605
640.929813
641.418164
641.881264
642.488654
643.063887
643.522741
643.937809
644.474423
644.957056
645.301237
645.575033
645.931750
646.174093
642.416994
642.867883
643.486180
644.096268
644.710633
645.425182
646.111036
646.698559
647.256394
647.905310
648.528463
649.059218
649.563006
650.154992
650.716380
651.178538
651.605221
652.110172
652.573646
652.923475
653.214413
653.543436
653.766200
641.160037
641.879951
642.676236
643.291750
643.837693
644.685932
645.452410
645.990098
646.450023
647.213412
647.905276
648.379970
648.782616
649.484144
650.111223
650.516669
650.843333
651.459862
651.993993
652.297167
652.504879
652.968760
653.302314
638.537572
640.044378
641.244841
641.794593
642.002783
643.297441
644.277805
644.656300
644.733552
645.909232
646.794292
647.100670
647.118751
648.220452
649.034000
649.269938
649.214587
650.233754
650.962345
651.114099
650.971920
651.874661
652.487388
634.875947
637.998674
639.736413
640.084824
639.284419
641.697650
643.023711
643.120840
642.157605
644.409466
645.617200
645.634324
644.620569
646.774408
647.900650
647.845953
646.763402
648.834608
649.882882
649.763184
648.636524
650.605571
651.626164
636.005651
637.688238
639.067441
639.717659
639.988995
641.403569
642.475900
642.875709
642.953101
644.199786
645.140977
645.443766
645.445182
646.605295
647.467172
647.697045
647.626810
648.709414
649.495427
649.655500
649.518460
650.508190
651.197925
635.923732
637.149564
638.375489
639.152425
639.738473
640.898860
641.886038
642.420648
642.799848
643.780688
644.623891
645.048714
645.339724
646.232795
646.995630
647.346481
647.564960
648.381688
649.068241
649.344935
649.486381
650.205255
650.753971
634.121870
635.857389
637.303248
638.011901
638.334211
639.823935
640.958630
641.399032
641.504914
642.794549
643.770616
644.094690
644.112304
645.301918
646.190817
646.439050
646.384661
647.496094
648.307562
648.482209
648.355609
649.381952
650.097153
631.046416
634.302540
636.191414
636.657828
635.942599
638.524211
639.978421
640.148067
639.224595
641.573813
642.855393
642.909153
641.916408
644.137793
645.321211
645.296974
644.235022
646.372908
647.476756
647.381094
646.258845
648.322621
649.404954
632.681424
634.433395
635.906799
636.648377
637.005913
638.531888
639.700136
640.169377
640.300560
641.614827
642.613870
642.957967
642.994035
644.202731
645.110097
645.375409
645.337322
646.465178
647.291758
647.479435
647.364369
648.401288
649.122926
633.013042
634.276269
635.561840
636.406687
637.063542
638.298849
639.354222
639.945324
640.373262
641.403562
642.291792
642.754020
643.079001
644.010752
644.810618
645.194172
645.443550
646.293981
647.011580
647.313966
647.478123
648.221426
648.785620
631.561867
633.315341
634.797626
635.554399
635.930107
637.465312
638.643023
639.122687
639.264991
640.588367
641.596769
641.948710
641.991291
643.213709
644.132343
644.406570
644.376155
645.513049
646.348122
646.544186
646.436928
647.474586
648.195885
628.798710
632.055177
633.962764
634.461598
633.788913
636.384762
637.857897
638.049053
637.149634
639.514605
640.813869
640.881553
639.895691
642.148928
643.355437
643.348376
642.300161
644.456251
645.576479
645.497283
644.393191
646.456132
647.538218
630.698497
632.450996
633.932070
634.687356
635.060084
636.589171
637.759667
638.232543
638.368854
639.686893
640.690881
641.039440
641.079774
642.301462
643.219165
643.492082
643.459875
644.593769
645.425945
645.619754
645.510706
646.546768
647.267260
631.293125
632.553526
633.836430
634.679173
635.331299
636.552258
637.591368
638.167991
638.583516
639.602345
640.480938
640.935435
641.255499
642.188013
642.987370
643.370180
643.617925
644.461614
645.172831
645.471069
645.632442
646.371977
646.933909
630.119500
631.863931
633.332236
634.073121
634.429098
635.925962
637.065078
637.510841
637.622998
638.917812
639.900126
640.228765
640.252244
641.469982
642.381074
642.650490
642.616542
643.730450
644.545618
644.728046
644.611400
645.640464
646.357282
627.664790
630.902789
632.781598
633.249452
632.547509
635.071640
636.481108
636.618409
635.670967
637.990129
639.246335
639.272379
638.242084
640.495182
641.692441
641.681473
640.640905
642.748867
643.835210
643.734722
642.617197
644.664981
645.739235
629.923691
631.643590
633.072474
633.767134
634.073786
635.519729
636.610480
637.013012
637.085826
638.341968
639.289724
639.589971
639.588510
640.784373
641.679113
641.934914
641.887856
642.985523
643.784715
643.953636
643.825184
644.842590
645.552028
630.962870
632.165392
633.362029
634.109187
634.662176
635.779428
636.721995
637.215846
637.557733
638.498152
639.307914
639.710338
639.988467
640.875342
641.637383
641.993619
642.217701
643.025653
643.702639
643.974420
644.113439
644.825587
645.369502
630.362788
631.999381
633.330548
633.935884
634.161558
635.528155
636.553208
636.912332
636.955511
638.147937
639.046292
639.326951
639.321312
640.464746
641.321597
641.561410
641.507043
642.575034
643.349227
643.506626
643.371745
644.352156
645.035495
628.652754
631.686115
633.355345
633.646482
632.789630
635.149444
636.424079
636.482066
635.500041
637.670168
638.824555
638.821893
637.817637
639.935522
641.052344
641.016835
639.978056
642.011859
643.042616
642.924311
641.812240
643.762414
644.773425
631.718375
633.174831
634.318281
634.810182
634.957811
636.190381
637.109279
637.432543
637.461197
638.572216
639.408463
639.688431
639.696740
640.779970
641.588998
641.837360
641.802112
642.812945
643.536227
643.690859
643.555240
644.452170
645.060427
633.915065
634.603507
635.352449
635.911448
636.393914
637.174057
637.871109
638.342347
638.740477
639.444124
640.088893
640.532764
640.917830
641.607273
642.232556
642.646324
642.984991
643.605568
644.143004
644.451381
644.664234
645.128475
645.461252
634.952031
635.377629
635.952533
636.506648
637.055868
637.699274
638.311724
638.827850
639.319307
639.909052
640.485285
640.983398
641.467246
642.048738
642.609218
643.078352
643.515278
644.028320
644.498824
644.855442
645.151950
645.483607
645.707185
642.039061
642.457603
643.054622
643.665009
644.288312
644.987934
645.665068
646.260054
646.830279
647.465510
648.079502
648.616222
649.131069
649.709482
650.262872
650.732835
651.172357
651.664713
652.120261
652.477171
652.779689
653.094511
653.304920
640.954537
641.558319
642.295146
642.926546
643.525042
644.312496
645.048692
645.614874
646.131928
646.836551
647.497832
647.998941
648.456605
649.100633
649.699229
650.133574
650.517320
651.076975
651.581727
651.911284
652.172227
652.576020
652.867858
638.928716
639.968747
640.984972
641.618143
642.096195
643.108677
643.978155
644.464223
644.816512
645.714914
646.489329
646.899200
647.186208
648.016502
648.724173
649.067472
649.283555
650.031412
650.651246
650.903238
651.020146
651.647506
652.116837
636.688794
638.314822
639.626221
640.223662
640.452758
641.821017
642.856816
643.238418
643.303829
644.524756
645.443501
645.736613
645.731338
646.874073
647.721079
647.947912
647.875875
648.936834
649.701197
649.848948
649.699019
650.665143
651.334651
636.458903
637.650988
638.832865
639.570549
640.122170
641.244045
642.199684
642.714185
643.078261
644.037181
644.860507
645.272017
645.552346
646.430965
647.181391
647.525325
647.737489
648.539101
649.211027
649.478161
649.610692
650.313432
650.849814
635.965961
636.963285
638.075993
638.889999
639.585643
640.626409
641.554614
642.147732
642.643409
643.507815
644.289707
644.767024
645.168490
645.948449
646.656013
647.065189
647.398364
648.103154
648.733656
649.065969
649.316467
649.914622
650.379383
634.583440
635.823333
637.070848
637.870787
638.480804
639.671520
640.686887
641.244089
641.641987
642.640237
643.495095
643.926936
644.224529
645.131358
645.908884
646.272818
646.503829
647.333737
648.033356
648.321692
648.474127
649.205772
649.762725
632.893090
634.632546
636.090055
636.815223
637.156973
638.667664
639.823155
640.282640
640.405770
641.708561
642.693660
643.023920
643.047176
644.250111
645.152816
645.414527
645.373771
646.494926
647.317367
647.504478
647.390515
648.422545
649.140746
633.139914
634.396546
635.671920
636.504922
637.150088
638.376594
639.424701
640.009601
640.431813
641.455310
642.335260
642.789288
643.106915
644.033004
644.828502
645.209070
645.456352
646.303263
647.019260
647.322288
647.487650
648.229966
648.793021
633.048923
634.084269
635.257439
636.139946
636.906706
638.021279
639.016172
639.664084
640.207639
641.122899
641.953368
642.472405
642.911586
643.729566
644.472320
644.913042
645.277184
646.016814
646.681309
647.043638
647.320832
647.942729
648.421576
632.008032
633.271073
634.557229
635.403424
636.062313
637.301067
638.359157
638.951497
639.380815
640.417759
641.313272
641.781946
642.113008
643.048750
643.850629
644.237031
644.490435
645.346887
646.072552
646.384598
646.557399
647.302543
647.865975
630.618306
632.371582
633.851979
634.604842
634.975299
636.511561
637.688064
638.162980
638.299313
639.628558
640.642973
641.000064
641.047546
642.269158
643.185920
643.459900
643.430847
644.570938
645.411575
645.615269
645.515441
646.553122
647.273039
631.145167
632.407420
633.692369
634.536722
635.192035
636.424334
637.474631
638.059319
638.481765
639.512873
640.403852
640.869076
641.197114
642.131240
642.932513
643.317828
643.569614
644.423424
645.146148
645.455412
645.625756
646.369082
646.931824
631.329016
632.362394
633.533042
634.412354
635.172470
636.272822
637.250776
637.882536
638.411823
639.314990
640.136530
640.649422
641.084549
641.899874
642.640388
643.079326
643.441067
644.175368
644.834191
645.191939
645.465389
646.083423
646.560208
630.574403
631.826820
633.097830
633.927048
634.564020
635.765653
636.785421
637.344518
637.744393
638.748554
639.614857
640.059906
640.372362
641.295598
642.088413
642.468363
642.714690
643.553009
644.260541
644.558285
644.720193
645.455786
646.014647
629.498897
631.230241
632.679791
633.399466
633.732689
635.205127
636.320390
636.744487
636.837204
638.112482
639.078837
639.396612
639.412107
640.612280
641.513139
641.776849
641.739115
642.847920
643.659627
643.841756
643.726373
644.748186
645.460087
630.380550
631.609445
632.842180
633.626193
634.214479
635.365231
636.336168
636.851217
637.210659
638.175421
639.006497
639.422533
639.710244
640.611268
641.385849
641.750673
641.982540
642.803977
643.494623
643.777519
643.926425
644.650451
645.202311
630.998564
631.978121
633.065987
633.852230
634.514520
635.511306
636.391517
636.938160
637.390409
638.214296
638.965512
639.423276
639.813042
640.583423
641.286128
641.696200
642.030967
642.729607
643.352818
643.680636
643.927971
644.520054
644.980476
630.792154
631.954091
633.098465
633.797457
634.306608
635.377871
636.280644
636.745563
637.063808
637.972917
638.757686
639.147164
639.416346
640.280268
641.023735
641.371220
641.589937
642.384575
643.049375
643.314448
643.447035
644.143137
644.674415
630.401527
631.982663
633.245557
633.796148
633.976084
635.285907
636.262704
636.591339
636.610284
637.770323
638.643546
638.913646
638.900906
640.022243
640.860321
641.094656
641.037456
642.087968
642.845037
642.994233
642.849903
643.807323
644.470534
632.083581
633.089630
634.060607
634.643713
635.065951
636.014669
636.818137
637.241599
637.535759
638.374044
639.101871
639.483745
639.755934
640.570194
641.271823
641.621277
641.848044
642.594662
643.213524
643.469015
643.590584
644.214897
644.681041
633.701647
634.279806
634.975547
635.555544
636.093737
636.813023
637.477519
637.973574
638.425050
639.069646
639.683657
640.152980
640.591288
641.222464
641.817283
642.256613
642.648960
643.213534
643.722676
644.057754
644.323614
644.728374
645.019783
634.572309
634.968516
635.526227
636.084446
636.645110
637.274014
637.876425
638.397678
638.899172
639.473973
640.040191
640.543401
641.037160
641.603766
642.154327
642.628908
643.076628
643.576513
644.039085
644.402807
644.710864
645.028452
645.239759
641.485153
641.931892
642.544169
643.148647
643.758922
644.471146
645.156143
645.743520
646.300811
646.947929
647.568450
648.096143
648.597192
649.187543
649.748743
650.211921
650.639908
651.145207
651.608883
651.959247
652.251148
652.581560
652.805276
640.235276
640.948623
641.736742
642.345458
642.886861
643.732731
644.498655
645.036807
645.496722
646.257611
646.946363
647.417756
647.817647
648.517871
649.145548
649.553375
649.882701
650.498430
651.031476
651.334188
651.542175
652.007979
652.342925
637.627631
639.120981
640.308903
640.849999
641.053191
642.345554
643.326147
643.706889
643.786544
644.957164
645.837673
646.140139
646.155351
647.256406
648.072167
648.313863
648.265906
649.279962
650.004209
650.153183
650.009032
650.915804
651.531164
633.986414
637.081438
638.801817
639.140598
638.335599
640.746848
642.074355
642.177009
641.223789
643.463776
644.664009
644.676067
643.658967
645.812943
646.943196
646.899233
645.836410
647.890993
648.930479
648.805332
647.671297
649.650215
650.675415
635.092180
636.761195
638.128560
638.771319
639.039004
640.452604
641.526785
641.930974
642.013065
643.255042
644.190096
644.487497
644.485358
645.645495
646.510809
646.747845
646.686399
647.764959
648.548107
648.707416
648.570215
649.564422
650.256642
634.998151
636.215222
637.432448
638.203799
638.787391
639.947427
640.936864
641.475951
641.859509
642.838189
643.674866
644.092818
644.378943
645.272945
646.039719
646.396569
646.621226
647.438692
648.126813
648.407454
648.553474
649.274227
649.823375
633.200203
634.922726
636.358503
637.062028
637.383061
638.872083
640.009253
640.455380
640.568003
641.855343
642.822342
643.136004
643.144433
644.339259
645.235273
645.491914
645.446777
646.558138
647.372733
647.555804
647.439757
648.463658
649.176373
630.142239
633.371176
635.245775
635.706894
634.992469
637.571024
639.026847
639.202469
638.288036
640.632655
641.904283
641.944403
640.932128
643.170378
644.365719
644.353985
643.310612
645.440489
646.546676
646.464315
645.365195
647.415094
648.490741
631.751304
633.491495
634.955790
635.692293
636.048002
637.572930
638.742378
639.214674
639.349789
640.663622
641.658770
641.996985
642.026968
643.241433
644.154763
644.427154
644.397667
645.526616
646.358681
646.557581
646.455311
647.490109
648.208804
632.066358
633.325013
634.604808
635.443972
636.096530
637.332046
638.388155
638.978948
639.406631
640.440789
641.331962
641.795875
642.122538
643.055304
643.855324
644.241053
644.494417
645.349056
646.074396
646.388032
646.562886
647.307893
647.870773
630.605464
632.357928
633.835383
634.583430
634.948864
636.488451
637.667436
638.141749
638.275520
639.611656
640.631570
640.992928
641.046183
642.265760
643.177391
643.450060
643.421574
644.563512
645.408090
645.617820
645.524346
646.562070
647.280900
627.835355
631.094918
632.997844
633.482825
632.785008
635.398461
636.875228
637.053883
636.124940
638.523528
639.843470
639.926518
638.960167
641.202355
642.398326
642.388456
641.341958
643.503216
644.633874
644.571335
643.489292
645.543967
646.620801
629.743972
631.495690
632.971974
633.718134
634.079780
635.612147
636.782445
637.248255
637.374461
638.704375
639.719723
640.077465
640.125315
641.342470
642.255527
642.527614
642.497801
643.637080
644.478486
644.685046
644.588682
645.624182
646.342256
630.349125
631.606000
632.883530
633.719887
634.366069
635.585225
636.622210
637.195049
637.607141
638.628531
639.511722
639.971466
640.295124
641.222319
642.018508
642.401828
642.652886
643.501953
644.221470
644.530522
644.701689
645.441641
646.001879
629.189542
630.925963
632.386912
633.121949
633.473386
634.966990
636.103381
636.546988
636.658299
637.951281
638.935560
639.271466
639.303785
640.505658
641.410252
641.679899
641.650134
642.768961
643.592482
643.787602
643.684736
644.708776
645.421200
626.753480
629.974417
631.843115
632.305151
631.599438
634.119684
635.526195
635.662609
634.718177
637.030506
638.288193
638.329816
637.335089
639.543339
640.723799
640.710793
639.675350
641.786076
642.880768
642.797526
641.708724
643.735412
644.799933
629.003365
630.715446
632.138010
632.828672
633.132327
634.574398
635.661263
636.060768
636.131631
637.383546
638.331074
638.637240
638.644805
639.823521
640.708657
640.962700
640.918184
642.018856
642.824127
643.003324
642.886742
643.898710
644.603986
630.039456
631.238211
632.431709
633.177564
633.729583
634.842050
635.779067
636.267787
636.604978
637.541217
638.349317
638.752055
639.030119
639.909444
640.666307
641.021218
641.246514
642.055939
642.736087
643.012815
643.156678
643.869069
644.412380
629.442859
631.075647
632.405445
633.013327
633.243178
634.600941
635.617270
635.969226
636.005692
637.193048
638.089909
638.369836
638.363342
639.500212
640.352416
640.590982
640.537802
641.604342
642.378619
642.537399
642.403957
643.386618
644.071032
627.740549
630.766199
632.434571
632.733099
631.892818
634.232407
635.494139
635.544028
634.555924
636.719472
637.871913
637.869144
636.867620
638.975024
640.085927
640.049472
639.014581
641.041810
642.069651
641.950052
640.835953
642.790619
643.803750
630.798461
632.252254
633.395839
633.891693
634.044639
635.269218
636.180026
636.496768
636.519837
637.625630
638.458512
638.736067
638.742297
639.819119
640.623095
640.868933
640.833070
641.840490
642.561690
642.715439
642.579515
643.478496
644.088068
632.989994
633.677801
634.427130
634.987787
635.471508
636.248382
636.940713
637.407089
637.800452
638.499570
639.140402
639.580549
639.961705
640.646066
641.266721
641.677068
642.013388
642.631617
643.167658
643.475617
643.688746
644.154034
644.487562
634.024639
634.450147
635.025422
635.580327
636.129746
636.771234
637.380362
637.892532
638.379797
638.965333
639.537448
640.031385
640.510821
641.087521
641.643477
642.108863
642.542936
643.053849
643.523190
643.879549
644.176434
644.508820
644.732921
640.887844
641.383665
642.021059
642.617048
643.204187
643.941285
644.639547
645.214420
645.747554
646.418183
647.050744
647.565112
648.041749
648.655646
649.229859
649.681568
650.087216
650.616980
651.094269
651.433874
651.704747
652.062394
652.306191
639.302865
640.257743
641.141048
641.702951
642.102192
643.094436
643.919605
644.401351
644.718762
645.621822
646.367307
646.781561
647.039762
647.881127
648.566360
648.919909
649.111565
649.867357
650.457454
650.706641
650.779899
651.392431
651.806252
634.992229
637.922965
639.506489
639.798272
638.987036
641.303338
642.565424
642.675141
641.753321
643.925848
645.080045
645.111920
644.134696
646.228286
647.317071
647.295076
646.272091
648.264131
649.256584
649.143282
648.034185
649.932549
650.889037
622.556704
634.623264
637.658539
637.010339
628.747286
638.631696
641.005713
640.092770
631.814370
641.381065
643.603713
642.606364
634.335515
643.744037
645.889532
644.855467
636.652841
645.850865
647.887976
646.777514
638.553322
647.668279
649.863673
632.361948
635.509040
637.292188
637.678516
636.912123
639.371627
640.738946
640.862437
639.923072
642.188011
643.407478
643.423910
642.408914
644.582216
645.731342
645.694855
644.638651
646.715421
647.777423
647.665092
646.544323
648.552201
649.601108
633.613876
635.313854
636.720793
637.398149
637.696102
639.151749
640.261185
640.688342
640.786543
642.052320
643.003737
643.307895
643.309679
644.488102
645.370510
645.618651
645.566852
646.664309
647.466126
647.640000
647.516383
648.529261
649.234499
630.442164
633.658262
635.513947
635.955011
635.220659
637.777792
639.214851
639.375801
638.448683
640.778247
642.035095
642.062445
641.038930
643.266256
644.452242
644.433032
643.382680
645.503365
646.601043
646.512183
645.407702
647.451355
648.522870
618.576129
630.874291
634.079783
633.529834
625.196488
635.410893
637.938771
637.079336
628.700702
638.512966
640.828532
639.838181
631.430806
641.065611
643.299403
642.286859
634.024991
643.378042
645.496560
644.424128
636.192813
645.423290
647.678484
628.988679
632.223498
634.108376
634.582319
633.882124
636.475800
637.945343
638.131903
637.226575
639.583964
640.870283
640.922970
639.921301
642.168508
643.371577
643.367382
642.331802
644.470264
645.585585
645.512464
644.421537
646.476101
647.553693
630.667794
632.414454
633.886176
634.629892
634.992656
636.528042
637.705529
638.181661
638.318572
639.646639
640.657205
641.009061
641.051130
642.269660
643.184959
643.459510
643.432509
644.569855
645.410509
645.617572
645.522253
646.559915
647.279254
627.824576
631.082848
632.983951
633.467297
632.768933
635.384091
636.863584
637.045067
636.118573
638.518857
639.839335
639.922028
638.954951
641.196867
642.392986
642.383649
641.337863
643.499169
644.630429
644.569217
643.488738
645.544320
646.621585
616.181682
628.579767
631.824071
631.290276
622.918568
633.220963
635.773867
634.893429
626.356780
636.367843
638.760736
637.832628
629.547034
639.111418
641.329796
640.302676
631.960581
641.419862
643.575433
642.526646
634.326347
643.547277
645.801616
626.965280
630.222684
632.122511
632.603932
631.901741
634.508820
635.978831
636.151249
635.216834
637.610591
638.926518
639.005914
638.033719
640.272554
641.469593
641.459545
640.412540
642.571049
643.699085
643.634807
642.551595
644.604614
645.680890
628.955381
630.699861
632.169253
632.910975
633.269173
634.784674
635.940653
636.397710
636.518778
637.833139
638.835915
639.185212
639.226652
640.436419
641.345905
641.617725
641.589247
642.719915
643.554425
643.757589
643.660026
644.690776
645.406466
626.435981
629.665152
631.547213
632.025256
631.337937
633.880860
635.309822
635.466249
634.540206
636.872133
638.147928
638.204837
637.222307
639.438803
640.626168
640.619381
639.590664
641.710985
642.815941
642.742312
641.661677
643.693807
644.761027
615.210585
627.488373
630.689315
630.161304
621.967677
631.990272
634.445958
633.547211
625.168949
634.916812
637.217253
636.249174
627.979316
637.462558
639.660324
638.650802
630.453743
639.728985
641.828466
640.766929
632.626602
641.751887
643.982306
626.258399
629.461652
631.304609
631.738676
631.004335
633.494619
634.873310
634.985905
634.020087
636.309162
637.546791
637.573533
636.566403
638.758609
639.925631
639.903168
638.860037
640.960972
642.046730
641.956849
640.862514
642.881976
643.941666
628.673398
630.350425
631.732215
632.385577
632.655175
634.057741
635.110961
635.486636
635.539687
636.759634
637.681989
637.974001
637.972976
639.129513
639.997174
640.242155
640.192589
641.277267
642.068793
642.239265
642.116089
643.116200
643.813310
626.764298
629.847265
631.585128
631.938651
631.144091
633.536135
634.841038
634.914897
633.943983
636.138211
637.315911
637.321725
636.324112
638.450222
639.577256
639.543948
638.510798
640.556837
641.603856
641.493544
640.389457
642.370699
643.406414
616.537117
628.356876
631.313295
630.632679
622.405363
632.145497
634.442894
633.492206
625.291125
634.667690
636.828127
635.839465
627.743242
636.943734
639.044060
638.030878
629.977795
639.022184
641.028367
639.935631
631.830889
640.819442
642.985706
628.216005
631.079416
632.611034
632.859724
632.007987
634.245772
635.434367
635.483357
634.519512
636.611362
637.714062
637.727223
636.762094
638.807789
639.875913
639.859399
638.862709
640.829009
641.811855
641.705363
640.616958
642.492524
643.437897
632.077982
633.003094
633.846286
634.360869
634.703869
635.625113
636.375258
636.785253
637.037595
637.876265
638.572764
638.956680
639.198322
640.019017
640.693533
641.047749
641.246118
641.999696
642.589790
642.843248
642.922201
643.531159
643.941937
633.441744
633.915778
634.516205
635.063067
635.589641
636.255338
636.876910
637.376051
637.838931
638.447183
639.030784
639.511143
639.965699
640.563793
641.130232
641.581741
641.991245
642.523820
643.004431
643.348376
643.623095
643.981320
644.224700
640.532313
640.978658
641.590587
642.194868
642.805117
643.517411
644.202464
644.789730
645.346624
645.993072
646.612731
647.139494
647.639850
648.230151
648.792177
649.257010
649.687176
650.194862
650.661138
651.014222
651.308623
651.640886
651.865566
639.283123
639.995808
640.783424
641.391915
641.933337
642.779351
643.545436
644.083596
644.543212
645.303501
645.991471
646.462009
646.861297
647.561619
648.190350
648.600116
648.931823
649.549859
650.085373
650.390756
650.601247
651.068863
651.404729
636.677248
638.169293
639.356276
639.897004
640.100271
641.392924
642.373916
642.754962
642.834570
644.004741
644.884624
645.186352
645.201080
646.302439
647.119588
647.363683
647.318471
648.334610
649.061066
649.212651
649.071052
649.979562
650.595752
633.038664
636.131594
637.850365
638.188475
637.383572
639.795316
641.123610
641.227053
640.274225
642.514030
643.713871
643.725332
642.707826
644.862209
645.994020
645.952756
644.892991
646.949362
647.990861
647.868380
646.737058
648.717660
649.743587
634.144834
635.812172
637.177954
637.819985
638.087855
639.502272
640.577698
640.983127
641.065916
642.308173
643.243372
643.540488
643.538042
644.698464
645.565060
645.804387
645.745594
646.826170
647.611646
647.773924
647.639673
648.635699
649.328604
634.050180
635.266159
636.482154
637.253004
637.837045
638.998226
639.989279
640.529857
640.914068
641.893398
642.731119
643.149364
643.435378
644.329496
645.097162
645.455796
645.682681
646.502237
647.192975
647.476973
647.626302
648.348962
648.898660
632.251063
633.972994
635.407984
636.111415
636.433288
637.923684
639.062659
639.510289
639.623125
640.911241
641.880435
642.195170
642.203807
643.398651
644.295285
644.553407
644.510237
645.623385
646.440496
646.627069
646.514568
647.540274
648.253299
629.191054
632.419865
634.294221
634.755752
634.042605
636.622709
638.080589
638.258173
637.344552
639.690011
640.963822
641.005108
639.993095
642.231248
643.427056
643.416610
642.374965
644.505962
645.614027
645.534656
644.438719
646.490114
647.566001
630.798143
632.538358
634.002670
634.739733
635.096750
636.623479
637.795255
638.269956
638.406809
639.722031
640.718751
641.057681
641.087507
642.301836
643.215704
643.489017
643.460586
644.590116
645.423185
645.623825
645.523534
646.559630
647.278896
631.112057
632.370734
633.650466
634.489968
635.143553
636.380861
637.439242
638.032348
638.462024
639.498014
640.390645
640.855008
641.180852
642.113517
642.914690
643.301311
643.555261
644.409749
645.134922
645.448699
645.624087
646.370181
646.934069
629.651346
631.403783
632.880813
633.628687
633.994613
635.535792
636.716768
637.192935
637.328430
638.666674
639.688081
640.049439
640.099407
641.318907
642.234372
642.508676
642.480872
643.621854
644.465024
644.673379
644.579139
645.617858
646.338126
626.882545
630.142067
632.044313
632.528617
631.830698
634.445487
635.923902
636.103888
635.176179
637.576995
638.898591
638.981765
638.012171
640.254177
641.453987
641.445930
640.400324
642.560111
643.688760
643.624233
642.540896
644.596687
645.675140
628.794450
630.545799
632.021149
632.766340
633.127610
634.660792
635.832362
636.299360
636.426738
637.758329
638.775051
639.133250
639.180127
640.396770
641.310700
641.583581
641.554220
642.692647
643.532915
643.738497
643.641708
644.678182
645.397471
629.404664
630.660706
631.936781
632.771710
633.417140
634.636669
635.674696
636.248763
636.662012
637.684393
638.568339
639.028351
639.351266
640.277199
641.072927
641.456344
641.707716
642.556723
643.276353
643.585923
643.757857
644.498684
645.059614
628.250839
629.985949
631.444820
632.177831
632.528018
634.021693
635.159049
635.604030
635.716548
637.009859
637.994324
638.330392
638.361980
639.561436
640.464409
640.733614
640.704160
641.823371
642.647904
642.844774
642.743681
643.768403
644.481016
625.819912
629.039250
630.905505
631.365125
630.657745
633.177803
634.585110
634.722892
633.779675
636.091714
637.349137
637.390941
636.395689
638.600336
639.778112
639.764105
638.728825
640.839880
641.935858
641.854946
640.768482
642.795534
643.859868
628.073417
629.784061
631.204409
631.892855
632.194835
633.636169
634.723114
635.123234
635.194595
636.446035
637.392932
637.698522
637.704755
638.880211
639.762596
640.015212
639.970308
641.071059
641.877326
642.058412
641.943698
642.956181
643.661400
629.112331
630.309947
631.501736
632.245915
632.796459
633.907552
634.843703
635.332091
635.669010
636.604520
637.411608
637.812986
638.089012
638.965471
639.719780
640.072971
640.297289
641.106220
641.786647
642.064387
642.209385
642.922283
643.465687
628.518192
630.150079
631.478693
632.085586
632.314360
633.670062
634.684579
635.035397
635.070986
636.257316
637.152860
637.430883
637.421909
638.556073
639.405798
639.642395
639.587709
640.652985
641.426633
641.585482
641.452440
642.435397
643.119920
626.817732
629.842605
631.510145
631.808230
630.967342
633.304334
634.563667
634.612011
633.622773
635.785088
636.935953
636.930920
635.926599
638.031270
639.139587
639.100864
638.063997
640.089199
641.115583
640.995255
639.880933
641.835612
642.848774
629.876281
631.329430
632.472219
632.967430
633.119474
634.341947
635.250766
635.566151
635.588174
636.692737
637.523908
637.799069
637.802380
638.876194
639.677196
639.920239
639.881792
640.886747
641.606020
641.758545
641.621979
642.520698
643.130186
632.067767
632.755002
633.503472
634.063211
634.545820
635.321131
636.012052
636.477412
636.869892
637.567848
638.206958
638.644688
639.022855
639.703951
640.321248
640.728330
641.061597
641.677081
642.210938
642.517396
642.729629
643.194463
643.527811
633.102227
633.527192
634.101579
634.655449
635.203714
635.843932
636.451984
636.963348
637.449835
638.034257
638.604659
639.096179
639.572589
640.145884
640.698267
641.160132
641.590913
642.098933
642.565969
642.920699
643.216566
643.548401
643.772271
640.134954
640.551971
641.147226
641.756331
642.379007
643.078480
643.755673
644.350550
644.920179
645.554296
646.166803
646.701874
647.215523
647.794026
648.349270
648.822747
649.266767
649.763835
650.224509
650.586856
650.894405
651.212904
651.425204
639.053722
639.654848
640.388985
641.018680
641.616471
642.403831
643.140252
643.706560
644.223209
644.926797
645.586734
646.086331
646.542974
647.187438
647.788457
648.227092
648.615950
649.179963
649.689406
650.024262
650.290265
650.697600
650.991192
637.035038
638.069661
639.081194
639.711837
640.189110
641.201641
642.071774
642.558612
642.911085
643.808587
644.581869
644.990404
645.276604
646.107857
646.818868
647.167908
647.390507
648.141621
648.765168
649.022264
649.144438
649.775012
650.245789
634.803586
636.420522
637.725036
638.319196
638.547653
639.916288
640.953549
641.337126
641.404033
642.624292
643.542041
643.833903
643.827865
644.971881
645.822821
646.056681
645.993089
647.055419
647.822485
647.975424
647.831378
648.800275
649.470835
634.569429
635.755680
636.932167
637.667110
638.218502
639.341661
640.299898
640.817554
641.184037
642.143478
642.966464
643.377059
643.656739
644.536214
645.289761
645.639254
645.857779
646.662461
647.338335
647.611397
647.750134
648.456218
648.993632
634.071300
635.065565
636.174830
636.987241
637.683545
638.726456
639.658337
640.255837
640.754911
641.620618
642.402907
642.879805
643.280769
644.061022
644.770675
645.183990
645.522156
646.230690
646.866147
647.205424
647.462996
648.064775
648.530225
632.684302
633.923001
635.168723
635.968462
636.580413
637.773708
638.793484
639.356303
639.758768
640.758181
641.613877
642.045876
642.343324
643.249978
644.028929
644.396507
644.632277
645.465097
646.169470
646.465376
646.625807
647.360677
647.917574
630.988452
632.728337
634.185664
634.912140
635.257354
636.770509
637.930782
638.397149
638.526903
639.829928
640.815529
641.146249
641.169832
642.372149
643.275890
643.541242
643.505707
644.627570
645.453206
645.647108
645.541028
646.575176
647.292928
631.231663
632.488667
633.764219
634.598544
635.246642
636.476544
637.529704
638.120919
638.548892
639.574726
640.456172
640.911016
641.228833
642.154603
642.950876
643.333799
643.584000
644.431499
645.149397
645.456650
645.627029
646.371737
646.935350
631.138691
632.174233
633.347172
634.230192
634.998877
636.117064
637.116702
637.769672
638.317864
639.237052
640.070440
640.591045
641.030528
641.848476
642.592152
643.034630
643.400365
644.139412
644.803672
645.167024
645.446213
646.070641
646.551204
630.098138
631.361446
632.646364
633.491638
634.150872
635.393196
636.455457
637.051216
637.483557
638.525779
639.425703
639.896789
640.228122
641.163940
641.967646
642.356581
642.611982
643.465597
644.188132
644.497865
644.669733
645.417943
645.984282
628.709958
630.464064
631.942866
632.693495
633.062377
634.602426
635.782593
636.259314
636.396452
637.732312
638.752194
639.112356
639.160566
640.381837
641.300543
641.578156
641.553013
642.687746
643.523134
643.722479
643.619493
644.661542
645.385252
629.243778
630.505672
631.788670
632.630625
633.284611
634.519032
635.572099
636.158767
636.582910
637.618252
638.513061
638.980561
639.308930
640.242078
641.043854
641.431263
641.685092
642.536340
643.256271
643.563611
643.733275
644.479466
645.044788
629.438235
630.469948
631.637542
632.513754
633.272164
634.373579
635.353917
635.988267
636.519909
637.425105
638.248493
638.762731
639.197484
640.009858
640.749014
641.188617
641.551679
642.285710
642.944734
643.303899
643.579395
644.199218
644.677139
628.695566
629.945038
631.211564
632.036414
632.670640
633.872971
634.895323
635.457978
635.861120
636.865212
637.731792
638.178386
638.490927
639.407308
640.196237
640.575749
640.823553
641.662443
642.372067
642.674089
642.840605
643.576657
644.135131
627.630678
629.358136
630.802304
631.516678
631.845996
633.319118
634.437050
634.865424
634.962724
636.235501
637.200985
637.521572
637.540377
638.728265
639.621756
639.883755
639.847707
640.956380
641.770608
641.958704
641.850285
642.870498
643.580625
628.518679
629.744418
630.972591
631.752185
632.337176
633.486987
634.458637
634.975674
635.336929
636.299928
637.129639
637.545800
637.832649
638.725128
639.493207
639.855410
640.087204
640.908580
641.601253
641.888617
642.042204
642.766266
643.317264
629.141730
630.118995
631.203725
631.987254
632.647279
633.641312
634.519658
635.065630
635.517317
636.339400
637.088617
637.544106
637.930291
638.694534
639.392062
639.799051
640.132327
640.829961
641.453745
641.783837
642.033729
642.626551
643.086906
628.940212
630.100355
631.243008
631.941542
632.450315
633.516456
634.414569
634.876594
635.192531
636.099275
636.881614
637.267396
637.531663
638.390443
639.129366
639.473493
639.689795
640.481742
641.145152
641.410397
641.543862
642.240563
642.772030
628.553609
630.132987
631.395101
631.947316
632.129691
633.431526
634.401529
634.726137
634.742222
635.899371
636.769577
637.035026
637.016376
638.132956
638.966571
639.197212
639.137075
640.182959
640.936776
641.084441
640.939666
641.897258
642.560606
630.236171
631.241016
632.211159
632.794619
633.216928
634.160466
634.958926
635.379098
635.670830
636.506443
637.230861
637.607899
637.874184
638.682842
639.379008
639.723422
639.945572
640.687141
641.302068
641.555159
641.675538
642.299467
642.765521
631.853597
632.430801
633.125387
633.704489
634.241391
634.957514
635.618917
636.112734
636.562309
637.204530
637.815143
638.279679
638.712083
639.336964
639.925356
640.358476
640.745026
641.304222
641.809114
642.141346
642.405571
642.809560
643.100682
632.723667
633.118990
633.675372
634.232169
634.791148
635.417758
636.018051
636.537674
637.037598
637.610198
638.173063
638.671530
639.159349
639.719322
640.262948
640.730716
641.172085
641.666370
642.124523
642.485188
642.791392
643.108017
643.318934
639.560093
640.007631
640.621944
641.229015
641.841732
642.555709
643.241656
643.829324
644.386757
645.034611
645.656262
646.185193
646.687719
647.280277
647.844790
648.312527
648.746175
649.257994
649.729011
650.087029
650.385605
650.720091
650.945610
638.311376
639.024824
639.814730
640.426137
640.970157
641.817740
642.584464
643.122617
643.582407
644.344682
645.035249
645.508331
645.909980
646.612705
647.243990
647.656678
647.991887
648.614103
649.154682
649.465773
649.681285
650.150251
650.486230
635.708871
637.199873
638.388383
638.931986
639.138081
640.431903
641.412992
641.793028
641.871404
643.045464
643.929369
644.234331
644.251635
645.355645
646.175391
646.422363
646.380647
647.400859
648.132937
648.292174
648.158693
649.065257
649.679550
632.078710
635.166197
636.884802
637.225395
636.423841
638.835853
640.163706
640.264810
639.306841
641.555262
642.761228
642.776702
641.761719
643.919036
645.053222
645.014513
643.958145
646.017844
647.065168
646.953053
645.838169
647.807950
648.828766
633.181141
634.847661
636.214465
636.858761
637.129175
638.544840
639.620935
640.026288
640.108791
641.355830
642.296351
642.598001
642.598829
643.761091
644.628841
644.869510
644.812681
645.895774
646.685358
646.854006
646.727015
647.720558
648.411053
633.081202
634.300708
635.520053
636.293971
636.880884
638.043862
639.036660
639.579169
639.965534
640.948016
641.790984
642.215108
642.505856
643.399797
644.166374
644.524580
644.751868
645.572500
646.265249
646.552265
646.704758
647.428253
647.977246
631.267755
633.002296
634.445705
635.154695
635.481286
636.973297
638.114719
638.566410
638.684289
639.973060
640.947648
641.271319
641.289544
642.478662
643.370128
643.625564
643.581216
644.693775
645.510667
645.697040
645.584093
646.613341
647.327051
628.179252
631.440176
633.330471
633.801138
633.096765
635.676541
637.137323
637.322247
636.421655
638.760618
640.037933
640.091831
639.102273
641.320677
642.505959
642.490997
641.447054
643.575716
644.680910
644.596737
643.492095
645.553101
646.632174
629.812621
631.566516
633.040840
633.785266
634.148640
635.678231
636.853972
637.334815
637.478658
638.793822
639.793296
640.138678
640.176306
641.384367
642.293258
642.563920
642.533334
643.659117
644.487205
644.681911
644.576239
645.615188
646.336470
630.142783
631.406914
632.692004
633.537430
634.196920
635.437674
636.500293
637.099284
637.534644
638.571195
639.464184
639.929714
640.256601
641.188648
641.990044
642.377408
642.630905
643.479154
644.195739
644.499963
644.667649
645.415231
645.981799
628.692035
630.447469
631.926783
632.680782
633.054727
634.597189
635.781762
636.265278
636.409315
637.744014
638.761496
639.119265
639.165208
640.387732
641.308717
641.589082
641.566342
642.694801
643.522946
643.714407
643.603901
644.649537
645.376323
625.925463
629.188791
631.093691
631.586366
630.903585
633.512572
634.992991
635.183328
634.274045
636.660500
637.973112
638.048786
637.069093
639.319877
640.529127
640.533248
639.506803
641.639520
642.745734
642.655656
641.536800
643.617690
644.708996
627.839243
629.592958
631.071249
631.821943
632.190623
633.725126
634.900574
635.375117
635.510977
636.838507
637.850421
638.204184
638.247059
639.466874
640.385813
640.664795
640.640674
641.766678
642.592295
642.781745
642.669468
643.712991
644.438556
628.451631
629.709741
630.988011
631.825816
632.474937
633.698504
634.741918
635.322705
635.741818
636.763576
637.645293
638.103161
638.424504
639.351017
640.148385
640.533787
640.785597
641.628054
642.339062
642.639704
642.804674
643.546750
644.110042
627.297247
629.036307
630.497330
631.231070
631.581971
633.081786
634.226458
634.679853
634.800419
636.091708
637.073646
637.408207
637.438999
638.637879
639.540911
639.811006
639.782097
640.895393
641.713398
641.904151
641.798225
642.824065
643.538138
624.860927
628.089870
629.959247
630.417593
629.705734
632.236250
633.653070
633.802271
632.874692
635.177575
636.430261
636.470366
635.474729
637.678013
638.855367
638.843022
637.812277
639.913851
641.002907
640.916014
639.822678
641.853963
642.920378
627.125600
628.839793
630.261530
630.949500
631.250826
632.697156
633.790505
634.198316
634.277408
635.527412
636.472478
636.776911
636.782286
637.956788
638.838473
639.091061
639.046328
640.142433
640.944392
641.121914
641.004273
642.017683
642.723643
628.170578
629.369478
630.561948
631.306455
631.857780
632.970701
633.910277
634.403373
634.744774
635.681590
636.488467
636.888658
637.163092
638.039429
638.793456
639.145941
639.369000
640.175156
640.852914
641.128652
641.272327
641.984742
642.527956
627.578117
629.211497
630.541272
631.149801
631.381151
632.735496
633.750792
634.104463
634.143299
635.331539
636.227002
636.502422
636.489243
637.625967
638.477070
638.713324
638.657244
639.720224
640.491857
640.649561
640.516133
641.497522
642.181129
625.876640
628.904876
630.574546
630.876162
630.042787
632.372606
633.630136
633.680204
632.693628
634.857947
636.008294
635.998126
634.982443
637.096762
638.209010
638.170552
637.132509
639.155210
640.179687
640.058820
638.945769
640.896914
641.908392
628.939532
630.393771
631.537303
632.033776
632.187921
633.408218
634.316944
634.634406
634.659212
635.765912
636.597330
636.870001
636.869006
637.945172
638.747199
638.989383
638.949016
639.951451
640.668552
640.819739
640.682533
641.579302
642.187627
631.133680
631.820904
632.569076
633.128620
633.611381
634.386453
635.078494
635.546328
635.941700
636.641938
637.281944
637.718887
638.095294
638.775904
639.392191
639.797354
640.128090
640.740822
641.272197
641.576732
641.787533
642.250957
642.583479
632.169281
632.593882
633.167571
633.720754
634.268723
634.909273
635.518899
636.032887
636.522275
637.109024
637.680589
638.171933
638.647214
639.219194
639.769736
640.229154
640.657088
641.162185
641.626562
641.979115
642.273298
642.603843
642.827003
638.946831
639.444530
640.085848
640.686508
641.277872
642.017945
642.717905
643.293650
643.827876
644.501164
645.137365
645.655671
646.136323
646.754554
647.333678
647.791183
648.203777
648.741737
649.228366
649.577676
649.856873
650.219060
650.464650
637.363122
638.318816
639.205782
639.772558
640.176286
641.171255
641.997651
642.479464
642.797058
643.704086
644.454384
644.873261
645.135807
645.981834
646.672140
647.031539
647.230185
647.994196
648.594164
648.854523
648.938115
649.553119
649.967301
633.061451
635.987370
637.572688
637.869302
637.063438
639.381290
640.643473
640.750888
639.824153
642.006666
643.168840
643.206626
642.233929
644.332959
645.427023
645.410870
644.395064
646.394812
647.398087
647.300398
646.212257
648.101993
649.054141
620.662404
632.697003
635.729000
635.085242
626.832869
636.712908
639.085356
638.165111
629.851375
639.459992
641.697040
640.707101
632.438534
641.855381
644.006109
642.977575
634.784070
643.986183
646.034524
644.949380
636.808038
645.851078
648.031275
630.438616
633.581442
635.365681
635.755982
634.994675
637.455985
638.824471
638.947321
638.004719
640.281326
641.511396
641.536369
640.527485
642.704934
643.856876
643.823485
642.771574
644.852946
645.922533
645.822781
644.720605
646.718584
647.762340
631.676042
633.382999
634.796161
635.479218
635.782743
637.241566
638.354222
638.784923
638.887072
640.158613
641.120164
641.435707
641.447467
642.625507
643.506542
643.754580
643.704004
644.803552
645.608803
645.787550
645.669000
646.683191
647.387670
628.465503
631.715131
633.588397
634.040437
633.316827
635.875185
637.316438
637.485536
636.571813
638.898017
640.164898
640.211001
639.214452
641.423453
642.599143
642.575661
641.523730
643.643401
644.740213
644.649132
643.538347
645.592292
646.666640
616.454839
628.905104
632.150804
631.620833
623.321405
633.517836
636.049486
635.208395
626.897779
636.653786
638.972378
638.015020
629.731901
639.248954
641.454781
640.433956
632.168896
641.517408
643.630040
642.543512
634.255905
643.542837
645.809016
627.007993
630.278243
632.183482
632.671538
631.985080
634.582329
636.059036
636.257905
635.370210
637.723125
639.014415
639.081189
638.102960
640.330726
641.523823
641.515312
640.476465
642.608444
643.714990
643.630309
642.524995
644.588808
645.671130
628.726812
630.484547
631.966829
632.721783
633.096251
634.637694
635.823188
636.310662
636.459446
637.788152
638.799959
639.154657
639.199185
640.416557
641.333072
641.609607
641.583099
642.708932
643.534728
643.724991
643.614570
644.656450
645.380938
625.898446
629.163726
631.071554
631.567917
630.889477
633.502740
634.988490
635.185178
634.281598
636.669612
637.982384
638.058130
637.078626
639.329548
640.539006
640.543161
639.516108
641.646465
642.749669
642.656546
641.535337
643.615718
644.707132
614.251833
626.665240
629.918207
629.405970
621.107261
631.354858
633.907416
633.053320
624.613769
634.536806
636.906582
635.960929
627.623657
637.235586
639.478007
638.483757
630.261666
639.587761
641.692700
640.584744
632.207495
641.587646
643.878454
625.049575
628.312535
630.218900
630.711857
630.028334
632.633582
634.110317
634.298261
633.386671
635.767306
637.074190
637.145648
636.162908
638.410853
639.618028
639.620786
638.592470
640.720045
641.820642
641.725829
640.603335
642.681378
643.771332
627.046130
628.794942
630.268881
631.016291
631.381801
632.904910
634.071052
634.540973
634.674374
635.987369
636.986942
637.333322
637.372120
638.583159
639.495337
639.770558
639.743910
640.862014
641.681542
641.869239
641.758349
642.792741
643.512824
624.523240
627.763186
629.650138
630.129426
629.440977
631.998337
633.441602
633.614746
632.708827
635.032793
636.303970
636.359205
635.376227
637.591249
638.778031
638.772837
637.747771
639.854638
640.947663
640.863076
639.771825
641.808159
642.878301
613.258753
625.584638
628.794839
628.262076
620.033386
630.102798
632.579803
631.707920
623.404984
633.090353
635.377601
634.407314
626.140151
635.618004
637.814177
636.810123
628.647634
637.878965
639.962764
638.888058
630.715298
639.868301
642.104698
624.357936
627.571196
629.417576
629.850702
629.112755
631.615356
633.006592
633.134463
632.187997
634.470034
635.704113
635.729622
634.721766
636.911737
638.076801
638.054239
637.013884
639.103411
640.180794
640.084109
638.982397
641.005557
642.066907
626.788127
628.468013
629.851428
630.505884
630.777458
632.183649
633.243278
633.627767
633.689701
634.912053
635.834644
636.125154
636.121236
637.277750
638.144421
638.387621
638.335653
639.414774
640.201311
640.368132
640.242444
641.241662
641.938355
624.881439
627.968446
629.709070
630.066841
629.280909
631.667485
632.973285
633.052384
632.087569
634.285764
635.463910
635.464680
634.455107
636.590282
637.720265
637.685944
636.650047
638.691387
639.734518
639.622261
638.518526
640.495695
641.529428
614.642669
626.478815
629.441059
628.771359
620.590069
630.285821
632.576360
631.628508
623.431890
632.813065
634.972746
633.970160
625.810077
635.071305
637.183438
636.170931
628.116969
637.154782
639.157131
638.064508
629.972594
638.944014
641.105885
626.339544
629.206306
630.739988
630.992298
630.148397
632.379281
633.567275
633.620159
632.661544
634.757715
635.861265
635.869353
634.891904
636.946237
638.016702
637.998266
636.997837
638.958986
639.937568
639.828700
638.740167
640.610963
641.553930
630.207723
631.133138
631.976220
632.491080
632.835277
633.756256
634.508723
634.923481
635.181328
636.024464
636.722939
637.105595
637.343636
638.163615
638.835943
639.186206
639.379575
640.127765
640.713060
640.962864
641.039214
641.645429
642.054643
631.573725
632.047318
632.646879
633.193031
633.719674
634.386457
635.011285
635.515502
635.983921
636.596676
637.182657
637.662867
638.115317
638.710787
639.273463
639.720078
640.124004
640.650918
641.126425
641.466232
641.737788
642.093596
642.335655
638.581022
639.029545
639.645692
640.255028
640.869997
641.585895
642.273339
642.862349
643.421585
644.072243
644.697448
645.230217
645.736621
646.333087
646.901503
647.373302
647.811586
648.328970
648.806235
649.170507
649.474386
649.812198
650.039048
637.332439
638.046769
638.838424
639.452020
639.998194
640.847559
641.615541
642.154726
642.616159
643.381543
644.076101
644.553332
644.959038
645.665830
646.300992
646.717500
647.057078
647.684868
648.231836
648.549370
648.770342
649.242525
649.579602
634.730562
636.222208
637.412266
637.957898
638.165978
639.461391
640.443389
640.823949
640.903663
642.081503
642.970233
643.279894
643.301531
644.409900
645.233426
645.483650
645.445601
646.471214
647.209610
647.375199
647.247092
648.156479
648.771422
631.101470
634.189362
635.909348
636.251863
635.452198
637.865740
639.194354
639.295696
638.338871
640.591946
641.803697
641.824551
640.814233
642.976200
644.113891
644.077574
643.023682
645.088007
646.140639
646.033638
644.922945
646.894690
647.915830
632.203996
633.871281
635.239869
635.886441
636.159047
637.576457
638.653698
639.060000
639.144501
640.396314
641.343042
641.650867
641.657077
642.823781
643.694386
643.936654
643.881263
644.966911
645.759284
645.930327
645.805036
646.799379
647.490126
632.103351
633.324224
634.546226
635.323271
635.913089
637.078302
638.072898
638.617320
639.006583
639.993933
640.843385
641.274366
641.571082
642.469109
643.237696
643.596539
643.823996
644.644923
645.337608
645.623921
645.775353
646.498340
647.047508
630.288910
632.025450
633.472585
634.185857
634.516383
636.011244
637.155173
637.609706
637.731231
639.024878
640.005976
640.336779
640.361177
641.553857
642.446466
642.701583
642.656193
643.767236
644.581767
644.764923
644.648666
645.676269
646.390053
627.200306
630.463634
632.358358
632.834235
632.134827
634.718130
636.182242
636.371001
635.474809
637.818417
639.101645
639.162124
638.178291
640.399574
641.585426
641.569618
640.523915
642.650013
643.751574
643.662942
642.554001
644.612643
645.691443
628.834265
630.590715
632.069777
632.819787
633.188679
634.722882
635.903102
636.388742
636.537458
637.857107
638.861427
639.211922
639.253977
640.464495
641.374038
641.644030
641.611625
642.734350
643.558224
643.748096
643.637996
644.674346
645.394952
629.164398
630.431360
631.721860
632.573417
633.239090
634.485485
635.553741
636.158569
636.599320
637.639901
638.536317
639.005161
639.335006
640.269136
641.071564
641.458842
641.710829
642.555699
643.267595
643.566712
643.729936
644.474856
645.040549
627.712086
629.470917
630.957559
631.718670
632.099663
633.648536
634.839698
635.330129
635.480229
636.818229
637.837640
638.197084
638.244714
639.469023
640.391460
640.672414
640.648617
641.773243
642.596096
642.782063
642.666960
643.709923
644.435801
624.947533
628.214346
630.126727
630.626804
629.951538
632.567262
634.054821
634.252846
633.350267
635.739400
637.053041
637.129544
636.150894
638.403243
639.613954
639.618894
638.591648
640.720006
641.820484
641.724733
640.601281
642.679565
643.769971
626.867330
628.623875
630.107650
630.864857
631.240582
632.782006
633.964761
634.446870
634.589154
635.919946
636.933485
637.288545
637.332774
638.553775
639.473276
639.752089
639.726349
640.848174
641.668423
641.852576
641.736040
642.777098
643.501752
627.484435
628.744797
630.027448
630.870896
631.526476
632.756926
633.807669
634.395875
634.821317
635.846987
636.731283
637.191452
637.514928
638.442303
639.238951
639.622815
639.872030
640.710360
641.416404
641.712169
641.873229
642.613050
643.175476
626.333885
628.074720
629.539351
630.278004
630.634801
632.141347
633.293399
633.754384
633.881592
635.177104
636.162279
636.500109
636.534187
637.733733
638.634560
638.901908
638.869644
639.978673
640.791875
640.977956
640.868296
641.892141
642.605476
623.900586
627.130914
629.003310
629.465916
628.759368
631.296302
632.720407
632.877361
631.956834
634.263966
635.520133
635.563868
634.571788
636.775673
637.950479
637.935043
636.900761
638.998073
640.082507
639.991143
638.894205
640.923762
641.989563
626.167118
627.882604
629.306982
629.998686
630.304742
631.756845
632.856858
633.271819
633.357566
634.612403
635.561456
635.869526
635.877802
637.052975
637.933006
638.182978
638.135029
639.227316
640.025213
640.198895
640.078168
641.089831
641.795056
627.212892
628.413145
629.608083
630.355932
630.911428
632.029371
632.974827
633.474329
633.821970
634.764133
635.575522
635.979409
636.256445
637.133620
637.886711
638.237234
638.457625
639.260548
639.934950
640.207643
640.348833
641.059453
641.601735
626.620561
628.255487
629.587720
630.199340
630.434414
631.793095
632.813581
633.173062
633.217843
634.411788
635.312131
635.591282
635.580525
636.718259
637.568993
637.803903
637.745737
638.805979
639.574875
639.730297
639.594982
640.574480
641.256928
624.919468
627.949416
629.621512
629.926012
629.096049
631.429697
632.691958
632.747461
631.766608
633.936815
635.092188
635.085687
634.072259
636.187652
637.299813
637.260394
636.220682
638.240932
639.263072
639.140466
638.026022
639.975163
640.985322
627.984288
629.439845
630.585367
631.084303
631.241489
632.465491
633.378889
633.701772
633.732310
634.844701
635.680939
635.957081
635.958163
637.035224
637.837080
638.078260
638.036224
639.036426
639.751369
639.900848
639.762195
640.657269
641.264480
630.180586
630.868745
631.618484
632.180146
632.665721
633.444494
634.141252
634.614539
635.015605
635.721262
636.365787
636.805956
637.184230
637.865499
638.481406
638.885381
639.214327
639.824888
640.354131
640.656844
640.866085
641.328074
641.659707
631.217516
631.642865
632.217907
632.773048
633.323749
633.968011
634.582375
635.101807
635.596820
636.188809
636.764691
637.259093
637.736098
638.308584
638.858601
639.316701
639.742757
640.245680
640.707906
641.058561
641.351130
641.680357
641.902746
638.176918
638.595913
639.194944
639.808743
640.436105
641.139595
641.819873
642.417395
642.990542
643.630331
644.249919
644.792436
645.313524
645.899617
646.462419
646.943677
647.396602
647.904588
648.377575
648.752262
649.070287
649.395222
649.609971
637.096101
637.698856
638.436512
639.070710
639.672964
640.464051
641.202972
641.771025
642.290561
643.000698
643.668788
644.176428
644.640743
645.293235
645.901815
646.347629
646.744701
647.319937
647.842304
648.190172
648.467242
648.880797
649.176233
635.079427
636.114716
637.129063
637.763728
638.244998
639.260871
640.132570
640.619408
640.973162
641.879459
642.663122
643.080693
643.374667
644.214972
644.933519
645.288256
645.517076
646.279929
646.917041
647.187610
647.321300
647.957253
648.428681
632.851684
634.467917
635.774394
636.372068
636.604064
637.975985
639.014276
639.396323
639.462193
640.694818
641.625646
641.927675
641.929137
643.083694
643.941903
644.179238
644.118243
645.192346
645.971961
646.136566
646.002296
646.974687
647.645107
632.617222
633.804137
634.983478
635.722639
636.278301
637.404998
638.365215
638.883700
639.252729
640.222837
641.058892
641.481415
641.770921
642.659543
643.418771
643.770763
643.991290
644.802410
645.485340
645.764592
645.908018
646.615716
647.153084
632.117910
633.114334
634.228144
635.046444
635.748545
636.795765
637.731033
638.331997
638.836395
639.711859
640.507155
640.997504
641.409987
642.198104
642.911496
643.325788
643.664207
644.374196
645.010856
645.350414
645.607558
646.208630
646.673808
630.729525
631.971716
633.223996
634.032041
634.652186
635.850513
636.874908
637.443418
637.853242
638.861693
639.730131
640.176374
640.486235
641.399233
642.179900
642.546625
642.780481
643.611187
644.312386
644.604084
644.760270
645.492246
646.048381
629.032993
630.777368
632.242875
632.980009
633.336391
634.855027
636.021253
636.495680
636.635213
637.945912
638.942638
639.286715
639.322532
640.529148
641.433161
641.696582
641.657692
642.775447
643.595380
643.782620
643.670442
644.700083
645.416401
629.276679
630.538465
631.822741
632.668195
633.327747
634.566171
635.627958
636.229078
636.667247
637.701170
638.591659
639.056559
639.383316
640.313345
641.110617
641.492332
641.739310
642.581396
643.291896
643.590921
643.753967
644.493839
645.055749
629.184127
630.224860
631.407250
632.302136
633.083216
634.212301
635.223135
635.888250
636.447726
637.374182
638.213554
638.740208
639.185252
640.007263
640.753351
641.196352
641.559867
642.292377
642.947571
643.301274
643.572196
644.191656
644.670529
628.144222
629.413450
630.709158
631.567729
632.241079
633.495555
634.570990
635.181693
635.627629
636.674738
637.576839
638.050131
638.383992
639.323735
640.131503
640.523224
640.778243
641.623436
642.334729
642.633264
642.795966
643.539145
644.103956
626.759651
628.520115
630.010179
630.775044
631.159722
632.711846
633.906228
634.400380
634.554432
635.891925
636.911120
637.271320
637.320398
638.545674
639.468992
639.750817
639.727494
640.851054
641.673325
641.860606
641.748098
642.785304
643.507599
627.301681
628.568841
629.861467
630.716066
631.384268
632.631918
633.699691
634.302732
634.741322
635.781526
636.677985
637.147140
637.477799
638.413824
639.217679
639.606322
639.858656
640.700740
641.409157
641.705527
641.866552
642.608110
643.171923
627.504992
628.540688
629.716038
630.602904
631.373898
632.488851
633.484102
634.134165
634.679365
635.591599
636.419275
636.937796
637.377119
638.191487
638.929313
639.366523
639.725262
640.451056
641.100019
641.449355
641.717043
642.332730
642.809227
626.770628
628.022796
629.295359
630.129083
630.774492
631.990290
633.027977
633.607111
634.024990
635.036329
635.908399
636.361596
636.682066
637.599951
638.383399
638.757490
638.999180
639.829672
640.529681
640.822219
640.981079
641.713831
642.271298
625.712525
627.441497
628.890330
629.612106
629.951232
631.437457
632.570871
633.016816
633.131189
634.409767
635.380534
635.708298
635.735626
636.924843
637.812039
638.067921
638.025557
639.125646
639.930502
640.109243
639.992841
641.010903
641.720533
626.603016
627.830664
629.063244
629.849544
630.443474
631.604873
632.590360
633.122810
633.498642
634.470183
635.306923
635.730162
636.023294
636.917243
637.681771
638.039060
638.265042
639.079023
639.763716
640.043414
640.190739
640.911925
641.461830
627.226214
628.206120
629.295529
630.085456
630.753604
631.757525
632.647673
633.206719
633.671145
634.503639
635.261555
635.724308
636.115831
636.881936
637.577787
637.981334
638.309885
639.001402
639.618814
639.943228
640.188528
640.777883
641.236390
627.023314
628.187269
629.335274
630.040236
630.556613
631.631014
632.539121
633.012415
633.339881
634.258211
635.050380
635.443562
635.712645
636.573770
637.312418
637.654549
637.867477
638.654157
639.312484
639.573976
639.704602
640.397028
640.925764
626.635756
628.220312
629.488350
630.047048
630.236906
631.545584
632.524304
632.858968
632.885491
634.055118
634.935743
635.208484
635.194144
636.313414
637.147511
637.377149
637.314859
638.355656
639.105127
639.250555
639.104871
640.056957
640.716762
628.323599
629.331957
630.306755
630.895608
631.324298
632.274848
633.082164
633.512631
633.815288
634.662492
635.396706
635.780673
636.051073
636.861854
637.558161
637.901216
638.120740
638.857993
639.468957
639.719420
639.837811
640.457794
640.921158
629.946392
630.525798
631.223828
631.807386
632.350016
633.073375
633.743955
634.248372
634.709051
635.362071
635.981715
636.452682
636.888850
637.515257
638.103218
638.534388
638.917806
639.472945
639.973901
640.302942
640.564461
640.965499
641.254718
630.819539
631.216500
631.775748
632.336580
632.901060
633.535009
634.144616
634.674921
635.185893
635.768854
636.340285
636.844840
637.336151
637.897300
638.440135
638.905601
639.343570
639.833814
640.287973
640.645165
640.948405
641.262459
641.471829
637.596281
638.045547
638.663287
639.274902
639.892563
640.611347
641.301405
641.892752
642.454818
643.109951
643.740056
644.277353
644.788045
645.389185
645.961986
646.437728
646.880328
647.403702
647.887619
648.258304
648.567691
648.908950
649.136861
636.348134
637.062779
637.855617
638.471086
639.019525
639.871645
640.641667
641.181877
641.644736
642.415921
643.116471
643.598299
644.007804
644.720063
645.359761
645.779207
646.121717
646.756703
647.311444
647.635931
647.862796
648.338989
648.676896
633.747768
635.238445
636.428756
636.975362
637.184527
638.482966
639.465987
639.844198
639.920210
641.108880
642.006548
642.320509
642.343449
643.460395
644.289174
644.539527
644.499182
645.536514
646.285281
646.458047
646.335056
647.250344
647.866041
630.121738
633.205932
634.925042
635.267477
634.466376
636.884928
638.213846
638.307827
637.333643
639.611294
640.836738
640.860758
639.843880
642.023181
643.167814
643.126955
642.056595
644.145034
645.211152
645.109079
643.996622
645.979158
647.002846
631.220529
632.886297
634.255110
634.903129
635.177305
636.597677
637.675654
638.079402
638.160300
639.423531
640.380325
640.693816
640.702521
641.878548
642.754124
642.995317
642.935696
644.030403
644.829514
645.003157
644.877965
645.875733
646.567684
631.121301
632.339775
633.562067
634.341956
634.935411
636.102947
637.098837
637.643902
638.034816
639.028891
639.886077
640.323614
640.625712
641.531034
642.303998
642.663679
642.890564
643.714166
644.408791
644.695366
644.846088
645.567994
646.116808
629.319055
631.046140
632.490894
633.208028
633.544978
635.040622
636.185512
636.642020
636.766961
638.065794
639.053070
639.389147
639.417300
640.619079
641.517099
641.773779
641.728072
642.839936
643.654666
643.837884
643.722127
644.743769
645.454996
626.256260
629.492580
631.379857
631.860758
631.173908
633.753091
635.217177
635.408797
634.517318
636.865051
638.152807
638.215372
637.227938
639.464785
640.658296
640.644461
639.597505
641.725181
642.827496
642.741737
641.641519
643.684930
644.757699
627.863732
629.611282
631.088843
631.843961
632.220909
633.757822
634.941472
635.431916
635.586081
636.910277
637.918894
638.272812
638.317191
639.535618
640.450253
640.722217
640.689906
641.812983
642.636935
642.827684
642.718983
643.748257
644.464861
628.178056
629.444491
630.738137
631.595847
632.268927
633.521508
634.596330
635.208652
635.656763
636.701444
637.601242
638.073646
638.407213
639.345775
640.151459
640.540604
640.793409
641.638435
642.350701
642.651198
642.815448
643.554944
644.116755
626.718304
628.479956
629.972685
630.741254
631.130443
632.687352
633.887669
634.389273
634.551062
635.890208
636.910696
637.272948
637.324468
638.551203
639.475688
639.758499
639.736297
640.860971
641.685479
641.876809
641.769011
642.801223
643.520003
623.952748
627.223812
629.143194
629.651326
628.985076
631.609555
633.108071
633.321529
632.440318
634.822004
636.133628
636.212662
635.239362
637.491844
638.703345
638.710057
637.685768
639.812740
640.915862
640.831626
639.732945
641.783237
642.860636
625.878629
627.638131
629.127590
629.892216
630.276518
631.827004
633.020335
633.515159
633.670421
635.002995
636.018183
636.376894
636.426076
637.648714
638.568049
638.847058
638.821727
639.942674
640.763662
640.952285
640.842467
641.872984
642.590781
626.503714
627.765012
629.051641
629.901723
630.565607
631.804732
632.865420
633.464922
633.901054
634.931686
635.820200
636.286104
636.616999
637.546653
638.340362
638.722048
638.969488
639.806138
640.510606
640.805536
640.965877
641.701562
642.261096
625.364828
627.102032
628.568041
629.312707
629.678311
631.192383
632.353969
632.827014
632.966966
634.266328
635.256382
635.602752
635.652279
636.854489
637.744056
638.005498
637.968827
639.075676
639.885822
640.068035
639.954263
640.976457
641.688872
622.948028
626.165082
628.035557
628.504004
627.808628
630.350096
631.783123
631.954237
631.053674
633.357882
634.617101
634.669417
633.693326
635.900346
637.063017
637.040485
635.999312
638.095981
639.177193
639.080327
637.975954
640.006876
641.073090
625.201303
626.913130
628.338528
629.035649
629.349850
630.808893
631.917750
632.343973
632.442067
633.701628
634.656282
634.971913
634.989109
636.167107
637.043335
637.289731
637.238144
638.328201
639.122752
639.292116
639.166956
640.177341
640.882025
626.237457
627.439116
628.637654
629.391045
629.953472
631.079024
632.032871
632.541372
632.898068
633.848308
634.667640
635.079570
635.364022
636.243735
636.995885
637.345206
637.564089
638.364611
639.036240
639.306405
639.445411
640.153332
640.693996
625.637021
627.277347
628.615393
629.232800
629.473975
630.840663
631.869080
632.235689
632.286993
633.491667
634.402256
634.691126
634.689032
635.827658
636.678104
636.913494
636.856150
637.913468
638.680245
638.835656
638.701736
639.675917
640.355044
623.926922
626.968397
628.648437
628.958688
628.133182
630.476120
631.746127
631.806780
630.827537
633.013321
634.181306
634.186853
633.187279
635.298373
636.409218
636.371732
635.337019
637.351459
638.371592
638.252113
637.146978
639.083743
640.088093
627.001485
628.462924
629.614542
630.119149
630.282069
631.513721
632.434556
632.763877
632.800296
633.923281
634.769599
635.054981
635.064067
636.142005
636.944350
637.186948
637.146706
638.144956
638.858932
639.009656
638.873462
639.763761
640.367832
629.204608
629.896031
630.650430
631.217443
631.709044
632.494846
633.198949
633.679454
634.087771
634.801820
635.454389
635.901633
636.285427
636.969263
637.586617
637.991722
638.321364
638.931326
639.460003
639.762744
639.972049
640.432161
640.762361
630.244744
630.672506
631.251591
631.811859
632.368573
633.019673
633.641347
634.168229
634.670739
635.270353
635.853360
636.353880
636.835580
637.410970
637.962724
638.421868
638.848360
639.351018
639.812771
640.163033
640.455094
640.783258
641.004843
636.976568
637.476141
638.121330
638.727378
639.324963
640.071613
640.777617
641.358836
641.899204
642.581521
643.227311
643.754489
644.243500
644.870804
645.458438
645.923647
646.344408
646.893360
647.391755
647.752091
648.040540
648.408875
648.656751
635.393470
636.350158
637.240293
637.811782
638.220906
639.222432
640.053943
640.538756
640.859235
641.778484
642.540520
642.968269
643.237779
644.094797
644.794004
645.159133
645.362650
646.140470
646.754131
647.025960
647.118543
647.740923
648.157401
631.095563
634.018856
635.605477
635.904987
635.101073
637.427525
638.693213
638.795994
637.854875
640.066798
641.247589
641.292795
640.317366
642.438126
643.543285
643.526271
642.497870
644.527434
645.550313
645.463303
644.378315
646.282089
647.237804
618.713828
630.729623
633.759657
633.115464
624.847230
634.752869
637.128284
636.186492
627.759306
637.496597
639.768405
638.779398
630.446242
639.948153
642.117416
641.072122
632.766639
642.094762
644.176005
643.094924
634.913223
644.010396
646.200663
628.469255
631.608676
633.394535
633.788898
633.030676
635.500642
636.872287
636.990261
636.033524
638.340599
639.591241
639.625912
638.616185
640.816604
641.979149
641.942793
640.874865
642.981379
644.064337
643.967734
642.860899
644.868577
645.915906
629.706736
631.409424
632.824814
633.515117
633.827382
635.292031
636.408715
636.841985
636.947588
638.233003
639.209297
639.536827
639.557552
640.750051
641.639805
641.889879
641.837853
642.943199
643.751838
643.930584
643.810418
644.822500
645.526679
626.527393
629.751093
631.620511
632.082502
631.376349
633.934326
635.378313
635.552546
634.646553
636.982767
638.261281
638.316292
637.322070
639.552336
640.739291
640.719227
639.666324
641.788409
642.885609
642.795429
641.690831
643.728598
644.797545
614.651312
626.964540
630.189260
629.674056
621.434247
631.590415
634.119650
633.285248
624.987632
634.748785
637.075425
636.117186
627.785070
637.373155
639.598275
638.581164
630.306720
639.665618
641.780787
640.705342
632.485667
641.692885
643.942362
625.068149
628.313525
630.216601
630.716878
630.050830
632.651113
634.134874
634.343830
633.467565
635.829335
637.129111
637.201764
636.223569
638.470476
639.674125
639.669537
638.630302
640.763584
641.870106
641.787667
640.690273
642.735830
643.810107
626.748209
628.505375
629.995470
630.763784
631.153960
632.707885
633.906601
634.408967
634.572726
635.909294
636.928086
637.289969
637.341469
638.567621
639.490566
639.770893
639.746053
640.871872
641.697696
641.890077
641.782723
642.813347
643.530785
623.904896
627.176875
629.098799
629.610826
628.949278
631.578316
633.081935
633.301114
632.425529
634.810795
636.125358
636.207205
635.236475
637.491306
638.704889
638.713112
637.690173
639.819165
640.924502
640.842472
639.745428
641.794974
642.871461
612.254286
624.679961
627.948770
627.453269
619.174580
629.437353
632.011285
631.192652
622.847402
632.703416
635.064164
634.124537
625.807811
635.410356
637.653991
636.664744
628.458182
637.771531
639.880296
638.804681
630.578836
639.801130
642.056001
623.069254
626.338647
628.256797
628.764602
628.098219
630.720955
632.218167
632.431564
631.550533
633.929624
635.239163
635.317815
634.345091
636.595626
637.803905
637.808419
636.782510
638.907192
640.008194
639.922728
638.823129
640.870613
641.945986
625.082474
626.833027
628.315036
629.075549
629.457492
630.997472
632.183054
632.675163
632.830384
634.152506
635.159994
635.516325
635.566793
636.782606
637.692914
637.966429
637.937775
639.052915
639.868785
640.054165
639.942213
640.968058
641.682793
622.587443
625.815771
627.704938
628.196237
627.526650
630.097201
631.559132
631.756897
630.880636
633.207832
634.486616
634.554842
633.591909
635.812682
636.988494
636.976625
635.944498
638.049149
639.136124
639.043257
637.942214
639.977011
641.045836
611.400497
623.655170
626.857140
626.337187
618.147107
628.208720
630.702127
629.863023
621.643289
631.279331
633.566431
632.608380
624.359400
633.846140
636.030427
635.016559
626.831454
636.074670
638.153306
637.065999
628.862680
638.034421
640.273458
622.429438
625.630928
627.478648
627.922477
627.202006
629.716676
631.125376
631.276518
630.359039
632.646136
633.889748
633.928109
632.933919
635.129983
636.292068
636.265280
635.218547
637.305775
638.376973
638.271589
637.159701
639.182075
640.242738
624.836787
626.519284
627.909608
628.574674
628.859712
630.280859
631.357285
631.759890
631.840090
633.078210
634.015856
634.321132
634.330536
635.492072
636.358894
636.601386
636.547757
637.622777
638.404131
638.566150
638.436553
639.430460
640.124103
622.912087
626.012392
627.764545
628.133175
627.358084
629.761341
631.083162
631.176213
630.221796
632.443649
633.641849
633.661459
632.671383
634.805387
635.935243
635.903136
634.871737
636.905722
637.944630
637.833205
636.736672
638.699349
639.726029
612.629536
624.515313
627.495560
626.835982
618.654058
628.377226
630.684017
629.743783
621.523387
630.962126
633.149186
632.173177
624.071485
633.292832
635.399755
634.393709
626.371450
635.376872
637.373551
636.291678
628.261390
637.165545
639.311561
624.372998
627.253931
628.799627
629.062580
628.228812
630.475632
631.678579
631.743961
630.794355
632.913860
634.037191
634.063400
633.104506
635.157586
636.228937
636.214059
635.219655
637.175148
638.151689
638.046055
636.966770
638.824108
639.760386
628.257739
629.189572
630.041512
630.566585
630.922366
631.857203
632.624255
633.053395
633.325405
634.185140
634.899113
635.295328
635.544301
636.369227
637.044699
637.397539
637.592738
638.339841
638.924169
639.174147
639.251067
639.853437
640.259968
629.630209
630.108379
630.715628
631.271626
631.809930
632.490117
633.129406
633.648436
634.131693
634.759396
635.359178
635.851194
636.312809
636.914121
637.480490
637.929433
638.334479
638.861104
639.335857
639.674980
639.945648
640.299510
640.540130
636.603440
637.054770
637.676479
638.293541
638.917526
639.642961
640.339712
640.937624
641.505943
642.166826
642.802112
643.344142
643.859197
644.464353
645.040936
645.520221
645.965938
646.491737
646.977284
647.348873
647.658739
648.000825
648.229668
635.353841
636.070539
636.867428
637.488520
638.043455
638.902275
639.678983
640.225754
640.694893
641.471893
642.177712
642.664379
643.078316
643.794519
644.437903
644.860816
645.206305
645.843376
646.399225
646.723908
646.950440
647.427270
647.766439
632.750594
634.243305
635.437855
635.990454
636.206476
637.511687
638.501342
638.886046
638.968314
640.162894
641.066003
641.385030
641.412582
642.533346
643.365672
643.619413
643.581880
644.620753
645.369801
645.541641
645.416905
646.332550
646.950183
629.119999
632.206338
633.930096
634.279106
633.485395
635.910857
637.246366
637.346709
636.378654
638.662251
639.893278
639.922584
638.910539
641.093569
642.241711
642.204259
641.136650
643.226197
644.292084
644.188614
643.074070
645.056742
646.082187
630.211999
631.880594
633.254911
633.910232
634.192302
635.620044
636.704806
637.114874
637.201766
638.470793
639.433061
639.751667
639.765043
640.945088
641.824491
642.069204
642.012246
643.108096
643.907068
644.079640
643.953082
644.950779
645.643589
630.105406
631.327547
632.556413
633.344496
633.946477
635.121892
636.124813
636.676183
637.072940
638.072647
638.935117
639.377483
639.684043
640.593701
641.370946
641.734425
641.964060
642.788938
643.483578
643.769324
643.919028
644.640704
645.189910
628.296859
630.028416
631.480764
632.206965
632.553090
634.057054
635.209202
635.672036
635.802732
637.107169
638.099640
638.440340
638.472804
639.679196
640.581916
640.842728
640.799985
641.913259
642.728146
642.910706
642.794086
643.815421
644.526861
625.230444
628.471749
630.367199
630.857683
630.180460
632.768305
634.239927
634.438061
633.552447
635.905971
637.199027
637.266223
636.283083
638.524720
639.723096
639.713538
638.669736
640.799007
641.901786
641.815761
640.715019
642.758181
643.831067
626.837996
628.590294
630.075848
630.840496
631.227172
632.773085
633.964735
634.462230
634.622787
635.953044
636.967185
637.326032
637.374961
638.598047
639.517249
639.793240
639.764046
640.889099
641.714129
641.905326
641.796710
642.825928
643.542536
627.154242
628.425083
629.726333
630.593299
631.276061
632.537912
633.621265
634.241345
634.696589
635.747781
636.653419
637.131158
637.469573
638.412576
639.222374
639.615157
639.870992
640.718400
641.432441
641.734226
641.899295
642.638865
643.200454
625.697191
627.463024
628.963016
629.740525
630.139289
631.705667
632.915046
633.425205
633.595041
634.941303
635.967961
636.335959
636.392622
637.623583
638.551789
638.837918
638.818662
639.946028
640.772823
640.966120
640.859880
641.892032
642.610062
622.935323
626.210293
628.136427
628.653009
627.996100
630.630168
632.138263
632.361072
631.488768
633.878261
635.196520
635.281674
634.313759
636.570375
637.785574
637.795602
636.774275
638.903982
640.009251
639.926854
638.829658
640.879436
641.955773
624.866336
626.629069
628.124333
628.896582
629.289767
630.849963
632.053478
632.558553
632.723611
634.064701
635.086887
635.451619
635.505691
636.732851
637.656939
637.940070
637.918214
639.041430
639.863299
640.052249
639.942454
640.972119
641.689065
625.496874
626.760627
628.051979
628.908709
629.580924
630.829899
631.901483
632.512322
632.959398
633.999310
634.894834
635.366070
635.700281
636.634886
637.435727
637.823165
638.075100
638.913445
639.616863
639.910003
640.068695
640.802982
641.361673
624.362901
626.101840
627.571592
628.321991
628.695375
630.219466
631.392609
631.877961
632.029926
633.339309
634.336022
634.686125
634.733121
635.940534
636.843953
637.113845
637.083356
638.191521
638.998568
639.177003
639.060145
640.080380
640.791858
621.949614
625.167965
627.041632
627.515265
626.827272
629.378855
630.823702
631.007413
630.119194
632.434057
633.700424
633.756806
632.778073
634.990462
636.167683
636.153909
635.119073
637.216843
638.294415
638.193181
637.085241
639.114025
640.179270
624.203997
625.917470
627.346370
628.048891
628.370591
629.839547
630.959931
631.398406
631.508583
632.778854
633.741770
634.063723
634.084864
635.268573
636.152920
636.405719
636.358883
637.450038
638.242216
638.408288
638.280232
639.288698
639.992456
625.239959
626.443951
627.646756
628.406099
628.976287
630.111615
631.076545
631.596627
631.964742
632.925497
633.753747
634.173220
634.463694
635.349298
636.107618
636.462060
636.684807
637.486778
638.157564
638.426020
638.563254
639.269663
639.809472
624.639196
626.282667
627.625839
628.249727
628.498840
629.875313
630.914445
631.291908
631.353859
632.568850
633.488762
633.785853
633.790765
634.935306
635.791033
636.030949
635.977134
637.036388
637.803669
637.958901
637.824402
638.797421
639.475711
622.930110
625.975382
627.661160
627.978215
627.160666
629.513422
630.793832
630.864692
629.895370
632.091235
633.268621
633.282603
632.290309
634.407224
635.523060
635.489901
634.458705
636.475500
637.497064
637.378533
636.273803
638.209645
639.213186
626.008645
627.473614
628.630928
629.142517
629.313555
630.554670
631.485429
631.824507
631.870430
633.002903
633.858175
634.151668
634.167819
635.251572
636.058870
636.305742
636.269027
637.269897
637.985734
638.137782
638.002265
638.892206
639.495810
628.216174
628.910743
629.670585
630.244572
630.744312
631.539230
632.252837
632.742756
633.160248
633.883241
634.544236
634.999150
635.389700
636.079296
636.701600
637.110957
637.444126
638.056818
638.587500
638.891639
639.101705
639.561879
639.891926
629.259048
629.689744
630.274092
630.841274
631.406081
632.066101
632.697042
633.233140
633.744622
634.352875
634.943989
635.451903
635.940167
636.521256
637.077943
637.541322
637.971332
638.476751
638.940546
639.292215
639.585079
639.913501
640.135095
636.193249
636.616549
637.223880
637.849026
638.489445
639.206477
639.900256
640.510958
641.096659
641.748058
642.378191
642.930397
643.460406
644.054596
644.625005
645.113474
645.572876
646.086096
646.563035
646.940575
647.260782
647.587838
647.804183
635.109431
635.716353
636.462433
637.108391
637.724138
638.528808
639.281152
639.862339
640.394472
641.116418
641.795333
642.313022
642.786535
643.446882
644.062792
644.515673
644.919013
645.498777
646.024151
646.373830
646.652130
647.067512
647.364706
633.087139
634.126178
635.149195
635.796510
636.292263
637.321643
638.206484
638.706220
639.072475
639.990935
640.786004
641.214456
641.518424
642.365978
643.091332
643.453017
643.687981
644.454033
645.092524
645.363184
645.496476
646.133851
646.607359
630.850609
632.470154
633.785959
634.397681
634.645755
636.031018
637.082144
637.476720
637.554728
638.799846
639.742667
640.056522
640.069244
641.230151
642.094715
642.339071
642.284475
643.360237
644.139731
644.303064
644.167204
645.140704
645.813085
630.600333
631.792770
632.983561
633.738205
634.310590
635.452111
636.425877
636.957011
637.338128
638.320357
639.168121
639.601865
639.901655
640.797926
641.564312
641.923227
642.149283
642.962373
643.645101
643.922889
644.064747
644.772779
645.311358
630.084101
631.088428
632.216318
633.052012
633.772020
634.835391
635.784929
636.398643
636.914929
637.802207
638.608808
639.109607
639.531631
640.328434
641.050007
641.471535
641.815244
642.527425
643.163919
643.501875
643.757263
644.358070
644.824009
628.680962
629.933417
631.202383
632.029851
632.669340
633.884752
634.923893
635.505142
635.926565
636.946928
637.826536
638.282659
638.601510
639.524036
640.313861
640.688464
640.927963
641.760889
642.461907
642.751948
642.906224
643.637585
644.194299
626.975314
628.731899
630.215723
630.973545
631.350385
632.886661
634.068104
634.555490
634.706511
636.029766
637.037850
637.391518
637.435781
638.652651
639.566395
639.838169
639.805556
640.925609
641.745806
641.932097
641.818660
642.847661
643.564328
627.220434
628.493116
629.794922
630.660723
631.340723
632.597635
633.675734
634.291136
634.742231
635.788810
636.690712
637.165650
637.501508
638.441015
639.247220
639.636660
639.889618
640.735150
641.447423
641.747142
641.910307
642.649983
643.211904
627.132449
628.182965
629.381831
630.296348
631.097667
632.245857
633.274193
633.955241
634.529420
635.469165
636.320163
636.857473
637.312220
638.142849
638.896700
639.346500
639.715706
640.452822
641.111590
641.468126
641.741112
642.360580
642.838717
626.097549
627.376221
628.687857
629.565457
630.258847
631.532795
632.626825
633.255202
633.717944
634.779455
635.693465
636.178193
636.522566
637.469976
638.284313
638.681924
638.942282
639.793121
640.509548
640.813051
640.980409
641.722929
642.285212
624.719732
626.489470
627.994573
628.777519
629.181807
630.753497
631.967390
632.480702
632.653170
634.006431
635.038551
635.411336
635.472262
636.704293
637.633519
637.920851
637.902513
639.032343
639.859916
640.052582
639.945679
640.980436
641.699146
625.273205
626.547694
627.852995
628.723745
629.410402
630.677856
631.766247
632.390012
632.848471
633.905805
634.816251
635.298069
635.639994
636.584300
637.395668
637.791440
638.050229
638.897201
639.607876
639.905860
640.068174
640.807630
641.369196
625.488451
626.529428
627.714853
628.615587
629.403662
630.538723
631.555969
632.228746
632.795920
633.726998
634.569236
635.100135
635.550153
636.374070
637.121808
637.568781
637.936262
638.665460
639.312045
639.657999
639.922884
640.535923
641.010732
624.765053
626.020479
627.300674
628.146004
628.806958
630.043405
631.104484
631.708090
632.149836
633.182144
634.069364
634.534742
634.864971
635.793007
636.589356
636.976286
637.229970
638.062817
638.755281
639.039732
639.192471
639.921691
640.477541
623.715433
625.445999
626.900877
627.632681
627.985853
629.493416
630.650870
631.121515
631.259644
632.561295
633.548781
633.890033
633.928416
635.127691
636.028032
636.297147
636.267117
637.369107
638.165179
638.334482
638.210784
639.225175
639.933261
624.607326
625.838039
627.077661
627.874711
628.483433
629.665170
630.673858
631.230442
631.629990
632.623691
633.478083
633.916290
634.222307
635.127317
635.903183
636.271515
636.506941
637.323060
638.002459
638.275473
638.417222
639.135016
639.683356
625.229365
626.214395
627.312796
628.114781
628.798396
629.822182
630.734552
631.316436
631.803348
632.657160
633.433477
633.912331
634.317767
635.095426
635.801711
636.214762
636.551021
637.245526
637.861318
638.182717
638.425025
639.011558
639.468429
625.024672
626.196278
627.355438
628.073450
628.605333
629.699886
630.629638
631.124249
631.472418
632.411816
633.223188
633.633459
633.917305
634.789871
635.538325
635.889205
636.109272
636.899964
637.559690
637.821708
637.952255
638.641992
639.168734
624.637708
626.232540
627.513405
628.085536
628.290153
629.619773
630.619812
630.974351
631.019573
632.210390
633.110653
633.401010
633.402078
634.532184
635.375608
635.613723
635.558651
636.604227
637.357084
637.505772
637.362912
638.311754
638.969115
626.336668
627.353401
628.340393
628.943180
629.387641
630.357615
631.184988
631.634640
631.955766
632.822320
633.574844
633.975373
634.260169
635.082163
635.787996
636.139459
636.366106
637.108702
637.723778
637.977723
638.098451
638.717245
639.179281
627.970734
628.556925
629.266197
629.863727
630.422479
631.164153
631.853732
632.376775
632.855546
633.526476
634.163034
634.649375
635.099029
635.736720
636.334348
636.773900
637.164366
637.725045
638.230250
638.562510
638.825994
639.227137
639.515973
628.850489
629.253522
629.823465
630.398140
630.978723
631.630463
632.258518
632.807090
633.335825
633.935968
634.523540
635.042791
635.547104
636.119461
636.671982
637.145799
637.590771
638.086590
638.544996
638.905263
639.210377
639.525055
639.734478
635.610400
636.065931
636.695566
637.323138
637.958764
638.695606
639.403602
640.012457
640.590552
641.258813
641.900192
642.447943
642.968141
643.576872
644.156792
644.639633
645.088075
645.613931
646.098158
646.468128
646.776756
647.118629
647.348039
634.356854
635.077654
635.882918
636.515565
637.083357
637.953540
638.741804
639.300675
639.780974
640.564415
641.275787
641.768888
642.189217
642.907559
643.553588
643.980987
644.330641
644.965614
645.518057
645.839879
646.064457
646.540435
646.880165
631.747324
633.243261
634.446881
635.013432
635.245822
636.560917
637.562228
637.961831
638.059965
639.256911
640.163907
640.491736
640.530962
641.648308
642.481149
642.742354
642.715276
643.744839
644.485680
644.652887
644.526025
645.439109
646.057017
628.109374
631.196302
632.929922
633.296466
632.527241
634.956724
636.303142
636.422515
635.482527
637.756564
638.988342
639.030677
638.045439
640.209532
641.354282
641.329696
640.290833
642.352643
643.403933
643.295524
642.182536
644.158897
645.183338
629.179289
630.853935
632.240786
632.912982
633.213636
634.653024
635.750509
636.175791
636.278388
637.549591
638.515350
638.842075
638.866399
640.042594
640.922684
641.175436
641.129629
642.216802
643.008469
643.177709
643.050673
644.046826
644.739822
629.047452
630.281649
631.527090
632.332701
632.951588
634.141990
635.158634
635.722592
636.130019
637.136195
638.003811
638.451622
638.763507
639.674351
640.454546
640.823782
641.059120
641.882603
642.574681
642.858587
643.007610
643.730806
644.281649
627.205013
628.961029
630.436989
631.182506
631.544642
633.066080
634.232766
634.706577
634.845201
636.158528
637.157726
637.503894
637.541393
638.749353
639.655590
639.922177
639.885357
640.998338
641.811726
641.991921
641.872665
642.899491
643.614729
624.094248
627.385558
629.313350
629.824151
629.159342
631.768862
633.255953
633.463491
632.581647
634.948320
636.250286
636.324698
635.350017
637.590595
638.791973
638.789125
637.754959
639.880991
640.981406
640.890815
639.780333
641.837454
642.917110
625.737669
627.514703
629.023902
629.807484
630.209569
631.772484
632.977851
633.485118
633.652916
634.993015
636.015119
636.380525
636.435307
637.660821
638.583692
638.864949
638.841559
639.968179
640.793992
640.984700
640.875098
641.911082
642.631772
626.077299
627.361421
628.679654
629.563246
630.261334
631.537642
632.633059
633.262451
633.725852
634.786833
635.700478
636.185172
636.529474
637.475906
638.289151
638.685778
638.945619
639.797186
640.514583
640.818622
640.986435
641.731043
642.294836
624.630958
626.407070
627.921106
628.713495
629.126701
630.705824
631.925702
632.443464
632.619902
633.979704
635.015989
635.392766
635.457504
636.690783
637.621168
637.909350
637.891911
639.026191
639.858256
640.054503
639.953218
640.992829
641.710272
621.872590
625.159250
627.098449
627.628654
626.985546
629.630808
631.148008
631.375196
630.500803
632.913903
634.246219
634.343339
633.388976
635.643725
636.859538
636.869851
635.845430
637.987792
639.099436
639.017328
637.916661
639.981884
641.060203
623.814537
625.584737
627.090314
627.873997
628.279116
629.850939
631.064860
631.577948
631.749885
633.106200
634.140349
634.515184
634.578283
635.809163
636.737668
637.025525
637.008230
638.138968
638.964215
639.153593
639.043516
640.079460
640.799062
624.452373
625.721681
627.021152
627.886898
628.569033
629.830588
630.914469
631.536073
631.993565
633.047556
633.953874
634.433610
634.774880
635.715503
636.524797
636.922201
637.184934
638.029049
638.731683
639.023593
639.182283
639.918689
640.478674
623.321595
625.066301
626.542848
627.299252
627.678662
629.218275
630.405811
630.901931
631.062177
632.391082
633.400584
633.759331
633.812845
635.025893
635.941800
636.227292
636.215146
637.328221
638.128277
638.302161
638.183999
639.204120
639.915919
620.908035
624.134911
626.015053
626.491217
625.800392
628.375611
629.837006
630.027820
629.134273
631.483906
632.768894
632.837179
631.870520
634.084104
635.273144
635.276295
634.262895
636.363617
637.432739
637.326663
636.218126
638.245185
639.310071
623.171319
624.890359
626.325524
627.033286
627.360394
628.844926
629.979980
630.429323
630.547614
631.837626
632.814707
633.147239
633.177824
634.367890
635.262423
635.528123
635.495430
636.591531
637.381216
637.545563
637.417412
638.425631
639.129443
624.212976
625.422270
626.632048
627.398493
627.976924
629.125607
630.104421
630.636982
631.016750
631.991280
632.830871
633.259750
633.558679
634.452398
635.219971
635.584317
635.816827
636.624823
637.297454
637.567096
637.705576
638.412563
638.952696
623.614061
625.265248
626.616834
627.248096
627.504593
628.895876
629.949511
630.339647
630.413004
631.640039
632.570283
632.876076
632.888774
634.042165
634.906537
635.154336
635.107437
636.174053
636.946126
637.104911
636.973393
637.946919
638.625396
621.904043
624.962822
626.658771
626.982083
626.166526
628.539679
629.836124
629.919285
628.959679
631.167808
632.355270
632.377280
631.391223
633.518261
634.642574
634.615724
633.588065
635.615013
636.643467
636.530343
635.431158
637.365981
638.369208
625.000153
626.472878
627.638947
628.158486
628.337236
629.592535
630.536733
630.887349
630.943412
632.086327
632.950976
633.252668
633.276300
634.368630
635.183833
635.437407
635.406389
636.414700
637.136645
637.293564
637.161956
638.052953
638.656979
627.220958
627.920650
628.688142
629.270801
629.780064
630.586620
631.311856
631.812528
632.239942
632.972492
633.642389
634.105529
634.503910
635.201452
635.831343
636.247639
636.587172
637.206184
637.742276
638.050766
638.264122
638.726118
639.057027
628.270713
628.705666
629.297160
629.873126
630.447779
631.118613
631.760408
632.306816
632.827980
633.445431
634.045217
634.561310
635.057436
635.646260
636.210397
636.680756
637.117235
637.628621
638.097537
638.453343
638.749338
639.079788
639.302397
634.995080
635.503565
636.165189
636.792552
637.413454
638.182742
638.910761
639.513072
640.072331
640.769208
641.427328
641.966044
642.465527
643.100327
643.694989
644.167478
644.594153
645.144293
645.641626
646.000293
646.287586
646.656497
646.906077
633.402493
634.367920
635.275506
635.870466
636.305621
637.329389
638.183422
638.691545
639.034071
639.965496
640.738757
641.179535
641.462660
642.323689
643.028462
643.402743
643.615806
644.389906
644.998554
645.266508
645.356764
645.978438
646.396786
629.091468
632.020262
633.625690
633.954109
633.186924
635.528960
636.816743
636.949298
636.045924
638.255475
639.443223
639.507482
638.564455
640.669916
641.775077
641.774571
640.777947
642.779846
643.786838
643.692866
642.607194
644.504992
645.462047
616.711132
628.711235
631.760419
631.155861
622.977564
632.850132
635.243004
634.345379
626.044607
635.691531
637.958316
637.004548
628.816645
638.189665
640.343576
639.334474
631.194570
640.360775
642.403849
641.316464
633.161909
642.225113
644.412133
626.405443
629.555764
631.367023
631.795962
631.078866
633.568039
634.964099
635.112747
634.193700
636.498218
637.755105
637.807537
636.828858
639.013094
640.175760
640.156691
639.121567
641.201377
642.269989
642.168790
641.064488
643.067981
644.116079
627.592042
629.319625
630.768148
631.493338
631.839416
633.333878
634.477760
634.935735
635.062677
636.360796
637.347657
637.686375
637.718904
638.913356
639.808833
640.069922
640.030011
641.132396
641.937307
642.113753
641.993020
643.009026
643.716921
624.334302
627.618598
629.536295
630.036032
629.359300
631.954559
633.427936
633.623548
632.731089
635.087360
636.379930
636.446372
635.464468
637.696326
638.889797
638.880896
637.841669
639.961491
641.056494
640.961958
639.848339
641.901941
642.979396
612.252965
624.784044
628.084517
627.607576
619.368370
629.591935
632.154567
631.336742
623.024406
632.834005
635.181022
634.239414
625.943614
635.510687
637.739750
636.737662
628.504726
637.834952
639.943645
638.855003
630.570551
639.851703
642.119646
622.858273
626.164760
628.116200
628.653612
628.015994
630.652888
632.164695
632.392863
631.528580
633.912032
635.228044
635.313919
634.349292
636.599402
637.810077
637.816003
636.790328
638.924913
640.033394
639.949928
638.846179
640.909854
641.993328
624.595592
626.380255
627.904372
628.706047
629.127065
630.710592
631.933882
632.454726
632.633324
633.989582
635.024575
635.400101
635.463551
636.696428
637.626467
637.914448
637.897479
639.031995
639.865067
640.062073
639.958595
641.000055
641.723101
621.770239
625.064848
627.015770
627.558291
626.926619
629.581630
631.106653
631.339674
630.469743
632.886572
634.222245
634.322016
633.369899
635.626920
636.844868
636.856861
635.834431
637.980715
639.097366
639.019822
637.923180
639.992505
641.073420
610.109635
622.574779
625.872530
625.405803
617.158891
627.441735
630.033632
629.217338
620.810962
630.767523
633.163138
632.250502
623.988252
633.559442
635.801584
634.809330
626.564094
635.935416
638.060707
636.980462
628.693941
637.996697
640.265656
620.960621
624.247627
626.188208
626.720375
626.079283
628.725849
630.244110
630.471992
629.597448
632.011035
633.345123
633.443746
632.490927
634.746139
635.963038
635.975772
634.954600
637.097964
638.208370
638.124586
637.019690
639.085206
640.168135
622.989418
624.752618
626.252811
627.033120
627.435836
629.001967
630.211931
630.723968
630.896413
632.246203
633.275179
633.647955
633.711433
634.938466
635.865742
636.156883
636.145936
637.273267
638.092424
638.279052
638.168778
639.200482
639.918791
620.498628
623.741641
625.646873
626.151533
625.490593
628.097416
629.587926
629.803274
628.931336
631.304162
632.610130
632.695447
631.743282
633.971589
635.174697
635.189944
634.187550
636.301401
637.383713
637.288443
636.189035
638.224969
639.295337
609.295434
621.584529
624.803124
624.285404
616.042025
626.200304
628.730178
627.893547
619.572515
629.362728
631.696826
630.765789
622.565767
632.023659
634.231402
633.247769
625.108534
634.346404
636.417074
635.327586
627.133239
636.297350
638.536092
620.358621
623.574404
625.437152
625.892853
625.179765
627.730740
629.168590
629.337887
628.425122
630.758542
632.031925
632.091645
631.117605
633.322809
634.504581
634.500712
633.478670
635.575043
636.646614
636.542064
635.433222
637.456179
638.517800
622.780226
624.474989
625.881303
626.562398
626.864495
628.313291
629.416917
629.842925
629.943818
631.209072
632.169225
632.492953
632.518587
633.695769
634.580714
634.841472
634.805253
635.892535
636.679974
636.846355
636.720841
637.716959
638.411998
620.857769
623.977552
625.748673
626.133112
625.370406
627.806922
629.157818
629.275136
628.341663
630.587641
631.806370
631.842968
630.867235
633.019447
634.166374
634.149071
633.129186
635.179386
636.228788
636.125254
635.036408
636.999818
638.027310
610.547775
622.489123
625.493789
624.844592
616.633130
626.431635
628.773732
627.856901
619.648155
629.118078
631.325818
630.364816
622.266959
631.516612
633.640958
632.645539
624.614599
633.655542
635.667666
634.597863
626.589966
635.481566
637.626289
622.355830
625.255954
626.820724
627.100067
626.278982
628.557705
629.787821
629.875678
628.945166
631.085992
632.228043
632.270308
631.325270
633.396027
634.482993
634.480913
633.496073
635.467725
636.456481
636.360572
635.290257
637.149032
638.086374
626.272210
627.215090
628.083209
628.626370
629.001419
629.959933
630.750104
631.200400
631.491868
632.370563
633.102179
633.514603
633.778867
634.619413
635.309705
635.676031
635.883509
636.643108
637.238020
637.496540
637.580179
638.186412
638.594947
627.659876
628.147024
628.769241
629.343439
629.901821
630.603770
631.264651
631.804061
632.306424
632.952327
633.569261
634.077381
634.554397
635.170822
635.751696
636.214205
636.631834
637.170134
637.654919
638.002207
638.279207
638.637365
638.880239
634.636193
635.100546
635.744690
636.388986
637.041480
637.794327
638.516627
639.137660
639.726060
640.403205
641.052230
641.606438
642.132258
642.746085
643.330468
643.816974
644.268444
644.796868
645.283241
645.655103
645.965949
646.310596
646.542135
633.367163
634.098154
634.919643
635.570422
636.156176
637.043343
637.846723
638.418321
638.909231
639.701587
640.420482
640.919812
641.345554
642.068877
642.719337
643.150373
643.502999
644.140345
644.694652
645.018029
645.244664
645.723697
646.065928
630.731560
632.240059
633.462783
634.049801
634.301987
635.635704
636.653531
637.066881
637.176259
638.382081
639.296293
639.629907
639.674165
640.796194
641.633352
641.898187
641.874113
642.905741
643.648080
643.816446
643.691507
644.608194
645.229230
627.065478
630.167290
631.922811
632.312211
631.564761
634.014603
635.379036
635.513319
634.585392
636.868190
638.106757
638.154308
637.173626
639.341880
640.490661
640.469658
639.433995
641.497721
642.550547
642.443440
641.332697
643.313349
644.341457
628.112956
629.803102
631.213239
631.909910
632.233867
633.695055
634.811650
635.252437
635.367274
636.647674
637.620131
637.951490
637.979657
639.159639
640.043328
640.299208
640.256354
641.346243
642.140535
642.312222
642.188474
643.189477
643.886331
627.961208
629.211719
630.481700
631.313009
631.956279
633.169593
634.206130
634.785876
635.205572
636.221330
637.095674
637.547707
637.862963
638.777314
639.560649
639.932561
640.170761
640.997938
641.694031
641.981780
642.135242
642.863914
643.418827
626.099766
627.873950
629.376218
630.148411
630.535462
632.080660
633.267757
633.757272
633.907903
635.231122
636.237239
636.587478
636.628282
637.839807
638.748885
639.017865
638.983978
640.101626
640.920311
641.105481
640.991545
642.024576
642.744281
622.975929
626.287079
628.242328
628.780070
628.139981
630.773516
632.280942
632.503594
631.633067
634.009720
635.318831
635.397297
634.425842
636.670392
637.875040
637.874843
636.843973
638.975595
640.082335
639.997519
638.892913
640.956848
642.041370
624.620204
626.415180
627.950271
628.759955
629.186251
630.772074
631.996649
632.518087
632.696449
634.045931
635.075215
635.444953
635.503190
636.733048
637.660023
637.944741
637.925456
639.058358
639.891204
640.088335
639.984938
641.027915
641.753739
624.965124
626.265134
627.607138
628.515348
629.236524
630.534293
631.647450
632.289667
632.762378
633.832141
634.753370
635.242976
635.591291
636.542732
637.360959
637.761866
638.026598
638.885255
639.610402
639.921273
640.095033
640.846805
641.416459
623.522348
625.313437
626.849830
627.665291
628.100116
629.699446
630.935723
631.464695
631.648547
633.016807
634.061826
634.444263
634.513587
635.752900
636.689299
636.982430
636.970443
638.112936
638.953634
639.156692
639.058398
640.105581
640.832416
620.766813
624.068116
626.028684
626.580524
625.957527
628.621974
630.154613
630.392016
629.524269
631.945836
633.287257
633.390382
632.440980
634.702843
635.925710
635.941589
634.923036
637.074928
638.196577
638.122172
637.025008
639.098350
640.186389
622.714411
624.498145
626.023725
626.827789
627.251916
628.841669
630.070130
630.593167
630.772358
632.137151
633.180004
633.561299
633.630159
634.868619
635.804856
636.099094
636.088345
637.229292
638.066154
638.265256
638.162990
639.207321
639.933386
623.357147
624.639317
625.957785
626.842805
627.542886
628.821381
629.919010
630.550014
631.014649
632.077372
632.993006
633.480134
633.827993
634.776668
635.594176
635.998121
636.266892
637.121942
637.838688
638.142461
638.310830
639.055965
639.621747
622.228823
623.986725
625.482062
626.256846
626.653122
628.209239
629.410077
629.914792
630.081476
631.419736
632.439885
632.807094
632.867782
634.089441
635.013824
635.304868
635.296134
636.420992
637.239277
637.427508
637.320424
638.349780
639.067330
619.819245
623.059925
624.958889
625.452757
624.777899
627.369641
628.844390
629.043604
628.156304
630.516085
631.812612
631.889986
630.930946
633.153745
634.351757
634.360580
633.350316
635.463426
636.551553
636.460061
635.362626
637.399003
638.469670
622.094118
623.825945
625.279140
626.004356
626.347499
627.848076
628.996572
629.455318
629.581233
630.881389
631.869473
632.211050
632.249748
633.449377
634.353634
634.627147
634.601247
635.709228
636.513804
636.690171
636.571804
637.588592
638.297817
623.150321
624.371627
625.598793
626.382531
626.977081
628.141565
629.134059
629.677096
630.065789
631.050387
631.900204
632.337817
632.645055
633.548493
634.326220
634.699752
634.941178
635.760291
636.444437
636.723509
636.870188
637.584870
638.130021
622.566332
624.229639
625.598513
626.246826
626.519219
627.926326
628.993952
629.395205
629.478171
630.715261
631.655210
631.969354
631.990249
633.153411
634.028036
634.285413
634.248114
635.325322
636.106671
636.272749
636.147893
637.128508
637.811830
620.874553
623.945564
625.658457
625.998207
625.197934
627.586766
628.897223
628.991655
628.041821
630.259901
631.456715
631.486737
630.508607
632.645260
633.779509
633.761796
632.743268
634.780452
635.817176
635.710168
634.616608
636.558136
637.566063
623.996033
625.479219
626.660447
627.195351
627.388755
628.658765
629.616262
629.977915
630.043680
631.196209
632.069863
632.379501
632.411032
633.512454
634.336970
634.599257
634.576970
635.594533
636.324210
636.487134
636.361024
637.257973
637.866084
626.241378
626.949564
627.730140
628.326909
628.850062
629.670253
630.407920
630.919270
631.356221
632.097991
632.776574
633.247670
633.653968
634.360112
634.998754
635.423437
635.771334
636.398809
636.942356
637.257043
637.475970
637.943236
638.277566
627.305961
627.748260
628.351552
628.940795
629.528792
630.212602
630.866287
631.423124
631.953691
632.580115
633.188391
633.712441
634.216482
634.813641
635.386220
635.864783
636.309405
636.828871
637.305127
637.667264
637.968865
638.304208
638.529850
634.257055
634.699722
635.337769
635.997012
636.671154
637.420248
638.142551
638.777145
639.382943
640.051802
640.696838
641.261286
641.801987
642.406338
642.985769
643.481414
643.946701
644.465111
644.946313
645.327283
645.651759
645.985044
646.206470
633.135952
633.766337
634.547737
635.231036
635.882800
636.721812
637.504611
638.110881
638.663791
639.403250
640.096812
640.626121
641.109808
641.780203
642.405252
642.865285
643.274429
643.858923
644.387869
644.739933
645.021888
645.444463
645.747994
631.050479
632.120610
633.186914
633.876988
634.412601
635.480103
636.398740
636.925899
637.314633
638.250174
639.059114
639.498076
639.811472
640.668528
641.403074
641.772114
642.013345
642.783052
643.423984
643.695512
643.831579
644.478017
644.960034
628.747420
630.406152
631.772972
632.432929
632.725112
634.152197
635.240517
635.665334
635.768683
637.029439
637.984906
638.308126
638.329892
639.498833
640.372141
640.624233
640.577558
641.655410
642.436837
642.600743
642.467791
643.452514
644.135160
628.454600
629.685347
630.929075
631.735026
632.354404
633.540716
634.553619
635.115453
635.520780
636.520924
637.381786
637.823763
638.130656
639.034963
639.809312
640.174515
640.406639
641.224919
641.912601
642.193914
642.341455
643.061463
643.610307
627.899080
628.942831
630.125910
631.015207
631.784162
632.894658
633.884755
634.529166
635.068898
635.975639
636.795947
637.304308
637.732452
638.537140
639.265650
639.692099
640.041018
640.761139
641.406052
641.750893
642.014710
642.628542
643.104886
626.450633
627.749350
629.078819
629.961917
630.650759
631.915889
632.997079
633.608364
634.051903
635.093243
635.987607
636.450990
636.775772
637.706932
638.502995
638.881397
639.125628
639.969070
640.681630
640.980884
641.145243
641.891480
642.459679
624.708520
626.520297
628.069386
628.883335
629.307845
630.895950
632.120046
632.635892
632.806632
634.152238
635.176090
635.536632
635.585822
636.812970
637.734245
638.010005
637.982222
639.115282
639.949511
640.146487
640.043880
641.089604
641.818932
624.965859
626.284329
627.645789
628.566047
629.294018
630.599116
631.717059
632.359613
632.830239
633.896970
634.813925
635.296245
635.637679
636.587376
637.402770
637.798137
638.058031
638.917482
639.645051
639.957212
640.132826
640.889003
641.463279
624.895805
625.984775
627.237172
628.202962
629.050555
630.243423
631.308474
632.014647
632.607092
633.565341
634.431139
634.976590
635.437882
636.279610
637.044281
637.501674
637.879465
638.632021
639.307629
639.678072
639.964456
640.600491
641.091037
623.867240
625.182769
626.545126
627.470657
628.207096
629.523737
630.652382
631.303288
631.781831
632.861623
633.791273
634.284400
634.635398
635.596403
636.423871
636.829897
637.099162
637.968549
638.704469
639.022924
639.203468
639.963832
640.540108
622.491424
624.299097
625.853685
626.681408
627.124918
628.738339
629.985574
630.519347
630.705559
632.077918
633.126588
633.507677
633.574513
634.823514
635.768458
636.064812
636.054768
637.207336
638.057594
638.266526
638.173024
639.227401
639.961233
623.060668
624.368895
625.720013
626.633254
627.357832
628.663674
629.783225
630.426994
630.900088
631.975868
632.903059
633.395150
633.745974
634.706905
635.535042
635.942640
636.213470
637.082722
637.816959
638.133405
638.311864
639.070411
639.645797
623.288097
624.360644
625.589376
626.530416
627.354588
628.525907
629.572827
630.264977
630.846917
631.796891
632.657200
633.200501
633.661513
634.502407
635.268127
635.728939
636.110410
636.862514
637.534452
637.901146
638.184161
638.816154
639.304071
622.565500
623.854846
625.178781
626.062327
626.756457
628.029375
629.120118
629.741763
630.196787
631.250269
632.158289
632.637607
632.979211
633.925618
634.741768
635.142702
635.409294
636.267365
636.988764
637.295948
637.467779
638.216783
638.786153
621.517466
623.286293
624.786271
625.554381
625.937154
627.483171
628.671277
629.159037
629.308497
630.634732
631.645616
632.001890
632.051946
633.271299
634.192618
634.475444
634.456825
635.586768
636.413337
636.605340
636.500156
637.534911
638.257007
622.438610
623.702475
624.984372
625.817835
626.458088
627.675311
628.713704
629.289454
629.704042
630.720407
631.596923
632.050925
632.370814
633.295833
634.092613
634.477102
634.728070
635.569413
636.274921
636.568037
636.727036
637.463542
638.024890
623.093656
624.108735
625.247372
626.085812
626.801937
627.859679
628.801394
629.404380
629.908973
630.784163
631.581039
632.075705
632.496040
633.293616
634.020814
634.451653
634.805735
635.523276
636.160631
636.498518
636.755747
637.359306
637.828278
622.916505
624.119538
625.319384
626.073398
626.637072
627.765840
628.725546
629.242184
629.608906
630.569435
631.400557
631.825931
632.124330
633.017129
633.786466
634.154917
634.392516
635.205925
635.884225
636.158927
636.301244
637.007520
637.546508
622.562817
624.191710
625.513494
626.120114
626.354327
627.718720
628.749080
629.125710
629.189383
630.401182
631.320659
631.625248
631.639822
632.790350
633.654033
633.907864
633.867453
634.936724
635.707285
635.866318
635.732413
636.698106
637.368005
624.322835
625.366601
626.388999
627.024016
627.497639
628.499069
629.354475
629.825733
630.165362
631.051794
631.822646
632.237767
632.536771
633.377465
634.102013
634.469100
634.711137
635.473649
636.104830
636.369582
636.500144
637.132991
637.605403
626.017168
626.623563
627.362029
627.988963
628.575737
629.345660
630.060745
630.604766
631.102011
631.791581
632.445550
632.946974
633.411490
634.066368
634.681299
635.136502
635.542556
636.120431
636.640645
636.984619
637.258762
637.671526
637.968414
626.932980
627.352562
627.948022
628.550167
629.157747
629.835935
630.488029
631.057143
631.604245
632.222301
632.826737
633.361296
633.880745
634.469521
635.038576
635.527976
635.988428
636.500248
636.973186
637.345651
637.661727
637.986765
638.202942
633.733958
634.219031
634.890898
635.559897
636.233568
637.007028
637.746129
638.378081
638.974717
639.661296
640.318429
640.877167
641.406782
642.027471
642.618060
643.107462
643.561339
644.095498
644.587895
644.963836
645.279621
645.633134
645.872000
632.409690
633.171057
634.028625
634.707283
635.315095
636.226521
637.049475
637.631903
638.130208
638.933242
639.660847
640.162649
640.589810
641.322038
641.980349
642.413131
642.766480
643.411354
643.973074
644.299393
644.529787
645.021127
645.374089
629.675754
631.236300
632.510917
633.130536
633.404687
634.770187
635.813067
636.237236
636.352725
637.571307
638.495070
638.826552
638.866069
640.002411
640.850989
641.115105
641.087661
642.131092
642.883709
643.052340
642.927322
643.863834
644.502173
625.904499
629.090327
630.914079
631.339865
630.611610
633.103116
634.498573
634.644632
633.723867
636.019558
637.267733
637.307716
636.311691
638.503834
639.667923
639.643382
638.598268
640.680043
641.746334
641.636513
640.518205
642.529480
643.581408
626.955068
628.706041
630.178125
630.914210
631.264979
632.763889
633.910370
634.364047
634.485880
635.780869
636.763425
637.090923
637.112661
638.307095
639.201568
639.454725
639.407043
640.510437
641.317385
641.490588
641.368204
642.392335
643.109437
626.797521
628.099596
629.427659
630.299540
630.972697
632.222886
633.289010
633.882521
634.309907
635.340950
636.225981
636.676651
636.989550
637.914751
638.705133
639.073857
639.308672
640.148169
640.857567
641.150637
641.310362
642.058508
642.630793
624.894915
626.730131
628.295800
629.108344
629.522515
631.109453
632.329002
632.831122
632.986632
634.328656
635.347584
635.695482
635.732548
636.958576
637.873649
638.136159
638.095100
639.229535
640.065598
640.258459
640.152941
641.205451
641.943030
621.718629
625.113288
627.140360
627.716486
627.094149
629.779619
631.323368
631.556037
630.683643
633.085146
634.409140
634.480945
633.494849
635.764583
636.979592
636.970308
635.924055
638.082451
639.212026
639.137071
638.044794
640.126157
641.229322
623.400325
625.255590
626.853247
627.702515
628.155265
629.782328
631.038533
631.571237
631.752895
633.119957
634.160997
634.526513
634.577819
635.822895
636.760071
637.040927
637.016283
638.167894
639.020087
639.226660
639.132882
640.195734
640.939634
623.769991
625.119110
626.516992
627.463994
628.213650
629.547920
630.689703
631.343580
631.821236
632.904093
633.834426
634.320267
634.663580
635.627848
636.457197
636.857764
637.121542
637.996633
638.739649
639.060119
639.243263
640.014797
640.602045
622.314879
624.159534
625.753257
626.604939
627.063880
628.702231
629.968465
630.508197
630.695634
632.075227
633.128016
633.502252
633.560092
634.819096
635.771611
636.064612
636.049494
637.213291
638.075233
638.288401
638.198928
639.267191
640.014094
619.533927
622.901740
624.924049
625.508382
624.899225
627.611313
629.177268
629.425030
628.561944
630.991727
632.339133
632.426784
631.448697
633.748108
634.994296
635.008219
633.977817
636.162330
637.311304
637.249049
636.163754
638.257678
639.367309
621.511653
623.348140
624.929581
625.767950
626.213981
627.840331
629.096239
629.627720
629.808875
631.183870
632.234072
632.607578
632.665693
633.925033
634.878789
635.173889
635.160929
636.325741
637.187594
637.400274
637.310082
638.377281
639.123437
622.171188
623.500941
624.872467
625.792598
626.516890
627.827090
628.948201
629.585779
630.051162
631.124318
632.049140
632.533767
632.877970
633.841718
634.673029
635.077808
635.346134
636.223044
636.965653
637.285281
637.467329
638.236243
638.821532
621.021748
622.838045
624.392075
625.201346
625.618179
627.208699
628.433837
628.942734
629.107174
630.457796
631.489713
631.854327
631.909105
633.148945
634.087538
634.374669
634.357416
635.510969
636.362030
636.567854
636.473719
637.530985
638.270931
618.576814
621.899487
623.865771
624.392006
623.728124
626.363540
627.866219
628.068442
627.176699
629.551339
630.861248
630.932619
629.957756
632.209218
633.424508
633.423509
632.387871
634.546915
635.674544
635.599591
634.510450
636.580494
637.677110
620.908134
622.697904
624.208989
624.967801
625.330573
626.864459
628.036716
628.500073
628.624932
629.938538
630.939155
631.279304
631.313345
632.531542
633.450682
633.722120
633.690392
634.826694
635.660201
635.850697
635.743026
636.787121
637.518676
622.009439
623.277588
624.556264
625.373514
625.990609
627.183774
628.197647
628.746951
629.137586
630.134823
630.996389
631.435230
631.742488
632.660605
633.452015
633.828192
634.071723
634.912068
635.616827
635.905697
636.061436
636.799826
637.364950
621.438156
623.153817
624.576278
625.257008
625.550026
626.986674
628.076596
628.484193
628.569231
629.820415
630.772720
631.087300
631.107034
632.286125
633.175154
633.434271
633.396741
634.497761
635.296832
635.466231
635.343349
636.350723
637.056507
619.754434
622.892861
624.663347
625.033137
624.248758
626.669863
628.004137
628.104464
627.156337
629.389562
630.599317
630.627812
629.644538
631.800482
632.949667
632.928739
631.896814
633.969627
635.025910
634.916383
633.812026
635.790346
636.824963
622.966618
624.493936
625.719732
626.281649
626.492594
627.788375
628.765897
629.134539
629.203764
630.369571
631.254554
631.565409
631.596637
632.712080
633.548876
633.812443
633.789280
634.827191
635.571180
635.735537
635.609407
636.528974
637.156037
625.301086
626.035837
626.847694
627.467732
628.008703
628.848860
629.602544
630.122159
630.564945
631.317117
632.004943
632.479933
632.889615
633.605772
634.254040
634.683299
635.035763
635.675840
636.230113
636.549787
636.773900
637.255163
637.601211
626.417010
626.877593
627.504933
628.114870
628.720144
629.420955
630.088512
630.654196
631.191727
631.827021
632.443388
632.972591
633.481593
634.086989
634.667826
635.152244
635.603053
636.132324
636.617833
636.986500
637.294898
637.640557
637.874303
633.229984
633.783936
634.502659
635.176810
635.836405
636.646857
637.408303
638.029965
638.603112
639.319985
639.995159
640.541163
641.045984
641.695676
642.303525
642.780032
643.209285
643.771913
644.281775
644.646502
644.941358
645.329680
645.596099
631.505148
632.543916
633.530036
634.176832
634.649179
635.724783
636.619852
637.144950
637.496563
638.453624
639.247410
639.689408
639.969734
640.853258
641.576674
641.950640
642.159675
642.953099
643.579125
643.848829
643.941132
644.593138
645.038730
626.939576
630.014213
631.741874
632.127677
631.386654
633.806648
635.151992
635.296354
634.392064
636.638840
637.854018
637.904688
636.934091
639.085547
640.222465
640.211481
639.192337
641.232475
642.267951
642.164822
641.062071
643.018355
644.024639
614.201880
626.524668
629.748709
629.202792
621.012677
631.015486
633.486234
632.597595
624.302137
633.982220
636.281080
635.292914
627.007126
636.494560
638.698141
637.665708
629.463010
638.708217
640.793653
639.682071
631.452688
640.640123
642.901689
624.042366
627.359881
629.315934
629.815294
629.132508
631.712432
633.176167
633.339206
632.419201
634.765726
636.052138
636.086484
635.075185
637.307248
638.502264
638.468407
637.406895
639.529706
640.632406
640.523490
639.403817
641.474143
642.579259
625.252748
627.109536
628.688684
629.489136
629.882657
631.458791
632.666255
633.142674
633.273363
634.611014
635.625700
635.954179
635.969821
637.196268
638.114526
638.363717
638.307277
639.443697
640.280795
640.460264
640.342352
641.408811
642.163242
621.878699
625.330454
627.396848
627.968711
627.324372
630.020868
631.567407
631.775606
630.873091
633.283789
634.611549
634.660991
633.647262
635.928299
637.148823
637.119181
636.047319
638.219120
639.357927
639.268507
638.159498
640.266722
641.395890
609.568315
622.406986
625.890090
625.473431
617.196253
627.593595
630.246976
629.429216
621.060804
630.969664
633.363640
632.386712
623.982017
633.675193
635.949657
634.912818
626.584319
636.032807
638.205356
637.123583
628.867648
638.183137
640.509588
620.373412
623.846196
625.945038
626.553256
625.946788
628.684067
630.267566
630.505866
629.628654
632.064563
633.414432
633.480962
632.480831
634.781591
636.024887
636.013757
634.958303
637.148373
638.304310
638.229161
637.132146
639.250267
640.386115
622.195056
624.104431
625.755636
626.629435
627.095033
628.759926
630.045150
630.580386
630.757488
632.149667
633.210527
633.572198
633.614604
634.883857
635.843258
636.123717
636.093969
637.270490
638.144358
638.352262
638.257396
639.349574
640.120340
619.315983
622.758861
624.846041
625.452762
624.847925
627.598821
629.192324
629.435352
628.557903
631.010775
632.373217
632.446656
631.447890
633.768206
635.029161
635.029936
633.980638
636.187747
637.355355
637.286693
636.191649
638.318265
639.458326
607.522638
620.218677
623.674442
623.256308
614.966158
625.412284
628.089494
627.279643
618.880228
628.854904
631.276774
630.309758
621.875683
631.636777
633.949389
632.933076
624.591547
634.097876
636.295875
635.225485
626.957537
636.306313
638.643050
618.516534
621.950027
624.023778
624.616304
623.997788
626.735736
628.318001
628.552014
627.667741
630.115561
631.475383
631.548485
630.550565
632.871312
634.133694
634.136895
633.090242
635.299118
636.467657
636.399546
635.304677
637.430671
638.570145
620.608998
622.493428
624.114651
624.959635
625.398697
627.037240
628.299850
628.817442
628.981630
630.362733
631.418045
631.779889
631.825541
633.093175
634.054216
634.339285
634.315009
635.494652
636.370120
636.579353
636.485445
637.575434
638.344431
618.041997
621.447028
623.491145
624.056212
623.415156
626.109428
627.658383
627.871970
626.980472
629.394221
630.734438
630.804762
629.820834
632.105282
633.346551
633.341754
632.295822
634.488495
635.646062
635.574086
634.482761
636.592599
637.723830
606.638872
619.236169
622.627792
622.158236
613.865274
624.180409
626.785957
625.940237
617.585212
627.431461
629.808133
628.845204
620.537923
630.128499
632.389923
631.361354
623.055021
632.495784
634.668747
633.594512
625.373703
634.649508
636.965365
617.942229
621.318973
623.318882
623.833240
623.138344
625.774717
627.270087
627.438573
626.508529
628.884776
630.193627
630.240409
629.236977
631.498941
632.720157
632.699970
631.640267
633.814882
634.953949
634.866301
633.761489
635.857244
636.979469
620.486336
622.300475
623.824345
624.567006
624.902760
626.417947
627.570377
628.001751
628.096773
629.397251
630.387972
630.707627
630.723029
631.939019
632.856988
633.114599
633.069304
634.208044
635.042964
635.221824
635.104304
636.159273
636.905541
618.556448
621.822673
623.721828
624.163587
623.424996
625.935793
627.340426
627.460426
626.516396
628.805036
630.058155
630.085997
629.091577
631.290949
632.474870
632.448002
631.402758
633.520659
634.617195
634.511346
633.407503
635.446711
636.535516
608.160769
620.352694
623.507691
622.906363
614.690447
624.588367
626.993658
626.074013
617.849426
627.368407
629.616215
628.636191
620.490610
629.815197
631.983357
630.957141
622.803210
632.006893
634.081498
632.989006
624.882178
633.929527
636.156153
620.258201
623.284739
624.957275
625.283812
624.482120
626.826343
628.104649
628.197296
627.260071
629.440348
630.613538
630.649407
629.688673
631.801629
632.920772
632.909819
631.900578
633.932152
634.960173
634.859112
633.771111
635.695874
636.685785
624.406871
625.415623
626.353346
626.939832
627.344355
628.346687
629.171413
629.634073
629.931779
630.835790
631.589088
632.005677
632.271404
633.136406
633.848608
634.219537
634.429300
635.218597
635.838470
636.103792
636.192801
636.832945
637.270572
625.919188
626.447316
627.119879
627.733452
628.323313
629.059762
629.748715
630.303714
630.817688
631.482649
632.116772
632.633578
633.118415
633.752554
634.350651
634.822773
635.250025
635.808840
636.312996
636.671732
636.960326
637.340831
637.602012
633.078548
633.610184
634.326759
635.016024
635.699116
636.497807
637.255518
637.887014
638.478687
639.180644
639.849946
640.404270
640.926528
641.560946
642.162617
642.647032
643.093286
643.641016
644.145311
644.518923
644.832187
645.206897
645.466119
631.577980
632.438457
633.374187
634.070065
634.670642
635.630765
636.486823
637.056670
637.529520
638.369032
639.121898
639.606520
640.005633
640.772440
641.455015
641.870562
642.196170
642.875167
643.461833
643.774257
643.984157
644.522039
644.917674
628.465866
630.266179
631.694345
632.313522
632.520205
634.005804
635.119539
635.497725
635.521790
636.843896
637.828077
638.107930
638.053336
639.290514
640.198579
640.412193
640.292541
641.435291
642.247541
642.370111
642.163860
643.220736
643.955986
624.244413
627.885804
629.951361
630.342064
629.425586
632.167528
633.685948
633.738503
632.602016
635.126662
636.484552
636.424360
635.210272
637.627088
638.899812
638.777674
637.519168
639.822127
640.996500
640.794619
639.477293
641.737844
642.954808
625.575218
627.594971
629.244874
629.986521
630.268797
631.900487
633.126883
633.530756
633.554341
634.961427
636.010288
636.279897
636.198824
637.501748
638.461794
638.658963
638.511573
639.722762
640.596331
640.719887
640.511794
641.669036
642.495647
625.551690
627.043795
628.516211
629.411384
630.060494
631.399966
632.526075
633.090644
633.463859
634.563390
635.494138
635.906547
636.158979
637.149021
637.985050
638.317597
638.495355
639.400559
640.157470
640.421506
640.538119
641.374421
642.027701
623.451449
625.565137
627.316198
628.136563
628.482060
630.206802
631.509861
631.962197
632.018034
633.474486
634.560728
634.848235
634.777750
636.113932
637.097990
637.304234
637.162143
638.407487
639.313298
639.457982
639.267548
640.455397
641.304247
619.913907
623.788698
626.075587
626.621168
625.808409
628.756712
630.431495
630.569599
629.476671
632.113545
633.550389
633.516945
632.303708
634.803495
636.132897
636.023767
634.759387
637.146807
638.391335
638.226123
636.935140
639.272283
640.545980
621.941989
624.076272
625.859696
626.716675
627.100512
628.865612
630.205398
630.687884
630.769247
632.250521
633.358839
633.664203
633.609401
634.965087
635.970073
636.194325
636.068862
637.332359
638.255427
638.414699
638.236632
639.435390
640.290926
622.488202
624.029424
625.573110
626.543178
627.268053
628.692845
629.895349
630.519394
630.941348
632.092619
633.068498
633.515170
633.797713
634.828063
635.703705
636.068277
636.275434
637.218773
638.012070
638.305427
638.446754
639.307951
639.977248
620.863059
622.983050
624.759147
625.616060
626.004264
627.779744
629.128622
629.616885
629.702603
631.195728
632.315301
632.628987
632.581082
633.951942
634.972743
635.209589
635.094118
636.371175
637.305209
637.471757
637.298301
638.503233
639.362344
617.738636
621.579286
623.855503
624.405040
623.602112
626.575660
628.271013
628.421851
627.335415
629.999740
631.459406
631.441500
630.237624
632.769691
634.130175
634.044557
632.796505
635.212954
636.479485
636.328547
635.045273
637.396699
638.677964
620.063747
622.174667
623.937276
624.779668
625.153745
626.915912
628.253141
628.731951
628.810460
630.298426
631.415385
631.728777
631.681778
633.053431
634.075872
634.315299
634.202665
635.481888
636.417363
636.584918
636.411976
637.616619
638.475310
620.898650
622.418082
6
