# Supplementary material for: A computational model of spatio-temporal cardiac intracellular calcium handling with realistic structure and spatial flux distribution from sarcoplasmic reticulum and t-tubule reconstructions
Source: PLoS Comput Biol. 2017 Aug 31;13(8):e1005714. doi: 10.1371/journal.pcbi.1005714 (PMC5597258; doi:10.1371/journal.pcbi.1005714)
Supplement: S1 Code — Code provided in C/C++ and includes the structural datasets used in this study. Documentation is provided on use of and updating the code. Updates may also be available on Michael Colman’s website, http://www.physicsoftheheart.com and github repository: https://github.com/michaelcolman/CODE---PLOS-Comp-Biol-2017-Model-SR. (ZIP) [file pcbi.1005714.s001.zip › PLOS_SR_Clean/Spatial_diff_out/CaSR_output_0220.vtk]

# vtk DataFile Version 3.0
vtk output
ASCII
DATASET STRUCTURED_POINTS
DIMENSIONS 26 26 52
SPACING 1 1 1
ORIGIN 0 0 0
POINT_DATA 35152
SCALARS ImageFile float 1
LOOKUP_TABLE default
-100 -100 -100 -100 -100 -100 -100 -100 -100 -100 -100 -100 -100 -100 -100 -100 -100 -100 -100 -100 -100 -100 -100 -100 -100 -100 
-100 -100 -100 -100 -100 -100 -100 -100 -100 -100 -100 -100 -100 -100 -100 -100 -100 -100 -100 -100 -100 -100 -100 -100 -100 -100 
-100 -100 -100 -100 -100 -100 -100 -100 -100 -100 -100 -100 -100 -100 -100 -100 -100 -100 -100 -100 -100 -100 -100 -100 -100 -100 
-100 -100 -100 -100 -100 -100 -100 -100 -100 -100 -100 -100 -100 -100 -100 -100 -100 -100 -100 -100 -100 -100 -100 -100 -100 -100 
-100 -100 -100 -100 -100 -100 -100 -100 -100 -100 -100 -100 -100 -100 -100 -100 -100 -100 -100 -100 -100 -100 -100 -100 -100 -100 
-100 -100 -100 -100 -100 -100 -100 -100 -100 -100 -100 -100 -100 -100 -100 -100 -100 -100 -100 -100 -100 -100 -100 -100 -100 -100 
-100 -100 -100 -100 -100 -100 -100 -100 -100 -100 -100 -100 -100 -100 -100 -100 -100 -100 -100 -100 -100 -100 -100 -100 -100 -100 
-100 -100 -100 -100 -100 -100 -100 -100 -100 -100 -100 -100 -100 -100 -100 -100 -100 -100 -100 -100 -100 -100 -100 -100 -100 -100 
-100 -100 -100 -100 -100 -100 -100 -100 -100 -100 -100 -100 -100 -100 -100 -100 -100 -100 -100 -100 -100 -100 -100 -100 -100 -100 
-100 -100 -100 -100 -100 -100 -100 -100 -100 -100 -100 -100 -100 -100 -100 -100 -100 -100 -100 -100 -100 -100 -100 -100 -100 -100 
-100 -100 -100 -100 -100 -100 -100 -100 -100 -100 -100 -100 -100 -100 -100 -100 -100 -100 -100 -100 -100 -100 -100 -100 -100 -100 
-100 -100 -100 -100 -100 -100 -100 -100 -100 -100 -100 -100 -100 -100 -100 -100 -100 -100 -100 -100 -100 -100 -100 -100 -100 -100 
-100 -100 -100 -100 -100 -100 -100 -100 -100 -100 -100 -100 -100 -100 -100 -100 -100 -100 -100 -100 -100 -100 -100 -100 -100 -100 
-100 -100 -100 -100 -100 -100 -100 -100 -100 -100 -100 -100 -100 -100 -100 -100 -100 -100 -100 -100 -100 -100 -100 -100 -100 -100 
-100 -100 -100 -100 -100 -100 -100 -100 -100 -100 -100 -100 -100 -100 -100 -100 -100 -100 -100 -100 -100 -100 -100 -100 -100 -100 
-100 -100 -100 -100 -100 -100 -100 -100 -100 -100 -100 -100 -100 -100 -100 -100 -100 -100 -100 -100 -100 -100 -100 -100 -100 -100 
-100 -100 -100 -100 -100 -100 -100 -100 -100 -100 -100 -100 -100 -100 -100 -100 -100 -100 -100 -100 -100 -100 -100 -100 -100 -100 
-100 -100 -100 -100 -100 -100 -100 -100 -100 -100 -100 -100 -100 -100 -100 -100 -100 -100 -100 -100 -100 -100 -100 -100 -100 -100 
-100 -100 -100 -100 -100 -100 -100 -100 -100 -100 -100 -100 -100 -100 -100 -100 -100 -100 -100 -100 -100 -100 -100 -100 -100 -100 
-100 -100 -100 -100 -100 -100 -100 -100 -100 -100 -100 -100 -100 -100 -100 -100 -100 -100 -100 -100 -100 -100 -100 -100 -100 -100 
-100 -100 -100 -100 -100 -100 -100 -100 -100 -100 -100 -100 -100 -100 -100 -100 -100 -100 -100 -100 -100 -100 -100 -100 -100 -100 
-100 -100 -100 -100 -100 -100 -100 -100 -100 -100 -100 -100 -100 -100 -100 -100 -100 -100 -100 -100 -100 -100 -100 -100 -100 -100 
-100 -100 -100 -100 -100 -100 -100 -100 -100 -100 -100 -100 -100 -100 -100 -100 -100 -100 -100 -100 -100 -100 -100 -100 -100 -100 
-100 -100 -100 -100 -100 -100 -100 -100 -100 -100 -100 -100 -100 -100 -100 -100 -100 -100 -100 -100 -100 -100 -100 -100 -100 -100 
-100 -100 -100 -100 -100 -100 -100 -100 -100 -100 -100 -100 -100 -100 -100 -100 -100 -100 -100 -100 -100 -100 -100 -100 -100 -100 
-100 -100 -100 -100 -100 -100 -100 -100 -100 -100 -100 -100 -100 -100 -100 -100 -100 -100 -100 -100 -100 -100 -100 -100 -100 -100 
-100 -100 -100 -100 -100 -100 -100 -100 -100 -100 -100 -100 -100 -100 -100 -100 -100 -100 -100 -100 -100 -100 -100 -100 -100 -100 
-100 -100 -100 -100 -100 -100 -100 -100 -100 -100 -100 -100 -100 -100 -100 -100 -100 -100 -100 -100 -100 -100 -100 -100 -100 -100 
-100 -100 -100 -100 -100 -100 -100 -100 -100 -100 -100 -100 -100 -100 -100 -100 -100 -100 -100 -100 -100 -100 -100 -100 -100 -100 
-100 -100 -100 -100 -100 -100 -100 -100 -100 -100 -100 -100 -100 -100 -100 -100 -100 -100 -100 -100 -100 -100 -100 -100 -100 -100 
-100 -100 -100 -100 -100 -100 -100 -100 -100 -100 -100 -100 -100 -100 -100 -100 -100 -100 -100 -100 -100 -100 -100 -100 -100 -100 
-100 -100 -100 -100 -100 -100 -100 -100 -100 -100 -100 -100 -100 -100 -100 -100 -100 -100 -100 -100 -100 -100 -100 -100 -100 -100 
-100 -100 -100 -100 -100 -100 -100 -100 -100 -100 -100 -100 -100 -100 -100 -100 -100 -100 -100 -100 -100 -100 -100 -100 -100 -100 
-100 -100 -100 -100 -100 -100 -100 -100 -100 -100 -100 -100 -100 -100 -100 -100 -100 -100 -100 -100 -100 -100 -100 -100 -100 -100 
-100 -100 -100 -100 -100 -100 -100 -100 -100 -100 -100 -100 -100 -100 -100 -100 -100 -100 -100 -100 -100 -100 -100 -100 -100 -100 
-100 -100 -100 -100 -100 -100 -100 -100 -100 -100 -100 -100 -100 -100 -100 -100 -100 -100 -100 -100 -100 -100 -100 -100 -100 -100 
-100 -100 -100 -100 -100 -100 -100 -100 -100 -100 -100 -100 -100 -100 -100 -100 -100 -100 -100 -100 -100 -100 -100 -100 -100 -100 
-100 -100 -100 -100 -100 -100 -100 -100 -100 -100 -100 -100 -100 -100 -100 -100 -100 -100 -100 -100 -100 -100 -100 -100 -100 -100 
-100 -100 -100 -100 -100 -100 -100 -100 -100 -100 -100 -100 -100 -100 -100 -100 -100 -100 -100 -100 -100 -100 -100 -100 -100 -100 
-100 -100 -100 -100 -100 -100 -100 -100 -100 -100 -100 -100 -100 -100 -100 -100 -100 -100 -100 -100 -100 -100 -100 -100 -100 -100 
-100 -100 -100 -100 -100 -100 -100 -100 -100 -100 -100 -100 -100 -100 -100 -100 -100 -100 -100 -100 -100 -100 -100 -100 -100 -100 
-100 -100 -100 -100 -100 -100 -100 -100 -100 -100 -100 -100 -100 -100 -100 -100 -100 -100 -100 -100 -100 -100 -100 -100 -100 -100 
-100 -100 -100 -100 -100 -100 -100 -100 -100 -100 -100 -100 -100 -100 -100 -100 -100 -100 -100 -100 -100 -100 -100 -100 -100 -100 
-100 -100 -100 -100 -100 -100 -100 -100 -100 -100 -100 -100 -100 -100 -100 -100 -100 -100 -100 -100 -100 -100 -100 -100 -100 -100 
-100 -100 -100 -100 -100 -100 -100 -100 -100 -100 -100 -100 -100 -100 -100 -100 -100 -100 -100 -100 -100 -100 -100 -100 -100 -100 
-100 -100 -100 -100 -100 -100 -100 -100 -100 -100 -100 -100 -100 -100 -100 -100 -100 -100 -100 -100 -100 -100 -100 -100 -100 -100 
-100 -100 -100 -100 -100 -100 -100 -100 -100 -100 -100 -100 -100 -100 -100 -100 -100 -100 -100 -100 -100 -100 -100 -100 -100 -100 
-100 -100 -100 -100 -100 -100 -100 -100 -100 -100 -100 -100 -100 -100 -100 -100 -100 -100 -100 -100 -100 -100 -100 -100 -100 -100 
-100 -100 -100 -100 -100 -100 -100 -100 -100 -100 -100 -100 -100 -100 -100 -100 -100 -100 -100 -100 -100 -100 -100 -100 -100 -100 
-100 -100 -100 -100 -100 -100 -100 -100 -100 -100 -100 -100 -100 -100 -100 -100 -100 -100 -100 -100 -100 -100 -100 -100 -100 -100 
-100 -100 -100 -100 -100 -100 -100 -100 -100 -100 -100 -100 -100 -100 -100 -100 -100 -100 -100 -100 -100 -100 -100 -100 -100 -100 
-100 -100 -100 -100 -100 -100 -100 -100 -100 -100 -100 -100 -100 -100 -100 -100 -100 -100 -100 -100 -100 -100 -100 -100 -100 -100 
-100 -100 -100 -100 -100 -100 -100 -100 -100 -100 -100 -100 -100 -100 -100 -100 -100 -100 -100 -100 -100 -100 -100 -100 -100 -100 
-100 -100 -100 -100 -100 -100 -100 -100 -100 -100 -100 -100 -100 -100 -100 -100 -100 -100 -100 -100 -100 -100 -100 -100 -100 -100 
-100 -100 643.092366 643.305145 643.646326 644.042018 644.470802 644.935180 645.405036 645.861364 646.318676 646.796469 647.272182 647.730177 648.185737 648.658051 649.122112 649.557133 649.973689 650.387192 650.770206 651.097667 651.372045 651.596393 651.728361 -100 
-100 -100 642.652003 642.910532 643.295607 643.711272 644.149733 644.639905 645.129091 645.585779 646.038933 646.532047 647.018786 647.471074 647.918165 648.403422 648.877988 649.307562 649.716024 650.142510 650.536912 650.861719 651.133242 651.378156 651.529919 -100 
-100 -100 641.889108 642.234757 642.696546 643.141473 643.589125 644.129551 644.654889 645.109265 645.549288 646.075406 646.584667 647.025037 647.452052 647.966093 648.461792 648.879169 649.267597 649.722085 650.138358 650.454897 650.714327 650.999304 651.187813 -100 
-100 -100 641.071602 641.503957 642.037579 642.511075 642.965751 643.563874 644.128050 644.582182 645.005911 645.571496 646.106690 646.538285 646.943279 647.491712 648.009149 648.414872 648.779489 649.266211 649.704099 650.011911 650.253859 650.580593 650.802750 -100 
-100 -100 640.536434 640.942584 641.483702 641.997317 642.504300 643.105991 643.679885 644.161318 644.619675 645.174071 645.709184 646.161517 646.596642 647.129054 647.639859 648.059935 648.449519 648.918492 649.349840 649.673288 649.942075 650.251908 650.462543 -100 
-100 -100 640.009225 640.401173 640.948768 641.492121 642.036181 642.649212 643.235746 643.740038 644.222982 644.776556 645.315336 645.784286 646.239320 646.765924 647.273940 647.704065 648.108320 648.569314 648.997685 649.331903 649.616065 649.917115 650.119727 -100 
-100 -100 639.350770 639.783831 640.366791 640.926287 641.479249 642.126769 642.739865 643.250984 643.732849 644.310340 644.867038 645.336395 645.785353 646.330948 646.851505 647.277171 647.671744 648.149559 648.590146 648.920993 649.197448 649.517759 649.736375 -100 
-100 -100 638.696043 639.186406 639.807182 640.372548 640.917287 641.606127 642.247399 642.758323 643.226424 643.837756 644.415578 644.878717 645.308769 645.883636 646.421413 646.838093 647.212258 647.718000 648.175655 648.498525 648.756339 649.106639 649.347105 -100 
-100 -100 638.329971 638.773535 639.374739 639.956941 640.534831 641.208003 641.845490 642.378214 642.878868 643.473083 644.044121 644.524954 644.983124 645.536874 646.064818 646.497123 646.898416 647.383892 647.832638 648.171450 648.455317 648.781757 649.003837 -100 
-100 -100 637.954364 638.369245 638.955771 639.546368 640.141333 640.806170 641.440922 641.986825 642.505584 643.091894 643.659231 644.150920 644.624103 645.166681 645.688622 646.130753 646.547293 647.023207 647.467616 647.817299 648.116099 648.429965 648.640077 -100 
-100 -100 637.423656 637.869296 638.474796 639.063160 639.648296 640.328786 640.973927 641.514181 642.022093 642.623927 643.201125 643.686024 644.146689 644.702295 645.232676 645.668251 646.073770 646.564568 647.019489 647.364863 647.654947 647.985683 648.209371 -100 
-100 -100 636.875404 637.370785 638.001438 638.580415 639.140907 639.845564 640.503109 641.029604 641.512046 642.137876 642.726963 643.197322 643.631772 644.209938 644.752131 645.174689 645.556458 646.071846 646.540535 646.874830 647.143309 647.501552 647.745550 -100 
-100 -100 636.600265 637.043357 637.644339 638.226953 638.805756 639.479987 640.119737 640.655520 641.159098 641.755695 642.326517 642.804610 643.258800 643.808799 644.334979 644.767874 645.172001 645.662277 646.117065 646.462279 646.752072 647.082974 647.307190 -100 
-100 -100 636.310490 636.720068 637.297330 637.876267 638.458373 639.110249 639.733817 640.270545 640.780579 641.356509 641.911316 642.389774 642.850406 643.381938 643.895624 644.332560 644.746506 645.221661 645.666302 646.016479 646.315646 646.629937 646.840555 -100 
-100 -100 635.871543 636.306713 636.893556 637.457946 638.016195 638.668911 639.288624 639.806832 640.293984 640.872746 641.425643 641.887751 642.328307 642.866081 643.382148 643.807102 644.204825 644.689465 645.138977 645.479175 645.764265 646.091282 646.313649 -100 
-100 -100 635.433159 635.911892 636.512930 637.053925 637.571878 638.232175 638.848359 639.338447 639.787366 640.378051 640.932959 641.373256 641.782197 642.337410 642.860736 643.268551 643.638361 644.143025 644.601582 644.926266 645.185754 645.536468 645.776863 -100 
-100 -100 635.299298 635.718148 636.276055 636.803806 637.321722 637.933485 638.514437 638.997736 639.453861 640.005147 640.534878 640.978345 641.403761 641.928561 642.433799 642.849821 643.239287 643.715141 644.155773 644.487711 644.765262 645.085588 645.303717 -100 
-100 -100 635.199686 635.574947 636.092446 636.597098 637.098378 637.668533 638.215556 638.684385 639.134412 639.656318 640.165320 640.607351 641.038545 641.544187 642.036283 642.455889 642.853860 643.311204 643.737698 644.071212 644.355051 644.655113 644.856472 -100 
-100 -100 635.016719 635.403843 635.910431 636.379488 636.837093 637.389103 637.916061 638.354267 638.772528 639.290205 639.794075 640.220326 640.633072 641.144537 641.638629 642.047085 642.428840 642.891756 643.318344 643.638244 643.904400 644.211635 644.419919 -100 
-100 -100 634.913558 635.325217 635.821265 636.246080 636.646398 637.189080 637.699606 638.103339 638.480257 639.004814 639.508368 639.915399 640.300095 640.827806 641.328091 641.721341 642.076589 642.554533 642.984116 643.284502 643.520340 643.842362 644.061174 -100 
-100 -100 635.195233 635.519726 635.942758 636.336886 636.727095 637.207936 637.674490 638.072821 638.460964 638.943432 639.419987 639.835370 640.242152 640.737161 641.216872 641.621739 641.999574 642.443228 642.848144 643.153567 643.403341 643.681121 643.865411 -100 
-100 -100 635.567121 635.804667 636.150937 636.515153 636.894729 637.323046 637.750580 638.148323 638.547561 638.995392 639.447272 639.872976 640.299160 640.766638 641.226512 641.643934 642.041169 642.455548 642.836589 643.147741 643.407056 643.642903 643.789745 -100 
-100 -100 635.799548 635.991580 636.294196 636.638390 637.007815 637.409424 637.816451 638.212695 638.615332 639.047035 639.486633 639.916980 640.351170 640.806256 641.256336 641.679487 642.084591 642.485414 642.854132 643.166737 643.427662 643.642014 643.768682 -100 
-100 -100 -100 -100 -100 -100 -100 -100 -100 -100 -100 -100 -100 -100 -100 -100 -100 -100 -100 -100 -100 -100 -100 -100 -100 -100 
-100 -100 -100 -100 -100 -100 -100 -100 -100 -100 -100 -100 -100 -100 -100 -100 -100 -100 -100 -100 -100 -100 -100 -100 -100 -100 
-100 -100 -100 -100 -100 -100 -100 -100 -100 -100 -100 -100 -100 -100 -100 -100 -100 -100 -100 -100 -100 -100 -100 -100 -100 -100 
-100 -100 642.621000 642.879451 643.264408 643.680006 644.118579 644.609176 645.099159 645.556984 646.011521 646.506153 646.994441 647.448231 647.896736 648.383309 648.859093 649.289784 649.699250 650.126614 650.521770 650.847210 651.119255 651.364562 651.516544 -100 
-100 -100 642.005632 642.361508 642.822926 643.254838 643.686043 644.225633 644.749299 645.195455 645.625830 646.157142 646.669126 647.104167 647.523432 648.044036 648.543819 648.957151 649.338698 649.799633 650.219324 650.530828 650.782334 651.073397 651.267287 -100 
-100 -100 640.867147 641.448870 642.060684 642.503129 642.882628 643.543398 644.140638 644.551056 644.903113 645.535129 646.103977 646.492182 646.825095 647.441390 647.998194 648.366762 648.664465 649.218485 649.694784 649.966339 650.145630 650.550085 650.834520 -100 
-100 -100 639.601459 640.483246 641.253408 641.688761 641.953841 642.802107 643.489605 643.851260 644.061461 644.859343 645.504312 645.835593 646.022486 646.798219 647.426711 647.737298 647.890914 648.598594 649.144819 649.362013 649.406842 649.981110 650.366881 -100 
-100 -100 639.341022 640.011078 640.725043 641.240949 641.677762 642.411577 643.065308 643.497431 643.858998 644.527900 645.130712 645.526524 645.860538 646.503920 647.082342 647.448517 647.740192 648.317354 648.815632 649.090197 649.274087 649.716212 650.035567 -100 
-100 -100 638.944308 639.521332 640.207973 640.770959 641.288993 641.990626 642.637052 643.112838 643.542829 644.166765 644.753267 645.186429 645.584224 646.178331 646.733203 647.128527 647.476918 648.004282 648.480349 648.785494 649.026460 649.415568 649.699084 -100 
-100 -100 638.090276 638.793915 639.554890 640.117445 640.599145 641.384175 642.081083 642.543157 642.926713 643.620363 644.246707 644.658912 645.005149 645.664188 646.253405 646.623116 646.917033 647.506576 648.016910 648.298748 648.489356 648.945652 649.276127 -100 
-100 -100 637.078614 638.036467 638.907297 639.436339 639.787300 640.739620 641.512910 641.930523 642.179896 643.028394 643.721423 644.082190 644.288850 645.098039 645.750290 646.067091 646.222647 646.958695 647.531258 647.762403 647.819623 648.427334 648.839502 -100 
-100 -100 637.046518 637.761493 638.541624 639.127458 639.634531 640.446006 641.167963 641.651829 642.054189 642.765096 643.406297 643.830013 644.185232 644.852522 645.449282 645.825513 646.126095 646.723933 647.243216 647.533629 647.732254 648.195460 648.529843 -100 
-100 -100 636.838207 637.440734 638.168848 638.780342 639.350015 640.105519 640.801623 641.318877 641.784003 642.442258 643.059054 643.515289 643.930836 644.541420 645.110419 645.516924 645.876871 646.420898 646.914954 647.236663 647.493280 647.897372 648.189701 -100 
-100 -100 636.135864 636.852328 637.636736 638.229491 638.744704 639.562127 640.289964 640.779260 641.187008 641.907522 642.556869 642.985895 643.344238 644.012701 644.611300 644.990392 645.294961 645.898357 646.424227 646.721722 646.927276 647.395613 647.731497 -100 
-100 -100 635.247592 636.209243 637.090030 637.634325 638.003405 638.968687 639.755162 640.184502 640.443868 641.311501 642.019530 642.389697 642.602101 643.412966 644.068474 644.390362 644.552980 645.299210 645.883485 646.126575 646.194893 646.812373 647.228417 -100 
-100 -100 635.316636 636.030433 636.810313 637.397472 637.906441 638.717276 639.439335 639.923937 640.327285 641.042545 641.685483 642.107706 642.459478 643.121864 643.715734 644.091725 644.394606 644.997276 645.522790 645.819761 646.024503 646.492913 646.829669 -100 
-100 -100 635.203227 635.800014 636.518812 637.119186 637.676471 638.418022 639.101863 639.609372 640.065627 640.713559 641.317892 641.761156 642.164221 642.762490 643.321889 643.722227 644.078965 644.621946 645.116097 645.438174 645.694937 646.099266 646.392215 -100 
-100 -100 634.602729 635.308027 636.073593 636.643041 637.132192 637.920637 638.622410 639.090561 639.479057 640.174810 640.798329 641.204440 641.543109 642.191502 642.773677 643.140843 643.436870 644.033624 644.553800 644.846000 645.046264 645.509576 645.843967 -100 
-100 -100 633.836273 634.779818 635.630399 636.137587 636.465824 637.384391 638.128647 638.523545 638.752922 639.581392 640.252468 640.592745 640.781507 641.565518 642.199141 642.504749 642.654642 643.389510 643.963365 644.197264 644.257414 644.864523 645.275944 -100 
-100 -100 634.059812 634.747783 635.483251 636.015251 636.463426 637.209988 637.872256 638.305213 638.662463 639.329921 639.929733 640.317307 640.641051 641.275940 641.846782 642.204965 642.492733 643.080010 643.590568 643.874143 644.066633 644.522622 644.852192 -100 
-100 -100 634.156781 634.716210 635.372095 635.896409 636.371745 637.029255 637.634958 638.074660 638.471325 639.062905 639.619808 640.027131 640.401768 640.972339 641.508635 641.891815 642.233098 642.756251 643.230280 643.535022 643.776209 644.164533 644.446577 -100 
-100 -100 633.845824 634.495702 635.173944 635.644581 636.031478 636.714882 637.321111 637.709951 638.031290 638.661615 639.233693 639.605951 639.920121 640.538710 641.096745 641.449505 641.732766 642.302842 642.795707 643.066606 643.248146 643.688460 644.005400 -100 
-100 -100 633.470472 634.329815 635.060752 635.446290 635.656124 636.448265 637.081623 637.393023 637.556606 638.309569 638.924363 639.235948 639.408809 640.156927 640.763030 641.059188 641.203372 641.900528 642.437187 642.646130 642.684201 643.255352 643.638121 -100 
-100 -100 634.199898 634.759352 635.331118 635.721649 636.042689 636.642871 637.180193 637.533258 637.831219 638.417326 638.955431 639.322014 639.637726 640.231701 640.769306 641.123905 641.410633 641.952794 642.416834 642.676641 642.845992 643.243966 643.524388 -100 
-100 -100 634.946553 635.280784 635.702448 636.081900 636.453133 636.929632 637.390180 637.775660 638.149978 638.634539 639.112299 639.522069 639.921345 640.422838 640.906381 641.306705 641.676664 642.124991 642.530828 642.828307 643.067470 643.349692 643.538755 -100 
-100 -100 635.353476 635.590707 635.936319 636.299466 636.677553 637.104036 637.529596 637.925534 638.323470 638.770731 639.222801 639.649269 640.076539 640.545188 641.006156 641.424452 641.822202 642.236616 642.617194 642.927546 643.186039 643.421419 643.568159 -100 
-100 -100 -100 -100 -100 -100 -100 -100 -100 -100 -100 -100 -100 -100 -100 -100 -100 -100 -100 -100 -100 -100 -100 -100 -100 -100 
-100 -100 -100 -100 -100 -100 -100 -100 -100 -100 -100 -100 -100 -100 -100 -100 -100 -100 -100 -100 -100 -100 -100 -100 -100 -100 
-100 -100 -100 -100 -100 -100 -100 -100 -100 -100 -100 -100 -100 -100 -100 -100 -100 -100 -100 -100 -100 -100 -100 -100 -100 -100 
-100 -100 641.796884 642.142320 642.603786 643.048533 643.496515 644.038183 644.565877 645.023619 645.467763 645.998434 646.512360 646.957251 647.388502 647.906463 648.405765 648.826402 649.217705 649.674640 650.092949 650.411163 650.671980 650.958040 651.147171 -100 
-100 -100 640.805864 641.387449 641.999050 642.441365 642.821060 643.482623 644.081400 644.494038 644.848842 645.483920 646.055918 646.447170 646.782923 647.401834 647.961037 648.331755 648.631324 649.186888 649.664430 649.936982 650.117110 650.522258 650.807108 -100 
-100 -100 638.650327 639.951306 640.916266 641.283243 641.332139 642.410812 643.204087 643.467819 643.460531 644.485419 645.228670 645.457738 645.422642 646.422943 647.156732 647.373471 647.313958 648.240066 648.887620 649.012202 648.852146 649.663644 650.198835 -100 
-100 -100 635.480408 638.321724 639.776325 639.935432 638.988593 641.150594 642.267547 642.256054 641.224658 643.299186 644.348700 644.296743 643.243966 645.277326 646.311317 646.253857 645.204327 647.132260 648.070519 647.925703 646.794991 648.635768 649.551370 -100 
-100 -100 636.822609 638.268302 639.376901 639.821593 639.917744 641.095097 641.961265 642.234885 642.215617 643.297756 644.092446 644.318998 644.267259 645.315115 646.084476 646.287673 646.204533 647.174233 647.858328 647.976679 647.807502 648.683711 649.278730 -100 
-100 -100 636.948038 637.961548 638.926159 639.487610 639.881642 640.810634 641.592408 641.988557 642.253790 643.074336 643.775362 644.116682 644.342586 645.127599 645.795206 646.101020 646.281389 646.995120 647.583198 647.807039 647.900316 648.511628 648.971967 -100 
-100 -100 635.453251 636.949259 638.114760 638.604562 638.736815 639.981468 640.900769 641.205144 641.203574 642.315187 643.137129 643.376914 643.330052 644.401809 645.185187 645.386630 645.295673 646.289757 646.993136 647.117733 646.950000 647.850557 648.463549 -100 
-100 -100 632.679177 635.649276 637.231485 637.478669 636.580958 638.899213 640.125979 640.168622 639.158654 641.300597 642.409851 642.378142 641.317239 643.413995 644.482080 644.416556 643.331837 645.329156 646.312140 646.175984 645.035027 646.943067 647.903812 -100 
-100 -100 634.368726 635.877649 637.063990 637.578145 637.736616 639.009389 639.955073 640.281628 640.298819 641.428731 642.266412 642.517665 642.479288 643.559470 644.350563 644.558145 644.473556 645.477169 646.190926 646.325051 646.166181 647.075082 647.692820 -100 
-100 -100 634.751061 635.795294 636.806036 637.417967 637.864376 638.851950 639.686591 640.123878 640.422251 641.280804 642.015397 642.379945 642.622236 643.424962 644.107049 644.422038 644.611630 645.346102 645.955987 646.197865 646.307510 646.938329 647.410195 -100 
-100 -100 633.451893 634.960110 636.150548 636.673955 636.844474 638.118779 639.066026 639.392532 639.408081 640.554690 641.405629 641.665278 641.632454 642.711390 643.502575 643.711880 643.630388 644.640058 645.360879 645.502209 645.350126 646.266590 646.886170 -100 
-100 -100 630.835743 633.802868 635.394569 635.662701 634.796736 637.113958 638.344896 638.387184 637.363609 639.548471 640.684238 640.668327 639.620975 641.711414 642.778848 642.716045 641.635885 643.645265 644.640909 644.515832 643.381743 645.307186 646.273849 -100 
-100 -100 632.640345 634.145649 635.331573 635.849767 636.014331 637.281317 638.221875 638.543012 638.553771 639.695016 640.539622 640.792734 640.753462 641.825528 642.611063 642.816536 642.732835 643.741435 644.461565 644.601856 644.448184 645.364572 645.985583 -100 
-100 -100 633.132876 634.170263 635.171624 635.773874 636.209520 637.180596 638.000333 638.426176 638.714783 639.563022 640.285652 640.638496 640.869506 641.657271 642.327121 642.634139 642.819367 643.552295 644.162074 644.404265 644.513955 645.144539 645.617092 -100 
-100 -100 631.954634 633.449627 634.620857 635.122998 635.270789 636.511846 637.430775 637.738036 637.739343 638.854906 639.676695 639.914698 639.866098 640.918774 641.688902 641.883861 641.792591 642.794822 643.509782 643.646788 643.491276 644.398469 645.015300 -100 
-100 -100 629.484910 632.428082 633.988227 634.223100 633.327003 635.585342 636.770314 636.784313 635.749703 637.874604 638.965571 638.923203 637.866776 639.913030 640.950259 640.868050 639.774025 641.770867 642.756169 642.625522 641.493733 643.395188 644.352800 -100 
-100 -100 631.463824 632.939743 634.079023 634.542571 634.648486 635.845889 636.723830 636.995351 636.965127 638.050642 638.847588 639.067277 639.004329 640.042385 640.800230 640.986222 640.886864 641.878175 642.581995 642.709564 642.545773 643.444399 644.055389 -100 
-100 -100 632.200812 633.194932 634.128077 634.652004 635.004795 635.886947 636.625207 636.983716 637.214659 638.000745 638.672371 638.990707 639.196565 639.952075 640.595622 640.886312 641.058207 641.766453 642.351793 642.575237 642.669162 643.279934 643.738521 -100 
-100 -100 631.372727 632.795691 633.866577 634.265563 634.311590 635.437565 636.255395 636.486670 636.429483 637.466188 638.230041 638.439356 638.377741 639.388499 640.128781 640.315436 640.223897 641.183608 641.860244 641.973487 641.800521 642.677381 643.270550 -100 
-100 -100 629.402310 632.215200 633.627182 633.735088 632.731862 634.837327 635.900170 635.842450 634.776919 636.785977 637.805695 637.748404 636.715332 638.685843 639.681679 639.606498 638.551690 640.461801 641.386483 641.229620 640.084900 641.930753 642.845697 -100 
-100 -100 632.031944 633.308220 634.231171 634.544951 634.534167 635.550978 636.282808 636.488140 636.424807 637.396229 638.111875 638.326866 638.284999 639.251567 639.958345 640.158713 640.088783 641.000395 641.633574 641.744527 641.572530 642.380064 642.912205 -100 
-100 -100 633.793585 634.352509 634.923127 635.311769 635.630056 636.226689 636.760024 637.109360 637.404560 637.989402 638.527811 638.895905 639.213796 639.810138 640.349984 640.706416 640.994231 641.536401 641.999312 642.257198 642.424603 642.821580 643.101913 -100 
-100 -100 634.575357 634.898956 635.320103 635.711174 636.097067 636.572508 637.033138 637.425999 637.810133 638.290789 638.767821 639.185436 639.595435 640.093946 640.576958 640.984504 641.363945 641.807724 642.211225 642.514181 642.761435 643.037828 643.221865 -100 
-100 -100 -100 -100 -100 -100 -100 -100 -100 -100 -100 -100 -100 -100 -100 -100 -100 -100 -100 -100 -100 -100 -100 -100 -100 -100 
-100 -100 -100 -100 -100 -100 -100 -100 -100 -100 -100 -100 -100 -100 -100 -100 -100 -100 -100 -100 -100 -100 -100 -100 -100 -100 
-100 -100 -100 -100 -100 -100 -100 -100 -100 -100 -100 -100 -100 -100 -100 -100 -100 -100 -100 -100 -100 -100 -100 -100 -100 -100 
-100 -100 640.889400 641.321429 641.854568 642.327850 642.783251 643.383813 643.952568 644.413256 644.845084 645.419743 645.964299 646.404949 646.818368 647.374536 647.899022 648.311013 648.680999 649.172094 649.613430 649.923967 650.168210 650.496871 650.720200 -100 
-100 -100 639.449968 640.331501 641.101276 641.536435 641.802042 642.652191 643.343345 643.710327 643.927240 644.732821 645.385785 645.724765 645.918754 646.700968 647.335357 647.651138 647.809099 648.520151 649.068863 649.287909 649.334352 649.910190 650.296998 -100 
-100 -100 635.389925 638.231130 639.685561 639.844597 638.898041 641.060992 642.179903 642.171373 641.143897 643.223213 644.277766 644.230610 643.182171 645.219452 646.257006 646.202639 645.155577 647.085211 648.024493 647.880261 646.750135 648.591867 649.508206 -100 
-100 -100 623.227995 635.195997 638.088439 637.301558 628.906147 638.619231 640.837718 639.791737 631.340496 640.871444 642.999425 641.917360 633.526740 642.923592 645.021919 643.964087 635.787243 644.861119 646.827087 645.686819 637.487691 646.483413 648.621552 -100 
-100 -100 633.272182 636.316215 637.951898 638.189815 637.274738 639.566901 640.776695 640.768171 639.707275 641.869235 642.989011 642.926590 641.838129 643.947830 645.035663 644.956598 643.864304 645.862965 646.854222 646.694313 645.536650 647.473293 648.472913 -100 
-100 -100 634.733682 636.334356 637.592608 638.114052 638.253130 639.541917 640.492519 640.784372 640.761541 641.909938 642.759001 642.983809 642.914650 644.019281 644.830637 645.021249 644.912372 645.936655 646.664976 646.779085 646.599800 647.548575 648.208540 -100 
-100 -100 631.757225 634.882622 636.587155 636.864544 635.956057 638.353257 639.631650 639.656093 638.605799 640.807908 641.957006 641.900251 640.795226 642.949756 644.057730 643.969089 642.842127 644.895571 645.917598 645.761762 644.588884 646.571916 647.598329 -100 
-100 -100 619.991674 632.268168 635.326153 634.599350 626.017083 636.139524 638.517118 637.524153 629.029367 638.699723 640.897284 639.808573 631.256758 640.869359 643.025226 641.928132 633.512763 642.865820 644.914553 643.767817 635.421995 644.633089 646.847098 -100 
-100 -100 630.623076 633.763171 635.490560 635.793892 634.913003 637.340731 638.647473 638.695100 637.663924 639.885520 641.050893 641.005342 639.908250 642.071317 643.186883 643.103817 641.982776 644.047182 645.081104 644.935720 643.772249 645.765154 646.797359 -100 
-100 -100 632.427923 634.065783 635.375482 635.949936 636.141898 637.496622 638.505002 638.838927 638.847110 640.038894 640.923867 641.170910 641.115452 642.239631 643.065773 643.263180 643.159602 644.210698 644.965168 645.098298 644.933979 645.908150 646.583225 -100 
-100 -100 629.700773 632.834612 634.565507 634.882093 634.024456 636.443085 637.745953 637.785899 636.734521 638.991403 640.177265 640.144005 639.058720 641.214190 642.326935 642.243854 641.123810 643.195267 644.236122 644.096042 642.934021 644.940186 645.976547 -100 
-100 -100 618.161804 630.399609 633.464216 632.771976 624.300500 634.344276 636.708993 635.690353 627.047223 636.895253 639.143789 638.082581 629.588663 639.150530 641.296830 640.198096 631.775587 641.150691 643.212772 642.070966 633.693549 642.961684 645.188918 -100 
-100 -100 628.898795 632.029481 633.755931 634.067761 633.204577 635.614972 636.909950 636.943393 635.886308 638.137460 639.317153 639.277877 638.186623 640.334540 641.440812 641.353221 640.230426 642.300450 643.340433 643.199361 642.035970 644.041983 645.079619 -100 
-100 -100 630.830846 632.460280 633.760589 634.327278 634.511451 635.845758 636.835748 637.155570 637.151930 638.333001 639.206713 639.444119 639.380320 640.486119 641.297266 641.484907 641.375646 642.424554 643.178610 643.312272 643.148739 644.122001 644.797361 -100 
-100 -100 628.251024 631.367328 633.078539 633.377271 632.505998 634.880427 636.150271 636.173062 635.120888 637.329696 638.481795 638.430787 637.342760 639.458215 640.543910 640.444163 639.313304 641.376339 642.411500 642.270468 641.115210 643.101518 644.131154 -100 
-100 -100 616.908884 629.096066 632.126305 631.411161 622.974956 632.891663 635.199348 634.167053 625.626084 635.296488 637.482643 636.407613 627.996620 637.421118 639.520234 638.398519 629.962310 639.322412 641.374929 640.239361 631.938043 641.107065 643.312178 -100 
-100 -100 627.823741 630.919326 632.597013 632.856168 631.942136 634.270611 635.497257 635.483021 634.398646 636.575072 637.700894 637.631636 636.529945 638.629481 639.701963 639.593293 638.454608 640.504933 641.527029 641.375211 640.210730 642.186943 643.209774 -100 
-100 -100 630.036265 631.615677 632.842963 633.329786 633.431426 634.669660 635.572963 635.824772 635.766656 636.876325 637.694488 637.899217 637.816047 638.882569 639.663753 639.836396 639.717926 640.734849 641.458899 641.571490 641.392029 642.340241 642.998539 -100 
-100 -100 627.879050 630.896386 632.494010 632.687577 631.723459 633.963819 635.124389 635.076602 633.991081 636.089221 637.172632 637.100611 636.028839 638.071573 639.118249 639.020305 637.923210 639.905735 640.885980 640.717201 639.548424 641.491798 642.491674 -100 
-100 -100 617.234916 629.149229 631.995493 631.157486 622.703884 632.362827 634.529016 633.454001 625.080670 634.429601 636.511055 635.451949 627.275853 636.411080 638.436756 637.360281 629.212811 638.231901 640.175863 639.013653 630.752192 639.800118 641.945270 -100 
-100 -100 628.834252 631.646763 633.058230 633.164211 632.157698 634.258258 635.315074 635.251482 634.181511 636.188428 637.208567 637.153667 636.124034 638.098194 639.097584 639.025491 637.972568 639.882430 640.804586 640.643626 639.494709 641.338912 642.254387 -100 
-100 -100 632.496968 633.355146 634.083638 634.464914 634.668379 635.451995 636.075501 636.377536 636.534111 637.283780 637.899254 638.214581 638.392875 639.146890 639.758657 640.059577 640.206681 640.903904 641.437627 641.641589 641.674578 642.243328 642.626157 -100 
-100 -100 633.726799 634.136756 634.629266 635.048322 635.440455 635.972703 636.471584 636.864425 637.233268 637.754069 638.258427 638.669778 639.060785 639.595408 640.102301 640.501039 640.859704 641.338084 641.765017 642.060688 642.291686 642.611140 642.829603 -100 
-100 -100 -100 -100 -100 -100 -100 -100 -100 -100 -100 -100 -100 -100 -100 -100 -100 -100 -100 -100 -100 -100 -100 -100 -100 -100 
-100 -100 -100 -100 -100 -100 -100 -100 -100 -100 -100 -100 -100 -100 -100 -100 -100 -100 -100 -100 -100 -100 -100 -100 -100 -100 
-100 -100 -100 -100 -100 -100 -100 -100 -100 -100 -100 -100 -100 -100 -100 -100 -100 -100 -100 -100 -100 -100 -100 -100 -100 -100 
-100 -100 640.237347 640.643253 641.184064 641.697856 642.206401 642.812170 643.393407 643.885288 644.356705 644.926096 645.476824 645.944199 646.393183 646.938209 647.460412 647.890438 648.288251 648.763518 649.199420 649.526199 649.797883 650.110561 650.323085 -100 
-100 -100 639.072108 639.742014 640.455801 640.971926 641.410037 642.147092 642.806890 643.247880 643.620947 644.303790 644.921287 645.331097 645.677807 646.332650 646.921443 647.296595 647.595463 648.177668 648.679094 648.955560 649.141273 649.586073 649.907442 -100 
-100 -100 636.613875 638.059619 639.168364 639.613542 639.710766 640.889926 641.759795 642.039190 642.028161 643.121964 643.929173 644.167367 644.125855 645.182741 645.960316 646.170561 646.092754 647.065396 647.750414 647.868385 647.699203 648.577965 649.175250 -100 
-100 -100 633.153243 636.197505 637.833642 638.072341 637.158239 639.450776 640.661689 640.655238 639.598028 641.767586 642.895575 642.840489 641.758215 643.873090 644.965645 644.890657 643.801291 645.800805 646.791318 646.629502 645.470324 647.409278 648.411022 -100 
-100 -100 634.441370 636.057442 637.337049 637.875138 638.028709 639.321200 640.276061 640.569440 640.550471 641.709078 642.568974 642.799989 642.737483 643.847789 644.667291 644.863818 644.761792 645.786480 646.516351 646.630324 646.454839 647.410809 648.079390 -100 
-100 -100 634.516319 635.681456 636.809697 637.472670 637.937729 638.975494 639.844198 640.270279 640.550167 641.438020 642.196618 642.546667 642.770982 643.608551 644.321486 644.627733 644.800956 645.562508 646.193836 646.422375 646.521893 647.203136 647.728376 -100 
-100 -100 632.869404 634.544750 635.891832 636.483011 636.679259 638.047865 639.064555 639.395638 639.400320 640.591405 641.477083 641.718376 641.658393 642.793672 643.629705 643.826394 643.719108 644.774099 645.530029 645.656295 645.487447 646.471470 647.160183 -100 
-100 -100 629.936223 633.129835 634.917166 635.260808 634.408978 636.875995 638.214039 638.274765 637.251307 639.494890 640.678875 640.637735 639.542492 641.723611 642.855202 642.774704 641.653671 643.734013 644.782110 644.639472 643.479473 645.494389 646.547354 -100 
-100 -100 631.685923 633.376545 634.748098 635.367612 635.594230 636.995355 638.042549 638.399222 638.425124 639.635524 640.536621 640.788615 640.736516 641.879788 642.723027 642.925595 642.825162 643.891338 644.660005 644.798119 644.640021 645.634067 646.328753 -100 
-100 -100 632.113006 633.314443 634.496861 635.218502 635.744225 636.849853 637.780313 638.254924 638.573463 639.501433 640.292323 640.663276 640.902133 641.756828 642.484023 642.799485 642.983237 643.769252 644.427312 644.678450 644.797952 645.502254 646.041887 -100 
-100 -100 630.740139 632.429698 633.805655 634.435597 634.675990 636.080519 637.130974 637.489114 637.514429 638.740976 639.653957 639.913281 639.866049 641.007365 641.849571 642.052738 641.954433 643.025541 643.800114 643.943857 643.790760 644.793083 645.491649 -100 
-100 -100 628.029536 631.220033 633.018199 633.385622 632.569146 635.038785 636.384081 636.446979 635.411562 637.697079 638.905534 638.878648 637.795960 639.969627 641.098603 641.018933 639.901048 641.991969 643.051592 642.918585 641.763821 643.797844 644.859677 -100 
-100 -100 629.947204 631.633928 633.005627 633.630729 633.865186 635.261498 636.303537 636.654179 636.672620 637.892597 638.799236 639.052494 638.999166 640.133396 640.969325 641.167895 641.066557 642.135751 642.909146 643.052048 642.898247 643.900642 644.599953 -100 
-100 -100 630.532114 631.726859 632.900519 633.613511 634.128831 635.216217 636.128403 636.587598 636.892662 637.807829 638.586339 638.946415 639.174701 640.013815 640.727288 641.033147 641.210826 641.993281 642.649625 642.900334 643.020048 643.724333 644.264423 -100 
-100 -100 629.327321 631.004245 632.361858 632.971509 633.188691 634.555544 635.571062 635.902966 635.907980 637.100073 637.984249 638.224143 638.162991 639.277443 640.097112 640.284587 640.175064 641.236471 642.003340 642.142333 641.986767 642.979430 643.673513 -100 
-100 -100 626.813380 629.980505 631.747749 632.082602 631.234914 633.638939 634.929237 634.954981 633.901207 636.122298 637.285939 637.235113 636.145723 638.274123 639.371167 639.270932 638.137954 640.213402 641.259808 641.119735 639.967232 641.975963 643.026431 -100 
-100 -100 628.963565 630.619930 631.943663 632.512765 632.685543 634.004701 634.974269 635.265750 635.235351 636.394302 637.251669 637.472425 637.396531 638.495635 639.302304 639.480318 639.361867 640.410321 641.163054 641.289434 641.122718 642.104608 642.791709 -100 
-100 -100 629.862906 631.010325 632.110764 632.740972 633.168152 634.157767 634.977731 635.359768 635.599154 636.445687 637.169398 637.493859 637.696675 638.501862 639.187382 639.476086 639.639023 640.392549 641.018178 641.243684 641.341796 642.021470 642.544987 -100 
-100 -100 629.094240 630.689545 631.935939 632.433682 632.541140 633.781388 634.683175 634.929055 634.867786 635.972839 636.792907 637.001581 636.926348 637.995881 638.783336 638.962147 638.851496 639.864985 640.585105 640.691675 640.510198 641.464890 642.131347 -100 
-100 -100 627.186025 630.203645 631.801442 631.994019 631.027377 633.262300 634.414982 634.359383 633.268010 635.362855 636.446750 636.378355 635.311740 637.359131 638.410726 638.317837 637.224334 639.206130 640.181985 640.007118 638.832794 640.774420 641.774803 -100 
-100 -100 630.112873 631.535218 632.604715 633.000009 633.039542 634.155010 634.959221 635.177112 635.109774 636.141388 636.906200 637.121241 637.067778 638.086833 638.835417 639.029776 638.943345 639.902701 640.573727 640.678445 640.497315 641.370968 641.964687 -100 
-100 -100 632.180905 632.828891 633.503084 633.966845 634.343415 635.012514 635.601715 635.974194 636.283197 636.907617 637.480863 637.859782 638.183586 638.812522 639.380677 639.742312 640.031385 640.602077 641.090371 641.353616 641.527608 641.964320 642.281086 -100 
-100 -100 633.138621 633.523041 634.024037 634.484195 634.929193 635.464890 635.973316 636.394028 636.799207 637.310708 637.815791 638.248993 638.671924 639.194559 639.699494 640.117252 640.505148 640.969432 641.392601 641.706135 641.965832 642.269569 642.477204 -100 
-100 -100 -100 -100 -100 -100 -100 -100 -100 -100 -100 -100 -100 -100 -100 -100 -100 -100 -100 -100 -100 -100 -100 -100 -100 -100 
-100 -100 -100 -100 -100 -100 -100 -100 -100 -100 -100 -100 -100 -100 -100 -100 -100 -100 -100 -100 -100 -100 -100 -100 -100 -100 
-100 -100 -100 -100 -100 -100 -100 -100 -100 -100 -100 -100 -100 -100 -100 -100 -100 -100 -100 -100 -100 -100 -100 -100 -100 -100 
-100 -100 639.568343 639.960589 640.508889 641.053861 641.601340 642.220776 642.817877 643.336883 643.838440 644.414152 644.976203 645.467436 645.942770 646.487670 647.012099 647.456328 647.871845 648.340804 648.774231 649.111586 649.398644 649.703582 649.909075 -100 
-100 -100 638.532554 639.110064 639.797720 640.362617 640.883913 641.590497 642.245354 642.733301 643.179665 643.825507 644.435347 644.890402 645.307666 645.919047 646.489513 646.898191 647.256859 647.790419 648.269204 648.574772 648.816511 649.210052 649.497325 -100 
-100 -100 636.594681 637.609091 638.575459 639.139796 639.537492 640.468607 641.254643 641.657647 641.933969 642.776319 643.500663 643.862825 644.106441 644.906403 645.587714 645.905392 646.094456 646.811213 647.397977 647.617224 647.706678 648.324550 648.790723 -100 
-100 -100 634.468167 636.070164 637.330946 637.856527 638.000570 639.288112 640.238476 640.530923 640.511147 641.680878 642.551433 642.794174 642.739674 643.855272 644.676884 644.876792 644.774820 645.798727 646.522302 646.627229 646.438113 647.397314 648.065272 -100 
-100 -100 634.368528 635.534696 636.664867 637.330614 637.798419 638.835896 639.704213 640.130341 640.412485 641.311342 642.081953 642.442250 642.674812 643.518611 644.237126 644.548265 644.724782 645.485825 646.113911 646.336938 646.431657 647.117501 647.646993 -100 
-100 -100 633.997806 634.970831 636.032977 636.775177 637.386909 638.342415 639.183027 639.688067 640.101645 640.900045 641.624901 642.048213 642.399498 643.138476 643.807289 644.176379 644.467395 645.129438 645.715183 646.003206 646.215709 646.790464 647.244033 -100 
-100 -100 632.719680 633.942285 635.142940 635.870053 636.393076 637.501179 638.430452 638.898024 639.209600 640.139837 640.934894 641.307266 641.547554 642.410566 643.144581 643.460793 643.641802 644.429114 645.084707 645.328235 645.440899 646.146942 646.691096 -100 
-100 -100 631.121225 632.853564 634.267917 634.917710 635.166087 636.599675 637.671724 638.040041 638.071414 639.307205 640.229151 640.491908 640.446403 641.605380 642.461182 642.667714 642.567407 643.648612 644.428579 644.570307 644.414319 645.421727 646.127430 -100 
-100 -100 631.486884 632.725617 633.952431 634.710136 635.266119 636.409243 637.371727 637.867725 638.202698 639.152103 639.961426 640.343602 640.591411 641.462108 642.203275 642.525863 642.714647 643.513807 644.183346 644.440438 644.565295 645.281454 645.831479 -100 
-100 -100 631.496085 632.506489 633.625974 634.431588 635.109761 636.137688 637.045830 637.606549 638.065103 638.901806 639.655081 640.096829 640.461925 641.217049 641.900469 642.281014 642.586000 643.272867 643.887327 644.202090 644.438708 645.035204 645.502019 -100 
-100 -100 630.524632 631.762307 632.992536 633.758511 634.325445 635.478317 636.450671 636.956244 637.299999 638.257117 639.070588 639.454900 639.703713 640.574682 641.316582 641.641064 641.833031 642.635303 643.309103 643.570766 643.700344 644.423931 644.978368 -100 
-100 -100 629.176799 630.908616 632.332856 633.001770 633.274243 634.728274 635.820717 636.207865 636.255189 637.506161 638.436836 638.704037 638.660684 639.820194 640.677469 640.887693 640.794011 641.881492 642.670339 642.821139 642.673359 643.695960 644.410543 -100 
-100 -100 629.740875 630.975936 632.202069 632.963238 633.524103 634.668665 635.632106 636.129284 636.464900 637.414409 638.221349 638.599592 638.842401 639.706770 640.442812 640.762937 640.951771 641.751417 642.423263 642.683645 642.812584 643.536431 644.091449 -100 
-100 -100 629.932568 630.937222 632.048449 632.845265 633.512284 634.522659 635.412346 635.956793 636.400506 637.221802 637.961032 638.390884 638.744683 639.485869 640.156942 640.528810 640.827867 641.509162 642.119511 642.431817 642.667467 643.264669 643.732458 -100 
-100 -100 629.150391 630.379058 631.593311 632.339857 632.882131 633.995910 634.928708 635.400578 635.714785 636.640102 637.427964 637.794054 638.027821 638.875721 639.597282 639.907503 640.088835 640.878697 641.541333 641.794418 641.917600 642.635158 643.186635 -100 
-100 -100 628.017935 629.735098 631.132645 631.769554 632.004423 633.394420 634.425114 634.761602 634.767085 635.968910 636.862139 637.105906 637.046878 638.173233 639.003006 639.195004 639.087893 640.155759 640.926226 641.062472 640.903577 641.913057 642.620433 -100 
-100 -100 628.849709 630.057817 631.238048 631.943593 632.440349 633.504281 634.387807 634.815488 635.091091 635.982092 636.742599 637.088930 637.307293 638.139980 638.848514 639.148787 639.320409 640.096890 640.744290 640.983078 641.093462 641.799514 642.343819 -100 
-100 -100 629.389544 630.347525 631.385277 632.098127 632.674248 633.582668 634.372757 634.830777 635.200181 635.952169 636.636660 637.029387 637.355160 638.064217 638.707982 639.061180 639.342703 639.995709 640.573917 640.857461 641.067546 641.639334 642.090609 -100 
-100 -100 629.070986 630.219870 631.321459 631.952340 632.378771 633.363566 634.175099 634.548854 634.782329 635.624754 636.348993 636.678247 636.887841 637.697965 638.389233 638.684868 638.853360 639.605623 640.225292 640.443450 640.535592 641.214202 641.738143 -100 
-100 -100 628.550964 630.132750 631.360938 631.847016 631.945038 633.172759 634.059929 634.296290 634.227529 635.328936 636.147861 636.361425 636.291213 637.366047 638.157260 638.341992 638.233550 639.247784 639.961653 640.061262 639.870282 640.817197 641.476675 -100 
-100 -100 630.151098 631.145135 632.076158 632.595257 632.939154 633.805434 634.522247 634.859840 635.075215 635.852602 636.525852 636.854341 637.074514 637.842879 638.499867 638.804268 638.986256 639.694037 640.270562 640.481598 640.564526 641.171898 641.630850 -100 
-100 -100 631.702602 632.259641 632.909955 633.425039 633.886462 634.524023 635.105408 635.521667 635.900677 636.483613 637.042444 637.460019 637.849260 638.434946 638.986318 639.383426 639.734531 640.259462 640.727940 641.023471 641.256078 641.640496 641.922001 -100 
-100 -100 632.532427 632.904032 633.413884 633.906592 634.391022 634.939073 635.460644 635.905321 636.337246 636.850597 637.361506 637.813592 638.259363 638.780837 639.288519 639.721976 640.129690 640.590122 641.013340 641.340044 641.617117 641.913489 642.113915 -100 
-100 -100 -100 -100 -100 -100 -100 -100 -100 -100 -100 -100 -100 -100 -100 -100 -100 -100 -100 -100 -100 -100 -100 -100 -100 -100 
-100 -100 -100 -100 -100 -100 -100 -100 -100 -100 -100 -100 -100 -100 -100 -100 -100 -100 -100 -100 -100 -100 -100 -100 -100 -100 
-100 -100 -100 -100 -100 -100 -100 -100 -100 -100 -100 -100 -100 -100 -100 -100 -100 -100 -100 -100 -100 -100 -100 -100 -100 -100 
-100 -100 638.744900 639.179544 639.765574 640.329888 640.889922 641.547384 642.174998 642.705431 643.211728 643.819499 644.408171 644.907915 645.384294 645.954316 646.496632 646.940791 647.349776 647.837042 648.282771 648.615884 648.894580 649.220132 649.442966 -100 
-100 -100 637.511651 638.217294 638.982079 639.550455 640.039746 640.832061 641.539789 642.016639 642.420481 643.146187 643.806470 644.249788 644.623215 645.305705 645.916058 646.303890 646.611520 647.207832 647.719432 647.998401 648.186571 648.650805 648.988071 -100 
-100 -100 634.929599 636.428562 637.599616 638.098307 638.241707 639.486769 640.408782 640.717195 640.722983 641.874298 642.735288 643.007745 642.988025 644.080445 644.883227 645.102285 645.024949 646.019994 646.717058 646.827311 646.642801 647.562516 648.189460 -100 
-100 -100 631.317109 634.446697 636.158780 636.449846 635.563633 637.947347 639.218398 639.232050 638.158871 640.422566 641.617126 641.593561 640.516389 642.685226 643.808805 643.736759 642.626567 644.671605 645.679377 645.494446 644.270953 646.304379 647.355784 -100 
-100 -100 632.544243 634.222994 635.576275 636.176661 636.383285 637.749517 638.763614 639.091279 639.094296 640.315055 641.229662 641.494209 641.452876 642.600611 643.448080 643.655485 643.556351 644.608377 645.355380 645.465566 645.278449 646.279980 646.981465 -100 
-100 -100 632.540328 633.765095 634.969520 635.701494 636.229232 637.338628 638.268594 638.736979 639.051589 639.993849 640.802125 641.185987 641.435665 642.305758 643.045839 643.367201 643.551651 644.338566 644.990953 645.228917 645.336711 646.047361 646.595809 -100 
-100 -100 630.780306 632.536696 633.972396 634.635823 634.892382 636.342059 637.425171 637.797188 637.829454 639.086056 640.026267 640.300641 640.262574 641.433580 642.298271 642.508041 642.407031 643.497412 644.282246 644.423316 644.265370 645.280212 645.991814 -100 
-100 -100 627.711964 631.038257 632.932055 633.346919 632.536362 635.109384 636.521662 636.615177 635.586233 637.931132 639.180882 639.170819 638.085143 640.314310 641.477361 641.402867 640.264825 642.406663 643.493797 643.366299 642.207130 644.266025 645.346236 -100 
-100 -100 629.498483 631.272648 632.736464 633.432190 633.723484 635.211138 636.330506 636.733584 636.791069 638.066982 639.020535 639.303712 639.272583 640.451606 641.323961 641.540592 641.447989 642.551591 643.352107 643.508553 643.364176 644.389390 645.106801 -100 
-100 -100 629.936246 631.203543 632.469966 633.268017 633.864250 635.053731 636.058884 636.589429 636.953657 637.934040 638.767797 639.166887 639.428019 640.315753 641.072157 641.405966 641.605183 642.420624 643.105969 643.375078 643.510528 644.242684 644.803732 -100 
-100 -100 628.531852 630.298032 631.761184 632.463003 632.764316 634.265364 635.399557 635.818971 635.893211 637.170600 638.121019 638.401608 638.368275 639.549660 640.425077 640.646311 640.560069 641.663287 642.464910 642.622530 642.478636 643.514784 644.238888 -100 
-100 -100 625.764417 629.069751 630.965134 631.395269 630.605856 633.207450 634.649185 634.774643 633.782199 636.123768 637.368861 637.354770 636.263149 638.499483 639.668926 639.604131 638.483431 640.620650 641.710235 641.584814 640.420402 642.507239 643.601582 -100 
-100 -100 627.757150 629.520655 630.979788 631.677155 631.972738 633.465011 634.589601 634.999865 635.064497 636.333179 637.277483 637.552388 637.513544 638.688478 639.558260 639.775514 639.686257 640.785869 641.584322 641.739661 641.594594 642.631135 643.355927 -100 
-100 -100 628.391408 629.652612 630.911027 631.701676 632.288538 633.458803 634.444099 634.958140 635.307457 636.269156 637.087116 637.474463 637.725545 638.598983 639.343331 639.669823 639.864314 640.671020 641.348650 641.612190 641.744505 642.478265 643.041170 -100 
-100 -100 627.191916 628.954317 630.406131 631.095165 631.380537 632.831906 633.918264 634.299296 634.341416 635.583221 636.509747 636.777268 636.736757 637.889255 638.741645 638.950014 638.856414 639.941085 640.726200 640.871398 640.718698 641.749629 642.471458 -100 
-100 -100 624.652318 627.957236 629.835199 630.247687 629.450637 631.954967 633.318273 633.386608 632.354570 634.636910 635.846303 635.819408 634.737035 636.917348 638.051598 637.971481 636.849627 638.951323 640.013646 639.868184 638.688537 640.764048 641.852287 -100 
-100 -100 626.952369 628.693244 630.110472 630.758491 630.998009 632.396889 633.430595 633.764535 633.765934 634.971686 635.870015 636.117718 636.061916 637.198185 638.036593 638.234514 638.130875 639.201196 639.969831 640.099621 639.933251 640.951765 641.665952 -100 
-100 -100 627.976079 629.186519 630.369242 631.076767 631.574017 632.634789 633.512003 633.933434 634.204729 635.092665 635.854222 636.205543 636.430720 637.268308 637.982459 638.289458 638.466580 639.242345 639.884945 640.117738 640.223356 640.929069 641.474019 -100 
-100 -100 627.295143 628.957368 630.285530 630.857514 631.030333 632.341316 633.296259 633.574345 633.536040 634.685577 635.543763 635.775369 635.715635 636.821818 637.638684 637.831133 637.726059 638.770212 639.510667 639.622206 639.442361 640.425759 641.115322 -100 
-100 -100 625.454641 628.562851 630.245983 630.506619 629.590150 631.903836 633.108437 633.076132 631.986779 634.142231 635.267408 635.215345 634.144578 636.245624 637.330026 637.242552 636.129173 638.166444 639.169739 638.995183 637.804316 639.791032 640.819740 -100 
-100 -100 628.540465 630.019714 631.158424 631.617402 631.713472 632.890927 633.741580 633.987661 633.940271 635.012117 635.811105 636.046724 636.006926 637.059434 637.834488 638.040918 637.959177 638.948135 639.639395 639.750220 639.571024 640.469915 641.083184 -100 
-100 -100 630.736820 631.422873 632.152307 632.673675 633.105450 633.827739 634.460073 634.864443 635.200507 635.857001 636.459824 636.861731 637.205548 637.859579 638.449993 638.827364 639.129763 639.720224 640.224934 640.498565 640.682055 641.135418 641.465094 -100 
-100 -100 631.764782 632.179514 632.728430 633.241997 633.739816 634.324958 634.875066 635.329141 635.763469 636.304568 636.837329 637.294192 637.738638 638.283670 638.809061 639.243602 639.646893 640.128238 640.566766 640.892627 641.164163 641.481666 641.699222 -100 
-100 -100 -100 -100 -100 -100 -100 -100 -100 -100 -100 -100 -100 -100 -100 -100 -100 -100 -100 -100 -100 -100 -100 -100 -100 -100 
-100 -100 -100 -100 -100 -100 -100 -100 -100 -100 -100 -100 -100 -100 -100 -100 -100 -100 -100 -100 -100 -100 -100 -100 -100 -100 
-100 -100 -100 -100 -100 -100 -100 -100 -100 -100 -100 -100 -100 -100 -100 -100 -100 -100 -100 -100 -100 -100 -100 -100 -100 -100 
-100 -100 637.903189 638.397346 639.025161 639.600591 640.158381 640.862861 641.524434 642.060581 642.559604 643.209841 643.828488 644.330291 644.795175 645.400722 645.965492 646.404934 646.796764 647.313817 647.777303 648.102082 648.361550 648.718542 648.964471 -100 
-100 -100 636.309750 637.272200 638.151380 638.692448 639.058425 640.022133 640.810534 641.246660 641.519546 642.412126 643.150128 643.551424 643.793502 644.632213 645.310811 645.650305 645.823416 646.567022 647.140156 647.365420 647.415378 648.036434 648.458795 -100 
-100 -100 631.959065 634.935771 636.529499 636.795366 635.926089 638.238580 639.467072 639.509103 638.487586 640.703620 641.871136 641.884834 640.862967 642.984076 644.076396 644.034514 642.972149 644.965405 645.937063 645.773488 644.583096 646.543087 647.530125 -100 
-100 -100 619.345205 631.633030 634.706852 634.013715 625.541892 635.573285 637.929326 636.897371 628.202937 638.127435 640.412656 639.376516 630.885798 640.496543 642.671016 641.601366 633.248349 642.550274 644.570377 643.353064 634.726881 644.218008 646.496295 -100 
-100 -100 629.401967 632.603248 634.403537 634.766769 633.942830 636.401192 637.735404 637.787869 636.744021 639.052469 640.285686 640.281544 639.217657 641.415611 642.564043 642.500676 641.396719 643.469072 644.503081 644.331101 643.120167 645.185628 646.263889 -100 
-100 -100 630.728014 632.466468 633.890865 634.553022 634.814047 636.252711 637.329011 637.701172 637.738889 639.000353 639.948777 640.234443 640.208123 641.381549 642.249679 642.466633 642.373920 643.455397 644.230948 644.363370 644.197328 645.215324 645.929306 -100 
-100 -100 627.494163 630.824813 632.725232 633.147334 632.343578 634.921673 636.338359 636.436290 635.413456 637.769392 639.031247 639.032230 637.956052 640.193164 641.362817 641.293498 640.159072 642.302452 643.389278 643.259935 642.099200 644.160617 645.243198 -100 
-100 -100 615.214395 628.015670 631.327627 630.732143 622.095217 632.569324 635.112139 634.156732 625.433287 635.518698 637.871308 636.830233 628.214902 638.002882 640.233089 639.127518 630.526222 640.152936 642.299918 641.172761 632.749399 642.134928 644.422869 -100 
-100 -100 626.167570 629.517817 631.448192 631.903892 631.135917 633.754580 635.209808 635.340392 634.343687 636.719245 637.994382 638.003869 636.934464 639.180633 640.359059 640.297408 639.172019 641.330156 642.434137 642.321483 641.175349 643.247383 644.335768 -100 
-100 -100 628.027961 629.816405 631.307714 632.037175 632.365161 633.892940 635.051104 635.489481 635.579039 636.879138 637.852354 638.151306 638.133810 639.328924 640.216357 640.446566 640.367632 641.483094 642.295897 642.462945 642.327611 643.366830 644.093030 -100 
-100 -100 625.210156 628.535327 630.458756 630.918177 630.158557 632.793768 634.267152 634.419608 633.450918 635.816583 637.083373 637.087035 636.011029 638.264322 639.448983 639.396142 638.285795 640.435499 641.536553 641.420207 640.263272 642.357244 643.456085 -100 
-100 -100 613.361608 626.037297 629.332080 628.746399 620.119007 630.636390 633.216183 632.308989 623.700100 633.704107 636.036318 634.982615 626.331617 636.157355 638.402507 637.319193 628.794810 638.358579 640.495482 639.354702 630.844783 640.339184 642.654625 -100 
-100 -100 624.442942 627.765171 629.684504 630.139766 629.374897 632.000809 633.464246 633.607611 632.629524 634.985665 636.245753 636.243831 635.162802 637.409528 638.588611 638.532134 637.419058 639.564243 640.661022 640.541373 639.382489 641.476916 642.576611 -100 
-100 -100 626.499334 628.280391 629.763580 630.487408 630.809543 632.314687 633.451456 633.874179 633.951179 635.228769 636.184235 636.472153 636.447259 637.626141 638.501110 638.725524 638.644443 639.747274 640.548918 640.707403 640.566113 641.608292 642.337279 -100 
-100 -100 623.892573 627.223718 629.141708 629.598961 628.849597 631.408028 632.823381 632.936996 631.944348 634.263938 635.504899 635.502624 634.441050 636.644377 637.799202 637.735435 636.628013 638.746147 639.824334 639.692187 638.524370 640.613226 641.710160 -100 
-100 -100 612.237826 624.971381 628.264879 627.695689 619.249032 629.478959 631.947643 630.986755 622.405842 632.279710 634.568788 633.526698 625.038968 634.654553 636.840027 635.749598 627.302649 636.748417 638.842023 637.676290 629.147961 638.631891 640.941653 -100 
-100 -100 623.707447 627.015570 628.897821 629.313658 628.518157 631.021543 632.381902 632.446981 631.412824 633.694665 634.906348 634.884096 633.807439 635.992749 637.132049 637.057009 635.939185 638.041871 639.102842 638.955040 637.773563 639.849370 640.938301 -100 
-100 -100 626.199556 627.922714 629.326670 629.968351 630.204866 631.590640 632.612608 632.940619 632.941056 634.138416 635.034485 635.288019 635.242330 636.377182 637.216898 637.420701 637.323855 638.391125 639.155351 639.283212 639.117076 640.127930 640.837282 -100 
-100 -100 624.192829 627.375360 629.152188 629.492579 628.646294 631.040326 632.314420 632.327601 631.273212 633.476101 634.640406 634.607191 633.548803 635.678783 636.787643 636.708287 635.600625 637.664443 638.694779 638.534959 637.358762 639.379957 640.437169 -100 
-100 -100 613.544485 625.792106 628.837710 628.127445 619.695316 629.589662 631.874251 630.832574 622.349198 631.935004 634.113941 633.070384 624.768453 634.125004 636.229590 635.141565 626.797201 636.082271 638.104191 636.932136 628.531202 637.785645 640.009680 -100 
-100 -100 625.614341 628.569331 630.132337 630.363552 629.457630 631.693579 632.849738 632.839445 631.795190 633.897706 634.990409 634.970276 633.951218 636.005839 637.061392 637.005748 635.941428 637.929556 638.900282 638.750113 637.594205 639.507793 640.472127 -100 
-100 -100 629.577888 630.521070 631.366196 631.862188 632.172596 633.064732 633.776978 634.141946 634.350075 635.166379 635.841773 636.200040 636.414045 637.219667 637.876224 638.205387 638.374787 639.114711 639.684554 639.909941 639.961806 640.569557 640.982781 -100 
-100 -100 630.966755 631.441518 632.033156 632.558768 633.054729 633.686091 634.269104 634.728061 635.154093 635.734425 636.293865 636.750482 637.182199 637.761232 638.308542 638.738927 639.126554 639.639976 640.099384 640.420600 640.676289 641.026259 641.267170 -100 
-100 -100 -100 -100 -100 -100 -100 -100 -100 -100 -100 -100 -100 -100 -100 -100 -100 -100 -100 -100 -100 -100 -100 -100 -100 -100 
-100 -100 -100 -100 -100 -100 -100 -100 -100 -100 -100 -100 -100 -100 -100 -100 -100 -100 -100 -100 -100 -100 -100 -100 -100 -100 
-100 -100 -100 -100 -100 -100 -100 -100 -100 -100 -100 -100 -100 -100 -100 -100 -100 -100 -100 -100 -100 -100 -100 -100 -100 -100 
-100 -100 637.328880 637.779435 638.393122 638.992163 639.590896 640.288875 640.955984 641.523171 642.063852 642.704704 643.324214 643.851259 644.351375 644.942211 645.502288 645.961317 646.383495 646.883481 647.340789 647.683724 647.970921 648.303973 648.531496 -100 
-100 -100 636.064077 636.787305 637.581460 638.185509 638.714098 639.548105 640.296217 640.809978 641.248229 642.008038 642.700294 643.171443 643.568772 644.272461 644.900691 645.302999 645.623500 646.233226 646.757132 647.046125 647.242951 647.715676 648.058509 -100 
-100 -100 633.425600 634.945426 636.149000 636.684968 636.868558 638.157707 639.121905 639.467549 639.507662 640.695142 641.590154 641.891240 641.895532 643.009958 643.830886 644.063642 643.998419 645.008424 645.719284 645.839916 645.664169 646.594339 647.228483 -100 
-100 -100 629.745146 632.899293 634.647479 634.977961 634.133185 636.564090 637.879665 637.931445 636.892885 639.195226 640.425681 640.431356 639.378163 641.570037 642.712256 642.653383 641.554592 643.616622 644.640016 644.466164 643.251636 645.297775 646.357972 -100 
-100 -100 630.908823 632.612661 634.004385 634.647644 634.899282 636.314013 637.374147 637.742258 637.782581 639.042297 639.992841 640.287152 640.270697 641.441573 642.308265 642.530230 642.444368 643.513447 644.276856 644.399956 644.223992 645.238258 645.948385 -100 
-100 -100 630.841220 632.092858 633.338960 634.117606 634.693761 635.853284 636.830720 637.341433 637.695374 638.677285 639.521643 639.935568 640.210721 641.104505 641.864838 642.202356 642.401789 643.206290 643.876003 644.128553 644.249242 644.972899 645.529896 -100 
-100 -100 629.017033 630.804733 632.286895 633.000625 633.308131 634.810136 635.942167 636.357182 636.429269 637.727216 638.704526 639.009150 638.996645 640.192650 641.079063 641.306105 641.220951 642.330302 643.133767 643.290397 643.146066 644.175019 644.895822 -100 
-100 -100 625.894801 629.257009 631.201284 631.668946 630.910818 633.538366 635.000850 635.137328 634.147491 636.535646 637.823895 637.844387 636.784213 639.040069 640.226423 640.170113 639.048387 641.210871 642.317850 642.206355 641.060801 643.135110 644.225306 -100 
-100 -100 627.655725 629.462930 630.975974 631.725116 632.070412 633.613151 634.783623 635.231149 635.329170 636.647141 637.638815 637.953199 637.948866 639.154762 640.051213 640.287650 640.213207 641.337535 642.158107 642.331473 642.201912 643.241922 643.968735 -100 
-100 -100 628.078824 629.376743 630.690589 631.541569 632.192299 633.437560 634.494886 635.071126 635.476503 636.497944 637.369457 637.799994 638.088638 639.003739 639.785160 640.140157 640.358863 641.195256 641.900796 642.187386 642.338341 643.084915 643.654878 -100 
-100 -100 626.662100 628.459625 629.970246 630.724307 631.079572 632.637738 633.825382 634.290736 634.404911 635.723286 636.712346 637.024231 637.018203 638.228188 639.129910 639.373055 639.306601 640.431442 641.253575 641.428551 641.299980 642.350979 643.084200 -100 
-100 -100 623.890211 627.228969 629.172638 629.654368 628.917801 631.577931 633.074197 633.245619 632.292421 634.675472 635.959289 635.975865 634.910725 637.177012 638.373778 638.330983 637.229566 639.389006 640.499148 640.390342 639.240255 641.342624 642.446630 -100 
-100 -100 625.899865 627.694231 629.200217 629.949268 630.298501 631.847981 633.026373 633.483103 633.588655 634.897919 635.879399 636.185222 636.173854 637.377759 638.274183 638.513543 638.443951 639.564554 640.382482 640.554007 640.423258 641.474244 642.208191 -100 
-100 -100 626.558774 627.849485 629.154029 629.996435 630.637156 631.863476 632.901602 633.461909 633.852494 634.854115 635.708602 636.127182 636.406317 637.307945 638.078118 638.426394 638.640342 639.466850 640.162746 640.441672 640.587851 641.335384 641.907172 -100 
-100 -100 625.385719 627.179231 628.678322 629.419006 629.757388 631.264568 632.403281 632.829701 632.912227 634.193840 635.156704 635.455093 635.442114 636.622702 637.500525 637.729900 637.654805 638.758680 639.561219 639.720554 639.580596 640.625731 641.357029 -100 
-100 -100 622.882153 626.220430 628.146563 628.609832 627.863981 630.424032 631.839222 631.951709 630.958552 633.280650 634.526031 634.528984 633.472765 635.681151 636.840411 636.780204 635.675532 637.796311 638.875762 638.743477 637.575395 639.666107 640.764635 -100 
-100 -100 625.241840 627.012631 628.475145 629.172499 629.462396 630.914351 631.998013 632.375254 632.415193 633.658920 634.591701 634.868413 634.838299 636.000761 636.862557 637.079389 636.992486 638.081072 638.866898 639.010770 638.857088 639.889885 640.613700 -100 
-100 -100 626.332523 627.569943 628.794940 629.549647 630.095394 631.206516 632.131753 632.595378 632.904365 633.828644 634.622938 635.001812 635.251424 636.113510 636.849419 637.173917 637.366816 638.160566 638.821129 639.069251 639.188561 639.908178 640.462354 -100 
-100 -100 625.717234 627.405835 628.774593 629.391185 629.609448 630.968572 631.970067 632.288752 632.286403 633.471326 634.360853 634.617879 634.580352 635.710274 636.547922 636.756122 636.665139 637.727763 638.487486 638.615143 638.449169 639.447095 640.146329 -100 
-100 -100 623.943236 627.077892 628.800116 629.102654 628.228413 630.588287 631.837632 631.843736 630.787952 632.978088 634.133435 634.104744 633.053816 635.178538 636.283330 636.210395 635.109689 637.166215 638.189613 638.031237 636.853692 638.855700 639.894539 -100 
-100 -100 627.101984 628.603877 629.777840 630.276239 630.412963 631.633567 632.526049 632.808927 632.794328 633.898413 634.725847 634.984545 634.964939 636.039163 636.833428 637.054846 636.986954 637.994082 638.704441 638.831565 638.666269 639.578974 640.201150 -100 
-100 -100 629.359938 630.064930 630.825724 631.384164 631.855227 632.618101 633.289658 633.729493 634.097679 634.784456 635.414386 635.839471 636.203984 636.878304 637.487054 637.880154 638.197635 638.805340 639.327924 639.617702 639.815290 640.280965 640.618172 -100 
-100 -100 630.422750 630.854417 631.432423 631.981579 632.517746 633.142049 633.729909 634.218628 634.684579 635.254986 635.814175 636.294251 636.759585 637.324299 637.867659 638.318360 638.737351 639.235525 639.691239 640.033047 640.318610 640.647617 640.871939 -100 
-100 -100 -100 -100 -100 -100 -100 -100 -100 -100 -100 -100 -100 -100 -100 -100 -100 -100 -100 -100 -100 -100 -100 -100 -100 -100 
-100 -100 -100 -100 -100 -100 -100 -100 -100 -100 -100 -100 -100 -100 -100 -100 -100 -100 -100 -100 -100 -100 -100 -100 -100 -100 
-100 -100 -100 -100 -100 -100 -100 -100 -100 -100 -100 -100 -100 -100 -100 -100 -100 -100 -100 -100 -100 -100 -100 -100 -100 -100 
-100 -100 636.724515 637.150893 637.757084 638.373087 638.998773 639.700179 640.376528 640.968242 641.537473 642.179331 642.803351 643.348973 643.871338 644.457715 645.017237 645.490253 645.931316 646.425930 646.882828 647.239720 647.543821 647.864845 648.080755 -100 
-100 -100 635.617854 636.234596 636.984743 637.622519 638.222679 639.014432 639.750765 640.311146 640.824293 641.539192 642.214157 642.724741 643.189066 643.843160 644.449062 644.885060 645.267762 645.829166 646.333398 646.658509 646.916955 647.329519 647.629810 -100 
-100 -100 633.551866 634.616697 635.654380 636.294203 636.770375 637.794094 638.666446 639.141028 639.481070 640.399313 641.194971 641.614131 641.903798 642.749537 643.467236 643.808964 644.017796 644.768186 645.384814 645.623200 645.727317 646.370947 646.855421 -100 
-100 -100 631.271706 632.938912 634.281207 634.885292 635.105639 636.497079 637.540337 637.904249 637.943731 639.199524 640.147372 640.447556 640.436230 641.602484 642.462295 642.682987 642.594109 643.661097 644.420276 644.544058 644.365368 645.359955 646.051974 -100 
-100 -100 631.051732 632.278457 633.493369 634.246530 634.802689 635.942027 636.904655 637.408751 637.760656 638.741307 639.586756 640.005722 640.285590 641.177754 641.935374 642.272620 642.471420 643.270717 643.934068 644.181118 644.295142 645.011755 645.562875 -100 
-100 -100 630.554300 631.590362 632.743927 633.582613 634.291616 635.350334 636.287111 636.874527 637.363639 638.243579 639.042265 639.524601 639.924934 640.712700 641.423005 641.823107 642.142272 642.841712 643.463467 643.779471 644.016405 644.620580 645.094409 -100 
-100 -100 629.134522 630.435574 631.740997 632.572758 633.197506 634.414159 635.442496 635.992282 636.377973 637.395642 638.267612 638.698615 638.986537 639.902493 640.682009 641.031432 641.241504 642.070096 642.764639 643.037389 643.174618 643.913589 644.480091 -100 
-100 -100 627.407028 629.239802 630.772271 631.531838 631.881967 633.431723 634.606108 635.053811 635.151447 636.484932 637.489146 637.810064 637.808389 639.027342 639.933166 640.173483 640.099565 641.228898 642.051439 642.221874 642.086704 643.133546 643.864982 -100 
-100 -100 627.742628 629.063568 630.400940 631.269638 631.933506 633.190818 634.256927 634.838289 635.249102 636.287258 637.175100 637.617424 637.915027 638.842314 639.633564 639.994212 640.216433 641.060136 641.771388 642.060467 642.212369 642.962806 643.535553 -100 
-100 -100 627.734106 628.816115 630.039331 630.954234 631.741898 632.884764 633.899154 634.550013 635.089121 636.009814 636.838481 637.340515 637.757650 638.569010 639.303621 639.725317 640.067438 640.797828 641.453683 641.802250 642.068721 642.697292 643.184928 -100 
-100 -100 626.732138 628.046006 629.381077 630.253741 630.926791 632.199850 633.282951 633.880016 634.302985 635.344916 636.233682 636.676042 636.974181 637.905607 638.702122 639.068577 639.296880 640.145131 640.861492 641.156161 641.314056 642.072031 642.648514 -100 
-100 -100 625.360164 627.181583 628.715412 629.487922 629.858799 631.441527 632.649284 633.127053 633.248627 634.588991 635.596181 635.918191 635.917615 637.145137 638.060957 638.312218 638.250386 639.388452 640.221186 640.402205 640.277138 641.339380 642.078935 -100 
-100 -100 625.974776 627.284677 628.613921 629.480281 630.146427 631.411308 632.486018 633.075150 633.490072 634.523282 635.404354 635.840551 636.133311 637.058941 637.850264 638.212735 638.437644 639.281961 639.994327 640.285441 640.440719 641.198301 641.775617 -100 
-100 -100 626.224274 627.297087 628.507998 629.410667 630.185248 631.311334 632.308873 632.944755 633.468933 634.371148 635.183457 635.673392 636.080474 636.879551 637.603356 638.017535 638.353672 639.075925 639.723695 640.065622 640.327891 640.956265 641.445100 -100 
-100 -100 625.488232 626.792132 628.109824 628.961452 629.607985 630.838521 631.878744 632.439381 632.830588 633.837766 634.699292 635.124561 635.409633 636.316514 637.090736 637.441563 637.657376 638.487823 639.186290 639.465385 639.611116 640.362634 640.937561 -100 
-100 -100 624.411719 626.218432 627.724825 628.464024 628.795023 630.306392 631.445201 631.866554 631.942172 633.229204 634.196733 634.496431 634.482440 635.671511 636.554716 636.784546 636.706860 637.817670 638.623913 638.782141 638.638674 639.688856 640.423570 -100 
-100 -100 625.379418 626.660339 627.940441 628.747116 629.343513 630.518586 631.503981 632.015444 632.363677 633.332580 634.162924 634.564723 634.830790 635.718928 636.476461 636.813686 637.016727 637.832042 638.514488 638.778734 638.911198 639.651194 640.219226 -100 
-100 -100 626.063582 627.083920 628.213729 629.024582 629.699168 630.711188 631.597335 632.136459 632.577437 633.402567 634.152673 634.598239 634.970260 635.730441 636.419763 636.807865 637.120141 637.810796 638.425060 638.737052 638.972542 639.575397 640.048355 -100 
-100 -100 625.874997 627.087022 628.278445 629.002727 629.521700 630.606376 631.510044 631.959725 632.259012 633.173912 633.961361 634.337935 634.587160 635.449228 636.185607 636.512589 636.707424 637.500099 638.158676 638.405633 638.521670 639.233680 639.780956 -100 
-100 -100 625.481181 627.132341 628.449482 629.022999 629.204658 630.530968 631.506918 631.812688 631.800460 632.976987 633.858029 634.112707 634.072062 635.204098 636.041819 636.254333 636.165423 637.225878 637.981622 638.108547 637.936254 638.921879 639.607323 -100 
-100 -100 627.244100 628.292381 629.301172 629.902545 630.328925 631.284453 632.083812 632.490086 632.765325 633.608715 634.339207 634.710482 634.966456 635.782402 636.481000 636.815082 637.022843 637.770189 638.385323 638.625870 638.732961 639.371714 639.851849 -100 
-100 -100 628.932888 629.531972 630.249220 630.841117 631.382624 632.102517 632.761342 633.245747 633.686105 634.329185 634.941709 635.403871 635.832690 636.460093 637.049360 637.477985 637.858888 638.419235 638.923271 639.249620 639.509150 639.919629 640.217764 -100 
-100 -100 629.839359 630.247172 630.817974 631.383925 631.946321 632.573226 633.169497 633.681650 634.174955 634.746002 635.308973 635.806311 636.292862 636.853863 637.397880 637.863681 638.302713 638.797021 639.254334 639.612177 639.916836 640.236900 640.451679 -100 
-100 -100 -100 -100 -100 -100 -100 -100 -100 -100 -100 -100 -100 -100 -100 -100 -100 -100 -100 -100 -100 -100 -100 -100 -100 -100 
-100 -100 -100 -100 -100 -100 -100 -100 -100 -100 -100 -100 -100 -100 -100 -100 -100 -100 -100 -100 -100 -100 -100 -100 -100 -100 
-100 -100 -100 -100 -100 -100 -100 -100 -100 -100 -100 -100 -100 -100 -100 -100 -100 -100 -100 -100 -100 -100 -100 -100 -100 -100 
-100 -100 635.946784 636.409912 637.044016 637.667997 638.295423 639.026372 639.727053 640.325861 640.895771 641.564120 642.207937 642.755549 643.273306 643.880241 644.454415 644.925614 645.359845 645.874491 646.346600 646.702489 646.999824 647.339548 647.570406 -100 
-100 -100 634.653852 635.394213 636.211591 636.840378 637.396224 638.266259 639.050284 639.596031 640.062955 640.852056 641.569823 642.061416 642.475570 643.195888 643.837786 644.250048 644.580099 645.207881 645.750096 646.054442 646.262930 646.742409 647.088471 -100 
-100 -100 631.955641 633.507097 634.740850 635.299690 635.503134 636.838630 637.844649 638.222138 638.287176 639.509877 640.433570 640.754437 640.772400 641.906281 642.740428 642.977016 642.911259 643.950851 644.688555 644.829594 644.669173 645.605182 646.241943 -100 
-100 -100 628.186089 631.404415 633.193422 633.542387 632.694406 635.198098 636.564512 636.646290 635.619923 637.972480 639.236663 639.260489 638.212039 640.432578 641.588871 641.524270 640.396756 642.517770 643.579980 643.432145 642.239545 644.287391 645.349041 -100 
-100 -100 629.346164 631.087346 632.515762 633.186867 633.461773 634.925615 636.029371 636.430256 636.496546 637.793789 638.774637 639.089362 639.087008 640.279022 641.160321 641.386598 641.300386 642.400023 643.191293 643.335299 643.175203 644.197287 644.911590 -100 
-100 -100 629.241922 630.527796 631.813554 632.627633 633.237321 634.438702 635.455242 635.998206 636.380873 637.398287 638.271965 638.706533 638.997704 639.913219 640.691351 641.039974 641.248787 642.073841 642.763675 643.031076 643.162532 643.898523 644.463085 -100 
-100 -100 627.336682 629.182882 630.719122 631.474760 631.817422 633.363018 634.532610 634.974684 635.067332 636.409596 637.419666 637.742311 637.739433 638.966433 639.877088 640.118087 640.041992 641.172444 641.993130 642.157461 642.013885 643.064965 643.799353 -100 
-100 -100 624.093732 627.574829 629.594268 630.107628 629.377364 632.058171 633.558572 633.712332 632.715181 635.175131 636.504835 636.538576 635.466433 637.778180 638.998153 638.956013 637.834098 640.027927 641.152754 641.040036 639.870195 641.991827 643.104522 -100 
-100 -100 625.915546 627.783241 629.353028 630.146579 630.528760 632.115411 633.322480 633.795064 633.911665 635.275008 636.302579 636.637734 636.645501 637.885849 638.810222 639.063883 639.000739 640.146613 640.983771 641.163913 641.034745 642.097739 642.838636 -100 
-100 -100 626.358694 627.696379 629.056368 629.948539 630.636824 631.924266 633.018504 633.622858 634.053130 635.113372 636.019745 636.474861 636.782852 637.727450 638.534833 638.908010 639.140994 639.997874 640.721286 641.019632 641.179367 641.941754 642.521265 -100 
-100 -100 624.914102 626.762688 628.322702 629.115044 629.501527 631.107654 632.334273 632.823879 632.954020 634.319769 635.348681 635.684219 635.692018 636.939115 637.870246 638.130062 638.072973 639.224860 640.068660 640.255797 640.133783 641.204940 641.948527 -100 
-100 -100 622.078357 625.511575 627.516337 628.032048 627.307464 630.034614 631.574506 631.761666 630.794871 633.255286 634.587857 634.622549 633.547410 635.875789 637.109307 637.078855 635.968568 638.173969 639.311299 639.210476 638.049792 640.189854 641.309956 -100 
-100 -100 624.162506 626.005606 627.558120 628.342870 628.721814 630.320000 631.539010 632.021695 632.144704 633.501754 634.522915 634.852586 634.855409 636.096615 637.022362 637.278065 637.217561 638.365515 639.205226 639.388408 639.262908 640.333525 641.078549 -100 
-100 -100 624.864356 626.187680 627.530642 628.407296 629.080916 630.352219 631.431547 632.023558 632.441447 633.482196 634.371827 634.815806 635.115265 636.046674 636.842394 637.207697 637.434831 638.283619 638.999146 639.290901 639.446082 640.208094 640.788969 -100 
-100 -100 623.697701 625.532313 627.071489 627.841594 628.203647 629.764718 630.949737 631.407860 631.513395 632.839043 633.837937 634.158589 634.159574 635.374527 636.278962 636.522170 636.453850 637.585716 638.410459 638.581251 638.445964 639.510150 640.253134 -100 
-100 -100 621.174338 624.586889 626.560695 627.044722 626.293003 628.935656 630.405902 630.545493 629.554005 631.941230 633.227297 633.245532 632.180724 634.443777 635.634413 635.581576 634.462121 636.632015 637.740189 637.616035 636.437038 638.563845 639.679965 -100 
-100 -100 623.622248 625.432324 626.932511 627.657029 627.968736 629.473401 630.603197 631.012469 631.075312 632.361491 633.327601 633.623428 633.604313 634.799000 635.685560 635.914567 635.833367 636.950002 637.759273 637.916259 637.768767 638.821982 639.558346 -100 
-100 -100 624.774795 626.039805 627.297684 628.081908 628.656804 629.810318 630.776656 631.273315 631.610162 632.569932 633.393311 633.790619 634.054032 634.942349 635.700700 636.039156 636.243141 637.059029 637.741487 638.005383 638.136206 638.873133 639.438353 -100 
-100 -100 624.188183 625.912514 627.316865 627.961485 628.204279 629.607140 630.649209 630.997298 631.015740 632.240913 633.159328 633.428069 633.392599 634.557552 635.421800 635.642761 635.558433 636.647304 637.431349 637.573771 637.414903 638.437230 639.151111 -100 
-100 -100 622.416028 625.615077 627.380015 627.706250 626.839824 629.257058 630.549004 630.576699 629.517758 631.769418 632.957302 632.929073 631.845803 634.037893 635.179029 635.115691 634.005579 636.104442 637.156530 637.007724 635.817347 637.865027 638.925628 -100 
-100 -100 625.665073 627.199314 628.405198 628.929137 629.088320 630.348883 631.278288 631.588125 631.592418 632.733816 633.587529 633.856335 633.837591 634.944755 635.764188 635.998304 635.937577 636.970283 637.704377 637.846491 637.688743 638.625285 639.261538 -100 
-100 -100 627.985341 628.708048 629.493046 630.077001 630.575048 631.371017 632.075773 632.544939 632.939101 633.654287 634.307435 634.748513 635.125885 635.820733 636.448119 636.855437 637.186105 637.813165 638.356040 638.662969 638.874396 639.355218 639.701481 -100 
-100 -100 629.078239 629.522882 630.121816 630.695934 631.259838 631.915076 632.534461 633.052813 633.546060 634.142423 634.723910 635.222038 635.703348 636.285450 636.845288 637.310720 637.744520 638.260313 638.734778 639.093929 639.394355 639.735841 639.967294 -100 
-100 -100 -100 -100 -100 -100 -100 -100 -100 -100 -100 -100 -100 -100 -100 -100 -100 -100 -100 -100 -100 -100 -100 -100 -100 -100 
-100 -100 -100 -100 -100 -100 -100 -100 -100 -100 -100 -100 -100 -100 -100 -100 -100 -100 -100 -100 -100 -100 -100 -100 -100 -100 
-100 -100 -100 -100 -100 -100 -100 -100 -100 -100 -100 -100 -100 -100 -100 -100 -100 -100 -100 -100 -100 -100 -100 -100 -100 -100 
-100 -100 635.138394 635.657913 636.327126 636.953348 637.569229 638.339958 639.068561 639.667813 640.225200 640.930497 641.597934 642.141249 642.641864 643.280075 643.873448 644.337540 644.753213 645.298639 645.790175 646.139374 646.418207 646.788348 647.041085 -100 
-100 -100 633.487765 634.485685 635.411863 636.003105 636.423166 637.460250 638.320356 638.820054 639.149467 640.101299 640.890592 641.333094 641.608919 642.481946 643.188645 643.548465 643.739248 644.518999 645.126810 645.380711 645.452949 646.087118 646.516171 -100 
-100 -100 629.001479 632.056615 633.713073 634.023038 633.179532 635.599294 636.913313 637.017227 636.037051 638.331658 639.558070 639.610875 638.611511 640.777860 641.898508 641.862580 640.782732 642.850007 643.875320 643.750294 642.591691 644.560317 645.552563 -100 
-100 -100 616.063216 628.626440 631.795846 631.125386 622.499871 632.824482 635.296743 634.316448 625.563389 635.670760 638.032085 637.027432 628.491704 638.215912 640.424434 639.327208 630.749861 640.335255 642.448051 641.284122 632.729858 642.194308 644.472874 -100 
-100 -100 626.259739 629.550026 631.424883 631.841313 631.049506 633.620542 635.043890 635.160081 634.159342 636.550885 637.846366 637.882737 636.842203 639.088788 640.268389 640.212216 639.091512 641.240240 642.330320 642.198275 641.020375 643.098405 644.184811 -100 
-100 -100 627.528539 629.336872 630.838712 631.570394 631.896591 633.420506 634.575059 635.011080 635.103505 636.437678 637.445695 637.773237 637.778079 638.996979 639.901587 640.141421 640.066150 641.190060 642.004839 642.165590 642.019344 643.062570 643.791667 -100 
-100 -100 624.105030 627.579282 629.588720 630.091646 629.351484 632.022631 633.515441 633.664579 632.665625 635.126022 636.457266 636.493311 635.423420 637.736216 638.956639 638.914644 637.792252 639.984459 641.106551 640.990147 639.816369 641.935877 643.047590 -100 
-100 -100 611.303521 624.623484 628.110652 627.599602 618.958259 629.598117 632.222354 631.284788 622.383217 632.774679 635.227610 634.200597 625.423990 635.461220 637.772405 636.689185 628.022565 637.777456 639.966316 638.822047 630.204282 639.829690 642.177610 -100 
-100 -100 622.659821 626.157318 628.201600 628.742836 628.041947 630.754696 632.284964 632.464011 631.488466 633.970698 635.320481 635.369715 634.310906 636.638952 637.874582 637.845945 636.736590 638.944378 640.082596 639.981198 638.821044 640.952760 642.071335 -100 
-100 -100 624.588593 626.457720 628.038441 628.848251 629.249657 630.863802 632.097287 632.593046 632.730319 634.110511 635.153588 635.501301 635.520026 636.775460 637.713945 637.979581 637.927398 639.084765 639.932842 640.122218 640.001029 641.073076 641.818794 -100 
-100 -100 621.692401 625.140037 627.162840 627.695720 626.987183 629.730489 631.285040 631.484825 630.530728 633.008607 634.357972 634.406456 633.343130 635.684159 636.928575 636.906361 635.802982 638.016843 639.161531 639.065750 637.908500 640.052395 641.174935 -100 
-100 -100 609.499054 622.580189 626.016641 625.487271 616.769359 627.536346 630.215674 629.323405 620.508391 630.846154 633.293766 632.261650 623.442179 633.539026 635.871124 634.800680 626.146066 635.912256 638.112934 636.975388 628.335426 638.010193 640.370418 -100 
-100 -100 620.945538 624.386171 626.400074 626.924461 626.208052 628.943517 630.491052 630.684899 629.724727 632.193761 633.535399 633.578520 632.510880 634.845794 636.084601 636.058247 634.951602 637.161489 638.302177 638.202607 637.041992 639.185441 640.309419 -100 
-100 -100 623.110037 624.957984 626.517183 627.309280 627.695630 629.293500 630.513497 631.000121 631.129689 632.487451 633.512809 633.850959 633.864323 635.104173 636.029624 636.287377 636.230389 637.378762 638.218761 638.401692 638.275893 639.348083 640.095321 -100 
-100 -100 620.499238 623.929165 625.929254 626.443165 625.724851 628.408467 629.919145 630.094350 629.134673 631.554700 632.869056 632.909112 631.862577 634.146946 635.356472 635.318277 634.211675 636.397590 637.521162 637.409673 636.240904 638.377134 639.498749 -100 
-100 -100 608.638195 621.688376 625.093170 624.549063 615.917922 626.486953 629.082859 628.163276 619.453558 629.588696 631.971464 630.947052 622.312572 632.166752 634.427454 633.339308 624.735409 634.406128 636.569010 635.409370 626.760159 636.414450 638.769503 -100 
-100 -100 620.452656 623.856247 625.816274 626.284797 625.517005 628.143124 629.597912 629.724534 628.722631 631.101500 632.381210 632.395189 631.327830 633.590066 634.780529 634.727967 633.609081 635.779860 636.888859 636.765230 635.586016 637.711842 638.826920 -100 
-100 -100 623.087382 624.867555 626.337569 627.039342 627.333594 628.806571 629.910321 630.303443 630.356847 631.626361 632.580243 632.870483 632.850049 634.039432 634.923725 635.155141 635.078802 636.191673 636.999204 637.157985 637.012858 638.059368 638.790216 -100 
-100 -100 621.125242 624.393835 626.244111 626.640581 625.835795 628.327169 629.683032 629.751996 628.724824 631.020936 632.244528 632.231888 631.158228 633.377235 634.541524 634.485906 633.381821 635.507534 636.587458 636.454925 635.280441 637.361872 638.449385 -100 
-100 -100 610.337052 622.859427 626.004989 625.334529 616.825129 626.929454 629.307417 628.294008 619.665253 629.511477 631.768121 630.705678 622.139906 631.829869 634.026516 632.948260 624.486750 633.954444 636.042741 634.877024 626.325530 635.795047 638.074791 -100 
-100 -100 622.733138 625.767591 627.396790 627.678867 626.810051 629.135691 630.366462 630.407028 629.386159 631.576045 632.722954 632.720182 631.683481 633.822929 634.931042 634.898848 633.839015 635.887647 636.906806 636.784237 635.630741 637.603365 638.596989 -100 
-100 -100 626.836542 627.816139 628.710123 629.258144 629.622965 630.582347 631.360529 631.783241 632.041445 632.914815 633.636327 634.026532 634.264850 635.112629 635.805999 636.163173 636.358037 637.137051 637.746968 638.006016 638.084086 638.722345 639.153107 -100 
-100 -100 628.285787 628.786580 629.420558 629.997125 630.549498 631.242999 631.888559 632.406055 632.885849 633.517346 634.120889 634.613641 635.077314 635.690884 636.270711 636.730382 637.147460 637.695738 638.192008 638.547353 638.832191 639.206522 639.461172 -100 
-100 -100 -100 -100 -100 -100 -100 -100 -100 -100 -100 -100 -100 -100 -100 -100 -100 -100 -100 -100 -100 -100 -100 -100 -100 -100 
-100 -100 -100 -100 -100 -100 -100 -100 -100 -100 -100 -100 -100 -100 -100 -100 -100 -100 -100 -100 -100 -100 -100 -100 -100 -100 
-100 -100 -100 -100 -100 -100 -100 -100 -100 -100 -100 -100 -100 -100 -100 -100 -100 -100 -100 -100 -100 -100 -100 -100 -100 -100 
-100 -100 634.596581 635.068538 635.717818 636.361096 637.011100 637.767523 638.494832 639.119607 639.713655 640.403478 641.065461 641.628422 642.159755 642.779384 643.365427 643.847858 644.293370 644.819901 645.303689 645.669939 645.975531 646.320964 646.554731 -100 
-100 -100 633.288694 634.039254 634.872996 635.521464 636.100019 636.996442 637.808054 638.380328 638.871755 639.682876 640.419014 640.925764 641.353248 642.086389 642.740218 643.163508 643.504752 644.145121 644.699911 645.015307 645.232497 645.717971 646.067087 -100 
-100 -100 630.563986 632.128377 633.380630 633.959605 634.185611 635.549168 636.584319 636.988939 637.078694 638.324433 639.267018 639.602810 639.633694 640.780878 641.627244 641.874509 641.819640 642.873182 643.625018 643.778195 643.627141 644.569598 645.209655 -100 
-100 -100 626.764937 629.999026 631.808534 632.177996 631.352105 633.885460 635.282075 635.390959 634.388824 636.765430 638.049290 638.088087 637.052324 639.287079 640.456264 640.402288 639.285348 641.421763 642.499420 642.364498 641.181720 643.236428 644.301638 -100 
-100 -100 627.904842 629.660454 631.109242 631.801934 632.100289 633.592675 634.725525 635.153018 635.243521 636.564216 637.564879 637.895207 637.906489 639.113116 640.008142 640.246345 640.172022 641.286584 642.092725 642.249272 642.098894 643.128038 643.846143 -100 
-100 -100 627.780392 629.080027 630.386338 631.223118 631.857243 633.086038 634.130108 634.698484 635.104633 636.145079 637.038862 637.489577 637.795164 638.726260 639.519439 639.881432 640.103170 640.942703 641.646463 641.925424 642.065991 642.809276 643.378026 -100 
-100 -100 625.850919 627.712327 629.270597 630.050008 630.417494 631.990049 633.185945 633.651741 633.766405 635.132115 636.163206 636.502360 636.514170 637.758498 638.685926 638.941299 638.878419 640.023443 640.857479 641.032189 640.896708 641.955584 642.694816 -100 
-100 -100 622.584533 626.082941 628.125983 628.663811 627.958340 630.666137 632.192180 632.368384 631.392062 633.876569 635.228425 635.279140 634.221801 636.552835 637.791030 637.763689 636.654682 638.863395 640.001224 639.897770 638.734804 640.864770 641.982914 -100 
-100 -100 624.394335 626.277564 627.870006 628.688018 629.095334 630.708490 631.940922 632.436427 632.575077 633.962851 635.013141 635.367062 635.391784 636.651231 637.593494 637.862067 637.812136 638.972017 639.821369 640.010359 639.887929 640.958355 641.704348 -100 
-100 -100 624.828287 626.180330 627.562105 628.478434 629.191858 630.505641 631.625256 632.252986 632.706234 633.791504 634.721837 635.197820 635.524743 636.488357 637.312901 637.700457 637.946355 638.816631 639.551656 639.858335 640.024223 640.793421 641.378029 -100 
-100 -100 623.374055 625.237837 626.820015 627.636277 628.047509 629.680322 630.932522 631.445293 631.598342 632.990658 634.045453 634.403596 634.431542 635.698116 636.645927 636.919104 636.873960 638.039408 638.894817 639.089542 638.972361 640.050497 640.800126 -100 
-100 -100 620.533112 623.982976 626.010439 626.549656 625.849147 628.603623 630.169523 630.379568 629.435142 631.923791 633.283766 633.341936 632.287260 634.635802 635.886016 635.868189 634.768888 636.988662 638.138212 638.044928 636.888654 639.036351 640.162925 -100 
-100 -100 622.626490 624.483883 626.057291 626.864835 627.267996 628.893202 630.138670 630.645552 630.792435 632.176833 633.224665 633.577797 633.601458 634.862563 635.805186 636.074276 636.025820 637.187744 638.039873 638.231849 638.112622 639.190431 639.940747 -100 
-100 -100 623.343026 624.678601 626.040493 626.938788 627.636316 628.934767 630.041392 630.658962 631.101782 632.168948 633.083970 633.550540 633.870440 634.821574 635.634502 636.013978 636.254094 637.117034 637.845607 638.147569 638.310621 639.079780 639.665264 -100 
-100 -100 622.192127 624.038569 625.595697 626.386150 626.771204 628.360283 629.573752 630.058174 630.188713 631.540335 632.563467 632.905121 632.925183 634.159964 635.081985 635.339550 635.284440 636.431544 637.270746 637.453220 637.327074 638.399127 639.146807 -100 
-100 -100 619.687629 623.112515 625.104096 625.607627 624.877967 627.549724 629.049219 629.215146 628.248012 630.660875 631.969974 632.007231 630.959456 633.242292 634.450560 634.411788 633.305314 635.491968 636.616423 636.505620 635.337069 637.472968 638.594251 -100 
-100 -100 622.162620 623.984030 625.501762 626.246721 626.581898 628.114736 629.272730 629.708033 629.795204 631.105401 632.092628 632.406059 632.403064 633.615476 634.518408 634.761401 634.694000 635.827646 636.654425 636.826916 636.692159 637.755264 638.496818 -100 
-100 -100 623.343870 624.619871 625.895721 626.701872 627.301900 628.482939 629.475905 629.997689 630.358389 631.340618 632.182926 632.595930 632.873909 633.777882 634.551132 634.903070 635.121184 635.954665 636.656256 636.938186 637.084395 637.832379 638.402752 -100 
-100 -100 622.783734 624.519780 625.943087 626.610865 626.880051 628.310433 629.377535 629.749340 629.790643 631.037237 631.972538 632.254608 632.231526 633.410758 634.288808 634.522306 634.451680 635.559237 636.364402 636.527240 636.386304 637.421156 638.140028 -100 
-100 -100 621.036645 624.248119 626.032299 626.381501 625.540954 627.985592 629.301730 629.351956 628.314576 630.587172 631.790882 631.774413 630.701824 632.907688 634.062083 634.010483 632.913319 635.031685 636.105825 635.978085 634.806085 636.867252 637.933205 -100 
-100 -100 624.312893 625.857868 627.081302 627.626828 627.810448 629.096663 630.049825 630.382056 630.407634 631.568779 632.438006 632.718960 632.711408 633.831489 634.663686 634.909871 634.862660 635.913669 636.668394 636.830416 636.689867 637.638874 638.280707 -100 
-100 -100 626.655493 627.387175 628.187763 628.791658 629.312523 630.132479 630.860467 631.351899 631.767065 632.501227 633.170055 633.624224 634.013708 634.721194 635.361217 635.781152 636.125791 636.769815 637.331375 637.656424 637.883444 638.375381 638.726956 -100 
-100 -100 627.760700 628.213370 628.826720 629.419714 630.005381 630.683671 631.325930 631.866378 632.380388 632.995412 633.592809 634.104659 634.598662 635.193441 635.765971 636.244345 636.692276 637.224257 637.716150 638.092161 638.407024 638.758785 638.995335 -100 
-100 -100 -100 -100 -100 -100 -100 -100 -100 -100 -100 -100 -100 -100 -100 -100 -100 -100 -100 -100 -100 -100 -100 -100 -100 -100 
-100 -100 -100 -100 -100 -100 -100 -100 -100 -100 -100 -100 -100 -100 -100 -100 -100 -100 -100 -100 -100 -100 -100 -100 -100 -100 
-100 -100 -100 -100 -100 -100 -100 -100 -100 -100 -100 -100 -100 -100 -100 -100 -100 -100 -100 -100 -100 -100 -100 -100 -100 -100 
-100 -100 634.023845 634.468788 635.105990 635.760593 636.431186 637.183814 637.913581 638.557032 639.174311 639.859360 640.520031 641.096587 641.646394 642.258783 642.842569 643.338221 643.801859 644.320608 644.801151 645.178813 645.499357 645.831751 646.053471 -100 
-100 -100 632.882795 633.522385 634.306777 634.983672 635.628351 636.473977 637.266266 637.879457 638.441071 639.200760 639.913057 640.454006 640.944929 641.625587 642.255965 642.713779 643.118344 643.705912 644.236181 644.583727 644.859610 645.284194 645.590628 -100 
-100 -100 630.752874 631.850654 632.929041 633.608020 634.126061 635.209705 636.142757 636.671046 637.058702 638.025446 638.860277 639.308813 639.623072 640.497412 641.240481 641.602183 641.830407 642.611693 643.259013 643.522630 643.645688 644.302427 644.793631 -100 
-100 -100 628.398644 630.112421 631.502348 632.144820 632.401152 633.861040 634.969436 635.386281 635.469453 636.779066 637.768907 638.097740 638.108113 639.307087 640.194219 640.433141 640.359253 641.463899 642.258416 642.409595 642.250832 643.259639 643.959067 -100 
-100 -100 628.148823 629.412214 630.672247 631.467813 632.067801 633.268334 634.291838 634.848745 635.247460 636.277726 637.164051 637.613347 637.918851 638.842326 639.628375 639.987889 640.207850 641.040129 641.735852 642.009009 642.142710 642.873971 643.433081 -100 
-100 -100 627.615492 628.683996 629.882138 630.766761 631.523946 632.639383 633.632596 634.270782 634.806677 635.734451 636.573391 637.086656 637.514378 638.334896 639.076379 639.502550 639.846356 640.576328 641.227380 641.566778 641.821719 642.441485 642.924494 -100 
-100 -100 626.141124 627.480439 628.835118 629.715664 630.389434 631.662148 632.744261 633.340764 633.769475 634.837453 635.751160 636.212108 636.525706 637.479813 638.295209 638.672724 638.907277 639.767373 640.490177 640.783030 640.934794 641.692016 642.270103 -100 
-100 -100 624.354545 626.236951 627.824767 628.634680 629.032193 630.639860 631.866854 632.356660 632.490431 633.880610 634.930399 635.280562 635.300278 636.565917 637.512499 637.781191 637.728607 638.892801 639.743829 639.931043 639.805067 640.874461 641.620169 -100 
-100 -100 624.677238 626.037139 627.425184 628.344340 629.058105 630.370448 631.487989 632.113510 632.566017 633.656430 634.590689 635.068304 635.396473 636.365572 637.195005 637.584942 637.831807 638.706071 639.443462 639.749823 639.913931 640.682164 641.266911 -100 
-100 -100 624.655515 625.771186 627.041826 628.006385 628.844425 630.041435 631.107066 631.803332 632.386725 633.359534 634.237460 634.780685 635.234621 636.085687 636.855701 637.305588 637.672542 638.431644 639.112512 639.478401 639.757727 640.401814 640.900257 -100 
-100 -100 623.629195 624.981047 626.365469 627.286998 628.008593 629.337544 630.472542 631.113344 631.578243 632.677309 633.620864 634.108526 634.445807 635.418289 636.248919 636.640420 636.890051 637.769041 638.511608 638.822553 638.991027 639.765978 640.354723 -100 
-100 -100 622.235855 624.104900 625.691624 626.511555 626.926918 628.569578 629.830803 630.349690 630.507120 631.912926 632.980219 633.349054 633.386212 634.658297 635.608718 635.881870 635.835524 637.009836 637.871531 638.067860 637.949693 639.033129 639.787122 -100 
-100 -100 622.880577 624.226364 625.602108 626.514808 627.228276 628.549922 629.678567 630.313737 630.772673 631.864518 632.801865 633.285047 633.618254 634.585741 635.411640 635.799216 636.045597 636.921340 637.661182 637.970231 638.137603 638.912340 639.501344 -100 
-100 -100 623.166142 624.267298 625.518859 626.465192 627.287022 628.469557 629.523009 630.209240 630.781835 631.738653 632.603124 633.137932 633.585030 634.425101 635.184285 635.626120 635.987075 636.739488 637.414937 637.777548 638.055435 638.699421 639.198219 -100 
-100 -100 622.460269 623.792468 625.148698 626.040064 626.730049 628.020716 629.120542 629.733345 630.172726 631.234172 632.145381 632.611230 632.931937 633.881633 634.692948 635.071552 635.311614 636.175302 636.904630 637.207027 637.370135 638.138940 638.724329 -100 
-100 -100 621.415995 623.255605 624.800957 625.576227 625.944172 627.522408 628.724379 629.197490 629.317569 630.660774 631.676236 632.010977 632.024737 633.260362 634.182238 634.438241 634.381157 635.531279 636.373182 636.557538 636.432356 637.503738 638.250522 -100 
-100 -100 622.445435 623.753281 625.070705 625.917062 626.557765 627.793179 628.837562 629.400801 629.796129 630.815379 631.689034 632.124568 632.420384 633.347207 634.139417 634.503564 634.731784 635.583537 636.302599 636.597496 636.754291 637.515336 638.094589 -100 
-100 -100 623.191370 624.236334 625.403863 626.258529 626.982888 628.051936 628.992357 629.581427 630.069539 630.941047 631.729729 632.205997 632.606164 633.399376 634.119551 634.533776 634.872755 635.599685 636.253125 636.600982 636.866844 637.492518 637.975926 -100 
-100 -100 623.054561 624.294018 625.525848 626.296623 626.867913 628.010197 628.964297 629.460244 629.803852 630.764073 631.586240 631.988324 632.260467 633.153558 633.918734 634.269183 634.488542 635.320666 636.023053 636.310709 636.462290 637.201021 637.758083 -100 
-100 -100 622.706800 624.390264 625.749501 626.368357 626.598886 627.985043 629.010296 629.358852 629.385673 630.609277 631.523798 631.799888 631.776054 632.940741 633.806988 634.040149 633.971098 635.075617 635.878176 636.046393 635.908342 636.925009 637.621864 -100 
-100 -100 624.532513 625.605827 626.651794 627.296219 627.770561 628.779509 629.626830 630.076844 630.393244 631.278477 632.041062 632.435790 632.712549 633.556629 634.281805 634.638490 634.870497 635.656205 636.313693 636.593328 636.733537 637.398660 637.890347 -100 
-100 -100 626.272324 626.890648 627.639980 628.271848 628.858857 629.627383 630.332841 630.861499 631.343656 632.025600 632.670099 633.158459 633.611379 634.265012 634.880034 635.333294 635.741037 636.335435 636.876789 637.238664 637.528578 637.961358 638.270088 -100 
-100 -100 627.206248 627.630632 628.230700 628.834517 629.440453 630.113682 630.755796 631.312115 631.847023 632.455873 633.051138 633.576244 634.088492 634.675416 635.245125 635.736569 636.203294 636.729627 637.221311 637.612106 637.944893 638.285150 638.509938 -100 
-100 -100 -100 -100 -100 -100 -100 -100 -100 -100 -100 -100 -100 -100 -100 -100 -100 -100 -100 -100 -100 -100 -100 -100 -100 -100 
-100 -100 -100 -100 -100 -100 -100 -100 -100 -100 -100 -100 -100 -100 -100 -100 -100 -100 -100 -100 -100 -100 -100 -100 -100 -100 
-100 -100 -100 -100 -100 -100 -100 -100 -100 -100 -100 -100 -100 -100 -100 -100 -100 -100 -100 -100 -100 -100 -100 -100 -100 -100 
-100 -100 633.279251 633.759605 634.421149 635.078088 635.743530 636.518878 637.266121 637.909985 638.521768 639.227881 639.903270 640.477543 641.019687 641.651161 642.248967 642.742425 643.198381 643.735209 644.228233 644.602026 644.913461 645.263370 645.499570 -100 
-100 -100 631.952023 632.716045 633.565014 634.226809 634.819107 635.737112 636.570706 637.162305 637.670880 638.500000 639.250013 639.767101 640.204060 640.950355 641.617006 642.051424 642.402784 643.054380 643.619050 643.941933 644.164612 644.655349 645.007474 -100 
-100 -100 629.183339 630.777489 632.052285 632.642297 632.874066 634.268430 635.330566 635.753552 635.856016 637.125908 638.084221 638.427988 638.463473 639.628898 640.491071 640.749373 640.702683 641.770541 642.533874 642.693990 642.546483 643.496864 644.141465 -100 
-100 -100 625.316593 628.616949 630.459319 630.834027 629.989863 632.578261 634.009147 634.132424 633.126457 635.543672 636.848036 636.891285 635.846840 638.113800 639.303776 639.260131 638.144909 640.303502 641.395242 641.265909 640.080491 642.149926 643.222114 -100 
-100 -100 626.500848 628.286105 629.756896 630.459630 630.762641 632.285154 633.443983 633.888150 633.989309 635.333813 636.350646 636.688549 636.704109 637.930375 638.842988 639.093460 639.028230 640.158671 640.977563 641.141631 640.995035 642.032553 642.755580 -100 
-100 -100 626.398503 627.711684 629.032206 629.879993 630.525153 631.774967 632.839725 633.424513 633.844740 634.903598 635.810698 636.269158 636.581699 637.529917 638.340015 638.714865 638.947264 639.802093 640.518919 640.806543 640.952785 641.702527 642.275229 -100 
-100 -100 624.469853 626.340819 627.909901 628.698309 629.074675 630.668042 631.883043 632.362542 632.487613 633.874533 634.918529 635.261846 635.274304 636.542313 637.489780 637.756542 637.699739 638.865431 639.715534 639.899317 639.768495 640.834871 641.578588 -100 
-100 -100 621.191972 624.702276 626.755469 627.299022 626.593171 629.329601 630.875520 631.060409 630.080192 632.599462 633.967827 634.017292 632.940583 635.316342 636.580524 636.560499 635.441750 637.686752 638.845614 638.750579 637.587462 639.729306 640.853464 -100 
-100 -100 622.997743 624.889345 626.491786 627.318776 627.734962 629.367541 630.617168 631.124563 631.272228 632.682168 633.748677 634.110266 634.138322 635.421705 636.382766 636.661006 636.615530 637.795159 638.659430 638.855824 638.736389 639.813686 640.564263 -100 
-100 -100 623.421298 624.782495 626.175795 627.103397 627.828789 629.159580 630.295262 630.935957 631.401735 632.507585 633.456834 633.947780 634.287954 635.267774 636.105273 636.501095 636.753533 637.638239 638.384768 638.696883 638.864884 639.639708 640.228888 -100 
-100 -100 621.948347 623.827886 625.425148 626.253303 626.675136 628.326994 629.595396 630.118651 630.279700 631.699593 632.779559 633.158609 633.205152 634.484797 635.440497 635.716168 635.670452 636.854549 637.722762 637.920635 637.801074 638.887955 639.644508 -100 
-100 -100 619.081761 622.562705 624.609890 625.159721 624.462365 627.243705 628.827270 629.042554 628.088983 630.624183 632.017423 632.100840 631.069052 633.427492 634.682139 634.659079 633.539597 635.796504 636.964480 636.872251 635.703407 637.870441 639.007516 -100 
-100 -100 621.200395 623.073108 624.661053 625.480040 625.893719 627.538684 628.801491 629.320140 629.476232 630.889091 631.963274 632.338554 632.381492 633.656131 634.607369 634.879372 634.830619 636.011336 636.876906 637.073284 636.953102 638.039775 638.796336 -100 
-100 -100 621.936850 623.280256 624.652183 625.560456 626.269426 627.586782 628.712233 629.345957 629.804375 630.893158 631.829144 632.313740 632.649581 633.617361 634.443310 634.831391 635.078678 635.955641 636.696275 637.005574 637.172855 637.947312 638.536382 -100 
-100 -100 620.801328 622.652615 624.216483 625.012864 625.404344 627.017432 628.253403 628.756028 628.902638 630.274640 631.315623 631.670049 631.699380 632.956717 633.896183 634.164135 634.115991 635.280236 636.134153 636.327036 636.208115 637.284740 638.034897 -100 
-100 -100 618.311617 621.740303 623.736591 624.240616 623.502902 626.213844 627.741004 627.925408 626.970603 629.406480 630.731635 630.774817 629.719964 632.040073 633.270758 633.241182 632.133406 634.347885 635.492098 635.395043 634.236834 636.376999 637.500162 -100 
-100 -100 620.802944 622.628593 624.153121 624.905334 625.249112 626.806851 627.986581 628.439699 628.542646 629.870944 630.872387 631.195193 631.198924 632.432288 633.352179 633.606046 633.546931 634.699799 635.544721 635.732288 635.609471 636.678648 637.421799 -100 
-100 -100 622.001129 623.282498 624.567977 625.387272 626.004427 627.206653 628.216167 628.753693 629.130709 630.128982 630.983691 631.407412 631.696251 632.613382 633.398628 633.760353 633.988615 634.839975 635.560695 635.860607 636.022789 636.778459 637.348678 -100 
-100 -100 621.456751 623.199681 624.634983 625.319382 625.609666 627.064442 628.144080 628.528619 628.585170 629.847819 630.793691 631.086458 631.075892 632.262427 633.147465 633.386371 633.321287 634.451658 635.280666 635.466560 635.349002 636.393501 637.107235 -100 
-100 -100 619.722801 622.942914 624.739522 625.103366 624.275641 626.754743 628.084671 628.146021 627.119978 629.411813 630.626668 630.622618 629.568341 631.773299 632.929805 632.877318 631.771437 633.926320 635.029423 634.926124 633.777104 635.850664 636.911173 -100 
-100 -100 623.014665 624.566305 625.801107 626.361687 626.563357 627.872309 628.839134 629.184251 629.223890 630.400081 631.279998 631.571850 631.576567 632.702616 633.540600 633.791583 633.749447 634.821994 635.598488 635.780203 635.657217 636.615480 637.256601 -100 
-100 -100 625.368326 626.105493 626.916225 627.534133 628.072082 628.909693 629.651803 630.157181 630.586768 631.334468 632.014349 632.479179 632.879471 633.596172 634.245108 634.673897 635.028613 635.687933 636.265782 636.606068 636.846146 637.345419 637.698399 -100 
-100 -100 626.479152 626.936769 627.559466 628.165422 628.766618 629.460819 630.117635 630.672436 631.200710 631.828928 632.437865 632.960663 633.465489 634.070667 634.653493 635.142316 635.601559 636.146779 636.652390 637.041164 637.366564 637.724742 637.963556 -100 
-100 -100 -100 -100 -100 -100 -100 -100 -100 -100 -100 -100 -100 -100 -100 -100 -100 -100 -100 -100 -100 -100 -100 -100 -100 -100 
-100 -100 -100 -100 -100 -100 -100 -100 -100 -100 -100 -100 -100 -100 -100 -100 -100 -100 -100 -100 -100 -100 -100 -100 -100 -100 
-100 -100 -100 -100 -100 -100 -100 -100 -100 -100 -100 -100 -100 -100 -100 -100 -100 -100 -100 -100 -100 -100 -100 -100 -100 -100 
-100 -100 632.512961 633.048489 633.741314 634.394334 635.040558 635.848309 636.615512 637.251569 637.843136 638.580605 639.275418 639.842275 640.365257 641.027700 641.645017 642.131586 642.568483 643.134734 643.644857 644.009229 644.299762 644.678772 644.936243 -100 
-100 -100 630.824145 631.849173 632.804658 633.421677 633.867522 634.947819 635.850445 636.386872 636.748065 637.736104 638.554147 639.018466 639.313548 640.214020 640.946787 641.329139 641.540108 642.342880 642.970669 643.239668 643.322679 643.967573 644.402495 -100 
-100 -100 626.232846 629.363947 631.066335 631.395176 630.548383 633.042599 634.410903 634.547701 633.580644 635.932496 637.193575 637.262769 636.265911 638.477046 639.630753 639.616370 638.548795 640.649145 641.698385 641.586930 640.431852 642.420012 643.421725 -100 
-100 -100 612.986584 625.854810 629.105027 628.430123 619.623966 630.200929 632.754335 631.791240 622.930045 633.215862 635.629706 634.628016 625.996614 635.865092 638.123263 637.042602 628.425834 638.098502 640.243981 639.087800 630.489997 640.022375 642.318759 -100 
-100 -100 623.441578 626.807877 628.728009 629.161813 628.364924 631.009451 632.485498 632.631752 631.640781 634.089136 635.419899 635.471948 634.433299 636.727303 637.943055 637.910435 636.803400 638.988021 640.104298 639.986887 638.812952 640.911521 642.008272 -100 
-100 -100 624.768712 626.605093 628.135146 628.888876 629.235829 630.802876 631.997885 632.464951 632.582125 633.954285 634.991192 635.336229 635.354826 636.609897 637.548200 637.813181 637.757772 638.912931 639.753647 639.931552 639.796200 640.852941 641.589998 -100 
-100 -100 621.341328 624.837027 626.868932 627.389865 626.662713 629.380842 630.911826 631.085255 630.096029 632.606894 633.968566 634.013908 632.934806 635.307768 636.570020 636.549029 635.429120 637.671279 638.826354 638.727279 637.559949 639.697367 640.818648 -100 
-100 -100 608.494762 621.858525 625.368736 624.864730 616.169171 626.920963 629.589634 628.659619 619.664804 630.208557 632.705400 631.665877 622.727650 632.979451 635.355301 634.277732 625.497628 635.418303 637.658207 636.527951 627.882077 637.559061 639.922184 -100 
-100 -100 619.861344 623.378337 625.443999 626.003574 625.316083 628.073572 629.639060 629.840049 628.873157 631.407700 632.792481 632.856370 631.792865 634.181766 635.457787 635.447845 634.338507 636.594713 637.763571 637.676092 636.519012 638.667392 639.795746 -100 
-100 -100 621.771455 623.660024 625.264636 626.097923 626.523447 628.173022 629.438993 629.960408 630.120649 631.542939 632.623962 633.001455 633.045821 634.335489 635.302000 635.585945 635.546458 636.734387 637.605154 637.804953 637.687169 638.771281 639.526337 -100 
-100 -100 618.830558 622.317521 624.372053 624.928782 624.237694 627.024437 628.612416 628.831495 627.882347 630.424982 631.825421 631.914836 630.889105 633.256107 634.519428 634.503597 633.390000 635.652771 636.824403 636.733573 635.565015 637.732617 638.870320 -100 
-100 -100 606.513205 619.730123 623.213652 622.701718 613.943927 624.812375 627.531603 626.638912 617.698598 628.235005 630.759303 629.778551 621.019088 631.121644 633.463913 632.374425 623.568626 633.522766 635.771398 634.629697 625.901576 635.677595 638.065771 -100 
-100 -100 618.082507 621.561663 623.606296 624.153678 623.454487 626.234770 627.818027 628.033835 627.081304 629.617026 631.012122 631.098786 630.070552 632.432320 633.690904 633.671419 632.554925 634.813937 635.982805 635.890603 634.721589 636.888858 638.026379 -100 
-100 -100 620.293621 622.158402 623.738758 624.551866 624.960975 626.598180 627.856093 628.374890 628.534491 629.936298 631.003450 631.377318 631.421967 632.696600 633.650026 633.926793 633.884083 635.061910 635.925488 636.122313 636.004083 637.087181 637.841614 -100 
-100 -100 617.712471 621.153206 623.168250 623.694042 622.980810 625.721402 627.278399 627.489463 626.559378 629.022949 630.373908 630.438596 629.402227 631.741194 632.988196 632.971162 631.873532 634.099127 635.251988 635.160271 634.005597 636.150255 637.276790 -100 
-100 -100 605.879558 618.938976 622.354149 621.802873 613.068067 623.803514 626.463890 625.579117 616.869584 627.075939 629.494023 628.473304 619.736020 629.754929 632.070465 630.996175 622.332669 632.115741 634.322732 633.189732 624.564812 634.222096 636.580615 -100 
-100 -100 617.727224 621.140222 623.114663 623.596317 622.836092 625.520333 627.020656 627.182832 626.210109 628.628674 629.939173 629.972323 628.910957 631.224962 632.451832 632.420991 631.313097 633.526892 634.670822 634.574488 633.416721 635.553415 636.672449 -100 
-100 -100 620.396276 622.187460 623.676207 624.401767 624.725031 626.240525 627.380137 627.806073 627.891728 629.195076 630.177018 630.491482 630.494402 631.712271 632.622265 632.874284 632.817178 633.965255 634.807688 634.997281 634.877942 635.938630 636.671940 -100 
-100 -100 618.465127 621.747918 623.619990 624.042855 623.265027 625.809368 627.197628 627.294911 626.295542 628.627760 629.878005 629.891579 628.849534 631.082048 632.262042 632.217486 631.116437 633.293607 634.417391 634.322156 633.180400 635.280811 636.366052 -100 
-100 -100 607.696116 620.243113 623.410982 622.756262 614.200236 624.432703 626.852130 625.862651 617.233157 627.142433 629.429815 628.400983 619.913280 629.566060 631.765004 630.677775 622.117006 631.737243 633.886557 632.759421 624.225475 633.732279 636.011478 -100 
-100 -100 620.133143 623.181284 624.831256 625.137730 624.292043 626.667610 627.931013 627.999168 627.003852 629.227570 630.400305 630.423318 629.417388 631.567582 632.689038 632.666700 631.609079 633.706962 634.766888 634.677254 633.549593 635.540514 636.536677 -100 
-100 -100 624.261414 625.251714 626.164812 626.738285 627.133301 628.127526 628.935906 629.387587 629.674575 630.576334 631.322418 631.736158 631.998180 632.865941 633.578870 633.954854 634.169299 634.978213 635.618062 635.903784 636.003702 636.655503 637.090345 -100 
-100 -100 625.723065 626.233518 626.885469 627.486584 628.068245 628.793026 629.468488 630.015338 630.524000 631.182810 631.811045 632.327243 632.813952 633.449694 634.051389 634.532794 634.972488 635.546286 636.068090 636.446515 636.750031 637.136227 637.395661 -100 
-100 -100 -100 -100 -100 -100 -100 -100 -100 -100 -100 -100 -100 -100 -100 -100 -100 -100 -100 -100 -100 -100 -100 -100 -100 -100 
-100 -100 -100 -100 -100 -100 -100 -100 -100 -100 -100 -100 -100 -100 -100 -100 -100 -100 -100 -100 -100 -100 -100 -100 -100 -100 
-100 -100 -100 -100 -100 -100 -100 -100 -100 -100 -100 -100 -100 -100 -100 -100 -100 -100 -100 -100 -100 -100 -100 -100 -100 -100 
-100 -100 632.030940 632.514579 633.181640 633.845411 634.518673 635.302667 636.058605 636.710734 637.330685 638.045861 638.731237 639.315934 639.869158 640.512751 641.123205 641.628877 642.095795 642.641782 643.141891 643.520906 643.836199 644.188764 644.426249 -100 
-100 -100 630.699004 631.466789 632.321571 632.990079 633.589951 634.516689 635.358961 635.958437 636.474624 637.312788 638.073053 638.600600 639.048624 639.807424 640.487185 640.934118 641.296616 641.957578 642.529461 642.857608 643.084293 643.577965 643.931458 -100 
-100 -100 627.922456 629.521292 630.802347 631.398689 631.637397 633.040748 634.111624 634.541852 634.650730 635.929694 636.898873 637.252979 637.299286 638.477892 639.353910 639.625102 639.589714 640.667304 641.438099 641.603526 641.460324 642.414230 643.060289 -100 
-100 -100 624.048576 627.354341 629.203009 629.583316 628.745130 631.342759 632.782486 632.912597 631.912382 634.338691 635.653740 635.706761 634.672543 636.953264 638.157591 638.126965 637.023016 639.191719 640.291182 640.167073 638.985727 641.059377 642.133567 -100 
-100 -100 625.231983 627.021127 628.496835 629.204457 629.513228 631.043995 632.211078 632.662045 632.769326 634.122124 635.148572 635.495884 635.521766 636.761262 637.687798 637.951089 637.897171 639.037758 639.864626 640.034262 639.891881 640.933434 641.658758 -100 
-100 -100 625.130511 626.445805 627.769400 628.620974 629.271337 630.528523 631.600904 632.192194 632.618130 633.684408 634.600548 635.068052 635.390811 636.352036 637.175733 637.563045 637.806567 638.671701 639.396857 639.690373 639.840983 640.594689 641.169793 -100 
-100 -100 623.201201 625.072954 626.643503 627.434454 627.815204 629.415614 630.637978 631.123552 631.253374 632.647010 633.699963 634.051753 634.073874 635.355472 636.316851 636.595775 636.549640 637.726029 638.584769 638.774303 638.647499 639.718024 640.464415 -100 
-100 -100 619.919406 623.429929 625.483953 626.029477 625.327545 628.071260 629.624768 629.815964 628.840731 631.366542 632.743271 632.800286 631.732278 634.122604 635.401434 635.393527 634.284945 636.540973 637.708318 637.618273 636.458249 638.604337 639.731374 -100 
-100 -100 621.717946 623.610254 625.214314 626.044217 626.465210 628.104974 629.362061 629.876201 630.030057 631.447218 632.522026 632.891824 632.929533 634.226834 635.202426 635.493293 635.458577 636.648212 637.519560 637.719825 637.602770 638.683290 639.436243 -100 
-100 -100 622.133265 623.496039 624.892237 625.824103 626.555439 627.893610 629.036518 629.684050 630.156804 631.270974 632.229553 632.730094 633.081005 634.074487 634.926595 635.335603 635.599319 636.493073 637.244901 637.559237 637.728402 638.505525 639.096690 -100 
-100 -100 620.652742 622.534764 624.136078 624.969533 625.398239 627.058055 628.333579 628.863614 629.032059 630.461545 631.552226 631.942066 631.999906 633.293515 634.264386 634.553665 634.519527 635.712274 636.584257 636.782589 636.662704 637.751597 638.510238 -100 
-100 -100 617.780847 621.264928 623.316803 623.872279 623.181928 625.971903 627.563132 627.785576 626.839913 629.386036 630.791321 630.886588 629.866733 632.239610 633.509509 633.499778 632.391378 634.657041 635.828538 635.736057 634.566029 636.735367 637.874781 -100 
-100 -100 619.898304 621.773959 623.366572 624.191330 624.612103 626.265640 627.536817 628.063671 628.228901 629.653382 630.740386 631.128560 631.184598 632.473788 633.439803 633.724934 633.687157 634.876328 635.746048 635.943253 635.822931 636.911366 637.669672 -100 
-100 -100 620.636146 621.982224 623.358573 624.272465 624.988416 626.314292 627.448628 628.091381 628.559851 629.660879 630.610248 631.108372 631.457989 632.440541 633.281234 633.682614 633.941164 634.826699 635.572238 635.883672 636.051930 636.827798 637.418032 -100 
-100 -100 619.503712 621.357562 622.925544 623.727056 624.125032 625.746710 626.991952 627.503927 627.660879 629.045814 630.100754 630.469013 630.512327 631.784861 632.739419 633.020983 632.984474 634.157731 635.017139 635.213003 635.095682 636.173573 636.924585 -100 
-100 -100 617.019019 620.450206 622.450221 622.958656 622.226628 624.946203 626.482913 626.676674 625.732024 628.181437 629.521101 629.578338 628.537484 630.873238 632.119293 632.103363 631.007151 633.230976 634.381059 634.287266 633.130668 635.271935 636.395883 -100 
-100 -100 619.518013 621.345693 622.873298 623.629164 623.977825 625.543572 626.733078 627.195899 627.309217 628.650766 629.666954 630.004376 630.022671 631.271507 632.206484 632.473762 632.425920 633.587688 634.438203 634.628450 634.506275 635.576189 636.320453 -100 
-100 -100 620.724907 622.007790 623.295367 624.116767 624.736791 625.946285 626.966498 627.514165 627.901261 628.912566 629.782709 630.221892 630.525887 631.458407 632.258407 632.633160 632.872208 633.731796 634.457161 634.758056 634.918288 635.674078 636.246712 -100 
-100 -100 620.189061 621.933098 623.369268 624.053260 624.342872 625.804268 626.896653 627.291948 627.357627 628.633353 629.596013 629.905233 629.910249 631.112268 632.011841 632.263288 632.208308 633.346297 634.178622 634.362671 634.237830 635.281726 636.001568 -100 
-100 -100 618.463143 621.684304 623.481323 623.843714 623.013762 625.499394 626.842720 626.914636 625.896847 628.201695 629.433619 629.446013 628.407054 630.627397 631.798161 631.757702 630.661256 632.823510 633.929446 633.823434 632.665707 634.738153 635.805362 -100 
-100 -100 621.762751 623.315491 624.551440 625.112508 625.314800 626.630244 627.608169 627.962855 628.011092 629.199313 630.094351 630.401303 630.420586 631.561199 632.412872 632.675643 632.642879 633.722359 634.501936 634.682620 634.555236 635.512408 636.156173 -100 
-100 -100 624.122178 624.860603 625.673341 626.293700 626.834976 627.679229 628.430585 628.944933 629.383538 630.142414 630.835537 631.314051 631.728045 632.458472 633.120503 633.560831 633.924832 634.590763 635.171880 635.512308 635.750374 636.248777 636.602533 -100 
-100 -100 625.235959 625.694966 626.320187 626.929655 627.535564 628.236573 628.901811 629.465352 630.002859 630.641820 631.262982 631.798646 632.316621 632.935028 633.530570 634.030730 634.499155 635.050850 635.559886 635.949427 636.273958 636.631444 636.870284 -100 
-100 -100 -100 -100 -100 -100 -100 -100 -100 -100 -100 -100 -100 -100 -100 -100 -100 -100 -100 -100 -100 -100 -100 -100 -100 -100 
-100 -100 -100 -100 -100 -100 -100 -100 -100 -100 -100 -100 -100 -100 -100 -100 -100 -100 -100 -100 -100 -100 -100 -100 -100 -100 
-100 -100 -100 -100 -100 -100 -100 -100 -100 -100 -100 -100 -100 -100 -100 -100 -100 -100 -100 -100 -100 -100 -100 -100 -100 -100 
-100 -100 631.527587 631.979683 632.628558 633.297320 633.984096 634.754993 635.503289 636.164378 636.799001 637.502661 638.182962 638.779695 639.350991 639.987222 640.595848 641.115361 641.600417 642.137257 642.631907 643.020016 643.348392 643.686316 643.910661 -100 
-100 -100 630.375065 631.023457 631.820493 632.511190 633.171275 634.035819 634.847047 635.477325 636.055363 636.833909 637.566120 638.126836 638.638766 639.344317 640.000698 640.482976 640.909209 641.515400 642.060081 642.418061 642.702039 643.133025 643.442307 -100 
-100 -100 628.224483 629.334970 630.427838 631.119388 631.650442 632.754913 633.708020 634.252309 634.654258 635.640834 636.496132 636.963178 637.296671 638.198337 638.969605 639.356536 639.606412 640.407466 641.069823 641.343593 641.474993 642.140335 642.634697 -100 
-100 -100 625.849370 627.580793 628.986472 629.639221 629.904196 631.388001 632.517779 632.949380 633.043837 634.375055 635.385553 635.730827 635.757009 636.986791 637.904258 638.168660 638.115620 639.241639 640.051846 640.212085 640.059189 641.079932 641.784587 -100 
-100 -100 625.603314 626.877742 628.149461 628.954602 629.565186 630.785225 631.827919 632.399876 632.811650 633.860140 634.765012 635.230900 635.554549 636.505788 637.320558 637.705328 637.947013 638.800053 639.511801 639.795212 639.936251 640.677181 641.241802 -100 
-100 -100 625.075922 626.149660 627.354566 628.246691 629.014247 630.146451 631.157214 631.810479 632.359826 633.303137 634.158434 634.687304 635.133348 635.980744 636.750090 637.200773 637.566019 638.317125 638.985066 639.335659 639.598625 640.227214 640.715753 -100 
-100 -100 623.602396 624.943096 626.300339 627.185228 627.867160 629.156513 630.256261 630.867946 631.309653 632.391321 633.319287 633.792707 634.121492 635.105374 635.950179 636.351217 636.605241 637.488485 638.229479 638.533026 638.691378 639.458508 640.043176 -100 
-100 -100 621.808943 623.690776 625.279228 626.091400 626.494467 628.120854 629.366678 629.872366 630.019652 631.422808 632.485090 632.843871 632.872705 634.174249 635.153396 635.444808 635.408182 636.598805 637.468746 637.664546 637.541425 638.622888 639.376530 -100 
-100 -100 622.115689 623.476665 624.867540 625.791832 626.514659 627.843718 628.978556 629.619697 630.086603 631.191686 632.140506 632.631164 632.975125 633.974739 634.834642 635.248857 635.515308 636.411338 637.163698 637.476864 637.644176 638.420546 639.011417 -100 
-100 -100 622.075953 623.195108 624.471776 625.444862 626.295061 627.508436 628.589932 629.301041 629.899428 630.889628 631.785887 632.347298 632.821894 633.701055 634.500086 634.975287 635.363781 636.141592 636.832966 637.202255 637.482756 638.132543 638.636087 -100 
-100 -100 621.032630 622.390636 623.783888 624.716043 625.451517 626.798458 627.948699 628.603397 629.083138 630.203028 631.168886 631.678277 632.038408 633.039412 633.899082 634.315924 634.587255 635.484595 636.234116 636.544002 636.709450 637.490582 638.085408 -100 
-100 -100 619.626545 621.504280 623.101476 623.932128 624.360056 626.023537 627.301524 627.834426 628.006231 629.436993 630.530107 630.922893 630.983525 632.285818 633.265383 633.562317 633.534592 634.729344 635.598064 635.790929 635.665490 636.758342 637.520130 -100 
-100 -100 620.270932 621.623897 623.009757 623.933898 624.661258 626.001952 627.148492 627.800237 628.277235 629.394100 630.358344 630.867668 631.227041 632.224062 633.078550 633.490511 633.757002 634.650644 635.398750 635.707959 635.873067 636.653458 637.247671 -100 
-100 -100 620.560524 621.667809 622.928832 623.886553 624.722480 625.923320 626.995486 627.700048 628.292848 629.275485 630.167792 630.730027 631.204673 632.074514 632.862604 633.329898 633.712435 634.482246 635.167455 635.533871 635.813246 636.460831 636.962660 -100 
-100 -100 619.860704 621.199041 622.564199 623.465824 624.168565 625.478076 626.597461 627.228780 627.688184 628.777469 629.718000 630.211686 630.559816 631.540684 632.382085 632.787002 633.049525 633.931807 634.672261 634.980699 635.147164 635.918887 636.506235 -100 
-100 -100 618.825652 620.672047 622.225864 623.009723 623.387902 624.986392 626.208636 626.699416 626.837330 628.211233 629.257617 629.620076 629.659919 630.928835 631.881904 632.164120 632.128598 633.299071 634.153600 634.345196 634.223978 635.297947 636.046256 -100 
-100 -100 619.872194 621.185339 622.510232 623.365035 624.016797 625.270230 626.334218 626.916085 627.331393 628.378787 629.282532 629.746709 630.070574 631.028907 631.851225 632.241359 632.491351 633.361907 634.093442 634.395367 634.555514 635.318576 635.899235 -100 
-100 -100 620.636823 621.686068 622.859914 623.722004 624.456644 625.542321 626.501939 627.109801 627.618039 628.516213 629.334753 629.840471 630.269693 631.093456 631.842755 632.282310 632.642442 633.387010 634.052035 634.405533 634.672832 635.299516 635.784598 -100 
-100 -100 620.517340 621.760916 622.997951 623.773884 624.353050 625.511979 626.485247 626.998978 627.360572 628.347590 629.200582 629.632553 629.933544 630.857282 631.651136 632.025747 632.264638 633.114324 633.827719 634.119240 634.269318 635.007712 635.567477 -100 
-100 -100 620.185157 621.873372 623.237340 623.859456 624.094744 625.499113 626.544066 626.909004 626.950789 628.202382 629.148170 629.453400 629.456785 630.652637 631.547259 631.803143 631.751187 632.874280 633.688028 633.859610 633.719389 634.734416 635.433623 -100 
-100 -100 622.028036 623.105166 624.156122 624.805744 625.287531 626.312388 627.178219 627.645075 627.978470 628.888435 629.679220 630.101649 630.405499 631.278450 632.030714 632.410225 632.660418 633.462170 634.129383 634.412201 634.551205 635.215028 635.707498 -100 
-100 -100 623.780625 624.402355 625.157345 625.796628 626.393734 627.177139 627.899826 628.445791 628.946291 629.650791 630.320677 630.835105 631.314378 631.995056 632.635952 633.111945 633.538250 634.147032 634.697007 635.062069 635.351633 635.783551 636.092343 -100 
-100 -100 624.721019 625.148756 625.754958 626.367373 626.984667 627.672579 628.331429 628.905297 629.459074 630.089572 630.708783 631.258950 631.796904 632.409925 633.004786 633.518715 634.003922 634.543962 635.043857 635.437995 635.771005 636.110672 636.335248 -100 
-100 -100 -100 -100 -100 -100 -100 -100 -100 -100 -100 -100 -100 -100 -100 -100 -100 -100 -100 -100 -100 -100 -100 -100 -100 -100 
-100 -100 -100 -100 -100 -100 -100 -100 -100 -100 -100 -100 -100 -100 -100 -100 -100 -100 -100 -100 -100 -100 -100 -100 -100 -100 
-100 -100 -100 -100 -100 -100 -100 -100 -100 -100 -100 -100 -100 -100 -100 -100 -100 -100 -100 -100 -100 -100 -100 -100 -100 -100 
-100 -100 630.854657 631.338573 632.006666 632.672220 633.347585 634.133418 634.890580 635.543557 636.164985 636.883762 637.575197 638.167609 638.730035 639.384718 640.007025 640.523938 641.000417 641.553630 642.058511 642.440462 642.758112 643.112322 643.350029 -100 
-100 -100 629.524589 630.291646 631.146611 631.816382 632.418019 633.346236 634.189246 634.788898 635.305820 636.147174 636.913322 637.448098 637.904723 638.675550 639.368043 639.826655 640.198845 640.867119 641.443636 641.774394 642.003801 642.500386 642.853810 -100 
-100 -100 626.753283 628.348290 629.627497 630.224056 630.463986 631.868252 632.939244 633.368824 633.477414 634.758909 635.733359 636.092937 636.145068 637.338730 638.229471 638.512986 638.487215 639.572336 640.347462 640.514280 640.374711 641.336154 641.980015 -100 
-100 -100 622.888975 626.184151 628.028011 628.407245 627.569820 630.167833 631.607490 631.736832 630.735996 633.164255 634.483249 634.538385 633.501917 635.805431 637.027157 637.009086 635.913823 638.090629 639.193557 639.066457 637.876559 639.969925 641.046633 -100 
-100 -100 624.064731 625.848480 627.320075 628.025867 628.334550 629.866099 631.033847 631.485006 631.592450 632.946570 633.976380 634.327424 634.358051 635.612614 636.553508 636.828266 636.783137 637.931128 638.761887 638.931167 638.786942 639.836812 640.565766 -100 
-100 -100 623.962036 625.272529 626.590950 627.439038 628.088038 629.347013 630.421763 631.015364 631.443137 632.508839 633.426549 633.897040 634.225262 635.200150 636.036943 636.434407 636.685673 637.558700 638.288580 638.582912 638.733318 639.492547 640.071301 -100 
-100 -100 622.038646 623.901598 625.463435 626.247656 626.623972 628.229242 629.457420 629.949892 630.087081 631.473750 632.523248 632.872777 632.893795 634.194975 635.171883 635.459734 635.418084 636.605335 637.469777 637.658097 637.526580 638.606665 639.359314 -100 
-100 -100 618.766414 622.259290 624.300847 624.836225 624.122949 626.879193 628.443131 628.648303 627.696639 630.199389 631.564495 631.610041 630.520766 632.949766 634.250620 634.250584 633.137939 635.413717 636.588173 636.492018 635.312783 637.482147 638.620174 -100 
-100 -100 620.546469 622.430372 624.026570 624.850547 625.268139 626.913825 628.177529 628.699980 628.862890 630.273210 631.343076 631.708930 631.744234 633.061604 634.054756 634.356685 634.328087 635.528247 636.403111 636.599823 636.476180 637.565429 638.324500 -100 
-100 -100 620.949638 622.308033 623.699783 624.628996 625.360793 626.703258 627.849618 628.501583 628.978609 630.092058 631.050310 631.551556 631.906249 632.914834 633.783653 634.206918 634.482148 635.382955 636.134172 636.443962 636.608543 637.389780 637.984833 -100 
-100 -100 619.464530 621.341786 622.939335 623.771035 624.201492 625.868175 627.145548 627.679098 627.852178 629.281339 630.372354 630.762519 630.822056 632.134124 633.125026 633.432250 633.414325 634.612965 635.478497 635.666892 635.536592 636.632755 637.396996 -100 
-100 -100 616.593507 620.068570 622.115407 622.667012 621.971604 624.776125 626.372242 626.600579 625.664879 628.207199 629.611785 629.704371 628.675602 631.078771 632.372917 632.382305 631.289968 633.561295 634.724411 634.616204 633.420645 635.611358 636.760973 -100 
-100 -100 618.697517 620.570114 622.160837 622.984672 623.405814 625.066157 626.341680 626.873309 627.044736 628.472551 629.564030 629.956366 630.016878 631.324555 632.309199 632.610314 632.585310 633.779522 634.645232 634.833746 634.703429 635.798353 636.561523 -100 
-100 -100 619.424368 620.771318 622.148994 623.064639 623.783149 625.112565 626.249677 626.895304 627.368042 628.477488 629.436744 629.944876 630.305171 631.301841 632.157332 632.572418 632.842286 633.732654 634.476287 634.783219 634.947225 635.724148 636.315931 -100 
-100 -100 618.281296 620.140284 621.712689 622.518040 622.919863 624.542936 625.788816 626.300138 626.456793 627.857110 628.928015 629.311101 629.368933 630.653940 631.621531 631.916174 631.891594 633.069267 633.925977 634.117894 633.997082 635.074489 635.825795 -100 
-100 -100 615.784539 619.227934 621.235103 621.748720 621.022582 623.740318 625.275266 625.463218 624.505278 626.984559 628.347088 628.423290 627.401434 629.747381 631.005445 631.002247 629.918087 632.145341 633.291990 633.193500 632.031909 634.172569 635.296500 -100 
-100 -100 618.293244 620.126176 621.657652 622.415924 622.766739 624.332759 625.522569 625.984507 626.097562 627.456516 628.491832 628.847040 628.882113 630.144978 631.093546 631.373218 631.335137 632.500145 633.348029 633.533248 633.405568 634.472701 635.216370 -100 
-100 -100 619.506195 620.791109 622.079426 622.899732 623.518820 624.729238 625.751170 626.300408 626.690535 627.715521 628.603206 629.058928 629.378256 630.328380 631.144753 631.532853 631.780950 632.643011 633.364982 633.659122 633.811547 634.562213 635.134154 -100 
-100 -100 618.971559 620.717769 622.153057 622.832726 623.120176 624.583682 625.675555 626.070862 626.135662 627.427393 628.409146 628.733078 628.748939 629.975502 630.896298 631.163372 631.118130 632.257327 633.084639 633.259921 633.124832 634.159824 634.879493 -100 
-100 -100 617.242880 620.470065 622.266266 622.621666 621.783759 624.276143 625.619607 625.688221 624.658407 626.989273 628.242617 628.265222 627.222371 629.482783 630.680895 630.658418 629.573668 631.735219 632.835389 632.721578 631.558445 633.614926 634.679932 -100 
-100 -100 620.552981 622.107276 623.341567 623.897485 624.094300 625.411832 626.392860 626.748503 626.796464 627.999488 628.911456 629.231313 629.260334 630.425086 631.297820 631.575976 631.552546 632.633018 633.407821 633.580568 633.444725 634.392552 635.033929 -100 
-100 -100 622.918990 623.657415 624.468781 625.086393 625.625407 626.470901 627.225407 627.743078 628.186046 628.955496 629.662269 630.154281 630.581743 631.329469 632.007789 632.460916 632.832813 633.500511 634.078097 634.411655 634.641898 635.134019 635.485545 -100 
-100 -100 624.035571 624.494303 625.118588 625.726655 626.331778 627.034211 627.702737 628.270489 628.813770 629.462100 630.095384 630.644203 631.175967 631.809338 632.419050 632.930670 633.406349 633.960139 634.466504 634.850238 635.168085 635.520467 635.757097 -100 
-100 -100 -100 -100 -100 -100 -100 -100 -100 -100 -100 -100 -100 -100 -100 -100 -100 -100 -100 -100 -100 -100 -100 -100 -100 -100 
-100 -100 -100 -100 -100 -100 -100 -100 -100 -100 -100 -100 -100 -100 -100 -100 -100 -100 -100 -100 -100 -100 -100 -100 -100 -100 
-100 -100 -100 -100 -100 -100 -100 -100 -100 -100 -100 -100 -100 -100 -100 -100 -100 -100 -100 -100 -100 -100 -100 -100 -100 -100 
-100 -100 630.158073 630.694735 631.390559 632.048217 632.699812 633.512524 634.283552 634.922704 635.518425 636.263875 636.971081 637.553224 638.094044 638.777675 639.417356 639.925065 640.380080 640.960341 641.479958 641.850131 642.144763 642.527098 642.785675 -100 
-100 -100 628.472320 629.496418 630.453389 631.074157 631.524804 632.609431 633.515016 634.053302 634.417242 635.412552 636.242756 636.721387 637.032750 637.956528 638.713305 639.117505 639.346737 640.163761 640.800758 641.074447 641.160554 641.811731 642.248287 -100 
-100 -100 623.893273 627.014717 628.714420 629.045138 628.202314 630.699736 632.069840 632.206903 631.240340 633.598362 634.870789 634.950219 633.959985 636.204521 637.386770 637.395325 636.345333 638.460902 639.518555 639.407179 638.246026 640.255859 641.260390 -100 
-100 -100 610.693754 623.512821 626.752179 626.076712 617.274940 627.852826 630.407489 629.444291 620.582393 630.873913 633.296386 632.294287 623.612331 633.570821 635.867033 634.809743 626.204309 635.898008 638.050303 636.879400 628.188589 637.829861 640.144346 -100 
-100 -100 621.103418 624.457290 626.370836 626.802914 626.007558 628.654915 630.133509 630.281353 629.291921 631.744283 633.082876 633.142135 632.108096 634.435744 635.679732 635.668884 634.578244 636.778163 637.902505 637.783145 636.597137 638.718872 639.825205 -100 
-100 -100 622.423980 624.251794 625.774034 626.523118 626.868774 628.440821 629.641289 630.113727 630.236219 631.608054 632.649720 633.001515 633.029527 634.312310 635.276264 635.560935 635.520285 636.691698 637.542162 637.721834 637.584585 638.653158 639.397596 -100 
-100 -100 619.011426 622.487078 624.504030 625.013594 624.275427 627.008078 628.551532 628.740315 627.775265 630.265065 631.620776 631.661158 630.568462 632.990996 634.285838 634.281719 633.165358 635.434602 636.602123 636.499728 635.314897 637.479185 638.613822 -100 
-100 -100 606.225028 619.514209 622.997844 622.471460 613.714062 624.532121 627.226619 626.334447 617.478476 627.886944 630.352895 629.279607 620.185132 630.627290 633.058265 631.990982 623.148017 633.162472 635.422192 634.271996 625.504861 635.311257 637.704628 -100 
-100 -100 617.515948 621.013146 623.064469 623.613142 622.915471 625.689068 627.268868 627.488274 626.549382 629.063470 630.439679 630.496009 629.417054 631.856300 633.167711 633.177413 632.073476 634.355949 635.533951 635.439461 634.261821 636.435718 637.577185 -100 
-100 -100 619.399149 621.279280 622.876084 623.704447 624.129374 625.788233 627.062737 627.594295 627.765440 629.187556 630.270473 630.651359 630.702415 632.022394 633.019965 633.329119 633.308782 634.511111 635.383827 635.577058 635.450313 636.544196 637.306863 -100 
-100 -100 616.452545 619.928023 621.974965 622.526530 621.831138 624.635664 626.232127 626.461202 625.526141 628.067578 629.470633 629.561508 628.532688 630.941697 632.242664 632.257464 631.169023 633.443821 634.609123 634.501578 633.306045 635.497380 636.647559 -100 
-100 -100 604.161211 617.336877 620.807632 620.281984 611.466609 622.407753 625.145844 624.270907 615.380857 625.883418 628.404944 627.412992 618.566854 628.797204 631.191505 630.134833 621.350696 631.319377 633.557783 632.380198 623.516543 633.423148 635.840943 -100 
-100 -100 615.681320 619.152176 621.192836 621.737330 621.033341 623.831701 625.426523 625.654152 624.718308 627.259501 628.664585 628.759677 627.733768 630.137660 631.431409 631.439657 630.344046 632.613413 633.778208 633.670624 632.475121 634.664577 635.813236 -100 
-100 -100 617.868866 619.735503 621.318575 622.135135 622.548974 624.194149 625.459311 625.985477 626.154595 627.574507 628.662105 629.056385 629.121823 630.423704 631.404062 631.704752 631.681259 632.868629 633.731378 633.921842 633.796112 634.882687 635.640374 -100 
-100 -100 615.264028 618.718160 620.742383 621.276082 620.572226 623.315385 624.875265 625.085736 624.148860 626.651081 628.034944 628.129241 627.122920 629.483913 630.754127 630.759658 629.681975 631.915991 633.067191 632.970443 631.809995 633.955054 635.082479 -100 
-100 -100 603.376606 616.491867 619.924524 619.385378 610.676925 621.396106 624.053103 623.150652 614.338597 624.681992 627.153236 626.171818 617.487838 627.509523 629.844917 628.792845 620.152313 629.939300 632.142936 631.002870 622.364150 632.026828 634.386287 -100 
-100 -100 615.275767 618.702424 620.685068 621.172009 620.417881 623.102902 624.606261 624.767855 623.788445 626.249242 627.598101 627.665907 626.638481 628.977417 630.228975 630.220406 629.130009 631.350175 632.491251 632.387092 631.219429 633.352218 634.470803 -100 
-100 -100 617.960792 619.756486 621.246939 621.970474 622.291128 623.810201 624.957361 625.389257 625.481486 626.813181 627.829217 628.175391 628.207055 629.458775 630.399207 630.675743 630.635441 631.788722 632.626182 632.804306 632.670895 633.722494 634.455728 -100 
-100 -100 616.030321 619.319853 621.190511 621.603373 620.812706 623.365628 624.762750 624.863555 623.858283 626.228896 627.517375 627.557772 626.527272 628.815177 630.036327 630.021029 628.939354 631.118432 632.233594 632.122942 630.964079 633.044767 634.132326 -100 
-100 -100 605.234150 617.815426 620.983827 620.311116 611.702300 621.980053 624.412894 623.414959 614.699564 624.725081 627.060647 626.042260 617.457092 627.275684 629.535890 628.484141 619.955759 629.565224 631.703767 630.566398 622.058269 631.497869 633.772493 -100 
-100 -100 617.713866 620.767736 622.415406 622.711689 621.851136 624.235377 625.509855 625.581695 624.581041 626.840719 628.047542 628.093964 627.097471 629.302341 630.464810 630.471542 629.432828 631.532347 632.584226 632.481327 631.341669 633.312050 634.304737 -100 
-100 -100 621.857368 622.848231 623.759432 624.328447 624.719265 625.717548 626.534593 626.994538 627.290763 628.214197 628.987026 629.426806 629.713905 630.615184 631.358833 631.758985 631.988842 632.801856 633.436148 633.710132 633.796406 634.436917 634.868372 -100 
-100 -100 623.324548 623.834856 624.485770 625.085236 625.666413 626.395252 627.078651 627.635076 628.155991 628.833578 629.485524 630.027271 630.540504 631.204782 631.833310 632.336562 632.790489 633.369107 633.886977 634.255619 634.547542 634.924897 635.180673 -100 
-100 -100 -100 -100 -100 -100 -100 -100 -100 -100 -100 -100 -100 -100 -100 -100 -100 -100 -100 -100 -100 -100 -100 -100 -100 -100 
-100 -100 -100 -100 -100 -100 -100 -100 -100 -100 -100 -100 -100 -100 -100 -100 -100 -100 -100 -100 -100 -100 -100 -100 -100 -100 
-100 -100 -100 -100 -100 -100 -100 -100 -100 -100 -100 -100 -100 -100 -100 -100 -100 -100 -100 -100 -100 -100 -100 -100 -100 -100 
-100 -100 629.741646 630.225335 630.893575 631.559815 632.235857 633.021566 633.777776 634.429657 635.050715 635.770620 636.465012 637.061924 637.629902 638.290662 638.918950 639.441224 639.922279 640.479266 640.986713 641.369809 641.687377 642.041824 642.280241 -100 
-100 -100 628.414350 629.180601 630.035168 630.705373 631.307569 632.235336 633.076976 633.675163 634.191395 635.033545 635.802414 636.341521 636.803562 637.580377 638.278694 638.742411 639.118999 639.791213 640.370405 640.702022 640.930398 641.427320 641.782456 -100 
-100 -100 625.647723 627.240751 628.518534 629.115081 629.355411 630.758667 631.827692 632.255396 632.362980 633.644768 634.621544 634.985155 635.042459 636.241993 637.138319 637.426484 637.404734 638.494142 639.272014 639.438817 639.294175 640.256126 640.905765 -100 
-100 -100 621.787392 625.079348 626.920772 627.299516 626.462352 629.058838 630.496175 630.623587 629.621801 632.050010 633.371008 633.429941 632.398433 634.707778 635.934967 635.921238 634.829655 637.011191 638.117153 637.990119 636.795395 638.889484 639.971848 -100 
-100 -100 622.962304 624.743283 626.212452 626.917342 627.225856 628.756095 629.921813 630.371310 630.477974 631.832343 632.864374 633.219436 633.255181 634.515519 635.462073 635.741718 635.700902 636.853207 637.686686 637.856672 637.711524 638.762052 639.492807 -100 
-100 -100 622.858328 624.166225 625.482166 626.328992 626.977605 628.235644 629.308859 629.901394 630.328891 631.395161 632.315403 632.790294 633.123867 634.104450 634.947193 635.350225 635.606428 636.483267 637.214988 637.509669 637.659847 638.419631 638.999181 -100 
-100 -100 620.935600 622.795150 624.353774 625.136150 625.511932 627.116603 628.343779 628.836130 628.973949 630.361223 631.413336 631.767618 631.794222 633.100760 634.083633 634.377361 634.340902 635.531605 636.397061 636.585024 636.453209 637.533941 638.287073 -100 
-100 -100 617.665347 621.153510 623.190508 623.722916 623.008340 625.764070 627.327830 627.534136 626.584390 629.087723 630.455443 630.506133 629.422961 631.856822 633.163076 633.168470 632.060559 634.339558 635.514830 635.417964 634.238093 636.408396 637.547097 -100 
-100 -100 619.443920 621.323530 622.914756 623.734822 624.149940 625.794718 627.058905 627.582992 627.748114 629.160086 630.233160 630.604255 630.645621 631.968284 632.966678 633.273479 633.248800 634.451937 635.328257 635.524856 635.400922 636.490935 637.250697 -100 
-100 -100 619.845111 621.199487 622.586015 623.510527 624.238518 625.579594 626.727235 627.381344 627.860948 628.976947 629.938951 630.445462 630.806143 631.820450 632.694507 633.121964 633.399759 634.303400 635.057372 635.367953 635.532692 636.314692 636.910441 -100 
-100 -100 618.358854 620.231632 621.823373 622.649491 623.074173 624.739047 626.019608 626.556422 626.732904 628.165229 629.260402 629.655979 629.721579 631.039597 632.035466 632.345636 632.327542 633.528817 634.399462 634.589614 634.459718 635.556913 636.322041 -100 
-100 -100 615.485331 618.955536 620.996656 621.543111 620.842384 623.645191 625.244745 625.476856 624.545314 627.091347 628.500695 628.599279 627.577040 629.986417 631.285351 631.297173 630.204045 632.477686 633.645716 633.538938 632.343356 634.535264 635.685902 -100 
-100 -100 617.580915 619.450441 621.037466 621.858157 622.276632 623.936225 625.213872 625.748872 625.924672 627.357349 628.454977 628.854696 628.922845 630.237065 631.226330 631.530069 631.505777 632.701701 633.569791 633.758729 633.628054 634.723459 635.487193 -100 
-100 -100 618.297290 619.643268 621.019690 621.934314 622.652102 623.981733 625.120801 625.769886 626.247542 627.363170 628.330318 628.847730 629.217208 630.220750 631.080193 631.497144 631.767360 632.658664 633.403616 633.710453 633.873764 634.650426 635.242239 -100 
-100 -100 617.144341 619.004158 620.577427 621.383540 621.786072 623.410034 624.658066 625.173242 625.335552 626.743199 627.823616 628.217927 628.286669 629.578891 630.549574 630.844819 630.818979 631.996784 632.854811 633.046287 632.924251 634.000716 634.751602 -100 
-100 -100 614.640172 618.085509 620.094681 620.609922 619.885107 622.603973 624.141363 624.333612 623.381964 625.869305 627.242382 627.331056 626.321294 628.675025 629.936415 629.933877 628.848203 631.075001 632.222047 632.121993 630.958103 633.097004 634.220093 -100 
-100 -100 617.146139 618.980405 620.513240 621.272406 621.623699 623.190872 624.383716 624.850290 624.969845 626.337334 627.383677 627.751633 627.799048 629.070870 630.024675 630.307039 630.269366 631.433559 632.279433 632.460947 632.329280 633.393569 634.135944 -100 
-100 -100 618.358370 619.643595 620.931854 621.751344 622.368786 623.579929 624.606055 625.160417 625.557130 626.590842 627.489770 627.958260 628.290111 629.250504 630.074419 630.467676 630.718038 631.578999 632.296879 632.585026 632.731513 633.478167 634.048437 -100 
-100 -100 617.823540 619.569189 621.002906 621.679485 621.960049 623.423423 624.523727 624.925218 624.996835 626.297299 627.290410 627.627142 627.655758 628.893710 629.824057 630.098507 630.057142 631.194943 632.016451 632.183713 632.040858 633.070844 633.788664 -100 
-100 -100 616.094824 619.321021 621.115041 621.466690 620.620776 623.112542 624.464930 624.539678 623.516497 625.855825 627.120289 627.155458 626.125339 628.397683 629.606457 629.592673 628.512846 630.672899 631.766589 631.643987 630.472411 632.523446 633.586450 -100 
-100 -100 619.404819 620.958208 622.190746 622.744130 622.937615 624.254967 625.240045 625.600358 625.654233 626.865296 627.787759 628.119533 628.160809 629.337314 630.220703 630.507490 630.488946 631.568572 632.337774 632.502618 632.359105 633.301767 633.940998 -100 
-100 -100 621.770805 622.508505 623.318541 623.934466 624.471763 625.317444 626.074686 626.596330 627.044861 627.821982 628.538593 629.041788 629.480858 630.239812 630.928263 631.389432 631.765903 632.433457 633.006788 633.333918 633.557723 634.045281 634.394714 -100 
-100 -100 622.887428 623.345557 623.968783 624.575635 625.179878 625.882726 626.553428 627.124874 627.673563 628.329347 628.972058 629.531587 630.074517 630.718711 631.338127 631.857352 632.337395 632.891460 633.394468 633.772795 634.085068 634.433334 634.667955 -100 
-100 -100 -100 -100 -100 -100 -100 -100 -100 -100 -100 -100 -100 -100 -100 -100 -100 -100 -100 -100 -100 -100 -100 -100 -100 -100 
-100 -100 -100 -100 -100 -100 -100 -100 -100 -100 -100 -100 -100 -100 -100 -100 -100 -100 -100 -100 -100 -100 -100 -100 -100 -100 
-100 -100 -100 -100 -100 -100 -100 -100 -100 -100 -100 -100 -100 -100 -100 -100 -100 -100 -100 -100 -100 -100 -100 -100 -100 -100 
-100 -100 629.301216 629.752597 630.401646 631.071950 631.760429 632.531401 633.278192 633.937586 634.571983 635.278345 635.964987 636.571012 637.153537 637.801940 638.422418 638.952437 639.446492 639.991055 640.491218 640.882236 641.211617 641.550199 641.775156 -100 
-100 -100 628.155694 628.801579 629.597294 630.288987 630.950650 631.814413 632.623126 633.250930 633.828117 634.608534 635.346503 635.916094 636.438905 637.156476 637.824329 638.316359 638.750982 639.365592 639.916505 640.277535 640.562227 640.994232 641.304771 -100 
-100 -100 626.018335 627.122075 628.210528 628.902147 629.434912 630.536840 631.485829 632.026861 632.427572 633.414517 634.274447 634.749519 635.093149 636.006729 636.788833 637.183931 637.440535 638.251787 638.921806 639.198697 639.329739 639.996884 640.494021 -100 
-100 -100 623.656862 625.375795 626.773609 627.425504 627.692925 629.171936 630.296379 630.724841 630.818942 632.148940 633.162903 633.515391 633.550829 634.792755 635.720611 635.991580 635.942706 637.081641 637.900923 638.064364 637.910635 638.934232 639.642200 -100 
-100 -100 623.405242 624.670815 625.935434 626.738422 627.349407 628.566230 629.604634 630.173858 630.584970 631.633604 632.542801 633.016832 633.350760 634.313530 635.138829 635.531914 635.780752 636.643879 637.362524 637.648635 637.790165 638.533214 639.099824 -100 
-100 -100 622.874581 623.940630 625.138260 626.026939 626.793867 627.924228 628.932016 629.583877 630.133545 631.077723 631.938236 632.476722 632.934413 633.792697 634.572565 635.033149 635.407560 636.166709 636.838705 637.190259 637.453471 638.083845 638.573743 -100 
-100 -100 621.406406 622.736079 624.083174 624.962684 625.643490 626.932069 628.030115 628.642979 629.087851 630.169352 631.102387 631.586992 631.929377 632.922416 633.776605 634.187738 634.451412 635.341746 636.084511 636.386725 636.544097 637.313772 637.899837 -100 
-100 -100 619.622131 621.486944 623.061114 623.865150 624.265265 625.891499 627.137768 627.648433 627.803978 629.204379 630.270667 630.641951 630.687233 631.994960 632.981461 633.281799 633.253633 634.451215 635.322215 635.515023 635.388577 636.474501 637.230675 -100 
-100 -100 619.918948 621.267433 622.645367 623.560770 624.279085 625.606894 626.742814 627.388535 627.861697 628.968471 629.923064 630.425312 630.783227 631.791990 632.660786 633.084154 633.358793 634.260964 635.015037 635.326522 635.492029 636.271030 636.864057 -100 
-100 -100 619.871379 620.980382 622.245222 623.209267 624.053902 625.264862 626.347410 627.062571 627.666434 628.660948 629.564271 630.136470 630.623575 631.513994 632.323618 632.808311 633.204396 633.988049 634.682152 635.050910 635.330432 635.982170 636.487610 -100 
-100 -100 618.827166 620.173256 621.553771 622.476678 623.206141 624.549643 625.701359 626.360846 626.847128 627.972121 628.945454 629.465345 629.837564 630.850912 631.721949 632.147813 632.425137 633.328169 634.081347 634.390619 634.554310 635.338213 635.935588 -100 
-100 -100 617.420473 619.282684 620.866382 621.688884 622.112568 623.771975 625.051530 625.590428 625.771068 627.207008 628.308216 628.712285 628.785614 630.100999 631.091807 631.396798 631.373636 632.573851 633.445782 633.636706 633.507221 634.604574 635.369823 -100 
-100 -100 618.042174 619.386498 620.764010 621.683013 622.407796 623.746825 624.895527 625.553336 626.039149 627.164614 628.140252 628.663851 629.038334 630.048803 630.913523 631.332605 631.603621 632.501206 633.251070 633.558604 633.721120 634.503312 635.099425 -100 
-100 -100 618.306125 619.411259 620.670023 621.626619 622.462459 623.663748 624.739066 625.450302 626.052900 627.047326 627.954903 628.535525 629.028659 629.912331 630.708811 631.181211 631.566836 632.338959 633.024869 633.389645 633.666806 634.314112 634.816328 -100 
-100 -100 617.583012 618.924618 620.292888 621.197297 621.902647 623.213703 624.336987 624.976045 625.446952 626.550309 627.509463 628.025777 628.396362 629.391367 630.239004 630.646671 630.910118 631.793161 632.533339 632.839297 633.002648 633.772592 634.359303 -100 
-100 -100 616.529982 618.383948 619.944193 620.733100 621.115740 622.715583 623.942104 624.441677 624.592814 625.981825 627.048809 627.436653 627.501897 628.785391 629.744693 630.029532 629.994339 631.164500 632.016948 632.203925 632.077492 633.148162 633.895037 -100 
-100 -100 617.574554 618.892145 620.221215 621.079029 621.733111 622.988557 624.057845 624.648884 625.077249 626.141146 627.066621 627.556429 627.905381 628.881108 629.713646 630.109892 630.362432 631.231772 631.958111 632.251946 632.403842 633.161451 633.739852 -100 
-100 -100 618.340622 619.391047 620.565472 621.426981 622.160577 623.247625 624.213556 624.830944 625.351900 626.267113 627.108022 627.639292 628.093584 628.937636 629.702014 630.152516 630.518292 631.260771 631.916949 632.257937 632.512982 633.131853 633.614123 -100 
-100 -100 618.222523 619.465026 620.699640 621.471653 622.046017 623.204688 624.185641 624.709408 625.083394 626.087338 626.963132 627.420818 627.747299 628.693710 629.506906 629.897233 630.145210 630.991531 631.692298 631.966864 632.100466 632.828956 633.385979 -100 
-100 -100 617.891389 619.577343 620.937580 621.554811 621.784778 623.187308 624.239462 624.614112 624.667953 625.935736 626.903853 627.234347 627.263160 628.482809 629.399163 629.673886 629.634046 630.752430 631.551643 631.704525 631.546396 632.550516 633.246721 -100 
-100 -100 619.734039 620.809163 621.856718 622.502132 622.979963 624.004157 624.875462 625.350778 625.695431 626.621083 627.432875 627.879117 628.207298 629.103576 629.877304 630.274853 630.535892 631.335310 631.990509 632.256924 632.380131 633.033761 633.522546 -100 
-100 -100 621.486443 622.106633 622.858972 623.495157 624.089807 624.873630 625.600992 626.154658 626.666004 627.385615 628.075060 628.611649 629.113819 629.816641 630.477688 630.969993 631.405848 632.014279 632.555578 632.907705 633.184382 633.607434 633.912436 -100 
-100 -100 622.426837 622.853324 623.457399 624.067490 624.683321 625.372226 626.035428 626.616698 627.181177 627.826404 628.464263 629.035540 629.595426 630.229708 630.843735 631.372867 631.866969 632.407681 632.900996 633.284516 633.606612 633.938369 634.159218 -100 
-100 -100 -100 -100 -100 -100 -100 -100 -100 -100 -100 -100 -100 -100 -100 -100 -100 -100 -100 -100 -100 -100 -100 -100 -100 -100 
-100 -100 -100 -100 -100 -100 -100 -100 -100 -100 -100 -100 -100 -100 -100 -100 -100 -100 -100 -100 -100 -100 -100 -100 -100 -100 
-100 -100 -100 -100 -100 -100 -100 -100 -100 -100 -100 -100 -100 -100 -100 -100 -100 -100 -100 -100 -100 -100 -100 -100 -100 -100 
-100 -100 628.688895 629.171063 629.838419 630.505105 631.181915 631.967015 632.722015 633.373187 633.994373 634.714860 635.410815 636.010120 636.580407 637.242215 637.870071 638.390870 638.870723 639.428495 639.937302 640.321201 640.638625 640.992528 641.230838 -100 
-100 -100 627.370698 628.132523 628.984426 629.655062 630.258774 631.184713 632.024152 632.621544 633.138271 633.980029 634.749730 635.291056 635.755386 636.532334 637.228827 637.689126 638.062739 638.737544 639.320003 639.653662 639.882397 640.378309 640.733393 -100 
-100 -100 624.625930 626.205122 627.475667 628.073107 628.318304 629.715446 630.779861 631.207243 631.317664 632.595939 633.571809 633.937640 633.998015 635.195448 636.087028 636.367063 636.336055 637.434539 638.220436 638.392181 638.249648 639.208403 639.857930 -100 
-100 -100 620.800900 624.057865 625.885296 626.266550 625.444459 628.023623 629.452685 629.581404 628.590101 631.006987 632.324742 632.386776 631.361806 633.664783 634.883907 634.855525 633.738205 635.945780 637.066566 636.948660 635.763303 637.847703 638.927535 -100 
-100 -100 621.949661 623.715082 625.175307 625.880079 626.193135 627.716558 628.876779 629.325852 629.435809 630.787176 631.819512 632.178797 632.219194 633.476535 634.417577 634.689492 634.640394 635.801737 636.642474 636.817313 636.675713 637.722895 638.451776 -100 
-100 -100 621.836576 623.134684 624.443614 625.289091 625.939506 627.194225 628.262843 628.854371 629.283763 630.350322 631.274324 631.757499 632.099142 633.075260 633.912488 634.312223 634.567459 635.446136 636.178612 636.473949 636.625148 637.383444 637.961213 -100 
-100 -100 619.926600 621.769439 623.317636 624.097938 624.477027 626.078012 627.299327 627.791476 627.934084 629.320993 630.379910 630.751799 630.800663 632.089761 633.060212 633.351035 633.317019 634.505472 635.367352 635.553660 635.423435 636.502684 637.252312 -100 
-100 -100 616.688981 620.139124 622.158032 622.686637 621.977711 624.725525 626.283264 626.492721 625.557095 628.053135 629.429199 629.511440 628.488910 630.867456 632.147699 632.148158 631.046429 633.317612 634.487076 634.387992 633.210178 635.378382 636.513576 -100 
-100 -100 618.440632 620.302096 621.880133 622.694443 623.108466 624.748151 626.008847 626.534820 626.706220 628.119059 629.200055 629.589883 629.654418 630.959366 631.944166 632.246589 632.222698 633.422913 634.296599 634.492089 634.368604 635.457832 636.216344 -100 
-100 -100 618.832869 620.175057 621.550476 622.468675 623.193263 624.528407 625.673097 626.328359 626.811769 627.930482 628.898643 629.415882 629.786654 630.795871 631.663195 632.086556 632.362371 633.265619 634.020500 634.332126 634.497889 635.279961 635.875378 -100 
-100 -100 617.358561 619.212359 620.790326 621.611193 622.035486 623.688761 624.964644 625.502711 625.683852 627.117644 628.217540 628.622277 628.697640 630.010170 630.999139 631.303347 631.279958 632.482768 633.357882 633.551376 633.423738 634.521272 635.286330 -100 
-100 -100 614.513094 617.943466 619.965823 620.511278 619.825206 622.601547 624.191666 624.425439 623.502864 626.045904 627.458801 627.568912 626.565948 628.960135 630.248483 630.251827 629.149413 631.427782 632.601958 632.499556 631.307425 633.498904 634.649263 -100 
-100 -100 616.567536 618.420875 619.997433 620.815827 621.236646 622.886018 624.159150 624.695976 624.877007 626.310940 627.412674 627.820867 627.898640 629.208473 630.190874 630.487987 630.458170 631.655124 632.526536 632.718244 632.589467 633.685099 634.448789 -100 
-100 -100 617.253025 618.595118 619.968289 620.881970 621.599841 622.926118 624.064780 624.717911 625.201749 626.319024 627.289892 627.814717 628.191857 629.194851 630.048516 630.458909 630.723901 631.614249 632.360624 632.668781 632.832864 633.609662 634.201458 -100 
-100 -100 616.075807 617.940126 619.516142 620.324566 620.729561 622.352060 623.602446 624.126601 624.302082 625.706042 626.787393 627.189372 627.268033 628.559838 629.522634 629.809400 629.776353 630.952364 631.811217 632.003133 631.881062 632.957272 633.708009 -100 
-100 -100 613.547887 617.008575 619.025588 619.546516 618.829310 621.544321 623.085517 623.293799 622.373736 624.840148 626.208385 626.304530 625.307764 627.658738 628.911298 628.899649 627.805067 630.030928 631.178180 631.077457 629.912635 632.050691 633.173420 -100 
-100 -100 616.061771 617.901989 619.439175 620.201846 620.556564 622.123703 623.320664 623.797869 623.931864 625.296116 626.343466 626.718950 626.775728 628.048252 628.997413 629.274407 629.231789 630.393231 631.236652 631.415328 631.281203 632.344150 633.086035 -100 
-100 -100 617.279515 618.565344 619.854540 620.675658 621.294846 622.505877 623.535742 624.098114 624.504253 625.540144 626.443147 626.920014 627.261051 628.222848 629.044997 629.436948 629.686079 630.543043 631.255552 631.538112 631.680128 632.425265 632.995215 -100 
-100 -100 616.749904 618.491739 619.923911 620.602285 620.886222 622.345407 623.449041 623.859854 623.944010 625.244037 626.240796 626.588275 626.630826 627.865986 628.794497 629.071284 629.033624 630.164304 630.976572 631.134646 630.983983 632.013840 632.732311 -100 
-100 -100 615.028922 618.244494 620.035150 620.391563 619.559875 622.035930 623.388633 623.475855 622.477483 624.804094 626.069256 626.119348 625.117905 627.373077 628.576750 628.568508 627.501597 629.646419 630.726923 630.591836 629.406464 631.462641 632.528136 -100 
-100 -100 618.327054 619.875912 621.106213 621.661161 621.858763 623.171630 624.158058 624.526108 624.591410 625.802266 626.728610 627.070825 627.125718 628.300313 629.183840 629.475027 629.461827 630.535334 631.295925 631.452077 631.301116 632.243842 632.883790 -100 
-100 -100 620.685679 621.421501 622.230017 622.845719 623.383608 624.228624 624.987763 625.514268 625.969168 626.750292 627.472336 627.983326 628.430568 629.193055 629.884518 630.349314 630.728415 631.393797 631.962410 632.284337 632.503937 632.990129 633.339293 -100 
-100 -100 621.799306 622.256348 622.878328 623.484413 624.088453 624.791514 625.464097 626.039309 626.592937 627.253661 627.902210 628.468602 629.018280 629.667362 630.290703 630.813255 631.295231 631.848453 632.348608 632.723476 633.032849 633.379604 633.613670 -100 
-100 -100 -100 -100 -100 -100 -100 -100 -100 -100 -100 -100 -100 -100 -100 -100 -100 -100 -100 -100 -100 -100 -100 -100 -100 -100 
-100 -100 -100 -100 -100 -100 -100 -100 -100 -100 -100 -100 -100 -100 -100 -100 -100 -100 -100 -100 -100 -100 -100 -100 -100 -100 
-100 -100 -100 -100 -100 -100 -100 -100 -100 -100 -100 -100 -100 -100 -100 -100 -100 -100 -100 -100 -100 -100 -100 -100 -100 -100 
-100 -100 628.048229 628.582196 629.276511 629.934915 630.587815 631.399389 632.168507 632.806848 633.403419 634.150587 634.861456 635.448863 635.994852 636.681325 637.321126 637.826905 638.280130 638.862009 639.383915 639.755213 640.049136 640.430406 640.689102 -100 
-100 -100 626.379907 627.395025 628.347116 628.968778 629.422690 630.503300 631.405053 631.942533 632.308480 633.303276 634.135682 634.619291 634.936002 635.860832 636.615231 637.013812 637.237102 638.059931 638.702788 638.979701 639.065773 639.714663 640.151909 -100 
-100 -100 621.853270 624.937897 626.622574 626.956192 626.129117 628.608220 629.968890 630.106894 629.151285 631.498409 632.768874 632.853535 631.872121 634.111649 635.285658 635.277993 634.200784 636.343726 637.417791 637.315314 636.158220 638.157884 639.165146 -100 
-100 -100 608.820444 621.472632 624.675464 624.011267 615.303049 625.782722 628.315327 627.360099 618.565985 628.789335 631.200986 630.207175 621.559301 631.485846 633.764785 632.669321 623.915733 633.758556 635.950009 634.800660 626.163700 635.746881 638.055709 -100 
-100 -100 619.080893 622.394574 624.289665 624.722301 623.941480 626.569030 628.036868 628.185625 627.207987 629.650140 630.988622 631.056379 630.033892 632.354610 633.588848 633.562196 632.445742 634.673095 635.813288 635.703816 634.527796 636.639410 637.742627 -100 
-100 -100 620.374141 622.181658 623.690142 624.435666 624.783638 626.348283 627.541560 628.013568 628.141247 629.512882 630.561285 630.928811 630.974406 632.247312 633.201474 633.480109 633.436559 634.612362 635.465456 635.647069 635.511885 636.577837 637.320133 -100 
-100 -100 616.997768 620.430160 622.424712 622.928567 622.195700 624.918311 626.453345 626.644844 625.695149 628.178752 629.545958 629.623166 628.595784 630.962478 632.230319 632.220807 631.110977 633.373612 634.535777 634.431340 633.248860 635.410638 636.541259 -100 
-100 -100 604.376147 617.489276 620.926599 620.392757 611.667092 622.445302 625.129098 624.250560 615.474152 625.816451 628.293495 627.304118 618.552031 628.662141 631.019367 629.943801 621.139915 631.112071 633.359727 632.206720 623.447318 633.245676 635.634478 -100 
-100 -100 615.512779 618.964149 620.988283 621.525337 620.826431 623.587630 625.161988 625.387004 624.465679 626.975497 628.364942 628.459959 627.448046 629.831141 631.113851 631.116272 630.016735 632.291596 633.465758 633.370262 632.194108 634.366667 635.506735 -100 
-100 -100 617.366948 619.222239 620.797853 621.614064 622.032644 623.679247 624.949111 625.483619 625.662786 627.088801 628.182282 628.582968 628.655558 629.964354 630.950411 631.253071 631.229333 632.431663 633.307621 633.503670 633.379268 634.473596 635.236079 -100 
-100 -100 614.454342 617.882121 619.901329 620.444333 619.756274 622.529514 624.117239 624.349895 623.426676 625.967524 627.378191 627.486726 626.482835 628.876049 630.164489 630.168757 629.067860 631.348360 632.524855 632.424723 631.234406 633.426056 634.576196 -100 
-100 -100 602.324394 615.315620 618.739881 618.221518 609.523796 620.323798 623.035688 622.166833 613.321244 623.790250 626.315115 625.350923 616.603561 626.743867 629.112854 628.038877 619.217720 629.215474 631.469973 630.302295 621.450999 631.351418 633.768176 -100 
-100 -100 613.659223 617.087521 619.106552 619.648291 618.957767 621.727368 623.312387 623.543974 622.620789 625.161000 626.572609 626.683962 625.682272 628.072585 629.354542 629.352076 628.245203 630.519541 631.692139 631.590318 630.399114 632.588545 633.737109 -100 
-100 -100 615.776601 617.635067 619.211586 620.026205 620.440837 622.078257 623.342144 623.875691 624.057304 625.478742 626.572425 626.979606 627.059187 628.360398 629.332793 629.623962 629.592084 630.779122 631.645588 631.838895 631.714808 632.801747 633.559521 -100 
-100 -100 613.121262 616.588248 618.617734 619.155614 618.458349 621.195346 622.758389 622.986876 622.085267 624.569185 625.951972 626.059176 625.071091 627.430502 628.689738 628.682518 627.591958 629.824978 630.979387 630.884010 629.723738 631.868518 632.995847 -100 
-100 -100 601.144788 614.333748 617.785310 617.259092 608.588684 619.274999 621.936210 621.074706 612.428587 622.625280 625.074818 624.106697 615.461863 625.462193 627.783210 626.716089 618.050685 627.846955 630.053677 628.913102 620.273307 629.934251 632.293222 -100 
-100 -100 613.103630 616.545586 618.535971 619.028738 618.282404 620.963761 622.473725 622.656488 621.714876 624.158533 625.507060 625.588284 624.579156 626.918509 628.163901 628.147567 627.048350 629.265516 630.403401 630.294587 629.122633 631.253146 632.370993 -100 
-100 -100 615.803616 617.599673 619.090405 619.815417 620.138242 621.655451 622.809752 623.256756 623.368276 624.702637 625.726212 626.087997 626.137532 627.391742 628.330539 628.606156 628.564752 629.711179 630.539856 630.708460 630.566880 631.616189 632.349013 -100 
-100 -100 613.886120 617.164057 619.029473 619.444449 618.662247 621.199328 622.605282 622.725885 621.752711 624.114810 625.409124 625.471440 624.476622 626.750587 627.967616 627.958059 626.888647 629.050102 630.148614 630.021485 628.845323 630.929467 632.019031 -100 
-100 -100 603.135072 615.664000 618.821342 618.162436 609.644471 619.822309 622.253294 621.288251 612.697925 622.622269 624.951640 623.971114 615.531221 625.227076 627.468439 626.431855 617.977248 627.509071 629.618719 628.455341 619.889198 629.371671 631.654810 -100 
-100 -100 615.561162 618.602251 620.243756 620.542396 619.694551 622.062854 623.340023 623.428545 622.457905 624.709635 625.922831 625.990860 625.029747 627.222244 628.383770 628.399578 627.375839 629.459353 630.495556 630.376973 629.220601 631.194683 632.189392 -100 
-100 -100 619.687104 620.673580 621.580835 622.148244 622.539544 623.535750 624.356928 624.826618 625.135951 626.066683 626.850083 627.305037 627.608747 628.516450 629.266130 629.673314 629.908541 630.717492 631.343821 631.608816 631.687270 632.325569 632.756543 -100 
-100 -100 621.148436 621.656275 622.304070 622.901155 623.481247 624.210314 624.897582 625.461450 625.992079 626.679382 627.342788 627.897843 628.424261 629.098265 629.734697 630.244450 630.702147 631.279515 631.792630 632.155256 632.441893 632.816410 633.071090 -100 
-100 -100 -100 -100 -100 -100 -100 -100 -100 -100 -100 -100 -100 -100 -100 -100 -100 -100 -100 -100 -100 -100 -100 -100 -100 -100 
-100 -100 -100 -100 -100 -100 -100 -100 -100 -100 -100 -100 -100 -100 -100 -100 -100 -100 -100 -100 -100 -100 -100 -100 -100 -100 
-100 -100 -100 -100 -100 -100 -100 -100 -100 -100 -100 -100 -100 -100 -100 -100 -100 -100 -100 -100 -100 -100 -100 -100 -100 -100 
-100 -100 627.678900 628.160740 628.827732 629.494176 630.170741 630.955616 631.711114 632.363831 632.987249 633.709993 634.408125 635.009295 635.580393 636.241085 636.865896 637.382639 637.858667 638.413767 638.920958 639.303828 639.620385 639.973486 640.211322 -100 
-100 -100 626.363296 627.124627 627.976095 628.646611 629.250159 630.175530 631.015221 631.614227 632.133312 632.977071 633.748615 634.291607 634.756584 635.532047 636.224954 636.680647 637.050155 637.722605 638.304034 638.637236 638.865471 639.360629 639.715226 -100 
-100 -100 623.623273 625.201547 626.471405 627.068900 627.314125 628.709892 629.773994 630.203072 630.316122 631.595865 632.573010 632.940235 633.001068 634.196438 635.083599 635.358148 635.322529 636.419329 637.205277 637.377601 637.235247 638.193266 638.842267 -100 
-100 -100 619.804049 623.059362 624.885400 625.266424 624.444304 627.020984 628.449084 628.579509 627.591155 630.008995 631.327693 631.391105 630.366601 632.667062 633.881160 633.846626 632.724212 634.930852 636.052736 635.936420 634.752052 636.835740 637.914998 -100 
-100 -100 620.958252 622.721261 624.178599 624.881190 625.192278 626.713103 627.872620 628.323222 628.435800 629.788826 630.822927 631.184221 631.225359 632.480261 633.416338 633.682349 633.628482 634.788572 635.630339 635.806737 635.666050 636.713122 637.441922 -100 
-100 -100 620.851890 622.146125 623.449839 624.290396 624.936276 626.187979 627.256592 627.849894 628.281998 629.351143 630.278222 630.764734 631.107967 632.081547 632.913599 633.307476 633.557947 634.434853 635.168040 635.464537 635.616123 636.374846 636.953376 -100 
-100 -100 618.950118 620.786878 622.327094 623.099695 623.471536 625.068680 626.290992 626.785609 626.931442 628.321633 629.384876 629.761869 629.813751 631.099579 632.063984 632.348587 632.309583 633.495833 634.358157 634.545057 634.413717 635.493778 636.245897 -100 
-100 -100 615.719165 619.161350 621.170523 621.690249 620.973428 623.716728 625.274958 625.486704 624.554376 627.053700 628.434591 628.523148 627.505063 629.879474 631.153146 631.147663 630.041532 632.310497 633.480164 633.381470 632.202526 634.371797 635.509590 -100 
-100 -100 617.470357 619.324971 620.894118 621.700305 622.107477 623.742598 625.002176 625.529183 625.702920 627.118456 628.203386 628.598166 628.665920 629.968242 630.948237 631.246279 631.219350 632.418270 633.292460 633.488937 633.365991 634.456218 635.215857 -100 
-100 -100 617.861430 619.197804 620.565540 621.476824 622.195602 623.526005 624.668435 625.323761 625.808592 626.928821 627.899235 628.419400 628.791987 629.799759 630.664116 631.084774 631.359043 632.262140 633.018196 633.331622 633.498864 634.281806 634.877702 -100 
-100 -100 616.388105 618.235999 619.806857 620.622033 621.041642 622.689642 623.962354 624.499963 624.682035 626.115862 627.216169 627.622120 627.698321 629.009728 629.996731 630.299382 630.275685 631.479289 632.356193 632.552336 632.426956 633.525130 634.290193 -100 
-100 -100 613.543260 616.967200 618.982795 619.523752 618.834316 621.604814 623.191062 623.424127 622.502371 625.044139 626.455994 626.566145 625.563407 627.956307 629.243044 629.245364 628.143166 630.422820 631.599232 631.499997 630.310630 632.502459 633.652540 -100 
-100 -100 615.592070 617.440514 619.011586 619.826055 620.243618 621.888188 623.157795 623.693548 623.874719 625.307502 626.407900 626.815399 626.892672 628.201312 629.182471 629.478814 629.449149 630.647291 631.520806 631.715163 631.588631 632.684976 633.448726 -100 
-100 -100 616.271036 617.609460 618.978281 619.888629 620.603557 621.925895 623.061472 623.713412 624.197152 625.313669 626.283217 626.806875 627.182904 628.184646 629.037269 629.446931 629.711814 630.602875 631.350643 631.660420 631.825966 632.603861 633.196216 -100 
-100 -100 615.089013 616.949861 618.522008 619.327762 619.730518 621.349338 622.596765 623.119827 623.295408 624.698992 625.779017 626.179479 626.256267 627.546560 628.508557 628.794449 628.760882 629.937002 630.796434 630.988874 630.867447 631.945182 632.697015 -100 
-100 -100 612.556699 616.013501 618.026574 618.545209 617.826478 620.537828 622.076284 622.283834 621.364251 623.830710 625.197866 625.292549 624.293780 626.643024 627.894584 627.881768 626.786265 629.011739 630.158958 630.057973 628.893123 631.033141 632.157384 -100 
-100 -100 615.063169 616.899912 618.433030 619.192729 619.545379 621.110066 622.305784 622.783412 622.918599 624.283342 625.330085 625.704486 625.759791 627.030600 627.978188 628.253640 628.209770 629.370624 630.214017 630.392732 630.258998 631.323570 632.066739 -100 
-100 -100 616.273854 617.556094 618.840490 619.657388 620.273713 621.483581 622.514231 623.078768 623.487205 624.524056 625.426874 625.903081 626.242990 627.203070 628.023259 628.413181 628.660681 629.517020 630.229933 630.513274 630.656315 631.402923 631.973923 -100 
-100 -100 615.739350 617.476713 618.902782 619.575454 619.855628 621.314806 622.421291 622.836228 622.924053 624.225350 625.222164 625.569398 625.611229 626.844530 627.770570 628.044758 628.005042 629.135087 629.948289 630.107879 629.958792 630.990252 631.709743 -100 
-100 -100 614.014614 617.224875 619.008558 619.358403 618.522398 620.999315 622.356154 622.448787 621.455154 623.783111 625.048493 625.098755 624.097057 626.350315 627.551295 627.540238 626.471158 628.615375 629.697125 629.563947 628.380428 630.438374 631.504929 -100 
-100 -100 617.306830 618.851460 620.075842 620.625141 620.819211 622.132686 623.122715 623.495616 623.565213 624.778022 625.705237 626.048024 626.102917 627.276168 628.157509 628.446291 628.431238 629.504378 630.266270 630.424373 630.275324 631.219709 631.860623 -100 
-100 -100 619.660498 620.393350 621.197434 621.808821 622.344036 623.189280 623.951052 624.481337 624.939797 625.723206 626.446677 626.958606 627.406139 628.167910 628.857893 629.320956 629.698743 630.363997 630.933779 631.257464 631.478842 631.966503 632.316506 -100 
-100 -100 620.771571 621.226342 621.844794 622.447389 623.049245 623.752329 624.426929 625.005225 625.561951 626.225044 626.875286 627.442834 627.993014 628.641757 629.264076 629.785354 630.266395 630.819624 631.320821 631.697271 632.008283 632.356376 632.591199 -100 
-100 -100 -100 -100 -100 -100 -100 -100 -100 -100 -100 -100 -100 -100 -100 -100 -100 -100 -100 -100 -100 -100 -100 -100 -100 -100 
-100 -100 -100 -100 -100 -100 -100 -100 -100 -100 -100 -100 -100 -100 -100 -100 -100 -100 -100 -100 -100 -100 -100 -100 -100 -100 
-100 -100 -100 -100 -100 -100 -100 -100 -100 -100 -100 -100 -100 -100 -100 -100 -100 -100 -100 -100 -100 -100 -100 -100 -100 -100 
-100 -100 627.281138 627.731772 628.380143 629.050241 629.738489 630.508714 631.255979 631.918022 632.556454 633.266638 633.956968 634.566309 635.150336 635.796601 636.411273 636.933581 637.420491 637.960447 638.458064 638.847527 639.175444 639.512487 639.736551 -100 
-100 -100 626.141351 626.786017 627.581003 628.273183 628.935305 629.797253 630.605611 631.236241 631.817920 632.601272 633.341948 633.914369 634.438381 635.152919 635.813650 636.296549 636.723177 637.334134 637.884019 638.244904 638.529007 638.959360 639.268889 -100 
-100 -100 624.014780 625.115956 626.203306 626.896874 627.432092 628.529240 629.475871 630.020157 630.426767 631.414454 632.275189 632.752430 633.097064 634.006036 634.778826 635.162238 635.408909 636.218869 636.890886 637.170379 637.302682 637.967516 638.463332 -100 
-100 -100 621.666623 623.380532 624.775852 625.430599 625.703432 627.172679 628.292208 628.724471 628.827039 630.154663 631.167816 631.522475 631.559483 632.795221 633.711983 633.969003 633.907497 635.048563 635.872976 636.041943 635.892543 636.912492 637.618306 -100 
-100 -100 621.424301 622.684049 623.943113 624.743912 625.354024 626.563731 627.598508 628.170412 628.587348 629.637125 630.548302 631.026129 631.361989 632.319306 633.134240 633.515198 633.754310 634.616966 635.339073 635.629488 635.774097 636.516000 637.081553 -100 
-100 -100 620.907495 621.964383 623.151288 624.031701 624.792262 625.916105 626.921460 627.575682 628.130396 629.078633 629.944827 630.490749 630.952820 631.805191 632.574386 633.024070 633.390367 634.146819 634.819979 635.173835 635.438715 636.069670 636.559926 -100 
-100 -100 619.460254 620.773824 622.103349 622.969201 623.639812 624.920505 626.016541 626.632346 627.083193 628.170222 629.112284 629.609919 629.962224 630.945534 631.785973 632.185866 632.442078 633.328034 634.070179 634.372993 634.530642 635.302090 635.889921 -100 
-100 -100 617.696655 619.536919 621.087871 621.875357 622.264249 623.880543 625.123874 625.637685 625.800438 627.205841 628.282723 628.672133 628.735441 630.026564 630.995707 631.284872 631.250892 632.443059 633.312364 633.504848 633.377835 634.466656 635.225271 -100 
-100 -100 617.985417 619.315776 620.673491 621.573001 622.279595 623.597757 624.729631 625.376855 625.854993 626.966531 627.929674 628.444929 628.813352 629.813574 630.670658 631.085741 631.355971 632.255298 633.009188 633.321872 633.488682 634.269872 634.864399 -100 
-100 -100 617.932055 619.026777 620.274609 621.225028 622.059081 623.259736 624.336821 625.052156 625.659363 626.656367 627.564259 628.143611 628.635950 629.522584 630.325620 630.805328 631.199306 631.982862 632.678967 633.051278 633.334104 633.987320 634.493221 -100 
-100 -100 616.892651 618.222750 619.586828 620.499082 621.221128 622.551538 623.695600 624.354894 624.844684 625.968207 626.941553 627.464551 627.839707 628.850207 629.716842 630.139853 630.417357 631.322392 632.079213 632.394518 632.563831 633.347939 633.944455 -100 
-100 -100 615.493665 617.334879 618.901606 619.717012 620.139124 621.780826 623.049982 623.588875 623.775076 625.204738 626.302121 626.707104 626.783063 628.094503 629.081044 629.383795 629.361478 630.564753 631.441597 631.640466 631.519141 632.614634 633.377786 -100 
-100 -100 616.097146 617.427688 618.792199 619.704231 620.424562 621.751263 622.891327 623.547596 624.035410 625.157366 626.129999 626.653479 627.028928 628.036666 628.897701 629.314536 629.585699 630.485820 631.240214 631.553884 631.721950 632.504588 633.100085 -100 
-100 -100 616.344154 617.439956 618.688899 619.639281 620.470125 621.662092 622.730092 623.438917 624.042004 625.035188 625.941170 626.521830 627.015768 627.897079 628.689218 629.158449 629.542954 630.316211 631.004855 631.372829 631.652872 632.302437 632.805810 -100 
-100 -100 615.612521 616.944668 618.304025 619.203968 619.906469 621.207936 622.323464 622.959736 623.431172 624.534795 625.493452 626.010754 626.383516 627.375712 628.216643 628.619297 628.879854 629.762336 630.503168 630.809119 630.972460 631.746655 632.336420 -100 
-100 -100 614.554629 616.396094 617.946676 618.732724 619.116217 620.704143 621.922149 622.419138 622.571242 623.961636 625.028948 625.418320 625.485998 626.766226 627.717979 627.996981 627.957950 629.126340 629.977721 630.161926 630.032091 631.109702 631.861377 -100 
-100 -100 615.580810 616.889035 618.208767 619.061259 619.712573 620.961166 622.026430 622.617740 623.048640 624.114315 625.040295 625.531000 625.880726 626.853354 627.680142 628.071378 628.320339 629.187756 629.913037 630.205294 630.356204 631.118149 631.699996 -100 
-100 -100 616.331400 617.373011 618.536585 619.389135 620.116781 621.201237 622.168765 622.790805 623.316874 624.234118 625.075412 625.607161 626.061443 626.902482 627.662066 628.108086 628.470514 629.211247 629.867124 630.208248 630.464146 631.085989 631.570586 -100 
-100 -100 616.205802 617.436497 618.656556 619.415270 619.980296 621.140112 622.128542 622.662195 623.045093 624.050484 624.926015 625.384224 625.710950 626.653779 627.462048 627.847847 628.092527 628.937099 629.638215 629.914048 630.049397 630.780804 631.339879 -100 
-100 -100 615.871484 617.541330 618.883869 619.484782 619.702436 621.109783 622.173376 622.561809 622.628621 623.895972 624.863018 625.194561 625.224910 626.440036 627.351099 627.621375 627.578622 628.695092 629.494942 629.649547 629.493310 630.500826 631.199197 -100 
-100 -100 617.697952 618.762000 619.795593 620.427950 620.897183 621.923981 622.804166 623.290751 623.645399 624.573578 625.386278 625.834022 626.163232 627.056891 627.826726 628.220558 628.478959 629.277272 629.933624 630.202290 630.327990 630.984522 631.475129 -100 
-100 -100 619.437317 620.050707 620.793418 621.420381 622.009270 622.794005 623.527212 624.088906 624.607663 625.331342 626.023338 626.562021 627.065315 627.767080 628.425741 628.915385 629.349277 629.957268 630.499969 630.854506 631.133829 631.559357 631.865850 -100 
-100 -100 620.371389 620.793088 621.389912 621.992912 622.604335 623.293448 623.960814 624.548286 625.118900 625.768619 626.409762 626.983527 627.544798 628.178823 628.791340 629.318525 629.811187 630.351796 630.846559 631.232452 631.557139 631.891144 632.113309 -100 
-100 -100 -100 -100 -100 -100 -100 -100 -100 -100 -100 -100 -100 -100 -100 -100 -100 -100 -100 -100 -100 -100 -100 -100 -100 -100 
-100 -100 -100 -100 -100 -100 -100 -100 -100 -100 -100 -100 -100 -100 -100 -100 -100 -100 -100 -100 -100 -100 -100 -100 -100 -100 
-100 -100 -100 -100 -100 -100 -100 -100 -100 -100 -100 -100 -100 -100 -100 -100 -100 -100 -100 -100 -100 -100 -100 -100 -100 -100 
-100 -100 626.710553 627.192742 627.859731 628.525855 629.201817 629.985613 630.741555 631.396652 632.023021 632.747234 633.445817 634.046887 634.616983 635.274988 635.895619 636.407636 636.879324 637.431122 637.936163 638.317885 638.633787 638.986053 639.223314 -100 
-100 -100 625.393148 626.156662 627.009972 627.682137 628.286839 629.209720 630.049011 630.650955 631.174049 632.018031 632.788839 633.331229 633.795105 634.567444 635.255674 635.706263 636.071276 636.740730 637.320614 637.653556 637.882001 638.375875 638.729488 -100 
-100 -100 622.646795 624.232811 625.508805 626.112862 626.365507 627.752993 628.813872 629.247316 629.368323 630.643745 631.617181 631.982926 632.042866 633.234024 634.115580 634.384346 634.343818 635.438448 636.224214 636.398473 636.259164 637.213916 637.860732 -100 
-100 -100 618.815465 622.090013 623.927138 624.321206 623.522617 626.074551 627.494306 627.631562 626.662290 629.063902 630.374647 630.436066 629.412251 631.706279 632.913739 632.872716 631.744395 633.950446 635.073924 634.962778 633.788450 635.863080 636.938255 -100 
-100 -100 619.994473 621.762999 623.223646 623.930316 624.246847 625.758041 626.913630 627.368035 627.488135 628.836745 629.867469 630.227820 630.268382 631.518661 632.448681 632.708593 632.649798 633.808477 634.651651 634.831572 634.695159 635.740199 636.467639 -100 
-100 -100 619.910660 621.200697 622.499168 623.335674 623.978359 625.224599 626.291767 626.887396 627.323117 628.392623 629.320033 629.807837 630.151595 631.120454 631.946096 632.333785 632.579485 633.454423 634.188772 634.487503 634.640954 635.401160 635.980727 -100 
-100 -100 618.034518 619.855624 621.382072 622.145044 622.510013 624.100720 625.322134 625.818657 625.967320 627.359514 628.425574 628.807399 628.864291 630.141937 631.097869 631.375951 631.332721 632.515966 633.378813 633.566302 633.433889 634.518770 635.274542 -100 
-100 -100 614.835559 618.242660 620.230487 620.738638 620.016788 622.749921 624.305611 624.518414 623.588631 626.089899 627.474838 627.572514 626.570724 628.926639 630.188892 630.177794 629.070858 631.334518 632.503217 632.402599 631.216325 633.396900 634.540623 -100 
-100 -100 616.561759 618.399079 619.953160 620.749407 621.150182 622.778171 624.034722 624.561858 624.737109 626.153462 627.240371 627.639599 627.712621 629.008065 629.981943 630.276729 630.249158 631.446642 632.321136 632.518373 632.395135 633.489981 634.252453 -100 
-100 -100 616.941085 618.267066 619.624456 620.529136 621.243714 622.566853 623.705096 624.360420 624.847028 625.964899 626.933508 627.453714 627.826837 628.832432 629.694891 630.115518 630.392025 631.296050 632.053106 632.369759 632.540439 633.324189 633.920102 -100 
-100 -100 615.473215 617.307911 618.869304 619.682566 620.105081 621.740124 623.005535 623.544803 623.733516 625.157028 626.249416 626.651334 626.725465 628.036614 629.024616 629.330874 629.315222 630.520692 631.396962 631.599154 631.482531 632.575840 633.337292 -100 
-100 -100 612.648312 616.045929 618.049899 618.595037 617.926437 620.666519 622.239947 622.478358 621.579367 624.092175 625.488312 625.590911 624.583501 626.977746 628.266909 628.274791 627.184078 629.464164 630.640806 630.552575 629.385430 631.559046 632.700804 -100 
-100 -100 614.678676 616.513813 618.075990 618.889738 619.311033 620.941520 622.201571 622.736466 622.922155 624.343511 625.434554 625.836406 625.910739 627.219004 628.200981 628.500689 628.476773 629.677403 630.553624 630.754800 630.637124 631.729128 632.489714 -100 
-100 -100 615.356082 616.682780 618.042032 618.948862 619.662404 620.973917 622.099264 622.744659 623.224594 624.338020 625.303931 625.824739 626.199914 627.200328 628.051144 628.461992 628.729964 629.623177 630.372760 630.684756 630.852478 631.632831 632.226512 -100 
-100 -100 614.195816 616.033027 617.589895 618.392400 618.797859 620.399170 621.630430 622.139576 622.302541 623.712063 624.794693 625.195837 625.275983 626.564797 627.519695 627.804360 627.772421 628.948931 629.807680 629.996608 629.869466 630.957550 631.715743 -100 
-100 -100 611.706729 615.109338 617.097815 617.616376 616.918052 619.592470 621.106263 621.290909 620.338811 622.831080 624.208350 624.305288 623.307535 625.657630 626.901411 626.886823 625.793510 628.016746 629.160650 629.049183 627.860877 630.029210 631.166371 -100 
-100 -100 614.164257 615.976327 617.492149 618.245932 618.599595 620.148823 621.331013 621.796115 621.918953 623.290243 624.339768 624.713252 624.766932 626.035076 626.978004 627.251520 627.207786 628.368522 629.211514 629.386968 629.247794 630.323653 631.073956 -100 
-100 -100 615.347703 616.615555 617.885009 618.690264 619.298502 620.504946 621.533325 622.095083 622.500448 623.536608 624.436892 624.908750 625.244132 626.200868 627.017267 627.404119 627.649951 628.507845 629.223883 629.509906 629.655185 630.406985 630.981413 -100 
-100 -100 614.810217 616.528935 617.935174 618.587099 618.847279 620.317059 621.433189 621.853694 621.944358 623.241684 624.232485 624.571963 624.605205 625.836852 626.759818 627.028942 626.984463 628.118582 628.938416 629.104771 628.961716 629.996225 630.717384 -100 
-100 -100 613.100926 616.276415 618.032456 618.349735 617.465742 619.982727 621.362258 621.467309 620.483630 622.802608 624.059177 624.098315 623.080455 625.338653 626.538094 626.519764 625.439713 627.593659 628.685047 628.561173 627.387140 629.445410 630.512389 -100 
-100 -100 616.363071 617.891159 619.097583 619.627014 619.801879 621.128340 622.130975 622.512175 622.586469 623.795573 624.716811 625.051924 625.098146 626.269594 627.147493 627.430463 627.409915 628.486791 629.255453 629.420910 629.278389 630.225184 630.867132 -100 
-100 -100 618.699279 619.424704 620.218894 620.819883 621.347371 622.195585 622.962666 623.497163 623.957590 624.739292 625.459015 625.965941 626.408071 627.166065 627.851939 628.310468 628.685036 629.351538 629.925526 630.254415 630.480487 630.970945 631.322273 -100 
-100 -100 619.803464 620.254042 620.866260 621.462469 622.060039 622.763460 623.440453 624.021016 624.578647 625.240563 625.888025 626.451743 626.997640 627.642361 628.260583 628.777987 629.256569 629.810257 630.314387 630.694859 631.009696 631.360467 631.596645 -100 
-100 -100 -100 -100 -100 -100 -100 -100 -100 -100 -100 -100 -100 -100 -100 -100 -100 -100 -100 -100 -100 -100 -100 -100 -100 -100 
-100 -100 -100 -100 -100 -100 -100 -100 -100 -100 -100 -100 -100 -100 -100 -100 -100 -100 -100 -100 -100 -100 -100 -100 -100 -100 
-100 -100 -100 -100 -100 -100 -100 -100 -100 -100 -100 -100 -100 -100 -100 -100 -100 -100 -100 -100 -100 -100 -100 -100 -100 -100 
-100 -100 626.112757 626.646647 627.339839 627.996650 628.647830 629.456956 630.226615 630.869037 631.470724 632.220143 632.931385 633.518081 634.061772 634.743129 635.375386 635.872710 636.318135 636.894053 637.412058 637.781261 638.074031 638.453815 638.711537 -100 
-100 -100 624.441541 625.460242 626.414339 627.037955 627.494142 628.568747 629.469270 630.012007 630.385661 631.379736 632.210157 632.692120 633.006425 633.925256 634.671275 635.060797 635.276009 636.093514 636.733580 637.010083 637.096928 637.743176 638.178641 -100 
-100 -100 619.897547 623.001525 624.696916 625.043233 624.239322 626.692177 628.044630 628.191751 627.257957 629.589150 630.850760 630.932223 629.949906 632.180362 633.344179 633.326209 632.239658 634.379423 635.453387 635.355269 634.207819 636.197535 637.200099 -100 
-100 -100 606.785747 619.529401 622.758251 622.128656 613.561980 623.896471 626.402635 625.467063 616.778716 626.900788 629.289085 628.291675 619.656383 629.559327 631.825073 630.717396 621.947142 631.795337 633.990938 632.855665 624.275523 633.803832 636.100819 -100 
-100 -100 617.147088 620.476221 622.377272 622.818404 622.057287 624.656260 626.114854 626.271889 625.315432 627.741591 629.071948 629.137702 628.115212 630.426261 631.649604 631.612217 630.486557 632.712274 633.855471 633.753456 632.589379 634.693343 635.793390 -100 
-100 -100 618.487464 620.286263 621.784294 622.521922 622.864514 624.417762 625.608468 626.085030 626.220009 627.591327 628.639892 629.009726 629.057001 630.320681 631.263462 631.531444 631.479813 632.652351 633.507999 633.694087 633.562358 634.631123 635.375593 -100 
-100 -100 615.168208 618.561251 620.528362 621.014383 620.270188 622.978653 624.512496 624.707952 623.763830 626.250694 627.622974 627.710439 626.699422 629.044312 630.295740 630.275194 629.159946 631.415899 632.579227 632.475492 631.286332 633.461037 634.600274 -100 
-100 -100 602.693852 615.652245 619.039986 618.485946 609.770225 620.509534 623.187153 622.311026 613.541460 623.885371 626.370363 625.405715 616.750311 626.760274 629.089342 628.005249 619.216539 629.163342 631.407722 630.247228 621.435609 631.293097 633.698246 -100 
-100 -100 613.695514 617.104479 619.098739 619.617391 618.908339 621.654003 623.222596 623.448006 622.529902 625.041168 626.434712 626.539821 625.545065 627.908747 629.179024 629.175862 628.076880 630.347924 631.523495 631.429708 630.249638 632.434907 633.581183 -100 
-100 -100 615.517671 617.351784 618.907499 619.711084 620.122448 621.754040 623.015834 623.550488 623.734143 625.155356 626.246206 626.648008 626.722789 628.027168 629.009361 629.311335 629.290789 630.494973 631.374943 631.578762 631.462210 632.558039 633.320552 -100 
-100 -100 612.622764 616.017651 618.017287 618.557841 617.885449 620.622961 622.194872 622.432424 621.532815 624.044384 625.439622 625.541728 624.533995 626.927572 628.217177 628.226454 627.137882 629.420574 630.600581 630.516084 629.352089 631.526877 632.668694 -100 
-100 -100 600.599171 613.470659 616.865593 616.365498 607.811999 618.448465 621.125041 620.277006 611.579845 621.890066 624.375085 623.396348 614.632543 624.783839 627.157611 626.093711 617.304568 627.288507 629.547432 628.412163 619.684310 629.470982 631.863025 -100 
-100 -100 611.829118 615.224458 617.225139 617.766721 617.093528 619.825357 621.390471 621.622265 620.718465 623.227206 624.620560 624.722057 623.714093 626.104747 627.388762 627.392295 626.296323 628.574122 629.753852 629.668107 628.502875 630.676291 631.817349 -100 
-100 -100 613.935376 615.769914 617.328183 618.136221 618.549940 620.165042 621.409632 621.930879 622.104968 623.520918 624.608359 625.009821 625.085698 626.385050 627.356730 627.651357 627.625726 628.817237 629.688487 629.887157 629.767710 630.859681 631.619940 -100 
-100 -100 611.337119 614.743471 616.742086 617.276170 616.596200 619.288582 620.819260 621.019109 620.081025 622.587597 623.977083 624.082826 623.091929 625.451452 626.705564 626.699875 625.615059 627.848811 629.002820 628.899890 627.718683 629.893726 631.034909 -100 
-100 -100 599.590945 612.527871 615.918510 615.404695 606.889197 617.390457 619.991413 619.072386 610.247695 620.608502 623.089215 622.120843 613.443522 623.473037 625.790679 624.725698 616.076573 625.859503 628.058900 626.887571 618.099169 627.918188 630.313070 -100 
-100 -100 611.308827 614.688640 616.645205 617.130127 616.398394 619.039211 620.521529 620.678138 619.700553 622.167844 623.523298 623.601064 622.583651 624.920923 626.161771 626.144359 625.047660 627.264273 628.401699 628.285273 627.092482 629.254817 630.387840 -100 
-100 -100 613.941603 615.709603 617.173792 617.878553 618.186710 619.698068 620.847782 621.288785 621.392994 622.726322 623.745099 624.098263 624.137896 625.386837 626.320318 626.591302 626.547194 627.696927 628.531479 628.704911 628.566552 629.626135 630.365294 -100 
-100 -100 612.028090 615.263270 617.091868 617.466684 616.630976 619.204942 620.631218 620.761866 619.796139 622.147278 623.429767 623.477005 622.461874 624.737500 625.950208 625.931143 624.849599 627.021898 628.132846 628.018037 626.854131 628.942167 630.034398 -100 
-100 -100 601.387598 613.771030 616.868049 616.130639 607.357197 617.776579 620.267958 619.329740 610.787251 620.664187 622.973402 621.967497 613.455230 623.203214 625.446501 624.393201 615.884332 625.467703 627.598379 626.453416 617.919294 627.387052 629.669188 -100 
-100 -100 613.676956 616.679150 618.287215 618.547343 617.647403 620.056940 621.359630 621.463043 620.503373 622.744695 623.946300 623.999687 623.018468 625.212235 626.368261 626.372783 625.335257 627.428721 628.477305 628.371827 627.228516 629.205251 630.201528 -100 
-100 -100 617.760574 618.733220 619.623358 620.172610 620.548774 621.551765 622.382036 622.858487 623.171045 624.098080 624.874652 625.320658 625.614289 626.515511 627.257677 627.656431 627.885272 628.696424 629.329919 629.603896 629.690722 630.333863 630.767227 -100 
-100 -100 619.208325 619.708910 620.346134 620.932406 621.505001 622.234564 622.925481 623.492726 624.024520 624.709447 625.367841 625.916103 626.434818 627.101492 627.730347 628.232919 628.685926 629.263812 629.781830 630.151382 630.444752 630.824055 631.081205 -100 
-100 -100 -100 -100 -100 -100 -100 -100 -100 -100 -100 -100 -100 -100 -100 -100 -100 -100 -100 -100 -100 -100 -100 -100 -100 -100 
-100 -100 -100 -100 -100 -100 -100 -100 -100 -100 -100 -100 -100 -100 -100 -100 -100 -100 -100 -100 -100 -100 -100 -100 -100 -100 
-100 -100 -100 -100 -100 -100 -100 -100 -100 -100 -100 -100 -100 -100 -100 -100 -100 -100 -100 -100 -100 -100 -100 -100 -100 -100 
-100 -100 625.788482 626.268146 626.931006 627.592867 628.265387 629.047107 629.802631 630.458420 631.085234 631.808281 632.504038 633.101374 633.667687 634.322522 634.940773 635.450952 635.920970 636.471078 636.974758 637.355700 637.671375 638.023746 638.261152 -100 
-100 -100 624.473801 625.234443 626.083189 626.750916 627.352166 628.272868 629.111804 629.714737 630.238491 631.080963 631.848393 632.386602 632.846475 633.615703 634.301891 634.751135 635.114871 635.782616 636.361012 636.693120 636.921371 637.415449 637.769273 -100 
-100 -100 621.731359 623.313951 624.584767 625.184295 625.433655 626.818719 627.879250 628.314143 628.436233 629.709482 630.678686 631.039684 631.095427 632.283653 633.163751 633.432051 633.391027 634.483882 635.267996 635.441440 635.302091 636.257290 636.904453 -100 
-100 -100 617.901963 621.172738 623.004583 623.394383 622.592922 625.142138 626.561415 626.700387 625.732599 628.131408 629.437429 629.493988 628.466155 630.757597 631.964159 631.923504 630.795609 632.999986 634.122066 634.010603 632.836750 634.912252 635.987928 -100 
-100 -100 619.080020 620.844897 622.300476 623.002776 623.316139 624.824874 625.979942 626.435524 626.556476 627.902896 628.929701 629.285900 629.323050 630.571257 631.500671 631.761041 631.702815 632.861035 633.704326 633.885464 633.750780 634.797144 635.525086 -100 
-100 -100 618.996256 620.282145 621.575051 622.406611 623.045584 624.289332 625.355793 625.951995 626.388056 627.456015 628.380513 628.865079 629.206179 630.173645 630.999111 631.387474 631.634098 632.509826 633.246103 633.548036 633.704831 634.466834 635.046757 -100 
-100 -100 617.122570 618.938063 620.457617 621.214714 621.575325 623.163122 624.383482 624.880139 625.028931 626.419946 627.483795 627.863102 627.917998 629.195100 630.151610 630.431061 630.389526 631.574401 632.440577 632.633054 632.505528 633.592463 634.348283 -100 
-100 -100 613.926123 617.326044 619.305687 619.807180 619.080507 621.810156 623.364230 623.576701 622.646898 625.147212 626.530541 626.626374 625.623174 627.979363 629.242927 629.233961 628.129591 630.395306 631.568124 631.473539 630.293056 632.475646 633.619224 -100 
-100 -100 615.648643 617.479982 619.026456 619.815980 620.211588 621.835823 623.090193 623.616313 623.791142 625.207020 626.293302 626.691801 626.764336 628.060225 629.035279 629.331900 629.306574 630.507024 631.386742 631.590532 631.473146 632.570323 633.332861 -100 
-100 -100 616.023508 617.344752 618.695375 619.593446 620.302568 621.621659 622.757096 623.410559 623.896214 625.014124 625.983199 626.503874 626.877350 627.883289 628.746360 629.168001 629.445827 630.353627 631.117693 631.442031 631.619148 632.405357 633.001210 -100 
-100 -100 614.553339 616.383757 617.938669 618.745196 619.161842 620.792442 622.054294 622.590611 622.777527 624.201481 625.295268 625.698624 625.773714 627.084919 628.072844 628.379070 628.362341 629.572244 630.459089 630.671050 630.562355 631.657875 632.418529 -100 
-100 -100 611.728278 615.121594 617.119067 617.657294 616.982406 619.717595 621.286607 621.520821 620.618822 623.132013 624.529764 624.633982 623.627599 626.021605 627.310752 627.318900 626.227548 628.512518 629.700254 629.622447 628.463861 630.639110 631.779666 -100 
-100 -100 613.759861 615.590801 617.146637 617.953667 618.368665 619.993521 621.248146 621.777857 621.959612 623.379873 624.471141 624.873123 624.947018 626.255251 627.238713 627.540549 627.519184 628.724966 629.609338 629.818992 629.708145 630.802227 631.562539 -100 
-100 -100 614.441396 615.763402 617.116025 618.016249 618.723516 620.028502 621.147123 621.785962 622.260495 623.371046 624.335299 624.853849 625.225895 626.226286 627.080939 627.495995 627.768272 628.666783 629.423060 629.741909 629.915136 630.697907 631.292088 -100 
-100 -100 613.287900 615.119026 616.668340 617.464205 617.863528 619.457318 620.680363 621.181247 621.336938 622.742115 623.821421 624.217475 624.289370 625.577830 626.540978 626.832112 626.805780 627.987607 628.852227 629.047135 628.924874 630.015415 630.774455 -100 
-100 -100 610.804317 614.199437 616.179638 616.691750 615.987818 618.654191 620.158992 620.334436 619.373930 621.861118 623.234133 623.324734 622.317261 624.666326 625.918407 625.910202 624.822343 627.050404 628.199609 628.093710 626.910133 629.080834 630.218936 -100 
-100 -100 613.259247 615.065346 616.574031 617.321912 617.670319 619.212753 620.387121 620.844012 620.959143 622.324773 623.369337 623.736877 623.783884 625.049947 625.995840 626.272801 626.232659 627.397280 628.244959 628.425491 628.290732 629.369227 630.120727 -100 
-100 -100 614.438636 615.701915 616.965516 617.765649 618.369405 619.570792 620.593158 621.148299 621.547048 622.577292 623.471972 623.937917 624.267444 625.220880 626.036850 626.424282 626.671625 627.532232 628.252292 628.542929 628.692377 629.447045 630.022902 -100 
-100 -100 613.898980 615.613462 617.014429 617.661851 617.918423 619.384809 620.496594 620.911921 620.996946 622.288285 623.273048 623.606467 623.633981 624.861246 625.781380 626.048794 626.003983 627.139649 627.962832 628.133367 627.994252 629.031725 629.754447 -100 
-100 -100 612.188162 615.359309 617.110404 617.423701 616.536781 619.051683 620.428145 620.529128 619.540632 621.853725 623.104120 623.137117 622.113398 624.366492 625.561740 625.540236 624.458563 626.613074 627.707103 627.586876 626.416431 628.477586 629.546135 -100 
-100 -100 615.445600 616.970665 618.173487 618.700031 618.872860 620.197679 621.197784 621.575475 621.645414 622.849186 623.764632 624.093838 624.134260 625.300296 626.173377 626.452465 626.429587 627.506311 628.276887 628.445370 628.305997 629.255362 629.898733 -100 
-100 -100 617.777104 618.500718 619.292599 619.891658 620.417697 621.264438 622.029254 622.560600 623.017063 623.794006 624.508446 625.009827 625.446352 626.198923 626.879818 627.334247 627.706189 628.372071 628.947348 629.278663 629.507416 630.000094 630.352664 -100 
-100 -100 618.878596 619.327968 619.938554 620.533313 621.129681 621.831702 622.506578 623.084207 623.638137 624.295643 624.938153 625.496581 626.037039 626.676407 627.289661 627.802942 628.278808 628.831642 629.336697 629.719220 630.036433 630.389200 630.626502 -100 
-100 -100 -100 -100 -100 -100 -100 -100 -100 -100 -100 -100 -100 -100 -100 -100 -100 -100 -100 -100 -100 -100 -100 -100 -100 -100 
-100 -100 -100 -100 -100 -100 -100 -100 -100 -100 -100 -100 -100 -100 -100 -100 -100 -100 -100 -100 -100 -100 -100 -100 -100 -100 
-100 -100 -100 -100 -100 -100 -100 -100 -100 -100 -100 -100 -100 -100 -100 -100 -100 -100 -100 -100 -100 -100 -100 -100 -100 -100 
-100 -100 625.432655 625.878246 626.518475 627.180389 627.862148 628.628429 629.375135 630.039041 630.678884 631.386930 632.071788 632.674041 633.250971 633.891189 634.501210 635.019932 635.503554 636.039922 636.534549 636.922247 637.249581 637.586796 637.811144 -100 
-100 -100 624.299383 624.938042 625.723767 626.407456 627.063245 627.920824 628.728713 629.362112 629.946042 630.726229 631.459971 632.024260 632.540725 633.249326 633.906121 634.386622 634.810984 635.417967 635.964261 636.323055 636.606517 637.037266 637.347245 -100 
-100 -100 622.182956 623.276316 624.352655 625.037804 625.567732 626.659242 627.605187 628.153906 628.564821 629.546844 630.398013 630.865641 631.202306 632.105671 632.875857 633.259257 633.506108 634.310911 634.978168 635.255133 635.386802 636.052649 636.549285 -100 
-100 -100 619.841002 621.545326 622.929093 623.576526 623.846445 625.307849 626.425964 626.864139 626.974079 628.292440 629.293838 629.638275 629.667633 630.898365 631.813883 632.073494 632.015849 633.150002 633.969113 634.136067 633.986645 635.008761 635.715829 -100 
-100 -100 619.595934 620.846968 622.094947 622.887371 623.492207 624.696069 625.729810 626.305621 626.726395 627.770424 628.672579 629.141810 629.471054 630.424437 631.238554 631.621414 631.862808 632.722798 633.443666 633.735731 633.883365 634.627949 635.194500 -100 
-100 -100 619.080911 620.127492 621.301556 622.171464 622.924581 624.043067 625.047303 625.703657 626.260144 627.205029 628.064961 628.604213 629.060970 629.910866 630.680077 631.131645 631.500177 632.257173 632.933439 633.293583 633.565297 634.199517 634.690105 -100 
-100 -100 617.644382 618.941946 620.254120 621.106698 621.768145 623.042438 624.136732 624.753744 625.205885 626.290417 627.227624 627.719745 628.067586 629.050543 629.892939 630.296560 630.557114 631.444736 632.192713 632.505943 632.674304 633.448814 634.035788 -100 
-100 -100 615.893484 617.709938 619.238959 620.011248 620.390489 621.998640 623.238845 623.752950 623.917012 625.319965 626.392956 626.777757 626.836940 628.130214 629.103474 629.398951 629.372950 630.565955 631.441884 631.647194 631.533874 632.624313 633.381003 -100 
-100 -100 616.166575 617.480333 618.819532 619.704291 620.400343 621.710596 622.838284 623.484048 623.962033 625.072666 626.034446 626.547953 626.915004 627.916822 628.777156 629.197232 629.473612 630.377346 631.140153 631.466044 631.645368 632.429867 633.023334 -100 
-100 -100 616.098477 617.181848 618.414566 619.351001 620.173917 621.366574 622.438281 623.150041 623.755485 624.753206 625.662639 626.243386 626.736743 627.624186 628.428859 628.911746 629.310506 630.100979 630.808841 631.196199 631.492446 632.149329 632.653781 -100 
-100 -100 615.052806 616.373025 617.723002 618.621041 619.330893 620.652941 621.790135 622.443039 622.928464 624.054582 625.032372 625.559652 625.937956 626.948065 627.814771 628.239769 628.521368 629.434935 630.206947 630.541323 630.728250 631.514193 632.106518 -100 
-100 -100 613.654121 615.484814 617.037192 617.837758 618.246264 619.879348 621.140012 621.669279 621.847069 623.281077 624.384483 624.795122 624.875804 626.185042 627.170937 627.476005 627.458776 628.671378 629.564814 629.785448 629.685772 630.779194 631.536059 -100 
-100 -100 614.259132 615.580025 616.930896 617.829002 618.536526 619.852558 620.982068 621.627617 622.107035 623.228759 624.203619 624.729116 625.105697 626.112625 626.975290 627.396494 627.674434 628.584460 629.353420 629.684671 629.868171 630.652513 631.245359 -100 
-100 -100 614.515861 615.600507 616.835008 617.772061 618.590793 619.769771 620.824427 621.520383 622.113195 623.102033 624.005839 624.583696 625.074457 625.955441 626.752113 627.228403 627.621411 628.404685 629.105882 629.487746 629.779316 630.432636 630.935972 -100 
-100 -100 613.803468 615.118845 616.460481 617.347229 618.038852 619.324212 620.422683 621.042536 621.500113 622.597086 623.550629 624.060937 624.425995 625.417424 626.265665 626.677779 626.948287 627.840415 628.592448 628.910630 629.084309 629.862407 630.452988 -100 
-100 -100 612.764928 614.581729 616.111116 616.884636 617.260115 618.828758 620.026982 620.504881 620.639686 622.023294 623.084187 623.464294 623.521877 624.800176 625.758818 626.047067 626.017904 627.194542 628.055994 628.251937 628.132894 629.213530 629.965950 -100 
-100 -100 613.777642 615.069076 616.371624 617.212134 617.854143 619.088024 620.137035 620.712054 621.128102 622.184291 623.101448 623.581840 623.921555 624.890071 625.719290 626.115711 626.371139 627.245540 627.979851 628.282489 628.442680 629.209087 629.792679 -100 
-100 -100 614.515066 615.545004 616.694907 617.536480 618.255206 619.329629 620.285564 620.895223 621.409144 622.315517 623.146143 623.666778 624.110728 624.945246 625.702604 626.148958 626.513868 627.259575 627.923281 628.273612 628.537851 629.165108 629.652287 -100 
-100 -100 614.385550 615.604571 616.811511 617.559603 618.116493 619.270411 620.251355 620.776061 621.149150 622.142969 623.006608 623.453030 623.768821 624.703042 625.505274 625.887225 626.130817 626.978161 627.685858 627.969944 628.112997 628.850270 629.412408 -100 
-100 -100 614.051639 615.707102 617.035921 617.626277 617.835894 619.241010 620.300322 620.682504 620.741770 621.997067 622.951648 623.271101 623.290034 624.495222 625.397848 625.661535 625.615213 626.732530 627.537573 627.699297 627.549887 628.563329 629.264914 -100 
-100 -100 615.863892 616.919034 617.943031 618.567885 619.031898 620.056264 620.932588 621.413503 621.760797 622.678619 623.479976 623.916251 624.234228 625.117373 625.877670 626.263627 626.517137 627.314961 627.975074 628.249657 628.381433 629.043103 629.536564 -100 
-100 -100 617.590508 618.199145 618.936061 619.558232 620.143679 620.925752 621.655101 622.211374 622.723122 623.437869 624.119795 624.647873 625.140404 625.831678 626.480573 626.962028 627.390553 627.997183 628.542377 628.901626 629.186133 629.616001 629.924927 -100 
-100 -100 618.517904 618.936670 619.529573 620.129100 620.737787 621.424211 622.087793 622.670070 623.234030 623.875579 624.507406 625.071133 625.622008 626.245713 626.848538 627.367564 627.854753 628.393564 628.890065 629.279904 629.609164 629.947024 630.171364 -100 
-100 -100 -100 -100 -100 -100 -100 -100 -100 -100 -100 -100 -100 -100 -100 -100 -100 -100 -100 -100 -100 -100 -100 -100 -100 -100 
-100 -100 -100 -100 -100 -100 -100 -100 -100 -100 -100 -100 -100 -100 -100 -100 -100 -100 -100 -100 -100 -100 -100 -100 -100 -100 
-100 -100 -100 -100 -100 -100 -100 -100 -100 -100 -100 -100 -100 -100 -100 -100 -100 -100 -100 -100 -100 -100 -100 -100 -100 -100 
-100 -100 624.894192 625.368716 626.024114 626.679381 627.347297 628.126659 628.881652 629.537765 630.164067 630.883877 631.574371 632.165930 632.727495 633.379896 633.998180 634.509953 634.981426 635.530934 636.033405 636.413493 636.729090 637.082470 637.320750 -100 
-100 -100 623.590319 624.342231 625.179963 625.839155 626.435032 627.353471 628.192547 628.797021 629.321453 630.159587 630.920453 631.451995 631.906768 632.674070 633.361657 633.814747 634.182098 634.847334 635.422330 635.751810 635.978705 636.474601 636.829988 -100 
-100 -100 620.871400 622.435078 623.687254 624.274831 624.517548 625.900798 626.962885 627.402247 627.529051 628.794091 629.753788 630.106557 630.156603 631.344115 632.228409 632.506048 632.476141 633.559439 634.334658 634.501359 634.356611 635.317002 635.967699 -100 
-100 -100 617.071366 620.302946 622.109281 622.485269 621.676419 624.225051 625.647493 625.795036 624.842296 627.222722 628.515323 628.562296 627.527969 629.820686 631.034589 631.011238 629.913988 632.090184 633.195865 633.072818 631.884068 633.974370 635.056676 -100 
-100 -100 618.213784 619.959952 621.399273 622.091634 622.399920 623.907761 625.064943 625.525376 625.651294 626.989512 628.006800 628.354809 628.386752 629.636122 630.571924 630.843791 630.798577 631.948376 632.784399 632.961363 632.823767 633.875408 634.605920 -100 
-100 -100 618.112519 619.386681 620.668384 621.493024 622.128754 623.371423 624.438927 625.037642 625.475266 626.538385 627.455219 627.931567 628.266835 629.237463 630.070254 630.468190 630.723478 631.598198 632.334115 632.639539 632.801500 633.564142 634.142456 -100 
-100 -100 616.244894 618.042371 619.548778 620.299539 620.658289 622.244046 623.464606 623.963410 624.114478 625.500074 626.554826 626.922361 626.965483 628.253387 629.222651 629.515537 629.487359 630.669884 631.538138 631.741460 631.629269 632.709730 633.458245 -100 
-100 -100 613.075016 616.435782 618.395771 618.890195 618.163919 620.888588 622.441815 622.656971 621.733083 624.224531 625.597093 625.675455 624.642860 627.029326 628.313791 628.324849 627.248290 629.499082 630.672308 630.595545 629.449471 631.607271 632.736903 -100 
-100 -100 614.760364 616.574998 618.108921 618.891399 619.283938 620.905883 622.159631 622.686079 622.861882 624.275615 625.358059 625.749266 625.812939 627.120037 628.106729 628.415049 628.401872 629.601174 630.485386 630.702201 630.601264 631.691649 632.446749 -100 
-100 -100 615.111381 616.426344 617.768765 618.658351 619.360604 620.679633 621.814777 622.465180 622.947536 624.070458 625.044504 625.567680 625.942363 626.951148 627.817911 628.244031 628.526557 629.437776 630.209477 630.545881 630.735450 631.520478 632.111198 -100 
-100 -100 613.626050 615.455680 617.003424 617.796142 618.196158 619.834008 621.097413 621.623822 621.795318 623.239030 624.350200 624.765989 624.850840 626.158361 627.143736 627.449683 627.433842 628.648557 629.546662 629.774918 629.685495 630.777178 631.528598 -100 
-100 -100 610.787828 614.187614 616.178265 616.694247 615.978333 618.743087 620.318241 620.531635 619.580462 622.147896 623.577679 623.703468 622.720910 625.098292 626.379534 626.385429 625.294295 627.584721 628.785399 628.728639 627.602188 629.760835 630.888001 -100 
-100 -100 612.832500 614.663063 616.211914 617.004741 617.402238 619.033275 620.288078 620.806237 620.970936 622.409771 623.517887 623.931968 624.015106 625.319026 626.300269 626.602636 626.583652 627.795074 628.689769 628.914017 628.818715 629.908480 630.662527 -100 
-100 -100 613.528586 614.845846 616.190829 617.081625 617.780062 619.083085 620.198872 620.831497 621.299571 622.412755 623.381274 623.902404 624.275342 625.275756 626.133527 626.552879 626.830076 627.734730 628.500331 628.831578 629.016128 629.796603 630.386563 -100 
-100 -100 612.394140 614.214043 615.753005 616.540484 616.933218 618.522999 619.742357 620.239440 620.392134 621.791319 622.866622 623.258269 623.325467 624.614644 625.585412 625.884518 625.865942 627.054192 627.929159 628.140579 628.036811 629.116908 629.867822 -100 
-100 -100 609.935998 613.307029 615.273022 615.776783 615.066942 617.729067 619.230104 619.403866 618.446339 620.918281 622.281679 622.364518 621.352010 623.699440 624.959674 624.960825 623.883437 626.115856 627.276410 627.195253 626.054803 628.189842 629.311474 -100 
-100 -100 612.377001 614.172237 615.672340 616.414970 616.759481 618.297089 619.466116 619.918373 620.029626 621.385684 622.422123 622.782400 622.823758 624.088891 625.039409 625.322387 625.288557 626.457785 627.313620 627.508381 627.390388 628.458582 629.202632 -100 
-100 -100 613.550791 614.809157 616.069079 616.868452 617.471947 618.666934 619.681232 620.228943 620.621029 621.643802 622.532025 622.992514 623.317775 624.268536 625.085195 625.475270 625.726018 626.588781 627.312683 627.609471 627.764846 628.518596 629.092818 -100 
-100 -100 613.014603 614.724502 616.124830 616.777815 617.042465 618.496234 619.594862 620.000000 620.077229 621.361364 622.340741 622.671007 622.697161 623.918233 624.835372 625.103511 625.061605 626.195017 627.017508 627.188809 627.050371 628.090534 628.814505 -100 
-100 -100 611.312928 614.474549 616.226121 616.552546 615.692791 618.177511 619.534082 619.623033 618.627060 620.932367 622.178031 622.210581 621.192241 623.431727 624.620511 624.599493 623.524811 625.669405 626.758369 626.634857 625.459414 627.527516 628.599247 -100 
-100 -100 614.559303 616.081315 617.285467 617.819360 618.001652 619.314788 620.302332 620.670266 620.732884 621.930185 622.840877 623.167409 623.206418 624.364885 625.232469 625.509498 625.486827 626.558742 627.325873 627.492196 627.351303 628.303455 628.948668 -100 
-100 -100 616.883232 617.606250 618.399247 619.001528 619.530225 620.372314 621.129931 621.654215 622.104458 622.875820 623.585451 624.082755 624.515329 625.262371 625.938366 626.389391 626.759017 627.421935 627.995097 628.325324 628.553859 629.047705 629.401192 -100 
-100 -100 617.981217 618.430587 619.041962 619.638256 620.235317 620.934650 621.604624 622.176707 622.725237 623.377653 624.015398 624.569284 625.105123 625.739427 626.347942 626.857348 627.330199 627.880518 628.383955 628.765810 629.083122 629.436587 629.674452 -100 
-100 -100 -100 -100 -100 -100 -100 -100 -100 -100 -100 -100 -100 -100 -100 -100 -100 -100 -100 -100 -100 -100 -100 -100 -100 -100 
-100 -100 -100 -100 -100 -100 -100 -100 -100 -100 -100 -100 -100 -100 -100 -100 -100 -100 -100 -100 -100 -100 -100 -100 -100 -100 
-100 -100 -100 -100 -100 -100 -100 -100 -100 -100 -100 -100 -100 -100 -100 -100 -100 -100 -100 -100 -100 -100 -100 -100 -100 -100 
-100 -100 624.310187 624.835522 625.516614 626.162544 626.805927 627.610895 628.379458 629.022268 629.623018 630.366829 631.069152 631.645974 632.181354 632.858208 633.490109 633.989833 634.437698 635.012535 635.528768 635.896956 636.189935 636.571742 636.831057 -100 
-100 -100 622.657535 623.660586 624.596873 625.206702 625.653957 626.724652 627.625231 628.170595 628.545967 629.531878 630.351004 630.821596 631.126969 632.042233 632.790295 633.186459 633.409073 634.221035 634.855256 635.127561 635.211862 635.862154 636.300567 -100 
-100 -100 618.165318 621.225364 622.888757 623.215756 622.400630 624.850875 626.206096 626.362324 625.443514 627.753554 628.997400 629.064550 628.071736 630.301274 631.472409 631.473222 630.418733 632.529133 633.585021 633.474013 632.311097 634.316673 635.326918 -100 
-100 -100 605.206246 617.780581 620.955362 620.301760 611.718561 622.056610 624.569491 623.656606 615.057458 625.084649 627.442052 626.426756 617.774600 627.684989 629.965158 628.901683 620.301282 629.983769 632.136025 630.972283 622.306650 631.920878 634.236883 -100 
-100 -100 615.407734 618.692663 620.564383 620.988946 620.219065 622.817052 624.279665 624.446922 623.506348 625.911557 627.224127 627.275529 626.243157 628.556428 629.790617 629.775496 628.685058 630.883128 632.010848 631.900099 630.724619 632.844494 633.950811 -100 
-100 -100 616.707629 618.483769 619.962474 620.688660 621.026075 622.577462 623.770276 624.252000 624.391234 625.753639 626.789035 627.144426 627.180044 628.449867 629.404780 629.689100 629.654180 630.822389 631.676710 631.868744 631.746129 632.815623 633.557888 -100 
-100 -100 613.413346 616.761589 618.703482 619.178975 618.433686 621.136926 622.671279 622.871848 621.935093 624.410227 625.766454 625.830753 624.786266 627.161951 628.437540 628.441818 627.358821 629.600236 630.764701 630.681422 629.530038 631.681188 632.806253 -100 
-100 -100 601.097162 613.874490 617.214807 616.649581 607.952137 618.665695 621.340616 620.473000 611.739905 622.043252 624.505481 623.495926 614.672888 624.851089 627.230934 626.193067 617.540290 627.372138 629.606937 628.489154 619.849353 629.550301 631.918605 -100 
-100 -100 611.922465 615.289016 617.259110 617.766068 617.053824 619.794053 621.361802 621.589150 620.676100 623.181358 624.567424 624.656871 623.633712 626.028971 627.321727 627.340574 626.271567 628.530157 629.711021 629.641389 628.501232 630.662233 631.793901 -100 
-100 -100 613.687802 615.510315 617.052070 617.841099 618.239545 619.872815 621.134909 621.664337 621.840681 623.272683 624.372419 624.778113 624.854178 626.163453 627.151653 627.461043 627.448550 628.657017 629.549693 629.773783 629.679205 630.770903 631.525527 -100 
-100 -100 610.760521 614.158587 616.146842 616.660508 615.943505 618.710129 620.288113 620.504023 619.554669 622.123367 623.553563 623.679070 622.696279 625.074609 626.357564 626.365510 625.276026 627.566281 628.767078 628.711228 627.586039 629.745061 630.872220 -100 
-100 -100 598.678774 611.598011 614.984125 614.428141 605.656411 616.491643 619.194577 618.286381 609.293820 619.907758 622.474515 621.544688 612.899991 622.943942 625.294317 624.225232 615.434185 625.426985 627.710440 626.620155 618.026141 627.702226 630.064363 -100 
-100 -100 609.968624 613.367637 615.356854 615.870484 615.150834 617.909608 619.478021 619.684877 618.728048 621.291452 622.718445 622.842361 621.858105 624.232426 625.511147 625.515761 624.423591 626.710830 627.908514 627.849093 626.718442 628.875347 630.004939 -100 
-100 -100 612.107129 613.932820 615.477502 616.268630 616.665238 618.278297 619.518057 620.027741 620.188264 621.609921 622.704252 623.109158 623.185898 624.484001 625.462011 625.764901 625.748230 626.950152 627.837376 628.057774 627.960159 629.045758 629.798690 -100 
-100 -100 609.552421 612.930865 614.909211 615.428000 614.735861 617.421020 618.944930 619.138645 618.199014 620.690148 622.070711 622.167147 621.165794 623.524218 624.794850 624.804797 623.735767 625.979120 627.151058 627.080585 625.949082 628.088808 629.212345 -100 
-100 -100 597.915847 610.744745 614.101668 613.571526 605.043652 615.538221 618.132724 617.215311 608.435956 618.728824 621.187023 620.204795 611.535829 621.540281 623.873930 622.828273 614.212932 623.988744 626.208035 625.099212 616.544423 626.143482 628.490573 -100 
-100 -100 609.544901 612.897077 614.835893 615.310352 614.570842 617.202619 618.675403 618.824720 617.844516 620.290158 621.629764 621.693880 620.666489 622.999591 624.249071 624.242902 623.159102 625.382137 626.533920 626.446356 625.300534 627.427988 628.544451 -100 
-100 -100 612.159330 613.916651 615.372772 616.074988 616.382637 617.881011 619.016426 619.444863 619.538000 620.857448 621.864119 622.206839 622.238248 623.481163 624.415653 624.691287 624.653660 625.806660 626.648039 626.832964 626.706893 627.763888 628.500108 -100 
-100 -100 610.255101 613.477202 615.302445 615.687654 614.876682 617.415806 618.816958 618.930509 617.952271 620.289996 621.562302 621.603931 620.589807 622.849237 624.055310 624.037907 622.965275 625.129658 626.238814 626.125212 624.960448 627.056255 628.151518 -100 
-100 -100 599.663135 611.995738 615.089084 614.385786 605.769763 616.024153 618.467937 617.509144 608.959772 618.817466 621.117498 620.114713 611.652197 621.334040 623.560736 622.511729 614.051532 623.580718 625.698105 624.544455 615.977109 625.482463 627.773437 -100 
-100 -100 611.900120 614.892014 616.500209 616.773873 615.901143 618.277603 619.556402 619.643656 618.672431 620.901762 622.094349 622.143007 621.162753 623.337828 624.482544 624.483544 623.449922 625.530844 626.572749 626.463299 625.315081 627.299778 628.300047 -100 
-100 -100 615.965816 616.936252 617.826959 618.380631 618.761449 619.754757 620.572652 621.037495 621.339674 622.256783 623.024338 623.462406 623.748555 624.638706 625.371311 625.763405 625.988003 626.793347 627.423186 627.695545 627.782092 628.427811 628.862975 -100 
-100 -100 617.406811 617.906770 618.544326 619.132085 619.705040 620.429506 621.112163 621.670209 622.192836 622.868716 623.518227 624.057711 624.567420 625.224239 625.843873 626.338824 626.785943 627.359084 627.874305 628.242928 628.536734 628.917492 629.175733 -100 
-100 -100 -100 -100 -100 -100 -100 -100 -100 -100 -100 -100 -100 -100 -100 -100 -100 -100 -100 -100 -100 -100 -100 -100 -100 -100 
-100 -100 -100 -100 -100 -100 -100 -100 -100 -100 -100 -100 -100 -100 -100 -100 -100 -100 -100 -100 -100 -100 -100 -100 -100 -100 
-100 -100 -100 -100 -100 -100 -100 -100 -100 -100 -100 -100 -100 -100 -100 -100 -100 -100 -100 -100 -100 -100 -100 -100 -100 -100 
-100 -100 623.977636 624.451249 625.105606 625.759702 626.426597 627.205134 627.959354 628.614488 629.239444 629.957614 630.646281 631.235956 631.796037 632.447956 633.066972 633.580400 634.053869 634.605257 635.109641 635.491758 635.809261 636.164048 636.403054 -100 
-100 -100 622.673708 623.424473 624.261337 624.919475 625.514439 626.432174 627.270611 627.874222 628.397380 629.233920 629.993028 630.522757 630.976153 631.743222 632.431948 632.887180 633.256858 633.923831 634.500481 634.831835 635.060564 635.557767 635.913807 -100 
-100 -100 619.954540 621.516516 622.768311 623.355100 623.597172 624.980032 626.041864 626.480766 626.606619 627.870202 628.828208 629.179202 629.227975 630.415608 631.301648 631.582222 631.555237 632.639876 633.416222 633.584517 633.441490 634.402993 635.054207 -100 
-100 -100 616.156348 619.385328 621.190606 621.565687 620.756441 623.305196 624.728105 624.876041 623.923114 626.302387 627.593292 627.638390 626.602751 628.895762 630.111752 630.091875 628.998054 631.175048 632.281327 632.159622 630.972496 633.063696 634.146399 -100 
-100 -100 617.297896 619.042208 620.480228 621.171919 621.480343 622.989054 624.147696 624.609692 624.736455 626.074082 627.089698 627.435686 627.466183 628.715570 629.653045 629.927804 629.885396 631.036230 631.873019 632.051267 631.915081 632.967629 633.698625 -100 
-100 -100 617.192563 618.466104 619.747502 620.572489 621.209330 622.453786 623.523852 624.125459 624.565096 625.628132 626.543265 627.017405 627.351037 628.321283 629.155158 629.555268 629.812736 630.688506 631.425268 631.731875 631.894946 632.658438 633.237408 -100 
-100 -100 615.320085 617.118072 618.625374 619.377702 619.738632 621.326934 622.550944 623.053798 623.207706 624.593471 625.646742 626.012044 626.053512 627.340794 628.310781 628.605493 628.579199 629.762332 630.631055 630.835202 630.723611 631.804682 632.554081 -100 
-100 -100 612.145627 615.507726 617.469581 617.966474 617.243134 619.970681 621.527717 621.747486 620.827150 623.318892 624.690206 624.766744 623.732858 626.118751 627.403830 627.416593 626.341783 628.592466 629.765544 629.689204 628.543512 630.701609 631.832013 -100 
-100 -100 613.827954 615.643963 617.179936 617.964893 618.360240 619.985163 621.242536 621.773065 621.952245 623.367076 624.449147 624.839531 624.902593 626.209506 627.196785 627.506359 627.494198 628.693087 629.576664 629.793194 629.692042 630.782790 631.538815 -100 
-100 -100 614.176938 615.493134 616.837331 617.728874 618.433345 619.755106 620.893336 621.546816 622.031822 623.156623 624.131669 624.655288 625.030233 626.039347 626.906850 627.334017 627.617029 628.527242 629.297365 629.632051 629.819813 630.605320 631.197973 -100 
-100 -100 612.690570 614.521371 616.070470 616.864356 617.265724 618.905955 620.171848 620.700250 620.873518 622.319728 623.433069 623.850364 623.936245 625.244570 626.231063 626.538393 626.523070 627.735902 628.631046 628.855487 628.760978 629.853362 630.609337 -100 
-100 -100 609.853396 613.254245 615.245715 615.761964 615.046429 617.813227 619.390373 619.604872 618.654537 621.224672 622.657034 622.784655 621.803403 624.181820 625.464623 625.472590 624.382665 626.670767 627.867937 627.806818 626.674813 628.834591 629.966644 -100 
-100 -100 611.902797 613.733673 615.282475 616.074873 616.472293 618.104617 619.360936 619.880050 620.045422 621.485761 622.595247 623.010183 623.093969 624.398856 625.381867 625.686455 625.668907 626.879365 627.772239 627.994452 627.897175 628.987890 629.744170 -100 
-100 -100 612.605659 613.922367 615.266221 616.155763 616.853586 618.157337 619.274443 619.908177 620.376768 621.489876 622.457835 622.978102 623.350469 624.351497 625.211221 625.633057 625.912204 626.817451 627.583333 627.915118 628.100217 628.881453 629.472176 -100 
-100 -100 611.478459 613.297044 614.833791 615.619082 616.010511 617.600727 618.821466 619.319966 619.473087 620.870591 621.943326 622.332269 622.397518 623.686846 624.659815 624.961858 624.945911 626.135778 627.012587 627.226598 627.125215 628.205772 628.956426 -100 
-100 -100 609.026489 612.395773 614.358968 614.859931 614.148170 616.810468 618.312805 618.488114 617.531025 620.000029 621.359434 621.438340 620.422971 622.770008 624.032220 624.036313 622.961798 625.196015 626.358982 626.281391 625.144276 627.279327 628.400120 -100 
-100 -100 611.471860 613.265514 614.763104 615.503142 615.845655 617.382575 618.551920 619.004783 619.115664 620.468876 621.501340 621.857557 621.895817 623.159970 624.111486 624.396393 624.364562 625.535279 626.393150 626.590810 626.475423 627.543939 628.287470 -100 
-100 -100 612.649326 613.906439 615.164417 615.961765 616.563325 617.756529 618.769814 619.316976 619.707987 620.728224 621.612941 622.069672 622.391830 623.341076 624.157673 624.548444 624.800018 625.663377 626.388278 626.686665 626.843552 627.597735 628.171819 -100 
-100 -100 612.116415 613.825318 615.224279 615.875962 616.138942 617.589712 618.686018 619.089687 619.165430 620.447241 621.423489 621.750234 621.773236 622.992415 623.908693 624.176542 624.134426 625.267260 626.089468 626.261038 626.123094 627.163528 627.887525 -100 
-100 -100 610.417113 613.577874 615.328482 615.654252 614.793345 617.274112 618.627467 618.714413 617.716778 620.019896 621.262671 621.291822 620.270190 622.507494 623.694794 623.672698 622.596968 624.739873 625.827430 625.703132 624.527385 626.595495 627.667251 -100 
-100 -100 613.664150 615.185439 616.388643 616.921601 617.102345 618.412250 619.397022 619.763051 619.824047 621.019345 621.927417 622.250794 622.286555 623.442328 624.307622 624.582614 624.557935 625.627570 626.392733 626.557710 626.416061 627.367925 628.013052 -100 
-100 -100 615.987722 616.710096 617.502079 618.103134 618.630133 619.469833 620.225352 620.748024 621.196778 621.966310 622.673541 623.167896 623.597244 624.341165 625.014193 625.462399 625.829307 626.489588 627.060520 627.389137 627.616678 628.110030 628.463327 -100 
-100 -100 617.085227 617.533994 618.144342 618.739328 619.334745 620.032156 620.700419 621.271081 621.818215 622.468897 623.104358 623.655393 624.188002 624.818961 625.424145 625.930322 626.400100 626.947598 627.448691 627.828828 628.145039 628.497911 628.735529 -100 
-100 -100 -100 -100 -100 -100 -100 -100 -100 -100 -100 -100 -100 -100 -100 -100 -100 -100 -100 -100 -100 -100 -100 -100 -100 -100 
-100 -100 -100 -100 -100 -100 -100 -100 -100 -100 -100 -100 -100 -100 -100 -100 -100 -100 -100 -100 -100 -100 -100 -100 -100 -100 
-100 -100 -100 -100 -100 -100 -100 -100 -100 -100 -100 -100 -100 -100 -100 -100 -100 -100 -100 -100 -100 -100 -100 -100 -100 -100 
-100 -100 623.602028 624.044782 624.681286 625.339708 626.018767 626.783150 627.528374 628.190621 628.828146 629.533087 630.214236 630.812614 631.386543 632.025938 632.637699 633.160073 633.647948 634.188030 634.686422 635.078221 635.409453 635.749482 635.975251 -100 
-100 -100 622.472434 623.106761 623.887657 624.567319 625.220295 626.076120 626.882801 627.514852 628.096699 628.873808 629.603834 630.164239 630.677826 631.386170 632.045722 632.531199 632.960821 633.570942 634.120226 634.482756 634.770016 635.203306 635.514487 -100 
-100 -100 620.363435 621.448892 622.518203 623.198455 623.725538 624.815763 625.761267 626.309565 626.719218 627.698256 628.545603 629.009207 629.343055 630.247077 631.021680 631.412512 631.666898 632.473054 633.141556 633.421608 633.557055 634.224811 634.722175 -100 
-100 -100 618.029623 619.721303 621.095616 621.737632 622.005138 623.466267 624.585369 625.024900 625.135320 626.450973 627.448360 627.788472 627.814795 629.046867 629.967954 630.237186 630.190161 631.322594 632.140996 632.310581 632.165293 633.188446 633.895667 -100 
-100 -100 617.773191 619.016888 620.258523 621.047564 621.651685 622.856845 623.893444 624.472723 624.895711 625.938344 626.836714 627.301609 627.627899 628.581843 629.400290 629.790584 630.039388 630.900153 631.621753 631.916816 632.068320 632.814441 633.381186 -100 
-100 -100 617.243593 618.287802 619.459867 620.329692 621.084642 622.206268 623.215483 623.877974 624.439134 625.383514 626.239452 626.774141 627.227796 628.077290 628.849306 629.306248 629.680149 630.438870 631.116924 631.480751 631.756687 632.392544 632.883053 -100 
-100 -100 615.794167 617.093005 618.406763 619.262579 619.928647 621.207365 622.308371 622.934360 623.394237 624.478031 625.410444 625.897791 626.242634 627.224567 628.068982 628.477478 628.743258 629.631474 630.380750 630.698001 630.871259 631.646697 632.232824 -100 
-100 -100 614.032077 615.852597 617.385930 618.163904 618.550110 620.162720 621.410217 621.935038 622.109664 623.510603 624.578615 624.959409 625.016579 626.308690 627.283803 627.584547 627.564890 628.755705 629.631151 629.839850 629.731692 630.821673 631.576970 -100 
-100 -100 614.300267 615.617403 616.960965 617.850900 618.552818 619.868418 621.003129 621.657645 622.143497 623.255319 624.215492 624.727329 625.093573 626.095231 626.957301 627.381108 627.660936 628.563118 629.324732 629.651721 629.833397 630.618392 631.211781 -100 
-100 -100 614.229133 615.315171 616.551187 617.491059 618.317949 619.515906 620.593659 621.311428 621.922104 622.923690 623.835314 624.417306 624.911624 625.800019 626.606720 627.092695 627.493367 628.281377 628.986212 629.371453 629.666844 630.325161 630.831414 -100 
-100 -100 613.181293 614.504295 615.856430 616.755599 617.466820 618.794115 619.936386 620.592423 621.080159 622.212632 623.196012 623.727166 624.108215 625.120179 625.989829 626.419158 626.703461 627.611825 628.377655 628.705895 628.887935 629.676900 630.273615 -100 
-100 -100 611.783040 613.617235 615.170895 615.970217 616.376860 618.015802 619.280958 619.810805 619.987168 621.429870 622.540739 622.956363 623.040723 624.352048 625.342010 625.653915 625.643036 626.847139 627.731751 627.943692 627.836082 628.935196 629.698042 -100 
-100 -100 612.398442 613.720430 615.070830 615.966985 616.673105 617.992398 619.125209 619.771875 620.251369 621.377376 622.356130 622.884022 623.262377 624.271494 625.138607 625.566023 625.848712 626.755200 627.519356 627.846297 628.026905 628.814475 629.410669 -100 
-100 -100 612.669426 613.752864 614.984626 615.918471 616.735374 617.916170 618.973814 619.672033 620.265739 621.254295 622.156939 622.732969 623.222469 624.105011 624.906621 625.389190 625.787141 626.571097 627.272474 627.655674 627.949208 628.604008 629.108065 -100 
-100 -100 611.972100 613.284309 614.620728 615.502283 616.190602 617.477586 618.579718 619.203467 619.662942 620.754984 621.702130 622.206151 622.566577 623.558637 624.412836 624.832477 625.109605 626.004485 626.760104 627.084517 627.264602 628.042187 628.630940 -100 
-100 -100 610.946158 612.758538 614.281365 615.048239 615.418601 616.989246 618.191650 618.674848 618.813588 620.187641 621.238124 621.609064 621.660198 622.937868 623.902175 624.198406 624.177273 625.356238 626.222355 626.427435 626.318666 627.395748 628.144253 -100 
-100 -100 611.966263 613.254152 614.551390 615.386584 616.024508 617.257754 618.308069 618.885263 619.301624 620.350404 621.258207 621.729610 622.062642 623.029512 623.861865 624.263466 624.524047 625.400992 626.139356 626.448865 626.615787 627.381328 627.962690 -100 
-100 -100 612.710107 613.737572 614.884072 615.722665 616.438666 617.509412 618.462779 619.071046 619.582703 620.483250 621.306222 621.818869 622.256332 623.088182 623.846181 624.294737 624.661916 625.408645 626.074278 626.428159 626.695873 627.323596 627.810099 -100 
-100 -100 612.586918 613.804148 615.009598 615.757804 616.314495 617.460796 618.434968 618.955382 619.324799 620.313386 621.170330 621.609272 621.918385 622.849422 623.650724 624.032936 624.276849 625.122639 625.829448 626.114033 626.258124 626.995989 627.558163 -100 
-100 -100 612.257948 613.911744 615.240386 615.833833 616.047364 617.440165 618.489290 618.865457 618.920507 620.170788 621.119131 621.431160 621.442687 622.644622 623.545341 623.808031 623.760982 624.873909 625.675493 625.835384 625.685192 626.698975 627.400782 -100 
-100 -100 614.070542 615.124544 616.148054 616.773935 617.238140 618.254449 619.123061 619.598761 619.942105 620.855516 621.651370 622.081030 622.392226 623.270543 624.026914 624.409508 624.659691 625.452640 626.108572 626.380408 626.510700 627.172019 627.665449 -100 
-100 -100 615.795739 616.403419 617.139238 617.760538 618.344167 619.121278 619.845617 620.397999 620.906398 621.617309 622.294360 622.816481 623.302552 623.987851 624.631147 625.107332 625.530760 626.132166 626.672961 627.029122 627.311795 627.740849 628.049498 -100 
-100 -100 616.721878 617.139727 617.731236 618.329134 618.935481 619.618285 620.278224 620.857395 621.418406 622.056443 622.683721 623.241798 623.786291 624.403481 624.999857 625.512658 625.993931 626.527267 627.019261 627.405872 627.733130 628.069967 628.293903 -100 
-100 -100 -100 -100 -100 -100 -100 -100 -100 -100 -100 -100 -100 -100 -100 -100 -100 -100 -100 -100 -100 -100 -100 -100 -100 -100 
-100 -100 -100 -100 -100 -100 -100 -100 -100 -100 -100 -100 -100 -100 -100 -100 -100 -100 -100 -100 -100 -100 -100 -100 -100 -100 
-100 -100 -100 -100 -100 -100 -100 -100 -100 -100 -100 -100 -100 -100 -100 -100 -100 -100 -100 -100 -100 -100 -100 -100 -100 -100 
-100 -100 623.041654 623.515759 624.171411 624.826829 625.494573 626.273147 627.026546 627.680308 628.304297 629.023197 629.713724 630.305493 630.867563 631.521549 632.142879 632.659059 633.135898 633.691400 634.200632 634.587888 634.909646 635.266258 635.505735 -100 
-100 -100 621.737547 622.488319 623.326582 623.986281 624.582253 625.499907 626.337115 626.938572 627.459995 628.298172 629.060133 629.592540 630.048182 630.817595 631.508799 631.966862 632.339997 633.011284 633.593404 633.931192 634.165566 634.663243 635.018640 -100 
-100 -100 619.020421 620.580269 621.833147 622.421768 622.665207 624.047773 625.107716 625.542784 625.664360 626.932722 627.895781 628.250327 628.301424 629.491908 630.380627 630.664051 630.640574 631.729680 632.512626 632.690590 632.558239 633.515035 634.162496 -100 
-100 -100 615.230289 618.451564 620.256207 620.633046 619.825861 622.374122 623.794952 623.937221 622.973467 625.365596 626.664450 626.713591 625.679369 627.975943 629.194444 629.177022 628.086480 630.267396 631.380929 631.273342 630.110242 632.182658 633.256673 -100 
-100 -100 616.362102 618.105665 619.545413 620.239786 620.550699 622.060577 623.219603 623.680839 623.806281 625.149867 626.170582 626.520216 626.552933 627.803452 628.741429 629.017052 628.976332 630.129755 630.971063 631.156874 631.029781 632.077067 632.804097 -100 
-100 -100 616.242765 617.522740 618.810431 619.640813 620.282043 621.529321 622.602581 623.208382 623.652652 624.718900 625.636893 626.115031 626.452306 627.419996 628.250783 628.649236 628.906352 629.782649 630.520574 630.828993 630.994074 631.757805 632.336147 -100 
-100 -100 614.344679 616.163615 617.684338 618.446811 618.815793 620.407502 621.636855 622.148829 622.313896 623.699395 624.753678 625.126140 625.178113 626.453864 627.414354 627.704009 627.675066 628.856659 629.723277 629.923903 629.808173 630.894212 631.645820 -100 
-100 -100 611.123292 614.536874 616.524180 617.036923 616.327737 619.056102 620.619161 620.852661 619.954703 622.436057 623.806143 623.896114 622.893373 625.246043 626.513400 626.518333 625.438960 627.686642 628.854478 628.768199 627.605636 629.779371 630.916255 -100 
-100 -100 612.844184 614.682931 616.236692 617.034756 617.440590 619.070344 620.334284 620.875145 621.065885 622.479267 623.561120 623.957478 624.030297 625.325986 626.304590 626.609776 626.594419 627.788389 628.664738 628.871732 628.761369 629.857276 630.617592 -100 
-100 -100 613.216914 614.543033 615.898363 616.800778 617.514870 618.841652 619.985850 620.647891 621.141041 622.264995 623.237864 623.761271 624.137244 625.144975 626.011979 626.440309 626.723437 627.625459 628.384055 628.705509 628.882212 629.671418 630.269401 -100 
-100 -100 611.741381 613.578531 615.136190 615.941831 616.356206 617.997669 619.267887 619.806315 619.991416 621.430307 622.535872 622.946996 623.027988 624.341782 625.335315 625.652076 625.645865 626.841104 627.715421 627.915934 627.796913 628.902554 629.670852 -100 
-100 -100 608.907616 612.315303 614.315473 614.846720 614.155195 616.911814 618.490461 618.719298 617.795919 620.341693 621.758563 621.873871 620.877400 623.272020 624.568943 624.596569 623.538491 625.786268 626.951132 626.852370 625.664514 627.867764 629.022533 -100 
-100 -100 610.962679 612.797874 614.353045 615.154831 615.563590 617.196812 618.457502 618.986442 619.163001 620.594938 621.695255 622.102412 622.180276 623.491577 624.483311 624.798965 624.791777 625.985271 626.858159 627.058015 626.938416 628.042553 628.809779 -100 
-100 -100 611.669077 612.989390 614.337269 615.231486 615.934579 617.243564 618.367520 619.009841 619.485450 620.595309 621.557757 622.073386 622.443244 623.446315 624.310280 624.737420 625.019721 625.917311 626.672461 626.993047 627.169517 627.954255 628.549028 -100 
-100 -100 610.540698 612.365606 613.905148 614.691367 615.083232 616.682250 617.913119 618.423021 618.586610 619.978421 621.044772 621.429616 621.493183 622.782686 623.757945 624.064041 624.051638 625.234844 626.103936 626.310761 626.203767 627.287482 628.040465 -100 
-100 -100 608.078586 611.463044 613.430398 613.929002 613.209217 615.887608 617.403843 617.595476 616.660923 619.112828 620.462158 620.536466 619.520006 621.865897 623.129823 623.139352 622.074651 624.296575 625.450891 625.365690 624.218656 626.362329 627.486582 -100 
-100 -100 610.539093 612.338542 613.838345 614.577489 614.918339 616.462453 617.640839 618.104259 618.225239 619.573668 620.600757 620.953325 620.989748 622.253502 623.206256 623.493900 623.465016 624.630826 625.483895 625.677530 625.558699 626.629693 627.374490 -100 
-100 -100 611.725328 612.984652 614.243757 615.041332 615.643370 616.838576 617.856327 618.409542 618.805691 619.825697 620.707879 621.161203 621.480516 622.430707 623.249047 623.641309 623.893445 624.754700 625.477224 625.773863 625.929719 626.683834 627.257781 -100 
-100 -100 611.194784 612.906193 614.306927 614.960646 615.226706 616.674220 617.770985 618.178043 618.257185 619.539968 620.514188 620.835564 620.851701 622.076152 622.996671 623.266379 623.224428 624.355873 625.176696 625.347776 625.210138 626.248803 626.971646 -100 
-100 -100 609.493623 612.659920 614.413818 614.744614 613.894775 616.362734 617.712439 617.801042 616.805941 619.110368 620.350665 620.370618 619.330705 621.584761 622.780297 622.760847 621.685388 623.826679 624.913069 624.789216 623.616239 625.679686 626.749209 -100 
-100 -100 612.747428 614.270592 615.474965 616.009483 616.192688 617.498062 618.481795 618.849836 618.913474 620.110321 621.017313 621.335970 621.365012 622.525737 623.394513 623.670303 623.644794 624.712639 625.476224 625.640498 625.498833 626.448417 627.092121 -100 
-100 -100 615.074895 615.797435 616.589094 617.189682 617.716329 618.554760 619.310954 619.835987 620.287416 621.058732 621.766037 622.258554 622.685392 623.429695 624.102898 624.550188 624.915320 625.573402 626.142289 626.469369 626.695761 627.187669 627.540063 -100 
-100 -100 616.173921 616.622332 617.231840 617.825777 618.420348 619.117472 619.786988 620.360082 620.909827 621.562374 622.198396 622.748646 623.279810 623.909826 624.513841 625.018250 625.485753 626.030780 626.529568 626.907810 627.222524 627.574148 627.811048 -100 
-100 -100 -100 -100 -100 -100 -100 -100 -100 -100 -100 -100 -100 -100 -100 -100 -100 -100 -100 -100 -100 -100 -100 -100 -100 -100 
-100 -100 -100 -100 -100 -100 -100 -100 -100 -100 -100 -100 -100 -100 -100 -100 -100 -100 -100 -100 -100 -100 -100 -100 -100 -100 
-100 -100 -100 -100 -100 -100 -100 -100 -100 -100 -100 -100 -100 -100 -100 -100 -100 -100 -100 -100 -100 -100 -100 -100 -100 -100 
-100 -100 622.440811 622.966687 623.649695 624.297487 624.941981 625.746775 626.513787 627.154119 627.753058 628.498106 629.203568 629.783926 630.322796 631.003573 631.640089 632.145366 632.599969 633.182903 633.708541 634.086651 634.388022 634.773596 635.034042 -100 
-100 -100 620.788086 621.790459 622.728910 623.341054 623.789724 624.860006 625.758285 626.299639 626.671357 627.660582 628.484743 628.959896 629.269156 630.188957 630.942013 631.343920 631.573445 632.393809 633.038491 633.323188 633.419176 634.070020 634.507362 -100 
-100 -100 616.302738 619.355108 621.019926 621.349829 620.537078 622.986238 624.337788 624.485962 623.554376 625.877897 627.131726 627.205002 626.215610 628.451371 629.628134 629.634844 628.587518 630.706371 631.774786 631.683573 630.549551 632.538118 633.539973 -100 
-100 -100 603.387942 615.918288 619.088368 618.437433 609.860498 620.194326 622.702395 621.773524 613.108606 623.204945 625.582113 624.573768 615.917729 625.841686 628.128003 627.070026 618.477890 628.166314 630.332713 629.204693 620.667334 630.163459 632.454099 -100 
-100 -100 613.543705 616.823205 618.696690 619.125328 618.359728 620.959134 622.421968 622.586415 621.638147 624.058954 625.381997 625.440192 624.411649 626.728381 627.964576 627.951975 626.865462 629.068429 630.204492 630.109017 628.958602 631.060189 632.158011 -100 
-100 -100 614.813046 616.601253 618.090820 618.825977 619.171004 620.726739 621.924749 622.413401 622.560395 623.928326 624.969505 625.333097 625.377417 626.642478 627.592688 627.875085 627.840334 629.009871 629.866095 630.060612 629.940546 631.010196 631.752246 -100 
-100 -100 611.452082 614.854294 616.824301 617.318284 616.589638 619.295780 620.838648 621.056043 620.144728 622.612438 623.970756 624.051920 623.041590 625.383916 626.640767 626.636816 625.549662 627.789003 628.949220 628.856751 627.688553 629.855287 630.987416 -100 
-100 -100 598.905776 611.922360 615.326477 614.793700 606.146291 616.835870 619.518757 618.682341 610.052063 620.272893 622.728197 621.758864 613.123511 623.112955 625.446638 624.394084 615.730909 625.560943 627.785817 626.641295 617.903084 627.697680 630.086846 -100 
-100 -100 609.947101 613.370715 615.375252 615.905811 615.214703 617.960590 619.539437 619.786404 618.900713 621.396680 622.782131 622.886128 621.895542 624.257832 625.533149 625.544811 624.470772 626.721504 627.889848 627.801631 626.636844 628.814015 629.955499 -100 
-100 -100 611.771650 613.613153 615.174680 615.982881 616.399326 618.040647 619.313352 619.858625 620.051502 621.480963 622.577439 622.983967 623.063579 624.370399 625.358167 625.670564 625.660371 626.853721 627.726495 627.927034 627.809689 628.910486 629.675807 -100 
-100 -100 608.861628 612.272131 614.276449 614.812691 614.126655 616.888108 618.472858 618.709266 617.792480 620.338339 621.753426 621.867562 620.870831 623.265492 624.562838 624.591124 623.533056 625.778218 626.939508 626.837079 625.646385 627.849451 629.004728 -100 
-100 -100 596.776329 609.716885 613.121083 612.600663 603.943252 614.689509 617.388269 616.517358 607.672995 618.145175 620.672948 619.714308 610.985759 621.116486 623.500537 622.483581 613.885149 623.671447 625.879990 624.699110 615.815263 625.757806 628.184849 -100 
-100 -100 608.086288 611.494144 613.495357 614.027463 613.335864 616.088987 617.664251 617.891222 616.965780 619.504395 620.913827 621.023491 620.023243 622.415421 623.711206 623.738750 622.680052 624.923208 626.082979 625.980200 624.789443 626.990721 628.144596 -100 
-100 -100 610.232764 612.065546 613.617836 614.417550 614.824068 616.446520 617.698740 618.224435 618.399702 619.814425 620.899418 621.296840 621.369204 622.671698 623.657321 623.970030 623.961062 625.148155 626.016806 626.217569 626.102423 627.196552 627.957373 -100 
-100 -100 607.670163 611.065632 613.050882 613.570829 612.874958 615.580977 617.124344 617.340381 616.427758 618.900932 620.268921 620.358605 619.355223 621.713693 622.988394 623.006523 621.948611 624.175898 625.333625 625.249802 624.104090 626.253421 627.382087 -100 
-100 -100 595.968543 608.873031 612.243544 611.704742 603.117325 613.686575 616.312371 615.433684 606.768912 616.957126 619.388696 618.398382 609.732706 619.730394 622.067030 621.036063 612.480141 622.192445 624.391142 623.263941 614.654332 624.305430 626.663234 -100 
-100 -100 607.674197 611.042344 612.986456 613.458769 612.711792 615.361509 616.851678 617.021656 616.067553 618.496712 619.825295 619.883220 618.853322 621.185333 622.436947 622.436531 621.362510 623.572372 624.714699 624.619069 623.462961 625.598642 626.718280 -100 
-100 -100 610.310662 612.072701 613.531283 614.234390 614.543439 616.045529 617.188896 617.628255 617.731369 619.049860 620.052254 620.389203 620.415139 621.660407 622.597951 622.876124 622.839808 623.988528 624.825573 625.007343 624.879123 625.936096 626.672121 -100 
-100 -100 608.409105 611.637819 613.467152 613.857885 613.058671 615.586576 616.987308 617.106696 616.134545 618.474419 619.743532 619.774513 618.740774 621.017135 622.232050 622.217820 621.145437 623.306855 624.413377 624.299215 623.136626 625.227475 626.320250 -100 
-100 -100 597.797335 610.156716 613.259084 612.572086 604.029074 614.208354 616.639264 615.682637 607.136798 616.998276 619.293801 618.266646 609.700852 619.483283 621.732784 620.689119 612.230857 621.755014 623.870002 622.718927 614.172289 623.653374 625.938360 -100 
-100 -100 610.062799 613.060272 614.671616 614.950084 614.088150 616.451215 617.727088 617.817876 616.851439 619.084061 620.275127 620.314206 619.314468 621.505756 622.657808 622.659932 621.624585 623.701680 624.740434 624.629928 623.483315 625.462119 626.459398 -100 
-100 -100 614.137643 615.108834 615.999517 616.553165 616.934572 617.925533 618.744800 619.214066 619.521252 620.441913 621.210012 621.644956 621.925936 622.817196 623.549766 623.939698 624.160671 624.961646 625.587506 625.856969 625.941528 626.584418 627.017878 -100 
-100 -100 615.581617 616.081214 616.717753 617.304271 617.876394 618.600812 619.286070 619.848735 620.376290 621.055807 621.706643 622.244939 622.751991 623.406866 624.023913 624.515176 624.957763 625.526082 626.036874 626.401916 626.692949 627.071394 627.328312 -100 
-100 -100 -100 -100 -100 -100 -100 -100 -100 -100 -100 -100 -100 -100 -100 -100 -100 -100 -100 -100 -100 -100 -100 -100 -100 -100 
-100 -100 -100 -100 -100 -100 -100 -100 -100 -100 -100 -100 -100 -100 -100 -100 -100 -100 -100 -100 -100 -100 -100 -100 -100 -100 
-100 -100 -100 -100 -100 -100 -100 -100 -100 -100 -100 -100 -100 -100 -100 -100 -100 -100 -100 -100 -100 -100 -100 -100 -100 -100 
-100 -100 622.096639 622.570950 623.227067 623.883020 624.551153 625.329777 626.082807 626.736139 627.360527 628.081466 628.775214 629.370594 629.936336 630.594111 631.219257 631.739424 632.220936 632.782259 633.298079 633.691886 634.019155 634.379111 634.619825 -100 
-100 -100 620.792704 621.543523 622.382096 623.042170 623.638346 624.555835 625.392293 625.992783 626.514263 627.354874 628.120640 628.657032 629.116531 629.889949 630.584973 631.046752 631.424304 632.101635 632.690772 633.035581 633.275874 633.776860 634.133199 -100 
-100 -100 618.076163 619.635727 620.888630 621.477361 621.720740 623.102900 624.161584 624.594832 624.715846 625.987536 626.955493 627.314628 627.369805 628.564699 629.457183 629.743681 629.723896 630.819284 631.609672 631.795029 631.668941 632.628768 633.276610 -100 
-100 -100 614.287003 617.507667 619.312086 619.688888 618.881553 621.429456 622.848906 622.988930 622.024185 624.420796 625.725696 625.780092 624.750181 627.051554 628.273547 628.258264 627.170186 629.357019 630.477353 630.376164 629.218286 631.292970 632.367139 -100 
-100 -100 615.418542 617.161921 618.601948 619.296808 619.608143 621.118116 622.276514 622.736732 622.862491 624.210447 625.237436 625.593164 625.631122 626.886040 627.826640 628.103723 628.064741 629.221880 630.067229 630.256433 630.131732 631.180187 631.907630 -100 
-100 -100 615.297801 616.578343 617.867544 618.699578 619.342328 620.590525 621.664282 622.270656 622.716570 623.787105 624.711556 625.196688 625.540201 626.511765 627.343920 627.742841 628.000609 628.878160 629.616861 629.925085 630.089298 630.852880 631.431894 -100 
-100 -100 613.395818 615.216300 616.741525 617.507419 617.879462 619.473018 620.703956 621.217887 621.385542 622.775240 623.836161 624.216287 624.275335 625.554340 626.514741 626.803687 626.774176 627.955091 628.819884 629.017360 628.897934 629.982656 630.735257 -100 
-100 -100 610.172654 613.588470 615.581345 616.098989 615.394446 618.125631 619.691428 619.928292 619.034017 621.519223 622.895109 622.992088 621.995987 624.351191 625.617941 625.621733 624.541140 626.787148 627.951922 627.861314 626.694166 628.865908 630.003429 -100 
-100 -100 611.893889 613.735086 615.293515 616.097090 616.508430 618.142542 619.410765 619.956317 620.151562 621.568593 622.654580 623.055830 623.133334 624.431325 625.410218 625.715027 625.698701 626.890586 627.763480 627.966169 627.851696 628.945513 629.705740 -100 
-100 -100 612.265020 613.593969 614.954553 615.863292 616.583840 617.916350 619.066313 619.734411 620.232876 621.359847 622.334816 622.860719 623.239496 624.249435 625.117845 625.547011 625.829824 626.729445 627.484164 627.801268 627.974166 628.761346 629.358925 -100 
-100 -100 610.787650 612.628151 614.192260 615.005270 615.427165 617.075277 618.352447 618.898411 619.089977 620.530794 621.636144 622.047560 622.129841 623.445834 624.441772 624.760644 624.754949 625.947181 626.816828 627.012547 626.889603 627.993277 628.761170 -100 
-100 -100 607.954536 611.365737 613.372632 613.911714 613.228367 615.991965 617.578173 617.815512 616.899434 619.446085 620.861376 620.975763 619.979729 622.376542 623.676325 623.706773 622.649828 624.893856 626.053340 625.949407 624.757508 626.958870 628.113265 -100 
-100 -100 610.013085 611.851263 613.412064 614.220914 614.637331 616.277784 617.546117 618.083073 618.266038 619.699562 620.799238 621.205991 621.284489 622.597536 623.591359 623.908842 623.901842 625.091967 625.959925 626.154913 626.031530 627.133836 627.900637 -100 
-100 -100 610.722805 612.045486 613.398105 614.298421 615.008452 616.324647 617.456192 618.106106 618.587665 619.699816 620.662742 621.178923 621.549933 622.554257 623.419094 623.846620 624.128004 625.022412 625.773072 626.089022 626.261807 627.044857 627.639337 -100 
-100 -100 609.596470 611.423254 612.967340 613.758918 614.157101 615.763199 617.001730 617.519407 617.689242 619.083513 620.150870 620.536987 620.602270 621.892658 622.867666 623.173009 623.158906 624.338778 625.203422 625.405492 625.294614 626.376898 627.129905 -100 
-100 -100 607.136534 610.522366 612.493607 612.996780 612.282605 614.967745 616.491598 616.691317 615.763640 618.217925 619.568482 619.644465 618.629982 620.976588 622.239821 622.248146 621.181499 623.400021 624.549991 624.460092 623.309125 625.451684 626.576165 -100 
-100 -100 609.598713 611.399402 612.902029 613.644993 613.990689 615.540738 616.725979 617.196706 617.324058 618.675956 619.705370 620.060171 620.098593 621.363188 622.315530 622.602073 622.571349 623.734235 624.583708 624.773602 624.651677 625.721421 626.466089 -100 
-100 -100 610.784501 612.045263 613.306997 614.107967 614.714164 615.914350 616.937995 617.497594 617.899672 618.924224 619.809945 620.266149 620.587638 621.538946 622.357325 622.748885 622.999580 623.858531 624.578395 624.872507 625.026248 625.778925 626.352249 -100 
-100 -100 610.252740 611.965997 613.369499 614.026443 614.296160 615.747778 616.849608 617.262357 617.347187 618.635328 619.614014 619.938775 619.957248 621.183096 622.104099 622.373593 622.330707 623.460308 624.279224 624.448860 624.310001 625.346953 626.068672 -100 
-100 -100 608.551023 611.719529 613.476347 613.810288 612.963845 615.435282 616.789499 616.883359 615.893753 618.204013 619.449265 619.472820 618.435248 620.690815 621.887042 621.867663 620.791620 622.931245 624.016137 623.891541 622.718016 624.779456 625.847507 -100 
-100 -100 611.806819 613.331716 614.538532 615.075764 615.261988 616.570820 617.559059 617.932379 618.001596 619.204108 620.115924 620.438082 620.469342 621.631338 622.500561 622.776163 622.749852 623.816187 624.578389 624.741822 624.599405 625.547390 626.189891 -100 
-100 -100 614.136877 614.860650 615.654235 616.257159 616.786630 617.628631 618.389432 618.919797 619.376782 620.153440 620.865231 621.360994 621.789817 622.535061 623.208342 623.655051 624.019066 624.675625 625.243059 625.569016 625.794394 626.285054 626.636574 -100 
-100 -100 615.237568 615.686961 616.298128 616.894231 617.491575 618.192343 618.866506 619.444918 620.000137 620.657800 621.298064 621.851362 622.384336 623.015079 623.618931 624.122515 624.588710 625.132154 625.629408 626.006356 626.319927 626.670462 626.906658 -100 
-100 -100 -100 -100 -100 -100 -100 -100 -100 -100 -100 -100 -100 -100 -100 -100 -100 -100 -100 -100 -100 -100 -100 -100 -100 -100 
-100 -100 -100 -100 -100 -100 -100 -100 -100 -100 -100 -100 -100 -100 -100 -100 -100 -100 -100 -100 -100 -100 -100 -100 -100 -100 
-100 -100 -100 -100 -100 -100 -100 -100 -100 -100 -100 -100 -100 -100 -100 -100 -100 -100 -100 -100 -100 -100 -100 -100 -100 -100 
-100 -100 621.711555 622.154757 622.792379 623.452115 624.132213 624.896955 625.641563 626.302855 626.941039 627.650270 628.338008 628.943477 629.524471 630.171283 630.790452 631.320404 631.817192 632.368770 632.880258 633.285101 633.627339 633.973843 634.201795 -100 
-100 -100 620.582390 621.216678 621.998309 622.678909 623.332494 624.188239 624.993371 625.622925 626.204236 626.986870 627.725016 628.293246 628.814080 629.530493 630.197546 630.689845 631.127581 631.750082 632.313808 632.690751 632.990247 633.429929 633.742467 -100 
-100 -100 618.475215 619.559391 620.628587 621.309043 621.835973 622.925700 623.868287 624.411220 624.817487 625.805356 626.663951 627.136436 627.477268 628.390908 629.173170 629.568920 629.828927 630.649276 631.334255 631.630381 631.779668 632.453155 632.950223 -100 
-100 -100 616.145057 617.833699 619.206790 619.848335 620.115039 621.576042 622.691725 623.123577 623.226708 624.556554 625.568716 625.918631 625.950857 627.194823 628.123429 628.394794 628.348753 629.497134 630.332172 630.516653 630.383842 631.410894 632.117169 -100 
-100 -100 615.887029 617.129483 618.371065 619.160914 619.765847 620.971510 622.006593 622.582441 623.004180 624.057660 624.969632 625.446171 625.781716 626.745087 627.568677 627.960604 628.211240 629.081353 629.813013 630.116542 630.274374 631.022697 631.589411 -100 
-100 -100 615.354473 616.399453 617.573794 618.447016 619.205414 620.328990 621.339330 622.003162 622.567945 623.521306 624.389751 624.937904 625.403717 626.260573 627.034475 627.491469 627.866119 628.628261 629.309256 629.674403 629.950457 630.586173 631.077040 -100 
-100 -100 613.900900 615.202498 616.521617 617.384485 618.057740 619.339639 620.443927 621.075121 621.542189 622.633768 623.577854 624.080094 624.439720 625.426952 626.269346 626.675315 626.939559 627.827258 628.574400 628.887648 629.056393 629.829411 630.415878 -100 
-100 -100 612.134098 613.959186 615.500619 616.289429 616.687406 618.303779 619.556372 620.089747 620.275023 621.681706 622.759137 623.153832 623.225915 624.520872 625.492470 625.789704 625.767040 626.955580 627.826479 628.028863 627.914542 629.000539 629.755521 -100 
-100 -100 612.398761 613.720993 615.073685 615.975495 616.689670 618.013322 619.156565 619.821694 620.318286 621.436393 622.403354 622.924564 623.300586 624.305843 625.167459 625.590110 625.868038 626.766610 627.522197 627.841911 628.016931 628.797970 629.390588 -100 
-100 -100 612.323926 613.415737 614.662120 615.615159 616.455641 617.664796 618.754279 619.485369 620.108143 621.114763 622.028998 622.615111 623.114768 624.007434 624.817042 625.305284 625.706086 626.489162 627.186205 627.563061 627.851311 628.505882 629.011403 -100 
-100 -100 611.273460 612.603249 613.967432 614.881853 615.609085 616.949005 618.105457 618.778765 619.282566 620.416373 621.396251 621.926235 622.309001 623.325957 624.201575 624.637113 624.924697 625.825438 626.580521 626.898466 627.072196 627.857614 628.454119 -100 
-100 -100 609.876166 611.717801 613.284269 614.100294 614.525426 616.176472 617.456891 618.007354 618.204583 619.643277 620.746221 621.157433 621.241062 622.558254 623.556012 623.877119 623.873454 625.065808 625.936792 626.137008 626.020358 627.116334 627.879215 -100 
-100 -100 610.498256 611.826237 613.187529 614.098156 614.820326 616.153363 617.301754 617.966579 618.461693 619.588307 620.563116 621.088673 621.467594 622.480978 623.353590 623.786810 624.072247 624.970412 625.723321 626.039898 626.212704 626.997086 627.592871 -100 
-100 -100 610.777362 611.864989 613.105140 614.050665 614.881276 616.076326 617.149644 617.864509 618.471629 619.463516 620.365618 620.941984 621.433677 622.319040 623.122917 623.607275 624.004478 624.781842 625.473978 625.847955 626.134375 626.786395 627.290138 -100 
-100 -100 610.087671 611.402219 612.744793 613.635650 614.335844 615.637147 616.755582 617.396994 617.871317 618.966260 619.913570 620.419499 620.783653 621.777533 622.631154 623.049847 623.324423 624.212649 624.959411 625.274458 625.446957 626.222829 626.812018 -100 
-100 -100 609.067707 610.880687 612.407816 613.182065 613.562537 615.147210 616.366364 616.869098 617.026430 618.400746 619.450691 619.824104 619.879600 621.158528 622.121225 622.415657 622.391805 623.563637 624.420900 624.616291 624.498887 625.575926 626.325687 -100 
-100 -100 610.087613 611.376934 612.678263 613.520042 614.167006 615.412287 616.477196 617.070850 617.502041 618.555899 619.466708 619.941949 620.279063 621.247613 622.079227 622.479180 622.736876 623.608111 624.339457 624.641692 624.802576 625.566619 626.148056 -100 
-100 -100 610.828181 611.858422 613.009728 613.854730 614.578763 615.659258 616.624574 617.246139 617.770169 618.679375 619.508884 620.026999 620.468798 621.303051 622.061460 622.509228 622.874244 623.616657 624.277362 624.626840 624.891005 625.515995 626.001109 -100 
-100 -100 610.700208 611.922153 613.133731 613.888721 614.452937 615.606726 616.590525 617.121956 617.502350 618.501994 619.368015 619.813648 620.127353 621.061574 621.864449 622.247135 622.490203 623.332358 624.035761 624.318632 624.461713 625.195275 625.754434 -100 
-100 -100 610.367769 612.028463 613.364420 613.965167 614.186508 615.584768 616.641819 617.027443 617.092140 618.355252 619.314137 619.633373 619.649329 620.854976 621.757937 622.022049 621.975531 623.084523 623.883385 624.043603 623.895206 624.902464 625.599799 -100 
-100 -100 612.186433 613.245105 614.274376 614.906253 615.376849 616.399333 617.276280 617.761875 618.115720 619.040896 619.846719 620.283414 620.599005 621.480278 622.238153 622.621217 622.870733 623.660647 624.314142 624.585374 624.715476 625.372595 625.862822 -100 
-100 -100 613.918328 614.528892 615.268906 615.895075 616.484383 617.268324 618.001551 618.564266 619.083483 619.805125 620.491217 621.019838 621.509920 622.197340 622.841170 623.316694 623.738400 624.336986 624.875190 625.229650 625.510812 625.937146 626.243787 -100 
-100 -100 614.848369 615.268331 615.863290 616.465577 617.077432 617.767360 618.436403 619.026007 619.597775 620.245970 620.881702 621.445865 621.994029 622.612844 623.209174 623.720680 624.199703 624.730151 625.219366 625.603729 625.928983 626.263648 626.486119 -100 
-100 -100 -100 -100 -100 -100 -100 -100 -100 -100 -100 -100 -100 -100 -100 -100 -100 -100 -100 -100 -100 -100 -100 -100 -100 -100 
-100 -100 -100 -100 -100 -100 -100 -100 -100 -100 -100 -100 -100 -100 -100 -100 -100 -100 -100 -100 -100 -100 -100 -100 -100 -100 
-100 -100 -100 -100 -100 -100 -100 -100 -100 -100 -100 -100 -100 -100 -100 -100 -100 -100 -100 -100 -100 -100 -100 -100 -100 -100 
-100 -100 621.141393 621.615738 622.272193 622.928834 623.597945 624.377790 625.131661 625.785488 626.411278 627.136387 627.835075 628.434878 629.004751 629.667399 630.297041 630.820989 631.306752 631.874794 632.398119 632.799013 633.132472 633.496289 633.737960 -100 
-100 -100 619.838385 620.588635 621.426879 622.086907 622.683283 623.601786 624.438175 625.037031 625.557603 626.404442 627.176797 627.717593 628.180336 628.959869 629.659661 630.123704 630.503431 631.189654 631.788303 632.141228 632.388551 632.894505 633.251444 -100 
-100 -100 617.124507 618.681782 619.932871 620.519902 620.761330 622.145009 623.202032 623.628183 623.739908 625.025800 626.004887 626.367715 626.421942 627.627911 628.526374 628.810805 628.785079 629.897294 630.702005 630.896403 630.776809 631.745262 632.393483 -100 
-100 -100 613.340613 616.555412 618.356092 618.729042 617.915075 620.467917 621.884600 622.009357 621.013062 623.445897 624.769378 624.825425 623.781779 626.108342 627.339058 627.314467 626.197985 628.422890 629.563702 629.468865 628.306736 630.399237 631.477229 -100 
-100 -100 614.470707 616.210223 617.647170 618.339931 618.649311 620.160289 621.316319 621.768814 621.884991 623.247644 624.287271 624.648815 624.688156 625.955345 626.901201 627.175025 627.128602 628.300442 629.156757 629.350263 629.225987 630.280647 631.010239 -100 
-100 -100 614.356446 615.630822 616.915879 617.747063 618.390582 619.638220 620.710146 621.313611 621.758044 622.835514 623.769129 624.262317 624.613342 625.594106 626.429516 626.828227 627.085288 627.968362 628.711731 629.022215 629.187149 629.950367 630.529281 -100 
-100 -100 612.475388 614.278525 615.794926 616.560826 616.937458 618.527596 619.755840 620.268639 620.437271 621.831334 622.899605 623.287221 623.354377 624.645951 625.608519 625.897568 625.867895 627.052261 627.920027 628.120637 628.004839 629.082088 629.831348 -100 
-100 -100 609.290238 612.662299 614.638723 615.158200 614.467740 617.187630 618.748999 618.986043 618.094916 620.582539 621.962955 622.062101 621.061636 623.440614 624.713796 624.718602 623.636283 625.887792 627.057071 626.974556 625.824330 627.974399 629.103282 -100 
-100 -100 610.968295 612.793271 614.344499 615.150393 615.568950 617.202450 618.471582 619.020396 619.220202 620.640381 621.729668 622.134010 622.214229 623.523253 624.507589 624.814887 624.799859 625.994974 626.871241 627.078882 626.969883 628.054757 628.809548 -100 
-100 -100 611.312005 612.637606 613.998285 614.911241 615.638118 616.975401 618.131111 618.806893 619.313741 620.443156 621.418894 621.947332 622.330083 623.345414 624.217649 624.649837 624.935305 625.837556 626.595870 626.918487 627.096058 627.876686 628.469008 -100 
-100 -100 609.820995 611.663317 613.231635 614.050853 614.480280 616.135924 617.422902 617.982963 618.192090 619.630602 620.730515 621.142348 621.228375 622.546518 623.544909 623.867042 623.865218 625.059721 625.934832 626.142205 626.033746 627.122186 627.879687 -100 
-100 -100 606.982557 610.398229 612.411074 612.957521 612.283091 615.055122 616.653670 616.911580 616.028359 618.558611 619.963298 620.077518 619.087512 621.482598 622.783207 622.817026 621.766187 624.010203 625.176732 625.094255 623.944749 626.103224 627.237817 -100 
-100 -100 609.046088 610.886809 612.452461 613.268182 613.692965 615.342228 616.621701 617.173598 617.373042 618.804505 619.901359 620.309689 620.392287 621.706287 622.700758 623.019835 623.015260 624.206386 625.078533 625.283813 625.173950 626.261445 627.018430 -100 
-100 -100 609.764655 611.086833 612.442177 613.348556 614.066750 615.391028 616.532263 617.194076 617.687116 618.801633 619.765690 620.285273 620.660981 621.667137 622.531408 622.958381 623.239490 624.133968 624.885418 625.203357 625.377837 626.156488 626.747722 -100 
-100 -100 608.653642 610.472783 612.015971 612.813067 613.220600 614.832790 616.080036 616.610469 616.794559 618.188492 619.256699 619.647428 619.719845 621.011971 621.983536 622.285738 622.268645 623.448052 624.311348 624.510694 624.396137 625.478054 626.231180 -100 
-100 -100 606.217399 609.580236 611.545572 612.054410 611.354041 614.040172 615.571681 615.787671 614.886386 617.328576 618.676678 618.757311 617.751104 620.098773 621.357614 621.361256 620.288349 622.508312 623.656514 623.561310 622.401561 624.548355 625.675056 -100 
-100 -100 608.655867 610.449056 611.950500 612.698526 613.052984 614.608561 615.801739 616.284214 616.425346 617.778525 618.810930 619.171605 619.216576 620.483162 621.433821 621.717883 621.684265 622.846191 623.693548 623.879855 623.753706 624.823555 625.568768 -100 
-100 -100 609.823972 611.085337 612.350143 613.156587 613.769794 614.977025 616.008369 616.576509 616.987375 618.019261 618.912570 619.376935 619.705641 620.658920 621.476905 621.868014 622.118222 622.975574 623.693820 623.986856 624.139720 624.890013 625.461886 -100 
-100 -100 609.277969 610.997807 612.407927 613.071070 613.346966 614.806430 615.915594 616.334420 616.424576 617.724605 618.715067 619.051604 619.080976 620.306079 621.226158 621.497012 621.456854 622.583375 623.401105 623.573234 623.438938 624.468893 625.186126 -100 
-100 -100 607.561843 610.745540 612.512236 612.852726 612.010783 614.491752 615.853179 615.950456 614.959187 617.288911 618.549942 618.589613 617.572402 619.818324 621.011341 620.995309 619.928709 622.059745 623.142991 623.025481 621.869072 623.911601 624.970882 -100 
-100 -100 610.829609 612.362121 613.576437 614.120164 614.312469 615.629140 616.624554 617.003486 617.077603 618.292368 619.216279 619.550110 619.591954 620.753309 621.622247 621.900048 621.877339 622.941394 623.703369 623.870419 623.733529 624.674816 625.312781 -100 
-100 -100 613.168304 613.896152 614.695313 615.304290 615.840208 616.689448 617.457550 617.994869 618.458930 619.244658 619.965510 620.469518 620.904840 621.652433 622.327036 622.775332 623.140885 623.797291 624.364979 624.692321 624.919066 625.407615 625.757304 -100 
-100 -100 614.273112 614.725421 615.341315 615.943150 616.546924 617.254754 617.936274 618.522070 619.084792 619.750430 620.398382 620.958432 621.496586 622.130306 622.735977 623.240956 623.708167 624.251941 624.749509 625.127037 625.440926 625.790599 626.025951 -100 
-100 -100 -100 -100 -100 -100 -100 -100 -100 -100 -100 -100 -100 -100 -100 -100 -100 -100 -100 -100 -100 -100 -100 -100 -100 -100 
-100 -100 -100 -100 -100 -100 -100 -100 -100 -100 -100 -100 -100 -100 -100 -100 -100 -100 -100 -100 -100 -100 -100 -100 -100 -100 
-100 -100 -100 -100 -100 -100 -100 -100 -100 -100 -100 -100 -100 -100 -100 -100 -100 -100 -100 -100 -100 -100 -100 -100 -100 -100 
-100 -100 620.528791 621.055236 621.739825 622.390107 623.037684 623.846022 624.615874 625.258385 625.860877 626.614418 627.329511 627.918552 628.465490 629.155729 629.800981 630.313725 630.776371 631.371594 631.910401 632.300533 632.612028 633.004460 633.267225 -100 
-100 -100 618.877500 619.879236 620.818131 621.431515 621.881748 622.955562 623.855211 624.394734 624.764671 625.767405 626.604448 627.088050 627.402951 628.335252 629.097744 629.504122 629.736646 630.574311 631.235686 631.533435 631.639447 632.299552 632.739362 -100 
-100 -100 614.398035 617.445139 619.107535 619.435355 618.617952 621.074272 622.424736 622.558732 621.597299 623.961854 625.239272 625.318210 624.318469 626.583985 627.773852 627.774738 626.702621 628.865967 629.961793 629.883273 628.750507 630.760576 631.767167 -100 
-100 -100 601.506244 614.011602 617.174363 616.515052 607.901728 618.272498 620.778936 619.808459 610.953105 621.250717 623.677137 622.663514 613.896805 623.952889 626.264458 625.175376 616.397034 626.289180 628.506656 627.382006 618.772939 628.361044 630.668239 -100 
-100 -100 611.641767 614.913615 616.783202 617.209714 616.439997 619.045995 620.506809 620.656215 619.677693 622.140413 623.489541 623.556604 622.520922 624.869365 626.117874 626.097613 624.983711 627.227509 628.385462 628.295352 627.137514 629.256423 630.360572 -100 
-100 -100 612.918579 614.695790 616.180566 616.917127 617.266367 618.823047 620.019799 620.504838 620.649296 622.031913 623.090094 623.467107 623.521723 624.805079 625.763629 626.046870 626.010028 627.191045 628.055630 628.253596 628.134223 629.203043 629.945559 -100 
-100 -100 609.606792 612.964595 614.921064 615.419671 614.708070 617.404658 618.943644 619.160905 618.253214 620.729009 622.100273 622.191601 621.184095 623.556812 624.823384 624.821813 623.733681 625.981009 627.146818 627.061316 625.907740 628.052551 629.177669 -100 
-100 -100 597.261473 610.066416 613.431146 612.910595 604.346103 614.963264 617.633860 616.799685 608.182529 618.402276 620.864385 619.888843 611.169528 621.274147 623.631816 622.582332 613.902292 623.756934 625.992236 624.871638 616.245301 625.919277 628.284017 -100 
-100 -100 608.093717 611.474805 613.467195 614.006286 613.336859 616.078084 617.659246 617.913641 617.037929 619.539873 620.931921 621.039790 620.045247 622.435286 623.723711 623.740809 622.667930 624.925819 626.100172 626.022056 624.875606 627.028134 628.158631 -100 
-100 -100 609.854286 611.690158 613.254494 614.073252 614.504135 616.155390 617.439774 618.000025 618.209193 619.643184 620.742821 621.154856 621.241355 622.558887 623.554592 623.873074 623.867833 625.065478 625.943883 626.153986 626.047148 627.133898 627.889743 -100 
-100 -100 606.919039 610.334980 612.349677 612.899628 612.229693 615.005818 616.609250 616.873047 615.995659 618.528896 619.936238 620.053503 619.066565 621.463955 622.766111 622.801155 621.751860 623.998828 625.168828 625.089994 623.943245 626.100662 627.233930 -100 
-100 -100 594.818868 607.775650 611.193629 610.689018 602.053123 612.812295 615.534617 614.711230 606.012624 616.368031 618.870416 617.914924 609.216780 619.327033 621.711418 620.702885 612.131401 621.901365 624.121413 622.998192 614.362228 624.055520 626.427012 -100 
-100 -100 606.146561 609.560567 611.572116 612.118213 611.443583 614.213445 615.809958 616.066604 615.180658 617.707288 619.111936 619.226189 618.236231 620.629049 621.926658 621.958205 620.905877 623.148674 624.314933 624.233353 623.084744 625.241116 626.373895 -100 
-100 -100 608.311510 610.143225 611.701371 612.513181 612.935945 614.573950 615.845008 616.393925 616.592826 618.011592 619.099783 619.504331 619.585722 620.892118 621.878179 622.191013 622.182112 623.369149 624.238508 624.442355 624.331292 625.416134 626.171082 -100 
-100 -100 605.786044 609.159422 611.142724 611.673981 610.999211 613.714332 615.274673 615.517271 614.640508 617.106354 618.475266 618.573505 617.582408 619.944311 621.215500 621.229307 620.165190 622.393470 623.548645 623.458845 622.303617 624.454910 625.584549 -100 
-100 -100 594.203237 606.990208 610.342640 609.817494 601.286459 611.828234 614.467018 613.628654 605.090649 615.181595 617.600608 616.618496 607.970766 617.966807 620.297812 619.258228 610.675717 620.407190 622.604126 621.464205 612.813549 622.497321 624.862237 -100 
-100 -100 605.791939 609.138077 611.079019 611.561474 610.834302 613.492076 614.997939 615.192849 614.273831 616.698718 618.032080 618.101089 617.083515 619.419385 620.669511 620.665568 619.585472 621.795629 622.934397 622.831622 621.665170 623.803702 624.924962 -100 
-100 -100 608.387546 610.150556 611.615057 612.328555 612.651182 614.167062 615.326037 615.782819 615.903973 617.236824 618.253845 618.606272 618.646241 619.895211 620.833077 621.111488 621.075240 622.221204 623.055382 623.235333 623.106041 624.158259 624.891605 -100 
-100 -100 606.455553 609.700880 611.543386 611.945611 611.157132 613.701551 615.117309 615.248542 614.283227 616.650281 617.942555 617.996680 616.989159 619.258853 620.471859 620.461672 619.398946 621.551090 622.654972 622.547010 621.400640 623.471017 624.554057 -100 
-100 -100 595.780246 608.206195 611.331217 610.655649 602.110604 612.319121 614.765401 613.811735 605.222600 615.162221 617.492607 616.502230 608.030361 617.739455 619.977705 618.944780 610.542478 620.013200 622.121731 620.991997 612.550032 621.923349 624.183753 -100 
-100 -100 608.106677 611.122638 612.748725 613.039253 612.187876 614.567366 615.857784 615.959338 614.998676 617.258984 618.473654 618.535629 617.561549 619.746299 620.897416 620.904925 619.880707 621.949938 622.987815 622.885578 621.756963 623.715829 624.703289 -100 
-100 -100 612.202724 613.181906 614.083097 614.648190 615.041902 616.047122 616.880941 617.364121 617.684995 618.623522 619.408828 619.859336 620.153158 621.048728 621.784228 622.177689 622.402281 623.202917 623.829362 624.101618 624.189491 624.827891 625.257930 -100 
-100 -100 613.654948 614.160032 614.805483 615.402929 615.987456 616.725696 617.425529 618.002907 618.545277 619.240297 619.905817 620.456926 620.973952 621.634777 622.255710 622.750015 623.194873 623.764067 624.275626 624.641833 624.933574 625.310488 625.565942 -100 
-100 -100 -100 -100 -100 -100 -100 -100 -100 -100 -100 -100 -100 -100 -100 -100 -100 -100 -100 -100 -100 -100 -100 -100 -100 -100 
-100 -100 -100 -100 -100 -100 -100 -100 -100 -100 -100 -100 -100 -100 -100 -100 -100 -100 -100 -100 -100 -100 -100 -100 -100 -100 
-100 -100 -100 -100 -100 -100 -100 -100 -100 -100 -100 -100 -100 -100 -100 -100 -100 -100 -100 -100 -100 -100 -100 -100 -100 -100 
-100 -100 620.170679 620.646865 621.306949 621.968648 622.643638 623.429627 624.189729 624.849829 625.481800 626.212672 626.916607 627.521346 628.095841 628.762733 629.396394 629.924169 630.413332 630.984006 631.509076 631.910880 632.244701 632.609524 632.852508 -100 
-100 -100 618.866423 619.618437 620.460342 621.125601 621.728039 622.652694 623.495276 624.100434 624.627311 625.480019 626.257671 626.803520 627.270985 628.054663 628.758366 629.226181 629.609193 630.297665 630.897420 631.250314 631.496788 632.003572 632.362507 -100 
-100 -100 616.149964 617.708847 618.963693 619.556331 619.804212 621.194025 622.257113 622.689522 622.807659 624.099577 625.084081 625.452221 625.511406 626.721331 627.623563 627.911757 627.889227 629.003076 629.807881 630.000712 629.877976 630.847029 631.498760 -100 
-100 -100 612.361494 615.577888 617.382665 617.761821 616.954883 619.513877 620.936450 621.067216 620.077115 622.516027 623.845147 623.906793 622.868348 625.198726 626.433309 626.412676 625.299500 627.525659 628.666160 628.569446 627.404044 629.497059 630.578355 -100 
-100 -100 613.483774 615.225719 616.667720 617.367411 617.684262 619.201884 620.363951 620.822235 620.944207 622.312669 623.357822 623.724544 623.768406 625.039878 625.990564 626.268827 626.225822 627.399310 628.255949 628.448694 628.323065 629.378173 630.109418 -100 
-100 -100 613.360548 614.638409 615.929786 616.768871 617.420495 618.675320 619.753484 620.362550 620.812363 621.895286 622.834009 623.331430 623.685661 624.671192 625.513132 625.917294 626.178240 627.063505 627.807899 628.118527 628.283178 629.046844 629.626671 -100 
-100 -100 611.471309 613.278956 614.802943 615.577785 615.963264 617.561033 618.795670 619.313930 619.487617 620.886914 621.959823 622.350451 622.418274 623.715006 624.687062 624.983038 624.958038 626.145072 627.014386 627.215733 627.100198 628.177946 628.927881 -100 
-100 -100 608.280731 611.657976 613.642737 614.171823 613.490782 616.218648 617.786651 618.029262 617.143177 619.636227 621.021501 621.123778 620.124157 622.508561 623.791311 623.803236 622.725909 624.980373 626.151652 626.070453 624.921000 627.071682 628.201121 -100 
-100 -100 609.957583 611.787438 613.346761 614.162183 614.590255 616.232151 617.508430 618.063323 618.268548 619.694573 620.789695 621.198712 621.282541 622.596831 623.587970 623.901057 623.890562 625.089014 625.967962 626.177717 626.070165 627.155844 627.911048 -100 
-100 -100 610.302173 611.632193 613.000440 613.922564 614.658866 616.004817 617.168140 617.850453 618.362820 619.498662 620.481720 621.016393 621.404308 622.424575 623.301903 623.738668 624.028215 624.934195 625.695985 626.021680 626.201481 626.983009 627.575517 -100 
-100 -100 608.812972 610.659371 612.234757 613.062721 613.501395 615.165767 616.460585 617.027239 617.240816 618.686380 619.796351 620.216187 620.308589 621.631258 622.633480 622.959178 622.960966 624.159489 625.038764 625.250127 625.144652 626.233804 626.991106 -100 
-100 -100 605.977411 609.396755 611.415964 611.970503 611.304971 614.085689 615.692486 615.957749 615.079872 617.617951 619.033444 619.156498 618.173542 620.572731 621.876344 621.912976 620.865238 623.113231 624.284039 624.205830 623.059622 625.218362 626.352406 -100 
-100 -100 608.045543 609.889028 611.459741 612.282340 612.715252 614.373250 615.661747 616.222532 616.430199 617.870461 618.976748 619.393480 619.482885 620.801203 621.798682 622.120385 622.118621 623.312971 624.188381 624.396762 624.289169 625.376981 626.133639 -100 
-100 -100 608.769611 610.093388 611.452125 612.363844 613.089191 614.422188 615.573154 616.245104 616.748161 617.872498 618.845839 619.373771 619.756169 620.766899 621.634453 622.064037 622.347661 623.244382 623.997625 624.317013 624.492458 625.271293 625.862432 -100 
-100 -100 607.663850 609.483391 611.028341 611.829307 612.243061 613.863985 615.121564 615.663065 615.858430 617.263230 618.341023 618.740302 618.818898 620.115691 621.091417 621.396385 621.381647 622.562468 623.426269 623.625670 623.511008 624.592837 625.345959 -100 
-100 -100 605.230406 608.592978 610.559332 611.071372 610.376769 613.071781 614.613951 614.841331 613.951693 616.405499 617.763785 617.853511 616.853905 619.206296 620.469445 620.475976 619.405444 621.626439 622.774565 622.678797 621.518455 623.664988 624.791673 -100 
-100 -100 607.667139 609.460918 610.964331 611.716310 612.077064 613.641611 614.845425 615.339231 615.491934 616.856561 617.899358 618.269402 618.321920 619.593718 620.548237 620.835325 620.804207 621.967463 622.815107 623.001198 622.874682 623.944231 624.689322 -100 
-100 -100 608.831878 610.095150 611.363537 612.175220 612.795547 614.012049 615.053969 615.633152 616.055190 617.098167 618.001822 618.475546 618.811979 619.770839 620.593009 620.987580 621.240706 622.100013 622.819402 623.113150 623.266311 624.016313 624.587871 -100 
-100 -100 608.283050 610.006118 611.421364 612.090876 612.374552 613.843738 614.963494 615.392969 615.493741 616.804617 617.805448 618.151430 618.188711 619.419501 620.344001 620.618756 620.582032 621.711131 622.530922 622.704887 622.571775 623.601317 624.317924 -100 
-100 -100 606.566492 609.754397 611.527255 611.874815 611.040980 613.532042 614.904035 615.011540 614.030284 616.370614 617.641907 617.690995 616.681774 618.933278 620.130827 620.119014 619.056280 621.190319 622.276281 622.161485 621.007073 623.049007 624.107420 -100 
-100 -100 609.838066 611.374538 612.595101 613.146278 613.347073 614.673594 615.679205 616.068038 616.151828 617.376490 618.309961 618.652555 618.701891 619.868946 620.742643 621.024816 621.006082 622.073427 622.838331 623.008076 622.873051 623.814324 624.451818 -100 
-100 -100 612.181569 612.912930 613.718069 614.334548 614.879060 615.737817 616.515711 617.062631 617.536040 618.330991 619.060635 619.572677 620.014964 620.768269 621.447763 621.900475 622.269992 622.929779 623.500372 623.830167 624.058576 624.547599 624.897246 -100 
-100 -100 613.289484 613.745044 614.366699 614.975970 615.588304 616.305440 616.996508 617.591707 618.163560 618.838035 619.494326 620.061978 620.606792 621.246174 621.856768 622.366158 622.837303 623.384460 623.884883 624.264722 624.580190 624.930568 625.166102 -100 
-100 -100 -100 -100 -100 -100 -100 -100 -100 -100 -100 -100 -100 -100 -100 -100 -100 -100 -100 -100 -100 -100 -100 -100 -100 -100 
-100 -100 -100 -100 -100 -100 -100 -100 -100 -100 -100 -100 -100 -100 -100 -100 -100 -100 -100 -100 -100 -100 -100 -100 -100 -100 
-100 -100 -100 -100 -100 -100 -100 -100 -100 -100 -100 -100 -100 -100 -100 -100 -100 -100 -100 -100 -100 -100 -100 -100 -100 -100 
-100 -100 619.771799 620.218817 620.864029 621.534342 622.226626 623.003871 623.761031 624.434933 625.085577 625.806445 626.504798 627.120346 627.710793 628.366112 628.993323 629.531039 630.034869 630.592063 631.107758 631.515636 631.860214 632.209202 632.439137 -100 
-100 -100 618.640241 619.277988 620.067189 620.758793 621.425060 622.293220 623.110731 623.752939 624.347026 625.141603 625.890530 626.469249 626.999943 627.724496 628.399224 628.899201 629.343863 629.971157 630.537958 630.916660 631.217285 631.659231 631.974157 -100 
-100 -100 616.528577 617.615267 618.691972 619.384391 619.925204 621.026921 621.981346 622.536751 622.956056 623.956420 624.826266 625.310287 625.662166 626.582979 627.372200 627.775678 628.042790 628.866345 629.552446 629.848230 629.996519 630.672084 631.172376 -100 
-100 -100 614.190408 615.880422 617.261366 617.916386 618.198957 619.671205 620.797961 621.241561 621.357072 622.699890 623.724264 624.087218 624.132506 625.382204 626.317229 626.596745 626.558681 627.708481 628.543089 628.725919 628.590932 629.620176 630.329746 -100 
-100 -100 613.913956 615.160702 616.412542 617.217142 617.838122 619.056876 620.103769 620.691100 621.124551 622.190353 623.114498 623.603229 623.950095 624.921386 625.753075 626.153416 626.411154 627.283918 628.016020 628.318726 628.475526 629.225303 629.794210 -100 
-100 -100 613.360986 614.413317 615.600988 616.490912 617.266377 618.404546 619.427390 620.102424 620.678112 621.643166 622.523312 623.082290 623.557750 624.424227 625.208509 625.674974 626.056872 626.822711 627.505161 627.870362 628.146073 628.782806 629.275285 -100 
-100 -100 611.888617 613.200588 614.536261 615.418216 616.110192 617.407552 618.524617 619.166605 619.643744 620.746904 621.702413 622.214216 622.581781 623.579938 624.435227 624.852345 625.124885 626.016775 626.765951 627.079856 627.248619 628.022481 628.610417 -100 
-100 -100 610.108454 611.946518 613.506690 614.316336 614.734634 616.366857 617.632548 618.176744 618.371708 619.790690 620.879846 621.283791 621.363169 622.670121 623.655428 623.964605 623.951365 625.144209 626.017814 626.221929 626.108606 627.195501 627.951703 -100 
-100 -100 610.372045 611.705598 613.076068 613.998310 614.732664 616.073459 617.231211 617.908693 618.416566 619.547124 620.526354 621.058205 621.443530 622.459667 623.332782 623.765791 624.052306 624.956720 625.716925 626.040360 626.217973 627.000378 627.593818 -100 
-100 -100 610.299737 611.401409 612.664221 613.636825 614.497196 615.724274 616.829560 617.574611 618.210164 619.229986 620.157726 620.756346 621.267020 622.169196 622.987739 623.484280 623.892764 624.683072 625.386986 625.770151 626.063097 626.719101 627.224733 -100 
-100 -100 609.252632 610.591679 611.971394 612.904656 613.651581 615.009529 616.182566 616.871081 617.388724 618.536875 619.532317 620.077209 620.472987 621.497671 622.379531 622.821174 623.115304 624.024455 624.788548 625.115623 625.296651 626.082397 626.677663 -100 
-100 -100 607.860541 609.711010 611.291775 612.125501 612.569933 614.238577 615.536214 616.103368 616.316310 617.770683 618.890668 619.318961 619.418117 620.740846 621.742483 622.067745 622.069075 623.270480 624.151405 624.362389 624.255456 625.349299 626.109487 -100 
-100 -100 608.493143 609.827481 611.199972 612.125480 612.864931 614.215860 615.382706 616.066083 616.579305 617.723491 618.715724 619.258252 619.651815 620.672549 621.549427 621.986734 622.277130 623.182248 623.942554 624.266656 624.445462 625.229505 625.823883 -100 
-100 -100 608.784872 609.875824 611.123203 612.080020 612.925546 614.138572 615.231620 615.966887 616.594434 617.606144 618.526712 619.120777 619.627756 620.521627 621.329728 621.817965 622.219679 623.001574 623.697606 624.075006 624.363893 625.016187 625.519635 -100 
-100 -100 608.107994 609.422398 610.768100 611.666646 612.379335 613.698899 614.838267 615.501482 615.998026 617.115560 618.083098 618.608772 618.990599 619.993012 620.849606 621.271495 621.550057 622.440722 623.188383 623.503614 623.676053 624.451989 625.041381 -100 
-100 -100 607.096358 608.906343 610.434256 611.214197 611.605415 613.209219 614.450074 614.974747 615.153969 616.553450 617.625646 618.020747 618.096158 619.382844 620.348069 620.645868 620.626314 621.799429 622.656181 622.850350 622.731753 623.808683 624.558746 -100 
-100 -100 608.110525 609.400107 610.704893 611.554347 612.213730 613.477650 614.563980 615.179708 615.633310 616.710878 617.643569 618.139466 618.494492 619.472670 620.309278 620.713972 620.976375 621.849973 622.581834 622.883804 623.044200 623.807929 624.389331 -100 
-100 -100 608.842263 609.876638 611.035439 611.891047 612.629335 613.728858 614.715450 615.358700 615.904595 616.836313 617.687131 618.224947 618.683397 619.528315 620.293773 620.747821 621.118569 621.864857 622.528098 622.879606 623.145038 623.769412 624.253801 -100 
-100 -100 608.706588 609.936579 611.159434 611.927255 612.506631 613.680693 614.686042 615.238364 615.639304 616.661212 617.548717 618.014151 618.344588 619.289349 620.100117 620.490281 620.740381 621.587632 622.295637 622.583505 622.730572 623.462363 624.019524 -100 
-100 -100 608.371172 610.043545 611.393456 612.008115 612.244269 613.664443 614.743375 615.148884 615.232275 616.517924 617.498504 617.837865 617.871389 619.086485 619.997342 620.269717 620.231482 621.346095 622.150964 622.318783 622.177738 623.181096 623.875089 -100 
-100 -100 610.201133 611.269334 612.312077 612.958826 613.445857 614.488733 615.386418 615.891488 616.264069 617.209546 618.035070 618.489911 618.821036 619.712850 620.479514 620.871103 621.128724 621.925137 622.584951 622.862876 622.998295 623.654379 624.142862 -100 
-100 -100 611.945531 612.563726 613.316142 613.957362 614.563700 615.366828 616.119691 616.701407 617.239039 617.979172 618.682956 619.227744 619.731762 620.430165 621.083345 621.567472 621.997064 622.602423 623.146731 623.506730 623.791879 624.219005 624.525344 -100 
-100 -100 612.883103 613.309824 613.916524 614.533727 615.162631 615.871156 616.559231 617.167477 617.757304 618.423060 619.075380 619.654637 620.215950 620.845771 621.451624 621.971729 622.458521 622.995754 623.490875 623.880224 624.209002 624.545164 624.767992 -100 
-100 -100 -100 -100 -100 -100 -100 -100 -100 -100 -100 -100 -100 -100 -100 -100 -100 -100 -100 -100 -100 -100 -100 -100 -100 -100 
-100 -100 -100 -100 -100 -100 -100 -100 -100 -100 -100 -100 -100 -100 -100 -100 -100 -100 -100 -100 -100 -100 -100 -100 -100 -100 
-100 -100 -100 -100 -100 -100 -100 -100 -100 -100 -100 -100 -100 -100 -100 -100 -100 -100 -100 -100 -100 -100 -100 -100 -100 -100 
-100 -100 619.190662 619.671191 620.339735 621.012847 621.700422 622.498409 623.270531 623.942851 624.586006 625.324575 626.034509 626.645450 627.225816 627.896368 628.533580 629.065599 629.558115 630.128390 630.651479 631.051267 631.383628 631.748180 631.991881 -100 
-100 -100 617.883080 618.639008 619.489816 620.167965 620.784799 621.721170 622.576204 623.195659 623.736409 624.595329 625.377722 625.930755 626.406126 627.191182 627.897362 628.370978 628.759742 629.444407 630.038949 630.388000 630.631980 631.137505 631.497168 -100 
-100 -100 615.162145 616.722841 617.987139 618.596191 618.863981 620.262621 621.338140 621.789701 621.930119 623.221695 624.207629 624.586537 624.662245 625.864573 626.765886 627.064760 627.058230 628.156604 628.948501 629.134734 629.009219 629.974231 630.626302 -100 
-100 -100 611.369124 614.581752 616.396494 616.797484 616.023706 618.581030 620.014323 620.170749 619.222753 621.641936 622.967658 623.047250 622.050215 624.347820 625.575235 625.574050 624.506507 626.687105 627.804200 627.700279 626.538003 628.620712 629.700172 -100 
-100 -100 612.460112 614.207713 615.663761 616.383580 616.722992 618.251418 619.426877 619.904048 620.047179 621.415154 622.462318 622.839553 622.899046 624.162519 625.113003 625.402887 625.376688 626.535299 627.380072 627.567869 627.441770 628.494135 629.225297 -100 
-100 -100 612.301077 613.593965 614.905439 615.765215 616.436182 617.706968 618.799866 619.423226 619.885622 620.975025 621.918852 622.422476 622.782725 623.768394 624.614412 625.026707 625.295448 626.177282 626.917140 627.224850 627.388342 628.153996 628.735985 -100 
-100 -100 610.363398 612.204294 613.758716 614.556822 614.960286 616.577412 617.827740 618.357621 618.539555 619.948878 621.029287 621.425779 621.498268 622.795197 623.773191 624.077854 624.061186 625.246059 626.112113 626.309333 626.189193 627.275077 628.030568 -100 
-100 -100 607.109016 610.556613 612.584475 613.138394 612.470616 615.223268 616.808000 617.059777 616.175947 618.684916 620.081144 620.192579 619.204515 621.583363 622.870529 622.892582 621.830085 624.076591 625.242554 625.153219 623.987430 626.159541 627.299290 -100 
-100 -100 608.838273 610.701618 612.291176 613.129103 613.574137 615.234527 616.524951 617.089057 617.300609 618.738067 619.843547 620.261168 620.352313 621.667837 622.663326 622.983226 622.980276 624.178890 625.057319 625.264885 625.154124 626.249606 627.011258 -100 
-100 -100 609.216915 610.563442 611.951972 612.893132 613.646182 615.006864 616.181526 616.871426 617.389805 618.536949 619.531931 620.076736 620.472453 621.495713 622.376175 622.816737 623.110395 624.020543 624.785526 625.112605 625.293509 626.081924 626.679219 -100 
-100 -100 607.743778 609.601425 611.192427 612.037095 612.491781 614.167644 615.470554 616.040673 616.254903 617.716825 618.844150 619.278702 619.383399 620.706661 621.708946 622.034872 622.036954 623.243370 624.128265 624.340792 624.233926 625.333558 626.097231 -100 
-100 -100 604.914638 608.345255 610.378082 610.947957 610.299242 613.087373 614.699432 614.963122 614.073376 616.641858 618.081362 618.224807 617.264357 619.655578 620.955017 620.987805 619.932261 622.195957 623.374510 623.294214 622.134652 624.316098 625.460496 -100 
-100 -100 606.994053 608.844483 610.425086 611.259234 611.704458 613.372232 614.668612 615.233820 615.444510 616.903582 618.028590 618.462054 618.565963 619.885684 620.882716 621.204333 621.203018 622.405591 623.286882 623.496735 623.387827 624.485384 625.247903 -100 
-100 -100 607.726445 609.054716 610.419792 611.338873 612.072790 613.417300 614.578930 615.259065 615.770558 616.912374 617.902834 618.446584 618.842648 619.857996 620.726668 621.158794 621.446643 622.348421 623.105909 623.428431 623.606582 624.389785 624.983692 -100 
-100 -100 606.625531 608.448973 609.997344 610.800679 611.217082 612.853404 614.124175 614.673047 614.873341 616.303949 617.403052 617.821833 617.919399 619.219394 620.194065 620.502560 620.494899 621.677893 622.544068 622.746986 622.636608 623.719939 624.473955 -100 
-100 -100 604.191623 607.560360 609.529147 610.038667 609.334610 612.056156 613.614339 613.843355 612.938138 615.440297 616.828558 616.943045 615.971897 618.319745 619.579718 619.591664 618.534388 620.751718 621.900253 621.808643 620.655642 622.799954 623.925988 -100 
-100 -100 606.633562 608.431484 609.938521 610.692684 611.055912 612.636553 613.854571 614.356513 614.514013 615.904019 616.968073 617.356532 617.426150 618.701978 619.658507 619.951259 619.928404 621.094315 621.944834 622.135109 622.013275 623.083590 623.828901 -100 
-100 -100 607.800573 609.068640 610.342857 611.160271 611.787711 613.017913 614.073881 614.664909 615.098088 616.156998 617.075394 617.562264 617.910209 618.875980 619.703231 620.103709 620.363420 621.228314 621.952814 622.251681 622.409376 623.161000 623.733104 -100 
-100 -100 607.251335 608.982344 610.405799 611.082008 611.372270 612.857532 613.992885 614.435699 614.548561 615.872046 616.884447 617.240659 617.286819 618.525299 619.456116 619.736585 619.705367 620.842080 621.668994 621.849882 621.723112 622.753130 623.469613 -100 
-100 -100 605.532490 608.734890 610.518190 610.871245 610.037331 612.552032 613.942126 614.063466 613.093784 615.445508 616.726889 616.784619 615.782475 618.042381 619.246656 619.239840 618.180129 620.324755 621.419672 621.314001 620.170581 622.208738 623.265587 -100 
-100 -100 608.822695 610.367488 611.597223 612.156355 612.364645 613.706919 614.727356 615.128802 615.223591 616.458472 617.401173 617.751982 617.808713 618.983298 619.863756 620.151800 620.138527 621.213864 621.986435 622.163466 622.034948 622.976890 623.614378 -100 
-100 -100 611.180459 611.917314 612.730571 613.356118 613.910563 614.781832 615.572191 616.130498 616.614214 617.418666 618.157023 618.677040 619.126747 619.887240 620.573527 621.032631 621.408432 622.075062 622.652217 622.987921 623.221075 623.712354 624.062944 -100 
-100 -100 612.295807 612.755932 613.385203 614.003769 614.626488 615.355089 616.057601 616.663538 617.245283 617.928902 618.593645 619.169128 619.721306 620.367762 620.985159 621.501113 621.978715 622.532331 623.038830 623.424014 623.743721 624.096749 624.333555 -100 
-100 -100 -100 -100 -100 -100 -100 -100 -100 -100 -100 -100 -100 -100 -100 -100 -100 -100 -100 -100 -100 -100 -100 -100 -100 -100 
-100 -100 -100 -100 -100 -100 -100 -100 -100 -100 -100 -100 -100 -100 -100 -100 -100 -100 -100 -100 -100 -100 -100 -100 -100 -100 
-100 -100 -100 -100 -100 -100 -100 -100 -100 -100 -100 -100 -100 -100 -100 -100 -100 -100 -100 -100 -100 -100 -100 -100 -100 -100 
-100 -100 618.572216 619.107894 619.809969 620.483239 621.155853 621.987811 622.780901 623.446478 624.070035 624.838621 625.566155 626.167808 626.726683 627.424623 628.077355 628.598658 629.068463 629.664146 630.200868 630.588729 630.898680 631.291679 631.556604 -100 
-100 -100 616.912507 617.922556 618.879928 619.519314 619.998651 621.094937 622.018378 622.584718 622.981338 623.995258 624.842523 625.341029 625.673076 626.607519 627.375223 627.793326 628.039058 628.869391 629.522540 629.814762 629.917490 630.576141 631.018453 -100 
-100 -100 612.424945 615.473191 617.154913 617.516800 616.745738 619.212339 620.585287 620.756823 619.848502 622.200566 623.480584 623.584048 622.632235 624.868576 626.054777 626.079504 625.056873 627.174099 628.244234 628.155375 627.021816 629.021795 630.030346 -100 
-100 -100 599.555977 612.021196 615.201806 614.593374 606.115868 616.412909 618.932970 618.023053 609.365556 619.506935 621.916767 620.954493 612.420245 622.261973 624.545159 623.512043 615.000718 624.628320 626.783789 625.649825 617.085462 626.617402 628.918851 -100 
-100 -100 609.597434 612.877604 614.775029 615.242611 614.524385 617.144721 618.630307 618.817483 617.890872 620.340961 621.692986 621.783443 620.793581 623.111968 624.358228 624.363484 623.300513 625.499269 626.633574 626.536487 625.382896 627.494084 628.598521 -100 
-100 -100 610.802028 612.609841 614.134029 614.911089 615.298676 616.886610 618.112178 618.624814 618.794112 620.188819 621.257207 621.646530 621.714261 622.996964 623.964040 624.263386 624.243859 625.417884 626.275565 626.469756 626.349133 627.423058 628.170413 -100 
-100 -100 607.378676 610.819299 612.837293 613.380465 612.700921 615.438910 617.009442 617.248949 616.354323 618.852784 620.239153 620.342086 619.346248 621.715913 622.995354 623.011712 621.944472 624.184735 625.345349 625.252244 624.083487 626.252100 627.389579 -100 
-100 -100 594.736848 607.852972 611.319089 610.844394 602.274360 612.972084 615.679165 614.860222 606.217205 616.498420 618.985138 618.031192 609.372363 619.427163 621.791394 620.766274 612.157052 621.956035 624.177650 623.034496 614.303609 624.093505 626.486420 -100 
-100 -100 605.843292 609.307651 611.361234 611.943641 611.304593 614.085989 615.696258 615.968843 615.102584 617.629706 619.041908 619.166361 618.189354 620.578248 621.875421 621.906894 620.853374 623.108643 624.282847 624.200714 623.041569 625.220890 626.365230 -100 
-100 -100 607.686980 609.556629 611.160873 612.017273 612.481684 614.163200 615.471168 616.047137 616.267190 617.723637 618.845864 619.276519 619.378261 620.701250 621.703861 622.030422 622.033830 623.240741 624.126846 624.340848 624.235737 625.337328 626.102679 -100 
-100 -100 604.779755 608.219737 610.266196 610.850258 610.214552 613.013418 614.634108 614.904419 614.019637 616.591642 618.033989 618.179481 617.220900 619.614549 620.917010 620.952661 619.900242 622.168331 623.351417 623.274876 622.118614 624.304072 625.451141 -100 
-100 -100 592.677027 605.669786 609.117630 608.646517 600.060523 610.820977 613.553221 612.719385 603.919461 614.410081 616.967570 616.056391 607.453746 617.495983 619.867524 618.847336 610.215862 620.063488 622.304508 621.170883 612.435401 622.247425 624.647302 -100 
-100 -100 604.037821 607.468354 609.501879 610.073175 609.426218 612.215737 613.829074 614.093984 613.205568 615.775269 617.216115 617.361544 616.403233 618.793810 620.091562 620.123705 619.068840 621.333599 622.513666 622.435207 621.277603 623.460839 624.606548 -100 
-100 -100 606.218679 608.061477 609.635332 610.464603 610.906175 612.569020 613.862203 614.427013 614.639270 616.092103 617.212093 617.644589 617.750165 619.064913 620.056280 620.376296 620.376864 621.575320 622.454768 622.666315 622.561287 623.655889 624.416722 -100 
-100 -100 603.699173 607.084336 609.078788 609.617470 608.943989 611.697788 613.285592 613.539455 612.656310 615.183400 616.594721 616.728039 615.772587 618.135655 619.410212 619.434895 618.389688 620.620454 621.781749 621.700934 620.557296 622.710799 623.842530 -100 
-100 -100 592.100980 604.917199 608.279931 607.746784 599.132503 609.795544 612.472271 611.622188 602.920067 613.233650 615.724532 614.793420 606.245266 616.181500 618.507549 617.485217 608.964660 618.656055 620.852281 619.724007 611.107644 620.769794 623.132250 -100 
-100 -100 603.716582 607.074799 609.026929 609.516161 608.789664 611.487203 613.022279 613.230123 612.305424 614.791226 616.167074 616.270371 615.287633 617.626191 618.882493 618.891878 617.832174 620.045278 621.190706 621.097827 619.943611 622.082975 623.205177 -100 
-100 -100 606.320928 608.095656 609.574712 610.302254 610.640030 612.184836 613.371756 613.851141 613.991947 615.356050 616.401144 616.777863 616.839006 618.101008 619.050002 619.340608 619.317698 620.475122 621.320252 621.511174 621.392021 622.448084 623.183218 -100 
-100 -100 604.387165 607.652958 609.514525 609.931509 609.153149 611.734494 613.181784 613.338875 612.396489 614.788055 616.102681 616.176198 615.184958 617.470028 618.695730 618.696473 617.643037 619.811862 620.930411 620.836914 619.706197 621.775772 622.858826 -100 
-100 -100 593.679427 606.165698 609.316174 608.648719 600.060133 610.360542 612.847316 611.920755 603.352425 613.315961 615.666313 614.692277 606.229285 615.959422 618.211085 617.186061 608.774608 618.281029 620.409099 619.300408 610.906596 620.247101 622.502247 -100 
-100 -100 606.075270 609.111947 610.758181 611.065153 610.225154 612.640642 613.961068 614.087257 613.147901 615.428521 616.661489 616.739536 615.779374 617.979162 619.143308 619.161681 618.146389 620.232732 621.285975 621.198601 620.085706 622.043920 623.031465 -100 
-100 -100 610.205309 611.196381 612.114817 612.698912 613.112699 614.143394 615.001929 615.507461 615.848566 616.805887 617.608447 618.074636 618.382877 619.292375 620.040891 620.446497 620.683008 621.497112 622.136486 622.420491 622.518211 623.161350 623.593641 -100 
-100 -100 611.673910 612.188641 612.850090 613.466843 614.072565 614.833849 615.556398 616.154954 616.716820 617.429924 618.112153 618.678647 619.210014 619.884507 620.518478 621.025311 621.482569 622.064364 622.587907 622.964771 623.265156 623.647708 623.906008 -100 
-100 -100 -100 -100 -100 -100 -100 -100 -100 -100 -100 -100 -100 -100 -100 -100 -100 -100 -100 -100 -100 -100 -100 -100 -100 -100 
-100 -100 -100 -100 -100 -100 -100 -100 -100 -100 -100 -100 -100 -100 -100 -100 -100 -100 -100 -100 -100 -100 -100 -100 -100 -100 
-100 -100 -100 -100 -100 -100 -100 -100 -100 -100 -100 -100 -100 -100 -100 -100 -100 -100 -100 -100 -100 -100 -100 -100 -100 -100 
-100 -100 618.215932 618.706141 619.390615 620.082065 620.788014 621.603248 622.390681 623.075954 623.729892 624.477799 625.196052 625.814144 626.400767 627.076914 627.719047 628.255197 628.751097 629.324059 629.849334 630.251127 630.585903 630.953464 631.199466 -100 
-100 -100 616.891554 617.658721 618.527449 619.225627 619.862159 620.816861 621.688081 622.321050 622.872751 623.740937 624.531704 625.091848 625.573399 626.363940 627.075049 627.552896 627.945086 628.632093 629.228325 629.578872 629.824996 630.333779 630.696133 -100 
-100 -100 614.142153 615.716800 617.002366 617.634266 617.923987 619.342732 620.435935 620.902107 621.053954 622.354507 623.348733 623.734595 623.816329 625.023798 625.929991 626.233356 626.230530 627.330651 628.123502 628.310567 628.186893 629.155663 629.811087 -100 
-100 -100 610.317986 613.547243 615.386513 615.813202 615.063744 617.643044 619.095718 619.268295 618.332975 620.760745 622.093994 622.179857 621.188417 623.490503 624.722594 624.726155 623.662850 625.844805 626.962665 626.859611 625.699466 627.786604 628.869949 -100 
-100 -100 611.383443 613.148423 614.630592 615.377865 615.743185 617.295310 618.491483 618.985592 619.141869 620.519147 621.573274 621.955587 622.019417 623.287099 624.242086 624.536288 624.513983 625.675203 626.522272 626.712382 626.589649 627.647078 628.382301 -100 
-100 -100 611.200822 612.512174 613.851301 614.739860 615.437834 616.733634 617.848173 618.488796 618.964500 620.063796 621.014260 621.521902 621.885332 622.874962 623.725416 624.141699 624.414266 625.300193 626.044334 626.356209 626.524501 627.295971 627.882254 -100 
-100 -100 609.240133 611.101887 612.686181 613.514215 613.945242 615.588372 616.860957 617.408041 617.603145 619.022744 620.109618 620.509369 620.584192 621.885067 622.867733 623.176383 623.163791 624.354095 625.226166 625.429070 625.314884 626.407436 627.167650 -100 
-100 -100 605.969988 609.440560 611.499693 612.083818 611.443330 614.222276 615.829176 616.097493 615.226094 617.745463 619.148338 619.262926 618.277044 620.660134 621.952294 621.978538 620.920535 623.173549 624.346794 624.264181 623.105111 625.284581 626.429454 -100 
-100 -100 607.701139 609.584864 611.203512 612.070460 612.542115 614.227485 615.538771 616.118357 616.341537 617.788753 618.900954 619.322200 619.416154 620.736219 621.736873 622.061317 622.063465 623.269353 624.155911 624.371010 624.267591 625.370684 626.137551 -100 
-100 -100 608.087339 609.451383 610.866068 611.834273 612.612586 613.996569 615.190475 615.894562 616.423610 617.579839 618.581547 619.130420 619.529572 620.557899 621.443911 621.889414 622.188734 623.107010 623.880984 624.216292 624.404988 625.201237 625.803871 -100 
-100 -100 606.619615 608.493290 610.108386 610.978117 611.456365 613.154104 614.474913 615.057950 615.281840 616.752497 617.886710 618.325559 618.434031 619.763219 620.771789 621.103018 621.111147 622.326900 623.221939 623.443381 623.344644 624.452556 625.221946 -100 
-100 -100 603.794139 607.240098 609.295603 609.888747 609.261857 612.070694 613.699668 613.975362 613.094617 615.671860 617.118595 617.266571 616.310092 618.708261 620.014997 620.053665 619.004595 621.278993 622.468919 622.398317 621.247350 623.437583 624.587990 -100 
-100 -100 605.878742 607.743335 609.345075 610.200960 610.666645 612.353794 613.666170 614.242897 614.462460 615.930478 617.063350 617.502164 617.610749 618.937883 619.943333 620.272264 620.278873 621.492653 622.385876 622.606242 622.506727 623.613201 624.381559 -100 
-100 -100 606.614542 607.956414 609.341695 610.281278 611.034407 612.397332 613.574316 614.265469 614.785497 615.936772 616.936254 617.486171 617.887035 618.910309 619.789113 620.230248 620.527433 621.441089 622.211125 622.544989 622.733289 623.525537 624.125111 -100 
-100 -100 605.514029 607.351656 608.920310 609.743276 610.177717 611.832147 613.118035 613.677202 613.885037 615.325940 616.435763 616.861132 616.962349 618.270814 619.258188 619.577236 619.579822 620.775676 621.655261 621.870252 621.770598 622.863224 623.622917 -100 
-100 -100 603.082943 606.466652 608.455893 608.984354 608.297353 611.037151 612.610627 612.849770 611.951836 614.465252 615.865294 615.986962 615.019602 617.376223 618.649285 618.671747 617.624521 619.855290 621.017726 620.938459 619.796341 621.950061 623.081828 -100 
-100 -100 605.537148 607.348862 608.875364 609.648189 610.028614 611.626922 612.860215 613.373287 613.539751 614.940888 616.016033 616.412332 616.487725 617.772162 618.739511 619.041639 619.028421 620.206819 621.070395 621.272428 621.161069 622.240548 622.991493 -100 
-100 -100 606.719736 608.000694 609.293598 610.129555 610.774379 612.021893 613.093188 613.696252 614.139589 615.209247 616.137833 616.632611 616.987229 617.961171 618.797474 619.206148 619.474817 620.351111 621.087437 621.397023 621.564430 622.324863 622.902504 -100 
-100 -100 606.186239 607.930261 609.372309 610.066901 610.374391 611.876896 613.027728 613.483064 613.606588 614.940432 615.962266 616.326044 616.378956 617.625118 618.563696 618.851129 618.828027 619.975508 620.813176 621.003681 620.885710 621.924331 622.646410 -100 
-100 -100 604.486501 607.702064 609.503621 609.874460 609.057140 611.588809 612.994228 613.128081 612.169056 614.530673 615.820876 615.885745 614.890093 617.157251 618.368441 618.367530 617.314869 619.469956 620.575114 620.478285 619.342863 621.389406 622.451810 -100 
-100 -100 607.803469 609.359500 610.605541 611.181240 611.405341 612.763425 613.798212 614.211603 614.316630 615.560953 616.512046 616.869851 616.933035 618.114520 619.001529 619.295420 619.288957 620.373725 621.155942 621.341466 621.220652 622.170136 622.812537 -100 
-100 -100 610.187165 610.933118 611.760393 612.401065 612.970373 613.856177 614.659757 615.229338 615.722844 616.536273 617.282680 617.809680 618.265921 619.033129 619.725926 620.191233 620.574021 621.249279 621.835392 622.179311 622.419911 622.917857 623.272611 -100 
-100 -100 611.318189 611.786161 612.428032 613.060768 613.697687 614.440035 615.155070 615.771859 616.363113 617.055416 617.728003 618.310471 618.869244 619.522353 620.146297 620.668715 621.153430 621.715299 622.230381 622.623608 622.950572 623.309754 623.550273 -100 
-100 -100 -100 -100 -100 -100 -100 -100 -100 -100 -100 -100 -100 -100 -100 -100 -100 -100 -100 -100 -100 -100 -100 -100 -100 -100 
-100 -100 -100 -100 -100 -100 -100 -100 -100 -100 -100 -100 -100 -100 -100 -100 -100 -100 -100 -100 -100 -100 -100 -100 -100 -100 
-100 -100 -100 -100 -100 -100 -100 -100 -100 -100 -100 -100 -100 -100 -100 -100 -100 -100 -100 -100 -100 -100 -100 -100 -100 -100 
-100 -100 617.834422 618.302619 618.981483 619.689168 620.418189 621.229943 622.017703 622.717308 623.389378 624.128477 624.842556 625.471378 626.073619 626.739972 627.377077 627.922938 628.433413 628.995924 629.515819 629.927222 630.276372 630.632071 630.867501 -100 
-100 -100 616.662590 617.326127 618.154274 618.887190 619.593064 620.498211 621.348500 622.018021 622.634510 623.447012 624.211240 624.802744 625.344945 626.080292 626.765076 627.273551 627.725129 628.356789 628.926473 629.307185 629.611461 630.061021 630.382794 -100 
-100 -100 614.482199 615.603328 616.728191 617.468611 618.054003 619.196615 620.187512 620.773510 621.217883 622.234667 623.118478 623.614415 623.977663 624.908217 625.707559 626.120610 626.396162 627.221801 627.908427 628.203918 628.354490 629.039433 629.548921 -100 
-100 -100 612.070560 613.804320 615.242417 615.952210 616.285008 617.801631 618.968568 619.446834 619.592282 620.948282 621.984274 622.357982 622.415068 623.671997 624.616694 624.907279 624.881179 626.029801 626.863380 627.045248 626.912636 627.953357 628.673860 -100 
-100 -100 611.745743 613.035322 614.346488 615.208900 615.882532 617.149645 618.239052 618.860930 619.321841 620.404846 621.341243 621.838482 622.193358 623.172897 624.014378 624.423998 624.690506 625.567361 626.303034 626.608637 626.771136 627.533378 628.113117 -100 
-100 -100 611.145726 612.242663 613.492513 614.442582 615.272367 616.461868 617.528882 618.237913 618.839608 619.824417 620.717296 621.282710 621.763185 622.638187 623.432525 623.907044 624.296430 625.070796 625.762022 626.134689 626.419579 627.070128 627.573590 -100 
-100 -100 609.618043 610.983506 612.388114 613.332618 614.079195 615.430966 616.593939 617.269101 617.770952 618.895766 619.864344 620.380757 620.750844 621.758166 622.624636 623.049525 623.329479 624.233402 624.995606 625.320250 625.500496 626.290277 626.890327 -100 
-100 -100 607.793230 609.696313 611.331393 612.204172 612.674987 614.364078 615.676326 616.251787 616.468638 617.910912 619.014373 619.422592 619.503599 620.821053 621.818545 622.135577 622.130077 623.337670 624.227276 624.444119 624.343482 625.448245 626.217763 -100 
-100 -100 608.074242 609.460236 610.897963 611.880834 612.667870 614.061152 615.262041 615.968983 616.498025 617.649463 618.642979 619.180580 619.569702 620.596352 621.481322 621.922779 622.218424 623.138805 623.916605 624.254738 624.446783 625.247037 625.853518 -100 
-100 -100 608.026817 609.170848 610.492474 611.521358 612.432291 613.707645 614.852349 615.624498 616.279745 617.318527 618.260365 618.865833 619.381890 620.295395 621.126125 621.631627 622.050217 622.858223 623.581581 623.981152 624.289772 624.963796 625.482370 -100 
-100 -100 606.990968 608.369103 609.803156 610.788363 611.582167 612.985882 614.195882 614.908851 615.443847 616.610478 617.620552 618.172324 618.573463 619.611855 620.507457 620.957944 621.261774 622.192102 622.978736 623.323702 623.520988 624.326072 624.935248 -100 
-100 -100 605.603347 607.492928 609.125686 610.007399 610.494465 612.207476 613.540694 614.130417 614.359018 615.832567 616.968017 617.402916 617.506360 618.846229 619.863861 620.197925 620.207576 621.434880 622.341769 622.572049 622.481699 623.596581 624.371748 -100 
-100 -100 606.251171 607.620334 609.040604 610.011017 610.791064 612.182976 613.383421 614.089056 614.618847 615.782276 616.790930 617.342626 617.743854 618.781002 619.674816 620.124144 620.427474 621.357228 622.143321 622.488157 622.685392 623.489887 624.098469 -100 
-100 -100 606.553002 607.676758 608.969153 609.968000 610.851613 612.103585 613.229147 613.986354 614.630843 615.663120 616.602325 617.208249 617.725141 618.635534 619.462037 619.965172 620.383051 621.189765 621.911868 622.311383 622.620233 623.292637 623.809550 -100 
-100 -100 605.873784 607.223836 608.615066 609.553008 610.300186 611.659285 612.831686 613.515730 614.027743 615.169063 616.158831 616.698209 617.090192 618.110161 618.987232 619.425070 619.720335 620.638239 621.413760 621.752310 621.945628 622.742187 623.345184 -100 
-100 -100 604.860874 606.711594 608.286691 609.103836 609.525338 611.171317 612.446605 612.991104 613.183399 614.610927 615.708552 616.118736 616.204618 617.509756 618.495719 618.808146 618.802877 620.006236 620.892706 621.110741 621.013202 622.111146 622.875175 -100 
-100 -100 605.904870 607.229598 608.578757 609.466059 610.158466 611.461095 612.580632 613.218381 613.689256 614.792035 615.748245 616.259795 616.627154 617.623038 618.478507 618.897807 619.176000 620.076150 620.835213 621.159823 621.340508 622.124579 622.719533 -100 
-100 -100 606.670549 607.736821 608.938200 609.832374 610.605358 611.741785 612.760912 613.428119 613.993959 614.948546 615.820419 616.373423 616.844825 617.706365 618.488662 618.956388 619.342778 620.112818 620.800301 621.172302 621.456482 622.100437 622.598094 -100 
-100 -100 606.562955 607.826533 609.092869 609.899341 610.513108 611.724202 612.762509 613.339748 613.761512 614.804925 615.711703 616.191073 616.533735 617.494327 618.320153 618.721604 618.985456 619.856141 620.586424 620.892286 621.055765 621.807356 622.378396 -100 
-100 -100 606.261791 607.970800 609.364721 610.016745 610.285221 611.742740 612.854755 613.285245 613.389571 614.695362 615.693816 616.045876 616.090550 617.320911 618.245364 618.526132 618.497662 619.637157 620.464210 620.648241 620.521085 621.544824 622.253189 -100 
-100 -100 608.156180 609.253393 610.334180 611.015725 611.534306 612.610882 613.538806 614.067522 614.459975 615.424712 616.267206 616.734837 617.077501 617.983506 618.763095 619.164117 619.432864 620.249900 620.930064 621.224014 621.373748 622.047152 622.547741 -100 
-100 -100 609.964278 610.604086 611.387759 612.060512 612.696863 613.530073 614.310074 614.914042 615.470744 616.228979 616.948894 617.506893 618.023132 618.734989 619.400960 619.896239 620.338532 620.961550 621.524050 621.899869 622.199414 622.640970 622.956872 -100 
-100 -100 610.939955 611.384335 612.018272 612.664792 613.322434 614.058969 614.772376 615.402037 616.010476 616.693578 617.361507 617.954205 618.528119 619.171092 619.789759 620.321972 620.822169 621.375807 621.888007 622.292967 622.635960 622.984981 623.215922 -100 
-100 -100 -100 -100 -100 -100 -100 -100 -100 -100 -100 -100 -100 -100 -100 -100 -100 -100 -100 -100 -100 -100 -100 -100 -100 -100 
-100 -100 -100 -100 -100 -100 -100 -100 -100 -100 -100 -100 -100 -100 -100 -100 -100 -100 -100 -100 -100 -100 -100 -100 -100 -100 
-100 -100 -100 -100 -100 -100 -100 -100 -100 -100 -100 -100 -100 -100 -100 -100 -100 -100 -100 -100 -100 -100 -100 -100 -100 -100 
-100 -100 617.299467 617.812309 618.527073 619.245583 619.974646 620.812081 621.617507 622.314421 622.976862 623.734244 624.460729 625.083369 625.673903 626.357425 627.006322 627.545728 628.044294 628.623310 629.154888 629.560931 629.900917 630.277956 630.531787 -100 
-100 -100 615.915042 616.715810 617.624292 618.353317 619.014172 619.994988 620.887220 621.531940 622.091377 622.969808 623.769137 624.331421 624.814175 625.614429 626.334261 626.814330 627.207516 627.902438 628.506321 628.859738 629.109646 629.631675 630.005563 -100 
-100 -100 613.057095 614.690680 616.034221 616.702821 617.017355 618.470159 619.590366 620.069040 620.228375 621.539582 622.542248 622.924655 623.000318 624.223872 625.143140 625.446532 625.440654 626.553125 627.356436 627.543121 627.418566 628.409075 629.083291 -100 
-100 -100 609.113336 612.440750 614.357286 614.825566 614.098856 616.722318 618.208615 618.396342 617.473896 619.908075 621.247684 621.322887 620.311997 622.642032 623.892261 623.893437 622.821169 625.021979 626.153539 626.046454 624.875968 626.997815 628.107339 -100 
-100 -100 610.188746 612.022129 613.573127 614.364502 614.759938 616.352622 617.581266 618.090692 618.256197 619.645800 620.707531 621.083178 621.137932 622.421814 623.390196 623.683125 623.656849 624.832770 625.693349 625.884917 625.763164 626.845690 627.602625 -100 
-100 -100 610.002696 611.370566 612.773220 613.706421 614.437285 615.772980 616.919750 617.576256 618.061334 619.175143 620.133586 620.636405 620.993912 621.995314 622.856362 623.271580 623.542085 624.442238 625.201552 625.520220 625.696036 626.487705 627.091886 -100 
-100 -100 607.997799 609.926168 611.579382 612.451444 612.912023 614.600517 615.908699 616.470954 616.674366 618.112348 619.206868 619.598531 619.662412 620.978974 621.974095 622.279502 622.261246 623.471554 624.364376 624.578481 624.476460 625.587228 626.364598 -100 
-100 -100 604.669624 608.232340 610.369576 610.995332 610.373685 613.209532 614.856441 615.137417 614.267530 616.811240 618.223683 618.325047 617.315492 619.726655 621.035962 621.055873 619.982611 622.267573 623.468553 623.401797 622.264477 624.454824 625.615774 -100 
-100 -100 606.444445 608.393323 610.079262 610.988925 611.489230 613.219445 614.565431 615.158449 615.386490 616.850691 617.971443 618.383968 618.466374 619.802832 620.817224 621.139672 621.137567 622.365652 623.275497 623.504236 623.414753 624.536348 625.320278 -100 
-100 -100 606.860401 608.276317 609.750241 610.759990 611.569230 612.992947 614.218503 614.936789 615.472637 616.640689 617.647900 618.188622 618.579182 619.621290 620.520780 620.967382 621.266971 622.204571 622.999803 623.348107 623.549282 624.365301 624.984923 -100 
-100 -100 605.383218 607.312054 608.986920 609.895017 610.399469 612.139971 613.494603 614.092569 614.324308 615.802875 616.938855 617.362882 617.453993 618.805771 619.833595 620.166033 620.171719 621.412301 622.332480 622.568283 622.483427 623.611241 624.398688 -100 
-100 -100 602.534419 606.047125 608.166102 608.793179 608.181119 611.042548 612.709841 613.002337 612.136030 614.712577 616.156606 616.279401 615.281808 617.726539 619.061933 619.100061 618.038282 620.350847 621.572754 621.519905 620.390195 622.595183 623.763666 -100 
-100 -100 604.647339 606.566109 608.225853 609.117863 609.607349 611.334936 612.679015 613.268755 613.494533 614.969434 616.104021 616.528243 616.619788 617.970692 618.997417 619.329465 619.335529 620.576675 621.497364 621.733936 621.649792 622.777653 623.564809 -100 
-100 -100 605.397159 606.789133 608.230385 609.207332 609.986890 611.385025 612.589452 613.291041 613.814611 614.975013 615.979701 616.521648 616.914026 617.953165 618.849410 619.294811 619.595110 620.533922 621.330016 621.679854 621.882549 622.698339 623.317049 -100 
-100 -100 604.270108 606.170914 607.802582 608.662668 609.119758 610.812530 612.127178 612.694986 612.904132 614.355773 615.473181 615.889654 615.978457 617.305777 618.312314 618.631685 618.629945 619.860324 620.771266 621.002369 620.915522 622.035838 622.817695 -100 
-100 -100 601.796556 605.271311 607.333781 607.897380 607.222665 610.011053 611.617545 611.865237 610.969393 613.493320 614.901702 615.010323 614.018646 616.405659 617.700332 617.714100 616.638160 618.927790 620.130726 620.067333 618.934290 621.121077 622.278604 -100 
-100 -100 604.313949 606.188604 607.777516 608.586735 608.988909 610.624176 611.885281 612.407006 612.575835 613.989198 615.073691 615.463817 615.529428 616.831707 617.814905 618.114565 618.095114 619.306825 620.200511 620.417176 620.317429 621.425010 622.198781 -100 
-100 -100 605.545834 606.876973 608.225117 609.097503 609.767398 611.046281 612.141922 612.754158 613.201638 614.283494 615.221883 615.714958 616.066336 617.052655 617.900606 618.309111 618.578555 619.478038 620.236510 620.557587 620.735569 621.521713 622.120602 -100 
-100 -100 605.025707 606.825776 608.325442 609.055910 609.387294 610.920883 612.096102 612.560409 612.688621 614.035126 615.067406 615.429584 615.479174 616.737475 617.685975 617.969679 617.944310 619.117740 619.973780 620.169834 620.055213 621.124345 621.871239 -100 
-100 -100 603.333230 606.621514 608.485353 608.890473 608.094385 610.657353 612.087741 612.230575 611.278819 613.650640 614.951009 615.012878 614.011748 616.292307 617.512262 617.500259 616.427954 618.624058 619.750678 619.653463 618.506459 620.596524 621.689154 -100 
-100 -100 606.746616 608.349893 609.643885 610.249560 610.493955 611.878564 612.934512 613.356566 613.466906 614.722819 615.683555 616.041052 616.102252 617.293890 618.188176 618.477124 618.464928 619.571765 620.371455 620.561250 620.442055 621.418026 622.081819 -100 
-100 -100 609.224415 609.998656 610.859385 611.525273 612.114025 613.020829 613.841350 614.420016 614.919846 615.743015 616.497578 617.027067 617.484858 618.259333 618.958214 619.424059 619.808548 620.496821 621.095834 621.447163 621.694977 622.209299 622.577300 -100 
-100 -100 610.409480 610.896864 611.564343 612.219238 612.874655 613.634949 614.364597 614.990710 615.589034 616.289742 616.969523 617.555849 618.117865 618.776963 619.406426 619.931829 620.420774 620.992550 621.518494 621.920262 622.255919 622.627202 622.876934 -100 
-100 -100 -100 -100 -100 -100 -100 -100 -100 -100 -100 -100 -100 -100 -100 -100 -100 -100 -100 -100 -100 -100 -100 -100 -100 -100 
-100 -100 -100 -100 -100 -100 -100 -100 -100 -100 -100 -100 -100 -100 -100 -100 -100 -100 -100 -100 -100 -100 -100 -100 -100 -100 
-100 -100 -100 -100 -100 -100 -100 -100 -100 -100 -100 -100 -100 -100 -100 -100 -100 -100 -100 -100 -100 -100 -100 -100 -100 -100 
-100 -100 616.781147 617.366054 618.130105 618.854491 619.569315 620.445439 621.274185 621.960342 622.598183 623.386979 624.132038 624.741097 625.305526 626.019443 626.686473 627.212408 627.685184 628.294012 628.843808 629.237942 629.555854 629.969543 630.252393 -100 
-100 -100 614.978901 616.069139 617.112230 617.808859 618.329395 619.481109 620.448316 621.033122 621.439372 622.478189 623.346105 623.845261 624.173891 625.132743 625.920901 626.339408 626.581372 627.431929 628.102990 628.396560 628.500994 629.192174 629.663601 -100 
-100 -100 610.211604 613.423538 615.240232 615.666963 614.926975 617.476066 618.910422 619.096820 618.191992 620.575356 621.881057 621.968124 620.984471 623.272216 624.493914 624.509134 623.463906 625.620920 626.720116 626.620068 625.465941 627.530080 628.591705 -100 
-100 -100 596.923852 609.772980 613.150258 612.610281 604.128430 614.559455 617.162722 616.270148 607.653274 617.790915 620.224855 619.220410 610.566611 620.544784 622.885017 621.830072 613.255790 622.964710 625.163315 624.000351 615.342822 625.019942 627.403021 -100 
-100 -100 607.157601 610.624359 612.681033 613.227653 612.549473 615.266215 616.824525 617.030441 616.108790 618.594810 619.972304 620.039410 619.010650 621.382329 622.666041 622.658439 621.569751 623.814223 624.984396 624.878520 623.706777 625.890668 627.056047 -100 
-100 -100 608.394376 610.342448 612.008405 612.868267 613.308471 614.984144 616.278324 616.812654 616.987981 618.421217 619.513949 619.887617 619.932879 621.250145 622.245554 622.535760 622.501147 623.713004 624.606411 624.805805 624.689968 625.816194 626.611770 -100 
-100 -100 604.845253 608.467644 610.646354 611.268355 610.624379 613.471810 615.121683 615.377314 614.476215 617.029176 618.444735 618.521953 617.482880 619.906050 621.221861 621.221061 620.121479 622.420942 623.632003 623.550433 622.395823 624.613303 625.801486 -100 
-100 -100 591.945813 605.404525 609.068718 608.659503 600.045131 610.934431 613.740453 612.925209 604.230086 614.610140 617.137475 616.136594 607.343939 617.542296 619.963192 618.905044 610.189669 620.126078 622.422397 621.300053 612.646712 622.427498 624.871781 -100 
-100 -100 603.281230 606.924893 609.136477 609.795376 609.190160 612.080128 613.768280 614.054263 613.176933 615.756306 617.198004 617.295359 616.273985 618.717756 620.053498 620.069855 618.986400 621.304966 622.534344 622.468248 621.326636 623.555461 624.750495 -100 
-100 -100 605.222065 607.223139 608.961798 609.895381 610.408330 612.177731 613.553500 614.148222 614.370215 615.860723 617.002901 617.411818 617.485597 618.847774 619.884036 620.204889 620.196734 621.451433 622.384768 622.615640 622.525521 623.678057 624.490143 -100 
-100 -100 602.266498 605.858850 608.047139 608.699017 608.092615 610.995497 612.692413 612.980801 612.099871 614.699283 616.156902 616.262776 615.242277 617.709355 619.061632 619.087498 618.007187 620.344402 621.586424 621.527157 620.387272 622.625957 623.825868 -100 
-100 -100 590.039446 603.259794 606.869633 606.448574 597.814208 608.753830 611.582277 610.770055 602.027737 612.488593 615.052651 614.063921 605.228035 615.515517 617.972207 616.928506 608.186279 618.191558 620.516313 619.406044 610.737127 620.557410 623.013674 -100 
-100 -100 601.534959 605.115753 607.287510 607.922200 607.299932 610.189094 611.874749 612.154318 611.266975 613.862416 615.318688 615.425113 614.405527 616.871736 618.223074 618.248848 617.169354 619.507886 620.751216 620.693414 619.554814 621.793942 622.993763 -100 
-100 -100 603.773814 605.744106 607.445577 608.343705 608.825152 610.567333 611.920596 612.497568 612.706618 614.188671 615.328498 615.739953 615.817733 617.175527 618.208046 618.527790 618.520731 619.778419 620.714348 620.948169 620.860759 622.013747 622.825311 -100 
-100 -100 601.163604 604.723920 606.867301 607.471268 606.820354 609.670101 611.324971 611.584799 610.689371 613.253433 614.692206 614.798368 613.796410 616.218775 617.542462 617.554154 616.468972 618.794621 620.028363 619.967009 618.830641 621.058226 622.251550 -100 
-100 -100 589.331174 602.494563 606.045543 605.565178 596.897632 607.732856 610.495996 609.648099 600.940917 611.285304 613.808759 612.830727 604.147155 614.230796 616.621425 615.551275 606.813636 616.777016 619.081573 617.966703 609.328672 619.098014 621.538343 -100 
-100 -100 601.220834 604.753497 606.853072 607.406040 606.700461 609.491402 611.091955 611.306089 610.371397 612.896764 614.302800 614.383902 613.360214 615.756186 617.055038 617.046380 615.943395 618.249309 619.465038 619.389129 618.240099 620.454251 621.639014 -100 
-100 -100 603.959558 605.861549 607.466174 608.260654 608.636407 610.252957 611.494388 611.984080 612.122882 613.521641 614.594293 614.961423 615.005887 616.303195 617.282355 617.564638 617.529153 618.742758 619.638493 619.844140 619.734876 620.854201 621.643702 -100 
-100 -100 602.018099 605.439946 607.438393 607.919181 607.171757 609.829523 611.334622 611.499144 610.552553 612.982675 614.328382 614.389275 613.375933 615.701119 616.956302 616.936855 615.849528 618.093139 619.262725 619.169877 618.023981 620.178699 621.328627 -100 
-100 -100 591.213970 603.971179 607.283266 606.672786 598.102536 608.487768 611.039237 610.117213 601.563609 611.546837 613.930545 612.935198 604.433755 614.218598 616.502500 615.429308 606.858641 616.560737 618.759912 617.629701 609.118425 618.643826 620.990413 -100 
-100 -100 603.920181 607.091569 608.853011 609.212728 608.398064 610.879702 612.250648 612.384747 611.443713 613.759096 615.020127 615.088790 614.110444 616.345140 617.532982 617.530882 616.479501 618.632051 619.731202 619.642535 618.512271 620.545913 621.591589 -100 
-100 -100 608.295421 609.356327 610.348859 610.979842 611.426039 612.502624 613.397610 613.916903 614.265122 615.246592 616.068987 616.536633 616.842893 617.772132 618.536567 618.939650 619.173049 620.018171 620.686547 620.981234 621.087449 621.769270 622.233808 -100 
-100 -100 609.895080 610.453183 611.168082 611.826919 612.466335 613.263990 614.016080 614.631048 615.204647 615.936044 616.633897 617.206638 617.742621 618.430898 619.077362 619.588798 620.052258 620.654931 621.200726 621.592475 621.907736 622.316018 622.594797 -100 
-100 -100 -100 -100 -100 -100 -100 -100 -100 -100 -100 -100 -100 -100 -100 -100 -100 -100 -100 -100 -100 -100 -100 -100 -100 -100 
-100 -100 -100 -100 -100 -100 -100 -100 -100 -100 -100 -100 -100 -100 -100 -100 -100 -100 -100 -100 -100 -100 -100 -100 -100 -100 
-100 -100 -100 -100 -100 -100 -100 -100 -100 -100 -100 -100 -100 -100 -100 -100 -100 -100 -100 -100 -100 -100 -100 -100 -100 -100 
-100 -100 616.626787 617.188575 617.950588 618.690909 619.430345 620.294377 621.119323 621.815759 622.472886 623.246036 623.984882 624.602587 625.185245 625.883138 626.543702 627.077942 627.568546 628.161757 628.705716 629.109196 629.446475 629.845832 630.121106 -100 
-100 -100 615.058034 615.962663 616.953467 617.701340 618.355368 619.387213 620.314016 620.945580 621.478272 622.394354 623.219526 623.763325 624.216432 625.052916 625.798275 626.260385 626.624548 627.355184 627.985043 628.323626 628.551859 629.122890 629.541729 -100 
-100 -100 611.804886 613.689204 615.194000 615.863438 616.108726 617.686830 618.880807 619.311424 619.375132 620.793686 621.858539 622.186036 622.162657 623.491919 624.473708 624.724358 624.621942 625.838442 626.703944 626.841761 626.631506 627.748749 628.525042 -100 
-100 -100 607.390751 611.194067 613.364164 613.797573 612.876254 615.760546 617.374750 617.464821 616.317079 618.989233 620.442131 620.411246 619.171278 621.736877 623.101177 623.000326 621.704588 624.137197 625.381671 625.177201 623.796977 626.181303 627.464635 -100 
-100 -100 608.757426 610.872033 612.609860 613.408527 613.733776 615.465104 616.777043 617.234429 617.297064 618.802838 619.932825 620.246958 620.193767 621.591393 622.628444 622.862889 622.732360 624.021438 624.951798 625.090968 624.878966 626.101627 626.973833 -100 
-100 -100 608.709793 610.276989 611.831629 612.790401 613.497134 614.926430 616.135943 616.762115 617.189973 618.374597 619.380386 619.842805 620.137545 621.206951 622.115052 622.492241 622.703181 623.672651 624.482166 624.770634 624.901383 625.785739 626.475003 -100 
-100 -100 606.496670 608.717294 610.565641 611.447082 611.836807 613.669718 615.065301 615.575240 615.672473 617.229242 618.395325 618.724258 618.677682 620.109841 621.174809 621.420403 621.296259 622.623555 623.590322 623.754635 623.564056 624.816857 625.710873 -100 
-100 -100 602.789694 606.856008 609.266370 609.861419 609.041716 612.152611 613.936678 614.118720 613.016647 615.805348 617.336576 617.327836 616.082076 618.734574 620.161489 620.075895 618.773916 621.300015 622.622663 622.462297 621.117296 623.575927 624.915569 -100 
-100 -100 604.928368 607.169768 609.050810 609.969361 610.398354 612.273304 613.707050 614.247830 614.370711 615.953451 617.143692 617.492349 617.463627 618.915989 620.000794 620.263833 620.156394 621.502767 622.488055 622.668227 622.491043 623.755262 624.656156 -100 
-100 -100 605.531320 607.147994 608.774449 609.808654 610.592484 612.111321 613.400915 614.088531 614.566196 615.804934 616.858347 617.356523 617.682555 618.793809 619.741852 620.150987 620.391711 621.401821 622.250854 622.571689 622.729643 623.639820 624.345401 -100 
-100 -100 603.879146 606.094680 607.959452 608.872933 609.303813 611.188162 612.629931 613.174928 613.300708 614.896958 616.100739 616.459061 616.437744 617.906799 619.006615 619.280531 619.181403 620.541803 621.538696 621.726547 621.554220 622.825442 623.730410 -100 
-100 -100 600.673608 604.678268 607.061258 607.651644 606.837440 609.972661 611.776115 611.968411 610.869287 613.689844 615.248810 615.258126 614.021549 616.710564 618.166448 618.100519 616.810663 619.367694 620.714003 620.568966 619.232069 621.707118 623.055398 -100 
-100 -100 603.147391 605.351812 607.200105 608.096166 608.510842 610.381117 611.811274 612.347132 612.466250 614.058410 615.260768 615.619563 615.599057 617.067564 618.166714 618.440733 618.342616 619.704603 620.703205 620.892857 620.722051 621.993943 622.898968 -100 
-100 -100 604.077901 605.667800 607.258384 608.256972 609.008656 610.499653 611.766096 612.435331 612.899476 614.129693 615.180478 615.680514 616.009180 617.117763 618.063035 618.471541 618.713849 619.727212 620.579593 620.903973 621.064944 621.976149 622.681582 -100 
-100 -100 602.772698 604.959598 606.780394 607.644875 608.027073 609.861372 611.261031 611.774528 611.877254 613.446082 614.632626 614.986439 614.965745 616.408422 617.485139 617.745023 617.638337 618.990093 619.980396 620.165824 619.993263 621.258075 622.158133 -100 
-100 -100 599.945408 603.912197 606.238906 606.765894 605.888759 608.948319 610.688874 610.835775 609.708135 612.475306 614.000712 614.001041 612.776330 615.402395 616.813191 616.720445 615.415397 617.950210 619.279688 619.126119 617.787688 620.245010 621.582725 -100 
-100 -100 602.835225 604.994864 606.771703 607.584591 607.911287 609.686969 611.032292 611.499760 611.562733 613.093574 614.247844 614.576559 614.533622 615.950474 617.002398 617.241529 617.116400 618.448558 619.420817 619.591365 619.405713 620.657392 621.549019 -100 
-100 -100 604.270473 605.796160 607.290503 608.183198 608.824434 610.193120 611.348564 611.928654 612.318189 613.469774 614.455306 614.909537 615.199775 616.253027 617.146432 617.515788 617.725416 618.697191 619.510851 619.806025 619.942189 620.822503 621.507079 -100 
-100 -100 603.611174 605.687721 607.368538 608.101155 608.357985 610.026917 611.283211 611.694689 611.720287 613.181552 614.282110 614.585144 614.529363 615.898437 616.911954 617.134266 617.001318 618.290698 619.224300 619.373875 619.173655 620.383191 621.244989 -100 
-100 -100 601.628111 605.386466 607.497864 607.863046 606.868142 609.689330 611.246247 611.291968 610.117064 612.724216 614.137528 614.096602 612.871104 615.381102 616.709357 616.591215 615.291067 617.721703 618.969738 618.782206 617.432100 619.782784 621.047729 -100 
-100 -100 605.506795 607.356931 608.807558 609.409889 609.581547 611.089024 612.217387 612.591355 612.606776 613.968730 614.991321 615.295496 615.259388 616.553187 617.506067 617.739594 617.629473 618.842570 619.709325 619.855133 619.654362 620.756995 621.522283 -100 
-100 -100 608.375144 609.250891 610.190656 610.872091 611.451102 612.406677 613.260296 613.825147 614.297972 615.157968 615.937868 616.449074 616.877259 617.686090 618.408352 618.854890 619.210157 619.935950 620.564151 620.903913 621.132686 621.696843 622.109935 -100 
-100 -100 609.742118 610.276767 610.988899 611.662790 612.325969 613.110723 613.858357 614.483043 615.075400 615.791097 616.482564 617.063546 617.617154 618.289395 618.929260 619.448864 619.930214 620.517795 621.058557 621.460291 621.795292 622.189965 622.461550 -100 
-100 -100 -100 -100 -100 -100 -100 -100 -100 -100 -100 -100 -100 -100 -100 -100 -100 -100 -100 -100 -100 -100 -100 -100 -100 -100 
-100 -100 -100 -100 -100 -100 -100 -100 -100 -100 -100 -100 -100 -100 -100 -100 -100 -100 -100 -100 -100 -100 -100 -100 -100 -100 
-100 -100 -100 -100 -100 -100 -100 -100 -100 -100 -100 -100 -100 -100 -100 -100 -100 -100 -100 -100 -100 -100 -100 -100 -100 -100 
-100 -100 -100 -100 -100 -100 -100 -100 -100 -100 -100 -100 -100 -100 -100 -100 -100 -100 -100 -100 -100 -100 -100 -100 -100 -100 
-100 -100 -100 -100 -100 -100 -100 -100 -100 -100 -100 -100 -100 -100 -100 -100 -100 -100 -100 -100 -100 -100 -100 -100 -100 -100 
-100 -100 -100 -100 -100 -100 -100 -100 -100 -100 -100 -100 -100 -100 -100 -100 -100 -100 -100 -100 -100 -100 -100 -100 -100 -100 
-100 -100 -100 -100 -100 -100 -100 -100 -100 -100 -100 -100 -100 -100 -100 -100 -100 -100 -100 -100 -100 -100 -100 -100 -100 -100 
-100 -100 -100 -100 -100 -100 -100 -100 -100 -100 -100 -100 -100 -100 -100 -100 -100 -100 -100 -100 -100 -100 -100 -100 -100 -100 
-100 -100 -100 -100 -100 -100 -100 -100 -100 -100 -100 -100 -100 -100 -100 -100 -100 -100 -100 -100 -100 -100 -100 -100 -100 -100 
-100 -100 -100 -100 -100 -100 -100 -100 -100 -100 -100 -100 -100 -100 -100 -100 -100 -100 -100 -100 -100 -100 -100 -100 -100 -100 
-100 -100 -100 -100 -100 -100 -100 -100 -100 -100 -100 -100 -100 -100 -100 -100 -100 -100 -100 -100 -100 -100 -100 -100 -100 -100 
-100 -100 -100 -100 -100 -100 -100 -100 -100 -100 -100 -100 -100 -100 -100 -100 -100 -100 -100 -100 -100 -100 -100 -100 -100 -100 
-100 -100 -100 -100 -100 -100 -100 -100 -100 -100 -100 -100 -100 -100 -100 -100 -100 -100 -100 -100 -100 -100 -100 -100 -100 -100 
-100 -100 -100 -100 -100 -100 -100 -100 -100 -100 -100 -100 -100 -100 -100 -100 -100 -100 -100 -100 -100 -100 -100 -100 -100 -100 
-100 -100 -100 -100 -100 -100 -100 -100 -100 -100 -100 -100 -100 -100 -100 -100 -100 -100 -100 -100 -100 -100 -100 -100 -100 -100 
-100 -100 -100 -100 -100 -100 -100 -100 -100 -100 -100 -100 -100 -100 -100 -100 -100 -100 -100 -100 -100 -100 -100 -100 -100 -100 
-100 -100 -100 -100 -100 -100 -100 -100 -100 -100 -100 -100 -100 -100 -100 -100 -100 -100 -100 -100 -100 -100 -100 -100 -100 -100 
-100 -100 -100 -100 -100 -100 -100 -100 -100 -100 -100 -100 -100 -100 -100 -100 -100 -100 -100 -100 -100 -100 -100 -100 -100 -100 
-100 -100 -100 -100 -100 -100 -100 -100 -100 -100 -100 -100 -100 -100 -100 -100 -100 -100 -100 -100 -100 -100 -100 -100 -100 -100 
-100 -100 -100 -100 -100 -100 -100 -100 -100 -100 -100 -100 -100 -100 -100 -100 -100 -100 -100 -100 -100 -100 -100 -100 -100 -100 
-100 -100 -100 -100 -100 -100 -100 -100 -100 -100 -100 -100 -100 -100 -100 -100 -100 -100 -100 -100 -100 -100 -100 -100 -100 -100 
-100 -100 -100 -100 -100 -100 -100 -100 -100 -100 -100 -100 -100 -100 -100 -100 -100 -100 -100 -100 -100 -100 -100 -100 -100 -100 
-100 -100 -100 -100 -100 -100 -100 -100 -100 -100 -100 -100 -100 -100 -100 -100 -100 -100 -100 -100 -100 -100 -100 -100 -100 -100 
-100 -100 -100 -100 -100 -100 -100 -100 -100 -100 -100 -100 -100 -100 -100 -100 -100 -100 -100 -100 -100 -100 -100 -100 -100 -100 
-100 -100 -100 -100 -100 -100 -100 -100 -100 -100 -100 -100 -100 -100 -100 -100 -100 -100 -100 -100 -100 -100 -100 -100 -100 -100 
-100 -100 -100 -100 -100 -100 -100 -100 -100 -100 -100 -100 -100 -100 -100 -100 -100 -100 -100 -100 -100 -100 -100 -100 -100 -100 
-100 -100 -100 -100 -100 -100 -100 -100 -100 -100 -100 -100 -100 -100 -100 -100 -100 -100 -100 -100 -100 -100 -100 -100 -100 -100 
