# Supplementary material for: A computational model of spatio-temporal cardiac intracellular calcium handling with realistic structure and spatial flux distribution from sarcoplasmic reticulum and t-tubule reconstructions
Source: PLoS Comput Biol. 2017 Aug 31;13(8):e1005714. doi: 10.1371/journal.pcbi.1005714 (PMC5597258; doi:10.1371/journal.pcbi.1005714)
Supplement: S1 Code — Code provided in C/C++ and includes the structural datasets used in this study. Documentation is provided on use of and updating the code. Updates may also be available on Michael Colman’s website, http://www.physicsoftheheart.com and github repository: https://github.com/michaelcolman/CODE---PLOS-Comp-Biol-2017-Model-SR. (ZIP) [file pcbi.1005714.s001.zip › PLOS_SR_Clean/Spatial_diff_out/CaSR_1D_output_0210.dat]

634.985724
635.206014
635.560226
635.972657
636.421223
636.908316
637.403069
637.886185
638.372877
638.883683
639.394860
639.888568
640.379144
640.885346
641.380964
641.844358
642.286250
642.722509
643.125228
643.468924
643.756150
643.989834
644.126724
634.533269
634.800414
635.199641
635.632663
636.091284
636.604827
637.119249
637.602409
638.084376
638.610843
639.133727
639.621877
640.103931
640.623522
641.130013
641.587912
642.021578
642.471198
642.885680
643.226821
643.511331
643.766155
643.923247
633.748881
634.105244
634.583161
635.046437
635.514811
636.079987
636.631368
637.111778
637.579576
638.139801
638.686413
639.162679
639.624259
640.173453
640.701700
641.147183
641.560383
642.038738
642.475710
642.808546
643.080908
643.376874
643.571509
632.906840
633.352031
633.903720
634.396683
634.872833
635.497600
636.089204
636.569762
637.021163
637.621820
638.194712
638.661576
639.100198
639.684442
640.234841
640.668294
641.057031
641.568337
642.027356
642.351117
642.605447
642.944229
643.173413
632.352495
632.771040
633.330728
633.865269
634.395689
635.025033
635.627591
636.137259
636.625338
637.214615
637.786338
638.273450
638.742204
639.309380
639.852449
640.300213
640.714248
641.207184
641.659276
641.998713
642.280165
642.601528
642.819077
631.806478
632.210644
632.777268
633.342760
633.911913
634.553868
635.170382
635.704517
636.218722
636.807209
637.381817
637.884970
638.373308
638.933776
639.473248
639.930699
640.359317
640.843826
641.292613
641.642715
641.939536
642.251795
642.461249
631.127973
631.574295
632.177293
632.759647
633.338507
634.016646
634.661208
635.203135
635.716852
636.329848
636.922185
637.424920
637.906312
638.485592
639.037119
639.489281
639.907395
640.408853
640.869879
641.216131
641.504664
641.836591
642.062537
630.456710
630.961666
631.603358
632.191740
632.762345
633.483367
634.157500
634.699889
635.199965
635.847677
636.461266
636.956960
637.418208
638.026979
638.595638
639.037991
639.434597
639.964326
640.442474
640.780082
641.049068
641.411625
641.660004
630.085587
630.542605
631.164201
631.769757
632.374296
633.079363
633.750014
634.315183
634.848936
635.479282
636.085869
636.599442
637.089027
637.675557
638.233744
638.691701
639.115688
639.624040
640.092465
640.445882
640.741157
641.078941
641.308379
629.710370
630.137964
630.744449
631.358508
631.980424
632.676861
633.344811
633.923629
634.476071
635.098525
635.701464
636.226150
636.730883
637.305514
637.857117
638.324686
638.763803
639.261728
639.725045
640.088955
640.398998
640.723583
640.940694
629.182430
629.641413
630.267240
630.878951
631.490720
632.203083
632.881611
633.454570
633.995874
634.634435
635.247653
635.765387
636.257094
636.844780
637.404637
637.864969
638.292219
638.804885
639.278418
639.637282
639.937885
640.279573
640.510579
628.642288
629.152156
629.803771
630.405950
630.992547
631.729680
632.420910
632.979733
633.494915
634.158233
634.783709
635.286463
635.751073
636.361640
636.933229
637.379708
637.782072
638.319597
638.806922
639.154096
639.432254
639.802086
640.053908
628.386724
628.843322
629.464885
630.071093
630.676697
631.382906
632.056178
632.624849
633.162015
633.795337
634.401889
634.912386
635.397032
635.978339
636.533078
636.989748
637.414701
637.926141
638.399067
638.757507
639.057624
639.399303
639.630713
628.121153
628.543747
629.141433
629.744266
630.353602
631.037275
631.694385
632.264528
632.808781
633.420901
634.010640
634.521128
635.012038
635.573986
636.115444
636.575803
637.010456
637.506160
637.968656
638.332347
638.642269
638.966870
639.184189
627.707329
628.156351
628.764167
629.352423
629.937636
630.622509
631.276055
631.827680
632.348966
632.964017
633.551290
634.044496
634.514365
635.082291
635.625700
636.073216
636.490744
636.996005
637.463475
637.816970
638.112497
638.450152
638.679456
627.297269
627.791007
628.413518
628.977984
629.522097
630.214937
630.865038
631.387958
631.870090
632.497361
633.086520
633.557084
633.994182
634.579639
635.130047
635.559443
635.947798
636.473364
636.949936
637.287362
637.556503
637.918412
638.166122
627.200275
627.632708
628.211040
628.761931
629.306017
629.949156
630.563157
631.079003
631.568223
632.154894
632.718341
633.192174
633.646030
634.199943
634.731436
635.168962
635.577190
636.072608
636.530263
636.874825
637.162379
637.492843
637.717431
627.137163
627.524850
628.061557
628.588503
629.115313
629.715684
630.294824
630.795695
631.278368
631.834626
632.376725
632.848970
633.308538
633.842412
634.360063
634.801008
635.217652
635.693445
636.135970
636.481785
636.775705
637.085088
637.292048
626.984671
627.384305
627.909411
628.399348
628.880916
629.462366
630.020706
630.489962
630.939758
631.491298
632.027807
632.483566
632.923889
633.463280
633.982572
634.411776
634.811441
635.292382
635.734439
636.065963
636.341854
636.658376
636.871818
626.907014
627.331582
627.845446
628.289460
628.711696
629.283062
629.824097
630.257589
630.664566
631.222685
631.758440
632.194116
632.605331
633.160949
633.686225
634.099542
634.471705
634.967593
635.412174
635.723142
635.967515
636.299022
636.523123
627.215152
627.550244
627.988982
628.401114
628.812415
629.319703
629.814968
630.242256
630.660126
631.174624
631.682322
632.126196
632.559695
633.081560
633.585557
634.010603
634.405706
634.866140
635.285020
635.600607
635.858479
636.144265
636.333275
627.607627
627.853525
628.213423
628.594574
628.994479
629.447291
629.901885
630.327914
630.756585
631.235187
631.717327
632.171538
632.624693
633.118205
633.601776
634.039604
634.454493
634.884790
635.279025
635.600230
635.867483
636.110030
636.260751
627.850786
628.049988
628.365041
628.725468
629.114663
629.539718
629.972888
630.396990
630.828812
631.290662
631.760081
632.218937
632.680188
633.160932
633.634420
634.078083
634.501004
634.917373
635.298936
635.621548
635.890288
636.110698
636.240788
634.499014
634.766070
635.165160
635.598082
636.056770
636.570688
637.085863
637.570128
638.053466
638.581469
639.105946
639.595653
640.079174
640.600121
641.107856
641.566883
642.001552
642.452038
642.867253
643.209008
643.494030
643.749247
643.906562
633.867505
634.234266
634.711677
635.161447
635.612739
636.176751
636.726086
637.197719
637.655312
638.220801
638.770407
639.241425
639.695220
640.251274
640.783795
641.225177
641.631337
642.116286
642.556758
642.884475
643.148786
643.450999
643.651095
632.698851
633.296717
633.928180
634.389058
634.787815
635.475861
636.100106
636.534130
636.909758
637.578247
638.187613
638.611338
638.976799
639.631257
640.222491
640.618190
640.938565
641.518923
642.017487
642.304505
642.495184
642.913785
643.206470
631.398243
632.303160
633.096887
633.551007
633.833387
634.713705
635.430668
635.815091
636.045753
636.884062
637.570906
637.935640
638.150759
638.968692
639.633427
639.969711
640.142443
640.880113
641.450154
641.681204
641.733780
642.326578
642.723289
631.124682
631.813193
632.549760
633.086787
633.545572
634.309933
634.993633
635.451918
635.839785
636.546087
637.187693
637.617105
637.982281
638.663583
639.276234
639.668932
639.982730
640.586536
641.107226
641.396631
641.591229
642.048376
642.377316
630.711877
631.305388
632.014294
632.599946
633.142592
633.875286
634.552781
635.057180
635.516574
636.176859
636.800350
637.266750
637.696453
638.326357
638.913876
639.335602
639.706896
640.259527
640.757277
641.077583
641.330154
641.732857
642.025327
629.833034
630.556185
631.341255
631.926609
632.432459
633.251748
633.982031
634.473363
634.886007
635.617659
636.281030
636.724835
637.100886
637.796872
638.418569
638.813026
639.127610
639.743916
640.276655
640.572587
640.772943
641.244619
641.585493
628.796447
629.779685
630.677019
631.227746
631.599405
632.590996
633.400504
633.847123
634.122897
635.013169
635.744260
636.134271
636.365861
637.215739
637.901742
638.241212
638.412968
639.179512
639.775841
640.019213
640.082044
640.709164
641.134021
628.767175
629.501793
630.306239
630.915155
631.446913
632.293900
633.051085
633.566012
633.998838
634.748453
635.426530
635.881009
636.264646
636.967943
637.596739
637.996953
638.317352
638.941234
639.482176
639.785806
639.993410
640.471762
640.816668
628.563433
629.182832
629.933925
630.569082
631.164913
631.954176
632.684788
633.233932
633.731111
634.427182
635.080632
635.568660
636.014058
636.658549
637.258437
637.689315
638.070210
638.638127
639.152397
639.487375
639.753893
640.171208
640.472910
627.860349
628.596057
629.404549
630.020410
630.560362
631.412757
632.175611
632.695768
633.133859
633.894237
634.581469
635.041686
635.428184
636.131768
636.761629
637.163807
637.487209
638.115560
638.661869
638.971223
639.184758
639.667890
640.014243
626.972762
627.959078
628.866104
629.432369
629.822718
630.826482
631.649258
632.107673
632.393249
633.305044
634.052702
634.452444
634.688835
635.538402
636.226289
636.569142
636.746104
637.520875
638.126860
638.379953
638.452119
639.088493
639.517217
627.068797
627.802039
628.606319
629.216892
629.750804
630.596718
631.353963
631.869705
632.303743
633.058952
633.739437
634.192369
634.571657
635.268304
635.892430
636.290438
636.611188
637.238129
637.783676
638.092320
638.304807
638.787864
639.135070
626.983078
627.597129
628.339505
628.964122
629.547935
630.323383
631.042125
631.582235
632.071458
632.757508
633.397690
633.871658
634.303186
634.933489
635.521676
635.944152
636.319809
636.885276
637.398719
637.733493
637.999762
638.416947
638.718970
626.403476
627.128978
627.919667
628.512983
629.027355
629.851304
630.588970
631.089462
631.510069
632.245309
632.904303
633.339355
633.704184
634.385430
634.996377
635.384022
635.696615
636.317358
636.857719
637.161993
637.370361
637.848182
638.192686
625.657438
626.627023
627.504948
628.034662
628.384365
629.341901
630.123301
630.548760
630.806099
631.677708
632.385359
632.752541
632.963084
633.783196
634.446410
634.770047
634.931589
635.694352
636.289899
636.534230
636.598566
637.224139
637.647675
625.926489
626.634447
627.394528
627.949691
628.422333
629.203696
629.901141
630.365547
630.753691
631.459750
632.094718
632.510769
632.859936
633.526610
634.125073
634.502657
634.805941
635.416098
635.945901
636.240984
636.441340
636.911353
637.250409
626.064932
626.641210
627.319564
627.866546
628.366776
629.056830
629.696326
630.167602
630.595875
631.223726
631.814809
632.251289
632.652693
633.252927
633.815599
634.218812
634.577025
635.120409
635.611880
635.928413
636.179035
636.579273
636.868813
625.781624
626.450445
627.151304
627.642652
628.051684
628.768069
629.408005
629.827046
630.177864
630.845008
631.451426
631.851860
632.191162
632.840043
633.424525
633.796324
634.094814
634.685600
635.195714
635.477332
635.667498
636.121060
636.445162
625.425411
626.308754
627.063169
627.466640
627.693456
628.520929
629.188333
629.527672
629.716442
630.508778
631.158597
631.496611
631.690955
632.471995
633.105291
633.418770
633.574366
634.294907
634.849230
635.066505
635.108723
635.696742
636.088341
626.192862
626.768694
627.359699
627.767986
628.108375
628.738296
629.306496
629.687810
630.013619
630.634501
631.205357
631.599322
631.939580
632.562620
633.125666
633.498960
633.800513
634.361832
634.841235
635.110016
635.285689
635.695225
635.982661
626.969574
627.314537
627.751649
628.148409
628.539862
629.042308
629.531052
629.944840
630.348255
630.864668
631.373418
631.811366
632.236974
632.765237
633.272913
633.693079
634.079902
634.544918
634.964500
635.271659
635.518376
635.808663
636.002644
627.391631
627.637165
627.996305
628.376231
628.774452
629.225226
629.677653
630.101712
630.528952
631.006907
631.489200
631.944140
632.398319
632.892911
633.377469
633.816068
634.231374
634.661611
635.055275
635.375554
635.641853
635.883906
636.034583
633.646882
634.002996
634.480520
634.943500
635.412047
635.978300
636.531897
637.015574
637.487464
638.052311
638.603743
639.084727
639.550729
640.103981
640.635918
641.084699
641.500769
641.981516
642.420440
642.754871
643.028574
643.325616
643.520886
632.631069
633.228766
633.859960
634.320617
634.719446
635.408160
636.033846
636.470023
636.848378
637.519989
638.132629
638.559554
638.927996
639.585173
640.178863
640.576739
640.898969
641.480822
641.980554
642.268495
642.459964
642.879251
643.172362
630.421996
631.755596
632.748432
633.132412
633.193315
634.308413
635.132076
635.413544
635.417510
636.488026
637.279032
637.541049
637.529350
638.578496
639.351837
639.592367
639.546964
640.508412
641.182362
641.318865
641.162030
641.998287
642.547726
627.173442
630.082666
631.576625
631.748596
630.792079
633.015258
634.170102
634.169909
633.125431
635.270787
636.374499
636.347034
635.289757
637.399581
638.481278
638.441132
637.381689
639.369157
640.340574
640.200313
639.047365
640.939621
641.879461
628.538717
630.020613
631.160928
631.625322
631.735929
632.953712
633.853937
634.148546
634.144562
635.273697
636.112764
636.368794
636.338169
637.435061
638.244003
638.470003
638.399908
639.405804
640.116745
640.245877
640.078486
640.981063
641.592637
628.659457
629.699493
630.692727
631.276719
631.692427
632.658025
633.473766
633.895931
634.185755
635.047015
635.787785
636.159758
636.413147
637.239334
637.942405
638.272220
638.471060
639.214926
639.827574
640.064403
640.165423
640.796318
641.270279
627.124511
628.658351
629.857020
630.367122
630.514164
631.805345
632.763716
633.093263
633.111015
634.270262
635.133384
635.399506
635.371974
636.492643
637.312932
637.534004
637.452770
638.484963
639.216165
639.350563
639.182710
640.110949
640.742117
624.284271
627.326436
628.951011
629.211224
628.300282
630.694714
631.969978
632.032633
631.018367
633.232761
634.389060
634.374375
633.302044
635.477112
636.589985
636.535971
635.432233
637.495767
638.514206
638.380181
637.211599
639.175180
640.163847
626.016974
627.563775
628.783328
629.317794
629.491311
630.811846
631.798622
632.152296
632.190303
633.368682
634.247284
634.523652
634.502288
635.630409
636.458777
636.685442
636.609741
637.650896
638.391846
638.534863
638.375049
639.311499
639.947648
626.418244
627.489194
628.528947
629.163916
629.633037
630.660036
631.532349
631.999032
632.324752
633.226028
633.999946
634.393345
634.660495
635.502464
636.218446
636.555139
636.760843
637.524555
638.157858
638.410648
638.526085
639.176479
639.662677
625.105782
626.650570
627.873674
628.417864
628.604449
629.924406
630.911285
631.263316
631.297773
632.495904
633.390143
633.676174
633.660645
634.785894
635.613475
635.840947
635.767356
636.813346
637.559960
637.708586
637.554768
638.498699
639.136210
622.452422
625.488181
627.121270
627.403944
626.529160
628.916916
630.193805
630.253133
629.219067
631.485063
632.672401
632.675413
631.617355
633.781496
634.892372
634.839476
633.738555
635.811948
636.840715
636.715016
635.551020
637.532479
638.526882
624.321905
625.864059
627.083094
627.622531
627.803480
629.116212
630.096579
630.443604
630.473803
631.666810
632.554334
632.833307
632.810636
633.928007
634.748785
634.971204
634.894322
635.938574
636.684131
636.831489
636.675376
637.619105
638.258550
624.854624
625.919321
626.950606
627.576877
628.035963
629.046395
629.904092
630.360153
630.677398
631.569202
632.330268
632.710829
632.965258
633.789921
634.491180
634.817242
635.016182
635.777095
636.409571
636.662227
636.777273
637.427125
637.913841
623.682709
625.216591
626.422456
626.946631
627.111188
628.398911
629.359024
629.694518
629.718332
630.884911
631.746317
632.007760
631.974245
633.070277
633.873606
634.083193
633.996442
635.034940
635.776190
635.921168
635.763857
636.698112
637.333029
621.192639
624.209455
625.813745
626.064240
625.159354
627.489850
628.722733
628.757106
627.716850
629.920626
631.058376
631.031594
629.962580
632.078612
633.155400
633.078470
631.957763
634.020996
635.040916
634.910944
633.750026
635.706474
636.691544
623.259018
624.773755
625.947300
626.432255
626.554266
627.797772
628.716289
629.015119
629.005923
630.141564
630.978349
631.221477
631.173135
632.253396
633.043168
633.242678
633.146797
634.173140
634.902240
635.037332
634.871837
635.797054
636.425204
624.052920
625.074497
626.036895
626.583427
626.958148
627.878737
628.654384
629.042718
629.301462
630.129055
630.837658
631.182724
631.410864
632.200398
632.872524
633.180163
633.363995
634.097525
634.703486
634.936868
635.037202
635.666362
636.136510
623.239468
624.700703
625.804283
626.222022
626.281523
627.452196
628.309606
628.567723
628.531165
629.614993
630.418061
630.651760
630.606314
631.656369
632.426930
632.627877
632.541763
633.531992
634.230612
634.350939
634.179677
635.082693
635.687888
621.248730
624.134739
625.587533
625.705997
624.688470
626.863652
627.972249
627.934120
626.864163
628.943749
630.008735
629.969450
628.929571
630.961427
631.993035
631.925210
630.851227
632.815181
633.767054
633.608502
632.436846
634.337216
635.273058
623.965424
625.276026
626.226938
626.556380
626.556532
627.614233
628.382507
628.613081
628.569234
629.585226
630.338252
630.577263
630.551575
631.555777
632.291583
632.506348
632.442002
633.381899
634.034436
634.150156
633.975782
634.806974
635.352238
625.783081
626.358364
626.948173
627.354414
627.691790
628.317834
628.881694
629.258950
629.581737
630.201208
630.772323
631.167770
631.510120
632.135369
632.700458
633.075386
633.377829
633.938917
634.416868
634.683299
634.856618
635.265052
635.552535
626.589611
626.923714
627.360363
627.769082
628.175580
628.676927
629.165732
629.587070
630.000553
630.513016
631.021094
631.467113
631.903666
632.428777
632.935771
633.363193
633.759610
634.219854
634.636935
634.949584
635.204453
635.488736
635.677677
632.704987
633.149763
633.700796
634.193271
634.669777
635.296611
635.892510
636.379436
636.838898
637.448817
638.031453
638.507849
638.955337
639.547637
640.105279
640.545088
640.939175
641.454706
641.916947
642.243211
642.499699
642.840389
643.070775
631.230476
632.135039
632.928194
633.381841
633.664370
634.546200
635.266563
635.656150
635.893498
636.739713
637.434953
637.807866
638.030507
638.855211
639.526010
639.867558
640.044600
640.785463
641.357721
641.590355
641.644372
642.238723
642.636512
627.073312
629.982329
631.475963
631.647645
630.691114
632.914942
634.071557
634.074211
633.033634
635.183967
636.293061
636.270782
635.218153
637.332090
638.417472
638.380468
637.323460
639.312452
640.284627
640.144681
638.992143
640.885351
641.825982
614.627170
626.871493
629.836266
629.041375
620.469859
630.413118
632.693847
631.633863
622.990291
632.772179
634.979303
633.892939
625.299605
634.971417
637.146610
636.082370
627.722757
637.029107
639.052344
637.889867
629.484311
638.717456
640.911764
624.892687
628.009403
629.688855
629.941891
629.018627
631.376314
632.627828
632.633330
631.562547
633.797412
634.968783
634.927395
633.831763
636.019070
637.155273
637.092361
635.988533
638.048203
639.073317
638.916400
637.734500
639.725096
640.751922
626.379331
628.019996
629.313449
629.856090
630.010345
631.344579
632.333378
632.648784
632.643555
633.840380
634.732247
634.983868
634.933575
636.088225
636.939145
637.150851
637.052860
638.115337
638.871672
638.995572
638.816563
639.793977
640.472966
623.327608
626.528641
628.278318
628.569300
627.647036
630.121690
631.449056
631.492261
630.435982
632.711742
633.909073
633.869068
632.751925
634.986893
636.141416
636.064438
634.918055
637.039517
638.098258
637.944419
636.743512
638.784234
639.840260
611.285897
623.851327
626.984949
626.243132
617.438836
627.848699
630.306552
629.309341
620.629726
630.553714
632.823056
631.718789
622.935229
632.846474
635.079290
633.964817
625.322850
634.950659
637.065140
635.892626
627.319018
636.788627
639.065348
622.169301
625.385045
627.157581
627.474465
626.580010
629.086453
630.444127
630.512302
629.476453
631.772624
632.986082
632.956140
631.844721
634.087292
635.249670
635.177599
634.036208
636.168295
637.238595
637.094507
635.902299
637.952920
639.015046
624.027003
625.704886
627.050001
627.645864
627.853643
629.256912
630.307163
630.667514
630.695184
631.938121
632.865963
633.138167
633.098941
634.271372
635.135440
635.351245
635.255567
636.344920
637.127000
637.268150
637.102070
638.105513
638.800615
621.255859
624.461961
626.237055
626.568794
625.702117
628.193688
629.544149
629.600816
628.537875
630.877246
632.115597
632.100541
631.003524
633.234812
634.392656
634.319418
633.178045
635.315769
636.391496
636.250852
635.058502
637.123138
638.189275
609.483453
621.993762
625.131558
624.429882
615.766371
626.066103
628.502805
627.469856
618.600203
628.745837
631.077332
630.006386
621.297135
631.137835
633.356935
632.238711
623.588572
633.235187
635.360423
634.189155
625.575908
635.108917
637.399733
620.481583
623.684915
625.456187
625.783860
624.912168
627.395596
628.738272
628.788697
627.720487
630.054494
631.286449
631.264974
630.161355
632.383966
633.534048
633.454933
632.309582
634.445170
635.519618
635.377686
634.183237
636.247587
637.315474
622.484468
624.154807
625.491893
626.081622
626.283095
627.665526
628.697270
629.043845
629.060346
630.294059
631.210364
631.472301
631.423774
632.574955
633.421047
633.623942
633.519623
634.605709
635.386711
635.527858
635.362015
636.364270
637.059531
619.876584
623.070388
624.829130
625.144887
624.265291
626.714372
628.033633
628.076209
627.017103
629.306919
630.507852
630.472504
629.371265
631.558638
632.685482
632.590801
631.432521
633.564060
634.635381
634.494713
633.309564
635.353374
636.412746
608.302524
620.783709
623.893182
623.170159
614.538692
624.717142
627.099796
626.058162
617.304255
627.261445
629.524786
628.437495
619.814223
629.508385
631.674757
630.525488
621.837824
631.489272
633.609369
632.446657
623.914305
633.343119
635.610865
619.517960
622.691177
624.416224
624.691944
623.769065
626.171802
627.447426
627.452305
626.359844
628.616399
629.791246
629.737753
628.622507
630.792661
631.904875
631.800123
630.632991
632.750386
633.807395
633.655304
632.460886
634.494101
635.545768
621.822706
623.444060
624.708058
625.216860
625.334488
626.620432
627.565343
627.844208
627.806435
628.966185
629.825369
630.054134
629.985937
631.094143
631.906950
632.092817
631.977955
633.028543
633.776731
633.895761
633.714634
634.690941
635.366644
619.646989
622.742817
624.386533
624.593851
623.617573
625.931832
627.141029
627.113458
626.023500
628.195126
629.326014
629.272079
628.192809
630.298955
631.382697
631.291368
630.174005
632.212710
633.221843
633.051018
631.854078
633.854975
634.879090
608.764673
620.981718
623.905016
623.053271
614.392675
624.317679
626.558652
625.478810
616.922171
626.521975
628.675310
627.611257
619.261024
628.625430
630.710383
629.615310
621.269082
630.521432
632.516963
631.322024
622.822991
632.137909
634.340504
620.678261
623.563919
625.015837
625.132388
624.111479
626.281441
627.383518
627.339024
626.264223
628.341467
629.406905
629.370098
628.333643
630.368955
631.403849
631.338871
630.266502
632.229616
633.177732
633.012844
631.832461
633.730881
634.670876
624.445778
625.327961
626.079837
626.478831
626.698836
627.517115
628.173866
628.503073
628.684216
629.472917
630.123348
630.465086
630.664700
631.451273
632.089764
632.407543
632.565582
633.285497
633.835789
634.046467
634.081329
634.666622
635.059672
625.712160
626.134905
626.644940
627.082675
627.495969
628.055993
628.584431
629.006158
629.404358
629.958305
630.494696
630.934552
631.351789
631.913844
632.445152
632.863384
633.238391
633.734032
634.175050
634.480128
634.718267
635.046920
635.271337
632.020353
632.438465
632.997505
633.531703
634.062984
634.695718
635.305144
635.824975
636.326108
636.930795
637.518911
638.022012
638.505476
639.085865
639.640697
640.098585
640.520819
641.019743
641.475908
641.818197
642.102254
642.426441
642.645956
630.826342
631.514450
632.250432
632.787105
633.246408
634.013209
634.702472
635.169332
635.568701
636.289455
636.946654
637.391125
637.769886
638.463219
639.086598
639.488440
639.809373
640.417786
640.940959
641.231594
641.427593
641.887421
642.218510
628.307621
629.789218
630.929232
631.393581
631.504517
632.723170
633.626510
633.926540
633.930747
635.072170
635.924792
636.193597
636.174025
637.280403
638.097936
638.331190
638.266396
639.274625
639.985583
640.113403
639.945389
640.850622
641.464712
624.761419
627.878008
629.557585
629.811157
628.888510
631.245720
632.497748
632.504913
631.437656
633.680685
634.861137
634.827999
633.739207
635.931897
637.073059
637.014429
635.913593
637.973508
638.997020
638.837294
637.653226
639.646366
640.675626
626.070440
627.726437
629.041523
629.601379
629.770738
631.106536
632.098146
632.414073
632.412076
633.619669
634.523770
634.783011
634.740401
635.900811
636.760901
636.979795
636.890009
637.951620
638.708398
638.831646
638.656605
639.641092
640.328750
626.138429
627.333455
628.493833
629.181283
629.669243
630.746157
631.651368
632.104788
632.410248
633.340468
634.139447
634.519475
634.770218
635.649952
636.399792
636.730171
636.921701
637.714320
638.370660
638.611551
638.718430
639.421095
639.961908
624.446943
626.164178
627.548273
628.161388
628.373108
629.791022
630.849583
631.206925
631.231303
632.471926
633.399857
633.666556
633.623820
634.809408
635.685023
635.901868
635.804280
636.899038
637.683836
637.819631
637.650484
638.664384
639.373334
621.443491
624.714296
626.548380
626.906498
626.041597
628.588126
629.977683
630.059089
629.030975
631.349422
632.581916
632.556712
631.447555
633.709000
634.888323
634.819601
633.679050
635.828105
636.913387
636.772776
635.584804
637.658111
638.741420
623.237993
624.970603
626.379328
627.020980
627.263562
628.715269
629.806082
630.190584
630.237317
631.497957
632.441243
632.717909
632.681816
633.874541
634.756829
634.978636
634.886989
635.992694
636.790268
636.937735
636.779055
637.803040
638.518184
623.685633
624.917233
626.132285
626.879028
627.428856
628.576509
629.546868
630.051603
630.397674
631.369745
632.201039
632.600703
632.864069
633.759271
634.521603
634.858881
635.058810
635.875740
636.558894
636.821735
636.947693
637.673752
638.229629
622.298379
624.028386
625.440874
626.093619
626.351355
627.804513
628.896984
629.281200
629.325278
630.604895
631.562387
631.847816
631.817390
633.006581
633.886435
634.107618
634.016924
635.126237
635.928427
636.080047
635.925147
636.957503
637.676729
619.548659
622.812576
624.656485
625.040367
624.215964
626.759774
628.153727
628.233959
627.187362
629.556029
630.817528
630.809006
629.714578
631.964055
633.137967
633.067735
631.928196
634.085449
635.180188
635.046762
633.861426
635.954636
637.047383
621.533278
623.260914
624.669916
625.318684
625.571171
627.016388
628.100608
628.477541
628.515085
629.788369
630.739346
631.018341
630.981157
632.162207
633.034559
633.249822
633.154848
634.261342
635.061721
635.212055
635.056030
636.088274
636.808254
622.159608
623.385518
624.593453
625.333428
625.874394
627.004061
627.956244
628.445852
628.778997
629.739076
630.557874
630.946123
631.197802
632.075020
632.820844
633.145558
633.336644
634.148287
634.828489
635.089906
635.215332
635.941018
636.497177
620.959715
622.680308
624.077706
624.712724
624.948966
626.365701
627.424347
627.783988
627.809896
629.054665
629.981393
630.245659
630.199564
631.358843
632.212723
632.414366
632.308659
633.407631
634.201864
634.348608
634.191110
635.213294
635.927705
618.424267
621.671044
623.488378
623.842323
622.987915
625.467890
626.808259
626.853552
625.791945
628.094180
629.308033
629.273637
628.171193
630.371321
631.509111
631.413335
630.252355
632.395877
633.478009
633.337818
632.155240
634.222047
635.302768
620.667003
622.367138
623.730568
624.324805
624.516372
625.885059
626.897272
627.215966
627.205739
628.416710
629.316459
629.561394
629.500014
630.642692
631.482156
631.673123
631.557377
632.641922
633.420525
633.553615
633.384403
634.395226
635.102052
621.628849
622.807967
623.942617
624.599314
625.051581
626.082886
626.942099
627.354238
627.621350
628.511124
629.273827
629.625740
629.850981
630.691267
631.406068
631.711403
631.885943
632.665452
633.311662
633.545799
633.648745
634.348668
634.886771
620.878835
622.517045
623.800912
624.321304
624.445609
625.734100
626.677034
626.949786
626.908978
628.063197
628.924560
629.158238
629.099155
630.209309
631.027903
631.220696
631.115218
632.160080
632.901468
633.012338
632.827921
633.810817
634.494937
618.954106
622.050246
623.693838
623.900570
622.922517
625.231132
626.431289
626.395113
625.298782
627.466738
628.598239
628.548309
627.474473
629.584984
630.673394
630.587274
629.473881
631.510905
632.513392
632.333629
631.126764
633.125511
634.153173
621.976923
623.437590
624.539431
624.953679
625.006859
626.166462
627.009022
627.252639
627.205049
628.283311
629.087483
629.327248
629.290067
630.347966
631.126269
631.334610
631.253348
632.241912
632.932289
633.040301
632.854701
633.753901
634.364006
624.110479
624.777367
625.473986
625.958196
626.356414
627.057536
627.679128
628.080580
628.418066
629.078751
629.686278
630.093422
630.442158
631.100764
631.694582
632.074566
632.378187
632.968364
633.471972
633.743456
633.922975
634.372379
634.697935
625.098490
625.495217
626.014284
626.494627
626.962625
627.526538
628.064989
628.515505
628.951210
629.495962
630.033447
630.495967
630.946054
631.495873
632.025111
632.462751
632.867701
633.348894
633.786059
634.109498
634.377096
634.689647
634.903114
631.315286
631.719408
632.286182
632.852499
633.423991
634.071237
634.697595
635.246044
635.778916
636.390327
636.989578
637.516634
638.026673
638.606388
639.162898
639.634793
640.074684
640.566643
641.019647
641.372040
641.671248
641.987439
642.199966
630.253969
630.847428
631.556640
632.143350
632.688070
633.424225
634.109205
634.625217
635.100971
635.784214
636.432775
636.923011
637.373706
638.021768
638.625557
639.061050
639.442652
640.000615
640.499757
640.819127
641.071595
641.478925
641.775541
628.268080
629.308048
630.302153
630.888379
631.306829
632.272286
633.090741
633.518746
633.819288
634.703905
635.470300
635.865507
636.138210
636.979931
637.697575
638.039953
638.247783
638.993142
639.602302
639.832244
639.927767
640.565924
641.046566
626.087032
627.727553
629.022675
629.569475
629.728916
631.058781
632.045056
632.359390
632.356111
633.576336
634.492338
634.764575
634.730990
635.896534
636.758267
636.980181
636.889964
637.949819
638.698641
638.810358
638.618863
639.608311
640.296643
625.975566
627.170934
628.332835
629.023112
629.513792
630.588843
631.492276
631.944687
632.251847
633.194107
634.006643
634.398537
634.658758
635.544855
636.300496
636.636207
636.831336
637.622276
638.273758
638.507406
638.608160
639.316104
639.861889
625.586675
626.585072
627.677763
628.446257
629.084267
630.076654
630.953117
631.487580
631.930274
632.769348
633.534059
633.989551
634.370680
635.148635
635.852835
636.247573
636.559977
637.250144
637.858968
638.160125
638.382428
638.975793
639.443246
624.271796
625.525965
626.760500
627.513220
628.060168
629.210001
630.178465
630.675382
631.014001
631.988057
632.823959
633.226122
633.492386
634.397257
635.167918
635.507850
635.707017
636.526472
637.207580
637.463530
637.583628
638.311527
638.871753
622.633683
624.409658
625.862741
626.535733
626.800753
628.285013
629.400633
629.796386
629.848051
631.135243
632.100674
632.389448
632.361349
633.569836
634.465102
634.691676
634.601142
635.722851
636.532163
636.683920
636.528349
637.565488
638.291449
623.012250
624.282752
625.543767
626.327503
626.908148
628.094378
629.097747
629.624600
629.987654
630.981314
631.831309
632.242666
632.515605
633.427389
634.204405
634.549684
634.755708
635.586952
636.282590
636.552608
636.685137
637.423228
637.989381
623.032649
624.068957
625.219779
626.052622
626.758630
627.826482
628.773989
629.367155
629.856890
630.735144
631.527883
632.000567
632.393946
633.186599
633.903759
634.308019
634.632817
635.347872
635.986318
636.314950
636.561709
637.176865
637.657662
622.056002
623.324036
624.587561
625.379552
625.971572
627.167320
628.180474
628.716939
629.088736
630.090615
630.945334
631.359096
631.633030
632.544331
633.320993
633.667074
633.875149
634.707955
635.406609
635.679938
635.816133
636.561770
637.132637
620.699411
622.472265
623.933992
624.626568
624.917077
626.421589
627.557858
627.972890
628.040696
629.344111
630.319008
630.612330
630.585946
631.793249
632.687950
632.916147
632.830256
633.955358
634.771567
634.930411
634.781152
635.833969
636.569397
621.300285
622.566265
623.826635
624.614883
625.201724
626.389633
627.394152
627.922502
628.286542
629.280888
630.128724
630.535924
630.803069
631.706770
632.476503
632.817034
633.020733
633.849767
634.545505
634.816768
634.951754
635.697434
636.268840
621.524369
622.556138
623.700709
624.527042
625.223805
626.274865
627.204287
627.781640
628.257078
629.120151
629.898486
630.358539
630.739323
631.515901
632.218244
632.611183
632.927407
633.634514
634.266860
634.591314
634.835855
635.451398
635.933164
620.756681
622.019098
623.270712
624.046989
624.617148
625.774654
626.748512
627.251788
627.594868
628.564928
629.393060
629.787510
630.044805
630.930213
631.683511
632.012179
632.206614
633.024923
633.710681
633.973894
634.102514
634.841912
635.409810
619.635311
621.398747
622.838955
623.503853
623.760046
625.200769
626.275006
626.639570
626.666181
627.920172
628.856514
629.125445
629.082115
630.252703
631.116271
631.322621
631.219861
632.323501
633.119577
633.262119
633.100226
634.139897
634.868144
620.529709
621.771649
622.989234
623.724536
624.249206
625.356446
626.280226
626.738617
627.042478
627.977715
628.778199
629.152577
629.393833
630.262805
631.001680
631.319189
631.502850
632.306286
632.975018
633.222500
633.337374
634.064603
634.624888
621.125654
622.111069
623.182209
623.924803
624.531083
625.479278
626.307090
626.796605
627.196742
627.989333
628.712001
629.134240
629.485813
630.227577
630.899740
631.271820
631.568816
632.244606
632.840838
633.133453
633.350503
633.939297
634.403577
620.839614
622.020196
623.155976
623.814381
624.268164
625.294611
626.143010
626.545619
626.806282
627.691289
628.454645
628.812046
629.044746
629.889524
630.609960
630.923227
631.105090
631.882073
632.518847
632.742931
632.838228
633.536674
634.075292
620.339853
621.963688
623.228569
623.737980
623.854838
625.129882
626.055314
626.316918
626.267770
627.417827
628.278024
628.516921
628.463076
629.578413
630.400666
630.599786
630.497318
631.542757
632.275404
632.376861
632.180439
633.154888
633.832895
622.002560
623.024094
623.984300
624.526597
624.893435
625.797384
626.549211
626.914785
627.156611
627.974490
628.685125
629.041315
629.284417
630.085866
630.770538
631.091938
631.286373
632.017230
632.610161
632.826976
632.912392
633.537387
634.009336
623.606843
624.180577
624.853028
625.390510
625.876513
626.545443
627.158703
627.604828
628.014060
628.632449
629.225526
629.672552
630.088473
630.702883
631.279519
631.695898
632.063307
632.606670
633.089795
633.394315
633.633928
634.029540
634.319065
624.464024
624.847720
625.376131
625.890284
626.399195
626.976008
627.527962
628.003098
628.466367
629.013279
629.557052
630.039197
630.512853
631.061534
631.593543
632.047232
632.472553
632.949870
633.387102
633.724104
634.009589
634.314650
634.520836
630.450202
630.897580
631.502922
632.089178
632.673820
633.360335
634.018362
634.579018
635.117252
635.761784
636.388168
636.923663
637.434435
638.039458
638.613771
639.085095
639.517842
640.028074
640.493078
640.840397
641.130459
641.467879
641.698451
629.187585
629.911707
630.699597
631.289971
631.802276
632.626337
633.365692
633.870699
634.303350
635.068927
635.769057
636.246986
636.652419
637.372913
638.016982
638.430542
638.759323
639.380941
639.912777
640.203555
640.399859
640.880279
641.228862
626.544603
628.078830
629.281615
629.800772
629.959666
631.245933
632.203288
632.534208
632.557436
633.760006
634.666528
634.969550
634.971949
636.113081
636.954596
637.195310
637.129624
638.159180
638.879758
638.995093
638.806061
639.756515
640.403982
622.846920
626.046235
627.801601
628.108722
627.215900
629.665317
630.978588
631.005904
629.920507
632.265492
633.514516
633.513752
632.431170
634.676495
635.847303
635.790099
634.666537
636.771370
637.809091
637.618442
636.355978
638.456377
639.541966
624.088813
625.807180
627.196623
627.820011
628.043851
629.454569
630.506544
630.857341
630.877746
632.151197
633.111932
633.405866
633.385192
634.582654
635.470085
635.699139
635.611507
636.699842
637.471662
637.586911
637.395225
638.429658
639.153658
624.072646
625.328404
626.566520
627.324439
627.876327
629.025912
629.993483
630.489926
630.830885
631.817986
632.668732
633.084132
633.361171
634.273357
635.050364
635.395969
635.598972
636.416946
637.093317
637.342052
637.456021
638.189241
638.754493
622.262853
624.063809
625.539116
626.226456
626.500007
627.999515
629.125171
629.523476
629.575100
630.884478
631.869969
632.172238
632.153282
633.373790
634.278238
634.508715
634.418154
635.549180
636.362755
636.513423
636.356007
637.400267
638.132064
619.118768
622.527606
624.471924
624.904017
624.083138
626.735084
628.198835
628.311781
627.274630
629.700602
631.003266
631.013071
629.918527
632.224368
633.434300
633.371693
632.214178
634.426834
635.552107
635.428307
634.244853
636.359292
637.468770
620.953156
622.772184
624.276030
624.996168
625.305280
626.844345
628.008100
628.439097
628.516968
629.845842
630.844307
631.154689
631.141924
632.369754
633.281004
633.517227
633.434086
634.578509
635.408924
635.576121
635.432975
636.487623
637.225107
621.413727
622.712794
624.013851
624.838701
625.460499
626.693866
627.740778
628.302988
628.695859
629.721161
630.596452
631.025527
631.312465
632.241120
633.032989
633.389247
633.605576
634.452711
635.163994
635.446017
635.589208
636.343452
636.920751
619.996191
621.803828
623.304903
624.030496
624.349826
625.902789
627.082312
627.531124
627.626865
628.955850
629.950746
630.257877
630.242325
631.472271
632.385872
632.626168
632.549081
633.690465
634.520119
634.686714
634.542240
635.608776
636.353704
617.190518
620.569878
622.512059
622.958792
622.159908
624.841710
626.337030
626.485400
625.489553
627.907734
629.203790
629.207776
628.105178
630.418019
631.633189
631.579610
630.440628
632.642128
633.766420
633.641497
632.448168
634.593927
635.719199
619.249908
621.055532
622.553694
623.276112
623.590831
625.135609
626.305924
626.746068
626.833128
628.153359
629.141107
629.441799
629.419769
630.642234
631.549264
631.784523
631.703200
632.839592
633.664774
633.827928
633.681450
634.748196
635.493849
619.924682
621.219191
622.514699
623.335029
623.950020
625.165039
626.192558
626.738995
627.117777
628.124150
628.982802
629.399145
629.674628
630.586793
631.364301
631.710903
631.920018
632.755334
633.456062
633.729850
633.867855
634.623743
635.203279
618.727773
620.537923
622.033894
622.752400
623.060607
624.563484
625.694243
626.104350
626.168565
627.462328
628.432421
628.726047
628.702525
629.899957
630.787303
631.011797
630.924509
632.044429
632.854653
633.005745
632.849675
633.911752
634.655124
616.163244
619.555549
621.489623
621.926628
621.128747
623.708936
625.122842
625.212484
624.176272
626.536445
627.796556
627.788469
626.696933
628.947278
630.122742
630.050419
628.907370
631.070263
632.163921
632.014766
630.800659
632.938363
634.059049
618.564373
620.353154
621.814679
622.492488
622.755284
624.205138
625.281907
625.643903
625.666716
626.923990
627.865630
628.139197
628.099804
629.279729
630.151661
630.364543
630.266334
631.370404
632.162016
632.295933
632.124986
633.173959
633.909347
619.658693
620.903044
622.123240
622.861615
623.388957
624.493164
625.408705
625.859919
626.159172
627.090792
627.892450
628.272487
628.521212
629.394620
630.138948
630.464047
630.654719
631.456162
632.116879
632.355906
632.464544
633.191042
633.751951
619.004531
620.710697
622.078602
622.678440
622.876660
624.237186
625.228380
625.531139
625.512659
626.711974
627.612621
627.870302
627.827495
628.975406
629.824573
630.032632
629.935470
631.012316
631.770411
631.882803
631.696887
632.708744
633.418216
617.154317
620.340930
622.071564
622.352004
621.434894
623.821749
625.067486
625.051849
623.956621
626.185995
627.360015
627.327317
626.249533
628.415329
629.537639
629.457625
628.324610
630.421592
631.448774
631.266104
630.039387
632.083695
633.142125
620.338056
621.856307
623.029205
623.510953
623.626104
624.848635
625.735573
626.006442
625.978782
627.098224
627.937859
628.199278
628.176471
629.268808
630.074258
630.295196
630.219604
631.239537
631.949051
632.061780
631.876849
632.801764
633.432756
622.602457
623.308303
624.061904
624.606365
625.062923
625.818700
626.483454
626.917066
627.282232
627.976078
628.614455
629.045709
629.415313
630.099733
630.716292
631.112431
631.430165
632.040935
632.560844
632.842517
633.031411
633.497999
633.837232
623.662540
624.090449
624.659017
625.194864
625.717920
626.332854
626.913899
627.398617
627.864421
628.439936
629.006339
629.493620
629.966085
630.538939
631.089051
631.543827
631.964720
632.463584
632.916468
633.252570
633.532371
633.859251
634.083153
629.565312
630.073424
630.721442
631.319162
631.901744
632.636609
633.329690
633.896509
634.427571
635.115847
635.772910
636.310288
636.808947
637.450048
638.047043
638.513232
638.928130
639.468608
639.951479
640.289833
640.559807
640.929653
641.184116
627.935136
628.921367
629.825993
630.388515
630.775032
631.774410
632.596366
633.059688
633.358105
634.295247
635.075114
635.509732
635.780108
636.660478
637.374204
637.737945
637.928630
638.700770
639.295064
639.529735
639.582919
640.225291
640.661858
623.486676
626.529469
628.163605
628.444853
627.569357
629.946083
631.216192
631.273135
630.241263
632.537770
633.759166
633.796678
632.770782
634.966797
636.105036
636.078222
635.003216
637.054719
638.055304
637.886423
636.657751
638.682763
639.702363
610.598677
623.148262
626.293651
625.595183
616.953336
627.214979
629.635357
628.587277
619.672768
629.887670
632.257392
631.218170
622.530332
632.409590
634.658328
633.579194
625.036373
634.573811
636.646086
635.386531
626.476642
636.280490
638.633602
620.854863
624.127730
625.973513
626.354536
625.525511
628.051764
629.430119
629.497472
628.442336
630.833255
632.121552
632.140139
631.070519
633.345113
634.541046
634.492473
633.375184
635.508264
636.572965
636.395580
635.145969
637.279220
638.392418
622.194753
623.975857
625.438967
626.125405
626.404215
627.890539
629.007389
629.404463
629.460851
630.775778
631.770757
632.085794
632.079846
633.303115
634.211202
634.449309
634.367537
635.487607
636.290082
636.429873
636.261867
637.311352
638.046985
618.873972
622.287268
624.238579
624.678423
623.864565
626.520755
627.987802
628.104137
627.072554
629.510177
630.826211
630.848497
629.764653
632.078994
633.295935
633.238931
632.085332
634.299172
635.423535
635.297234
634.111756
636.229053
637.341243
606.295584
619.408556
622.805338
622.201158
613.354135
624.108245
626.730565
625.766246
616.832363
627.201801
629.636705
628.589180
619.768717
629.830648
632.134888
631.011112
622.177473
632.088286
634.304357
633.156649
624.526478
634.151830
636.499330
617.518669
620.951952
622.933730
623.407696
622.630442
625.328987
626.836604
626.987382
625.983050
628.440256
629.768927
629.798824
628.720932
631.043736
632.268747
632.218473
631.073071
633.302017
634.444839
634.336580
633.166599
635.294365
636.412085
619.437893
621.270065
622.801171
623.555537
623.902150
625.482232
626.685813
627.153325
627.264457
628.617212
629.635297
629.961556
629.962555
631.206721
632.133057
632.382892
632.313516
633.468798
634.311030
634.488408
634.353759
635.423022
636.169694
616.578592
619.978419
621.949284
622.425716
621.656922
624.372886
625.900385
626.076171
625.104445
627.546954
628.865037
628.887297
627.800974
630.131540
631.362821
631.322135
630.194459
632.409413
633.546073
633.431107
632.245966
634.398987
635.528704
604.499676
617.448172
620.818518
620.222274
611.385588
622.184796
624.847714
623.939869
615.148815
625.408931
627.816400
626.751804
617.886764
627.992541
630.312553
629.214451
620.479919
630.300400
632.498664
631.330285
622.590956
632.346172
634.725690
615.840600
619.238159
621.206040
621.679645
620.906843
623.614127
625.132175
625.299512
624.319410
626.752266
628.062522
628.078356
626.986006
629.308906
630.533648
630.488316
629.356718
631.565576
632.696393
632.576668
631.388502
633.541869
634.672564
617.966397
619.792924
621.318512
622.070444
622.414394
623.972423
625.155145
625.608137
625.708001
627.037571
628.036690
628.350763
628.343027
629.568477
630.480011
630.721980
630.648371
631.787220
632.614665
632.779899
632.636197
633.709147
634.459423
615.325311
618.743849
620.718112
621.200112
620.450269
623.085465
624.552602
624.688555
623.692472
626.090207
627.382260
627.399284
626.329250
628.603640
629.800881
629.746141
628.618568
630.798448
631.908489
631.773108
630.571219
632.722592
633.852179
603.415323
616.474678
619.860892
619.295001
610.673991
621.155382
623.699379
622.734089
613.963382
624.101340
626.467481
625.418903
616.737637
626.608327
628.860917
627.751775
619.092391
628.790440
630.940825
629.739511
620.956646
630.723921
633.102592
615.218088
618.613889
620.552681
620.993695
620.198216
622.777705
624.188379
624.274694
623.236418
625.596026
626.858622
626.855541
625.769955
628.024937
629.205081
629.137765
627.998796
630.161747
631.252485
631.099672
629.882878
632.020573
633.141885
617.818920
619.588806
621.036017
621.707392
621.968067
623.404835
624.468430
624.823819
624.845521
626.094016
627.033448
627.313367
627.284696
628.462522
629.335283
629.554198
629.463367
630.563868
631.349073
631.479597
631.308141
632.348690
633.078893
615.808134
619.071450
620.899140
621.262120
620.416841
622.886220
624.204204
624.235545
623.176329
625.454443
626.668681
626.655384
625.590408
627.786185
628.933800
628.862008
627.734290
629.858716
630.914498
630.747268
629.535635
631.615535
632.703510
604.938331
617.485125
620.611374
619.897948
611.285164
621.434076
623.785620
622.736064
614.067866
623.907375
626.160816
625.113467
616.634238
626.226319
628.391914
627.282694
618.719008
628.263389
630.337057
629.127381
620.479905
630.004076
632.292856
617.323911
620.353558
621.961152
622.209886
621.299121
623.605398
624.805063
624.813262
623.764609
625.939695
627.080294
627.080093
626.055042
628.173068
629.265235
629.216367
628.130892
630.177515
631.174166
631.018159
629.827938
631.797184
632.789572
621.398777
622.367985
623.240162
623.758760
624.091106
625.020770
625.767313
626.160546
626.394718
627.252329
627.965176
628.351912
628.588755
629.428388
630.112561
630.458995
630.639988
631.404373
631.991266
632.223302
632.276747
632.902274
633.327550
622.828812
623.318224
623.930608
624.478870
625.000076
625.662346
626.277085
626.766823
627.224201
627.840015
628.433894
628.921078
629.380640
629.988381
630.560944
631.011400
631.416186
631.948060
632.422477
632.753861
633.017407
633.377754
633.625735
628.953521
629.417077
630.050649
630.672546
631.297121
632.025641
632.724796
633.323847
633.897954
634.576668
635.234503
635.797533
636.332012
636.957718
637.549675
638.035762
638.481665
639.004719
639.481474
639.838778
640.137501
640.482630
640.718068
627.659056
628.400974
629.218733
629.845622
630.398398
631.265593
632.046931
632.590479
633.059063
633.859877
634.592573
635.098544
635.527809
636.269314
636.931107
637.358991
637.700571
638.335732
638.880077
639.181030
639.386124
639.875279
640.229659
624.958968
626.514193
627.749916
628.307109
628.507273
629.838976
630.840009
631.209701
631.268778
632.508716
633.449887
633.781825
633.808217
634.971090
635.830516
636.084667
636.030931
637.075646
637.810300
637.936169
637.756002
638.717228
639.372211
621.192018
624.416041
626.207983
626.555304
625.704929
628.202739
629.561785
629.628467
628.578974
630.963877
632.249693
632.278811
631.220507
633.488629
634.677748
634.633312
633.520853
635.642971
636.696731
636.517390
635.264023
637.377540
638.472289
622.368279
624.112184
625.540896
626.208179
626.478078
627.938284
629.037179
629.429218
629.487826
630.801429
631.799344
632.124124
632.129003
633.349699
634.256151
634.499388
634.424733
635.530378
636.319147
636.447734
636.267506
637.315072
638.048027
622.285864
623.569412
624.850585
625.656591
626.258056
627.458520
628.474001
629.013027
629.393749
630.421624
631.310058
631.757074
632.060681
632.997010
633.794257
634.155690
634.373334
635.209135
635.903582
636.167586
636.294939
637.041557
637.615605
620.409400
622.243162
623.766960
624.506500
624.832354
626.384708
627.559283
628.000303
628.091752
629.443592
630.468077
630.802548
630.810589
632.056791
632.983111
633.230578
633.155480
634.305717
635.138884
635.306023
635.162852
636.221605
636.962799
617.209755
620.656467
622.653750
623.140901
622.374037
625.080904
626.594646
626.750022
625.751751
628.222099
629.565189
629.607560
628.540069
630.873398
632.106969
632.062508
630.921126
633.154681
634.300696
634.193773
633.024550
635.154725
636.274336
619.018965
620.872702
622.428049
623.203733
623.568390
625.163180
626.378120
626.853365
626.971793
628.343606
629.381647
629.724790
629.740093
630.995667
631.931627
632.188009
632.123211
633.288700
634.139818
634.324555
634.196683
635.266378
636.013371
619.465931
620.796926
622.147290
623.026910
623.704663
624.994758
626.094397
626.702630
627.137099
628.204099
629.117921
629.579355
629.894623
630.851498
631.669281
632.047453
632.283778
633.152262
633.884173
634.184087
634.343113
635.111951
635.698222
618.037000
619.877107
621.427267
622.206707
622.581383
624.192681
625.426673
625.922311
626.059238
627.429681
628.462989
628.801679
628.813770
630.073116
631.014169
631.277401
631.220836
632.384229
633.234665
633.418894
633.290006
634.371496
635.125536
615.227770
618.641624
620.633561
621.133333
620.388624
623.130354
624.681512
624.877039
623.921897
626.381936
627.716253
627.750914
626.674940
629.018497
630.262184
630.231723
629.112838
631.336858
632.481838
632.373694
631.194886
633.356218
634.491119
617.305433
619.142829
620.689150
621.464597
621.834271
623.437635
624.663081
625.150842
625.279785
626.641049
627.666130
627.997959
628.003715
629.255850
630.190510
630.448819
630.387838
631.545460
632.390145
632.569507
632.437413
633.518643
634.273464
618.006257
619.331107
620.673953
621.547301
622.217394
623.489791
624.571453
625.165268
625.586171
626.633022
627.528648
627.976688
628.280727
629.221745
630.025881
630.395040
630.624154
631.479400
632.198285
632.487312
632.639119
633.408841
633.997334
616.837003
618.679168
620.223661
620.995018
621.357376
622.917339
624.101794
624.558417
624.663872
625.998052
627.005135
627.330300
627.334976
628.561146
629.474629
629.720826
629.652520
630.791613
631.618991
631.783906
631.640401
632.716788
633.469779
614.309806
617.736513
619.720077
620.209034
619.463383
622.100533
623.567726
623.702716
622.706291
625.106846
626.403657
626.426175
625.361534
627.640578
628.841692
628.789918
627.664472
629.846297
630.956776
630.820439
629.617669
631.770759
632.901957
616.772602
618.592217
620.100281
620.828498
621.142439
622.646510
623.774805
624.181365
624.243670
625.539636
626.516449
626.819734
626.806708
628.013445
628.909307
629.141469
629.060053
630.182376
630.991316
631.139272
630.980964
632.044436
632.789699
617.935842
619.208034
620.471811
621.258184
621.833947
622.989469
623.955320
624.450292
624.788307
625.757084
626.592193
627.000390
627.274116
628.172625
628.939088
629.281538
629.487251
630.306865
630.986682
631.241644
631.364224
632.104950
632.675404
617.348818
619.082314
620.492354
621.137007
621.378139
622.787435
623.829879
624.175661
624.194529
625.430169
626.362871
626.646450
626.626265
627.798534
628.668620
628.891432
628.805990
629.901690
630.682051
630.812157
630.640735
631.667634
632.387254
615.567830
618.781835
620.553167
620.875621
619.997701
622.431188
623.726763
623.752030
622.691770
624.956822
626.161732
626.152802
625.095160
627.285373
628.428250
628.361619
627.238544
629.355340
630.406184
630.241610
629.028986
631.089217
632.158318
618.828868
620.370481
621.579876
622.101656
622.256838
623.523176
624.454376
624.763561
624.769756
625.922348
626.791183
627.076211
627.074076
628.188865
629.013949
629.249536
629.186730
630.225416
630.956095
631.086414
630.916046
631.855318
632.495627
621.158323
621.883627
622.669482
623.251749
623.747883
624.545005
625.250406
625.720577
626.118810
626.843827
627.510122
627.965236
628.356176
629.061605
629.697056
630.109121
630.441837
631.070423
631.609381
631.908062
632.111619
632.590971
632.938040
622.255093
622.700359
623.298749
623.870951
624.433015
625.087916
625.707728
626.228029
626.726354
627.332064
627.925742
628.436999
628.931069
629.524324
630.093019
630.564380
631.001279
631.517532
631.988390
632.341106
632.635447
632.974232
633.205147
628.312255
628.751056
629.376896
630.016103
630.668308
631.400557
632.109499
632.734033
633.337680
634.017486
634.679895
635.261861
635.818964
636.439839
637.031012
637.531286
637.996534
638.514327
638.991122
639.363308
639.679801
640.012514
640.235876
627.179489
627.812565
628.585258
629.246540
629.872493
630.696778
631.466536
632.058392
632.604196
633.358886
634.073707
634.620006
635.117809
635.808066
636.446632
636.908796
637.314063
637.900126
638.425102
638.764200
639.033496
639.460387
639.770602
625.064247
626.154724
627.220878
627.884061
628.383129
629.444000
630.351911
630.854775
631.222419
632.185640
633.024539
633.477553
633.796670
634.683268
635.436188
635.801484
636.028295
636.807821
637.447448
637.696628
637.806711
638.471419
638.971238
622.727169
624.432774
625.810149
626.436912
626.674590
628.110905
629.192712
629.581057
629.639666
630.949067
631.944309
632.275735
632.286682
633.501653
634.400088
634.641194
634.562722
635.666726
636.452126
636.582867
636.401550
637.427564
638.141035
622.490310
623.747057
624.995342
625.775066
626.356168
627.535109
628.534677
629.066644
629.445382
630.472122
631.362168
631.815205
632.124427
633.058751
633.852691
634.213455
634.430111
635.260009
635.947740
636.205969
636.326345
637.066001
637.634227
621.968690
623.032287
624.219455
625.087447
625.825120
626.922138
627.895566
628.512774
629.031756
629.954821
630.796797
631.314645
631.747160
632.574725
633.320418
633.745760
634.086024
634.814116
635.460015
635.790094
636.037569
636.661131
637.149402
620.505718
621.842373
623.186542
624.048228
624.699953
625.958992
627.026160
627.604307
628.016737
629.080852
629.997763
630.462760
630.779706
631.738857
632.555615
632.928884
633.157190
634.018357
634.739577
635.025960
635.171621
635.933106
636.516062
618.733422
620.615896
622.193465
622.981685
623.352488
624.952827
626.169644
626.642951
626.759566
628.147562
629.199710
629.551149
629.570410
630.840215
631.786400
632.047433
631.983947
633.154069
634.006964
634.188641
634.054974
635.132028
635.883964
619.084429
620.441580
621.818573
622.718139
623.410137
624.711462
625.818215
626.429575
626.868008
627.952529
628.884414
629.359349
629.684882
630.654931
631.483346
631.867792
632.108174
632.984585
633.722831
634.025834
634.186294
634.959131
635.548202
619.090292
620.201337
621.460115
622.406194
623.224720
624.409334
625.464083
626.147869
626.718697
627.682272
628.552339
629.087348
629.534620
630.385243
631.155326
631.602299
631.965484
632.724850
633.405450
633.768727
634.046114
634.693741
635.195473
618.085057
619.432018
620.803980
621.705978
622.406856
623.725346
624.851325
625.480938
625.933395
627.020852
627.951572
628.424246
628.748499
629.721985
630.555381
630.945466
631.191505
632.070971
632.812720
633.119780
633.285076
634.065354
634.658222
616.705603
618.570976
620.145677
620.944776
621.336136
622.972470
624.226870
624.734975
624.879159
626.272266
627.323745
627.672108
627.688963
628.966070
629.921613
630.193151
630.141070
631.317057
632.177354
632.366964
632.241176
633.333676
634.093940
617.360132
618.703244
620.069700
620.965947
621.660664
622.971835
624.090403
624.713082
625.158221
626.236964
627.159396
627.625047
627.942868
628.909343
629.736294
630.121108
630.362395
631.236472
631.972781
632.274970
632.436645
633.216198
633.809931
617.644779
618.746793
619.993871
620.928829
621.735781
622.905311
623.945203
624.616164
625.173636
626.118609
626.971013
627.492162
627.927335
628.763163
629.519843
629.956720
630.311235
631.059472
631.728963
632.082763
632.353876
633.000837
633.503873
616.925023
618.265199
619.623326
620.507502
621.184480
622.461436
623.545304
624.139486
624.561104
625.614033
626.517227
626.972361
627.282451
628.228118
629.035521
629.406405
629.636574
630.495132
631.215897
631.504286
631.654965
632.428769
633.020588
615.861364
617.717679
619.270193
620.040251
620.395001
621.959787
623.144786
623.596523
623.695141
625.035161
626.047245
626.373821
626.377281
627.611722
628.530080
628.775983
628.704232
629.849837
630.680432
630.843725
630.696327
631.777499
632.533822
616.897101
618.214314
619.534806
620.373941
621.000529
622.221324
623.249497
623.793846
624.172074
625.186442
626.058229
626.489598
626.780044
627.705743
628.494894
628.850574
629.066470
629.908404
630.611636
630.883854
631.020283
631.782035
632.366742
617.643109
618.692743
619.858660
620.701737
621.408326
622.462125
623.388511
623.961191
624.434544
625.301763
626.091489
626.567779
626.966733
627.761078
628.480033
628.887633
629.215385
629.929092
630.561960
630.883039
631.125282
631.745734
632.232527
617.492386
618.737790
619.966165
620.720289
621.267629
622.395353
623.338863
623.819491
624.147527
625.106694
625.934657
626.340151
626.613075
627.511694
628.278601
628.623191
628.830292
629.648518
630.326211
630.579821
630.698800
631.431498
631.994762
617.125065
618.819808
620.176376
620.775656
620.977330
622.351677
623.368529
623.701338
623.710008
624.937098
625.860819
626.141198
626.116762
627.292001
628.162513
628.389240
628.304745
629.397855
630.175076
630.304921
630.126996
631.141346
631.846837
618.957679
620.034720
621.074927
621.701693
622.152549
623.146923
623.983182
624.419002
624.722110
625.607763
626.377154
626.777008
627.056603
627.907663
628.635517
628.986998
629.206906
629.978572
630.612090
630.859513
630.969498
631.626860
632.121018
620.705115
621.321890
622.063008
622.679169
623.246863
623.999610
624.692029
625.207908
625.680083
626.360373
627.008796
627.501747
627.958484
628.616244
629.232157
629.680852
630.078547
630.658425
631.178551
631.514943
631.782184
632.204678
632.511516
621.642218
622.062965
622.653797
623.242883
623.831400
624.488670
625.117006
625.661279
626.187620
626.794009
627.391578
627.920523
628.436401
629.026110
629.595762
630.082765
630.540211
631.052453
631.524984
631.894149
632.208036
632.537532
632.758584
627.495936
627.972176
628.626417
629.273721
629.927743
630.690317
631.424316
632.056299
632.660813
633.367861
634.050614
634.634664
635.187015
635.828753
636.434717
636.932966
637.391205
637.929797
638.422627
638.794270
639.104169
639.456112
639.694741
626.173287
626.932398
627.773542
628.425506
629.006172
629.910571
630.729238
631.306274
631.804906
632.635714
633.394472
633.921467
634.367962
635.125678
635.800708
636.238220
636.589404
637.243937
637.808513
638.127038
638.345606
638.841088
639.198068
623.413180
625.000036
626.265997
626.846163
627.066453
628.446015
629.490599
629.894079
629.980109
631.255381
632.225638
632.578470
632.619902
633.800667
634.671965
634.928738
634.873544
635.950434
636.715297
636.865806
636.705393
637.669731
638.325317
619.556342
622.844567
624.677485
625.043213
624.189032
626.761987
628.173881
628.272968
627.239292
629.672768
630.992532
631.042039
629.992853
632.285271
633.485794
633.433104
632.288253
634.474770
635.572438
635.426105
634.205731
636.311787
637.403740
620.726981
622.508926
623.975246
624.671142
624.964829
626.475265
627.618725
628.044532
628.130381
629.481538
630.510702
630.857782
630.878817
632.119494
633.039288
633.285553
633.209472
634.348083
635.168011
635.321662
635.161662
636.214370
636.949549
620.604535
621.924400
623.247548
624.090987
624.727393
625.969853
627.024039
627.594740
628.004028
629.067998
629.987225
630.456850
630.778048
631.736556
632.551561
632.923880
633.150846
634.007969
634.724172
635.004953
635.144608
635.903351
636.484551
618.640668
620.538335
622.120949
622.906277
623.270336
624.864821
626.074950
626.541044
626.653022
628.050303
629.107988
629.462481
629.481612
630.760260
631.711738
631.973946
631.908840
633.079417
633.930038
634.105283
633.962870
635.044702
635.799948
615.310339
618.888111
620.968185
621.507045
620.774767
623.529901
625.077900
625.247381
624.239827
626.784517
628.169952
628.227304
627.148529
629.540257
630.809243
630.781065
629.643118
631.904488
633.067033
632.957900
631.762292
633.942425
635.085703
617.189955
619.109929
620.727172
621.551475
621.956232
623.593401
624.842771
625.340855
625.476229
626.894393
627.969869
628.335239
628.363672
629.655353
630.620775
630.895912
630.843884
632.029901
632.896961
633.087928
632.959807
634.053416
634.815071
617.662130
619.036007
620.435920
621.359569
622.076714
623.408724
624.544178
625.179139
625.637499
626.743969
627.693735
628.180628
628.515912
629.503552
630.348702
630.746287
630.997757
631.886708
632.636379
632.947938
633.115721
633.900621
634.496559
616.205797
618.100425
619.703191
620.523374
620.930901
622.589994
623.862091
624.380571
624.532072
625.951347
627.025561
627.388242
627.414055
628.711972
629.684072
629.965269
629.918941
631.109641
631.981880
632.178471
632.057260
633.158859
633.922281
613.329837
616.844475
618.901375
619.437685
618.707126
621.515033
623.108723
623.317888
622.345400
624.886834
626.271641
626.324374
625.236948
627.645173
628.927603
628.910866
627.784135
630.054314
631.226684
631.126894
629.938922
632.137570
633.287431
615.488500
617.377385
618.972472
619.785146
620.185592
621.837685
623.103425
623.616294
623.761605
625.172217
626.238046
626.593930
626.613661
627.904345
628.869632
629.145280
629.094098
630.279439
631.146174
631.337460
631.210915
632.311648
633.077371
616.236399
617.595005
618.977225
619.885296
620.588513
621.906439
623.029748
623.655366
624.103579
625.190356
626.121807
626.595559
626.920115
627.891712
628.722246
629.109062
629.351797
630.229799
630.968691
631.270827
631.431830
632.215971
632.813469
615.075245
616.959441
618.544322
619.344522
619.729567
621.344839
622.576879
623.065854
623.194586
624.573673
625.617431
625.965115
625.983832
627.245291
628.186127
628.446472
628.384953
629.552824
630.403039
630.579855
630.441342
631.536612
632.301170
612.528046
616.030911
618.062315
618.570391
617.815399
620.538763
622.063250
622.226252
621.231410
623.698594
625.036869
625.074707
624.000824
626.336215
627.569598
627.525167
626.383983
628.616560
629.756803
629.629299
628.416361
630.604990
631.753541
615.081877
616.941428
618.487080
619.241371
619.575598
621.133663
622.309736
622.749406
622.835211
624.174601
625.185351
625.507899
625.505882
626.745892
627.667304
627.911768
627.835726
628.986807
629.820039
629.981663
629.829869
630.913654
631.671415
616.308367
617.608475
618.905158
619.720287
620.324010
621.522132
622.530612
623.059853
623.426550
624.431726
625.296378
625.722893
626.010250
626.936248
627.726175
628.082726
628.299017
629.141071
629.843837
630.115167
630.249406
631.007655
631.589330
615.750165
617.520031
618.966157
619.638231
619.902190
621.354512
622.439659
622.816250
622.856520
624.133725
625.095645
625.389873
625.369993
626.580170
627.478804
627.714516
627.634525
628.756514
629.562978
629.708631
629.544150
630.596234
631.331046
613.971592
617.251309
619.066307
619.412446
618.541866
621.030444
622.370219
622.417883
621.353700
623.682820
624.920634
624.909583
623.813379
626.078441
627.261358
627.205034
626.071696
628.230447
629.311682
629.157052
627.930210
630.038148
631.130003
617.326621
618.901130
620.142910
620.690097
620.867105
622.172616
623.141616
623.478473
623.503859
624.694988
625.590467
625.884631
625.881734
627.032489
627.884999
628.134018
628.078045
629.142360
629.897748
630.043352
629.880187
630.844026
631.498911
619.721146
620.464323
621.274485
621.882062
622.404732
623.234762
623.973952
624.474118
624.898938
625.653165
626.343189
626.814374
627.218257
627.945611
628.601005
629.027955
629.373954
630.022108
630.581865
630.897889
631.115241
631.609958
631.966273
620.849379
621.307650
621.926941
622.523923
623.113471
623.799304
624.451075
625.001601
625.527869
626.160244
626.776833
627.306616
627.817209
628.428822
629.014952
629.501684
629.953692
630.487821
630.977723
631.347902
631.657113
632.008451
632.246574
626.650663
627.184464
627.874557
628.524173
629.166467
629.969807
630.732472
631.365019
631.956821
632.701827
633.408855
633.988597
634.523442
635.197097
635.822557
636.313390
636.752599
637.322954
637.836026
638.201143
638.492296
638.875528
639.136590
624.963029
625.984978
626.937139
627.550708
627.992663
629.067868
629.964358
630.494257
630.852064
631.849786
632.681957
633.158885
633.463937
634.377725
635.118776
635.502240
635.710496
636.521200
637.153476
637.420660
637.499668
638.153994
638.596096
620.378335
623.499639
625.196847
625.522523
624.672943
627.160547
628.519727
628.642611
627.657238
630.031522
631.312329
631.391301
630.392252
632.628866
633.792639
633.769234
632.673298
634.805087
635.865595
635.743548
634.558750
636.583229
637.603599
607.165161
619.989630
623.230952
622.554567
613.752506
624.317542
626.858838
625.868441
616.913200
627.297185
629.742248
628.740444
620.032853
630.000341
632.276126
631.162780
622.372662
632.219554
634.395867
633.206972
624.428641
634.149466
636.490562
617.556967
620.920109
622.842196
623.277807
622.481423
625.123180
626.592801
626.726274
625.718047
628.191094
629.543064
629.605782
628.565009
630.884311
632.108801
632.064800
630.927111
633.142586
634.269619
634.140426
632.935875
635.072649
636.189661
618.833334
620.688399
622.233185
622.992813
623.339587
624.911451
626.106127
626.566475
626.677601
628.066423
629.123554
629.483724
629.511707
630.781101
631.725652
631.986351
631.921968
633.085920
633.930622
634.102291
633.957172
635.031263
635.781257
615.307627
618.877931
620.947453
621.475590
620.733105
623.477653
625.017060
625.181167
624.171486
626.716714
628.104255
628.164807
627.089116
629.482154
630.751713
630.723896
629.585735
631.845556
633.005475
632.892794
631.693377
633.871603
635.014018
602.157753
615.843566
619.433175
618.927024
610.108633
620.998748
623.693598
622.740376
613.614287
624.304092
626.843088
625.811998
616.826520
627.146832
629.536064
628.440423
619.563500
629.580958
631.834918
630.667266
621.829095
631.709197
634.119987
613.833115
617.427645
619.533212
620.100736
619.398621
622.186378
623.764919
623.960290
622.973378
625.540155
626.946350
627.018246
625.952083
628.360181
629.645346
629.631286
628.506359
630.781720
631.957596
631.859688
630.673687
632.863994
634.013213
615.833921
617.752823
619.379439
620.219240
620.642869
622.308727
623.585850
624.108520
624.265642
625.700018
626.789757
627.166141
627.204283
628.511121
629.491121
629.778732
629.737983
630.935206
631.812783
632.012572
631.892123
632.994872
633.761393
612.895388
616.425766
618.502064
619.056476
618.342275
621.165688
622.772927
622.993511
622.032887
624.592004
625.994293
626.061616
624.986776
627.408470
628.702705
628.695127
627.576257
629.855927
631.036698
630.942916
629.759112
631.961929
633.114337
600.450282
613.832036
617.352940
616.818331
607.899731
618.942572
621.702595
620.804309
611.785229
622.402264
624.929488
623.885485
614.841580
625.230678
627.642212
626.559773
617.698023
627.720422
629.982928
628.818816
619.953065
629.886495
632.309358
612.184459
615.707262
617.774085
618.319721
617.597864
620.414425
622.016082
622.232261
621.266688
623.817003
625.210943
625.272010
624.191790
626.605915
627.892934
627.879623
626.755947
629.030196
630.205544
630.106588
628.917515
631.119604
632.274334
614.427955
616.323668
617.927038
618.748115
619.156685
620.808673
622.075650
622.592885
622.745300
624.156732
625.226996
625.591858
625.622622
626.910611
627.874211
628.150704
628.102018
629.287393
630.153975
630.344279
630.216559
631.319451
632.087873
611.785441
615.305186
617.362250
617.899621
617.177668
619.942207
621.507480
621.706339
620.743444
623.243647
624.610373
624.670157
623.614867
625.972511
627.225911
627.197264
626.070040
628.319716
629.476429
629.362610
628.160674
630.358885
631.512904
599.662733
613.048445
616.546882
616.001580
607.176185
618.016989
620.694076
619.771680
610.868467
621.274203
623.735891
622.704635
613.870830
623.987907
626.317861
625.210433
616.387103
626.318354
628.540524
627.346905
618.447021
628.381131
630.804370
611.821905
615.315066
617.331579
617.822958
617.050840
619.756938
621.265700
621.415784
620.410685
622.869619
624.201526
624.234973
623.158287
625.492651
626.725456
626.680716
625.539437
627.772278
628.912717
628.785097
627.571344
629.758572
630.905902
614.568713
616.396270
617.909559
618.639377
618.954948
620.479400
621.628437
622.051734
622.128180
623.450835
624.449113
624.765636
624.761703
625.996666
626.915806
627.162359
627.090655
628.237266
629.067960
629.230488
629.080133
630.156723
630.908811
612.602329
615.953195
617.855267
618.272705
617.464561
620.028999
621.434884
621.525560
620.494517
622.869487
624.143958
624.148930
623.062675
625.355606
626.562506
626.514186
625.386897
627.572949
628.682472
628.544052
627.332896
629.475206
630.594783
601.590854
614.417896
617.646250
616.972844
608.287978
618.634023
621.083578
620.064018
611.241617
621.354793
623.687536
622.613677
613.831738
623.798477
626.065802
624.967500
616.286171
626.009925
628.153880
626.950670
618.142485
627.892906
630.240233
614.313273
617.423670
619.098312
619.397455
618.522585
620.916221
622.193075
622.253963
621.228885
623.494799
624.690687
624.705770
623.657337
625.868614
627.017829
626.993441
625.911437
628.018339
629.065633
628.937735
627.748422
629.778782
630.801586
618.533933
619.539811
620.460950
621.031018
621.416673
622.413215
623.227308
623.679895
623.965536
624.882049
625.642238
626.061250
626.322445
627.207065
627.930368
628.305833
628.512211
629.316020
629.944083
630.210151
630.289599
630.946070
631.389261
620.027136
620.542580
621.197177
621.795956
622.373013
623.097485
623.775844
624.325488
624.838074
625.506604
626.145951
626.670362
627.163007
627.807108
628.413880
628.894692
629.329375
629.896556
630.408416
630.774148
631.066821
631.451646
631.713504
626.080306
626.565687
627.235612
627.902816
628.580117
629.369010
630.130579
630.789496
631.419063
632.148255
632.849635
633.449478
634.015779
634.670410
635.288324
635.797940
636.267788
636.818854
637.324162
637.707007
638.025797
638.383695
638.625256
624.742276
625.511978
626.370067
627.042336
627.646417
628.578119
629.425421
630.030096
630.554310
631.407825
632.185309
632.727866
633.188071
633.958761
634.645736
635.094367
635.457082
636.124875
636.702978
637.033594
637.261641
637.763311
638.123283
621.955097
623.555425
624.840575
625.441506
625.685029
627.093669
628.168584
628.600505
628.712569
630.011560
631.000872
631.368959
631.423712
632.617852
633.501287
633.768786
633.724843
634.816497
635.596692
635.760713
635.610707
636.581540
637.240188
618.068596
621.373251
623.227432
623.614257
622.782737
625.386385
626.829657
626.957105
625.948906
628.407019
629.746574
629.811386
628.775343
631.082016
632.295370
632.253417
631.119576
633.322433
634.436905
634.305094
633.095820
635.208595
636.303721
619.219882
621.016838
622.504265
623.222386
623.540097
625.079823
626.253172
626.706424
626.817269
628.192301
629.241447
629.604393
629.639439
630.894952
631.828701
632.087271
632.023687
633.178148
634.014154
634.181689
634.032423
635.092230
635.830977
619.078330
620.412492
621.756954
622.623834
623.285266
624.555533
625.637561
626.234024
626.666998
627.754205
628.693734
629.179573
629.515431
630.489944
631.320585
631.706994
631.947687
632.820146
633.551226
633.844540
633.994037
634.760248
635.345576
617.091153
619.004641
620.610182
621.420197
621.809726
623.431215
624.667452
625.157006
625.289330
626.710025
627.790316
628.161330
628.195281
629.491839
630.460987
630.738583
630.687660
631.873591
632.738305
632.924652
632.790898
633.880747
634.640864
613.738128
617.333927
619.438623
620.003007
619.296241
622.078123
623.651208
623.842535
622.853944
625.423047
626.832071
626.906296
625.842348
628.254028
629.542270
629.530037
628.406051
630.683015
631.859196
631.759953
630.571743
632.760448
633.909244
615.606650
617.542779
619.183590
620.033270
620.463707
622.127155
623.401336
623.921826
624.078756
625.521201
626.619386
627.003335
627.048733
628.360031
629.344223
629.635267
629.597394
630.798159
631.678090
631.878555
631.757697
632.859041
633.625929
616.070503
617.459260
618.881728
619.830270
620.572947
621.931105
623.091443
623.749311
624.230366
625.361788
626.335432
626.843091
627.197294
628.204243
629.067189
629.479903
629.745067
630.648191
631.410258
631.730893
631.905373
632.697449
633.298707
614.605339
616.515653
618.141264
618.985988
619.418576
621.104123
622.401319
622.942523
623.116774
624.562710
625.662802
626.048068
626.093948
627.411394
628.400597
628.695687
628.661934
629.867003
630.751728
630.956711
630.840130
631.949098
632.719619
611.725165
615.256895
617.337044
617.897340
617.191088
620.026010
621.645216
621.876825
620.926546
623.496490
624.908889
624.985253
623.918311
626.346575
627.645888
627.642092
626.526832
628.812194
629.997717
629.906335
628.722621
630.929273
632.086640
613.894619
615.797962
617.414115
618.249695
618.674339
620.353189
621.645063
622.181876
622.351014
623.789215
624.881955
625.261521
625.302202
626.612742
627.594978
627.884223
627.845511
629.045542
629.925581
630.126536
630.006888
631.115156
631.886354
614.658995
616.029652
617.430469
618.359803
619.086598
620.431468
621.582009
622.233231
622.706511
623.819898
624.776927
625.273474
625.618656
626.610059
627.457867
627.859043
628.115149
629.007932
629.760660
630.073803
630.243271
631.034801
631.636970
613.515331
615.410771
617.012726
617.832364
618.239727
619.882856
621.143569
621.659230
621.813343
623.218600
624.286733
624.655613
624.693678
625.975169
626.933667
627.208539
627.160575
628.344217
629.209575
629.398792
629.269943
630.373125
631.142295
610.988328
614.502613
616.550458
617.076639
616.342650
619.094985
620.649213
620.839292
619.869479
622.362578
623.724025
623.781078
622.724531
625.080019
626.331180
626.300993
625.173065
627.422800
628.579833
628.466223
627.264092
629.461602
630.615116
613.569750
615.439652
617.001289
617.774292
618.130628
619.716574
620.921515
621.388275
621.499386
622.863336
623.895483
624.235919
624.250375
625.508459
626.446456
626.705070
626.642969
627.811237
628.662155
628.839358
628.700148
629.793513
630.556360
614.825229
616.135274
617.448146
618.283074
618.910117
620.135281
621.171362
621.727265
622.119284
623.147793
624.031791
624.474415
624.776776
625.718803
626.523849
626.893948
627.124290
627.983839
628.705541
628.994402
629.143189
629.912047
630.499019
614.293959
616.074347
617.537393
618.230059
618.518085
619.997267
621.108831
621.511290
621.576579
622.876373
623.855534
624.163573
624.156602
625.381456
626.294080
626.542255
626.475635
627.615972
628.443068
628.608087
628.459806
629.523803
630.264274
612.541173
615.832046
617.664195
618.030670
617.183549
619.698760
621.064162
621.136620
620.096318
622.447642
623.701719
623.703040
622.618147
624.897423
626.093796
626.049101
624.928297
627.106124
628.208827
628.074108
626.863776
628.984488
630.082380
615.923920
617.508121
618.765678
619.332242
619.531669
620.862157
621.855943
622.216889
622.265280
623.477336
624.389098
624.696205
624.705221
625.869416
626.734973
626.996065
626.953337
628.035575
628.811045
628.975653
628.828477
629.804151
630.464744
618.341146
619.092522
619.916916
620.542767
621.086773
621.940245
622.703263
623.226818
623.673860
624.448079
625.154637
625.639745
626.056478
626.797040
627.465432
627.905122
628.264968
628.929791
629.507749
629.841184
630.073296
630.578616
630.940158
619.481908
619.947585
620.580199
621.194735
621.804895
622.513315
623.188312
623.761732
624.309697
624.961634
625.594986
626.139312
626.663331
627.288205
627.887429
628.387290
628.853392
629.403477
629.910382
630.296828
630.619839
630.981014
631.224074
625.481958
625.939939
626.597750
627.276685
627.975151
628.760358
629.524695
630.203023
630.856676
631.581003
632.280839
632.894497
633.479690
634.126860
634.742368
635.265473
635.753889
636.296954
636.798978
637.193643
637.527864
637.872350
638.101487
624.313827
624.970586
625.778640
626.480159
627.151938
628.032033
628.860026
629.507151
630.103854
630.904695
631.657305
632.234611
632.759684
633.476634
634.139550
634.623607
635.051332
635.664903
636.217893
636.581678
636.870125
637.309201
637.625242
622.133041
623.257809
624.366077
625.069441
625.611435
626.734575
627.705962
628.265589
628.683992
629.697043
630.575039
631.057929
631.402477
632.317465
633.095283
633.480448
633.727248
634.539388
635.212361
635.490061
635.621794
636.299037
636.804621
619.720753
621.474950
622.901664
623.567673
623.841850
625.349349
626.499191
626.943450
627.048781
628.413056
629.450217
629.811030
629.844978
631.092093
632.017236
632.276478
632.213628
633.357380
634.181292
634.343670
634.186362
635.224765
635.943952
619.456098
620.751011
622.046023
622.869303
623.495153
624.737023
625.799252
626.385790
626.813031
627.890188
628.821423
629.305512
629.641335
630.607137
631.429666
631.813222
632.052089
632.916882
633.639668
633.927253
634.069983
634.823699
635.398953
618.900906
619.998240
621.231693
622.147213
622.934291
624.088730
625.119009
625.787340
626.353430
627.324731
628.207415
628.756692
629.217279
630.078443
630.856384
631.309093
631.675468
632.435739
633.112925
633.468568
633.735712
634.374990
634.872124
617.384886
618.761394
620.156988
621.069710
621.772130
623.086864
624.206845
624.830693
625.284986
626.399462
627.358872
627.854061
628.197051
629.195778
630.050289
630.453659
630.708332
631.602348
632.353282
632.661313
632.822739
633.602794
634.197293
615.554463
617.488664
619.124222
619.965654
620.386209
622.042989
623.310428
623.823986
623.974888
625.419555
626.517891
626.898456
626.938971
628.257335
629.246625
629.538476
629.498614
630.704576
631.587064
631.786824
631.663530
632.763444
633.529690
615.894785
617.292503
618.722397
619.674720
620.418144
621.773611
622.930155
623.584099
624.063036
625.199614
626.177966
626.688019
627.044110
628.057207
628.925693
629.341462
629.608376
630.516595
631.282224
631.603814
631.777603
632.568758
633.170011
615.889360
617.035336
618.343337
619.340821
620.210725
621.448922
622.553668
623.281650
623.896062
624.911735
625.831032
626.407135
626.891125
627.781974
628.588733
629.065344
629.454824
630.244352
630.951487
631.333585
631.625064
632.288884
632.801696
614.861181
616.247432
617.670409
618.622818
619.373129
620.746843
621.923516
622.595752
623.089694
624.234830
625.220479
625.738512
626.101704
627.116004
627.984283
628.400347
628.668793
629.580616
630.350403
630.675520
630.852797
631.650743
632.256186
613.461922
615.376391
617.005517
617.853427
618.290241
619.985446
621.291956
621.839886
622.019132
623.479009
624.591341
624.987153
625.042108
626.362802
627.353009
627.646801
627.610845
628.824845
629.716140
629.923053
629.805777
630.920027
631.694948
614.150215
615.529798
616.943326
617.886363
618.628586
619.995849
621.167548
621.835578
622.324479
623.462681
624.442107
624.955378
625.313990
626.321893
627.183319
627.593433
627.856828
628.763797
629.529426
629.851407
630.026649
630.823940
631.429515
614.475053
615.604996
616.892049
617.869927
618.723496
619.949122
621.044863
621.766303
622.372502
623.372544
624.277537
624.844029
625.319619
626.196490
626.988505
627.453241
627.833218
628.612852
629.311660
629.687876
629.975947
630.638888
631.151880
613.789549
615.156536
616.551197
617.473078
618.191963
619.529004
620.673207
621.320568
621.791306
622.898787
623.851829
624.347881
624.694139
625.683063
626.527570
626.926425
627.181430
628.074298
628.827426
629.140861
629.310309
630.101189
630.703079
612.761470
614.648157
616.236496
617.039410
617.428510
619.060456
620.310103
620.815504
620.960352
622.356743
623.416753
623.778566
623.810208
625.092034
626.049298
626.321622
626.270957
627.456713
628.324232
628.515300
628.387701
629.488947
630.256545
613.859458
615.201298
616.555743
617.430871
618.098816
619.379648
620.468541
621.067119
621.494666
622.560283
623.475683
623.941178
624.261970
625.227091
626.051275
626.434095
626.675383
627.554174
628.294628
628.598012
628.758785
629.540713
630.136335
614.667518
615.739516
616.939502
617.822020
618.574576
619.684530
620.667553
621.293664
621.817463
622.732713
623.561472
624.069065
624.496932
625.324981
626.075102
626.508793
626.862939
627.612807
628.284749
628.640874
628.911677
629.554016
630.051878
614.569623
615.839823
617.104444
617.899794
618.494515
619.678434
620.675773
621.207726
621.585279
622.592026
623.454614
623.886186
624.182910
625.113176
625.909048
626.276676
626.507299
627.364394
628.085332
628.377552
628.527756
629.285904
629.861383
614.250390
615.974326
617.368632
618.007919
618.253515
619.685813
620.755421
621.136367
621.189784
622.466329
623.423479
623.726081
623.719603
624.928126
625.827307
626.074151
626.008306
627.144760
627.968128
628.137065
627.988904
629.032636
629.752038
616.146481
617.246247
618.320039
618.985434
619.480115
620.526455
621.413110
621.896483
622.244638
623.174386
623.976959
624.401621
624.703339
625.583429
626.338274
626.712190
626.955630
627.765040
628.440204
628.725155
628.865699
629.548155
630.054557
617.945439
618.579878
619.350422
620.003290
620.613523
621.413845
622.154286
622.716831
623.233358
623.954463
624.636358
625.157031
625.639253
626.324291
626.966601
627.440108
627.864361
628.477828
629.034572
629.405301
629.701337
630.145184
630.462617
618.910354
619.346474
619.964486
620.588910
621.218743
621.921481
622.596464
623.186554
623.756371
624.402285
625.033726
625.591975
626.134932
626.751666
627.347765
627.860767
628.345855
628.889776
629.396023
629.797151
630.138026
630.486936
630.717759
624.712392
625.206683
625.889489
626.570860
627.264101
628.072684
628.855088
629.534085
630.182417
630.928321
631.642897
632.254000
632.831238
633.497765
634.127397
634.648089
635.128526
635.689980
636.204683
636.595331
636.920183
637.282534
637.526443
623.353639
624.137823
625.012064
625.698149
626.316328
627.270717
628.141300
628.766755
629.309736
630.181808
630.972469
631.525013
631.994772
632.778647
633.478384
633.938313
634.311471
634.990457
635.578545
635.917025
636.150950
636.657676
637.020424
620.519321
622.152020
623.461343
624.073555
624.322393
625.763996
626.868022
627.320445
627.447360
628.771415
629.775240
630.150455
630.209818
631.422184
632.321392
632.600513
632.565793
633.671180
634.462769
634.634434
634.489022
635.466876
636.129431
616.560461
619.937513
621.827082
622.218711
621.365941
624.029273
625.509738
625.653555
624.642703
627.143019
628.502151
628.570562
627.525840
629.864653
631.099057
631.068861
629.939747
632.162589
633.290651
633.165704
631.956699
634.081433
635.182236
617.763534
619.592363
621.102984
621.831076
622.152761
623.724438
624.925385
625.396518
625.518863
626.918179
627.982752
628.352490
628.391506
629.666723
630.618561
630.890554
630.837579
632.007657
632.856504
633.032435
632.888141
633.955384
634.698348
617.650657
618.998270
620.356837
621.234626
621.907107
623.198840
624.302089
624.915373
625.362358
626.467763
627.420059
627.912620
628.254666
629.246504
630.094838
630.495222
630.747721
631.636100
632.380813
632.683656
632.839669
633.611898
634.200706
615.671027
617.591551
619.206424
620.025154
620.423973
622.065640
623.320579
623.823412
623.964728
625.405935
626.499170
626.872964
626.905980
628.226979
629.217374
629.507569
629.463774
630.671577
631.553463
631.750368
631.622947
632.719243
633.483051
612.314485
615.915434
618.027315
618.597143
617.891609
620.699783
622.291531
622.490782
621.496825
624.099706
625.524936
625.595782
624.508991
626.967741
628.283644
628.279788
627.146587
629.461735
630.660695
630.572483
629.388384
631.585673
632.738960
614.174269
616.115903
617.764895
618.623069
619.062593
620.744373
622.034942
622.566855
622.732203
624.196138
625.309643
625.699633
625.746547
627.082080
628.085799
628.387165
628.354416
629.576285
630.472712
630.682551
630.566761
631.674261
632.445133
614.625300
616.021994
617.454997
618.414423
619.168940
620.543296
621.719037
622.389562
622.883063
624.034853
625.026644
625.548362
625.914794
626.936916
627.812620
628.233613
628.505627
629.424361
630.199493
630.527267
630.705320
631.503289
632.109081
613.141483
615.066534
616.706502
617.563046
618.006528
619.709762
621.022191
621.573493
621.755892
623.229999
624.354876
624.761170
624.825917
626.153281
627.149068
627.445816
627.411001
628.636268
629.535722
629.745761
629.628376
630.746462
631.524048
610.237483
613.798481
615.897493
616.468782
615.767529
618.626231
620.261417
620.497319
619.536921
622.155466
623.601860
623.705698
622.666796
625.097019
626.397359
626.386263
625.248639
627.573984
628.780415
628.692385
627.498409
629.724149
630.891972
612.432176
614.349667
615.979372
616.826024
617.261253
618.958457
620.266686
620.814771
620.992968
622.460343
623.579894
623.982742
624.044091
625.365072
626.353702
626.644390
626.604565
627.824734
628.720050
628.927332
628.808391
629.925822
630.703265
613.218250
614.595148
616.004383
616.942543
617.680025
619.043084
620.212135
620.879636
621.368850
622.503744
623.481602
623.996450
624.357858
625.364815
626.224337
626.633282
626.896405
627.803935
628.570141
628.892445
629.067744
629.864610
630.470127
612.094432
613.991095
615.596780
616.420284
616.832722
618.499494
619.783038
620.317970
620.489575
621.914012
622.999076
623.380511
623.427989
624.731851
625.706845
625.991688
625.951035
627.152086
628.033400
628.235334
628.116328
629.222647
629.993240
609.589441
613.099385
615.147042
615.670682
614.926486
617.718066
619.300984
619.511963
618.558733
621.071181
622.446710
622.508945
621.444833
623.838306
625.111417
625.090544
623.962644
626.239494
627.417257
627.320562
626.134590
628.331026
629.484116
612.181638
614.051634
615.616208
616.393380
616.756128
618.366545
619.594325
620.081091
620.210468
621.591607
622.636806
622.986248
623.007457
624.286498
625.240974
625.510355
625.456918
626.644304
627.513837
627.707304
627.581175
628.678591
629.442397
613.451775
614.764238
616.083127
616.927678
617.569152
618.814727
619.868968
620.443656
620.855359
621.900239
622.795483
623.248879
623.562679
624.517103
625.333156
625.712467
625.952727
626.830001
627.570574
627.876652
628.039087
628.814317
629.402675
612.937967
614.721056
616.191586
616.896572
617.203164
618.705569
619.831495
620.251920
620.339482
621.655795
622.642498
622.961669
622.969434
624.198789
625.116067
625.368299
625.306361
626.469221
627.319136
627.504453
627.372509
628.443735
629.184845
611.203342
614.495107
616.334024
616.710678
615.874602
618.422138
619.803188
619.893144
618.874134
621.243332
622.504957
622.520858
621.461671
623.732080
624.926260
624.878535
623.747380
625.961910
627.092821
626.980560
625.788403
627.915806
629.013753
614.595969
616.183098
617.448097
618.025986
618.240588
619.592597
620.602063
620.979799
621.047062
622.274628
623.196257
623.515861
623.539855
624.707387
625.576482
625.841017
625.802469
626.906037
627.702795
627.886070
627.753823
628.736446
629.398064
617.020946
617.776050
618.608192
619.245496
619.804448
620.674796
621.453003
621.992472
622.456119
623.244677
623.962540
624.459300
624.887858
625.637025
626.313481
626.761390
627.130861
627.810693
628.404504
628.752467
628.996220
629.507905
629.871286
618.166066
618.635641
619.275954
619.901602
620.525708
621.249417
621.939501
622.528336
623.091711
623.757563
624.403001
624.959000
625.494420
626.129640
626.738858
627.248870
627.726025
628.289089
628.809329
629.207996
629.540764
629.907782
630.153050
623.925465
624.476162
625.190925
625.868235
626.541778
627.383540
628.186385
628.857341
629.484853
630.262753
630.997036
631.600312
632.157682
632.855619
633.504997
634.018475
634.479237
635.070607
635.602546
635.983271
636.286482
636.678514
636.944169
622.197048
623.248082
624.231180
624.871341
625.339559
626.460103
627.401344
627.970159
628.361902
629.396800
630.257065
630.755459
631.079879
632.021137
632.788258
633.194707
633.423941
634.257535
634.909950
635.192895
635.283429
635.947958
636.395507
617.499448
620.703467
622.449822
622.794458
621.939098
624.506644
625.923995
626.082750
625.112696
627.546233
628.860567
628.955011
627.958546
630.239841
631.436830
631.436442
630.355944
632.518650
633.602690
633.495679
632.317424
634.358541
635.387015
603.951762
617.110479
620.439068
619.755769
610.752154
621.593431
624.222702
623.251978
614.184895
624.754879
627.252149
626.252386
617.449713
627.560687
629.886787
628.793993
619.980837
629.900235
632.107218
630.929618
622.124339
631.896655
634.251903
614.633216
618.078493
620.048410
620.501029
619.696755
622.417008
623.942551
624.107980
623.110123
625.641229
627.027461
627.104493
626.064943
628.431590
629.693131
629.674996
628.554859
630.804622
631.957874
631.845195
630.648014
632.802403
633.928253
615.981851
617.864868
619.437849
620.219537
620.587207
622.203226
623.439494
623.931832
624.067713
625.494083
626.578770
626.954165
626.994102
628.299939
629.279484
629.567243
629.524756
630.720993
631.592734
631.783285
631.650920
632.737518
633.494607
612.466747
616.051822
618.141021
618.687119
617.959568
620.749260
622.326224
622.514351
621.511606
624.105859
625.524021
625.590439
624.501090
626.956574
628.270202
628.265340
627.131060
629.443267
630.638356
630.546141
629.357888
631.550614
632.700895
599.305910
613.003550
616.608940
616.110470
607.249668
618.239072
620.975461
620.028919
610.807490
621.646853
624.229120
623.179701
614.015239
624.564821
627.022799
625.934291
616.941607
627.131223
629.439962
628.292930
619.449277
629.360257
631.781815
610.963491
614.570188
616.693681
617.279061
616.591849
619.421602
621.033940
621.250712
620.271686
622.889392
624.328555
624.411565
623.336119
625.806588
627.133463
627.139017
626.014781
628.341235
629.550704
629.470654
628.293103
630.497279
631.654944
612.939131
614.875104
616.523901
617.386609
617.834367
619.534080
620.842581
621.390392
621.570146
623.046235
624.172625
624.577288
624.639637
625.978586
626.985782
627.291369
627.263517
628.493428
629.396537
629.609892
629.495665
630.610841
631.386710
609.956668
613.524029
615.630687
616.209002
615.513808
618.377107
620.015831
620.254645
619.297907
621.923592
623.377098
623.486845
622.453947
624.892863
626.202156
626.198648
625.067402
627.399568
628.610971
628.525691
627.333126
629.559922
630.728534
597.395581
610.905304
614.471297
613.955904
605.010908
616.139333
618.934915
618.033265
608.879124
619.705877
622.312982
621.328518
612.383359
622.735241
625.146488
624.039405
615.013577
625.237569
627.553606
626.390098
617.443963
627.473907
629.925008
609.248222
612.806907
614.902600
615.470726
614.767225
617.624936
619.260284
619.497218
618.537933
621.156954
622.605663
622.713198
621.678225
624.110545
625.412373
625.402816
624.266745
626.593400
627.800481
627.712544
626.518565
628.744614
629.912910
611.541348
613.450780
615.072383
615.912413
616.342423
618.032330
619.336587
619.886136
620.069116
621.524248
622.636058
623.037095
623.099758
624.420265
625.409494
625.703511
625.668751
626.884912
627.777724
627.985385
627.868498
628.982186
629.757381
608.939323
612.460926
614.527141
615.072657
614.353124
617.174166
618.786321
619.023156
618.093906
620.633760
622.034968
622.118564
621.072774
623.485035
624.774710
624.766835
623.649839
625.939146
627.127487
627.038302
625.857804
628.059541
629.216095
596.879223
610.238069
613.735696
613.177417
604.242272
615.251848
617.995480
617.113836
608.233620
618.688433
621.179897
620.150012
611.207897
621.495001
623.880005
622.787662
613.912810
623.949684
626.217568
625.059257
616.217061
626.122101
628.541902
609.040497
612.533260
614.557058
615.056288
614.287818
617.051457
618.607408
618.796752
617.826378
620.321502
621.681844
621.733557
620.662219
623.048788
624.317582
624.294767
623.165910
625.441178
626.617690
626.520581
625.333601
627.525780
628.674967
611.815295
613.648360
615.174299
615.922280
616.262604
617.828099
619.015120
619.475518
619.589082
620.945506
621.970381
622.311504
622.332218
623.594120
624.537421
624.803832
624.751215
625.933052
626.798821
626.992141
626.866069
627.954246
628.709837
609.885368
613.241058
615.157124
615.594389
614.809613
617.424193
618.864956
618.991302
617.998742
620.408593
621.706295
621.739841
620.692844
622.991076
624.209112
624.169646
623.043840
625.281685
626.434545
626.331675
625.148680
627.303677
628.425974
598.920820
611.740212
614.979358
614.315405
605.587103
616.051379
618.544400
617.559148
608.763604
618.923125
621.281481
620.249729
611.591036
621.474945
623.733400
622.621922
613.835398
623.715937
625.921433
624.758602
615.986033
625.743505
628.092229
611.655511
614.770991
616.459586
616.777532
615.922192
618.362930
619.674831
619.768961
618.777526
621.076142
622.297042
622.341727
621.332391
623.546480
624.704619
624.687897
623.606490
625.762991
626.850952
626.755919
625.592515
627.635018
628.660929
615.892785
616.906191
617.842503
618.434039
618.846664
619.876588
620.722150
621.206417
621.523984
622.469836
623.255179
623.699543
623.986569
624.889883
625.631418
626.024859
626.250252
627.083729
627.741282
628.033338
628.133271
628.801446
629.248769
617.395939
617.919277
618.589151
619.209514
619.813344
620.567969
621.276807
621.857243
622.400308
623.097189
623.762124
624.311171
624.827873
625.494121
626.122431
626.624695
627.081753
627.674182
628.211089
628.599183
628.909503
629.305234
629.571617
623.434002
623.931561
624.619868
625.308085
626.009222
626.826588
627.617792
628.304970
628.961113
629.715817
630.440245
631.061394
631.649219
632.327537
632.969757
633.502729
633.994103
634.564398
635.085612
635.480831
635.808964
636.173689
636.418863
622.070665
622.858597
623.738633
624.431441
625.057268
626.020533
626.899853
627.532911
628.082797
628.963578
629.764610
630.327352
630.807670
631.603755
632.316682
632.789357
633.173746
633.861748
634.456349
634.799269
635.036419
635.545744
635.909934
619.228762
620.866129
622.181688
622.800230
623.056083
624.506840
625.619619
626.078747
626.211036
627.543692
628.558643
628.944063
629.013658
630.238923
631.152265
631.444749
631.421608
632.536321
633.334509
633.510437
633.368161
634.349144
635.013509
615.263285
618.645708
620.541534
620.938752
620.092056
622.764884
624.254346
624.404647
623.398674
625.907467
627.277139
627.354811
626.319466
628.671635
629.920666
629.904046
628.786602
631.019130
632.154094
632.033431
630.827453
632.956020
634.059152
616.466368
618.298973
619.814423
620.547404
620.875014
622.455317
623.664937
624.143054
624.271197
625.678058
626.751225
627.129011
627.177036
628.464796
629.430571
629.715731
629.674334
630.854351
631.710742
631.891758
631.751199
632.822266
633.567615
616.355611
617.705059
619.066488
619.948031
620.625921
621.925483
623.037033
623.657537
624.110613
625.222477
626.181653
626.680941
627.031310
628.035172
628.896882
629.309864
629.573627
630.472344
631.225403
631.534150
631.694501
632.470685
633.061948
614.376997
616.297709
617.913571
618.734671
619.138038
620.787230
622.050450
622.560652
622.707975
624.154693
625.253479
625.632501
625.672820
627.006230
628.010043
628.312350
628.279263
629.497972
630.388886
630.591976
630.468913
631.569531
632.336095
611.018396
614.618567
616.730411
617.301752
616.600104
619.415915
621.016178
621.223146
620.235531
622.843588
624.273630
624.348603
623.267962
625.740070
627.069978
627.077973
625.954822
628.281275
629.489347
629.406859
628.226472
630.428332
631.584636
612.871736
614.813151
616.462726
617.323029
617.766956
619.456032
620.754765
621.294367
621.466480
622.936557
624.055993
624.451656
624.506114
625.854217
626.871500
627.184817
627.162421
628.394487
629.298738
629.513361
629.400754
630.511987
631.285471
613.315035
614.712444
616.147170
617.109738
617.869351
619.250912
620.434414
621.112363
621.612931
622.772359
623.772301
624.302197
624.678063
625.712409
626.601115
627.034007
627.316425
628.244241
629.025564
629.356643
629.536836
630.337791
630.945914
611.824354
613.750948
615.393602
616.253997
616.703010
618.413746
619.733808
620.292257
620.481789
621.965103
623.100572
623.517334
623.593028
624.932880
625.941455
626.249832
626.225090
627.458889
628.363323
628.575114
628.458539
629.579481
630.359594
608.915864
612.478965
614.581224
615.156646
614.460964
617.327660
618.970821
619.214092
618.261286
620.890477
622.349117
622.464892
621.437900
623.881084
625.194187
625.194342
624.066230
626.400169
627.611346
627.524400
626.330413
628.559377
629.730017
611.109795
613.029357
614.662471
615.513586
615.954735
617.659840
618.976370
619.532662
619.719761
621.198479
622.330736
622.746231
622.820200
624.154433
625.156046
625.458297
625.428360
626.656949
627.557455
627.766879
627.648987
628.769027
629.548630
611.897807
613.276627
614.689202
615.631888
616.375385
617.746270
618.923855
619.600145
620.099099
621.245863
622.236711
622.764515
623.138859
624.159479
625.032590
625.453761
625.727393
626.643641
627.415910
627.741814
627.919363
628.718373
629.325344
610.777976
612.676432
614.285222
615.112929
615.531062
617.205687
618.497921
619.041731
619.223216
620.660078
621.758517
622.152989
622.213332
623.531428
624.520934
624.818752
624.789212
625.999587
626.887830
627.094491
626.978536
628.086698
628.858249
608.278958
611.790567
613.840985
614.368259
613.629107
616.428547
618.020250
618.239888
617.296157
619.821514
621.210939
621.286445
620.235278
622.643578
623.931802
623.924313
622.807787
625.094411
626.279577
626.188050
625.005331
627.203250
628.356977
610.879199
612.750578
614.317471
615.097723
615.464837
617.082553
618.319229
618.814700
618.953418
620.347086
621.406613
621.770106
621.805152
623.099092
624.068485
624.351267
624.309265
625.506184
626.382744
626.580761
626.457130
627.555669
628.320055
612.158458
613.471942
614.792396
615.638756
616.282719
617.534926
618.598848
619.182118
619.602018
620.659075
621.569964
622.038654
622.367213
623.336658
624.167413
624.559980
624.811506
625.697843
626.444568
626.753902
626.917431
627.693138
628.282138
611.653788
613.437512
614.908497
615.612983
615.917816
617.426188
618.564475
618.993203
619.086154
620.414500
621.419875
621.756132
621.779498
623.024118
623.955991
624.221213
624.170144
625.341653
626.196802
626.383911
626.251403
627.322240
628.064151
609.927504
613.219799
615.058781
615.434082
614.594759
617.148214
618.542299
618.640115
617.625152
620.006262
621.287247
621.320420
620.276724
622.562328
623.770882
623.735753
622.614921
624.837832
625.973433
625.862187
624.668663
626.794953
627.893537
613.327149
614.915022
616.180961
616.759560
616.974938
618.333006
619.352350
619.737737
619.811213
621.049875
621.987198
622.321956
622.360398
623.542333
624.425269
624.702129
624.673720
625.785019
626.585997
626.770142
626.636637
627.618201
628.280055
615.756893
616.513038
617.347026
617.986856
618.549198
619.425823
620.212364
620.759592
621.230922
622.029882
622.760789
623.270924
623.712922
624.475679
625.165377
625.625266
626.004628
626.691687
627.289485
627.638535
627.881558
628.392450
628.755767
616.904327
617.375142
618.017837
618.646970
619.275767
620.005948
620.703739
621.300457
621.872193
622.548113
623.205306
623.773744
624.322001
624.970317
625.592373
626.114086
626.600919
627.170964
627.695150
628.095145
628.427605
628.794030
629.039094
622.925374
623.390486
624.059952
624.753082
625.467900
626.271700
627.054912
627.751025
628.421780
629.164234
629.883037
630.515906
631.121573
631.791889
632.432011
632.979046
633.488817
634.049313
634.564288
634.968090
635.308945
635.658415
635.890228
621.745997
622.411542
623.232221
623.947562
624.634910
625.534312
626.381644
627.045955
627.658647
628.477745
629.249651
629.845713
630.390699
631.131884
631.820802
632.329732
632.779335
633.410732
633.976636
634.349096
634.643864
635.088660
635.407916
619.545091
620.682553
621.805259
622.521161
623.076295
624.220809
625.212791
625.788510
626.220524
627.252535
628.150337
628.650555
629.013028
629.954682
630.761019
631.172388
631.441587
632.272359
632.958335
633.243773
633.380864
634.065820
634.575860
617.113008
618.884793
620.327143
621.003306
621.286181
622.818408
623.990485
624.449939
624.566146
625.950743
627.007201
627.382588
627.430530
628.707588
629.663484
629.949595
629.908999
631.072561
631.910013
632.079234
631.925178
632.974512
633.700081
616.854096
618.159746
619.466170
620.298913
620.935591
622.197804
623.280314
623.882791
624.323074
625.416921
626.364149
626.861755
627.213064
628.205304
629.056615
629.466349
629.727771
630.612613
631.350256
631.646930
631.795828
632.558666
633.139744
616.307835
617.409554
618.649117
619.571928
620.369698
621.541773
622.590980
623.275871
623.855948
624.840706
625.735667
626.295927
626.771103
627.657383
628.462890
628.940596
629.328875
630.110270
630.804201
631.170913
631.445908
632.093901
632.596671
614.797081
616.172933
617.569591
618.486101
619.196937
620.529115
621.668427
622.309762
622.778488
623.903691
624.871584
625.373032
625.726664
626.753357
627.636453
628.063486
628.337860
629.255483
630.025275
630.344742
630.513362
631.303531
631.904704
612.965051
614.894912
616.528419
617.370913
617.796969
619.472908
620.760929
621.293199
621.459903
622.913621
624.017902
624.400091
624.444156
625.797109
626.818165
627.132499
627.108445
628.341536
629.244159
629.453909
629.334724
630.447124
631.221458
613.289603
614.685658
616.115723
617.071369
617.822948
619.195223
620.370532
621.042180
621.536675
622.685234
623.673277
624.190928
624.558165
625.599554
626.497106
626.936115
627.221886
628.152317
628.934407
629.264555
629.443097
630.243269
630.851043
613.266293
614.413599
615.724932
616.728483
617.608632
618.862774
619.984709
620.729099
621.359096
622.390592
623.325317
623.916202
624.417647
625.333784
626.166957
626.666640
627.075883
627.884205
628.603772
628.991400
629.285908
629.956743
630.475321
612.222543
613.612578
615.041278
616.001140
616.762222
618.152903
619.346468
620.034132
620.543464
621.708492
622.715026
623.253147
623.637387
624.676983
625.570483
626.008350
626.295144
627.225058
628.004759
628.331476
628.507855
629.313702
629.926155
610.812689
612.732927
614.369148
615.224524
615.670766
617.385268
618.709752
619.272981
619.467247
620.951218
622.088568
622.507682
622.585326
623.932633
624.947741
625.261528
625.240770
626.474746
627.376005
627.582128
627.459657
628.585318
629.369104
611.500737
612.885324
614.306165
615.257915
616.011581
617.396453
618.586147
619.271167
619.778226
620.940763
621.946319
622.484933
622.868505
623.903091
624.789751
625.221261
625.502480
626.427199
627.203314
627.528044
627.703260
628.507897
629.119517
611.830351
612.964644
614.258798
615.245818
616.111528
617.354014
618.467831
619.207276
619.833268
620.858359
621.790289
622.383167
622.884847
623.789193
624.607617
625.095538
625.495417
626.292633
627.003633
627.386664
627.678784
628.346633
628.863121
611.153000
612.524094
613.925348
614.855555
615.585633
616.939915
618.102494
618.767515
619.257492
620.391833
621.373171
621.895961
622.268224
623.286288
624.159002
624.582468
624.858580
625.770378
626.537741
626.861046
627.037044
627.831546
628.435317
610.136746
612.027546
613.621854
614.431652
614.829795
616.480145
617.748525
618.270394
618.432045
619.857939
620.947804
621.336407
621.393138
622.706333
623.693402
623.991039
623.961504
625.167840
626.051168
626.253759
626.134059
627.237647
628.006053
611.251726
612.596985
613.956859
614.838869
615.516547
616.813831
617.920891
618.536683
618.982838
620.075320
621.019802
621.513058
621.860976
622.856341
623.709838
624.118408
624.381674
625.280162
626.035786
626.349729
626.516947
627.301115
627.897471
612.078836
613.153636
614.358174
615.246598
616.007851
617.133068
618.134203
618.777541
619.319659
620.260194
621.118069
621.654432
622.110661
622.968416
623.747324
624.206682
624.582824
625.351645
626.037546
626.402498
626.677822
627.321442
627.819823
611.999702
613.272285
614.540190
615.338983
615.938975
617.138198
618.154759
618.702854
619.095908
620.127940
621.021322
621.482613
621.807954
622.768122
623.592566
623.985184
624.236789
625.112929
625.847185
626.146943
626.300214
627.057743
627.633098
611.697349
613.423732
614.820703
615.461708
615.709648
617.158823
618.248253
618.643885
618.709713
620.012613
621.001147
621.333005
621.354005
622.592724
623.520191
623.790861
623.743945
624.900287
625.736929
625.913021
625.767936
626.808763
627.527013
613.608443
614.710609
615.788007
616.457703
616.958879
618.020123
618.924235
619.422750
619.785936
620.738958
621.569133
622.021092
622.349697
623.258120
624.040191
624.437961
624.701087
625.527775
626.214193
626.504633
626.646568
627.327178
627.832696
615.417715
616.054805
616.830171
617.489874
618.109628
618.924013
619.680551
620.258945
620.792295
621.534677
622.241058
622.787098
623.295206
624.006977
624.675392
625.172466
625.616425
626.245322
626.811772
627.186988
627.483876
627.926775
628.243640
616.387655
616.826663
617.450229
618.082788
618.723520
619.440211
620.130860
620.737234
621.324639
621.991035
622.645440
623.227954
623.796067
624.438646
625.060118
625.596292
626.100790
626.659315
627.174638
627.579979
627.921761
628.270162
628.500563
622.247533
622.744862
623.433609
624.123167
624.826093
625.644925
626.436952
627.124478
627.781338
628.538787
629.268433
629.896196
630.492068
631.180640
631.834336
632.378432
632.879142
633.455899
633.980656
634.377351
634.706298
635.072232
635.318104
620.887626
621.673832
622.553145
623.246744
623.874130
624.838324
625.717826
626.350447
626.900112
627.782961
628.589068
629.157912
629.645590
630.452901
631.178388
631.662943
632.057071
632.751356
633.348858
633.692147
633.929177
634.440940
634.806514
618.054605
619.685593
620.997637
621.615981
621.873391
623.323915
624.435942
624.893819
625.024980
626.358229
627.377468
627.767096
627.841071
629.080628
630.008835
630.314448
630.301744
631.422110
632.221836
632.395284
632.249194
633.237336
633.905030
614.104413
617.470236
619.358535
619.754571
618.910658
621.581181
623.069479
623.219172
622.213698
624.720579
626.092126
626.170002
625.130501
627.504644
628.771317
628.768684
627.662599
629.899391
631.034326
630.906510
629.684204
631.832763
632.943931
615.295157
617.119647
618.629261
619.360031
619.688057
621.268428
622.478645
622.957510
623.086134
624.492042
625.566041
625.944903
625.995440
627.297012
628.276727
628.573765
628.541701
629.727347
630.585568
630.763924
630.618721
631.698040
632.448581
615.181110
616.524068
617.879086
618.756641
619.433224
620.734871
621.849777
622.474149
622.930099
624.039101
624.996200
625.494725
625.847868
626.863989
627.737655
628.160423
628.431544
629.337217
630.093933
630.402309
630.561238
631.343043
631.938611
613.210541
615.119532
616.724603
617.538122
617.936868
619.591855
620.863027
621.383622
621.541986
622.977453
624.066972
624.438532
624.475992
625.828513
626.844307
627.154489
627.124965
628.353895
629.249888
629.450880
629.322061
630.433034
631.206549
609.867797
613.443453
615.539192
616.098766
615.384938
618.214667
619.828415
620.055156
619.100487
621.675591
623.085808
623.142245
622.034765
624.548456
625.897980
625.912744
624.784169
627.129942
628.344690
628.254963
627.053065
629.280680
630.449193
611.698439
613.628131
615.267190
616.119709
616.559052
618.254745
619.562615
620.114187
620.298851
621.757976
622.867269
623.253927
623.301811
624.669482
625.703134
626.026231
626.008340
627.250171
628.157923
628.368626
628.248861
629.369911
630.150265
612.128520
613.519327
614.947068
615.904531
616.662317
618.048278
619.237804
619.922816
620.429210
621.585934
622.582551
623.109986
623.486976
624.534990
625.438664
625.883858
626.175147
627.108834
627.890407
628.217205
628.392880
629.198793
629.811425
610.635093
612.553837
614.189373
615.044384
615.490564
617.207869
618.534007
619.099253
619.295459
620.776227
621.909696
622.324430
622.399639
623.756915
624.783476
625.107065
625.093817
626.331330
627.232300
627.435057
627.308010
628.437769
629.224446
607.731521
611.279926
613.372975
613.940613
613.234899
616.115932
617.768229
618.021321
617.083161
619.703539
621.158411
621.268856
620.229625
622.703712
624.039812
624.057351
622.942933
625.278055
626.482955
626.380430
625.159023
627.412824
628.595267
609.907809
611.821717
613.450387
614.298158
614.737124
616.448491
617.770893
618.333528
618.528064
620.008062
621.142895
621.560745
621.637326
622.989284
624.008291
624.325143
624.306134
625.537849
626.435111
626.636188
626.508216
627.636222
628.421565
610.682318
612.061004
613.473733
614.417086
615.162015
616.535504
617.715626
618.394535
618.897294
620.051628
621.051449
621.588266
621.972162
623.005469
623.891962
624.325406
624.608647
625.528824
626.300367
626.622993
626.797236
627.597999
628.206862
609.550861
611.454200
613.067224
613.898914
614.321134
615.995372
617.286553
617.827900
618.007140
619.459503
620.573955
620.983221
621.058000
622.386191
623.386985
623.696447
623.677456
624.891176
625.778700
625.983835
625.866410
626.974221
627.745950
607.039660
610.563630
612.621703
613.155518
612.424782
615.218601
616.805560
617.016078
616.054521
618.611890
620.025300
620.120981
619.091475
621.505228
622.803275
622.807930
621.704464
623.991741
625.175264
625.082181
623.898118
626.094230
627.247224
609.650107
611.526996
613.098354
613.881964
614.251845
615.868114
617.103081
617.594902
617.730428
619.141277
620.220048
620.601445
620.653509
621.959640
622.941726
623.236876
623.204963
624.404837
625.280620
625.476248
625.349735
626.445555
627.208739
610.936253
612.252041
613.573793
614.419576
615.061800
616.314056
617.379111
617.961477
618.381433
619.450908
620.378917
620.863408
621.206505
622.193185
623.040632
623.447435
623.709094
624.598648
625.343783
625.649165
625.808080
626.579000
627.166045
610.433731
612.219795
613.690182
614.389934
614.687174
616.196870
617.338806
617.765310
617.853175
619.196195
620.220772
620.570489
620.602922
621.873178
622.827942
623.110967
623.072201
624.245608
625.097452
625.279628
625.142695
626.204273
626.942561
608.705336
612.003586
613.841974
614.209839
613.356436
615.916088
617.315131
617.406899
616.374070
618.781029
620.083766
620.124973
619.073084
621.402569
622.641503
622.627760
621.523426
623.744630
624.875583
624.760893
623.570117
625.677775
626.769685
612.114682
613.704330
614.969249
615.543399
615.752524
617.112400
618.134655
618.518268
618.587830
619.839854
620.793189
621.139011
621.185204
622.392494
623.298349
623.592919
623.576443
624.689329
625.486689
625.665477
625.527143
626.498856
627.156493
614.549999
615.306431
616.139686
616.777602
617.337867
618.215498
619.004314
619.552788
620.026135
620.834032
621.577265
622.099428
622.553753
623.333968
624.040854
624.514900
624.903649
625.593418
626.188742
626.532448
626.769353
627.274196
627.634756
615.699566
616.170383
616.812715
617.441191
618.069655
618.801045
619.501093
620.100369
620.676092
621.359838
622.027777
622.608086
623.169222
623.832335
624.469020
625.003072
625.498200
626.071250
626.593713
626.988999
627.315819
627.677540
627.920347
621.548794
622.099732
622.816474
623.497671
624.176055
625.022088
625.827977
626.501011
627.131144
627.915388
628.660558
629.277090
629.850082
630.567502
631.238314
631.772453
632.250758
632.854765
633.394234
633.778571
634.083734
634.478388
634.745607
619.826482
620.874628
621.857593
622.500726
622.973517
624.097280
625.040365
625.609766
626.002362
627.042311
627.913395
628.424106
628.762448
629.725355
630.515895
630.944261
631.191749
632.037677
632.696578
632.981006
633.070927
633.741037
634.191779
615.149992
618.337771
620.078108
620.424112
619.574478
622.142007
623.559241
623.717109
622.746948
625.181913
626.505712
626.608238
625.615616
627.928763
629.154291
629.178186
628.117769
630.291164
631.379085
631.266790
630.073233
632.135909
633.173265
601.676655
614.758155
618.069031
617.385988
608.400793
619.227662
621.854976
620.885390
611.830345
622.388128
624.889114
623.885474
615.028059
625.227960
627.592408
626.526567
617.741135
627.662905
629.869692
628.670961
619.759385
629.644899
632.024823
612.287922
615.713730
617.673370
618.123567
617.322688
620.043260
621.570952
621.739140
620.744549
623.274401
624.663789
624.743317
623.704087
626.101930
627.390705
627.394921
626.293141
628.553724
629.711393
629.593251
628.379848
630.557762
631.695104
613.625214
615.495929
617.058307
617.834002
618.200218
619.821500
621.064976
621.565696
621.709487
623.131075
624.213811
624.589158
624.632943
625.963916
626.967140
627.273594
627.245008
628.455591
629.335186
629.525573
629.389365
630.488111
631.253492
610.131767
613.688817
615.758351
616.290790
615.551186
618.357026
619.950457
620.161290
619.193681
621.755641
623.156110
623.207191
622.096167
624.602394
625.944851
625.955011
624.822387
627.160486
628.366731
628.269353
627.060694
629.282695
630.447734
597.061994
610.652749
614.222175
613.697337
604.770828
615.830655
618.598906
617.704954
608.674104
619.326233
621.858088
620.758787
611.403844
622.170437
624.683837
623.603799
614.544448
624.828233
627.155757
625.985467
617.006778
627.061071
629.516172
608.616899
612.195253
614.298779
614.869568
614.169785
617.016847
618.647684
618.890016
617.949038
620.535255
621.955674
622.021525
620.920413
623.442429
624.803132
624.825931
623.704212
626.055534
627.273609
627.185399
625.985068
628.217644
629.389940
610.561029
612.484081
614.120388
614.974007
615.417693
617.126721
618.447237
619.009291
619.202879
620.674616
621.797554
622.200068
622.264075
623.630906
624.665938
624.993426
624.981051
626.222994
627.128322
627.334936
627.211372
628.337913
629.122492
607.577585
611.126292
613.219312
613.786817
613.081004
615.961653
617.613953
617.867570
616.929648
619.547926
620.999722
621.106821
620.066290
622.546281
623.889647
623.913109
622.803037
625.141741
626.348624
626.246583
625.025115
627.279491
628.462492
595.063499
608.507876
612.052281
611.516798
602.505768
613.708132
616.528007
615.651835
606.573642
617.339006
619.935773
618.934355
609.887712
620.377631
622.839837
621.765269
612.774143
622.990402
625.294919
624.092821
614.995402
625.173724
627.658636
606.845490
610.389585
612.476550
613.037833
612.325618
615.200468
616.849012
617.100167
616.161170
618.779754
620.234593
620.347118
619.310239
621.784197
623.119173
623.135732
622.020110
624.352165
625.554818
625.451094
624.228868
626.480859
627.662057
609.108599
611.017889
612.640085
613.481769
613.914845
615.610820
616.921370
617.477451
617.668842
619.140230
620.270635
620.690166
620.771571
622.116626
623.130380
623.446402
623.429142
624.652991
625.546010
625.748835
625.625774
626.744054
627.523042
606.480822
610.015301
612.090309
612.644238
611.935827
614.754872
616.366388
616.598919
615.657830
618.237619
619.671817
619.785069
618.770670
621.198982
622.508819
622.522226
621.425601
623.720054
624.908633
624.817931
623.635695
625.836965
626.993899
594.365782
607.780811
611.296876
610.754562
601.862319
612.836798
615.569986
614.662969
605.659119
616.267348
618.815348
617.828661
608.960274
619.225767
621.625413
620.556707
611.721279
621.744044
624.008894
622.848987
614.007299
623.907145
626.325458
606.579500
610.086331
612.119390
612.625985
611.866326
614.626338
616.180990
616.364226
615.380244
617.918306
619.317331
619.404054
618.368585
620.775026
622.066777
622.067031
620.958569
623.238315
624.414215
624.313700
623.122402
625.309729
626.456857
609.371719
611.209754
612.738542
613.486006
613.823638
615.391022
616.583109
617.044133
617.157937
618.540396
619.598893
619.970408
620.018352
621.313312
622.287604
622.580340
622.547028
623.735152
624.598896
624.785941
624.652619
625.731997
626.484209
607.444273
610.806917
612.722556
613.150599
612.347412
614.969363
616.421844
616.545285
615.536214
617.982680
619.320290
619.378620
618.338459
620.695524
621.957880
621.951760
620.851142
623.090877
624.238234
624.128225
622.943316
625.076396
626.191406
596.454963
609.307273
612.547761
611.866603
603.078506
613.587957
616.097882
615.095767
606.192795
616.476578
618.886239
617.860012
609.080975
619.152736
621.479573
620.410997
611.676863
621.533248
623.729171
622.566788
613.852412
623.523880
625.854789
609.229511
612.350969
614.038594
614.348300
613.478194
615.927160
617.248004
617.339676
616.334442
618.667241
619.921463
619.986253
618.981204
621.253618
622.456184
622.472730
621.415946
623.573821
624.655701
624.552812
623.386835
625.406375
626.423889
613.479972
614.494415
615.430015
616.018785
616.428053
617.461561
618.313535
618.801949
619.124096
620.088727
620.898709
621.366555
621.676454
622.613579
623.387252
623.807101
624.050537
624.889605
625.543498
625.826737
625.916697
626.573852
627.016370
614.987425
615.511074
616.180900
616.800946
617.405179
618.163401
618.878099
619.465017
620.017013
620.729879
621.416112
621.988432
622.529982
623.224360
623.880147
624.405660
624.878694
625.477498
626.012159
626.392472
626.693193
627.080789
627.343323
621.138715
621.635443
622.323836
623.013641
623.716835
624.534986
625.325366
626.011050
626.666675
627.424188
628.155541
628.786385
629.386307
630.079478
630.737791
631.286050
631.790392
632.370341
632.897447
633.295364
633.624618
633.990707
634.236806
619.782633
620.567484
621.445743
622.139298
622.766869
623.730008
624.607360
625.237738
625.785832
626.668357
627.475890
628.047592
628.539110
629.350820
630.080637
630.568966
630.966453
631.664121
632.264257
632.608875
632.846090
633.358132
633.724239
616.956143
618.584234
619.893877
620.511626
620.769106
622.217914
623.327098
623.782353
623.911679
625.244025
626.264229
626.656349
626.733813
627.977460
628.909526
629.218211
629.208313
630.332440
631.135225
631.310035
631.163548
632.152167
632.821206
613.011809
616.373058
618.257514
618.652210
617.808118
620.476305
621.961546
622.108864
621.101913
623.607557
624.979682
625.059760
624.023440
626.401409
627.671544
627.671389
626.567538
628.808426
629.946619
629.820163
628.597472
630.746663
631.859242
614.202429
616.022784
617.528260
618.256776
618.583719
620.162095
621.370065
621.847350
621.975064
623.380341
624.455225
624.836509
624.890191
626.195376
627.178650
627.478526
627.449188
628.638164
629.498662
629.677895
629.532681
630.612492
631.363769
614.087976
615.426826
616.777214
617.651521
618.326251
619.626395
620.740204
621.364275
621.820343
622.929334
623.887739
624.389088
624.745250
625.764740
626.642400
627.068599
627.343019
628.251146
629.008576
629.316662
629.475109
630.257216
630.853313
612.119267
614.022979
615.622385
616.431480
616.827739
618.481607
619.752796
620.274708
620.434643
621.870239
622.961040
623.335513
623.373957
624.729291
625.751318
626.065605
626.040028
627.270755
628.165766
628.365067
628.234929
629.346191
630.120329
608.779615
612.348424
614.436971
614.990945
614.273910
617.102618
618.717204
618.946641
617.995006
620.570077
621.981534
622.041417
620.935754
623.451639
624.806627
624.825066
623.700029
626.047214
627.260492
627.168442
625.964677
628.192801
629.362147
610.608596
612.532289
614.164068
615.010652
615.446241
617.140506
618.449111
619.003101
619.190469
620.650606
621.761931
622.152503
622.204435
623.575094
624.612074
624.938169
624.922938
626.166007
627.073020
627.282008
627.160845
628.282186
629.063194
611.036322
612.421812
613.842659
614.794209
615.547857
616.931836
618.121710
618.808597
619.317299
620.475728
621.474934
622.006371
622.387777
623.439628
624.346822
624.794978
625.088552
626.023507
626.804992
627.130688
627.305352
628.111498
628.724685
609.541893
611.454997
613.083536
613.932682
614.374403
616.089270
617.415792
617.982887
618.181524
619.664255
620.800600
621.219501
621.299473
622.661194
623.691578
624.018121
624.006864
625.245655
626.146867
626.348666
626.220567
627.350757
628.138130
606.635712
610.178085
612.264421
612.826926
612.117452
614.996021
616.648640
616.903780
615.968564
618.591160
620.049341
620.164509
619.130641
621.609648
622.949720
622.970125
621.857481
624.193777
625.398809
625.295042
624.072182
626.326611
627.509889
608.801912
610.711989
612.336235
613.180637
613.617245
615.327072
616.649782
617.214437
617.412127
618.895500
620.034989
620.458919
620.542027
621.899390
622.922212
623.241699
623.224297
624.456886
625.354001
625.553786
625.424430
626.552436
627.338160
609.563877
610.941307
612.352500
613.294707
614.038841
615.411821
616.592639
617.273825
617.780261
618.939288
619.945512
620.490392
620.882581
621.921769
622.811455
623.246876
623.531222
624.451819
625.222890
625.544076
625.716811
626.516869
627.125563
608.420796
610.325098
611.939180
612.771833
613.194758
614.869224
616.161480
616.705548
616.889186
618.347317
619.469798
619.889282
619.974558
621.309083
622.312131
622.622719
622.603773
623.817380
624.704424
624.907737
624.788368
625.894795
626.665879
605.901113
609.427476
611.488166
612.024221
611.295134
614.089471
615.677715
615.891300
614.934702
617.498417
618.920807
619.027978
618.010283
620.430964
621.731599
621.737699
620.634369
622.921179
624.103524
624.007771
622.820957
625.014948
626.166877
608.508719
610.387462
611.961043
612.746559
613.117775
614.734751
615.971181
616.466029
616.606408
618.023980
619.112098
619.504987
619.568654
620.882980
621.869967
622.168542
622.138409
623.337734
624.210750
624.402293
624.271774
625.364658
626.126414
609.794475
611.111142
612.434007
613.280690
613.923428
615.176132
616.242603
616.827739
617.252178
618.328422
619.265945
619.761802
620.116447
621.112717
621.967618
622.380320
622.645402
623.534302
624.275209
624.574756
624.728138
625.495199
626.080481
609.292124
611.078273
612.548784
613.248524
613.545471
615.055059
616.198215
616.627180
616.719086
618.068700
619.102928
619.464062
619.508259
620.789269
621.753628
622.044894
622.011244
623.183733
624.029805
624.204401
624.060484
625.117349
625.853617
607.563774
610.861636
612.699603
613.067044
612.213071
614.772160
616.172145
616.266161
615.237171
617.650452
618.962658
619.015136
617.975064
620.315841
621.565470
621.561277
620.463121
622.683218
623.807760
623.684837
622.486544
624.589107
625.678859
610.972584
612.561807
613.826171
614.399744
614.608263
615.967792
616.990940
617.376742
617.450135
618.708380
619.670684
620.027193
620.084734
621.303168
622.219593
622.523317
622.512583
623.625053
624.417110
624.588635
624.443439
625.410402
626.065930
613.407373
614.163441
614.996158
615.633501
616.193283
617.070886
617.860720
618.411476
618.888754
619.702796
620.454502
620.986701
621.451757
622.242612
622.959439
623.441760
623.835586
624.525651
625.117191
625.455135
625.686307
626.187020
626.545626
614.556671
615.027164
615.668992
616.296941
616.925049
617.656608
618.357783
618.959444
619.539193
620.229030
620.905133
621.495066
622.066514
622.739874
623.386019
623.927769
624.427598
625.001348
625.520979
625.911508
626.233391
626.591423
626.832401
620.706592
621.170168
621.838792
622.532656
623.248469
624.051239
624.831496
625.524377
626.193137
626.936150
627.658843
628.298228
628.912189
629.591805
630.241173
630.796458
631.313450
631.880518
632.400395
632.806859
633.148666
633.498543
633.730632
619.536754
620.198448
621.016390
621.731893
622.420288
623.317639
624.160729
624.820920
625.430930
626.249559
627.024671
627.626738
628.179535
628.929635
629.627162
630.143327
630.599349
631.238061
631.809794
632.185396
632.481254
632.926793
633.246658
617.353874
618.481979
619.597974
620.313015
620.869694
622.009970
622.995718
623.566568
623.995687
625.025328
625.924993
626.430249
626.799626
627.749637
628.563437
628.979918
629.253445
630.093407
630.786973
631.076220
631.214362
631.900717
632.412043
614.940665
616.695562
618.126582
618.800560
619.085932
620.611019
621.775789
622.231267
622.346489
623.726705
624.783484
625.162947
625.216825
626.501875
627.464117
627.753057
627.713586
628.889065
629.735509
629.908681
629.755334
630.806818
631.534126
614.675926
615.969217
617.264842
618.092969
618.728628
619.986007
621.063664
621.663705
622.103278
623.195104
624.143734
624.646287
625.004281
626.003662
626.861045
627.275056
627.540562
628.433688
629.177133
629.476183
629.625625
630.390018
630.972467
614.126997
615.217653
616.445594
617.361146
618.155424
619.324537
620.371934
621.057339
621.638843
622.623008
623.520451
624.087280
624.570481
625.462854
626.273994
626.757363
627.151892
627.938704
628.634122
629.000149
629.274184
629.923373
630.427521
612.624733
613.985117
615.366031
616.271992
616.977620
618.308066
619.448445
620.094766
620.569414
621.692925
622.662911
623.172770
623.536529
624.566829
625.454201
625.887242
626.169468
627.090847
627.857554
628.172508
628.337507
629.129479
629.732787
610.805659
612.712602
614.325425
615.154317
615.573365
617.248170
618.539583
619.081347
619.260285
620.708685
621.813632
622.206076
622.264229
623.616816
624.639525
624.958613
624.941283
626.177541
627.075864
627.278976
627.153517
628.269561
629.047151
611.118542
612.497865
613.909860
614.852246
615.596238
616.966238
618.144040
618.822807
619.325422
620.473856
621.464939
621.991851
622.370362
623.415712
624.316927
624.760987
625.052227
625.985287
626.764980
627.090350
627.264855
628.066807
628.676841
611.086425
612.220397
613.515974
614.507346
615.379946
616.630353
617.752955
618.501860
619.137407
620.171394
621.110731
621.710011
622.221237
623.144583
623.984172
624.490126
624.904802
625.715826
626.434135
626.818185
627.109692
627.781602
628.301917
610.042901
611.417682
612.830160
613.778655
614.532976
615.918429
617.111363
617.802814
618.317739
619.485364
620.496753
621.043036
621.437009
622.485596
623.387205
623.832161
624.124420
625.057185
625.835731
626.158345
626.330810
627.138575
627.753351
608.633619
610.534156
612.153451
612.999192
613.441188
615.149243
616.472449
617.040178
617.242238
618.727914
619.870259
620.298298
620.386681
621.744017
622.767688
623.088418
623.072548
624.309399
625.209219
625.409992
625.281309
626.410796
627.197868
609.294228
610.667788
612.078065
613.023513
613.773998
615.155253
616.344736
617.034012
617.548099
618.716117
619.730030
620.280501
620.677227
621.722712
622.617311
623.054929
623.340484
624.267339
625.042148
625.362744
625.533773
626.339524
626.952799
609.592925
610.724268
612.015349
613.000755
613.865810
615.107110
616.221975
616.966115
617.599749
618.633642
619.577945
620.187091
620.705904
621.621848
622.446310
622.938517
623.341560
624.139961
624.849470
625.229084
625.517865
626.184732
626.701263
608.888044
610.262849
611.667715
612.601212
613.333937
614.688191
615.852548
616.523275
617.022567
618.167775
619.164913
619.708945
620.103795
621.133780
622.009596
622.435207
622.713148
623.625013
624.390105
624.709547
624.881752
625.673691
626.276336
607.851090
609.750907
611.353212
612.169610
612.573221
614.223183
615.493447
616.021947
616.194734
617.631953
618.739366
619.152198
619.235135
620.560396
621.550579
621.850771
621.823310
623.028905
623.908546
624.105774
623.980910
625.080334
625.846696
608.964433
610.315388
611.681251
612.568264
613.249573
614.547708
615.657411
616.279488
616.735727
617.841000
618.803973
619.320829
619.693030
620.703928
621.566146
621.981499
622.249128
623.146734
623.896545
624.202395
624.361863
625.140350
625.734020
609.794164
610.871200
612.078370
612.968941
613.731418
614.857210
615.861164
616.510086
617.061032
618.014732
618.891692
619.451100
619.930781
620.807388
621.600979
622.072713
622.456798
623.224278
623.901111
624.254096
624.518328
625.154383
625.649493
609.717614
610.990037
612.257953
613.056724
613.656087
614.854366
615.873447
616.426429
616.827147
617.871874
618.784954
619.269511
619.618677
620.600223
621.444236
621.854912
622.119027
622.992442
623.713390
623.996956
624.135840
624.883883
625.455498
609.416909
611.141625
612.537271
613.177664
613.425177
614.871614
615.962696
616.362818
616.436172
617.750812
618.758619
619.113503
619.158581
620.419641
621.369138
621.661352
621.630701
622.782348
623.603398
623.761623
623.601064
624.631362
625.345528
611.326553
612.427366
613.503299
614.171892
614.672090
615.732046
616.637852
617.140692
617.511297
618.476303
619.324532
619.798019
620.149368
621.079883
621.883444
622.300889
622.577384
623.402266
624.076566
624.351622
624.479514
625.150572
625.652122
613.134252
613.770383
614.544465
615.203005
615.821877
616.636157
617.394825
617.977795
618.518846
619.273296
619.996571
620.562566
621.091914
621.824695
622.513006
623.027124
623.481945
624.111252
624.669650
625.033091
625.318486
625.753278
626.066474
614.103367
614.541608
615.164047
615.795551
616.435675
617.152839
617.845915
618.457142
619.052537
619.730974
620.401554
621.003064
621.591464
622.254198
622.894429
623.446114
623.960294
624.520282
625.029914
625.425818
625.757897
626.099166
626.326126
620.100898
620.595639
621.282732
621.972837
622.676703
623.493554
624.281593
624.965477
625.620158
626.376957
627.108475
627.740283
628.340970
629.033377
629.689303
630.234229
630.736035
631.316472
631.845385
632.244894
632.574761
632.940346
633.185985
618.756140
619.535457
620.410283
621.104265
621.733657
622.694023
623.567652
624.196054
624.743687
625.624313
626.431139
627.003641
627.495930
628.305643
629.031201
629.513647
629.906305
630.606675
631.211162
631.559375
631.798536
632.309456
632.674637
615.956830
617.567861
618.868487
619.487386
619.751113
621.191868
622.294187
622.748039
622.879957
624.206551
625.223966
625.617026
625.696379
626.935002
627.858891
628.155615
628.132978
629.267708
630.080955
630.263777
630.123177
631.107700
631.774270
612.056412
615.374612
617.241537
617.639090
616.813635
619.459758
620.933954
621.082358
620.088031
622.578228
623.944796
624.027168
622.997475
625.364584
626.622018
626.601542
625.464513
627.736550
628.893331
628.780119
627.572824
629.708988
630.815929
613.216189
615.016957
616.510404
617.237492
617.568778
619.138087
620.339486
620.816551
620.948321
622.349076
623.423135
623.808217
623.865881
625.164638
626.138197
626.425982
626.384887
627.583697
628.452323
628.638007
628.498106
629.573321
630.321556
613.091935
614.417914
615.757759
616.627720
617.301678
618.596919
619.706776
620.331110
620.790156
621.899217
622.861459
623.371929
623.736369
624.747551
625.615320
626.034831
626.307208
627.215797
627.971423
628.279135
628.437674
629.217418
629.811847
611.139759
613.022026
614.606029
615.408566
615.804490
617.452778
618.719684
619.244162
619.411342
620.846548
621.945267
622.340812
622.405230
623.735802
624.739843
625.048888
625.029372
626.255022
627.138048
627.331767
627.199393
628.307606
629.080063
607.839443
611.361415
613.425643
613.971384
613.257363
616.075299
617.685110
617.920987
616.988036
619.553949
620.975282
621.073973
620.043205
622.486204
623.806100
623.816987
622.702926
625.037696
626.236026
626.137678
624.933152
627.156116
628.323205
609.635514
611.536696
613.151169
613.988950
614.421181
616.108537
617.413839
617.970893
618.166068
619.626661
620.746941
621.159858
621.239348
622.585191
623.602640
623.921490
623.907104
625.144304
626.043964
626.249004
626.126296
627.245159
628.024844
610.051974
611.422589
612.829745
613.773531
614.523070
615.899397
617.084753
617.772081
618.284367
619.444879
620.450361
620.993723
621.386100
622.429545
623.326598
623.768784
624.060099
624.992719
625.771463
626.095636
626.269560
627.074441
627.686829
608.571661
610.462072
612.074549
612.918586
613.361731
615.062195
616.380312
616.946556
617.148853
618.631523
619.771955
620.200593
620.291207
621.644359
622.665288
622.985069
622.969492
624.208757
625.110307
625.312706
625.185365
626.314240
627.100721
605.698925
609.193656
611.258236
611.821188
611.131803
613.977797
615.615847
615.870218
614.943549
617.560182
619.020673
619.148417
618.137439
620.595606
621.921947
621.933041
620.811615
623.152821
624.360564
624.259015
623.039212
625.290605
626.472416
607.815056
609.705965
611.318292
612.161007
612.601579
614.298510
615.613579
616.178064
616.379728
617.862131
619.004243
619.436583
619.530256
620.880726
621.894429
622.206625
622.184061
623.417302
624.315471
624.516207
624.387681
625.514413
626.299273
608.539242
609.912341
611.320147
612.261822
613.006450
614.374798
615.553535
616.237658
616.749352
617.907641
618.915715
619.467661
619.868527
620.905818
621.787223
622.215383
622.494969
623.414132
624.184604
624.505280
624.677507
625.476569
626.084627
607.366250
609.276552
610.894492
611.730326
612.156286
613.828386
615.122235
615.675633
615.873416
617.323858
618.444620
618.872084
618.971181
620.304022
621.294067
621.594832
621.569333
622.780760
623.666308
623.868068
623.747458
624.852394
625.622689
604.817127
608.363186
610.434090
610.977450
610.257604
613.046721
614.638421
614.870266
613.951177
616.485106
617.898266
618.013085
617.013306
619.429154
620.715345
620.710922
619.599296
621.885113
623.065496
622.967381
621.779152
623.970576
625.121382
607.435471
609.322039
610.901590
611.692023
612.067804
613.684180
614.924025
615.429959
615.585844
616.996037
618.082030
618.481654
618.555945
619.869677
620.849551
621.142474
621.108353
622.304722
623.173475
623.360660
623.226869
624.317557
625.078412
608.728786
610.046685
611.371622
612.221607
612.867857
614.119953
615.188486
615.780789
616.214108
617.289857
618.229158
618.732498
619.096551
620.092854
620.944717
621.356715
621.622170
622.506529
623.239782
623.531937
623.679854
624.445051
625.029914
608.233365
610.015440
611.485448
612.189725
612.494241
613.998481
615.141317
615.578257
615.682688
617.028517
618.064167
618.435939
618.495377
619.770778
620.731964
621.027148
621.000578
622.164357
622.997201
623.159767
623.006460
624.063383
624.800545
606.514836
609.800265
611.635569
612.011321
611.178433
613.718307
615.114151
615.220190
614.219447
616.613498
617.923638
617.992388
616.986654
619.303052
620.544933
620.548361
619.469023
621.669710
622.775819
622.636911
621.422186
623.531293
624.624231
609.909218
611.493362
612.756028
613.333089
613.548414
614.902217
615.924474
616.317277
616.402450
617.657705
618.622214
618.989379
619.061855
620.275525
621.190492
621.499323
621.496179
622.600886
623.381425
623.542375
623.388713
624.356245
625.012883
612.335051
613.089140
613.920641
614.558562
615.119824
615.996245
616.786779
617.341587
617.824644
618.641310
619.397363
619.936931
620.409967
621.203088
621.921961
622.407808
622.804761
623.492030
624.077705
624.409775
624.636512
625.136093
625.494631
613.480699
613.950088
614.590806
615.218290
615.846417
616.577809
617.280085
617.884753
618.468688
619.162481
619.843536
620.439707
621.017353
621.694758
622.344091
622.888801
623.390495
623.963088
624.479444
624.866340
625.185359
625.542061
625.782619
619.466955
620.014364
620.728841
621.410430
622.089783
622.933362
623.735402
624.405707
625.034716
625.818194
626.564327
627.183353
627.758547
628.475352
629.142590
629.671305
630.145244
630.750169
631.292545
631.679316
631.985269
632.378858
632.645301
617.766350
618.803286
619.779915
620.423811
620.900289
622.018085
622.954795
623.521458
623.914479
624.950929
625.821221
626.334168
626.675018
627.634885
628.418483
628.836605
629.074426
629.926404
630.592995
630.883468
630.976919
631.644327
632.093455
613.154813
616.297313
618.018904
618.368369
617.538319
620.082137
621.485923
621.643363
620.685198
623.103686
624.421624
624.526996
623.541698
625.843578
627.054315
627.054426
625.957896
628.163703
629.272954
629.175909
627.997888
630.047152
631.079456
599.886681
612.763736
616.029221
615.359708
606.490878
617.194229
619.792907
618.832487
609.862201
620.331081
622.815300
621.818968
613.003233
623.155219
625.492729
624.375521
615.405295
625.508224
627.763925
626.596641
617.767316
627.574135
629.937993
610.317719
613.693465
615.628772
616.077707
615.293008
617.987905
619.502361
619.671919
618.691717
621.206895
622.593465
622.680472
621.652025
624.035675
625.306861
625.286648
624.149754
626.441486
627.617447
627.512716
626.314852
628.478782
629.609751
611.624191
613.468658
615.011127
615.778531
616.143544
617.754416
618.990950
619.492888
619.643611
621.063874
622.152903
622.545079
622.606718
623.919888
624.905423
625.199185
625.164139
626.376639
627.255649
627.446937
627.312349
628.406708
629.169324
608.176309
611.679203
613.717577
614.237389
613.498491
616.290378
617.876893
618.094440
617.147295
619.700948
621.114012
621.208589
620.173515
622.603447
623.909284
623.908777
622.785738
625.111107
626.301302
626.197148
624.987475
627.203439
628.365678
595.304529
608.682232
612.192293
611.653497
602.761297
613.770197
616.528225
615.654131
606.723637
617.292326
619.836401
618.840574
609.914751
620.253329
622.670786
621.576962
612.570087
622.794172
625.096659
623.919245
614.954040
624.986706
627.436738
606.673566
610.195755
612.264401
612.818698
612.115152
614.945941
616.570644
616.820289
615.900573
618.479830
619.914578
620.026381
619.006208
621.452082
622.772022
622.781846
621.664232
624.001559
625.208406
625.115084
623.914417
626.141829
627.311882
608.581895
610.474763
612.085229
612.924441
613.361428
615.054837
616.367092
616.930417
617.131497
618.605389
619.738555
620.162685
620.250117
621.598648
622.615674
622.932941
622.916371
624.154641
625.056765
625.261931
625.138023
626.262525
627.045897
605.638901
609.130521
611.191334
611.751378
611.059606
613.901738
615.536762
615.789712
614.862214
617.476068
618.933769
619.059508
618.047093
620.503450
621.829087
621.840353
620.719864
623.062763
624.272453
624.172987
622.954813
625.205906
626.387223
593.318625
606.541518
610.031648
609.508629
600.646800
611.676379
614.457058
613.582601
604.554356
615.273921
617.870799
616.900689
607.977251
618.348333
620.777236
619.683058
610.651611
620.902270
623.216231
622.020855
612.941300
623.102642
625.583641
604.876697
608.370122
610.432308
610.992384
610.299052
613.137952
614.770005
615.021319
614.093213
616.705779
618.163951
618.292456
617.282759
619.736436
621.055374
621.059925
619.933345
622.270138
623.476336
623.375323
622.156228
624.404874
625.584371
607.054364
608.954446
610.569678
611.410101
611.844913
613.530306
614.836070
615.397286
615.599622
617.067577
618.200105
618.631020
618.727171
620.068702
621.071070
621.376923
621.352369
622.575065
623.467990
623.670395
623.546828
624.663377
625.441336
604.364263
607.915594
609.997956
610.557592
609.857175
612.667510
614.280302
614.531726
613.630569
616.181307
617.608203
617.733251
616.741173
619.164876
620.457721
620.457578
619.349822
621.642821
622.830298
622.737362
621.553567
623.751968
624.907600
592.137479
605.646530
609.187090
608.661173
599.814844
610.748499
613.484463
612.625430
603.827742
614.243117
616.757247
615.782718
606.963889
617.198869
619.576931
618.492176
609.632343
619.665819
621.929935
620.766869
611.927153
621.818373
624.234409
604.428363
607.955152
609.998935
610.513864
609.764567
612.518987
614.078273
614.283662
613.342270
615.852287
617.244295
617.342184
616.326294
618.730095
620.012496
620.005134
618.889667
621.166271
622.335913
622.228320
621.031853
623.215073
624.360682
607.240682
609.080104
610.611036
611.362977
611.706681
613.270875
614.465933
614.940118
615.072404
616.451980
617.513538
617.898711
617.964557
619.259062
620.229698
620.522452
620.490520
621.670779
622.522455
622.697439
622.554541
623.631204
624.382873
605.330185
608.679762
610.591875
611.027763
610.245706
612.848169
614.298554
614.438807
613.463621
615.892954
617.231747
617.312089
616.312552
618.647476
619.902439
619.904227
618.822047
621.039820
622.164889
622.034516
620.829484
622.967329
624.084952
594.396944
607.186068
610.416043
609.757317
601.091432
611.479829
613.973829
613.005213
604.254628
614.403626
616.799595
615.816399
607.219854
617.128406
619.428120
618.378809
609.742434
619.498640
621.656553
620.462476
611.679387
621.403271
623.744762
607.105681
610.212363
611.894480
612.210287
611.360095
613.789242
615.107416
615.214600
614.242120
616.559425
617.816327
617.903414
616.938827
619.190659
620.388590
620.415154
619.378037
621.515493
622.577467
622.456319
621.271599
623.296652
624.317066
611.334597
612.344290
613.276325
613.864833
614.276513
615.306802
616.160334
616.656949
616.991202
617.960237
618.778558
619.260632
619.586889
620.527774
621.305583
621.732097
621.981605
622.815477
623.459952
623.733479
623.815431
624.470976
624.913409
612.834847
613.355921
614.022754
614.640828
615.244326
616.002018
616.719069
617.311970
617.872202
618.592815
619.288700
619.872986
620.426580
621.129058
621.791378
622.322672
622.799279
623.396372
623.925838
624.300092
624.595768
624.980934
625.242635
619.109138
619.603635
620.290486
620.980368
621.683752
622.499943
623.287975
623.972754
624.628832
625.386820
626.119347
626.751882
627.352188
628.042026
628.693248
629.232576
629.729413
630.306576
630.833706
631.232257
631.561348
631.926074
632.171127
617.767518
618.546419
619.420932
620.114808
620.743732
621.703027
622.576494
623.206007
623.755291
624.636840
625.444286
626.017317
626.509086
627.315763
628.035860
628.511938
628.899203
629.596632
630.200027
630.547994
630.786860
631.296938
631.661439
614.974030
616.584182
617.884226
618.503208
618.766611
620.205326
621.306976
621.762227
621.896279
623.223222
624.240600
624.633936
624.712631
625.947481
626.864729
627.153838
627.125026
628.257517
629.070933
629.254765
629.114756
630.098363
630.764036
611.080960
614.397451
616.263026
616.660464
615.834820
618.477595
619.950215
620.099963
619.108163
621.598138
622.964350
623.047059
622.016754
624.379506
625.629458
625.600387
624.456352
626.726872
627.884977
627.773885
626.568090
628.703211
629.809062
612.248053
614.046178
615.536547
616.261464
616.590720
618.156636
619.356297
619.834102
619.967815
621.369239
622.444091
622.830384
622.887771
624.182236
625.148321
625.427607
625.379374
626.576010
627.445920
627.633516
627.494919
628.569703
629.317273
612.132825
613.454381
614.788421
615.653339
616.322939
617.614398
618.722596
619.347377
619.808218
620.919098
621.883891
622.397342
622.762600
623.769328
624.629198
625.039841
625.304002
626.209504
626.966638
627.275929
627.435471
628.215324
628.809588
610.191352
612.066557
613.641525
614.436182
614.825000
616.468639
617.734618
618.259677
618.428976
619.866842
620.969768
621.370606
621.437662
622.762785
623.757463
624.056185
624.024806
625.246600
626.133917
626.329670
626.198338
627.307085
628.079765
606.899220
610.411909
612.465027
613.001456
612.279498
615.092003
616.700338
616.936604
616.005868
618.574493
620.000715
620.106262
619.079940
621.516390
622.826231
622.827068
621.701903
624.032622
625.234594
625.137808
623.934027
626.157710
627.325205
608.694406
610.587647
612.192000
613.020982
613.446105
615.127858
616.430162
616.986687
617.183160
618.645786
619.769819
620.187838
620.270221
621.611472
622.621359
622.932843
622.911921
624.146131
625.046583
625.252507
625.130436
626.249774
627.029673
609.109028
610.472992
611.871521
612.807786
613.551036
614.921463
616.102880
616.788810
617.301378
618.462434
619.469504
620.015361
620.408836
621.449209
622.341100
622.778142
623.065285
623.996346
624.776156
625.101908
625.277028
626.082176
626.694454
607.629424
609.513141
611.117768
611.955766
612.393884
614.087740
615.400865
615.965108
616.167062
617.648379
618.788040
619.216982
619.307453
620.658003
621.675097
621.991078
621.972660
623.211626
624.115383
624.320631
624.195382
625.324237
626.110182
604.757037
608.244456
610.301594
610.859879
610.166936
613.005540
614.637738
614.889788
613.962608
616.576224
618.034088
618.160623
617.148716
619.604233
620.927518
620.935818
619.812509
622.154182
623.364711
623.266668
622.049567
624.300561
625.481507
606.866177
608.751534
610.357789
611.196293
611.633156
613.323825
614.633495
615.195232
615.395562
616.875069
618.014095
618.444152
618.535765
619.883937
620.895838
621.206466
621.182966
622.416777
623.316997
623.520221
623.393576
624.520359
625.304805
607.582336
608.951258
610.354182
611.292120
612.033165
613.396154
614.570005
615.251249
615.761372
616.917204
617.921971
618.470603
618.867926
619.903035
620.784156
621.211923
621.491159
622.410568
623.181918
623.503562
623.676599
624.476208
625.084496
606.403384
608.309690
609.923203
610.755934
611.178987
612.845925
614.135014
614.685695
614.882311
616.330722
617.447710
617.870622
617.963201
619.293576
620.286097
620.587588
620.562046
621.773246
622.658593
622.859904
622.739106
623.845160
624.616356
603.848871
607.390403
609.456717
609.997327
609.275347
612.059255
613.646437
613.876007
612.956250
615.488744
616.898536
617.009029
616.002663
618.415659
619.704285
619.700397
618.588385
620.873485
622.053011
621.953571
620.764414
622.957568
624.109837
606.458379
608.340847
609.915562
610.702340
611.075283
612.687939
613.925126
614.430204
614.586206
615.995667
617.079494
617.476215
617.546719
618.857856
619.837242
620.129191
620.093715
621.289079
622.157260
622.343739
622.209686
623.301798
624.063911
607.743345
609.056950
610.376095
611.220862
611.863330
613.113366
614.181826
614.775540
615.210405
616.286129
617.224101
617.725589
618.087138
619.080909
619.930701
620.340165
620.603061
621.486326
622.220074
622.512881
622.661566
623.428121
624.014017
607.242163
609.018843
610.481438
611.178674
611.478395
612.982119
614.127514
614.568442
614.676237
616.022505
617.057234
617.427865
617.485677
618.758287
619.716038
620.007130
619.976540
621.139182
621.974027
622.138774
621.987229
623.045798
623.783998
605.519208
608.798207
610.625002
610.992604
610.154226
612.694768
614.094929
614.206729
613.210806
615.605441
616.914876
616.983029
615.976318
618.289782
619.527704
619.526499
618.442694
620.642269
621.751048
621.615014
620.402512
622.513520
623.607566
608.906534
610.485542
611.740953
612.310960
612.521697
613.875871
614.901956
615.299949
615.389468
616.646100
617.610712
617.977755
618.049560
619.261014
620.172748
620.477835
620.471262
621.575165
622.357781
622.521233
622.369715
623.338998
623.996638
611.326419
612.076890
612.902941
613.535451
614.093188
614.969512
615.762720
616.321423
616.807941
617.626423
618.383268
618.923146
619.395846
620.187533
620.904130
621.387354
621.782061
622.468829
623.055891
623.389905
623.618511
624.119603
624.478998
612.468985
612.935599
613.571969
614.195064
614.820279
615.551324
616.255516
616.863220
617.450054
618.145778
618.827959
619.424698
620.002254
620.678686
621.326335
621.869101
622.369230
622.941492
623.458855
623.847352
624.168029
624.526083
624.767406
618.722045
619.185082
619.853392
620.547336
621.262742
622.063927
622.843477
623.537627
624.208768
624.953428
625.677409
626.317825
626.930943
627.605517
628.245723
628.790165
629.297700
629.859001
630.376075
630.781218
631.121829
631.470010
631.700888
617.559104
618.219780
619.037443
619.753921
620.442747
621.337245
622.178763
622.840613
623.453747
624.273020
625.048227
625.650823
626.202556
626.946480
627.632991
628.136344
628.581697
629.215712
629.786487
630.162607
630.458534
630.902144
631.220405
615.389349
616.514989
617.630414
618.348304
618.907872
620.041719
621.023641
621.596945
622.031206
623.058943
623.956416
624.461549
624.829864
625.771697
626.571385
626.971527
627.231681
628.069623
628.765860
629.059134
629.200065
629.883432
630.392151
612.992819
614.742468
616.171366
616.849456
617.141542
618.654136
619.811909
620.270523
620.394124
621.768745
622.821543
623.201049
623.254619
624.529479
625.475225
625.744727
625.688161
626.865441
627.718053
627.898575
627.751635
628.798046
629.521481
612.741192
614.028011
615.317610
616.143774
616.778742
618.026971
619.098895
619.700395
620.144933
621.235640
622.184065
622.688867
623.046944
624.036972
624.878727
625.275291
625.526781
626.417918
627.164848
627.468903
627.622158
628.384384
628.964584
612.211227
613.291137
614.506498
615.412755
616.200045
617.360842
618.403468
619.089518
619.674839
620.661640
621.563810
622.137692
622.624091
623.506457
624.301407
624.768432
625.150201
625.931656
626.627289
626.995218
627.270758
627.919646
628.423155
610.736143
612.077315
613.437113
614.327347
615.021819
616.342445
617.477981
618.125154
618.604536
619.732650
620.711820
621.235973
621.609871
622.625296
623.492483
623.908194
624.177221
625.090623
625.855684
626.170355
626.335269
627.128106
627.731918
608.942146
610.819910
612.404960
613.214675
613.621250
615.283910
616.569408
617.112206
617.297289
618.749785
619.866026
620.279254
620.357788
621.686822
622.684750
622.986447
622.957772
624.184370
625.079331
625.280668
625.153784
626.271739
627.050547
609.244599
610.602560
611.990801
612.914965
613.645735
615.003797
616.174689
616.852735
617.358865
618.510935
619.510588
620.051720
620.441170
621.473173
622.356742
622.787197
623.069352
623.995888
624.773241
625.098080
625.272543
626.075441
626.686009
609.204620
610.322034
611.598157
612.574398
613.435292
614.672873
615.786815
616.533317
617.170265
618.204822
619.147518
619.753476
620.268928
621.185001
622.013519
622.509978
622.918263
623.726274
624.445228
624.831714
625.125388
625.797324
626.317068
608.165899
609.522304
610.916424
611.853801
612.600654
613.969828
615.151008
615.839305
616.355587
617.518636
618.527513
619.075271
619.470553
620.513203
621.406677
621.844692
622.132719
623.065298
623.847691
624.176416
624.354117
625.160270
625.772855
606.764949
608.641253
610.241654
611.080593
611.522120
613.208118
614.516105
615.080808
615.286655
616.761658
617.896572
618.323235
618.412523
619.762864
620.779216
621.094471
621.075804
622.314113
623.219518
623.428919
623.308805
624.433949
625.217227
607.403290
608.761036
610.156838
611.095096
611.840887
613.206359
614.383003
615.067493
615.581061
616.741768
617.749033
618.296577
618.691933
619.732345
620.621606
621.055374
621.339208
622.267360
623.046259
623.372570
623.548540
624.352975
624.964402
607.681267
608.801926
610.081977
611.060576
611.919683
613.148568
614.252268
614.990696
615.622207
616.651535
617.590432
618.196280
618.712903
619.624452
620.444443
620.933558
621.335034
622.133544
622.844358
623.225556
623.515763
624.183688
624.700647
606.965716
608.329607
609.724317
610.652791
611.381807
612.723078
613.875752
614.540535
615.038366
616.180886
617.173152
617.714401
618.107941
619.132479
620.002749
620.424813
620.700491
621.610889
622.374451
622.691323
622.861426
623.656997
624.262407
605.922585
607.807852
609.399000
610.212168
610.616428
612.250416
613.508001
614.030774
614.202668
615.638794
616.742691
617.154325
617.237997
618.555698
619.538896
619.834702
619.804161
621.007039
621.883196
622.074624
621.943662
623.050226
623.821606
607.014091
608.354063
609.708968
610.589621
611.267135
612.555530
613.658006
614.277689
614.734484
615.839274
616.799984
617.315532
617.686605
618.691918
619.548319
619.959137
620.223196
621.117917
621.864864
622.166936
622.323602
623.106263
623.703509
607.825549
608.892122
610.086380
610.966166
611.721174
612.842657
613.846307
614.498295
615.052913
616.006587
616.881674
617.439675
617.917611
618.789441
619.577425
620.044040
620.423875
621.188632
621.864258
622.216278
622.480430
623.119233
623.616689
607.740209
608.998495
610.248990
611.031791
611.620071
612.818997
613.844816
614.407456
614.816667
615.860749
616.771355
617.254783
617.602804
618.578882
619.416326
619.820839
620.079861
620.950469
621.671795
621.956505
622.096871
622.847796
623.421500
607.435808
609.141149
610.515476
611.136065
611.368723
612.820734
613.923781
614.338740
614.425898
615.737637
616.742015
617.096494
617.142146
618.396423
619.338501
619.624267
619.588721
620.737263
621.559303
621.719537
621.560899
622.594744
623.311172
609.326059
610.413515
611.472539
612.125144
612.614646
613.677271
614.592567
615.107518
615.488449
616.454395
617.301704
617.775313
618.126533
619.052633
619.850476
620.262476
620.534699
621.357552
622.033118
622.310610
622.441085
623.115167
623.618616
611.118091
611.745993
612.508357
613.155516
613.767042
614.581788
615.346413
615.937656
616.485942
617.243355
617.967790
618.534611
619.063884
619.794181
620.478648
620.988732
621.440368
622.068505
622.628179
622.994058
623.282153
623.719492
624.034225
612.079580
612.512004
613.125575
613.748263
614.382627
615.099346
615.796386
616.413696
617.014800
617.696779
618.369452
618.972264
619.560885
620.222114
620.859579
621.408149
621.919890
622.479135
622.989971
623.388189
623.722874
624.066429
624.294731
618.158582
618.654146
619.341959
620.032346
620.735520
621.550513
622.338777
623.025667
623.684264
624.442772
625.174603
625.806135
626.404719
627.090831
627.736478
628.269792
628.761279
629.334399
629.858841
630.255895
630.584071
630.947633
631.191882
616.814274
617.596685
618.474580
619.171417
619.802233
620.758636
621.631461
622.263944
622.817211
623.697806
624.503028
625.074477
625.564577
626.367044
627.080768
627.550229
627.931871
628.625575
629.226936
629.574411
629.813365
630.321626
630.684754
614.012041
615.633073
616.942114
617.570192
617.843119
619.271896
620.369642
620.829806
620.972850
622.293386
623.304811
623.695515
623.772992
625.002472
625.911940
626.193364
626.158226
627.287939
628.100870
628.286795
628.150316
629.129413
629.792082
610.102847
613.445477
615.326617
615.741390
614.945234
617.557964
619.020195
619.177587
618.208047
620.677177
622.032305
622.111634
621.081604
623.436736
624.677864
624.640229
623.488368
625.758086
626.917784
626.812666
625.619136
627.742123
628.842389
611.302794
613.109220
614.605380
615.336951
615.674106
617.228514
618.422546
618.903651
619.045111
620.439842
621.509329
621.893621
621.949871
623.238557
624.196806
624.468219
624.413396
625.607846
626.478914
626.670132
626.536254
627.607685
628.352915
611.217145
612.534748
613.863910
614.725865
615.393493
616.678679
617.783421
618.408868
618.872141
619.982042
620.946155
621.460452
621.825935
622.826647
623.678374
624.081032
624.338428
625.240778
625.998847
626.310074
626.471327
627.252146
627.846731
609.308155
611.165638
612.725087
613.510143
613.892982
615.529604
616.791978
617.316312
617.486431
618.925493
620.031013
620.437145
620.509908
621.824733
622.808641
623.098574
623.059835
624.276928
625.165410
625.361437
625.228719
626.342662
627.118253
606.053656
609.525980
611.554537
612.078559
611.351664
614.153628
615.756777
615.991216
615.060326
617.630919
619.061599
619.177787
618.170941
620.584430
621.879780
621.872743
620.744286
623.067080
624.268255
624.168434
622.954980
625.192273
626.365668
607.818828
609.692321
611.279652
612.097982
612.516561
614.190301
615.487511
616.042105
616.238400
617.701117
618.826915
619.249807
619.338123
620.670468
621.672123
621.978310
621.954342
623.185412
624.086096
624.292163
624.168829
625.293054
626.075570
608.218897
609.571150
610.958250
611.887643
612.626681
613.988477
615.163930
615.848557
616.362002
617.519209
618.523317
619.068569
619.462061
620.499103
621.387462
621.822185
622.108339
623.039103
623.821276
624.151004
624.329720
625.134964
625.746601
606.744827
608.613672
610.208004
611.044672
611.486960
613.165106
614.468787
615.034251
615.243517
616.711276
617.840447
618.263692
618.350762
619.700284
620.716828
621.033381
621.017076
622.256756
623.164937
623.379364
623.265075
624.387003
625.167899
603.894944
607.352427
609.396836
609.961103
609.293967
612.095519
613.711686
613.969776
613.070160
615.647292
617.085071
617.201466
616.182508
618.639448
619.964297
619.975831
618.859253
621.199593
622.415585
622.333059
621.144132
623.371207
624.541142
605.982935
607.853108
609.449468
610.287716
610.729368
612.402720
613.700270
614.260449
614.466035
615.930988
617.057813
617.480187
617.567127
618.914347
619.926886
620.239930
620.220144
621.455576
622.360237
622.572064
622.455964
623.576377
624.356301
606.697788
608.052989
609.444861
610.378927
611.118375
612.467829
613.628619
614.301417
614.807099
615.958978
616.958187
617.502398
617.897367
618.929621
619.809495
620.238685
620.520291
621.441172
622.214316
622.537892
622.712737
623.514539
624.123875
605.545102
607.423208
609.018646
609.847760
610.274166
611.919201
613.187903
613.721387
613.903818
615.360092
616.478236
616.901286
616.997439
618.320899
619.307329
619.608756
619.585019
620.795748
621.679213
621.874956
621.746061
622.864316
623.642680
603.042388
606.518939
608.555887
609.096742
608.399851
611.137802
612.693990
612.894908
611.935477
614.501890
615.923420
616.040176
615.047586
617.443551
618.721809
618.716724
617.607397
619.888811
621.063022
620.949073
619.729229
621.957435
623.125178
605.592881
607.445694
608.999558
609.779100
610.153040
611.746220
612.966165
613.455295
613.596314
615.014756
616.102252
616.499582
616.571150
617.874367
618.848036
619.138034
619.102306
620.296595
621.163167
621.344227
621.202126
622.307601
623.078085
606.844778
608.140950
609.441754
610.271864
610.903845
612.149424
613.214857
613.804905
614.236118
615.311473
616.246827
616.743866
617.100600
618.089788
618.935412
619.341065
619.601046
620.485377
621.222324
621.517430
621.667782
622.439942
623.029602
606.339567
608.093600
609.531624
610.202514
610.476487
611.993597
613.151225
613.599180
613.710664
615.052413
616.080232
616.441887
616.489538
617.760707
618.715124
618.999539
618.961664
620.128620
620.971786
621.144423
620.999501
622.060956
622.800712
604.634693
607.871694
609.664270
609.990436
609.090464
611.682086
613.111219
613.238805
612.255407
614.639307
615.938236
615.992945
614.966270
617.287032
618.523681
618.513144
617.414428
619.625435
620.746532
620.621742
619.420364
621.530750
622.624766
607.985903
609.544758
610.777798
611.322475
611.508442
612.879060
613.921237
614.329824
614.425352
615.677643
616.635158
616.993039
617.054491
618.264540
619.172665
619.470657
619.456656
620.564737
621.355597
621.527523
621.383236
622.354638
623.013070
610.384830
611.126142
611.939774
612.558980
613.106663
613.986632
614.786562
615.350616
615.839674
616.656193
617.408635
617.942657
618.409129
619.196795
619.908923
620.386868
620.777440
621.465399
622.057173
622.396804
622.630317
623.134105
623.494716
611.519115
611.980498
612.608989
613.223882
613.843475
614.574804
615.281953
615.892488
616.480482
617.174853
617.853797
618.446120
619.018832
619.690866
620.334021
620.872382
621.369495
621.942010
622.462393
622.855010
623.179539
623.540196
623.782805
617.567148
618.115723
618.830729
619.512118
620.190387
621.031219
621.833348
622.507111
623.140233
623.924011
624.668226
625.284589
625.855803
626.565430
627.222623
627.740541
628.204774
628.802327
629.339786
629.723797
630.028104
630.419576
630.684613
615.861988
616.904996
617.886305
618.534423
619.014587
620.125330
621.060267
621.632110
622.032642
623.065847
623.931246
624.440403
624.777300
625.729019
626.501345
626.907744
627.135365
627.980656
628.643551
628.933204
629.027299
629.690966
630.137564
611.226657
614.396150
616.133856
616.500903
615.699989
618.212039
619.605851
619.773483
618.840209
621.237128
622.541673
622.641281
621.653747
623.944278
625.141305
625.127831
624.019092
626.220827
627.329501
627.237347
626.071009
628.106886
629.132723
597.854153
610.853553
614.155311
613.530762
604.836370
615.362480
617.928443
616.990485
608.146213
618.490342
620.943615
619.940582
611.136006
621.262032
623.582730
622.449419
613.456389
623.566777
625.827053
624.676602
615.918994
625.654444
628.002383
608.419020
611.817202
613.763228
614.225668
613.467379
616.127786
617.629300
617.806349
616.849098
619.342372
620.716721
620.799485
619.769613
622.141306
623.398431
623.364145
622.214353
624.503159
625.681933
625.585097
624.401194
626.553841
627.679437
609.787428
611.623595
613.156361
613.917919
614.280057
615.877775
617.107764
617.611047
617.766861
619.184113
620.271303
620.664820
620.727503
622.028775
622.999592
623.279092
623.231331
624.438199
625.320098
625.515550
625.384475
626.480601
627.243631
606.410288
609.868543
611.876533
612.378839
611.629961
614.406809
615.987259
616.203565
615.257737
617.813477
619.231218
619.337116
618.321109
620.723616
622.008131
621.991598
620.854668
623.169524
624.364989
624.261729
623.045094
625.275813
626.444112
593.710034
606.909384
610.362868
609.802290
600.918036
611.889367
614.636610
613.758903
604.826094
615.400445
617.953804
616.987232
608.178561
618.393965
620.775595
619.668704
610.674367
620.863147
623.164724
621.977231
612.945106
623.052754
625.519048
604.921750
608.395397
610.430394
610.964955
610.250832
613.064578
614.679507
614.925496
614.005399
616.585164
618.023755
618.146799
617.146578
619.567721
620.870979
620.871475
619.750043
622.079675
623.287774
623.194571
621.987000
624.228572
625.404226
606.791564
608.660492
610.248928
611.074926
611.504762
613.180296
614.480973
615.041930
615.245976
616.712171
617.840684
618.264929
618.353818
619.695777
620.706094
621.018970
621.000576
622.238105
623.145417
623.358785
623.242552
624.366784
625.148752
603.867564
607.321911
609.361254
609.920179
609.248664
612.047389
613.662005
613.919338
613.019269
615.595328
617.032617
617.149031
616.130092
618.586039
619.910586
619.922664
618.807397
621.149536
622.368169
622.288660
621.102127
623.329747
624.499522
591.668445
604.754482
608.212107
607.713044
599.027608
609.858083
612.594908
611.745053
602.899390
613.421016
615.967403
614.977603
606.029065
616.416040
618.849177
617.762702
608.763226
618.991134
621.314942
620.160957
611.237059
621.251345
623.700000
603.106095
606.561853
608.603538
609.164606
608.492859
611.285464
612.892317
613.142823
612.237830
614.810653
616.245352
616.360643
615.341384
617.794866
619.115738
619.125062
618.007193
620.345057
621.560031
621.477842
620.289505
622.515731
623.684683
605.271829
607.143888
608.738034
609.571225
610.005140
611.662703
612.943768
613.488801
613.681552
615.142583
616.266425
616.689711
616.780508
618.116679
619.119094
619.428730
619.409349
620.635013
621.532073
621.738835
621.618724
622.739659
623.519614
602.650494
606.129370
608.175186
608.730881
608.051851
610.806590
612.378433
612.593563
611.647390
614.227932
615.661985
615.787731
614.801979
617.207161
618.495251
618.498307
617.396733
619.688467
620.873040
620.767920
619.555320
621.790258
622.962045
590.699986
603.906614
607.374401
606.864468
598.209090
608.913738
611.574058
610.641694
601.615192
612.244451
614.800020
613.843980
605.102474
615.247423
617.607967
616.525376
607.685018
617.699773
619.952247
618.747532
609.716614
619.807087
622.267324
602.701093
606.153245
608.156324
608.661731
607.930024
610.633724
612.157827
612.329603
611.342742
613.884438
615.286914
615.386639
614.376310
616.759612
618.033499
618.024461
616.910778
619.184723
620.351648
620.231910
619.006648
621.228462
622.392177
605.432051
607.237549
608.735970
609.462456
609.787143
611.343791
612.532734
612.998958
613.122133
614.501394
615.558337
615.935083
615.991244
617.277422
618.241630
618.527992
618.490680
619.673301
620.531138
620.710296
620.569320
621.657204
622.415860
603.525440
606.823333
608.689967
609.074907
608.224193
610.873551
612.349632
612.502452
611.536639
613.953121
615.278285
615.341104
614.317130
616.655243
617.905354
617.894083
616.793763
619.023507
620.164588
620.048894
618.857698
620.998674
622.118659
592.723533
605.338115
608.493835
607.735212
598.742179
609.439318
612.010335
611.075573
602.384144
612.475416
614.847140
613.832799
605.144257
615.121772
617.424997
616.353940
607.647571
617.466154
619.651338
618.480048
609.736566
619.439489
621.778631
605.268587
608.328149
609.968723
610.235438
609.318260
611.799841
613.150519
613.276615
612.317955
614.622800
615.865851
615.935318
614.946210
617.201264
618.393428
618.405900
617.350189
619.499093
620.576494
620.470679
619.300790
621.327492
622.348951
609.446735
610.439415
611.349965
611.915213
612.307209
613.345871
614.210861
614.716016
615.054389
616.019074
616.829318
617.300865
617.615395
618.549387
619.318910
619.735436
619.976577
620.812511
621.465114
621.748374
621.839108
622.499268
622.943891
610.930654
611.442670
612.096113
612.700253
613.293871
614.051898
614.773393
615.370460
615.932160
616.649973
617.339970
617.916378
618.461207
619.155604
619.809520
620.332548
620.803312
621.400465
621.934952
622.316268
622.618699
623.008511
623.272562
617.254376
617.747853
618.432265
619.119096
619.819305
620.632409
621.420213
622.107535
622.766029
623.522491
624.250402
624.877077
625.470902
626.153268
626.796278
627.327457
627.816781
628.387515
628.909825
629.305362
629.632695
629.995937
630.240117
615.912761
616.692802
617.566994
618.260220
618.888135
619.842561
620.715020
621.348275
621.901660
622.779752
623.580339
624.146286
624.631209
625.430016
626.141675
626.609689
626.989647
627.680886
628.279881
628.625679
628.863740
629.371740
629.734852
613.114738
614.732912
616.037762
616.662289
616.932574
618.359097
619.456474
619.917917
620.061523
621.378689
622.384359
622.768701
622.840516
624.066588
624.974974
625.256172
625.220305
626.347354
627.157537
627.341596
627.204216
628.183220
628.845977
609.208638
612.547988
614.424775
614.836247
614.037874
616.647909
618.109492
618.268366
617.299782
619.764719
621.113456
621.186270
620.150820
622.503008
623.743748
623.706901
622.555366
624.822346
625.979306
625.872585
624.678479
626.801692
627.902138
610.409422
612.212492
613.704249
614.432145
614.766575
616.318406
617.511472
617.993193
618.134717
619.525946
620.590040
620.968827
621.020668
622.307050
623.265036
623.537185
623.482705
624.675667
625.545491
625.736574
625.603305
626.675251
627.420510
610.325562
611.639042
612.963033
613.820446
614.484582
615.766963
616.870214
617.495284
617.957843
619.064973
620.024942
620.534946
620.897099
621.896357
622.748220
623.151771
623.409799
624.311953
625.070648
625.383774
625.547298
626.328947
626.923206
608.420189
610.271760
611.824584
612.603958
612.982496
614.615710
615.875943
616.399163
616.568176
618.004911
619.107202
619.509970
619.580263
620.894701
621.879634
622.171250
622.133939
623.351656
624.242236
624.442059
624.313367
625.428246
626.202875
605.169376
608.633799
610.653947
611.171107
610.439152
613.236969
614.837315
615.070113
614.137989
616.706635
618.134907
618.248597
617.240007
619.654141
620.951414
620.947002
619.821040
622.144807
623.348699
623.253605
622.044982
624.283013
625.455188
606.930936
608.797730
610.376761
611.187744
611.600575
613.269767
614.563681
615.116076
615.310927
616.772459
617.897168
618.319038
618.406817
619.739990
620.743407
621.051970
621.030439
622.263451
623.167507
623.378358
623.259336
624.384544
625.166340
607.325670
608.672570
610.052028
610.973935
611.706688
613.063575
614.235200
614.916905
615.428566
616.585471
617.590039
618.135914
618.530013
619.567782
620.457301
620.893749
621.182054
622.115610
622.902115
623.237122
623.420146
624.226366
624.837392
605.848511
607.712489
609.299276
610.128108
610.563483
612.236303
613.535454
614.096933
614.303661
615.771932
616.903014
617.328319
617.416912
618.766897
619.784008
620.101783
620.087459
621.330630
622.244384
622.465316
622.356159
623.478596
624.258419
602.997832
606.450436
608.487233
609.043362
608.368738
611.164503
612.775276
613.028077
612.124679
614.702614
616.142981
616.262020
615.244914
617.701965
619.027225
619.040063
617.925794
620.270140
621.492434
621.417386
620.234536
622.461484
623.629887
605.086842
606.952212
608.541190
609.371544
609.805722
611.472399
612.763421
613.317279
613.518129
614.982410
616.110705
616.534483
616.621960
617.969451
618.983395
619.298606
619.281846
620.521580
621.432185
621.650693
621.539783
622.660989
623.440219
605.806485
607.156220
608.540329
609.466614
610.198611
611.540285
612.692978
613.357771
613.856762
615.006156
616.005552
616.549230
616.942358
617.974880
618.858031
619.290750
619.576169
620.501489
621.280070
621.609392
621.788618
622.591984
623.201535
604.661759
606.532672
608.119178
608.940420
609.359507
610.995510
612.254208
612.777271
612.949888
614.402204
615.520187
615.940704
616.030808
617.354239
618.347486
618.654147
618.634985
619.850139
620.738674
620.939662
620.814751
621.934866
622.714038
602.165372
605.632999
607.660080
608.193234
607.489623
610.217893
611.763149
611.952531
610.981880
613.543632
614.964231
615.077244
614.077152
616.472374
617.757344
617.757254
616.652219
618.937589
620.116510
620.007648
618.791877
621.021988
622.190696
604.712337
606.557995
608.103287
608.875725
609.243359
610.828401
612.038996
612.518332
612.650113
614.063151
615.147478
615.540419
615.606442
616.907684
617.883391
618.175664
618.142483
619.339907
620.210727
620.396565
620.258515
621.366313
622.137911
605.958813
607.249465
608.543179
609.367089
609.993732
611.233295
612.291576
612.873980
613.297776
614.367248
615.297731
615.789567
616.140967
617.126809
617.971332
618.376649
618.637248
619.523675
620.264331
620.563843
620.718135
621.492962
622.083959
605.450351
607.199249
608.630844
609.296278
609.566069
611.079206
612.231576
612.673609
612.778962
614.114570
615.136470
615.492224
615.534236
616.800875
617.751966
618.033934
617.994932
619.162935
620.009276
620.185959
620.044817
621.109119
621.850378
603.743043
606.974763
608.761246
609.082510
608.179135
610.768386
612.193792
612.316787
611.328235
613.705992
614.998581
615.047007
614.014319
616.329788
617.561863
617.547569
616.446555
618.657716
619.781336
619.660077
618.462143
620.575349
621.670908
607.088228
608.643334
609.871818
610.412796
610.596259
611.964963
613.004195
613.408947
613.499887
614.746615
615.698109
616.049851
616.105280
617.309700
618.212696
618.506370
618.489537
619.597118
620.389723
620.564525
620.423244
621.397142
622.056966
609.481313
610.220300
611.030889
611.647488
612.193268
613.071466
613.868836
614.429519
614.914447
615.726027
616.472981
617.001235
617.461880
618.243901
618.950780
619.424278
619.811836
620.498861
621.091711
621.433589
621.669635
622.175550
622.537356
610.612289
611.072063
611.698311
612.311154
612.929094
613.658712
614.363498
614.970927
615.555089
616.244906
616.918722
617.505554
618.072620
618.739088
619.377022
619.910953
620.405012
620.976372
621.497442
621.891916
622.218665
622.581213
622.824890
616.909508
617.368331
618.029891
618.716968
619.426727
620.224259
621.003204
621.698866
622.370564
623.111339
623.827523
624.458603
625.062814
625.730165
626.364994
626.905141
627.408371
627.964624
628.477087
628.878942
629.217727
629.565251
629.796004
615.752938
616.408580
617.218684
617.928284
618.611805
619.502245
620.343383
621.007952
621.622768
622.436863
623.202289
623.794067
624.336180
625.073048
625.755202
626.255787
626.698057
627.326424
627.891674
628.263898
628.557739
629.000844
629.319129
613.593873
614.712793
615.819216
616.530728
617.086367
618.214726
619.196116
619.774253
620.212813
621.232263
622.116425
622.608600
622.966496
623.901773
624.698996
625.099430
625.359453
626.190030
626.878918
627.167314
627.305760
627.989140
628.498224
611.206055
612.947017
614.366228
615.039161
615.330035
616.834381
617.990492
618.455440
618.586801
619.948659
620.985444
621.351191
621.394659
622.663880
623.608954
623.881984
623.829697
624.997048
625.841053
626.016647
625.867354
626.914841
627.638990
610.955715
612.234225
613.513864
614.333063
614.963786
616.205731
617.275723
617.880423
618.327855
619.409890
620.345862
620.839203
621.188807
622.174481
623.015924
623.415017
623.668552
624.554569
625.297261
625.600154
625.754220
626.517612
627.097865
610.432111
611.501282
612.703907
613.600227
614.380547
615.535271
616.575060
617.261378
617.846504
618.827399
619.720666
620.285659
620.765386
621.645217
622.440797
622.910195
623.293620
624.073466
624.769655
625.141469
625.422034
626.072293
626.574588
608.972283
610.295671
611.637048
612.513797
613.199185
614.512356
615.643687
616.289376
616.767468
617.890718
618.862939
619.379704
619.747974
620.763588
621.633793
622.053992
622.326723
623.239504
624.008326
624.331607
624.506411
625.299990
625.900346
607.194589
609.045076
610.605804
611.399189
611.795545
613.448722
614.728456
615.268703
615.452504
616.900500
618.011181
618.418158
618.491335
619.823815
620.827473
621.136797
621.116195
622.340799
623.239939
623.452232
623.338303
624.454957
625.229009
607.478822
608.817770
610.185127
611.092891
611.811895
613.160460
614.324797
614.998867
615.502693
616.652426
617.649765
618.188397
618.576129
619.610664
620.498727
620.935171
621.223426
622.152072
622.935357
623.270534
623.455039
624.258444
624.866157
607.420780
608.525245
609.784034
610.744288
611.592299
612.820208
613.926673
614.667327
615.300702
616.335395
617.279723
617.887396
618.404308
619.321835
620.152729
620.652974
621.065936
621.878860
622.606149
623.003934
623.307235
623.979830
624.497091
606.373768
607.718947
609.096413
610.017054
610.749378
612.108599
613.280981
613.960531
614.470578
615.636755
616.651433
617.204912
617.604532
618.647201
619.541068
619.981501
620.273941
621.213206
622.006774
622.350330
622.540845
623.345125
623.953259
604.971564
606.836116
608.419556
609.240776
609.665754
611.341808
612.639438
613.191843
613.386857
614.867982
616.011409
616.446077
616.541969
617.890161
618.905706
619.223291
619.209837
620.455840
621.374385
621.602329
621.500438
622.618917
623.395183
605.610869
606.957662
608.337544
609.259331
609.989772
611.342669
612.506606
613.177946
613.681404
614.843077
615.854918
616.406794
616.804937
617.844823
618.735377
619.172956
619.462865
620.399395
621.190539
621.532139
621.721026
622.524172
623.131944
605.900262
607.007932
608.271060
609.233944
610.078634
611.292031
612.379708
613.102658
613.722158
614.747993
615.687074
616.292370
616.807270
617.718901
618.543005
619.038185
619.446941
620.253971
620.975693
621.369207
621.669196
622.339032
622.855136
605.207475
606.551517
607.925277
608.838144
609.554210
610.876152
612.008284
612.653253
613.134559
614.271404
615.261553
615.798233
616.185336
617.209595
618.086819
618.517111
618.801235
619.719786
620.493365
620.821536
621.000942
621.799086
622.404639
604.186978
606.042860
607.608780
608.407052
608.801768
610.412556
611.646306
612.146059
612.297253
613.728036
614.828717
615.233403
615.308013
616.624296
617.613987
617.917701
617.895473
619.105113
619.990452
620.193193
620.072643
621.181001
621.952465
605.261579
606.581485
607.915824
608.782124
609.448528
610.719273
611.802272
612.402736
612.842582
613.938532
614.892325
615.399152
615.761067
616.762454
617.620563
618.035094
618.303987
619.204388
619.959684
620.271816
620.437432
621.223808
621.822319
606.056190
607.108754
608.286551
609.153147
609.897644
611.007201
611.996896
612.634496
613.175700
614.118508
614.983666
615.531293
615.999295
616.864497
617.649403
618.114870
618.495529
619.264146
619.947176
620.308159
620.580347
621.224156
621.723921
605.964857
607.209131
608.443785
609.213861
609.792886
610.985067
612.001520
612.553715
612.952238
613.984295
614.882912
615.354535
615.691494
616.658681
617.489238
617.888433
618.144613
619.017055
619.744913
620.037793
620.185614
620.942247
621.518917
605.659693
607.347801
608.705469
609.313208
609.536527
610.986459
612.084038
612.491781
612.570864
613.869806
614.861131
615.202992
615.236676
616.480711
617.413635
617.691517
617.650779
618.799383
619.626690
619.793960
619.641843
620.681648
621.401317
607.532305
608.608931
609.656063
610.299256
610.782467
611.842433
612.753138
613.261842
613.635011
614.590021
615.425383
615.886923
616.226344
617.141510
617.929199
618.332366
618.598531
619.420214
620.099382
620.382581
620.518860
621.198011
621.704300
609.308764
609.930720
610.685662
611.326557
611.933697
612.745290
613.505514
614.090933
614.631886
615.379948
616.093822
616.649515
617.167523
617.886876
618.561029
619.062193
619.507622
620.133779
620.695596
621.065876
621.358876
621.800399
622.117497
610.262129
610.690759
611.299128
611.917101
612.547823
613.261270
613.954060
614.565843
615.160019
615.833496
616.496445
617.088768
617.666540
618.317003
618.944263
619.484044
619.989616
620.546469
621.058605
621.460404
621.799365
622.146581
622.376960
616.379166
616.867404
617.544438
618.224776
618.920429
619.731256
620.518646
621.206415
621.864321
622.616722
623.337988
623.957542
624.545676
625.225415
625.868851
626.402057
626.892829
627.462145
627.982087
628.375595
628.701919
629.065758
629.310684
615.049078
615.819821
616.682846
617.367554
617.990097
618.942518
619.815510
620.450847
621.005285
621.877953
622.670008
623.227448
623.706005
624.502831
625.216776
625.689712
626.073818
626.761205
627.355027
627.696475
627.931818
628.441419
628.806148
612.278218
613.875117
615.159699
615.771850
616.035133
617.460541
618.560407
619.027699
619.177557
620.484564
621.477629
621.851075
621.915343
623.141046
624.055501
624.348636
624.326306
625.440577
626.238537
626.412828
626.267353
627.252231
627.919116
608.408414
611.701975
613.549952
613.946309
613.139087
615.750103
617.216235
617.385805
616.435775
618.878187
620.209579
620.269746
619.225469
621.580131
622.830998
622.816082
621.702488
623.933190
625.068222
624.945202
623.730411
625.871783
626.980295
609.569090
611.350562
612.824264
613.541245
613.869911
615.421244
616.616951
617.104329
617.251624
618.632511
619.684438
620.052768
620.098028
621.386490
622.353124
622.639777
622.601029
623.782272
624.641304
624.825121
624.686363
625.763881
626.511756
609.466740
610.766676
612.078139
612.927865
613.588300
614.869416
615.973524
616.600942
617.064627
618.165378
619.115739
619.615493
619.970531
620.974372
621.835947
622.251503
622.519708
623.419264
624.175533
624.490737
624.658977
625.440004
626.031155
607.569777
609.400087
610.937872
611.709982
612.086182
613.716885
614.976757
615.501527
615.671722
617.101352
618.192867
618.580987
618.636580
619.965464
620.967035
621.275495
621.254133
622.467548
623.358626
623.569719
623.459735
624.564869
625.327639
604.351562
607.769142
609.766131
610.274769
609.542577
612.334742
613.933583
614.168528
613.241808
615.799418
617.214903
617.306596
616.260488
618.714285
620.038724
620.059483
618.967393
621.271305
622.473343
622.397802
621.231201
623.436404
624.588572
606.068866
607.915694
609.479683
610.282041
610.690776
612.357115
613.649790
614.201729
614.396839
615.855548
616.975652
617.388493
617.465288
618.813519
619.832382
620.155990
620.149317
621.379303
622.285714
622.508881
622.406847
623.521493
624.293413
606.434993
607.774401
609.143546
610.054808
610.778806
612.135582
613.306525
613.983820
614.490799
615.654011
616.665103
617.214468
617.610553
618.652754
619.547847
619.990749
620.285294
621.221326
622.012759
622.357084
622.549593
623.351934
623.957602
604.939952
606.803162
608.379855
609.190916
609.605068
611.287259
612.588350
613.137032
613.323970
614.817563
615.971097
616.412584
616.514012
617.860380
618.875416
619.194112
619.182206
620.429676
621.350885
621.583937
621.488338
622.603147
623.376018
602.071157
605.532748
607.560056
608.087721
607.360760
610.194713
611.813621
612.040057
611.074119
613.721731
615.203508
615.350453
614.363735
616.801193
618.117392
618.128005
617.014067
619.364493
620.596826
620.540209
619.387468
621.590612
622.746846
604.174924
606.040359
607.620609
608.433221
608.845465
610.520601
611.812413
612.352088
612.531757
614.020612
615.171507
615.611750
615.711859
617.054882
618.066063
618.381527
618.367039
619.612181
620.531553
620.763142
620.666041
621.779655
622.552358
604.911642
606.255952
607.630918
608.545763
609.267054
610.606986
611.756899
612.414587
612.906089
614.060199
615.066918
615.615410
616.010703
617.044851
617.931297
618.367875
618.657807
619.588880
620.376280
620.717873
620.908007
621.706917
622.311325
603.789242
605.646989
607.221263
608.032466
608.443657
610.075608
611.330671
611.849742
612.018955
613.465381
614.580881
614.996532
615.078908
616.408959
617.411810
617.726231
617.714297
618.935661
619.835174
620.054735
619.950941
621.056763
621.825536
601.322625
604.761879
606.772198
607.295312
606.584273
609.308744
610.850503
611.038688
610.072140
612.616464
614.026850
614.126786
613.105041
615.517668
616.816872
616.826818
615.731971
618.021664
619.213474
619.134158
617.971024
620.155417
621.303184
603.852763
605.685707
607.221037
607.987493
608.350846
609.930882
611.135720
611.610295
611.738250
613.140946
614.216812
614.600499
614.656717
615.962620
616.945222
617.243566
617.216312
618.418242
619.298124
619.500629
619.382491
620.476575
621.238486
605.092057
606.377152
607.666985
608.490809
609.118297
610.350693
611.399097
611.972824
612.389295
613.450947
614.374989
614.861166
615.207888
616.192199
617.037728
617.445447
617.709127
618.597287
619.341804
619.648020
619.808790
620.581838
621.170481
604.586850
606.330861
607.762616
608.436339
608.718257
610.216540
611.351489
611.780511
611.876605
613.204659
614.221362
614.574495
614.615885
615.875958
616.823666
617.106264
617.070284
618.234977
619.079780
619.256532
619.115297
620.182604
620.925255
602.889213
606.110636
607.898864
608.237830
607.370211
609.922997
611.322229
611.429467
610.431390
612.801189
614.089407
614.138473
613.113330
615.413225
616.637998
616.624475
615.531823
617.730687
618.847600
618.721397
617.515998
619.638065
620.737637
606.221431
607.773374
609.004121
609.555016
609.751447
611.106167
612.129163
612.521647
612.603882
613.843790
614.790655
615.140243
615.194981
616.391164
617.288220
617.579863
617.563469
618.665161
619.453245
619.624814
619.480975
620.458199
621.120259
608.605566
609.344011
610.156210
610.777130
611.326756
612.199480
612.987881
613.540104
614.017977
614.823655
615.565768
616.090094
616.546957
617.323233
618.024997
618.494984
618.880096
619.563624
620.153743
620.493940
620.729310
621.236441
621.599271
609.732362
610.192186
610.819471
611.434324
612.053355
612.779859
613.478792
614.079828
614.658042
615.342506
616.011475
616.593780
617.156246
617.817541
618.450595
618.980507
619.471350
620.039833
620.558870
620.952283
621.278847
621.642018
621.886262
615.803880
616.343581
617.046391
617.716828
618.387147
619.223723
620.024657
620.698634
621.330261
622.106807
622.839791
623.443993
624.005194
624.709899
625.367335
625.888293
626.354870
626.949809
627.483431
627.864348
628.167182
628.559908
628.826267
614.119192
615.145123
616.107959
616.741963
617.212858
618.319908
619.255221
619.830111
620.232486
621.255291
622.106240
622.600998
622.926682
623.874715
624.650624
625.065545
625.301726
626.138743
626.792588
627.074982
627.163932
627.831391
628.281030
609.544650
612.663413
614.365730
614.712112
613.898409
616.409336
617.807218
617.985906
617.070699
619.441402
620.723087
620.803981
619.802326
622.092898
623.300765
623.311330
622.242059
624.405512
625.489517
625.378686
624.190201
626.245009
627.279943
596.357104
609.154945
612.394347
611.742232
603.022799
613.560546
616.136021
615.225388
606.488487
616.717266
619.131725
618.105229
609.276278
619.415267
621.756113
620.678742
611.897729
621.798711
624.002098
622.812368
613.941295
623.786234
626.157841
606.733693
610.080100
611.993063
612.436905
611.667868
614.328358
615.834636
616.023178
615.084116
617.551095
618.902933
618.967438
617.924874
620.300731
621.572744
621.566588
620.459906
622.711947
623.868229
623.756641
622.554671
624.725588
625.858068
608.056707
609.866606
611.377814
612.126642
612.482709
614.078144
615.309710
615.817670
615.976970
617.382319
618.452873
618.828342
618.876702
620.186900
621.173956
621.473983
621.445933
622.644980
623.521604
623.720239
623.596997
624.691435
625.450022
604.710584
608.115818
610.095240
610.585616
609.834937
612.605609
614.185461
614.405874
613.466230
616.006761
617.404914
617.481724
616.423336
618.866633
620.182769
620.197365
619.099239
621.393625
622.586659
622.504535
621.332808
623.531043
624.678087
592.201538
605.183616
608.581339
608.007146
599.140692
610.084540
612.827842
611.958205
603.065382
613.591182
616.116883
615.093150
606.068347
616.502545
618.950163
617.901214
609.073604
619.118167
621.403642
620.264460
611.444095
621.352700
623.769527
603.201874
606.624907
608.631316
609.151676
608.432721
611.240015
612.852954
613.099556
612.183663
614.755738
616.185161
616.288602
615.252490
617.715583
619.048720
619.077529
617.993021
620.304488
621.513384
621.443572
620.279822
622.487378
623.643536
605.002925
606.858325
608.429786
609.237755
609.651119
611.328706
612.629053
613.182211
613.375850
614.855534
615.995619
616.425327
616.516616
617.866370
618.886008
619.209872
619.202826
620.442751
621.357560
621.586872
621.488972
622.603852
623.376526
602.038524
605.498088
607.522554
608.047377
607.318974
610.155112
611.777288
612.006543
611.042591
613.691670
615.174012
615.320782
614.334006
616.772898
618.091383
618.104587
616.992537
619.342073
620.573357
620.516601
619.364374
621.567240
622.723057
589.760057
602.911414
606.357968
605.787859
596.823262
607.909020
610.680005
609.753573
600.530974
611.441139
614.092803
613.165727
604.365658
614.622204
617.027894
615.935893
606.930455
617.174793
619.517410
618.407506
609.639373
619.508177
621.923544
601.274557
604.736497
606.764443
607.290719
606.560354
609.388417
611.000407
611.219925
610.248094
612.892236
614.371999
614.517798
613.530034
615.965061
617.279355
617.289289
616.174869
618.522398
619.752352
619.694776
618.541606
620.743155
621.898629
603.479437
605.341544
606.919665
607.732422
608.145481
609.801799
611.078080
611.609584
611.785946
613.256714
614.393170
614.823722
614.917002
616.255531
617.264769
617.581934
617.570827
618.806117
619.717976
619.946394
619.848331
620.958422
621.728951
600.909368
604.355505
606.377465
606.914838
606.220878
608.968574
610.533576
610.741906
609.793385
612.357526
613.785839
613.899902
612.889581
615.313711
616.623349
616.641818
615.555046
617.855725
619.059120
618.990787
617.836733
620.025117
621.174337
589.087690
602.166947
605.594955
605.065046
596.391073
607.093030
609.747644
608.818416
599.847813
610.395402
612.926271
611.936818
603.083203
613.328774
615.726162
614.665109
605.858493
615.865315
618.140505
617.011340
608.270770
618.083206
620.483015
600.983196
604.402918
606.385304
606.878558
606.137706
608.832233
610.346189
610.510555
609.521777
612.039410
613.425499
613.506249
612.469289
614.867886
616.156384
616.158856
615.057336
617.337252
618.519962
618.434074
617.265485
619.441963
620.584274
603.691407
605.484701
606.974262
607.698819
608.024408
609.566326
610.738228
611.190057
611.301127
612.665887
613.710914
614.076708
614.123159
615.406187
616.372149
616.662718
616.631296
617.816216
618.680743
618.872292
618.744776
619.828175
620.582558
601.793958
605.077465
606.941471
607.341062
606.523393
609.131034
610.575187
610.706784
609.726143
612.128908
613.444325
613.502631
612.481789
614.802209
616.044841
616.035186
614.944746
617.163824
618.301373
618.185371
616.990965
619.141174
620.264651
591.045309
603.603456
606.756838
606.042104
597.244872
607.740692
610.251553
609.290290
600.587295
610.660774
613.024229
612.015893
603.389419
613.288775
615.573014
614.507569
605.859885
615.612423
617.780404
616.596330
607.806369
617.559123
619.909635
603.530650
606.578987
608.220754
608.505234
607.623067
610.064661
611.385309
611.491439
610.518968
612.811469
614.045732
614.111489
613.125476
615.359726
616.539644
616.548804
615.498222
617.631847
618.700498
618.588606
617.411004
619.447568
620.473911
607.687842
608.678177
609.589804
610.160965
610.559412
611.586598
612.436458
612.927896
613.254588
614.208827
615.009945
615.473753
615.781125
616.703563
617.463133
617.872828
618.109563
618.938664
619.586523
619.867102
619.956646
620.619542
621.066158
609.163705
609.675057
610.329028
610.935180
611.529576
612.281677
612.993424
613.579983
614.131636
614.839939
615.520853
616.088437
616.624244
617.308573
617.953015
618.468162
618.932671
619.524426
620.055380
620.435073
620.737417
621.128539
621.393670
615.485752
615.972383
616.647233
617.325173
618.018714
618.827807
619.613623
620.299618
620.955373
621.705585
622.424750
623.042166
623.628626
624.307875
624.952183
625.487157
625.979838
626.550676
627.072019
627.467016
627.794768
628.159652
628.405112
614.156351
614.925063
615.785822
616.468030
617.088445
618.039201
618.910688
619.544215
620.096344
620.966843
621.757064
622.312571
622.789634
623.586321
624.301690
624.777031
625.163473
625.852213
626.447113
626.789846
627.026512
627.537032
627.902206
611.385517
612.979589
614.262609
614.872279
615.133568
616.557580
617.656252
618.121929
618.269447
619.574387
620.566002
620.937757
621.000747
622.226833
623.143557
623.440148
623.420927
624.536079
625.334460
625.509667
625.365342
626.350892
627.018064
607.517374
610.807122
612.652823
613.046608
612.237669
614.847884
616.313628
616.482523
615.531007
617.971657
619.301520
619.359867
618.314305
620.669652
621.923297
621.912580
620.802783
623.033718
624.168510
624.046051
622.832231
624.974003
626.082681
608.675757
610.454551
611.925771
612.640868
612.968647
614.520094
615.716605
616.204825
616.352149
617.731878
618.781908
619.148066
619.191894
620.480753
621.449716
621.739918
621.704263
622.886074
623.745055
623.929293
623.791102
624.869011
625.617260
608.566844
609.865850
611.176495
612.025939
612.686855
613.969223
615.075470
615.705423
616.170754
617.270895
618.219009
618.716236
619.069635
620.073454
620.936706
621.355010
621.625615
622.525807
623.282103
623.597499
623.765677
624.547009
625.138958
606.662631
608.493593
610.032371
610.805940
611.184055
612.816992
614.080129
614.608948
614.782271
616.211581
617.300579
617.686022
617.739959
619.068604
620.071505
620.382381
620.363140
621.576717
622.467318
622.677957
622.566176
623.671322
624.436258
603.437905
606.857272
608.856633
609.367985
608.638734
611.433628
613.036230
613.275954
612.353244
614.910710
616.323988
616.413513
615.366223
617.819918
619.145646
619.168777
618.078751
620.382068
621.583002
621.506683
620.338266
622.543153
623.697209
605.150831
606.999534
608.566254
609.371480
609.783146
611.452433
612.748710
613.304781
613.503357
614.962968
616.082434
616.494475
616.571000
617.919648
618.939834
619.265369
619.260010
620.489192
621.394219
621.616361
621.513466
622.627976
623.400549
605.513221
606.854457
608.226385
609.140123
609.866518
611.226095
612.400119
613.080433
613.590055
614.755268
615.767603
616.317830
616.714777
617.758060
618.654714
619.099384
619.394751
620.329426
621.118667
621.460999
621.652176
622.454660
623.061107
604.014507
605.879758
607.459693
608.272693
608.688437
610.373219
611.676869
612.227433
612.416100
613.912661
615.069054
615.512803
615.616077
616.964133
617.981213
618.302135
618.291217
619.536410
620.454143
620.683788
620.585816
621.701217
622.475499
601.146192
604.609737
606.639703
607.168290
606.441853
609.278202
610.899308
611.126778
610.161645
612.812713
614.298025
614.447730
613.463222
615.902638
617.221333
617.234891
616.122673
618.470223
619.698384
619.637687
618.482018
620.686333
621.844377
603.256686
605.122914
606.703901
607.516361
607.928621
609.605381
610.899057
611.439894
611.620473
613.111503
614.264585
614.706492
614.808061
616.152872
617.166573
617.484867
617.472046
618.715707
619.632550
619.861830
619.763397
620.877800
621.651524
604.001561
605.345509
606.719613
607.633268
608.354033
609.695094
610.846892
611.506249
611.998759
613.153283
614.159942
614.708074
615.103376
616.138829
617.027766
617.467160
617.759065
618.690318
619.477486
619.819349
620.010165
620.809514
621.413970
602.887289
604.743749
606.315825
607.124749
607.534683
609.167594
610.424863
610.946233
611.116538
612.561539
613.674604
614.087638
614.168298
615.499171
616.504674
616.822221
616.812865
618.035529
618.936610
619.158756
619.057572
620.163421
620.931218
600.427462
603.864935
605.872365
606.392484
605.679473
608.404711
609.948742
610.139536
609.174199
611.715589
613.121749
613.217409
612.192603
614.605612
615.907308
615.920391
614.828397
617.119632
618.313719
618.238147
617.078696
619.262584
620.408776
602.962567
604.793888
606.326586
607.090245
607.451452
609.031174
610.237160
610.713229
610.841415
612.241257
613.312862
613.692155
613.745150
615.050530
616.034488
616.334910
616.309628
617.512850
618.394627
618.600062
618.484602
619.578622
620.339557
604.206099
605.489914
606.777690
607.599198
608.224269
609.454892
610.503004
611.076853
611.492632
612.551738
613.472048
613.954227
614.297793
615.280864
616.126608
616.535178
616.799677
617.688260
618.433572
618.741236
618.903388
619.676608
620.264869
603.704623
605.447622
606.877857
607.549756
607.828859
609.323708
610.457274
610.885498
610.980376
612.306075
613.319457
613.668857
613.707036
614.965469
615.912629
616.195157
616.159015
617.322952
618.167192
618.343926
618.202937
619.270344
620.012916
602.009564
605.230144
607.017306
607.355129
606.485096
609.033178
610.430008
610.535734
609.536101
611.903628
613.188764
613.234205
612.205669
614.503660
615.727308
615.712982
614.619379
616.816363
617.931549
617.804209
616.598211
618.720179
619.819742
605.342367
606.893630
608.123431
608.673170
608.867318
610.218252
611.238696
611.629328
611.709825
612.947556
613.891603
614.237851
614.289276
615.482961
616.378007
616.667833
616.649501
617.748759
618.534602
618.704519
618.559674
619.536508
620.198456
607.725871
608.463726
609.274967
609.894611
610.442201
611.312198
612.098412
612.648851
613.125015
613.928648
614.668173
615.189407
615.643005
616.416275
617.115248
617.582556
617.964979
618.645751
619.233430
619.571781
619.805961
620.312497
620.675103
608.851956
609.311240
609.937586
610.551163
611.168412
611.892770
612.589795
613.189165
613.765728
614.448234
615.114739
615.694075
616.253276
616.911298
617.541139
618.067911
618.555685
619.121248
619.637767
620.029267
620.354567
620.717049
620.961008
615.123949
615.578689
616.234513
616.915926
617.620999
618.414966
619.190981
619.883602
620.551623
621.288168
621.999769
622.626174
623.226821
623.893289
624.530191
625.074290
625.581652
626.140889
626.656069
627.060940
627.402666
627.752279
627.984064
613.972326
614.621995
615.424788
616.127840
616.806361
617.693340
618.531786
619.193493
619.804659
620.614508
621.375464
621.962613
622.501306
623.238059
623.923663
624.429925
624.877614
625.508264
626.075267
626.450025
626.746647
627.191498
627.510554
611.822574
612.931183
614.027390
614.730977
615.281282
616.406689
617.386167
617.962219
618.397663
619.412899
620.292662
620.780131
621.134675
622.071128
622.874093
623.283412
623.551757
624.382437
625.070903
625.360962
625.502079
626.186425
626.695721
609.443532
611.168720
612.574982
613.239356
613.525213
615.027899
616.183731
616.648509
616.778586
618.136495
619.168592
619.529250
619.569122
620.840590
621.793034
622.077827
622.037807
623.201500
624.042622
624.219196
624.072882
625.120268
625.843950
609.177729
610.447046
611.718012
612.531602
613.159697
614.401675
615.473449
616.080479
616.528838
617.608264
618.539465
619.027646
619.373971
620.361003
621.208344
621.616608
621.878562
622.764086
623.505644
623.809863
623.966532
624.730360
625.310158
608.634364
609.700643
610.900475
611.795697
612.576769
613.733685
614.777692
615.469535
616.058598
617.037770
617.925746
618.485240
618.961649
619.841782
620.641500
621.117673
621.507141
622.287778
622.984118
623.358007
623.641659
624.292431
624.793784
607.156384
608.481728
609.825425
610.705544
611.395267
612.712281
613.849946
614.504603
614.990321
616.111484
617.077349
617.588316
617.953449
618.968791
619.842365
620.268910
620.547670
621.460027
622.228492
622.554384
622.733547
623.526809
624.124821
605.363353
607.219540
608.786219
609.586156
609.989785
611.647059
612.933963
613.485360
613.680272
615.124686
616.228823
616.630962
616.702222
618.034492
619.041538
619.357901
619.344890
620.565904
621.462667
621.676929
621.567761
622.682542
623.453598
605.641186
606.984806
608.357992
609.271814
609.997014
611.350842
612.522137
613.205111
613.716962
614.867187
615.862264
616.399119
616.786635
617.822233
618.713680
619.155549
619.448217
620.374237
621.154416
621.488985
621.674842
622.477588
623.084165
605.577987
606.686274
607.949817
608.914264
609.766443
610.999796
612.112277
612.858727
613.497171
614.535954
615.482973
616.092690
616.611740
617.531784
618.366571
618.871747
619.287664
620.097044
620.819079
621.212741
621.514066
622.187290
622.705436
604.525590
605.875029
607.256560
608.178956
608.912533
610.277561
611.455185
612.137343
612.649174
613.822991
614.844931
615.403911
615.807958
616.854381
617.753387
618.200493
618.497329
619.429827
620.214106
620.548994
620.733593
621.540697
622.152110
603.122227
604.992072
606.578631
607.398790
607.821164
609.504299
610.806974
611.359279
611.551792
613.044066
614.197490
614.639233
614.740712
616.093013
617.114907
617.441948
617.437056
618.672189
619.578163
619.794211
619.682488
620.807356
621.588978
603.774233
605.123079
606.503385
607.423227
608.151964
609.508980
610.676964
611.349546
611.853105
613.020759
614.038459
614.594488
614.996098
616.039972
616.936742
617.382235
617.677869
618.609201
619.392849
619.727734
619.912286
620.718511
621.329126
604.080134
605.186930
606.447556
607.407064
608.249846
609.465932
610.557791
611.284061
611.905284
612.931794
613.870778
614.475218
614.989949
615.904780
616.735099
617.237431
617.651358
618.457989
619.178363
619.572072
619.873514
620.544117
621.059999
603.403929
604.744811
606.113232
607.020442
607.733006
609.057822
610.195458
610.846249
611.330828
612.462867
613.446705
613.976864
614.359218
615.386282
616.270797
616.709186
616.999968
617.920489
618.697027
619.031614
619.218291
620.014743
620.616669
602.397165
604.248514
605.807554
606.598440
606.987446
608.601929
609.842170
610.349768
610.506949
611.927269
613.016477
613.410226
613.476074
614.795416
615.792806
616.105267
616.091324
617.302554
618.192354
618.405196
618.296738
619.399754
620.165097
603.480312
604.796585
606.125363
606.985928
607.647994
608.919045
610.004958
610.609428
611.050897
612.138971
613.082455
613.579065
613.933344
614.934813
615.797251
616.217450
616.491568
617.394045
618.153192
618.472610
618.645610
619.430057
620.025074
604.282378
605.332505
606.506929
607.370537
608.112189
609.218063
610.205787
610.842787
611.382230
612.318940
613.175799
613.714727
614.175924
615.039265
615.825553
616.293623
616.676600
617.445863
618.130441
618.494802
618.770370
619.414078
619.912585
604.198194
605.440875
606.674400
607.445054
608.023902
609.207288
610.216627
610.764452
611.159160
612.185678
613.077071
613.540599
613.870576
614.835288
615.665726
616.065754
616.322456
617.192919
617.919282
618.212068
618.360421
619.117383
619.693911
603.898275
605.585075
606.943246
607.555172
607.783240
609.218397
610.304477
610.705405
610.779617
612.073172
613.057742
613.391466
613.417171
614.658895
615.590922
615.868576
615.827524
616.971186
617.794263
617.958872
617.805217
618.845360
619.565299
605.771048
606.846826
607.894030
608.539009
609.022685
610.073094
610.974873
611.477410
611.845875
612.795972
613.625344
614.079753
614.412101
615.322998
616.107486
616.507864
616.770948
617.587391
618.261767
618.541546
618.675782
619.354478
619.860751
607.545512
608.166719
608.920941
609.561383
610.166728
610.972573
611.726916
612.307623
612.844536
613.588247
614.296821
614.846214
615.357629
616.071290
616.740265
617.236496
617.676929
618.297624
618.854613
619.221325
619.512099
619.952652
620.269434
608.497141
608.925025
609.532295
610.148922
610.777298
611.486646
612.175126
612.783100
613.373704
614.043177
614.701198
615.287605
615.858911
616.503018
617.124092
617.657854
618.157544
618.708734
619.216030
619.614227
619.950876
620.296901
620.526816
614.573519
615.059697
615.734209
616.411671
617.104373
617.912025
618.695661
619.378983
620.032689
620.783243
621.504367
622.123999
622.712503
623.393877
624.040550
624.578299
625.074357
625.649338
626.175596
626.575822
626.907822
627.274221
627.519895
613.244606
614.012204
614.872453
615.554190
616.173760
617.122867
617.991585
618.621284
619.170160
620.042116
620.835705
621.394269
621.873739
622.672944
623.390924
623.869170
624.259129
624.952344
625.553017
625.902663
626.145360
626.655732
627.019751
610.476382
612.066941
613.348859
613.958051
614.218612
615.640760
616.735763
617.195210
617.335836
618.646168
619.644176
620.020237
620.085766
621.315142
622.234833
622.534413
622.518812
623.638855
624.444626
624.630952
624.499091
625.478066
626.140233
606.615386
609.895899
611.738951
612.132308
611.323178
613.931774
615.393706
615.553930
614.586972
617.043270
618.383127
618.446318
617.402008
619.761802
621.018379
621.010253
619.903759
622.139365
623.282697
623.177203
621.992865
624.110510
625.208031
607.759889
609.537536
611.009616
611.726207
612.055162
613.606765
614.802468
615.288288
615.432443
616.818821
617.874861
618.245194
618.291423
619.581592
620.551094
620.842180
620.808318
621.993195
622.857511
623.050776
622.923725
623.994719
624.737663
607.630864
608.937702
610.255679
611.110688
611.775656
613.060277
614.169235
614.803049
615.272720
616.375903
617.327032
617.828764
618.186402
619.186943
620.046401
620.462688
620.732858
621.633793
622.391517
622.709126
622.880381
623.661978
624.252344
605.690432
607.547684
609.104873
609.890529
610.277509
611.913615
613.182204
613.720970
613.906530
615.334532
616.424403
616.818391
616.885261
618.199453
619.190663
619.495409
619.472988
620.685156
621.573597
621.780570
621.666158
622.777960
623.543210
602.405913
605.889843
607.922770
608.453448
607.740556
610.535740
612.144744
612.400124
611.503477
614.047214
615.458660
615.564700
614.556378
616.968475
618.272275
618.285796
617.189950
619.490707
620.685987
620.598141
619.410720
621.636535
622.796614
604.168304
606.045555
607.634809
608.455980
608.879793
610.554158
611.857457
612.425061
612.636630
614.093524
615.212206
615.631409
615.720133
617.054949
618.064699
618.385181
618.376271
619.600295
620.497371
620.708746
620.595939
621.717767
622.494987
604.559283
605.913173
607.299614
608.226801
608.964521
610.329405
611.509704
612.199412
612.717953
613.881216
614.890305
615.439998
615.838252
616.880213
617.776814
618.223527
618.519719
619.445236
620.221591
620.549327
620.729005
621.537097
622.149404
603.071382
604.945108
606.537554
607.365626
607.797190
609.482687
610.790662
611.352548
611.554857
613.041484
614.187693
614.623420
614.720460
616.076055
617.102691
617.436071
617.437286
618.661690
619.555300
619.757703
619.632536
620.766183
621.554207
600.206866
603.679293
605.721915
606.269658
605.572819
608.395828
610.017909
610.262259
609.329785
611.949788
613.415303
613.549126
612.544890
615.005887
616.343217
616.382055
615.310320
617.608592
618.798040
618.692290
617.468575
619.730453
620.915727
602.325457
604.197296
605.786940
606.611217
607.037273
608.714594
610.013016
610.565350
610.759167
612.239161
613.380385
613.812246
613.906261
615.259799
616.285164
616.617924
616.618654
617.841933
618.734937
618.937686
618.812958
619.945479
620.732264
603.074281
604.422918
605.802513
606.722029
607.449099
608.796326
609.956209
610.625774
611.126545
612.276584
613.275960
613.817998
614.210118
615.248586
616.143432
616.589999
616.886322
617.808586
618.583054
618.911856
619.093271
619.897537
620.506270
601.956677
603.821338
605.397980
606.208205
606.618475
608.262330
609.532059
610.067355
610.250346
611.687934
612.792603
613.200106
613.278465
614.610019
615.618965
615.942027
615.937398
617.152261
618.044251
618.258276
618.152034
619.262288
620.031235
599.483247
602.940012
604.953775
605.471048
604.747554
607.493332
609.054792
609.265741
608.328046
610.847971
612.241136
612.330513
611.303807
613.716124
615.020609
615.040836
613.961078
616.237680
617.421402
617.336762
616.166079
618.361763
619.510665
602.037838
603.876647
605.412546
606.175178
606.534122
608.122950
609.340291
609.829365
609.969795
611.363338
612.427791
612.802122
612.852640
614.157980
615.144052
615.448339
615.427019
616.624536
617.500530
617.701016
617.581660
618.679085
619.441048
603.292408
604.579212
605.868675
606.690457
607.315811
608.548881
609.602761
610.184034
610.605823
611.664205
612.580916
613.058526
613.398497
614.383188
615.231699
615.642663
615.908295
616.794684
617.537268
617.842800
618.003794
618.777054
619.365013
602.793879
604.540290
605.972912
606.647110
606.929300
608.419866
609.554556
609.986985
610.085585
611.412065
612.422494
612.764851
612.794330
614.059986
615.013159
615.298596
615.263108
616.425954
617.268872
617.445118
617.304522
618.369951
619.111186
601.096167
604.324186
606.115714
606.459618
605.602691
608.134375
609.527171
609.634773
608.637424
611.006302
612.287947
612.321441
611.269513
613.589589
614.824440
614.814014
613.720991
615.917037
617.031399
616.904810
615.702103
617.818813
618.915850
604.437592
605.991532
607.223108
607.774874
607.971786
609.316855
610.336052
610.728715
610.811676
612.050740
612.992988
613.333057
613.376046
614.576633
615.476843
615.768396
615.749662
616.847545
617.632072
617.801488
617.656807
618.631145
619.291519
606.825842
607.564178
608.375394
608.994748
609.541927
610.410223
611.197022
611.749754
612.228412
613.033570
613.772729
614.291498
614.742115
615.516434
616.216387
616.683359
617.064365
617.743206
618.329013
618.665936
618.899024
619.404047
619.765689
607.953658
608.412764
609.038480
609.651142
610.267519
610.991437
611.689641
612.291327
612.870304
613.554422
614.221181
614.799411
615.357024
616.014409
616.643539
617.168944
617.654735
618.218033
618.732378
619.122057
619.445885
619.807095
620.050309
613.980929
614.519393
615.221071
615.889983
616.558230
617.391833
618.188623
618.857614
619.485286
620.262252
620.998492
621.606385
622.171130
622.879877
623.542069
624.068659
624.541967
625.144967
625.687952
626.078756
626.389813
626.785666
627.052702
612.297508
613.320616
614.282040
614.914508
615.383295
616.486987
617.417072
617.984696
618.380283
619.406074
620.263001
620.762944
621.092728
622.045670
622.826893
623.247744
623.490925
624.336550
625.001222
625.296677
625.398027
626.064635
626.512262
607.730705
610.838951
612.539046
612.883896
612.068385
614.575469
615.966304
616.132037
615.197515
617.584057
618.878517
618.966835
617.968639
620.266581
621.480782
621.497574
620.435572
622.608262
623.706081
623.617872
622.463589
624.495629
625.519497
594.587942
607.336936
610.568001
609.914067
601.194505
611.727946
614.295386
613.361480
604.536900
614.852840
617.292344
616.273998
607.438013
617.595040
619.943305
618.871752
610.098127
620.007345
622.227376
621.080839
612.369412
622.064740
624.404075
604.910218
608.250038
610.162832
610.608227
609.840632
612.500752
614.004896
614.187071
613.235242
615.720255
617.084382
617.156473
616.117709
618.497738
619.772144
619.768790
618.666277
620.924206
622.090231
621.996753
620.825305
622.972589
624.094091
606.191513
608.016059
609.539520
610.297216
610.660019
612.258507
613.494112
614.008072
614.174365
615.584657
616.660981
617.045466
617.103851
618.407853
619.389228
619.687080
619.659314
620.860235
621.739109
621.940460
621.820313
622.914880
623.672754
602.756500
606.229101
608.244774
608.756706
608.024251
610.796623
612.384806
612.623571
611.713046
614.242443
615.641380
615.737999
614.721672
617.123012
618.416169
618.420992
617.317812
619.610890
620.799251
620.705929
619.513555
621.732525
622.887700
589.957889
603.238958
606.717787
606.182607
597.374262
608.288423
611.039693
610.206139
601.437481
611.859974
614.375556
613.401182
604.611568
614.808755
617.199102
616.132031
607.288742
617.335947
619.610658
618.438262
609.490571
619.523239
621.966346
601.228637
604.723053
606.772606
607.321343
606.626657
609.439286
611.063787
611.332186
610.447617
613.006355
614.433715
614.554527
613.559015
615.981124
617.293303
617.314043
616.223927
618.527728
619.722941
619.631690
618.438799
620.668589
621.836505
603.101558
604.980958
606.577886
607.409259
607.843581
609.529286
610.840524
611.410852
611.622611
613.097334
614.232259
614.662412
614.758059
616.105510
617.125745
617.454567
617.451715
618.674766
619.567452
619.770909
619.648979
620.777082
621.561235
600.154043
603.629766
605.677154
606.230510
605.539684
608.367679
609.996108
610.248484
609.322791
611.941794
613.404450
613.536399
612.531600
614.992609
616.330618
616.370570
615.299210
617.594620
618.780076
618.670273
617.443553
619.705496
620.891357
587.871282
601.048537
604.520375
603.995028
595.171803
606.145486
608.909430
608.027385
598.987498
609.719594
612.321841
611.357520
602.447747
612.818895
615.268969
614.243500
605.479886
615.468387
617.720404
616.500255
607.365314
617.582888
620.076122
599.411301
602.884369
604.928218
605.477422
604.781144
607.600977
609.220031
609.463025
608.528814
611.140962
612.598118
612.725516
611.717146
614.176219
615.513348
615.553141
614.481648
616.775571
617.960146
617.850760
616.624757
618.885169
620.069484
601.624971
603.496107
605.084216
605.907476
606.332181
607.999411
609.290224
609.840586
610.034260
611.495541
612.619660
613.040363
613.128058
614.473009
615.492921
615.823364
615.822733
617.040531
617.930370
618.135684
618.017705
619.139503
619.918704
599.042174
602.509918
604.541611
605.080324
604.380882
607.154615
608.743443
608.978881
608.063103
610.604329
612.016237
612.121110
611.107670
613.532952
614.848840
614.878343
613.805812
616.087518
617.273984
617.189822
616.019624
618.221244
619.375061
587.137405
600.311485
603.757651
603.216548
594.464964
605.263057
607.956989
607.075441
598.245757
608.663528
611.160543
610.159801
601.307360
611.547814
613.950402
612.908186
604.173955
614.104548
616.354803
615.202386
606.389623
616.273133
618.685336
599.128593
602.568613
604.558124
605.048616
604.297679
607.014943
608.550708
608.740449
607.783392
610.279943
611.651519
611.723777
610.683137
613.081460
614.373752
614.384217
613.295252
615.559707
616.730997
616.634889
615.453165
617.640935
618.786845
601.864006
603.663554
605.156532
605.881981
606.208456
607.754820
608.937087
609.402330
609.525075
610.887875
611.926801
612.284832
612.324333
613.611186
614.582089
614.876824
614.847823
616.028273
616.887868
617.075534
616.945353
618.029023
618.783120
599.969354
603.261727
605.131048
605.536821
604.732017
607.325030
608.770017
608.909025
607.934946
610.339791
611.650507
611.694865
610.649006
612.992092
614.247179
614.242566
613.153093
615.369908
616.505003
616.388526
615.196663
617.341299
618.461942
589.193954
601.787667
604.952815
604.257877
595.550798
605.951057
608.447156
607.488323
598.786753
608.865957
611.223234
610.183320
601.423912
611.454029
613.768808
612.710983
604.064269
613.814500
615.980909
614.800269
606.034223
615.759373
618.103098
601.716272
604.772304
606.418539
606.708995
605.839476
608.263763
609.581052
609.690796
608.722663
611.018357
612.249948
612.303195
611.292498
613.548684
614.739381
614.751311
613.699596
615.830284
616.896290
616.783776
615.608360
617.638397
618.661421
605.884840
606.876609
607.788844
608.360393
608.759435
609.783373
610.634513
611.130286
611.461673
612.419083
613.220064
613.679686
613.980911
614.905874
615.666873
616.075421
616.309151
617.134371
617.778567
618.056465
618.144160
618.804084
619.248880
607.364168
607.875529
608.528937
609.134162
609.727723
610.479517
611.193764
611.784741
612.340979
613.052511
613.734274
614.300184
614.833119
615.516080
616.158742
616.670908
617.131404
617.718710
618.245479
618.621736
618.921368
619.310138
619.573902
613.648440
614.134146
614.807927
615.484480
616.176085
616.982363
617.764273
618.445929
619.099101
619.851248
620.575480
621.198709
621.790906
622.476159
623.126744
623.668527
624.169295
624.750174
625.283011
625.689612
626.026858
626.396464
626.643390
612.319857
613.086769
613.946037
614.626608
615.244816
616.192269
617.058771
617.686094
618.233945
619.107939
619.905325
620.467895
620.951236
621.754580
622.476507
622.958506
623.352929
624.052397
624.660220
625.016779
625.265138
625.778713
626.143756
609.552240
611.141725
612.422287
613.029955
613.288809
614.709019
615.801162
616.257107
616.395822
617.709210
618.712277
619.092963
619.162527
620.396530
621.320183
621.622855
621.610998
622.737817
623.551461
623.745258
623.619491
624.601464
625.264178
605.691695
608.970844
610.812366
611.204134
610.393268
613.000067
614.459018
614.615164
613.645655
616.106299
617.452425
617.520813
616.480616
618.845503
620.105874
620.099961
618.996041
621.238431
622.389353
622.290634
621.111551
623.231550
624.329474
606.834889
608.611778
610.083100
610.798967
611.127087
612.677552
613.871251
614.354519
614.497701
615.888063
616.950288
617.326487
617.377705
618.672447
619.644955
619.937900
619.906307
621.095850
621.965050
622.162210
622.037582
623.109990
623.853858
606.703519
608.010542
609.329211
610.185064
610.850708
612.135295
613.243677
613.876919
614.347267
615.454109
616.411218
616.919522
617.283089
618.287573
619.148881
619.566422
619.838224
620.741424
621.500624
621.818331
621.988198
622.770001
623.362220
604.759600
606.618138
608.178159
608.966726
609.356318
610.993572
612.262947
612.802892
612.990450
614.421870
615.517509
615.918588
615.992235
617.309687
618.301336
618.606417
618.584704
619.797240
620.684234
620.887619
620.767024
621.877891
622.647207
601.472173
604.958289
606.995503
607.530974
606.822667
609.620178
611.231326
611.489535
610.596145
613.142875
614.559179
614.671672
613.669776
616.084395
617.388117
617.401568
616.305782
618.605929
619.798541
619.705980
618.511668
620.735897
621.899540
603.232710
605.112532
606.706463
607.533362
607.962825
609.641326
610.948519
611.520352
611.735850
613.195596
614.317727
614.741387
614.834645
616.171919
617.182607
617.503764
617.495054
618.717964
619.612207
619.819614
619.702414
620.822590
621.600768
603.621476
604.978337
606.370152
607.303981
608.048419
609.418993
610.604825
611.300193
611.823363
612.988846
613.999533
614.551406
614.952434
615.996995
616.895845
617.344516
617.641493
618.565391
619.338455
619.662391
619.838652
620.645147
621.257420
602.131877
604.009038
605.607723
606.443481
606.882925
608.575124
609.889921
610.459033
610.666990
612.154588
613.300225
613.735989
613.834378
615.192802
616.222938
616.559748
616.562636
617.784561
618.673850
618.871913
618.743367
619.875453
620.663158
599.267507
602.743553
604.792728
605.348716
604.660562
607.490678
609.120342
609.373147
608.447417
611.067153
612.530510
612.662997
611.659182
614.123121
615.464582
615.507740
614.438395
616.733171
617.917273
617.806515
616.579086
618.839437
620.024417
601.388482
603.263439
604.858879
605.690688
606.124941
607.809802
609.116075
609.676544
609.876457
611.357120
612.496917
612.927794
613.022301
614.378196
615.406833
615.742777
615.744762
616.964953
617.852976
618.050771
617.922231
619.053145
619.839736
602.140088
603.491173
604.875638
605.801676
606.536226
607.891117
609.058927
609.736315
610.242868
611.394435
612.393423
612.935287
613.328215
614.368354
615.265143
615.713286
616.009592
616.928982
617.698835
618.022600
618.199725
619.002437
619.611493
601.024626
602.891123
604.471987
605.287898
605.705031
607.356528
608.634366
609.177823
609.367075
610.806341
611.911005
612.318864
612.398300
613.730996
614.740790
615.064226
615.058722
616.270522
617.157757
617.366084
617.254170
618.363121
619.133714
598.552979
602.011019
604.028261
604.550367
603.832987
606.586123
608.155750
608.375345
607.444765
609.966245
611.359581
611.449702
610.424292
612.837495
614.142281
614.162328
613.081386
615.354834
616.533886
616.443517
615.266914
617.461679
618.612601
601.107970
602.948047
604.486848
605.253592
605.617815
607.213091
608.437803
608.934670
609.081656
610.478156
611.544212
611.920132
611.972254
613.278614
614.265001
614.569012
614.546517
615.741429
616.613778
616.810097
616.686859
617.783175
618.545779
602.361185
603.649608
604.941967
605.767478
606.397331
607.635747
608.695922
609.283914
609.711750
610.774479
611.694391
612.174573
612.516582
613.502637
614.351784
614.762743
615.027548
615.912025
616.652142
616.955175
617.113910
617.885806
618.473407
601.860604
603.609232
605.045106
605.722953
606.009083
607.503959
608.643995
609.082308
609.186656
610.518520
611.533381
611.879074
611.910944
613.178328
614.132544
614.418417
614.382600
615.544032
616.385399
616.560533
616.418929
617.482639
618.222741
600.161872
603.392625
605.187714
605.535292
604.682067
607.217316
608.614771
608.727685
607.735812
610.110678
611.397423
611.434615
610.385179
612.707153
613.943240
613.933508
612.840501
615.035299
616.148587
616.021746
614.818882
616.933498
618.028929
603.505536
605.061665
606.296291
606.851291
607.051532
608.400173
609.423970
609.821926
609.910448
611.155297
612.102523
612.446241
612.491645
613.693851
614.594968
614.886851
614.867824
615.964607
616.748169
616.917198
616.772104
617.744836
618.403919
605.896847
606.636765
607.450413
608.072566
608.622875
609.494899
610.286394
610.844468
611.328668
612.139228
612.882983
613.405139
613.857935
614.633482
615.333878
615.800683
616.180991
616.858690
617.443423
617.779596
618.011940
618.515780
618.876529
607.026647
607.487021
608.114832
608.730083
609.349541
610.077281
610.780220
611.387234
611.971666
612.660924
613.332003
613.913406
614.473005
615.131366
615.760644
616.285579
616.770430
617.332504
617.845666
618.234375
618.557296
618.917512
619.160040
613.273448
613.727241
614.381730
615.061530
615.764664
616.556168
617.328853
618.017991
618.684749
619.424799
620.142922
620.776483
621.384279
622.058403
622.702922
623.254657
623.770963
624.341890
624.870202
625.287777
625.639965
625.995781
626.229810
612.122715
612.770799
613.571623
614.272429
614.948361
615.832298
616.666207
617.322396
617.930640
618.745454
619.514811
620.109951
620.655931
621.401146
622.094549
622.607601
623.063354
623.706942
624.288786
624.677774
624.986087
625.437107
625.757720
609.975032
611.080625
612.173744
612.874044
613.420705
614.542591
615.515802
616.082573
616.511226
617.535402
618.427356
618.923914
619.285196
620.232045
621.043179
621.457162
621.730767
622.577099
623.283270
623.589673
623.744331
624.434277
624.943588
607.598687
609.319103
610.721262
611.381735
611.663240
613.163099
614.312120
614.764621
614.882763
616.256086
617.304372
617.674748
617.719562
619.004280
619.965083
620.251600
620.211682
621.394179
622.254210
622.446687
622.313114
623.364409
624.087500
607.328905
608.595717
609.864424
610.676233
611.302467
612.542533
613.609940
614.210044
614.653992
615.744152
616.689307
617.188721
617.543620
618.540752
619.394101
619.804517
620.068924
620.966143
621.719777
622.033666
622.197173
622.963589
623.543886
606.780173
607.846481
609.047135
609.944172
610.727025
611.883973
612.926961
613.617833
614.208481
615.195584
616.095372
616.667527
617.155512
618.043203
618.845737
619.323438
619.715512
620.501719
621.202512
621.578707
621.862873
622.514132
623.016693
605.296127
606.623990
607.972146
608.858704
609.554987
610.873636
612.012964
612.671406
613.163094
614.290411
615.266522
615.791418
616.171027
617.191532
618.063878
618.489879
618.769619
619.683696
620.451111
620.773472
620.947706
621.739268
622.339267
603.495779
605.356919
606.931653
607.742848
608.158757
609.818369
611.109061
611.668210
611.873197
613.321250
614.433077
614.848261
614.934529
616.269199
617.273369
617.588147
617.574496
618.795628
619.689007
619.897507
619.781908
620.893495
621.665820
603.767779
605.117017
606.499937
607.426468
608.164557
609.525856
610.704897
611.397789
611.919423
613.074180
614.074693
614.620130
615.017308
616.056657
616.948770
617.391501
617.684537
618.608913
619.384351
619.712712
619.892703
620.692339
621.298854
603.699217
604.813874
606.088696
607.067402
607.934001
609.178465
610.302245
611.061398
611.710643
612.752669
613.701327
614.314548
614.838914
615.764047
616.603468
617.113247
617.531571
618.337430
619.052730
619.439210
619.734670
620.405034
620.922676
602.642835
603.999788
605.394542
606.333648
607.084503
608.462192
609.653756
610.352820
610.879140
612.051742
613.069526
613.626780
614.032576
615.085477
615.992929
616.449287
616.752137
617.677590
618.451487
618.776979
618.954689
619.759230
620.370276
601.239290
603.117422
604.718119
605.556778
605.999512
607.694677
609.012667
609.586134
609.799291
611.283750
612.427666
612.863843
612.964185
614.324333
615.357102
615.697122
615.703031
616.925821
617.817560
618.022005
617.901983
619.024848
619.806464
601.897497
603.252910
604.645137
605.580892
606.327178
607.698495
608.882564
609.573991
610.093020
611.258784
612.270570
612.822808
613.224472
614.274052
615.179039
615.633508
615.934485
616.857585
617.629541
617.953862
618.130833
618.934520
619.544929
602.211234
603.322462
604.592093
605.564330
606.422099
607.653425
608.761785
609.505520
610.140161
611.168158
612.104523
612.707552
613.223550
614.142089
614.977075
615.483828
615.898986
616.699508
617.410359
617.794328
618.088293
618.756539
619.272612
601.542530
602.885638
604.260409
605.177697
605.903362
607.243809
608.398903
609.068673
609.568751
610.701603
611.683012
612.212792
612.597135
613.626499
614.513021
614.952983
615.243015
616.157415
616.924695
617.248846
617.426659
618.221978
618.825484
600.541344
602.392867
603.956144
604.754934
605.155069
606.785097
608.043588
608.572720
608.750244
610.168029
611.253697
611.647513
611.715893
613.036741
614.034889
614.347866
614.332920
615.537463
616.417929
616.619715
616.500768
617.604791
618.372858
601.622568
602.940187
604.273225
605.140883
605.812832
607.097086
608.198887
608.821304
609.278563
610.370238
611.314800
611.813642
612.170971
613.174440
614.037765
614.458107
614.730759
615.628128
616.380192
616.691732
616.857934
617.641419
618.237274
602.419402
603.472678
604.652466
605.523094
606.273395
607.389730
608.390332
609.041519
609.593767
610.538672
611.401256
611.944905
612.410066
613.276320
614.064314
614.533086
614.915187
615.680883
616.360924
616.721073
616.993159
617.634276
618.131581
602.328509
603.576858
604.817578
605.595849
606.182693
607.373768
608.393330
608.952589
609.358366
610.396159
611.296640
611.766734
612.101353
613.070007
613.903263
614.305203
614.562393
615.429998
616.153663
616.445587
616.593664
617.346054
617.919278
602.023782
603.719041
605.086061
605.706450
605.943012
607.383336
608.477521
608.887864
608.971395
610.278498
611.274123
611.615253
611.645573
612.891988
613.827534
614.108069
614.069010
615.209375
616.030561
616.196811
616.046334
617.079147
617.793955
603.903604
604.985187
606.039475
606.691508
607.182147
608.238722
609.148946
609.661316
610.040138
611.002425
611.842215
612.303982
612.641092
613.555743
614.342765
614.744772
615.008321
615.822470
616.495239
616.775484
616.910444
617.584647
618.087331
605.685994
606.310836
607.070269
607.716467
608.328031
609.140916
609.904291
610.495326
611.043011
611.797645
612.515549
613.071749
613.587566
614.303963
614.974249
615.470692
615.910272
616.528879
617.084025
617.449825
617.739686
618.177550
618.492201
606.642239
607.072808
607.684374
608.306188
608.940624
609.657399
610.355143
610.973563
611.574893
612.254611
612.921278
613.514039
614.089381
614.735628
615.357295
615.890486
616.388666
616.937663
617.442865
617.839465
618.174583
618.518588
618.747034
612.709307
613.194551
613.867786
614.543907
615.235280
616.041593
616.823069
617.503904
618.157499
618.913716
619.643126
620.270952
620.867410
621.557886
622.213203
622.758727
623.263652
623.851536
624.391981
624.805313
625.148254
625.521773
625.769991
611.381845
612.147601
613.005512
613.684717
614.301695
615.248946
616.113886
616.737694
617.283022
618.163642
618.968222
619.535282
620.021689
620.831795
621.558822
622.042688
622.438684
623.147930
623.765764
624.129947
624.384514
624.903410
625.269723
608.617242
610.203645
611.481088
612.085310
612.340179
613.760931
614.849578
615.295126
615.420683
616.750685
617.766522
618.150583
618.217723
619.464685
620.395035
620.694223
620.673797
621.820635
622.650354
622.852552
622.731786
623.723848
624.388082
604.762567
608.034692
609.870836
610.256450
609.435565
612.047494
613.501699
613.637185
612.626333
615.131284
616.499288
616.568052
615.508912
617.904479
619.175205
619.156966
618.016333
620.306293
621.481645
621.388502
620.201254
622.343448
623.447346
605.904964
607.676780
609.143293
609.855222
610.179459
611.729986
612.919480
613.391675
613.521259
614.928462
616.004565
616.385740
616.436502
617.745513
618.724493
619.013575
618.972829
620.180980
621.063451
621.265024
621.139732
622.219986
622.967358
605.782827
607.081591
608.393675
609.247003
609.912224
611.194881
612.299763
612.928026
613.394961
614.508551
615.474581
615.989924
616.360091
617.374930
618.240901
618.659531
618.931874
619.842871
620.608078
620.928701
621.099388
621.881167
622.473971
603.866361
605.702602
607.249436
608.036216
608.430049
610.061749
611.326518
611.863699
612.050929
613.485641
614.587439
614.994296
615.074417
616.406534
617.402534
617.710017
617.690448
618.908862
619.800049
620.007770
619.891581
620.993791
621.760247
600.625317
604.056801
606.071520
606.607506
605.915245
608.697282
610.301529
610.558442
609.667252
612.214798
613.633927
613.745723
612.734757
615.178332
616.491786
616.508689
615.412812
617.721902
618.921028
618.839355
617.666409
619.864335
621.018457
602.331243
604.190346
605.773819
606.602025
607.038948
608.715150
610.021804
610.595730
610.814512
612.276141
613.400678
613.825915
613.920343
615.270661
616.288942
616.614716
616.609287
617.837776
618.737331
618.952090
618.842685
619.952494
620.724478
602.685565
604.037541
605.427984
606.365420
607.116062
608.490801
609.681663
610.383809
610.913659
612.080229
613.092007
613.646280
614.051169
615.101943
616.005914
616.459196
616.760566
617.688910
618.467570
618.799588
618.982748
619.781766
620.387820
601.178976
603.057558
604.659703
605.501341
605.948278
607.647813
608.972083
609.554623
609.777515
611.260023
612.402556
612.839934
612.942969
614.303843
615.337200
615.678549
615.686946
616.912727
617.809923
618.023677
617.914250
619.027853
619.802799
598.306991
601.787872
603.842713
604.406011
603.727008
606.565564
608.207794
608.482168
607.590896
610.187398
611.641102
611.774592
610.778454
613.240051
614.582740
614.630494
613.569196
615.865148
617.059178
616.976337
615.802945
618.010043
619.170446
600.432663
602.310070
603.910139
604.748896
605.191848
606.885700
608.203345
608.779331
608.995902
610.471782
611.608336
612.040823
612.139691
613.496535
614.526587
614.865299
614.871143
616.093668
616.987992
617.199628
617.088775
618.201663
618.976291
601.194006
602.543802
603.930461
604.862724
605.606026
606.969100
608.146522
608.836014
609.353966
610.506270
611.505349
612.049789
612.446575
613.488645
614.386272
614.835206
615.132466
616.053168
616.825106
617.152233
617.332008
618.129801
618.735362
600.096820
601.953158
603.531740
604.353473
604.781227
606.438479
607.724565
608.281265
608.485760
609.922090
611.025460
611.436121
611.520109
612.854418
613.863647
614.185649
614.178198
615.390898
616.277599
616.483222
616.366723
617.475898
618.247727
597.653829
601.082610
603.091428
603.619710
602.918777
605.671251
607.247826
607.485242
606.585509
609.089010
610.476592
610.569370
609.549874
611.963495
613.266639
613.283357
612.196303
614.473225
615.651296
615.554979
614.367243
616.568173
617.723066
600.178156
602.008362
603.544815
604.316927
604.691049
606.291518
607.523884
608.033139
608.195155
609.590900
610.658421
611.039294
611.097067
612.405274
613.391218
613.693730
613.669006
614.864073
615.734963
615.927707
615.799684
616.896833
617.660786
601.408610
602.697278
603.992659
604.824031
605.461478
606.707085
607.774910
608.371512
608.808269
609.878135
610.805615
611.294176
611.643564
612.631503
613.480808
613.892109
614.157300
615.040834
615.779962
616.082564
616.240885
617.010394
617.596589
600.890030
602.646211
604.089531
604.774195
605.066924
606.570003
607.717370
608.161354
608.270425
609.615329
610.643257
611.002246
611.046642
612.312465
613.265589
613.553593
613.521827
614.680216
615.520947
615.699986
615.564729
616.620205
617.354988
599.173641
602.422229
604.228752
604.583661
603.735138
606.280555
607.685199
607.800516
606.804689
609.202223
610.507222
610.563403
609.538700
611.847819
613.079661
613.074257
611.993424
614.178127
615.290039
615.172690
613.991726
616.083171
617.167885
602.531224
604.096263
605.339541
605.901805
606.108565
607.465470
608.496521
608.899699
608.992568
610.251115
611.212063
611.569269
611.627124
612.827912
613.728407
614.023080
614.008827
615.103226
615.887045
616.061123
615.923391
616.888115
617.541723
604.932742
605.677371
606.497364
607.126219
607.683445
608.563064
609.362033
609.927062
610.418385
611.238703
611.992430
612.523816
612.983951
613.761899
614.463693
614.932485
615.314930
615.992811
616.578313
616.916676
617.151132
617.652639
618.011261
606.067455
606.531150
607.164268
607.785809
608.412141
609.147277
609.857788
610.472316
611.064436
611.762109
612.441466
613.030250
613.595552
614.257127
614.888432
615.415103
615.901414
616.464233
616.978200
617.368057
617.691749
618.051168
618.292787
612.101008
612.639105
613.340706
614.010014
614.679071
615.513995
616.311257
616.980006
617.609411
618.394720
619.141080
619.758068
620.331200
621.050128
621.721550
622.255612
622.736836
623.352728
623.909186
624.311596
624.632114
625.034967
625.304808
610.419357
611.440720
612.400680
613.031936
613.499563
614.604606
615.533328
616.095616
616.486122
617.526518
618.397586
618.906217
619.241219
620.208139
620.999515
621.424125
621.668922
622.533892
623.216403
623.524329
623.634385
624.311105
624.762278
605.859107
608.960500
610.655758
610.995180
610.170462
612.683766
614.070275
614.215077
613.239904
615.675704
616.997584
617.090758
616.077301
618.410914
619.639998
619.647700
618.552254
620.779238
621.908635
621.832103
620.674780
622.732828
623.763871
592.741221
605.462003
608.682639
608.015267
599.245143
609.823945
612.386740
611.397341
602.328933
612.896570
615.395451
614.367497
605.388998
615.710798
618.089543
616.977256
607.965287
618.132497
620.415171
619.269414
610.462399
620.274668
622.636488
603.042476
606.372473
608.278484
608.718478
607.942560
610.608490
612.107463
612.267849
611.274800
613.809556
615.202973
615.282296
614.230851
616.648679
617.937922
617.924803
616.787568
619.097274
620.290329
620.202403
619.019848
621.189267
622.320005
604.335164
606.144981
607.659771
608.416331
608.781524
610.378576
611.610025
612.116726
612.276878
613.702063
614.795239
615.191532
615.258244
616.583019
617.575191
617.875591
617.846922
619.063663
619.953651
620.159773
620.040127
621.134523
621.894684
600.964373
604.380760
606.374527
606.888817
606.174648
608.932409
610.513165
610.749130
609.840450
612.376091
613.785843
613.889267
612.870690
615.308155
616.615162
616.625685
615.524093
617.829870
619.026441
618.942512
617.766649
619.959488
621.109972
588.411099
601.431521
604.856939
604.333682
595.625774
606.446749
609.179916
608.346318
599.591241
610.008329
612.527253
611.539307
602.637966
612.978720
615.400964
614.340160
605.476273
615.559742
617.849590
616.708397
607.899571
617.782775
620.199270
599.422280
602.863103
604.894737
605.451058
604.780350
607.584095
609.208281
609.482414
608.606345
611.168811
612.600913
612.722476
611.718120
614.173537
615.502882
615.532259
614.445646
616.761183
617.966106
617.889644
616.721021
618.921489
620.077232
601.215640
603.086650
604.684098
605.525376
605.974367
607.669021
608.990982
609.575409
609.801907
611.278638
612.416322
612.851320
612.953356
614.313034
615.343405
615.680897
615.685785
616.916214
617.818019
618.035663
617.928737
619.040587
619.813646
598.237228
601.718058
603.774447
604.341155
603.666663
606.509155
608.156265
608.436739
607.551456
610.150341
611.606047
611.742142
610.748817
613.212449
614.556473
614.605453
613.545971
615.845567
617.043933
616.965765
615.795994
618.001828
619.160555
585.933313
599.129917
602.615119
602.105708
593.305184
604.291421
607.080094
606.251706
597.388664
607.966704
610.539439
609.579452
600.707497
611.052069
613.502617
612.488048
603.757459
613.728981
615.997598
614.851692
606.029471
615.935275
618.359256
597.492469
600.971856
603.025708
603.589155
602.910588
605.747547
607.388643
607.663579
606.773094
609.365779
610.815870
610.947578
609.950501
612.409679
613.749797
613.795741
612.733456
615.028979
616.223603
616.142502
614.970675
617.175764
618.334297
599.726483
601.595009
603.187948
604.023591
604.465610
606.148562
607.458374
608.032841
608.250997
609.713094
610.838320
611.264888
611.360764
612.709792
613.732188
614.064996
614.066565
615.286436
616.179058
616.389689
616.277505
617.388743
618.161867
597.188770
600.627699
602.654093
603.204598
602.529142
605.310516
606.915781
607.179525
606.304012
608.831189
610.240049
610.351052
609.347405
611.775714
613.091608
613.119198
612.041654
614.327201
615.512369
615.421611
614.238532
616.443928
617.601764
585.430353
598.456708
601.877638
601.351657
592.669305
603.428544
606.133906
605.298315
596.624952
606.913855
609.390321
608.395196
599.561266
609.796218
612.196029
611.146442
602.380749
612.339046
614.589194
613.421601
604.555274
614.482164
616.906426
597.272882
600.684486
602.668275
603.169509
602.441141
605.165019
606.716157
606.932716
606.015442
608.501954
609.875359
609.957522
608.928701
611.330433
612.622872
612.631293
611.536922
613.804182
614.973073
614.869483
613.675241
615.867936
617.017424
599.955984
601.755779
603.254580
603.991110
604.332220
605.892636
607.090611
607.573591
607.714824
609.091599
610.145196
610.519312
610.573630
611.863951
612.836026
613.132466
613.105223
614.284087
615.141913
615.328884
615.198445
616.277247
617.028840
598.023237
601.334825
603.219003
603.637368
602.843885
605.454281
606.914441
607.064438
606.095034
608.530271
609.866730
609.937335
608.922330
611.255731
612.508364
612.509475
611.433154
613.639826
614.773125
614.665790
613.495292
615.615283
616.724309
587.171637
599.843793
603.035243
602.353051
593.642739
604.075018
606.586624
605.627751
596.868126
607.041884
609.439856
608.443759
599.801388
609.737227
612.037300
610.993067
602.416711
612.101516
614.261089
613.108226
604.473685
614.065199
616.378672
599.765551
602.843252
604.506487
604.810400
603.952092
606.393798
607.725867
607.845501
606.881018
609.208103
610.466413
610.546102
609.566028
611.812705
613.001655
613.020342
611.982983
614.104692
615.170567
615.069326
613.917193
615.922989
616.934098
603.959097
604.960103
605.884279
606.468481
606.880707
607.919620
608.785696
609.295405
609.640469
610.617058
611.436838
611.913764
612.229475
613.158735
613.922861
614.335786
614.574405
615.399864
616.045599
616.327810
616.420370
617.075237
617.516053
605.448206
605.965809
606.629212
607.246418
607.853240
608.619516
609.348782
609.954751
610.526137
611.253945
611.951403
612.531210
613.075057
613.764427
614.411429
614.927338
615.390994
615.979986
616.508450
616.886926
617.188122
617.575483
617.837685
611.750539
612.237491
612.914141
613.595044
614.291927
615.103891
615.891046
616.577663
617.237184
617.999299
618.734460
619.367902
619.969625
620.664839
621.324559
621.874234
622.382835
622.973588
623.516043
623.930631
624.274286
624.648990
624.898515
610.421857
611.189214
612.050565
612.734751
613.357445
614.310326
615.180844
615.810397
616.361752
617.248404
618.058864
618.631780
619.123642
619.938393
620.669696
621.157657
621.557223
622.268952
622.888186
623.252774
623.506921
624.026865
624.395163
607.654666
609.242456
610.523428
611.133066
611.394108
612.820431
613.914461
614.365659
614.497457
615.833703
616.855532
617.245868
617.318833
618.570222
619.504652
619.807912
619.790977
620.939659
621.769780
621.970898
621.847258
622.840204
623.508191
603.795116
607.068578
608.908635
609.300364
608.486348
611.103878
612.563298
612.704208
611.699405
614.210714
615.585010
615.660433
614.607447
617.007229
618.282054
618.268029
617.130974
619.422349
620.597704
620.503170
619.312925
621.455981
622.563462
604.928584
606.702749
608.174357
608.893270
609.224912
610.781711
611.976738
612.454278
612.589500
614.002809
615.085157
615.472460
615.528551
616.842263
617.826296
618.119937
618.082712
619.292720
620.175988
620.377390
620.251260
621.332311
622.081442
604.795773
606.098208
607.417063
608.278609
608.952042
610.241714
611.352530
611.986117
612.458362
613.577708
614.549477
615.069799
615.443692
616.463705
617.336500
617.760532
618.036629
618.950085
619.717081
620.038649
620.209661
620.992267
621.586140
602.869034
604.710277
606.265743
607.062161
607.465193
609.104517
610.375520
610.918009
611.110301
612.550548
613.657484
614.067803
614.148881
615.486535
616.492340
616.806664
616.791475
618.012874
618.906658
619.116150
619.000908
620.104052
620.871427
599.621556
603.058822
605.083032
605.629459
604.947124
607.737242
609.348094
609.610562
608.724544
611.277821
612.702144
612.817325
611.807345
614.256698
615.580054
615.604065
614.513001
616.825420
618.027620
617.948329
616.776869
618.975851
620.130774
601.326486
603.190889
604.783201
605.621590
606.068512
607.753353
609.067346
609.647639
609.872355
611.340121
612.470469
612.900491
612.998599
614.354416
615.379769
615.711400
615.710595
616.942914
617.846099
618.063945
617.956718
619.067728
619.840270
601.681749
603.038403
604.436878
605.383990
606.144523
607.528293
608.727221
609.436670
609.973375
611.146673
612.164952
612.725185
613.135213
614.190977
615.100135
615.558150
615.863918
616.796621
617.579665
617.915735
618.101921
618.902172
619.508434
600.176810
602.059621
603.669126
604.519935
604.976587
606.685280
608.018140
608.608818
608.839477
610.329418
611.479227
611.923622
612.032757
613.397986
614.435115
614.780193
614.792643
616.023210
616.925557
617.144411
617.038937
618.153496
618.928098
597.307319
600.791948
602.853333
603.425069
602.755389
605.603001
607.254205
607.537472
606.654865
609.259554
610.721298
610.862714
609.873454
612.338882
613.684424
613.735156
612.677455
614.978248
616.177604
616.100220
614.931181
617.138686
618.298320
599.437150
601.317293
602.922425
603.768215
604.219518
605.922359
607.249479
607.835117
608.061213
609.546158
610.691380
611.132151
611.238045
612.599160
613.632141
613.973781
613.983058
615.209638
616.108123
616.323823
616.216043
617.329459
618.103693
600.203766
601.554953
602.944693
603.882146
604.632532
606.004441
607.191907
607.891874
608.420306
609.582694
610.591171
611.144419
611.548691
612.595519
613.496240
613.948212
614.248775
615.172487
615.946852
616.276072
616.457347
617.255578
617.861124
599.112097
600.968347
602.547823
603.372898
603.806462
605.472445
606.769167
607.337083
607.552933
609.000477
610.114151
610.534523
610.627002
611.966306
612.978394
613.303474
613.299283
614.514084
615.401621
615.607644
615.491349
616.600690
617.372696
596.671562
600.099461
602.108314
602.639192
601.943536
604.704881
606.292413
606.541287
605.653164
608.168710
609.567412
609.670664
608.660359
611.079052
612.385124
612.405093
611.321374
613.599968
614.778201
614.681584
613.493503
615.694419
616.849493
599.192602
601.023094
602.561109
603.336917
603.717141
605.326671
606.569918
607.090577
607.264199
608.671793
609.750465
610.141659
610.208181
611.522000
612.511769
612.817934
612.796617
613.993691
614.865293
615.058233
614.930188
616.027275
616.791244
600.418463
601.709045
603.008027
603.844722
604.489396
605.744519
606.823197
607.430993
607.879076
608.960454
609.898955
610.397637
610.755531
611.749459
612.603247
613.018648
613.287546
614.173716
614.914567
615.218451
615.377514
616.146916
616.732844
599.896181
601.655839
603.104621
603.795982
604.096804
605.610011
606.768336
607.223214
607.343156
608.699408
609.738395
610.107576
610.160537
611.432398
612.390302
612.682792
612.655174
613.816788
614.660232
614.841808
614.708282
615.763409
616.497488
598.179000
601.432192
603.245378
603.607807
602.767799
605.323835
606.739491
606.865344
605.879839
608.288547
609.604533
609.670909
608.654869
610.969834
612.206500
612.205835
611.129532
613.317819
614.433095
614.319225
613.140892
615.231674
616.315338
601.540708
603.110072
604.360107
604.930324
605.146044
606.513316
607.555012
607.968442
608.071339
609.340302
610.311438
610.678063
610.743959
611.950733
612.856279
613.155778
613.146066
614.244297
615.031627
615.209042
615.073677
616.038411
616.691442
603.947579
604.696014
605.522438
606.159282
606.725579
607.615187
608.424370
608.999359
609.500394
610.330378
611.093401
611.633327
612.100853
612.884804
613.591785
614.065391
614.452285
615.134039
615.722957
616.064287
616.300798
616.802895
617.161466
605.085774
605.552968
606.192250
606.821686
607.457037
608.201921
608.922379
609.546668
610.148272
610.855178
611.543301
612.140104
612.712424
613.379945
614.016461
614.547909
615.038590
615.605254
616.122544
616.515162
616.840778
617.201060
617.442902
611.357629
611.814927
612.476537
613.166349
613.880932
614.683937
615.468046
616.168784
616.847478
617.599419
618.329148
618.974156
619.592684
620.276254
620.929534
621.489651
622.013512
622.590417
623.123261
623.544261
623.899219
624.257805
624.493882
610.204708
610.855825
611.663703
612.375007
613.062953
613.958198
614.803192
615.470875
616.091374
616.918453
617.699700
618.306983
618.864338
619.618600
620.320334
620.841693
621.304925
621.953601
622.538789
622.929938
623.239876
623.693527
624.016587
608.052883
609.160276
610.260289
610.972201
611.532307
612.664874
613.648404
614.226395
614.668033
615.705179
616.609232
617.119352
617.493614
618.448343
619.266910
619.689276
619.970662
620.820315
621.527733
621.834136
621.988252
622.680833
623.193534
605.668437
607.389147
608.798504
609.472368
609.769743
611.279333
612.437792
612.900762
613.031194
614.418146
615.479726
615.865510
615.925812
617.216531
618.183977
618.479328
618.448280
619.632047
620.491631
620.682677
620.547200
621.601524
622.328254
605.377719
606.648344
607.927091
608.753728
609.395981
610.648191
611.726212
612.336772
612.792074
613.895151
614.853884
615.367518
615.735593
616.741295
617.603141
618.022513
618.294620
619.194704
619.949158
620.262749
620.425773
621.194340
621.777165
604.805362
605.879160
607.093547
608.007719
608.807820
609.978888
611.033626
611.734995
612.336280
613.335627
614.248351
614.832872
615.331829
616.230006
617.043507
617.531097
617.930805
618.721210
619.424351
619.801554
620.086123
620.739076
621.243682
603.299182
604.638144
606.003966
606.910590
607.626204
608.960097
610.111682
610.780387
611.281937
612.421399
613.409958
613.945504
614.333852
615.366275
616.252370
616.689969
616.978361
617.897255
618.667958
618.992220
619.167181
619.960325
620.562513
601.483005
603.358271
604.953247
605.786653
606.223948
607.899274
609.202695
609.772295
609.986806
611.447808
612.572176
612.997294
613.091220
614.439000
615.457888
615.785263
615.781691
617.007773
617.905195
618.116809
618.003042
619.116294
619.890528
601.753389
603.114775
604.516665
605.464842
606.224096
607.602822
608.796449
609.501814
610.035033
611.202769
612.216030
612.772594
613.179502
614.230433
615.134730
615.588465
615.890875
616.822090
617.603616
617.937277
618.121087
618.922792
619.530434
601.687126
602.812146
604.104219
605.103497
605.990925
607.253845
608.393901
609.167694
609.830653
610.886363
611.848533
612.474530
613.010296
613.945160
614.793796
615.312407
615.739311
616.553735
617.277624
617.672339
617.974148
618.646497
619.164167
600.633796
602.000288
603.411097
604.369943
605.141482
606.537734
607.746554
608.462023
609.004020
610.191426
611.224068
611.796351
612.215636
613.275892
614.189359
614.652120
614.962411
615.897967
616.683003
617.020162
617.207545
618.012602
618.621758
599.234752
601.121843
602.737164
603.594360
604.057481
605.770518
607.106278
607.697640
607.928426
609.428919
610.589229
611.042933
611.159809
612.524508
613.560532
613.904836
613.916532
615.150406
616.054500
616.272665
616.165335
617.285646
618.063576
599.902680
601.264340
602.667713
603.618757
604.382938
605.772454
606.975389
607.686028
608.224070
609.407792
610.437143
611.006988
611.424072
612.480707
613.389853
613.849026
614.156205
615.088052
615.869322
616.203351
616.388257
617.191718
617.800316
600.229069
601.343011
602.618993
603.602279
604.475033
605.724539
606.852881
607.617171
608.272425
609.320693
610.276244
610.897918
611.430212
612.357488
613.197051
613.708976
614.130494
614.937114
615.653001
616.041622
616.339100
617.008011
617.523895
599.575028
600.916434
602.291760
603.215625
603.953274
605.312056
606.488223
607.179537
607.701445
608.857547
609.860608
610.411799
610.816031
611.854284
612.743718
613.188662
613.485217
614.403412
615.171854
615.496566
615.674666
616.470485
617.074664
598.582251
600.428504
601.989528
602.792660
603.202826
604.852139
606.132471
606.683085
606.881792
608.325758
609.435551
609.853208
609.944347
611.273013
612.273540
612.591854
612.584007
613.790961
614.670894
614.871609
614.751653
615.856004
616.624910
599.652966
600.969801
602.305079
603.179895
603.864090
605.167274
606.290735
606.935044
607.414493
608.530743
609.498730
610.019887
610.396715
611.410292
612.279362
612.706235
612.985787
613.886776
614.639926
614.951837
615.118110
615.901700
616.497832
600.437536
601.494883
602.682136
603.563569
604.328449
605.464395
606.486751
607.159791
607.734094
608.702406
609.587698
610.152515
610.635570
611.513096
612.308956
612.785426
613.174943
613.945798
614.629439
614.992773
615.267061
615.907817
616.404426
600.336579
601.593629
602.846388
603.638151
604.240754
605.453072
606.494966
607.075541
607.502279
608.563462
609.486959
609.978502
610.331247
611.310843
612.152563
612.563118
612.828805
613.702687
614.432271
614.730845
614.884341
615.634750
616.205572
600.027707
601.735830
603.117993
603.753146
604.005121
605.468710
606.585805
607.016577
607.119219
608.450262
609.469294
609.832456
609.882134
611.137963
612.081646
612.371423
612.342107
613.489034
614.317579
614.493463
614.352429
615.380402
616.091029
601.919796
603.011836
604.080742
604.748644
605.256590
606.334723
607.266657
607.799170
608.197356
609.181095
610.041987
610.523395
610.877310
611.802803
612.598972
613.010329
613.283130
614.104761
614.785069
615.073575
615.215213
615.888097
616.388571
603.716060
604.349201
605.122009
605.784250
606.413789
607.246854
608.030733
608.641473
609.208262
609.982293
610.718935
611.292363
611.822995
612.550837
613.230940
613.736707
614.185106
614.811430
615.373726
615.746207
616.040954
616.479746
616.793983
604.680716
605.118579
605.742735
606.380404
607.032815
607.769088
608.486667
609.124428
609.744498
610.442553
611.126653
611.735337
612.324524
612.982271
613.613958
614.156413
614.663193
615.219869
615.731925
616.134455
616.473829
616.819621
617.048472
610.778173
611.269563
611.955028
612.647912
613.357912
614.182063
614.981398
615.680572
616.351874
617.121998
617.863676
618.504425
619.113087
619.812379
620.475992
621.030495
621.542979
622.133193
622.673543
623.086384
623.429044
623.803598
624.053691
609.446554
610.217710
611.088326
611.786278
612.424301
613.388875
614.271964
614.916585
615.483410
616.376206
617.191334
617.772970
618.274518
619.090563
619.824431
620.319184
620.725674
621.432636
622.045870
622.406747
622.659005
623.177650
623.546305
606.676117
608.264781
609.555483
610.183192
610.466446
611.900568
613.007033
613.479717
613.640339
614.974559
615.994199
616.397637
616.491303
617.732782
618.665483
618.981631
618.984500
620.113723
620.928297
621.122563
620.997062
621.985369
622.652953
602.814027
606.080791
607.930902
608.347376
607.572353
610.184042
611.653594
611.824232
610.873250
613.358157
614.724510
614.822347
613.821701
616.179879
617.444948
617.454637
616.374524
618.608296
619.754662
619.652166
618.466933
620.597693
621.702160
603.910192
605.689730
607.176413
607.917629
608.274465
609.841324
611.049898
611.548420
611.708636
613.120039
614.204196
614.605225
614.681526
615.984867
616.967549
617.274515
617.257359
618.448051
619.316470
619.512166
619.386017
620.463733
621.212246
603.734567
605.054009
606.395394
607.279750
607.974140
609.280392
610.406562
611.055528
611.541839
612.668339
613.646505
614.175532
614.557859
615.577673
616.453910
616.886073
617.170129
618.078215
618.839290
619.157229
619.326788
620.111686
620.707904
601.749491
603.629880
605.220602
606.043014
606.465385
608.125432
609.413042
609.967764
610.168876
611.620861
612.737415
613.156227
613.244266
614.581628
615.592620
615.915058
615.907853
617.125035
618.014318
618.218373
618.096947
619.210005
619.984073
598.425477
601.946614
604.021349
604.595731
603.927282
606.744551
608.373322
608.645192
607.760832
610.333054
611.771009
611.898473
610.903854
613.345431
614.671969
614.705929
613.631157
615.931716
617.126490
617.036362
615.843528
618.069232
619.236867
600.194164
602.097883
603.724942
604.588336
605.053450
606.758189
608.087257
608.677312
608.908926
610.389991
611.532509
611.973177
612.080433
613.436802
614.465618
614.803549
614.810203
616.041122
616.942648
617.156918
617.044917
618.167725
618.947952
600.590729
601.966053
603.387112
604.355058
605.133632
606.532929
607.743786
608.461427
609.005169
610.191427
611.222705
611.794327
612.213192
613.271380
614.182758
614.643822
614.953198
615.889713
616.675606
617.012535
617.199551
618.007824
618.619441
599.105472
601.000191
602.626499
603.495522
603.969733
605.689905
607.030832
607.625089
607.857169
609.366226
610.534200
610.994608
611.117543
612.481715
613.517268
613.861256
613.872900
615.112026
616.020213
616.239771
616.132435
617.259544
618.041071
596.244315
599.739923
601.815486
602.404117
601.753889
604.607236
606.262674
606.542975
605.645801
608.286986
609.775026
609.939405
608.976895
611.429928
612.768502
612.813246
611.744929
614.063979
615.271771
615.190987
614.005024
616.240532
617.412127
598.385295
600.272205
601.887147
602.745101
603.209609
604.921799
606.256306
606.845622
607.074156
608.580695
609.746706
610.206208
610.328592
611.689573
612.720467
613.061030
613.070106
614.305810
615.210371
615.427015
615.317107
616.442203
617.223165
599.161039
600.516254
601.910925
602.855241
603.613954
604.997473
606.195547
606.903079
607.439451
608.621389
609.649389
610.220640
610.640708
611.691696
612.592329
613.046949
613.352545
614.281554
615.059691
615.391781
615.575840
616.378975
616.987541
598.078785
599.937579
601.515418
602.340540
602.774951
604.457045
605.767154
606.340910
606.559254
608.036352
609.175579
609.619353
609.736600
611.078335
612.085839
612.415177
612.420460
613.636915
614.525243
614.734341
614.622793
615.733317
616.506000
595.637675
599.070181
601.075854
601.600996
600.891885
603.682491
605.286587
605.533953
604.622727
607.195484
608.630556
608.763940
607.790817
610.201803
611.500455
611.527258
610.461298
612.733824
613.910222
613.817587
612.638457
614.835561
615.989287
598.157744
599.991883
601.531711
602.308453
602.689845
604.316493
605.574339
606.101826
606.278022
607.714499
608.818046
609.230640
609.317327
610.634447
611.625316
611.938235
611.927266
613.126539
614.000173
614.197462
614.074857
615.172279
615.936132
599.383946
600.679346
601.983750
602.825900
603.477456
604.747020
605.840340
606.459938
606.918980
608.017640
608.972579
609.485861
609.856475
610.857288
611.715983
612.137799
612.414125
613.306155
614.052285
614.361886
614.526176
615.297091
615.883365
598.860558
600.628501
602.085664
602.783653
603.090862
604.621394
605.796398
606.265325
606.397978
607.767326
608.818589
609.198718
609.261117
610.540633
611.504786
611.803114
611.781291
612.951104
613.802445
613.992073
613.866111
614.921201
615.654731
597.140901
600.409295
602.233241
602.600828
601.759470
604.341713
605.777147
605.918051
604.945435
607.365280
608.691521
608.766971
607.758560
610.081622
611.324814
611.329038
610.255659
612.455442
613.580792
613.477772
612.313117
614.398156
615.479342
600.522254
602.100343
603.359910
603.938202
604.161411
605.545735
606.603420
607.030386
607.145049
608.424376
609.404911
609.780002
609.853527
611.067750
611.979977
612.285350
612.281241
613.388071
614.183907
614.369707
614.242005
615.206904
615.859532
602.944200
603.698400
604.533310
605.179583
605.756219
606.659115
607.481529
608.068552
608.580397
609.420141
610.192066
610.740138
611.215207
612.006356
612.720145
613.200241
613.593649
614.282695
614.878760
615.226661
615.468484
615.972860
616.332297
604.090265
604.562249
605.209510
605.848666
606.494886
607.251839
607.984337
608.619881
609.231784
609.948105
610.644868
611.249642
611.829415
612.504048
613.147421
613.685567
614.182957
614.756464
615.280299
615.678755
616.009011
616.372103
616.615254
610.159034
610.706583
611.426371
612.119740
612.814852
613.673771
614.494613
615.187089
615.838580
616.639473
617.399260
618.030741
618.617690
619.345026
620.024553
620.568224
621.057613
621.673749
622.227998
622.628707
622.948571
623.352251
623.624026
608.469643
609.499050
610.478199
611.137141
611.635814
612.763128
613.715859
614.306412
614.726357
615.777474
616.658973
617.185285
617.540955
618.509419
619.306077
619.744302
620.004933
620.860454
621.533359
621.836136
621.944118
622.619300
623.072390
603.904685
607.004314
608.719303
609.096302
608.324358
610.843908
612.252457
612.439268
611.529747
613.946479
615.266478
615.389506
614.435859
616.731704
617.954855
617.991370
616.957461
619.126144
620.224232
620.137115
618.981345
621.027471
622.059328
590.824210
603.488403
606.726092
606.117297
597.514332
607.991187
610.564373
609.646050
600.826176
611.193313
613.666546
612.702744
604.017250
614.067851
616.409242
615.365904
606.689452
616.522553
618.727775
617.571944
608.820963
618.565548
620.918905
601.009368
604.345971
606.281588
606.767099
606.049710
608.726470
610.250119
610.452661
609.521389
612.037432
613.433070
613.542270
612.549107
614.928191
616.212384
616.228918
615.153769
617.405533
618.568853
618.472966
617.296488
619.456413
620.586417
602.215382
604.059698
605.618468
606.419459
606.826124
608.455443
609.716828
610.253129
610.440917
611.879047
612.984607
613.397562
613.481987
614.804978
615.804641
616.121434
616.111150
617.317108
618.198000
618.399434
618.278138
619.378449
620.143866
598.710198
602.224402
604.289438
604.853271
604.173110
606.975354
608.589447
608.848626
607.953275
610.515267
611.943867
612.063503
611.061679
613.494052
614.812569
614.840526
613.760764
616.054793
617.244126
617.150219
615.954391
618.176599
619.341991
585.800533
599.193986
602.738679
602.266744
593.549107
604.460362
607.232778
606.414093
597.625114
608.115952
610.664970
609.705221
600.881849
611.157983
613.583641
612.548521
603.770556
613.779482
616.050677
614.879917
605.936764
615.966528
618.418044
597.143709
600.682588
602.784364
603.388465
602.749836
605.596937
607.252114
607.545387
606.679179
609.270811
610.726099
610.867824
609.885208
612.337115
613.673654
613.716962
612.651087
614.960261
616.163157
616.080123
614.893948
617.127157
618.299510
599.037946
600.946965
602.588509
603.470688
603.955660
605.682116
607.028912
607.630380
607.869875
609.372201
610.533674
610.989158
611.108343
612.472195
613.507919
613.852308
613.865141
615.104518
616.013828
616.234653
616.128581
617.257798
618.041674
596.094612
599.600398
601.690654
602.294440
601.658018
604.522541
606.186999
606.474435
605.582746
608.227486
609.718097
609.884321
608.923507
611.378595
612.719659
612.766682
611.701047
614.024419
615.236845
615.159876
613.977255
616.217059
617.391523
583.793670
597.023391
600.539364
600.067353
591.330123
602.306396
605.102327
604.259247
595.271497
606.016052
608.648554
607.738886
598.986491
609.238239
611.668794
610.637193
601.830590
611.895595
614.187893
613.027126
604.078535
614.132760
616.590886
595.382867
598.878277
600.954243
601.544369
600.896180
603.751392
605.408567
605.690456
604.794973
607.437868
608.927538
609.093999
608.133716
610.585990
611.922801
611.967073
610.899750
613.220223
614.429694
614.350704
613.166331
615.403989
616.577664
597.632730
599.511762
601.118879
601.971471
602.432065
604.140354
605.472607
606.062209
606.292798
607.793187
608.954191
609.412469
609.536446
610.892508
611.917721
612.257318
612.269228
613.501048
614.403645
614.622074
614.516230
615.638468
616.418062
595.105501
598.554507
600.586218
601.140717
600.462375
603.285401
604.919193
605.191337
604.302253
606.900829
608.360032
608.513277
607.556458
609.982542
611.295360
611.334355
610.280069
612.565932
613.755332
613.673826
612.504415
614.710921
615.870380
583.331882
596.384827
599.809252
599.269017
590.483881
601.382364
604.128321
603.272316
594.390443
604.949443
607.512846
606.580463
597.876908
608.030000
610.415590
609.385843
600.700591
610.602680
612.848016
611.693430
602.871885
612.767464
615.187250
595.193366
598.616389
600.609208
601.115086
600.383891
603.151005
604.732662
604.959533
604.029593
606.586761
608.009749
608.132001
607.145149
609.546268
610.842354
610.865336
609.795443
612.063532
613.238085
613.145457
611.965973
614.158161
615.307906
597.882658
599.694379
601.207462
601.957728
602.313549
603.904634
605.131930
605.637651
605.798161
607.208972
608.293713
608.694791
608.772596
610.075503
611.057885
611.366830
611.354007
612.544694
613.414183
613.613642
613.495047
614.577508
615.330569
595.946934
599.279927
601.183734
601.616762
600.832384
603.482940
604.976935
605.154340
604.209456
606.669839
608.029875
608.121223
607.123657
609.472007
610.736782
610.748544
609.681484
611.906035
613.055771
612.965473
611.814065
613.931509
615.039655
585.060905
597.796468
601.014267
600.338885
591.575278
602.111834
604.668026
603.739040
595.005896
605.199991
607.617920
606.639130
598.008044
607.962765
610.275378
609.238279
600.650749
610.374424
612.556119
611.428800
602.856550
612.402797
614.708359
597.727823
600.827286
602.511515
602.832096
601.984480
604.465450
605.829891
605.975996
605.034625
607.382004
608.658905
608.755189
607.789596
610.050871
611.252435
611.281690
610.253149
612.393239
613.476236
613.392275
612.259113
614.262505
615.272841
601.957187
602.970681
603.912914
604.516897
604.949974
606.015926
606.908189
607.441489
607.807782
608.803651
609.641063
610.134008
610.464354
611.407451
612.184459
612.609534
612.860362
613.700131
614.359988
614.655334
614.759006
615.418670
615.861635
603.463578
603.991308
604.671479
605.308885
605.937879
606.728375
607.481498
608.109632
608.701299
609.447718
610.162258
610.757718
611.316046
612.019079
612.679106
613.207672
613.684115
614.286427
614.827832
615.217990
615.528686
615.922062
616.187227
609.804118
610.305742
611.008069
611.720380
612.449823
613.292196
614.107777
614.820803
615.503480
616.283364
617.033764
617.681928
618.297141
619.002274
619.671039
620.229915
620.745974
621.338936
621.881537
622.296551
622.641865
623.019598
623.272048
608.454926
609.237996
610.127644
610.846901
611.505849
612.489820
613.390130
614.049249
614.627342
615.529786
616.354050
616.943139
617.451206
618.272959
619.011989
619.511276
619.921424
620.630679
621.245531
621.607991
621.862607
622.384670
622.756055
605.654608
607.258114
608.571494
609.223640
609.530315
610.985709
612.110928
612.599044
612.769132
614.112539
615.143721
615.554935
615.655202
616.902010
617.839820
618.160883
618.167797
619.298487
620.113678
620.308702
620.185190
621.177391
621.848346
601.759594
605.044100
606.920429
607.364473
606.615506
609.250397
610.740500
610.928338
609.988500
612.482092
613.859003
613.964048
612.969763
615.332564
616.602507
616.617452
615.542038
617.776633
618.923187
618.821325
617.638275
619.773570
620.881939
602.828404
604.626503
606.141107
606.911693
607.296167
608.888074
610.118656
610.635431
610.809488
612.230636
613.322619
613.729418
613.810770
615.118612
616.105972
616.417556
616.404501
617.597424
618.467720
618.665541
618.542786
619.625654
620.378262
602.626962
603.966211
605.337205
606.252291
606.975376
608.308055
609.457145
610.124579
610.625154
611.762255
612.747810
613.281679
613.668009
614.692191
615.572934
616.009098
616.296932
617.208899
617.974112
618.296195
618.470639
619.261460
619.862034
600.616379
602.519312
604.142149
604.996518
605.448119
607.135630
608.446761
609.019795
609.235108
610.698239
611.822046
612.245068
612.336356
613.678098
614.693687
615.019895
615.016562
616.239070
617.134460
617.344366
617.229072
618.348953
619.127840
597.274969
600.821050
602.929439
603.536044
602.896482
605.741509
607.393680
607.683108
606.812141
609.395661
610.841052
610.972560
609.980946
612.427148
613.758572
613.796474
612.726009
615.033070
616.235359
616.152243
614.966383
617.199656
618.372558
599.046363
600.971959
602.630065
603.524258
604.017495
605.748543
607.099578
607.706048
607.950147
609.441732
610.591597
611.036495
611.147093
612.508261
613.542176
613.884472
613.896129
615.134458
616.044455
616.266612
616.162215
617.292904
618.078581
599.452076
600.845881
602.294514
603.290983
604.096203
605.519983
606.751038
607.483735
608.038958
609.234887
610.273206
610.849116
611.271590
612.334928
613.251762
613.717584
614.032561
614.977473
615.772814
616.118354
616.313349
617.129783
617.747149
597.973545
599.884876
601.536291
602.431609
602.930673
604.673786
606.033440
606.641446
606.884016
608.402260
609.577133
610.041714
610.168277
611.538285
612.579907
612.928877
612.946411
614.195246
615.114158
615.343008
615.243739
616.379509
617.167503
595.116670
598.627980
600.726986
601.339903
600.712653
603.587673
605.260821
605.553970
604.666654
607.317032
608.812247
608.980920
608.022066
610.481828
611.827308
611.877361
610.815151
613.145340
614.365250
614.294700
613.117396
615.362127
616.540493
597.262404
599.163827
600.800718
601.681256
602.167181
603.899673
605.251058
605.852802
606.091104
607.607167
608.781221
609.246042
609.372800
610.740833
611.779573
612.126593
612.142994
613.390210
614.307598
614.535620
614.435670
615.570187
616.357423
598.039960
599.409308
600.825561
601.791235
602.569990
603.972866
605.187310
605.906892
606.452846
607.645065
608.682550
609.260226
609.684694
610.743112
611.653219
612.115525
612.429349
613.370391
614.162294
614.507005
614.702186
615.514935
616.129411
596.953716
598.827779
600.429597
601.275715
601.729073
603.430318
604.756724
605.341950
605.569082
607.057547
608.208065
608.658646
608.777560
610.127102
611.147965
611.486132
611.499863
612.729249
613.632798
613.855800
613.756383
614.876822
615.655260
594.514579
597.963274
599.993390
600.538857
599.847667
602.657651
604.278291
604.536959
603.634245
606.219474
607.667050
607.807973
606.836598
609.255579
610.567865
610.603152
609.545131
611.831138
613.023402
612.945098
611.778395
613.985516
615.145001
597.050843
598.899483
600.460407
601.256666
601.656025
603.301386
604.575672
605.115375
605.301618
606.750269
607.865703
608.286740
608.378913
609.703859
610.704311
611.024531
611.021401
612.233103
613.121248
613.331893
613.221040
614.328242
615.097872
598.294042
599.602885
600.927011
601.788528
602.458319
603.746201
604.855933
605.488601
605.958742
607.068914
608.034602
608.556162
608.933244
609.941384
610.807678
611.235783
611.519497
612.422847
613.182019
613.503710
613.678830
614.459206
615.051264
597.787200
599.568707
601.045318
601.762558
602.087895
603.636643
604.828157
605.310609
605.454770
606.834960
607.895931
608.283742
608.352627
609.638886
610.609207
610.912550
610.897072
612.077639
612.941205
613.141869
613.025808
614.090206
614.829661
596.087255
599.369394
601.212441
601.598692
600.774820
603.374938
604.826655
604.981025
604.019842
606.449821
607.784927
607.867459
606.865198
609.194553
610.443144
610.451444
609.383412
611.593752
612.730852
612.638040
611.482421
613.576552
614.663649
599.496273
601.086088
602.362691
602.958341
603.198160
604.599094
605.671940
606.111618
606.237097
607.526040
608.514939
608.896881
608.976494
610.196827
611.114439
611.424341
611.426005
612.542371
613.348857
613.544205
613.425059
614.398106
615.055964
601.945013
602.708690
603.558220
604.220295
604.812480
605.730589
606.566883
607.165763
607.687805
608.536667
609.316597
609.871481
610.352741
611.150009
611.869494
612.354945
612.754758
613.452546
614.058251
614.415149
614.665093
615.176630
615.540492
603.107269
603.587416
604.247798
604.901726
605.562764
606.334064
607.079650
607.726522
608.348253
609.073372
609.777931
610.389515
610.975571
611.656376
612.305694
612.849718
613.353880
613.935765
614.468699
614.875827
615.213909
615.583579
615.830669
609.421467
609.901105
610.598279
611.327655
612.081080
612.920433
613.736895
614.465063
615.166579
615.937485
616.683405
617.342236
617.973198
618.668295
619.331942
619.900743
620.431676
621.013974
621.551094
621.975950
622.335987
622.701651
622.943330
608.226512
608.904907
609.754088
610.509357
611.239403
612.173627
613.053378
613.750511
614.395115
615.240658
616.037536
616.658179
617.227817
617.993271
618.705523
619.236122
619.706893
620.359665
620.947428
621.340716
621.654770
622.116392
622.446365
606.002693
607.146656
608.297978
609.061369
609.669292
610.844833
611.867100
612.478545
612.947446
614.000919
614.919243
615.442085
615.828961
616.793508
617.622575
618.055721
618.346772
619.197360
619.904166
620.209971
620.366672
621.068966
621.590900
603.540678
605.308028
606.778473
607.511396
607.863123
609.418965
610.620027
611.121332
611.285274
612.684250
613.757301
614.155025
614.229246
615.526681
616.503967
616.812067
616.795214
617.975326
618.831857
619.021169
618.888115
619.954225
620.691957
603.198211
604.514500
605.856612
606.745243
607.443873
608.746895
609.869972
610.518192
611.003786
612.124322
613.095653
613.619114
613.996960
615.011184
615.883020
616.312541
616.594303
617.497119
618.253875
618.569833
618.738608
619.519896
620.113661
602.574063
603.695702
604.976666
605.955109
606.812972
608.038146
609.139585
609.877446
610.506957
611.527293
612.453896
613.046550
613.552328
614.459746
615.283272
615.778874
616.185980
616.984294
617.695856
618.080513
618.374490
619.041553
619.557308
601.006220
602.403240
603.843354
604.816864
605.590375
606.981711
608.181787
608.885855
609.414169
610.577045
611.580212
612.122355
612.515192
613.557602
614.454499
614.899201
615.194442
616.125065
616.909087
617.244565
617.431489
618.240945
618.855483
599.140315
601.086836
602.762824
603.663718
604.156536
605.891988
607.244574
607.847407
608.085572
609.571839
610.712137
611.143374
611.240682
612.599692
613.630355
613.964892
613.968612
615.209309
616.123323
616.348423
616.248025
617.379626
618.167479
599.431834
600.849788
602.323633
603.336239
604.151149
605.585170
606.824203
607.560851
608.116894
609.307080
610.335825
610.899308
611.311076
612.373022
613.288952
613.750674
614.061983
615.009456
615.809406
616.158655
616.357651
617.177816
617.798904
599.395221
600.564926
601.918985
602.977655
603.918477
605.232089
606.413461
607.216078
607.900407
608.976200
609.952872
610.585951
611.127326
612.073699
612.934342
613.461528
613.898424
614.731241
615.475697
615.887871
616.206170
616.897269
617.428428
598.356593
599.763396
601.230662
602.244040
603.065186
604.509339
605.756726
606.498356
607.059600
608.266272
609.313073
609.891565
610.315626
611.389507
612.316384
612.787324
613.106953
614.064829
614.873959
615.230303
615.434819
616.260056
616.883855
596.963813
598.890544
600.559274
601.466565
601.974816
603.734080
605.106920
605.722583
605.971001
607.491333
608.666445
609.125743
609.245809
610.627496
611.678900
612.030775
612.049764
613.311168
614.243260
614.482382
614.392787
615.535069
616.328721
597.646609
599.043615
600.495863
601.493364
602.300037
603.732346
604.970562
605.705216
606.261580
607.465566
608.511457
609.090125
609.514251
610.586724
611.511633
611.981227
612.300277
613.257813
614.066871
614.423608
614.628507
615.453471
616.076833
597.981839
599.129234
600.451185
601.477559
602.389752
603.680051
604.842877
605.630966
606.304928
607.375361
608.350598
608.984720
609.526899
610.469803
611.325873
611.850344
612.286398
613.118481
613.862657
614.275885
614.595436
615.285579
615.815249
597.323485
598.701525
600.123534
601.087466
601.860443
603.260833
604.472344
605.186393
605.725508
606.907704
607.934911
608.501221
608.915932
609.970532
610.877884
611.335337
611.645924
612.591936
613.391124
613.742459
613.944366
614.761908
615.379606
596.327761
598.216245
599.825835
600.666683
601.107564
602.801565
604.118882
604.691084
604.904203
606.379150
607.516844
607.951439
608.053657
609.399225
610.417379
610.746159
610.749132
611.987118
612.900028
613.128304
613.032762
614.159022
614.941642
597.428919
598.782124
600.163085
601.076716
601.794991
603.139084
604.298098
604.966286
605.464604
606.608296
607.601787
608.140046
608.529603
609.559343
610.444090
610.881708
611.174025
612.101879
612.884922
613.222595
613.411826
614.216891
614.826748
598.248132
599.338549
600.569907
601.491376
602.292507
603.467395
604.524464
605.223418
605.819358
606.812011
607.719542
608.300305
608.796200
609.688662
610.498236
610.984615
611.386674
612.181392
612.891934
613.278625
613.573984
614.235646
614.746012
598.175863
599.467864
600.765907
601.598121
602.236927
603.488245
604.565207
605.172791
605.622146
606.705568
607.648756
608.154438
608.518954
609.512405
610.365816
610.783383
611.058526
611.956117
612.711802
613.031564
613.203782
613.975500
614.560915
597.902074
599.648442
601.076582
601.751006
602.037172
603.539936
604.692123
605.150053
605.275639
606.626788
607.663509
608.039256
608.099593
609.368518
610.322448
610.616325
610.592197
611.764713
612.619539
612.814757
612.689748
613.739664
614.465467
599.860780
600.983057
602.091673
602.796065
603.337211
604.450672
605.414533
605.972371
606.391764
607.394903
608.272573
608.766482
609.131284
610.069296
610.875902
611.293744
611.575134
612.417834
613.120964
613.427778
613.585458
614.276947
614.790220
601.722843
602.378470
603.183846
603.879035
604.539991
605.404514
606.216871
606.851073
607.437793
608.230147
608.982793
609.569099
610.111307
610.851406
611.542640
612.057768
612.517572
613.161868
613.743879
614.133795
614.444286
614.898516
615.222865
602.726823
603.183037
603.835532
604.503762
605.186158
605.951653
606.695698
607.355834
607.995162
608.710780
609.410388
610.032181
610.633377
611.303341
611.946648
612.500033
613.019514
613.592883
614.123094
614.542499
614.897211
615.256712
615.494138
608.881043
609.406483
610.140726
610.881678
611.635656
612.501553
613.336380
614.062180
614.754127
615.543590
616.301864
616.954056
617.572845
618.285391
618.961057
619.523258
620.042017
620.641123
621.190113
621.609425
621.960064
622.347592
622.608127
607.468999
608.287675
609.219391
609.971462
610.656373
611.667984
612.590815
613.263153
613.849971
614.762472
615.594627
616.184920
616.693530
617.525205
618.273279
618.774912
619.186075
619.903360
620.525908
620.891120
621.149464
621.685305
622.068666
604.553985
606.220790
607.595973
608.287497
608.620991
610.112262
611.266411
611.769153
611.948213
613.301006
614.339596
614.745644
614.838324
616.102117
617.053810
617.375141
617.378969
618.522225
619.347858
619.541971
619.416905
620.432060
621.122702
600.530349
603.922147
605.881457
606.370442
605.646588
608.327589
609.853595
610.059739
609.137087
611.632958
613.013955
613.105642
612.088521
614.482053
615.771652
615.784564
614.700002
616.953926
618.114175
618.007218
616.811603
618.984453
620.120510
601.613990
603.485225
605.072912
605.890564
606.307327
607.941769
609.206844
609.741130
609.926467
611.358712
612.456742
612.855227
612.926200
614.251345
615.252917
615.563440
615.546423
616.754505
617.638617
617.837679
617.715453
618.824613
619.599776
601.410917
602.809654
604.247442
605.209671
605.967540
607.342044
608.525147
609.209996
609.721178
610.872685
611.865404
612.393675
612.773788
613.810431
614.702020
615.137028
615.422777
616.349711
617.131010
617.460686
617.643345
618.454637
619.073282
599.354498
601.327333
603.022322
603.922896
604.405493
606.140560
607.489177
608.078785
608.303399
609.785141
610.916080
611.330300
611.410305
612.768924
613.797016
614.119446
614.110003
615.354011
616.272046
616.495342
616.394605
617.531581
618.326923
595.951807
599.595182
601.785308
602.435375
601.815133
604.720071
606.414365
606.717783
605.849233
608.457269
609.911587
610.028496
609.011104
611.488226
612.837409
612.868197
611.780953
614.122971
615.355994
615.292649
614.134789
616.374216
617.561246
597.770932
599.764437
601.492458
602.431116
602.954237
604.732169
606.119501
606.740466
606.990176
608.498733
609.656345
610.091370
610.189456
611.568202
612.616429
612.956567
612.963787
614.226176
615.161822
615.400288
615.312530
616.460554
617.262539
598.209714
599.656809
601.166439
602.206006
603.043659
604.508927
605.772980
606.521005
607.083862
608.290984
609.333446
609.899529
610.312146
611.390120
612.321242
612.788376
613.103858
614.069616
614.888228
615.248815
615.457908
616.293923
616.928123
596.723887
598.690994
600.403328
601.338268
601.864973
603.652917
605.047985
605.672795
605.925252
607.449113
608.622950
609.069425
609.175428
610.570152
611.632656
611.983109
611.998103
613.273705
614.220155
614.465901
614.382878
615.537515
616.343204
593.845436
597.423130
599.586204
600.233786
599.621998
602.552512
604.266328
604.579751
603.712842
606.356292
607.844091
607.982146
606.974276
609.486885
610.863877
610.913301
609.836865
612.208418
613.463565
613.414726
612.264604
614.519752
615.714750
596.018564
597.974564
599.670180
600.587620
601.098381
602.873395
604.258570
604.875800
605.122824
606.643669
607.816693
608.263625
608.369944
609.763371
610.824177
611.173525
611.188364
612.464666
613.412231
613.659456
613.577814
614.732950
615.538452
596.809147
598.229590
599.702693
600.706493
601.512698
602.952595
604.196520
604.928659
605.479872
606.680752
607.722067
608.289992
608.704199
609.778280
610.704922
611.169284
611.484215
612.451721
613.272593
613.636186
613.848204
614.685077
615.318516
595.694359
597.633822
599.299861
600.183730
600.660487
602.402119
603.759686
604.356117
604.586998
606.085718
607.242568
607.682663
607.786889
609.154810
610.193183
610.527395
610.532253
611.798714
612.737973
612.980988
612.898098
614.047178
614.846909
593.208494
596.753188
598.858652
599.439938
598.761247
601.622552
603.279062
603.549592
602.653418
605.246881
606.700977
606.826780
605.827302
608.277348
609.609201
609.629427
608.533268
610.884855
612.123714
612.065859
610.912721
613.153484
614.337739
595.810870
597.725034
599.350192
600.183956
600.606029
602.290337
603.594698
604.145440
604.336315
605.796861
606.920816
607.334536
607.415224
608.757073
609.770595
610.083375
610.068751
611.315950
612.238348
612.466945
612.370338
613.506774
614.299394
597.104877
598.465656
599.846837
600.746296
601.442557
602.763267
603.899019
604.542628
605.018420
606.140841
607.115886
607.635067
608.007869
609.026738
609.901618
610.325077
610.604920
611.532072
612.317064
612.652917
612.840465
613.648044
614.262055
596.611337
598.450976
599.987443
600.742599
601.093838
602.674428
603.891515
604.384660
604.535372
605.927503
606.998176
607.383848
607.448749
608.744853
609.721307
610.015176
609.988931
611.196332
612.085230
612.294499
612.183042
613.280317
614.045966
594.917855
598.275909
600.183993
600.607175
599.808015
602.438541
603.915852
604.081328
603.131306
605.568373
606.912147
606.991280
605.983886
608.323308
609.576459
609.567194
608.468536
610.722845
611.889315
611.798572
610.630626
612.772543
613.891989
598.426584
600.065449
601.391973
602.019426
602.281302
603.709123
604.803833
605.253400
605.385623
606.685216
607.682947
608.064080
608.141211
609.369779
610.291888
610.592997
610.584375
611.723686
612.550916
612.752068
612.635010
613.636616
614.317183
600.972131
601.765072
602.649306
603.337777
603.950431
604.890169
605.744030
606.352660
606.881542
607.739913
608.527588
609.084496
609.566678
610.370034
611.093904
611.577793
611.977294
612.688266
613.308342
613.673669
613.931543
614.460517
614.838344
602.189841
602.690035
603.376923
604.053892
604.734195
605.524052
606.284783
606.941420
607.570475
608.303918
609.015391
609.630418
610.219134
610.905063
611.558741
612.104460
612.611843
613.203654
613.748186
614.164594
614.512023
614.894489
615.151251
608.356165
608.955214
609.740015
610.487386
611.227280
612.132802
612.991578
613.706621
614.373630
615.195004
615.971955
616.610016
617.201969
617.945467
618.639621
619.188060
619.680475
620.309961
620.877465
621.284507
621.612516
622.037545
622.327782
606.518382
607.632129
608.701430
609.421192
609.963989
611.149574
612.148817
612.760336
613.191299
614.266956
615.168554
615.693966
616.044949
617.038495
617.856343
618.295162
618.551970
619.428030
620.118977
620.422767
620.532159
621.241106
621.724299
601.658631
604.933093
606.790917
607.237653
606.500309
609.105784
610.579233
610.784471
609.880141
612.324277
613.670666
613.774356
612.784931
615.135384
616.395994
616.423306
615.366356
617.575578
618.702802
618.603051
617.424160
619.538087
620.625233
588.119841
601.207854
604.655872
604.121875
595.519270
606.133313
608.794039
607.900082
599.143263
609.482140
611.976104
610.964032
602.141663
612.345298
614.748191
613.683411
604.942140
614.858883
617.107425
615.919076
607.060855
616.965936
619.405401
598.528465
602.063637
604.167275
604.737288
604.063788
606.840754
608.440940
608.666256
607.744758
610.293028
611.711776
611.794397
610.758559
613.194534
614.518262
614.522200
613.420909
615.719569
616.919381
616.813739
615.616901
617.853160
619.046295
599.772493
601.763530
603.470626
604.359054
604.821659
606.542519
607.875887
608.436486
608.632281
610.108874
611.237817
611.633612
611.694507
613.053828
614.082782
614.390260
614.364551
615.609892
616.528192
616.736005
616.620597
617.773898
618.588175
596.136296
599.840551
602.073224
602.719872
602.077181
604.993819
606.690996
606.968520
606.068108
608.685376
610.142655
610.234839
609.187408
611.676977
613.032920
613.042670
611.928665
614.285634
615.529133
615.450859
614.275492
616.542612
617.757413
582.951708
596.708906
600.460548
600.056983
591.290325
602.404463
605.280644
604.467758
595.628217
606.218323
608.807175
607.796429
598.824347
609.260042
611.745451
610.675039
601.780372
611.939890
614.292535
613.151911
604.319473
614.309811
616.807179
594.542249
598.267759
600.533360
601.217116
600.613763
603.574125
605.310541
605.618998
604.742764
607.387039
608.870854
608.983002
607.952698
610.463143
611.839943
611.867532
610.770181
613.147036
614.409665
614.347622
613.185853
615.464528
616.686232
596.541823
598.585662
600.365383
601.327522
601.863380
603.681263
605.098700
605.721046
605.964131
607.499557
608.678882
609.109493
609.197841
610.603058
611.674161
612.012948
612.014122
613.304302
614.264554
614.505730
614.417663
615.597406
616.428131
593.554417
597.214066
599.448676
600.122213
599.516642
602.489715
604.233984
604.543509
603.661791
606.327841
607.828530
607.948474
606.916762
609.452395
610.846975
610.884196
609.789129
612.186193
613.462237
613.407200
612.246899
614.536253
615.763204
581.135772
594.589308
598.268541
597.847005
589.057463
600.222942
603.120756
602.308382
593.412446
604.093024
606.721020
605.720293
596.692896
607.228790
609.753087
608.696683
599.768318
610.004770
612.388105
611.259952
602.409306
612.443147
614.953475
592.853961
596.500811
598.717093
599.371860
598.749335
601.708742
603.442534
603.743993
602.856472
605.519326
607.019331
607.140121
606.109157
608.643298
610.036018
610.072047
608.976925
611.375382
612.653357
612.600503
611.442163
613.732511
614.959525
595.158118
597.167552
598.905573
599.828773
600.330897
602.122130
603.518377
604.123920
604.354658
605.883477
607.062093
607.495993
607.588112
608.987527
610.052899
610.388027
610.388006
611.681922
612.646362
612.891900
612.807706
613.989450
614.820054
592.529563
596.161122
598.348787
598.970878
598.316183
601.239720
602.945302
603.228120
602.332277
604.966120
606.450467
606.573025
605.562485
608.048471
609.409753
609.427551
608.321738
610.710242
611.980739
611.925151
610.768693
613.051010
614.271778
580.499982
593.924170
597.547213
597.061895
588.220227
599.300150
602.138658
601.292007
592.425125
602.999070
605.590518
604.605631
595.748000
606.059764
608.509521
607.417436
598.470935
608.684200
611.052381
609.919309
601.086222
611.086936
613.583965
592.659123
596.264064
598.409951
598.981923
598.272853
601.137773
602.789359
603.026864
602.092086
604.687367
606.139095
606.236704
605.204182
607.662527
608.997169
608.992643
607.867054
610.235108
611.487865
611.417618
610.247589
612.516617
613.729864
595.489460
597.432607
599.075533
599.895607
600.291869
601.957565
603.242576
603.761703
603.923019
605.368625
606.480329
606.870541
606.929512
608.265194
609.272891
609.565835
609.532552
610.781196
611.707032
611.925152
611.819052
612.967773
613.776921
593.545590
597.039974
599.085529
599.586234
598.837178
601.564920
603.118972
603.307043
602.362584
604.859062
606.248812
606.326526
605.306107
607.690320
608.978468
608.960574
607.846227
610.149044
611.359228
611.273216
610.106704
612.315094
613.493294
582.555778
595.574793
598.960728
598.348155
589.618293
600.229132
602.850602
601.931345
593.233874
603.428201
605.875488
604.874977
596.212178
606.209755
608.547106
607.449691
598.673556
608.612066
610.876911
609.729460
601.025782
610.776619
613.179402
595.545708
598.784578
600.588231
600.965026
600.146722
602.693868
604.110197
604.266600
603.327427
605.706656
607.010052
607.095975
606.111737
608.404213
609.624853
609.626890
608.553731
610.763449
611.897444
611.813893
610.662382
612.746506
613.817977
600.027201
601.112700
602.131556
602.784595
603.251981
604.365048
605.295019
605.843286
606.217699
607.237293
608.093861
608.587365
608.914572
609.875419
610.665549
611.084533
611.328925
612.200341
612.891521
613.199046
613.312164
614.012674
614.489370
601.667938
602.240348
602.975728
603.656851
604.320950
605.149017
605.932733
606.578088
607.181950
607.946573
608.676282
609.277213
609.839085
610.554431
611.225011
611.755983
612.236967
612.860298
613.425201
613.831471
614.158145
614.578572
614.865118
608.200455
608.776067
609.558953
610.322711
611.087799
611.981203
612.836264
613.561881
614.248572
615.053984
615.824522
616.471306
617.081788
617.808874
618.496402
619.053306
619.563903
620.177435
620.738965
621.155551
621.503360
621.913713
622.196194
606.600296
607.525174
608.541400
609.313416
609.992049
611.056031
612.014411
612.673687
613.233447
614.184102
615.042104
615.613009
616.091007
616.959545
617.733668
618.216978
618.598495
619.352153
620.001065
620.350929
620.587002
621.172982
621.602358
603.282097
605.204872
606.745213
607.438643
607.702569
609.321728
610.551264
611.005434
611.087315
612.549081
613.650289
613.999516
613.990598
615.362229
616.377825
616.645399
616.550700
617.800036
618.688902
618.832725
618.619808
619.764672
620.559815
598.778653
602.655916
604.874616
605.329437
604.408735
607.355358
609.011735
609.118796
607.966951
610.704666
612.200126
612.182552
610.930954
613.564986
614.971232
614.880166
613.567578
616.058011
617.333220
617.126256
615.715820
618.157325
619.471307
600.158412
602.316833
604.095897
604.922133
605.268415
607.044359
608.394509
608.876106
608.956772
610.506933
611.673778
612.008662
611.968912
613.410178
614.482096
614.733136
614.609836
615.933461
616.888715
617.034026
616.819398
618.071966
618.965091
600.095490
601.698114
603.291794
604.281043
605.015089
606.485397
607.732744
608.386936
608.839765
610.063106
611.103594
611.589936
611.905438
613.011541
613.951540
614.348022
614.573176
615.571109
616.403866
616.702845
616.839570
617.745628
618.451222
597.825531
600.097391
601.992451
602.903493
603.314518
605.197245
606.635263
607.171724
607.288171
608.890634
610.093883
610.443322
610.409860
611.886640
612.986649
613.248420
613.131142
614.495065
615.489123
615.662067
615.471246
616.753275
617.667659
594.035564
598.193972
600.663868
601.283499
600.461934
603.647693
605.482155
605.684968
604.579889
607.437185
609.011828
609.015432
607.756013
610.479834
611.949760
611.873210
610.552668
613.141583
614.499603
614.341417
612.972031
615.485362
616.854711
596.227198
598.519768
600.447487
601.395763
601.846586
603.772452
605.249661
605.817700
605.960211
607.589227
608.817105
609.186114
609.170100
610.667307
611.787845
612.067620
611.967570
613.351354
614.364799
614.554421
614.377626
615.671334
616.592671
596.858493
598.510385
600.175687
601.240342
602.052253
603.614818
604.944658
605.661855
606.165502
607.444312
608.533175
609.054952
609.401066
610.549683
611.530654
611.959735
612.215355
613.255734
614.130046
614.463313
614.628756
615.561034
616.282992
595.196029
597.454887
599.360420
600.300626
600.752261
602.687151
604.171718
604.743176
604.887884
606.531243
607.773211
608.151405
608.141705
609.656297
610.792583
611.083360
610.991413
612.390002
613.415635
613.613201
613.441363
614.742559
615.668256
591.955202
596.033273
598.464721
599.074492
598.256497
601.466454
603.319847
603.531927
602.428098
605.319738
606.923506
606.944165
605.690926
608.453298
609.953593
609.896630
608.587078
611.209006
612.592115
612.449979
611.088828
613.619853
614.998446
594.495021
596.741651
598.629110
599.550464
599.984965
601.905847
603.379516
603.942578
604.081287
605.721326
606.962518
607.341472
607.332388
608.845740
609.980316
610.269993
610.178132
611.578253
612.606104
612.806113
612.636408
613.938790
614.864744
595.467931
597.090137
5
