# Supplementary material for: A computational model of spatio-temporal cardiac intracellular calcium handling with realistic structure and spatial flux distribution from sarcoplasmic reticulum and t-tubule reconstructions
Source: PLoS Comput Biol. 2017 Aug 31;13(8):e1005714. doi: 10.1371/journal.pcbi.1005714 (PMC5597258; doi:10.1371/journal.pcbi.1005714)
Supplement: S1 Code — Code provided in C/C++ and includes the structural datasets used in this study. Documentation is provided on use of and updating the code. Updates may also be available on Michael Colman’s website, http://www.physicsoftheheart.com and github repository: https://github.com/michaelcolman/CODE---PLOS-Comp-Biol-2017-Model-SR. (ZIP) [file pcbi.1005714.s001.zip › PLOS_SR_Clean/Spatial_diff_out/CaSR_1D_output_0080.dat]

524.303355
524.587014
525.050722
525.609494
526.242830
526.953437
527.702102
528.464566
529.255092
530.090943
530.937849
531.775249
532.622905
533.498952
534.356532
535.154466
535.890880
536.572942
537.167785
537.655590
538.049337
538.358031
538.533860
523.696444
524.044335
524.573914
525.168895
525.822449
526.567973
527.339137
528.096989
528.875952
529.726759
530.583137
531.406938
532.239853
533.137649
534.018602
534.819154
535.551714
536.252585
536.862639
537.347590
537.738858
538.076129
538.279423
522.615458
523.081947
523.721610
524.367579
525.043589
525.855416
526.669948
527.418293
528.171368
529.057135
529.933338
530.728662
531.526278
532.469074
533.392766
534.193263
534.911831
535.652621
536.292811
536.769703
537.148988
537.542100
537.796051
521.397701
521.978735
522.715895
523.405316
524.097765
524.986615
525.853618
526.601853
527.329937
528.259597
529.156354
529.922647
530.676759
531.667654
532.629591
533.426485
534.125458
534.913795
535.588696
536.062003
536.426528
536.880591
537.182715
520.493840
521.037548
521.777560
522.510203
523.265995
524.170677
525.066722
525.864204
526.643772
527.553087
528.436052
529.215028
529.997211
530.953254
531.897201
532.706777
533.437524
534.216219
534.899427
535.407455
535.818631
536.261997
536.556285
519.582866
520.100514
520.833785
521.586262
522.379663
523.312298
524.247874
525.095534
525.917506
526.820831
527.693107
528.474755
529.265295
530.197700
531.123780
531.933250
532.677648
533.459802
534.158862
534.697236
535.141483
535.587340
535.880345
518.527564
519.089371
519.850101
520.599846
521.389125
522.378587
523.370482
524.245826
525.075763
526.004491
526.883010
527.641059
528.400055
529.347453
530.280030
531.069614
531.792504
532.608497
533.340739
533.887437
534.331343
534.816805
535.140792
517.546113
518.174820
518.970033
519.707692
520.469038
521.516586
522.553246
523.434433
524.249538
525.218482
526.115463
526.849725
527.564838
528.546296
529.492993
530.256148
530.939711
531.798035
532.561762
533.103832
533.527256
534.062910
534.423177
517.040025
517.603803
518.369520
519.127808
519.929928
520.936467
521.945902
522.837358
523.685297
524.637458
525.538420
526.310328
527.071051
528.008460
528.922688
529.692178
530.403199
531.222733
531.968331
532.531152
532.992103
533.495278
533.831041
516.629965
517.153176
517.899256
518.671651
519.493297
520.463097
521.434535
522.312157
523.167614
524.119757
525.039469
525.850072
526.644188
527.555609
528.442392
529.207439
529.924591
530.715375
531.442690
532.012431
532.489517
532.973037
533.291926
516.115468
516.674035
517.443672
518.215496
519.020792
519.989596
520.942587
521.780446
522.603427
523.589584
524.547437
525.370252
526.156796
527.080220
527.962180
528.697970
529.380501
530.176422
530.905084
531.457270
531.913620
532.418438
532.756600
515.646243
516.267450
517.072556
517.837731
518.612457
519.602826
520.553964
521.353292
522.129960
523.162173
524.155796
524.973306
525.727971
526.676878
527.559288
528.255616
528.883873
529.699662
530.435934
530.962296
531.380010
531.921008
532.286989
515.562319
516.128231
516.910338
517.694283
518.503172
519.461260
520.394742
521.214237
522.029951
523.025116
524.000298
524.836016
525.619527
526.518121
527.359283
528.048543
528.688882
529.453475
530.160265
530.696695
531.141244
531.637618
531.971308
515.507863
516.046043
516.818380
517.617954
518.449828
519.397622
520.328556
521.168082
522.008924
522.983105
523.942125
524.782508
525.572648
526.432115
527.233746
527.902592
528.533744
529.263578
529.949516
530.489618
530.944396
531.411327
531.721102
515.316269
515.902031
516.708088
517.511737
518.336192
519.310421
520.260256
521.095690
521.922637
522.916135
523.883425
524.705708
525.464153
526.319099
527.100439
527.721509
528.301066
529.032983
529.720144
530.240560
530.669283
531.147641
531.469587
515.172682
515.827382
516.671799
517.468761
518.267462
519.282155
520.257452
521.081550
521.877899
522.909113
523.893267
524.691290
525.403175
526.272135
527.043908
527.613102
528.123047
528.868013
529.553207
530.035974
530.414539
530.916594
531.259022
515.449884
516.037223
516.843864
517.647628
518.475894
519.461868
520.430574
521.287105
522.128815
523.123985
524.084498
524.894923
525.632355
526.451839
527.188356
527.759944
528.283815
528.951143
529.571153
530.030244
530.409433
530.853636
531.158292
515.760899
516.300927
517.070333
517.864071
518.697359
519.664625
520.631439
521.513795
522.385199
523.359623
524.303509
525.122800
525.874796
526.662898
527.374949
527.948117
528.472063
529.072596
529.622911
530.040003
530.395946
530.794536
531.069285
515.915162
516.478086
517.242929
518.001806
518.796175
519.770732
520.748842
521.629654
522.491634
523.478756
524.427909
525.238504
525.974713
526.765306
527.473086
528.027227
528.517729
529.089656
529.593221
529.947474
530.245933
530.640021
530.920077
516.092111
516.688506
517.439157
518.140727
518.866590
519.848694
520.830187
521.691961
522.522371
523.532283
524.489916
525.283949
525.990473
526.798081
527.508790
528.039152
528.486077
529.053931
529.530093
529.827021
530.059186
530.463975
530.754664
516.665533
517.135708
517.776635
518.430315
519.143463
520.045276
520.974898
521.839985
522.696024
523.658156
524.582064
525.384856
526.117408
526.886292
527.572481
528.117077
528.588619
529.105038
529.541537
529.841144
530.089035
530.420135
530.653120
517.216864
517.556490
518.075605
518.675893
519.369342
520.196554
521.072318
521.939007
522.814453
523.733967
524.623470
525.435066
526.189922
526.926778
527.590492
528.152573
528.649207
529.128435
529.536642
529.850300
530.115049
530.379948
530.551771
517.495129
517.762764
518.208397
518.771552
519.447315
520.235983
521.082533
521.948015
522.830571
523.730105
524.601816
525.417010
526.181468
526.904117
527.556576
528.127004
528.634851
529.098074
529.493049
529.813623
530.083871
530.315464
530.454087
523.658506
524.006106
524.534990
525.128582
525.779729
526.521907
527.289569
528.044904
528.823321
529.675897
530.535822
531.363849
532.200471
533.100515
533.981694
534.780130
535.508118
536.202285
536.804456
537.281687
537.666631
537.999663
538.200882
522.819613
523.298279
523.935655
524.562496
525.213564
526.017088
526.821386
527.552715
528.290427
529.184529
530.068581
530.861682
531.652823
532.607815
533.537372
534.329771
535.032967
535.770638
536.402005
536.860005
537.218961
537.612633
537.869622
521.244592
522.021620
522.866089
523.524802
524.126088
525.078673
525.965925
526.637445
527.258215
528.274248
529.219748
529.928427
530.585791
531.688030
532.722997
533.486950
534.104762
534.959910
535.659792
536.065840
536.334588
536.877907
537.254584
519.437790
520.605266
521.660114
522.321694
522.794472
523.978384
524.977137
525.581351
526.009242
527.234743
528.261358
528.863660
529.292335
530.629609
531.785099
532.499189
532.957900
534.005459
534.796092
535.138084
535.241902
536.010771
536.522987
518.878695
519.766536
520.735741
521.480525
522.154628
523.218995
524.205034
524.925275
525.565460
526.614150
527.569156
528.246834
528.873231
530.001412
531.067809
531.834709
532.455519
533.363924
534.120255
534.554722
534.850468
535.463648
535.899578
518.124648
518.881236
519.790940
520.561566
521.315112
522.368512
523.388362
524.200933
524.950077
525.932547
526.845210
527.549560
528.242058
529.281124
530.292882
531.070214
531.745549
532.617610
533.378110
533.872937
534.255577
534.820665
535.224189
516.804781
517.713281
518.690224
519.414999
520.083063
521.281536
522.413909
523.244641
523.953077
525.014497
525.949426
526.582592
527.161452
528.289799
529.342422
530.061552
530.640905
531.624593
532.461703
532.940064
533.260960
533.940725
534.424346
515.355599
516.584584
517.680812
518.320469
518.766117
520.221987
521.484753
522.276570
522.824010
524.074444
525.075509
525.601755
525.937349
527.294651
528.435836
529.061335
529.422135
530.630039
531.571723
531.987014
532.122961
533.030647
533.638854
515.294953
516.202653
517.180907
517.910610
518.589250
519.805382
520.955446
521.800291
522.525413
523.615061
524.578386
525.229078
525.810361
526.926572
527.956139
528.648826
529.212287
530.203281
531.058933
531.556011
531.895417
532.597257
533.096153
515.126748
515.881019
516.793744
517.574320
518.349051
519.441921
520.497435
521.331942
522.107343
523.153381
524.130359
524.873528
525.571876
526.584739
527.544756
528.259176
528.893356
529.786279
530.588928
531.119227
531.534864
532.150373
532.590051
514.427690
515.313138
516.293209
517.056465
517.762172
518.899663
519.942594
520.680491
521.337139
522.501396
523.569149
524.310425
524.946057
526.032132
527.012189
527.663455
528.196571
529.157157
529.989544
530.470232
530.800609
531.507511
532.011702
513.556239
514.739299
515.840215
516.547290
517.067554
518.378363
519.464660
520.077313
520.488221
521.896191
523.082473
523.763314
524.198500
525.481662
526.523754
527.067631
527.371453
528.524045
529.428764
529.819278
529.940508
530.862635
531.482861
513.883311
514.778086
515.774835
516.555660
517.267866
518.389613
519.404238
520.114973
520.759500
521.936718
523.029661
523.791461
524.427920
525.485417
526.417398
527.014585
527.500302
528.429495
529.241760
529.708172
530.027487
530.725917
531.225519
514.022694
514.796278
515.745480
516.568245
517.363128
518.418772
519.409771
520.182210
520.928432
522.009534
523.047790
523.841874
524.548363
525.497737
526.352898
526.951249
527.485472
528.320247
529.088198
529.593892
529.989988
530.588675
531.018582
513.598356
514.534752
515.572143
516.379829
517.109559
518.255404
519.295620
520.034120
520.701303
521.867754
522.945127
523.691423
524.301741
525.305438
526.160473
526.664001
527.064453
527.981737
528.796738
529.263203
529.577298
530.252939
530.736155
513.014451
514.276879
515.447889
516.198662
516.743600
518.094105
519.220228
519.879113
520.335757
521.721153
522.884653
523.545089
523.939167
525.123061
526.023705
526.392513
526.521529
527.651062
528.544792
528.918570
529.021363
529.891495
530.478982
513.749629
514.691857
515.733954
516.544025
517.279505
518.441901
519.508177
520.276293
520.964486
522.131360
523.200400
523.936630
524.527795
525.491753
526.297339
526.749668
527.093056
527.939510
528.680065
529.079416
529.340234
529.980152
530.445712
514.307017
515.095167
516.051974
516.873088
517.672133
518.759712
519.805491
520.644602
521.440528
522.514470
523.531368
524.310827
524.987876
525.852173
526.604949
527.105879
527.533744
528.221978
528.834838
529.203290
529.491891
530.019025
530.413050
514.278327
515.200876
516.200898
516.960841
517.657418
518.821202
519.917863
520.741546
521.481298
522.621385
523.669946
524.424907
525.044545
525.955983
526.725733
527.190825
527.541115
528.237028
528.805379
529.063103
529.220662
529.812135
530.256650
514.088260
515.299105
516.372309
517.016684
517.475587
518.817623
519.985870
520.741989
521.303923
522.616562
523.731205
524.425296
524.885732
525.945411
526.765888
527.157034
527.324635
528.150865
528.730833
528.855649
528.769485
529.548514
530.088976
515.292477
516.087286
516.935436
517.585301
518.204117
519.281048
520.321113
521.138479
521.883902
522.985684
523.998318
524.752055
525.378862
526.258652
527.002067
527.470707
527.816232
528.441886
528.928945
529.133883
529.245323
529.754823
530.134198
516.381411
516.857582
517.485795
518.111178
518.796139
519.695576
520.623902
521.480756
522.327119
523.297092
524.224561
525.021014
525.743561
526.516227
527.200752
527.732754
528.186571
528.698422
529.123698
529.401311
529.626031
529.958076
530.194120
516.918385
517.252563
517.763547
518.357192
519.047237
519.873111
520.748834
521.617003
522.494714
523.415612
524.305396
525.117063
525.871605
526.606559
527.266751
527.824695
528.316552
528.789577
529.190674
529.498049
529.757959
530.018815
530.187831
522.502265
522.968047
523.606019
524.248261
524.917035
525.717934
526.520490
527.259899
528.010706
528.902246
529.790325
530.599740
531.409602
532.359816
533.284641
534.079173
534.784110
535.504247
536.119775
536.572473
536.932294
537.312986
537.561200
521.170733
521.947352
522.790957
523.447539
524.043968
524.988380
525.866236
526.530461
527.149053
528.169305
529.123764
529.843021
530.509457
531.617093
532.653059
533.413209
534.021788
534.862347
535.544485
535.933069
536.188038
536.723137
537.096321
518.269614
519.984213
521.302867
521.897436
522.113175
523.555286
524.648467
525.089095
525.204188
526.725490
527.886103
528.341559
528.453057
530.136672
531.472918
532.097424
532.302383
533.588568
534.466232
534.656394
534.475507
535.535443
536.233344
513.986164
517.696275
519.659659
520.026101
519.065422
521.803158
523.276810
523.339324
522.086514
524.987133
526.520182
526.523496
525.115058
528.329577
530.147576
530.490217
529.541748
532.024398
533.248626
533.092391
531.674905
534.061536
535.253810
515.482372
517.377732
518.867551
519.542902
519.810431
521.405206
522.630517
523.115215
523.230290
524.807402
525.986637
526.382705
526.428356
528.169052
529.560366
530.173230
530.356899
531.730837
532.692189
532.902499
532.731845
533.902495
534.696668
515.381806
516.702580
517.964841
518.716669
519.291257
520.652681
521.859550
522.570916
523.099786
524.317470
525.342625
525.868144
526.280071
527.618142
528.826274
529.507088
529.963945
531.085307
531.989639
532.365179
532.540926
533.407378
534.052427
513.207682
515.138653
516.610560
517.166950
517.275869
519.176297
520.674042
521.341242
521.572627
523.134469
524.256322
524.550638
524.471431
526.262665
527.644521
528.134323
528.147491
529.735845
530.862842
531.119677
530.925796
532.242246
533.129701
509.454394
513.290666
515.258757
515.375649
513.858873
517.431205
519.447431
519.834481
518.827970
521.660163
523.094096
522.895506
521.147793
524.584362
526.418337
526.493863
524.998422
528.108096
529.678901
529.577302
527.988413
530.772953
532.172464
511.656944
513.582103
515.049391
515.605015
515.721182
517.642578
519.160403
519.839027
520.083933
521.683247
522.843348
523.160429
523.084220
524.859749
526.211168
526.663828
526.653689
528.258518
529.414664
529.694848
529.521047
530.867924
531.776963
512.307445
513.608704
514.855920
515.599464
516.181068
517.593591
518.840587
519.558050
520.091417
521.407689
522.529465
523.109929
523.531034
524.833600
525.968475
526.550462
526.932809
528.109634
529.087038
529.503638
529.705170
530.651367
531.353617
510.934746
512.776081
514.234829
514.882277
515.128424
516.840971
518.133429
518.577237
518.603702
520.422617
521.803045
522.300710
522.366014
524.044887
525.302197
525.701175
525.665836
527.220505
528.337378
528.586098
528.387406
529.752150
530.674501
507.993604
511.593776
513.537424
513.862899
512.787447
515.804419
517.394784
517.326718
515.692404
519.166393
521.041197
521.184810
519.804941
522.931129
524.560212
524.531521
523.009816
526.008694
527.512718
527.357277
525.705407
528.550188
529.981562
510.405429
512.259405
513.742321
514.417836
514.677599
516.365519
517.615018
518.016828
518.021863
519.861321
521.280019
521.810724
521.883888
523.526723
524.723506
525.055687
524.963391
526.486851
527.585797
527.821411
527.611839
528.967327
529.884669
511.235188
512.562868
513.865449
514.682971
515.312912
516.654448
517.791789
518.401697
518.871662
520.254123
521.478609
522.149242
522.606010
523.817398
524.809963
525.239025
525.491545
526.620289
527.575399
527.974343
528.159865
529.086714
529.777271
510.011674
511.975178
513.539110
514.253910
514.527244
516.260549
517.555789
518.014258
518.081698
519.873716
521.255311
521.767698
521.818613
523.384306
524.468118
524.643490
524.379902
525.970098
527.129163
527.401136
527.217336
528.528322
529.415677
507.184984
511.058824
513.157471
513.544568
512.462100
515.579095
517.249839
517.291823
515.835697
519.160593
520.964027
521.087858
519.693288
522.661816
524.078399
523.734859
521.755014
524.997980
526.617619
526.517620
524.938994
527.652859
529.019150
510.197329
512.175190
513.751241
514.471615
514.752459
516.509547
517.841675
518.343516
518.443057
520.230757
521.600335
522.106619
522.143325
523.659963
524.685173
524.806708
524.485083
525.992957
527.065194
527.260850
527.017943
528.291211
529.160693
511.570199
512.942815
514.274105
515.094930
515.727826
517.123993
518.348578
519.069821
519.632570
520.980968
522.167671
522.839836
523.294035
524.384310
525.246354
525.577842
525.734672
526.679000
527.442213
527.679624
527.743232
528.595166
529.249463
510.816458
512.796038
514.332053
514.986332
515.203035
516.997810
518.406254
519.039325
519.294063
520.971931
522.288956
522.866959
523.043246
524.405806
525.364840
525.585228
525.434172
526.602857
527.366690
527.342780
526.940288
528.188172
529.051232
508.450514
512.336972
514.340097
514.583139
513.325427
516.538787
518.342411
518.650940
517.638527
520.585508
522.250557
522.538851
521.593507
524.069546
525.316019
525.206061
523.844023
526.161934
527.164190
526.663499
524.744194
527.459206
528.810860
512.282121
514.061571
515.392892
515.932090
516.084253
517.760119
519.094099
519.740600
520.028999
521.637336
522.896205
523.488057
523.697869
525.003463
525.923689
526.174009
526.051706
527.116446
527.771395
527.703109
527.271500
528.398381
529.161156
514.794221
515.583112
516.421955
517.063354
517.676949
518.751706
519.792060
520.612078
521.360926
522.464636
523.477548
524.230981
524.856420
525.732283
526.469426
526.930429
527.266492
527.879709
528.352640
528.544545
528.645541
529.147205
529.521912
515.870687
516.329079
516.951688
517.589113
518.292559
519.190117
520.119436
520.988239
521.849724
522.815102
523.739488
524.541896
525.272673
526.035783
526.712235
527.245101
527.702531
528.200647
528.616332
528.897014
529.129869
529.449057
529.674413
521.171401
521.751455
522.486510
523.170176
523.848621
524.713309
525.552266
526.278703
527.000461
527.943181
528.867338
529.665854
530.447564
531.454972
532.420337
533.206462
533.878514
534.623861
535.246247
535.667860
535.991804
536.421963
536.714119
519.256384
520.423091
521.477208
522.135741
522.597090
523.757026
524.726305
525.306557
525.726199
526.964316
528.018234
528.652307
529.107631
530.460106
531.619150
532.324961
532.760660
533.768561
534.509435
534.802132
534.868239
535.617607
536.123108
513.885697
517.595142
519.559360
519.926654
518.960118
521.678456
523.126573
523.167246
521.905507
524.816302
526.371613
526.400231
525.012336
528.237263
530.057998
530.396787
529.434267
531.888150
533.074765
532.880786
531.435402
533.811558
535.002331
497.961854
513.479098
517.327227
516.604532
506.793434
518.490590
521.222810
519.852278
508.716273
521.507685
524.435000
522.877456
510.626957
524.732309
528.197260
527.431941
518.068721
528.975679
531.366387
529.881623
519.395841
530.935444
533.700195
510.690776
514.655251
516.835515
517.277732
516.335487
519.254001
520.865669
520.942871
519.655928
522.653496
524.240712
524.184874
522.691511
526.012540
527.911770
528.222960
527.208543
529.792220
531.091207
530.909607
529.452066
531.984277
533.305378
512.289169
514.370535
516.006880
516.688221
516.901988
518.746354
520.176880
520.747473
520.895733
522.524114
523.716946
524.037029
523.983920
525.817229
527.260380
527.799568
527.865619
529.396323
530.476576
530.688843
530.484294
531.809267
532.728053
508.156392
512.205217
514.349319
514.523426
513.003950
516.670851
518.738807
519.085890
518.013576
520.917424
522.398733
522.162019
520.356509
523.892439
525.806815
525.875243
524.336020
527.507529
529.111699
528.969283
527.327683
530.199801
531.679203
492.666154
508.626761
512.453013
510.963134
497.517893
513.171999
517.033917
516.211224
505.931215
518.079976
520.767116
518.754325
504.855039
520.452064
524.066428
522.614551
510.098980
524.271238
527.461063
525.920546
513.943791
527.261910
530.467185
506.547166
510.586101
512.721692
512.892005
511.379540
515.076173
517.172475
517.533752
516.473358
519.423507
520.948376
520.735317
518.931527
522.448652
524.327799
524.352082
522.784292
525.985726
527.632472
527.520675
525.901316
528.812324
530.318131
509.109448
511.151094
512.757501
513.415862
513.622063
515.546988
517.036402
517.605080
517.723912
519.499830
520.816026
521.198344
521.154057
522.942910
524.296718
524.704554
524.650501
526.296649
527.490971
527.752867
527.556545
529.001658
529.998192
506.068971
509.872694
511.972724
512.330243
511.245869
514.420280
516.141238
516.099314
514.438962
517.986688
519.888654
519.964788
518.504341
521.736011
523.455567
523.422557
521.863414
524.969587
526.552139
526.384804
524.699118
527.663295
529.195971
492.382390
507.159788
510.860022
509.925576
499.118009
511.995516
514.962848
513.143405
499.494291
515.021099
518.665376
517.325254
505.208361
519.102767
522.279914
520.726330
508.454864
522.226199
525.283666
523.625910
511.317539
524.956503
528.239484
505.556620
509.376274
511.507760
511.904328
510.843494
513.986494
515.654591
515.560396
513.870075
517.444868
519.393090
519.509921
518.062919
521.250758
522.900227
522.790820
521.165273
524.238634
525.800606
525.616217
523.916587
526.869366
528.396389
508.072661
510.147141
511.827886
512.596914
512.899320
514.710132
516.050522
516.471548
516.480044
518.364842
519.818630
520.323557
520.350791
522.008852
523.186002
523.408355
523.186093
524.799751
525.976541
526.217354
526.002716
527.422009
528.404887
504.966305
509.045955
511.318713
511.767631
510.692820
513.924338
515.659067
515.659155
514.133164
517.558113
519.436145
519.536872
518.091531
521.163009
522.658612
522.301157
520.279980
523.631865
525.334806
525.227521
523.620705
526.464925
527.940673
490.551242
506.488136
510.513049
509.644041
498.559895
511.833723
514.948344
513.370447
500.649313
515.276901
518.730847
517.386719
505.449568
518.963627
521.825465
519.663384
505.346784
520.925564
524.374004
522.894293
511.137088
524.171762
527.312441
505.212069
509.315008
511.606943
512.064018
510.996057
514.254572
516.030379
516.081072
514.595562
518.008480
519.870802
519.969924
518.516746
521.527745
522.954301
522.539253
520.459851
523.718052
525.324104
525.133925
523.464152
526.269800
527.727530
508.496403
510.657313
512.389680
513.164480
513.457598
515.343150
516.791360
517.359720
517.516558
519.315877
520.711271
521.239409
521.311194
522.790445
523.801881
523.927038
523.634147
525.012824
525.962920
526.022797
525.673974
527.019002
527.966579
505.911701
510.072955
512.328930
512.689441
511.477999
514.852765
516.757828
517.043033
515.970534
519.028056
520.775069
521.034862
520.022778
522.581888
523.872721
523.696939
522.250339
524.688477
525.798025
525.303747
523.367442
526.233878
527.713254
491.686823
508.031362
511.990992
510.881921
499.066286
512.989900
516.388227
515.418002
504.986139
517.411303
520.477730
519.625740
510.344264
521.165933
523.576370
522.166285
511.885731
523.086875
525.291637
523.179634
510.380054
524.076807
527.303543
507.819694
511.704147
513.704365
513.945387
512.687348
515.902702
517.711933
518.028447
517.023012
519.972367
521.638208
521.927458
520.981089
523.450172
524.686963
524.566273
523.189355
525.484923
526.461834
525.937260
523.999373
526.702970
528.049217
512.961589
514.163739
515.223275
515.855341
516.307178
517.647814
518.820245
519.585149
520.156204
521.473252
522.588749
523.282548
523.739714
524.789274
525.594506
525.967304
526.110995
526.904729
527.447813
527.538049
527.424349
528.184266
528.714371
514.671869
515.252868
515.979181
516.658490
517.370822
518.347916
519.331473
520.201624
521.042176
522.057686
523.016145
523.809146
524.511476
525.307513
525.999943
526.508021
526.926951
527.458058
527.892513
528.150700
528.351833
528.733553
529.010662
520.111760
520.654483
521.393846
522.121516
522.856499
523.716928
524.558444
525.311957
526.077466
527.012177
527.948394
528.789021
529.622945
530.608911
531.560458
532.354944
533.042542
533.746664
534.336185
534.751438
535.091767
535.498390
535.780005
518.555278
519.441549
520.412876
521.159283
521.817049
522.829987
523.748952
524.412514
525.030811
526.108335
527.124587
527.871807
528.554951
529.712602
530.786908
531.542660
532.124073
532.953801
533.607906
533.939971
534.159630
534.742673
535.173074
515.262859
517.154298
518.649951
519.338838
519.601459
521.135210
522.277584
522.689000
522.769931
524.381944
525.632062
526.105781
526.212807
527.977881
529.375832
529.985413
530.140496
531.433107
532.284689
532.382691
532.130000
533.286420
534.088748
510.591269
514.548743
516.735444
517.198865
516.266798
519.128440
520.664791
520.673727
519.348889
522.381605
524.030960
524.040297
522.598376
525.930458
527.832222
528.148115
527.124037
529.641675
530.851245
530.575618
529.046677
531.585949
532.926139
511.968609
514.075754
515.779318
516.569220
516.896297
518.603101
519.892771
520.350730
520.432187
522.112561
523.391928
523.805990
523.844453
525.674254
527.132955
527.728239
527.863188
529.263103
530.221251
530.354554
530.125215
531.412907
532.327149
511.740582
513.257400
514.730072
515.607554
516.260240
517.738104
519.022643
519.734091
520.255993
521.562911
522.676373
523.224436
523.639805
525.048827
526.310268
526.975165
527.398872
528.556801
529.486834
529.834586
529.995698
530.957789
531.698604
509.313498
511.484105
513.195103
513.876906
514.055455
516.105100
517.709445
518.383338
518.601614
520.271107
521.489511
521.794747
521.700308
523.573118
525.011759
525.471371
525.438846
527.102004
528.298161
528.555583
528.359242
529.786429
530.775883
505.323641
509.461211
511.700654
511.934938
510.463803
514.229235
516.382804
516.773558
515.730732
518.703101
520.247353
520.041596
518.246362
521.790564
523.693531
523.721968
522.153936
525.383864
527.060784
526.968530
525.366893
528.292072
529.811353
507.620413
509.785859
511.493257
512.177637
512.373629
514.464765
516.114877
516.823865
517.069799
518.776571
520.024160
520.341502
520.242454
522.096445
523.505263
523.932247
523.886247
525.582713
526.829808
527.132731
526.971882
528.432982
529.442438
508.369021
509.868191
511.327924
512.201935
512.879958
514.452557
515.832786
516.601398
517.158087
518.560860
519.750088
520.329583
520.737318
522.104633
523.294172
523.868012
524.235414
525.483279
526.532379
526.969120
527.189576
528.235386
529.027358
506.945390
509.004257
510.681923
511.448637
511.777387
513.672241
515.117692
515.616143
515.658337
517.571133
519.015765
519.493385
519.524813
521.284549
522.610988
523.000582
522.939208
524.571450
525.755893
526.003986
525.802083
527.282575
528.310491
503.909103
507.774395
509.959289
510.392226
509.372282
512.607407
514.372992
514.352567
512.710513
516.300614
518.245797
518.347599
516.900438
520.136810
521.852246
521.802570
520.226520
523.322631
524.897039
524.715698
523.025709
526.015647
527.575268
506.446708
508.524190
510.236405
511.043575
511.396163
513.270989
514.675373
515.133282
515.153916
517.083128
518.560098
519.065842
519.101451
520.821782
522.085197
522.405298
522.280093
523.866178
525.012551
525.227530
525.000909
526.467934
527.491090
507.354196
508.892881
510.430849
511.406308
512.155200
513.664503
514.937310
515.601243
516.094587
517.554292
518.833943
519.494225
519.931018
521.200046
522.242493
522.659741
522.885456
524.054269
525.038724
525.415183
525.589972
526.610712
527.394431
506.052898
508.278018
510.118979
511.007968
511.399127
513.309860
514.738030
515.232255
515.303194
517.186711
518.636025
519.135474
519.155236
520.787116
521.920856
522.068479
521.756602
523.391495
524.577272
524.806386
524.589022
526.012815
527.011350
503.145780
507.348767
509.765843
510.329682
509.345336
512.662049
514.470966
514.526980
513.042243
516.485164
518.372417
518.472715
517.021099
520.077826
521.550946
521.159086
519.098078
522.406080
524.058814
523.893143
522.246222
525.107959
526.611243
506.406316
508.651105
510.511718
511.412295
511.811074
513.737165
515.189499
515.715141
515.810318
517.686947
519.125956
519.622357
519.627150
521.201122
522.262791
522.343138
521.962629
523.508069
524.602120
524.751474
524.473103
525.858582
526.838960
508.035231
509.630598
511.213822
512.206499
512.959881
514.505158
515.837807
516.588169
517.158295
518.579489
519.826459
520.496962
520.931641
522.059942
522.942498
523.233573
523.341165
524.311402
525.094612
525.302143
525.349959
526.294599
527.042186
507.408545
509.629680
511.419836
512.228495
512.542674
514.492096
516.011291
516.662498
516.909013
518.670734
520.055516
520.625979
520.770145
522.176715
523.154700
523.318882
523.100751
524.311619
525.109140
525.052414
524.623365
525.980629
526.949470
505.176478
509.343764
511.609957
511.984662
510.788652
514.172808
516.093365
516.403422
515.354503
518.407905
520.152166
520.421742
519.420644
521.959867
523.231634
523.048371
521.591414
523.980630
525.033603
524.489354
522.516805
525.371037
526.847657
509.454567
511.436447
512.977112
513.639953
513.868064
515.673981
517.101135
517.761211
518.039751
519.720106
521.036905
521.621578
521.801419
523.143239
524.077089
524.276714
524.096041
525.203139
525.894642
525.804366
525.352316
526.575185
527.428477
512.425987
513.342062
514.332428
515.085883
515.782384
516.951939
518.062677
518.907991
519.667688
520.814592
521.864170
522.620758
523.236891
524.128720
524.870893
525.305785
525.615274
526.248459
526.743856
526.933456
527.038173
527.596635
528.025086
513.773402
514.321742
515.063676
515.802684
516.587205
517.561885
518.549540
519.448083
520.328048
521.323653
522.273973
523.083519
523.813228
524.584435
525.263114
525.782627
526.228125
526.737797
527.169665
527.456831
527.702171
528.059525
528.319686
518.989100
519.505573
520.242714
520.997469
521.767548
522.629347
523.472929
524.244272
525.040067
525.988494
526.952411
527.837771
528.713455
529.691905
530.631243
531.424084
532.109835
532.777880
533.329328
533.720163
534.054338
534.453690
534.736263
517.616704
518.367879
519.286748
520.077028
520.820495
521.777818
522.668433
523.368642
524.068887
525.111414
526.142313
526.976363
527.772336
528.855458
529.879635
530.649088
531.273115
532.010133
532.590227
532.901171
533.148387
533.683945
534.095835
515.031455
516.332426
517.611235
518.420401
519.025771
520.236809
521.247476
521.781882
522.212152
523.527783
524.719988
525.419759
525.970136
527.336398
528.550682
529.244388
529.677452
530.622476
531.290184
531.416423
531.400264
532.287870
532.983956
512.117536
514.154584
515.809739
516.588397
516.904103
518.533777
519.720389
520.067659
520.055643
521.835368
523.229526
523.749475
523.867711
525.689413
527.125632
527.703490
527.801361
529.116233
529.929575
529.850293
529.385639
530.818870
531.836815
511.637252
513.136375
514.624055
515.556395
516.251641
517.621165
518.764930
519.346653
519.788545
521.168993
522.398392
523.063384
523.571052
524.985157
526.246227
526.931252
527.360576
528.404794
529.180748
529.362133
529.392094
530.396686
531.190644
510.763252
512.032169
513.426046
514.418497
515.266495
516.598820
517.794651
518.556205
519.221686
520.447350
521.580968
522.300751
522.944416
524.181866
525.333131
526.042130
526.592532
527.590213
528.429158
528.822207
529.110236
529.939288
530.598448
508.755040
510.362791
511.922796
512.844793
513.530515
515.135982
516.533522
517.306492
517.866946
519.261368
520.456900
521.059645
521.501623
522.899376
524.116529
524.705940
525.072692
526.324328
527.367776
527.800742
528.022843
529.030302
529.798388
506.457475
508.740726
510.562527
511.331984
511.589827
513.699718
515.347448
516.022937
516.222544
518.024725
519.369012
519.778877
519.769797
521.591343
522.969393
523.371530
523.305797
525.034532
526.321697
526.675674
526.574620
527.993206
528.975703
506.971393
508.579420
510.141808
511.072770
511.786908
513.453498
514.924518
515.763025
516.370466
517.789586
518.991485
519.587464
520.014962
521.395005
522.591737
523.164040
523.534330
524.828280
525.936412
526.436024
526.709915
527.742622
528.519152
507.193926
508.463387
509.860327
510.863135
511.760211
513.229254
514.586089
515.486017
516.248199
517.521150
518.664511
519.367309
519.978794
521.179452
522.283896
522.944890
523.488862
524.581796
525.564194
526.102414
526.502411
527.376191
528.047108
506.269018
507.775803
509.274726
510.210434
510.954957
512.569954
513.984367
514.783422
515.372991
516.818031
518.056917
518.689541
519.141725
520.502538
521.684593
522.265926
522.644779
523.860834
524.878886
525.297445
525.514310
526.567704
527.368729
504.894513
506.984031
508.707493
509.507979
509.857019
511.874240
513.437205
514.058422
514.230561
516.088913
517.498240
517.969281
518.003773
519.770266
521.105300
521.513220
521.474718
523.054264
524.194134
524.418446
524.213641
525.688202
526.718338
505.782729
507.311124
508.848342
509.827823
510.600630
512.207702
513.596833
514.372477
514.950462
516.399005
517.650099
518.293122
518.739145
520.064635
521.194725
521.719107
522.038902
523.191861
524.146032
524.506250
524.681411
525.720025
526.519561
506.197582
507.514622
508.997257
510.103587
511.072443
512.513517
513.806477
514.652539
515.389553
516.674336
517.849992
518.584510
519.192990
520.314769
521.306953
521.852001
522.279645
523.244822
524.095710
524.510609
524.821460
525.675368
526.351223
505.414929
507.101589
508.807495
509.926835
510.791553
512.381326
513.730944
514.479549
515.046789
516.495693
517.760907
518.426975
518.875086
520.111557
521.121321
521.518109
521.722661
522.824450
523.732693
524.036169
524.159692
525.191327
525.994476
504.271447
506.659310
508.669211
509.705541
510.223824
512.187482
513.674293
514.248206
514.403048
516.260747
517.694534
518.209940
518.261211
519.851499
520.965118
521.138962
520.874525
522.359868
523.401416
523.504765
523.186537
524.648570
525.683738
505.884198
507.589177
509.317275
510.453548
511.325703
512.912769
514.259628
515.011257
515.582178
517.026473
518.288243
518.952741
519.382095
520.559516
521.490931
521.808467
521.934427
522.952300
523.777683
524.007560
524.073673
525.069394
525.855724
507.132277
508.494203
510.025451
511.166862
512.149677
513.577413
514.860348
515.716193
516.467236
517.737117
518.906294
519.652044
520.239966
521.230267
522.053420
522.439390
522.714512
523.507705
524.187069
524.450074
524.642575
525.425588
526.068471
507.199419
508.811024
510.420689
511.448187
512.237658
513.799088
515.158246
515.956454
516.574902
517.978700
519.215673
519.909428
520.375564
521.463127
522.313244
522.605278
522.716058
523.601268
524.287407
524.412650
524.402516
525.337842
526.088115
506.924700
509.110276
510.880758
511.708472
512.061994
513.963300
515.451282
516.102998
516.357376
518.109046
519.482345
520.054387
520.198518
521.587432
522.537243
522.668031
522.400206
523.613866
524.394212
524.312741
523.857803
525.193684
526.146984
509.383620
510.771499
512.128459
512.985983
513.660258
515.080444
516.344874
517.132323
517.759224
519.094617
520.271731
520.968751
521.452083
522.486158
523.295001
523.605561
523.735222
524.545564
525.154391
525.255866
525.220224
526.038464
526.684550
511.640952
512.430684
513.391575
514.223960
515.041384
516.148034
517.224314
518.107816
518.943456
520.022611
521.037775
521.824998
522.504252
523.332299
524.040028
524.501446
524.874893
525.456423
525.943173
526.195885
526.397355
526.877837
527.252160
512.811892
513.342876
514.098956
514.884935
515.721179
516.700177
517.689619
518.604837
519.506184
520.491160
521.435464
522.254871
522.999398
523.757450
524.427109
524.953327
525.414704
525.920599
526.360124
526.673848
526.949568
527.297027
527.546337
517.639746
518.198965
518.971016
519.739044
520.512832
521.403239
522.262559
523.026191
523.815960
524.818113
525.835715
526.747079
527.630066
528.637782
529.589070
530.365387
531.021206
531.682283
532.209898
532.549530
532.839995
533.278542
533.601660
516.047307
516.937378
517.933798
518.717825
519.412196
520.446236
521.364645
522.006253
522.618053
523.797489
524.932471
525.776410
526.524323
527.699357
528.764390
529.490902
530.027434
530.801235
531.359307
531.546252
531.642880
532.326423
532.854726
512.725245
514.575093
516.075709
516.799190
517.099936
518.636191
519.739458
520.047631
520.009181
521.842786
523.303464
523.930914
524.144875
525.905174
527.271485
527.828936
527.910435
529.133295
529.822392
529.597865
528.955868
530.473786
531.530487
508.066392
511.875601
514.041948
514.545863
513.671916
516.509900
517.965340
517.752039
516.007133
519.569949
521.561500
521.794348
520.546438
523.805054
525.642942
525.880504
524.736372
527.204750
528.195255
527.340056
524.714941
528.324832
530.167037
509.088799
511.182802
512.928005
513.783999
514.169463
515.882838
517.125151
517.465267
517.420251
519.342980
520.864455
521.462695
521.628525
523.451923
524.870288
525.406598
525.469234
526.814838
527.633915
527.470124
526.870760
528.521812
529.687990
508.538402
510.134527
511.718804
512.704894
513.440064
514.940751
516.198596
516.842159
517.323847
518.794916
520.110947
520.835596
521.374171
522.780016
523.998957
524.610577
524.985487
526.126542
527.019283
527.288983
527.382367
528.433950
529.255993
505.768235
508.131245
510.037132
510.884759
511.192900
513.252709
514.813530
515.384054
515.496652
517.407671
518.885736
519.429395
519.540066
521.332042
522.677132
523.057989
522.964865
524.672044
525.924527
526.252849
526.155321
527.533511
528.502345
501.391214
505.913337
508.431326
508.886818
507.632793
511.349501
513.429359
513.634537
512.231092
515.711256
517.621414
517.752824
516.393734
519.627061
521.351628
521.261766
519.568637
522.939500
524.748988
524.847129
523.575845
526.237891
527.648700
503.898747
506.265725
508.177158
509.034890
509.377062
511.523292
513.190988
513.860487
514.040390
515.961797
517.421340
517.937606
518.022960
519.799378
521.133509
521.509479
521.432537
523.196648
524.533368
524.954024
524.927703
526.318476
527.280957
504.788142
506.394338
507.985463
508.972586
509.751841
511.460695
512.968790
513.844272
514.490879
515.954391
517.207436
517.860717
518.337899
519.715072
520.909623
521.498782
521.891416
523.162521
524.248965
524.740809
525.017687
526.056271
526.837644
503.426788
505.551017
507.307125
508.113288
508.460626
510.613009
512.321861
513.093910
513.411066
515.206493
516.563349
517.016254
517.057984
518.858701
520.240934
520.708933
520.740221
522.332363
523.497827
523.763657
523.599814
525.071418
526.094192
500.420345
504.333015
506.565696
506.953873
505.739903
509.475579
511.647161
512.086864
511.116069
514.197597
515.887052
515.892230
514.411361
517.713896
519.519657
519.614536
518.274336
521.181505
522.668353
522.482346
520.854114
523.790707
525.334960
502.954996
505.104274
506.904176
507.762277
508.147946
510.297999
511.991543
512.754466
513.068821
514.856278
516.207599
516.656906
516.685603
518.450937
519.788924
520.211779
520.189162
521.699736
522.772987
522.951004
522.724280
524.183682
525.211745
503.812232
505.478216
507.171965
508.288767
509.173337
510.854973
512.316133
513.175527
513.828123
515.264991
516.502036
517.154800
517.617488
518.914231
520.016618
520.528108
520.833159
521.920207
522.797434
523.085029
523.208005
524.252248
525.066035
502.343856
504.826874
506.924442
508.042515
508.648654
510.660339
512.213859
512.875903
513.119262
514.951651
516.367362
516.900298
517.006074
518.620498
519.804943
520.104808
519.982216
521.392256
522.357046
522.399257
522.030641
523.551867
524.628283
499.148980
503.868908
506.653859
507.528575
506.891667
510.177011
512.056843
512.304461
511.149869
514.367502
516.180519
516.356632
515.132925
518.035588
519.537294
519.409399
517.895557
520.599006
521.871617
521.401927
519.386623
522.549107
524.203219
502.916004
505.422123
507.549271
508.692669
509.307686
511.296459
512.819034
513.457178
513.686032
515.512322
516.930241
517.467765
517.557336
519.104093
520.197755
520.405365
520.195616
521.525199
522.413788
522.386696
521.962960
523.452287
524.514670
504.943793
506.672178
508.437943
509.620764
510.538849
512.149119
513.527082
514.329332
514.950126
516.377929
517.630202
518.317890
518.778025
519.913510
520.810792
521.127012
521.253369
522.183067
522.908034
523.052470
523.058468
524.044236
524.833393
504.624673
506.916201
508.847095
509.841594
510.345430
512.290570
513.799209
514.454006
514.710266
516.492237
517.888690
518.459153
518.596972
520.018100
520.987230
521.096665
520.793424
522.088004
522.937701
522.890176
522.461902
523.855925
524.856185
502.677123
506.853835
509.237160
509.829630
508.963733
512.168883
514.004643
514.280022
513.206762
516.293854
518.051701
518.306032
517.260281
519.835989
521.083301
520.765536
519.028954
521.710335
522.913278
522.419475
520.457018
523.363417
524.873235
507.085115
509.104395
510.742876
511.550923
511.934808
513.713603
515.109800
515.752166
516.022404
517.718599
519.044776
519.622683
519.786524
521.137579
522.053141
522.183359
521.911443
523.130085
523.914071
523.870989
523.444634
524.704489
525.583201
510.181766
511.139849
512.208958
513.059576
513.843622
515.039326
516.156360
517.002983
517.765272
518.922178
519.979261
520.735926
521.349133
522.244277
522.979600
523.390880
523.681298
524.358655
524.904316
525.129668
525.261135
525.847374
526.294643
511.610242
512.198249
513.007941
513.824014
514.675267
515.688398
516.696226
517.605103
518.492255
519.496543
520.453861
521.266309
521.997501
522.772237
523.450787
523.965034
524.411948
524.948060
525.413868
525.730378
526.000762
526.381638
526.657310
516.239330
516.864294
517.678879
518.453002
519.216716
520.151885
521.038385
521.794096
522.565791
523.638312
524.713167
525.639544
526.510555
527.561076
528.530565
529.286389
529.904888
530.583810
531.110272
531.409635
531.649831
532.146215
532.515278
514.223833
515.412780
516.537257
517.283409
517.827626
519.044482
520.030972
520.578798
520.974591
522.422825
523.698805
524.505937
525.080280
526.465126
527.612479
528.266763
528.622909
529.548435
530.138196
530.177181
529.988160
530.970765
531.666738
508.803309
512.403160
514.399674
514.852654
513.982565
516.719156
518.113755
517.937492
516.268375
519.784647
521.766435
522.079356
520.924173
524.102064
525.864372
526.102999
524.985145
527.361834
528.281573
527.430201
524.829113
528.335033
530.090787
493.421351
508.126249
511.914188
511.295347
501.718470
513.288106
515.867129
513.886149
500.170349
515.753485
519.526069
518.434261
506.961171
520.508701
523.815752
522.875451
513.064774
524.140107
526.148348
523.124590
506.335788
524.160462
528.358377
504.909531
508.823000
511.108709
511.697550
510.891492
513.839259
515.385740
515.220400
513.511343
517.152077
519.219633
519.498604
518.273875
521.546936
523.376501
523.578090
522.411691
524.947418
526.020765
525.225214
522.647265
526.314887
528.199471
505.826721
508.092745
509.973518
510.879415
511.267628
513.176260
514.582846
515.034759
515.078196
517.044630
518.609483
519.240091
519.420033
521.241453
522.620356
523.068914
523.045074
524.570993
525.605506
525.681092
525.330132
526.863611
527.948569
500.919415
505.463064
508.027180
508.540331
507.320898
510.988797
512.990366
513.121012
511.678549
515.204546
517.193856
517.407824
516.114560
519.369365
521.104076
521.025825
519.331322
522.647036
524.378910
524.393727
523.059284
525.733698
527.166170
483.821884
501.415943
505.907456
504.907835
492.313814
507.468289
511.149895
509.792733
497.201330
511.932764
515.496417
514.264784
502.562490
516.198741
519.342166
517.614177
504.416717
519.315203
522.822717
521.771268
511.612395
523.252429
526.139112
498.974999
503.526628
506.100344
506.624646
505.440821
509.216787
511.349415
511.601729
510.241702
513.764336
515.716392
515.888182
514.562447
517.806723
519.540696
519.467824
517.797537
521.181881
523.010762
523.134737
521.887015
524.559922
525.974032
501.920962
504.206017
506.097411
506.987941
507.386303
509.586361
511.318646
512.076595
512.358440
514.248017
515.688149
516.205108
516.298425
518.108903
519.487057
519.929288
519.926169
521.621829
522.891289
523.254163
523.175316
524.610782
525.603439
498.998558
502.961728
505.248907
505.677229
504.499278
508.298593
510.534337
511.027491
510.098127
513.204119
514.914221
514.942121
513.489402
516.825004
518.666341
518.795231
517.490735
520.449216
521.992274
521.861624
520.275706
523.214624
524.752625
485.388554
500.266357
504.085487
502.938339
490.459333
505.592611
509.481157
508.763908
498.617009
510.941544
513.872363
512.323199
500.028803
514.178069
517.557760
516.363373
505.352538
517.960176
520.780410
519.139377
507.219192
520.509458
523.755347
498.549369
502.537470
504.868389
505.352453
504.221548
508.019237
510.246503
510.742463
509.819035
512.908675
514.600834
514.615942
513.146213
516.442713
518.241907
518.332704
516.979512
519.842146
521.273388
521.033926
519.367719
522.300000
523.849521
500.980134
503.332274
505.333684
506.377892
506.931227
509.074916
510.762545
511.535172
511.859711
513.684623
515.073192
515.572724
515.655522
517.366755
518.656737
519.050072
518.999117
520.451365
521.450283
521.541061
521.232121
522.724055
523.780809
497.413678
502.138528
504.938719
505.836243
505.235779
508.591460
510.550367
510.871729
509.772760
513.001446
514.813508
514.994181
513.793588
516.750787
518.328405
518.285662
516.844872
519.567855
520.845686
520.382945
518.378710
521.555853
523.219967
481.250341
499.399357
504.278417
504.084622
494.370382
506.875365
510.060292
508.949379
497.933336
511.057791
514.272128
513.153869
502.488413
514.868729
517.710937
516.275791
505.217815
517.448774
519.954628
517.764267
504.098231
518.951824
522.535869
498.079725
502.832754
505.667538
506.595565
506.005238
509.319806
511.225835
511.503605
510.375971
513.593961
515.408706
515.597496
514.384562
517.263231
518.739148
518.595302
517.061866
519.706840
520.912323
520.382227
518.323480
521.472904
523.125853
502.271394
504.715399
506.811304
507.949333
508.567987
510.574907
512.118764
512.786303
513.044454
514.857803
516.271268
516.830341
516.951341
518.446515
519.491727
519.662154
519.411738
520.719415
521.577366
521.526013
521.092580
522.543636
523.585887
500.292184
504.592494
507.136578
507.872036
507.119563
510.403892
512.287078
512.577291
511.509728
514.627068
516.407972
516.660253
515.612289
518.230633
519.521159
519.221520
517.495998
520.217573
521.456345
520.976363
519.029484
521.990892
523.547611
486.823567
503.000594
507.197381
506.614304
496.390443
509.028227
512.175335
511.120155
500.536538
513.138691
516.251510
515.345371
505.793187
516.879663
519.272693
517.485832
505.546595
518.433928
521.052084
519.025259
506.155354
520.048550
523.366292
503.035280
506.994524
509.202214
509.744106
508.882732
511.963959
513.712086
513.995181
512.961669
515.961047
517.653908
517.923292
516.924041
519.442974
520.663182
520.394943
518.727884
521.354760
522.527277
522.080889
520.175310
522.969762
524.379848
508.455278
509.752357
510.977837
511.802876
512.433355
513.826104
515.020357
515.791751
516.367281
517.709503
518.843685
519.536146
519.985288
521.051221
521.854510
522.186337
522.284709
523.173828
523.811827
523.962898
523.895335
524.715650
525.289713
510.358720
511.026279
511.893412
512.725556
513.569381
514.626697
515.656402
516.549800
517.405185
518.440317
519.414588
520.213056
520.918648
521.726918
522.426258
522.929105
523.351915
523.934519
524.431665
524.741826
524.988979
525.419653
525.731083
515.146503
515.715768
516.507826
517.304187
518.112796
519.042904
519.944420
520.752974
521.594142
522.656826
523.738063
524.705445
525.625420
526.644482
527.587854
528.348517
528.993104
529.654942
530.190604
530.539979
530.841382
531.292968
531.625473
513.524990
514.423897
515.439318
516.250828
516.979256
518.052831
519.012301
519.696731
520.359607
521.604980
522.812307
523.721278
524.511196
525.693213
526.741217
527.442153
527.960808
528.736631
529.305686
529.503252
529.611037
530.310967
530.851680
510.146267
512.003759
513.523759
514.275392
514.610134
516.186569
517.328733
517.674862
517.685157
519.594056
521.142124
521.850829
522.117296
523.876837
525.211363
525.727141
525.779333
527.008691
527.714676
527.501602
526.869655
528.410351
529.485076
505.398770
509.219495
511.413627
511.953914
511.118342
513.998627
515.489619
515.307199
513.605887
517.252245
519.344372
519.673712
518.491262
521.744014
523.541386
523.727563
522.545704
525.027730
526.040812
525.197271
522.579905
526.218749
528.083335
506.284979
508.411086
510.210951
511.127686
511.567095
513.323124
514.594588
514.959356
514.955587
516.958254
518.579702
519.274012
519.505585
521.337883
522.731990
523.233442
523.272347
524.627732
525.465692
525.315171
524.727725
526.402515
527.586793
505.567821
507.228038
508.908311
509.991739
510.803307
512.346157
513.621742
514.277293
514.791843
516.339882
517.755811
518.576409
519.183781
520.615377
521.832688
522.433412
522.802426
523.951402
524.858054
525.141021
525.248137
526.317334
527.151972
502.621386
505.088565
507.138435
508.124791
508.535274
510.634106
512.197032
512.760515
512.891234
514.882854
516.467935
517.113514
517.300610
519.130164
520.491288
520.881668
520.798063
522.513396
523.775968
524.116207
524.031995
525.423334
526.400777
498.110823
502.768767
505.463437
506.085783
504.955249
508.709260
510.783695
510.970768
509.573022
513.139807
515.161595
515.397667
514.120389
517.397095
519.149422
519.084153
517.412887
520.793003
522.610512
522.719264
521.460293
524.132508
525.549508
500.614724
503.097235
505.169046
506.182407
506.643538
508.845865
510.531711
511.206092
511.407229
513.400318
514.950972
515.554457
515.711929
517.538131
518.911443
519.322183
519.273392
521.052409
522.399237
522.830339
522.815030
524.214615
525.182241
501.536172
503.232499
504.955076
506.073928
506.962502
508.748692
510.308772
511.222919
511.910597
513.430895
514.747937
515.463149
515.997250
517.427437
518.671398
519.304568
519.731072
521.020865
522.118497
522.620106
522.906539
523.952464
524.738075
500.194286
502.396261
504.264190
505.182341
505.630843
507.879448
509.671360
510.512609
510.887943
512.728951
514.126106
514.616938
514.699887
516.555860
517.996996
518.518310
518.589256
520.199600
521.373715
521.646662
521.490150
522.966740
523.992570
497.203382
501.191323
503.526415
504.014675
502.895914
506.741563
509.017046
509.546224
508.645721
511.765349
513.479788
513.506630
512.054912
515.414162
517.284298
517.438302
516.141497
519.062391
520.551909
520.368095
518.744077
521.682895
523.229022
499.785926
502.001426
503.896217
504.852013
505.335499
507.594692
509.394224
510.249228
510.633873
512.461499
513.837266
514.307481
514.365327
516.180660
517.577265
518.054858
518.070606
519.591744
520.661502
520.834080
520.605662
522.066716
523.097393
500.691753
502.422184
504.210484
505.426802
506.411289
508.198756
509.762100
510.710249
511.430482
512.908989
514.173158
514.850366
515.344201
516.684752
517.838973
518.400363
518.738666
519.828831
520.692011
520.962605
521.075729
522.122137
522.941063
499.263536
501.819723
504.018963
505.239467
505.944783
508.059777
509.711640
510.458687
510.766798
512.637804
514.079777
514.638486
514.776223
516.430167
517.663040
518.012934
517.923274
519.325086
520.261224
520.272095
519.883854
521.410109
522.496164
496.130473
500.933678
503.826041
504.803001
504.260314
507.643792
509.614474
509.939569
508.843925
512.092568
513.926760
514.125964
512.932635
515.871083
517.419445
517.343544
515.866180
518.552700
519.787684
519.278318
517.236950
520.409664
522.078008
500.037288
502.612817
504.836574
506.076197
506.779007
508.850097
510.444264
511.140574
511.412145
513.262482
514.695661
515.248481
515.361008
516.941789
518.079365
518.332203
518.152732
519.476606
520.341133
520.286533
519.846494
521.344977
522.419982
502.228322
504.012048
505.861672
507.133095
508.130166
509.802342
511.226407
512.061424
512.704393
514.146595
515.405491
516.096019
516.567949
517.737483
518.678476
519.033911
519.186671
520.126208
520.848017
520.983118
520.985247
521.982440
522.783723
502.062051
504.401733
506.408928
507.487036
508.062257
510.047875
511.576367
512.238025
512.495251
514.282144
515.675734
516.233093
516.367663
517.827419
518.845158
518.991148
518.712240
520.031415
520.897077
520.854916
520.431704
521.843276
522.858387
500.249892
504.470826
506.924490
507.595483
506.794951
510.022748
511.859085
512.123049
511.035199
514.121879
515.870515
516.099355
515.036290
517.657059
518.957449
518.674245
516.959550
519.676617
520.908447
520.429065
518.476284
521.406598
522.934433
504.780375
506.835436
508.531964
509.404261
509.839850
511.638408
513.034004
513.664944
513.921745
515.612790
516.928666
517.487276
517.642117
519.026046
519.984158
520.146367
519.899653
521.152356
521.967077
521.944641
521.534524
522.816568
523.711048
507.970560
508.956565
510.071633
510.972665
511.797357
513.013213
514.134368
514.975605
515.729657
516.881052
517.930631
518.677551
519.290382
520.208270
520.975134
521.414961
521.731837
522.439949
523.015097
523.264150
523.415525
524.021380
524.481445
509.449948
510.061492
510.910129
511.768774
512.654927
513.688335
514.703408
515.610986
516.493326
517.492980
518.445021
519.253116
519.988141
520.781161
521.485510
522.026140
522.499660
523.064873
523.559215
523.900530
524.192158
524.591314
524.878167
514.025178
514.562812
515.342044
516.155553
516.997121
517.940545
518.869334
519.729138
520.625934
521.696511
522.790195
523.790631
524.742411
525.741162
526.660867
527.418789
528.080509
528.753795
529.325238
529.737224
530.094324
530.523107
530.827060
512.594672
513.362057
514.318721
515.163962
515.975631
517.014986
517.988455
518.770778
519.569068
520.748319
521.931563
522.904729
523.791860
524.881132
525.860283
526.567553
527.148194
527.897235
528.506505
528.839558
529.107904
529.683183
530.125259
509.902478
511.209588
512.521371
513.381966
514.050434
515.347790
516.437070
517.038023
517.553473
519.035409
520.422264
521.308488
521.987174
523.327154
524.449368
525.030662
525.378995
526.359970
527.077829
527.224962
527.219178
528.170583
528.915260
506.822886
508.861605
510.561069
511.402820
511.782202
513.508999
514.767669
515.158498
515.203978
517.185517
518.815423
519.571057
519.874008
521.627738
522.933484
523.357796
523.320511
524.716280
525.604155
525.540686
525.062296
526.592955
527.678573
506.032637
507.594116
509.192980
510.247432
511.048343
512.506370
513.704351
514.320582
514.828818
516.387003
517.839602
518.722843
519.385980
520.792390
521.976084
522.562386
522.918318
524.004615
524.834393
525.040083
525.083752
526.154399
526.997999
504.772817
506.193807
507.803198
509.007674
510.018501
511.428203
512.644901
513.409960
514.124044
515.517979
516.870900
517.799634
518.592367
519.870923
521.005951
521.682671
522.215173
523.234532
524.106688
524.526553
524.841045
525.712671
526.403035
502.321018
504.209427
506.116707
507.360210
508.282784
509.938843
511.304266
512.020624
512.577391
514.166329
515.609673
516.439756
517.050694
518.512575
519.752487
520.360072
520.750754
522.014642
523.076245
523.533192
523.783930
524.820587
525.608448
499.638030
502.339180
504.612790
505.788247
506.361805
508.482764
510.058217
510.626839
510.752570
512.804452
514.428778
515.083787
515.269394
517.154516
518.575732
519.031773
519.026102
520.757566
522.052438
522.427082
522.354567
523.793714
524.789490
500.258690
502.173030
504.117517
505.403715
506.386953
508.138577
509.610956
510.418817
511.030227
512.623393
514.037118
514.826354
515.410839
516.882019
518.152181
518.797327
519.231381
520.548705
521.672779
522.193423
522.492204
523.544128
524.332248
500.618873
502.103954
503.794736
505.078958
506.202538
507.821967
509.273439
510.238193
511.071916
512.463115
513.740100
514.568282
515.293132
516.600528
517.806168
518.559912
519.176826
520.303883
521.306145
521.864671
522.286757
523.177037
523.857643
499.737433
501.433097
503.177888
504.340098
505.278823
507.099484
508.690446
509.635251
510.347877
511.873062
513.181072
513.876169
514.397931
515.880394
517.191918
517.891339
518.360734
519.605501
520.635123
521.068652
521.304924
522.368403
523.175414
498.360086
500.654516
502.608955
503.602001
504.113161
506.385499
508.182776
509.005254
509.343233
511.249314
512.683965
513.172114
513.234327
515.142268
516.628547
517.175228
517.247553
518.834901
519.968610
520.197742
520.009457
521.484793
522.517046
499.383750
501.074547
502.819529
503.992286
504.949605
506.791575
508.409078
509.382634
510.112303
511.627538
512.912131
513.580931
514.070881
515.508043
516.768596
517.415338
517.823570
518.988431
519.927976
520.275715
520.450442
521.493731
522.300052
499.906569
501.376009
503.064749
504.372949
505.538473
507.199640
508.706581
509.738297
510.615938
511.977169
513.198747
513.975010
514.641269
515.853403
516.955591
517.610169
518.113242
519.075818
519.888517
520.262252
520.550402
521.415344
522.107378
499.165670
501.041545
502.979041
504.309645
505.369205
507.177054
508.735022
509.664429
510.370474
511.887631
513.197494
513.912512
514.426216
515.739889
516.851573
517.365188
517.656268
518.718516
519.545942
519.766543
519.834963
520.894336
521.730486
498.079276
500.716370
502.986027
504.234841
504.930820
507.112342
508.798364
509.544272
509.837340
511.738544
513.203513
513.764907
513.885306
515.539838
516.752655
517.059960
516.916558
518.315777
519.240765
519.228834
518.820036
520.341025
521.428627
500.039273
501.925126
503.875322
505.213154
506.260034
508.021434
509.520292
510.396420
511.060641
512.545987
513.831976
514.524102
514.999996
516.244945
517.270047
517.693613
517.899156
518.883932
519.638955
519.793272
519.810009
520.842598
521.668885
501.661207
503.153479
504.870479
506.200468
507.347550
508.898911
510.272194
511.191376
511.985166
513.283714
514.462449
515.204557
515.806976
516.873489
517.792966
518.262582
518.593011
519.403293
520.071029
520.307088
520.485518
521.301992
521.978509
502.048357
503.772793
505.553378
506.767596
507.717935
509.346902
510.730417
511.527827
512.135481
513.556675
514.784199
515.427725
515.856090
517.050976
518.019221
518.384330
518.533929
519.480985
520.205175
520.336017
520.327462
521.312637
522.103936
502.043431
504.339885
506.274186
507.289620
507.812878
509.724678
511.184444
511.786353
511.981442
513.754452
515.106898
515.584285
515.619689
517.171678
518.266907
518.462288
518.209354
519.527779
520.381498
520.321216
519.864584
521.276243
522.282540
504.769746
506.241951
507.730473
508.735413
509.531623
510.977397
512.224448
512.973658
513.560276
514.893876
516.048085
516.683092
517.117013
518.247018
519.161462
519.534181
519.702421
520.594864
521.273577
521.413033
521.402073
522.277538
522.964714
507.233386
508.085285
509.146659
510.089453
510.996086
512.140275
513.219456
514.086836
514.902457
515.973520
516.972792
517.732055
518.400976
519.283133
520.060739
520.578231
521.000650
521.647448
522.195901
522.494920
522.734377
523.258812
523.662808
508.516575
509.098467
509.938009
510.814986
511.725632
512.745961
513.749075
514.660600
515.552083
516.529581
517.463635
518.271555
519.020621
519.817448
520.540538
521.118446
521.631025
522.195665
522.692879
523.055677
523.373501
523.759562
524.033220
512.718098
513.297632
514.108375
514.931259
515.778715
516.767684
517.739471
518.622249
519.533547
520.651964
521.785004
522.801399
523.753175
524.766055
525.684632
526.423228
527.073182
527.794808
528.422677
528.872164
529.247499
529.705609
530.025227
511.070614
511.979912
513.011957
513.843456
514.603876
515.749749
516.796304
517.573899
518.324937
519.618715
520.877290
521.850115
522.689186
523.836372
524.823751
525.465782
525.962456
526.835433
527.551000
527.915487
528.158228
528.819876
529.309421
507.641461
509.511450
511.045623
511.800441
512.137722
513.828067
515.095084
515.578276
515.733447
517.649860
519.239883
520.053571
520.442039
522.076209
523.267383
523.635956
523.566543
525.010084
525.986247
526.101702
525.811116
527.132277
528.046487
502.817493
506.661359
508.877334
509.401334
508.483903
511.575467
513.234883
513.243512
511.823154
515.345772
517.453449
517.954846
517.103742
520.014810
521.565883
521.488877
519.922646
522.894462
524.328501
524.031356
522.276305
525.187844
526.715986
503.583861
505.768252
507.639824
508.609492
509.079475
510.940391
512.310144
512.782592
512.902212
514.909089
516.576346
517.380217
517.741277
519.465615
520.738147
521.112944
521.041261
522.600863
523.689167
523.845444
523.583966
525.041165
526.070291
502.645359
504.451465
506.297857
507.527524
508.448664
510.026138
511.315221
511.988116
512.533903
514.132774
515.613580
516.505160
517.171631
518.612870
519.824902
520.422069
520.804559
522.015102
523.009995
523.397421
523.591805
524.638929
525.442585
499.265061
502.096907
504.476402
505.744956
506.390969
508.412653
509.880087
510.360578
510.425543
512.518599
514.195183
514.891166
515.098570
517.022780
518.473357
518.964499
518.993595
520.655893
521.873556
522.168185
522.021421
523.499152
524.525511
494.068303
499.536641
502.754635
503.811695
503.186916
506.603610
508.456480
508.458082
506.823220
510.631264
512.788813
513.053074
511.708770
515.198725
517.119949
517.253142
515.879179
519.013396
520.670990
520.610246
519.071769
522.020112
523.561562
497.154303
500.024962
502.455388
503.775132
504.483181
506.597015
508.161029
508.718362
508.825820
510.920749
512.566500
513.216138
513.393994
515.344643
516.846910
517.392461
517.471703
519.177323
520.438030
520.774577
520.660710
522.154846
523.186772
498.361110
500.273793
502.238575
503.565817
504.597505
506.383136
507.886272
508.723996
509.358710
510.954594
512.356614
513.123354
513.695428
515.222849
516.567860
517.289131
517.779191
519.068561
520.143922
520.614735
520.876952
521.953448
522.765339
496.983491
499.430684
501.530124
502.628515
503.199502
505.455330
507.196513
507.934437
508.193385
510.183553
511.701040
512.234221
512.316639
514.303647
515.855576
516.448644
516.560236
518.203035
519.391258
519.666098
519.509723
521.003323
522.042222
493.725092
498.161616
500.777548
501.451632
500.481738
504.299767
506.505628
506.859066
505.617637
509.118731
511.023780
511.065329
509.483326
513.099176
515.117183
515.338019
514.057657
517.042400
518.568191
518.400887
516.781193
519.740598
521.297591
496.693618
499.113527
501.183488
502.264624
502.838321
505.124449
506.911563
507.697625
507.986913
509.967255
511.457380
511.960661
512.007698
513.941761
515.433908
515.966063
516.012534
517.581058
518.688580
518.885708
518.672168
520.147613
521.185916
497.817148
499.647303
501.532447
502.810864
503.837190
505.696734
507.308461
508.264140
508.981099
510.536780
511.868776
512.576692
513.087333
514.498065
515.716460
516.316341
516.679622
517.820671
518.729700
519.032663
519.166867
520.225724
521.050434
496.441003
499.094086
501.355092
502.566834
503.222640
505.496503
507.264174
508.053339
508.364496
510.316044
511.813013
512.382403
512.510575
514.244257
515.537993
515.905049
515.805746
517.295492
518.302760
518.358742
517.998979
519.536126
520.626422
493.251337
498.235444
501.186668
502.071249
501.257446
505.013151
507.176144
507.543726
506.381574
509.776566
511.671794
511.847956
510.558044
513.651841
515.280412
515.194002
513.608975
516.486661
517.831117
517.379562
515.376370
518.554849
520.226255
497.397246
500.055320
502.322640
503.537107
504.177485
506.398583
508.102839
508.836599
509.102309
511.011919
512.471786
513.005495
513.087646
514.752332
515.963400
516.244411
516.061983
517.475171
518.408502
518.394267
517.979344
519.493616
520.577876
499.740056
501.582067
503.482925
504.779107
505.790663
507.519235
508.984601
509.825461
510.455483
511.923647
513.181477
513.825734
514.254185
515.520128
516.565634
516.989127
517.183611
518.174553
518.933339
519.084076
519.092371
520.119781
520.942389
499.612665
502.050040
504.139320
505.275762
505.895250
507.890600
509.407411
510.019919
510.200961
512.032195
513.406568
513.833982
513.791787
515.483904
516.700485
516.962424
516.748994
518.107892
518.987912
518.924924
518.459920
519.946499
521.010105
497.736534
502.163574
504.740376
505.494545
504.770592
507.961661
509.744925
509.893931
508.583583
511.829389
513.562101
513.530441
511.912916
515.145112
516.785734
516.661533
515.027160
517.777271
519.006557
518.458743
516.342102
519.468190
521.086849
502.508451
504.655450
506.430727
507.362284
507.839502
509.627884
510.989211
511.554063
511.722912
513.446497
514.735104
515.160565
515.137151
516.748121
517.900976
518.178768
517.998187
519.285593
520.109370
520.063065
519.610263
520.968055
521.911895
505.848076
506.872865
508.032130
508.970736
509.820344
511.037957
512.144208
512.956108
513.677195
514.825126
515.854289
516.550532
517.122012
518.121276
518.983528
519.495773
519.863078
520.605340
521.200623
521.455881
521.610092
522.248033
522.731581
507.392011
508.024944
508.902824
509.788679
510.693533
511.732399
512.741530
513.634845
514.501212
515.492283
516.430846
517.219032
517.948306
518.782405
519.543352
520.135526
520.651025
521.249506
521.768969
522.127981
522.434881
522.854913
523.156151
511.402379
512.049480
512.903690
513.732274
514.572081
515.619794
516.637878
517.531966
518.437063
519.618781
520.797415
521.821691
522.759422
523.806070
524.738988
525.460967
526.089101
526.872214
527.555056
528.024411
528.394856
528.902660
529.252725
509.333172
510.545104
511.705949
512.493383
513.095380
514.453903
515.602578
516.323234
516.891662
518.428421
519.806665
520.742634
521.428492
522.747102
523.792005
524.343622
524.644773
525.754544
526.598238
526.930152
527.007950
527.891912
528.494011
503.810918
507.438404
509.466077
509.917756
508.995404
512.004134
513.641362
513.733070
512.418355
515.869177
517.924564
518.467146
517.682246
520.506667
521.989410
521.931944
520.423027
523.348306
524.779611
524.573970
522.912382
525.688939
527.092172
488.282170
503.034266
506.861057
506.148669
495.852784
508.384110
511.347721
509.817577
497.449021
511.983727
515.714762
515.092783
505.522400
517.171451
519.872787
518.259372
506.149614
519.705711
522.681749
521.014609
508.906025
522.285405
525.512146
499.555175
503.577819
505.994651
506.668895
505.860799
509.062965
510.804383
510.854205
509.460152
513.030444
515.179169
515.696735
514.855797
517.806480
519.394042
519.335469
517.799486
520.868274
522.422365
522.238653
520.575358
523.518497
525.059200
500.054630
502.606349
504.789796
505.961786
506.560088
508.525954
509.958932
510.445075
510.549270
512.618870
514.314323
515.086848
515.390628
517.229747
518.603599
519.048770
519.045668
520.687933
521.880063
522.144987
521.970862
523.447345
524.475702
494.102801
499.546643
502.750729
503.809421
503.181056
506.549983
508.348053
508.310084
506.659370
510.475676
512.662562
512.968222
511.659298
515.149284
517.062126
517.191100
515.813507
518.928366
520.561555
520.475036
518.915682
521.867512
523.414749
473.670261
494.846130
500.541522
500.529697
490.386054
503.401843
506.496508
504.685882
490.775185
506.851084
510.773978
509.546502
497.159883
511.754047
515.280705
514.040579
502.430996
515.845903
518.941761
517.453565
505.672432
518.941509
522.186098
491.971905
497.464948
500.728367
501.840509
501.269805
504.728972
506.615916
506.643867
505.026988
508.841918
510.995932
511.249522
509.904502
513.435322
515.413558
515.605333
514.280080
517.429439
519.092532
519.034604
517.499336
520.466487
522.021184
495.683186
498.389685
500.718139
501.985874
502.664810
504.857100
506.498091
507.128301
507.303348
509.363076
510.970444
511.585094
511.737598
513.736720
515.295844
515.895135
516.016631
517.709728
518.949208
519.266662
519.141059
520.646219
521.688774
492.571284
497.108108
499.834507
500.594827
499.671155
503.470651
505.625790
505.919195
504.640091
508.179269
510.144077
510.240018
508.703277
512.360527
514.414454
514.667116
513.421797
516.457002
518.036772
517.917552
516.332833
519.309626
520.872568
477.338883
494.175604
498.637087
497.868098
485.909435
500.764685
504.503432
503.316079
491.131679
505.591288
509.034243
507.437647
494.102387
509.522812
513.259282
512.174791
501.059898
513.918384
516.824418
515.215297
503.268001
516.635777
519.906415
492.335781
496.825904
499.499452
500.221319
499.287743
503.125010
505.341739
505.700859
504.466495
507.994100
509.927809
509.992294
508.419503
512.016438
514.003277
514.189639
512.877192
515.841021
517.344928
517.151209
515.509664
518.473027
520.037626
495.302960
497.854891
500.038140
501.199186
501.828099
504.127903
505.923105
506.722993
507.035731
509.025734
510.543972
511.099318
511.202313
513.055018
514.464995
514.928424
514.916872
516.468256
517.550109
517.698399
517.427504
518.942165
520.009675
491.785988
496.749607
499.676463
500.539337
499.720574
503.517833
505.730084
506.135488
505.001936
508.432257
510.354421
510.546073
509.276961
512.435603
514.137671
514.118987
512.598054
515.544879
516.960996
516.578749
514.628918
517.820759
519.491760
475.020971
494.016851
499.055328
498.553872
487.045959
501.551889
505.249759
504.188484
492.587505
506.455517
509.831309
508.618871
497.281280
510.446058
513.490906
511.975275
500.103839
513.302058
516.075477
513.998229
500.442357
515.263318
518.847806
492.809611
497.775043
500.703696
501.567413
500.734390
504.471865
506.617145
506.967083
505.787086
509.167558
511.042462
511.189717
509.869712
512.956738
514.576985
514.474311
512.871815
515.744035
517.085995
516.630401
514.621328
517.795339
519.464029
497.354441
499.916533
502.110993
503.298564
503.940966
506.070581
507.701669
508.387675
508.618425
510.497934
511.918025
512.393281
512.410343
514.106277
515.341871
515.630341
515.448298
516.856695
517.786313
517.765956
517.339993
518.853996
519.936472
495.403520
499.943190
502.649036
503.499857
502.853043
506.143777
508.008899
508.201357
506.916874
510.210317
511.978852
511.954631
510.341456
513.622707
515.313723
515.218469
513.607860
516.403801
517.675707
517.150894
515.055993
518.234363
519.895566
481.290389
498.390598
502.875583
502.473677
492.575365
504.970715
507.998361
506.644472
494.846006
508.563410
511.728898
510.094204
497.220999
511.726948
514.997765
513.512911
501.731299
514.665582
517.281064
515.054725
501.157981
516.147083
519.717005
498.495287
502.682177
505.043506
505.699740
504.937498
507.985839
509.672775
509.825420
508.552603
511.706039
513.372030
513.359194
511.792014
514.962738
516.574151
516.507913
514.956903
517.650101
518.848714
518.354557
516.301070
519.314813
520.831317
504.258263
505.630276
506.936420
507.831648
508.512603
509.911172
511.083681
511.806407
512.319807
513.669860
514.775781
515.378097
515.731270
516.963169
517.935359
518.390363
518.577566
519.533303
520.217187
520.387697
520.324925
521.214039
521.833149
506.285402
506.991566
507.911935
508.795266
509.676349
510.747444
511.771204
512.643845
513.474333
514.498894
515.453950
516.221386
516.916912
517.798337
518.594451
519.185986
519.684468
520.331972
520.882481
521.232892
521.513352
521.985548
522.324037
510.434515
511.031252
511.868939
512.724581
513.613955
514.658334
515.692851
516.637806
517.605944
518.774245
519.950888
521.004112
521.983239
523.012638
523.943310
524.699002
525.380143
526.152068
526.843910
527.358064
527.781745
528.260871
528.585111
508.754130
509.685590
510.748005
511.611746
512.413232
513.619866
514.735950
515.580902
516.391881
517.736896
519.040681
520.052807
520.920582
522.081097
523.075714
523.730779
524.258113
525.188109
525.979741
526.423375
526.724284
527.402643
527.890530
505.271124
507.173878
508.745472
509.531206
509.906081
511.666733
513.013793
513.571165
513.789735
515.757816
517.394660
518.251807
518.672374
520.314383
521.505202
521.880385
521.840024
523.351821
524.423597
524.642778
524.428814
525.755497
526.655423
500.403954
504.292963
506.555376
507.111008
506.226326
509.395213
511.138354
511.220652
509.861685
513.432223
515.585289
516.132360
515.317620
518.233193
519.781001
519.708316
518.170017
521.218566
522.760406
522.584054
520.922341
523.825105
525.327275
501.183766
503.411205
505.335378
506.349343
506.861536
508.784180
510.216570
510.743327
510.909272
512.956296
514.662636
515.505089
515.898391
517.638127
518.921635
519.313586
519.277367
520.905736
522.086115
522.341527
522.153119
523.613841
524.627757
500.270143
502.121393
504.031541
505.323341
506.296606
507.914950
509.234890
509.932134
510.501811
512.129749
513.641123
514.561404
515.255665
516.727222
517.971497
518.604057
519.029799
520.296572
521.358302
521.813461
522.057116
523.116819
523.917683
496.899961
499.787234
502.247537
503.598288
504.306465
506.347586
507.812866
508.285872
508.350881
510.464068
512.165029
512.880741
513.111174
515.081116
516.584708
517.127761
517.206110
518.912878
520.175218
520.512322
520.397220
521.890027
522.920638
491.704863
497.239122
500.550842
501.703895
501.149228
504.567486
506.393936
506.364973
504.712710
508.538519
510.720076
511.000382
509.675090
513.221873
515.207402
515.399809
514.076623
517.245812
518.933764
518.900459
517.383329
520.346627
521.895152
494.813736
497.743015
500.260026
501.667086
502.434866
504.552020
506.089229
506.614482
506.705800
508.818086
510.493472
511.169964
511.376389
513.375323
514.929909
515.523257
515.643673
517.381111
518.669275
519.029646
518.934671
520.442780
521.481999
496.035842
498.000039
500.041304
501.443727
502.525007
504.316314
505.796714
506.605308
507.228771
508.850935
510.297534
511.109125
511.720699
513.283670
514.659727
515.408425
515.925884
517.246326
518.352781
518.850548
519.133472
520.224208
521.043368
494.658720
497.157313
499.328947
500.495754
501.111213
503.371013
505.089035
505.795866
506.044136
508.077016
509.660270
510.258242
510.390664
512.400667
513.962148
514.561541
514.686648
516.362968
517.589897
517.898158
517.766299
519.275414
520.321831
491.407845
495.896216
498.578988
499.314570
498.385913
502.206155
504.390370
504.712824
503.459539
507.018601
509.003802
509.121523
507.595925
511.225038
513.239192
513.453487
512.177748
515.201424
516.774009
516.646808
515.055754
518.031859
519.596289
494.432314
496.885650
499.000178
500.123090
500.727267
503.023948
504.807372
505.584158
505.878959
507.908563
509.464673
510.030309
510.123212
512.074057
513.568729
514.101557
514.160227
515.767499
516.923404
517.164528
516.982865
518.475131
519.519775
495.631621
497.473203
499.374265
500.668619
501.712129
503.593569
505.225839
506.198968
506.937982
508.530439
509.904815
510.651507
511.193074
512.626036
513.860187
514.474646
514.861442
516.044991
517.006226
517.359198
517.529928
518.603909
519.432076
494.334814
496.979728
499.229670
500.431154
501.089090
503.396779
505.207870
506.036759
506.381396
508.358739
509.876185
510.461231
510.605340
512.366367
513.688314
514.081709
514.014974
515.554933
516.622751
516.738945
516.423537
517.971522
519.060217
491.219047
496.181960
499.104675
499.960888
499.136077
502.934338
505.154133
505.573071
504.449541
507.861703
509.762550
509.938320
508.652529
511.777472
513.441677
513.387772
511.839665
514.774148
516.186114
515.803266
513.852370
517.036603
518.701947
495.419809
498.058669
500.299265
501.489415
502.123480
504.377250
506.129198
506.907988
507.206854
509.131179
510.594296
511.126930
511.214217
512.904196
514.147531
514.461440
514.317795
515.785481
516.782506
516.831231
516.462837
517.988860
519.071609
497.814734
499.642752
501.524981
502.806876
503.817950
505.567561
507.065151
507.938305
508.593055
510.074049
511.336767
511.983662
512.419690
513.704740
514.775646
515.227741
515.458301
516.499282
517.315598
517.521306
517.570047
518.613947
519.440075
497.740842
500.167050
502.243817
503.373572
503.995738
506.003055
507.538941
508.172281
508.370522
510.211849
511.592035
512.024575
511.990725
513.697277
514.932703
515.216751
515.033846
516.439950
517.374132
517.361628
516.934033
518.438513
519.507989
495.911208
500.327952
502.895694
503.647514
502.927670
506.124500
507.918011
508.079944
506.781480
510.034523
511.772806
511.747176
510.137941
513.381728
515.036827
514.929407
513.319966
516.115656
517.396841
516.896664
514.815784
517.959110
519.584117
500.708340
502.849075
504.619123
505.550173
506.030734
507.823044
509.190652
509.763747
509.940700
511.670235
512.964293
513.396165
513.381211
515.003385
516.170278
516.465320
516.309791
517.636927
518.505826
518.501149
518.080049
519.455269
520.406340
504.060160
505.081957
506.238888
507.177926
508.030223
509.251286
510.362299
511.180064
511.907102
513.060278
514.094833
514.797699
515.378017
516.389160
517.266737
517.798347
518.191599
518.968761
519.602582
519.893551
520.075622
520.730720
521.222110
505.609028
506.240499
507.117437
508.004191
508.911551
509.953732
510.967022
511.865181
512.736556
513.732471
514.676295
515.471185
516.209623
517.056175
517.833413
518.446332
518.988276
519.619245
520.173576
520.564939
520.897586
521.334414
521.643686
509.478026
510.052305
510.885400
511.760938
512.682297
513.737099
514.792660
515.777111
516.787018
517.956092
519.136425
520.211168
521.217891
522.246297
523.185106
523.971668
524.690936
525.463091
526.163045
526.707227
527.162902
527.627173
527.934378
507.965228
508.785009
509.804682
510.707750
511.592866
512.760215
513.880021
514.801093
515.720944
517.001466
518.275324
519.330409
520.278059
521.386966
522.371004
523.094696
523.729179
524.594776
525.364163
525.869689
526.267152
526.859930
527.284470
505.123687
506.522470
507.917834
508.824729
509.543522
511.006724
512.278323
513.040056
513.689492
515.272387
516.754235
517.737526
518.493095
519.830646
520.931797
521.506844
521.897205
523.029082
523.963396
524.360687
524.555642
525.470369
526.150016
501.899473
504.086617
505.897588
506.774590
507.161654
509.103587
510.570634
511.129813
511.312743
513.383399
515.105896
515.971817
516.378828
518.103433
519.369899
519.771916
519.757568
521.340738
522.488983
522.745973
522.566999
523.969134
524.936287
501.183197
502.859918
504.576655
505.708223
506.571498
508.176712
509.519670
510.254675
510.861260
512.497999
514.030295
514.999266
515.737812
517.158635
518.346589
518.949720
519.361465
520.599648
521.638850
522.085440
522.322507
523.352967
524.130472
499.997032
501.526497
503.277493
504.612275
505.728578
507.219423
508.495467
509.305114
510.063069
511.516699
512.931509
513.915703
514.760979
516.100219
517.298753
518.043121
518.658722
519.791974
520.804245
521.372778
521.798263
522.680486
523.352232
497.548949
499.577848
501.674350
503.109750
504.181904
505.852484
507.188370
507.868450
508.407303
510.045823
511.540149
512.396326
513.033571
514.606484
515.969554
516.691334
517.186997
518.532499
519.677954
520.218565
520.532258
521.596093
522.389159
494.828936
497.717593
500.223680
501.641486
502.416650
504.481056
505.955914
506.424944
506.476159
508.590594
510.270371
510.931981
511.107608
513.156138
514.740984
515.337047
515.451210
517.235042
518.577544
518.999187
518.962958
520.434533
521.445320
495.530972
497.592810
499.740328
501.232724
502.364140
504.095900
505.485627
506.203957
506.762319
508.402152
509.880688
510.711977
511.334356
512.921820
514.314061
515.065494
515.588560
516.962022
518.133742
518.696761
519.029509
520.110018
520.913300
495.935971
497.543452
499.407403
500.860778
502.097017
503.716674
505.105365
505.992725
506.788870
508.244387
509.622210
510.543775
511.346692
512.725511
513.992391
514.797911
515.465869
516.655369
517.719892
518.331163
518.793213
519.711587
520.406589
495.033851
496.862184
498.776740
500.096005
501.138620
502.954270
504.477856
505.330282
505.990724
507.632806
509.102840
509.949761
510.587797
512.099913
513.412237
514.105594
514.584321
515.907803
517.024464
517.528278
517.814127
518.907862
519.729149
493.629692
496.083361
498.208490
499.352153
499.972309
502.224165
503.947310
504.658024
504.903501
506.997006
508.646247
509.327497
509.542688
511.437998
512.882444
513.382126
513.424253
515.121294
516.369242
516.686158
516.557242
518.064540
519.110282
494.811993
496.595435
498.449747
499.720648
500.750244
502.604862
504.200194
505.130043
505.842852
507.487379
508.933542
509.749528
510.348154
511.802158
513.048448
513.676398
514.090193
515.345349
516.393271
516.834608
517.074898
518.149236
518.965828
495.524363
497.021236
498.744657
500.083983
501.282412
502.992998
504.544099
505.607594
506.524573
507.967035
509.280797
510.138362
510.867455
512.122084
513.250987
513.926543
514.468740
515.521482
516.445841
516.926714
517.292973
518.181222
518.874063
494.970553
496.818436
498.720689
500.011431
501.054645
502.955567
504.622718
505.644754
506.425765
507.989961
509.333165
510.067435
510.599300
511.979371
513.154382
513.717813
514.067294
515.238244
516.198561
516.556873
516.732506
517.793536
518.611156
494.058311
496.624427
498.810619
499.963770
500.584415
502.909057
504.750325
505.624102
506.014014
507.933729
509.391917
509.926823
510.020792
511.769620
513.071148
513.441292
513.358721
514.889407
515.969388
516.126721
515.867245
517.354252
518.402164
496.109544
497.942286
499.823132
501.091142
502.103713
503.956259
505.574339
506.556145
507.296454
508.803924
510.085350
510.760553
511.231626
512.540522
513.639460
514.127929
514.405630
515.507905
516.402378
516.700474
516.829168
517.865228
518.673204
497.826421
499.283963
500.956971
502.251703
503.393217
504.994615
506.441027
507.431234
508.278259
509.599599
510.783179
511.524829
512.137918
513.246256
514.218691
514.743112
515.141967
516.056985
516.846725
517.201102
517.467058
518.309015
518.985701
498.326374
500.020812
501.772061
502.973039
503.931638
505.584254
507.006325
507.847343
508.491665
509.930620
511.166854
511.818762
512.263226
513.486785
514.490072
514.892573
515.095222
516.144969
516.986279
517.225745
517.297763
518.313486
519.111621
498.428169
500.689576
502.600073
503.614110
504.154207
506.070916
507.547133
508.175501
508.397869
510.181180
511.541747
512.030609
512.083572
513.656655
514.775112
514.991687
514.770801
516.198631
517.170196
517.215858
516.840892
518.278721
519.291797
501.193065
502.646432
504.122071
505.128426
505.935659
507.386763
508.644030
509.409625
510.013681
511.357429
512.521126
513.168839
513.620264
514.771411
515.710122
516.110234
516.320855
517.300657
518.077588
518.306656
518.363948
519.270883
519.969394
503.673068
504.517391
505.574024
506.519530
507.433836
508.584758
509.672776
510.551852
511.379806
512.460971
513.470701
514.243406
514.930436
515.835840
516.642193
517.195334
517.666988
518.385973
519.014674
519.387856
519.684866
520.242612
520.661047
504.963607
505.542609
506.381202
507.261742
508.179143
509.206757
510.218330
511.139734
512.041533
513.028835
513.973597
514.795280
515.563018
516.384562
517.139253
517.757112
518.321368
518.951613
519.519846
519.948563
520.318624
520.738000
521.027281
508.389263
509.017722
509.889366
510.770157
511.687467
512.783760
513.874496
514.866767
515.873517
517.079212
518.287955
519.367286
520.370284
521.427049
522.389763
523.182279
523.900995
524.703528
525.426601
525.973669
526.423994
526.913069
527.238926
506.605817
507.605123
508.719754
509.600110
510.411065
511.694093
512.886380
513.783337
514.629450
516.020653
517.362667
518.401871
519.292856
520.486626
521.522293
522.227116
522.805212
523.759138
524.578642
525.060844
525.396824
526.075446
526.557011
502.872034
504.961938
506.633140
507.404127
507.709190
509.633741
511.108228
511.721435
511.951623
513.995916
515.686637
516.570370
517.006567
518.697688
519.949662
520.406517
520.460637
521.964232
523.050979
523.324560
523.178608
524.470346
525.342476
497.608705
501.955861
504.387193
504.864646
503.679202
507.242833
509.188942
509.317026
507.888808
511.612895
513.841524
514.407254
513.578731
516.576186
518.210124
518.264504
516.929759
519.872693
521.405260
521.311468
519.810120
522.584537
524.025141
498.881391
501.280743
503.289457
504.278672
504.712528
506.785836
508.330339
508.896742
509.057796
511.164957
512.906890
513.755959
514.150694
515.943160
517.296749
517.776814
517.840390
519.471273
520.679587
521.002424
520.890627
522.312458
523.293440
498.362541
500.230762
502.150597
503.437318
504.406138
506.068513
507.428119
508.141056
508.710166
510.353455
511.864351
512.762721
513.439623
514.963439
516.273662
516.967041
517.448763
518.767840
519.892143
520.423341
520.731470
521.772778
522.549095
495.351879
498.120880
500.518072
501.861510
502.593541
504.616126
506.067526
506.523606
506.564345
508.678026
510.351642
510.994866
511.137242
513.213293
514.807370
515.394523
515.492176
517.297536
518.665601
519.122940
519.126974
520.555410
521.536194
490.559240
495.755181
498.927928
500.075173
499.599876
502.918697
504.685393
504.607086
502.888102
506.735233
508.880833
509.027193
507.437208
511.255871
513.376097
513.586836
512.196488
515.550776
517.393143
517.546716
516.308106
519.053144
520.500243
493.397529
496.192946
498.636255
500.036027
500.825572
502.897109
504.387559
504.870149
504.924457
507.041605
508.706579
509.333044
509.463042
511.543471
513.148898
513.745971
513.856137
515.688609
517.085545
517.565826
517.588428
519.036103
520.029441
494.447131
496.372584
498.392742
499.801704
500.895024
502.652537
504.086678
504.848451
505.440509
507.093577
508.586519
509.444353
510.088251
511.626116
512.960302
513.663887
514.156305
515.541246
516.731341
517.307556
517.648816
518.736062
519.543324
492.993808
495.488520
497.668651
498.866700
499.520032
501.718966
503.365054
503.992608
504.171451
506.309233
508.028338
508.800080
509.117519
510.952848
512.346794
512.810624
512.830410
514.610595
515.942401
516.326349
516.243088
517.762055
518.807908
489.723724
494.218678
496.921484
497.716373
496.903455
500.582307
502.657540
502.850877
501.401322
505.218537
507.435604
507.877454
506.880738
509.993985
511.690954
511.666780
510.106657
513.393167
515.127971
515.093021
513.561772
516.541892
518.105130
492.788181
495.229865
497.339588
498.478766
499.112489
501.358404
503.090338
503.812102
504.058109
506.198572
507.894134
508.639927
508.923594
510.699193
512.025148
512.424148
512.380564
514.090523
515.352034
515.673170
515.544202
517.043989
518.084871
494.095139
495.879529
497.727459
498.988804
500.017065
501.896464
503.536263
504.525534
505.288856
506.910196
508.327654
509.132297
509.721389
511.121828
512.307967
512.883608
513.257797
514.496369
515.538482
515.980661
516.222740
517.282680
518.088320
493.026714
495.502453
497.618517
498.726739
499.321308
501.675293
503.553632
504.472877
504.921295
506.841082
508.311511
508.863973
508.972737
510.779154
512.131726
512.548249
512.517643
514.108212
515.267752
515.527813
515.371540
516.819553
517.833802
490.280094
494.844167
497.536441
498.237156
497.257263
501.192225
503.537792
504.128035
503.276997
506.461005
508.228966
508.300963
506.864053
510.144039
511.894143
511.898028
510.423519
513.399647
514.923559
514.774627
513.221871
516.071206
517.579046
494.210270
496.662125
498.747726
499.828052
500.391373
502.698411
504.534766
505.425769
505.842882
507.698954
509.098789
509.587838
509.635211
511.368921
512.646214
512.991491
512.894201
514.420409
515.519244
515.724919
515.525732
516.948753
517.952005
496.506806
498.223761
499.997363
501.204726
502.180568
503.949714
505.501459
506.454696
507.186004
508.654617
509.911627
510.590123
511.066076
512.311051
513.338412
513.770037
514.012310
515.119258
516.035455
516.363206
516.513610
517.525857
518.310967
496.531889
498.802395
500.757695
501.821311
502.422275
504.436518
506.020495
506.750289
507.068835
508.874248
510.275467
510.842614
511.000760
512.504057
513.570248
513.754044
513.522417
515.025813
516.088025
516.224672
515.938958
517.377171
518.390218
494.953806
499.048083
501.447267
502.131606
501.405875
504.595864
506.440587
506.746590
505.720063
508.798692
510.550889
510.796439
509.765154
512.410431
513.733155
513.439839
511.666655
514.654129
516.109317
515.819597
514.039847
516.959930
518.478082
499.475044
501.479340
503.150365
504.032972
504.501096
506.295566
507.699155
508.354266
508.641848
510.341278
511.668018
512.245535
512.428333
513.841757
514.829827
515.014806
514.800971
516.215314
517.198332
517.325088
517.032608
518.347381
519.250186
502.662458
503.632842
504.741084
505.650894
506.492813
507.717222
508.849631
509.707882
510.481088
511.646251
512.710921
513.478356
514.119195
515.071740
515.879506
516.366857
516.750153
517.573237
518.275299
518.640523
518.881835
519.533998
520.012765
504.146279
504.753686
505.603097
506.470783
507.370504
508.415734
509.443401
510.365713
511.263723
512.278089
513.246548
514.075966
514.839775
515.670178
516.421125
517.019392
517.567986
518.232805
518.835551
519.277268
519.648018
520.095936
520.405101
507.385853
508.089307
509.003609
509.878542
510.770480
511.916624
513.040483
514.024609
515.003180
516.255364
517.493330
518.565356
519.545764
520.640431
521.629113
522.416441
523.114494
523.957572
524.704280
525.240723
525.665456
526.193790
526.547939
505.119693
506.467056
507.722822
508.537220
509.143985
510.658620
511.952510
512.770778
513.401496
515.028655
516.477665
517.462171
518.187140
519.564833
520.680828
521.321331
521.721571
522.873746
523.775219
524.187317
524.341026
525.222409
525.812463
498.974935
503.098589
505.330747
505.725600
504.525340
507.987270
509.890837
510.080579
508.737090
512.379898
514.542786
515.129644
514.352332
517.279649
518.872838
518.973459
517.703360
520.551982
522.008082
521.923715
520.453730
523.108603
524.448653
481.351448
498.321794
502.597811
501.588172
489.320151
504.000268
507.501416
506.016597
493.026427
508.339244
512.262361
511.657216
501.885633
513.851779
516.730559
515.419865
504.314192
517.049421
519.950207
518.504499
507.257140
519.842674
522.890114
494.881785
499.375296
501.973312
502.576268
501.477726
505.110286
507.090978
507.209881
505.756529
509.487923
511.708448
512.231848
511.370984
514.432253
516.147437
516.259515
514.971594
517.981380
519.579841
519.537051
518.079372
520.892671
522.361145
496.260532
498.850801
501.059152
502.227570
502.814681
504.877180
506.390201
506.908761
507.007714
509.109918
510.801023
511.525878
511.781715
513.726657
515.222308
515.777928
515.878085
517.614411
518.919958
519.326157
519.285256
520.715037
521.697472
491.082150
496.201888
499.282867
500.347923
499.813141
503.116631
504.887606
504.820108
503.107337
506.941771
509.073683
509.216168
507.627430
511.426783
513.531437
513.735633
512.341787
515.685337
517.517114
517.663875
516.419895
519.153715
520.592821
472.387343
491.927296
497.271079
497.298662
487.689805
500.154703
503.101277
501.181023
486.959216
503.260675
507.119032
505.511986
491.565023
507.731087
511.633807
510.387918
498.162705
512.406390
515.841950
514.800992
504.483552
516.393164
519.344174
489.174500
494.316341
497.439552
498.559337
498.080509
501.424790
503.226108
503.178414
501.475559
505.315088
507.441823
507.570196
505.967863
509.765950
511.870956
512.071101
510.677565
514.048462
515.910788
516.080039
514.853257
517.608696
519.062332
492.448649
495.082004
497.381656
498.673814
499.392432
501.523061
503.086480
503.635811
503.744894
505.865361
507.548322
508.237787
508.453931
510.405443
511.900971
512.428658
512.496040
514.318166
515.702491
516.152642
516.135663
517.624303
518.645626
489.188790
493.726276
496.477863
497.313251
496.517886
500.161991
502.182127
502.317827
500.824149
504.636779
506.859730
507.305782
506.315906
509.450194
511.171128
511.168068
509.631975
512.962682
514.746248
514.756526
513.259488
516.247042
517.809971
473.905168
490.777304
495.289854
494.692968
483.441808
497.554990
501.035347
499.513845
486.141744
501.897441
505.873262
505.104261
494.752332
507.220362
510.148507
508.506139
495.869396
510.218646
513.531973
512.097999
500.311448
513.627810
516.891842
488.992343
493.468292
496.141811
496.910174
496.087465
499.786088
501.901900
502.144665
500.733807
504.548380
506.752443
507.184357
506.172979
509.246370
510.896946
510.829585
509.232254
512.490274
514.201464
514.147594
512.603219
515.573081
517.131585
492.166884
494.610193
496.704123
497.812801
498.419051
500.718940
502.529804
503.359393
503.717571
505.760253
507.358078
508.022719
508.229496
510.017753
511.349669
511.751719
511.714375
513.374018
514.599283
514.906262
514.776041
516.250506
517.275623
489.196893
493.736764
496.407683
497.097372
496.115511
500.051724
502.397828
502.986281
502.142889
505.371151
507.194127
507.319003
505.928424
509.241348
511.021071
511.055186
509.615535
512.641367
514.220547
514.126650
512.616788
515.474220
516.979875
474.177605
491.370285
495.871388
495.026579
482.741375
497.996438
501.989227
501.353663
491.217875
503.705526
506.730038
505.256195
493.036429
507.106586
510.389324
509.005892
497.392908
510.546493
513.522473
512.036220
500.638334
513.415465
516.545846
490.403977
494.913810
497.549685
498.211047
497.200735
501.087667
503.393791
503.962294
503.097619
506.255088
508.001947
508.063584
506.615348
509.855479
511.561836
511.529386
510.029361
512.996777
514.521935
514.380174
512.831424
515.665498
517.159806
494.652011
496.999992
499.005714
500.066509
500.644628
502.812319
504.536160
505.362902
505.746189
507.585221
508.994746
509.534413
509.647241
511.266236
512.436606
512.702978
512.547997
514.084468
515.195022
515.398634
515.180579
516.613932
517.618618
492.987690
497.149464
499.626845
500.366036
499.691833
502.984583
504.930030
505.308130
504.335044
507.459290
509.248297
509.515423
508.503872
511.183166
512.539192
512.267259
510.519746
513.561762
515.080483
514.847102
513.116118
516.067289
517.605682
480.222633
495.851431
499.937357
499.420026
489.593194
501.893335
505.007801
504.015770
493.645295
506.098681
509.199076
508.318079
498.846000
509.932459
512.343560
510.450653
497.788872
511.677778
514.691330
512.970347
500.619222
514.203723
517.462992
496.054133
499.896467
502.066733
502.640744
501.866048
504.907242
506.653367
506.966600
505.986946
508.980117
510.683913
510.978941
510.022277
512.580367
513.840191
513.580639
511.876309
514.798453
516.220037
515.986467
514.272628
517.070670
518.478682
501.417796
502.690939
503.912432
504.758576
505.422393
506.824241
508.030815
508.822769
509.423743
510.782280
511.936786
512.657230
513.145452
514.260350
515.120559
515.512908
515.689300
516.740607
517.551163
517.858473
517.913600
518.788663
519.384069
503.323342
503.988125
504.862197
505.713301
506.580921
507.655899
508.702264
509.614263
510.489891
511.544692
512.541719
513.369598
514.115065
514.975517
515.738977
516.318697
516.839550
517.554853
518.195580
518.638323
518.989805
519.483045
519.822710
506.877074
507.510374
508.388882
509.277752
510.206971
511.321354
512.432386
513.441956
514.460119
515.671090
516.880486
517.959383
518.965967
520.034511
521.016311
521.831041
522.568970
523.382897
524.112290
524.664268
525.119569
525.613406
525.942269
505.089737
506.095252
507.216735
508.103156
508.924346
510.227650
511.443394
512.359463
513.216944
514.611930
515.951756
516.987110
517.879740
519.087452
520.147107
520.879921
521.480905
522.443938
523.265462
523.748908
524.087543
524.770157
525.254638
501.355496
503.454166
505.131599
505.903902
506.214719
508.163704
509.667283
510.302394
510.543182
512.587806
514.270148
515.142470
515.575254
517.283706
518.567869
519.062847
519.147119
520.655034
521.736439
522.005520
521.858698
523.153680
524.028870
496.114180
500.470682
502.904469
503.376090
502.189774
505.781500
507.761122
507.912895
506.492931
510.210931
512.420833
512.963297
512.122418
515.138610
516.810621
516.911245
515.614175
518.556948
520.079290
519.977819
518.473681
521.251520
522.695494
497.457980
499.855014
501.854599
502.831878
503.263561
505.359132
506.934220
507.523756
507.689813
509.779519
511.487064
512.298042
512.670508
514.474765
515.862249
516.383330
516.479732
518.118516
519.324956
519.645692
519.534345
520.959982
521.944122
497.037988
498.886818
500.779976
502.044665
503.007105
504.686226
506.074556
506.812205
507.383990
508.993650
510.446987
511.284106
511.921966
513.451450
514.791983
515.519582
516.028821
517.364937
518.499253
519.036964
519.350395
520.396997
521.176745
494.132014
496.860864
499.210330
500.518176
501.236759
503.273415
504.755782
505.243052
505.288634
507.349258
508.937257
509.489465
509.569708
511.652230
513.279408
513.896856
514.017378
515.847095
517.235070
517.705888
517.718939
519.154447
520.139395
489.415018
494.554117
497.664192
498.765987
498.271017
501.602127
503.401181
503.359685
501.651249
505.431583
507.474527
507.510864
505.840286
509.670785
511.826374
512.062210
510.687761
514.069214
515.935428
516.104605
514.875839
517.628963
519.080934
492.247913
494.997596
497.385883
498.743472
499.513180
501.591244
503.105546
503.614574
503.672016
505.737074
507.319509
507.858023
507.924608
510.001929
511.625029
512.235685
512.355387
514.205250
515.618435
516.109247
516.139039
517.594371
518.593052
493.266356
495.159164
497.136656
498.510468
499.585176
501.343730
502.791861
503.568827
504.160428
505.782198
507.224953
508.029784
508.633790
510.156909
511.488522
512.190801
512.682970
514.073347
515.268567
515.846267
516.189224
517.284231
518.098380
491.787986
494.256167
496.400820
497.568065
498.202965
500.399541
502.053364
502.690196
502.870280
504.994501
506.691981
507.442047
507.740550
509.555303
510.931716
511.381285
511.391169
513.168170
514.496195
514.872269
514.783824
516.312996
517.369043
488.502485
492.972184
495.642354
496.408336
495.576429
499.251074
501.330555
501.530800
500.085913
503.901989
506.117326
506.559999
505.561395
508.653237
510.326370
510.282241
508.707913
511.988853
513.716837
513.669471
512.128122
515.121970
516.698004
491.550274
493.970696
496.051701
497.164840
497.780557
500.019322
501.751409
502.477262
502.729204
504.876463
506.581264
507.337780
507.626689
509.391148
510.701171
511.086968
511.035274
512.742815
514.002459
514.319597
514.188123
515.696284
516.744579
492.852042
494.615994
496.436300
497.672831
498.683245
500.552439
502.188207
503.178169
503.947066
505.580213
507.013789
507.835065
508.435371
509.836210
511.019351
511.594798
511.972621
513.216807
514.267537
514.720419
514.971148
516.033416
516.838551
491.793612
494.244649
496.329781
497.411847
497.987604
500.328409
502.198954
503.115324
503.567781
505.503657
506.996541
507.571644
507.698306
509.514304
510.875771
511.306040
511.292704
512.897916
514.078172
514.366042
514.231713
515.675261
516.680206
489.060278
493.593928
496.251035
496.923669
495.924141
499.844024
502.179745
502.765111
501.917128
505.121054
506.916298
507.016026
505.602846
508.898098
510.664977
510.693112
509.247591
512.245524
513.800415
513.694081
512.176384
515.014949
516.506668
492.982935
495.408240
497.460383
498.512373
499.055493
501.348713
503.177183
504.066085
504.489598
506.365661
507.792913
508.310798
508.383533
510.135920
511.432866
511.804369
511.738516
513.295228
514.432749
514.684324
514.519278
515.939073
516.930211
495.274115
496.966576
498.707409
499.885603
500.840709
502.598346
504.145742
505.100732
505.841656
507.330616
508.615231
509.323506
509.825678
511.089176
512.134789
512.590644
512.864157
514.007762
514.969304
515.346663
515.532338
516.545903
517.321644
495.304887
497.547762
499.467206
500.499070
501.078063
503.083348
504.666532
505.401042
505.731149
507.558213
508.988733
509.588227
509.774483
511.293213
512.373553
512.578373
512.377327
513.921315
515.035613
515.230229
514.986632
516.423184
517.423692
493.731637
497.794389
500.155415
500.806825
500.058686
503.242394
505.088991
505.401358
504.386995
507.488061
509.270460
509.550090
508.548766
511.205537
512.538564
512.263620
510.519882
513.548873
515.059279
514.833855
513.103886
516.015662
517.516671
498.231338
500.211773
501.851962
502.707402
503.157456
504.946413
506.352160
507.014268
507.314306
509.034070
510.387341
510.994118
511.202298
512.629031
513.628970
513.832113
513.645896
515.098309
516.129911
516.310109
516.056969
517.371626
518.264289
501.393209
502.347800
503.434051
504.323801
505.152377
506.372238
507.506737
508.372022
509.157207
510.340030
511.426743
512.217800
512.879599
513.847052
514.668969
515.174908
515.583843
516.440097
517.181600
517.587135
517.857507
518.516181
518.992296
502.861615
503.457468
504.289950
505.141804
506.030973
507.072462
508.102254
509.031558
509.941138
510.971538
511.959303
512.809103
513.591552
514.437332
515.203430
515.820379
516.393282
517.088085
517.724668
518.199352
518.594096
519.051292
519.361552
506.455415
507.040714
507.887970
508.778778
509.723233
510.816079
511.914441
512.935006
513.968513
515.148239
516.328911
517.400783
518.412350
519.463110
520.439583
521.271242
522.030118
522.824196
523.536563
524.091713
524.558998
525.034225
525.348084
504.926603
505.763019
506.797854
507.710486
508.613027
509.825823
510.997525
511.959623
512.903369
514.191932
515.460064
516.504130
517.451500
518.589337
519.623977
520.408537
521.093909
521.973246
522.742812
523.250033
523.653605
524.256097
524.687313
502.063562
503.492982
504.905102
505.807299
506.526395
508.053027
509.394727
510.205656
510.877691
512.462801
513.925667
514.879160
515.619656
516.999666
518.175620
518.842669
519.311138
520.435077
521.345169
521.727863
521.919353
522.843522
523.530830
498.855484
501.089654
502.913840
503.764647
504.121340
506.152494
507.708260
508.322980
508.522893
510.584759
512.266470
513.073160
513.436605
515.218642
516.581793
517.106199
517.208969
518.751541
519.853184
520.083624
519.892906
521.307655
522.284517
498.312909
499.994882
501.695157
502.794211
503.641438
505.306934
506.725690
507.515715
508.136100
509.737344
511.194907
512.076251
512.758772
514.214127
515.484049
516.186106
516.680768
517.918582
518.940849
519.377248
519.612703
520.653430
521.438959
497.362512
498.844898
500.534211
501.817459
502.916492
504.449152
505.794536
506.666945
507.440430
508.817871
510.102013
510.944206
511.695082
513.058606
514.331987
515.152674
515.826663
516.992406
518.022945
518.603648
519.039503
519.933679
520.613177
495.178696
497.090947
499.066401
500.417142
501.456617
503.165166
504.580257
505.350379
505.927650
507.429334
508.713869
509.342884
509.811857
511.434892
512.893590
513.682036
514.217326
515.622003
516.814754
517.384908
517.717028
518.796562
519.598839
492.678059
495.374639
497.710101
499.015650
499.739710
501.844692
503.409521
503.999045
504.136199
506.047541
507.456164
507.819951
507.736248
509.897381
511.606112
512.257761
512.383104
514.248406
515.654584
516.111859
516.094814
517.585316
518.607377
493.302858
495.235147
497.246165
498.641246
499.727881
501.481578
502.935101
503.733207
504.326322
505.831490
507.107764
507.720465
508.174075
509.791388
511.246173
512.028171
512.562022
513.981400
515.193463
515.778948
516.124968
517.222898
518.038666
493.600819
495.127610
496.894150
498.271228
499.468586
501.095134
502.519882
503.449299
504.254855
505.639174
506.904336
507.707660
508.421573
509.778025
511.045091
511.846225
512.509001
513.711973
514.787685
515.398299
515.859204
516.797564
517.510432
492.639422
494.402174
496.236552
497.489356
498.492914
500.308573
501.853034
502.730159
503.398847
505.012612
506.439646
507.249318
507.858873
509.320217
510.587458
511.243724
511.695402
513.013540
514.119632
514.596088
514.856920
515.985251
516.837620
491.214117
493.596905
495.644626
496.723724
497.300275
499.551446
501.289084
502.019023
502.280228
504.370896
506.022002
506.722779
506.962024
508.786486
510.161655
510.606899
510.607781
512.297988
513.528057
513.799311
513.616253
515.184511
516.275500
492.346170
494.076643
495.866440
497.081903
498.073972
499.918170
501.517124
502.457848
503.185478
504.845032
506.314490
507.162896
507.784372
509.203358
510.405028
510.997861
511.389197
512.639738
513.681006
514.104491
514.326883
515.430436
516.270715
493.043649
494.491680
496.154504
497.442952
498.606625
500.298407
501.842299
502.907178
503.835486
505.304243
506.654247
507.550925
508.307404
509.557893
510.675496
511.348641
511.898047
512.959979
513.900809
514.404806
514.790570
515.680747
516.370048
492.526189
494.307890
496.138299
497.375173
498.383253
500.257303
501.907047
502.919785
503.705240
505.307769
506.701406
507.486704
508.059359
509.454561
510.645285
511.240810
511.633169
512.826564
513.828735
514.257907
514.498527
515.528709
516.311257
491.670315
494.140595
496.238791
497.333178
497.919118
500.210078
502.027293
502.883557
503.268457
505.241247
506.763307
507.361981
507.512642
509.284401
510.617929
511.047641
511.044477
512.600881
513.742538
514.015630
513.878957
515.290338
516.273450
493.679581
495.441635
497.244823
498.454036
499.428333
501.252800
502.853436
503.827171
504.575631
506.128893
507.470674
508.208601
508.734645
510.076896
511.213640
511.759773
512.109059
513.265771
514.239608
514.648040
514.868706
515.873066
516.637141
495.375012
496.772749
498.372328
499.605857
500.706037
502.286291
503.724871
504.717653
505.582516
506.947021
508.189090
508.994466
509.663340
510.804335
511.809571
512.382495
512.845776
513.833055
514.717905
515.185542
515.536227
516.365336
517.009193
495.901901
497.522634
499.189011
500.319523
501.230695
502.870129
504.293519
505.143974
505.810367
507.295571
508.594918
509.319690
509.829361
511.073365
512.096091
512.537123
512.800687
513.933201
514.888269
515.267822
515.452371
516.435949
517.186367
496.043306
498.205450
500.017898
500.953869
501.439433
503.353389
504.838431
505.479307
505.723147
507.556757
508.984921
509.556611
509.691029
511.264276
512.388019
512.635522
512.472872
513.986656
515.083742
515.299488
515.087586
516.445321
517.385513
498.735545
500.124082
501.525863
502.470991
503.238056
504.682489
505.946843
506.726379
507.354118
508.740821
509.961585
510.675565
511.186559
512.354263
513.308033
513.740506
514.005455
515.063207
515.946436
516.304673
516.467117
517.346647
518.004119
501.143665
501.950880
502.959300
503.862637
504.749707
505.893315
506.986601
507.879610
508.730853
509.847615
510.902486
511.724832
512.455997
513.387772
514.218895
514.807219
515.329258
516.114857
516.825690
517.287236
517.649790
518.211690
518.616804
502.395774
502.950234
503.754175
504.603218
505.500223
506.521486
507.537891
508.473077
509.397358
510.416251
511.399474
512.262230
513.067416
513.918335
514.701902
515.356090
515.968102
516.657775
517.294251
517.790936
518.210454
518.644955
518.933190
505.910864
506.526753
507.386218
508.262440
509.183930
510.288897
511.391525
512.393072
513.397740
514.582316
515.757804
516.802424
517.782514
518.840682
519.823448
520.645027
521.387112
522.190753
522.903760
523.440074
523.886683
524.386118
524.721882
504.186675
505.154585
506.243275
507.114364
507.931054
509.218972
510.423827
511.335260
512.183442
513.542147
514.835303
515.823348
516.679568
517.884678
518.957367
519.711569
520.328868
521.266704
522.052905
522.501414
522.815267
523.513437
524.013557
500.604437
502.601474
504.212307
504.967459
505.292060
507.203309
508.688615
509.330286
509.581753
511.560165
513.165675
513.959301
514.323327
516.056508
517.382674
517.935642
518.081149
519.513998
520.514764
520.702794
520.478831
521.831571
522.747968
495.610764
499.723138
502.040754
502.499102
501.385561
504.879035
506.830139
507.012247
505.663939
509.245164
511.334075
511.750429
510.758958
513.869884
515.623199
515.833569
514.716688
517.460130
518.841317
518.596254
516.885343
519.842146
521.370485
496.802590
499.080342
500.990541
501.931526
502.369349
504.440311
506.023492
506.649541
506.841539
508.839258
510.426198
511.112668
511.382683
513.209761
514.646080
515.226865
515.381046
516.941717
518.061399
518.290473
518.092815
519.579942
520.610820
496.345753
498.107345
499.910549
501.111498
502.045945
503.747974
505.195687
506.015011
506.636665
508.129039
509.416942
510.086283
510.594946
512.140990
513.525656
514.283155
514.800467
516.109778
517.196017
517.669400
517.928633
519.010331
519.824886
493.540387
496.128989
498.345197
499.541591
500.182352
502.308236
503.930434
504.611551
504.847618
506.644395
507.938802
508.200984
508.014964
510.214220
511.942506
512.588176
512.686261
514.522784
515.878079
516.265067
516.176283
517.697434
518.744301
489.033876
493.890771
496.804546
497.733945
497.041785
500.592390
502.622110
502.933210
501.795114
504.927351
506.498905
506.079671
503.802235
508.067120
510.433485
510.702029
509.242864
512.693520
514.534576
514.564170
513.065600
516.070605
517.641188
491.664849
494.272813
496.521772
497.757675
498.442355
500.618207
502.286573
503.002863
503.259197
505.058394
506.340784
506.581553
506.376297
508.572884
510.300210
510.938840
511.032058
512.881359
514.251847
514.647610
514.566845
516.106923
517.169015
492.578301
494.384184
496.258102
497.538626
498.558962
500.371670
501.920847
502.816781
503.483668
504.976829
506.232837
506.845744
507.301080
508.854256
510.243282
510.978514
511.472243
512.821396
513.947209
514.434330
514.700968
515.834858
516.690570
491.102479
493.466430
495.500081
496.559723
497.108897
499.383390
501.143624
501.899104
502.174471
504.160236
505.683606
506.249799
506.382921
508.275874
509.741720
510.263830
510.325220
512.003561
513.210426
513.444521
513.215843
514.834989
515.959750
487.897308
492.182254
494.714108
495.334838
494.306096
498.166271
500.390092
500.755236
499.552439
503.091639
505.092740
505.305358
503.982370
507.339359
509.177269
509.267731
507.869319
510.926599
512.468725
512.197562
510.319652
513.592437
515.299525
490.756009
493.097524
495.100728
496.135149
496.676964
498.971967
500.769247
501.568172
501.893149
503.944712
505.545775
506.190274
506.366046
508.215062
509.609031
510.068353
510.073997
511.682738
512.824621
513.009898
512.746723
514.337045
515.445361
491.910919
493.660084
495.461860
496.680974
497.676640
499.535007
501.159308
502.134352
502.888893
504.526415
505.962942
506.780574
507.376661
508.788450
509.993477
510.600747
510.999784
512.191341
513.175326
513.567268
513.774077
514.843058
515.660118
490.725235
493.214868
495.333972
496.455578
497.072235
499.337237
501.119106
501.924171
502.256267
504.313175
505.920993
506.595385
506.816132
508.583303
509.922819
510.379112
510.410871
511.951263
513.078062
513.345493
513.215218
514.626796
515.614160
487.856612
492.500627
495.235385
496.003007
495.155862
498.881197
501.052581
501.417754
500.213137
503.780654
505.809429
506.105618
504.953735
508.064091
509.767565
509.845340
508.544379
511.393578
512.881943
512.784777
511.337645
514.084360
515.532544
491.837484
494.312671
496.412325
497.514398
498.102205
500.312051
502.035304
502.791958
503.082754
505.096947
506.663738
507.301039
507.484313
509.207576
510.502274
510.918212
510.916333
512.431240
513.544216
513.808357
513.671142
515.051245
516.012716
494.156590
495.868594
497.627095
498.815292
499.767129
501.491811
502.981569
503.857062
504.533248
506.084435
507.440052
508.189744
508.717932
510.038217
511.149161
511.674332
512.006590
513.147712
514.110819
514.516131
514.733051
515.711115
516.454698
494.180735
496.436849
498.356351
499.366648
499.905034
501.911929
503.459813
504.106866
504.331206
506.249741
507.734024
508.296728
508.395975
510.092605
511.333070
511.666978
511.574315
513.103559
514.225275
514.485806
514.335677
515.678044
516.612373
492.576289
496.666304
499.020348
499.620661
498.763060
502.014580
503.841793
504.019190
502.729251
506.083501
507.943846
508.093253
506.735753
509.845874
511.456267
511.380943
509.858426
512.784068
514.288159
514.186775
512.726977
515.369030
516.743783
497.103701
499.089967
500.720113
501.544560
501.950243
503.750200
505.137010
505.729752
505.934963
507.735436
509.123713
509.675559
509.785367
511.393117
512.559298
512.894392
512.817895
514.262120
515.307089
515.555537
515.396778
516.620992
517.450534
500.279017
501.231805
502.309076
503.182220
503.992354
505.207500
506.328984
507.166769
507.925860
509.132153
510.235365
511.017099
511.669963
512.710866
513.617973
514.198503
514.664755
515.539784
516.299924
516.738410
517.039445
517.674324
518.127086
501.751208
502.343610
503.168369
504.009316
504.887770
505.922713
506.944097
507.861995
508.764947
509.806242
510.806116
511.662085
512.456689
513.344142
514.162023
514.827456
515.438592
516.155639
516.810489
517.305218
517.714159
518.165483
518.466827
505.408453
506.081538
506.963352
507.816871
508.696408
509.827054
510.937624
511.908455
512.863164
514.067033
515.242769
516.250623
517.178833
518.249647
519.234175
520.029292
520.734729
521.563582
522.289655
522.807286
523.222479
523.764296
524.131426
503.262656
504.536392
505.733882
506.523068
507.127023
508.611918
509.887609
510.699854
511.318093
512.876211
514.239879
515.136193
515.786795
517.157678
518.290796
518.965286
519.400863
520.506253
521.353724
521.713036
521.822626
522.742540
523.362701
497.478093
501.340875
503.441180
503.814146
502.682077
506.035823
507.901229
508.112137
506.828270
510.313309
512.329503
512.763026
511.811127
514.820965
516.491658
516.705312
515.620652
518.263418
519.570873
519.337272
517.657857
520.499987
521.930918
480.985561
496.829844
500.822652
499.829852
488.088690
502.198041
505.607021
504.217793
491.725550
506.426162
510.085369
509.198591
498.724380
511.279703
514.352479
513.320108
503.263035
514.918227
517.485072
515.699656
503.339690
517.000675
520.288134
493.572993
497.772326
500.196167
500.741597
499.695626
503.241811
505.228545
505.420379
504.056200
507.584959
509.585537
509.879132
508.784906
511.924993
513.725155
513.948771
512.836902
515.633837
517.071746
516.860585
515.176363
518.183476
519.751502
494.823728
497.240598
499.283372
500.335287
500.866863
502.970596
504.587291
505.255882
505.472695
507.343321
508.742119
509.170116
509.170951
511.160379
512.724288
513.319119
513.429186
515.116279
516.344372
516.642603
516.493761
518.005899
519.053320
489.926193
494.708027
497.528409
498.372579
497.618215
501.151853
503.188330
503.518017
502.395661
505.517379
507.081113
506.668295
504.392297
508.605135
510.916377
511.148610
509.661835
513.058979
514.845305
514.827754
513.294476
516.294197
517.866098
472.315215
490.641996
495.536594
495.157535
484.482275
498.041758
501.505206
500.495876
489.597013
502.445556
505.176908
502.505368
485.480126
504.409068
508.902961
507.670973
494.884912
509.647106
513.077794
511.673832
499.838437
513.238035
516.523393
488.050111
492.850996
495.702445
496.582933
495.869887
499.457436
501.545447
501.915430
500.817335
503.941493
505.491727
505.054672
502.756673
506.972384
509.286691
509.511182
508.014630
511.423433
513.220100
513.202947
511.669559
514.688997
516.277809
491.049451
493.511340
495.620838
496.741143
497.343844
499.576634
501.312100
502.072297
502.348073
504.213563
505.571816
505.927591
505.851140
507.876303
509.459460
510.025148
510.084924
511.827095
513.091320
513.381334
513.209129
514.790611
515.890047
487.841376
492.136852
494.677198
495.303146
494.275015
498.125713
500.341707
500.702920
499.482546
502.949744
504.852480
504.957429
503.553379
506.936763
508.822003
508.945140
507.565562
510.639632
512.193772
511.929055
510.055680
513.335944
515.048741
473.145555
489.231840
493.434560
492.488879
480.177703
495.320975
499.144312
498.032794
486.054866
500.357720
503.834441
502.520803
490.466762
504.520246
507.864016
506.541312
494.938008
508.154566
511.041315
509.062576
495.475101
510.496252
514.138679
487.438502
491.718873
494.240675
494.851765
493.820396
497.690049
499.934291
500.326703
499.148378
502.692697
504.694016
504.905020
503.571310
506.904449
508.713629
508.779102
507.353155
510.355873
511.844890
511.535014
509.631272
512.879400
514.572584
490.278794
492.692320
494.751253
495.828038
496.407164
498.687949
500.479315
501.283495
501.613457
503.668397
505.271947
505.928706
506.121759
507.922343
509.280986
509.731139
509.739093
511.292519
512.402725
512.607346
512.395333
513.891725
514.939421
487.029385
491.671010
494.408262
495.182402
494.344131
498.079225
500.256913
500.622457
499.419134
503.010039
505.064784
505.382751
504.248018
507.370407
509.083634
509.169257
507.872484
510.719660
512.197363
512.081874
510.620770
513.385196
514.850204
471.467122
489.155083
493.834687
493.239338
481.880999
496.141381
499.758117
498.567548
486.404449
500.934644
504.543863
503.533712
492.663106
505.505750
508.568800
507.331420
496.574340
508.865396
511.660702
510.232978
499.307390
511.578745
514.588567
488.093782
492.725130
495.450405
496.214579
495.355938
499.031197
501.144507
501.458075
500.213502
503.765964
505.786970
506.076385
504.913006
507.998762
509.674844
509.728145
508.405440
511.234303
512.706930
512.600055
511.143021
513.868461
515.300789
492.432080
494.816363
496.850746
497.928249
498.504894
500.617521
502.249408
502.941978
503.193035
505.169061
506.707237
507.315676
507.462966
509.182415
510.460499
510.844683
510.802293
512.320359
513.432609
513.692677
513.547987
514.903496
515.847157
490.750768
494.944957
497.420108
498.110736
497.323264
500.666043
502.564998
502.775387
501.504927
504.913928
506.821736
506.990824
505.647456
508.809776
510.475511
510.439304
508.944680
511.888728
513.408335
513.317714
511.873376
514.538298
515.933547
477.825976
493.605972
497.683493
497.027398
486.608688
499.430413
502.553579
501.205865
489.266631
503.262674
506.618737
505.327774
493.584397
507.107574
510.201133
508.744240
497.090376
510.168588
513.107058
511.732372
500.957621
512.966909
515.869844
493.807447
497.669119
499.819688
500.328551
499.432683
502.538968
504.264304
504.438879
503.181370
506.441185
508.234506
508.403480
507.096998
510.145688
511.726532
511.707699
510.257968
513.093456
514.525094
514.436966
513.010312
515.529023
516.799522
499.200468
500.469107
501.672138
502.486454
503.113358
504.512722
505.701644
506.448790
506.998581
508.415262
509.606951
510.312637
510.769980
512.027078
513.033031
513.550793
513.829935
514.905141
515.746342
516.114877
516.236530
517.058379
517.610134
501.108420
501.765102
502.622971
503.453056
504.300890
505.365683
506.400592
507.297501
508.165845
509.245305
510.268500
511.111902
511.879631
512.812139
513.661101
514.320883
514.906511
515.659228
516.331954
516.810546
517.188658
517.671297
517.995743
505.312603
505.912887
506.751029
507.607314
508.510066
509.594164
510.674571
511.652220
512.627454
513.773146
514.902241
515.896884
516.826894
517.837692
518.777886
519.565130
520.286925
521.088253
521.811408
522.362342
522.821964
523.329699
523.669227
503.629943
504.574979
505.635623
506.484073
507.281601
508.546640
509.728358
510.617073
511.436896
512.754312
513.997226
514.931311
515.733458
516.887129
517.912061
518.625587
519.218021
520.155271
520.955759
521.422495
521.751382
522.457923
522.961434
500.119162
502.078637
503.648899
504.377101
504.682976
506.567554
508.028791
508.651432
508.878360
510.811599
512.360806
513.094400
513.397906
515.073042
516.342532
516.842886
516.953698
518.388976
519.410430
519.621705
519.415310
520.775675
521.694596
495.192827
499.251894
501.516123
501.942744
500.812028
504.276301
506.205855
506.376794
505.012178
508.546356
510.575173
510.927930
509.871318
512.917567
514.604016
514.748630
513.584347
516.330482
517.733644
517.512157
515.818785
518.780907
520.310279
496.394317
498.623447
500.477765
501.379341
501.794323
503.845658
505.420618
506.047162
506.230645
508.189970
509.722597
510.349812
510.556025
512.312272
513.673662
514.183733
514.286781
515.834362
516.960273
517.200452
517.012055
518.502780
519.534705
495.941993
497.655806
499.397717
500.549189
501.455199
503.149897
504.609063
505.448272
506.075982
507.538496
508.779045
509.397597
509.847540
511.315332
512.615245
513.296154
513.756187
515.033961
516.105279
516.571477
516.827764
517.910407
518.726650
493.160690
495.691814
497.833951
498.968194
499.574602
501.705263
503.360530
504.086576
504.349405
506.118257
507.367662
507.588944
507.353254
509.463205
511.093287
511.653763
511.686489
513.475502
514.796618
515.158200
515.053497
516.573516
517.623371
488.679346
493.467440
496.296531
497.154954
496.423454
499.986654
502.062724
502.436203
501.342285
504.442084
505.967434
505.515380
503.199389
507.365578
509.624992
509.803769
508.274692
511.667596
513.461314
513.452005
511.926884
514.929769
516.504344
491.289200
493.839158
496.012575
497.184319
497.833701
500.015946
501.720771
502.486240
502.773956
504.549850
505.792065
505.997328
505.748204
507.861342
509.495948
510.052827
510.078314
511.868736
513.188177
513.541436
513.432123
514.965334
516.028828
492.177198
493.935002
495.745376
496.972550
497.962503
499.772201
501.340800
502.265707
502.947893
504.420446
505.639025
506.212095
506.620377
508.107335
509.423784
510.091398
510.524861
511.818299
512.893263
513.336938
513.574063
514.698868
515.554703
490.685580
493.002598
494.979191
495.994639
496.518315
498.782178
500.548135
501.318621
501.599542
503.560600
505.044494
505.567957
505.654763
507.494855
508.905304
509.373856
509.384067
511.010669
512.167212
512.355859
512.095122
513.706784
514.833336
487.448112
491.685844
494.167767
494.754665
493.707394
497.553059
499.774460
500.147390
498.946681
502.456439
504.416767
504.587708
503.222600
506.536743
508.331336
508.379311
506.938339
509.948341
511.442132
511.125007
509.212893
512.481584
514.192586
490.206437
492.522204
494.498216
495.514932
496.046095
498.330008
500.121966
500.921859
501.243199
503.270757
504.839299
505.450717
505.592902
507.406241
508.763608
509.186967
509.156202
510.724902
511.825956
511.973472
511.682828
513.265800
514.374537
491.233142
492.982653
494.786486
496.009251
497.006173
498.858795
500.477515
501.450332
502.199772
503.820273
505.235321
506.032191
506.605375
507.986687
509.158664
509.734282
510.102311
511.260751
512.212453
512.576521
512.763035
513.821493
514.634703
489.921995
492.437154
494.586930
495.734406
496.366113
498.629631
500.406477
501.209976
501.539884
503.584979
505.180852
505.847538
506.057473
507.797228
509.105482
509.534139
509.540477
511.052775
512.153696
512.401179
512.256257
513.654631
514.634548
486.961117
491.648297
494.432021
495.240115
494.418245
498.143824
500.310713
500.676572
499.474372
503.033216
505.056780
505.356008
504.205080
507.290938
508.966632
509.022688
507.702850
510.527282
511.993265
511.880823
510.422904
513.153998
514.592151
490.924678
493.433928
495.576280
496.715402
497.326408
499.539385
501.260040
502.017400
502.310524
504.321456
505.888087
506.531391
506.718504
508.429337
509.708454
510.112441
510.097996
511.592244
512.683970
512.932101
512.782587
514.148353
515.100395
493.255728
494.988093
496.775507
497.991305
498.960975
500.688013
502.175268
503.050947
503.729283
505.280384
506.638491
507.395204
507.930002
509.249787
510.359782
510.886368
511.214785
512.336589
513.275884
513.661750
513.863756
514.827794
515.562557
493.293286
495.559535
497.496817
498.527574
499.080187
501.085287
502.628536
503.275464
503.502782
505.422057
506.909803
507.480964
507.590781
509.295893
510.548489
510.898883
510.813620
512.320654
513.412755
513.649810
513.482875
514.809945
515.734986
491.693217
495.786930
498.151418
498.767660
497.922744
501.167612
502.987898
503.165440
501.880121
505.235095
507.099419
507.258868
505.915419
509.038983
510.669607
510.621899
509.117357
512.016605
513.486729
513.360287
511.883958
514.509645
515.874600
496.212020
498.199245
499.834190
500.667210
501.079260
502.874564
504.256768
504.850384
505.060228
506.864090
508.258326
508.820762
508.944661
510.567677
511.754105
512.113034
512.050057
513.476941
514.495644
514.722815
514.548937
515.759721
516.581240
499.374980
500.327262
501.405346
502.281034
503.092693
504.305258
505.425013
506.264870
507.029053
508.241144
509.352179
510.144686
510.810709
511.866135
512.790059
513.387374
513.861716
514.727256
515.470393
515.893126
516.181775
516.806489
517.253298
500.838989
501.430131
502.253644
503.094078
503.971844
505.005120
506.026326
506.947201
507.855832
508.904230
509.912920
510.779713
511.586777
512.487715
513.319849
513.997886
514.614462
515.325668
515.968579
516.451027
516.849557
517.292544
517.589045
505.232178
505.783913
506.588608
507.443033
508.354516
509.407493
510.463053
511.438679
512.416324
513.518825
514.606665
515.579289
516.492200
517.449871
518.341880
519.104552
519.823139
520.616447
521.353450
521.941265
522.436676
522.928703
523.249663
503.804763
504.585408
505.559761
506.431132
507.302330
508.468169
509.593098
510.513473
511.405466
512.609124
513.773708
514.708741
515.548511
516.584760
517.522924
518.222259
518.854706
519.741013
520.547888
521.098020
521.535667
522.154475
522.591206
501.132692
502.453781
503.768740
504.623284
505.320910
506.782814
508.070114
508.849605
509.484799
510.968392
512.308112
513.136442
513.754326
515.019387
516.077276
516.625885
517.009782
518.160133
519.131174
519.573641
519.809371
520.745890
521.434589
498.127941
500.182194
501.867874
502.665532
503.022313
504.963624
506.462511
507.066845
507.261432
509.201425
510.743362
511.413656
511.641405
513.296417
514.518105
514.885278
514.853466
516.448144
517.627358
517.925527
517.785982
519.203124
520.175968
497.547277
499.094793
500.662816
501.685581
502.500651
504.116160
505.514877
506.316082
506.934025
508.445072
509.782152
510.540998
511.095374
512.407647
513.520895
514.067014
514.443508
515.676422
516.730727
517.201932
517.464018
518.509900
519.295232
496.580343
497.943728
499.492823
500.670773
501.713440
503.234044
504.610690
505.539633
506.341684
507.648030
508.828258
509.572349
510.213923
511.411891
512.504800
513.163972
513.719054
514.828329
515.835845
516.405655
516.837009
517.735681
518.420113
494.472769
496.231137
498.028104
499.235193
500.194363
501.927644
503.433098
504.330774
505.002539
506.417683
507.594071
508.156174
508.555368
509.967872
511.203430
511.810881
512.214306
513.522805
514.645376
515.159366
515.452825
516.539669
517.354467
492.081013
494.565360
496.682499
497.812966
498.429674
500.592022
502.289812
503.068909
503.384043
505.154513
506.435865
506.764056
506.674755
508.562539
510.008950
510.466120
510.453037
512.195594
513.499426
513.865215
513.775168
515.283461
516.326342
492.610834
494.387836
496.216391
497.462020
498.464608
500.245847
501.796540
502.730462
503.426797
504.854379
506.032275
506.588943
506.984363
508.402947
509.646381
510.255931
510.654471
511.952961
513.058332
513.550865
513.831294
514.926334
515.753013
492.834090
494.241162
495.860755
497.120276
498.252661
499.876344
501.349378
502.353719
503.206016
504.537142
505.718088
506.445550
507.074063
508.289506
509.402960
510.066621
510.610283
511.700875
512.672057
513.190477
513.587710
514.515300
515.234587
491.866402
493.500171
495.196856
496.354424
497.309068
499.098347
500.655566
501.574761
502.269556
503.819343
505.155243
505.876459
506.394797
507.750001
508.905754
509.457206
509.810520
511.022916
512.023106
512.398891
512.584893
513.711793
514.577563
490.428395
492.650784
494.564244
495.570897
496.121121
498.328086
500.057388
500.818485
501.112378
503.114057
504.663696
505.273712
505.426560
507.168109
508.459178
508.824699
508.748147
510.337571
511.461732
511.623241
511.345489
512.934339
514.049891
491.298063
492.948269
494.666392
495.843840
496.818322
498.632413
500.217635
501.167624
501.899626
503.497928
504.891750
505.670562
506.224906
507.573475
508.703198
509.227337
509.549988
510.718119
511.672991
512.012348
512.169955
513.271144
514.121037
491.682976
493.131255
494.799002
496.098037
497.267278
498.941753
500.470521
501.533353
502.456241
503.885354
505.188780
506.046230
506.761310
507.948097
508.997189
509.608057
510.098183
511.093034
511.968046
512.415416
512.760424
513.632288
514.315791
490.859549
492.720086
494.632031
495.934429
496.982396
498.843362
500.476003
501.488086
502.276640
503.848168
505.216216
505.995850
506.561241
507.889105
509.007708
509.547413
509.893173
511.027373
511.977016
512.370587
512.588783
513.588156
514.352160
489.760322
492.380786
494.615585
495.815740
496.474862
498.745253
500.542089
501.405389
501.812794
503.751440
505.259780
505.882648
506.067918
507.759473
509.018957
509.404540
509.372890
510.870867
511.965384
512.216306
512.073959
513.440159
514.394601
491.789883
493.649901
495.560150
496.857769
497.888403
499.708808
501.297036
502.274444
503.034932
504.575211
505.915856
506.675966
507.223973
508.528420
509.624686
510.147572
510.476957
511.587734
512.516945
512.897747
513.101029
514.070845
514.811284
493.550701
494.997412
496.662010
497.957111
499.097606
500.675749
502.103843
503.097507
503.969942
505.331779
506.578344
507.402112
508.089626
509.225887
510.227946
510.809655
511.273229
512.215212
513.046638
513.475803
513.799745
514.598070
515.221555
494.125351
495.765080
497.468244
498.646630
499.596025
501.220129
502.625677
503.476346
504.153393
505.635883
506.939854
507.683946
508.219188
509.478376
510.529800
511.021446
511.322936
512.390210
513.269113
513.598452
513.752758
514.700958
515.428864
494.286186
496.449097
498.282184
499.262612
499.797561
501.673296
503.130248
503.772962
504.036274
505.861391
507.292509
507.886902
508.057113
509.652947
510.824951
511.160054
511.085950
512.496986
513.494630
513.654691
513.417335
514.731735
515.645749
496.955024
498.341511
499.751762
500.719719
501.509156
502.934084
504.182184
504.964534
505.606241
506.995991
508.226120
508.962297
509.504429
510.701428
511.700853
512.198618
512.513034
513.515272
514.329186
514.641045
514.775944
515.624156
516.262123
499.332791
500.136814
501.145308
502.054830
502.947547
504.083221
505.171034
506.069251
506.932856
508.060677
509.130461
509.974527
510.732521
511.692794
512.559475
513.187780
513.732973
514.493498
515.164268
515.592875
515.931646
516.472123
516.864153
500.566122
501.116604
501.916533
502.764171
503.660355
504.677771
505.693804
506.636177
507.573353
508.606937
509.607827
510.492198
511.322035
512.199277
513.011657
513.693043
514.317998
514.994260
515.604968
516.076883
516.476271
516.894135
517.172473
504.959041
505.538921
506.357139
507.201667
508.093189
509.152709
510.204213
511.153432
512.095314
513.192698
514.264820
515.198325
516.061650
516.996221
517.855466
518.568050
519.246463
520.067685
520.842300
521.449166
521.950048
522.468863
522.807492
503.365810
504.262489
505.286590
506.124581
506.920013
508.147802
509.292453
510.155750
510.950078
512.211212
513.390733
514.262191
514.995673
516.057020
516.973625
517.571291
518.081873
519.077329
519.974014
520.534367
520.932113
521.636342
522.126147
500.070097
501.889980
503.380719
504.107475
504.451831
506.252288
507.653955
508.262764
508.496792
510.344835
511.815876
512.489708
512.731943
514.277999
515.380561
515.661712
515.552304
517.180572
518.406370
518.795861
518.740405
520.038239
520.905808
495.491866
499.204658
501.324149
501.771220
500.798976
504.052948
505.888112
506.071226
504.806983
508.178532
510.113196
510.425362
509.350881
512.205021
513.653515
513.426628
511.677349
514.964968
516.717818
516.776077
515.420818
518.143616
519.559212
496.441520
498.512454
500.264683
501.146862
501.591042
503.560733
505.088538
505.721122
505.937054
507.840753
509.337252
509.956697
510.135567
511.730058
512.873459
513.123249
512.976120
514.688740
515.996533
516.399540
516.352243
517.772162
518.748180
495.897328
497.509218
499.158262
500.257719
501.140444
502.804959
504.254592
505.113031
505.773030
507.238968
508.514928
509.217645
509.720661
510.979213
512.029079
512.500776
512.821983
514.093744
515.210217
515.738645
516.046509
517.106282
517.897110
493.214105
495.587783
497.597769
498.645887
499.200094
501.324746
502.999270
503.775655
504.114078
505.910106
507.279631
507.783321
507.887206
509.528851
510.750742
511.079010
511.008538
512.690080
513.968827
514.339342
514.262828
515.747016
516.770830
488.983918
493.447186
496.081788
496.823943
496.006946
499.591214
501.706413
502.164877
501.233313
504.315769
506.025180
506.136758
504.907898
507.875877
509.468208
509.381883
507.831582
510.992490
512.683216
512.667067
511.205050
514.114492
515.645862
491.367645
493.758953
495.799117
496.884145
497.479516
499.648486
501.364199
502.173525
502.535823
504.348841
505.727104
506.233398
506.340805
507.994260
509.230044
509.566949
509.493737
511.154644
512.399740
512.731622
512.629130
514.121489
515.159672
492.178782
493.833279
495.550928
496.729978
497.698884
499.458704
500.994940
501.919360
502.625116
504.128012
505.422183
506.126434
506.632022
507.919907
509.004179
509.499492
509.821007
511.043469
512.079989
512.510253
512.744377
513.845361
514.684197
490.787537
492.947345
494.829140
495.846313
496.426323
498.558613
500.227725
500.956967
501.230713
503.203555
504.732511
505.344338
505.509164
507.167019
508.378458
508.679705
508.557808
510.169977
511.330357
511.531207
511.286856
512.866474
513.971351
487.783394
491.682409
494.040003
494.699476
493.911476
497.426880
499.473032
499.776686
498.553125
502.059357
504.053873
504.340354
503.198404
506.182948
507.740580
507.595460
505.946679
509.042212
510.586616
510.313000
508.467225
511.662475
513.338088
490.128378
492.325280
494.251578
495.305861
495.915927
498.078365
499.777922
500.538644
500.845156
502.849176
504.412038
505.057340
505.245363
506.908937
508.115540
508.407708
508.268196
509.844709
510.965749
511.134145
510.863935
512.418200
513.507242
490.797443
492.559064
494.386287
495.644923
496.672293
498.496587
500.097623
501.089475
501.865179
503.421910
504.777793
505.547924
506.100312
507.397341
508.472601
508.958369
509.256215
510.398121
511.349459
511.717323
511.906413
512.949231
513.750685
489.119499
491.785579
494.043103
495.254688
495.923901
498.203329
500.025741
500.948741
501.436542
503.294614
504.742812
505.339460
505.513103
507.176111
508.402066
508.750188
508.685352
510.188468
511.287862
511.536317
511.395322
512.771991
513.738443
485.720836
490.798036
493.780631
494.683468
493.916552
497.677784
499.939054
500.560775
499.857276
502.900347
504.655006
504.859154
503.693621
506.677207
508.264864
508.231547
506.802835
509.656098
511.128888
511.021181
509.587598
512.270789
513.688012
489.972112
492.644308
494.907662
496.122136
496.782486
499.027521
500.815757
501.718559
502.191111
504.018477
505.438940
506.020217
506.182992
507.824646
509.032756
509.372457
509.297057
510.767328
511.832847
512.057472
511.895089
513.239160
514.181627
492.493516
494.277222
496.124660
497.403064
498.428592
500.161347
501.680215
502.639601
503.403018
504.879667
506.169331
506.915970
507.461871
508.704594
509.739879
510.222430
510.519890
511.575569
512.445207
512.769210
512.926116
513.886095
514.625466
492.646881
494.907046
496.876949
497.994756
498.667266
500.603104
502.137906
502.878645
503.245440
505.051373
506.481699
507.116852
507.356428
508.885528
510.015119
510.343854
510.288416
511.649790
512.605250
512.722423
512.451503
513.817872
514.774673
491.140956
495.167164
497.551346
498.313171
497.782652
500.758313
502.514167
502.843497
501.923779
504.950433
506.717755
507.042565
506.139099
508.789277
510.207304
510.177269
508.873938
511.445040
512.696792
512.383205
510.672884
513.459090
514.898334
495.570153
497.531495
499.176641
500.079516
500.599994
502.317672
503.681493
504.355622
504.697545
506.406103
507.765678
508.409239
508.675311
510.134619
511.210212
511.558707
511.534130
512.818551
513.701380
513.808722
513.530862
514.782169
515.636396
498.667206
499.609418
500.688547
501.586622
502.428898
503.627980
504.751563
505.629774
506.440988
507.638652
508.745908
509.569844
510.272850
511.278895
512.155142
512.733853
513.196846
513.997803
514.667686
515.024152
515.264203
515.888367
516.342628
500.100102
500.684947
501.504903
502.350293
503.237097
504.271072
505.301638
506.245997
507.179429
508.233175
509.247415
510.129197
510.947355
511.829572
512.637248
513.297248
513.893764
514.565227
515.161473
515.600981
515.968743
516.401814
516.697184
504.629171
505.268892
506.120481
506.957530
507.819715
508.905184
509.961482
510.877253
511.766503
512.875376
513.939934
514.829100
515.630279
516.559553
517.397427
518.058298
518.682743
519.545129
520.358097
520.971084
521.458513
522.019084
522.385267
502.653012
503.833652
504.970880
505.749654
506.361362
507.770893
508.975814
509.739788
510.311820
511.754747
512.993500
513.768147
514.290437
515.489581
516.427869
516.890454
517.155640
518.382913
519.400933
519.923980
520.164238
521.067880
521.661492
497.380640
500.881030
502.827523
503.222957
502.249216
505.367193
507.106443
507.299598
506.080341
509.344619
511.197071
511.516306
510.473542
513.221914
514.584944
514.357907
512.644532
515.859957
517.577004
517.683959
516.387075
518.997539
520.311952
482.522095
496.733466
500.366508
499.503348
488.832963
501.783346
504.932562
503.617784
491.836624
505.697155
509.111408
508.162010
497.902911
509.853201
512.447041
510.489592
497.225782
512.002689
515.458891
514.321678
503.655620
515.792322
518.745481
493.659846
497.461296
499.688616
500.222267
499.316910
502.632112
504.515891
504.727115
503.474127
506.832606
508.739566
509.007203
507.883848
510.700978
512.103944
511.815689
510.022865
513.341218
515.146523
515.246478
513.926365
516.686661
518.130097
494.641167
496.855648
498.730273
499.692158
500.189283
502.232472
503.830937
504.535732
504.815622
506.667862
508.107796
508.677572
508.809526
510.371904
511.481373
511.702962
511.548903
513.235584
514.538401
514.941101
514.892811
516.348607
517.348779
490.030457
494.427460
496.987966
497.668822
496.802358
500.341829
502.420076
502.852681
501.911889
505.015047
506.769762
506.942125
505.746672
508.629113
510.111584
509.937243
508.330979
511.467139
513.155632
513.150222
511.697899
514.597167
516.117720
473.718332
490.608584
495.045134
494.422320
483.436111
497.187070
500.749034
499.953671
489.810791
502.144885
505.176889
504.028550
493.456277
505.712863
508.479323
506.798486
494.583457
508.316077
511.484782
510.091905
498.699630
511.596149
514.767630
488.210776
492.622062
495.207612
495.920046
495.089750
498.669460
500.785382
501.248398
500.330728
503.453988
505.222006
505.401881
504.214770
507.115303
508.618112
508.458603
506.852557
509.960781
511.603986
511.546348
510.055870
512.966313
514.504583
490.973582
493.224823
495.158103
496.188656
496.760631
498.892614
500.570595
501.334138
501.654002
503.553409
505.022380
505.602375
505.742576
507.351434
508.511944
508.775809
508.638168
510.248980
511.437624
511.697886
511.521741
513.053440
514.121887
488.063500
491.953473
494.298324
494.948460
494.148933
497.631593
499.648221
499.936199
498.701518
502.174596
504.137784
504.402819
503.239868
506.180653
507.691483
507.507872
505.837541
508.938539
510.505800
510.263992
508.445427
511.636331
513.303754
474.793916
489.250315
493.118637
492.433542
481.798087
495.131030
498.493528
497.245556
485.225540
499.507365
503.037725
502.037103
491.410630
503.834517
506.630269
504.893127
492.392514
506.285127
509.322401
507.454501
494.257767
508.868804
512.414067
487.340488
491.284697
493.690842
494.389487
493.625125
497.138934
499.183250
499.498413
498.290405
501.781281
503.763202
504.048333
502.902742
505.856947
507.376892
507.198175
505.521486
508.590603
510.120582
509.848258
508.005985
511.170555
512.821677
489.401329
491.831980
493.925266
495.061740
495.699569
497.903551
499.645208
500.474507
500.863339
502.779452
504.272273
504.884811
505.054456
506.693706
507.879668
508.169559
508.042694
509.568803
510.671375
510.874852
510.665840
512.128201
513.154370
485.343335
490.379577
493.325659
494.208540
493.429755
497.169945
499.408967
500.012207
499.297134
502.336533
504.091677
504.295531
503.124511
506.091809
507.654248
507.589454
506.133732
508.986094
510.457331
510.336994
508.892906
511.600428
513.039665
467.872976
487.385502
492.543822
492.123451
480.877487
495.154278
498.932345
498.416979
489.164428
500.744673
503.647437
502.482894
491.781765
504.259691
507.140535
505.708836
494.490791
507.089560
509.920712
508.512897
497.784749
509.809126
512.765016
486.123119
491.168646
494.122150
495.010544
494.229773
497.939114
500.154182
500.752882
500.037867
503.047291
504.775280
504.968440
503.793485
506.739033
508.285656
508.218723
506.758259
509.567632
510.993632
510.841998
509.373557
512.043331
513.456411
490.929632
493.404748
495.531492
496.706181
497.380347
499.477345
501.150498
501.989059
502.422014
504.232216
505.648236
506.251341
506.446296
508.012447
509.157913
509.469554
509.382445
510.774212
511.759716
511.906846
511.674135
513.028003
513.981287
489.483511
493.624841
496.135072
496.986999
496.530049
499.610274
501.467784
501.874323
501.008999
504.059645
505.837839
506.162108
505.255933
507.906935
509.321121
509.274504
507.955004
510.526886
511.781010
511.460882
509.751472
512.567253
514.035539
476.969791
492.357555
496.432573
496.158314
487.518854
498.624942
501.507571
500.594733
490.752025
502.720879
505.750238
504.961126
495.888428
506.686951
509.197102
507.889485
497.682637
509.099239
511.516537
509.711244
497.766424
510.816833
513.941327
492.524010
496.298045
498.445444
499.086737
498.503906
501.338482
503.012511
503.366915
502.503906
505.438109
507.138168
507.488018
506.637653
509.196264
510.547664
510.539407
509.281950
511.753077
512.923317
512.608545
510.918493
513.590487
514.935173
497.759399
498.998940
500.189662
501.032078
501.716621
503.078613
504.276072
505.099552
505.751119
507.127815
508.308018
509.071582
509.613937
510.767514
511.690726
512.184021
512.459261
513.413166
514.126950
514.380573
514.410189
515.238301
515.803872
499.605366
500.244313
501.085024
501.912466
502.769853
503.834055
504.888616
505.830967
506.747283
507.836473
508.869047
509.737825
510.526787
511.427669
512.237899
512.870105
513.424428
514.109109
514.702718
515.108198
515.432283
515.897142
516.218410
504.564225
505.157748
505.997508
506.862833
507.764198
508.816000
509.847618
510.769625
511.675612
512.725200
513.741068
514.614061
515.414856
516.286281
517.085187
517.747922
518.398779
519.223038
520.022103
520.659945
521.185161
521.714736
522.055739
502.975089
503.889775
504.942309
505.809132
506.619985
507.838001
508.960043
509.796451
510.556197
511.767123
512.887186
513.695482
514.363334
515.356245
516.204185
516.741853
517.218514
518.222713
519.154887
519.757170
520.186214
520.900262
521.389898
499.688575
501.533145
503.062269
503.830346
504.199787
505.984435
507.358220
507.942148
508.146569
509.941234
511.349312
511.958018
512.131426
513.600977
514.620567
514.822705
514.665067
516.311992
517.590958
518.039528
518.026783
519.330229
520.192027
495.132671
498.872342
501.032320
501.525709
500.585173
503.814621
505.617582
505.780562
504.496886
507.817057
509.692962
509.946060
508.805241
511.576866
512.928611
512.603236
510.787098
514.098681
515.912984
516.038538
514.733022
517.454066
518.858215
496.135674
498.218627
499.990777
500.896939
501.354728
503.304806
504.807769
505.425078
505.627935
507.501966
508.964748
509.547970
509.674264
511.185508
512.225923
512.374375
512.158455
513.870120
515.212850
515.659816
515.644932
517.065865
518.034832
495.662237
497.263499
498.900787
499.991904
500.865261
502.512322
503.945791
504.795964
505.453534
506.917494
508.196297
508.900412
509.376083
510.548510
511.484861
511.850339
512.096560
513.337523
514.452357
514.991105
515.308596
516.369917
517.159128
493.056569
495.394615
497.360788
498.370539
498.895021
501.000884
502.664902
503.439535
503.786801
505.605996
507.015831
507.566308
507.677504
509.220075
510.307656
510.518092
510.362866
511.989273
513.235920
513.587812
513.501144
514.986183
516.012470
488.888945
493.297689
495.867511
496.553084
495.693199
499.255991
501.361413
501.820065
500.902294
504.020538
505.791440
505.980973
504.790239
507.642896
509.085053
508.874631
507.235916
510.329428
511.972418
511.922058
510.437948
513.348365
514.884229
491.280748
493.625017
495.605511
496.637578
497.191274
499.331607
501.029995
501.834642
502.206358
504.045684
505.470049
506.031280
506.155499
507.719678
508.831131
509.058970
508.904588
510.505245
511.708453
512.011914
511.891752
513.380128
514.418430
492.091744
493.709565
495.381763
496.523144
497.459341
499.181660
500.687704
501.597931
502.302443
503.808943
505.116883
505.838563
506.335642
507.556654
508.547892
508.956289
509.211428
510.390381
511.402752
511.821988
512.049988
513.142768
513.975408
490.710745
492.837293
494.685752
495.684416
496.245704
498.327877
499.950162
500.655040
500.917679
502.867661
504.378007
504.977129
505.117128
506.718845
507.857597
508.088955
507.914315
509.500808
510.657026
510.867227
510.631023
512.197407
513.288852
487.706477
491.571274
493.903376
494.559983
493.767235
497.218531
499.202350
499.472853
498.232347
501.694830
503.649831
503.907804
502.734789
505.668186
507.164263
506.959510
505.266047
508.347450
509.899338
509.647188
507.819979
510.996471
512.653686
489.997264
492.171059
494.079432
495.129491
495.726584
497.830733
499.466146
500.182262
500.458111
502.421385
503.948130
504.565580
504.723783
506.343360
507.497555
507.738577
507.559837
509.119296
510.239725
510.417162
510.154452
511.697707
512.775865
490.598022
492.344844
494.159337
495.411344
496.419522
498.188008
499.722429
500.659199
501.395143
502.921040
504.255047
505.008493
505.538792
506.797714
507.825438
508.263503
508.521420
509.636362
510.569023
510.922456
511.101726
512.141540
512.943056
488.859805
491.512844
493.759757
494.966678
495.618206
497.837676
499.587220
500.447029
500.890935
502.729968
504.172946
504.767969
504.930257
506.557359
507.735537
508.034441
507.924759
509.390030
510.451626
510.660072
510.489790
511.871988
512.850229
485.405665
490.465992
493.434611
494.332973
493.553430
497.251887
499.440978
500.001495
499.256848
502.292283
504.053674
504.267070
503.099100
506.046380
507.584864
507.500599
506.023046
508.831649
510.253895
510.087775
508.608378
511.305181
512.742589
489.591064
492.241740
494.479004
495.672500
496.310361
498.512374
500.256168
501.123649
501.573854
503.396774
504.821606
505.408231
505.565511
507.176261
508.340916
508.634135
508.512506
509.937056
510.951723
511.121975
510.920123
512.267537
513.222963
492.053998
493.805368
495.606292
496.839414
497.830843
499.546511
501.061432
502.023996
502.790628
504.264344
505.549920
506.292806
506.827831
508.042588
509.040182
509.482292
509.738618
510.751633
511.575547
511.854333
511.979384
512.934528
513.678862
492.165957
494.377712
496.276788
497.322872
497.948402
499.894521
501.467696
502.252132
502.649356
504.451540
505.867861
506.491371
506.716752
508.217316
509.311856
509.604803
509.513171
510.835633
511.750156
511.828082
511.528893
512.887875
513.846171
490.624713
494.590365
496.888515
497.562010
496.974165
499.982063
501.805015
502.205176
501.336191
504.356173
506.102890
506.412600
505.495169
508.115824
509.500520
509.438572
508.103621
510.639454
511.854247
511.505052
509.767848
512.547252
513.987237
494.994184
496.905734
498.477233
499.306529
499.784343
501.526683
502.948792
503.685965
504.072206
505.783002
507.128893
507.759213
508.011372
509.446823
510.494971
510.816261
510.764102
512.018275
512.869666
512.947280
512.647012
513.889773
514.742409
498.038486
498.945011
499.969653
500.814802
501.628489
502.841295
504.004670
504.928322
505.772815
506.979049
508.081248
508.896381
509.587739
510.575858
511.430584
511.986455
512.425359
513.200337
513.843597
514.175351
514.396475
515.010818
515.461558
499.442319
499.999460
500.776404
501.580690
502.445707
503.487313
504.546106
505.524882
506.485358
507.550409
508.564625
509.440958
510.249676
511.117398
511.906920
512.546611
513.121065
513.768819
514.340939
514.758247
515.108690
515.531371
515.822217
504.421901
505.002539
505.852778
506.752302
507.686303
508.721649
509.735507
510.657697
511.565453
512.570890
513.544222
514.395408
515.184373
516.017288
516.789032
517.450301
518.112231
518.915705
519.706478
520.360052
520.905818
521.416288
521.739023
502.997498
503.819519
504.858079
505.797428
506.708838
507.847807
508.921532
509.790010
510.617542
511.714891
512.754174
513.560165
514.268587
515.167904
515.965683
516.536610
517.093178
518.009089
518.901046
519.547028
520.055152
520.686336
521.115890
500.329572
501.715440
503.125662
504.090100
504.867849
506.273007
507.487462
508.222412
508.813699
510.171163
511.367988
512.058867
512.537047
513.645734
514.526793
514.891434
515.148843
516.373618
517.487812
518.080129
518.427628
519.353524
520.013427
497.349401
499.487546
501.284346
502.222594
502.710567
504.541426
505.943744
506.519278
506.712594
508.505701
509.901071
510.443112
510.535797
512.018664
513.027023
513.147684
512.907681
514.633718
516.001095
516.488832
516.507754
517.869975
518.788612
496.903599
498.486930
500.109511
501.204631
502.074972
503.626361
504.959314
505.735317
506.341912
507.775261
509.031789
509.717397
510.169740
511.307010
512.197407
512.512238
512.720436
513.988182
515.148980
515.738939
516.091405
517.118490
517.873634
496.111312
497.446295
498.967478
500.130888
501.159410
502.639357
503.980043
504.895033
505.697079
506.997751
508.189131
508.955784
509.563682
510.568511
511.410200
511.839898
512.235749
513.292905
514.308114
514.906541
515.361697
516.259898
516.937642
494.206456
495.860129
497.543810
498.659138
499.549699
501.249450
502.737937
503.634747
504.326730
505.797905
507.081941
507.797926
508.282967
509.430081
510.340590
510.690598
510.921975
512.114757
513.167878
513.636413
513.899551
514.996683
515.822331
491.997815
494.302724
496.245018
497.235094
497.744320
499.877941
501.565754
502.348259
502.691792
504.552108
506.002176
506.596670
506.749618
508.246622
509.290414
509.468738
509.282742
510.872599
512.065729
512.343350
512.182204
513.717070
514.783058
492.488821
494.134697
495.815558
496.939267
497.849284
499.576779
501.096713
502.024364
502.742920
504.233304
505.531182
506.259094
506.760269
507.933451
508.872836
509.244772
509.480574
510.651699
511.666445
512.093431
512.328654
513.424613
514.257656
492.682630
493.995589
495.509976
496.693361
497.765431
499.306035
500.713720
501.693305
502.550312
503.887007
505.101969
505.886548
506.521735
507.583221
508.489459
508.970200
509.380167
510.386305
511.313234
511.814895
512.204240
513.112263
513.815970
491.752846
493.291453
494.910837
496.050159
496.999227
498.655455
500.098496
500.976663
501.670198
503.152698
504.438177
505.137855
505.616176
506.850315
507.850401
508.254646
508.498384
509.671349
510.679428
511.096790
511.323087
512.403008
513.226173
490.359228
492.458342
494.307167
495.349734
495.970745
497.969179
499.532586
500.242911
500.553758
502.413104
503.852655
504.403008
504.504336
506.131961
507.289373
507.524500
507.345844
508.930412
510.096668
510.342285
510.157438
511.657993
512.706420
491.069530
492.648159
494.324354
495.516967
496.500411
498.162305
499.594680
500.460065
501.150069
502.645312
503.952519
504.675589
505.176404
506.432673
507.452178
507.868548
508.108856
509.255572
510.225730
510.605196
510.800915
511.861253
512.675219
491.287846
492.696267
494.337611
495.637758
496.785222
498.329309
499.706510
500.653074
501.497871
502.863398
504.124481
504.955504
505.634436
506.742349
507.692206
508.204829
508.614397
509.560937
510.403366
510.823453
511.148753
512.017727
512.703506
490.345932
492.170531
494.063098
495.376879
496.415608
498.126377
499.583706
500.449824
501.138460
502.683307
504.055629
504.849788
505.410211
506.656449
507.669611
508.105476
508.358825
509.420212
510.289294
510.582603
510.715712
511.754898
512.563005
489.155143
491.722923
493.931760
495.157188
495.848273
497.930191
499.535183
500.243298
500.539297
502.489983
504.037689
504.708247
504.923883
506.516317
507.658612
507.932446
507.795332
509.208318
510.190453
510.281607
509.978568
511.442865
512.479085
491.039937
492.846180
494.702837
495.972844
496.979274
498.688476
500.164616
501.055059
501.759320
503.301501
504.664838
505.452810
506.007074
507.239538
508.239326
508.664564
508.899102
509.920010
510.740239
510.988779
511.084109
512.091485
512.880772
492.685187
494.054439
495.614532
496.811227
497.878958
499.425258
500.849497
501.854638
502.738161
504.091623
505.330132
506.152799
506.826724
507.903333
508.826132
509.326450
509.709055
510.566635
511.303267
511.632389
511.883191
512.683334
513.326669
493.204378
494.717521
496.248478
497.247955
498.068843
499.747828
501.265484
502.235464
503.001284
504.454783
505.715137
506.436623
506.952166
508.146921
509.123060
509.543755
509.776204
510.765233
511.559009
511.803058
511.894103
512.836400
513.573999
493.337672
495.321624
496.931813
497.670751
498.008165
500.032187
501.690631
502.533892
502.962991
504.719965
506.077270
506.640610
506.800229
508.318527
509.413874
509.685647
509.553793
510.891198
511.809856
511.889380
511.585360
512.901133
513.825148
495.845794
497.103415
498.335244
499.118465
499.786122
501.296998
502.700404
503.643272
504.402563
505.773702
506.958301
507.665999
508.187004
509.329255
510.269489
510.714035
510.976882
511.918305
512.667190
512.915346
513.000829
513.838692
514.478074
498.089052
498.811012
499.697474
500.486120
501.309940
502.484458
503.666802
504.669215
505.608216
506.745542
507.797826
508.622891
509.359739
510.283067
511.106512
511.691119
512.191016
512.901056
513.518999
513.897781
514.198458
514.722096
515.109053
499.253634
499.744996
500.453977
501.213875
502.062694
503.098867
504.176642
505.192213
506.185358
507.238165
508.235614
509.108218
509.920135
510.769104
511.546557
512.189673
512.773198
513.404211
513.968303
514.397003
514.762867
515.161665
515.432090
504.048793
504.693391
505.600668
506.527754
507.468178
508.519676
509.534207
510.435005
511.310957
512.308998
513.264411
514.078635
514.827996
515.658652
516.423830
517.058927
517.692355
518.515889
519.324808
519.976689
520.512181
521.039166
521.375207
502.357714
503.375201
504.543142
505.512617
506.394226
507.594830
508.685890
509.503718
510.242977
511.385219
512.427701
513.165286
513.773819
514.726723
515.540125
516.044808
516.498166
517.511167
518.465767
519.096621
519.548980
520.250752
520.727144
498.803858
500.906474
502.659872
503.622590
504.160740
505.852188
507.153892
507.731751
507.960955
509.630858
510.921046
511.434602
511.528753
512.967669
513.953233
514.107476
513.901778
515.587184
516.917147
517.428850
517.483235
518.735344
519.560298
493.795913
498.119071
500.634664
501.433564
500.892857
503.806633
505.467550
505.653534
504.531353
507.587850
509.295130
509.430022
508.171821
510.947813
512.269788
511.871489
509.935881
513.355995
515.255389
515.488447
514.359297
516.920196
518.250646
495.331849
497.653436
499.623393
500.698896
501.306549
503.155068
504.582645
505.193262
505.425923
507.193650
508.563571
509.076373
509.140502
510.620802
511.619535
511.711002
511.437410
513.176928
514.556817
515.050117
515.089298
516.462109
517.400190
495.233192
496.884066
498.571947
499.705973
500.605060
502.221219
503.618298
504.444137
505.085061
506.526248
507.787192
508.481900
508.944359
510.065767
510.943251
511.253244
511.454982
512.683076
513.788438
514.311105
514.612421
515.682301
516.480041
492.902897
495.163132
497.068959
498.028202
498.499799
500.602945
502.247181
502.977040
503.268752
505.138475
506.603529
507.218550
507.393396
508.834933
509.827124
509.966861
509.757414
511.353710
512.554648
512.821652
512.627820
514.202023
515.287778
489.001312
493.178917
495.605321
496.174692
495.171980
498.788797
500.887635
501.269992
500.196906
503.483619
505.375369
505.705842
504.736780
507.347499
508.642162
508.343436
506.631729
509.702939
511.281649
511.070829
509.278754
512.476623
514.141414
491.245816
493.478014
495.358829
496.309476
496.789025
498.912665
500.585560
501.347825
501.669599
503.558040
505.036828
505.664765
505.858168
507.332798
508.361695
508.531225
508.333309
509.910678
511.076557
511.306098
511.087134
512.661673
513.754812
491.980031
493.541852
495.162291
496.276468
497.195007
498.856669
500.316343
501.214695
501.924304
503.392307
504.668935
505.376835
505.864956
507.062878
508.026368
508.409543
508.647104
509.822333
510.840160
511.270570
511.507774
512.593169
513.417841
490.615474
492.689995
494.519889
495.567647
496.217650
498.145679
499.679216
500.418689
500.789344
502.558195
503.923468
504.423777
504.483256
506.117189
507.275724
507.509710
507.337708
508.944428
510.152589
510.465561
510.358390
511.812101
512.826889
487.704987
491.469326
493.795954
494.597983
494.149176
497.189703
499.005259
499.381076
498.534655
501.498275
503.177345
503.258291
501.882832
504.963581
506.528159
506.344367
504.662732
507.778361
509.414617
509.363345
507.914961
510.735494
512.229885
489.951535
492.066397
493.956503
495.064376
495.750430
497.663395
499.157453
499.856207
500.204631
501.989407
503.386128
503.917697
504.004745
505.665239
506.846906
507.096210
506.922581
508.499920
509.664827
509.933266
509.790865
511.229029
512.239187
490.627313
492.286605
494.044976
495.302725
496.317968
497.920687
499.272180
500.062916
500.705177
502.225199
503.580699
504.355762
504.898394
506.154322
507.171496
507.596978
507.843036
508.945868
509.861430
510.188487
510.343529
511.405944
512.227366
489.157486
491.582118
493.703218
494.925746
495.648321
497.574939
499.013255
499.551318
499.687717
501.738786
503.380815
504.115909
504.380623
505.955511
507.081156
507.344163
507.203748
508.623287
509.596632
509.635392
509.250223
510.827057
511.935407
486.166432
490.670230
493.412528
494.386560
493.965243
497.045135
498.765268
498.798117
497.268167
501.003358
503.169662
503.633641
502.717587
505.486181
506.921214
506.782274
505.262793
508.002495
509.279148
508.772608
506.651710
509.958123
511.674842
489.825738
492.217785
494.276634
495.421792
496.089386
498.035205
499.522243
500.105650
500.269383
502.325991
503.963361
504.692974
504.950578
506.509871
507.620085
507.869468
507.706385
509.080470
509.998578
509.984588
509.555610
511.101890
512.194294
491.977351
493.562497
495.171404
496.225911
497.075830
498.761584
500.249999
501.151924
501.858061
503.386197
504.730774
505.501113
506.039450
507.258827
508.244100
508.651880
508.865505
509.867613
510.662579
510.879064
510.943530
511.944617
512.732917
492.026716
494.011088
495.619491
496.289390
496.512009
498.735023
500.540213
501.446294
501.908563
503.689772
505.064068
505.606739
505.723391
507.302740
508.430431
508.680259
508.505129
509.894077
510.853856
510.947519
510.660208
512.009466
512.967249
490.620426
494.180094
496.064945
496.104724
494.475039
498.430710
500.776013
501.439090
500.759001
503.668833
505.300248
505.423665
504.179038
507.073293
508.553139
508.416275
506.854755
509.623667
510.961463
510.682275
509.024660
511.738221
513.150196
494.669856
496.373355
497.669590
498.128908
498.216250
500.280493
501.994625
502.912767
503.402331
505.080081
506.353306
506.873581
506.997931
508.510360
509.596981
509.881864
509.754531
511.088038
512.004930
512.124873
511.855901
513.076871
513.914331
497.533166
498.338741
499.210398
499.874441
500.549337
501.850258
503.140434
504.160570
505.058946
506.261035
507.328741
508.091884
508.734630
509.731993
510.592273
511.130473
511.545021
512.338839
513.004750
513.352191
513.581672
514.188660
514.632705
498.866633
499.363447
500.044169
500.744277
501.542184
502.608894
503.728687
504.763362
505.757398
506.825866
507.822744
508.671287
509.455002
510.316310
511.100675
511.727926
512.289409
512.938332
513.515690
513.936428
514.287005
514.705098
514.992052
503.646457
504.371027
505.332026
506.269236
507.195449
508.275568
509.299132
510.174508
511.006355
512.016082
512.965323
513.741893
514.443709
515.294093
516.066765
516.674229
517.263612
518.121619
518.948768
519.583791
520.088253
520.643397
521.001181
501.479206
502.851478
504.183526
505.135726
505.879524
507.239175
508.383810
509.115142
509.656076
510.960958
512.051607
512.691630
513.098350
514.222474
515.094888
515.493530
515.708686
516.952160
518.007201
518.579021
518.865384
519.739680
520.308623
495.538581
499.674798
502.041942
502.803242
502.269456
505.065991
506.645524
506.844965
505.761190
508.702619
510.316224
510.450128
509.233575
511.946793
513.249142
512.923214
511.073141
514.399063
516.213933
516.445354
515.337755
517.782863
519.016719
478.284821
495.140349
499.593520
499.442048
490.859851
501.855916
504.593999
503.410232
492.780824
505.298929
508.296523
507.089573
496.381508
508.566203
511.126099
508.985826
495.075554
510.470871
514.133702
513.269909
503.590862
514.764785
517.505636
491.972794
496.373280
498.971765
499.824174
499.323662
502.302480
504.021274
504.239307
503.132679
506.203301
507.916811
508.044580
506.780166
509.562095
510.891874
510.489913
508.544336
511.954425
513.832833
514.027761
512.872968
515.473291
516.845148
493.831455
496.131713
498.079401
499.103148
499.645291
501.618112
503.148969
503.812394
504.065088
505.870922
507.273619
507.823766
507.935249
509.395810
510.396063
510.516097
510.275434
511.941122
513.224811
513.595244
513.510346
514.983941
515.998240
489.807305
493.979665
496.399314
496.963756
495.950118
499.522495
501.572872
501.913066
500.804828
504.065189
505.933328
506.242099
505.256014
507.857625
509.146484
508.841660
507.127522
510.218201
511.822541
511.637784
509.862559
513.047629
514.698420
474.583035
490.420996
494.505028
493.603799
481.950483
496.193444
499.783605
498.780033
487.719184
500.997261
504.334952
503.557516
494.281762
505.204855
507.595561
505.734834
493.289621
507.079046
510.129359
508.306006
495.146880
509.769305
513.312061
488.178480
492.304769
494.681478
495.223078
494.206829
497.792480
499.867505
500.239968
499.166229
502.449142
504.338013
504.666916
503.704508
506.346741
507.677819
507.408308
505.713208
508.788677
510.364461
510.149313
508.353117
511.543690
513.203657
490.709162
492.840544
494.665095
495.634317
496.173679
498.176865
499.763515
500.504626
500.846950
502.673722
504.098068
504.667944
504.802620
506.367046
507.472232
507.685690
507.512085
509.115742
510.315411
510.599205
510.443915
511.956674
513.006995
487.843231
491.596284
493.890464
494.646527
494.157429
497.187734
499.006394
499.388480
498.547795
501.509714
503.190972
503.280391
501.912757
504.982912
506.536661
506.350207
504.677401
507.814480
509.481251
509.462335
508.037600
510.864356
512.357383
475.024734
488.995150
492.822875
492.563933
484.077243
495.118180
498.007543
497.146997
487.700667
499.234473
502.062625
500.664462
489.006222
502.373660
505.364280
503.661096
491.167295
505.130577
508.342878
507.021758
495.999489
508.479325
511.550983
487.184757
490.981865
493.341250
494.164430
493.715427
496.712285
498.468880
498.788927
497.910654
500.893885
502.615650
502.742961
501.406183
504.504877
506.082245
505.911965
504.239321
507.343752
508.964332
508.897923
507.435631
510.251478
511.743531
489.349741
491.599171
493.581905
494.728245
495.408113
497.278303
498.687785
499.257180
499.470766
501.390083
502.927231
503.581563
503.775399
505.406328
506.569772
506.834174
506.686219
508.196396
509.278733
509.443880
509.187536
510.699940
511.760917
485.966335
490.403394
493.090566
494.039957
493.598197
496.607533
498.247776
498.214883
496.644485
500.368759
502.539207
503.009149
502.099618
504.886045
506.336337
506.206875
504.701280
507.479373
508.800515
508.332862
506.240532
509.566635
511.292622
470.931187
487.821340
492.408087
492.341445
483.683365
494.912703
497.594594
495.776911
482.239339
497.946997
501.915249
501.312791
491.846323
503.209004
505.810888
504.276621
493.001915
505.471319
508.024809
505.717683
491.317024
506.962601
510.716429
486.630594
491.027074
493.636324
494.486080
493.970430
497.019417
498.731353
498.759047
497.223138
500.952528
503.113935
503.573302
502.652856
505.418440
506.850111
506.705391
505.175185
507.899794
509.156312
508.626694
506.484195
509.779969
511.491868
490.689797
492.846573
494.636194
495.497842
495.904562
497.968824
499.598339
500.322855
500.620672
502.545822
504.063470
504.706833
504.897913
506.473520
507.596411
507.844297
507.671254
509.053192
509.989786
510.021413
509.656791
511.113335
512.147949
489.230270
492.871570
494.848608
494.951050
493.359692
497.350991
499.705679
500.342083
499.636828
502.594771
504.280424
504.430057
503.196873
506.117296
507.613088
507.467703
505.893168
508.679540
510.029252
509.738478
508.074099
510.840191
512.300376
477.815889
491.618975
494.822615
492.950459
478.543441
495.247880
499.528111
499.177664
490.145055
501.434834
504.186087
502.914078
492.027736
504.541767
507.353852
505.808332
494.243520
507.014711
509.756508
508.110156
496.593355
509.229436
512.269558
491.940543
495.249335
496.890214
496.792366
495.094735
498.919201
501.192538
501.878225
501.244438
504.065047
505.623341
505.752037
504.543383
507.369323
508.810548
508.713526
507.213352
509.918140
511.214890
510.971973
509.360676
511.959647
513.271157
496.736881
497.791886
498.717133
499.236174
499.634886
501.188232
502.610150
503.597302
504.344433
505.707286
506.826777
507.498267
507.942863
509.123469
510.055408
510.510705
510.727118
511.716054
512.462128
512.734461
512.775024
513.584600
514.137596
498.443230
498.977229
499.652409
500.299364
501.034540
502.140898
503.295506
504.330039
505.302784
506.396847
507.400087
508.221743
508.966037
509.854460
510.652102
511.258324
511.784056
512.464673
513.059258
513.462918
513.781975
514.236140
514.550087
503.610747
504.262521
505.180773
506.118790
507.066599
508.119716
509.130920
510.022213
510.877509
511.840502
512.754172
513.530308
514.253581
515.073773
515.839851
516.478615
517.108239
517.913824
518.695554
519.319358
519.833280
520.349181
520.681522
501.918514
502.945521
504.127412
505.110751
506.001960
507.204690
508.294047
509.105921
509.826566
510.928860
511.922506
512.616292
513.196787
514.143155
514.964900
515.481477
515.935830
516.927091
517.846916
518.442003
518.867595
519.558166
520.032116
498.365191
500.480811
502.251798
503.231963
503.782596
505.475335
506.777182
507.355597
507.571222
509.191981
510.421450
510.881948
510.944852
512.385004
513.392342
513.573632
513.378988
515.035498
516.317913
516.781204
516.799806
518.041813
518.867191
493.369734
497.705807
500.236683
501.050839
500.521592
503.432284
505.092741
505.284297
504.155240
507.154416
508.792387
508.868466
507.577643
510.364372
511.721670
511.365613
509.453499
512.839009
514.682013
514.858191
513.686314
516.239403
517.572419
494.948399
497.269115
499.236588
500.310162
500.915400
502.755951
504.178711
504.787856
505.007403
506.727706
508.038580
508.500976
508.540520
510.036111
511.074624
511.210457
510.960735
512.677393
514.011939
514.458072
514.461782
515.822470
516.758673
494.909313
496.537908
498.195739
499.302335
500.179798
501.779419
503.164771
503.979960
504.602209
506.007523
507.223953
507.879245
508.325687
509.470573
510.394791
510.753276
510.982922
512.201093
513.276767
513.767910
514.044406
515.098781
515.889315
492.639941
494.852009
496.697012
497.602026
498.032399
500.109713
501.735586
502.447697
502.717944
504.561429
505.993892
506.576498
506.739965
508.219170
509.272042
509.471641
509.300493
510.895518
512.078984
512.329463
512.121972
513.678220
514.751963
488.766523
492.875537
495.219542
495.715907
494.657189
498.241098
500.316217
500.675947
499.580979
502.851545
504.723191
505.029054
504.051579
506.713983
508.080315
507.850411
506.187342
509.262672
510.834374
510.621477
508.827728
512.006441
513.655883
490.950429
493.126350
494.931144
495.808078
496.227703
498.311944
499.955324
500.691653
500.994826
502.878848
504.357196
504.983675
505.186899
506.706873
507.795149
508.021939
507.867195
509.461742
510.638039
510.880236
510.668057
512.229761
513.309226
491.598452
493.121032
494.679296
495.724091
496.580803
498.199482
499.624237
500.490832
501.182697
502.662218
503.964169
504.698512
505.214669
506.449012
507.452771
507.875002
508.147229
509.352129
510.401216
510.864254
511.121327
512.197623
513.007921
490.164999
492.212323
493.989364
494.967667
495.549883
497.433761
498.926933
499.623561
499.970349
501.769636
503.187965
503.740829
503.843586
505.506792
506.689026
506.946060
506.801568
508.449115
509.709838
510.080054
510.011431
511.452543
512.446543
487.228425
490.971239
493.248068
493.977205
493.451900
496.447045
498.215293
498.534534
497.652055
500.660312
502.410755
502.560008
501.237287
504.342206
505.920570
505.750215
504.091116
507.254629
508.956787
508.980495
507.587518
510.387945
511.854666
489.512044
491.599797
493.437599
494.475595
495.088038
496.941639
498.374888
499.011684
499.324857
501.140315
502.597742
503.190739
503.325722
505.012620
506.210259
506.474485
506.324299
507.944974
509.168524
509.500676
509.402426
510.832421
511.824211
490.268063
491.887728
493.585289
494.774444
495.717816
497.245062
498.517882
499.236058
499.836622
501.371668
502.771774
503.594402
504.176189
505.461238
506.500500
506.945795
507.216184
508.354765
509.315375
509.688525
509.874338
510.936895
511.749403
488.894598
491.260142
493.306093
494.458274
495.109844
496.944910
498.284832
498.733083
498.813356
500.872153
502.549845
503.320881
503.615773
505.221766
506.374975
506.661490
506.544745
507.993493
509.000922
509.073180
508.710404
510.288895
511.392433
485.967102
490.393318
493.047681
493.949379
493.460314
496.439582
498.051934
497.985197
496.387426
500.130079
502.326878
502.816718
501.921320
504.720643
506.184874
506.069656
504.571220
507.334432
508.636926
508.155626
506.052400
509.358643
511.071308
489.586656
491.912106
493.886460
494.955185
495.551862
497.413257
498.813824
499.318959
499.429739
501.482414
503.134546
503.878154
504.149036
505.730299
506.863378
507.131801
506.985006
508.375952
509.311248
509.312967
508.894594
510.441849
511.532545
491.667840
493.195810
494.723120
495.695792
496.473754
498.099428
499.535551
500.391845
501.065591
502.582926
503.926995
504.698419
505.240747
506.472605
507.472677
507.892594
508.116117
509.128769
509.933257
510.156573
510.225115
511.228522
512.017928
491.658901
493.585566
495.108317
495.688013
495.836709
498.025010
499.812359
500.703433
501.151610
502.920064
504.283047
504.815118
504.925762
506.510790
507.647180
507.902379
507.730388
509.125250
510.088977
510.182163
509.893162
511.246385
512.208181
490.206712
493.705933
495.502885
495.448515
493.743782
497.685896
500.037824
500.706252
500.024493
502.921652
504.536007
504.641237
503.382958
506.279052
507.763415
507.626512
506.062346
508.834355
510.172563
509.887878
508.224009
510.943105
512.361066
494.196396
495.852360
497.076396
497.458772
497.487717
499.538805
501.260027
502.186204
502.676538
504.344127
505.601152
506.103709
506.214442
507.723731
508.810002
509.092114
508.960660
510.293272
511.207649
511.321467
511.046996
512.270652
513.112098
497.010973
497.782709
498.600760
499.207554
499.838953
501.124063
502.414798
503.438607
504.336095
505.529686
506.583831
507.332131
507.962915
508.954272
509.810995
510.345013
510.754922
511.545371
512.207219
512.549166
512.774281
513.381480
513.827217
498.318992
498.789531
499.427514
500.081590
500.843607
501.893133
503.008955
504.043664
505.035140
506.095671
507.080600
507.916216
508.689128
509.543393
510.322746
510.945183
511.501814
512.146377
512.719089
513.134813
513.481594
513.898740
514.186117
503.539059
504.135104
505.008187
505.930128
506.878792
507.915794
508.922426
509.827214
510.695403
511.627771
512.513319
513.284866
514.019673
514.832414
515.608262
516.280375
516.937862
517.704445
518.438997
519.035310
519.538026
520.028709
520.345837
502.107075
502.952053
504.022291
504.992883
505.926061
507.066913
508.137350
508.999636
509.796470
510.805636
511.736840
512.447285
513.094907
513.984250
514.804923
515.408466
515.974970
516.841288
517.655799
518.224118
518.675256
519.288882
519.717434
499.426467
500.850223
502.306073
503.315928
504.128914
505.530209
506.745862
507.498406
508.085121
509.319269
510.369014
510.935329
511.338301
512.459832
513.400126
513.841152
514.144075
515.288654
516.284742
516.761894
517.023733
517.942855
518.613083
496.452906
498.640983
500.485975
501.473376
502.007907
503.815990
505.217753
505.835263
506.067826
507.689849
508.903014
509.297045
509.297760
510.825856
511.931910
512.176472
512.036186
513.639692
514.852395
515.193306
515.092759
516.470133
517.411754
496.119340
497.709237
499.334392
500.434936
501.310837
502.841271
504.166913
504.957163
505.559870
506.874066
507.987478
508.552257
508.940724
510.120293
511.107820
511.534827
511.813948
513.010925
514.055777
514.531949
514.798500
515.813298
516.573573
495.482706
496.763188
498.217154
499.323869
500.310336
501.758204
503.078806
503.979563
504.750869
505.973126
507.064002
507.737295
508.300864
509.362769
510.312446
510.854420
511.317394
512.341264
513.282761
513.810393
514.212976
515.080224
515.743906
493.759387
495.276002
496.809776
497.802431
498.603724
500.257564
501.714578
502.578027
503.226370
504.646136
505.857155
506.486461
506.922327
508.170753
509.229238
509.722152
510.049183
511.219628
512.221907
512.656284
512.899031
513.948891
514.742536
491.683251
493.763838
495.490505
496.309209
496.689901
498.771058
500.419630
501.155669
501.447322
503.283332
504.685875
505.195017
505.271984
506.932512
508.165431
508.519140
508.471407
510.028735
511.184342
511.462329
511.319850
512.787835
513.806232
491.977761
493.470125
494.969732
495.929769
496.711380
498.367781
499.834447
500.708956
501.385979
502.873435
504.169144
504.877058
505.373678
506.661405
507.742278
508.247239
508.584476
509.771464
510.794710
511.250087
511.508378
512.562745
513.356305
491.939788
493.163129
494.542109
495.576576
496.517895
497.980825
499.323455
500.233921
501.047239
502.419328
503.695440
504.534170
505.221701
506.358724
507.347861
507.907716
508.386560
509.446841
510.435874
511.012342
511.452454
512.326140
512.987163
490.835571
492.324687
493.835305
494.820951
495.615428
497.203174
498.572996
499.346686
499.963431
501.542986
502.966751
503.790595
504.366301
505.648540
506.684207
507.123237
507.411871
508.672106
509.799405
510.361402
510.700211
511.716408
512.468706
489.363965
491.438074
493.187396
494.058424
494.480402
496.433776
497.916242
498.475397
498.641232
500.671667
502.312259
503.034181
503.268524
504.919036
506.081701
506.323397
506.168602
507.867739
509.194317
509.647322
509.658369
511.031830
511.972794
490.173337
491.702871
493.272944
494.313954
495.133605
496.694638
498.009447
498.728438
499.316167
500.910147
502.373067
503.239955
503.848684
505.146180
506.184239
506.617580
506.893714
508.134637
509.238260
509.776034
510.095259
511.101148
511.849708
490.591240
491.909111
493.421502
494.583288
495.588537
496.981503
498.194077
498.977684
499.721562
501.135718
502.504933
503.439938
504.198964
505.362761
506.352511
506.899150
507.352238
508.371317
509.309257
509.832929
510.230458
511.085230
511.740535
489.910032
491.572785
493.292939
494.472065
495.386778
496.894208
498.129295
498.783744
499.328345
500.917352
502.383612
503.253732
503.868725
505.183819
506.255776
506.737895
507.036158
508.155803
509.094905
509.461540
509.646597
510.678409
511.468050
488.934993
491.251352
493.242534
494.336794
494.936781
496.767061
498.110853
498.565774
498.657297
500.686063
502.331635
503.055829
503.295727
504.969390
506.181257
506.504607
506.407635
507.868769
508.905029
509.055070
508.801191
510.248418
511.266029
490.656770
492.283091
493.945773
495.067208
495.949207
497.470429
498.750811
499.456627
500.026034
501.585969
502.997228
503.813875
504.387165
505.671928
506.723662
507.188143
507.453828
508.508443
509.363781
509.646859
509.767771
510.770071
511.550898
492.109395
493.341841
494.721940
495.748348
496.671779
498.101316
499.421714
500.331083
501.143948
502.482067
503.723357
504.545446
505.222538
506.327495
507.282718
507.806866
508.207070
509.085813
509.840965
510.182385
510.439973
511.243977
511.889047
492.513129
493.883641
495.218296
496.012867
496.663996
498.300457
499.804904
500.756700
501.500262
502.925994
504.158574
504.850746
505.346097
506.557858
507.554560
507.983755
508.217325
509.221196
510.022711
510.260502
510.341215
511.297149
512.046677
492.584403
494.399152
495.794422
496.299463
496.429271
498.488589
500.203254
501.080019
501.520408
503.242873
504.555042
505.068178
505.183768
506.719654
507.830126
508.097488
507.948910
509.302165
510.223297
510.282492
509.949747
511.292309
512.236996
494.935359
496.074537
497.139416
497.743737
498.271139
499.784037
501.226766
502.200436
502.969157
504.315777
505.461051
506.125124
506.611283
507.752788
508.695545
509.132507
509.382333
510.325301
511.069143
511.299563
511.366893
512.216541
512.868468
497.055585
497.702222
498.473479
499.139593
499.871258
501.024761
502.218915
503.235315
504.175598
505.294345
506.316329
507.108251
507.818694
508.731608
509.549072
510.124652
510.613727
511.317396
511.926335
512.291438
512.580764
513.106446
513.498262
498.159858
498.596811
499.218792
499.885743
500.663504
501.670524
502.745335
503.763888
504.752900
505.789006
506.761062
507.606347
508.395813
509.231243
509.999170
510.632436
511.205571
511.827445
512.381239
512.798272
513.155189
513.552280
513.823977
503.226425
503.843979
504.717509
505.615122
506.536264
507.584868
508.602337
509.500004
510.350263
511.284669
512.162657
512.911298
513.627087
514.468861
515.276179
515.960069
516.610757
517.379141
518.094421
518.648551
519.111835
519.618271
519.954999
501.613055
502.570879
503.676798
504.595873
505.444644
506.655388
507.769560
508.608695
509.341504
510.398160
511.336028
511.986474
512.551572
513.536917
514.429840
515.033609
515.546576
516.460101
517.263062
517.740220
518.076252
518.779319
519.277454
498.261253
500.201344
501.823298
502.685038
503.143587
504.888292
506.259058
506.915480
507.203047
508.717952
509.841877
510.221178
510.238372
511.764641
512.909383
513.283041
513.282804
514.723040
515.768311
516.001775
515.808301
517.157777
518.065067
493.607857
497.541075
499.827297
500.454450
499.714454
502.789274
504.576146
504.914543
504.010283
506.747237
508.208517
508.151578
506.733121
509.704317
511.282026
511.272522
509.913875
512.732084
514.178772
513.983404
512.306883
515.241171
516.749308
494.897553
497.022594
498.819526
499.759363
500.263758
502.152657
503.643864
504.331438
504.620301
506.223584
507.409388
507.766152
507.748348
509.362327
510.585821
510.959124
510.937034
512.448735
513.554840
513.786014
513.589177
515.044604
516.049238
494.753481
496.247961
497.770739
498.775717
499.590772
501.190819
502.600591
503.445989
504.077967
505.409149
506.517199
507.052678
507.427433
508.711227
509.834285
510.394814
510.770462
511.922066
512.896030
513.316153
513.551145
514.568378
515.338189
492.606337
494.599716
496.270477
497.066086
497.435403
499.496775
501.128958
501.857089
502.131462
503.887716
505.178008
505.541650
505.474646
507.267314
508.640326
509.116621
509.170549
510.685895
511.813948
512.119640
512.039808
513.409687
514.365082
489.041768
492.680730
494.767103
495.128684
493.995384
497.560851
499.638176
500.018388
498.967301
502.109389
503.799990
503.732428
502.070024
505.521976
507.398005
507.566926
506.368303
509.169015
510.669661
510.648712
509.342261
511.988946
513.393397
490.737558
492.713122
494.351252
495.105621
495.443144
497.507963
499.144620
499.866735
500.159502
502.018070
503.439041
503.919773
503.936033
505.765494
507.146282
507.617052
507.671686
509.219195
510.394791
510.749521
510.704982
512.074874
513.022284
491.015902
492.474127
493.925264
494.826601
495.549981
497.184425
498.608089
499.401699
500.013828
501.609213
503.032782
503.835148
504.395736
505.735454
506.851851
507.376106
507.730178
508.970256
510.067411
510.616975
510.953827
511.947603
512.683785
489.276724
491.357093
493.044391
493.774928
494.028889
496.094528
497.636466
498.127731
498.149651
500.382805
502.185856
503.015672
503.339056
504.968796
506.126283
506.377247
506.229805
507.966006
509.330198
509.836531
509.909076
511.226519
512.128268
486.038127
489.972482
492.169252
492.474157
491.099550
494.774657
496.706807
496.604099
494.689265
498.880529
501.332768
501.949137
501.121453
503.940703
505.371109
505.111743
503.337317
506.692071
508.564559
508.821619
507.797265
510.262586
511.567206
488.590160
490.718358
492.471951
493.262770
493.545023
495.580860
497.064552
497.498666
497.490062
499.741106
501.588779
502.467895
502.827206
504.462577
505.608888
505.841990
505.676272
507.400894
508.754641
509.249715
509.311645
510.620543
511.517840
489.589619
491.173148
492.782845
493.831302
494.635820
496.184542
497.464290
498.120141
498.653337
500.305333
501.840424
502.761608
503.410666
504.745546
505.823184
506.298843
506.606151
507.828935
508.909915
509.439262
509.756398
510.731514
511.457673
488.452286
490.708690
492.640347
493.676207
494.226257
496.067196
497.423707
497.886926
497.996627
500.015657
501.659348
502.367395
502.577418
504.335682
505.614190
505.979643
505.927306
507.477252
508.643943
508.974536
508.906470
510.241002
511.169978
485.788130
489.978488
492.479348
493.255547
492.628505
495.662747
497.316817
497.321304
495.873077
499.413269
501.456461
501.738369
500.486604
503.674976
505.359818
505.353492
503.921764
506.809528
508.318863
508.269821
506.948552
509.525429
510.899428
489.267587
491.488632
493.373809
494.372884
494.907477
496.755546
498.149920
498.668460
498.805219
500.762273
502.311977
502.936123
503.085579
504.807245
506.066975
506.420137
506.338424
507.812884
508.880328
509.110355
508.966136
510.278448
511.206893
491.266915
492.758020
494.259019
495.230942
496.010432
497.564643
498.930568
499.741681
500.385120
501.855203
503.153320
503.886007
504.409170
505.676440
506.729136
507.204511
507.479503
508.524411
509.373756
509.666082
509.796565
510.755563
511.501844
491.236399
493.153266
494.703883
495.382184
495.663400
497.653355
499.272867
500.060521
500.443355
502.191413
503.551608
504.108370
504.271491
505.821991
506.958487
507.256414
507.144655
508.504513
509.431959
509.483657
509.139025
510.543548
511.533145
489.792471
493.280373
495.144608
495.316597
494.068102
497.492452
499.549988
500.064830
499.278574
502.190205
503.834859
504.023481
502.942890
505.679722
507.114924
507.027912
505.596441
508.222210
509.453102
509.037889
507.157019
510.073999
511.580340
493.728298
495.388812
496.659058
497.156312
497.328240
499.182018
500.731267
501.548260
501.971010
503.627734
504.897366
505.440888
505.611924
507.071104
508.134496
508.437684
508.345694
509.618682
510.464857
510.499343
510.141818
511.429099
512.315261
496.503922
497.280558
498.119444
498.765877
499.425101
500.634991
501.839128
502.796089
503.648531
504.822171
505.872490
506.630720
507.275744
508.253903
509.103277
509.644052
510.061908
510.829387
511.457648
511.762107
511.957915
512.580358
513.042347
497.793567
498.267000
498.913572
499.579159
500.339048
501.347584
502.410643
503.398341
504.354049
505.392261
506.365887
507.198892
507.972498
508.821672
509.598374
510.223065
510.780418
511.413682
511.968173
512.364205
512.697701
513.118061
513.411598
502.832337
503.499854
504.387856
505.258156
506.137349
507.206307
508.234041
509.112818
509.929491
510.882780
511.765530
512.490741
513.176212
514.062438
514.905140
515.590562
516.219854
517.015170
517.732849
518.252629
518.670560
519.210676
519.575020
500.812808
502.056131
503.260054
504.103883
504.767540
506.144622
507.327085
508.100185
508.664813
509.874111
510.860946
511.420673
511.792270
512.987193
513.983266
514.538988
514.881367
515.970785
516.823937
517.193138
517.308888
518.224118
518.838764
495.361356
499.066678
501.155735
501.699605
500.933154
503.891546
505.602502
505.953804
505.090011
507.738386
509.140446
509.115209
507.762098
510.676770
512.234407
512.297092
511.024096
513.741990
515.095143
514.886943
513.223285
516.047803
517.465786
479.788367
494.845384
498.742137
498.177558
488.548055
500.511105
503.558066
502.746058
493.436263
504.557620
507.123223
505.610124
494.188280
507.181410
510.210165
508.943920
498.149127
510.409424
513.102121
511.357095
499.056047
512.640607
515.899303
491.878644
495.813924
498.099466
498.710277
497.963713
501.099755
502.950976
503.324020
502.436402
505.197675
506.669334
506.598951
505.177077
508.217665
509.881726
509.942403
508.629257
511.446215
512.873994
512.652117
510.961447
513.917070
515.449727
493.423306
495.469182
497.187902
498.043036
498.473829
500.454510
502.026405
502.742257
503.023549
504.687831
505.901962
506.238304
506.188428
507.922519
509.269016
509.741366
509.787429
511.294968
512.391412
512.639342
512.486548
513.891256
514.868461
489.767840
493.407946
495.503969
495.884079
494.765875
498.315119
500.377248
500.752431
499.686232
502.764359
504.376032
504.238039
502.531977
505.993851
507.903555
508.110968
506.936686
509.721825
511.193660
511.147208
509.822170
512.450349
513.844415
476.393870
490.091434
493.577046
492.431867
480.626960
494.866748
498.469041
497.540346
486.856398
499.614380
502.568657
500.783909
487.404460
502.610923
506.255886
505.290404
495.068248
506.945780
509.711378
508.454930
498.260543
509.830956
512.688519
487.831164
491.457725
493.523170
493.856966
492.698061
496.258417
498.325568
498.682364
497.621587
500.832342
502.608109
502.613389
501.007343
504.503832
506.412489
506.602603
505.418825
508.243545
509.773492
509.787648
508.508306
511.128621
512.508414
489.543203
491.563310
493.210051
493.930100
494.208004
496.277246
497.872216
498.476140
498.632746
500.703551
502.345820
503.026312
503.220448
504.983604
506.289069
506.681898
506.655263
508.298470
509.562190
509.988223
509.998279
511.326546
512.239792
486.030089
489.943729
492.102420
492.359252
490.951229
494.653884
496.625161
496.547281
494.642226
498.845355
501.299209
501.908256
501.080273
503.934820
505.415527
505.207741
503.468026
506.809603
508.653911
508.886341
507.846628
510.301222
511.601752
471.884426
487.009304
490.764356
489.387393
476.213635
491.649889
495.163790
493.050925
477.302831
495.386729
499.996595
499.638107
490.320249
501.714435
504.269610
502.333913
489.065269
503.927013
507.502407
506.741854
497.728898
508.239175
510.861764
485.326543
489.294804
491.524231
491.845314
490.470308
494.137003
496.045208
495.906183
493.966372
498.191430
500.693523
501.355292
500.566050
503.419186
504.881611
504.650669
502.890738
506.228213
508.071944
508.302291
507.258389
509.705773
511.001445
488.035803
490.225186
492.056678
492.949855
493.348125
495.290458
496.715212
497.159327
497.207010
499.363748
501.137998
501.957439
502.266446
503.989731
505.229302
505.552764
505.462516
507.115217
508.389935
508.818741
508.826134
510.135049
511.035408
485.161252
489.330466
491.799782
492.533910
491.870263
494.922965
496.593746
496.595881
495.144769
498.720844
500.808493
501.128817
499.909816
503.129323
504.840798
504.855351
503.450672
506.403173
507.994170
508.033077
506.779596
509.340954
510.690293
471.208402
487.052022
491.283982
490.942598
481.691134
493.353368
496.149347
494.539051
481.973616
496.607536
500.201623
499.045059
487.467508
501.004379
504.178854
502.846063
491.606838
504.364717
507.311743
506.120299
496.133979
507.445114
510.236136
486.035853
490.168505
492.597290
493.307163
492.638757
495.692612
497.395981
497.458176
496.040870
499.523254
501.485070
501.698633
500.404652
503.581779
505.274303
505.281467
503.854711
506.726111
508.211920
508.143363
506.806691
509.356798
510.713432
489.862290
491.938671
493.669727
494.522851
494.940500
496.856903
498.356489
499.000589
499.248281
501.082218
502.515285
503.085916
503.233832
504.882286
506.103386
506.452390
506.374892
507.805587
508.814352
508.966178
508.729684
510.085068
511.040307
488.362604
491.965569
493.980444
494.288098
493.132695
496.560001
498.575584
499.023807
498.184961
501.121086
502.800965
503.003523
501.934743
504.719627
506.205813
506.151426
504.746119
507.412990
508.684509
508.298563
506.445123
509.392898
510.924029
477.057773
490.731034
494.049762
492.797616
481.140286
494.975957
498.503607
497.843569
488.455750
499.937015
502.761773
501.715054
491.854617
503.370713
506.022498
504.629439
493.856492
505.820752
508.300804
506.317130
493.569727
507.404954
510.705482
490.982199
494.278607
495.989690
496.125921
494.883993
498.148205
500.078039
500.568042
499.797386
502.612609
504.189703
504.397336
503.366376
506.027471
507.418637
507.375402
506.009679
508.554931
509.722428
509.322639
507.474635
510.279504
511.690714
495.693419
496.749430
497.700575
498.282914
498.743914
500.143513
501.411962
502.284415
502.950455
504.275627
505.381385
506.064063
506.536307
507.686788
508.607942
509.080465
509.320527
510.267811
510.958344
511.166418
511.148347
511.994513
512.578463
497.364382
497.898450
498.580030
499.237869
499.964443
500.995675
502.059359
503.013060
503.921933
504.972959
505.950173
506.760993
507.503368
508.382520
509.178084
509.791304
510.321751
510.985576
511.551961
511.924076
512.220655
512.681504
513.006092
502.713007
503.308771
504.147909
505.008419
505.897065
506.921153
507.919503
508.800432
509.635531
510.557538
511.427386
512.174831
512.900467
513.765477
514.604909
515.320834
515.992546
516.763883
517.469842
518.010680
518.461995
518.960013
519.292500
501.114776
502.044618
503.108850
503.984915
504.798079
505.985546
507.083080
507.907182
508.625478
509.669974
510.599230
511.247529
511.823052
512.836661
513.769708
514.414346
514.953797
515.866903
516.654328
517.113105
517.433979
518.126940
518.620151
497.785054
499.686266
501.255225
502.065276
502.483714
504.209005
505.568442
506.213196
506.487419
507.990717
509.105073
509.479911
509.507337
511.070256
512.268379
512.698215
512.735045
514.167358
515.185829
515.392556
515.178921
516.515652
517.416948
493.135374
497.022329
499.250775
499.823753
499.042907
502.105227
503.887556
504.218816
503.303311
506.029385
507.479585
507.415288
506.005363
509.019992
510.661120
510.720167
509.409202
512.211015
513.621265
513.392821
511.692432
514.611734
516.112754
494.367790
496.462767
498.219848
499.121723
499.598478
501.478981
502.969272
503.654650
503.936399
505.528236
506.701262
507.050823
507.042975
508.696464
509.978357
510.413121
510.431025
511.933306
513.008653
513.208996
512.988496
514.428006
515.424628
494.138394
495.625181
497.135238
498.126298
498.931375
500.530042
501.944112
502.794318
503.424938
504.743219
505.835484
506.362845
506.747203
508.065245
509.238915
509.851398
510.259476
511.406322
512.355852
512.749112
512.961924
513.962396
514.723141
491.899495
493.906912
495.591112
496.395341
496.770908
498.839076
500.482692
501.225192
501.506654
503.247435
504.517841
504.871469
504.813116
506.638332
508.059099
508.584129
508.668017
510.176478
511.279619
511.558758
511.456884
512.807888
513.752636
488.256599
491.925170
494.041754
494.425553
493.308487
496.886077
498.979965
499.382100
498.347139
501.473446
503.145047
503.070058
501.418612
504.905578
506.830493
507.048959
505.880589
508.667139
510.135751
510.083129
508.751933
511.376946
512.769758
489.916992
491.917508
493.583045
494.357468
494.709674
496.788193
498.440777
499.180360
499.486657
501.344358
502.764027
503.251948
503.289342
505.157614
506.587434
507.104458
507.182675
508.711956
509.846804
510.158114
510.079770
511.429028
512.367910
490.168595
491.644743
493.113631
494.023851
494.752889
496.399905
497.836298
498.638238
499.258995
500.872263
502.319374
503.149100
503.744349
505.130034
506.299182
506.870505
507.244373
508.457098
509.497446
509.983830
510.272754
511.249476
511.984000
488.399279
490.495353
492.191971
492.916996
493.163394
495.242557
496.795803
497.285119
497.307798
499.578233
501.429347
502.304681
502.674458
504.358815
505.577107
505.883408
505.759302
507.454374
508.739780
509.157532
509.163531
510.472569
511.383666
485.144418
489.094993
491.295092
491.582427
490.188064
493.881460
495.827453
495.716756
493.793738
498.035634
500.548123
501.216362
500.438395
503.316859
504.814571
504.619893
502.877843
506.182615
507.964353
508.118490
507.014178
509.482734
510.806030
487.726557
489.862130
491.612315
492.385277
492.652852
494.703544
496.204505
496.642336
496.636359
498.920766
500.808393
501.724074
502.123704
503.813355
505.023803
505.317221
505.181747
506.875128
508.162119
508.580617
508.584486
509.887289
510.793394
488.772660
490.356041
491.956717
492.987871
493.782837
495.348938
496.655719
497.332712
497.878605
499.539611
501.080575
502.009217
502.679244
504.060247
505.198057
505.730461
506.070666
507.286452
508.336248
508.828464
509.116065
510.077243
510.799226
487.679797
489.932634
491.851624
492.867811
493.408435
495.274949
496.672257
497.173616
497.303431
499.306105
500.919432
501.601540
501.808948
503.608374
504.948156
505.372867
505.361243
506.923614
508.089489
508.418615
508.347191
509.661932
510.575517
485.055348
489.243055
491.732321
492.488593
491.849779
494.915217
496.615450
496.664217
495.238227
498.740241
500.726719
500.958114
499.684350
502.912317
504.660201
504.716010
503.331725
506.242430
507.768715
507.741067
506.435803
508.988165
510.340019
488.574660
490.797285
492.680848
493.673894
494.205718
496.070270
497.488557
498.028169
498.167102
500.084865
501.579249
502.154574
502.283304
504.033741
505.346482
505.754867
505.717355
507.218214
508.305622
508.555933
508.424357
509.722908
510.636657
490.607349
492.108254
493.624181
494.610919
495.398388
496.947818
498.303455
499.101945
499.724275
501.156027
502.408067
503.101116
503.608413
504.897848
505.994295
506.516610
506.829415
507.896992
508.760025
509.062065
509.197058
510.151800
510.892971
490.599234
492.536001
494.120201
494.836632
495.138813
497.100677
498.674980
499.418553
499.760537
501.469607
502.790591
503.313504
503.462460
505.034685
506.211717
506.551922
506.472813
507.848280
508.779766
508.829166
508.480708
509.887349
510.879532
489.168079
492.682672
494.592221
494.818115
493.602269
496.979303
498.968089
499.419594
498.580849
501.453823
503.063765
503.221355
502.125689
504.885842
506.360066
506.311819
504.909010
507.543794
508.771285
508.345506
506.454642
509.378101
510.891715
493.115390
494.798867
496.107839
496.647529
496.839130
498.654328
500.142105
500.898934
501.271393
502.890717
504.129689
504.648545
504.809323
506.285210
507.378395
507.711753
507.641763
508.922139
509.765187
509.790930
509.426329
510.717854
511.609651
495.897749
496.690894
497.556751
498.229368
498.895844
500.077724
501.234998
502.142485
502.951255
504.090381
505.113630
505.852499
506.490512
507.478953
508.348627
508.911026
509.345303
510.119982
510.747905
511.048079
511.240609
511.865303
512.330538
497.190261
497.676210
498.342485
499.025076
499.786374
500.772344
501.797347
502.742598
503.658915
504.664557
505.612965
506.429074
507.196786
508.052743
508.844312
509.485741
510.056556
510.696990
511.252996
511.647543
511.979914
512.401744
512.697187
502.518594
503.068085
503.869597
504.715431
505.598138
506.586993
507.555958
508.426800
509.263653
510.169989
511.037283
511.803814
512.556048
513.415289
514.256890
514.995925
515.697861
516.468185
517.181713
517.750913
518.230509
518.705394
519.014629
501.131074
501.910575
502.888843
503.767048
504.624877
505.721869
506.761363
507.593608
508.360265
509.344048
510.255349
510.957111
511.621748
512.570647
513.477698
514.172219
514.800004
515.658064
516.433763
516.962167
517.382925
517.977089
518.396244
498.530798
499.848654
501.176185
502.065913
502.785423
504.157205
505.357365
506.087611
506.645702
507.856518
508.883055
509.431463
509.845388
511.051686
512.115670
512.694275
513.098329
514.202175
515.123197
515.537982
515.757748
516.651585
517.309979
495.614227
497.651654
499.343144
500.193711
500.617433
502.423576
503.830120
504.435125
504.640500
506.242913
507.429026
507.793157
507.789287
509.429879
510.692343
511.119564
511.136886
512.648383
513.748920
514.009044
513.857504
515.204579
516.131986
495.116722
496.620181
498.144849
499.153269
499.960540
501.482995
502.814026
503.601751
504.188590
505.478015
506.560181
507.100184
507.498197
508.768743
509.891424
510.468275
510.855564
512.008123
512.969286
513.374748
513.592163
514.574865
515.319050
494.265778
495.528864
496.954545
498.029830
498.993259
500.440167
501.772527
502.687151
503.458723
504.647849
505.697767
506.345934
506.922671
508.057717
509.118434
509.778915
510.319843
511.323592
512.205298
512.675586
513.034453
513.867162
514.511755
492.317839
493.883214
495.457376
496.473784
497.291484
498.957796
500.440790
501.345152
502.022666
503.391287
504.543264
505.139540
505.584985
506.902972
508.066514
508.672811
509.076757
510.219872
511.160878
511.540986
511.743938
512.751645
513.520634
490.040473
492.229295
494.044337
494.921172
495.344496
497.445188
499.131130
499.934055
500.295906
502.056640
503.389571
503.865264
503.951339
505.690677
507.034909
507.511956
507.558417
509.057797
510.131016
510.345228
510.163500
511.577264
512.566290
490.303450
491.870390
493.441204
494.448226
495.262316
496.945595
498.447208
499.366782
500.083730
501.551714
502.828677
503.539978
504.071918
505.441299
506.629495
507.242843
507.644008
508.780391
509.709109
510.073050
510.265074
511.276488
512.052554
490.231512
491.503798
492.925438
493.975096
494.921754
496.414437
497.785234
498.708867
499.533683
500.944389
502.269340
503.161108
503.915658
505.147564
506.250320
506.918564
507.449903
508.442534
509.300473
509.734357
510.067331
510.916958
511.583833
489.052879
490.592573
492.127124
493.086446
493.841634
495.475797
496.875258
497.625116
498.211799
499.897466
501.441519
502.364251
503.033440
504.430895
505.601479
506.176819
506.539825
507.686275
508.617569
508.959414
509.124000
510.160295
510.959190
487.515861
489.660687
491.424746
492.230036
492.555075
494.595551
496.122114
496.626239
496.698174
498.909354
500.719311
501.559775
501.894207
503.673910
504.991636
505.406265
505.378135
506.908437
507.988534
508.159927
507.915837
509.383920
510.414604
488.423286
489.984300
491.549876
492.536697
493.300654
494.912431
496.271281
496.979651
497.541855
499.233549
500.799544
501.745808
502.434641
503.847850
505.028598
505.608127
505.971726
507.118932
508.051682
508.394849
508.557870
509.586748
510.379269
488.960279
490.282416
491.774095
492.888214
493.860332
495.299565
496.577472
497.406276
498.173512
499.606093
500.984266
501.926365
502.719811
503.983574
505.105934
505.780530
506.310822
507.305184
508.167370
508.606864
508.939586
509.770161
510.420698
488.374048
490.030849
491.718522
492.839075
493.713314
495.294195
496.636259
497.392871
498.001318
499.531717
500.909053
501.699693
502.285235
503.702724
504.918165
505.535216
505.927296
507.065768
508.001744
508.379053
508.578653
509.548936
510.292198
487.472345
489.786353
491.744506
492.768463
493.299501
495.240452
496.720042
497.312587
497.508937
499.399005
500.878974
501.453847
501.596588
503.396613
504.770129
505.241526
505.260809
506.756447
507.829297
508.055430
507.891291
509.231247
510.170537
489.275564
490.905797
492.559813
493.654695
494.513752
496.086303
497.436368
498.210624
498.810090
500.264123
501.534576
502.224674
502.731719
504.094907
505.273646
505.863249
506.227735
507.331016
508.228336
508.569163
508.738871
509.689496
510.423111
490.790998
492.045750
493.458641
494.518984
495.462415
496.877374
498.174543
499.062458
499.838312
501.091988
502.229372
502.958358
503.592880
504.752350
505.807155
506.433918
506.914839
507.836140
508.616795
508.980236
509.250755
510.041451
510.671980
491.228601
492.648266
494.065558
494.965661
495.692811
497.237572
498.621368
499.470477
500.125666
501.474478
502.625255
503.238607
503.693049
504.963269
506.055477
506.579415
506.884863
507.914099
508.716084
508.940830
509.005479
509.973046
510.732446
491.310628
493.197134
494.710557
495.380616
495.660499
497.539447
499.057928
499.779699
500.098269
501.752201
502.995314
503.430888
503.489778
505.103268
506.314142
506.673986
506.595477
507.954703
508.855819
508.876227
508.500312
509.877939
510.849519
493.690699
494.885627
496.044890
496.765864
497.368877
498.768069
500.055510
500.892016
501.552366
502.828463
503.913367
504.520981
504.976630
506.165566
507.180658
507.686963
507.986888
508.939297
509.669166
509.872107
509.915261
510.782839
511.452893
495.828707
496.511862
497.343758
498.074107
498.831511
499.918222
501.007196
501.919002
502.770761
503.823381
504.792937
505.544785
506.239343
507.177957
508.041361
508.664175
509.188463
509.905003
510.510371
510.863285
511.143238
511.676504
512.077441
496.940186
497.403189
498.066854
498.771982
499.556227
500.515417
501.511089
502.444180
503.355951
504.329850
505.253769
506.066094
506.844232
507.695605
508.495786
509.164434
509.765590
510.401591
510.957665
511.370742
511.724876
512.126198
512.402905
502.083769
502.661644
503.470718
504.294132
505.142568
506.125883
507.080953
507.918989
508.723911
509.645072
510.527503
511.290221
512.033197
512.921030
513.785585
514.527418
515.227666
516.034283
516.781897
517.366523
517.849166
518.344586
518.666930
500.492059
501.398798
502.428257
503.263057
504.032031
505.177915
506.225543
506.990332
507.660837
508.723253
509.682267
510.352644
510.946239
511.987834
512.948985
513.619660
514.188041
515.145187
515.991515
516.523321
516.905476
517.569870
518.031573
497.175763
499.039838
500.565878
501.327728
501.692374
503.381472
504.680140
505.223947
505.385233
506.975055
508.163327
508.572144
508.611375
510.217106
511.448965
511.901702
511.961732
513.456636
514.569332
514.922416
514.877014
516.083430
516.892811
492.532225
496.357407
498.542140
499.066267
498.213563
501.267999
502.986512
503.158041
501.954536
504.949744
506.540698
506.519441
505.089618
508.180176
509.858704
509.928456
508.614268
511.504828
513.043111
513.063691
511.811594
514.320296
515.633463
493.606494
495.707688
497.472946
498.369361
498.824328
500.691282
502.141395
502.747076
502.933219
504.616608
505.870665
506.268646
506.280885
507.952302
509.234853
509.663536
509.681797
511.229586
512.380107
512.703767
512.633681
513.947713
514.860831
493.116205
494.714147
496.324006
497.375638
498.209331
499.811269
501.218746
502.062114
502.693512
504.029956
505.165394
505.763922
506.212734
507.477278
508.585004
509.150173
509.531771
510.687874
511.651730
512.054111
512.271191
513.272148
514.032550
490.390716
492.749706
494.690724
495.645851
496.112316
498.196631
499.864531
500.671835
501.049692
502.740592
504.034048
504.536910
504.690549
506.287767
507.517622
507.924828
507.927388
509.428058
510.492266
510.665650
510.420544
511.895973
512.923168
485.988689
490.505000
493.070480
493.691160
492.745026
496.314586
498.449999
498.995325
498.244259
501.149681
502.809864
503.012993
501.989133
504.817476
506.387941
506.421040
505.086861
507.895254
509.281910
508.985062
507.204188
510.232963
511.814268
488.351082
490.720549
492.672009
493.633337
494.110957
496.225863
497.925457
498.759638
499.181352
500.965123
502.369356
502.972865
503.205672
504.860227
506.128263
506.556047
506.556924
508.022559
509.027901
509.131797
508.836202
510.322562
511.371855
489.021995
490.652099
492.288834
493.346940
494.191649
495.869178
497.342611
498.219042
498.909670
500.455800
501.833662
502.640406
503.247016
504.626988
505.814147
506.428800
506.817240
507.886918
508.707157
508.927586
508.996580
510.069045
510.910506
487.419530
489.610582
491.439799
492.331472
492.756954
494.798092
496.362857
496.961111
497.127379
499.215698
500.883438
501.598007
501.833386
503.680505
505.091301
505.620075
505.696642
507.061396
507.937036
507.869753
507.384896
509.010904
510.158335
484.194266
488.247798
490.584908
491.100077
490.086854
493.541146
495.454185
495.536162
494.029351
497.790802
499.973052
500.332982
499.138967
502.473306
504.334929
504.572841
503.474926
506.003894
507.136360
506.490675
504.165159
507.650698
509.450424
486.824699
489.023179
490.865925
491.770380
492.197000
494.217975
495.748405
496.309390
496.450667
498.541612
500.221175
500.944261
501.189349
503.063842
504.503675
505.053475
505.141454
506.508774
507.385095
507.319562
506.833951
508.448845
509.586841
487.843704
489.484204
491.146881
492.234125
493.085948
494.716614
496.111496
496.899359
497.525453
499.090489
500.498524
501.312618
501.921824
503.374910
504.635300
505.300590
505.716974
506.788106
507.608510
507.838227
507.914596
508.953744
509.768253
486.622797
488.986747
490.968875
491.980586
492.486321
494.512556
496.075974
496.744773
497.015807
498.885087
500.354825
500.935720
501.096273
502.934467
504.355273
504.878717
504.937205
506.386262
507.385218
507.519219
507.272358
508.665042
509.650756
483.768398
488.218207
490.799974
491.487456
490.620243
494.039943
495.994887
496.297359
495.212589
498.387489
500.166161
500.280039
498.942743
502.214423
504.039948
504.212673
502.989272
505.716437
507.071725
506.830104
505.216137
508.005826
509.472338
487.530884
489.866892
491.813805
492.797539
493.283929
495.293728
496.855546
497.533735
497.791948
499.582965
500.948199
501.431253
501.513382
503.294247
504.671139
505.158450
505.189566
506.628373
507.626927
507.765542
507.518137
508.888462
509.855470
489.695872
491.261869
492.840612
493.870322
494.688138
496.275021
497.669019
498.503480
499.140300
500.513249
501.680398
502.284871
502.733408
504.075990
505.249978
505.838500
506.192794
507.258002
508.094791
508.357275
508.457430
509.426915
510.184763
489.699583
491.724243
493.403090
494.219968
494.620183
496.526921
498.049630
498.753971
499.050847
500.719771
501.959944
502.346447
502.345555
504.072701
505.388361
505.807427
505.763222
507.174037
508.119065
508.168879
507.819430
509.224517
510.218330
488.191914
491.871484
493.917605
494.308690
493.335659
496.496112
498.351280
498.710439
497.769772
500.632186
502.155132
502.087245
500.575600
503.764280
505.474275
505.519373
504.126697
506.841066
508.109366
507.706611
505.838438
508.747588
510.255489
492.272672
494.037260
495.437528
496.078658
496.363988
498.099450
499.502100
500.187266
500.494340
502.078920
503.252747
503.649887
503.669857
505.302399
506.530754
506.937748
506.901678
508.229004
509.104304
509.150998
508.800705
510.090456
510.980146
495.131782
495.963303
496.881198
497.606911
498.307646
499.461508
500.572088
501.432023
502.197322
503.302504
504.284460
504.970052
505.569644
506.612907
507.549626
508.161766
508.629796
509.435577
510.087055
510.403725
510.606714
511.234483
511.700306
496.454412
496.963303
497.663502
498.378626
499.156491
500.128622
501.123116
502.032927
502.915245
503.891411
504.810926
505.599991
506.356756
507.239681
508.071568
508.749832
509.350306
510.015828
510.591446
511.000272
511.341936
511.768226
512.065302
501.583274
502.214416
503.041664
503.837480
504.636896
505.626971
506.572581
507.370243
508.127949
509.077407
509.980115
510.730730
511.447139
512.377427
513.269465
514.004733
514.686470
515.544015
516.332343
516.925384
517.397607
517.932620
518.281048
499.581405
500.775896
501.908613
502.668571
503.242828
504.541238
505.630258
506.289862
506.752648
508.002265
509.042134
509.637903
510.038561
511.289863
512.342577
512.948799
513.342834
514.510713
515.464350
515.961179
516.200019
517.047621
517.604945
494.184056
497.794527
499.790787
500.231900
499.341543
502.246444
503.845444
503.985123
502.793361
505.712622
507.268910
507.296817
505.937068
508.959212
510.591070
510.697898
509.452833
512.295727
513.817914
513.902094
512.719871
515.126657
516.345041
478.805325
493.566763
497.347413
496.658817
486.729577
498.830397
501.764517
500.528208
489.590669
502.294268
505.237978
503.779771
492.085900
505.456143
508.590479
507.337799
496.400697
508.959956
511.912774
510.813710
501.040864
512.160713
514.880916
490.451736
494.366707
496.644474
497.224225
496.408808
499.530096
501.304609
501.502670
500.317505
503.354945
504.988859
504.993641
503.581157
506.686209
508.371388
508.431312
507.110590
510.026638
511.593548
511.626699
510.386595
512.933653
514.280015
491.494407
493.748863
495.629090
496.573287
497.042327
499.017982
500.570236
501.266025
501.539800
503.227546
504.507550
504.965442
505.052140
506.677383
507.920003
508.325233
508.331764
509.869051
510.996279
511.262385
511.117963
512.522660
513.498630
486.675139
491.206537
493.790904
494.430153
493.489689
497.025311
499.117756
499.624479
498.835891
501.698600
503.318187
503.490502
502.441283
505.228158
506.760633
506.767177
505.424006
508.251375
509.670064
509.406437
507.648491
510.678542
512.254975
469.558493
487.167147
491.716010
491.032821
479.806755
493.733580
497.378963
496.823762
487.706423
498.992326
501.814093
500.815124
491.169038
502.597751
505.316072
503.967478
493.074537
505.401825
508.065992
506.189994
493.500526
507.489562
510.880729
484.618042
489.168118
491.774618
492.432457
491.515185
495.098916
497.238736
497.782570
497.038933
499.994792
501.717244
501.980042
501.003990
503.850687
505.429643
505.466411
504.123449
506.894507
508.220769
507.848138
506.006002
509.054634
510.663357
487.350804
489.661807
491.594129
492.563376
493.051543
495.152809
496.806723
497.546890
497.855873
499.779764
501.295971
501.941642
502.171187
503.921772
505.267333
505.754223
505.791145
507.176359
508.068867
508.032815
507.602358
509.162551
510.273743
484.114018
488.207376
490.594314
491.162319
490.201683
493.694677
495.660792
495.813832
494.356226
498.055348
500.152719
500.447110
499.214890
502.536465
504.405238
504.661715
503.572813
506.062725
507.136533
506.428157
504.055430
507.550333
509.366164
469.863336
485.310435
489.330710
488.502641
477.285555
491.008807
494.331500
492.758272
479.501104
494.995515
498.806621
497.699932
486.028896
499.859171
503.286295
502.456115
492.965507
503.839831
505.920964
503.206508
487.638208
504.357199
508.348888
483.535993
487.628648
490.019382
490.592881
489.631122
493.105974
495.042636
495.161625
493.678144
497.381063
499.485452
499.778309
498.547193
501.905129
503.814929
504.102308
503.030618
505.521763
506.593010
505.884507
503.510895
506.990221
508.794012
486.222498
488.518202
490.452410
491.435887
491.930126
493.984562
495.566500
496.216259
496.441056
498.402241
499.942096
500.562412
500.750430
502.620314
504.079556
504.645851
504.730405
506.108749
506.993172
506.967930
506.557899
508.062047
509.134786
483.039400
487.492195
490.079034
490.770937
489.914571
493.374413
495.370794
495.704325
494.642860
497.845001
499.648548
499.784687
498.471118
501.773025
503.633070
503.838799
502.631730
505.330154
506.629554
506.317190
504.647590
507.463479
508.960971
467.902125
484.999621
489.466450
488.862729
478.037584
491.491377
494.896155
493.904037
483.194972
495.995417
499.062731
497.666647
485.875062
499.590644
502.925330
501.877405
491.530061
503.373617
505.949223
504.261448
492.691419
505.468559
508.585099
483.947232
488.368876
490.918028
491.580117
490.701681
494.136134
496.122691
496.462705
495.392299
498.510912
500.210696
500.253030
498.863648
502.108759
503.921621
504.086207
502.851587
505.557346
506.881668
506.601696
504.953824
507.744264
509.217103
488.095322
490.297702
492.139173
493.065565
493.532123
495.514157
497.078196
497.785450
498.068228
499.786962
501.068787
501.480841
501.508233
503.271122
504.635226
505.104523
505.108327
506.536424
507.505403
507.592518
507.288740
508.680273
509.665755
486.564272
490.369236
492.563581
493.072372
492.185850
495.415491
497.311478
497.677162
496.733539
499.624120
501.168902
501.098614
499.587345
502.830239
504.601096
504.686598
503.323538
506.076814
507.380856
507.001811
505.156123
508.093476
509.624612
474.731372
489.087733
492.708815
491.865384
481.522529
494.085987
497.258474
496.390573
486.603357
498.284727
500.971248
499.334344
487.067734
501.020492
504.291017
503.059509
492.103935
504.412242
506.991063
505.061258
492.428546
506.164397
509.444980
489.271718
492.759546
494.646617
494.987620
494.008730
497.031015
498.781808
499.131573
498.219294
501.000725
502.472417
502.435169
500.979280
504.101758
505.771243
505.858094
504.531309
507.181684
508.411483
508.051807
506.237756
509.031060
510.436224
494.167391
495.297177
496.343409
497.023835
497.554927
498.892324
500.071099
500.854375
501.439235
502.709268
503.748695
504.340206
504.732043
505.999415
507.043989
507.604920
507.903723
508.908986
509.642414
509.880667
509.882499
510.733348
511.317976
495.895772
496.471745
497.214718
497.931182
498.687442
499.690909
500.696837
501.584240
502.430825
503.431116
504.361555
505.129978
505.856053
506.786556
507.654609
508.334256
508.918772
509.628579
510.230755
510.629103
510.942952
511.411915
511.739380
501.373803
501.936833
502.718353
503.504279
504.308591
505.244124
506.148682
506.939176
507.712623
508.628710
509.521153
510.296544
511.052322
511.955622
512.834466
513.589260
514.309781
515.152505
515.943803
516.568526
517.081194
517.594860
517.925446
499.782807
500.673201
501.672762
502.466957
503.188433
504.283668
505.274612
505.981514
506.612774
507.675846
508.652468
509.337716
509.943011
511.001873
511.976748
512.655231
513.240079
514.240805
515.141614
515.722015
516.139097
516.823304
517.293485
496.467210
498.313007
499.806550
500.523992
500.836700
502.472900
503.706216
504.174141
504.280274
505.883775
507.103700
507.529589
507.576010
509.203145
510.448041
510.897877
510.964401
512.517035
513.702585
514.117588
514.114475
515.342327
516.160107
491.821105
495.628638
497.782938
498.264514
497.360589
500.365933
502.016614
502.100101
500.826351
503.850092
505.483424
505.478342
504.048177
507.163850
508.853134
508.908097
507.586434
510.547020
512.170803
512.261043
511.055292
513.585066
514.905828
492.882087
494.973944
496.722004
497.592374
498.012605
499.839262
501.233529
501.771173
501.907044
503.603666
504.885943
505.297178
505.311634
506.995653
508.280052
508.695115
508.711151
510.310863
511.529995
511.911974
511.881281
513.214801
514.135306
492.372972
493.973827
495.586604
496.636864
497.459456
499.035950
500.406399
501.209246
501.812047
503.146923
504.291983
504.897337
505.347566
506.610755
507.709502
508.260390
508.640162
509.828031
510.837194
511.279591
511.524311
512.540531
513.307375
489.626745
492.002066
493.967908
494.948642
495.429905
497.503759
499.152126
499.942556
500.308670
501.987394
503.274617
503.776981
503.929214
505.512536
506.722496
507.109936
507.104491
508.622910
509.714058
509.910308
509.680389
511.165488
512.197468
485.207556
489.750979
492.358442
493.026699
492.118404
495.690056
497.820878
498.367968
497.618129
500.502557
502.142848
502.337310
501.309363
504.115893
505.661866
505.672914
504.324844
507.141556
508.539828
508.249588
506.471225
509.503304
511.087019
487.566297
489.964475
491.962933
492.978619
493.502467
495.638113
497.351386
498.200597
498.627340
500.387718
501.760598
502.341135
502.560430
504.200302
505.457365
505.877022
505.870147
507.330382
508.326433
508.417553
508.110752
509.592478
510.640943
488.235600
489.894388
491.579687
492.695530
493.593184
495.306587
496.811398
497.718199
498.420003
499.934720
501.263249
502.027353
502.609996
503.987532
505.187077
505.817687
506.210637
507.260363
508.046255
508.230640
508.272346
509.332900
510.171340
486.629051
488.850176
490.730577
491.685291
492.172416
494.258959
495.870520
496.519240
496.709739
498.750163
500.342594
500.990641
501.189821
503.047931
504.497032
505.069757
505.167239
506.495231
507.309252
507.181172
506.652165
508.262002
509.406529
483.401463
487.485273
489.873367
490.453899
489.508795
493.012233
494.982754
495.133268
493.667036
497.364394
499.450956
499.727019
498.486389
501.841326
503.757609
504.058229
502.995303
505.472457
506.523875
505.800532
503.418828
506.887956
508.686464
486.041508
488.262522
490.145353
491.103466
491.589818
493.665432
495.258696
495.886292
496.061408
498.103361
499.699558
500.346972
500.550813
502.437940
503.921704
504.521108
504.631510
505.956684
506.760912
506.622857
506.084637
507.681297
508.817174
487.073181
488.726093
490.413850
491.538540
492.438623
494.126433
495.588521
496.442436
497.100782
498.630203
499.969880
500.720362
501.293768
502.749193
504.035890
504.730675
505.155692
506.194889
506.957815
507.125297
507.155480
508.180018
508.994654
485.861764
488.228908
490.222717
491.257498
491.801155
493.885812
495.522469
496.264973
496.576306
498.411444
499.816467
500.339060
500.465819
502.299884
503.734789
504.274257
504.333855
505.757290
506.708700
506.786120
506.495680
507.883350
508.876187
483.006079
487.454020
490.040528
490.742691
489.905233
493.381301
495.409700
495.790187
494.754716
497.890819
499.605396
499.665554
498.297598
501.564486
503.399818
503.583857
502.360973
505.068892
506.385586
506.093042
504.437146
507.233098
508.713437
486.744570
489.083969
491.040686
492.041680
492.555557
494.608800
496.224772
496.957986
497.248365
499.016077
500.337824
500.783469
500.845450
502.626115
504.014674
504.515328
504.552148
505.982561
506.958912
507.066986
506.795282
508.168372
509.143719
488.872833
490.452531
492.053221
493.108720
493.953615
495.567528
496.988656
497.847113
498.495789
499.859614
501.007205
501.593901
502.035566
503.387107
504.579916
505.188944
505.558088
506.627784
507.461271
507.716846
507.810973
508.778754
509.536877
488.836277
490.887179
492.602353
493.455398
493.883740
495.801889
497.326360
498.026822
498.317951
499.987814
501.227584
501.612149
501.615420
503.362464
504.706862
505.156020
505.136977
506.563448
507.521539
507.585293
507.245832
508.644864
509.631359
487.300489
491.015717
493.107446
493.541063
492.597031
495.757304
497.597404
497.934736
496.976148
499.846644
501.381236
501.321109
499.820191
503.037411
504.783753
504.866175
503.506530
506.243345
507.535029
507.160139
505.314099
508.213304
509.708922
491.390508
493.184211
494.624080
495.301906
495.610199
497.344594
498.731415
499.395339
499.687365
501.277444
502.463786
502.873338
502.909407
504.570490
505.834141
506.277608
506.274766
507.628533
508.530205
508.604688
508.274460
509.561068
510.442946
494.268411
495.120397
496.067970
496.821568
497.539397
498.693828
499.793383
500.638422
501.394000
502.502290
503.494694
504.193820
504.811429
505.880806
506.848917
507.493767
507.992514
508.825180
509.502154
509.842660
510.062135
510.692498
511.155801
495.602788
496.127207
496.850837
497.588330
498.380092
499.353858
500.340752
501.239995
502.115797
503.094269
504.022872
504.825439
505.600515
506.507859
507.368462
508.076803
508.706139
509.397921
509.997730
510.427791
510.784132
511.215639
511.512998
501.112789
501.631909
502.377708
503.148543
503.944035
504.839750
505.707985
506.480561
507.251837
508.154029
509.047068
509.840366
510.617658
511.509857
512.379869
513.140341
513.877163
514.720106
515.521745
516.169973
516.707256
517.215638
517.539344
499.729469
500.473919
501.389528
502.183584
502.944433
503.942631
504.865724
505.569414
506.244532
507.245407
508.205413
508.938274
509.622233
510.612411
511.548166
512.248429
512.896333
513.850791
514.744805
515.374097
515.864756
516.495132
516.928506
497.136831
498.411534
499.666314
500.457395
501.062435
502.334064
503.394220
503.935180
504.335810
505.622866
506.746908
507.328608
507.738986
509.011044
510.107069
510.654926
511.034026
512.290973
513.389155
513.942587
514.252904
515.184196
515.854730
494.221536
496.211170
497.829441
498.577070
498.872695
500.596724
501.853847
502.212487
502.162850
503.937115
505.271401
505.660694
505.606496
507.353243
508.652602
509.003866
508.916911
510.660477
511.992401
512.418629
512.373751
513.752714
514.688309
493.683056
495.162478
496.646831
497.595058
498.323038
499.769011
500.977966
501.592131
502.031230
503.394936
504.567629
505.133912
505.518840
506.837114
507.969592
508.494023
508.838961
510.134608
511.266130
511.803912
512.106310
513.123043
513.877922
492.778452
494.049090
495.483043
496.558852
497.502803
498.896170
500.147588
500.969619
501.673884
502.871444
503.951612
504.616970
505.196177
506.331952
507.372269
507.991232
508.513969
509.595022
510.581120
511.137457
511.552670
512.413864
513.069548
490.770397
492.378812
494.014722
495.098967
495.964091
497.596028
499.030471
499.903584
500.567495
501.903625
503.040625
503.643306
504.097824
505.376972
506.487877
507.039885
507.413656
508.604204
509.609278
510.038025
510.270450
511.297765
512.076082
488.437997
490.702301
492.622281
493.624682
494.164711
496.234720
497.894843
498.713513
499.109068
500.798156
502.078508
502.549502
502.656799
504.322530
505.594253
506.005443
505.998285
507.537544
508.647916
508.877763
508.698207
510.121939
511.117330
488.703240
490.339486
492.018370
493.152814
494.078473
495.788459
497.309521
498.268407
499.011628
500.418062
501.622355
502.291874
502.808491
504.138551
505.295805
505.885422
506.263295
507.396122
508.310084
508.647479
508.814746
509.819085
510.595301
488.632638
489.969505
491.497610
492.674561
493.737413
495.294920
496.727154
497.724913
498.588682
499.920496
501.130101
501.928768
502.634421
503.866917
505.002922
505.714337
506.263990
507.209206
507.988067
508.341112
508.613904
509.443249
510.107606
487.440507
489.050293
490.698788
491.800163
492.695830
494.408997
495.904113
496.786678
497.464764
499.009906
500.361388
501.123145
501.702428
503.145389
504.422424
505.123575
505.566236
506.605019
507.379238
507.575954
507.636272
508.650964
509.452839
485.888485
488.111193
489.993720
490.955059
491.452985
493.562678
495.206361
495.906322
496.159460
498.138485
499.680956
500.302973
500.499671
502.371025
503.849647
504.457161
504.585454
505.930376
506.787155
506.763421
506.373269
507.834708
508.879457
486.831466
488.444764
490.098271
491.204118
492.101602
493.812217
495.301865
496.178440
496.853297
498.400588
499.755284
500.519769
501.106790
502.569954
503.870596
504.589067
505.036416
506.064564
506.818162
506.991141
507.031942
508.037169
508.836144
487.410095
488.755798
490.296089
491.484563
492.553788
494.107119
495.528717
496.513895
497.370223
498.708604
499.924050
500.722759
501.437898
502.716540
503.906521
504.657450
505.218719
506.138352
506.869592
507.168745
507.397816
508.209996
508.870525
486.859850
488.513551
490.214883
491.371921
492.314118
494.020591
495.528824
496.469891
497.199918
498.624602
499.837910
500.494768
501.006904
502.421686
503.673184
504.330342
504.730213
505.812749
506.641377
506.883829
506.972985
507.957896
508.733590
485.972590
488.264053
490.216043
491.253089
491.826182
493.899975
495.557977
496.366903
496.748230
498.478135
499.773636
500.216906
500.288660
502.085084
503.484635
503.984200
504.008391
505.460765
506.441546
506.530122
506.228325
507.636059
508.635145
487.712442
489.341338
491.006677
492.127187
493.033474
494.701403
496.177028
497.092925
497.792653
499.166351
500.320367
500.921383
501.382961
502.749246
503.955953
504.576378
504.955009
506.039234
506.884033
507.146073
507.246088
508.224602
508.990958
489.135072
490.420340
491.879078
492.991502
493.988844
495.456778
496.809630
497.751365
498.557286
499.786449
500.877302
501.565617
502.184047
503.365606
504.463151
505.135742
505.650142
506.579559
507.351672
507.699521
507.956854
508.746352
509.379121
489.464187
490.955413
492.460370
493.444476
494.236881
495.793393
497.167879
497.995693
498.626230
499.987973
501.144739
501.753020
502.211577
503.530775
504.689400
505.282045
505.646069
506.704054
507.533294
507.797270
507.897636
508.837919
509.571624
489.455511
491.454740
493.087274
493.864855
494.225673
496.079413
497.543134
498.192298
498.439107
500.141441
501.425646
501.875392
501.943566
503.632840
504.930660
505.378386
505.381764
506.777181
507.726769
507.826567
507.535143
508.852620
509.775877
491.888255
493.161974
494.417513
495.225650
495.884982
497.270353
498.511001
499.287673
499.901607
501.202133
502.322011
502.954790
503.438531
504.692883
505.786358
506.372902
506.746338
507.748611
508.532987
508.804368
508.904593
509.748647
510.390087
494.089113
494.820771
495.719510
496.511728
497.306923
498.390635
499.450954
500.325651
501.152483
502.215285
503.209538
503.989023
504.718756
505.712067
506.640803
507.331403
507.919042
508.688302
509.345244
509.750390
510.068253
510.601286
510.992269
495.234499
495.731622
496.445709
497.198555
498.012104
498.973069
499.950675
500.859475
501.756160
502.735856
503.679460
504.519159
505.333632
506.234294
507.092340
507.821403
508.480234
509.167922
509.772274
510.229182
510.613942
511.023834
511.299255
500.636449
501.185819
501.941659
502.691619
503.453772
504.347112
505.199917
505.931101
506.663182
507.592995
508.512277
509.301046
510.061309
510.980933
511.864124
512.603663
513.313750
514.192041
515.025657
515.676244
516.204640
516.744216
517.093545
499.051916
499.923960
500.889679
501.634753
502.298381
503.350406
504.273715
504.878979
505.421218
506.538468
507.572181
508.265796
508.852945
509.950197
510.933315
511.563935
512.094584
513.177730
514.158308
514.768893
515.189839
515.925932
516.433707
495.755070
497.571386
499.014084
499.651225
499.858981
501.471507
502.611053
502.868007
502.712274
504.529739
505.891301
506.299866
506.232241
507.992166
509.267800
509.578591
509.420785
511.232341
512.598988
513.041192
512.976365
514.346257
515.252734
491.150880
494.909399
496.993038
497.351584
496.232767
499.305595
500.849711
500.558590
498.564002
502.247532
504.158814
504.072742
502.247917
505.773722
507.552552
507.321231
505.303850
509.003187
510.969449
511.058628
509.578402
512.482191
513.970536
492.261142
494.301957
495.983788
496.772978
497.093439
498.892589
500.186845
500.508074
500.375699
502.276207
503.684863
504.059433
503.945325
505.768746
507.095416
507.379406
507.177451
509.048048
510.464934
510.893098
510.813815
512.282325
513.282727
491.905363
493.407283
494.934618
495.933913
496.718390
498.232885
499.515348
500.203772
500.704746
502.070282
503.233163
503.791563
504.175595
505.508437
506.652359
507.175490
507.513115
508.814849
509.947162
510.474846
510.769174
511.804430
512.576967
489.519986
491.624330
493.429903
494.380108
494.894730
496.852939
498.397488
499.108411
499.417252
501.067196
502.302453
502.688342
502.694417
504.417223
505.728550
506.138238
506.128144
507.752132
508.974726
509.327482
509.260498
510.642338
511.601359
485.699765
489.576426
491.909300
492.581470
491.872486
495.181289
497.169286
497.648093
496.857049
499.687833
501.228011
501.200007
499.764089
502.961194
504.699296
504.749482
503.353414
506.343328
507.918115
507.891231
506.540262
509.200753
510.609996
487.432845
489.571964
491.430241
492.441761
493.029764
495.082910
496.737085
497.561855
497.970212
499.679265
500.965676
501.411512
501.478989
503.245496
504.603342
505.063493
505.072778
506.631904
507.759651
508.029336
507.905391
509.251795
510.195685
487.707521
489.296232
490.940854
492.064348
492.993061
494.709838
496.229449
497.173187
497.903474
499.353674
500.595583
501.276372
501.799779
503.200739
504.437694
505.098523
505.525873
506.646618
507.547533
507.896303
508.081753
509.040095
509.779730
485.896738
488.126443
490.017727
490.993483
491.510393
493.647958
495.337894
496.115461
496.449626
498.337901
499.793951
500.364364
500.533086
502.370133
503.822757
504.417310
504.557043
505.954126
506.915133
507.061012
506.858681
508.182413
509.124530
482.554472
486.700717
489.124028
489.728906
488.803572
492.395282
494.494693
494.890312
493.845223
497.131098
498.990114
499.180332
497.941520
501.229701
503.126181
503.443002
502.432677
504.972207
506.213500
505.960321
504.464488
507.086563
508.492713
485.267886
487.504906
489.403609
490.384451
490.904867
493.045987
494.740634
495.524733
495.866257
497.759237
499.219841
499.796108
499.974129
501.825637
503.293364
503.897286
504.034280
505.411976
506.340806
506.448404
506.215520
507.535264
508.481613
486.424730
488.039148
489.706561
490.844647
491.783451
493.511207
495.044943
496.008089
496.759598
498.215475
499.462143
500.151134
500.690939
502.121981
503.391630
504.074598
504.498922
505.573789
506.397599
506.650273
506.753893
507.721748
508.482706
485.436598
487.652994
489.566322
490.608979
491.217687
493.297510
494.985634
495.858679
496.324358
498.024577
499.306103
499.756829
499.843569
501.656796
503.067540
503.568437
503.582641
505.052920
506.036404
506.109259
505.780857
507.216522
508.232503
482.917873
486.982954
489.415012
490.136954
489.459244
492.823030
494.878339
495.456717
494.812183
497.578934
499.096189
499.070748
497.656109
500.911741
502.717275
502.828876
501.466918
504.299688
505.653103
505.295114
503.456618
506.443879
508.006895
486.265270
488.457200
490.334805
491.340368
491.910683
493.944794
495.590484
496.428163
496.859664
498.520334
499.760886
500.173891
500.223313
501.991496
503.357540
503.821338
503.812913
505.281477
506.274571
506.358408
506.035041
507.468115
508.479629
488.103976
489.657974
491.245113
492.308705
493.174533
494.797690
496.236976
497.128064
497.813922
499.191922
500.360481
500.984491
501.462262
502.796502
503.968111
504.568995
504.941120
506.018301
506.866086
507.142724
507.255292
508.214825
508.963335
487.844990
489.953476
491.706308
492.577401
493.011760
494.948892
496.474317
497.146888
497.396717
499.177251
500.532653
501.043904
501.176535
502.854255
504.153569
504.617013
504.651286
506.053447
507.027321
507.170957
506.943036
508.243615
509.162822
486.093976
489.979014
492.152794
492.609270
491.645365
494.847316
496.676864
496.922475
495.766377
498.914756
500.656617
500.821630
499.649268
502.624926
504.275966
504.399714
503.198950
505.819610
507.117084
506.898544
505.379581
507.967399
509.318753
490.303825
492.172886
493.667428
494.370867
494.684886
496.436831
497.816647
498.438400
498.679274
500.392468
501.713997
502.267538
502.446658
504.049898
505.280282
505.751140
505.813911
507.150497
508.076128
508.241441
508.031574
509.217601
510.028181
493.261542
494.145182
495.125113
495.901431
496.633009
497.799058
498.899787
499.736274
500.492818
501.659862
502.729248
503.509381
504.194929
505.270913
506.242923
506.910521
507.443224
508.291604
508.996503
509.385069
509.649153
510.257289
510.695933
494.629178
495.171257
495.917726
496.675354
497.482292
498.467190
499.459933
500.363268
501.252852
502.270068
503.250707
504.107773
504.928061
505.857718
506.735401
507.466328
508.122194
508.836917
509.463819
509.925925
510.306863
510.737126
511.026914
500.115610
500.722407
501.504632
502.237527
502.962185
503.878239
504.733482
505.428210
506.112599
507.090792
508.044273
508.822933
509.550619
510.515106
511.419006
512.131167
512.793800
513.714372
514.573242
515.207755
515.703129
516.281435
516.660364
498.125722
499.287142
500.360948
501.034314
501.500984
502.731185
503.704152
504.179936
504.458308
505.836570
506.988565
507.600428
507.955677
509.297831
510.373862
510.892807
511.161551
512.503141
513.599237
514.140650
514.366506
515.315915
515.939917
492.765869
496.317858
498.223939
498.511690
497.368554
500.305412
501.750510
501.456268
499.499616
503.107010
504.982218
504.952306
503.205707
506.658448
508.383943
508.184740
506.223856
509.840306
511.740836
511.839675
510.388051
513.193324
514.597575
477.505995
492.124905
495.771459
494.792614
483.835526
496.712897
499.508700
497.281173
482.267055
498.949123
502.712924
500.940737
486.794671
502.655644
506.130561
504.038332
488.920988
505.730539
509.620286
508.373662
496.692798
509.883891
513.066909
489.155909
492.979215
495.148553
495.581881
494.530166
497.680650
499.293845
499.051585
497.093349
500.803714
502.732203
502.647650
500.822960
504.369930
506.165352
505.929489
503.900423
507.607444
509.577030
509.653829
508.166302
511.098140
512.615444
490.448210
492.517310
494.262105
495.136297
495.556260
497.429517
498.834570
499.329967
499.402301
501.182436
502.511162
502.889202
502.831046
504.615805
505.943785
506.288480
506.178914
507.941229
509.278473
509.680481
509.614690
511.046671
512.031214
486.489027
490.322591
492.608344
493.238775
492.482884
495.720779
497.617382
497.991244
497.110064
499.932336
501.468347
501.410030
499.935110
503.142325
504.884142
504.916002
503.507152
506.553469
508.198640
508.230026
506.917712
509.591845
511.004061
472.424463
486.842060
490.708961
490.159325
480.288736
492.782201
496.066185
495.389692
486.222417
497.408155
500.044791
498.471726
486.509800
500.228529
503.467194
502.146366
490.741799
503.774260
506.797052
505.560401
495.193879
506.942335
509.838099
484.374046
488.248729
490.593834
491.291319
490.614837
493.958733
495.979537
496.485742
495.720273
498.591477
500.168400
500.167853
498.756932
501.999371
503.785770
503.878928
502.506974
505.478821
507.025841
506.981317
505.620571
508.254188
509.645381
486.172168
488.354424
490.234845
491.242821
491.812256
493.919493
495.602663
496.416554
496.798480
498.597280
499.964941
500.469240
500.585583
502.392642
503.804536
504.338384
504.421615
505.915304
506.983745
507.221909
507.081104
508.405662
509.334637
482.550481
486.692064
489.120280
489.741851
488.836895
492.435931
494.548361
494.969552
493.946447
497.202496
499.026476
499.191256
497.932125
501.197573
503.069190
503.364133
502.349360
504.930912
506.239208
506.064675
504.631027
507.236891
508.618765
467.918959
483.680439
487.798433
487.017624
475.742621
489.729695
493.311841
492.372144
481.494893
494.631058
497.847859
496.600901
485.149144
498.653876
502.025482
501.233075
491.909112
502.793294
505.209643
503.717497
493.201327
504.914505
507.795737
481.920628
486.069412
488.501741
489.123804
488.219461
491.823235
493.945067
494.379965
493.371926
496.636392
498.468843
498.643863
497.396234
500.673573
502.555249
502.854673
501.833084
504.389856
505.659406
505.437928
503.965807
506.573971
507.965534
484.864704
487.084826
488.986902
490.001633
490.575308
492.698085
494.407578
495.260290
495.687034
497.491342
498.867993
499.389318
499.527428
501.358182
502.791684
503.338858
503.413994
504.846558
505.818615
505.928676
505.662853
507.036619
508.010983
482.222867
486.274119
488.696625
489.417858
488.749341
492.135952
494.216979
494.820120
494.203760
497.009623
498.570547
498.586577
497.205516
500.482280
502.304277
502.432591
501.084530
503.916409
505.268590
504.915165
503.083648
506.067340
507.626817
468.830871
484.086648
488.150869
487.647768
477.750339
490.368536
493.768294
493.309401
484.818803
495.454583
497.999534
496.439057
484.516579
498.274420
501.561443
500.323675
489.180739
501.789668
504.477505
502.572350
489.871700
503.787087
507.148697
483.031926
487.057501
489.443533
490.127645
489.420961
492.757568
494.792041
495.356890
494.706611
497.479269
499.008876
498.997796
497.588781
500.822732
502.601153
502.693154
501.322004
504.152470
505.512312
505.166417
503.337283
506.319586
507.876213
486.515409
488.667239
490.486709
491.431463
491.943294
493.941659
495.542195
496.313218
496.672020
498.414147
499.736287
500.221077
500.327896
502.054114
503.384558
503.845848
503.859893
505.301691
506.295425
506.420296
506.154072
507.525848
508.493398
484.516240
488.484636
490.761554
491.303745
490.414264
493.699513
495.603234
495.901226
494.786053
497.973669
499.747949
499.929788
498.770626
501.772927
503.446653
503.576550
502.379929
505.027122
506.351306
506.145991
504.640835
507.263681
508.644975
471.813204
486.972400
490.801758
489.989261
479.449598
492.256363
495.422786
494.283342
483.216415
496.319732
499.497674
498.404026
487.848651
500.248198
503.228519
502.139686
492.090331
503.579502
506.114946
504.618192
493.867195
505.753497
508.621218
487.063018
490.746338
492.746050
493.134157
492.151445
495.226500
496.969808
497.225297
496.121287
499.220293
500.952619
501.194898
500.113463
503.014923
504.607959
504.762574
503.625481
506.183958
507.450669
507.286542
505.831075
508.306504
509.555168
492.167730
493.361660
494.469879
495.193959
495.751179
497.114149
498.298266
499.066104
499.643321
501.026107
502.201613
502.936596
503.460246
504.731208
505.786258
506.395410
506.766761
507.798857
508.585671
508.917000
509.015310
509.815182
510.353952
493.962603
494.571937
495.358205
496.113591
496.899730
497.925822
498.944635
499.841204
500.712340
501.781558
502.802495
503.665994
504.473784
505.446621
506.350370
507.075813
507.713316
508.468644
509.123745
509.583186
509.945055
510.413111
510.728496
499.898267
500.446142
501.201854
501.953371
502.715617
503.604744
504.451834
505.180546
505.917766
506.862620
507.804355
508.617360
509.396582
510.324811
511.208549
511.943136
512.642231
513.502249
514.313354
514.941882
515.453365
515.984012
516.330230
498.319902
499.188430
500.153198
500.901004
501.565785
502.611352
503.525417
504.125097
504.671144
505.805481
506.866034
507.589236
508.199191
509.304195
510.286221
510.911481
511.430678
512.492310
513.445868
514.029922
514.431016
515.158631
515.664504
495.030011
496.838823
498.279529
498.922520
499.134696
500.736763
501.860994
502.106971
501.952229
503.790155
505.185652
505.632746
505.594873
507.359968
508.631750
508.937429
508.768741
510.553490
511.886003
512.294455
512.204714
513.567868
514.475018
490.417792
494.165980
496.248795
496.618485
495.509914
498.569490
500.093864
499.787540
497.791007
501.497237
503.446605
503.405128
501.616592
505.144484
506.917992
506.683867
504.658995
508.328094
510.255675
510.306508
508.797653
511.697541
513.188914
491.480220
493.519501
495.208873
496.014220
496.347332
498.139966
499.419083
499.727415
499.593792
501.512997
502.953559
503.364756
503.280451
505.112481
506.440875
506.726085
506.518765
508.365927
509.750552
510.146544
510.043936
511.507004
512.508660
491.062764
492.573877
494.120154
495.143297
495.945444
497.460576
498.733366
499.411441
499.910685
501.290016
502.475880
503.058977
503.464244
504.812255
505.967724
506.499031
506.836555
508.123632
509.233267
509.737939
510.015623
511.045368
511.817713
488.621014
490.744147
492.580071
493.563714
494.103291
496.066412
497.603618
498.304021
498.608627
500.269699
501.521468
501.921698
501.941012
503.684252
505.016239
505.442035
505.438973
507.055391
508.263426
508.601237
508.523378
509.901709
510.860674
484.762445
488.664274
491.035087
491.748074
491.070810
494.386918
496.369125
496.837566
496.040602
498.882974
500.436945
500.416953
498.987628
502.207322
503.969507
504.039456
502.655718
505.643518
507.211681
507.178323
505.822587
508.482618
509.892416
486.486585
488.648913
490.543880
491.595573
492.215762
494.281986
495.937200
496.758763
497.167313
498.887609
500.187530
500.643161
500.718253
502.498285
503.869814
504.341920
504.361133
505.926101
507.059825
507.336117
507.216870
508.564627
509.508088
486.768583
488.376366
490.053046
491.213310
492.173222
493.906769
495.433870
496.382596
497.120679
498.584956
499.844242
500.541356
501.075226
502.477234
503.710655
504.369104
504.800236
505.934697
506.856970
507.229272
507.431360
508.391194
509.127375
484.972186
487.216819
489.135004
490.144000
490.691034
492.845122
494.545400
495.333834
495.682609
497.590190
499.070985
499.667947
499.852751
501.677524
503.107586
503.683345
503.818598
505.236825
506.234962
506.422937
506.251064
507.572769
508.505730
481.647836
485.803859
488.246910
488.879320
487.981379
491.586360
493.696389
494.106458
493.081510
496.392481
498.284290
498.511533
497.296680
500.562602
502.423275
502.709691
501.687476
504.252462
505.539633
505.340117
503.885536
506.499864
507.891642
484.382945
486.621435
488.527345
489.522700
490.060548
492.213961
493.920984
494.721758
495.086717
497.010972
498.510100
499.125569
499.326382
501.162645
502.599584
503.176420
503.303164
504.698905
505.663810
505.813913
505.612683
506.931630
507.869470
485.566624
487.170234
488.827778
489.963672
490.907866
492.645507
494.192280
495.172486
495.949381
497.444076
498.737436
499.470730
500.036486
501.460709
502.708136
503.371095
503.787524
504.870622
505.714802
505.992552
506.115444
507.087649
507.846892
484.606559
486.796525
488.681320
489.705328
490.308084
492.395106
494.095800
494.984223
495.475409
497.224410
498.565154
499.071667
499.193676
501.004322
502.397286
502.883308
502.891431
504.361841
505.352591
505.436583
505.118113
506.560330
507.578891
482.095619
486.122503
488.514539
489.208409
488.518129
491.888763
493.956959
494.549309
493.929330
496.754072
498.341386
498.382739
497.013794
500.267936
502.057761
502.158538
500.793472
503.622600
504.977124
504.623940
502.790921
505.785724
507.353006
485.390980
487.556282
489.403404
490.386690
490.948309
492.990483
494.651489
495.507781
495.969355
497.686129
498.994569
499.472007
499.565375
501.340389
502.698438
503.156397
503.147895
504.617615
505.616370
505.709571
505.395021
506.833956
507.847653
487.158168
488.701614
490.274904
491.327693
492.192035
493.827902
495.286921
496.201453
496.921092
498.353045
499.586031
500.271141
500.791311
502.137676
503.307572
503.907855
504.285001
505.371183
506.234774
506.532217
506.661526
507.623944
508.370012
486.834348
488.946178
490.700100
491.570053
492.008391
493.964840
495.515030
496.213375
496.497142
498.332513
499.753252
500.327173
500.504648
502.194809
503.494447
503.961501
504.006671
505.425066
506.425912
506.604978
506.405071
507.702784
508.612472
485.041723
488.939703
491.124500
491.585968
490.628848
493.856162
495.714188
495.985774
494.861232
498.065397
499.873181
500.102457
498.978290
501.964106
503.615873
503.746750
502.562201
505.203473
506.535117
506.362846
504.882315
507.460674
508.796668
489.248820
491.130122
492.638317
493.352445
493.679172
495.455540
496.862915
497.511608
497.784757
499.546478
500.924461
501.532727
501.753084
503.371489
504.608470
505.089999
505.170764
506.530762
507.489982
507.696229
507.517977
508.702578
509.503919
492.218157
493.111576
494.105078
494.895351
495.643211
496.831828
497.958058
498.821413
499.609531
500.817500
501.932830
502.757058
503.476985
504.572057
505.556400
506.237813
506.789177
507.661215
508.395986
508.816992
509.105338
509.718818
510.155162
493.595013
494.145456
494.904974
495.677670
496.502073
497.508345
498.525064
499.454642
500.374761
501.428643
502.449267
503.344621
504.195958
505.146503
506.039582
506.786147
507.461036
508.198912
508.852906
509.342479
509.744020
510.182532
510.473531
499.631660
500.147105
500.893476
501.670160
502.468821
503.356605
504.212832
504.979736
505.760889
506.693826
507.632978
508.476599
509.293309
510.201398
511.071497
511.822915
512.539329
513.345550
514.101276
514.704501
515.207692
515.699592
516.018159
498.268264
499.001713
499.914748
500.718243
501.486425
502.469543
503.370578
504.060095
504.741129
505.778492
506.796073
507.593927
508.328858
509.330142
510.260158
510.950829
511.578801
512.487479
513.323460
513.895872
514.344329
514.960960
515.393105
495.709697
496.955367
498.201457
499.011878
499.637942
500.878211
501.896818
502.407423
502.804374
504.139487
505.341575
506.016179
506.503827
507.771248
508.848898
509.389016
509.754911
510.947722
511.965872
512.440702
512.691636
513.618909
514.297455
492.805705
494.743365
496.350204
497.133616
497.476650
499.148294
500.345895
500.659253
500.592050
502.427171
503.855473
504.362360
504.420744
506.135359
507.404418
507.755605
507.673943
509.332529
510.566291
510.895762
510.770499
512.163646
513.118106
492.136552
493.600442
495.097305
496.087464
496.854239
498.276657
499.443817
500.022842
500.452721
501.861425
503.108757
503.763516
504.224470
505.545646
506.672347
507.202363
507.544974
508.782531
509.837322
510.299010
510.544515
511.559894
512.324445
491.079072
492.368632
493.845177
494.977881
495.966069
497.357171
498.582857
499.377853
500.074100
501.303349
502.434226
503.152434
503.776262
504.941199
506.004832
506.644004
507.170947
508.217799
509.152194
509.656873
510.035099
510.888862
511.547301
488.936485
490.592796
492.301357
493.466164
494.393784
496.029916
497.441076
498.283531
498.929776
500.295026
501.468245
502.094514
502.566711
503.896720
505.058407
505.651194
506.046323
507.215687
508.185094
508.579168
508.786876
509.809940
510.590180
486.509771
488.844977
490.859170
491.963018
492.588484
494.658614
496.293039
497.075092
497.438623
499.167006
500.479941
500.954563
501.050846
502.787370
504.125868
504.590860
504.622962
506.145469
507.233123
507.443934
507.249567
508.676820
509.675649
486.771982
488.466407
490.231768
491.460584
492.463195
494.194389
495.710057
496.653935
497.388604
498.823154
500.056201
500.739074
501.261253
502.627493
503.820525
504.440723
504.844189
505.984426
506.906836
507.256102
507.431953
508.439047
509.213893
486.729204
488.110210
489.711002
490.971715
492.105835
493.695627
495.139572
496.144319
497.021114
498.381688
499.626844
500.459331
501.186889
502.417564
503.542474
504.246192
504.801918
505.777127
506.603318
507.010744
507.323472
508.149265
508.800619
485.573583
487.217106
488.926739
490.106041
491.074027
492.815758
494.327230
495.230546
495.938366
497.520823
498.924570
499.751492
500.378917
501.776123
502.988145
503.636621
504.059288
505.152919
506.018050
506.322355
506.468458
507.456022
508.221720
484.062173
486.307384
488.236658
489.268143
489.841979
491.964384
493.621090
494.349332
494.645853
496.671924
498.285571
499.007263
499.294393
501.071880
502.441733
502.960746
503.038552
504.462801
505.441075
505.567297
505.317517
506.708565
507.691461
485.055209
486.671167
488.341990
489.484845
490.427240
492.158505
493.669533
494.578650
495.300595
496.909611
498.345438
499.202555
499.852686
501.261733
502.478169
503.125751
503.540701
504.617393
505.460055
505.741349
505.870000
506.850741
507.615268
485.703574
487.019349
488.534764
489.718721
490.801125
492.375697
493.823297
494.840102
495.743843
497.162912
498.477571
499.374552
500.150153
501.402234
502.534349
503.237397
503.779524
504.717732
505.494159
505.850307
506.124056
506.938984
507.590593
485.246773
486.819623
488.444616
489.554643
490.480072
492.206312
493.740844
494.704775
495.473886
497.009575
498.356497
499.142578
499.742249
501.132626
502.332402
502.955048
503.344547
504.421993
505.260916
505.522993
505.629684
506.629420
507.410930
484.426339
486.581976
488.419083
489.381410
489.915355
492.014587
493.700565
494.521606
494.922878
496.801022
498.264527
498.872605
499.074746
500.828271
502.171202
502.645385
502.671928
504.103122
505.075958
505.166219
504.866610
506.297356
507.309157
486.010206
487.558776
489.144109
490.209198
491.091751
492.781778
494.289613
495.234088
495.981136
497.481356
498.787449
499.535338
500.101510
501.462403
502.637533
503.242463
503.623516
504.703697
505.554820
505.832925
505.948518
506.940729
507.712317
487.248084
488.507266
489.933636
491.020118
492.011526
493.509991
494.904585
495.888792
496.756039
498.099602
499.328412
500.149427
500.860613
502.055119
503.138360
503.806257
504.331695
505.276869
506.081167
506.476511
506.773952
507.563524
508.185947
487.418572
488.926354
490.437593
491.415655
492.209029
493.814601
495.243539
496.117665
496.807167
498.288783
499.588174
500.336978
500.900149
502.226689
503.371101
503.967496
504.357085
505.444987
506.333086
506.687639
506.868946
507.780320
508.477138
487.302321
489.352519
491.017068
491.797314
492.152726
494.079688
495.609481
496.301559
496.591775
498.427867
499.863554
500.467470
500.666176
502.340025
503.616233
504.075247
504.121143
505.550264
506.575586
506.804256
506.647988
507.890322
508.748964
489.753466
491.064210
492.353713
493.180869
493.858977
495.302825
496.602883
497.428290
498.097898
499.504098
500.746934
501.502211
502.081823
503.350105
504.443312
505.048131
505.461013
506.508064
507.365475
507.739154
507.927932
508.745653
509.350423
491.996507
492.752742
493.682384
494.503193
495.330290
496.462470
497.574978
498.500800
499.386908
500.532540
501.620645
502.491350
503.292056
504.316698
505.263579
505.979394
506.604814
507.421206
508.140915
508.619184
508.993897
509.530794
509.910493
493.168626
493.685016
494.427943
495.212682
496.062239
497.067545
498.093389
499.052967
500.008057
501.059455
502.081684
502.996855
503.871843
504.810162
505.695190
506.453595
507.150039
507.884094
508.544228
509.059577
509.488620
509.913204
510.188763
499.132825
499.689635
500.475091
501.276649
502.093154
503.018650
503.905367
504.686681
505.473629
506.436094
507.398233
508.250809
509.067839
509.991606
510.869336
511.613581
512.308384
513.097250
513.820163
514.377505
514.839249
515.331773
515.657175
497.588708
498.452203
499.447487
500.266672
501.013995
502.080555
503.031808
503.711768
504.346436
505.469093
506.538614
507.332432
508.027920
509.089409
510.047978
510.716685
511.282097
512.208047
513.015523
513.504109
513.851204
514.524725
514.999830
494.389142
496.140335
497.607853
498.378733
498.771784
500.319500
501.462532
501.864319
501.941618
503.641138
505.002386
505.608712
505.836658
507.393223
508.580638
509.030488
509.115040
510.533582
511.571660
511.841525
511.712054
512.972888
513.823773
489.915366
493.477959
495.577236
496.165579
495.493412
498.265923
499.760813
499.730870
498.351361
501.547747
503.375294
503.642373
502.611800
505.452535
507.022257
507.106782
505.924734
508.621019
510.033054
509.914387
508.453918
511.138986
512.537398
490.607065
492.628077
494.386284
495.348318
495.879097
497.629376
498.932584
499.396104
499.493922
501.283687
502.703202
503.286973
503.478702
505.104420
506.351188
506.786493
506.836763
508.309726
509.384905
509.624552
509.470611
510.841517
511.798140
489.779696
491.409917
493.098219
494.256633
495.171285
496.734920
498.055514
498.806505
499.385479
500.779784
502.010355
502.700372
503.221141
504.522377
505.655053
506.244981
506.644800
507.768899
508.688903
509.043831
509.223915
510.240624
511.019738
486.770733
489.251937
491.357658
492.494519
493.111366
495.168789
496.763097
497.485179
497.791586
499.544280
500.895935
501.414946
501.551969
503.251340
504.563231
505.032685
505.084700
506.548821
507.571143
507.705504
507.429002
508.918620
509.959907
482.127617
486.870627
489.673390
490.554396
489.885716
493.365995
495.413964
495.855601
494.943646
497.994301
499.708101
499.857820
498.659771
501.725230
503.436059
503.572216
502.362622
505.078167
506.410108
506.072611
504.241972
507.308366
508.907773
484.562236
487.084470
489.245165
490.437778
491.118544
493.264480
494.952341
495.758573
496.139987
497.969514
499.391687
499.970819
500.155529
501.888463
503.223806
503.707157
503.760148
505.211548
506.208426
506.311788
506.012095
507.501770
508.549138
485.315865
487.055596
488.869059
490.133992
491.162357
492.919858
494.437253
495.350598
496.065924
497.625107
499.005903
499.820557
500.438425
501.802878
502.978244
503.592112
503.989591
505.089595
505.954123
506.234362
506.353827
507.389141
508.194130
483.782730
486.063428
488.052315
489.153505
489.790185
491.897754
493.523107
494.204066
494.443851
496.531022
498.202972
498.981298
499.321257
501.030166
502.330619
502.787618
502.811867
504.267109
505.257669
505.351537
505.045880
506.519708
507.558424
480.624064
484.749921
487.227402
487.963201
487.245396
490.673570
492.632883
492.828782
491.450410
495.191291
497.391837
497.909084
497.069545
500.002668
501.634676
501.718108
500.425948
503.178554
504.503018
504.147181
502.312699
505.341072
506.924168
483.351812
485.577490
487.495416
488.532954
489.124188
491.210911
492.827585
493.505102
493.754031
495.878985
497.598604
498.420226
498.790453
500.510333
501.811998
502.266545
502.284814
503.728156
504.706545
504.791420
504.479374
505.944467
506.977646
484.524195
486.111698
487.753771
488.875302
489.804046
491.529509
493.033570
493.930965
494.649615
496.304771
497.799240
498.713486
499.401487
500.780849
501.953441
502.563553
502.953579
504.026193
504.864600
505.130834
505.244466
506.255048
507.043786
483.572178
485.723393
487.555906
488.499982
489.002331
491.141870
492.826546
493.581262
493.900038
495.950373
497.590202
498.348006
498.669120
500.393600
501.709804
502.192525
502.252155
503.647473
504.601498
504.698894
504.422274
505.843082
506.849538
481.092967
485.041280
487.346263
487.885225
486.915525
490.506362
492.593048
492.932477
491.745179
495.286561
497.339942
497.747337
496.801773
499.769585
501.433017
501.579933
500.428496
503.027747
504.298594
503.981418
502.275330
505.158180
506.676361
484.323017
486.449654
488.240456
489.136024
489.594750
491.707760
493.380732
494.132225
494.439725
496.447930
498.034619
498.742683
499.023599
500.722546
502.021875
502.494703
502.552118
503.953759
504.926136
505.050128
504.790973
506.196415
507.184858
486.045400
487.575541
489.121901
490.132540
490.961513
492.638579
494.130199
495.041539
495.760743
497.310949
498.679943
499.483528
500.084479
501.421557
502.568178
503.164733
503.555892
504.641966
505.524284
505.864994
506.038867
506.989807
507.720015
485.689917
487.805625
489.547162
490.381189
490.779599
492.813165
494.435813
495.188881
495.528271
497.412378
498.892796
499.523658
499.738462
501.429642
502.713788
503.164010
503.200094
504.655913
505.711755
505.967229
505.848262
507.108261
507.987315
483.871745
487.794019
489.972637
490.377708
489.298795
492.704269
494.681671
495.045218
494.023457
497.219828
499.044168
499.299743
498.194199
501.179152
502.814405
502.914608
501.683636
504.409233
505.826845
505.775093
504.478011
506.921637
508.194454
488.116701
490.010609
491.521425
492.218659
492.522925
494.383587
495.873325
496.592915
496.928917
498.709166
500.103968
500.729935
500.961933
502.580186
503.807213
504.273900
504.346170
505.752103
506.773450
507.057913
506.960061
508.110492
508.884411
491.117920
492.020220
493.023437
493.820896
494.582246
495.818375
496.998636
497.912548
498.743765
499.977676
501.112402
501.952311
502.682071
503.779097
504.759941
505.438125
505.995237
506.895749
507.671534
508.139548
508.467520
509.082776
509.513698
492.512127
493.070911
493.843465
494.632104
495.479128
496.522027
497.580745
498.551094
499.506675
500.586998
501.627702
502.538198
503.399036
504.353048
505.246200
505.994598
506.679178
507.439608
508.125019
508.648672
509.077766
509.527029
509.820389
498.540912
499.167886
500.009757
500.838122
501.665976
502.649806
503.577655
504.366250
505.140602
506.148327
507.137254
507.984327
508.779900
509.734148
510.627158
511.355117
512.012052
512.805247
513.510971
514.021772
514.430690
514.942599
515.286283
496.611286
497.760983
498.895328
499.706423
500.341524
501.596963
502.634027
503.257573
503.717090
505.048766
506.209395
506.950738
507.487095
508.719658
509.746717
510.350087
510.739241
511.804589
512.637974
513.015661
513.155568
514.005272
514.575826
491.491846
494.862601
496.812528
497.369754
496.719294
499.398017
500.847334
500.879955
499.590065
502.692059
504.455157
504.768144
503.818181
506.570728
508.084638
508.219116
507.108798
509.680144
510.981865
510.848188
509.403414
511.959804
513.253093
477.192791
490.759194
494.376008
493.970588
485.319361
496.167377
498.754997
497.285737
485.738595
499.138423
502.429701
501.538135
491.769213
503.373360
506.163409
505.047784
495.124100
506.517155
509.063144
507.561977
496.645133
508.787542
511.729728
487.466501
491.178153
493.463359
494.215620
493.685759
496.599970
498.227084
498.310580
497.017142
500.236620
502.073104
502.352083
501.341402
504.191744
505.781345
505.891809
504.725017
507.377088
508.727704
508.547001
507.048866
509.752228
511.177855
487.922607
490.223812
492.226899
493.347557
493.983336
495.935492
497.425022
498.053508
498.282905
500.066420
501.462413
502.029563
502.209510
503.871572
505.153123
505.615821
505.670758
507.110034
508.118765
508.270072
508.031686
509.456905
510.457589
482.653927
487.403444
490.220998
491.119398
490.457894
493.914157
495.924154
496.323417
495.375414
498.422004
500.141690
500.300873
499.109224
502.157069
503.853260
503.986673
502.778423
505.477798
506.792908
506.443359
504.604665
507.668368
509.266546
464.830060
483.139185
488.050221
487.772922
477.483592
490.712736
494.164348
493.370519
483.358404
495.546753
498.541082
497.351584
486.532361
499.238070
502.313690
501.211612
490.966096
502.694949
505.202415
503.230849
490.294893
504.510209
507.949885
480.410928
485.203811
488.071995
489.015102
488.403987
491.944384
494.040717
494.511980
493.627982
496.755635
498.551251
498.771759
497.626007
500.704717
502.419713
502.560899
501.352607
504.053530
505.361197
504.993862
503.140226
506.218774
507.832169
483.346519
485.786889
487.914134
489.111079
489.811773
491.970701
493.649747
494.407066
494.729344
496.709485
498.279709
498.978139
499.253010
500.972197
502.284411
502.750247
502.787574
504.242558
505.236124
505.330015
505.024864
506.521369
507.577418
480.234440
484.419830
486.972468
487.778050
487.115174
490.573531
492.552381
492.763209
491.390925
495.116371
497.295169
497.792992
496.938134
499.854309
501.471480
501.542867
500.247004
503.015631
504.357165
504.008685
502.177972
505.233841
506.837071
466.074653
481.597936
485.766546
485.256221
474.990038
488.001431
491.237630
489.749570
476.763566
492.140550
496.076450
495.495846
486.010597
497.607068
500.410054
499.140898
488.432929
500.589318
503.193054
501.266406
488.460808
502.545302
505.957742
479.875484
483.981887
486.438036
487.158460
486.433633
489.863702
491.827604
492.027220
490.658078
494.430626
496.668136
497.217991
496.398318
499.322103
500.935692
501.001857
499.700860
502.460609
503.797334
503.450246
501.622333
504.669278
506.265193
482.777070
484.967828
486.848082
487.845510
488.400149
490.522239
492.176985
492.891176
493.179512
495.300715
497.022150
497.847558
498.213909
499.931315
501.226386
501.683631
501.720457
503.149780
504.132690
504.240629
503.961261
505.420027
506.449700
480.169361
484.135514
486.466190
487.030572
486.082785
489.692475
491.782606
492.108253
490.916121
494.524141
496.658512
497.135860
496.237365
499.207035
500.860175
501.000508
499.851123
502.458583
503.742745
503.440018
501.748641
504.647909
506.176913
467.000914
481.950597
485.835534
484.938464
473.504715
487.580113
491.127147
489.939560
477.911595
492.350396
496.029222
495.291477
485.439748
497.347568
500.253332
499.193059
489.395286
500.640069
503.084492
501.307673
489.345279
502.566997
505.784829
480.914630
484.856857
487.145951
487.660836
486.669310
490.259930
492.348804
492.683609
491.490888
495.051088
497.124715
497.545898
496.602266
499.547554
501.185313
501.316741
500.165785
502.778790
504.083137
503.813596
502.147456
505.022456
506.526498
484.290919
486.424857
488.207250
489.085475
489.529083
491.629141
493.302589
494.072126
494.411255
496.386509
497.949916
498.640797
498.897656
500.586048
501.864773
502.315010
502.359737
503.798851
504.833464
505.047388
504.880105
506.225731
507.165862
482.218294
486.211488
488.479555
488.957292
487.943652
491.439034
493.493898
493.902450
492.912941
496.167063
498.042881
498.324648
497.230335
500.227286
501.865821
501.954101
500.714267
503.455705
504.891897
504.845236
503.558101
506.051071
507.366287
469.386192
484.680982
488.515458
487.545708
476.215410
489.930758
493.388829
492.451924
481.795345
494.665643
497.850867
496.805449
486.284775
498.676391
501.617739
500.440124
490.075604
501.947374
504.677481
503.479633
493.680311
504.711189
507.394216
484.792371
488.515588
490.531877
490.887880
489.811103
493.105806
495.014486
495.406555
494.442352
497.554854
499.317685
499.595957
498.537149
501.435017
503.004830
503.123123
501.944061
504.611519
506.000571
505.996009
504.755545
507.106498
508.293999
489.971968
491.188389
492.322989
493.067812
493.650817
495.110265
496.396262
497.258230
497.918204
499.349474
500.564240
501.331459
501.874377
503.147350
504.193439
504.793943
505.172670
506.260179
507.124662
507.545660
507.725217
508.525175
509.054861
491.803189
492.431853
493.248535
494.040172
494.873115
495.970343
497.068111
498.040924
498.979272
500.099845
501.161153
502.055311
502.881684
503.860087
504.762427
505.490073
506.145209
506.943431
507.658242
508.182567
508.598087
509.088214
509.409870
498.171770
498.765568
499.614472
500.492499
501.386531
502.383059
503.334781
504.173418
505.001656
505.982548
506.950933
507.808165
508.630050
509.556029
510.435219
511.177217
511.855148
512.603295
513.272222
513.777069
514.197687
514.664272
514.977750
496.584988
497.492828
498.562300
499.469302
500.303570
501.446002
502.468076
503.214360
503.897044
505.033224
506.102768
506.899804
507.601566
508.664232
509.626178
510.299232
510.852637
511.730276
512.472651
512.900238
513.201577
513.847844
514.311068
493.306177
495.114917
496.674906
497.552868
498.049168
499.678747
500.901207
501.385578
501.525043
503.226988
504.576855
505.185309
505.424011
506.978303
508.171621
508.638637
508.723082
510.078747
511.032998
511.229033
511.047410
512.279829
513.119379
488.732379
492.365909
494.574588
495.287225
494.733588
497.590994
499.171182
499.237412
497.935571
501.122074
502.929101
503.199616
502.186984
505.020697
506.597627
506.711447
505.544768
508.165711
509.482180
509.283955
507.769758
510.427804
511.816249
489.326046
491.420943
493.292925
494.379835
495.026665
496.868515
498.257492
498.806684
498.968682
500.763623
502.174547
502.762951
502.968166
504.595059
505.852115
506.310424
506.368028
507.787136
508.788351
508.963631
508.765782
510.114500
511.063143
488.383250
490.094718
491.901988
493.182568
494.207134
495.864568
497.267074
498.088339
498.717215
500.130711
501.367822
502.066093
502.597820
503.906732
505.051526
505.657193
506.059976
507.154477
508.030282
508.344334
508.495969
509.498559
510.272996
485.247834
487.828294
490.064967
491.323248
492.043532
494.194468
495.866180
496.646067
496.991944
498.771992
500.140859
500.671741
500.819130
502.529133
503.854053
504.336545
504.393587
505.846769
506.849973
506.965487
506.676222
508.161077
509.201979
480.524982
485.383020
488.322996
489.320580
488.745966
492.316625
494.436609
494.926474
494.045505
497.126218
498.861112
499.022999
497.833623
500.909503
502.632853
502.781590
501.581742
504.300229
505.632343
505.294448
503.465222
506.535975
508.139334
483.020890
485.630524
487.903353
489.196510
489.961376
492.184574
493.934083
494.782136
495.190864
497.043638
498.480738
499.066377
499.254894
500.994774
502.339388
502.832899
502.898286
504.365365
505.379693
505.499341
505.214124
506.716391
507.771514
483.885113
485.680174
487.572905
488.916731
490.015626
491.835595
493.403584
494.353098
495.092000
496.665557
498.051178
498.862849
499.476667
500.843038
502.022662
502.641559
503.051352
504.179052
505.078042
505.390384
505.536289
506.591729
507.408018
482.450907
484.763132
486.804333
487.964732
488.658546
490.815395
492.481958
493.194454
493.454754
495.548850
497.216384
497.981828
498.308757
500.015471
501.314850
501.768939
501.801527
503.296823
504.338961
504.479552
504.210752
505.711333
506.764536
479.354341
483.496929
486.008923
486.789385
486.118257
489.585553
491.579276
491.803656
490.445027
494.189941
496.382904
496.882866
496.024560
498.953628
500.579902
500.652438
499.362518
502.165394
503.554248
503.255768
501.465661
504.525456
506.125146
482.093629
484.333594
486.278517
487.350202
487.978352
490.100239
491.748669
492.452072
492.720261
494.855971
496.577258
497.390682
497.748012
499.459645
500.750400
501.192982
501.216545
502.706083
503.748371
503.893972
503.630175
505.128218
506.178170
483.246021
484.850117
486.517131
487.665455
488.623532
490.383803
491.919996
492.841613
493.580498
495.258742
496.771803
497.693726
498.378439
499.746518
500.901894
501.496663
501.891392
503.006111
503.907019
504.236229
504.400831
505.443613
506.247670
482.260817
484.433636
486.292103
487.257412
487.782607
489.960526
491.680454
492.457805
492.796693
494.885229
496.562888
497.344949
497.672097
499.381673
500.671972
501.130520
501.188337
502.625704
503.645190
503.810158
503.588181
505.038546
506.057561
479.758850
483.734364
486.068128
486.626059
485.675180
489.310811
491.437588
491.799541
490.630913
494.222378
496.325933
496.767282
495.833075
498.781275
500.410608
500.523898
499.361940
502.004245
503.342844
503.096042
501.447412
504.356178
505.884243
483.003192
485.155601
486.977794
487.899549
488.385876
490.543054
492.258398
493.040363
493.375020
495.426245
497.054587
497.789948
498.076783
499.755060
501.019349
501.458357
501.505208
502.941045
503.971939
504.157907
503.949671
505.382940
506.383355
484.754320
486.310277
487.892516
488.938858
489.805334
491.528053
493.065847
494.017298
494.770813
496.352467
497.747027
498.564903
499.163045
500.476027
501.585940
502.147445
502.525891
503.638838
504.570392
504.963118
505.180506
506.160783
506.905805
484.427999
486.572767
488.356052
489.233800
489.677092
491.759399
493.433251
494.235452
494.614699
496.518355
498.008640
498.641875
498.846303
500.507385
501.749767
502.158817
502.175617
503.656575
504.758092
505.058950
504.977681
506.267852
507.163989
482.643387
486.597687
488.821515
489.274263
488.243683
491.699124
493.730115
494.147811
493.169616
496.375313
498.198377
498.448962
497.329447
500.279988
501.870191
501.924554
500.667877
503.420298
504.882328
504.871146
503.606779
506.080409
507.371208
486.938636
488.859971
490.411960
491.154504
491.505280
493.413667
494.952849
495.720174
496.092355
497.882950
499.275983
499.894530
500.110932
501.699321
502.888614
503.319007
503.373316
504.798808
505.855692
506.174740
506.106317
507.282818
508.072455
489.987251
490.911391
491.949618
492.787574
493.591430
494.871053
496.094602
497.047993
497.908207
499.154088
500.289344
501.122320
501.837477
502.910946
503.863925
504.517795
505.065534
505.980390
506.783532
507.280754
507.635183
508.272779
508.716923
491.409269
491.986618
492.790151
493.615843
494.502459
495.585821
496.683862
497.688930
498.669843
499.762570
500.805041
501.709272
502.556673
503.490849
504.361981
505.093089
505.773146
506.546063
507.254848
507.804944
508.258924
508.728677
509.033946
497.716793
498.309433
499.185585
500.116170
501.068423
502.093334
503.075859
503.957167
504.821214
505.784596
506.730480
507.581894
508.409237
509.320590
510.194437
510.946153
511.634001
512.356508
513.000935
513.497924
513.919957
514.362806
514.659771
496.254710
497.085453
498.155536
499.141378
500.087033
501.215131
502.255050
503.084331
503.870667
504.919981
505.924980
506.728208
507.480641
508.479142
509.416010
510.126591
510.743910
511.543944
512.236720
512.680431
513.036157
513.601421
514.012728
493.508836
494.891866
496.344309
497.389233
498.240331
499.628664
500.803915
501.506504
502.067360
503.362625
504.510647
505.191519
505.720720
506.963540
508.049401
508.652748
509.060372
510.083973
510.896966
511.205653
511.346183
512.220822
512.881004
490.368897
492.491071
494.352438
495.421360
496.046852
497.850808
499.214324
499.773730
499.960947
501.672230
503.002726
503.525767
503.671913
505.320305
506.592846
507.056673
507.105917
508.509933
509.483562
509.623600
509.379294
510.724727
511.665271
489.520452
491.161386
492.913312
494.176048
495.194010
496.785355
498.122739
498.899365
499.495931
500.870887
502.070709
502.736520
503.243692
504.547447
505.692084
506.297333
506.696581
507.783023
508.652402
508.966537
509.117643
510.093075
510.846552
488.218991
489.703549
491.445256
492.835368
494.047391
495.624265
497.014031
497.955236
498.757687
500.013080
501.147089
501.880761
502.530609
503.706685
504.796122
505.478623
506.025212
507.000820
507.833642
508.249155
508.568611
509.397890
510.050783
485.748602
487.672735
489.689462
491.109250
492.238552
494.070586
495.640501
496.594176
497.311042
498.734394
499.944002
500.593561
501.086319
502.438616
503.629701
504.254515
504.666359
505.811050
506.738515
507.092647
507.275086
508.292635
509.075575
483.052772
485.753703
488.115774
489.465478
490.260861
492.536257
494.324686
495.193281
495.597537
497.403464
498.768569
499.268106
499.380147
501.140412
502.508287
503.003458
503.062372
504.588018
505.674744
505.884078
505.693103
507.133452
508.143807
483.556363
485.492321
487.525623
488.965748
490.130528
492.026601
493.670275
494.691627
495.470489
496.957775
498.224649
498.918638
499.445673
500.828135
502.042767
502.684695
503.115003
504.288890
505.249152
505.632519
505.838643
506.874672
507.668208
483.827080
485.341721
487.119253
488.543710
489.818547
491.535510
493.081358
494.155566
495.075479
496.463725
497.715874
498.536071
499.249760
500.486940
501.622070
502.332184
502.908696
503.947552
504.851331
505.327438
505.695370
506.564909
507.241649
482.917738
484.626069
486.445013
487.746697
488.832570
490.670267
492.262482
493.228600
493.978021
495.567596
496.953346
497.740818
498.328614
499.728871
500.940426
501.570188
501.992405
503.188368
504.176003
504.582525
504.805692
505.850922
506.648643
481.558661
483.824050
485.819752
486.944865
487.621738
489.813608
491.535564
492.323105
492.666124
494.686677
496.270661
496.936234
497.158718
498.946824
500.308614
500.780786
500.820242
502.393032
503.533134
503.786995
503.629759
505.088688
506.108211
482.558095
484.199568
485.924605
487.137114
488.155929
489.955716
491.529679
492.490507
493.251601
494.877221
496.309461
497.138285
497.749715
499.148422
500.342436
500.950144
501.355952
502.548051
503.539790
503.952781
504.181973
505.231782
506.032011
483.146088
484.500649
486.069448
487.304615
488.441779
490.090266
491.604723
492.666195
493.604996
495.074878
496.430637
497.342225
498.108613
499.336685
500.428910
501.088585
501.628819
502.663993
503.580565
504.072634
504.454224
505.333593
506.015470
482.594666
484.227410
485.911505
487.054431
488.009240
489.828092
491.441073
492.439096
493.229865
494.863645
496.305707
497.151560
497.770125
499.121905
500.256511
500.810904
501.178227
502.358916
503.349648
503.763504
503.993224
505.045050
505.846361
481.696681
483.939344
485.845531
486.826716
487.359477
489.586017
491.367765
492.212536
492.606755
494.635287
496.235596
496.933975
497.178045
498.872293
500.124692
500.499835
500.466983
502.022740
503.163532
503.421048
503.265077
504.726695
505.746541
483.332994
484.951766
486.608814
487.717442
488.639050
490.433724
492.035035
493.030521
493.814555
495.422574
496.832155
497.647794
498.234321
499.544058
500.634139
501.150384
501.490918
502.658113
503.646767
504.064728
504.295188
505.336285
506.127074
484.642243
485.965602
487.472582
488.630077
489.692929
491.288878
492.781270
493.846422
494.781614
496.191565
497.476138
498.330362
499.039150
500.179357
501.177919
501.759703
502.246804
503.257082
504.173347
504.680611
505.069354
505.918679
506.571468
484.864022
486.446568
488.054256
489.124857
490.010304
491.717034
493.255061
494.239267
495.023285
496.532009
497.842937
498.597058
499.143983
500.400512
501.445437
501.936226
502.264703
503.423002
504.420217
504.871102
505.127506
506.105848
506.841579
484.799748
486.940431
488.713405
489.597519
490.055619
492.084682
493.730541
494.554435
494.969454
496.789811
498.203229
498.797306
498.979760
500.565935
501.728611
502.059937
502.008070
503.534228
504.676352
504.991370
504.894769
506.210258
507.112986
487.375504
488.755854
490.139643
491.063330
491.837849
493.379552
494.784518
495.718408
496.476550
497.889762
499.118871
499.858720
500.411276
501.611277
502.615355
503.126969
503.483199
504.588094
505.532079
505.978591
506.224630
507.101257
507.742524
489.735723
490.542257
491.548076
492.453074
493.366769
494.587347
495.789115
496.798830
497.748150
498.914303
500.000315
500.857260
501.630392
502.605561
503.491269
504.150161
504.749966
505.600986
506.381456
506.919843
507.347331
507.931560
508.339967
490.975021
491.531919
492.340325
493.201123
494.130711
495.217640
496.323243
497.354037
498.361579
499.437329
500.462719
501.366126
502.215513
503.114112
503.953377
504.674026
505.359018
506.119999
506.829206
507.398034
507.876735
508.343316
508.643742
497.053899
497.723744
498.677084
499.656517
500.641446
501.721102
502.745284
503.640626
504.501091
505.477098
506.418285
507.240562
508.038066
508.968274
509.859072
510.603292
511.271903
512.003771
512.645939
513.116747
513.511459
513.977259
514.297734
495.290859
496.327069
497.544117
498.575447
499.512607
500.751512
501.861620
502.683967
503.415658
504.524458
505.538029
506.269473
506.922075
508.005762
508.996517
509.677576
510.220998
511.086828
511.800668
512.181761
512.443567
513.105568
513.589907
491.626089
493.712916
495.515239
496.558444
497.174774
498.925159
500.266220
500.875703
501.130373
502.729235
503.955181
504.427497
504.540141
506.179010
507.445086
507.930168
507.997147
509.357367
510.282838
510.402330
510.132615
511.436243
512.332263
486.490290
490.704958
493.273122
494.186495
493.759188
496.763059
498.493195
498.756836
497.755449
500.646728
502.239336
502.283209
500.964419
504.053088
505.767670
505.906448
504.693953
507.362413
508.661227
508.348702
506.621335
509.487614
510.982904
487.421658
489.813994
491.949626
493.215397
493.991068
495.966321
497.484705
498.163500
498.440803
500.131404
501.413110
501.855217
501.926675
503.644012
504.982606
505.465235
505.515349
506.965448
507.973208
508.107418
507.847920
509.271381
510.274182
486.634162
488.523086
490.524584
491.952485
493.090955
494.873903
496.388282
497.293956
497.970488
499.353867
500.521625
501.125584
501.582348
502.932787
504.129119
504.751822
505.158886
506.306488
507.239357
507.598247
507.785287
508.792287
509.569175
483.449879
486.210433
488.627075
490.005005
490.805620
493.098600
494.885821
495.733382
496.105566
497.877013
499.193387
499.624117
499.669011
501.450464
502.836237
503.321547
503.360203
504.933279
506.076137
506.351194
506.235255
507.619465
508.595034
478.584638
483.706627
486.838101
487.924578
487.356983
491.128924
493.384612
493.940502
493.077748
496.151250
497.824527
497.839469
496.421887
499.689920
501.510846
501.639336
500.330027
503.299149
504.864071
504.825697
503.472146
506.168285
507.609263
481.291211
484.046899
486.458829
487.837474
488.659367
491.014641
492.877874
493.794172
494.226384
496.056437
497.421335
497.885753
497.956824
499.770465
501.184726
501.692023
501.756957
503.376752
504.575775
504.905141
504.831469
506.234619
507.216834
482.334756
484.205527
486.188316
487.600737
488.763290
490.693877
492.376442
493.420464
494.210725
495.716706
496.981940
497.643488
498.138665
499.562064
500.818501
501.476319
501.923470
503.177641
504.238169
504.721339
505.008515
506.043616
506.826452
481.025794
483.364727
485.456180
486.655695
487.390812
489.676317
491.494093
492.376750
492.795106
494.692914
496.125338
496.624634
496.699528
498.567676
500.009657
500.517611
500.575968
502.233491
503.470693
503.829192
503.775260
505.195546
506.186489
478.039531
482.143616
484.673744
485.461904
484.778096
488.428315
490.623268
491.134478
490.234248
493.467912
495.272881
495.342995
493.882942
497.296506
499.173824
499.295434
497.949165
501.013153
502.658475
502.678822
501.361942
504.096266
505.555618
480.691642
482.956088
484.945655
486.049537
486.713114
488.959981
490.760766
491.640068
492.070972
494.003509
495.479890
496.017724
496.111769
497.968759
499.380397
499.851909
499.883267
501.539229
502.785046
503.151069
503.103531
504.535404
505.534798
481.729385
483.410494
485.160356
486.366266
487.378901
489.242552
490.898588
491.935200
492.746299
494.332007
495.696279
496.446007
496.988810
498.378410
499.558968
500.127085
500.505026
501.770381
502.858627
503.357015
503.651762
504.719199
505.524999
480.541429
482.884274
484.882680
485.924597
486.501873
488.797041
490.644092
491.546486
491.988020
493.969178
495.506536
496.127889
496.302770
498.026524
499.292255
499.622953
499.525949
501.221958
502.494380
502.842808
502.752019
504.239242
505.273999
477.758532
482.081096
484.622292
485.266379
484.335938
488.133488
490.413437
490.952541
490.039796
493.380636
495.298382
495.540520
494.340720
497.397565
498.987579
498.834968
497.161170
500.394954
502.107563
502.083516
500.618131
503.519959
505.056228
481.272296
483.610073
485.592756
486.610699
487.160835
489.429344
491.259819
492.157097
492.594339
494.557490
496.076620
496.685419
496.838470
498.505693
499.703914
499.974380
499.832468
501.502729
502.760778
503.099054
502.998709
504.478630
505.508621
483.198290
484.875364
486.593130
487.748288
488.704312
490.504527
492.123473
493.157174
493.971817
495.512247
496.839523
497.582943
498.108299
499.361291
500.384827
500.820599
501.102629
502.320913
503.383024
503.860317
504.132146
505.186326
505.982146
482.916342
485.196527
487.131096
488.149239
488.727490
490.841742
492.570664
493.464525
493.946137
495.768491
497.182784
497.767396
497.940718
499.498608
500.616877
500.865438
500.733969
502.338709
503.552731
503.881906
503.780514
505.203027
506.188006
481.106335
485.262337
487.667488
488.304466
487.521016
490.893921
492.947758
493.497493
492.779757
495.744613
497.448096
497.671667
496.604057
499.366188
500.785474
500.605362
499.007568
502.055776
503.664359
503.624125
502.176980
504.934671
506.368997
485.613138
487.649664
489.331995
490.201824
490.677698
492.602931
494.180342
495.024769
495.490949
497.206008
498.536485
499.123649
499.324126
500.815419
501.890362
502.177471
502.092961
503.617387
504.752009
505.070682
504.962443
506.260087
507.133060
488.830860
489.818220
490.940299
491.861150
492.738751
494.060888
495.324929
496.322605
497.218031
498.446416
499.553347
500.358935
501.043588
502.061612
502.946493
503.525231
504.018787
504.961729
505.802378
506.314735
506.678278
507.370129
507.856140
490.340242
490.959267
491.823621
492.711889
493.654964
494.782852
495.919287
496.956826
497.958033
499.047665
500.074011
500.954775
501.771925
502.665372
503.489409
504.174605
504.827477
505.610990
506.343280
506.912884
507.387139
507.890793
508.221668
496.408737
497.182970
498.221883
499.237625
500.232509
501.372528
502.435809
503.327883
504.162638
505.167847
506.115596
506.903695
507.656008
508.622430
509.538045
510.266939
510.901389
511.661588
512.313209
512.753342
513.107036
513.618400
513.977279
494.108428
495.526126
496.945977
497.985591
498.805830
500.245442
501.448187
502.209836
502.767143
504.049420
505.118024
505.741204
506.176676
507.466167
508.552459
509.164627
509.524024
510.569110
511.346246
511.624019
511.671102
512.563221
513.182073
488.035490
492.121485
494.573842
495.434224
494.986445
497.908138
499.587445
499.863535
498.892137
501.707717
503.238154
503.276701
501.976951
505.013210
506.694205
506.848338
505.663668
508.273039
509.523489
509.208814
507.492161
510.283080
511.717985
471.236541
487.351461
491.835455
491.803460
483.312227
494.508114
497.404912
496.414241
486.534433
498.286719
501.068541
499.621330
488.248427
501.373547
504.554402
503.453816
493.205851
504.911838
507.443440
505.605831
493.465869
506.816754
510.082264
483.548943
488.021482
490.857386
491.941508
491.631406
494.815492
496.694383
497.028469
496.052549
498.986133
500.582832
500.568760
499.193090
502.340992
504.115321
504.255451
503.029800
505.768206
507.129297
506.827183
505.103433
508.049858
509.616760
484.456058
487.149547
489.548892
490.946278
491.782594
493.986213
495.692502
496.470347
496.789168
498.526925
499.813819
500.206493
500.225994
501.998397
503.387995
503.869938
503.906386
505.451973
506.558888
506.768038
506.580608
508.020698
509.043689
478.976105
484.184281
487.395586
488.514753
487.949957
491.734967
493.983097
494.496065
493.579699
496.638379
498.284547
498.239958
496.765641
500.049696
501.887563
501.998847
500.663079
503.656309
505.239282
505.188247
503.817008
506.540317
508.009374
460.337221
479.711713
485.099344
484.951390
474.274534
488.293391
492.064837
491.377210
481.364531
493.584611
496.489828
494.931022
482.918539
496.761327
500.119707
498.891799
487.778942
500.614273
503.642708
502.388066
491.991475
503.849180
506.830523
476.840838
482.031031
485.220599
486.323030
485.765522
489.615392
491.943728
492.526493
491.667880
494.782978
496.472160
496.452780
494.997107
498.316435
500.187112
500.323203
499.017992
502.073208
503.731417
503.754506
502.440924
505.182467
506.654810
480.227148
482.859059
485.193202
486.523633
487.328712
489.712279
491.608767
492.528425
492.949965
494.813271
496.187111
496.611967
496.637804
498.505240
499.969838
500.487184
500.557691
502.257203
503.542537
503.930189
503.894976
505.341782
506.353536
477.374242
481.632958
484.313677
485.186545
484.552643
488.296649
490.568248
491.108560
490.199569
493.404819
495.145666
495.115127
493.573118
497.024419
498.954342
499.092160
497.752801
500.885692
502.599651
502.658037
501.362832
504.131402
505.616596
463.681630
478.905835
483.120034
482.579749
471.970286
485.636540
489.306554
488.532008
478.196198
490.839049
493.871205
492.245598
479.613006
494.156566
497.668217
496.415531
485.025097
498.218081
501.381854
500.198315
489.803842
501.752435
504.763237
477.076387
481.247029
483.813915
484.582584
483.871435
487.577137
489.832978
490.370268
489.473031
492.714308
494.499693
494.507774
492.983345
496.414316
498.301991
498.390290
497.013481
500.147889
501.874473
501.940980
500.651605
503.437810
504.936184
479.757854
482.133348
484.191684
485.288553
485.922022
488.247660
490.123663
491.034652
491.468361
493.422415
494.901954
495.421846
495.503018
497.306287
498.661322
499.049250
499.008200
500.744876
502.074866
502.475657
502.435090
503.939582
504.990543
476.642583
481.064343
483.697757
484.385921
483.481339
487.349783
489.687730
490.241709
489.319620
492.665351
494.561227
494.738532
493.479637
496.580663
498.215434
498.061470
496.380912
499.698261
501.496179
501.517093
500.077601
503.033662
504.611548
462.108267
478.575904
482.971429
482.190393
470.514911
485.159228
489.044277
488.269784
477.644001
490.706916
493.971297
492.777448
481.708603
494.569111
497.488249
495.681891
482.833462
497.267651
500.660484
499.325702
488.005695
500.911616
504.141687
477.366478
481.791575
484.418738
485.091230
484.164802
488.004954
490.323912
490.873467
489.951811
493.283151
495.169985
495.348809
494.078359
497.108287
498.655543
498.423009
496.682577
499.965211
501.740054
501.741095
500.284792
503.235459
504.811840
481.191896
483.595881
485.649503
486.718685
487.314168
489.565416
491.396402
492.310485
492.770472
494.674652
496.135859
496.695350
496.814349
498.416229
499.553157
499.761083
499.584660
501.262597
502.550527
502.905878
502.818514
504.323216
505.376231
479.131935
483.463190
486.046684
486.787004
486.072619
489.575245
491.734795
492.321981
491.613066
494.636164
496.375008
496.573299
495.461980
498.243700
499.661330
499.419594
497.764027
500.881734
502.563835
502.539115
501.098121
503.957882
505.480450
465.875807
481.948336
486.203875
485.642584
475.430422
488.333497
491.788853
491.192510
482.007558
493.451313
496.328760
495.268230
485.316216
496.897612
499.478910
497.710725
485.525539
499.141444
502.294072
500.930448
489.839037
502.358356
505.447544
482.071838
486.090822
488.381794
488.978828
488.187103
491.460820
493.443725
493.991200
493.293867
496.181390
497.824679
498.046982
496.997780
499.687058
501.050647
500.871032
499.297218
502.293980
503.866923
503.836245
502.409059
505.104309
506.486043
487.681258
489.036468
490.337619
491.232976
491.951856
493.491925
494.859513
495.803661
496.534878
497.934028
499.103218
499.819631
500.307533
501.484018
502.413200
502.872202
503.135894
504.297106
505.241707
505.687343
505.870536
506.789069
507.406782
489.714677
490.428032
491.361594
492.266987
493.202157
494.385318
495.558507
496.591879
497.568492
498.688185
499.724862
500.576499
501.347312
502.255690
503.076884
503.721584
504.326196
505.149946
505.912855
506.474160
506.926446
507.483982
507.856662
496.216256
496.968074
498.014231
499.059125
500.091713
501.229389
502.297163
503.206482
504.064839
505.048942
505.983820
506.776731
507.547746
508.490669
509.396882
510.134961
510.789043
511.527108
512.167484
512.615547
512.991507
513.480236
513.827566
494.199759
495.393919
496.757977
497.862534
498.835202
500.161004
501.332335
502.155515
502.860542
503.997326
505.011052
505.686469
506.279274
507.405719
508.434380
509.097611
509.602598
510.500465
511.226038
511.563234
511.777729
512.500615
513.045815
489.999868
492.441818
494.508279
495.624570
496.220077
498.139999
499.585862
500.158336
500.308158
502.005765
503.257669
503.610410
503.563701
505.339993
506.700892
507.133104
507.082842
508.558115
509.534599
509.555961
509.146288
510.621152
511.660053
484.234705
489.098440
492.061828
493.025998
492.453201
495.772352
497.665541
497.836864
496.583589
499.715838
501.379966
501.224062
499.567919
502.968890
504.853863
504.886956
503.407909
506.349172
507.759676
507.279162
505.238817
508.468143
510.207693
485.516078
488.309636
490.749818
492.102267
492.859532
495.024372
496.662477
497.301669
497.465524
499.262413
500.571786
500.880103
500.777843
502.645018
504.091003
504.519466
504.451100
506.040213
507.123663
507.170768
506.776794
508.391226
509.552600
484.875275
487.064460
489.321246
490.842411
492.000796
493.931217
495.549909
496.441626
497.055857
498.499825
499.679932
500.184873
500.530613
501.970197
503.242918
503.834204
504.180208
505.429056
506.438258
506.768897
506.904236
508.030544
508.915005
481.367800
484.568132
487.302855
488.747394
489.499416
492.009916
493.940317
494.751246
495.005021
496.895111
498.250131
498.548248
498.415061
500.352372
501.847668
502.274520
502.196336
503.949229
505.224916
505.478158
505.280256
506.836357
507.947409
475.961412
481.826584
485.386313
486.485219
485.701813
489.858553
492.325112
492.792977
491.664116
495.001850
496.762403
496.571884
494.800218
498.397342
500.396763
500.411247
498.831213
502.153462
503.932314
503.841674
502.279647
505.295696
506.940871
479.234870
482.415793
485.125128
486.550491
487.310410
489.880436
491.888271
492.768926
493.080956
495.024537
496.419439
496.741095
496.626916
498.597096
500.125357
500.580167
500.538310
502.356478
503.712533
504.044915
503.907192
505.486230
506.602263
480.633691
482.769495
484.960027
486.419846
487.570559
489.648182
491.443662
492.478195
493.202842
494.759642
496.018782
496.557224
496.922995
498.439600
499.783326
500.420179
500.823930
502.220237
503.411365
503.922918
504.199688
505.357360
506.240168
479.209860
481.884521
484.199461
485.405630
486.061951
488.553219
490.516422
491.370251
491.669355
493.661841
495.093135
495.414244
495.276344
497.309529
498.879800
499.343788
499.300439
501.167407
502.572730
502.942767
502.830899
504.433002
505.561123
475.852282
480.515680
483.340595
484.072555
483.145967
487.163567
489.569584
490.003473
488.838389
492.306963
494.149343
493.954544
492.087957
495.849553
497.927669
497.945608
496.333762
499.774346
501.657581
501.644811
500.132887
503.199300
504.868999
478.908995
481.500481
483.702971
484.804741
485.383995
487.835143
489.782006
490.633730
490.946036
492.972869
494.446688
494.803863
494.680000
496.691334
498.216687
498.629202
498.548665
500.413714
501.830532
502.209817
502.106318
503.725765
504.867161
480.111131
482.032075
4
