# Supplementary material for: A computational model of spatio-temporal cardiac intracellular calcium handling with realistic structure and spatial flux distribution from sarcoplasmic reticulum and t-tubule reconstructions
Source: PLoS Comput Biol. 2017 Aug 31;13(8):e1005714. doi: 10.1371/journal.pcbi.1005714 (PMC5597258; doi:10.1371/journal.pcbi.1005714)
Supplement: S1 Code — Code provided in C/C++ and includes the structural datasets used in this study. Documentation is provided on use of and updating the code. Updates may also be available on Michael Colman’s website, http://www.physicsoftheheart.com and github repository: https://github.com/michaelcolman/CODE---PLOS-Comp-Biol-2017-Model-SR. (ZIP) [file pcbi.1005714.s001.zip › PLOS_SR_Clean/Spatial_diff_out/Ca_output_0100.vtk]

# vtk DataFile Version 3.0
vtk output
ASCII
DATASET STRUCTURED_POINTS
DIMENSIONS 26 26 52
SPACING 1 1 1
ORIGIN 0 0 0
POINT_DATA 35152
SCALARS ImageFile float 1
LOOKUP_TABLE default
-100 -100 -100 -100 -100 -100 -100 -100 -100 -100 -100 -100 -100 -100 -100 -100 -100 -100 -100 -100 -100 -100 -100 -100 -100 -100 
-100 -100 -100 -100 -100 -100 -100 -100 -100 -100 -100 -100 -100 -100 -100 -100 -100 -100 -100 -100 -100 -100 -100 -100 -100 -100 
-100 -100 -100 -100 -100 -100 -100 -100 -100 -100 -100 -100 -100 -100 -100 -100 -100 -100 -100 -100 -100 -100 -100 -100 -100 -100 
-100 -100 -100 -100 -100 -100 -100 -100 -100 -100 -100 -100 -100 -100 -100 -100 -100 -100 -100 -100 -100 -100 -100 -100 -100 -100 
-100 -100 -100 -100 -100 -100 -100 -100 -100 -100 -100 -100 -100 -100 -100 -100 -100 -100 -100 -100 -100 -100 -100 -100 -100 -100 
-100 -100 -100 -100 -100 -100 -100 -100 -100 -100 -100 -100 -100 -100 -100 -100 -100 -100 -100 -100 -100 -100 -100 -100 -100 -100 
-100 -100 -100 -100 -100 -100 -100 -100 -100 -100 -100 -100 -100 -100 -100 -100 -100 -100 -100 -100 -100 -100 -100 -100 -100 -100 
-100 -100 -100 -100 -100 -100 -100 -100 -100 -100 -100 -100 -100 -100 -100 -100 -100 -100 -100 -100 -100 -100 -100 -100 -100 -100 
-100 -100 -100 -100 -100 -100 -100 -100 -100 -100 -100 -100 -100 -100 -100 -100 -100 -100 -100 -100 -100 -100 -100 -100 -100 -100 
-100 -100 -100 -100 -100 -100 -100 -100 -100 -100 -100 -100 -100 -100 -100 -100 -100 -100 -100 -100 -100 -100 -100 -100 -100 -100 
-100 -100 -100 -100 -100 -100 -100 -100 -100 -100 -100 -100 -100 -100 -100 -100 -100 -100 -100 -100 -100 -100 -100 -100 -100 -100 
-100 -100 -100 -100 -100 -100 -100 -100 -100 -100 -100 -100 -100 -100 -100 -100 -100 -100 -100 -100 -100 -100 -100 -100 -100 -100 
-100 -100 -100 -100 -100 -100 -100 -100 -100 -100 -100 -100 -100 -100 -100 -100 -100 -100 -100 -100 -100 -100 -100 -100 -100 -100 
-100 -100 -100 -100 -100 -100 -100 -100 -100 -100 -100 -100 -100 -100 -100 -100 -100 -100 -100 -100 -100 -100 -100 -100 -100 -100 
-100 -100 -100 -100 -100 -100 -100 -100 -100 -100 -100 -100 -100 -100 -100 -100 -100 -100 -100 -100 -100 -100 -100 -100 -100 -100 
-100 -100 -100 -100 -100 -100 -100 -100 -100 -100 -100 -100 -100 -100 -100 -100 -100 -100 -100 -100 -100 -100 -100 -100 -100 -100 
-100 -100 -100 -100 -100 -100 -100 -100 -100 -100 -100 -100 -100 -100 -100 -100 -100 -100 -100 -100 -100 -100 -100 -100 -100 -100 
-100 -100 -100 -100 -100 -100 -100 -100 -100 -100 -100 -100 -100 -100 -100 -100 -100 -100 -100 -100 -100 -100 -100 -100 -100 -100 
-100 -100 -100 -100 -100 -100 -100 -100 -100 -100 -100 -100 -100 -100 -100 -100 -100 -100 -100 -100 -100 -100 -100 -100 -100 -100 
-100 -100 -100 -100 -100 -100 -100 -100 -100 -100 -100 -100 -100 -100 -100 -100 -100 -100 -100 -100 -100 -100 -100 -100 -100 -100 
-100 -100 -100 -100 -100 -100 -100 -100 -100 -100 -100 -100 -100 -100 -100 -100 -100 -100 -100 -100 -100 -100 -100 -100 -100 -100 
-100 -100 -100 -100 -100 -100 -100 -100 -100 -100 -100 -100 -100 -100 -100 -100 -100 -100 -100 -100 -100 -100 -100 -100 -100 -100 
-100 -100 -100 -100 -100 -100 -100 -100 -100 -100 -100 -100 -100 -100 -100 -100 -100 -100 -100 -100 -100 -100 -100 -100 -100 -100 
-100 -100 -100 -100 -100 -100 -100 -100 -100 -100 -100 -100 -100 -100 -100 -100 -100 -100 -100 -100 -100 -100 -100 -100 -100 -100 
-100 -100 -100 -100 -100 -100 -100 -100 -100 -100 -100 -100 -100 -100 -100 -100 -100 -100 -100 -100 -100 -100 -100 -100 -100 -100 
-100 -100 -100 -100 -100 -100 -100 -100 -100 -100 -100 -100 -100 -100 -100 -100 -100 -100 -100 -100 -100 -100 -100 -100 -100 -100 
-100 -100 -100 -100 -100 -100 -100 -100 -100 -100 -100 -100 -100 -100 -100 -100 -100 -100 -100 -100 -100 -100 -100 -100 -100 -100 
-100 -100 -100 -100 -100 -100 -100 -100 -100 -100 -100 -100 -100 -100 -100 -100 -100 -100 -100 -100 -100 -100 -100 -100 -100 -100 
-100 -100 -100 -100 -100 -100 -100 -100 -100 -100 -100 -100 -100 -100 -100 -100 -100 -100 -100 -100 -100 -100 -100 -100 -100 -100 
-100 -100 -100 -100 -100 -100 -100 -100 -100 -100 -100 -100 -100 -100 -100 -100 -100 -100 -100 -100 -100 -100 -100 -100 -100 -100 
-100 -100 -100 -100 -100 -100 -100 -100 -100 -100 -100 -100 -100 -100 -100 -100 -100 -100 -100 -100 -100 -100 -100 -100 -100 -100 
-100 -100 -100 -100 -100 -100 -100 -100 -100 -100 -100 -100 -100 -100 -100 -100 -100 -100 -100 -100 -100 -100 -100 -100 -100 -100 
-100 -100 -100 -100 -100 -100 -100 -100 -100 -100 -100 -100 -100 -100 -100 -100 -100 -100 -100 -100 -100 -100 -100 -100 -100 -100 
-100 -100 -100 -100 -100 -100 -100 -100 -100 -100 -100 -100 -100 -100 -100 -100 -100 -100 -100 -100 -100 -100 -100 -100 -100 -100 
-100 -100 -100 -100 -100 -100 -100 -100 -100 -100 -100 -100 -100 -100 -100 -100 -100 -100 -100 -100 -100 -100 -100 -100 -100 -100 
-100 -100 -100 -100 -100 -100 -100 -100 -100 -100 -100 -100 -100 -100 -100 -100 -100 -100 -100 -100 -100 -100 -100 -100 -100 -100 
-100 -100 -100 -100 -100 -100 -100 -100 -100 -100 -100 -100 -100 -100 -100 -100 -100 -100 -100 -100 -100 -100 -100 -100 -100 -100 
-100 -100 -100 -100 -100 -100 -100 -100 -100 -100 -100 -100 -100 -100 -100 -100 -100 -100 -100 -100 -100 -100 -100 -100 -100 -100 
-100 -100 -100 -100 -100 -100 -100 -100 -100 -100 -100 -100 -100 -100 -100 -100 -100 -100 -100 -100 -100 -100 -100 -100 -100 -100 
-100 -100 -100 -100 -100 -100 -100 -100 -100 -100 -100 -100 -100 -100 -100 -100 -100 -100 -100 -100 -100 -100 -100 -100 -100 -100 
-100 -100 -100 -100 -100 -100 -100 -100 -100 -100 -100 -100 -100 -100 -100 -100 -100 -100 -100 -100 -100 -100 -100 -100 -100 -100 
-100 -100 -100 -100 -100 -100 -100 -100 -100 -100 -100 -100 -100 -100 -100 -100 -100 -100 -100 -100 -100 -100 -100 -100 -100 -100 
-100 -100 -100 -100 -100 -100 -100 -100 -100 -100 -100 -100 -100 -100 -100 -100 -100 -100 -100 -100 -100 -100 -100 -100 -100 -100 
-100 -100 -100 -100 -100 -100 -100 -100 -100 -100 -100 -100 -100 -100 -100 -100 -100 -100 -100 -100 -100 -100 -100 -100 -100 -100 
-100 -100 -100 -100 -100 -100 -100 -100 -100 -100 -100 -100 -100 -100 -100 -100 -100 -100 -100 -100 -100 -100 -100 -100 -100 -100 
-100 -100 -100 -100 -100 -100 -100 -100 -100 -100 -100 -100 -100 -100 -100 -100 -100 -100 -100 -100 -100 -100 -100 -100 -100 -100 
-100 -100 -100 -100 -100 -100 -100 -100 -100 -100 -100 -100 -100 -100 -100 -100 -100 -100 -100 -100 -100 -100 -100 -100 -100 -100 
-100 -100 -100 -100 -100 -100 -100 -100 -100 -100 -100 -100 -100 -100 -100 -100 -100 -100 -100 -100 -100 -100 -100 -100 -100 -100 
-100 -100 -100 -100 -100 -100 -100 -100 -100 -100 -100 -100 -100 -100 -100 -100 -100 -100 -100 -100 -100 -100 -100 -100 -100 -100 
-100 -100 -100 -100 -100 -100 -100 -100 -100 -100 -100 -100 -100 -100 -100 -100 -100 -100 -100 -100 -100 -100 -100 -100 -100 -100 
-100 -100 -100 -100 -100 -100 -100 -100 -100 -100 -100 -100 -100 -100 -100 -100 -100 -100 -100 -100 -100 -100 -100 -100 -100 -100 
-100 -100 -100 -100 -100 -100 -100 -100 -100 -100 -100 -100 -100 -100 -100 -100 -100 -100 -100 -100 -100 -100 -100 -100 -100 -100 
-100 -100 -100 -100 -100 -100 -100 -100 -100 -100 -100 -100 -100 -100 -100 -100 -100 -100 -100 -100 -100 -100 -100 -100 -100 -100 
-100 -100 -100 -100 -100 -100 -100 -100 -100 -100 -100 -100 -100 -100 -100 -100 -100 -100 -100 -100 -100 -100 -100 -100 -100 -100 
-100 -100 0.387351 0.372411 0.347460 0.321734 0.299958 0.284915 0.275531 0.271457 0.270564 0.270582 0.270639 0.271112 0.271585 0.270969 0.269307 0.267918 0.267209 0.266462 0.265453 0.264781 0.264128 0.262663 0.261011 -100 
-100 -100 0.413021 0.398077 0.372998 0.346948 0.324618 0.308762 0.298492 0.293819 0.292700 0.292671 0.292744 0.293328 0.293907 0.293299 0.291558 0.290089 0.289333 0.288404 0.287127 0.286365 0.285811 0.284332 0.282532 -100 
-100 -100 0.455562 0.440467 0.414902 0.388073 0.364703 0.347350 0.335373 0.329641 0.328231 0.328049 0.327917 0.328658 0.329482 0.328948 0.327103 0.325577 0.324867 0.323629 0.321772 0.320767 0.320587 0.318992 0.316552 -100 
-100 -100 0.500205 0.484787 0.458449 0.430317 0.405196 0.385969 0.372278 0.365259 0.363069 0.362624 0.362597 0.363602 0.364693 0.364333 0.362524 0.360864 0.359848 0.358206 0.355876 0.354365 0.353736 0.351866 0.349327 -100 
-100 -100 0.540499 0.524638 0.497347 0.467659 0.440400 0.419253 0.403992 0.395629 0.392253 0.391439 0.391761 0.393092 0.394499 0.394404 0.392731 0.390880 0.389267 0.387164 0.384442 0.382174 0.380243 0.377953 0.375870 -100 
-100 -100 0.571276 0.554930 0.526697 0.495710 0.466954 0.444235 0.427481 0.417963 0.413768 0.412531 0.412779 0.414286 0.416076 0.416264 0.414663 0.412757 0.410877 0.408382 0.405102 0.402038 0.399197 0.396435 0.394339 -100 
-100 -100 0.593083 0.576310 0.547305 0.515446 0.486018 0.462234 0.444083 0.433758 0.429230 0.427588 0.427329 0.428812 0.431230 0.431616 0.429688 0.427839 0.426082 0.423354 0.419399 0.415658 0.412108 0.408943 0.406744 -100 
-100 -100 0.605293 0.588223 0.558654 0.526090 0.495953 0.471668 0.453265 0.442824 0.438150 0.436218 0.435537 0.436619 0.438810 0.439220 0.437508 0.435919 0.434332 0.431639 0.427581 0.423616 0.419797 0.416415 0.414100 -100 
-100 -100 0.610940 0.593651 0.563563 0.530317 0.499247 0.474952 0.457444 0.447605 0.443013 0.440932 0.439893 0.440197 0.441289 0.441524 0.440537 0.439365 0.437931 0.435519 0.431947 0.428225 0.424529 0.421111 0.418689 -100 
-100 -100 0.613181 0.595650 0.565059 0.531302 0.499871 0.475909 0.459392 0.450529 0.446548 0.444430 0.442754 0.442175 0.442472 0.442422 0.441656 0.440862 0.439778 0.437743 0.434607 0.431270 0.427888 0.424500 0.421919 -100 
-100 -100 0.614636 0.596794 0.565337 0.531141 0.499547 0.476019 0.460496 0.452655 0.449860 0.447760 0.445005 0.443662 0.443475 0.443205 0.442435 0.441978 0.441295 0.439596 0.436763 0.433715 0.430668 0.427243 0.424353 -100 
-100 -100 0.614199 0.596268 0.564657 0.530339 0.498770 0.475536 0.460520 0.453158 0.450640 0.448549 0.445581 0.443933 0.443536 0.443314 0.442864 0.442848 0.442552 0.441035 0.438178 0.434984 0.431746 0.428111 0.425060 -100 
-100 -100 0.611910 0.594127 0.563055 0.528920 0.497512 0.474387 0.459375 0.451896 0.448690 0.446579 0.444282 0.442816 0.442493 0.442609 0.442847 0.443413 0.443541 0.442085 0.438915 0.435196 0.431318 0.427331 0.424239 -100 
-100 -100 0.609074 0.591417 0.560550 0.526671 0.495501 0.472445 0.457283 0.449518 0.445994 0.443836 0.441807 0.440717 0.440856 0.441412 0.442116 0.443242 0.443850 0.442453 0.438912 0.434715 0.430417 0.426111 0.422826 -100 
-100 -100 0.603703 0.586176 0.555346 0.521920 0.491496 0.468666 0.453142 0.445094 0.441309 0.439039 0.437105 0.436360 0.437307 0.438207 0.438869 0.440422 0.441618 0.440373 0.436543 0.432163 0.427933 0.423502 0.419890 -100 
-100 -100 0.591183 0.574159 0.544248 0.511903 0.482466 0.460212 0.444786 0.436514 0.432402 0.429899 0.427867 0.427102 0.428068 0.429061 0.429924 0.431765 0.433291 0.432317 0.428681 0.424462 0.420392 0.416127 0.412639 -100 
-100 -100 0.567267 0.551200 0.523309 0.492887 0.464984 0.443821 0.429021 0.420637 0.416119 0.413289 0.411017 0.409883 0.410090 0.410944 0.412312 0.414346 0.416019 0.415427 0.412407 0.408631 0.404764 0.400942 0.398047 -100 
-100 -100 0.531485 0.516542 0.490790 0.462943 0.437583 0.418102 0.404001 0.395770 0.391132 0.388048 0.385434 0.383910 0.383662 0.384283 0.385687 0.387831 0.389783 0.389620 0.387154 0.383983 0.380705 0.377484 0.375054 -100 
-100 -100 0.479579 0.465906 0.442498 0.417860 0.396135 0.378998 0.365871 0.358205 0.353913 0.350829 0.347924 0.346139 0.345590 0.345984 0.347295 0.349505 0.351945 0.352151 0.349955 0.347426 0.344932 0.342355 0.340277 -100 
-100 -100 0.413690 0.401374 0.380561 0.359248 0.340972 0.326662 0.315515 0.309068 0.305510 0.302832 0.300131 0.298433 0.297852 0.298059 0.299064 0.300994 0.303327 0.303699 0.301968 0.300116 0.298358 0.296365 0.294607 -100 
-100 -100 0.337315 0.326342 0.308313 0.290209 0.275082 0.263842 0.255577 0.250853 0.248351 0.246430 0.244415 0.243134 0.242749 0.242823 0.243354 0.244665 0.246258 0.246552 0.245451 0.244227 0.243059 0.241521 0.240064 -100 
-100 -100 0.269226 0.259327 0.243417 0.228104 0.215932 0.207408 0.201398 0.198246 0.196853 0.195733 0.194353 0.193563 0.193482 0.193507 0.193622 0.194348 0.195378 0.195441 0.194500 0.193629 0.192847 0.191559 0.190193 -100 
-100 -100 0.225881 0.216583 0.201928 0.188314 0.178060 0.171224 0.166595 0.164430 0.163812 0.163231 0.162266 0.161824 0.162006 0.162034 0.161878 0.162249 0.162931 0.162784 0.161804 0.161038 0.160440 0.159232 0.157838 -100 
-100 -100 -100 -100 -100 -100 -100 -100 -100 -100 -100 -100 -100 -100 -100 -100 -100 -100 -100 -100 -100 -100 -100 -100 -100 -100 
-100 -100 -100 -100 -100 -100 -100 -100 -100 -100 -100 -100 -100 -100 -100 -100 -100 -100 -100 -100 -100 -100 -100 -100 -100 -100 
-100 -100 -100 -100 -100 -100 -100 -100 -100 -100 -100 -100 -100 -100 -100 -100 -100 -100 -100 -100 -100 -100 -100 -100 -100 -100 
-100 -100 0.412380 0.397415 0.372311 0.346265 0.324006 0.308316 0.298294 0.293876 0.292944 0.292974 0.292981 0.293418 0.293823 0.293062 0.291195 0.289629 0.288810 0.287879 0.286672 0.286016 0.285551 0.284102 0.282291 -100 
-100 -100 0.438350 0.423389 0.398186 0.371982 0.349441 0.333016 0.321993 0.316961 0.315938 0.315873 0.315660 0.316119 0.316668 0.315929 0.313978 0.312480 0.311912 0.310856 0.309214 0.308499 0.308400 0.306946 0.304736 -100 
-100 -100 0.481732 0.466617 0.440905 0.414189 0.391187 0.373390 0.360337 0.354266 0.353518 0.353228 0.352091 0.352528 0.353444 0.352796 0.350660 0.349349 0.349438 0.348145 0.345499 0.344603 0.345758 0.344187 0.340452 -100 
-100 -100 0.527227 0.511829 0.485431 0.457548 0.432953 0.413382 0.398644 0.391287 0.389749 0.389140 0.388023 0.388674 0.389850 0.389380 0.387284 0.385870 0.385687 0.384001 0.380863 0.379427 0.380113 0.378253 0.374403 -100 
-100 -100 0.568343 0.552559 0.525373 0.495928 0.468963 0.447522 0.431509 0.422759 0.419448 0.418441 0.418226 0.419306 0.420735 0.420511 0.418566 0.416759 0.415473 0.413267 0.410056 0.407705 0.406133 0.403818 0.401303 -100 
-100 -100 0.600334 0.584058 0.555959 0.525266 0.496938 0.473943 0.456325 0.446351 0.442126 0.440669 0.440441 0.441768 0.443779 0.443812 0.441673 0.439625 0.437898 0.435220 0.431412 0.428085 0.425220 0.422376 0.420106 -100 
-100 -100 0.623366 0.606636 0.577790 0.546428 0.518170 0.494111 0.474371 0.463440 0.459196 0.457312 0.456234 0.457690 0.461289 0.461498 0.458015 0.455810 0.454431 0.451444 0.446505 0.442260 0.438468 0.435164 0.432866 -100 
-100 -100 0.636319 0.619273 0.589822 0.557710 0.528704 0.504140 0.484174 0.473146 0.468762 0.466584 0.465074 0.466119 0.469485 0.469700 0.466399 0.464418 0.463164 0.460197 0.455165 0.450694 0.446610 0.443077 0.440666 -100 
-100 -100 0.642345 0.625044 0.594909 0.561781 0.530974 0.506390 0.488139 0.477928 0.473340 0.471029 0.469485 0.469581 0.470879 0.470904 0.469263 0.467809 0.466351 0.463716 0.459700 0.455730 0.451930 0.448400 0.445851 -100 
-100 -100 0.645160 0.627511 0.596576 0.562654 0.531108 0.506837 0.489907 0.480875 0.477044 0.474724 0.472471 0.471614 0.471964 0.471689 0.470383 0.469311 0.468109 0.465923 0.462614 0.459290 0.456079 0.452646 0.449829 -100 
-100 -100 0.648039 0.629843 0.597185 0.562483 0.530528 0.506656 0.490898 0.483148 0.481430 0.479164 0.475011 0.473340 0.473501 0.472992 0.471320 0.470480 0.469667 0.467890 0.465059 0.462301 0.459877 0.456483 0.453083 -100 
-100 -100 0.647585 0.629284 0.596428 0.561545 0.529541 0.505925 0.490675 0.483403 0.481964 0.479728 0.475401 0.473460 0.473435 0.472992 0.471662 0.471299 0.470922 0.469389 0.466610 0.463800 0.461284 0.457733 0.454179 -100 
-100 -100 0.643921 0.625954 0.594335 0.559819 0.528031 0.504483 0.489101 0.481471 0.478416 0.476165 0.473415 0.471778 0.471583 0.471533 0.471313 0.471724 0.471891 0.470471 0.467365 0.463954 0.460576 0.456701 0.453356 -100 
-100 -100 0.640872 0.623016 0.591528 0.557257 0.525745 0.502215 0.486542 0.478516 0.474998 0.472701 0.470376 0.469267 0.469746 0.470208 0.470419 0.471496 0.472341 0.471035 0.467463 0.463544 0.459775 0.455596 0.452042 -100 
-100 -100 0.636541 0.618556 0.586246 0.552215 0.521826 0.498459 0.481914 0.473558 0.469912 0.467506 0.465186 0.464664 0.466884 0.467766 0.467173 0.468647 0.470452 0.469350 0.465194 0.461093 0.457713 0.453414 0.449209 -100 
-100 -100 0.623193 0.605734 0.574384 0.541474 0.512101 0.489295 0.472790 0.464150 0.460124 0.457457 0.455037 0.454504 0.456762 0.457789 0.457487 0.459344 0.461564 0.460768 0.456783 0.452799 0.449536 0.445390 0.441316 -100 
-100 -100 0.596431 0.580245 0.551897 0.521244 0.493171 0.471487 0.455920 0.447055 0.442344 0.439294 0.436752 0.435632 0.436215 0.437134 0.438304 0.440593 0.442794 0.442389 0.439218 0.435549 0.432054 0.428311 0.425178 -100 
-100 -100 0.558671 0.543725 0.517814 0.489992 0.464780 0.444794 0.429655 0.420799 0.415886 0.412528 0.409576 0.407926 0.407761 0.408476 0.410023 0.412585 0.415155 0.415170 0.412438 0.409204 0.406089 0.402885 0.400283 -100 
-100 -100 0.505404 0.491675 0.467831 0.443456 0.422784 0.405136 0.390058 0.381531 0.377082 0.373673 0.370143 0.368089 0.367501 0.368011 0.369647 0.372491 0.376120 0.376495 0.373452 0.370659 0.368277 0.365652 0.363296 -100 
-100 -100 0.437328 0.424918 0.403624 0.382478 0.365164 0.350314 0.337244 0.329958 0.326243 0.323233 0.319900 0.317910 0.317255 0.317572 0.318921 0.321488 0.324980 0.325512 0.322937 0.320780 0.319077 0.317014 0.314986 -100 
-100 -100 0.358074 0.346997 0.328694 0.310366 0.295135 0.283311 0.274078 0.268766 0.265966 0.263752 0.261383 0.259891 0.259425 0.259572 0.260354 0.262090 0.264222 0.264665 0.263303 0.261889 0.260677 0.259089 0.257534 -100 
-100 -100 0.287998 0.277919 0.261624 0.245801 0.233086 0.223930 0.217269 0.213658 0.211946 0.210569 0.208953 0.207986 0.207804 0.207857 0.208147 0.209146 0.210481 0.210684 0.209698 0.208746 0.207908 0.206598 0.205228 -100 
-100 -100 0.243564 0.234036 0.218914 0.204641 0.193650 0.186149 0.180986 0.178418 0.177479 0.176662 0.175515 0.174908 0.174966 0.174995 0.174974 0.175535 0.176405 0.176392 0.175473 0.174699 0.174057 0.172845 0.171485 -100 
-100 -100 -100 -100 -100 -100 -100 -100 -100 -100 -100 -100 -100 -100 -100 -100 -100 -100 -100 -100 -100 -100 -100 -100 -100 -100 
-100 -100 -100 -100 -100 -100 -100 -100 -100 -100 -100 -100 -100 -100 -100 -100 -100 -100 -100 -100 -100 -100 -100 -100 -100 -100 
-100 -100 -100 -100 -100 -100 -100 -100 -100 -100 -100 -100 -100 -100 -100 -100 -100 -100 -100 -100 -100 -100 -100 -100 -100 -100 
-100 -100 0.453513 0.438336 0.412656 0.385802 0.362636 0.345814 0.334661 0.329765 0.328976 0.328994 0.328644 0.328891 0.329118 0.328071 0.325823 0.324030 0.323217 0.322108 0.320640 0.320141 0.320413 0.319030 0.316625 -100 
-100 -100 0.480310 0.465132 0.439327 0.412575 0.389699 0.372263 0.359787 0.354298 0.353984 0.353835 0.352549 0.352643 0.353137 0.352130 0.349722 0.348252 0.348316 0.347173 0.344870 0.344402 0.345948 0.344578 0.340893 -100 
-100 -100 0.526006 0.510605 0.483943 0.457172 0.436826 0.418198 0.401208 0.394918 0.397751 0.397264 0.391876 0.391381 0.392635 0.391742 0.388741 0.387930 0.390160 0.388911 0.384651 0.384446 0.394793 0.393296 0.380533 -100 
-100 -100 0.573156 0.557547 0.530364 0.502646 0.480988 0.460721 0.442016 0.434420 0.436399 0.435503 0.430033 0.429678 0.431204 0.430498 0.427533 0.426657 0.428629 0.426999 0.422245 0.421447 0.431364 0.429549 0.416566 -100 
-100 -100 0.615248 0.599439 0.572094 0.542772 0.516451 0.494364 0.476630 0.467288 0.464725 0.463368 0.461560 0.462131 0.463889 0.463422 0.460652 0.458964 0.458573 0.456294 0.452111 0.449748 0.449630 0.447296 0.443257 -100 
-100 -100 0.649119 0.632870 0.604826 0.574455 0.547244 0.523602 0.503777 0.492954 0.489161 0.487297 0.485710 0.486803 0.490046 0.489817 0.485896 0.483597 0.482526 0.479625 0.474652 0.470894 0.468322 0.465349 0.462463 -100 
-100 -100 0.674164 0.657481 0.628971 0.598703 0.575532 0.550819 0.525023 0.512802 0.513178 0.510845 0.504227 0.506091 0.516836 0.516770 0.505487 0.502287 0.502951 0.499570 0.491374 0.486031 0.481778 0.478223 0.475697 -100 
-100 -100 0.688487 0.671460 0.642268 0.611179 0.587170 0.561909 0.535880 0.523537 0.523767 0.521122 0.514049 0.515521 0.526062 0.525994 0.514834 0.511782 0.512468 0.509060 0.500769 0.495162 0.490537 0.486719 0.484098 -100 
-100 -100 0.695745 0.678333 0.647729 0.614622 0.584499 0.559134 0.538815 0.527729 0.523769 0.521002 0.517844 0.517768 0.520438 0.520169 0.516479 0.514494 0.513282 0.510284 0.505179 0.500690 0.496699 0.492952 0.490119 -100 
-100 -100 0.700359 0.682332 0.649935 0.615405 0.583487 0.558364 0.540253 0.530731 0.528129 0.525393 0.521044 0.519844 0.520938 0.520353 0.517551 0.515919 0.514567 0.512103 0.508350 0.504975 0.502117 0.498570 0.495194 -100 
-100 -100 0.711158 0.691745 0.651897 0.615561 0.582444 0.557646 0.541462 0.534264 0.542776 0.540152 0.525157 0.522646 0.524678 0.523818 0.519047 0.517237 0.516071 0.514111 0.511234 0.508982 0.508437 0.505053 0.499880 -100 
-100 -100 0.710800 0.691243 0.651080 0.614452 0.581156 0.556546 0.540864 0.534142 0.542930 0.540370 0.525264 0.522540 0.524421 0.523651 0.519243 0.517941 0.517267 0.515649 0.512964 0.510825 0.510364 0.506923 0.501610 -100 
-100 -100 0.699801 0.681267 0.647573 0.612007 0.579393 0.554781 0.538229 0.530139 0.528186 0.525613 0.521084 0.519281 0.519928 0.519645 0.518035 0.517993 0.518168 0.516761 0.513683 0.510752 0.508408 0.504705 0.500701 -100 
-100 -100 0.696597 0.678086 0.644345 0.608980 0.577089 0.552423 0.534986 0.526290 0.523135 0.520531 0.517203 0.516225 0.518177 0.518490 0.516925 0.517650 0.518929 0.517731 0.513926 0.510454 0.507833 0.503872 0.499604 -100 
-100 -100 0.697225 0.677756 0.639722 0.604190 0.577983 0.553361 0.530165 0.520820 0.517573 0.514892 0.511657 0.512049 0.520739 0.521564 0.514471 0.515146 0.518583 0.517658 0.512072 0.508455 0.508537 0.504468 0.497219 -100 
-100 -100 0.682400 0.663486 0.626463 0.592109 0.566986 0.542928 0.519707 0.510029 0.506342 0.503379 0.500054 0.500435 0.509168 0.510213 0.503559 0.504765 0.508771 0.508213 0.502760 0.499207 0.499349 0.495419 0.488319 -100 
-100 -100 0.647259 0.630531 0.600282 0.568823 0.540871 0.518055 0.500217 0.490417 0.485500 0.482070 0.478908 0.477932 0.479922 0.480916 0.480895 0.483339 0.486602 0.486479 0.482784 0.479343 0.476752 0.473170 0.469401 -100 
-100 -100 0.605676 0.590433 0.563271 0.535198 0.510770 0.489715 0.471784 0.461707 0.456479 0.452673 0.448964 0.447129 0.447372 0.448215 0.449680 0.452829 0.456868 0.457160 0.453518 0.450228 0.447583 0.444438 0.441407 -100 
-100 -100 0.552699 0.538331 0.510687 0.486659 0.470790 0.452114 0.430173 0.419706 0.415654 0.411713 0.406301 0.403685 0.403054 0.403747 0.405949 0.410117 0.418359 0.419003 0.411917 0.408457 0.406379 0.403694 0.400684 -100 
-100 -100 0.480494 0.467413 0.442303 0.421398 0.408835 0.392949 0.373042 0.363880 0.360594 0.357063 0.351831 0.349247 0.348473 0.348974 0.350960 0.354855 0.362933 0.363715 0.357080 0.354195 0.352710 0.350535 0.347842 -100 
-100 -100 0.392594 0.381133 0.361689 0.342819 0.327881 0.314978 0.303375 0.297003 0.293886 0.291241 0.288154 0.286333 0.285773 0.286045 0.287225 0.289632 0.293056 0.293719 0.291494 0.289793 0.288592 0.286914 0.285100 -100 
-100 -100 0.318291 0.307767 0.290460 0.273609 0.260028 0.249753 0.241764 0.237398 0.235248 0.233503 0.231484 0.230278 0.229980 0.230100 0.230668 0.232080 0.234023 0.234423 0.233201 0.232114 0.231197 0.229821 0.228373 -100 
-100 -100 0.271435 0.261390 0.245242 0.229697 0.217386 0.208737 0.202626 0.199429 0.198029 0.196883 0.195463 0.194644 0.194560 0.194615 0.194802 0.195648 0.196827 0.196995 0.196107 0.195284 0.194554 0.193292 0.191930 -100 
-100 -100 -100 -100 -100 -100 -100 -100 -100 -100 -100 -100 -100 -100 -100 -100 -100 -100 -100 -100 -100 -100 -100 -100 -100 -100 
-100 -100 -100 -100 -100 -100 -100 -100 -100 -100 -100 -100 -100 -100 -100 -100 -100 -100 -100 -100 -100 -100 -100 -100 -100 -100 
-100 -100 -100 -100 -100 -100 -100 -100 -100 -100 -100 -100 -100 -100 -100 -100 -100 -100 -100 -100 -100 -100 -100 -100 -100 -100 
-100 -100 0.496011 0.480389 0.453751 0.425486 0.400720 0.382582 0.370624 0.365378 0.364493 0.364478 0.363999 0.363952 0.363763 0.362305 0.359693 0.357588 0.356562 0.355461 0.354251 0.354133 0.354758 0.353566 0.351214 -100 
-100 -100 0.523618 0.508029 0.481335 0.453278 0.428915 0.410252 0.397018 0.391188 0.390770 0.390538 0.389047 0.388805 0.388879 0.387473 0.384727 0.383010 0.382943 0.381879 0.379887 0.379850 0.381822 0.380677 0.377031 -100 
-100 -100 0.570951 0.555203 0.527776 0.499870 0.478239 0.458505 0.440778 0.434151 0.436831 0.436177 0.430485 0.429585 0.430412 0.429138 0.425840 0.424861 0.427033 0.425933 0.422049 0.422320 0.433263 0.432010 0.419144 -100 
-100 -100 0.620268 0.604410 0.576630 0.547978 0.525207 0.503929 0.484481 0.476474 0.478189 0.477024 0.471163 0.470345 0.471424 0.470365 0.467157 0.466184 0.468153 0.466679 0.462239 0.461828 0.472257 0.470644 0.457541 -100 
-100 -100 0.664775 0.648811 0.621039 0.590967 0.563642 0.540568 0.522037 0.512132 0.509158 0.507413 0.505142 0.505224 0.506529 0.505729 0.502773 0.501046 0.500694 0.498487 0.494415 0.492211 0.492284 0.490031 0.485962 -100 
-100 -100 0.700963 0.684622 0.656260 0.625250 0.597096 0.572427 0.551669 0.540105 0.535732 0.533375 0.531297 0.531906 0.534733 0.534202 0.530117 0.527804 0.526762 0.523812 0.518716 0.514861 0.512248 0.509207 0.506234 -100 
-100 -100 0.728080 0.711330 0.682518 0.651642 0.627497 0.601670 0.574796 0.561657 0.561382 0.558480 0.551289 0.552725 0.563121 0.562791 0.551343 0.548115 0.548774 0.545221 0.536687 0.531027 0.526564 0.522809 0.520103 -100 
-100 -100 0.744022 0.726926 0.697420 0.665691 0.640642 0.614157 0.586895 0.573471 0.572928 0.569672 0.562054 0.563165 0.573418 0.573119 0.561777 0.558642 0.559239 0.555567 0.546828 0.540788 0.535845 0.531761 0.528931 -100 
-100 -100 0.752525 0.735011 0.704052 0.670234 0.638999 0.612277 0.590546 0.578234 0.573336 0.569939 0.566367 0.566012 0.568465 0.567982 0.564073 0.561915 0.560504 0.557182 0.551631 0.546713 0.542376 0.538366 0.535369 -100 
-100 -100 0.758107 0.739917 0.707054 0.671711 0.638583 0.611965 0.592271 0.581389 0.577802 0.574446 0.569742 0.568386 0.569360 0.568584 0.565508 0.563596 0.561952 0.559155 0.555033 0.551322 0.548192 0.544448 0.540958 -100 
-100 -100 0.769631 0.749978 0.709494 0.672233 0.637836 0.611416 0.593475 0.584826 0.592464 0.589242 0.573819 0.571252 0.573258 0.572227 0.567119 0.564943 0.563443 0.561193 0.558065 0.555624 0.554950 0.551476 0.546247 -100 
-100 -100 0.769403 0.749578 0.708719 0.671088 0.636424 0.610112 0.592605 0.584393 0.592301 0.589173 0.573683 0.570954 0.572846 0.571914 0.567145 0.565455 0.564461 0.562646 0.559865 0.557713 0.557283 0.553883 0.548586 -100 
-100 -100 0.757987 0.739188 0.704837 0.668223 0.634150 0.607799 0.589460 0.579906 0.576970 0.573847 0.569079 0.567268 0.567916 0.567460 0.565498 0.565103 0.565022 0.563537 0.560543 0.557784 0.555637 0.552099 0.548191 -100 
-100 -100 0.754191 0.735388 0.700950 0.664477 0.631092 0.604683 0.585500 0.575433 0.571359 0.568225 0.564634 0.563596 0.565527 0.565661 0.563752 0.564160 0.565257 0.564106 0.560551 0.557414 0.555121 0.551428 0.547326 -100 
-100 -100 0.753826 0.734019 0.695263 0.658577 0.630934 0.604589 0.579632 0.569005 0.564927 0.561737 0.558199 0.558498 0.567176 0.567838 0.560413 0.560808 0.564119 0.563346 0.558154 0.554973 0.555478 0.551739 0.544681 -100 
-100 -100 0.737298 0.718038 0.680275 0.644760 0.618212 0.592482 0.567578 0.556699 0.552241 0.548796 0.545158 0.545434 0.554167 0.555107 0.548209 0.549238 0.553215 0.552890 0.547873 0.544775 0.545339 0.541744 0.534837 -100 
-100 -100 0.699561 0.682505 0.651505 0.618910 0.589503 0.565086 0.545737 0.534820 0.529180 0.525293 0.521841 0.520768 0.522776 0.523743 0.523632 0.526061 0.529442 0.529587 0.526263 0.523207 0.520958 0.517650 0.514052 -100 
-100 -100 0.654635 0.639045 0.611110 0.581917 0.556075 0.533503 0.514167 0.503059 0.497177 0.492950 0.488968 0.487049 0.487338 0.488232 0.489735 0.493006 0.497276 0.497831 0.494444 0.491406 0.488983 0.486016 0.483096 -100 
-100 -100 0.597592 0.582801 0.554261 0.529057 0.511770 0.491656 0.468436 0.457042 0.452431 0.448112 0.442425 0.439726 0.439197 0.439999 0.442294 0.446682 0.455238 0.456121 0.449151 0.445782 0.443784 0.441174 0.438218 -100 
-100 -100 0.520529 0.506957 0.480834 0.458658 0.444653 0.427390 0.406301 0.396309 0.392528 0.388661 0.383168 0.380497 0.379817 0.380455 0.382585 0.386746 0.395156 0.396158 0.389565 0.386671 0.385158 0.382987 0.380306 -100 
-100 -100 0.427303 0.415280 0.394734 0.374463 0.358029 0.343775 0.331084 0.323974 0.320396 0.317443 0.314134 0.312223 0.311697 0.312092 0.313467 0.316140 0.319858 0.320715 0.318541 0.316810 0.315532 0.313805 0.311977 -100 
-100 -100 0.348414 0.337233 0.318685 0.300271 0.285087 0.273482 0.264517 0.259501 0.256923 0.254897 0.252690 0.251377 0.251060 0.251271 0.252034 0.253696 0.255883 0.256456 0.255302 0.254174 0.253154 0.251702 0.250231 -100 
-100 -100 0.298776 0.288000 0.270497 0.253271 0.239287 0.229321 0.222303 0.218518 0.216717 0.215310 0.213718 0.212776 0.212635 0.212753 0.213124 0.214198 0.215588 0.215913 0.215098 0.214232 0.213387 0.212038 0.210651 -100 
-100 -100 -100 -100 -100 -100 -100 -100 -100 -100 -100 -100 -100 -100 -100 -100 -100 -100 -100 -100 -100 -100 -100 -100 -100 -100 
-100 -100 -100 -100 -100 -100 -100 -100 -100 -100 -100 -100 -100 -100 -100 -100 -100 -100 -100 -100 -100 -100 -100 -100 -100 -100 
-100 -100 -100 -100 -100 -100 -100 -100 -100 -100 -100 -100 -100 -100 -100 -100 -100 -100 -100 -100 -100 -100 -100 -100 -100 -100 
-100 -100 0.533571 0.517325 0.489417 0.459373 0.432551 0.413188 0.400909 0.395549 0.394381 0.394305 0.393885 0.393445 0.392645 0.390708 0.387790 0.385387 0.384069 0.383247 0.382850 0.383372 0.384026 0.383173 0.381517 -100 
-100 -100 0.561961 0.545786 0.517918 0.487982 0.461191 0.441325 0.428151 0.422201 0.420939 0.420626 0.419756 0.419239 0.418619 0.416735 0.413768 0.411618 0.410844 0.410095 0.409351 0.409962 0.411213 0.410445 0.408319 -100 
-100 -100 0.610435 0.594231 0.565993 0.535975 0.509230 0.488309 0.473192 0.466212 0.465285 0.464507 0.462241 0.461536 0.461420 0.459682 0.456504 0.454788 0.455169 0.454380 0.452521 0.453037 0.455896 0.455049 0.451100 -100 
-100 -100 0.662190 0.645948 0.617467 0.586820 0.558951 0.536490 0.519651 0.511172 0.509155 0.507756 0.505250 0.504596 0.504696 0.503200 0.500219 0.498609 0.498891 0.497709 0.495161 0.494871 0.497029 0.495753 0.491625 -100 
-100 -100 0.710102 0.693766 0.665126 0.633428 0.603517 0.579242 0.560909 0.550573 0.546119 0.543985 0.542375 0.542045 0.542220 0.541044 0.538523 0.536677 0.535711 0.533776 0.530809 0.528967 0.528057 0.525985 0.523310 -100 
-100 -100 0.748800 0.732140 0.702861 0.670196 0.639058 0.613096 0.592756 0.580666 0.574752 0.571873 0.570206 0.570126 0.570913 0.570088 0.567520 0.565544 0.564109 0.561349 0.557110 0.553538 0.550672 0.547639 0.545019 -100 
-100 -100 0.778302 0.761198 0.730955 0.697645 0.666506 0.639201 0.616218 0.602618 0.596211 0.592680 0.590182 0.590387 0.593081 0.592544 0.588555 0.586471 0.585462 0.582031 0.575856 0.570715 0.566512 0.562629 0.559602 -100 
-100 -100 0.795963 0.778524 0.747627 0.713473 0.681397 0.653246 0.629557 0.615380 0.608473 0.604519 0.601680 0.601678 0.604335 0.603887 0.600020 0.597992 0.596863 0.593165 0.586570 0.580867 0.576070 0.571759 0.568529 -100 
-100 -100 0.805262 0.787525 0.756090 0.720762 0.686648 0.658095 0.635620 0.621831 0.614431 0.610300 0.607601 0.606910 0.607594 0.607008 0.604756 0.602884 0.600991 0.597443 0.592047 0.586863 0.582176 0.577892 0.574751 -100 
-100 -100 0.810873 0.792618 0.760117 0.723723 0.688641 0.659993 0.638270 0.625225 0.618376 0.614262 0.611092 0.609842 0.609941 0.609119 0.606942 0.605081 0.603101 0.599964 0.595535 0.591279 0.587404 0.583414 0.580156 -100 
-100 -100 0.815904 0.796884 0.762235 0.724800 0.689410 0.660779 0.639360 0.627190 0.622397 0.618396 0.613468 0.611820 0.612219 0.611221 0.608308 0.606368 0.604634 0.602019 0.598419 0.595196 0.592687 0.589049 0.585237 -100 
-100 -100 0.815847 0.796636 0.761621 0.723791 0.688107 0.659494 0.638384 0.626586 0.622072 0.618171 0.613181 0.611409 0.611737 0.610818 0.608163 0.606623 0.605360 0.603241 0.600144 0.597382 0.595255 0.591828 0.588072 -100 
-100 -100 0.810929 0.792071 0.758356 0.720708 0.684647 0.656019 0.635268 0.623343 0.617320 0.613466 0.610076 0.608456 0.608367 0.607806 0.606440 0.605792 0.605230 0.603572 0.600695 0.597838 0.595168 0.591787 0.588641 -100 
-100 -100 0.806146 0.787332 0.753600 0.715998 0.680003 0.651401 0.630635 0.618680 0.612552 0.608712 0.605519 0.604209 0.604675 0.604597 0.603703 0.603828 0.604144 0.602961 0.600108 0.597204 0.594487 0.591107 0.587992 -100 
-100 -100 0.799244 0.780140 0.745223 0.707645 0.672727 0.644361 0.622946 0.611087 0.605410 0.601531 0.597952 0.597060 0.599423 0.599798 0.597963 0.598577 0.600064 0.599393 0.596317 0.593530 0.591429 0.588108 0.584474 -100 
-100 -100 0.780998 0.762391 0.728395 0.691924 0.658072 0.630417 0.609281 0.597398 0.591549 0.587485 0.583771 0.582835 0.585279 0.585952 0.584659 0.585954 0.588152 0.588004 0.585216 0.582588 0.580610 0.577446 0.573950 -100 
-100 -100 0.746310 0.729071 0.698343 0.664300 0.631871 0.605563 0.585668 0.573693 0.567063 0.562707 0.559173 0.557727 0.558418 0.559228 0.560021 0.562235 0.564807 0.565155 0.563019 0.560476 0.558043 0.555110 0.552443 -100 
-100 -100 0.698953 0.682917 0.654603 0.623462 0.594105 0.569749 0.550528 0.538810 0.532164 0.527624 0.523769 0.521858 0.521923 0.522764 0.524288 0.527167 0.530446 0.531197 0.529127 0.526597 0.524191 0.521512 0.519182 -100 
-100 -100 0.633992 0.618959 0.592335 0.564521 0.539946 0.518165 0.499168 0.488118 0.482354 0.477897 0.473362 0.471073 0.471101 0.471910 0.473487 0.476918 0.481707 0.482740 0.479715 0.477146 0.475133 0.472723 0.470355 -100 
-100 -100 0.552091 0.538179 0.513803 0.488971 0.467701 0.448893 0.432206 0.422681 0.417845 0.413897 0.409605 0.407379 0.407336 0.408028 0.409476 0.412773 0.417485 0.418606 0.415848 0.413625 0.411988 0.409911 0.407752 -100 
-100 -100 0.457332 0.444595 0.423035 0.400676 0.381137 0.365465 0.353081 0.345743 0.341744 0.338674 0.335605 0.333868 0.333613 0.334114 0.335374 0.337872 0.340914 0.341903 0.340610 0.339068 0.337675 0.335945 0.334308 -100 
-100 -100 0.374170 0.362208 0.342315 0.322051 0.304737 0.291807 0.282324 0.276895 0.273998 0.271836 0.269663 0.268411 0.268234 0.268559 0.269387 0.271108 0.273192 0.273899 0.273080 0.272006 0.270892 0.269378 0.267936 -100 
-100 -100 0.321720 0.310126 0.291125 0.272109 0.256321 0.245092 0.237324 0.233094 0.231011 0.229459 0.227816 0.226876 0.226794 0.227018 0.227537 0.228766 0.230272 0.230728 0.230033 0.229154 0.228197 0.226755 0.225338 -100 
-100 -100 -100 -100 -100 -100 -100 -100 -100 -100 -100 -100 -100 -100 -100 -100 -100 -100 -100 -100 -100 -100 -100 -100 -100 -100 
-100 -100 -100 -100 -100 -100 -100 -100 -100 -100 -100 -100 -100 -100 -100 -100 -100 -100 -100 -100 -100 -100 -100 -100 -100 -100 
-100 -100 -100 -100 -100 -100 -100 -100 -100 -100 -100 -100 -100 -100 -100 -100 -100 -100 -100 -100 -100 -100 -100 -100 -100 -100 
-100 -100 0.561781 0.544837 0.515604 0.483925 0.455536 0.435257 0.422772 0.417502 0.416395 0.416200 0.415431 0.414474 0.413161 0.410812 0.407644 0.405218 0.404087 0.403749 0.404097 0.405383 0.406623 0.406126 0.404631 -100 
-100 -100 0.591444 0.574508 0.545178 0.513439 0.484893 0.464087 0.450834 0.445042 0.443845 0.443406 0.442213 0.441241 0.440228 0.437934 0.434597 0.432336 0.431702 0.431471 0.431567 0.433018 0.434860 0.434472 0.432558 -100 
-100 -100 0.642297 0.625248 0.595230 0.563157 0.534274 0.512359 0.497416 0.490681 0.489712 0.488789 0.486332 0.485299 0.485116 0.482971 0.479103 0.477127 0.477706 0.477449 0.476356 0.477723 0.480914 0.480450 0.476987 -100 
-100 -100 0.696451 0.679389 0.649151 0.616465 0.586425 0.562898 0.546130 0.537766 0.535572 0.533942 0.531216 0.530216 0.530238 0.528354 0.524741 0.522942 0.523487 0.522805 0.520900 0.521338 0.523733 0.522770 0.519087 -100 
-100 -100 0.746457 0.729424 0.699360 0.665853 0.634003 0.608564 0.589894 0.579334 0.574527 0.572024 0.570029 0.569205 0.568919 0.567408 0.564760 0.563039 0.562400 0.560893 0.558416 0.557073 0.556551 0.554650 0.551981 -100 
-100 -100 0.787372 0.770076 0.739386 0.704944 0.671723 0.644446 0.623614 0.610989 0.604359 0.600987 0.599016 0.598406 0.598443 0.597368 0.595175 0.593677 0.592792 0.590351 0.586233 0.582893 0.580450 0.577418 0.574429 -100 
-100 -100 0.819717 0.801865 0.769539 0.734104 0.700044 0.671214 0.648108 0.633745 0.625954 0.621842 0.619509 0.619170 0.620326 0.619643 0.617087 0.615900 0.615649 0.612426 0.606065 0.601047 0.597611 0.593583 0.589567 -100 
-100 -100 0.839106 0.820913 0.787924 0.751622 0.716549 0.686650 0.662490 0.647220 0.638700 0.634102 0.631517 0.631124 0.632379 0.631847 0.629392 0.628177 0.627683 0.624026 0.617050 0.611289 0.607123 0.602577 0.598317 -100 
-100 -100 0.848996 0.830636 0.797851 0.760760 0.724455 0.693929 0.669810 0.654429 0.645557 0.640737 0.638035 0.637285 0.637627 0.636981 0.635055 0.633434 0.631759 0.628049 0.622172 0.616668 0.612014 0.607476 0.603825 -100 
-100 -100 0.855650 0.836786 0.803165 0.765231 0.728397 0.697544 0.673293 0.658087 0.649464 0.644631 0.641663 0.640710 0.640987 0.640146 0.637826 0.635813 0.633726 0.630283 0.625350 0.620688 0.616637 0.612433 0.608915 -100 
-100 -100 0.860911 0.841351 0.806135 0.767502 0.731225 0.700190 0.674981 0.659931 0.652282 0.647537 0.643781 0.642868 0.643819 0.642849 0.639537 0.637179 0.635180 0.632199 0.628102 0.624528 0.621957 0.618192 0.614150 -100 
-100 -100 0.861147 0.841373 0.805768 0.766707 0.730102 0.699002 0.673995 0.659258 0.651891 0.647240 0.643404 0.642393 0.643313 0.642399 0.639244 0.637158 0.635546 0.633106 0.629675 0.626737 0.624685 0.621269 0.617403 -100 
-100 -100 0.856567 0.837035 0.802181 0.762914 0.725037 0.693969 0.670351 0.656124 0.648424 0.643842 0.640522 0.639239 0.639451 0.638787 0.636907 0.635655 0.634637 0.632779 0.629906 0.627128 0.624585 0.621388 0.618413 -100 
-100 -100 0.851092 0.831581 0.796688 0.757294 0.719155 0.688224 0.665186 0.651501 0.644326 0.639796 0.636136 0.634722 0.635086 0.634771 0.633412 0.632841 0.632548 0.631288 0.628820 0.626247 0.623710 0.620669 0.617976 -100 
-100 -100 0.842253 0.822559 0.786981 0.747615 0.710087 0.679551 0.656700 0.643713 0.637786 0.633283 0.628578 0.627093 0.628674 0.628701 0.626764 0.626619 0.627166 0.626511 0.624312 0.622022 0.619886 0.617001 0.614208 -100 
-100 -100 0.822366 0.803137 0.768425 0.730133 0.693688 0.663998 0.641680 0.628945 0.623088 0.618504 0.613642 0.612073 0.613729 0.614067 0.612696 0.613287 0.614614 0.614550 0.612704 0.610629 0.608656 0.605943 0.603290 -100 
-100 -100 0.786217 0.768172 0.736076 0.700083 0.665440 0.637219 0.615952 0.603168 0.596316 0.591586 0.587439 0.585726 0.586296 0.586893 0.587260 0.588921 0.591073 0.591548 0.590000 0.587961 0.585828 0.583288 0.581056 -100 
-100 -100 0.736117 0.719164 0.689210 0.655977 0.624316 0.598211 0.577991 0.565755 0.559059 0.554313 0.550054 0.548103 0.548477 0.549223 0.550164 0.552621 0.555718 0.556587 0.554849 0.552671 0.550598 0.548206 0.546080 -100 
-100 -100 0.667432 0.651376 0.623049 0.592891 0.565548 0.542201 0.523008 0.511958 0.506528 0.502031 0.497144 0.495011 0.496175 0.496973 0.497308 0.500262 0.504871 0.505973 0.503149 0.500769 0.499154 0.496909 0.494449 -100 
-100 -100 0.581078 0.566127 0.540019 0.512904 0.489006 0.468803 0.452084 0.442698 0.438309 0.434395 0.429797 0.427768 0.428889 0.429639 0.429958 0.432887 0.437508 0.438677 0.436000 0.433840 0.432484 0.430470 0.428154 -100 
-100 -100 0.481243 0.467582 0.444372 0.420119 0.398695 0.381782 0.368879 0.361402 0.357589 0.354534 0.351311 0.349714 0.349934 0.350550 0.351517 0.353920 0.357041 0.358104 0.356818 0.355293 0.353946 0.352212 0.350538 -100 
-100 -100 0.393481 0.380713 0.359387 0.337486 0.318624 0.304589 0.294481 0.288779 0.285859 0.283676 0.281462 0.280323 0.280401 0.280865 0.281690 0.283471 0.285679 0.286490 0.285715 0.284648 0.283511 0.281950 0.280468 -100 
-100 -100 0.338302 0.325957 0.305624 0.285084 0.267888 0.255641 0.247259 0.242727 0.240533 0.238929 0.237270 0.236404 0.236471 0.236833 0.237467 0.238839 0.240504 0.241085 0.240448 0.239558 0.238543 0.237036 0.235578 -100 
-100 -100 -100 -100 -100 -100 -100 -100 -100 -100 -100 -100 -100 -100 -100 -100 -100 -100 -100 -100 -100 -100 -100 -100 -100 -100 
-100 -100 -100 -100 -100 -100 -100 -100 -100 -100 -100 -100 -100 -100 -100 -100 -100 -100 -100 -100 -100 -100 -100 -100 -100 -100 
-100 -100 -100 -100 -100 -100 -100 -100 -100 -100 -100 -100 -100 -100 -100 -100 -100 -100 -100 -100 -100 -100 -100 -100 -100 -100 
-100 -100 0.582219 0.564626 0.534050 0.501075 0.471573 0.450657 0.437980 0.432835 0.431972 0.431561 0.430109 0.428606 0.427033 0.424456 0.421125 0.418970 0.418512 0.418640 0.419240 0.421005 0.422861 0.422518 0.420763 -100 
-100 -100 0.613622 0.595884 0.564748 0.531511 0.501805 0.480313 0.466820 0.461307 0.460847 0.460198 0.457877 0.456372 0.455521 0.452993 0.449061 0.447044 0.447556 0.447821 0.447759 0.449781 0.452797 0.452571 0.449865 -100 
-100 -100 0.670068 0.651788 0.617184 0.583180 0.553283 0.530602 0.515069 0.509030 0.510538 0.509416 0.504199 0.502597 0.503981 0.501591 0.495729 0.494042 0.499416 0.499680 0.494841 0.496861 0.503288 0.502971 0.496565 -100 
-100 -100 0.726516 0.708178 0.673232 0.638509 0.607328 0.582918 0.565457 0.557695 0.557859 0.555988 0.550523 0.548933 0.550462 0.548316 0.542747 0.541264 0.546681 0.546494 0.540714 0.541729 0.547294 0.546442 0.539800 -100 
-100 -100 0.775555 0.757569 0.725149 0.689813 0.656420 0.629937 0.610682 0.600113 0.595784 0.592944 0.589801 0.588422 0.588352 0.586572 0.583253 0.581894 0.582665 0.581577 0.578526 0.577547 0.578225 0.576368 0.572630 -100 
-100 -100 0.818856 0.800566 0.767236 0.730876 0.695916 0.667413 0.645793 0.632753 0.625873 0.622093 0.619512 0.618428 0.618385 0.617074 0.614645 0.613755 0.614315 0.612201 0.607338 0.604148 0.602707 0.599622 0.595553 -100 
-100 -100 0.859766 0.840288 0.800130 0.762089 0.725867 0.695577 0.671386 0.656254 0.647652 0.643088 0.640684 0.640119 0.643738 0.642899 0.637878 0.637718 0.640458 0.637474 0.628660 0.623638 0.622107 0.617932 0.611688 -100 
-100 -100 0.880738 0.860900 0.820034 0.781077 0.743764 0.712192 0.686611 0.670275 0.660728 0.655641 0.653106 0.652641 0.656502 0.655847 0.650842 0.650521 0.652835 0.649269 0.639729 0.633852 0.631490 0.626756 0.620271 -100 
-100 -100 0.885205 0.865818 0.830422 0.791359 0.753409 0.721016 0.694750 0.677957 0.668041 0.662688 0.659827 0.659100 0.659761 0.658981 0.656605 0.655181 0.654303 0.650482 0.643626 0.637944 0.634015 0.629300 0.624568 -100 
-100 -100 0.892496 0.872658 0.836900 0.797281 0.759566 0.726631 0.699087 0.681918 0.672060 0.666652 0.663600 0.663033 0.664191 0.663245 0.659901 0.657492 0.655483 0.651781 0.646239 0.641471 0.638055 0.633718 0.629301 -100 
-100 -100 0.900302 0.879611 0.841473 0.801762 0.772029 0.738663 0.702392 0.684353 0.675776 0.670402 0.665921 0.665985 0.669131 0.668097 0.662497 0.659105 0.656955 0.653645 0.649012 0.645709 0.646566 0.642748 0.635198 -100 
-100 -100 0.900765 0.879864 0.841361 0.801229 0.771155 0.737660 0.701492 0.683694 0.675393 0.670084 0.665471 0.665458 0.668630 0.667642 0.662098 0.658855 0.656983 0.654242 0.650429 0.647902 0.649373 0.646018 0.638759 -100 
-100 -100 0.894017 0.873517 0.836707 0.795772 0.756997 0.723664 0.696471 0.680151 0.671401 0.666167 0.662430 0.661550 0.662810 0.661991 0.658700 0.656570 0.655118 0.653057 0.650142 0.647665 0.645923 0.642924 0.639514 -100 
-100 -100 0.888023 0.867505 0.830561 0.789224 0.749464 0.716388 0.690796 0.675759 0.668442 0.663296 0.658434 0.656940 0.658084 0.657494 0.654662 0.653143 0.652304 0.650941 0.648701 0.646542 0.644567 0.641850 0.639199 -100 
-100 -100 0.881029 0.860098 0.820223 0.778676 0.739351 0.706838 0.682008 0.668640 0.665216 0.660199 0.651986 0.649989 0.654227 0.653859 0.648133 0.646571 0.646297 0.645592 0.643861 0.642111 0.640410 0.637935 0.635486 -100 
-100 -100 0.859618 0.839139 0.800120 0.759644 0.721438 0.689919 0.665879 0.653040 0.649949 0.644970 0.636584 0.634473 0.638784 0.638743 0.633611 0.632843 0.633431 0.633373 0.632016 0.630506 0.628984 0.626696 0.624397 -100 
-100 -100 0.818421 0.799322 0.765095 0.727114 0.690739 0.660824 0.638049 0.624835 0.618746 0.613756 0.608284 0.606353 0.607811 0.608169 0.607019 0.607924 0.609929 0.610458 0.609033 0.607445 0.605872 0.603695 0.601576 -100 
-100 -100 0.765681 0.747655 0.715515 0.680400 0.647385 0.619766 0.597990 0.585427 0.579425 0.574594 0.569439 0.567495 0.569188 0.569817 0.569119 0.571094 0.574665 0.575569 0.573317 0.571361 0.569997 0.567862 0.565467 -100 
-100 -100 0.695431 0.678036 0.646612 0.614667 0.588020 0.563362 0.540977 0.529833 0.526564 0.522162 0.515414 0.513738 0.520714 0.521489 0.515990 0.518387 0.527073 0.528150 0.520943 0.518417 0.518410 0.516287 0.512242 -100 
-100 -100 0.605397 0.589128 0.559946 0.531135 0.508083 0.486752 0.467024 0.457703 0.455584 0.451844 0.445441 0.443879 0.450775 0.451572 0.446238 0.448738 0.457442 0.458575 0.451490 0.449065 0.449232 0.447253 0.443276 -100 
-100 -100 0.499388 0.484782 0.459724 0.433937 0.411604 0.393716 0.379813 0.372356 0.369303 0.366389 0.362691 0.361266 0.362717 0.363433 0.363344 0.365652 0.369480 0.370558 0.368517 0.366885 0.365929 0.364201 0.362101 -100 
-100 -100 0.407419 0.393927 0.371254 0.348036 0.328118 0.313238 0.302491 0.296677 0.294019 0.291914 0.289587 0.288603 0.289219 0.289809 0.290344 0.292154 0.294691 0.295575 0.294570 0.293483 0.292461 0.290891 0.289269 -100 
-100 -100 0.349866 0.336899 0.315442 0.293708 0.275446 0.262437 0.253570 0.248872 0.246710 0.245129 0.243471 0.242724 0.243020 0.243512 0.244179 0.245654 0.247504 0.248200 0.247583 0.246713 0.245726 0.244208 0.242711 -100 
-100 -100 -100 -100 -100 -100 -100 -100 -100 -100 -100 -100 -100 -100 -100 -100 -100 -100 -100 -100 -100 -100 -100 -100 -100 -100 
-100 -100 -100 -100 -100 -100 -100 -100 -100 -100 -100 -100 -100 -100 -100 -100 -100 -100 -100 -100 -100 -100 -100 -100 -100 -100 
-100 -100 -100 -100 -100 -100 -100 -100 -100 -100 -100 -100 -100 -100 -100 -100 -100 -100 -100 -100 -100 -100 -100 -100 -100 -100 
-100 -100 0.594597 0.576608 0.545326 0.511531 0.481284 0.459892 0.446991 0.441713 0.440644 0.439882 0.437940 0.435943 0.434059 0.431512 0.428543 0.426902 0.426890 0.427219 0.427744 0.429242 0.430768 0.430175 0.428300 -100 
-100 -100 0.626870 0.608686 0.576744 0.542570 0.512007 0.489986 0.476274 0.470644 0.469982 0.468978 0.466161 0.464146 0.462964 0.460442 0.456848 0.455333 0.456293 0.456769 0.456641 0.458403 0.461083 0.460610 0.457795 -100 
-100 -100 0.684869 0.666059 0.630484 0.595346 0.564395 0.541090 0.525347 0.519215 0.520527 0.519055 0.513342 0.511204 0.512213 0.509778 0.504202 0.502978 0.508799 0.509283 0.504382 0.506154 0.512226 0.511676 0.505203 -100 
-100 -100 0.743130 0.724193 0.688138 0.652106 0.619699 0.594551 0.576833 0.568986 0.568975 0.566771 0.560794 0.558625 0.559708 0.557438 0.552067 0.550968 0.556781 0.556815 0.551011 0.551837 0.557098 0.556048 0.549349 -100 
-100 -100 0.794007 0.775366 0.741744 0.704972 0.670234 0.642884 0.623269 0.612602 0.608156 0.604999 0.601310 0.599301 0.598711 0.596698 0.593451 0.592357 0.593427 0.592538 0.589540 0.588485 0.589006 0.586998 0.583168 -100 
-100 -100 0.838972 0.819986 0.785368 0.747454 0.711017 0.681511 0.659432 0.646276 0.639325 0.635260 0.632121 0.630380 0.629757 0.628113 0.625619 0.624848 0.625585 0.623634 0.618888 0.615746 0.614290 0.611112 0.606937 -100 
-100 -100 0.881352 0.861145 0.819606 0.779907 0.742085 0.710650 0.685869 0.670568 0.661927 0.657105 0.654139 0.652931 0.655950 0.654707 0.649496 0.649294 0.652047 0.649165 0.640523 0.635651 0.634218 0.630005 0.623651 -100 
-100 -100 0.903433 0.882869 0.840611 0.799955 0.760947 0.728083 0.701725 0.685056 0.675374 0.670036 0.667017 0.666010 0.669332 0.668264 0.662975 0.662472 0.664657 0.661102 0.651690 0.645956 0.643708 0.638963 0.632383 -100 
-100 -100 0.908664 0.888589 0.851891 0.811172 0.771495 0.737654 0.710355 0.692947 0.682672 0.677033 0.673842 0.672755 0.673026 0.671873 0.669154 0.667441 0.666336 0.662401 0.655536 0.649897 0.646015 0.641281 0.636487 -100 
-100 -100 0.916439 0.895978 0.859034 0.817865 0.778450 0.743937 0.715076 0.696976 0.686508 0.680755 0.677503 0.676767 0.677699 0.676450 0.672736 0.669951 0.667613 0.663693 0.658035 0.653211 0.649768 0.645407 0.640968 -100 
-100 -100 0.924457 0.903221 0.864047 0.822923 0.791613 0.756573 0.718682 0.699417 0.689970 0.684179 0.679608 0.679653 0.682705 0.681436 0.675464 0.671635 0.669088 0.665504 0.660712 0.657318 0.658136 0.654316 0.646775 -100 
-100 -100 0.924954 0.903573 0.864141 0.822701 0.791102 0.755894 0.717972 0.698779 0.689465 0.683672 0.678975 0.678996 0.682131 0.680946 0.675023 0.671313 0.669019 0.666020 0.662092 0.659531 0.661017 0.657722 0.650517 -100 
-100 -100 0.918067 0.897123 0.859445 0.817270 0.776960 0.741925 0.713014 0.695274 0.685509 0.679737 0.675825 0.674940 0.676160 0.675130 0.671434 0.668827 0.666970 0.664714 0.661803 0.659427 0.657819 0.654965 0.651663 -100 
-100 -100 0.911610 0.890681 0.852941 0.810440 0.769215 0.734492 0.707234 0.690832 0.682553 0.676853 0.671740 0.670170 0.671229 0.670396 0.667135 0.665122 0.663892 0.662417 0.660334 0.658437 0.656734 0.654253 0.651752 -100 
-100 -100 0.903701 0.882399 0.841805 0.799180 0.758483 0.724421 0.698032 0.683423 0.679153 0.673628 0.665135 0.663019 0.667131 0.666503 0.660337 0.658261 0.657588 0.656846 0.655417 0.654065 0.652748 0.650578 0.648310 -100 
-100 -100 0.881023 0.860172 0.820433 0.778893 0.739368 0.706421 0.680997 0.667107 0.663338 0.657975 0.649379 0.647191 0.651406 0.651129 0.645572 0.644306 0.644518 0.644467 0.643468 0.642413 0.641319 0.639364 0.637253 -100 
-100 -100 0.838160 0.818638 0.783607 0.744506 0.706826 0.675616 0.651704 0.637694 0.631158 0.625968 0.620447 0.618568 0.620042 0.620222 0.618673 0.619122 0.620805 0.621344 0.620245 0.619099 0.617951 0.616086 0.614128 -100 
-100 -100 0.783256 0.764770 0.731764 0.695488 0.661188 0.632429 0.609795 0.596724 0.590524 0.585704 0.580685 0.578949 0.580793 0.581311 0.580228 0.581759 0.585016 0.585909 0.583937 0.582389 0.581432 0.579566 0.577279 -100 
-100 -100 0.710402 0.692534 0.660243 0.627130 0.599225 0.573596 0.550643 0.539261 0.536024 0.531812 0.525355 0.524023 0.531289 0.532016 0.526116 0.528058 0.536418 0.537457 0.530489 0.528335 0.528724 0.526817 0.522804 -100 
-100 -100 0.617709 0.600970 0.570927 0.540990 0.516775 0.494631 0.474518 0.465125 0.463161 0.459702 0.453649 0.452476 0.459703 0.460509 0.454835 0.456935 0.465344 0.466439 0.459546 0.457424 0.457908 0.456094 0.452118 -100 
-100 -100 0.509201 0.494129 0.468219 0.441391 0.418052 0.399473 0.385254 0.377777 0.374894 0.372240 0.368853 0.367765 0.369495 0.370258 0.369972 0.372022 0.375665 0.376729 0.374832 0.373411 0.372659 0.371039 0.368953 -100 
-100 -100 0.415191 0.401251 0.377772 0.353601 0.332797 0.317319 0.306296 0.300453 0.297910 0.295985 0.293883 0.293150 0.293981 0.294641 0.295097 0.296789 0.299258 0.300180 0.299302 0.298369 0.297482 0.295986 0.294382 -100 
-100 -100 0.356440 0.343041 0.320815 0.298187 0.279112 0.265557 0.256428 0.251678 0.249574 0.248098 0.246588 0.246023 0.246489 0.247061 0.247716 0.249161 0.251025 0.251804 0.251316 0.250579 0.249699 0.248242 0.246769 -100 
-100 -100 -100 -100 -100 -100 -100 -100 -100 -100 -100 -100 -100 -100 -100 -100 -100 -100 -100 -100 -100 -100 -100 -100 -100 -100 
-100 -100 -100 -100 -100 -100 -100 -100 -100 -100 -100 -100 -100 -100 -100 -100 -100 -100 -100 -100 -100 -100 -100 -100 -100 -100 
-100 -100 -100 -100 -100 -100 -100 -100 -100 -100 -100 -100 -100 -100 -100 -100 -100 -100 -100 -100 -100 -100 -100 -100 -100 -100 
-100 -100 0.602034 0.583867 0.552387 0.518118 0.487283 0.465454 0.452221 0.446498 0.444727 0.443464 0.441220 0.438805 0.436555 0.434281 0.432176 0.431246 0.431436 0.431675 0.431775 0.432250 0.432450 0.431204 0.429377 -100 
-100 -100 0.634333 0.616016 0.584136 0.549436 0.518080 0.495573 0.481629 0.475450 0.473606 0.472097 0.469418 0.466956 0.464961 0.462672 0.460321 0.459515 0.460215 0.460586 0.460443 0.461085 0.461838 0.460707 0.458525 -100 
-100 -100 0.689964 0.671283 0.638167 0.602521 0.570105 0.546219 0.530766 0.523758 0.522292 0.520316 0.516279 0.513702 0.512460 0.510169 0.507078 0.506444 0.508423 0.508782 0.507357 0.507908 0.509702 0.508531 0.505162 -100 
-100 -100 0.749551 0.730653 0.696933 0.660189 0.626143 0.600321 0.582918 0.574313 0.571717 0.569073 0.564704 0.562029 0.560795 0.558522 0.555420 0.554732 0.556535 0.556460 0.554335 0.554135 0.555301 0.553724 0.550156 -100 
-100 -100 0.805036 0.786043 0.752314 0.714456 0.678419 0.650334 0.630586 0.619735 0.614573 0.611115 0.607453 0.604768 0.602913 0.600698 0.598244 0.597276 0.597508 0.596564 0.594221 0.592642 0.591612 0.589252 0.586338 -100 
-100 -100 0.850863 0.831512 0.796946 0.757868 0.720151 0.689856 0.667626 0.654673 0.647886 0.643650 0.639907 0.637320 0.635563 0.633484 0.631106 0.629919 0.629518 0.627544 0.623807 0.620659 0.618217 0.614911 0.611567 -100 
-100 -100 0.887613 0.867621 0.831191 0.790858 0.752048 0.719795 0.694833 0.680029 0.672268 0.667369 0.663131 0.660772 0.659811 0.657909 0.655017 0.653667 0.653335 0.650407 0.644722 0.640276 0.637363 0.633225 0.628696 -100 
-100 -100 0.910313 0.889987 0.852877 0.811578 0.771510 0.737752 0.711171 0.694974 0.686204 0.680823 0.676566 0.674449 0.673778 0.671990 0.668926 0.667143 0.666165 0.662522 0.656088 0.650883 0.647291 0.642701 0.637968 -100 
-100 -100 0.922515 0.902150 0.865522 0.823569 0.782115 0.747280 0.719983 0.702771 0.692810 0.687111 0.683363 0.681513 0.680640 0.678877 0.675941 0.673441 0.671043 0.666984 0.661117 0.655781 0.651333 0.646724 0.642815 -100 
-100 -100 0.930626 0.909949 0.872850 0.830381 0.788505 0.752953 0.724645 0.706599 0.696021 0.690131 0.686608 0.685165 0.684764 0.683026 0.679597 0.676456 0.673368 0.669261 0.663973 0.659128 0.654991 0.650690 0.647072 -100 
-100 -100 0.936380 0.915250 0.877166 0.834447 0.793552 0.757533 0.727248 0.708390 0.697536 0.691514 0.687979 0.687098 0.687859 0.686200 0.681738 0.678070 0.674877 0.671060 0.666439 0.662545 0.659825 0.656017 0.651973 -100 
-100 -100 0.936729 0.915569 0.877418 0.834592 0.793537 0.757327 0.726834 0.707786 0.696795 0.690661 0.687063 0.686243 0.687158 0.685651 0.681319 0.677833 0.674959 0.671717 0.667890 0.664796 0.662760 0.659473 0.655736 -100 
-100 -100 0.931858 0.911053 0.873699 0.830848 0.788443 0.752301 0.723394 0.704851 0.693962 0.687745 0.683953 0.682673 0.682782 0.681488 0.678373 0.675675 0.673403 0.670941 0.668068 0.665551 0.663367 0.660566 0.657908 -100 
-100 -100 0.924897 0.904236 0.867103 0.824373 0.781919 0.746090 0.717933 0.700128 0.690000 0.683791 0.679342 0.677678 0.677768 0.676721 0.674049 0.671951 0.670394 0.668780 0.666810 0.665011 0.663265 0.660897 0.658650 -100 
-100 -100 0.913109 0.892421 0.854901 0.812517 0.770985 0.735847 0.708212 0.691497 0.683088 0.677034 0.671321 0.669406 0.670485 0.669709 0.666482 0.664713 0.663883 0.663086 0.661925 0.660869 0.659850 0.657853 0.655639 -100 
-100 -100 0.889405 0.869162 0.832494 0.791219 0.750924 0.716978 0.690400 0.674509 0.666689 0.660910 0.655242 0.653369 0.654624 0.654222 0.651596 0.650604 0.650628 0.650548 0.649914 0.649255 0.648556 0.646810 0.644746 -100 
-100 -100 0.848243 0.828995 0.794614 0.755380 0.716844 0.684756 0.660021 0.644850 0.636671 0.631311 0.626936 0.625348 0.625966 0.626015 0.625128 0.625347 0.626425 0.626912 0.626414 0.625730 0.624930 0.623303 0.621511 -100 
-100 -100 0.791599 0.773315 0.740838 0.704173 0.668580 0.639062 0.616276 0.602540 0.595264 0.590522 0.586617 0.585284 0.586154 0.586561 0.586250 0.587295 0.589357 0.590183 0.589361 0.588452 0.587705 0.586106 0.584226 -100 
-100 -100 0.714667 0.697240 0.666474 0.632804 0.601438 0.575171 0.554475 0.542802 0.537537 0.533591 0.529532 0.528461 0.530618 0.531257 0.530214 0.531678 0.535133 0.536114 0.534193 0.533045 0.533080 0.531478 0.528694 -100 
-100 -100 0.620208 0.603863 0.575303 0.544776 0.517124 0.494445 0.476766 0.467254 0.463415 0.460313 0.456724 0.455893 0.458146 0.458890 0.458006 0.459618 0.463199 0.464234 0.462311 0.461176 0.461245 0.459707 0.456984 -100 
-100 -100 0.512767 0.497701 0.471916 0.444497 0.419912 0.400885 0.387056 0.379539 0.376264 0.373965 0.371653 0.371077 0.372200 0.372939 0.373223 0.374787 0.377293 0.378307 0.377506 0.376660 0.376028 0.374607 0.372896 -100 
-100 -100 0.418725 0.404594 0.380790 0.355970 0.334324 0.318443 0.307480 0.301681 0.299111 0.297454 0.295909 0.295526 0.296280 0.296943 0.297483 0.298873 0.300841 0.301755 0.301380 0.300785 0.300094 0.298743 0.297279 -100 
-100 -100 0.359788 0.346118 0.323389 0.300095 0.280340 0.266398 0.257183 0.252478 0.250454 0.249164 0.247951 0.247634 0.248222 0.248813 0.249389 0.250647 0.252333 0.253143 0.252893 0.252393 0.251696 0.250359 0.248957 -100 
-100 -100 -100 -100 -100 -100 -100 -100 -100 -100 -100 -100 -100 -100 -100 -100 -100 -100 -100 -100 -100 -100 -100 -100 -100 -100 
-100 -100 -100 -100 -100 -100 -100 -100 -100 -100 -100 -100 -100 -100 -100 -100 -100 -100 -100 -100 -100 -100 -100 -100 -100 -100 
-100 -100 -100 -100 -100 -100 -100 -100 -100 -100 -100 -100 -100 -100 -100 -100 -100 -100 -100 -100 -100 -100 -100 -100 -100 -100 
-100 -100 0.607563 0.589231 0.557464 0.522835 0.491587 0.469338 0.455644 0.449381 0.447004 0.445161 0.442416 0.439661 0.437364 0.435497 0.434180 0.434064 0.434747 0.434770 0.433918 0.433086 0.432003 0.429939 0.427804 -100 
-100 -100 0.640316 0.621788 0.589543 0.554366 0.522464 0.499498 0.485146 0.478464 0.476006 0.473932 0.470781 0.467933 0.465776 0.463856 0.462350 0.462423 0.463686 0.463810 0.462581 0.461772 0.461096 0.459124 0.456714 -100 
-100 -100 0.696614 0.677648 0.644122 0.607783 0.574522 0.550111 0.534433 0.527013 0.525075 0.522583 0.518015 0.514974 0.513268 0.511261 0.509186 0.509513 0.512104 0.512190 0.509571 0.508510 0.508590 0.506585 0.503252 -100 
-100 -100 0.757174 0.737886 0.703579 0.665931 0.630884 0.604480 0.586918 0.578082 0.575242 0.572188 0.567256 0.564053 0.562252 0.560102 0.557802 0.557867 0.560132 0.559801 0.556668 0.555092 0.554746 0.552452 0.548964 -100 
-100 -100 0.813787 0.794291 0.759703 0.720799 0.683844 0.655146 0.635148 0.624349 0.619285 0.615581 0.611310 0.608025 0.605723 0.603391 0.601093 0.600341 0.600645 0.599511 0.596680 0.594378 0.592531 0.589697 0.586708 -100 
-100 -100 0.860382 0.840462 0.804977 0.764816 0.726391 0.695481 0.672883 0.660343 0.654384 0.650074 0.645307 0.641958 0.639805 0.637337 0.634445 0.632824 0.631938 0.629848 0.626320 0.623170 0.620442 0.616953 0.613637 -100 
-100 -100 0.897156 0.876642 0.839757 0.798608 0.760092 0.727245 0.701122 0.687075 0.681443 0.676600 0.670253 0.666850 0.665594 0.663053 0.658905 0.656386 0.654758 0.651755 0.647128 0.643262 0.640318 0.636254 0.632056 -100 
-100 -100 0.920152 0.899328 0.861798 0.819701 0.779926 0.745561 0.717821 0.702411 0.695826 0.690561 0.684238 0.681095 0.680100 0.677591 0.673149 0.670062 0.667690 0.663982 0.658727 0.654267 0.650806 0.646403 0.642057 -100 
-100 -100 0.932922 0.912063 0.874601 0.831612 0.789417 0.753940 0.726314 0.709617 0.700657 0.695052 0.690398 0.687831 0.686489 0.684095 0.680255 0.676889 0.673679 0.669537 0.664281 0.659469 0.655239 0.650789 0.647061 -100 
-100 -100 0.940850 0.919800 0.881933 0.838473 0.795568 0.759369 0.730955 0.713176 0.703019 0.697134 0.693117 0.691107 0.690145 0.687890 0.683935 0.680227 0.676586 0.672344 0.667324 0.662716 0.658651 0.654428 0.650929 -100 
-100 -100 0.946542 0.925127 0.886279 0.842605 0.800404 0.763749 0.733628 0.714910 0.704154 0.698020 0.694108 0.692694 0.692877 0.690795 0.686024 0.681953 0.678292 0.674289 0.669758 0.665891 0.663049 0.659246 0.655346 -100 
-100 -100 0.946653 0.925345 0.886663 0.843125 0.800917 0.764069 0.733581 0.714412 0.703256 0.696888 0.692944 0.691665 0.692081 0.690228 0.685666 0.681840 0.678536 0.675079 0.671256 0.668103 0.665892 0.662569 0.658945 -100 
-100 -100 0.941259 0.920507 0.883094 0.839987 0.796988 0.760201 0.730718 0.711624 0.700270 0.693712 0.689637 0.688058 0.687841 0.686270 0.682898 0.679857 0.677196 0.674521 0.671621 0.669080 0.666852 0.664013 0.661340 -100 
-100 -100 0.933624 0.913202 0.876408 0.833852 0.791281 0.754816 0.725632 0.706909 0.696036 0.689417 0.684811 0.683021 0.683009 0.681734 0.678686 0.676198 0.674264 0.672458 0.670510 0.668839 0.667330 0.664957 0.662495 -100 
-100 -100 0.920962 0.900685 0.863708 0.821949 0.781106 0.745371 0.716005 0.698042 0.688552 0.682084 0.676512 0.674712 0.675987 0.675019 0.671206 0.668928 0.667680 0.666722 0.665714 0.665065 0.664845 0.662892 0.660038 -100 
-100 -100 0.896381 0.876563 0.840475 0.799854 0.760288 0.725802 0.697565 0.680506 0.671689 0.665596 0.660192 0.658549 0.660088 0.659523 0.656283 0.654741 0.654318 0.654089 0.653667 0.653501 0.653692 0.652029 0.649317 -100 
-100 -100 0.854264 0.835316 0.801425 0.762484 0.723990 0.691431 0.665837 0.649947 0.641228 0.635757 0.631627 0.630295 0.631088 0.630997 0.629648 0.629325 0.629914 0.630246 0.629975 0.629713 0.629485 0.627973 0.625894 -100 
-100 -100 0.796196 0.778156 0.746092 0.709512 0.673710 0.643804 0.620571 0.606460 0.598896 0.594275 0.590859 0.589968 0.591031 0.591318 0.590568 0.590940 0.592350 0.593020 0.592588 0.592251 0.592187 0.590749 0.588579 -100 
-100 -100 0.717063 0.699972 0.669913 0.636340 0.604578 0.578020 0.557266 0.545420 0.539950 0.536317 0.533070 0.532653 0.534737 0.535270 0.534086 0.534714 0.537213 0.538054 0.536904 0.536681 0.538041 0.536650 0.533092 -100 
-100 -100 0.621517 0.605458 0.577523 0.547012 0.518939 0.496033 0.478441 0.468925 0.465009 0.462307 0.459592 0.459456 0.461703 0.462357 0.461306 0.462089 0.464730 0.465641 0.464500 0.464283 0.465653 0.464329 0.460862 -100 
-100 -100 0.514364 0.499355 0.473662 0.446018 0.421055 0.401818 0.388036 0.380661 0.377524 0.375600 0.373898 0.373841 0.375232 0.375908 0.375803 0.376769 0.378704 0.379620 0.379223 0.378910 0.378878 0.377633 0.375727 -100 
-100 -100 0.420515 0.406289 0.382291 0.357100 0.335047 0.318950 0.308013 0.302371 0.299994 0.298621 0.297451 0.297402 0.298355 0.298983 0.299258 0.300277 0.301929 0.302792 0.302638 0.302353 0.301983 0.300775 0.299288 -100 
-100 -100 0.361627 0.347796 0.324757 0.301037 0.280871 0.266699 0.257469 0.252883 0.251026 0.249940 0.248974 0.248895 0.249643 0.250220 0.250607 0.251616 0.253118 0.253920 0.253829 0.253553 0.253076 0.251867 0.250500 -100 
-100 -100 -100 -100 -100 -100 -100 -100 -100 -100 -100 -100 -100 -100 -100 -100 -100 -100 -100 -100 -100 -100 -100 -100 -100 -100 
-100 -100 -100 -100 -100 -100 -100 -100 -100 -100 -100 -100 -100 -100 -100 -100 -100 -100 -100 -100 -100 -100 -100 -100 -100 -100 
-100 -100 -100 -100 -100 -100 -100 -100 -100 -100 -100 -100 -100 -100 -100 -100 -100 -100 -100 -100 -100 -100 -100 -100 -100 -100 
-100 -100 0.612728 0.594214 0.562046 0.527094 0.495495 0.472840 0.458642 0.451829 0.449141 0.446680 0.443059 0.439988 0.437814 0.436326 0.435580 0.436226 0.437678 0.437503 0.435457 0.433442 0.431399 0.428611 0.425971 -100 
-100 -100 0.646267 0.627435 0.594474 0.558796 0.526430 0.503026 0.488235 0.481171 0.478983 0.476320 0.471788 0.468565 0.466669 0.465100 0.463995 0.464957 0.467536 0.467419 0.464370 0.462198 0.460774 0.458034 0.454790 -100 
-100 -100 0.705816 0.686238 0.649765 0.612525 0.578544 0.553664 0.537906 0.530784 0.534674 0.531671 0.520399 0.516610 0.516751 0.515029 0.511592 0.513140 0.520724 0.520528 0.512333 0.509617 0.509983 0.507173 0.501754 -100 
-100 -100 0.767018 0.747021 0.709557 0.670838 0.634992 0.608089 0.590495 0.582160 0.585506 0.582064 0.570297 0.566286 0.566300 0.564299 0.560392 0.561480 0.568625 0.568006 0.559398 0.556350 0.556437 0.553427 0.547892 -100 
-100 -100 0.821586 0.801491 0.765681 0.725846 0.688512 0.659300 0.638726 0.628129 0.624430 0.620500 0.614420 0.610589 0.608450 0.606058 0.603389 0.602893 0.604078 0.602690 0.598451 0.595373 0.593400 0.590075 0.586230 -100 
-100 -100 0.868568 0.847986 0.811285 0.770373 0.732611 0.701216 0.677173 0.665075 0.661245 0.656883 0.649825 0.645759 0.643874 0.641108 0.637161 0.635096 0.634216 0.631939 0.627983 0.624743 0.622252 0.618528 0.614575 -100 
-100 -100 0.906251 0.884954 0.846960 0.805946 0.773494 0.740262 0.707741 0.694354 0.695716 0.690943 0.677460 0.672688 0.672443 0.669361 0.662605 0.658810 0.656524 0.653386 0.649070 0.645769 0.644578 0.640504 0.634684 -100 
-100 -100 0.929336 0.907735 0.869104 0.827161 0.793476 0.758751 0.724637 0.709937 0.710397 0.705266 0.691867 0.687360 0.687338 0.684216 0.677065 0.672592 0.669473 0.665673 0.660897 0.657174 0.655614 0.651310 0.645399 -100 
-100 -100 0.941512 0.919993 0.881278 0.837588 0.796297 0.760397 0.731219 0.715083 0.708176 0.702704 0.696156 0.692930 0.691819 0.688906 0.683617 0.679397 0.675725 0.671515 0.666524 0.662191 0.658699 0.654330 0.650117 -100 
-100 -100 0.949679 0.927980 0.888666 0.844366 0.801730 0.765103 0.735647 0.718123 0.708897 0.703062 0.698144 0.695783 0.695113 0.692425 0.687221 0.682841 0.678864 0.674533 0.669622 0.665335 0.661979 0.657772 0.653666 -100 
-100 -100 0.958951 0.936600 0.893909 0.849455 0.809970 0.772866 0.739093 0.720142 0.709898 0.703705 0.699072 0.697670 0.699666 0.697226 0.689851 0.684875 0.681048 0.676916 0.672241 0.668811 0.668496 0.664641 0.658194 -100 
-100 -100 0.958849 0.936727 0.894406 0.850298 0.810929 0.773646 0.739394 0.719776 0.708887 0.702346 0.697705 0.696493 0.698796 0.696655 0.689547 0.684858 0.681399 0.677779 0.673739 0.670933 0.671181 0.667754 0.661545 -100 
-100 -100 0.949559 0.928520 0.890104 0.846765 0.804339 0.767155 0.736334 0.716833 0.705462 0.698627 0.693970 0.692264 0.692666 0.690872 0.686356 0.682767 0.679813 0.676952 0.673934 0.671473 0.669781 0.666807 0.663393 -100 
-100 -100 0.941133 0.920655 0.883227 0.840876 0.799366 0.762534 0.731640 0.712372 0.701590 0.694638 0.689226 0.687367 0.688269 0.686807 0.682357 0.679187 0.676869 0.674858 0.672850 0.671372 0.670587 0.668085 0.664729 -100 
-100 -100 0.932924 0.912390 0.871019 0.830003 0.794664 0.758593 0.723100 0.704255 0.695517 0.688726 0.681637 0.680074 0.685275 0.684124 0.675823 0.672198 0.670287 0.669102 0.668208 0.668261 0.670120 0.668079 0.663124 -100 
-100 -100 0.907492 0.887462 0.847093 0.807268 0.773231 0.738452 0.704157 0.686278 0.678294 0.671956 0.665112 0.663798 0.669332 0.668612 0.660874 0.657951 0.656848 0.656391 0.656103 0.656698 0.659062 0.657344 0.652501 -100 
-100 -100 0.859039 0.840192 0.806088 0.767563 0.730179 0.697385 0.670338 0.654069 0.645685 0.640106 0.635408 0.634286 0.636163 0.635972 0.633239 0.632149 0.632379 0.632501 0.632190 0.632328 0.633363 0.631819 0.628504 -100 
-100 -100 0.799297 0.781395 0.749433 0.713173 0.678044 0.647975 0.623846 0.609549 0.602331 0.597779 0.594149 0.593601 0.595478 0.595689 0.593918 0.593633 0.594933 0.595417 0.594790 0.594962 0.596622 0.595198 0.591420 -100 
-100 -100 0.718503 0.701617 0.672030 0.639008 0.608708 0.582083 0.559901 0.547991 0.544111 0.540700 0.536333 0.536442 0.539730 0.540192 0.537657 0.537605 0.541651 0.542363 0.539770 0.540719 0.550968 0.549643 0.537442 -100 
-100 -100 0.622239 0.606355 0.578844 0.548814 0.522166 0.499235 0.480326 0.470875 0.468624 0.466214 0.462450 0.462868 0.466356 0.466946 0.464523 0.464637 0.468836 0.469650 0.467098 0.468048 0.478118 0.476887 0.465004 -100 
-100 -100 0.515138 0.500172 0.474569 0.446975 0.422262 0.402971 0.388921 0.381737 0.379136 0.377477 0.375801 0.376118 0.378127 0.378754 0.377922 0.378396 0.380345 0.381179 0.380650 0.380814 0.382304 0.381150 0.377952 -100 
-100 -100 0.421436 0.407168 0.383087 0.357753 0.335623 0.319440 0.308458 0.302981 0.300913 0.299731 0.298657 0.298828 0.300060 0.300661 0.300597 0.301340 0.302920 0.303744 0.303597 0.303539 0.303796 0.302673 0.300743 -100 
-100 -100 0.362643 0.348734 0.325538 0.301611 0.281259 0.266978 0.257740 0.253262 0.251572 0.250618 0.249766 0.249838 0.250738 0.251302 0.251510 0.252346 0.253758 0.254553 0.254533 0.254406 0.254144 0.253021 0.251612 -100 
-100 -100 -100 -100 -100 -100 -100 -100 -100 -100 -100 -100 -100 -100 -100 -100 -100 -100 -100 -100 -100 -100 -100 -100 -100 -100 
-100 -100 -100 -100 -100 -100 -100 -100 -100 -100 -100 -100 -100 -100 -100 -100 -100 -100 -100 -100 -100 -100 -100 -100 -100 -100 
-100 -100 -100 -100 -100 -100 -100 -100 -100 -100 -100 -100 -100 -100 -100 -100 -100 -100 -100 -100 -100 -100 -100 -100 -100 -100 
-100 -100 0.616809 0.598238 0.565964 0.530872 0.499052 0.476028 0.461290 0.453847 0.450503 0.447432 0.443301 0.439913 0.437658 0.436340 0.435936 0.436919 0.438534 0.438228 0.435727 0.433046 0.430346 0.427135 0.424327 -100 
-100 -100 0.650514 0.631598 0.598486 0.562627 0.530015 0.506228 0.490898 0.483229 0.480422 0.477172 0.472126 0.468565 0.466549 0.465112 0.464308 0.465542 0.468205 0.467897 0.464353 0.461474 0.459345 0.456149 0.452724 -100 
-100 -100 0.710331 0.690617 0.653886 0.616378 0.582097 0.556815 0.540537 0.532880 0.536248 0.532716 0.520934 0.516780 0.516724 0.515073 0.511882 0.513602 0.521142 0.520681 0.511976 0.508528 0.508151 0.504860 0.499257 -100 
-100 -100 0.771719 0.751518 0.713673 0.674548 0.638298 0.610981 0.592946 0.584214 0.587186 0.583336 0.571124 0.566762 0.566547 0.564554 0.560797 0.561949 0.568955 0.568035 0.558931 0.555194 0.554575 0.551111 0.545398 -100 
-100 -100 0.826338 0.805959 0.769643 0.729233 0.691365 0.661732 0.640856 0.630072 0.626210 0.622035 0.615624 0.611494 0.609145 0.606691 0.604042 0.603511 0.604524 0.602838 0.598157 0.594508 0.591961 0.588252 0.584249 -100 
-100 -100 0.873295 0.852354 0.815019 0.773375 0.734968 0.703164 0.678973 0.666922 0.663177 0.658741 0.651432 0.647092 0.644977 0.642082 0.638059 0.635876 0.634791 0.632259 0.627981 0.624332 0.621414 0.617410 0.613354 -100 
-100 -100 0.910866 0.889164 0.850466 0.808623 0.775466 0.741853 0.709316 0.696181 0.697870 0.693157 0.679429 0.674364 0.673838 0.670567 0.663673 0.659706 0.657196 0.653865 0.649363 0.645800 0.644291 0.640038 0.634195 -100 
-100 -100 0.933852 0.911835 0.872477 0.829679 0.795281 0.760207 0.726145 0.711789 0.712660 0.707650 0.694028 0.689217 0.688885 0.685544 0.678227 0.673577 0.670261 0.666334 0.661460 0.657572 0.655778 0.651358 0.645457 -100 
-100 -100 0.945971 0.924054 0.884637 0.840152 0.798201 0.761978 0.732853 0.717026 0.710463 0.705087 0.698349 0.694830 0.693427 0.690286 0.684824 0.680465 0.676672 0.672383 0.667316 0.662852 0.659180 0.654706 0.650480 -100 
-100 -100 0.954037 0.932003 0.892095 0.847136 0.803953 0.767038 0.737585 0.720279 0.711295 0.705476 0.700321 0.697653 0.696703 0.693801 0.688438 0.683962 0.679925 0.675540 0.670533 0.666079 0.662510 0.658176 0.654046 -100 
-100 -100 0.963229 0.940623 0.897456 0.852512 0.812606 0.775248 0.741411 0.722558 0.712455 0.706176 0.701211 0.699477 0.701226 0.698599 0.691077 0.686039 0.682189 0.678001 0.673174 0.669498 0.668878 0.664854 0.658389 -100 
-100 -100 0.962995 0.940704 0.898049 0.853607 0.813923 0.776402 0.741997 0.722331 0.711435 0.704715 0.699708 0.698172 0.700261 0.697982 0.690770 0.686050 0.682572 0.678878 0.674635 0.671521 0.671403 0.667764 0.661512 -100 
-100 -100 0.953509 0.932373 0.893776 0.850234 0.807585 0.770155 0.739076 0.719368 0.707809 0.700717 0.695734 0.693759 0.693998 0.692122 0.687567 0.683970 0.680986 0.678010 0.674751 0.671952 0.669894 0.666667 0.663147 -100 
-100 -100 0.944828 0.924314 0.886810 0.844372 0.802718 0.765634 0.734393 0.714783 0.703680 0.696429 0.690747 0.688693 0.689507 0.688019 0.683562 0.680386 0.678009 0.675837 0.673545 0.671707 0.670554 0.667775 0.664274 -100 
-100 -100 0.936243 0.915720 0.874329 0.833317 0.797905 0.761593 0.725692 0.706414 0.697261 0.690172 0.682902 0.681235 0.686427 0.685296 0.676996 0.673343 0.671337 0.669953 0.668751 0.668441 0.669954 0.667634 0.662507 -100 
-100 -100 0.910216 0.890227 0.849884 0.810103 0.776020 0.741025 0.706340 0.688038 0.679650 0.673060 0.666105 0.664753 0.670321 0.669653 0.661921 0.658949 0.657716 0.657051 0.656473 0.656737 0.658786 0.656815 0.651808 -100 
-100 -100 0.860966 0.842169 0.808126 0.769632 0.732195 0.699217 0.671868 0.655276 0.646598 0.640843 0.636082 0.634960 0.636881 0.636745 0.634029 0.632877 0.632956 0.632888 0.632360 0.632249 0.633033 0.631278 0.627834 -100 
-100 -100 0.800388 0.782534 0.750631 0.714373 0.679173 0.648962 0.624636 0.610133 0.602720 0.598077 0.594459 0.593941 0.595850 0.596106 0.594357 0.593993 0.595121 0.595463 0.594742 0.594793 0.596303 0.594732 0.590855 -100 
-100 -100 0.718799 0.701966 0.672451 0.639415 0.609043 0.582322 0.560032 0.548012 0.544007 0.540579 0.536290 0.536444 0.539720 0.540213 0.537715 0.537570 0.541414 0.542044 0.539511 0.540476 0.550683 0.549280 0.537009 -100 
-100 -100 0.622072 0.606232 0.578770 0.548698 0.521967 0.498979 0.480040 0.470563 0.468248 0.465864 0.462189 0.462642 0.466095 0.466709 0.464325 0.464363 0.468389 0.469176 0.466745 0.467771 0.477851 0.476591 0.464665 -100 
-100 -100 0.514880 0.499923 0.474310 0.446640 0.421833 0.402501 0.388472 0.381321 0.378720 0.377084 0.375453 0.375778 0.377768 0.378410 0.377608 0.378055 0.379932 0.380768 0.380321 0.380541 0.382045 0.380877 0.377657 -100 
-100 -100 0.421224 0.406942 0.382821 0.357403 0.335183 0.318963 0.308002 0.302560 0.300503 0.299322 0.298246 0.298402 0.299619 0.300234 0.300205 0.300964 0.302542 0.303390 0.303293 0.303266 0.303532 0.302406 0.300469 -100 
-100 -100 0.362483 0.348553 0.325307 0.301300 0.280865 0.266544 0.257312 0.252851 0.251158 0.250184 0.249303 0.249348 0.250236 0.250816 0.251060 0.251936 0.253382 0.254214 0.254229 0.254124 0.253871 0.252753 0.251345 -100 
-100 -100 -100 -100 -100 -100 -100 -100 -100 -100 -100 -100 -100 -100 -100 -100 -100 -100 -100 -100 -100 -100 -100 -100 -100 -100 
-100 -100 -100 -100 -100 -100 -100 -100 -100 -100 -100 -100 -100 -100 -100 -100 -100 -100 -100 -100 -100 -100 -100 -100 -100 -100 
-100 -100 -100 -100 -100 -100 -100 -100 -100 -100 -100 -100 -100 -100 -100 -100 -100 -100 -100 -100 -100 -100 -100 -100 -100 -100 
-100 -100 0.620220 0.601709 0.569612 0.534566 0.502662 0.479317 0.463988 0.455865 0.451540 0.447895 0.443581 0.439847 0.437241 0.435840 0.435530 0.436376 0.437498 0.437119 0.434915 0.432118 0.429052 0.425742 0.423119 -100 
-100 -100 0.653527 0.634742 0.602019 0.566318 0.533708 0.509604 0.493598 0.485124 0.480835 0.477015 0.472263 0.468348 0.465723 0.464154 0.463566 0.464417 0.465868 0.465417 0.462752 0.459861 0.457056 0.453744 0.450827 -100 
-100 -100 0.710769 0.691368 0.657028 0.619911 0.585820 0.560212 0.542905 0.533887 0.530490 0.526416 0.520149 0.515901 0.513377 0.511532 0.510301 0.511122 0.513400 0.512700 0.508731 0.505537 0.503332 0.499921 0.496136 -100 
-100 -100 0.771966 0.752034 0.716542 0.677704 0.641521 0.613871 0.594914 0.584891 0.581047 0.576755 0.570309 0.565942 0.563236 0.561052 0.559313 0.559556 0.561241 0.560011 0.555580 0.552007 0.549505 0.545875 0.541955 -100 
-100 -100 0.828709 0.808357 0.772229 0.731623 0.693084 0.663121 0.642182 0.630835 0.625357 0.620916 0.615550 0.611300 0.608248 0.605693 0.603485 0.602601 0.602318 0.600303 0.596226 0.592271 0.588689 0.584740 0.581340 -100 
-100 -100 0.875229 0.854241 0.816867 0.774528 0.734164 0.702017 0.678954 0.666592 0.661009 0.656474 0.650807 0.646561 0.643626 0.640740 0.637624 0.635610 0.634036 0.631188 0.626760 0.622428 0.618377 0.614080 0.610536 -100 
-100 -100 0.911519 0.889813 0.850991 0.807386 0.766806 0.732798 0.706585 0.693382 0.689179 0.684506 0.676954 0.672534 0.670216 0.667074 0.662602 0.659514 0.657104 0.653514 0.648418 0.643783 0.639763 0.635182 0.631083 -100 
-100 -100 0.934293 0.912234 0.872694 0.828068 0.786203 0.750753 0.723112 0.708800 0.703901 0.698975 0.691508 0.687333 0.685216 0.682013 0.677156 0.673481 0.670415 0.666300 0.660823 0.655872 0.651584 0.646844 0.642689 -100 
-100 -100 0.947160 0.925118 0.885543 0.840178 0.795960 0.759469 0.731955 0.716184 0.708370 0.703037 0.697672 0.694191 0.691952 0.688867 0.684470 0.680630 0.676981 0.672581 0.667119 0.661912 0.657074 0.652323 0.648646 -100 
-100 -100 0.954879 0.932830 0.893132 0.847710 0.803106 0.765990 0.737528 0.720367 0.711026 0.705173 0.700330 0.697392 0.695622 0.692718 0.688218 0.684162 0.680284 0.675853 0.670522 0.665386 0.660607 0.656014 0.652531 -100 
-100 -100 0.960779 0.938568 0.897911 0.852751 0.809023 0.771548 0.741373 0.722946 0.712816 0.706404 0.701283 0.698853 0.698518 0.695863 0.690376 0.686045 0.682290 0.678082 0.672998 0.668321 0.664372 0.660069 0.656303 -100 
-100 -100 0.960529 0.938667 0.898596 0.854031 0.810625 0.772995 0.742180 0.722862 0.711886 0.704951 0.699694 0.697426 0.697431 0.695136 0.689977 0.685982 0.682617 0.678892 0.674367 0.670227 0.666751 0.662800 0.659228 -100 
-100 -100 0.954156 0.933104 0.895073 0.851357 0.807646 0.770052 0.739702 0.719925 0.708009 0.700659 0.695543 0.693161 0.692501 0.690661 0.687073 0.683947 0.681168 0.678132 0.674485 0.670934 0.667580 0.664012 0.661086 -100 
-100 -100 0.945744 0.925205 0.888113 0.845290 0.802249 0.764967 0.734634 0.714792 0.702874 0.695340 0.689931 0.687585 0.687342 0.685961 0.682797 0.680226 0.678089 0.675801 0.673011 0.670303 0.667732 0.664569 0.661688 -100 
-100 -100 0.932061 0.911775 0.874597 0.832830 0.791754 0.755231 0.724498 0.705108 0.694153 0.686767 0.680797 0.678753 0.680036 0.679093 0.675197 0.672769 0.671215 0.669667 0.667760 0.666100 0.664986 0.662236 0.658792 -100 
-100 -100 0.905655 0.885911 0.849757 0.809247 0.769542 0.734342 0.704796 0.686347 0.676111 0.669234 0.663647 0.661956 0.663633 0.663170 0.659866 0.658113 0.657284 0.656431 0.655171 0.654102 0.653512 0.651116 0.647828 -100 
-100 -100 0.860815 0.842003 0.808267 0.769420 0.730756 0.697596 0.671002 0.654066 0.644365 0.638351 0.634096 0.632785 0.633692 0.633724 0.632373 0.631800 0.631877 0.631647 0.630800 0.629880 0.628990 0.626884 0.624400 -100 
-100 -100 0.800009 0.782127 0.750270 0.713707 0.677688 0.647314 0.623402 0.608599 0.600358 0.595462 0.592141 0.591357 0.592454 0.592841 0.592143 0.592206 0.592983 0.593234 0.592658 0.592075 0.591653 0.589814 0.587338 -100 
-100 -100 0.718140 0.701251 0.671544 0.637983 0.606041 0.579155 0.557975 0.545701 0.539702 0.536011 0.533126 0.532861 0.534702 0.535291 0.534352 0.534608 0.536189 0.536792 0.536178 0.536185 0.537558 0.535967 0.532183 -100 
-100 -100 0.621101 0.605205 0.577551 0.546971 0.518696 0.495577 0.477802 0.468122 0.463885 0.461246 0.458930 0.458922 0.460878 0.461558 0.460761 0.461230 0.463056 0.463875 0.463444 0.463632 0.465173 0.463775 0.460152 -100 
-100 -100 0.513726 0.498755 0.473070 0.445209 0.419963 0.400583 0.386832 0.379525 0.376346 0.374498 0.372991 0.372977 0.374265 0.374963 0.374959 0.375791 0.377398 0.378315 0.378287 0.378237 0.378315 0.377038 0.375054 -100 
-100 -100 0.420024 0.405757 0.381640 0.356184 0.333843 0.317623 0.306749 0.301214 0.298861 0.297501 0.296355 0.296267 0.297150 0.297809 0.298187 0.299228 0.300818 0.301748 0.301800 0.301645 0.301333 0.300119 0.298606 -100 
-100 -100 0.361294 0.347392 0.324188 0.300207 0.279772 0.265473 0.256268 0.251745 0.249890 0.248753 0.247711 0.247551 0.248252 0.248866 0.249357 0.250471 0.252054 0.252962 0.252999 0.252799 0.252361 0.251169 0.249806 -100 
-100 -100 -100 -100 -100 -100 -100 -100 -100 -100 -100 -100 -100 -100 -100 -100 -100 -100 -100 -100 -100 -100 -100 -100 -100 -100 
-100 -100 -100 -100 -100 -100 -100 -100 -100 -100 -100 -100 -100 -100 -100 -100 -100 -100 -100 -100 -100 -100 -100 -100 -100 -100 
-100 -100 -100 -100 -100 -100 -100 -100 -100 -100 -100 -100 -100 -100 -100 -100 -100 -100 -100 -100 -100 -100 -100 -100 -100 -100 
-100 -100 0.623727 0.605250 0.573191 0.538248 0.506398 0.482812 0.466955 0.458297 0.453504 0.449385 0.444597 0.440502 0.437592 0.435957 0.435413 0.435945 0.436747 0.436360 0.434435 0.431871 0.428982 0.425818 0.423294 -100 
-100 -100 0.657164 0.638395 0.605632 0.570117 0.537730 0.513403 0.496741 0.487699 0.483023 0.478730 0.473395 0.469033 0.465977 0.464137 0.463329 0.463720 0.464544 0.464030 0.461852 0.459288 0.456678 0.453494 0.450656 -100 
-100 -100 0.715077 0.695571 0.660727 0.623840 0.590307 0.564502 0.546241 0.536625 0.533035 0.528508 0.521437 0.516551 0.513289 0.511135 0.509836 0.509972 0.510938 0.510098 0.507177 0.504514 0.502557 0.499247 0.495496 -100 
-100 -100 0.775978 0.755909 0.719859 0.681193 0.645520 0.617679 0.597829 0.587270 0.583291 0.578634 0.571500 0.566581 0.563194 0.560756 0.559006 0.558589 0.558948 0.557497 0.553980 0.550799 0.548421 0.544818 0.540912 -100 
-100 -100 0.831379 0.810971 0.774650 0.734060 0.695551 0.665386 0.644011 0.632278 0.626582 0.621933 0.616325 0.611873 0.608504 0.605852 0.603673 0.602454 0.601544 0.599243 0.595234 0.591154 0.587345 0.583305 0.579953 -100 
-100 -100 0.877128 0.856051 0.818458 0.775853 0.735019 0.702656 0.679600 0.667020 0.661152 0.656552 0.651016 0.646751 0.643534 0.640718 0.638005 0.636094 0.634411 0.631251 0.626314 0.621370 0.616704 0.612196 0.608782 -100 
-100 -100 0.912940 0.891072 0.851831 0.807563 0.765475 0.731247 0.706017 0.692825 0.688283 0.683638 0.676478 0.672039 0.669103 0.666166 0.662788 0.660373 0.658475 0.654597 0.648433 0.642737 0.637632 0.632741 0.628982 -100 
-100 -100 0.935488 0.913216 0.873180 0.827816 0.784402 0.748745 0.722146 0.707925 0.702763 0.697895 0.690815 0.686628 0.683935 0.680979 0.677272 0.674381 0.671967 0.667633 0.661074 0.655027 0.649613 0.644538 0.640721 -100 
-100 -100 0.948414 0.926138 0.886123 0.840284 0.795487 0.758814 0.731471 0.715715 0.707858 0.702557 0.697307 0.693858 0.691520 0.688638 0.684770 0.681364 0.678070 0.673543 0.667424 0.661426 0.655788 0.650744 0.647213 -100 
-100 -100 0.956522 0.934205 0.894028 0.848329 0.803622 0.766360 0.737687 0.720516 0.711415 0.705526 0.700392 0.697414 0.695813 0.693044 0.688624 0.684785 0.681218 0.676737 0.670884 0.665087 0.659582 0.654726 0.651399 -100 
-100 -100 0.963445 0.940883 0.899260 0.853994 0.810446 0.772876 0.742297 0.723867 0.714570 0.708036 0.701876 0.699242 0.699542 0.696958 0.690915 0.686681 0.683343 0.679109 0.673364 0.667891 0.662881 0.658309 0.655007 -100 
-100 -100 0.963266 0.941055 0.900023 0.855387 0.812207 0.774496 0.743256 0.723908 0.713726 0.706604 0.700226 0.697693 0.698313 0.696065 0.690315 0.686405 0.683456 0.679709 0.674533 0.669606 0.665069 0.660829 0.657695 -100 
-100 -100 0.956123 0.934778 0.896221 0.852309 0.808650 0.770954 0.740312 0.720447 0.708670 0.701101 0.695456 0.692881 0.692378 0.690602 0.686934 0.683943 0.681439 0.678370 0.674260 0.670096 0.666038 0.662158 0.659311 -100 
-100 -100 0.947858 0.926950 0.889134 0.845899 0.802592 0.765201 0.734829 0.714889 0.702814 0.695054 0.689413 0.686953 0.686763 0.685471 0.682392 0.679982 0.678044 0.675661 0.672394 0.669044 0.665752 0.662233 0.659373 -100 
-100 -100 0.935042 0.914181 0.875657 0.833122 0.791136 0.754499 0.724261 0.704770 0.693355 0.685754 0.679896 0.677837 0.679054 0.678225 0.674606 0.672391 0.671025 0.669301 0.666776 0.664301 0.662227 0.659075 0.655783 -100 
-100 -100 0.908186 0.887906 0.850467 0.809242 0.768660 0.733361 0.704306 0.685727 0.674986 0.667888 0.662442 0.660732 0.662312 0.661967 0.658981 0.657440 0.656753 0.655689 0.653814 0.651932 0.650377 0.647568 0.644428 -100 
-100 -100 0.861556 0.842492 0.808226 0.769098 0.730232 0.697002 0.670375 0.653237 0.643178 0.636911 0.632539 0.631074 0.631870 0.632006 0.630928 0.630548 0.630663 0.630263 0.629021 0.627513 0.625901 0.623422 0.620953 -100 
-100 -100 0.799754 0.781757 0.749687 0.713062 0.677106 0.646678 0.622524 0.607417 0.598795 0.593598 0.590038 0.588928 0.589714 0.590185 0.589902 0.590224 0.590957 0.591122 0.590432 0.589455 0.588388 0.586240 0.583854 -100 
-100 -100 0.717455 0.700490 0.670676 0.637191 0.605685 0.578753 0.556974 0.544247 0.537712 0.533669 0.530540 0.529769 0.531099 0.531741 0.531349 0.531935 0.533217 0.533826 0.533542 0.533277 0.533678 0.531848 0.528631 -100 
-100 -100 0.620152 0.604205 0.576490 0.546019 0.518203 0.495072 0.476745 0.466644 0.461888 0.458895 0.456315 0.455762 0.457135 0.457851 0.457645 0.458482 0.460054 0.460939 0.460920 0.460930 0.461597 0.460008 0.456954 -100 
-100 -100 0.512491 0.497528 0.471864 0.444107 0.419063 0.399731 0.385822 0.378286 0.374779 0.372630 0.370826 0.370383 0.371221 0.371951 0.372420 0.373597 0.375257 0.376259 0.376372 0.376198 0.375898 0.374460 0.372588 -100 
-100 -100 0.418667 0.404458 0.380446 0.355138 0.332968 0.316843 0.305954 0.300311 0.297743 0.296136 0.294713 0.294292 0.294891 0.295573 0.296261 0.297601 0.299336 0.300343 0.300411 0.300124 0.299579 0.298229 0.296709 -100 
-100 -100 0.359925 0.346107 0.323054 0.299257 0.279000 0.264821 0.255653 0.251072 0.249061 0.247711 0.246410 0.245966 0.246455 0.247083 0.247805 0.249185 0.250943 0.251916 0.251910 0.251565 0.250949 0.249641 0.248242 -100 
-100 -100 -100 -100 -100 -100 -100 -100 -100 -100 -100 -100 -100 -100 -100 -100 -100 -100 -100 -100 -100 -100 -100 -100 -100 -100 
-100 -100 -100 -100 -100 -100 -100 -100 -100 -100 -100 -100 -100 -100 -100 -100 -100 -100 -100 -100 -100 -100 -100 -100 -100 -100 
-100 -100 -100 -100 -100 -100 -100 -100 -100 -100 -100 -100 -100 -100 -100 -100 -100 -100 -100 -100 -100 -100 -100 -100 -100 -100 
-100 -100 0.627116 0.608623 0.576364 0.541554 0.509923 0.486180 0.469802 0.460766 0.455960 0.451504 0.446025 0.441617 0.438472 0.436585 0.435704 0.435910 0.436532 0.436215 0.434608 0.432511 0.430242 0.427382 0.424823 -100 
-100 -100 0.661686 0.642722 0.609107 0.573700 0.541836 0.517379 0.499944 0.490604 0.486615 0.481984 0.475227 0.470339 0.466963 0.464850 0.463691 0.463703 0.464289 0.463808 0.461964 0.459989 0.458371 0.455475 0.452223 -100 
-100 -100 0.724041 0.703676 0.665223 0.628080 0.595971 0.570082 0.550240 0.540785 0.541469 0.536616 0.524466 0.518288 0.514377 0.511922 0.510338 0.510063 0.510951 0.510097 0.507359 0.505645 0.506136 0.503083 0.497452 -100 
-100 -100 0.784580 0.763629 0.723979 0.685024 0.650743 0.622830 0.601453 0.591114 0.591482 0.586584 0.574464 0.568343 0.564397 0.561740 0.559769 0.558966 0.559242 0.557698 0.554213 0.551841 0.551758 0.548341 0.542555 -100 
-100 -100 0.835059 0.814373 0.777011 0.736441 0.698460 0.668196 0.646121 0.634277 0.629849 0.625105 0.617985 0.613240 0.609805 0.607124 0.604813 0.603353 0.602301 0.599802 0.595582 0.591630 0.588413 0.584436 0.580591 -100 
-100 -100 0.879488 0.858206 0.819951 0.777284 0.736724 0.704247 0.680739 0.668203 0.663728 0.659160 0.652259 0.647863 0.644732 0.642059 0.639457 0.637640 0.636293 0.632878 0.627120 0.621766 0.617019 0.612447 0.608895 -100 
-100 -100 0.916515 0.894216 0.853092 0.808545 0.767575 0.733244 0.706956 0.694515 0.697434 0.692885 0.678417 0.673182 0.670214 0.667538 0.664465 0.662724 0.662629 0.658502 0.650034 0.643324 0.637637 0.632566 0.628824 -100 
-100 -100 0.938874 0.916120 0.874112 0.828400 0.786082 0.750322 0.722678 0.709253 0.711610 0.706855 0.692451 0.687492 0.684857 0.682222 0.678847 0.676728 0.676231 0.671708 0.662829 0.655712 0.649634 0.644343 0.640554 -100 
-100 -100 0.950546 0.927893 0.886703 0.840606 0.796032 0.759244 0.731449 0.715839 0.709505 0.704294 0.697728 0.694300 0.692629 0.690067 0.686104 0.683026 0.680442 0.675814 0.668712 0.662059 0.655967 0.650740 0.647196 -100 
-100 -100 0.960103 0.937213 0.895097 0.849190 0.805135 0.767774 0.738193 0.720983 0.713288 0.707418 0.700979 0.698181 0.698152 0.695637 0.690066 0.686195 0.683149 0.678638 0.672034 0.665705 0.659791 0.654773 0.651453 -100 
-100 -100 0.979813 0.955675 0.902322 0.856432 0.814333 0.776724 0.744229 0.725870 0.720878 0.714296 0.703978 0.701655 0.708621 0.706188 0.693560 0.688509 0.686840 0.682570 0.674598 0.668416 0.662821 0.658072 0.654882 -100 
-100 -100 0.979766 0.955959 0.903143 0.857876 0.816158 0.778433 0.745299 0.726029 0.720109 0.712881 0.702273 0.699963 0.707205 0.705045 0.692629 0.687866 0.686565 0.682795 0.675425 0.669805 0.664694 0.660260 0.657208 -100 
-100 -100 0.960392 0.938361 0.897527 0.853338 0.810332 0.772606 0.741118 0.721210 0.710465 0.702747 0.695865 0.693302 0.694418 0.692712 0.687471 0.684254 0.682112 0.679041 0.674366 0.669770 0.665431 0.661341 0.658330 -100 
-100 -100 0.951955 0.930332 0.890226 0.846465 0.803332 0.765925 0.735192 0.715302 0.703750 0.695849 0.689516 0.687134 0.688145 0.686888 0.682601 0.679917 0.678134 0.675680 0.671967 0.668268 0.664912 0.661142 0.657856 -100 
-100 -100 0.944705 0.922331 0.877842 0.833955 0.792098 0.755444 0.724681 0.705329 0.694536 0.686832 0.680358 0.678688 0.684341 0.683507 0.675357 0.672423 0.670999 0.669091 0.666077 0.663355 0.662558 0.659106 0.653971 -100 
-100 -100 0.917407 0.895680 0.852393 0.809902 0.769504 0.734218 0.704648 0.686192 0.676024 0.668814 0.662765 0.661406 0.667324 0.666956 0.659494 0.657220 0.656409 0.655105 0.652714 0.650558 0.650263 0.647122 0.642100 -100 
-100 -100 0.863741 0.844199 0.808440 0.769065 0.730589 0.697429 0.670426 0.653253 0.643366 0.636910 0.632036 0.630506 0.632012 0.632123 0.630208 0.629570 0.629614 0.629001 0.627344 0.625484 0.623850 0.621035 0.617967 -100 
-100 -100 0.799917 0.781770 0.749314 0.712961 0.678039 0.647705 0.622642 0.607250 0.598616 0.593154 0.589039 0.587628 0.588720 0.589159 0.588427 0.588694 0.589347 0.589361 0.588453 0.587286 0.586363 0.583903 0.580826 -100 
-100 -100 0.716963 0.699978 0.670324 0.637812 0.609746 0.582950 0.557925 0.544380 0.537811 0.533428 0.529492 0.528374 0.530757 0.531349 0.529690 0.530121 0.531184 0.531720 0.531537 0.531507 0.532974 0.530880 0.526199 -100 
-100 -100 0.619441 0.603517 0.576047 0.546584 0.522283 0.499309 0.477714 0.466817 0.462042 0.458705 0.455292 0.454346 0.456709 0.457371 0.455958 0.456694 0.458084 0.458947 0.459095 0.459393 0.461222 0.459410 0.454868 -100 
-100 -100 0.511454 0.496549 0.471059 0.443777 0.419844 0.400675 0.385962 0.378163 0.374578 0.372151 0.369807 0.368949 0.369743 0.370430 0.370803 0.372108 0.373796 0.374787 0.374874 0.374654 0.374550 0.372916 0.370520 -100 
-100 -100 0.417477 0.403368 0.379564 0.354591 0.332955 0.317016 0.305946 0.300219 0.297553 0.295729 0.293950 0.293204 0.293635 0.294277 0.295027 0.296525 0.298340 0.299337 0.299312 0.298873 0.298234 0.296729 0.295013 -100 
-100 -100 0.358714 0.345016 0.322193 0.298699 0.278783 0.264803 0.255679 0.251080 0.248983 0.247458 0.245887 0.245170 0.245461 0.246044 0.246866 0.248400 0.250256 0.251217 0.251091 0.250571 0.249797 0.248365 0.246880 -100 
-100 -100 -100 -100 -100 -100 -100 -100 -100 -100 -100 -100 -100 -100 -100 -100 -100 -100 -100 -100 -100 -100 -100 -100 -100 -100 
-100 -100 -100 -100 -100 -100 -100 -100 -100 -100 -100 -100 -100 -100 -100 -100 -100 -100 -100 -100 -100 -100 -100 -100 -100 -100 
-100 -100 -100 -100 -100 -100 -100 -100 -100 -100 -100 -100 -100 -100 -100 -100 -100 -100 -100 -100 -100 -100 -100 -100 -100 -100 
-100 -100 0.627912 0.609585 0.577593 0.543034 0.511528 0.487709 0.471085 0.461759 0.456702 0.452099 0.446586 0.442218 0.439091 0.437085 0.435952 0.435915 0.436437 0.436244 0.434967 0.433308 0.431493 0.428996 0.426639 -100 
-100 -100 0.662322 0.643540 0.610222 0.575113 0.543426 0.518918 0.501234 0.491601 0.487366 0.482610 0.475862 0.471068 0.467763 0.465547 0.464111 0.463837 0.464271 0.463872 0.462324 0.460753 0.459566 0.457011 0.453940 -100 
-100 -100 0.724430 0.704263 0.666138 0.629347 0.597486 0.571571 0.551456 0.541694 0.542123 0.537197 0.525167 0.519197 0.515460 0.512950 0.511071 0.510448 0.511095 0.510253 0.507759 0.506397 0.507288 0.504536 0.499041 -100 
-100 -100 0.784682 0.763932 0.724610 0.686011 0.651978 0.624046 0.602395 0.591751 0.591888 0.587000 0.575129 0.569358 0.565709 0.563090 0.560865 0.559703 0.559681 0.558071 0.554737 0.552622 0.552856 0.549690 0.544017 -100 
-100 -100 0.834887 0.814373 0.777292 0.737016 0.699213 0.668901 0.646579 0.634457 0.629871 0.625230 0.618484 0.614238 0.611234 0.608711 0.606256 0.604491 0.603147 0.600506 0.596306 0.592478 0.589449 0.585656 0.581924 -100 
-100 -100 0.879113 0.857952 0.819888 0.777413 0.736928 0.704366 0.680632 0.667840 0.663251 0.658877 0.652484 0.648720 0.646129 0.643743 0.641140 0.639107 0.637496 0.633891 0.628045 0.622691 0.618010 0.613558 0.610113 -100 
-100 -100 0.916005 0.893763 0.852712 0.808230 0.767195 0.732746 0.706292 0.693622 0.696441 0.692144 0.678280 0.673750 0.671370 0.669088 0.666178 0.664342 0.664061 0.659744 0.651117 0.644314 0.638594 0.633591 0.629950 -100 
-100 -100 0.938212 0.915474 0.873464 0.827737 0.785292 0.749400 0.721610 0.707979 0.710246 0.705748 0.691945 0.687688 0.685658 0.683478 0.680361 0.678257 0.677670 0.673020 0.663996 0.656769 0.650626 0.645380 0.641675 -100 
-100 -100 0.949745 0.927080 0.885854 0.839707 0.795027 0.758106 0.730145 0.714357 0.707959 0.702950 0.696876 0.694081 0.693014 0.690908 0.687221 0.684249 0.681691 0.677039 0.669878 0.663169 0.657050 0.651857 0.648368 -100 
-100 -100 0.959258 0.936329 0.894136 0.848131 0.803953 0.766469 0.736757 0.719411 0.711655 0.705910 0.699826 0.697537 0.698041 0.695945 0.690659 0.686982 0.684093 0.679673 0.673092 0.666764 0.660870 0.655883 0.652586 -100 
-100 -100 0.978978 0.954779 0.901309 0.855277 0.813031 0.775323 0.742755 0.724312 0.719260 0.712727 0.702623 0.700659 0.708034 0.705952 0.693605 0.688811 0.687398 0.683301 0.675399 0.669250 0.663702 0.658975 0.655771 -100 
-100 -100 0.978915 0.955042 0.902099 0.856680 0.814820 0.777033 0.743882 0.724574 0.718593 0.711356 0.700838 0.698729 0.706232 0.704334 0.692170 0.687679 0.686662 0.683088 0.675786 0.670184 0.665093 0.660660 0.657573 -100 
-100 -100 0.959455 0.937369 0.896437 0.852130 0.809029 0.771285 0.739826 0.719916 0.709118 0.701347 0.694459 0.691955 0.693187 0.691637 0.686594 0.683622 0.681731 0.678807 0.674143 0.669502 0.665118 0.660982 0.657928 -100 
-100 -100 0.950846 0.929202 0.889057 0.845240 0.802068 0.764694 0.734037 0.714173 0.702568 0.694598 0.688215 0.685792 0.686792 0.685596 0.681459 0.678969 0.677375 0.674973 0.671163 0.667320 0.663834 0.659961 0.656608 -100 
-100 -100 0.943380 0.921030 0.876588 0.832720 0.790864 0.754295 0.723667 0.704353 0.693489 0.685714 0.679187 0.677416 0.682949 0.682107 0.674081 0.671299 0.670004 0.668042 0.664785 0.661798 0.660788 0.657168 0.651919 -100 
-100 -100 0.915955 0.894294 0.851123 0.808731 0.768405 0.733253 0.703833 0.685415 0.675166 0.667875 0.661745 0.660234 0.665964 0.665542 0.658167 0.655995 0.655236 0.653787 0.651049 0.648528 0.647928 0.644563 0.639398 -100 
-100 -100 0.862274 0.842824 0.807232 0.768050 0.729762 0.696771 0.669882 0.652724 0.642756 0.636182 0.631150 0.629405 0.630689 0.630712 0.628851 0.628285 0.628325 0.627503 0.625444 0.623149 0.621125 0.618033 0.614816 -100 
-100 -100 0.798438 0.780415 0.748191 0.712127 0.677488 0.647352 0.622364 0.606935 0.598186 0.592554 0.588205 0.586506 0.587318 0.587663 0.587029 0.587416 0.588089 0.587877 0.586514 0.584852 0.583478 0.580706 0.577476 -100 
-100 -100 0.715479 0.698649 0.669287 0.637143 0.609446 0.582869 0.557872 0.544240 0.537532 0.532939 0.528692 0.527218 0.529253 0.529761 0.528286 0.528926 0.530105 0.530429 0.529725 0.529151 0.530113 0.527698 0.522887 -100 
-100 -100 0.617979 0.602227 0.575073 0.546008 0.522098 0.499355 0.477783 0.466788 0.461861 0.458317 0.454596 0.453293 0.455306 0.455891 0.454667 0.455617 0.457125 0.457802 0.457461 0.457244 0.458591 0.456487 0.451831 -100 
-100 -100 0.510071 0.495326 0.470133 0.443224 0.419652 0.400710 0.386054 0.378196 0.374487 0.371887 0.369304 0.368156 0.368673 0.369270 0.369739 0.371165 0.372888 0.373707 0.373425 0.372795 0.372318 0.370445 0.367943 -100 
-100 -100 0.416189 0.402219 0.378677 0.354031 0.332714 0.316992 0.306013 0.300282 0.297546 0.295599 0.293635 0.292662 0.292875 0.293411 0.294174 0.295712 0.297509 0.298356 0.298054 0.297304 0.296393 0.294716 0.292925 -100 
-100 -100 0.357488 0.343916 0.321328 0.298127 0.278500 0.264729 0.255715 0.251147 0.249018 0.247403 0.245682 0.244774 0.244877 0.245346 0.246133 0.247660 0.249473 0.250303 0.249959 0.249197 0.248219 0.246667 0.245134 -100 
-100 -100 -100 -100 -100 -100 -100 -100 -100 -100 -100 -100 -100 -100 -100 -100 -100 -100 -100 -100 -100 -100 -100 -100 -100 -100 
-100 -100 -100 -100 -100 -100 -100 -100 -100 -100 -100 -100 -100 -100 -100 -100 -100 -100 -100 -100 -100 -100 -100 -100 -100 -100 
-100 -100 -100 -100 -100 -100 -100 -100 -100 -100 -100 -100 -100 -100 -100 -100 -100 -100 -100 -100 -100 -100 -100 -100 -100 -100 
-100 -100 0.626041 0.608062 0.576823 0.542653 0.511223 0.487416 0.470789 0.461248 0.455666 0.451099 0.446223 0.442264 0.439454 0.437502 0.436226 0.436058 0.436555 0.436512 0.435528 0.434184 0.432594 0.430447 0.428488 -100 
-100 -100 0.659049 0.640820 0.608957 0.574363 0.542581 0.518104 0.500626 0.490676 0.485202 0.480529 0.475263 0.471214 0.468428 0.466318 0.464682 0.464218 0.464552 0.464248 0.462929 0.461502 0.460151 0.457912 0.455544 -100 
-100 -100 0.716266 0.697328 0.663511 0.627723 0.595113 0.569228 0.549950 0.539329 0.534743 0.529985 0.523490 0.519292 0.516644 0.514355 0.512145 0.511204 0.511320 0.510472 0.508339 0.506713 0.505999 0.503512 0.500024 -100 
-100 -100 0.776386 0.756873 0.721832 0.684261 0.649509 0.621589 0.600723 0.589167 0.584272 0.579615 0.573434 0.569617 0.567203 0.564889 0.562356 0.560831 0.560187 0.558498 0.555493 0.553077 0.551702 0.548768 0.545056 -100 
-100 -100 0.831041 0.811104 0.775568 0.735828 0.697847 0.667526 0.645382 0.632795 0.626561 0.622198 0.617751 0.614780 0.612716 0.610547 0.607966 0.605860 0.604066 0.601324 0.597341 0.593577 0.590294 0.586739 0.583663 -100 
-100 -100 0.876292 0.855512 0.818381 0.776250 0.735522 0.702886 0.679220 0.665887 0.659614 0.655565 0.651570 0.649129 0.647461 0.645502 0.642885 0.640410 0.637994 0.634268 0.629007 0.623983 0.619437 0.615237 0.612133 -100 
-100 -100 0.911854 0.890054 0.850824 0.806542 0.763814 0.729206 0.703832 0.690009 0.685029 0.681102 0.675869 0.673435 0.672132 0.670362 0.667646 0.665107 0.662858 0.658427 0.651611 0.645533 0.640200 0.635470 0.632054 -100 
-100 -100 0.933994 0.911656 0.871402 0.825775 0.781533 0.745446 0.718766 0.703996 0.698447 0.694306 0.689138 0.686954 0.685954 0.684329 0.681556 0.678864 0.676395 0.671687 0.664521 0.658056 0.652339 0.647353 0.643832 -100 
-100 -100 0.946404 0.924020 0.883753 0.837634 0.792341 0.755244 0.727511 0.711264 0.703195 0.698484 0.694720 0.693102 0.692489 0.690949 0.688000 0.684979 0.681847 0.677257 0.670903 0.664681 0.658914 0.653949 0.650586 -100 
-100 -100 0.954300 0.931822 0.891319 0.845235 0.800034 0.762381 0.733379 0.715843 0.706572 0.701062 0.697011 0.695539 0.695514 0.693983 0.690451 0.687215 0.684164 0.679950 0.674113 0.668288 0.662828 0.658048 0.654760 -100 
-100 -100 0.961332 0.938551 0.896407 0.850634 0.806474 0.768578 0.737887 0.719252 0.709799 0.703430 0.697948 0.696402 0.697910 0.696369 0.691216 0.687760 0.685258 0.681522 0.675904 0.670516 0.665665 0.661133 0.657726 -100 
-100 -100 0.961121 0.938675 0.897099 0.851935 0.808168 0.770228 0.739029 0.719603 0.709268 0.702132 0.696071 0.694178 0.695594 0.694124 0.689174 0.686088 0.684066 0.680869 0.675807 0.670916 0.666473 0.662195 0.658891 -100 
-100 -100 0.953586 0.932058 0.893170 0.848847 0.804799 0.767005 0.736472 0.716605 0.704664 0.696953 0.691339 0.688988 0.688863 0.687566 0.684522 0.682278 0.680575 0.677919 0.673773 0.669439 0.665251 0.661207 0.658173 -100 
-100 -100 0.944769 0.923788 0.885845 0.842390 0.798840 0.761495 0.731372 0.711475 0.699185 0.691226 0.685511 0.682981 0.682764 0.681685 0.679136 0.677373 0.676087 0.673852 0.670204 0.666371 0.662687 0.658839 0.655727 -100 
-100 -100 0.930999 0.910221 0.872040 0.829502 0.787210 0.750765 0.721134 0.701705 0.689951 0.682131 0.676253 0.673946 0.674738 0.673926 0.670873 0.669262 0.668513 0.666628 0.663180 0.659850 0.657221 0.653548 0.649765 -100 
-100 -100 0.903763 0.883681 0.846792 0.805812 0.765153 0.730178 0.701762 0.683230 0.672122 0.664762 0.659201 0.657083 0.658039 0.657566 0.655046 0.653977 0.653706 0.652214 0.649108 0.646081 0.643713 0.640212 0.636501 -100 
-100 -100 0.857329 0.838537 0.804796 0.766210 0.727832 0.695042 0.668723 0.651556 0.641175 0.634535 0.629724 0.627632 0.627725 0.627635 0.626857 0.626822 0.627078 0.626079 0.623531 0.620682 0.617879 0.614570 0.611655 -100 
-100 -100 0.795495 0.777864 0.746506 0.710726 0.675597 0.645701 0.621696 0.606406 0.597402 0.591673 0.587369 0.585359 0.585232 0.585457 0.585632 0.586473 0.587466 0.586990 0.584813 0.582309 0.579826 0.576753 0.573955 -100 
-100 -100 0.713174 0.696665 0.667747 0.635380 0.605130 0.578796 0.556878 0.543824 0.536914 0.532200 0.527969 0.526011 0.526126 0.526549 0.526979 0.528463 0.530487 0.530501 0.528342 0.526325 0.524824 0.522035 0.518779 -100 
-100 -100 0.615919 0.600467 0.573722 0.544467 0.517993 0.495494 0.477014 0.466555 0.461405 0.457736 0.454055 0.452316 0.452471 0.452971 0.453597 0.455335 0.457666 0.458017 0.456222 0.454577 0.453443 0.450968 0.447904 -100 
-100 -100 0.508455 0.493960 0.469194 0.442561 0.418631 0.399935 0.386114 0.378341 0.374445 0.371754 0.369171 0.367813 0.367744 0.368218 0.369108 0.370778 0.372702 0.373218 0.372132 0.370703 0.369236 0.367085 0.364941 -100 
-100 -100 0.414897 0.401098 0.377872 0.353535 0.332332 0.316825 0.306155 0.300459 0.297658 0.295670 0.293670 0.292553 0.292464 0.292846 0.293638 0.295153 0.296900 0.297478 0.296681 0.295462 0.294070 0.292210 0.290486 -100 
-100 -100 0.356344 0.342892 0.320538 0.297605 0.278207 0.264625 0.255758 0.251240 0.249112 0.247488 0.245730 0.244713 0.244629 0.244927 0.245575 0.246962 0.248617 0.249210 0.248537 0.247470 0.246234 0.244564 0.243018 -100 
-100 -100 -100 -100 -100 -100 -100 -100 -100 -100 -100 -100 -100 -100 -100 -100 -100 -100 -100 -100 -100 -100 -100 -100 -100 -100 
-100 -100 -100 -100 -100 -100 -100 -100 -100 -100 -100 -100 -100 -100 -100 -100 -100 -100 -100 -100 -100 -100 -100 -100 -100 -100 
-100 -100 -100 -100 -100 -100 -100 -100 -100 -100 -100 -100 -100 -100 -100 -100 -100 -100 -100 -100 -100 -100 -100 -100 -100 -100 
-100 -100 0.623829 0.606111 0.575318 0.541560 0.510415 0.486708 0.470049 0.460435 0.454783 0.450370 0.445906 0.442431 0.440106 0.438339 0.436991 0.436830 0.437493 0.437593 0.436709 0.435592 0.434352 0.432459 0.430582 -100 
-100 -100 0.656632 0.638679 0.607347 0.573199 0.541750 0.517393 0.499859 0.489784 0.484073 0.479595 0.475020 0.471694 0.469660 0.467790 0.465952 0.465462 0.466041 0.465840 0.464455 0.463190 0.462257 0.460235 0.457800 -100 
-100 -100 0.713104 0.694530 0.661715 0.626492 0.594305 0.568543 0.549098 0.538125 0.532609 0.528112 0.523175 0.520211 0.518892 0.516942 0.514217 0.513192 0.513819 0.513016 0.510434 0.508924 0.508880 0.506565 0.502665 -100 
-100 -100 0.773232 0.754075 0.720037 0.683033 0.648702 0.620885 0.599806 0.587844 0.581990 0.577630 0.573112 0.570652 0.569672 0.567768 0.564749 0.563110 0.562922 0.561238 0.557776 0.555482 0.554779 0.552009 0.547878 -100 
-100 -100 0.828860 0.809131 0.774032 0.734687 0.697010 0.666745 0.644425 0.631588 0.625056 0.620992 0.617508 0.615588 0.614577 0.612850 0.610125 0.607894 0.606170 0.603423 0.599374 0.595806 0.592977 0.589627 0.586441 -100 
-100 -100 0.874889 0.854173 0.817168 0.775244 0.734679 0.702025 0.678164 0.664592 0.658170 0.654420 0.651207 0.649691 0.648917 0.647425 0.644815 0.642168 0.639607 0.635885 0.630818 0.626153 0.622082 0.618142 0.615042 -100 
-100 -100 0.911224 0.889323 0.849940 0.805619 0.762804 0.728101 0.702582 0.688485 0.683187 0.679557 0.675263 0.673743 0.673308 0.672026 0.669363 0.666600 0.664134 0.659733 0.653267 0.647755 0.643102 0.638683 0.635188 -100 
-100 -100 0.933413 0.910939 0.870466 0.824705 0.780273 0.744046 0.717229 0.702181 0.696293 0.692438 0.688208 0.686931 0.686783 0.685677 0.683037 0.680189 0.677549 0.672917 0.666159 0.660309 0.655312 0.650648 0.647043 -100 
-100 -100 0.945115 0.922697 0.882349 0.836120 0.790630 0.753380 0.725525 0.709055 0.700793 0.696349 0.693356 0.692608 0.692764 0.691782 0.689147 0.686167 0.682991 0.678549 0.672616 0.666935 0.661788 0.657121 0.653722 -100 
-100 -100 0.952173 0.929758 0.889346 0.843054 0.797383 0.759569 0.730714 0.713061 0.703457 0.698204 0.695075 0.694467 0.695062 0.694107 0.691120 0.688135 0.685203 0.681225 0.675843 0.670615 0.665926 0.661412 0.657894 -100 
-100 -100 0.958154 0.935544 0.893881 0.847719 0.802726 0.764651 0.734454 0.715805 0.705446 0.699329 0.695351 0.694666 0.696147 0.695154 0.691206 0.688200 0.685885 0.682466 0.677476 0.672928 0.669397 0.665105 0.660926 -100 
-100 -100 0.957883 0.935614 0.894532 0.848951 0.804325 0.766231 0.735599 0.716232 0.705015 0.698098 0.693448 0.692264 0.693480 0.692449 0.688687 0.686085 0.684300 0.681422 0.676939 0.672834 0.669668 0.665591 0.661484 -100 
-100 -100 0.950933 0.929553 0.890932 0.846393 0.801829 0.763949 0.733772 0.713976 0.701751 0.694200 0.689250 0.687324 0.687296 0.686273 0.683776 0.681937 0.680551 0.678141 0.674265 0.670343 0.666811 0.662914 0.659533 -100 
-100 -100 0.941625 0.920946 0.883625 0.840281 0.796552 0.759186 0.729233 0.709340 0.696871 0.689024 0.683715 0.681375 0.681044 0.680093 0.678036 0.676730 0.675891 0.673823 0.670148 0.666496 0.663313 0.659556 0.656114 -100 
-100 -100 0.926032 0.905911 0.869486 0.827515 0.785246 0.748852 0.719392 0.699894 0.687894 0.680144 0.674605 0.672284 0.672591 0.671805 0.669464 0.668519 0.668541 0.666751 0.662869 0.659624 0.657866 0.654219 0.649595 -100 
-100 -100 0.898976 0.879579 0.844508 0.804204 0.763688 0.728817 0.700560 0.681948 0.670607 0.663281 0.657962 0.655721 0.656087 0.655552 0.653684 0.653240 0.653709 0.652209 0.648495 0.645397 0.643768 0.640220 0.635653 -100 
-100 -100 0.854736 0.836344 0.803430 0.765322 0.727176 0.694531 0.668310 0.651110 0.640650 0.634001 0.629196 0.626918 0.626572 0.626353 0.625898 0.626269 0.627005 0.625875 0.622668 0.619460 0.616692 0.613256 0.610007 -100 
-100 -100 0.793844 0.776526 0.745763 0.710473 0.675663 0.645969 0.622075 0.606797 0.597900 0.592094 0.587467 0.585117 0.584530 0.584622 0.585130 0.586519 0.588308 0.587623 0.584299 0.581082 0.578282 0.574987 0.571973 -100 
-100 -100 0.711812 0.695633 0.667333 0.635554 0.605781 0.579700 0.557878 0.544964 0.538687 0.533837 0.528619 0.526041 0.525410 0.525743 0.526919 0.529484 0.533502 0.533267 0.528705 0.525434 0.523258 0.520154 0.516769 -100 
-100 -100 0.614725 0.599603 0.573484 0.544867 0.518912 0.496676 0.478264 0.467898 0.463356 0.459551 0.454908 0.452585 0.452041 0.452456 0.453782 0.456541 0.460807 0.460881 0.456684 0.453789 0.451982 0.449190 0.445992 -100 
-100 -100 0.507574 0.493334 0.469061 0.442987 0.419508 0.401043 0.387245 0.379414 0.375620 0.372857 0.369961 0.368328 0.367927 0.368272 0.369329 0.371344 0.373850 0.374072 0.371865 0.369703 0.367844 0.365462 0.363163 -100 
-100 -100 0.414268 0.400636 0.377736 0.353798 0.332953 0.317637 0.306994 0.301272 0.298507 0.296517 0.294431 0.293195 0.292913 0.293130 0.293834 0.295310 0.297082 0.297378 0.296013 0.294373 0.292727 0.290722 0.288916 -100 
-100 -100 0.355841 0.342502 0.320368 0.297716 0.278588 0.265170 0.256363 0.251872 0.249794 0.248208 0.246447 0.245373 0.245156 0.245274 0.245723 0.246916 0.248396 0.248730 0.247719 0.246383 0.244978 0.243219 0.241631 -100 
-100 -100 -100 -100 -100 -100 -100 -100 -100 -100 -100 -100 -100 -100 -100 -100 -100 -100 -100 -100 -100 -100 -100 -100 -100 -100 
-100 -100 -100 -100 -100 -100 -100 -100 -100 -100 -100 -100 -100 -100 -100 -100 -100 -100 -100 -100 -100 -100 -100 -100 -100 -100 
-100 -100 -100 -100 -100 -100 -100 -100 -100 -100 -100 -100 -100 -100 -100 -100 -100 -100 -100 -100 -100 -100 -100 -100 -100 -100 
-100 -100 0.621719 0.604134 0.573549 0.540153 0.509475 0.485897 0.469074 0.459447 0.453964 0.449748 0.445544 0.442544 0.440876 0.439411 0.438060 0.438086 0.439190 0.439392 0.438284 0.437221 0.436394 0.434569 0.432364 -100 
-100 -100 0.655070 0.637146 0.605812 0.572050 0.541370 0.517157 0.499160 0.488965 0.483447 0.479184 0.474898 0.472240 0.471276 0.469761 0.467638 0.467344 0.468734 0.468625 0.466643 0.465510 0.465613 0.463625 0.460184 -100 
-100 -100 0.712654 0.693911 0.660750 0.626005 0.596351 0.570725 0.549057 0.537665 0.535128 0.530854 0.523472 0.521575 0.522727 0.521224 0.517056 0.516309 0.519748 0.519048 0.513948 0.512857 0.515818 0.513505 0.506548 -100 
-100 -100 0.772869 0.753532 0.719148 0.682617 0.650825 0.623122 0.599763 0.587328 0.584536 0.580384 0.573306 0.571948 0.573471 0.572066 0.567659 0.566313 0.568939 0.567373 0.561426 0.559594 0.561869 0.559121 0.552000 -100 
-100 -100 0.827996 0.808180 0.772875 0.733832 0.696910 0.666722 0.643782 0.630696 0.624448 0.620550 0.617175 0.615989 0.616238 0.615003 0.612042 0.610037 0.609247 0.606637 0.601985 0.598702 0.597074 0.593814 0.589584 -100 
-100 -100 0.874744 0.853809 0.816332 0.774463 0.734339 0.701692 0.677393 0.663754 0.658132 0.654495 0.650750 0.649614 0.649725 0.648711 0.646139 0.643758 0.642036 0.638500 0.633024 0.628669 0.625406 0.621647 0.618060 -100 
-100 -100 0.912906 0.890449 0.849854 0.805217 0.762689 0.727942 0.702050 0.688370 0.685852 0.682295 0.675436 0.673674 0.676619 0.675789 0.670573 0.668318 0.668545 0.664390 0.655773 0.650544 0.647282 0.643111 0.638619 -100 
-100 -100 0.935177 0.912125 0.870390 0.824237 0.780005 0.743694 0.716504 0.701860 0.698717 0.694922 0.688139 0.686620 0.689866 0.689224 0.684035 0.681716 0.681777 0.677433 0.668603 0.663101 0.659539 0.655162 0.650586 -100 
-100 -100 0.945477 0.922744 0.881559 0.835109 0.789752 0.752380 0.724103 0.707555 0.699952 0.695586 0.692133 0.691754 0.692723 0.692247 0.689774 0.687104 0.684720 0.680588 0.674567 0.669417 0.665227 0.660848 0.657048 -100 
-100 -100 0.952354 0.929667 0.888219 0.841667 0.796180 0.758219 0.728835 0.711017 0.701518 0.696390 0.693480 0.693557 0.695228 0.694799 0.691805 0.689048 0.686710 0.683063 0.677843 0.673302 0.669938 0.665682 0.661380 -100 
-100 -100 0.963752 0.940384 0.893474 0.846687 0.803066 0.764801 0.732601 0.713624 0.703071 0.697131 0.693753 0.694050 0.697073 0.696585 0.692200 0.689270 0.688358 0.685287 0.679781 0.676360 0.676017 0.671957 0.665115 -100 
-100 -100 0.963588 0.940551 0.894206 0.847937 0.804621 0.766332 0.733753 0.714124 0.702739 0.696015 0.691964 0.691693 0.694364 0.693754 0.689496 0.686956 0.686573 0.684014 0.678950 0.675910 0.675911 0.672023 0.665194 -100 
-100 -100 0.951077 0.929462 0.889906 0.845002 0.800464 0.762425 0.731871 0.712063 0.699903 0.692522 0.687909 0.686531 0.687357 0.686623 0.683936 0.682299 0.681521 0.679354 0.675446 0.672053 0.669920 0.666155 0.661669 -100 
-100 -100 0.940853 0.920135 0.882587 0.839109 0.795336 0.757843 0.727683 0.707792 0.695472 0.687771 0.682636 0.680664 0.681009 0.680227 0.677951 0.676941 0.676949 0.675061 0.670996 0.667710 0.666080 0.662409 0.657588 -100 
-100 -100 0.924410 0.904429 0.868463 0.826630 0.784447 0.747972 0.718323 0.698847 0.687211 0.679594 0.674036 0.672098 0.674894 0.674192 0.669752 0.669213 0.672307 0.670658 0.664178 0.661615 0.664580 0.660972 0.651676 -100 
-100 -100 0.897484 0.878263 0.843739 0.803666 0.763336 0.728414 0.699935 0.681332 0.670382 0.663156 0.657699 0.655725 0.658446 0.657918 0.653932 0.653886 0.657446 0.656015 0.649540 0.647000 0.650002 0.646452 0.637207 -100 
-100 -100 0.854055 0.835770 0.803134 0.765251 0.727516 0.694846 0.668226 0.651001 0.640911 0.634290 0.629116 0.626768 0.626642 0.626361 0.625699 0.626472 0.628408 0.627246 0.622866 0.619547 0.617912 0.614424 0.609871 -100 
-100 -100 0.793479 0.776284 0.745844 0.711008 0.677265 0.647607 0.622828 0.607550 0.599538 0.593677 0.587943 0.585138 0.584381 0.584405 0.585092 0.587302 0.591155 0.590390 0.584938 0.581098 0.578723 0.575306 0.571477 -100 
-100 -100 0.711514 0.695540 0.667888 0.637291 0.613245 0.587276 0.560284 0.547422 0.544416 0.539428 0.530332 0.526516 0.525271 0.525579 0.527583 0.532200 0.543010 0.542687 0.531308 0.526427 0.524576 0.521252 0.516692 -100 
-100 -100 0.614421 0.599528 0.574102 0.546724 0.526474 0.504386 0.480892 0.470562 0.469330 0.465389 0.456828 0.453289 0.452127 0.452515 0.454654 0.459409 0.470462 0.470421 0.459356 0.454863 0.453399 0.450389 0.446001 -100 
-100 -100 0.507333 0.493263 0.469393 0.443933 0.421645 0.403317 0.388694 0.380814 0.377840 0.375022 0.371072 0.369009 0.368333 0.368590 0.369848 0.372496 0.376728 0.376784 0.372587 0.369772 0.368034 0.365531 0.362722 -100 
-100 -100 0.414131 0.400613 0.377970 0.354389 0.334090 0.318893 0.307977 0.302218 0.299711 0.297739 0.295358 0.293990 0.293565 0.293656 0.294302 0.295839 0.298036 0.298148 0.296012 0.294081 0.292422 0.290357 0.288371 -100 
-100 -100 0.355789 0.342528 0.320557 0.298127 0.279253 0.265942 0.257110 0.252632 0.250652 0.249125 0.247346 0.246247 0.245944 0.245921 0.246197 0.247240 0.248654 0.248805 0.247498 0.246015 0.244576 0.242788 0.241145 -100 
-100 -100 -100 -100 -100 -100 -100 -100 -100 -100 -100 -100 -100 -100 -100 -100 -100 -100 -100 -100 -100 -100 -100 -100 -100 -100 
-100 -100 -100 -100 -100 -100 -100 -100 -100 -100 -100 -100 -100 -100 -100 -100 -100 -100 -100 -100 -100 -100 -100 -100 -100 -100 
-100 -100 -100 -100 -100 -100 -100 -100 -100 -100 -100 -100 -100 -100 -100 -100 -100 -100 -100 -100 -100 -100 -100 -100 -100 -100 
-100 -100 0.619182 0.601706 0.571305 0.538107 0.507590 0.484093 0.467312 0.457765 0.452420 0.448359 0.444325 0.441542 0.440174 0.439100 0.438219 0.438695 0.440109 0.440346 0.439011 0.437618 0.436489 0.434470 0.432179 -100 
-100 -100 0.652491 0.634696 0.603580 0.570067 0.539596 0.515485 0.497522 0.487389 0.481989 0.477854 0.473699 0.471228 0.470556 0.469456 0.467855 0.468074 0.469831 0.469776 0.467549 0.466059 0.465834 0.463633 0.460096 -100 
-100 -100 0.710060 0.691467 0.658559 0.624126 0.594752 0.569246 0.547565 0.536182 0.533709 0.529503 0.522189 0.520441 0.521878 0.520826 0.517249 0.517103 0.521010 0.520411 0.515058 0.513605 0.516228 0.513699 0.506646 -100 
-100 -100 0.770299 0.751127 0.717017 0.680823 0.649323 0.621726 0.598291 0.585764 0.582920 0.578759 0.571712 0.570494 0.572312 0.571389 0.567608 0.566901 0.570044 0.568661 0.562557 0.560456 0.562460 0.559544 0.552348 -100 
-100 -100 0.825558 0.805891 0.770838 0.732102 0.695418 0.665274 0.642178 0.628858 0.622398 0.618394 0.615047 0.614033 0.614615 0.613870 0.611520 0.610132 0.609856 0.607524 0.602918 0.599560 0.597823 0.594489 0.590227 -100 
-100 -100 0.872579 0.851747 0.814444 0.772804 0.732843 0.700162 0.675602 0.661572 0.655562 0.651731 0.648031 0.647112 0.647589 0.647065 0.645072 0.643268 0.642052 0.638896 0.633674 0.629458 0.626267 0.622552 0.618993 -100 
-100 -100 0.911067 0.888657 0.848111 0.803614 0.761165 0.726319 0.700084 0.685883 0.682807 0.678995 0.672234 0.670731 0.674060 0.673715 0.669051 0.667337 0.668055 0.664366 0.656182 0.651271 0.648231 0.644212 0.639805 -100 
-100 -100 0.933365 0.910355 0.868650 0.822609 0.778423 0.741995 0.714445 0.699251 0.695517 0.691450 0.684759 0.683490 0.687104 0.686940 0.682299 0.680521 0.681087 0.677260 0.668937 0.663838 0.660578 0.656416 0.651955 -100 
-100 -100 0.943435 0.920770 0.879693 0.833373 0.788067 0.750592 0.722006 0.704991 0.696908 0.692292 0.688869 0.688688 0.689986 0.689969 0.688062 0.685974 0.684149 0.680536 0.674991 0.670236 0.666360 0.662199 0.658509 -100 
-100 -100 0.950206 0.927595 0.886266 0.839812 0.794337 0.756285 0.726681 0.708523 0.698671 0.693353 0.690458 0.690684 0.692627 0.692639 0.690245 0.688118 0.686375 0.683218 0.678397 0.674189 0.671107 0.667035 0.662810 -100 
-100 -100 0.961725 0.938406 0.891578 0.844787 0.801076 0.762706 0.730378 0.711193 0.700406 0.694357 0.691019 0.691427 0.694648 0.694575 0.690825 0.688552 0.688264 0.685635 0.680407 0.677235 0.677129 0.673204 0.666384 -100 
-100 -100 0.962049 0.938990 0.892597 0.846170 0.802635 0.764197 0.731532 0.711792 0.700280 0.693531 0.689552 0.689383 0.692213 0.691975 0.688300 0.686366 0.686547 0.684358 0.679484 0.676607 0.676773 0.672977 0.666145 -100 
-100 -100 0.950332 0.928586 0.888776 0.843534 0.798647 0.760383 0.729733 0.709872 0.697687 0.690346 0.685831 0.684574 0.685566 0.685133 0.682896 0.681743 0.681405 0.679515 0.675737 0.672429 0.670385 0.666670 0.662185 -100 
-100 -100 0.940919 0.919963 0.881968 0.837965 0.793700 0.755901 0.725629 0.705722 0.693442 0.685828 0.680818 0.678988 0.679493 0.678941 0.676993 0.676351 0.676705 0.675013 0.671002 0.667742 0.666157 0.662510 0.657678 -100 
-100 -100 0.925177 0.904872 0.868282 0.825772 0.782972 0.746129 0.716363 0.696894 0.685350 0.677846 0.672406 0.670611 0.673541 0.673007 0.668801 0.668539 0.671932 0.670416 0.663906 0.661332 0.664334 0.660738 0.651408 -100 
-100 -100 0.898504 0.878954 0.843791 0.803025 0.762060 0.726755 0.698138 0.679522 0.668647 0.661532 0.656191 0.654349 0.657174 0.656758 0.652920 0.653066 0.656853 0.655512 0.648984 0.646427 0.649469 0.645941 0.636666 -100 
-100 -100 0.854907 0.836354 0.803219 0.764765 0.726493 0.693465 0.666671 0.649377 0.639294 0.632751 0.627702 0.625478 0.625440 0.625217 0.624620 0.625503 0.627580 0.626474 0.622066 0.618750 0.617171 0.613723 0.609168 -100 
-100 -100 0.794034 0.776647 0.745853 0.710600 0.676445 0.646485 0.621520 0.606118 0.598049 0.592236 0.586631 0.583953 0.583282 0.583330 0.584024 0.586294 0.590258 0.589528 0.584041 0.580224 0.577937 0.574584 0.570767 -100 
-100 -100 0.711746 0.695650 0.667770 0.636895 0.612544 0.586344 0.559189 0.546172 0.543059 0.538104 0.529158 0.525493 0.524354 0.524669 0.526629 0.531277 0.542207 0.541905 0.530455 0.525607 0.523890 0.520651 0.516088 -100 
-100 -100 0.614368 0.599414 0.573862 0.546325 0.525877 0.503635 0.480010 0.469532 0.468187 0.464285 0.455875 0.452481 0.451409 0.451787 0.453847 0.458584 0.469711 0.469682 0.458557 0.454119 0.452803 0.449896 0.445514 -100 
-100 -100 0.507095 0.492998 0.469073 0.443546 0.421171 0.402752 0.388033 0.380054 0.377022 0.374251 0.370422 0.368466 0.367837 0.368051 0.369203 0.371771 0.375984 0.376028 0.371833 0.369106 0.367506 0.365103 0.362328 -100 
-100 -100 0.413829 0.400298 0.377632 0.354023 0.333689 0.318450 0.307488 0.301693 0.299187 0.297278 0.294999 0.293709 0.293299 0.293329 0.293853 0.295269 0.297389 0.297472 0.295365 0.293530 0.291992 0.290011 0.288059 -100 
-100 -100 0.355492 0.342221 0.320233 0.297785 0.278893 0.265567 0.256725 0.252253 0.250311 0.248860 0.247173 0.246136 0.245836 0.245745 0.245895 0.246801 0.248113 0.248227 0.246955 0.245561 0.244223 0.242502 0.240887 -100 
-100 -100 -100 -100 -100 -100 -100 -100 -100 -100 -100 -100 -100 -100 -100 -100 -100 -100 -100 -100 -100 -100 -100 -100 -100 -100 
-100 -100 -100 -100 -100 -100 -100 -100 -100 -100 -100 -100 -100 -100 -100 -100 -100 -100 -100 -100 -100 -100 -100 -100 -100 -100 
-100 -100 -100 -100 -100 -100 -100 -100 -100 -100 -100 -100 -100 -100 -100 -100 -100 -100 -100 -100 -100 -100 -100 -100 -100 -100 
-100 -100 0.616489 0.599075 0.568796 0.535611 0.504949 0.481474 0.464924 0.455553 0.450331 0.446380 0.442403 0.439548 0.438109 0.437511 0.437609 0.438819 0.440459 0.440642 0.438998 0.436834 0.434629 0.432129 0.429974 -100 
-100 -100 0.649207 0.631610 0.600883 0.567464 0.536673 0.512609 0.495131 0.485242 0.479916 0.475809 0.471579 0.468767 0.467588 0.466960 0.466735 0.467831 0.469604 0.469545 0.467303 0.464892 0.462907 0.460221 0.457481 -100 
-100 -100 0.705831 0.687658 0.655435 0.621138 0.589904 0.564482 0.544867 0.533908 0.528632 0.524319 0.519492 0.516902 0.516411 0.515807 0.514936 0.515811 0.518107 0.517589 0.513969 0.511254 0.510146 0.507146 0.502906 -100 
-100 -100 0.766075 0.747344 0.713940 0.677930 0.644590 0.617058 0.595616 0.583364 0.577408 0.572991 0.568476 0.566374 0.566270 0.565794 0.564726 0.565102 0.566738 0.565572 0.561368 0.558152 0.556606 0.553287 0.548876 -100 
-100 -100 0.821990 0.802644 0.768181 0.729698 0.692740 0.662580 0.639728 0.626168 0.618970 0.614578 0.611177 0.609755 0.609745 0.609481 0.608637 0.608295 0.608192 0.606264 0.602277 0.598423 0.595231 0.591633 0.588343 -100 
-100 -100 0.868945 0.848450 0.811771 0.770425 0.730286 0.697496 0.672810 0.658022 0.650327 0.645995 0.643018 0.642184 0.642539 0.642516 0.641672 0.640749 0.639710 0.637114 0.632807 0.628538 0.624657 0.620835 0.617814 -100 
-100 -100 0.906673 0.884757 0.845048 0.800943 0.758269 0.723214 0.696568 0.680814 0.673390 0.668998 0.665451 0.664822 0.665622 0.665797 0.664804 0.663622 0.662536 0.659516 0.654459 0.649919 0.645943 0.641963 0.638722 -100 
-100 -100 0.928897 0.906380 0.865524 0.819891 0.775502 0.738862 0.710876 0.694098 0.685990 0.681317 0.677820 0.677414 0.678464 0.678786 0.677808 0.676555 0.675357 0.672251 0.667131 0.662515 0.658443 0.654395 0.651127 -100 
-100 -100 0.939298 0.917000 0.876810 0.830843 0.785415 0.747823 0.719043 0.701160 0.691339 0.686154 0.683374 0.683258 0.684419 0.684826 0.683962 0.682754 0.681292 0.678405 0.673925 0.669428 0.665235 0.661196 0.658103 -100 
-100 -100 0.945714 0.923487 0.883381 0.837295 0.791573 0.753473 0.723998 0.705358 0.694633 0.688821 0.685798 0.685623 0.686998 0.687388 0.686339 0.685328 0.684310 0.681820 0.677603 0.673368 0.669561 0.665574 0.662226 -100 
-100 -100 0.951445 0.928987 0.887903 0.841672 0.796329 0.757938 0.727442 0.708231 0.697059 0.690622 0.686875 0.686476 0.688406 0.688688 0.686924 0.686076 0.685995 0.683928 0.679565 0.675753 0.673043 0.669128 0.664858 -100 
-100 -100 0.952563 0.930233 0.889349 0.843255 0.797914 0.759372 0.728575 0.708947 0.697261 0.690262 0.685933 0.685009 0.686569 0.686673 0.684945 0.684357 0.684649 0.682907 0.678776 0.675152 0.672608 0.668769 0.664493 -100 
-100 -100 0.948459 0.926668 0.887250 0.841645 0.795962 0.757423 0.727045 0.707163 0.694897 0.687474 0.682825 0.681238 0.681666 0.681572 0.680573 0.680309 0.680432 0.678884 0.675315 0.671643 0.668419 0.664649 0.661193 -100 
-100 -100 0.941736 0.920299 0.881511 0.836520 0.791241 0.752981 0.722782 0.702920 0.690648 0.683081 0.678125 0.676204 0.676344 0.676115 0.675157 0.675056 0.675434 0.673981 0.670383 0.666793 0.663774 0.660067 0.656528 -100 
-100 -100 0.928881 0.907675 0.868807 0.824665 0.780402 0.742925 0.713253 0.693894 0.682385 0.674990 0.669664 0.667752 0.668468 0.668215 0.666687 0.666708 0.668012 0.666643 0.662364 0.659050 0.657469 0.653832 0.648986 -100 
-100 -100 0.902605 0.882103 0.844555 0.802048 0.759504 0.723498 0.694956 0.676413 0.665509 0.658517 0.653403 0.651551 0.652255 0.652082 0.650761 0.651025 0.652570 0.651351 0.647160 0.643971 0.642531 0.639012 0.634232 -100 
-100 -100 0.857300 0.838067 0.803531 0.763676 0.723879 0.690189 0.663510 0.646140 0.635740 0.629325 0.624883 0.623008 0.622982 0.622972 0.622767 0.623559 0.624883 0.623934 0.620523 0.617285 0.614702 0.611358 0.608033 -100 
-100 -100 0.795433 0.777536 0.745659 0.709120 0.673037 0.642466 0.618062 0.602410 0.593310 0.587636 0.583434 0.581528 0.581289 0.581500 0.582061 0.583727 0.586025 0.585457 0.581886 0.578668 0.576137 0.573001 0.569943 -100 
-100 -100 0.712432 0.695888 0.666883 0.634263 0.603502 0.576743 0.554510 0.541105 0.534408 0.529638 0.524977 0.522963 0.522917 0.523324 0.524269 0.527053 0.531725 0.531558 0.526511 0.523233 0.521548 0.518655 0.515075 -100 
-100 -100 0.614526 0.599207 0.572694 0.543602 0.516995 0.494293 0.475551 0.464704 0.459732 0.456004 0.451918 0.450144 0.450142 0.450564 0.451549 0.454383 0.459173 0.459268 0.454619 0.451784 0.450521 0.447979 0.444613 -100 
-100 -100 0.506762 0.492448 0.468031 0.441784 0.418042 0.399314 0.385232 0.377066 0.373035 0.370387 0.367901 0.366646 0.366469 0.366718 0.367474 0.369324 0.371899 0.372084 0.369765 0.367796 0.366353 0.364236 0.361973 -100 
-100 -100 0.413221 0.399566 0.376622 0.352637 0.331705 0.316273 0.305483 0.299624 0.296824 0.295012 0.293254 0.292275 0.292083 0.292137 0.292494 0.293646 0.295240 0.295451 0.294120 0.292731 0.291438 0.289667 0.287935 -100 
-100 -100 0.354786 0.341431 0.319273 0.296600 0.277445 0.263990 0.255143 0.250654 0.248672 0.247311 0.245843 0.244971 0.244779 0.244707 0.244795 0.245598 0.246789 0.247009 0.246078 0.244989 0.243876 0.242309 0.240797 -100 
-100 -100 -100 -100 -100 -100 -100 -100 -100 -100 -100 -100 -100 -100 -100 -100 -100 -100 -100 -100 -100 -100 -100 -100 -100 -100 
-100 -100 -100 -100 -100 -100 -100 -100 -100 -100 -100 -100 -100 -100 -100 -100 -100 -100 -100 -100 -100 -100 -100 -100 -100 -100 
-100 -100 -100 -100 -100 -100 -100 -100 -100 -100 -100 -100 -100 -100 -100 -100 -100 -100 -100 -100 -100 -100 -100 -100 -100 -100 
-100 -100 0.615205 0.597633 0.567081 0.533724 0.503014 0.479514 0.462988 0.453832 0.448983 0.445160 0.441003 0.437984 0.436553 0.436477 0.437547 0.439643 0.441762 0.441787 0.439397 0.436202 0.432942 0.429746 0.427316 -100 
-100 -100 0.648208 0.630446 0.599376 0.565859 0.535151 0.511080 0.493548 0.483882 0.479104 0.475013 0.470166 0.466839 0.465359 0.465247 0.466266 0.468498 0.470941 0.470806 0.467800 0.464290 0.461091 0.457702 0.454830 -100 
-100 -100 0.705911 0.687467 0.654340 0.619975 0.589181 0.563774 0.543820 0.533179 0.529167 0.524674 0.518062 0.514285 0.512870 0.512757 0.513646 0.516060 0.519401 0.518958 0.514506 0.510556 0.507873 0.504192 0.500195 -100 
-100 -100 0.766227 0.747234 0.712931 0.676882 0.644009 0.616477 0.594615 0.582534 0.577641 0.572857 0.566412 0.563011 0.561922 0.561917 0.562641 0.564651 0.567479 0.566574 0.561746 0.557476 0.554498 0.550592 0.546472 -100 
-100 -100 0.821206 0.801721 0.766922 0.728409 0.691570 0.661346 0.638198 0.624377 0.617052 0.612144 0.607805 0.605600 0.605119 0.605324 0.605825 0.606886 0.607853 0.606388 0.602264 0.597852 0.593842 0.589826 0.586582 -100 
-100 -100 0.868179 0.847524 0.810435 0.768942 0.728723 0.695777 0.670714 0.655273 0.646664 0.641679 0.638348 0.637134 0.637332 0.637767 0.637998 0.638295 0.638247 0.636304 0.632269 0.627827 0.623506 0.619450 0.616470 -100 
-100 -100 0.907016 0.884770 0.843807 0.799321 0.756444 0.721147 0.693956 0.677139 0.667803 0.662660 0.659608 0.658995 0.659818 0.660443 0.660394 0.660282 0.659913 0.657684 0.653413 0.648970 0.644691 0.640631 0.637605 -100 
-100 -100 0.929027 0.906196 0.864113 0.818131 0.773571 0.736706 0.708177 0.690322 0.680273 0.674829 0.671826 0.671433 0.672498 0.673234 0.673146 0.672933 0.672469 0.670212 0.665976 0.661581 0.657334 0.653295 0.650283 -100 
-100 -100 0.937848 0.915446 0.874978 0.828953 0.783512 0.745808 0.716658 0.698073 0.687220 0.681331 0.678238 0.677765 0.678794 0.679559 0.679577 0.679496 0.679111 0.677051 0.673091 0.668785 0.664537 0.660525 0.657579 -100 
-100 -100 0.943840 0.921570 0.881413 0.835424 0.789899 0.751770 0.721964 0.702933 0.691792 0.685403 0.681646 0.680842 0.681943 0.682660 0.682539 0.682766 0.683071 0.681321 0.677230 0.672995 0.669043 0.665045 0.661831 -100 
-100 -100 0.949425 0.926918 0.886057 0.839991 0.794944 0.756547 0.725731 0.706389 0.695454 0.688594 0.683714 0.682496 0.684216 0.684825 0.683929 0.684522 0.686468 0.685019 0.679845 0.675626 0.672450 0.668456 0.664436 -100 
-100 -100 0.951249 0.928748 0.887864 0.841715 0.796497 0.757868 0.726789 0.707179 0.695956 0.688720 0.683383 0.681768 0.683223 0.683675 0.682749 0.683499 0.685706 0.684458 0.679392 0.675268 0.672198 0.668239 0.664187 -100 
-100 -100 0.948907 0.926665 0.886428 0.840219 0.794201 0.755407 0.724850 0.705078 0.693171 0.685708 0.680578 0.678691 0.679149 0.679432 0.679133 0.679789 0.680937 0.679775 0.675945 0.672014 0.668479 0.664590 0.661196 -100 
-100 -100 0.944782 0.922417 0.881768 0.835415 0.789223 0.750518 0.720292 0.700716 0.688989 0.681536 0.676276 0.674358 0.674836 0.675002 0.674459 0.674935 0.676003 0.674852 0.671132 0.667380 0.664093 0.660282 0.656808 -100 
-100 -100 0.936408 0.913533 0.870554 0.824057 0.778283 0.740182 0.710625 0.691821 0.681429 0.674237 0.668279 0.666487 0.667797 0.667930 0.666517 0.666869 0.669034 0.667916 0.663191 0.659679 0.657596 0.653896 0.649407 -100 
-100 -100 0.910460 0.888262 0.846554 0.801608 0.757450 0.720743 0.692262 0.674200 0.664327 0.657534 0.651889 0.650281 0.651677 0.651871 0.650543 0.651007 0.653313 0.652349 0.647816 0.644552 0.642738 0.639230 0.634827 -100 
-100 -100 0.861404 0.841144 0.804523 0.763001 0.721918 0.687552 0.660723 0.643417 0.633249 0.626979 0.622675 0.621273 0.621953 0.622295 0.622072 0.622971 0.624573 0.623920 0.620764 0.617761 0.615331 0.612107 0.608870 -100 
-100 -100 0.797708 0.779138 0.745952 0.708156 0.670942 0.639730 0.615096 0.599193 0.589741 0.584183 0.580661 0.579543 0.580186 0.580719 0.581065 0.582621 0.584873 0.584621 0.581675 0.578964 0.576942 0.574039 0.570952 -100 
-100 -100 0.713913 0.696824 0.666751 0.632973 0.600883 0.573521 0.551271 0.537355 0.529467 0.524824 0.521769 0.521065 0.522501 0.523196 0.523287 0.525496 0.529384 0.529525 0.525816 0.523462 0.523019 0.520450 0.516337 -100 
-100 -100 0.615389 0.599638 0.572260 0.542204 0.514435 0.491228 0.472502 0.461156 0.454979 0.451366 0.448872 0.448367 0.449787 0.450446 0.450542 0.452762 0.456741 0.457124 0.453817 0.451926 0.451909 0.449711 0.445854 -100 
-100 -100 0.506828 0.492261 0.467339 0.440510 0.416154 0.397072 0.382846 0.374400 0.369904 0.367333 0.365543 0.364973 0.365484 0.365912 0.366366 0.367987 0.370386 0.370838 0.369203 0.367858 0.367026 0.365207 0.362952 -100 
-100 -100 0.412780 0.398999 0.375802 0.351508 0.330241 0.314583 0.303661 0.297649 0.294679 0.292940 0.291517 0.290893 0.291046 0.291236 0.291532 0.292640 0.294246 0.294677 0.293772 0.292831 0.291942 0.290396 0.288723 -100 
-100 -100 0.354147 0.340723 0.318426 0.295571 0.276218 0.262609 0.253655 0.249078 0.247052 0.245780 0.244524 0.243879 0.243890 0.243931 0.244050 0.244874 0.246122 0.246518 0.245892 0.245143 0.244318 0.242915 0.241460 -100 
-100 -100 -100 -100 -100 -100 -100 -100 -100 -100 -100 -100 -100 -100 -100 -100 -100 -100 -100 -100 -100 -100 -100 -100 -100 -100 
-100 -100 -100 -100 -100 -100 -100 -100 -100 -100 -100 -100 -100 -100 -100 -100 -100 -100 -100 -100 -100 -100 -100 -100 -100 -100 
-100 -100 -100 -100 -100 -100 -100 -100 -100 -100 -100 -100 -100 -100 -100 -100 -100 -100 -100 -100 -100 -100 -100 -100 -100 -100 
-100 -100 0.615703 0.597719 0.566192 0.532401 0.501700 0.478082 0.461317 0.452436 0.448404 0.444810 0.440217 0.437097 0.435813 0.436281 0.438242 0.441190 0.444002 0.443761 0.440201 0.435855 0.431670 0.427688 0.424643 -100 
-100 -100 0.650367 0.631970 0.599135 0.565183 0.535057 0.510876 0.492559 0.483208 0.480054 0.476081 0.469707 0.465810 0.464230 0.464658 0.466779 0.470196 0.473955 0.473644 0.469056 0.464351 0.460481 0.456298 0.452525 -100 
-100 -100 0.716183 0.696287 0.655972 0.620977 0.592970 0.567493 0.544524 0.534466 0.535903 0.531315 0.518733 0.513107 0.510968 0.511360 0.513823 0.518186 0.526309 0.525871 0.516873 0.511617 0.510583 0.506116 0.498800 -100 
-100 -100 0.776638 0.756196 0.714659 0.678017 0.647929 0.620336 0.595439 0.583813 0.584129 0.579055 0.566510 0.561100 0.559188 0.559659 0.562000 0.566075 0.573874 0.573180 0.564011 0.558634 0.557483 0.552894 0.545485 -100 
-100 -100 0.824223 0.804046 0.767082 0.728173 0.692094 0.661760 0.637528 0.623601 0.617276 0.611922 0.605579 0.602392 0.601541 0.602202 0.603926 0.606502 0.609294 0.608249 0.603204 0.598182 0.593977 0.589472 0.585487 -100 
-100 -100 0.871394 0.849995 0.810455 0.768327 0.728320 0.695216 0.669386 0.653484 0.644591 0.638997 0.634716 0.632924 0.632957 0.633809 0.635048 0.636651 0.638040 0.636727 0.632512 0.627824 0.623333 0.618979 0.615629 -100 
-100 -100 0.918070 0.894089 0.845292 0.799174 0.759539 0.723932 0.692466 0.674809 0.664339 0.658469 0.655035 0.654088 0.654858 0.655869 0.656710 0.657828 0.658762 0.657320 0.653287 0.648838 0.644520 0.640318 0.637112 -100 
-100 -100 0.939722 0.915183 0.865341 0.817773 0.776522 0.739385 0.706588 0.687896 0.676675 0.670492 0.667127 0.666401 0.667417 0.668502 0.669235 0.670219 0.671080 0.669668 0.665757 0.661477 0.657307 0.653212 0.650063 -100 
-100 -100 0.939685 0.916654 0.874166 0.827655 0.782486 0.744729 0.714960 0.695911 0.684523 0.677995 0.674191 0.673219 0.674326 0.675403 0.676024 0.677132 0.678305 0.677048 0.673107 0.668901 0.664795 0.660739 0.657592 -100 
-100 -100 0.944178 0.921474 0.880198 0.834070 0.789205 0.751107 0.720577 0.701373 0.690431 0.683571 0.678667 0.677253 0.678758 0.679784 0.679923 0.681417 0.683972 0.682921 0.677972 0.673643 0.670004 0.665920 0.662213 -100 
-100 -100 0.950611 0.927467 0.885311 0.839220 0.796364 0.758028 0.725099 0.705817 0.696376 0.689246 0.682393 0.680611 0.686525 0.687480 0.683259 0.685471 0.693577 0.692702 0.682415 0.677471 0.675337 0.671177 0.665570 -100 
-100 -100 0.952932 0.929692 0.887317 0.840960 0.797786 0.759164 0.726029 0.706637 0.697155 0.689844 0.682661 0.680632 0.686420 0.687245 0.682903 0.685162 0.693449 0.692673 0.682377 0.677476 0.675447 0.671308 0.665631 -100 
-100 -100 0.951251 0.928214 0.885910 0.838961 0.793038 0.754127 0.723168 0.703774 0.693025 0.685656 0.679560 0.677464 0.678856 0.679510 0.679062 0.680654 0.684027 0.683267 0.678021 0.673856 0.670754 0.666743 0.662620 -100 
-100 -100 0.950683 0.926946 0.882364 0.834383 0.787480 0.748519 0.718343 0.699440 0.689233 0.682000 0.675738 0.673825 0.675375 0.675913 0.675059 0.676158 0.679186 0.678402 0.673436 0.669634 0.667022 0.663143 0.658821 -100 
-100 -100 0.962354 0.936232 0.874474 0.824299 0.776679 0.738156 0.708975 0.691506 0.685252 0.678354 0.669091 0.667239 0.672339 0.672831 0.668414 0.669488 0.677574 0.676818 0.666848 0.663164 0.664330 0.660607 0.652638 -100 
-100 -100 0.936594 0.911176 0.850796 0.802174 0.756124 0.718936 0.690753 0.673904 0.668028 0.661484 0.652601 0.651027 0.656275 0.656818 0.652410 0.653498 0.661648 0.661066 0.651398 0.648085 0.649655 0.646202 0.638333 -100 
-100 -100 0.868072 0.846497 0.806060 0.762865 0.720889 0.686081 0.659080 0.642069 0.632897 0.626747 0.621820 0.620806 0.622885 0.623577 0.622693 0.623884 0.627078 0.626831 0.622869 0.620206 0.619000 0.615934 0.611756 -100 
-100 -100 0.800921 0.781676 0.746704 0.708028 0.670480 0.638835 0.613543 0.597375 0.587945 0.582420 0.579066 0.578669 0.580917 0.581815 0.581383 0.583179 0.586694 0.586850 0.583459 0.581261 0.580942 0.578259 0.573885 -100 
-100 -100 0.715857 0.698311 0.667388 0.633240 0.602296 0.574510 0.550121 0.535381 0.526798 0.522159 0.520081 0.520788 0.529715 0.530807 0.524425 0.526726 0.533197 0.533729 0.528203 0.526809 0.531279 0.528953 0.520384 -100 
-100 -100 0.616797 0.600711 0.572720 0.542466 0.515976 0.492394 0.471509 0.459293 0.452336 0.448713 0.447236 0.448133 0.456774 0.457802 0.451638 0.453916 0.460428 0.461152 0.455986 0.455008 0.459918 0.457957 0.449611 -100 
-100 -100 0.507249 0.492523 0.467293 0.440290 0.416047 0.396690 0.381754 0.372820 0.367907 0.365322 0.363992 0.364136 0.365928 0.366635 0.366455 0.368178 0.371358 0.372070 0.370202 0.369313 0.369926 0.368310 0.365013 -100 
-100 -100 0.412530 0.398708 0.375423 0.351079 0.329808 0.313970 0.302679 0.296367 0.293180 0.291473 0.290344 0.290130 0.290926 0.291334 0.291463 0.292664 0.294599 0.295216 0.294383 0.293751 0.293452 0.292049 0.290088 -100 
-100 -100 0.353600 0.340179 0.317880 0.295029 0.275649 0.261918 0.252754 0.247993 0.245882 0.244696 0.243680 0.243329 0.243658 0.243886 0.244076 0.244984 0.246370 0.246897 0.246422 0.245894 0.245324 0.244016 0.242516 -100 
-100 -100 -100 -100 -100 -100 -100 -100 -100 -100 -100 -100 -100 -100 -100 -100 -100 -100 -100 -100 -100 -100 -100 -100 -100 -100 
-100 -100 -100 -100 -100 -100 -100 -100 -100 -100 -100 -100 -100 -100 -100 -100 -100 -100 -100 -100 -100 -100 -100 -100 -100 -100 
-100 -100 -100 -100 -100 -100 -100 -100 -100 -100 -100 -100 -100 -100 -100 -100 -100 -100 -100 -100 -100 -100 -100 -100 -100 -100 
-100 -100 0.615616 0.597260 0.565085 0.530566 0.499264 0.475335 0.458564 0.449913 0.446248 0.443071 0.438920 0.436259 0.435475 0.436486 0.438996 0.442340 0.445230 0.444627 0.440292 0.434972 0.429834 0.425164 0.421773 -100 
-100 -100 0.650197 0.631464 0.598042 0.563411 0.532712 0.508219 0.489874 0.480725 0.477910 0.474307 0.468308 0.464812 0.463704 0.464691 0.467411 0.471294 0.475206 0.474590 0.469266 0.463612 0.458789 0.453928 0.449832 -100 
-100 -100 0.715781 0.695624 0.654852 0.619299 0.590809 0.565043 0.542009 0.532101 0.533806 0.529478 0.517125 0.511772 0.510043 0.510996 0.514118 0.519067 0.527493 0.526876 0.517225 0.511083 0.509106 0.504004 0.496438 -100 
-100 -100 0.775909 0.755297 0.713456 0.676422 0.645982 0.618166 0.593187 0.581623 0.582061 0.577075 0.564565 0.559247 0.557617 0.558618 0.561673 0.566462 0.574734 0.574056 0.564428 0.558336 0.556378 0.551250 0.543639 -100 
-100 -100 0.823104 0.802844 0.765729 0.726627 0.690372 0.659909 0.635592 0.621611 0.615204 0.609711 0.603186 0.599883 0.599142 0.600258 0.602742 0.606155 0.609606 0.608811 0.603586 0.598120 0.593375 0.588466 0.584293 -100 
-100 -100 0.869804 0.848413 0.808882 0.766773 0.726792 0.693669 0.667743 0.651669 0.642491 0.636540 0.631876 0.629771 0.629756 0.630980 0.632997 0.635554 0.637790 0.636954 0.632810 0.627927 0.623130 0.618517 0.615028 -100 
-100 -100 0.916058 0.892151 0.843469 0.797541 0.758127 0.722599 0.691010 0.673094 0.662174 0.655805 0.651873 0.650479 0.651093 0.652410 0.654026 0.656179 0.658102 0.657301 0.653513 0.649049 0.644610 0.640268 0.636960 -100 
-100 -100 0.937366 0.912932 0.863258 0.815952 0.774996 0.738008 0.705136 0.686210 0.674539 0.667838 0.663931 0.662697 0.663493 0.664848 0.666343 0.668372 0.670254 0.669544 0.665955 0.661748 0.657543 0.653375 0.650152 -100 
-100 -100 0.937144 0.914194 0.871850 0.825558 0.780640 0.743058 0.713333 0.694191 0.682525 0.675576 0.671248 0.669778 0.670651 0.671983 0.673353 0.675463 0.677605 0.677001 0.673364 0.669238 0.665107 0.660982 0.657772 -100 
-100 -100 0.941698 0.919001 0.877741 0.831709 0.787006 0.749074 0.718678 0.699544 0.688539 0.681429 0.676110 0.674270 0.675579 0.676876 0.677756 0.680200 0.683648 0.683155 0.678420 0.674122 0.670432 0.666256 0.662464 -100 
-100 -100 0.948362 0.925127 0.882799 0.836646 0.793846 0.755652 0.722925 0.703868 0.694586 0.687398 0.680257 0.678146 0.683910 0.685160 0.681683 0.684805 0.693758 0.693352 0.683165 0.678195 0.675994 0.671725 0.666007 -100 
-100 -100 0.950793 0.927409 0.884766 0.838241 0.795042 0.756548 0.723670 0.704617 0.695446 0.688240 0.680915 0.678672 0.684373 0.685500 0.681850 0.684933 0.693976 0.693617 0.683406 0.678489 0.676411 0.672188 0.666414 -100 
-100 -100 0.949120 0.925931 0.883372 0.836225 0.790242 0.751452 0.720792 0.701804 0.691443 0.684278 0.678166 0.675959 0.677333 0.678264 0.678398 0.680684 0.684695 0.684341 0.679275 0.675185 0.672107 0.668074 0.663910 -100 
-100 -100 0.948704 0.924824 0.880011 0.831838 0.784870 0.746032 0.716166 0.697678 0.687874 0.680870 0.674631 0.672649 0.674200 0.674974 0.674610 0.676305 0.679905 0.679559 0.674893 0.671294 0.668811 0.664999 0.660698 -100 
-100 -100 0.960659 0.934420 0.872482 0.822153 0.774487 0.736082 0.707180 0.690073 0.684176 0.677461 0.668185 0.666257 0.671348 0.672038 0.668042 0.669641 0.678263 0.677990 0.668431 0.665073 0.666465 0.662897 0.655017 -100 
-100 -100 0.935259 0.909773 0.849286 0.800582 0.754522 0.717433 0.689442 0.672821 0.667163 0.660714 0.651784 0.650142 0.655390 0.656114 0.652064 0.653606 0.662244 0.662163 0.652976 0.650073 0.651945 0.648711 0.640966 -100 
-100 -100 0.867155 0.845563 0.805104 0.761920 0.719984 0.685231 0.658285 0.641309 0.632152 0.625981 0.621009 0.619981 0.622125 0.622992 0.622389 0.623933 0.627529 0.627746 0.624286 0.622073 0.621228 0.618403 0.614344 -100 
-100 -100 0.800428 0.781211 0.746290 0.707704 0.670225 0.638581 0.613203 0.596870 0.587264 0.581618 0.578231 0.577904 0.580307 0.581389 0.581149 0.583164 0.586943 0.587486 0.584589 0.582845 0.582893 0.580444 0.576178 -100 
-100 -100 0.715727 0.698240 0.667402 0.633392 0.602513 0.574678 0.550095 0.535029 0.526123 0.521302 0.519227 0.520096 0.529274 0.530563 0.524282 0.526657 0.533200 0.534023 0.528989 0.528028 0.532841 0.530719 0.522231 -100 
-100 -100 0.616708 0.600723 0.572881 0.542823 0.516420 0.492762 0.471604 0.458969 0.451621 0.447813 0.446381 0.447502 0.456441 0.457685 0.451593 0.453881 0.460378 0.461299 0.456526 0.455889 0.461060 0.459252 0.450958 -100 
-100 -100 0.506892 0.492299 0.467293 0.440544 0.416439 0.396997 0.381747 0.372392 0.367129 0.364410 0.363174 0.363570 0.365665 0.366593 0.366511 0.368264 0.371456 0.372276 0.370615 0.369923 0.370687 0.369149 0.365872 -100 
-100 -100 0.411858 0.398166 0.375108 0.351014 0.329881 0.313965 0.302390 0.295736 0.292312 0.290575 0.289609 0.289669 0.290758 0.291383 0.291627 0.292872 0.294817 0.295472 0.294718 0.294165 0.293920 0.292530 0.290558 -100 
-100 -100 0.352723 0.339410 0.317303 0.294664 0.275404 0.261603 0.252202 0.247187 0.244948 0.243823 0.243028 0.242969 0.243582 0.244017 0.244326 0.245279 0.246666 0.247189 0.246723 0.246204 0.245628 0.244293 0.242763 -100 
-100 -100 -100 -100 -100 -100 -100 -100 -100 -100 -100 -100 -100 -100 -100 -100 -100 -100 -100 -100 -100 -100 -100 -100 -100 -100 
-100 -100 -100 -100 -100 -100 -100 -100 -100 -100 -100 -100 -100 -100 -100 -100 -100 -100 -100 -100 -100 -100 -100 -100 -100 -100 
-100 -100 -100 -100 -100 -100 -100 -100 -100 -100 -100 -100 -100 -100 -100 -100 -100 -100 -100 -100 -100 -100 -100 -100 -100 -100 
-100 -100 0.614705 0.596070 0.563643 0.528187 0.495719 0.471311 0.454760 0.446280 0.442548 0.439968 0.437136 0.435481 0.435577 0.437116 0.439819 0.443095 0.445473 0.444453 0.439766 0.433730 0.427631 0.422440 0.419028 -100 
-100 -100 0.647381 0.628677 0.595944 0.560498 0.528134 0.503155 0.485528 0.476473 0.472745 0.469754 0.466013 0.463864 0.463836 0.465377 0.468168 0.471797 0.474748 0.473736 0.468508 0.462192 0.456096 0.450744 0.447012 -100 
-100 -100 0.704267 0.685125 0.650784 0.614886 0.582786 0.556543 0.536338 0.526165 0.522990 0.519270 0.513329 0.510347 0.510366 0.511907 0.514577 0.518757 0.523134 0.522169 0.515632 0.508967 0.503251 0.497728 0.493236 -100 
-100 -100 0.763623 0.744192 0.709120 0.672038 0.638266 0.610083 0.587905 0.576026 0.571538 0.567011 0.560681 0.557559 0.557552 0.559100 0.561759 0.565907 0.570280 0.569407 0.563047 0.556561 0.550957 0.545482 0.541004 -100 
-100 -100 0.817548 0.797868 0.762710 0.723718 0.686454 0.655857 0.632393 0.618391 0.610813 0.605506 0.600655 0.598148 0.598077 0.599632 0.602370 0.605915 0.608902 0.608166 0.603455 0.597698 0.592027 0.586850 0.583140 -100 
-100 -100 0.863278 0.842670 0.805635 0.764274 0.724253 0.691249 0.665772 0.649739 0.640191 0.634174 0.629820 0.627780 0.627944 0.629502 0.632031 0.635150 0.637654 0.637103 0.633230 0.628189 0.622966 0.618171 0.614790 -100 
-100 -100 0.901112 0.879071 0.838387 0.794547 0.752618 0.717534 0.689635 0.671859 0.660923 0.654316 0.650041 0.648278 0.648760 0.650325 0.652584 0.655536 0.658126 0.657765 0.654205 0.649697 0.645234 0.640770 0.637279 -100 
-100 -100 0.922211 0.899655 0.857985 0.812851 0.769467 0.733012 0.703916 0.685175 0.673530 0.666549 0.662174 0.660439 0.660970 0.662524 0.664714 0.667610 0.670219 0.669996 0.666687 0.662486 0.658319 0.654053 0.650644 -100 
-100 -100 0.930426 0.908246 0.868162 0.822820 0.778230 0.741035 0.711898 0.692946 0.681175 0.674032 0.669441 0.667546 0.667921 0.669453 0.671733 0.674657 0.677228 0.677080 0.673957 0.669853 0.665559 0.661340 0.658164 -100 
-100 -100 0.936764 0.914474 0.874272 0.828555 0.783563 0.745928 0.716469 0.697613 0.686258 0.679106 0.674057 0.671954 0.672426 0.673943 0.676104 0.679230 0.682331 0.682229 0.678681 0.674495 0.670420 0.666144 0.662631 -100 
-100 -100 0.943363 0.920484 0.878887 0.832558 0.787718 0.749744 0.719496 0.700831 0.690498 0.683420 0.677457 0.675134 0.676275 0.677744 0.679202 0.682664 0.687462 0.687407 0.682274 0.677907 0.674582 0.670248 0.665807 -100 
-100 -100 0.945557 0.922512 0.880597 0.833866 0.788615 0.750360 0.720025 0.701447 0.691299 0.684314 0.678300 0.675896 0.676949 0.678266 0.679536 0.682901 0.687702 0.687687 0.682614 0.678369 0.675206 0.670964 0.666527 -100 
-100 -100 0.942952 0.920203 0.879088 0.832249 0.786057 0.747634 0.717990 0.699445 0.688763 0.681863 0.676540 0.674207 0.674502 0.675571 0.677078 0.679877 0.683052 0.683083 0.679693 0.675935 0.672463 0.668485 0.664934 -100 
-100 -100 0.939119 0.916300 0.874898 0.827945 0.781557 0.743231 0.713969 0.695663 0.685214 0.678412 0.673096 0.670874 0.671257 0.672089 0.673045 0.675313 0.678123 0.678247 0.675371 0.672179 0.669235 0.665599 0.662184 -100 
-100 -100 0.931550 0.908299 0.864721 0.817732 0.771808 0.734070 0.705419 0.687758 0.678767 0.672105 0.665750 0.663631 0.664783 0.665463 0.665344 0.667244 0.671014 0.671285 0.667740 0.665151 0.663624 0.660356 0.656214 -100 
-100 -100 0.906668 0.884220 0.842122 0.796892 0.752688 0.716278 0.688447 0.671143 0.662274 0.655752 0.649634 0.647746 0.649043 0.649721 0.649479 0.651255 0.655004 0.655466 0.652328 0.650248 0.649233 0.646340 0.642386 -100 
-100 -100 0.858878 0.838518 0.801751 0.760201 0.719187 0.684991 0.658388 0.641246 0.631208 0.624894 0.620413 0.618951 0.619806 0.620624 0.621182 0.623054 0.625760 0.626431 0.624798 0.623130 0.621764 0.619240 0.616365 -100 
-100 -100 0.796545 0.777987 0.744812 0.707180 0.670081 0.638878 0.614068 0.597735 0.587827 0.581944 0.578340 0.577461 0.578593 0.579626 0.580431 0.582495 0.585347 0.586198 0.584838 0.583523 0.582629 0.580422 0.577651 -100 
-100 -100 0.714081 0.697049 0.666960 0.633415 0.601259 0.573745 0.551131 0.536322 0.527512 0.522367 0.519403 0.519261 0.521624 0.522851 0.522948 0.525124 0.528793 0.529750 0.527870 0.526951 0.527698 0.525750 0.521798 -100 
-100 -100 0.615712 0.600133 0.572924 0.543280 0.515528 0.492077 0.472740 0.460223 0.452925 0.448778 0.446496 0.446738 0.449239 0.450476 0.450495 0.452505 0.456023 0.456948 0.455181 0.454463 0.455416 0.453682 0.449900 -100 
-100 -100 0.506106 0.491867 0.467493 0.441331 0.417312 0.397972 0.382865 0.373207 0.367677 0.364713 0.363237 0.363452 0.364919 0.365963 0.366596 0.368181 0.370455 0.371208 0.370325 0.369644 0.369329 0.367757 0.365553 -100 
-100 -100 0.410996 0.397575 0.375012 0.351428 0.330550 0.314660 0.302908 0.295885 0.292190 0.290345 0.289406 0.289599 0.290646 0.291452 0.292031 0.293213 0.294785 0.295326 0.294723 0.294059 0.293379 0.291887 0.290183 -100 
-100 -100 0.351684 0.338577 0.316855 0.294631 0.275637 0.261821 0.252151 0.246799 0.244356 0.243237 0.242622 0.242831 0.243691 0.244331 0.244777 0.245709 0.246939 0.247328 0.246758 0.246066 0.245253 0.243785 0.242247 -100 
-100 -100 -100 -100 -100 -100 -100 -100 -100 -100 -100 -100 -100 -100 -100 -100 -100 -100 -100 -100 -100 -100 -100 -100 -100 -100 
-100 -100 -100 -100 -100 -100 -100 -100 -100 -100 -100 -100 -100 -100 -100 -100 -100 -100 -100 -100 -100 -100 -100 -100 -100 -100 
-100 -100 -100 -100 -100 -100 -100 -100 -100 -100 -100 -100 -100 -100 -100 -100 -100 -100 -100 -100 -100 -100 -100 -100 -100 -100 
-100 -100 0.614893 0.595916 0.562895 0.526572 0.493277 0.468424 0.451843 0.443561 0.440151 0.438201 0.436324 0.435658 0.436657 0.438612 0.441253 0.444321 0.446428 0.445032 0.439861 0.433333 0.426739 0.421234 0.417720 -100 
-100 -100 0.646838 0.627919 0.594881 0.558658 0.525453 0.500021 0.482395 0.473535 0.469981 0.467651 0.465109 0.464150 0.465301 0.467284 0.469800 0.473142 0.475879 0.474493 0.468692 0.461818 0.455122 0.449477 0.445771 -100 
-100 -100 0.701754 0.682723 0.649071 0.612729 0.579890 0.553232 0.533038 0.522919 0.519193 0.516147 0.512229 0.510864 0.512913 0.514921 0.516575 0.520354 0.524664 0.523343 0.516031 0.508622 0.501947 0.496164 0.492073 -100 
-100 -100 0.760474 0.741294 0.707160 0.669908 0.635637 0.607153 0.584991 0.573130 0.568021 0.564066 0.559633 0.557994 0.559931 0.561913 0.563586 0.567439 0.571870 0.570739 0.563675 0.556510 0.550023 0.544339 0.540284 -100 
-100 -100 0.815165 0.795672 0.760927 0.721971 0.684616 0.653918 0.630448 0.616559 0.608992 0.604046 0.599960 0.598204 0.599011 0.600913 0.603506 0.607098 0.610294 0.609478 0.604354 0.598220 0.592188 0.586867 0.583210 -100 
-100 -100 0.860675 0.840330 0.803813 0.762927 0.723476 0.690608 0.664931 0.648951 0.639544 0.633667 0.629457 0.627638 0.628208 0.630031 0.632718 0.636225 0.639230 0.638764 0.634558 0.629279 0.623996 0.619090 0.615532 -100 
-100 -100 0.897732 0.876074 0.836498 0.793687 0.753373 0.718630 0.689903 0.672010 0.661313 0.654677 0.650058 0.648163 0.648947 0.650711 0.653122 0.656746 0.660357 0.660193 0.656040 0.651333 0.647303 0.642726 0.638557 -100 
-100 -100 0.918778 0.896601 0.856040 0.811994 0.770320 0.734302 0.704454 0.685649 0.674259 0.667194 0.662349 0.660328 0.661020 0.662727 0.665125 0.668780 0.672483 0.672488 0.668588 0.664189 0.660474 0.656078 0.651945 -100 
-100 -100 0.927966 0.905983 0.866257 0.821506 0.777752 0.740977 0.711877 0.693138 0.681594 0.674425 0.669543 0.667358 0.667625 0.669287 0.671985 0.675607 0.678912 0.678967 0.675559 0.671264 0.667039 0.662669 0.659133 -100 
-100 -100 0.935439 0.913064 0.872577 0.826913 0.782187 0.744907 0.715855 0.697405 0.686301 0.679230 0.674089 0.671758 0.672024 0.673675 0.676366 0.680178 0.683894 0.683969 0.680229 0.675909 0.671947 0.667496 0.663563 -100 
-100 -100 0.944074 0.920688 0.877508 0.830619 0.785683 0.748007 0.718338 0.700226 0.690244 0.683357 0.677415 0.674899 0.675507 0.677113 0.679452 0.683674 0.688924 0.689056 0.683973 0.679645 0.676808 0.672303 0.667113 -100 
-100 -100 0.945857 0.922309 0.878840 0.831551 0.786214 0.748316 0.718665 0.700744 0.691033 0.684310 0.678369 0.675760 0.676223 0.677631 0.679758 0.683840 0.689054 0.689253 0.684327 0.680219 0.677615 0.673257 0.668109 -100 
-100 -100 0.940145 0.917398 0.876237 0.829524 0.783614 0.745725 0.716828 0.698971 0.688730 0.682104 0.676852 0.674235 0.674097 0.675159 0.677162 0.680524 0.684147 0.684440 0.681206 0.677626 0.674460 0.670475 0.666651 -100 
-100 -100 0.933334 0.911106 0.870991 0.824986 0.779407 0.741812 0.713236 0.695506 0.685362 0.678771 0.673492 0.670816 0.670548 0.671272 0.672730 0.675519 0.678653 0.679130 0.676705 0.673874 0.671246 0.667738 0.664295 -100 
-100 -100 0.921526 0.899672 0.859763 0.814766 0.770238 0.733398 0.705301 0.687946 0.679042 0.672469 0.666083 0.663374 0.663646 0.664149 0.664613 0.667041 0.670829 0.671543 0.668946 0.666958 0.665858 0.662832 0.658787 -100 
-100 -100 0.896892 0.875925 0.837652 0.794590 0.751919 0.716433 0.689074 0.671944 0.663038 0.656496 0.650266 0.647756 0.648158 0.648636 0.648930 0.651154 0.654848 0.655751 0.653627 0.652209 0.651651 0.649040 0.645229 -100 
-100 -100 0.853680 0.834187 0.799238 0.759187 0.719401 0.686021 0.659858 0.642918 0.632890 0.626472 0.621724 0.619697 0.619855 0.620492 0.621378 0.623480 0.626220 0.627226 0.626269 0.625142 0.624133 0.621854 0.619139 -100 
-100 -100 0.794332 0.776273 0.744055 0.707506 0.671396 0.640860 0.616383 0.600204 0.590510 0.584423 0.580196 0.578773 0.579360 0.580249 0.581223 0.583249 0.585879 0.586918 0.586176 0.585330 0.584628 0.582591 0.580013 -100 
-100 -100 0.714175 0.697403 0.667618 0.634870 0.603428 0.576429 0.554114 0.539494 0.531487 0.526045 0.521687 0.520795 0.522445 0.523564 0.523954 0.525888 0.528864 0.529866 0.528783 0.528266 0.528744 0.526881 0.523452 -100 
-100 -100 0.616578 0.601211 0.574216 0.545289 0.518154 0.495059 0.475809 0.463279 0.456650 0.452179 0.448587 0.448240 0.450195 0.451406 0.451708 0.453428 0.456177 0.457031 0.455912 0.455446 0.456020 0.454274 0.450939 -100 
-100 -100 0.506489 0.492529 0.468643 0.443212 0.419817 0.400684 0.385357 0.375349 0.369718 0.366490 0.364599 0.364719 0.366155 0.367289 0.368016 0.369409 0.371270 0.371880 0.371140 0.370461 0.369974 0.368301 0.366121 -100 
-100 -100 0.410908 0.397762 0.375703 0.352761 0.332389 0.316597 0.304544 0.297097 0.293135 0.291135 0.290151 0.290494 0.291731 0.292695 0.293339 0.294428 0.295785 0.296155 0.295438 0.294603 0.293722 0.292083 0.290315 -100 
-100 -100 0.351262 0.338401 0.317135 0.295457 0.276871 0.263093 0.253110 0.247356 0.244654 0.243476 0.242979 0.243441 0.244572 0.245398 0.245911 0.246797 0.247892 0.248105 0.247331 0.246407 0.245379 0.243750 0.242124 -100 
-100 -100 -100 -100 -100 -100 -100 -100 -100 -100 -100 -100 -100 -100 -100 -100 -100 -100 -100 -100 -100 -100 -100 -100 -100 -100 
-100 -100 -100 -100 -100 -100 -100 -100 -100 -100 -100 -100 -100 -100 -100 -100 -100 -100 -100 -100 -100 -100 -100 -100 -100 -100 
-100 -100 -100 -100 -100 -100 -100 -100 -100 -100 -100 -100 -100 -100 -100 -100 -100 -100 -100 -100 -100 -100 -100 -100 -100 -100 
-100 -100 0.615332 0.596068 0.562551 0.525707 0.492181 0.467065 0.450211 0.442100 0.439180 0.437803 0.436621 0.436818 0.438920 0.441104 0.443144 0.445879 0.447967 0.446282 0.440509 0.433745 0.427046 0.421489 0.417939 -100 
-100 -100 0.647254 0.628053 0.594544 0.557936 0.525007 0.499304 0.480916 0.472180 0.469258 0.467533 0.465631 0.465699 0.468690 0.470927 0.472186 0.475223 0.478514 0.476817 0.469747 0.462389 0.455518 0.449824 0.446092 -100 
-100 -100 0.701931 0.682667 0.648871 0.612732 0.582837 0.555945 0.532456 0.522091 0.520156 0.517744 0.513502 0.513790 0.523003 0.525309 0.520589 0.523987 0.531713 0.530035 0.518213 0.509616 0.502453 0.496598 0.492546 -100 
-100 -100 0.760280 0.740949 0.706813 0.669962 0.638818 0.610188 0.584721 0.572573 0.569237 0.565868 0.561023 0.560980 0.570086 0.572349 0.567610 0.571126 0.579030 0.577571 0.565994 0.557641 0.550693 0.544956 0.540933 -100 
-100 -100 0.814873 0.795274 0.760311 0.721533 0.685274 0.654561 0.630041 0.616151 0.609137 0.604634 0.600905 0.599937 0.602519 0.604621 0.605936 0.609442 0.613541 0.612503 0.605958 0.599315 0.593388 0.588054 0.584126 -100 
-100 -100 0.861266 0.840695 0.803526 0.762985 0.725148 0.692433 0.665456 0.649314 0.640356 0.634755 0.630607 0.629199 0.630848 0.632814 0.634797 0.638425 0.642293 0.641684 0.636335 0.630756 0.626093 0.621151 0.616807 -100 
-100 -100 0.901664 0.879279 0.837554 0.795417 0.759984 0.725547 0.692370 0.673666 0.663474 0.656948 0.651839 0.650171 0.652832 0.654702 0.655598 0.659654 0.665710 0.665461 0.658864 0.653942 0.654440 0.649748 0.640714 -100 
-100 -100 0.922893 0.899973 0.857222 0.813881 0.777147 0.741532 0.707344 0.687783 0.676905 0.669877 0.664390 0.662419 0.664813 0.666576 0.667530 0.671700 0.677904 0.677829 0.671448 0.666786 0.667595 0.663016 0.653905 -100 
-100 -100 0.929806 0.907437 0.866496 0.822056 0.780055 0.743713 0.713641 0.694940 0.683940 0.676828 0.671444 0.669086 0.669632 0.671285 0.673760 0.677806 0.682214 0.682162 0.677523 0.672864 0.669413 0.664818 0.660020 -100 
-100 -100 0.938826 0.915775 0.873139 0.827223 0.783556 0.746688 0.717275 0.699222 0.689010 0.682035 0.676168 0.673551 0.673859 0.675469 0.678122 0.682481 0.687519 0.687492 0.682346 0.677695 0.674669 0.669943 0.664519 -100 
-100 -100 0.956439 0.931121 0.880008 0.831716 0.789258 0.751937 0.720169 0.702657 0.696033 0.689282 0.680158 0.677059 0.677602 0.679161 0.681618 0.686909 0.698310 0.698398 0.687349 0.682797 0.683182 0.678371 0.669268 -100 
-100 -100 0.957695 0.932240 0.880907 0.832236 0.789371 0.751899 0.720295 0.703089 0.696829 0.690284 0.681147 0.677914 0.678252 0.679574 0.681801 0.686937 0.698294 0.698489 0.687679 0.683429 0.684104 0.679473 0.670429 -100 
-100 -100 0.941558 0.918289 0.875400 0.828546 0.783536 0.746278 0.717660 0.700590 0.691761 0.685340 0.679078 0.676018 0.675692 0.676590 0.678515 0.682370 0.687289 0.687597 0.683213 0.679568 0.677434 0.673277 0.668100 -100 
-100 -100 0.930640 0.908581 0.868665 0.823323 0.778795 0.742015 0.714053 0.697133 0.688525 0.682123 0.675675 0.672502 0.672103 0.672604 0.673778 0.676880 0.681031 0.681593 0.678410 0.675723 0.674066 0.670502 0.666002 -100 
-100 -100 0.915723 0.894548 0.856544 0.812910 0.769834 0.733969 0.706766 0.690562 0.688728 0.682290 0.669164 0.665692 0.666678 0.666931 0.666041 0.668832 0.675434 0.676315 0.671368 0.669764 0.671204 0.668219 0.661697 -100 
-100 -100 0.891036 0.870838 0.834649 0.793104 0.751983 0.717486 0.690950 0.674859 0.672908 0.666443 0.653478 0.650231 0.651385 0.651625 0.650534 0.653057 0.659488 0.660574 0.656198 0.655243 0.657271 0.654753 0.648519 -100 
-100 -100 0.850373 0.831378 0.797445 0.758576 0.720091 0.687570 0.661894 0.645474 0.636760 0.630358 0.624340 0.621858 0.622068 0.622506 0.622910 0.625076 0.628434 0.629557 0.628274 0.627529 0.627562 0.625380 0.621840 -100 
-100 -100 0.793524 0.775677 0.743740 0.708070 0.673195 0.643365 0.619102 0.603361 0.595056 0.588903 0.583175 0.581258 0.581909 0.582646 0.583153 0.585086 0.587983 0.589056 0.588164 0.587682 0.587917 0.585942 0.582593 -100 
-100 -100 0.717235 0.700230 0.669110 0.636887 0.607102 0.580661 0.557839 0.543945 0.539367 0.533778 0.525763 0.523937 0.528435 0.529433 0.526510 0.528238 0.532183 0.533155 0.531088 0.531114 0.534387 0.532539 0.526402 -100 
-100 -100 0.620454 0.604815 0.576361 0.547869 0.522285 0.499585 0.479609 0.467594 0.464305 0.459641 0.452387 0.451230 0.456017 0.457184 0.454332 0.455836 0.459498 0.460266 0.458105 0.458088 0.461355 0.459572 0.453521 -100 
-100 -100 0.508056 0.494167 0.470219 0.445351 0.422772 0.403866 0.388176 0.378026 0.373061 0.369648 0.366738 0.366733 0.368508 0.369703 0.370110 0.371351 0.373231 0.373710 0.372717 0.372108 0.372144 0.370383 0.367544 -100 
-100 -100 0.411519 0.398560 0.376789 0.354389 0.334563 0.318886 0.306528 0.298766 0.294789 0.292659 0.291428 0.291885 0.293425 0.294506 0.295031 0.296034 0.297334 0.297566 0.296640 0.295702 0.294891 0.293143 0.291102 -100 
-100 -100 0.351405 0.338752 0.317867 0.296678 0.278493 0.264767 0.254504 0.248410 0.245511 0.244257 0.243791 0.244448 0.245825 0.246793 0.247317 0.248158 0.249176 0.249257 0.248300 0.247220 0.246089 0.244347 0.242604 -100 
-100 -100 -100 -100 -100 -100 -100 -100 -100 -100 -100 -100 -100 -100 -100 -100 -100 -100 -100 -100 -100 -100 -100 -100 -100 -100 
-100 -100 -100 -100 -100 -100 -100 -100 -100 -100 -100 -100 -100 -100 -100 -100 -100 -100 -100 -100 -100 -100 -100 -100 -100 -100 
-100 -100 -100 -100 -100 -100 -100 -100 -100 -100 -100 -100 -100 -100 -100 -100 -100 -100 -100 -100 -100 -100 -100 -100 -100 -100 
-100 -100 0.614996 0.595597 0.561850 0.524769 0.491073 0.465915 0.449123 0.441133 0.438448 0.437504 0.436942 0.437754 0.440242 0.442387 0.443987 0.446123 0.447715 0.445873 0.440293 0.433909 0.427607 0.422342 0.418944 -100 
-100 -100 0.646945 0.627595 0.593824 0.556932 0.523780 0.498005 0.479681 0.471084 0.468421 0.467162 0.465922 0.466652 0.470071 0.472273 0.473055 0.475441 0.478179 0.476297 0.469422 0.462449 0.455985 0.450599 0.447034 -100 
-100 -100 0.701567 0.682159 0.648097 0.611654 0.581495 0.554518 0.531113 0.520913 0.519248 0.517341 0.513829 0.514830 0.524529 0.526802 0.521540 0.524215 0.531293 0.529383 0.517755 0.509532 0.502763 0.497226 0.493359 -100 
-100 -100 0.759622 0.740218 0.705932 0.668894 0.637575 0.608910 0.583543 0.571569 0.568509 0.565651 0.561528 0.562180 0.571757 0.573984 0.568705 0.571498 0.578735 0.576995 0.565531 0.557471 0.550859 0.545415 0.541567 -100 
-100 -100 0.813675 0.794139 0.759278 0.720587 0.684399 0.653765 0.629357 0.615632 0.608904 0.604864 0.601750 0.601381 0.604351 0.606402 0.607244 0.610117 0.613637 0.612263 0.605654 0.599146 0.593444 0.588323 0.584522 -100 
-100 -100 0.859448 0.839111 0.802356 0.762241 0.724769 0.692292 0.665457 0.649473 0.640778 0.635564 0.631901 0.630962 0.632913 0.634804 0.636363 0.639465 0.642852 0.641856 0.636248 0.630601 0.626003 0.621160 0.616878 -100 
-100 -100 0.899364 0.877365 0.836360 0.794946 0.760150 0.726107 0.693121 0.674587 0.664646 0.658415 0.653626 0.652277 0.655174 0.656931 0.657396 0.661018 0.666704 0.666020 0.658948 0.653744 0.654130 0.649407 0.640355 -100 
-100 -100 0.920729 0.898230 0.856260 0.813732 0.777737 0.742625 0.708718 0.689378 0.678735 0.671912 0.666580 0.664740 0.667218 0.668806 0.669346 0.673132 0.678993 0.678453 0.671492 0.666400 0.666942 0.662217 0.653022 -100 
-100 -100 0.928393 0.906345 0.865984 0.822233 0.780915 0.745123 0.715459 0.697069 0.686304 0.679308 0.673919 0.671479 0.671884 0.673273 0.675376 0.679058 0.683083 0.682546 0.677332 0.672175 0.668352 0.663511 0.658579 -100 
-100 -100 0.938218 0.915350 0.873041 0.827618 0.784525 0.748234 0.719356 0.701719 0.691768 0.684846 0.678835 0.675955 0.675953 0.677218 0.679498 0.683498 0.688136 0.687623 0.681914 0.676731 0.673262 0.668217 0.662615 -100 
-100 -100 0.956444 0.931169 0.880098 0.832110 0.790112 0.753395 0.722287 0.705294 0.698977 0.692251 0.682894 0.679416 0.679561 0.680722 0.682786 0.687727 0.698734 0.698354 0.686761 0.681666 0.681580 0.676408 0.667086 -100 
-100 -100 0.957465 0.932036 0.880718 0.832335 0.789937 0.753113 0.722230 0.705598 0.699674 0.693166 0.683784 0.680137 0.680037 0.680959 0.682819 0.687643 0.698643 0.698404 0.687068 0.682276 0.682469 0.677470 0.668204 -100 
-100 -100 0.940332 0.917183 0.874535 0.828122 0.783713 0.747150 0.719237 0.702733 0.694245 0.687897 0.681451 0.678022 0.677269 0.677803 0.679448 0.683070 0.687716 0.687629 0.682725 0.678547 0.675938 0.671432 0.666064 -100 
-100 -100 0.928409 0.906570 0.867096 0.822354 0.778549 0.742497 0.715196 0.698793 0.690497 0.684216 0.677700 0.674260 0.673504 0.673714 0.674708 0.677687 0.681682 0.681898 0.678184 0.674972 0.672869 0.669000 0.664346 -100 
-100 -100 0.912657 0.891796 0.854454 0.811563 0.769326 0.734193 0.707555 0.691779 0.690181 0.683906 0.670852 0.667234 0.667946 0.667997 0.667044 0.669829 0.676409 0.676999 0.671499 0.669377 0.670409 0.667173 0.660539 -100 
-100 -100 0.887788 0.867934 0.832450 0.791680 0.751403 0.717609 0.691578 0.675854 0.674105 0.667827 0.655005 0.651709 0.652679 0.652787 0.651664 0.654194 0.660619 0.661462 0.656604 0.655212 0.656907 0.654206 0.647897 -100 
-100 -100 0.847596 0.828906 0.795557 0.757397 0.719666 0.687778 0.662569 0.646483 0.637990 0.631765 0.625876 0.623408 0.623535 0.623873 0.624191 0.626273 0.629531 0.630439 0.628833 0.627801 0.627617 0.625311 0.621722 -100 
-100 -100 0.791411 0.773833 0.742397 0.707362 0.673155 0.643856 0.619958 0.604476 0.596358 0.590346 0.584724 0.582860 0.583505 0.584171 0.584549 0.586319 0.589039 0.589923 0.588834 0.588186 0.588295 0.586242 0.582855 -100 
-100 -100 0.715885 0.699112 0.668397 0.636726 0.607530 0.581498 0.558885 0.545138 0.540677 0.535176 0.527234 0.525484 0.530040 0.531001 0.527927 0.529454 0.533182 0.533992 0.531818 0.531758 0.534956 0.533059 0.526897 -100 
-100 -100 0.619677 0.604246 0.576137 0.548106 0.522986 0.500573 0.480684 0.468705 0.465445 0.460823 0.453621 0.452554 0.457429 0.458601 0.455626 0.456951 0.460411 0.461055 0.458830 0.458757 0.461970 0.460157 0.454088 -100 
-100 -100 0.507622 0.493912 0.470271 0.445766 0.423507 0.404763 0.389081 0.378883 0.373875 0.370461 0.367600 0.367696 0.369574 0.370802 0.371148 0.372272 0.374019 0.374406 0.373356 0.372698 0.372694 0.370905 0.368048 -100 
-100 -100 0.411281 0.398467 0.376947 0.354822 0.335205 0.319593 0.307172 0.299302 0.295242 0.293091 0.291910 0.292474 0.294127 0.295262 0.295766 0.296706 0.297929 0.298099 0.297126 0.296147 0.295302 0.293529 0.291473 -100 
-100 -100 0.351244 0.338713 0.318035 0.297060 0.279018 0.265300 0.254935 0.248706 0.245711 0.244434 0.244022 0.244787 0.246279 0.247311 0.247836 0.248642 0.249613 0.249650 0.248656 0.247541 0.246383 0.244617 0.242860 -100 
-100 -100 -100 -100 -100 -100 -100 -100 -100 -100 -100 -100 -100 -100 -100 -100 -100 -100 -100 -100 -100 -100 -100 -100 -100 -100 
-100 -100 -100 -100 -100 -100 -100 -100 -100 -100 -100 -100 -100 -100 -100 -100 -100 -100 -100 -100 -100 -100 -100 -100 -100 -100 
-100 -100 -100 -100 -100 -100 -100 -100 -100 -100 -100 -100 -100 -100 -100 -100 -100 -100 -100 -100 -100 -100 -100 -100 -100 -100 
-100 -100 0.613963 0.594547 0.560757 0.523649 0.489759 0.464755 0.448387 0.440494 0.437803 0.437152 0.437175 0.438361 0.440561 0.442401 0.443674 0.444916 0.445457 0.443552 0.438950 0.433509 0.428059 0.423390 0.420329 -100 
-100 -100 0.646062 0.626646 0.592717 0.555535 0.521541 0.495869 0.478492 0.470095 0.467319 0.466387 0.465898 0.466938 0.469444 0.471321 0.472320 0.473647 0.474600 0.472621 0.467436 0.461683 0.456154 0.451391 0.448190 -100 
-100 -100 0.700895 0.681362 0.646776 0.609372 0.575545 0.548597 0.528776 0.519208 0.516157 0.514625 0.513124 0.513959 0.517645 0.519544 0.519368 0.520842 0.522889 0.520832 0.514311 0.508027 0.502434 0.497559 0.494098 -100 
-100 -100 0.758728 0.739260 0.704560 0.666619 0.631653 0.603024 0.581268 0.569972 0.565552 0.563107 0.561048 0.561551 0.565084 0.566941 0.566790 0.568359 0.570505 0.568499 0.561982 0.555709 0.550137 0.545277 0.541820 -100 
-100 -100 0.811579 0.792264 0.757847 0.719120 0.681939 0.651461 0.628347 0.614965 0.608225 0.604625 0.602394 0.602424 0.604477 0.606224 0.607315 0.609005 0.610442 0.608625 0.603306 0.597544 0.592141 0.587413 0.584125 -100 
-100 -100 0.854929 0.835346 0.800254 0.760734 0.722450 0.690284 0.664986 0.649436 0.640794 0.636014 0.633207 0.632772 0.634358 0.635969 0.637304 0.639305 0.640983 0.639390 0.634309 0.628761 0.623635 0.618990 0.615593 -100 
-100 -100 0.889889 0.869548 0.832726 0.792335 0.754076 0.720518 0.692327 0.674867 0.664934 0.659111 0.655343 0.654417 0.656257 0.657704 0.658551 0.660970 0.663986 0.662567 0.656511 0.650848 0.646498 0.641797 0.637459 -100 
-100 -100 0.911378 0.890605 0.852966 0.811601 0.772296 0.737775 0.708727 0.690503 0.679844 0.673317 0.668829 0.667223 0.668526 0.669724 0.670606 0.673215 0.676427 0.675087 0.668979 0.663210 0.658751 0.653895 0.649401 -100 
-100 -100 0.923611 0.902618 0.864728 0.822097 0.780454 0.745303 0.717374 0.699514 0.688670 0.681795 0.676823 0.674382 0.674318 0.675203 0.676718 0.679333 0.681663 0.680332 0.675128 0.669347 0.664037 0.658948 0.654988 -100 
-100 -100 0.934095 0.912170 0.872459 0.828140 0.785047 0.749448 0.722020 0.704808 0.694496 0.687556 0.681946 0.678822 0.678221 0.678845 0.680364 0.683145 0.685752 0.684443 0.679030 0.673181 0.667963 0.662600 0.658121 -100 
-100 -100 0.945682 0.922160 0.878232 0.831881 0.788018 0.752070 0.724515 0.708004 0.698993 0.692179 0.685519 0.681898 0.681405 0.681825 0.682878 0.686046 0.690126 0.688918 0.682289 0.676443 0.672350 0.666818 0.660909 -100 
-100 -100 0.946842 0.923091 0.878776 0.831961 0.787715 0.751657 0.724291 0.708127 0.699477 0.692866 0.686186 0.682385 0.681642 0.681849 0.682777 0.685922 0.690082 0.689025 0.682593 0.676968 0.673079 0.667666 0.661789 -100 
-100 -100 0.937133 0.914622 0.873942 0.828363 0.784137 0.748245 0.721444 0.705246 0.695995 0.689585 0.683822 0.680135 0.678757 0.678753 0.679923 0.682652 0.685527 0.684684 0.679897 0.674763 0.670228 0.665242 0.660848 -100 
-100 -100 0.926811 0.905228 0.866492 0.822244 0.778835 0.743332 0.716617 0.700313 0.690978 0.684736 0.679341 0.675910 0.674566 0.674466 0.675494 0.678069 0.680904 0.680389 0.676270 0.671817 0.667840 0.663440 0.659548 -100 
-100 -100 0.911439 0.890648 0.853531 0.810907 0.769183 0.734445 0.707674 0.691358 0.682810 0.676688 0.670777 0.667702 0.667058 0.667025 0.667588 0.670286 0.674312 0.674188 0.669709 0.666008 0.663620 0.659838 0.655463 -100 
-100 -100 0.886254 0.866436 0.831091 0.790512 0.750679 0.717205 0.690980 0.674709 0.666069 0.660037 0.654486 0.651897 0.651663 0.651799 0.652284 0.654812 0.658796 0.658987 0.655182 0.652288 0.650672 0.647486 0.643450 -100 
-100 -100 0.845353 0.826792 0.793744 0.755835 0.718382 0.686817 0.661882 0.645807 0.636306 0.630392 0.626118 0.624168 0.624070 0.624447 0.625193 0.627183 0.629778 0.630159 0.628117 0.626058 0.624365 0.621714 0.618859 -100 
-100 -100 0.788205 0.770926 0.740213 0.705540 0.671501 0.642493 0.618966 0.603482 0.594300 0.588625 0.584740 0.583498 0.584082 0.584776 0.585384 0.586949 0.589071 0.589555 0.588215 0.586882 0.585812 0.583551 0.580865 -100 
-100 -100 0.710644 0.694493 0.665729 0.634606 0.605154 0.579328 0.557342 0.543091 0.535451 0.530269 0.526093 0.525445 0.527213 0.528213 0.528189 0.529469 0.531730 0.532250 0.530909 0.530197 0.530476 0.528482 0.525000 -100 
-100 -100 0.614732 0.599903 0.573748 0.546182 0.520686 0.498399 0.479135 0.466670 0.460177 0.455816 0.452339 0.452275 0.454458 0.455651 0.455599 0.456713 0.458788 0.459251 0.458005 0.457448 0.457898 0.456063 0.452688 -100 
-100 -100 0.505392 0.491932 0.468907 0.444548 0.422160 0.403495 0.388125 0.377962 0.372226 0.368994 0.367242 0.367670 0.369438 0.370656 0.371151 0.372151 0.373564 0.373889 0.373014 0.372230 0.371648 0.369897 0.367663 -100 
-100 -100 0.410304 0.397581 0.376255 0.354126 0.334404 0.318805 0.306544 0.298776 0.294574 0.292516 0.291680 0.292342 0.293921 0.295037 0.295594 0.296464 0.297557 0.297734 0.296888 0.295945 0.294969 0.293259 0.291449 -100 
-100 -100 0.350856 0.338354 0.317709 0.296674 0.278524 0.264778 0.254485 0.248333 0.245344 0.244098 0.243760 0.244543 0.246019 0.247027 0.247526 0.248286 0.249221 0.249296 0.248405 0.247385 0.246274 0.244577 0.242906 -100 
-100 -100 -100 -100 -100 -100 -100 -100 -100 -100 -100 -100 -100 -100 -100 -100 -100 -100 -100 -100 -100 -100 -100 -100 -100 -100 
-100 -100 -100 -100 -100 -100 -100 -100 -100 -100 -100 -100 -100 -100 -100 -100 -100 -100 -100 -100 -100 -100 -100 -100 -100 -100 
-100 -100 -100 -100 -100 -100 -100 -100 -100 -100 -100 -100 -100 -100 -100 -100 -100 -100 -100 -100 -100 -100 -100 -100 -100 -100 
-100 -100 0.613430 0.593996 0.560169 0.523253 0.489658 0.464961 0.448828 0.441060 0.438505 0.438013 0.438220 0.439549 0.441621 0.442976 0.443418 0.443664 0.443386 0.441434 0.437572 0.433124 0.428662 0.424681 0.421937 -100 
-100 -100 0.646555 0.626920 0.592520 0.555238 0.521343 0.495922 0.478844 0.470672 0.468173 0.467438 0.467055 0.468172 0.470461 0.471822 0.471977 0.472149 0.471941 0.469863 0.465679 0.461066 0.456646 0.452580 0.449617 -100 
-100 -100 0.703503 0.683389 0.647256 0.609254 0.575085 0.548311 0.529023 0.519867 0.517341 0.516058 0.514507 0.515277 0.518373 0.519710 0.518888 0.518895 0.518943 0.516697 0.511885 0.507071 0.502879 0.498695 0.495242 -100 
-100 -100 0.761389 0.741362 0.705154 0.666630 0.631304 0.602816 0.581568 0.570676 0.566800 0.564654 0.562617 0.563125 0.566125 0.567442 0.566633 0.566696 0.566778 0.564444 0.559440 0.554450 0.550125 0.545861 0.542372 -100 
-100 -100 0.811967 0.792558 0.757924 0.719219 0.682121 0.651821 0.628936 0.615746 0.609355 0.606087 0.604144 0.604473 0.606571 0.607873 0.608004 0.608430 0.608544 0.606228 0.601288 0.596072 0.591280 0.586955 0.583799 -100 
-100 -100 0.853383 0.834182 0.799887 0.761007 0.723063 0.691158 0.666067 0.650572 0.642158 0.637710 0.635334 0.635441 0.637515 0.638759 0.638902 0.639755 0.640514 0.638257 0.632773 0.627136 0.622066 0.617609 0.614419 -100 
-100 -100 0.886171 0.866734 0.831932 0.792743 0.754651 0.721480 0.693994 0.676652 0.666974 0.661450 0.658100 0.657958 0.661129 0.662232 0.661130 0.662348 0.665025 0.662802 0.655392 0.649048 0.644094 0.639379 0.635453 -100 
-100 -100 0.908037 0.888205 0.852648 0.812565 0.773503 0.739448 0.711182 0.693110 0.682677 0.676346 0.672117 0.671127 0.673639 0.674418 0.673324 0.674752 0.677651 0.675459 0.667861 0.661230 0.655973 0.650973 0.646844 -100 
-100 -100 0.923138 0.902635 0.865733 0.823974 0.782895 0.748240 0.720736 0.703020 0.692310 0.685477 0.680494 0.678135 0.678280 0.678587 0.678768 0.680287 0.681800 0.679652 0.673572 0.667120 0.661233 0.655946 0.652093 -100 
-100 -100 0.936166 0.914288 0.874615 0.830635 0.787917 0.752852 0.726018 0.709130 0.699007 0.691977 0.686053 0.682633 0.681875 0.681753 0.681919 0.683501 0.685081 0.682982 0.676942 0.670522 0.664707 0.659116 0.654744 -100 
-100 -100 0.950342 0.926394 0.881331 0.834666 0.790589 0.755186 0.728729 0.712801 0.704066 0.697091 0.689962 0.685944 0.685852 0.685421 0.684319 0.686043 0.689104 0.687101 0.679754 0.673299 0.668471 0.662669 0.656939 -100 
-100 -100 0.951704 0.927456 0.881882 0.834664 0.790162 0.754629 0.728343 0.712743 0.704331 0.697540 0.690398 0.686204 0.685870 0.685278 0.684154 0.685970 0.689208 0.687348 0.680092 0.673735 0.669009 0.663253 0.657516 -100 
-100 -100 0.940156 0.917412 0.876254 0.830662 0.786690 0.751252 0.724935 0.708978 0.699766 0.693215 0.687194 0.683229 0.681676 0.681094 0.681304 0.683250 0.685470 0.683824 0.678015 0.671893 0.666442 0.661002 0.656584 -100 
-100 -100 0.928982 0.907208 0.868152 0.823949 0.780946 0.745753 0.719095 0.702738 0.693189 0.686919 0.681715 0.678402 0.677073 0.676708 0.677320 0.679722 0.682626 0.681282 0.675402 0.669438 0.664326 0.659338 0.655302 -100 
-100 -100 0.913451 0.892352 0.854757 0.812096 0.771275 0.736669 0.709097 0.692381 0.682998 0.676994 0.672135 0.669648 0.669235 0.669249 0.669962 0.673188 0.678411 0.677446 0.670072 0.664187 0.660391 0.655916 0.651335 -100 
-100 -100 0.887638 0.867490 0.831625 0.790928 0.751908 0.718483 0.691409 0.674750 0.665344 0.659568 0.655266 0.653467 0.653648 0.653967 0.654701 0.657849 0.663126 0.662531 0.655861 0.650841 0.647899 0.644067 0.639828 -100 
-100 -100 0.845481 0.826719 0.793332 0.755311 0.718110 0.686612 0.661488 0.645341 0.635742 0.630196 0.626743 0.625519 0.625963 0.626484 0.627145 0.629272 0.632253 0.631983 0.628256 0.624861 0.622311 0.619206 0.616170 -100 
-100 -100 0.787498 0.770112 0.739181 0.704497 0.670798 0.641869 0.618142 0.602683 0.593478 0.588242 0.585238 0.584725 0.585963 0.586736 0.586963 0.588356 0.590489 0.590490 0.588177 0.586135 0.584721 0.582207 0.579284 -100 
-100 -100 0.709926 0.693657 0.664592 0.633586 0.605079 0.579307 0.556472 0.542015 0.533873 0.529147 0.526362 0.526682 0.529527 0.530564 0.529675 0.530598 0.532907 0.533113 0.531082 0.530077 0.530531 0.528443 0.524553 -100 
-100 -100 0.614127 0.599184 0.572717 0.545207 0.520563 0.498310 0.478265 0.465674 0.458727 0.454767 0.452537 0.453287 0.456441 0.457622 0.456706 0.457488 0.459655 0.459958 0.458279 0.457668 0.458481 0.456667 0.452933 -100 
-100 -100 0.504902 0.491372 0.468162 0.443669 0.421381 0.402740 0.387347 0.377396 0.371762 0.368810 0.367523 0.368257 0.370342 0.371496 0.371606 0.372416 0.373831 0.374121 0.373162 0.372458 0.372114 0.370458 0.368150 -100 
-100 -100 0.410298 0.397519 0.376052 0.353740 0.333914 0.318316 0.306182 0.298642 0.294590 0.292663 0.291959 0.292678 0.294291 0.295316 0.295683 0.296430 0.297505 0.297723 0.296966 0.296186 0.295408 0.293823 0.292049 -100 
-100 -100 0.351224 0.338680 0.317925 0.296718 0.278421 0.264658 0.254492 0.248509 0.245615 0.244390 0.244029 0.244757 0.246165 0.247073 0.247446 0.248119 0.249042 0.249191 0.248449 0.247622 0.246698 0.245130 0.243520 -100 
-100 -100 -100 -100 -100 -100 -100 -100 -100 -100 -100 -100 -100 -100 -100 -100 -100 -100 -100 -100 -100 -100 -100 -100 -100 -100 
-100 -100 -100 -100 -100 -100 -100 -100 -100 -100 -100 -100 -100 -100 -100 -100 -100 -100 -100 -100 -100 -100 -100 -100 -100 -100 
-100 -100 -100 -100 -100 -100 -100 -100 -100 -100 -100 -100 -100 -100 -100 -100 -100 -100 -100 -100 -100 -100 -100 -100 -100 -100 
-100 -100 0.614113 0.594613 0.560416 0.523786 0.490773 0.466439 0.450371 0.442735 0.440434 0.439955 0.439938 0.441158 0.443101 0.443873 0.443243 0.442503 0.441511 0.439473 0.436150 0.432545 0.429065 0.425678 0.423099 -100 
-100 -100 0.649503 0.629426 0.593577 0.556247 0.523072 0.497961 0.480668 0.472730 0.470865 0.470168 0.469230 0.470149 0.472547 0.473282 0.471996 0.470988 0.469892 0.467681 0.464117 0.460473 0.457308 0.453841 0.450798 -100 
-100 -100 0.715650 0.694075 0.650378 0.611536 0.578999 0.552445 0.531583 0.522709 0.521675 0.520473 0.517573 0.518104 0.522430 0.523082 0.519467 0.517800 0.516500 0.514035 0.510124 0.506591 0.504435 0.500844 0.496571 -100 
-100 -100 0.773861 0.752359 0.708540 0.669143 0.635389 0.607055 0.584165 0.573493 0.571068 0.569043 0.565765 0.566133 0.570458 0.571120 0.567488 0.565848 0.564569 0.561909 0.557605 0.553731 0.551297 0.547553 0.543230 -100 
-100 -100 0.815689 0.795829 0.759758 0.720997 0.684606 0.654440 0.631024 0.617891 0.612150 0.609030 0.606722 0.607165 0.609984 0.610752 0.609056 0.608231 0.607769 0.605001 0.599710 0.594913 0.591031 0.587073 0.583647 -100 
-100 -100 0.854897 0.835721 0.801325 0.762968 0.725860 0.694098 0.668429 0.652734 0.644733 0.640437 0.637975 0.638631 0.642306 0.643127 0.640888 0.640635 0.641803 0.638969 0.631840 0.625970 0.621376 0.617112 0.613657 -100 
-100 -100 0.886640 0.867518 0.833494 0.795376 0.758847 0.725878 0.697267 0.679594 0.670675 0.665309 0.661741 0.663024 0.672752 0.673507 0.665567 0.665658 0.677101 0.674169 0.656306 0.648709 0.645259 0.640554 0.634615 -100 
-100 -100 0.909059 0.889532 0.854702 0.815678 0.778166 0.744353 0.715036 0.696664 0.686966 0.680727 0.676182 0.676508 0.685510 0.685887 0.677917 0.678244 0.690007 0.687100 0.668918 0.660947 0.657120 0.652067 0.645880 -100 
-100 -100 0.926726 0.906137 0.868729 0.827361 0.786985 0.752572 0.724768 0.706951 0.696627 0.689759 0.684391 0.682315 0.684069 0.683802 0.681317 0.681810 0.684142 0.681380 0.673120 0.666122 0.660522 0.655234 0.650910 -100 
-100 -100 0.944562 0.921775 0.879189 0.834539 0.791925 0.757106 0.730433 0.713831 0.704393 0.697250 0.690526 0.686975 0.687480 0.686624 0.684108 0.684631 0.686857 0.684206 0.676298 0.669609 0.664502 0.658939 0.653786 -100 
-100 -100 0.974598 0.947767 0.889222 0.839664 0.794616 0.759392 0.733554 0.718491 0.711785 0.704699 0.695672 0.691835 0.697074 0.695837 0.687909 0.688361 0.695172 0.692616 0.680196 0.673335 0.671375 0.665572 0.656736 -100 
-100 -100 0.976103 0.948927 0.889786 0.839604 0.794104 0.758735 0.733049 0.718300 0.711882 0.704974 0.695957 0.691963 0.696951 0.695611 0.687787 0.688436 0.695508 0.693069 0.680610 0.673721 0.671774 0.665946 0.657048 -100 
-100 -100 0.949226 0.925381 0.880958 0.834420 0.790561 0.755303 0.728948 0.713220 0.704519 0.697838 0.691142 0.687073 0.686551 0.685419 0.683586 0.684909 0.688034 0.685766 0.677737 0.670926 0.665965 0.660333 0.654893 -100 
-100 -100 0.934320 0.911997 0.871573 0.827120 0.785064 0.749941 0.722314 0.705716 0.696131 0.689819 0.684581 0.681496 0.680805 0.680202 0.679917 0.682434 0.686993 0.684954 0.676010 0.668676 0.663617 0.658246 0.653163 -100 
-100 -100 0.917757 0.896161 0.857831 0.815562 0.779281 0.744611 0.712179 0.694385 0.684315 0.678386 0.674200 0.672444 0.673175 0.673300 0.673684 0.678365 0.690028 0.688330 0.673159 0.664815 0.663130 0.658068 0.649702 -100 
-100 -100 0.891166 0.870524 0.833958 0.793605 0.759096 0.725545 0.693541 0.675828 0.665801 0.660241 0.656814 0.655943 0.657432 0.657994 0.658505 0.663181 0.674949 0.673639 0.659163 0.651679 0.650853 0.646430 0.638390 -100 
-100 -100 0.847718 0.828545 0.794384 0.756199 0.720212 0.688610 0.662007 0.645566 0.636000 0.630812 0.628005 0.627597 0.629066 0.629741 0.629942 0.632418 0.637119 0.636215 0.629532 0.624786 0.622365 0.618864 0.614690 -100 
-100 -100 0.789627 0.771772 0.739739 0.704930 0.672633 0.643638 0.618329 0.602655 0.593709 0.588923 0.586520 0.586893 0.589539 0.590382 0.589504 0.590660 0.593544 0.593058 0.589036 0.586460 0.585784 0.583061 0.578878 -100 
-100 -100 0.715553 0.698386 0.665985 0.635158 0.613394 0.587537 0.557689 0.542396 0.534511 0.530263 0.528021 0.529679 0.536144 0.537199 0.532938 0.533199 0.537816 0.537701 0.532753 0.531922 0.535857 0.533709 0.526149 -100 
-100 -100 0.619756 0.603928 0.574104 0.546726 0.528685 0.506364 0.479487 0.466163 0.459537 0.456005 0.454172 0.456114 0.462822 0.463966 0.459616 0.459739 0.464187 0.464319 0.460034 0.459833 0.464324 0.462556 0.455176 -100 
-100 -100 0.506758 0.492851 0.468632 0.443940 0.422661 0.404007 0.387567 0.377673 0.372422 0.369766 0.368689 0.369864 0.372938 0.373985 0.372967 0.373431 0.375207 0.375440 0.373999 0.373546 0.374309 0.372766 0.369553 -100 
-100 -100 0.411529 0.398585 0.376687 0.354159 0.334538 0.318941 0.306599 0.299242 0.295407 0.293597 0.292941 0.293739 0.295578 0.296460 0.296346 0.296881 0.298034 0.298265 0.297444 0.296876 0.296588 0.295139 0.293124 -100 
-100 -100 0.352426 0.339809 0.318877 0.297500 0.279130 0.265370 0.255280 0.249446 0.246641 0.245398 0.244955 0.245600 0.246947 0.247697 0.247822 0.248341 0.249238 0.249430 0.248792 0.248167 0.247505 0.246072 0.244461 -100 
-100 -100 -100 -100 -100 -100 -100 -100 -100 -100 -100 -100 -100 -100 -100 -100 -100 -100 -100 -100 -100 -100 -100 -100 -100 -100 
-100 -100 -100 -100 -100 -100 -100 -100 -100 -100 -100 -100 -100 -100 -100 -100 -100 -100 -100 -100 -100 -100 -100 -100 -100 -100 
-100 -100 -100 -100 -100 -100 -100 -100 -100 -100 -100 -100 -100 -100 -100 -100 -100 -100 -100 -100 -100 -100 -100 -100 -100 -100 
-100 -100 0.613750 0.594466 0.560677 0.524573 0.492057 0.468028 0.452029 0.444280 0.441795 0.441139 0.440959 0.441974 0.443568 0.443783 0.442410 0.440922 0.439387 0.437212 0.434148 0.431014 0.428024 0.424989 0.422585 -100 
-100 -100 0.649477 0.629577 0.594067 0.557198 0.524464 0.499622 0.482376 0.474305 0.472248 0.471383 0.470303 0.471042 0.473098 0.473262 0.471194 0.469381 0.467682 0.465309 0.462020 0.458864 0.456211 0.453111 0.450248 -100 
-100 -100 0.716161 0.694701 0.651226 0.612726 0.580514 0.554161 0.533317 0.524287 0.523062 0.521710 0.518695 0.519081 0.523069 0.523142 0.518716 0.516170 0.514170 0.511505 0.507892 0.504866 0.503251 0.500039 0.495935 -100 
-100 -100 0.774822 0.753394 0.709717 0.670559 0.637021 0.608803 0.585868 0.575005 0.572384 0.570235 0.566879 0.567142 0.571157 0.571259 0.566816 0.564276 0.562257 0.559359 0.555313 0.551909 0.549986 0.546612 0.542454 -100 
-100 -100 0.816978 0.797172 0.761214 0.722627 0.686381 0.656230 0.632671 0.619304 0.613361 0.610133 0.607785 0.608164 0.610738 0.610981 0.608491 0.606796 0.605625 0.602583 0.597458 0.593053 0.589611 0.585985 0.582726 -100 
-100 -100 0.856497 0.837367 0.803065 0.764833 0.727799 0.695966 0.670071 0.654106 0.645904 0.641512 0.639024 0.639639 0.643109 0.643438 0.640425 0.639325 0.639794 0.636670 0.629672 0.624151 0.619958 0.616000 0.612703 -100 
-100 -100 0.888544 0.869468 0.835526 0.797508 0.761006 0.727915 0.699036 0.681073 0.671957 0.666496 0.662891 0.664129 0.673664 0.673930 0.665206 0.664444 0.675171 0.671963 0.654268 0.647042 0.643993 0.639600 0.633833 -100 
-100 -100 0.911165 0.891701 0.856974 0.818057 0.780568 0.746635 0.717060 0.698408 0.688513 0.682168 0.677554 0.677789 0.686547 0.686409 0.677647 0.677133 0.688214 0.685078 0.667116 0.659565 0.656184 0.651489 0.645500 -100 
-100 -100 0.928851 0.908364 0.871136 0.829933 0.789638 0.755155 0.727143 0.709083 0.698562 0.691561 0.686078 0.683835 0.685258 0.684414 0.681136 0.680830 0.682566 0.679638 0.671634 0.665116 0.660034 0.655165 0.651083 -100 
-100 -100 0.946479 0.923870 0.881599 0.837229 0.794786 0.759978 0.733169 0.716362 0.706722 0.699420 0.692542 0.688757 0.688848 0.687357 0.684033 0.683777 0.685457 0.682690 0.675083 0.668920 0.664375 0.659293 0.654442 -100 
-100 -100 0.976112 0.949551 0.891512 0.842365 0.797571 0.762431 0.736521 0.721272 0.714349 0.707093 0.697907 0.693816 0.698603 0.696709 0.687969 0.687644 0.693907 0.691242 0.679133 0.672786 0.671354 0.666053 0.657583 -100 
-100 -100 0.977467 0.950577 0.891965 0.842218 0.796990 0.761726 0.735982 0.721050 0.714416 0.707357 0.698216 0.694012 0.698593 0.696636 0.688024 0.687897 0.694395 0.691803 0.679583 0.673132 0.671645 0.666275 0.657720 -100 
-100 -100 0.950730 0.927094 0.883030 0.836823 0.793183 0.757984 0.731537 0.715630 0.706752 0.699968 0.693224 0.689056 0.688261 0.686610 0.684043 0.684605 0.687130 0.684603 0.676659 0.670148 0.665554 0.660265 0.655053 -100 
-100 -100 0.935854 0.913648 0.873413 0.829149 0.787209 0.752074 0.724321 0.707558 0.697853 0.691523 0.686353 0.683324 0.682535 0.681549 0.680605 0.682381 0.686294 0.683873 0.674835 0.667614 0.662765 0.657590 0.652622 -100 
-100 -100 0.919218 0.897650 0.859322 0.817091 0.780816 0.746073 0.713498 0.695581 0.685471 0.679633 0.675653 0.674112 0.674918 0.674795 0.674595 0.678560 0.689533 0.687354 0.671940 0.663537 0.661917 0.656918 0.648562 -100 
-100 -100 0.892308 0.871639 0.834971 0.794540 0.759947 0.726297 0.694191 0.676445 0.666488 0.661140 0.658030 0.657478 0.659143 0.659556 0.659564 0.663578 0.674664 0.672834 0.658022 0.650358 0.649478 0.645038 0.636968 -100 
-100 -100 0.848369 0.829137 0.794845 0.756505 0.720377 0.688685 0.662076 0.645741 0.636389 0.631518 0.629098 0.629049 0.630720 0.631289 0.631066 0.632959 0.637051 0.635645 0.628595 0.623615 0.621066 0.617520 0.613339 -100 
-100 -100 0.789870 0.771930 0.739724 0.704701 0.672235 0.643185 0.617977 0.602559 0.593957 0.589572 0.587594 0.588317 0.591144 0.591884 0.590627 0.591273 0.593636 0.592717 0.588367 0.585563 0.584743 0.581992 0.577846 -100 
-100 -100 0.715553 0.698281 0.665676 0.634597 0.612674 0.586801 0.557124 0.542194 0.534727 0.530916 0.529097 0.531060 0.537664 0.538599 0.533977 0.533793 0.537983 0.537533 0.532331 0.531312 0.535103 0.532967 0.525514 -100 
-100 -100 0.619786 0.603845 0.573793 0.546132 0.527911 0.505603 0.478953 0.466041 0.459840 0.456709 0.455216 0.457368 0.464136 0.465137 0.460454 0.460199 0.464312 0.464219 0.459782 0.459478 0.463886 0.462177 0.454928 -100 
-100 -100 0.507101 0.493077 0.468626 0.443646 0.422162 0.403520 0.387327 0.377812 0.372920 0.370538 0.369643 0.370898 0.373943 0.374821 0.373511 0.373670 0.375204 0.375303 0.373815 0.373369 0.374160 0.372703 0.369588 -100 
-100 -100 0.412272 0.399234 0.377147 0.354376 0.334572 0.318975 0.306823 0.299727 0.296099 0.294398 0.293771 0.294533 0.296273 0.296971 0.296603 0.296891 0.297866 0.298025 0.297223 0.296731 0.296532 0.295174 0.293230 -100 
-100 -100 0.353450 0.340769 0.319700 0.298136 0.279615 0.265846 0.255886 0.250203 0.247473 0.246211 0.245691 0.246229 0.247436 0.247996 0.247891 0.248197 0.248950 0.249098 0.248506 0.247981 0.247427 0.246080 0.244520 -100 
-100 -100 -100 -100 -100 -100 -100 -100 -100 -100 -100 -100 -100 -100 -100 -100 -100 -100 -100 -100 -100 -100 -100 -100 -100 -100 
-100 -100 -100 -100 -100 -100 -100 -100 -100 -100 -100 -100 -100 -100 -100 -100 -100 -100 -100 -100 -100 -100 -100 -100 -100 -100 
-100 -100 -100 -100 -100 -100 -100 -100 -100 -100 -100 -100 -100 -100 -100 -100 -100 -100 -100 -100 -100 -100 -100 -100 -100 -100 
-100 -100 0.612688 0.593842 0.561145 0.525706 0.493529 0.469700 0.453760 0.445652 0.442547 0.441544 0.441276 0.442024 0.443051 0.442764 0.440973 0.438975 0.437022 0.434660 0.431619 0.428585 0.425617 0.422685 0.420459 -100 
-100 -100 0.646894 0.627710 0.594197 0.558167 0.525495 0.500838 0.483915 0.475358 0.472305 0.471089 0.470293 0.470909 0.472171 0.471845 0.469656 0.467386 0.465275 0.462711 0.459434 0.456318 0.453481 0.450507 0.448055 -100 
-100 -100 0.705605 0.685726 0.650031 0.612874 0.579532 0.553319 0.534146 0.524576 0.521536 0.519835 0.517927 0.518287 0.520208 0.519827 0.516715 0.514022 0.511746 0.508895 0.505205 0.502014 0.499573 0.496512 0.493482 -100 
-100 -100 0.764772 0.744858 0.708863 0.670896 0.636098 0.607921 0.586603 0.575209 0.570822 0.568328 0.566044 0.566264 0.568184 0.567833 0.564731 0.562029 0.559675 0.556614 0.552611 0.549139 0.546486 0.543304 0.540221 -100 
-100 -100 0.816058 0.796758 0.762367 0.724112 0.687392 0.657132 0.633849 0.619996 0.613047 0.609490 0.607446 0.607629 0.609004 0.608757 0.606492 0.604265 0.602131 0.598987 0.594645 0.590650 0.587220 0.583872 0.581191 -100 
-100 -100 0.858191 0.839116 0.805078 0.766581 0.728874 0.696768 0.671012 0.654728 0.645749 0.641044 0.638608 0.638640 0.640137 0.639928 0.637702 0.635959 0.634510 0.631382 0.626373 0.621823 0.617968 0.614414 0.611702 -100 
-100 -100 0.891808 0.872519 0.837940 0.799106 0.761105 0.727590 0.699341 0.681149 0.670949 0.665165 0.661690 0.661469 0.664145 0.663801 0.660237 0.658796 0.659185 0.656125 0.649314 0.644131 0.640288 0.636497 0.633207 -100 
-100 -100 0.914174 0.894549 0.859303 0.819620 0.780657 0.746263 0.717254 0.698361 0.687409 0.680778 0.676330 0.675128 0.677014 0.676259 0.672681 0.671499 0.672217 0.669316 0.662452 0.657121 0.653100 0.649141 0.645734 -100 
-100 -100 0.929081 0.908931 0.872689 0.831522 0.790746 0.755906 0.727783 0.709343 0.698063 0.690859 0.685566 0.682770 0.681987 0.680606 0.678363 0.677452 0.677095 0.674425 0.669141 0.664106 0.659724 0.655659 0.652563 -100 
-100 -100 0.941202 0.919944 0.881442 0.838427 0.796278 0.761273 0.734054 0.716550 0.705824 0.698351 0.692023 0.687971 0.686021 0.684051 0.681800 0.681056 0.680934 0.678459 0.673307 0.668376 0.664119 0.659921 0.656527 -100 
-100 -100 0.953503 0.930537 0.887570 0.842342 0.799026 0.763910 0.737369 0.720894 0.711441 0.703989 0.696527 0.691816 0.690405 0.688062 0.684578 0.683991 0.685293 0.682929 0.676532 0.671479 0.667982 0.663629 0.659165 -100 
-100 -100 0.954409 0.931182 0.887762 0.842047 0.798369 0.763180 0.736856 0.720731 0.711620 0.704402 0.697026 0.692271 0.690755 0.688364 0.684929 0.684449 0.685874 0.683515 0.677000 0.671827 0.668246 0.663806 0.659263 -100 
-100 -100 0.943928 0.921880 0.881983 0.837488 0.794233 0.759007 0.732450 0.715981 0.706239 0.699416 0.693327 0.689129 0.686809 0.684722 0.682751 0.682450 0.682843 0.680419 0.674862 0.669573 0.665132 0.660688 0.657007 -100 
-100 -100 0.933198 0.911786 0.873313 0.829718 0.787121 0.751934 0.724922 0.708102 0.698202 0.691915 0.686980 0.683892 0.682332 0.680856 0.679472 0.679669 0.680616 0.678150 0.672022 0.666402 0.661937 0.657529 0.653835 -100 
-100 -100 0.917984 0.896905 0.859020 0.816457 0.775718 0.740930 0.712906 0.695848 0.686194 0.680493 0.676483 0.674704 0.674627 0.673917 0.672809 0.673868 0.676919 0.674544 0.666584 0.660597 0.657128 0.652848 0.648214 -100 
-100 -100 0.891289 0.870988 0.834518 0.793581 0.754388 0.720700 0.693290 0.676557 0.667215 0.662076 0.658942 0.658156 0.658975 0.658846 0.657994 0.659131 0.662271 0.660140 0.652605 0.647129 0.644171 0.640288 0.635873 -100 
-100 -100 0.847271 0.828331 0.794513 0.756082 0.718549 0.686826 0.661680 0.645864 0.636922 0.632327 0.630074 0.629951 0.631057 0.631267 0.630614 0.630997 0.632138 0.630387 0.625588 0.621507 0.618590 0.615348 0.612287 -100 
-100 -100 0.787985 0.770373 0.738962 0.703732 0.669656 0.640605 0.617136 0.602421 0.594222 0.590183 0.588505 0.589067 0.590901 0.591377 0.590428 0.590300 0.590853 0.589564 0.586243 0.583467 0.581538 0.578926 0.576169 -100 
-100 -100 0.709618 0.693078 0.663521 0.631907 0.603202 0.577415 0.554896 0.541440 0.534531 0.531105 0.529620 0.530923 0.534257 0.534943 0.532915 0.532494 0.533477 0.532656 0.529817 0.528119 0.527884 0.525801 0.522420 -100 
-100 -100 0.613937 0.598683 0.571647 0.543428 0.518525 0.496317 0.476751 0.465313 0.459635 0.456860 0.455692 0.457146 0.460574 0.461328 0.459351 0.458990 0.460115 0.459693 0.457493 0.456435 0.456742 0.455056 0.451897 -100 
-100 -100 0.505686 0.491834 0.467982 0.442698 0.419886 0.401288 0.386590 0.377757 0.373202 0.371083 0.370394 0.371412 0.373462 0.374120 0.373331 0.373227 0.373905 0.373762 0.372600 0.371830 0.371461 0.370032 0.368071 -100 
-100 -100 0.412288 0.399241 0.377225 0.354209 0.333859 0.318268 0.306703 0.299961 0.296573 0.295006 0.294434 0.295088 0.296438 0.296932 0.296530 0.296540 0.297067 0.297050 0.296316 0.295714 0.295147 0.293821 0.292279 -100 
-100 -100 0.354074 0.341338 0.320165 0.298393 0.279638 0.265850 0.256090 0.250593 0.247977 0.246747 0.246202 0.246651 0.247670 0.248033 0.247715 0.247753 0.248236 0.248243 0.247621 0.247068 0.246446 0.245129 0.243679 -100 
-100 -100 -100 -100 -100 -100 -100 -100 -100 -100 -100 -100 -100 -100 -100 -100 -100 -100 -100 -100 -100 -100 -100 -100 -100 -100 
-100 -100 -100 -100 -100 -100 -100 -100 -100 -100 -100 -100 -100 -100 -100 -100 -100 -100 -100 -100 -100 -100 -100 -100 -100 -100 
-100 -100 -100 -100 -100 -100 -100 -100 -100 -100 -100 -100 -100 -100 -100 -100 -100 -100 -100 -100 -100 -100 -100 -100 -100 -100 
-100 -100 0.613623 0.595002 0.562748 0.527742 0.495886 0.472165 0.456107 0.447691 0.444178 0.442767 0.442104 0.442463 0.443091 0.442362 0.440097 0.437701 0.435482 0.432912 0.429691 0.426533 0.423463 0.420440 0.418155 -100 
-100 -100 0.647664 0.628768 0.595875 0.560338 0.527973 0.503426 0.486390 0.477456 0.473930 0.472312 0.471211 0.471568 0.472506 0.471742 0.469026 0.466302 0.463955 0.461180 0.457671 0.454438 0.451527 0.448480 0.445972 -100 
-100 -100 0.705610 0.686170 0.651700 0.615132 0.582048 0.555920 0.536657 0.526673 0.523187 0.521097 0.518901 0.519127 0.520711 0.519905 0.516339 0.513203 0.510923 0.507872 0.503734 0.500422 0.498006 0.494905 0.491768 -100 
-100 -100 0.765273 0.745724 0.710829 0.673316 0.638671 0.610493 0.589028 0.577205 0.572384 0.569507 0.566931 0.567017 0.568591 0.567823 0.564285 0.561132 0.558765 0.555561 0.551239 0.547781 0.545267 0.542107 0.538938 -100 
-100 -100 0.818534 0.799263 0.764999 0.726804 0.690060 0.659654 0.636069 0.621765 0.614351 0.610410 0.608068 0.608004 0.609003 0.608329 0.605581 0.602814 0.600324 0.597147 0.593063 0.589424 0.586309 0.583102 0.580427 -100 
-100 -100 0.862442 0.843049 0.808342 0.769476 0.731590 0.699161 0.672892 0.656158 0.646783 0.641702 0.638864 0.638462 0.639317 0.638656 0.636098 0.633717 0.631578 0.628554 0.624446 0.620754 0.617591 0.614353 0.611660 -100 
-100 -100 0.898464 0.878409 0.841927 0.802250 0.764144 0.730131 0.700906 0.682181 0.671617 0.665480 0.661528 0.660643 0.661964 0.661136 0.657808 0.655606 0.654426 0.651619 0.646953 0.643323 0.640691 0.637438 0.634167 -100 
-100 -100 0.920472 0.900116 0.863030 0.822505 0.783397 0.748428 0.718366 0.698905 0.687607 0.680696 0.675884 0.674118 0.674702 0.673495 0.670183 0.668265 0.667464 0.664926 0.660386 0.656830 0.654245 0.651012 0.647738 -100 
-100 -100 0.931846 0.911573 0.875030 0.833611 0.792594 0.757227 0.728353 0.709351 0.697702 0.690334 0.684974 0.682017 0.680695 0.678967 0.676552 0.675117 0.674217 0.671974 0.668120 0.664558 0.661487 0.658275 0.655550 -100 
-100 -100 0.940017 0.919372 0.882173 0.839765 0.797715 0.762294 0.734326 0.716141 0.704923 0.697383 0.691292 0.687342 0.684995 0.682787 0.680540 0.679553 0.679239 0.677231 0.673234 0.669542 0.666391 0.663145 0.660409 -100 
-100 -100 0.946696 0.925341 0.886380 0.842958 0.800312 0.764932 0.737554 0.720223 0.710041 0.702578 0.695647 0.691080 0.688549 0.686052 0.683511 0.682944 0.683869 0.681977 0.676955 0.672981 0.670123 0.666779 0.663493 -100 
-100 -100 0.947065 0.925532 0.886260 0.842476 0.799553 0.764167 0.737069 0.720142 0.710360 0.703181 0.696387 0.691843 0.689275 0.686742 0.684195 0.683654 0.684607 0.682669 0.677532 0.673455 0.670534 0.667116 0.663752 -100 
-100 -100 0.940941 0.919790 0.881677 0.838184 0.795248 0.759812 0.732749 0.715794 0.705782 0.699055 0.693337 0.689442 0.686977 0.684684 0.682482 0.681647 0.681514 0.679410 0.675070 0.671108 0.667868 0.664417 0.661384 -100 
-100 -100 0.932463 0.911491 0.873689 0.830553 0.787967 0.752598 0.725385 0.708423 0.698661 0.692500 0.687635 0.684734 0.683246 0.681455 0.679258 0.678286 0.677974 0.675709 0.671294 0.667423 0.664528 0.661055 0.657660 -100 
-100 -100 0.918982 0.898031 0.859741 0.817233 0.775875 0.740978 0.713479 0.696706 0.687820 0.682278 0.677828 0.676075 0.676274 0.675132 0.672579 0.671663 0.672039 0.669739 0.664669 0.661053 0.659658 0.656230 0.651415 -100 
-100 -100 0.892552 0.872293 0.835270 0.794285 0.754441 0.720688 0.693910 0.677596 0.669134 0.664185 0.660570 0.659760 0.660832 0.660276 0.657991 0.657147 0.657547 0.655363 0.650522 0.647154 0.645994 0.642775 0.638104 -100 
-100 -100 0.847789 0.828939 0.795125 0.756724 0.719027 0.687250 0.662274 0.646756 0.638338 0.633971 0.631633 0.631537 0.632668 0.632562 0.631078 0.630226 0.629888 0.627958 0.624302 0.621198 0.619011 0.616162 0.613223 -100 
-100 -100 0.788359 0.770796 0.739456 0.704192 0.669960 0.640891 0.617635 0.603252 0.595532 0.591769 0.590130 0.590716 0.592394 0.592626 0.591259 0.590355 0.589965 0.588387 0.585398 0.582739 0.580614 0.578173 0.575913 -100 
-100 -100 0.709508 0.693035 0.663785 0.632114 0.603140 0.577388 0.555309 0.542318 0.536199 0.533077 0.531365 0.532542 0.535360 0.535819 0.533787 0.532828 0.532916 0.531724 0.528940 0.526730 0.525217 0.523158 0.520988 -100 
-100 -100 0.613848 0.598627 0.571844 0.543540 0.518378 0.496229 0.477130 0.466178 0.461267 0.458792 0.457416 0.458739 0.461638 0.462172 0.460240 0.459434 0.459778 0.458982 0.456709 0.455007 0.453922 0.452198 0.450241 -100 
-100 -100 0.506107 0.492214 0.468317 0.442901 0.419957 0.401406 0.386978 0.378518 0.374384 0.372513 0.371883 0.372894 0.374751 0.375208 0.374205 0.373708 0.373916 0.373467 0.372106 0.370951 0.369983 0.368520 0.367014 -100 
-100 -100 0.412950 0.399841 0.377712 0.354539 0.334072 0.318503 0.307124 0.300652 0.297537 0.296130 0.295607 0.296262 0.297516 0.297826 0.297154 0.296835 0.297041 0.296788 0.295878 0.295082 0.294290 0.292949 0.291558 -100 
-100 -100 0.354869 0.342067 0.320769 0.298841 0.279972 0.266191 0.256565 0.251258 0.248807 0.247664 0.247143 0.247581 0.248522 0.248711 0.248127 0.247872 0.248093 0.247906 0.247147 0.246491 0.245788 0.244467 0.243065 -100 
-100 -100 -100 -100 -100 -100 -100 -100 -100 -100 -100 -100 -100 -100 -100 -100 -100 -100 -100 -100 -100 -100 -100 -100 -100 -100 
-100 -100 -100 -100 -100 -100 -100 -100 -100 -100 -100 -100 -100 -100 -100 -100 -100 -100 -100 -100 -100 -100 -100 -100 -100 -100 
-100 -100 -100 -100 -100 -100 -100 -100 -100 -100 -100 -100 -100 -100 -100 -100 -100 -100 -100 -100 -100 -100 -100 -100 -100 -100 
-100 -100 0.615698 0.597126 0.564935 0.530163 0.498711 0.475094 0.458854 0.450380 0.446867 0.445099 0.443736 0.443597 0.443972 0.442893 0.440147 0.437528 0.435296 0.432544 0.428913 0.425471 0.422262 0.419023 0.416457 -100 
-100 -100 0.650423 0.631473 0.598398 0.563072 0.531393 0.506981 0.489542 0.480625 0.477475 0.475532 0.473428 0.473321 0.474254 0.473129 0.469654 0.466613 0.464445 0.461469 0.457316 0.453832 0.451066 0.447799 0.444721 -100 
-100 -100 0.710348 0.690612 0.654977 0.618646 0.588452 0.562469 0.540661 0.530808 0.529103 0.526730 0.522190 0.521876 0.525149 0.523974 0.517925 0.514433 0.513506 0.510255 0.504262 0.500776 0.499403 0.496087 0.491465 -100 
-100 -100 0.770406 0.750491 0.714297 0.676937 0.645171 0.617086 0.592968 0.581236 0.578174 0.575038 0.570170 0.569748 0.573065 0.571944 0.565899 0.562381 0.561354 0.557998 0.551933 0.548414 0.547020 0.543696 0.539073 -100 
-100 -100 0.823098 0.803462 0.768310 0.730001 0.693950 0.663502 0.639088 0.624662 0.617678 0.613474 0.610160 0.609740 0.610921 0.609924 0.606288 0.603104 0.600767 0.597537 0.593144 0.589668 0.587138 0.583880 0.580576 -100 
-100 -100 0.868961 0.848840 0.812289 0.772989 0.735850 0.703185 0.675581 0.658422 0.649228 0.643878 0.640242 0.639542 0.640637 0.639671 0.636173 0.633260 0.630982 0.628030 0.624175 0.621062 0.618786 0.615664 0.612404 -100 
-100 -100 0.911262 0.889522 0.847649 0.806984 0.771335 0.736884 0.703968 0.684294 0.674452 0.668054 0.662676 0.661613 0.664691 0.663564 0.657747 0.654686 0.654166 0.651553 0.646621 0.644225 0.643894 0.640972 0.636183 -100 
-100 -100 0.932916 0.910890 0.868452 0.826896 0.790132 0.754612 0.720762 0.700275 0.689674 0.682581 0.676503 0.674709 0.677145 0.675698 0.669932 0.667175 0.667090 0.664843 0.660181 0.658068 0.658001 0.655286 0.650613 -100 
-100 -100 0.937007 0.916108 0.877945 0.836040 0.795414 0.759486 0.729053 0.709387 0.697808 0.690395 0.684742 0.681914 0.681012 0.679159 0.676059 0.674215 0.673402 0.671512 0.668314 0.665904 0.664347 0.661789 0.658848 -100 
-100 -100 0.941492 0.920836 0.883518 0.841137 0.799213 0.763290 0.734278 0.715554 0.704441 0.696972 0.690800 0.687121 0.685049 0.682832 0.680361 0.679335 0.679629 0.678013 0.674248 0.671481 0.669650 0.667157 0.664496 -100 
-100 -100 0.945252 0.924354 0.886581 0.843758 0.801511 0.765740 0.737401 0.719665 0.710043 0.702727 0.695379 0.690998 0.688455 0.686040 0.683871 0.683769 0.687555 0.686075 0.679151 0.675803 0.675282 0.672746 0.668476 -100 
-100 -100 0.945129 0.924136 0.886185 0.843109 0.800639 0.764923 0.736943 0.719661 0.710486 0.703492 0.696321 0.692020 0.689498 0.687061 0.684849 0.684720 0.688488 0.686943 0.679922 0.676520 0.676015 0.673442 0.669081 -100 
-100 -100 0.940803 0.919910 0.882081 0.838929 0.796159 0.760405 0.732684 0.715406 0.705733 0.699201 0.693474 0.690019 0.688019 0.685753 0.683189 0.682140 0.682436 0.680671 0.676665 0.673817 0.672241 0.669654 0.666563 -100 
-100 -100 0.934419 0.913363 0.874761 0.831634 0.789153 0.753518 0.725758 0.708677 0.699589 0.693614 0.688437 0.685944 0.685298 0.683431 0.680176 0.678444 0.677939 0.675950 0.672377 0.670111 0.669703 0.667062 0.662849 -100 
-100 -100 0.927786 0.905944 0.862260 0.819050 0.777824 0.742736 0.714651 0.698197 0.691785 0.686429 0.679954 0.678502 0.680673 0.679341 0.674179 0.671836 0.671693 0.669601 0.665633 0.664496 0.668306 0.665640 0.657320 -100 
-100 -100 0.901631 0.880436 0.837938 0.796224 0.756566 0.722686 0.695384 0.679477 0.673563 0.668791 0.663062 0.662466 0.665464 0.664683 0.659752 0.657451 0.657259 0.655175 0.651273 0.650159 0.653973 0.651352 0.643098 -100 
-100 -100 0.850912 0.831770 0.796778 0.758258 0.720930 0.689071 0.663616 0.648233 0.640823 0.636617 0.633602 0.633668 0.635611 0.635315 0.632501 0.630735 0.629846 0.627859 0.624661 0.622511 0.622019 0.619527 0.615659 -100 
-100 -100 0.790953 0.773132 0.741094 0.705877 0.672581 0.643471 0.619249 0.604859 0.598141 0.594549 0.592217 0.592927 0.595222 0.595276 0.592852 0.591290 0.590537 0.588755 0.585667 0.583131 0.581351 0.579059 0.576714 -100 
-100 -100 0.712870 0.695967 0.665966 0.634759 0.610064 0.584327 0.558142 0.544944 0.542770 0.539819 0.534412 0.535528 0.542069 0.542330 0.535988 0.534331 0.534346 0.532823 0.529208 0.526497 0.524452 0.522387 0.520610 -100 
-100 -100 0.617190 0.601519 0.573925 0.546046 0.525169 0.503062 0.479893 0.468764 0.467728 0.465432 0.460445 0.461712 0.468173 0.468503 0.462428 0.460977 0.461310 0.460150 0.456908 0.454555 0.452771 0.450975 0.449435 -100 
-100 -100 0.508053 0.493925 0.469556 0.444154 0.422098 0.403587 0.388387 0.380009 0.376685 0.374991 0.373870 0.374949 0.377185 0.377458 0.375678 0.374749 0.374764 0.374007 0.372133 0.370569 0.369237 0.367706 0.366350 -100 
-100 -100 0.414173 0.400950 0.378600 0.355354 0.335123 0.319592 0.308074 0.301770 0.299059 0.297786 0.297123 0.297804 0.299170 0.299314 0.298185 0.297546 0.297527 0.297034 0.295824 0.294801 0.293830 0.292449 0.291112 -100 
-100 -100 0.355853 0.342979 0.321543 0.299517 0.280648 0.266899 0.257342 0.252198 0.249940 0.248894 0.248379 0.248822 0.249740 0.249782 0.248918 0.248399 0.248400 0.248021 0.247075 0.246289 0.245504 0.244167 0.242783 -100 
-100 -100 -100 -100 -100 -100 -100 -100 -100 -100 -100 -100 -100 -100 -100 -100 -100 -100 -100 -100 -100 -100 -100 -100 -100 -100 
-100 -100 -100 -100 -100 -100 -100 -100 -100 -100 -100 -100 -100 -100 -100 -100 -100 -100 -100 -100 -100 -100 -100 -100 -100 -100 
-100 -100 -100 -100 -100 -100 -100 -100 -100 -100 -100 -100 -100 -100 -100 -100 -100 -100 -100 -100 -100 -100 -100 -100 -100 -100 
-100 -100 0.616330 0.597929 0.566025 0.531528 0.500312 0.476894 0.460863 0.452579 0.449110 0.447125 0.445302 0.444636 0.444586 0.443303 0.440562 0.438057 0.435900 0.433051 0.429129 0.425295 0.421710 0.418183 0.415452 -100 
-100 -100 0.650850 0.632100 0.599374 0.564394 0.533035 0.508899 0.491729 0.483052 0.479987 0.477869 0.475346 0.474730 0.475239 0.473905 0.470426 0.467477 0.465357 0.462267 0.457815 0.453940 0.450791 0.447216 0.443949 -100 
-100 -100 0.710508 0.691003 0.655805 0.619892 0.590115 0.564483 0.542981 0.533410 0.531832 0.529345 0.524451 0.523672 0.526531 0.525150 0.519094 0.515669 0.514762 0.511382 0.505093 0.501234 0.499492 0.495856 0.491017 -100 
-100 -100 0.770667 0.750938 0.715103 0.678088 0.646689 0.618940 0.595128 0.583687 0.580776 0.577584 0.572437 0.571620 0.574567 0.573266 0.567206 0.563726 0.562687 0.559212 0.552892 0.549049 0.547320 0.543696 0.538861 -100 
-100 -100 0.823896 0.804306 0.769251 0.731051 0.695157 0.664913 0.640746 0.626574 0.619746 0.615525 0.612013 0.611298 0.612198 0.611055 0.607391 0.604204 0.601823 0.598499 0.593951 0.590257 0.587483 0.583983 0.580504 -100 
-100 -100 0.870340 0.850114 0.813391 0.773922 0.736690 0.704031 0.676531 0.659536 0.650464 0.645132 0.641395 0.640518 0.641428 0.640361 0.636828 0.633857 0.631493 0.628499 0.624642 0.621491 0.619139 0.615885 0.612497 -100 
-100 -100 0.913052 0.891090 0.848827 0.807756 0.771801 0.737152 0.704146 0.684510 0.674733 0.668396 0.663040 0.661938 0.664905 0.663729 0.657895 0.654716 0.654036 0.651441 0.646715 0.644514 0.644341 0.641431 0.636560 -100 
-100 -100 0.934637 0.912364 0.869474 0.827411 0.790203 0.754334 0.720241 0.699671 0.689087 0.682115 0.676204 0.674544 0.677001 0.675567 0.669772 0.666849 0.666579 0.664398 0.660066 0.658322 0.658593 0.656039 0.651363 -100 
-100 -100 0.938146 0.917065 0.878564 0.836210 0.795106 0.758742 0.727963 0.708109 0.696512 0.689284 0.683964 0.681470 0.680785 0.679009 0.675840 0.673810 0.672848 0.671049 0.668207 0.666267 0.665174 0.662905 0.660063 -100 
-100 -100 0.941763 0.921057 0.883637 0.840978 0.798655 0.762273 0.732818 0.713799 0.702611 0.695385 0.689710 0.686545 0.684826 0.682748 0.680215 0.678996 0.679157 0.677653 0.674289 0.672094 0.670856 0.668769 0.666278 -100 
-100 -100 0.944580 0.923797 0.886244 0.843373 0.800865 0.764654 0.735799 0.717669 0.707890 0.700848 0.694131 0.690391 0.688262 0.686033 0.683847 0.683556 0.687223 0.685880 0.679410 0.676736 0.676928 0.674892 0.670838 -100 
-100 -100 0.944170 0.923355 0.885727 0.842707 0.800055 0.763941 0.735442 0.717737 0.708377 0.701657 0.695137 0.691514 0.689439 0.687208 0.684973 0.684639 0.688274 0.686890 0.680375 0.677710 0.677976 0.675962 0.671855 -100 
-100 -100 0.940226 0.919461 0.881829 0.838711 0.795780 0.759673 0.731493 0.713838 0.704016 0.697718 0.692553 0.689725 0.688189 0.686108 0.683449 0.682148 0.682271 0.680673 0.677221 0.675133 0.674329 0.672309 0.669498 -100 
-100 -100 0.934217 0.913253 0.874777 0.831678 0.789076 0.753150 0.724996 0.707591 0.698378 0.692577 0.687836 0.685864 0.685625 0.683897 0.680491 0.678441 0.677688 0.675862 0.672901 0.671402 0.671720 0.669620 0.665698 -100 
-100 -100 0.927908 0.906138 0.862534 0.819365 0.778081 0.742771 0.714353 0.697630 0.691115 0.685871 0.679698 0.678635 0.681128 0.679872 0.674488 0.671749 0.671235 0.669283 0.665984 0.665590 0.670034 0.667848 0.659819 -100 
-100 -100 0.901995 0.880858 0.838418 0.796745 0.757059 0.723029 0.695479 0.679376 0.673384 0.668680 0.663138 0.662791 0.665994 0.665232 0.660066 0.657377 0.656800 0.654810 0.651481 0.650977 0.655285 0.653047 0.645034 -100 
-100 -100 0.851500 0.832386 0.797421 0.758917 0.721563 0.689611 0.664019 0.648536 0.641096 0.636928 0.634001 0.634178 0.636189 0.635850 0.632840 0.630771 0.629596 0.627628 0.624762 0.622996 0.622829 0.620587 0.616873 -100 
-100 -100 0.791772 0.773936 0.741867 0.706624 0.673299 0.644146 0.619883 0.605491 0.598810 0.595246 0.592912 0.593601 0.595829 0.595774 0.593170 0.591356 0.590352 0.588507 0.585555 0.583193 0.581561 0.579397 0.577146 -100 
-100 -100 0.713851 0.696892 0.666799 0.635521 0.610785 0.585046 0.558903 0.545794 0.543726 0.540805 0.535320 0.536299 0.542648 0.542739 0.536226 0.534329 0.534073 0.532418 0.528817 0.526126 0.524076 0.522048 0.520337 -100 
-100 -100 0.618169 0.602427 0.574708 0.546727 0.525797 0.503715 0.480638 0.469650 0.468756 0.466500 0.461411 0.462494 0.468713 0.468850 0.462596 0.460908 0.460963 0.459634 0.456323 0.453899 0.452027 0.450217 0.448713 -100 
-100 -100 0.508891 0.494689 0.470193 0.444679 0.422570 0.404084 0.388987 0.380763 0.377582 0.375931 0.374729 0.375652 0.377687 0.377771 0.375802 0.374655 0.374436 0.373499 0.371498 0.369827 0.368403 0.366832 0.365476 -100 
-100 -100 0.414835 0.401543 0.379074 0.355715 0.335423 0.319910 0.308489 0.302326 0.299738 0.298507 0.297789 0.298356 0.299573 0.299559 0.298257 0.297431 0.297220 0.296565 0.295225 0.294098 0.293053 0.291636 0.290291 -100 
-100 -100 0.356392 0.343452 0.321903 0.299767 0.280833 0.267096 0.257624 0.252602 0.250449 0.249440 0.248890 0.249248 0.250055 0.249966 0.248952 0.248271 0.248110 0.247592 0.246533 0.245660 0.244820 0.243461 0.242076 -100 
-100 -100 -100 -100 -100 -100 -100 -100 -100 -100 -100 -100 -100 -100 -100 -100 -100 -100 -100 -100 -100 -100 -100 -100 -100 -100 
-100 -100 -100 -100 -100 -100 -100 -100 -100 -100 -100 -100 -100 -100 -100 -100 -100 -100 -100 -100 -100 -100 -100 -100 -100 -100 
-100 -100 -100 -100 -100 -100 -100 -100 -100 -100 -100 -100 -100 -100 -100 -100 -100 -100 -100 -100 -100 -100 -100 -100 -100 -100 
-100 -100 0.615094 0.597038 0.565781 0.531705 0.500675 0.477614 0.462207 0.454368 0.450997 0.448959 0.446938 0.445735 0.445068 0.443703 0.441410 0.439302 0.437276 0.434430 0.430381 0.426142 0.422014 0.418175 0.415396 -100 
-100 -100 0.648369 0.630155 0.598526 0.564171 0.532917 0.509248 0.492997 0.484756 0.481474 0.479347 0.477005 0.475862 0.475495 0.474076 0.471314 0.468820 0.466599 0.463498 0.459149 0.454857 0.450906 0.446992 0.443913 -100 
-100 -100 0.705047 0.686446 0.653813 0.618741 0.587198 0.562154 0.543660 0.534445 0.531308 0.528872 0.525627 0.524475 0.524766 0.523311 0.519711 0.516746 0.514549 0.511135 0.506153 0.501865 0.498492 0.494497 0.490693 -100 
-100 -100 0.765082 0.746222 0.712916 0.676668 0.643411 0.616249 0.595535 0.584499 0.580100 0.577035 0.573627 0.572542 0.572965 0.571607 0.568009 0.564933 0.562557 0.559005 0.553970 0.549696 0.546351 0.542356 0.538532 -100 
-100 -100 0.820572 0.801494 0.767670 0.729897 0.693738 0.663944 0.641022 0.627431 0.620457 0.616458 0.613534 0.612592 0.612696 0.611538 0.608670 0.605823 0.603133 0.599691 0.595261 0.591126 0.587449 0.583593 0.580384 -100 
-100 -100 0.866575 0.846866 0.811653 0.772289 0.734191 0.701779 0.675765 0.659492 0.650460 0.645430 0.642295 0.641353 0.641545 0.640528 0.637846 0.635198 0.632661 0.629519 0.625583 0.621963 0.618764 0.615200 0.612089 -100 
-100 -100 0.904141 0.883368 0.845615 0.804702 0.765847 0.731233 0.701543 0.682886 0.672484 0.666515 0.662615 0.661548 0.662204 0.661160 0.657948 0.655288 0.653180 0.650434 0.646904 0.644125 0.642266 0.639116 0.635499 -100 
-100 -100 0.925962 0.904808 0.866284 0.824240 0.783994 0.747979 0.716996 0.697252 0.685972 0.679392 0.675056 0.673608 0.673920 0.672671 0.669444 0.666942 0.665153 0.662807 0.659757 0.657552 0.656273 0.653560 0.650165 -100 
-100 -100 0.935217 0.914426 0.876952 0.834257 0.791904 0.755266 0.725308 0.705724 0.693967 0.687124 0.682764 0.680750 0.679935 0.678375 0.675781 0.673732 0.672280 0.670303 0.667661 0.665635 0.664109 0.661785 0.659303 -100 
-100 -100 0.940257 0.919609 0.882432 0.839411 0.796325 0.759590 0.730249 0.711124 0.699574 0.692717 0.688135 0.685668 0.684234 0.682390 0.680015 0.678451 0.677707 0.676038 0.673313 0.671403 0.670126 0.668097 0.665834 -100 
-100 -100 0.943081 0.922381 0.884987 0.841856 0.798729 0.762120 0.733094 0.714455 0.703561 0.696857 0.691924 0.689208 0.687653 0.685668 0.683311 0.682253 0.682965 0.681495 0.677761 0.675855 0.675179 0.673321 0.670674 -100 
-100 -100 0.942575 0.921883 0.884488 0.841323 0.798173 0.761676 0.732920 0.714605 0.704036 0.697600 0.692862 0.690276 0.688792 0.686817 0.684427 0.683338 0.684042 0.682580 0.678880 0.677053 0.676486 0.674710 0.672092 -100 
-100 -100 0.938525 0.917919 0.880769 0.837628 0.794401 0.757984 0.729511 0.711378 0.700824 0.694740 0.690708 0.688623 0.687448 0.685642 0.683154 0.681528 0.680806 0.679188 0.676580 0.674933 0.674049 0.672273 0.670066 -100 
-100 -100 0.931596 0.910972 0.873702 0.830790 0.787985 0.751807 0.723393 0.705452 0.695283 0.689600 0.686012 0.684600 0.684287 0.682832 0.680058 0.677987 0.676714 0.674907 0.672491 0.670991 0.670300 0.668431 0.665935 -100 
-100 -100 0.919417 0.898687 0.860617 0.818318 0.776951 0.741441 0.712871 0.695291 0.686125 0.680888 0.677283 0.676642 0.678072 0.677059 0.673321 0.670918 0.669624 0.667693 0.665071 0.663839 0.664326 0.662338 0.658513 -100 
-100 -100 0.893782 0.873674 0.836762 0.795959 0.756189 0.722013 0.694419 0.677522 0.668882 0.664107 0.660993 0.660891 0.662857 0.662252 0.658747 0.656434 0.655125 0.653164 0.650485 0.649111 0.649422 0.647346 0.643524 -100 
-100 -100 0.849611 0.830831 0.797080 0.758752 0.721043 0.689013 0.663625 0.647831 0.639361 0.635095 0.632969 0.633151 0.634460 0.634153 0.631938 0.630008 0.628549 0.626638 0.624162 0.622294 0.621083 0.618981 0.616550 -100 
-100 -100 0.790915 0.773283 0.741816 0.706468 0.672169 0.642993 0.619636 0.605283 0.597715 0.594027 0.592324 0.592767 0.594175 0.594029 0.592070 0.590330 0.589023 0.587236 0.584772 0.582671 0.580968 0.578910 0.576985 -100 
-100 -100 0.712633 0.695952 0.666368 0.634448 0.605302 0.579557 0.557685 0.545006 0.539286 0.536240 0.534188 0.534837 0.536964 0.536873 0.534324 0.532612 0.531681 0.530083 0.527519 0.525394 0.523831 0.521882 0.519969 -100 
-100 -100 0.617015 0.601522 0.574298 0.545653 0.520292 0.498211 0.479453 0.468970 0.464573 0.462192 0.460399 0.461067 0.463142 0.463048 0.460592 0.459068 0.458414 0.457095 0.454782 0.452891 0.451520 0.449743 0.447951 -100 
-100 -100 0.508793 0.494646 0.470321 0.444554 0.421442 0.402964 0.388855 0.380879 0.377212 0.375454 0.374522 0.375006 0.376190 0.376061 0.374509 0.373358 0.372817 0.371826 0.370131 0.368667 0.367401 0.365815 0.364342 -100 
-100 -100 0.415072 0.401743 0.379236 0.355717 0.335059 0.319540 0.308452 0.302406 0.299676 0.298377 0.297654 0.297936 0.298708 0.298535 0.297346 0.296466 0.296074 0.295336 0.294050 0.292949 0.291922 0.290472 0.289068 -100 
-100 -100 0.356614 0.343612 0.321967 0.299705 0.280636 0.266882 0.257506 0.252556 0.250415 0.249370 0.248716 0.248884 0.249468 0.249265 0.248225 0.247483 0.247209 0.246606 0.245502 0.244585 0.243706 0.242315 0.240908 -100 
-100 -100 -100 -100 -100 -100 -100 -100 -100 -100 -100 -100 -100 -100 -100 -100 -100 -100 -100 -100 -100 -100 -100 -100 -100 -100 
-100 -100 -100 -100 -100 -100 -100 -100 -100 -100 -100 -100 -100 -100 -100 -100 -100 -100 -100 -100 -100 -100 -100 -100 -100 -100 
-100 -100 -100 -100 -100 -100 -100 -100 -100 -100 -100 -100 -100 -100 -100 -100 -100 -100 -100 -100 -100 -100 -100 -100 -100 -100 
-100 -100 0.613867 0.596078 0.565273 0.531603 0.500996 0.478360 0.463476 0.456284 0.453398 0.451431 0.449068 0.447351 0.446272 0.444872 0.442907 0.441220 0.439492 0.436732 0.432566 0.428089 0.423725 0.419643 0.416665 -100 
-100 -100 0.646330 0.628502 0.597561 0.563852 0.533327 0.510191 0.494396 0.486854 0.484134 0.482122 0.479418 0.477661 0.476768 0.475297 0.472938 0.470907 0.468952 0.465931 0.461518 0.457056 0.452942 0.448769 0.445410 -100 
-100 -100 0.701875 0.683824 0.652269 0.618264 0.588149 0.563760 0.545291 0.536696 0.534099 0.531834 0.528292 0.526444 0.526152 0.524629 0.521450 0.518967 0.516894 0.513546 0.508659 0.504324 0.500870 0.496600 0.492448 -100 
-100 -100 0.761814 0.743460 0.711171 0.675944 0.644098 0.617597 0.596917 0.586509 0.582674 0.579855 0.576277 0.574615 0.574543 0.573135 0.569913 0.567252 0.564935 0.561393 0.556417 0.552077 0.548634 0.544347 0.540164 -100 
-100 -100 0.818206 0.799399 0.766123 0.728837 0.693332 0.664063 0.641610 0.628745 0.622399 0.618741 0.615823 0.614608 0.614411 0.613262 0.610715 0.608167 0.605572 0.602052 0.597440 0.593099 0.589262 0.585100 0.581535 -100 
-100 -100 0.864828 0.845223 0.810349 0.771076 0.733184 0.701094 0.675554 0.659907 0.651371 0.646747 0.643912 0.643037 0.643167 0.642239 0.639821 0.637383 0.634946 0.631654 0.627380 0.623491 0.620165 0.616300 0.612790 -100 
-100 -100 0.901748 0.881149 0.844258 0.803384 0.764635 0.730135 0.700627 0.682360 0.672220 0.666688 0.663386 0.662657 0.663293 0.662424 0.659640 0.657216 0.655267 0.652328 0.648349 0.645333 0.643585 0.640150 0.635925 -100 
-100 -100 0.923834 0.902799 0.865035 0.822911 0.782630 0.746571 0.715598 0.696074 0.684941 0.678796 0.675172 0.674219 0.674651 0.673639 0.670818 0.668484 0.666782 0.664200 0.660697 0.658283 0.657155 0.654172 0.650167 -100 
-100 -100 0.934418 0.913530 0.876016 0.833009 0.790399 0.753618 0.723653 0.704189 0.692560 0.686126 0.682443 0.681001 0.680570 0.679280 0.676855 0.674789 0.673239 0.670990 0.667995 0.665810 0.664314 0.661748 0.658832 -100 
-100 -100 0.939804 0.919015 0.881582 0.838274 0.794976 0.758042 0.728518 0.709304 0.697706 0.691210 0.687370 0.685546 0.684617 0.683069 0.680769 0.679073 0.678144 0.676215 0.673271 0.671418 0.670381 0.668162 0.665387 -100 
-100 -100 0.943057 0.922183 0.884254 0.840910 0.797723 0.760887 0.731424 0.712397 0.701064 0.694656 0.690721 0.688797 0.688023 0.686357 0.683868 0.682664 0.683678 0.682012 0.677744 0.676203 0.676348 0.674374 0.670812 -100 
-100 -100 0.942487 0.921663 0.883805 0.840529 0.797412 0.760707 0.731451 0.712652 0.701544 0.695332 0.691552 0.689740 0.689036 0.687385 0.684879 0.683671 0.684721 0.683132 0.678979 0.677581 0.677870 0.676035 0.672573 -100 
-100 -100 0.938023 0.917378 0.880138 0.837001 0.793864 0.757291 0.728390 0.709845 0.698916 0.692974 0.689581 0.688096 0.687431 0.685939 0.683551 0.681853 0.681054 0.679361 0.676755 0.675315 0.674680 0.672880 0.670445 -100 
-100 -100 0.931253 0.910601 0.873357 0.830539 0.788039 0.751742 0.722742 0.704290 0.693650 0.688014 0.684975 0.684097 0.684201 0.683033 0.680417 0.678365 0.677115 0.675287 0.672802 0.671226 0.670246 0.668386 0.666186 -100 
-100 -100 0.919044 0.898316 0.860676 0.818705 0.778466 0.742845 0.712874 0.694456 0.684446 0.679152 0.676229 0.676098 0.678017 0.677240 0.673529 0.671253 0.670179 0.668260 0.665349 0.663653 0.663030 0.661072 0.658329 -100 
-100 -100 0.893781 0.873656 0.837147 0.796670 0.758045 0.723793 0.694845 0.677142 0.667652 0.662740 0.660157 0.660393 0.662693 0.662228 0.658720 0.656538 0.655474 0.653556 0.650625 0.648821 0.648046 0.646016 0.643288 -100 
-100 -100 0.850392 0.831530 0.797731 0.759491 0.722139 0.690099 0.664260 0.648053 0.639117 0.634660 0.632602 0.632781 0.634034 0.633736 0.631597 0.629716 0.628330 0.626496 0.624084 0.622221 0.620782 0.618738 0.616644 -100 
-100 -100 0.792336 0.774551 0.742847 0.707456 0.673297 0.644139 0.620601 0.606040 0.598195 0.594264 0.592324 0.592428 0.593532 0.593263 0.591337 0.589616 0.588260 0.586562 0.584370 0.582575 0.581158 0.579156 0.577113 -100 
-100 -100 0.715040 0.698065 0.667844 0.635706 0.606587 0.580854 0.558879 0.546084 0.540014 0.536690 0.534384 0.534463 0.536148 0.535835 0.533234 0.531492 0.530336 0.528823 0.526775 0.525249 0.524595 0.522693 0.520091 -100 
-100 -100 0.619530 0.603721 0.575825 0.546920 0.521546 0.499467 0.480637 0.470095 0.465429 0.462782 0.460674 0.460710 0.462281 0.461935 0.459429 0.457866 0.456957 0.455682 0.453837 0.452505 0.452020 0.450255 0.447737 -100 
-100 -100 0.510457 0.496113 0.471450 0.445518 0.422392 0.403913 0.389772 0.381784 0.378059 0.376098 0.374781 0.374761 0.375489 0.375155 0.373606 0.372433 0.371758 0.370745 0.369212 0.367970 0.367000 0.365383 0.363623 -100 
-100 -100 0.416067 0.402631 0.379948 0.356332 0.335652 0.320124 0.309022 0.302979 0.300227 0.298800 0.297821 0.297783 0.298269 0.297963 0.296767 0.295871 0.295402 0.294609 0.293324 0.292241 0.291263 0.289764 0.288240 -100 
-100 -100 0.357241 0.344172 0.322423 0.300090 0.280990 0.267218 0.257832 0.252892 0.250751 0.249630 0.248807 0.248768 0.249175 0.248895 0.247857 0.247113 0.246794 0.246131 0.244967 0.243992 0.243074 0.241638 0.240183 -100 
-100 -100 -100 -100 -100 -100 -100 -100 -100 -100 -100 -100 -100 -100 -100 -100 -100 -100 -100 -100 -100 -100 -100 -100 -100 -100 
-100 -100 -100 -100 -100 -100 -100 -100 -100 -100 -100 -100 -100 -100 -100 -100 -100 -100 -100 -100 -100 -100 -100 -100 -100 -100 
-100 -100 -100 -100 -100 -100 -100 -100 -100 -100 -100 -100 -100 -100 -100 -100 -100 -100 -100 -100 -100 -100 -100 -100 -100 -100 
-100 -100 0.613060 0.595388 0.564774 0.531391 0.501385 0.479045 0.464251 0.457580 0.455298 0.453405 0.450576 0.448424 0.447159 0.445723 0.443849 0.442470 0.441108 0.438541 0.434404 0.429994 0.425802 0.421647 0.418394 -100 
-100 -100 0.645282 0.627597 0.596888 0.563773 0.534719 0.511964 0.495599 0.488583 0.486822 0.484916 0.481406 0.479069 0.478125 0.476592 0.474113 0.472378 0.470884 0.468059 0.463616 0.459370 0.455790 0.451545 0.447577 -100 
-100 -100 0.701165 0.683240 0.651693 0.619117 0.593692 0.569818 0.547813 0.539356 0.538398 0.536264 0.531147 0.528576 0.529275 0.527658 0.523201 0.520886 0.519689 0.516538 0.511230 0.507381 0.505245 0.500911 0.495412 -100 
-100 -100 0.761047 0.742781 0.710451 0.676642 0.649468 0.623492 0.599291 0.588989 0.586764 0.584140 0.579128 0.576860 0.577850 0.576365 0.571835 0.569288 0.567795 0.564405 0.558973 0.555099 0.552948 0.548586 0.543060 -100 
-100 -100 0.817179 0.798378 0.765149 0.728424 0.694688 0.665806 0.642445 0.630001 0.624652 0.621276 0.617838 0.616360 0.616391 0.615237 0.612426 0.610034 0.607834 0.604380 0.599568 0.595439 0.592329 0.588059 0.583629 -100 
-100 -100 0.864662 0.844878 0.809797 0.770784 0.734370 0.702512 0.675973 0.660484 0.652602 0.648300 0.645384 0.644637 0.645134 0.644284 0.641680 0.639354 0.637304 0.634005 0.629403 0.625670 0.623218 0.619220 0.614641 -100 
-100 -100 0.902562 0.881640 0.844528 0.804299 0.770589 0.736175 0.701780 0.682897 0.673667 0.668443 0.664624 0.664291 0.665772 0.665065 0.661825 0.659519 0.659000 0.656014 0.650701 0.648116 0.649760 0.646167 0.638326 -100 
-100 -100 0.924867 0.903485 0.865446 0.823905 0.788561 0.752496 0.716545 0.696271 0.685931 0.680082 0.676038 0.675598 0.676970 0.676178 0.672919 0.670688 0.670409 0.667727 0.662798 0.660763 0.662998 0.659825 0.652162 -100 
-100 -100 0.935150 0.913967 0.875922 0.832915 0.791320 0.754494 0.723374 0.703668 0.692263 0.686121 0.682745 0.681828 0.682116 0.681080 0.678512 0.676544 0.675634 0.673224 0.669367 0.667186 0.666543 0.663745 0.659570 -100 
-100 -100 0.940622 0.919560 0.881365 0.837989 0.795212 0.758228 0.728011 0.708565 0.697014 0.690760 0.687331 0.686046 0.685961 0.684699 0.682221 0.680742 0.681159 0.679073 0.674597 0.672726 0.672608 0.670142 0.666007 -100 
-100 -100 0.947012 0.925569 0.884618 0.841062 0.798570 0.761690 0.731213 0.711695 0.700154 0.693920 0.690565 0.689415 0.691192 0.689869 0.685918 0.685602 0.694492 0.692737 0.680603 0.678820 0.681377 0.679154 0.672522 -100 
-100 -100 0.946398 0.925039 0.884214 0.840809 0.798470 0.761758 0.731467 0.712125 0.700737 0.694624 0.691357 0.690268 0.692095 0.690776 0.686799 0.686504 0.695477 0.693856 0.681888 0.680284 0.682984 0.680939 0.674476 -100 
-100 -100 0.938887 0.918045 0.880135 0.837154 0.794825 0.758297 0.728577 0.709626 0.698502 0.692581 0.689429 0.688353 0.688773 0.687526 0.684632 0.683194 0.683856 0.682157 0.678142 0.676728 0.676893 0.674952 0.671461 -100 
-100 -100 0.932631 0.911712 0.873828 0.831276 0.790355 0.754120 0.723567 0.704559 0.693769 0.688071 0.685060 0.684563 0.685978 0.684989 0.681485 0.679534 0.679176 0.677376 0.674010 0.672278 0.671584 0.669639 0.666957 -100 
-100 -100 0.922907 0.901606 0.862485 0.821326 0.787196 0.751637 0.715481 0.695691 0.685675 0.680221 0.677056 0.677622 0.688703 0.688037 0.675461 0.672987 0.673014 0.671135 0.666838 0.664758 0.665187 0.663181 0.659201 -100 
-100 -100 0.898084 0.877354 0.839307 0.799618 0.767130 0.732951 0.697803 0.678737 0.669244 0.664108 0.661146 0.661939 0.673227 0.672786 0.660401 0.657984 0.657979 0.656121 0.651878 0.649736 0.650037 0.647992 0.644063 -100 
-100 -100 0.853182 0.833943 0.799338 0.761316 0.725770 0.693821 0.666244 0.649492 0.640439 0.635725 0.633234 0.633365 0.635594 0.635206 0.631911 0.629962 0.629007 0.627257 0.624513 0.622652 0.621635 0.619600 0.617096 -100 
-100 -100 0.795869 0.777627 0.744875 0.709565 0.676925 0.647851 0.622841 0.607869 0.600074 0.595841 0.593188 0.592952 0.594652 0.594194 0.591249 0.589385 0.588118 0.586493 0.584361 0.582867 0.582326 0.580329 0.577483 -100 
-100 -100 0.722780 0.704858 0.671304 0.639275 0.614946 0.589243 0.562315 0.548750 0.543353 0.539691 0.535872 0.535554 0.540996 0.540421 0.533424 0.531187 0.529840 0.528380 0.526706 0.525998 0.529679 0.527770 0.520972 -100 
-100 -100 0.627386 0.610614 0.579337 0.550470 0.529783 0.507699 0.483965 0.472695 0.468769 0.465811 0.462167 0.461781 0.466956 0.466354 0.459608 0.457561 0.456426 0.455161 0.453650 0.453082 0.456820 0.455020 0.448359 -100 
-100 -100 0.513904 0.499131 0.473463 0.447448 0.425290 0.406803 0.391601 0.383371 0.379812 0.377630 0.375626 0.375196 0.376069 0.375558 0.373443 0.372144 0.371400 0.370347 0.368843 0.367799 0.367539 0.365853 0.363313 -100 
-100 -100 0.417854 0.404247 0.381177 0.357507 0.337135 0.321585 0.310103 0.303970 0.301245 0.299683 0.298366 0.298070 0.298521 0.298130 0.296752 0.295831 0.295328 0.294475 0.293124 0.292021 0.291226 0.289653 0.287820 -100 
-100 -100 0.358294 0.345154 0.323273 0.300901 0.281842 0.268034 0.258531 0.253549 0.251404 0.250206 0.249210 0.249019 0.249351 0.249051 0.248018 0.247296 0.246966 0.246243 0.244981 0.243914 0.242954 0.241453 0.239913 -100 
-100 -100 -100 -100 -100 -100 -100 -100 -100 -100 -100 -100 -100 -100 -100 -100 -100 -100 -100 -100 -100 -100 -100 -100 -100 -100 
-100 -100 -100 -100 -100 -100 -100 -100 -100 -100 -100 -100 -100 -100 -100 -100 -100 -100 -100 -100 -100 -100 -100 -100 -100 -100 
-100 -100 -100 -100 -100 -100 -100 -100 -100 -100 -100 -100 -100 -100 -100 -100 -100 -100 -100 -100 -100 -100 -100 -100 -100 -100 
-100 -100 0.612093 0.594404 0.563722 0.530180 0.499993 0.477582 0.462870 0.456344 0.454167 0.452262 0.449306 0.446983 0.445585 0.444125 0.442351 0.441169 0.440066 0.437795 0.433974 0.429851 0.425891 0.421889 0.418710 -100 
-100 -100 0.643984 0.626305 0.595569 0.562322 0.533105 0.510317 0.494090 0.487275 0.485666 0.483779 0.480158 0.477660 0.476586 0.475030 0.472650 0.471106 0.469861 0.467334 0.463218 0.459268 0.455926 0.451842 0.447954 -100 
-100 -100 0.699425 0.681543 0.650034 0.617366 0.591796 0.567937 0.546153 0.537968 0.537227 0.535159 0.529961 0.527252 0.527841 0.526206 0.521834 0.519694 0.518717 0.515860 0.510897 0.507352 0.505457 0.501293 0.495883 -100 
-100 -100 0.759169 0.740952 0.708667 0.674778 0.647475 0.621543 0.597589 0.587582 0.585599 0.583087 0.578047 0.575689 0.576601 0.575117 0.570670 0.568287 0.566996 0.563886 0.558774 0.555179 0.553250 0.549058 0.543625 -100 
-100 -100 0.815508 0.796724 0.763493 0.726670 0.692818 0.663972 0.640832 0.628658 0.623544 0.620307 0.616910 0.615416 0.615421 0.614292 0.611585 0.609364 0.607380 0.604163 0.599588 0.595669 0.592738 0.588610 0.584264 -100 
-100 -100 0.863213 0.843431 0.808334 0.769207 0.732663 0.700831 0.674499 0.659256 0.651598 0.647457 0.644641 0.643950 0.644476 0.643690 0.641221 0.639089 0.637263 0.634150 0.629678 0.626049 0.623694 0.619792 0.615284 -100 
-100 -100 0.901185 0.880284 0.843213 0.802880 0.769018 0.734630 0.700460 0.681817 0.672810 0.667760 0.664070 0.663839 0.665380 0.664780 0.661730 0.659650 0.659362 0.656505 0.651204 0.648594 0.650223 0.646666 0.638878 -100 
-100 -100 0.923603 0.902256 0.864287 0.822684 0.787227 0.751202 0.715451 0.695379 0.685229 0.679548 0.675647 0.675339 0.676802 0.676147 0.673093 0.671082 0.671002 0.668396 0.663394 0.661236 0.663361 0.660160 0.652517 -100 
-100 -100 0.934057 0.912911 0.874930 0.831944 0.790365 0.753600 0.722590 0.703007 0.691730 0.685719 0.682482 0.681711 0.682129 0.681235 0.678836 0.677040 0.676266 0.673877 0.669903 0.667545 0.666732 0.663840 0.659637 -100 
-100 -100 0.939523 0.918526 0.880460 0.837235 0.794642 0.757759 0.727562 0.708156 0.696673 0.690497 0.687163 0.685999 0.686045 0.684915 0.682571 0.681216 0.681715 0.679610 0.674996 0.672915 0.672583 0.669971 0.665770 -100 
-100 -100 0.945816 0.924484 0.883760 0.840517 0.798432 0.761710 0.731135 0.711581 0.700068 0.693848 0.690492 0.689403 0.691280 0.690064 0.686213 0.685993 0.694943 0.693162 0.680888 0.678890 0.681223 0.678832 0.672104 -100 
-100 -100 0.945139 0.923922 0.883379 0.840357 0.798500 0.762013 0.731661 0.712288 0.700895 0.694738 0.691382 0.690263 0.692112 0.690861 0.686974 0.686785 0.695836 0.694222 0.682150 0.680358 0.682851 0.680653 0.674102 -100 
-100 -100 0.937679 0.916979 0.879339 0.836713 0.794790 0.758545 0.728949 0.710054 0.698911 0.692884 0.689565 0.688340 0.688668 0.687427 0.684633 0.683339 0.684132 0.682498 0.678446 0.676903 0.676905 0.674852 0.671317 -100 
-100 -100 0.931567 0.910780 0.873143 0.830904 0.790337 0.754428 0.724130 0.705261 0.694462 0.688603 0.685318 0.684536 0.685726 0.684675 0.681274 0.679503 0.679332 0.677660 0.674325 0.672532 0.671731 0.669731 0.667053 -100 
-100 -100 0.922050 0.900868 0.861979 0.821087 0.787255 0.752040 0.716223 0.696629 0.686630 0.680967 0.677414 0.677564 0.688276 0.687478 0.675011 0.672733 0.672971 0.671257 0.667037 0.664940 0.665279 0.663264 0.659353 -100 
-100 -100 0.897511 0.876891 0.839052 0.799597 0.767372 0.733523 0.698715 0.679848 0.670360 0.664985 0.661574 0.661878 0.672725 0.672096 0.659773 0.657514 0.657696 0.655998 0.651840 0.649702 0.649936 0.647903 0.644046 -100 
-100 -100 0.852963 0.833816 0.799383 0.761576 0.726278 0.694612 0.667312 0.650721 0.641649 0.636673 0.633719 0.633347 0.635153 0.634531 0.631195 0.629327 0.628504 0.626861 0.624166 0.622309 0.621270 0.619227 0.616728 -100 
-100 -100 0.795966 0.777799 0.745195 0.710071 0.677642 0.648793 0.623994 0.609157 0.601353 0.596859 0.593726 0.592990 0.594298 0.593585 0.590515 0.588659 0.587463 0.585875 0.583723 0.582202 0.581642 0.579600 0.576692 -100 
-100 -100 0.723129 0.705264 0.671825 0.639935 0.615757 0.590214 0.563446 0.550006 0.544636 0.540734 0.536437 0.535650 0.540790 0.539968 0.532763 0.530480 0.529162 0.527674 0.525896 0.525119 0.528793 0.526800 0.519856 -100 
-100 -100 0.627907 0.611170 0.579956 0.551163 0.530549 0.508555 0.484917 0.473736 0.469835 0.466679 0.462618 0.461834 0.466767 0.465972 0.459039 0.456936 0.455793 0.454460 0.452798 0.452112 0.455800 0.453894 0.447075 -100 
-100 -100 0.514523 0.499747 0.474077 0.448062 0.425908 0.407428 0.392240 0.384034 0.380466 0.378131 0.375836 0.375123 0.375808 0.375182 0.372994 0.371671 0.370898 0.369757 0.368099 0.366900 0.366520 0.364717 0.362076 -100 
-100 -100 0.418453 0.404820 0.381707 0.357984 0.337557 0.321948 0.310417 0.304256 0.301498 0.299837 0.298352 0.297903 0.298265 0.297849 0.296481 0.295574 0.295050 0.294115 0.292620 0.291357 0.290423 0.288746 0.286851 -100 
-100 -100 0.358840 0.345665 0.323722 0.301271 0.282123 0.268218 0.258625 0.253584 0.251398 0.250140 0.249059 0.248803 0.249122 0.248861 0.247888 0.247208 0.246870 0.246075 0.244686 0.243467 0.242373 0.240787 0.239208 -100 
-100 -100 -100 -100 -100 -100 -100 -100 -100 -100 -100 -100 -100 -100 -100 -100 -100 -100 -100 -100 -100 -100 -100 -100 -100 -100 
-100 -100 -100 -100 -100 -100 -100 -100 -100 -100 -100 -100 -100 -100 -100 -100 -100 -100 -100 -100 -100 -100 -100 -100 -100 -100 
-100 -100 -100 -100 -100 -100 -100 -100 -100 -100 -100 -100 -100 -100 -100 -100 -100 -100 -100 -100 -100 -100 -100 -100 -100 -100 
-100 -100 0.610756 0.592943 0.561981 0.527855 0.496683 0.473844 0.459248 0.452523 0.449991 0.448003 0.445256 0.443027 0.441547 0.440071 0.438399 0.437281 0.436298 0.434397 0.431174 0.427531 0.423851 0.420208 0.417445 -100 
-100 -100 0.642100 0.624343 0.593417 0.559355 0.528310 0.505082 0.489769 0.482873 0.480660 0.478717 0.475665 0.473414 0.472133 0.470586 0.468506 0.467024 0.465771 0.463615 0.460200 0.456609 0.453202 0.449490 0.446365 -100 
-100 -100 0.696062 0.678228 0.646999 0.612784 0.582096 0.557762 0.540159 0.532458 0.530614 0.528553 0.524717 0.522436 0.521862 0.520274 0.517276 0.515273 0.513744 0.511250 0.507496 0.504074 0.501371 0.497586 0.493672 -100 
-100 -100 0.755620 0.737489 0.705544 0.670137 0.637759 0.611379 0.591645 0.582197 0.579197 0.576703 0.572982 0.571035 0.570785 0.569358 0.566319 0.564117 0.562311 0.559569 0.555646 0.552145 0.549404 0.545589 0.541648 -100 
-100 -100 0.812852 0.794146 0.760979 0.723420 0.687495 0.658320 0.636600 0.624586 0.618995 0.615748 0.612927 0.611647 0.611365 0.610292 0.608076 0.606056 0.604102 0.601271 0.597363 0.593618 0.590293 0.586527 0.583204 -100 
-100 -100 0.860151 0.840595 0.805789 0.766161 0.727767 0.695729 0.670896 0.656034 0.648225 0.644081 0.641513 0.640783 0.640967 0.640244 0.638305 0.636500 0.634777 0.632026 0.628093 0.624446 0.621357 0.617752 0.614456 -100 
-100 -100 0.896942 0.876491 0.840027 0.798836 0.759469 0.725013 0.696333 0.678883 0.669503 0.664493 0.661522 0.661046 0.661744 0.661214 0.659184 0.657539 0.656382 0.653816 0.649770 0.646579 0.644707 0.641345 0.637289 -100 
-100 -100 0.919375 0.898521 0.861259 0.818945 0.778186 0.742196 0.711948 0.693115 0.682650 0.677005 0.673763 0.673166 0.673772 0.673184 0.671151 0.669572 0.668569 0.666192 0.662377 0.659509 0.657994 0.654898 0.650964 -100 
-100 -100 0.930850 0.910098 0.872876 0.829931 0.787350 0.750700 0.721023 0.701917 0.690708 0.684673 0.681397 0.680403 0.680370 0.679520 0.677651 0.676127 0.675011 0.672808 0.669428 0.666681 0.664658 0.661809 0.658821 -100 
-100 -100 0.936312 0.915738 0.878767 0.835988 0.793388 0.756701 0.727007 0.707808 0.696426 0.690172 0.686605 0.685189 0.684700 0.683558 0.681648 0.680291 0.679589 0.677592 0.674235 0.671777 0.670137 0.667503 0.664528 -100 
-100 -100 0.939271 0.918762 0.881664 0.839478 0.798200 0.761777 0.731274 0.711915 0.700741 0.694374 0.690298 0.688597 0.688211 0.686869 0.684593 0.683608 0.684723 0.682962 0.678336 0.676211 0.675781 0.673334 0.669465 -100 
-100 -100 0.938529 0.918151 0.881278 0.839376 0.798403 0.762301 0.732113 0.712997 0.701962 0.695605 0.691423 0.689565 0.689028 0.687579 0.685254 0.684289 0.685496 0.683901 0.679500 0.677609 0.677381 0.675113 0.671369 -100 
-100 -100 0.934246 0.914028 0.877659 0.835653 0.793907 0.758121 0.729354 0.710862 0.699905 0.693656 0.689732 0.687850 0.686952 0.685493 0.683384 0.682069 0.681631 0.680116 0.677421 0.675637 0.674555 0.672448 0.669895 -100 
-100 -100 0.927933 0.907664 0.871183 0.829273 0.787841 0.752467 0.724158 0.706094 0.695480 0.689376 0.685483 0.683771 0.683183 0.681849 0.679592 0.678077 0.677367 0.675909 0.673527 0.671771 0.670434 0.668427 0.666304 -100 
-100 -100 0.916188 0.895806 0.859007 0.817757 0.778315 0.743671 0.714791 0.697014 0.687320 0.681412 0.677072 0.675646 0.676315 0.675164 0.671937 0.670301 0.669924 0.668487 0.665745 0.663941 0.662889 0.660910 0.658532 -100 
-100 -100 0.891810 0.871990 0.836241 0.796386 0.758449 0.725133 0.697298 0.680260 0.671070 0.665441 0.661244 0.659957 0.660801 0.659788 0.656617 0.654979 0.654560 0.653103 0.650358 0.648506 0.647382 0.645373 0.643007 -100 
-100 -100 0.849676 0.831072 0.797787 0.760136 0.723459 0.692229 0.667256 0.651571 0.642650 0.637418 0.633907 0.632568 0.632531 0.631554 0.629329 0.627723 0.626761 0.625245 0.622963 0.621102 0.619576 0.617502 0.615442 -100 
-100 -100 0.792533 0.774977 0.743736 0.708888 0.675332 0.646825 0.623950 0.609839 0.602057 0.597351 0.593893 0.592499 0.592501 0.591483 0.589113 0.587423 0.586331 0.584749 0.582468 0.580615 0.579231 0.577092 0.574787 -100 
-100 -100 0.715977 0.699193 0.669344 0.637640 0.608925 0.583664 0.562238 0.549905 0.544009 0.539978 0.536179 0.534883 0.535894 0.534845 0.531375 0.529456 0.528498 0.526909 0.524467 0.522805 0.522445 0.520290 0.516958 -100 
-100 -100 0.621015 0.605313 0.577640 0.548980 0.523807 0.501986 0.483511 0.473327 0.468849 0.465603 0.462170 0.461029 0.462112 0.461165 0.457841 0.456070 0.455260 0.453778 0.451399 0.449795 0.449492 0.447398 0.444110 -100 
-100 -100 0.512289 0.497936 0.473286 0.447366 0.424252 0.405794 0.391714 0.383844 0.380164 0.377741 0.375472 0.374580 0.374809 0.374111 0.372238 0.370979 0.370263 0.368994 0.366977 0.365319 0.364103 0.362143 0.359988 -100 
-100 -100 0.417885 0.404369 0.381554 0.357781 0.336933 0.321236 0.309998 0.303893 0.301067 0.299332 0.297801 0.297271 0.297485 0.297078 0.295858 0.294993 0.294474 0.293445 0.291733 0.290198 0.288853 0.287055 0.285311 -100 
-100 -100 0.358915 0.345737 0.323795 0.301224 0.281853 0.267800 0.258157 0.253052 0.250795 0.249478 0.248357 0.248085 0.248421 0.248223 0.247337 0.246707 0.246369 0.245504 0.243967 0.242558 0.241260 0.239578 0.238002 -100 
-100 -100 -100 -100 -100 -100 -100 -100 -100 -100 -100 -100 -100 -100 -100 -100 -100 -100 -100 -100 -100 -100 -100 -100 -100 -100 
-100 -100 -100 -100 -100 -100 -100 -100 -100 -100 -100 -100 -100 -100 -100 -100 -100 -100 -100 -100 -100 -100 -100 -100 -100 -100 
-100 -100 -100 -100 -100 -100 -100 -100 -100 -100 -100 -100 -100 -100 -100 -100 -100 -100 -100 -100 -100 -100 -100 -100 -100 -100 
-100 -100 0.609657 0.591642 0.560270 0.525509 0.493542 0.470151 0.455262 0.448238 0.445490 0.443447 0.440811 0.438780 0.437470 0.435974 0.434122 0.432875 0.431938 0.430386 0.427788 0.424820 0.421711 0.418523 0.416060 -100 
-100 -100 0.640726 0.622791 0.591478 0.556665 0.524508 0.500694 0.485350 0.478258 0.475880 0.473886 0.470944 0.468970 0.467992 0.466439 0.464068 0.462384 0.461127 0.459341 0.456609 0.453680 0.450782 0.447557 0.444840 -100 
-100 -100 0.694181 0.676222 0.644699 0.609473 0.576749 0.551804 0.535076 0.527506 0.525757 0.523661 0.519811 0.517909 0.517879 0.516297 0.512781 0.510433 0.508746 0.506643 0.503713 0.500918 0.498671 0.495406 0.491995 -100 
-100 -100 0.753664 0.735444 0.703264 0.666881 0.632470 0.605491 0.586666 0.577375 0.574488 0.571937 0.568152 0.566549 0.566821 0.565416 0.561918 0.559448 0.557559 0.555240 0.552127 0.549219 0.546918 0.543629 0.540204 -100 
-100 -100 0.811138 0.792388 0.759054 0.720882 0.683846 0.654144 0.632548 0.620434 0.614752 0.611396 0.608523 0.607401 0.607351 0.606324 0.604009 0.602034 0.600304 0.597932 0.594628 0.591379 0.588404 0.585125 0.582314 -100 
-100 -100 0.858196 0.838720 0.803979 0.763994 0.724758 0.692338 0.667667 0.652807 0.645063 0.640791 0.637945 0.637125 0.637287 0.636633 0.634901 0.633428 0.632126 0.629827 0.626296 0.622889 0.619887 0.616675 0.613942 -100 
-100 -100 0.894338 0.874142 0.838056 0.796629 0.756132 0.721484 0.693687 0.676687 0.667820 0.662692 0.659038 0.658151 0.658552 0.658100 0.656552 0.655454 0.654845 0.652682 0.648796 0.645458 0.643134 0.640040 0.636801 -100 
-100 -100 0.916688 0.896150 0.859399 0.817051 0.775416 0.739387 0.710066 0.691738 0.681840 0.676081 0.672105 0.671042 0.671314 0.670799 0.669273 0.668267 0.667817 0.665787 0.662011 0.658841 0.656725 0.653796 0.650636 -100 
-100 -100 0.928620 0.908153 0.871455 0.828857 0.786386 0.749803 0.720223 0.701195 0.690214 0.684039 0.680270 0.678989 0.678787 0.677987 0.676413 0.675318 0.674641 0.672725 0.669377 0.666390 0.663983 0.661232 0.658705 -100 
-100 -100 0.934113 0.913871 0.877636 0.835714 0.794183 0.757672 0.727335 0.707881 0.696708 0.690264 0.686071 0.684376 0.683788 0.682640 0.680824 0.679730 0.679354 0.677560 0.674149 0.671358 0.669266 0.666657 0.664077 -100 
-100 -100 0.936372 0.916368 0.880688 0.840173 0.801693 0.765578 0.733032 0.713117 0.702762 0.696123 0.690543 0.688294 0.687657 0.686230 0.683970 0.683113 0.684033 0.682391 0.678013 0.675338 0.674135 0.671636 0.668332 -100 
-100 -100 0.935581 0.915711 0.880266 0.840069 0.801958 0.766261 0.734150 0.714578 0.704407 0.697740 0.691948 0.689409 0.688502 0.686894 0.684549 0.683690 0.684679 0.683189 0.679034 0.676596 0.675602 0.673253 0.670026 -100 
-100 -100 0.931996 0.912103 0.876469 0.835392 0.794867 0.759546 0.730522 0.712096 0.701513 0.694971 0.690081 0.687510 0.686126 0.684440 0.682344 0.681224 0.681033 0.679684 0.676960 0.674893 0.673441 0.671276 0.668933 -100 
-100 -100 0.925922 0.905881 0.869828 0.828295 0.787126 0.752275 0.724758 0.707342 0.697264 0.690874 0.685935 0.683235 0.681780 0.680137 0.678111 0.676926 0.676478 0.675256 0.673040 0.671264 0.669880 0.667845 0.665714 -100 
-100 -100 0.914191 0.894000 0.857493 0.816125 0.775654 0.741568 0.714874 0.698446 0.690149 0.683960 0.677783 0.674904 0.673924 0.672393 0.669985 0.668817 0.668614 0.667453 0.665129 0.663528 0.662659 0.660667 0.658124 -100 
-100 -100 0.890048 0.870407 0.834916 0.794865 0.755789 0.722984 0.697363 0.681704 0.673925 0.668017 0.661982 0.659244 0.658465 0.657059 0.654657 0.653460 0.653199 0.651981 0.649601 0.647935 0.647010 0.644970 0.642393 -100 
-100 -100 0.848256 0.829854 0.796890 0.759339 0.722469 0.691639 0.667702 0.652844 0.644539 0.639045 0.634496 0.632194 0.631422 0.630104 0.627911 0.626545 0.625852 0.624466 0.622155 0.620242 0.618767 0.616615 0.614363 -100 
-100 -100 0.790907 0.773667 0.742980 0.708466 0.674998 0.646803 0.624559 0.611058 0.603827 0.598910 0.594602 0.592660 0.592648 0.591358 0.588451 0.586784 0.586088 0.584513 0.581781 0.579652 0.578249 0.575974 0.573401 -100 
-100 -100 0.713647 0.697352 0.668479 0.637303 0.608658 0.583655 0.562859 0.551206 0.546241 0.542084 0.537300 0.535875 0.538003 0.536761 0.531784 0.529651 0.529414 0.527725 0.524233 0.522071 0.521811 0.519464 0.515599 -100 
-100 -100 0.618938 0.603699 0.576965 0.548788 0.523641 0.501976 0.483979 0.474364 0.470773 0.467443 0.463141 0.462005 0.464343 0.463279 0.458461 0.456466 0.456357 0.454742 0.451271 0.449142 0.448915 0.446624 0.442812 -100 
-100 -100 0.511522 0.497390 0.473158 0.447441 0.424334 0.405884 0.391921 0.384271 0.380921 0.378411 0.375719 0.374745 0.375388 0.374646 0.372256 0.370939 0.370509 0.369143 0.366586 0.364572 0.363244 0.361133 0.358762 -100 
-100 -100 0.417971 0.404508 0.381789 0.358007 0.337068 0.321278 0.309995 0.303904 0.301140 0.299320 0.297589 0.296995 0.297337 0.296947 0.295612 0.294768 0.294358 0.293277 0.291321 0.289568 0.288088 0.286190 0.284368 -100 
-100 -100 0.359357 0.346163 0.324184 0.301517 0.282006 0.267811 0.258049 0.252868 0.250563 0.249161 0.247935 0.247631 0.248025 0.247877 0.247014 0.246440 0.246163 0.245275 0.243614 0.242061 0.240647 0.238898 0.237294 -100 
-100 -100 -100 -100 -100 -100 -100 -100 -100 -100 -100 -100 -100 -100 -100 -100 -100 -100 -100 -100 -100 -100 -100 -100 -100 -100 
-100 -100 -100 -100 -100 -100 -100 -100 -100 -100 -100 -100 -100 -100 -100 -100 -100 -100 -100 -100 -100 -100 -100 -100 -100 -100 
-100 -100 -100 -100 -100 -100 -100 -100 -100 -100 -100 -100 -100 -100 -100 -100 -100 -100 -100 -100 -100 -100 -100 -100 -100 -100 
-100 -100 0.608633 0.590395 0.558590 0.523253 0.490617 0.466710 0.451478 0.444256 0.441648 0.439663 0.437008 0.435277 0.434466 0.433001 0.430709 0.429204 0.428211 0.426902 0.424849 0.422554 0.420196 0.417417 0.415023 -100 
-100 -100 0.639585 0.621434 0.589686 0.554235 0.521265 0.496889 0.481308 0.474214 0.472468 0.470514 0.467083 0.465387 0.465318 0.463792 0.460524 0.458422 0.457082 0.455578 0.453462 0.451318 0.449473 0.446704 0.443842 -100 
-100 -100 0.692852 0.674696 0.642761 0.606789 0.572905 0.547371 0.530850 0.523879 0.524778 0.522719 0.516540 0.514846 0.519545 0.517962 0.509546 0.506323 0.504378 0.502599 0.500460 0.498767 0.499102 0.496347 0.491383 -100 
-100 -100 0.752361 0.733966 0.701405 0.664301 0.628739 0.601155 0.582508 0.573795 0.573514 0.570950 0.564782 0.563326 0.568359 0.566961 0.558549 0.555287 0.553233 0.551284 0.548951 0.547126 0.547400 0.544630 0.539664 -100 
-100 -100 0.810044 0.791148 0.757503 0.718802 0.681074 0.650790 0.628844 0.616720 0.611744 0.608285 0.604566 0.603502 0.604262 0.603287 0.600226 0.598099 0.596648 0.594679 0.591856 0.589288 0.587379 0.584563 0.581557 -100 
-100 -100 0.857164 0.837602 0.802684 0.762399 0.722864 0.689987 0.664814 0.649909 0.642790 0.638374 0.634625 0.633617 0.634082 0.633498 0.631597 0.630345 0.629658 0.627750 0.624366 0.621343 0.619110 0.616255 0.613385 -100 
-100 -100 0.893166 0.872970 0.836956 0.795562 0.756818 0.721889 0.692026 0.675319 0.668026 0.662751 0.657147 0.655576 0.655932 0.655546 0.654171 0.653600 0.655552 0.653739 0.648023 0.644828 0.644100 0.641230 0.636692 -100 
-100 -100 0.915336 0.894859 0.858315 0.816215 0.776653 0.740494 0.709083 0.691077 0.682789 0.676891 0.670936 0.669145 0.669325 0.668879 0.667576 0.667145 0.669301 0.667562 0.661792 0.658600 0.657926 0.655118 0.650608 -100 
-100 -100 0.927088 0.906728 0.870343 0.828238 0.786944 0.750346 0.719671 0.700531 0.690298 0.683975 0.679084 0.677443 0.677287 0.676564 0.675090 0.674423 0.674564 0.672869 0.669110 0.665968 0.663844 0.661138 0.658330 -100 
-100 -100 0.932308 0.912271 0.876681 0.836009 0.797337 0.760924 0.728037 0.707960 0.697734 0.691090 0.685373 0.683314 0.682925 0.681840 0.679937 0.679258 0.679912 0.678270 0.674079 0.670961 0.669136 0.666490 0.663483 -100 
-100 -100 0.934160 0.914542 0.880454 0.842970 0.817267 0.781367 0.736886 0.715549 0.708612 0.701649 0.691358 0.688099 0.687923 0.686513 0.683680 0.683441 0.686276 0.684733 0.678589 0.675324 0.675354 0.672728 0.667810 -100 
-100 -100 0.933302 0.913815 0.879952 0.842802 0.817508 0.782114 0.738185 0.717279 0.710571 0.703548 0.692948 0.689300 0.688767 0.687128 0.684194 0.683945 0.686835 0.685435 0.679505 0.676463 0.676685 0.674174 0.669295 -100 
-100 -100 0.930189 0.910454 0.875338 0.835497 0.797838 0.762866 0.731773 0.713032 0.703786 0.696956 0.690024 0.686771 0.685277 0.683508 0.681295 0.680564 0.681374 0.680150 0.676623 0.674222 0.673028 0.670725 0.667802 -100 
-100 -100 0.925027 0.904899 0.868666 0.827405 0.787216 0.752738 0.725052 0.708122 0.699722 0.693065 0.685927 0.682330 0.680410 0.678612 0.676653 0.675849 0.676137 0.675097 0.672502 0.670643 0.669630 0.667478 0.664750 -100 
-100 -100 0.915131 0.894518 0.856773 0.814925 0.774163 0.740474 0.715145 0.700436 0.699918 0.693460 0.679078 0.674358 0.672117 0.670352 0.668424 0.667778 0.670612 0.669683 0.664900 0.663459 0.664539 0.662438 0.657717 -100 
-100 -100 0.891342 0.871254 0.834450 0.793819 0.754303 0.721843 0.697641 0.683729 0.683718 0.677534 0.663309 0.658746 0.656783 0.655144 0.653142 0.652440 0.655190 0.654191 0.649352 0.647846 0.648893 0.646735 0.641940 -100 
-100 -100 0.848410 0.829835 0.796399 0.758727 0.722009 0.691418 0.667880 0.653721 0.647139 0.641381 0.634694 0.631606 0.630833 0.629358 0.626757 0.625626 0.625658 0.624414 0.621645 0.619681 0.618780 0.616480 0.613383 -100 
-100 -100 0.790915 0.773626 0.742728 0.708462 0.675829 0.647801 0.625181 0.612079 0.606292 0.601158 0.595118 0.592966 0.594424 0.593044 0.588418 0.586637 0.586849 0.585326 0.581699 0.579391 0.578874 0.576413 0.572585 -100 
-100 -100 0.714701 0.698286 0.668912 0.638436 0.612999 0.588141 0.564648 0.553382 0.551959 0.547685 0.539409 0.538601 0.546720 0.545446 0.534313 0.531212 0.533050 0.531319 0.525447 0.523209 0.526784 0.524219 0.516040 -100 
-100 -100 0.620255 0.604893 0.577622 0.550125 0.528188 0.506594 0.485759 0.476449 0.476394 0.472986 0.465260 0.464835 0.473380 0.472330 0.461235 0.458276 0.460270 0.458599 0.452692 0.450466 0.454087 0.451597 0.443484 -100 
-100 -100 0.512077 0.497922 0.473558 0.448074 0.425733 0.407229 0.392499 0.384916 0.382491 0.379870 0.376133 0.375301 0.377718 0.377022 0.372913 0.371433 0.371764 0.370403 0.366991 0.364779 0.364221 0.361986 0.358566 -100 
-100 -100 0.418536 0.405044 0.382250 0.358477 0.337698 0.321788 0.310153 0.303999 0.301462 0.299522 0.297365 0.296756 0.297639 0.297300 0.295509 0.294717 0.294657 0.293627 0.291379 0.289514 0.288242 0.286290 0.284128 -100 
-100 -100 0.360021 0.346788 0.324731 0.301985 0.282405 0.268069 0.258107 0.252809 0.250463 0.248936 0.247514 0.247156 0.247671 0.247567 0.246669 0.246207 0.246130 0.245323 0.243599 0.241998 0.240609 0.238852 0.237188 -100 
-100 -100 -100 -100 -100 -100 -100 -100 -100 -100 -100 -100 -100 -100 -100 -100 -100 -100 -100 -100 -100 -100 -100 -100 -100 -100 
-100 -100 -100 -100 -100 -100 -100 -100 -100 -100 -100 -100 -100 -100 -100 -100 -100 -100 -100 -100 -100 -100 -100 -100 -100 -100 
-100 -100 -100 -100 -100 -100 -100 -100 -100 -100 -100 -100 -100 -100 -100 -100 -100 -100 -100 -100 -100 -100 -100 -100 -100 -100 
-100 -100 0.607335 0.588909 0.556761 0.520988 0.487870 0.463492 0.447802 0.440198 0.437410 0.435562 0.433314 0.432055 0.431621 0.430345 0.428073 0.426503 0.425484 0.424286 0.422517 0.420607 0.418613 0.416078 0.413799 -100 
-100 -100 0.638239 0.619904 0.587811 0.551897 0.518379 0.493455 0.477340 0.469777 0.467772 0.465899 0.462846 0.461620 0.461945 0.460626 0.457399 0.455281 0.453985 0.452649 0.450855 0.449133 0.447694 0.445211 0.442488 -100 
-100 -100 0.691445 0.673115 0.640842 0.604371 0.569831 0.543663 0.526555 0.519029 0.519585 0.517533 0.511675 0.510430 0.515523 0.514163 0.505820 0.502643 0.500839 0.499298 0.497509 0.496270 0.497064 0.494637 0.489830 -100 
-100 -100 0.750950 0.732400 0.699522 0.661926 0.625692 0.597450 0.578187 0.568896 0.568238 0.565624 0.559688 0.558600 0.563971 0.562783 0.554462 0.551284 0.549415 0.547745 0.545779 0.544414 0.545150 0.542722 0.537919 -100 
-100 -100 0.808637 0.789615 0.755712 0.716605 0.678324 0.647438 0.624892 0.612248 0.606946 0.603397 0.599785 0.598948 0.599944 0.599126 0.596147 0.594113 0.592838 0.591134 0.588669 0.586528 0.585037 0.582525 0.579670 -100 
-100 -100 0.855603 0.835977 0.800921 0.760374 0.720441 0.687092 0.661435 0.646144 0.638821 0.634304 0.630522 0.629587 0.630168 0.629680 0.627849 0.626684 0.626146 0.624456 0.621365 0.618687 0.616792 0.614171 0.611407 -100 
-100 -100 0.891290 0.871105 0.835097 0.793598 0.754619 0.719373 0.689189 0.672265 0.664948 0.659585 0.653796 0.652168 0.652553 0.652223 0.650903 0.650409 0.652477 0.650818 0.645297 0.642333 0.641840 0.639116 0.634618 -100 
-100 -100 0.913204 0.892767 0.856281 0.814155 0.774460 0.738107 0.706496 0.688381 0.680142 0.674191 0.668043 0.666176 0.666370 0.665984 0.664742 0.664383 0.666618 0.664967 0.659284 0.656186 0.655611 0.652858 0.648345 -100 
-100 -100 0.924811 0.904459 0.868086 0.825949 0.784568 0.747842 0.717034 0.697824 0.687615 0.681274 0.676310 0.674670 0.674583 0.673954 0.672566 0.671967 0.672154 0.670476 0.666696 0.663505 0.661322 0.658576 0.655751 -100 
-100 -100 0.929832 0.909775 0.874153 0.833431 0.794691 0.758201 0.725242 0.705133 0.694935 0.688298 0.682574 0.680586 0.680328 0.679379 0.677583 0.676974 0.677645 0.675963 0.671659 0.668354 0.666320 0.663555 0.660524 -100 
-100 -100 0.931451 0.911809 0.877680 0.840155 0.814424 0.778500 0.733997 0.712664 0.705772 0.698816 0.688515 0.685348 0.685330 0.684086 0.681384 0.681221 0.684039 0.682424 0.676118 0.672555 0.672238 0.669431 0.664505 -100 
-100 -100 0.930404 0.910912 0.877039 0.839892 0.814616 0.779252 0.735339 0.714440 0.707745 0.700700 0.690068 0.686497 0.686117 0.684659 0.681882 0.681745 0.684649 0.683184 0.677066 0.673680 0.673506 0.670779 0.665869 -100 
-100 -100 0.927213 0.907499 0.872427 0.832644 0.795046 0.760142 0.729093 0.710331 0.701021 0.694107 0.687123 0.683920 0.682571 0.680980 0.678949 0.678399 0.679332 0.678081 0.674348 0.671622 0.670082 0.667543 0.664520 -100 
-100 -100 0.922091 0.902015 0.865879 0.824715 0.784601 0.750211 0.722585 0.705602 0.697066 0.690261 0.683036 0.679459 0.677677 0.676055 0.674299 0.673749 0.674266 0.673255 0.670460 0.668315 0.667019 0.664628 0.661740 -100 
-100 -100 0.912340 0.891805 0.854196 0.812447 0.771697 0.738083 0.712846 0.698052 0.697327 0.690669 0.676182 0.671475 0.669403 0.667823 0.666101 0.665779 0.668992 0.668147 0.663124 0.661427 0.662298 0.659961 0.655015 -100 
-100 -100 0.888883 0.868870 0.832189 0.791628 0.752080 0.719644 0.695472 0.681417 0.681144 0.674722 0.660357 0.655787 0.653987 0.652555 0.650794 0.650464 0.653641 0.652771 0.647722 0.645982 0.646835 0.644451 0.639429 -100 
-100 -100 0.846434 0.827897 0.794525 0.756875 0.720121 0.689464 0.665806 0.651429 0.644567 0.638539 0.631666 0.628544 0.627911 0.626665 0.624366 0.623633 0.624051 0.622957 0.620071 0.617889 0.616770 0.614251 0.610979 -100 
-100 -100 0.789369 0.772086 0.741197 0.706899 0.674188 0.646005 0.623147 0.609774 0.603716 0.598316 0.592076 0.589904 0.591534 0.590415 0.586115 0.584737 0.585323 0.583963 0.580254 0.577744 0.577009 0.574345 0.570370 -100 
-100 -100 0.713494 0.697068 0.667684 0.637143 0.611608 0.586528 0.562699 0.551135 0.549491 0.544979 0.536491 0.535698 0.544047 0.543057 0.532231 0.529515 0.531720 0.530159 0.524225 0.521813 0.525211 0.522473 0.514156 -100 
-100 -100 0.619398 0.604006 0.576687 0.549073 0.526988 0.505140 0.483947 0.474334 0.474067 0.470457 0.462557 0.462171 0.470947 0.470180 0.459379 0.456787 0.459131 0.457646 0.451712 0.449356 0.452842 0.450232 0.442017 -100 
-100 -100 0.511611 0.497395 0.472919 0.447266 0.424722 0.405957 0.390916 0.383047 0.380392 0.377589 0.373738 0.372936 0.375519 0.375053 0.371226 0.370093 0.370757 0.369594 0.366214 0.363936 0.363301 0.361008 0.357552 -100 
-100 -100 0.418357 0.404794 0.381869 0.357915 0.336927 0.320784 0.308891 0.302487 0.299730 0.297620 0.295356 0.294735 0.295698 0.295508 0.293946 0.293458 0.293708 0.292893 0.290735 0.288884 0.287612 0.285674 0.283525 -100 
-100 -100 0.360010 0.346706 0.324514 0.301591 0.281813 0.267273 0.257094 0.251579 0.249028 0.247334 0.245795 0.245383 0.245910 0.245890 0.245168 0.244970 0.245185 0.244604 0.243013 0.241485 0.240156 0.238461 0.236842 -100 
-100 -100 -100 -100 -100 -100 -100 -100 -100 -100 -100 -100 -100 -100 -100 -100 -100 -100 -100 -100 -100 -100 -100 -100 -100 -100 
-100 -100 -100 -100 -100 -100 -100 -100 -100 -100 -100 -100 -100 -100 -100 -100 -100 -100 -100 -100 -100 -100 -100 -100 -100 -100 
-100 -100 -100 -100 -100 -100 -100 -100 -100 -100 -100 -100 -100 -100 -100 -100 -100 -100 -100 -100 -100 -100 -100 -100 -100 -100 
-100 -100 0.605475 0.586917 0.554531 0.518472 0.485000 0.460168 0.443873 0.435661 0.432319 0.430651 0.429231 0.428619 0.428473 0.427564 0.425807 0.424423 0.423484 0.422302 0.420563 0.418740 0.416759 0.414310 0.412183 -100 
-100 -100 0.636334 0.617876 0.585562 0.549376 0.515489 0.490025 0.473105 0.464589 0.461387 0.459613 0.457828 0.457293 0.457556 0.456647 0.454425 0.452741 0.451700 0.450443 0.448646 0.446950 0.445300 0.442924 0.440600 -100 
-100 -100 0.689471 0.671031 0.638564 0.601838 0.566899 0.540069 0.521815 0.512624 0.509836 0.507758 0.504912 0.504427 0.505659 0.504771 0.501502 0.499341 0.498245 0.496859 0.494858 0.493363 0.492685 0.490379 0.487212 -100 
-100 -100 0.748894 0.730247 0.697199 0.659358 0.622712 0.593786 0.573373 0.562417 0.558433 0.555731 0.552678 0.552249 0.553623 0.552862 0.549655 0.547481 0.546315 0.544809 0.542664 0.541064 0.540353 0.538043 0.534867 -100 
-100 -100 0.806356 0.787282 0.753278 0.713965 0.675255 0.643799 0.620498 0.606885 0.600282 0.596664 0.594093 0.593667 0.594367 0.593822 0.591764 0.590092 0.588949 0.587354 0.585062 0.583038 0.581327 0.578926 0.576516 -100 
-100 -100 0.852833 0.833248 0.798246 0.757599 0.717218 0.683446 0.657402 0.641484 0.633280 0.628715 0.625635 0.624973 0.625480 0.625118 0.623606 0.622413 0.621594 0.619933 0.617244 0.614836 0.612874 0.610335 0.607862 -100 
-100 -100 0.887852 0.867805 0.831968 0.790398 0.749270 0.713755 0.685129 0.667672 0.659135 0.653750 0.649146 0.647929 0.648372 0.648075 0.646680 0.645830 0.645584 0.643864 0.640541 0.637878 0.636336 0.633649 0.630426 -100 
-100 -100 0.909479 0.889161 0.852804 0.810542 0.768587 0.732039 0.702245 0.683783 0.674449 0.668524 0.663571 0.662119 0.662393 0.662034 0.660675 0.659894 0.659695 0.657894 0.654357 0.651457 0.649716 0.646913 0.643643 -100 
-100 -100 0.921194 0.900817 0.864282 0.821695 0.779038 0.742114 0.712179 0.693036 0.682304 0.676081 0.671934 0.670585 0.670570 0.670046 0.668728 0.667834 0.667264 0.665363 0.661923 0.658743 0.656124 0.653224 0.650627 -100 
-100 -100 0.926269 0.906003 0.869729 0.827708 0.786027 0.749308 0.718766 0.699282 0.688311 0.681903 0.677600 0.676085 0.675884 0.675147 0.673650 0.672734 0.672326 0.670369 0.666606 0.663179 0.660353 0.657353 0.654744 -100 
-100 -100 0.928024 0.907959 0.872100 0.831490 0.793105 0.756922 0.724174 0.704345 0.694271 0.687670 0.681942 0.679933 0.679701 0.678770 0.676946 0.676252 0.676845 0.674930 0.670219 0.666551 0.664068 0.660990 0.657829 -100 
-100 -100 0.926712 0.906823 0.871280 0.831100 0.793215 0.757598 0.725398 0.705917 0.695929 0.689205 0.683216 0.680893 0.680405 0.679333 0.677500 0.676917 0.677688 0.675945 0.671371 0.667811 0.665408 0.662370 0.659212 -100 
-100 -100 0.922750 0.902931 0.867448 0.826540 0.786179 0.751057 0.722193 0.703746 0.693034 0.686267 0.681221 0.678842 0.677952 0.676819 0.675275 0.674678 0.674843 0.673382 0.669975 0.666872 0.664294 0.661397 0.658773 -100 
-100 -100 0.916691 0.896835 0.861120 0.819868 0.778835 0.744241 0.716996 0.699462 0.689000 0.682206 0.677068 0.674526 0.673613 0.672534 0.671093 0.670676 0.671031 0.669880 0.666917 0.664248 0.662035 0.659268 0.656588 -100 
-100 -100 0.905215 0.885309 0.849314 0.808198 0.767419 0.733554 0.707493 0.690903 0.681995 0.675256 0.668890 0.666223 0.665862 0.664934 0.663217 0.663077 0.664627 0.663712 0.660071 0.657662 0.656369 0.653654 0.650159 -100 
-100 -100 0.882075 0.862703 0.827686 0.787811 0.748312 0.715567 0.690392 0.674402 0.665862 0.659274 0.652943 0.650352 0.650187 0.649431 0.647817 0.647791 0.649439 0.648594 0.644991 0.642596 0.641316 0.638578 0.635036 -100 
-100 -100 0.841895 0.823641 0.790939 0.753472 0.716419 0.685396 0.661189 0.645721 0.636610 0.630342 0.625274 0.622963 0.622749 0.622136 0.620804 0.620629 0.621247 0.620307 0.617500 0.614941 0.612896 0.610085 0.607201 -100 
-100 -100 0.785870 0.768680 0.738118 0.703567 0.669907 0.641260 0.618300 0.604021 0.596059 0.590369 0.585422 0.583467 0.584065 0.583561 0.581574 0.581073 0.581568 0.580469 0.577415 0.574693 0.572700 0.569814 0.566719 -100 
-100 -100 0.709497 0.693228 0.664545 0.633314 0.604492 0.578844 0.556999 0.544497 0.539085 0.534228 0.528625 0.527251 0.530120 0.529719 0.525600 0.524545 0.525462 0.524262 0.520509 0.517854 0.517201 0.514330 0.509899 -100 
-100 -100 0.615884 0.600598 0.573921 0.545536 0.520083 0.497663 0.478537 0.468059 0.464068 0.460130 0.455111 0.454095 0.457192 0.456947 0.452940 0.451970 0.452971 0.451874 0.448248 0.445749 0.445260 0.442585 0.438318 -100 
-100 -100 0.509846 0.495551 0.471044 0.444876 0.421230 0.402011 0.387071 0.378593 0.374640 0.371592 0.368494 0.367629 0.368835 0.368775 0.367171 0.366853 0.367429 0.366634 0.364142 0.361930 0.360398 0.358101 0.355572 -100 
-100 -100 0.417202 0.403533 0.380437 0.356134 0.334586 0.318107 0.306038 0.299215 0.295826 0.293508 0.291446 0.290836 0.291453 0.291517 0.290860 0.290913 0.291443 0.290986 0.289280 0.287551 0.286068 0.284195 0.282390 -100 
-100 -100 0.359109 0.345703 0.323321 0.300132 0.280031 0.265231 0.254815 0.248993 0.246086 0.244202 0.242635 0.242192 0.242650 0.242767 0.242442 0.242658 0.243264 0.243038 0.241760 0.240404 0.239157 0.237581 0.236102 -100 
-100 -100 -100 -100 -100 -100 -100 -100 -100 -100 -100 -100 -100 -100 -100 -100 -100 -100 -100 -100 -100 -100 -100 -100 -100 -100 
-100 -100 -100 -100 -100 -100 -100 -100 -100 -100 -100 -100 -100 -100 -100 -100 -100 -100 -100 -100 -100 -100 -100 -100 -100 -100 
-100 -100 -100 -100 -100 -100 -100 -100 -100 -100 -100 -100 -100 -100 -100 -100 -100 -100 -100 -100 -100 -100 -100 -100 -100 -100 
-100 -100 0.603289 0.584654 0.552145 0.515951 0.482289 0.457081 0.440231 0.431523 0.427938 0.426486 0.425673 0.425757 0.426212 0.425743 0.424282 0.423074 0.422258 0.421034 0.419160 0.417328 0.415435 0.412984 0.410766 -100 
-100 -100 0.634089 0.615571 0.583174 0.546913 0.512886 0.486998 0.469370 0.460176 0.456551 0.454932 0.453805 0.453993 0.454847 0.454410 0.452588 0.451219 0.450520 0.449265 0.447215 0.445503 0.444034 0.441662 0.439159 -100 
-100 -100 0.687134 0.668654 0.636153 0.599433 0.564422 0.537115 0.517961 0.507849 0.504360 0.502357 0.500263 0.500512 0.502151 0.501765 0.499194 0.497607 0.497427 0.496089 0.493393 0.491837 0.491692 0.489383 0.485657 -100 
-100 -100 0.746427 0.727752 0.694697 0.656886 0.620187 0.590783 0.569467 0.557611 0.552956 0.550279 0.547849 0.548033 0.549725 0.549412 0.546872 0.545243 0.544975 0.543507 0.540669 0.539023 0.538871 0.536541 0.532761 -100 
-100 -100 0.803639 0.784568 0.750610 0.711370 0.672665 0.640810 0.616760 0.602537 0.595645 0.592041 0.589694 0.589612 0.590654 0.590410 0.588597 0.587117 0.586230 0.584605 0.582091 0.580139 0.578733 0.576294 0.573544 -100 
-100 -100 0.849658 0.830156 0.795358 0.754969 0.714850 0.680815 0.654108 0.637883 0.629859 0.625300 0.621956 0.621310 0.622049 0.621815 0.620225 0.618918 0.618038 0.616263 0.613510 0.611350 0.609891 0.607289 0.604287 -100 
-100 -100 0.884093 0.864222 0.828798 0.787789 0.747577 0.711938 0.682364 0.664871 0.657416 0.652039 0.646261 0.644747 0.645467 0.645168 0.643296 0.642091 0.641612 0.639700 0.636365 0.634193 0.633793 0.631007 0.626615 -100 
-100 -100 0.905435 0.885258 0.849245 0.807458 0.766341 0.729703 0.699104 0.680740 0.672587 0.666719 0.660612 0.658877 0.659445 0.659087 0.657229 0.656032 0.655498 0.653413 0.649785 0.647269 0.646556 0.643578 0.639112 -100 
-100 -100 0.917248 0.896833 0.860223 0.817541 0.774760 0.737673 0.707643 0.688680 0.678444 0.672382 0.668029 0.666720 0.666970 0.666579 0.665102 0.663883 0.662888 0.660607 0.656930 0.653706 0.651221 0.648039 0.644878 -100 
-100 -100 0.922547 0.902024 0.865136 0.822304 0.779519 0.742545 0.712635 0.693610 0.682920 0.676786 0.672804 0.671604 0.671756 0.671306 0.669898 0.668746 0.667798 0.665404 0.661387 0.657642 0.654457 0.651088 0.648206 -100 
-100 -100 0.925075 0.904496 0.867052 0.824737 0.783816 0.747295 0.716386 0.697441 0.687243 0.681007 0.676319 0.674895 0.675071 0.674560 0.673057 0.672154 0.672053 0.669695 0.664856 0.660776 0.657521 0.654027 0.650911 -100 
-100 -100 0.923569 0.903177 0.866063 0.824179 0.783740 0.747756 0.717338 0.698623 0.688374 0.681993 0.677168 0.675597 0.675685 0.675146 0.673711 0.673022 0.673217 0.671072 0.666321 0.662286 0.659054 0.655570 0.652452 -100 
-100 -100 0.918471 0.898418 0.862344 0.820593 0.779008 0.743530 0.715136 0.696751 0.685785 0.679248 0.675058 0.673604 0.673691 0.673208 0.671935 0.671413 0.671468 0.669681 0.665761 0.662088 0.658935 0.655571 0.652668 -100 
-100 -100 0.911895 0.892019 0.856229 0.814733 0.773212 0.738243 0.710680 0.692552 0.681370 0.674706 0.670688 0.669527 0.670236 0.669926 0.668438 0.668190 0.669061 0.667676 0.663723 0.660424 0.657870 0.654633 0.651416 -100 
-100 -100 0.900075 0.880322 0.844640 0.803639 0.762707 0.728427 0.701590 0.683830 0.673099 0.666424 0.662223 0.661693 0.664277 0.664240 0.661577 0.661738 0.665501 0.664452 0.658268 0.655066 0.653952 0.650773 0.646172 -100 
-100 -100 0.877317 0.858103 0.823429 0.783719 0.744142 0.710941 0.684834 0.667539 0.657079 0.650465 0.646210 0.645700 0.648447 0.648605 0.646129 0.646511 0.650485 0.649635 0.643626 0.640541 0.639516 0.636360 0.631732 -100 
-100 -100 0.838214 0.819970 0.787332 0.749863 0.712709 0.681188 0.656030 0.639481 0.629343 0.622932 0.618712 0.617617 0.618903 0.619131 0.618029 0.618344 0.619824 0.619030 0.615623 0.612744 0.610603 0.607461 0.604083 -100 
-100 -100 0.783303 0.765961 0.735217 0.700533 0.666900 0.637696 0.613561 0.598275 0.589591 0.583682 0.579038 0.577715 0.578982 0.579246 0.578083 0.578160 0.579070 0.578240 0.575311 0.572551 0.570444 0.567321 0.563962 -100 
-100 -100 0.707773 0.691260 0.662348 0.631081 0.602809 0.576573 0.552965 0.539350 0.533436 0.528302 0.522556 0.521301 0.523840 0.524116 0.521573 0.521162 0.522154 0.521316 0.518268 0.515906 0.515326 0.512320 0.507678 -100 
-100 -100 0.614674 0.599104 0.572126 0.543639 0.518723 0.495746 0.474937 0.463456 0.459047 0.454838 0.449601 0.448599 0.451239 0.451569 0.449082 0.448721 0.449765 0.449071 0.446261 0.444143 0.443800 0.441071 0.436666 -100 
-100 -100 0.508761 0.494219 0.469344 0.442885 0.419194 0.399530 0.383715 0.374583 0.370219 0.366952 0.363811 0.363102 0.364416 0.364799 0.363957 0.364173 0.365054 0.364664 0.362679 0.360706 0.359268 0.356985 0.354439 -100 
-100 -100 0.416027 0.402198 0.378837 0.354280 0.332548 0.315764 0.303243 0.296003 0.292282 0.289776 0.287674 0.287144 0.287881 0.288215 0.288010 0.288547 0.289518 0.289462 0.288100 0.286572 0.285227 0.283444 0.281681 -100 
-100 -100 0.357926 0.344408 0.321833 0.298441 0.278158 0.263150 0.252470 0.246368 0.243203 0.241148 0.239502 0.239046 0.239539 0.239795 0.239767 0.240405 0.241470 0.241644 0.240675 0.239541 0.238482 0.237053 0.235657 -100 
-100 -100 -100 -100 -100 -100 -100 -100 -100 -100 -100 -100 -100 -100 -100 -100 -100 -100 -100 -100 -100 -100 -100 -100 -100 -100 
-100 -100 -100 -100 -100 -100 -100 -100 -100 -100 -100 -100 -100 -100 -100 -100 -100 -100 -100 -100 -100 -100 -100 -100 -100 -100 
-100 -100 -100 -100 -100 -100 -100 -100 -100 -100 -100 -100 -100 -100 -100 -100 -100 -100 -100 -100 -100 -100 -100 -100 -100 -100 
-100 -100 0.600889 0.582196 0.549601 0.513331 0.479551 0.454046 0.436737 0.427711 0.424189 0.422951 0.422485 0.423200 0.424383 0.424328 0.422991 0.421905 0.421368 0.420085 0.417890 0.416037 0.414559 0.412076 0.409376 -100 
-100 -100 0.631634 0.613076 0.580637 0.544377 0.510313 0.484117 0.465948 0.456439 0.453148 0.451715 0.450613 0.451433 0.453213 0.453211 0.451364 0.450197 0.450253 0.448964 0.446188 0.444488 0.444042 0.441633 0.438025 -100 
-100 -100 0.684579 0.666082 0.633598 0.596980 0.562054 0.534446 0.514719 0.504529 0.502687 0.500837 0.497413 0.498138 0.501119 0.501182 0.498249 0.497164 0.499941 0.498604 0.493270 0.491912 0.497950 0.495571 0.485478 -100 
-100 -100 0.743733 0.725049 0.692033 0.654357 0.617797 0.588101 0.566193 0.554296 0.551346 0.548789 0.544894 0.545429 0.548365 0.548457 0.545542 0.544403 0.547063 0.545575 0.540093 0.538651 0.544785 0.542358 0.532065 -100 
-100 -100 0.800727 0.781661 0.747790 0.708750 0.670421 0.638311 0.613497 0.599100 0.593051 0.589529 0.586449 0.586575 0.588348 0.588387 0.586354 0.584979 0.584829 0.583103 0.579775 0.577896 0.577883 0.575327 0.570990 -100 
-100 -100 0.846415 0.826973 0.792415 0.752522 0.713571 0.679390 0.651442 0.635281 0.628978 0.624471 0.619409 0.618497 0.619787 0.619688 0.617644 0.616232 0.615679 0.613731 0.610458 0.608571 0.608729 0.605977 0.601160 -100 
-100 -100 0.880450 0.860727 0.825887 0.786204 0.750585 0.714978 0.681327 0.664445 0.662800 0.657456 0.645677 0.642886 0.644442 0.644128 0.640946 0.639422 0.639375 0.637244 0.633329 0.632082 0.636584 0.633613 0.624152 -100 
-100 -100 0.901550 0.881484 0.845967 0.805436 0.768861 0.732263 0.697647 0.679964 0.677658 0.671865 0.659805 0.656814 0.658223 0.657863 0.654700 0.653139 0.652940 0.650552 0.646271 0.644580 0.648635 0.645405 0.635879 -100 
-100 -100 0.913624 0.893116 0.856248 0.813788 0.772118 0.734899 0.703687 0.685020 0.676657 0.670768 0.664798 0.663261 0.664059 0.663833 0.661925 0.660463 0.659527 0.656825 0.652374 0.649110 0.647612 0.644084 0.639356 -100 
-100 -100 0.919759 0.898881 0.860818 0.817576 0.775165 0.737931 0.707217 0.688445 0.678797 0.672926 0.668398 0.667384 0.668124 0.667997 0.666508 0.665242 0.664424 0.661553 0.656535 0.652354 0.649198 0.645409 0.641722 -100 
-100 -100 0.928673 0.907074 0.863403 0.820114 0.782080 0.745180 0.710562 0.691798 0.682917 0.676993 0.671513 0.670342 0.671259 0.671207 0.669862 0.669132 0.672174 0.669337 0.660466 0.655623 0.651980 0.648019 0.644279 -100 
-100 -100 0.927055 0.905637 0.862273 0.819380 0.781748 0.745344 0.711188 0.692539 0.683430 0.677351 0.671915 0.670784 0.671819 0.671854 0.670628 0.670210 0.673715 0.671139 0.662267 0.657415 0.653749 0.649780 0.646039 -100 
-100 -100 0.915461 0.895006 0.857598 0.815232 0.773568 0.737680 0.708522 0.689991 0.679246 0.672958 0.669144 0.668641 0.670258 0.670469 0.669086 0.668767 0.669916 0.667777 0.662089 0.657711 0.654406 0.650555 0.646818 -100 
-100 -100 0.908310 0.888167 0.851607 0.809708 0.767957 0.732559 0.704288 0.685620 0.674098 0.667635 0.664559 0.665038 0.668564 0.669076 0.666599 0.666670 0.670187 0.668547 0.661423 0.657311 0.655272 0.651549 0.646786 -100 
-100 -100 0.897068 0.876996 0.840502 0.799096 0.757875 0.723126 0.695483 0.676859 0.665150 0.658678 0.656372 0.658836 0.669728 0.670691 0.662494 0.663709 0.679947 0.678745 0.659703 0.654833 0.657955 0.654251 0.643900 -100 
-100 -100 0.874676 0.855151 0.819697 0.779641 0.739868 0.706175 0.679121 0.660857 0.649358 0.642863 0.640392 0.642811 0.653859 0.655026 0.647040 0.648548 0.665094 0.664223 0.645509 0.640890 0.644223 0.640595 0.630210 -100 
-100 -100 0.835531 0.817059 0.783968 0.746380 0.709411 0.677395 0.650996 0.633531 0.622951 0.616489 0.612778 0.613144 0.617310 0.618385 0.616269 0.617089 0.621421 0.620757 0.614736 0.611467 0.610445 0.606979 0.601808 -100 
-100 -100 0.781473 0.763844 0.732656 0.698200 0.665874 0.636176 0.609729 0.593451 0.585101 0.579030 0.573745 0.573114 0.576310 0.577296 0.575639 0.576049 0.578297 0.577713 0.573944 0.571308 0.570469 0.567126 0.562122 -100 
-100 -100 0.707715 0.690776 0.661133 0.631023 0.607396 0.580761 0.551682 0.536759 0.533773 0.528394 0.519044 0.517849 0.523206 0.524053 0.519612 0.519159 0.521555 0.521050 0.517405 0.515949 0.521550 0.518429 0.507536 -100 
-100 -100 0.615084 0.599071 0.571316 0.543970 0.523889 0.500561 0.474192 0.461501 0.460181 0.455726 0.446706 0.445623 0.450934 0.451721 0.447254 0.446805 0.449168 0.448845 0.445589 0.444459 0.450265 0.447506 0.437028 -100 
-100 -100 0.508098 0.493257 0.467922 0.441652 0.419354 0.399359 0.381497 0.371708 0.367961 0.364504 0.360310 0.359697 0.361965 0.362700 0.361549 0.361994 0.363476 0.363462 0.361632 0.360091 0.359842 0.357599 0.354000 -100 
-100 -100 0.414833 0.400836 0.377201 0.352579 0.331163 0.314171 0.300892 0.293304 0.289627 0.286965 0.284490 0.283996 0.285086 0.285622 0.285490 0.286365 0.287840 0.288161 0.287041 0.285788 0.284969 0.283296 0.281231 -100 
-100 -100 0.356548 0.342928 0.320186 0.296690 0.276412 0.261287 0.250337 0.244039 0.240759 0.238565 0.236755 0.236255 0.236811 0.237149 0.237276 0.238249 0.239759 0.240309 0.239632 0.238752 0.237977 0.236712 0.235342 -100 
-100 -100 -100 -100 -100 -100 -100 -100 -100 -100 -100 -100 -100 -100 -100 -100 -100 -100 -100 -100 -100 -100 -100 -100 -100 -100 
-100 -100 -100 -100 -100 -100 -100 -100 -100 -100 -100 -100 -100 -100 -100 -100 -100 -100 -100 -100 -100 -100 -100 -100 -100 -100 
-100 -100 -100 -100 -100 -100 -100 -100 -100 -100 -100 -100 -100 -100 -100 -100 -100 -100 -100 -100 -100 -100 -100 -100 -100 -100 
-100 -100 0.598698 0.579926 0.547193 0.510752 0.476772 0.451017 0.433423 0.424169 0.420569 0.419488 0.419382 0.420528 0.422105 0.422340 0.421184 0.420169 0.419627 0.418284 0.416011 0.414102 0.412588 0.410073 0.407347 -100 
-100 -100 0.629411 0.610780 0.578213 0.541795 0.507535 0.481070 0.462576 0.452794 0.449382 0.448086 0.447344 0.448589 0.450759 0.451059 0.449424 0.448364 0.448447 0.447109 0.444245 0.442480 0.441995 0.439551 0.435914 -100 
-100 -100 0.682288 0.663725 0.631123 0.594357 0.559238 0.531344 0.511247 0.500731 0.498705 0.496966 0.493907 0.495043 0.498387 0.498762 0.496084 0.495147 0.497985 0.496604 0.491154 0.489705 0.495674 0.493248 0.483126 -100 
-100 -100 0.741332 0.722584 0.689449 0.651622 0.614862 0.584883 0.562613 0.550405 0.547278 0.544824 0.541258 0.542159 0.545420 0.545808 0.543137 0.542129 0.544826 0.543271 0.537644 0.536074 0.542100 0.539600 0.529260 -100 
-100 -100 0.798167 0.779031 0.745037 0.705844 0.667324 0.634955 0.609841 0.595218 0.589084 0.585664 0.582833 0.583253 0.585309 0.585588 0.583720 0.582398 0.582198 0.580343 0.576844 0.574806 0.574654 0.571979 0.567556 -100 
-100 -100 0.843617 0.824110 0.789445 0.749420 0.710306 0.675909 0.647727 0.631431 0.625128 0.620732 0.615852 0.615159 0.616677 0.616756 0.614794 0.613335 0.612625 0.610477 0.606999 0.604924 0.604909 0.601989 0.597047 -100 
-100 -100 0.877348 0.857570 0.822643 0.782852 0.747102 0.711315 0.677478 0.660523 0.658944 0.653726 0.642093 0.639481 0.641237 0.641064 0.637897 0.636239 0.635938 0.633537 0.629377 0.627909 0.632209 0.629025 0.619392 -100 
-100 -100 0.898180 0.878047 0.842415 0.801741 0.765005 0.728232 0.693456 0.675731 0.673518 0.667881 0.655995 0.653214 0.654847 0.654646 0.651487 0.649757 0.649247 0.646532 0.641940 0.639957 0.643741 0.640256 0.630535 -100 
-100 -100 0.910070 0.889446 0.852375 0.809667 0.767732 0.730298 0.698949 0.680250 0.671983 0.666284 0.660576 0.659344 0.660449 0.660440 0.658584 0.656973 0.655717 0.652636 0.647795 0.644141 0.642277 0.638445 0.633526 -100 
-100 -100 0.916055 0.895012 0.856649 0.813028 0.770203 0.732706 0.701895 0.683099 0.673533 0.667884 0.663712 0.663114 0.664258 0.664431 0.663062 0.661690 0.660562 0.657293 0.651838 0.647193 0.643599 0.639475 0.635601 -100 
-100 -100 0.924832 0.903040 0.859001 0.815216 0.776581 0.739376 0.704756 0.685978 0.677131 0.671443 0.666413 0.665749 0.667152 0.667479 0.666333 0.665549 0.668288 0.665067 0.655775 0.650442 0.646313 0.642003 0.638095 -100 
-100 -100 0.923090 0.901496 0.857784 0.814408 0.776173 0.739446 0.705240 0.686510 0.677368 0.671505 0.666548 0.665978 0.667564 0.668050 0.667092 0.666692 0.669961 0.667048 0.657772 0.652427 0.648265 0.643947 0.640040 -100 
-100 -100 0.911410 0.890825 0.853169 0.810460 0.768374 0.732155 0.702756 0.683995 0.673132 0.667002 0.663641 0.663736 0.665976 0.666692 0.665633 0.665426 0.666472 0.664066 0.657977 0.653121 0.649349 0.645150 0.641228 -100 
-100 -100 0.904227 0.884011 0.847316 0.805208 0.763162 0.727429 0.698784 0.679740 0.667973 0.661602 0.658980 0.660098 0.664310 0.665374 0.663263 0.663534 0.667073 0.665255 0.657774 0.653224 0.650755 0.646698 0.641745 -100 
-100 -100 0.893032 0.872939 0.836407 0.794885 0.753444 0.718355 0.690246 0.671122 0.659016 0.652572 0.650748 0.653882 0.665517 0.667064 0.659258 0.660754 0.677144 0.675864 0.656521 0.651271 0.654016 0.650007 0.639471 -100 
-100 -100 0.870871 0.851337 0.815862 0.775707 0.735722 0.701680 0.674124 0.655310 0.643352 0.636829 0.634778 0.637813 0.649565 0.651326 0.643784 0.645659 0.662456 0.661615 0.642695 0.637769 0.640781 0.636893 0.626345 -100 
-100 -100 0.832142 0.813625 0.780452 0.742715 0.705501 0.673116 0.646217 0.628221 0.617221 0.610674 0.607239 0.608088 0.612837 0.614482 0.612891 0.614164 0.618822 0.618283 0.612180 0.608697 0.607421 0.603743 0.598449 -100 
-100 -100 0.778522 0.760808 0.729467 0.694797 0.662183 0.632101 0.605167 0.588383 0.579627 0.573435 0.568336 0.568072 0.571730 0.573249 0.572166 0.573082 0.575699 0.575319 0.571586 0.568833 0.567807 0.564313 0.559235 -100 
-100 -100 0.705160 0.688109 0.658269 0.627902 0.603966 0.576954 0.547413 0.532012 0.528626 0.523109 0.513891 0.512966 0.518635 0.519955 0.516127 0.516190 0.518953 0.518710 0.515218 0.513741 0.519209 0.516006 0.505109 -100 
-100 -100 0.612823 0.596701 0.568746 0.541146 0.520773 0.497121 0.470361 0.457256 0.455573 0.450985 0.442053 0.441157 0.446676 0.447849 0.443927 0.443954 0.446676 0.446651 0.443607 0.442528 0.448278 0.445509 0.435068 -100 
-100 -100 0.506054 0.491119 0.465613 0.439141 0.416621 0.396388 0.378250 0.368160 0.364145 0.360564 0.356393 0.355879 0.358289 0.359276 0.358498 0.359343 0.361190 0.361476 0.359862 0.358434 0.358239 0.356049 0.352495 -100 
-100 -100 0.412942 0.398871 0.375107 0.350341 0.328785 0.311657 0.298224 0.290457 0.286605 0.283834 0.281318 0.280819 0.281935 0.282578 0.282671 0.283855 0.285668 0.286286 0.285400 0.284320 0.283641 0.282083 0.280090 -100 
-100 -100 0.354754 0.341072 0.318224 0.294621 0.274257 0.259070 0.248051 0.241662 0.238270 0.235976 0.234080 0.233499 0.233992 0.234336 0.234586 0.235800 0.237619 0.238465 0.238043 0.237382 0.236805 0.235698 0.234420 -100 
-100 -100 -100 -100 -100 -100 -100 -100 -100 -100 -100 -100 -100 -100 -100 -100 -100 -100 -100 -100 -100 -100 -100 -100 -100 -100 
-100 -100 -100 -100 -100 -100 -100 -100 -100 -100 -100 -100 -100 -100 -100 -100 -100 -100 -100 -100 -100 -100 -100 -100 -100 -100 
-100 -100 -100 -100 -100 -100 -100 -100 -100 -100 -100 -100 -100 -100 -100 -100 -100 -100 -100 -100 -100 -100 -100 -100 -100 -100 
-100 -100 0.597242 0.578396 0.545514 0.508871 0.474656 0.448727 0.430998 0.421581 0.417721 0.416714 0.416992 0.418337 0.419947 0.420327 0.419422 0.418445 0.417650 0.416265 0.414157 0.412175 0.410199 0.407664 0.405365 -100 
-100 -100 0.627947 0.609236 0.576503 0.539839 0.505284 0.478617 0.459968 0.449903 0.445836 0.444596 0.444577 0.446022 0.448009 0.448460 0.447303 0.446293 0.445742 0.444365 0.442038 0.440152 0.438600 0.436139 0.433537 -100 
-100 -100 0.680797 0.662144 0.629346 0.592274 0.556765 0.528615 0.508265 0.497075 0.492848 0.491136 0.490238 0.491714 0.494316 0.494844 0.493190 0.492125 0.492278 0.490837 0.487734 0.485927 0.485622 0.483187 0.479360 -100 
-100 -100 0.739792 0.720944 0.687595 0.649433 0.612234 0.581989 0.559496 0.546606 0.541245 0.538816 0.537454 0.538723 0.541266 0.541802 0.540136 0.538983 0.538983 0.537345 0.534028 0.532049 0.531654 0.529122 0.525187 -100 
-100 -100 0.796523 0.777281 0.743038 0.703450 0.664267 0.631662 0.606653 0.591697 0.584479 0.581126 0.579492 0.580232 0.582069 0.582500 0.581185 0.579889 0.578921 0.576964 0.573981 0.571648 0.569939 0.567186 0.564164 -100 
-100 -100 0.841822 0.822187 0.787186 0.746546 0.706071 0.671432 0.643974 0.627320 0.619288 0.615001 0.612092 0.611996 0.613351 0.613594 0.612207 0.610746 0.609432 0.607124 0.603861 0.601297 0.599489 0.596452 0.593042 -100 
-100 -100 0.875333 0.855376 0.819848 0.778712 0.738260 0.702143 0.671994 0.654292 0.647106 0.642040 0.636502 0.635375 0.636631 0.636676 0.634746 0.633100 0.631833 0.629190 0.625304 0.622700 0.621930 0.618588 0.613621 -100 
-100 -100 0.895946 0.875634 0.839423 0.797400 0.755949 0.718845 0.687779 0.669319 0.661535 0.656061 0.650270 0.649004 0.650183 0.650204 0.648254 0.646514 0.645028 0.642035 0.637669 0.634520 0.633244 0.629573 0.624469 -100 
-100 -100 0.907310 0.886595 0.849455 0.806134 0.762606 0.724941 0.694584 0.675586 0.665675 0.660129 0.656431 0.655895 0.656980 0.657157 0.655775 0.654087 0.652144 0.648813 0.644106 0.639900 0.636487 0.632469 0.628717 -100 
-100 -100 0.912274 0.891277 0.853486 0.809499 0.765346 0.727648 0.697689 0.678722 0.668293 0.662785 0.659812 0.659733 0.660997 0.661364 0.660284 0.658801 0.656907 0.653401 0.648221 0.643237 0.638832 0.634526 0.631121 -100 
-100 -100 0.914542 0.893361 0.854645 0.810653 0.767310 0.729941 0.699731 0.680980 0.670809 0.665258 0.662041 0.662042 0.663562 0.664106 0.663198 0.662105 0.661029 0.657590 0.651669 0.646255 0.641547 0.637069 0.633559 -100 
-100 -100 0.912686 0.891725 0.853390 0.809868 0.767000 0.730106 0.700251 0.681530 0.671110 0.665354 0.662103 0.662142 0.663793 0.664513 0.663869 0.663200 0.662622 0.659518 0.653713 0.648322 0.643601 0.639116 0.635604 -100 
-100 -100 0.907173 0.886734 0.849893 0.807069 0.764073 0.727668 0.698795 0.679842 0.668478 0.662396 0.659622 0.659917 0.661844 0.662796 0.662431 0.662209 0.661954 0.659407 0.654356 0.649338 0.644832 0.640471 0.637042 -100 
-100 -100 0.900381 0.880321 0.844180 0.802101 0.759683 0.723776 0.695188 0.675952 0.663925 0.657527 0.654998 0.655799 0.658649 0.659924 0.659397 0.659692 0.660681 0.658784 0.653729 0.649171 0.645401 0.641204 0.637401 -100 
-100 -100 0.888561 0.868801 0.833142 0.791898 0.750371 0.715126 0.686865 0.667528 0.655166 0.648575 0.646299 0.647985 0.653100 0.654764 0.653001 0.653925 0.658284 0.657001 0.649754 0.645423 0.643257 0.639192 0.633986 -100 
-100 -100 0.866490 0.847295 0.812691 0.772794 0.732666 0.698458 0.670795 0.651764 0.639501 0.632796 0.630291 0.631846 0.637027 0.638908 0.637488 0.638880 0.643742 0.642951 0.636146 0.632148 0.630238 0.626311 0.621139 -100 
-100 -100 0.828754 0.810402 0.777578 0.739737 0.701917 0.669334 0.642657 0.624482 0.612958 0.606296 0.603048 0.603486 0.606615 0.608496 0.608846 0.610428 0.612900 0.612451 0.608745 0.605251 0.602393 0.598632 0.594858 -100 
-100 -100 0.775242 0.757644 0.726461 0.691185 0.656763 0.626444 0.600809 0.583988 0.574019 0.567748 0.563725 0.563510 0.566121 0.567928 0.568481 0.569982 0.571924 0.571674 0.568885 0.565814 0.563153 0.559585 0.556014 -100 
-100 -100 0.700936 0.684068 0.654577 0.622590 0.593447 0.566096 0.541056 0.525968 0.518759 0.513205 0.507914 0.507405 0.510599 0.512249 0.511771 0.512838 0.514766 0.514679 0.512228 0.509861 0.508807 0.505552 0.501003 -100 
-100 -100 0.608717 0.592778 0.565194 0.535980 0.510233 0.486272 0.464232 0.451470 0.445891 0.441265 0.436348 0.435860 0.438868 0.440317 0.439708 0.440728 0.442698 0.442842 0.440798 0.438882 0.438285 0.435499 0.431302 -100 
-100 -100 0.503384 0.488533 0.463122 0.436060 0.411725 0.391339 0.374643 0.364585 0.359390 0.355750 0.352700 0.352298 0.353995 0.355131 0.355472 0.356849 0.358750 0.359216 0.357910 0.356272 0.354962 0.352806 0.350401 -100 
-100 -100 0.411000 0.396942 0.373181 0.348192 0.326024 0.308813 0.295786 0.287982 0.283704 0.280872 0.278677 0.278165 0.279001 0.279687 0.280205 0.281655 0.283606 0.284400 0.283723 0.282676 0.281700 0.280221 0.278665 -100 
-100 -100 0.353148 0.339443 0.316548 0.292830 0.272271 0.257043 0.246114 0.239699 0.236170 0.233818 0.231943 0.231289 0.231640 0.231958 0.232338 0.233700 0.235677 0.236697 0.236458 0.235925 0.235407 0.234407 0.233271 -100 
-100 -100 -100 -100 -100 -100 -100 -100 -100 -100 -100 -100 -100 -100 -100 -100 -100 -100 -100 -100 -100 -100 -100 -100 -100 -100 
-100 -100 -100 -100 -100 -100 -100 -100 -100 -100 -100 -100 -100 -100 -100 -100 -100 -100 -100 -100 -100 -100 -100 -100 -100 -100 
-100 -100 -100 -100 -100 -100 -100 -100 -100 -100 -100 -100 -100 -100 -100 -100 -100 -100 -100 -100 -100 -100 -100 -100 -100 -100 
-100 -100 -100 -100 -100 -100 -100 -100 -100 -100 -100 -100 -100 -100 -100 -100 -100 -100 -100 -100 -100 -100 -100 -100 -100 -100 
-100 -100 -100 -100 -100 -100 -100 -100 -100 -100 -100 -100 -100 -100 -100 -100 -100 -100 -100 -100 -100 -100 -100 -100 -100 -100 
-100 -100 -100 -100 -100 -100 -100 -100 -100 -100 -100 -100 -100 -100 -100 -100 -100 -100 -100 -100 -100 -100 -100 -100 -100 -100 
-100 -100 -100 -100 -100 -100 -100 -100 -100 -100 -100 -100 -100 -100 -100 -100 -100 -100 -100 -100 -100 -100 -100 -100 -100 -100 
-100 -100 -100 -100 -100 -100 -100 -100 -100 -100 -100 -100 -100 -100 -100 -100 -100 -100 -100 -100 -100 -100 -100 -100 -100 -100 
-100 -100 -100 -100 -100 -100 -100 -100 -100 -100 -100 -100 -100 -100 -100 -100 -100 -100 -100 -100 -100 -100 -100 -100 -100 -100 
-100 -100 -100 -100 -100 -100 -100 -100 -100 -100 -100 -100 -100 -100 -100 -100 -100 -100 -100 -100 -100 -100 -100 -100 -100 -100 
-100 -100 -100 -100 -100 -100 -100 -100 -100 -100 -100 -100 -100 -100 -100 -100 -100 -100 -100 -100 -100 -100 -100 -100 -100 -100 
-100 -100 -100 -100 -100 -100 -100 -100 -100 -100 -100 -100 -100 -100 -100 -100 -100 -100 -100 -100 -100 -100 -100 -100 -100 -100 
-100 -100 -100 -100 -100 -100 -100 -100 -100 -100 -100 -100 -100 -100 -100 -100 -100 -100 -100 -100 -100 -100 -100 -100 -100 -100 
-100 -100 -100 -100 -100 -100 -100 -100 -100 -100 -100 -100 -100 -100 -100 -100 -100 -100 -100 -100 -100 -100 -100 -100 -100 -100 
-100 -100 -100 -100 -100 -100 -100 -100 -100 -100 -100 -100 -100 -100 -100 -100 -100 -100 -100 -100 -100 -100 -100 -100 -100 -100 
-100 -100 -100 -100 -100 -100 -100 -100 -100 -100 -100 -100 -100 -100 -100 -100 -100 -100 -100 -100 -100 -100 -100 -100 -100 -100 
-100 -100 -100 -100 -100 -100 -100 -100 -100 -100 -100 -100 -100 -100 -100 -100 -100 -100 -100 -100 -100 -100 -100 -100 -100 -100 
-100 -100 -100 -100 -100 -100 -100 -100 -100 -100 -100 -100 -100 -100 -100 -100 -100 -100 -100 -100 -100 -100 -100 -100 -100 -100 
-100 -100 -100 -100 -100 -100 -100 -100 -100 -100 -100 -100 -100 -100 -100 -100 -100 -100 -100 -100 -100 -100 -100 -100 -100 -100 
-100 -100 -100 -100 -100 -100 -100 -100 -100 -100 -100 -100 -100 -100 -100 -100 -100 -100 -100 -100 -100 -100 -100 -100 -100 -100 
-100 -100 -100 -100 -100 -100 -100 -100 -100 -100 -100 -100 -100 -100 -100 -100 -100 -100 -100 -100 -100 -100 -100 -100 -100 -100 
-100 -100 -100 -100 -100 -100 -100 -100 -100 -100 -100 -100 -100 -100 -100 -100 -100 -100 -100 -100 -100 -100 -100 -100 -100 -100 
-100 -100 -100 -100 -100 -100 -100 -100 -100 -100 -100 -100 -100 -100 -100 -100 -100 -100 -100 -100 -100 -100 -100 -100 -100 -100 
-100 -100 -100 -100 -100 -100 -100 -100 -100 -100 -100 -100 -100 -100 -100 -100 -100 -100 -100 -100 -100 -100 -100 -100 -100 -100 
-100 -100 -100 -100 -100 -100 -100 -100 -100 -100 -100 -100 -100 -100 -100 -100 -100 -100 -100 -100 -100 -100 -100 -100 -100 -100 
-100 -100 -100 -100 -100 -100 -100 -100 -100 -100 -100 -100 -100 -100 -100 -100 -100 -100 -100 -100 -100 -100 -100 -100 -100 -100 
-100 -100 -100 -100 -100 -100 -100 -100 -100 -100 -100 -100 -100 -100 -100 -100 -100 -100 -100 -100 -100 -100 -100 -100 -100 -100 
