# Supplementary material for: A computational model of spatio-temporal cardiac intracellular calcium handling with realistic structure and spatial flux distribution from sarcoplasmic reticulum and t-tubule reconstructions
Source: PLoS Comput Biol. 2017 Aug 31;13(8):e1005714. doi: 10.1371/journal.pcbi.1005714 (PMC5597258; doi:10.1371/journal.pcbi.1005714)
Supplement: S1 Code — Code provided in C/C++ and includes the structural datasets used in this study. Documentation is provided on use of and updating the code. Updates may also be available on Michael Colman’s website, http://www.physicsoftheheart.com and github repository: https://github.com/michaelcolman/CODE---PLOS-Comp-Biol-2017-Model-SR. (ZIP) [file pcbi.1005714.s001.zip › PLOS_SR_Clean/Spatial_diff_out/CaSR_1D_output_0060.dat]

518.025359
518.361994
518.912561
519.591822
520.382699
521.268139
522.188234
523.124758
524.096308
525.110791
526.127177
527.143095
528.191578
529.280051
530.344453
531.348044
532.287960
533.154967
533.903364
534.523490
535.034805
535.433305
535.652588
517.240841
517.664039
518.305249
519.032398
519.844455
520.770904
521.717746
522.642608
523.591795
524.623824
525.654022
526.649623
527.672836
528.788813
529.885327
530.888939
531.817450
532.707590
533.477451
534.092329
534.597366
535.036267
535.297188
515.821527
516.398649
517.183039
517.972673
518.805269
519.810218
520.807224
521.710529
522.615787
523.689628
524.744068
525.695797
526.663565
527.837429
528.991312
529.990867
530.893952
531.835316
532.645650
533.246907
533.732202
534.249384
534.583846
514.203579
514.925579
515.831008
516.668832
517.512393
518.608317
519.665516
520.559530
521.422902
522.549211
523.625632
524.531037
525.432191
526.667185
527.870380
528.861204
529.732984
530.736286
531.592240
532.185969
532.648401
533.250348
533.653167
512.981408
513.651864
514.554309
515.439204
516.355316
517.463146
518.551507
519.504761
520.430931
521.523459
522.575329
523.492522
524.426429
525.607889
526.781655
527.785863
528.697691
529.685267
530.551180
531.191969
531.718193
532.304248
532.695867
511.761927
512.393154
513.278119
514.178961
515.134690
516.271692
517.406627
518.421979
519.399983
520.477840
521.508954
522.424517
523.364660
524.507784
525.651856
526.651801
527.578993
528.568750
529.455033
530.137146
530.708634
531.296773
531.685713
510.378382
511.058306
511.967686
512.853942
513.794797
514.999550
516.203724
517.251979
518.236790
519.341676
520.374068
521.251972
522.144282
523.302219
524.450047
525.418663
526.313058
527.346212
528.276074
528.968582
529.538883
530.180442
530.611364
509.109175
509.867327
510.811186
511.671735
512.567202
513.841156
515.098500
516.150327
517.112332
518.265045
519.316512
520.157915
520.987162
522.187035
523.349625
524.278411
525.116099
526.204163
527.174808
527.859463
528.400632
529.110123
529.590180
508.460276
509.134742
510.038017
510.921268
511.864314
513.076754
514.290786
515.350038
516.350921
517.480297
518.536922
519.428816
520.318735
521.456405
522.571703
523.506242
524.378818
525.411615
526.355545
527.067488
527.659263
528.322863
528.768159
507.961290
508.583095
509.459897
510.359820
511.324763
512.481820
513.638131
514.672862
515.679773
516.809331
517.892841
518.838528
519.774119
520.874808
521.950270
522.876562
523.755438
524.746541
525.663415
526.383620
526.996562
527.631755
528.052823
507.358364
508.021622
508.925564
509.823298
510.765043
511.914662
513.039703
514.016387
514.977324
516.152521
517.289050
518.253450
519.180211
520.295411
521.361855
522.246504
523.076643
524.072017
524.988371
525.683141
526.266714
526.929779
527.376492
506.828593
507.567943
508.514911
509.403631
510.305685
511.479886
512.598312
513.521139
514.419816
515.657310
516.843711
517.803473
518.689292
519.837693
520.902867
521.732596
522.488039
523.508337
524.433377
525.091980
525.622332
526.333990
526.818141
506.784327
507.458197
508.380382
509.296241
510.244096
511.379294
512.477420
513.429189
514.381867
515.572971
516.737745
517.724074
518.649535
519.731458
520.741185
521.560514
522.331106
523.282302
524.167990
524.840808
525.407946
526.058759
526.498587
506.791543
507.435191
508.350933
509.292142
510.274533
511.402689
512.503994
513.487768
514.478483
515.646208
516.793429
517.788622
518.724130
519.754579
520.711311
521.502140
522.259220
523.164371
524.023647
524.702894
525.284756
525.895915
526.303363
506.647288
507.353708
508.316865
509.269105
510.249074
511.419689
512.553791
513.539488
514.518481
515.718066
516.881474
517.855890
518.750759
519.775970
520.705076
521.429825
522.115630
523.024832
523.887979
524.542082
525.089463
525.717003
526.141718
506.580848
507.376297
508.392775
509.343382
510.299387
511.532630
512.710104
513.690447
514.637982
515.895778
517.088296
518.035229
518.871176
519.916962
520.833580
521.487525
522.078262
523.006085
523.867802
524.471779
524.951883
525.612461
526.065551
507.051712
507.768325
508.745957
509.715915
510.721987
511.932054
513.115540
514.152289
515.171917
516.392223
517.561970
518.532405
519.407723
520.391276
521.263561
521.923097
522.534188
523.356298
524.128871
524.700725
525.182327
525.765051
526.167053
507.575519
508.239075
509.179605
510.148867
511.175450
512.377923
513.575986
514.662407
515.735073
516.939638
518.097184
519.087628
519.988931
520.935572
521.778937
522.443567
523.056355
523.787333
524.464153
524.978311
525.428539
525.950578
526.312818
507.908701
508.606564
509.549869
510.485915
511.477040
512.707143
513.937626
515.037935
516.112457
517.346309
518.521056
519.508450
520.395820
521.351226
522.192512
522.833827
523.402581
524.094530
524.706683
525.134164
525.505774
526.023719
526.394652
508.265145
509.008470
509.940001
510.813740
511.732222
512.990520
514.241938
515.332606
516.380001
517.656314
518.851780
519.825699
520.681453
521.665278
522.513753
523.125560
523.637456
524.324252
524.897976
525.246576
525.527836
526.061785
526.447142
509.094064
509.678055
510.474883
511.301325
512.223515
513.393820
514.590873
515.700623
516.796981
518.020754
519.178893
520.172885
521.072448
522.010446
522.829203
523.464364
524.014159
524.632383
525.151272
525.505298
525.811584
526.242977
526.545280
509.834904
510.252067
510.897321
511.670397
512.587936
513.676092
514.813173
515.937091
517.071767
518.247153
519.364551
520.377242
521.314911
522.215084
523.005967
523.668823
524.257903
524.827257
525.306449
525.681118
526.014006
526.353416
526.567984
510.174343
510.502090
511.062277
511.803204
512.712816
513.761154
514.867971
515.997070
517.146322
518.299028
519.396328
520.417702
521.371852
522.255794
523.033904
523.710593
524.317369
524.866649
525.328792
525.713631
526.054803
526.349233
526.519355
517.205328
517.628151
518.268414
518.993500
519.801730
520.722636
521.663423
522.583553
523.530993
524.564904
525.599880
526.601514
527.630134
528.749377
529.846066
530.846114
531.767094
532.646275
533.403230
534.005429
534.500029
534.931748
535.188960
516.116524
516.709275
517.491289
518.257973
519.060726
520.056800
521.041327
521.922874
522.808792
523.895133
524.961375
525.911710
526.872755
528.065233
529.228367
530.217629
531.099887
532.036138
532.832612
533.406048
533.861886
534.378844
534.716691
514.060065
515.034076
516.079393
516.880051
517.608034
518.789725
519.873837
520.664468
521.383501
522.627260
523.770808
524.598031
525.367783
526.758761
528.065468
529.012667
529.772869
530.866377
531.754342
532.251643
532.578518
533.304737
533.812090
511.689573
513.158636
514.466226
515.259331
515.808414
517.281791
518.501576
519.191322
519.642630
521.160059
522.404429
523.076931
523.524931
525.233800
526.702943
527.578585
528.117335
529.470544
530.479537
530.883787
530.978067
532.018646
532.716175
510.910967
512.018395
513.209070
514.101274
514.902889
516.212510
517.411010
518.251768
518.982907
520.256001
521.397791
522.168545
522.882528
524.297720
525.638863
526.582388
527.339399
528.500202
529.461675
529.994547
530.355735
531.177826
531.768216
509.901445
510.832210
511.934944
512.849210
513.744233
515.033582
516.274181
517.237048
518.111981
519.288005
520.365029
521.167270
521.967309
523.252661
524.512103
525.465282
526.293810
527.402493
528.369121
528.986539
529.469182
530.221794
530.765057
508.197543
509.306915
510.477927
511.316387
512.087641
513.561751
514.948009
515.935209
516.756706
518.026924
519.122395
519.820940
520.461812
521.860921
523.169105
524.038205
524.732807
525.990656
527.060060
527.654419
528.052355
528.960721
529.612630
506.353150
507.853437
509.159833
509.872398
510.341013
512.146993
513.700504
514.635289
515.246061
516.755442
517.928998
518.476770
518.784405
520.488113
521.910826
522.648171
523.042462
524.602311
525.811674
526.317828
526.461066
527.681013
528.503079
506.264867
507.362935
508.520971
509.350964
510.121525
511.603712
512.999756
513.995404
514.831429
516.132641
517.260869
517.979175
518.618943
519.993682
521.261726
522.087679
522.755053
524.017531
525.108215
525.726051
526.147778
527.083647
527.754309
506.076258
506.980301
508.056134
508.954493
509.849826
511.160260
512.420373
513.392061
514.287200
515.534457
516.687480
517.535862
518.336566
519.568832
520.739181
521.592650
522.354646
523.480510
524.496562
525.159149
525.684903
526.500140
527.087865
505.257280
506.317366
507.472266
508.347345
509.153662
510.510764
511.741317
512.575587
513.308434
514.714221
515.992496
516.843708
517.564648
518.891345
520.084027
520.849901
521.474346
522.687411
523.739934
524.333097
524.741882
525.679621
526.353998
504.241569
505.662619
506.962944
507.764776
508.334759
509.906903
511.184390
511.847114
512.252641
513.982838
515.421631
516.196320
516.653981
518.240401
519.512192
520.131161
520.446031
521.914399
523.061801
523.530872
523.654754
524.884151
525.715768
504.696343
505.769794
506.948969
507.850050
508.666569
510.001649
511.192291
511.988779
512.706362
514.134018
515.452198
516.336589
517.061914
518.349875
519.475228
520.164757
520.722088
521.891105
522.916057
523.490051
523.883874
524.809253
525.476468
504.933587
505.865240
506.994407
507.955681
508.882659
510.141016
511.310017
512.195081
513.052606
514.357437
515.606729
516.536083
517.354951
518.500210
519.522939
520.211988
520.832129
521.876513
522.845620
523.475933
523.975648
524.766008
525.338607
504.493650
505.632029
506.876312
507.822714
508.672234
510.055148
511.295556
512.142337
512.901582
514.325596
515.631402
516.499667
517.191401
518.409778
519.430520
519.987449
520.422790
521.582294
522.619461
523.199137
523.588874
524.484881
525.130787
503.876460
505.422232
506.837033
507.715544
508.336257
509.992484
511.352969
512.102787
512.591833
514.313972
515.740280
516.498429
516.904795
518.365015
519.445539
519.817106
519.881143
521.331751
522.478398
522.933606
523.037445
524.198666
524.987063
504.907409
506.063267
507.328918
508.296337
509.174338
510.604095
511.904706
512.814579
513.622978
515.066135
516.376196
517.242808
517.917466
519.088737
520.046700
520.536084
520.894753
521.958857
522.895416
523.384390
523.702853
524.552610
525.176065
505.726155
506.699477
507.870866
508.865461
509.838659
511.190932
512.485363
513.506744
514.472362
515.804581
517.055845
517.988743
518.784815
519.828681
520.721333
521.281419
521.757669
522.605040
523.365071
523.809168
524.163836
524.862845
525.391184
505.817250
506.967995
508.202881
509.127495
509.979662
511.451910
512.832830
513.850529
514.756229
516.189173
517.493005
518.401811
519.128453
520.240855
521.160076
521.674266
522.046693
522.903303
523.599624
523.888177
524.060192
524.852258
525.453514
505.706019
507.225383
508.558519
509.341996
509.897275
511.623302
513.115982
514.059827
514.744172
516.418646
517.819933
518.656082
519.178313
520.494083
521.484204
521.900557
522.027214
523.060585
523.770253
523.873421
523.707410
524.762201
525.497481
507.339325
508.334221
509.390053
510.200088
510.987388
512.381945
513.720401
514.760885
515.703779
517.109185
518.382847
519.307219
520.060308
521.142485
522.034188
522.561081
522.934181
523.697392
524.281974
524.500029
524.612556
525.292368
525.801010
508.775005
509.365374
510.146569
510.943050
511.839096
513.015455
514.217321
515.322727
516.412968
517.651692
518.817095
519.805722
520.695488
521.640124
522.456257
523.074533
523.601069
524.212091
524.712917
525.035116
525.309586
525.741989
526.047257
509.453909
509.862961
510.498245
511.266848
512.185247
513.275179
514.414227
515.542013
516.681492
517.859544
518.977419
519.990721
520.928720
521.826151
522.611240
523.267801
523.850094
524.409911
524.877483
525.242084
525.567842
525.901435
526.111910
515.715570
516.291721
517.073665
517.857553
518.678590
519.665787
520.642885
521.530473
522.429924
523.510182
524.580569
525.552088
526.537335
527.721661
528.876474
529.865766
530.746392
531.654245
532.424741
532.986936
533.440551
533.936786
534.260914
513.991714
514.965143
516.009157
516.806442
517.526659
518.695273
519.764172
520.542534
521.256845
522.505456
523.661100
524.503120
525.285712
526.684187
527.991761
528.932348
529.677434
530.747541
531.607270
532.076837
532.381610
533.094117
533.595217
510.239429
512.406930
514.050859
514.753672
514.965322
516.772361
518.109141
518.572542
518.599151
520.512229
521.935036
522.403224
522.414358
524.600586
526.320126
527.073061
527.262024
528.937277
530.059307
530.245573
529.938312
531.383678
532.340624
504.715332
509.419123
511.873643
512.261801
510.927453
514.411391
516.230250
516.171653
514.353190
518.107288
520.016750
519.850498
517.765094
522.048781
524.427524
524.792882
523.403965
526.708447
528.297784
527.994138
525.959893
529.254375
530.902079
506.562478
508.948176
510.790983
511.573702
511.829704
513.818335
515.313720
515.822200
515.836240
517.807068
519.236095
519.606467
519.513348
521.764952
523.549792
524.278836
524.431981
526.221621
527.453764
527.663844
527.368103
528.965559
530.056171
506.406239
508.042871
509.577822
510.446030
511.090324
512.771840
514.247447
515.065743
515.639232
517.114984
518.326581
518.871221
519.278869
520.966106
522.489333
523.305594
523.829567
525.271697
526.427129
526.871331
527.061989
528.230024
529.108307
503.659071
506.034303
507.802651
508.388806
508.405139
510.792064
512.653284
513.423380
513.618554
515.525058
516.843034
517.064329
516.803032
519.092318
520.840729
521.391075
521.308992
523.382808
524.839601
525.121648
524.807396
526.589103
527.797026
498.965138
503.693017
506.053178
506.036246
503.900567
508.481417
511.024063
511.434821
510.031740
513.570226
515.276051
514.819404
512.298076
516.804125
519.156624
519.138312
517.004243
521.140941
523.197683
522.985575
520.757781
524.550971
526.460227
501.698207
504.051194
505.795011
506.364088
506.375726
508.773987
510.647247
511.422368
511.628339
513.577988
514.942496
515.192228
514.931839
517.189729
518.885899
519.378056
519.259126
521.349663
522.842340
523.155280
522.867904
524.687376
525.921654
502.545445
504.116930
505.590011
506.416129
507.044676
508.757239
510.254563
511.061134
511.628445
513.220492
514.552244
515.170688
515.590326
517.203376
518.601248
519.268100
519.682828
521.186547
522.432905
522.933417
523.161787
524.427490
525.374895
500.924830
503.143959
504.867874
505.571488
505.777702
507.851679
509.380897
509.807107
509.693498
511.956445
513.640525
514.160107
514.117159
516.222068
517.774283
518.192154
518.046356
520.050419
521.477720
521.747233
521.431454
523.262316
524.506728
497.400732
501.753241
504.060227
504.349209
502.879863
506.597364
508.486655
508.222241
505.906842
510.362222
512.706120
512.762750
510.812658
514.828541
516.866789
516.706370
514.566979
518.502430
520.444453
520.161656
517.872163
521.711077
523.646304
500.385850
502.622860
504.381726
505.126593
505.353235
507.391770
508.859329
509.225800
509.083122
511.379254
513.122775
513.694137
513.666072
515.721443
517.188267
517.511371
517.284641
519.245179
520.648797
520.901700
520.571901
522.388942
523.625167
501.449951
503.058188
504.611339
505.546738
506.248234
507.857808
509.196370
509.848509
510.327395
512.023220
513.512772
514.270607
514.749593
516.235295
517.430939
517.880052
518.110104
519.547328
520.766017
521.246579
521.456137
522.691603
523.619701
500.006707
502.410082
504.292914
505.097666
505.345444
507.467724
509.016400
509.472806
509.424251
511.668513
513.370099
513.917987
513.855498
515.814213
517.126988
517.222757
516.742225
518.815288
520.319833
520.632584
520.342849
522.101299
523.297942
496.607552
501.376081
503.922122
504.305949
502.821142
506.728784
508.765761
508.675310
506.617344
510.898959
513.164819
513.197873
511.211898
515.040336
516.791640
516.173335
513.347657
517.679156
519.816242
519.626516
517.445772
521.109004
522.957249
500.440802
502.876104
504.792452
505.622537
505.900383
508.081155
509.706690
510.245667
510.261408
512.518837
514.219888
514.771235
514.698036
516.597592
517.835605
517.860031
517.301169
519.263546
520.650351
520.858731
520.488856
522.199678
523.374804
502.247564
503.949120
505.579218
506.552863
507.293869
509.035368
510.549845
511.401053
512.046155
513.734817
515.204899
515.987006
516.477791
517.815509
518.844180
519.162813
519.261110
520.451608
521.411039
521.668396
521.708579
522.853496
523.741272
501.399339
503.881098
505.778927
506.538217
506.739744
509.030453
510.810676
511.562861
511.813862
513.953780
515.608166
516.273325
516.400859
518.107391
519.269522
519.440476
519.123503
520.614837
521.566867
521.453925
520.840755
522.544066
523.728214
498.527543
503.424894
505.915325
506.136993
504.408831
508.589371
510.909276
511.246441
509.830678
513.667528
515.793921
516.081177
514.722729
517.917637
519.464985
519.189076
517.232481
520.280394
521.549339
520.768629
518.044997
521.792010
523.658056
503.485858
505.723387
507.378796
508.018999
508.172829
510.345396
512.062296
512.865273
513.191289
515.262805
516.858272
517.559555
517.748727
519.391986
520.511840
520.732997
520.462774
521.815319
522.619167
522.447601
521.797919
523.336080
524.380423
506.734152
507.718573
508.759400
509.559740
510.345438
511.741414
513.082584
514.129892
515.081537
516.491506
517.765449
518.690219
519.443101
520.519614
521.400586
521.915833
522.275668
523.019327
523.580127
523.777618
523.875103
524.542315
525.041754
508.107758
508.670686
509.438107
510.246990
511.167323
512.339922
513.540250
514.660429
515.771202
517.002442
518.160710
519.155687
520.056087
520.985801
521.787332
522.404406
522.934728
523.524038
524.007070
524.330765
524.615872
525.028465
525.315932
513.990970
514.711498
515.613581
516.442063
517.263112
518.320482
519.332654
520.190483
521.040338
522.181869
523.295149
524.245309
525.185192
526.442917
527.649179
528.620920
529.448320
530.382489
531.154886
531.666704
532.064180
532.626024
533.010529
511.522900
512.990784
514.297036
515.084884
515.615596
517.051296
518.224769
518.876097
519.311979
520.844697
522.126249
522.843062
523.328435
525.058060
526.530554
527.391339
527.892536
529.182921
530.114068
530.441554
530.476468
531.484716
532.169809
504.627598
509.330391
511.785995
512.174989
510.831174
514.285187
516.064802
515.972334
514.138912
517.906047
519.846388
519.715771
517.659314
521.957133
524.338639
524.696776
523.285188
526.544918
528.076501
527.715201
525.637927
528.915065
530.559262
484.301562
504.018005
508.854701
507.798544
494.927274
510.055439
513.486649
511.479761
496.399555
513.399176
517.159660
514.830869
497.855148
517.081002
521.719030
520.569407
507.702790
522.480973
525.644517
523.472280
508.801860
524.839243
528.678899
500.445787
505.457500
508.164737
508.622153
507.284797
510.982401
512.962033
512.905197
511.026325
514.890205
516.851950
516.587898
514.372640
518.787689
521.265182
521.577128
520.088100
523.519544
525.200308
524.852177
522.755927
526.247430
528.071885
502.476036
505.063177
507.054731
507.807856
507.961558
510.261228
512.016098
512.635461
512.695770
514.702189
516.121667
516.373498
516.138426
518.493299
520.330443
520.946951
520.931203
522.922920
524.308889
524.518266
524.176881
525.975917
527.232025
497.319531
502.317393
504.899045
504.949285
502.802828
507.499807
510.101846
510.450646
508.952192
512.580761
514.344106
513.829105
511.223821
515.863272
518.323950
518.293244
516.095345
520.311740
522.408426
522.133829
519.828288
523.741158
525.761017
478.083044
497.833643
502.460142
500.279140
482.430787
502.889423
507.856419
506.705448
493.338973
508.874632
512.164897
509.228645
490.285817
511.203773
515.951970
513.849430
496.755499
515.894554
520.139558
517.944027
501.478018
519.700914
524.085569
495.306914
500.272810
502.821597
502.849940
500.699163
505.418100
508.042971
508.401328
506.912565
510.595365
512.412001
511.927593
509.322858
513.924319
516.324517
516.226112
513.985238
518.236432
520.387784
520.155541
517.881408
521.842279
523.893840
498.547113
501.021833
502.920596
503.611458
503.736423
506.098510
507.897114
508.496473
508.510344
510.694103
512.268448
512.609554
512.396938
514.652538
516.335262
516.758708
516.577265
518.707895
520.240320
520.522793
520.203265
522.147216
523.495393
494.921599
499.518989
502.005728
502.315240
500.817633
504.730652
506.784163
506.548475
504.191736
508.730637
511.094552
511.046381
508.976844
513.127323
515.282064
515.110896
512.915945
516.991737
519.034964
518.730565
516.390611
520.390451
522.463338
478.366013
496.272874
500.687460
499.345367
485.541892
501.720770
505.321409
502.709958
484.494289
504.875573
509.551275
507.637931
491.498289
509.727922
513.799622
511.583504
495.049139
513.393834
517.404328
515.069879
498.320033
516.797356
521.245443
494.406055
499.025797
501.557888
501.924664
500.462031
504.329257
506.306126
505.995257
503.596699
508.178519
510.613892
510.629093
508.583005
512.672779
514.728427
514.448882
512.159711
516.189803
518.205674
517.879381
515.521418
519.503867
521.567290
497.502090
500.021316
502.027029
502.880928
503.149554
505.343732
506.924394
507.309312
507.164883
509.515794
511.299963
511.828958
511.729309
513.799793
515.230603
515.389892
514.969337
517.056080
518.568258
518.827705
518.489004
520.390451
521.714754
493.715593
498.727049
501.471462
501.911790
500.414560
504.443148
506.535397
506.364743
504.193479
508.589335
510.938632
510.928358
508.864323
512.819402
514.667055
514.022690
511.135147
515.605539
517.846864
517.640080
515.415502
519.251565
521.246337
476.002357
495.655511
500.559888
499.299954
484.976753
501.887830
505.748852
503.486570
486.509773
505.734999
510.174764
508.241079
492.212585
510.067994
513.723364
510.603320
490.936495
512.091701
516.721445
514.657162
498.676572
516.326393
520.581704
494.201818
499.260360
502.049950
502.519164
501.050096
505.143368
507.319457
507.241320
505.145337
509.544428
511.888616
511.887814
509.821360
513.702402
515.461357
514.740072
511.773191
516.117988
518.228017
517.906910
515.595652
519.384417
521.358803
498.346323
501.029399
503.149989
504.043067
504.325759
506.689830
508.480253
509.113508
509.208331
511.485333
513.223668
513.805280
513.778274
515.626113
516.843528
516.870962
516.348721
518.123578
519.329797
519.335206
518.802560
520.622709
521.913155
495.157918
500.389732
503.180097
503.524877
501.826219
506.183603
508.603268
508.879136
507.357207
511.318559
513.535486
513.768113
512.305143
515.596700
517.189952
516.812303
514.730386
517.934777
519.343902
518.565503
515.812906
519.763243
521.803335
477.293255
497.920837
502.857432
501.257834
485.599777
503.875321
508.282003
506.906862
492.990461
509.384968
513.362405
512.122253
499.667525
513.954442
517.037457
514.985147
500.943190
516.010754
518.890799
515.851610
497.996938
517.005233
521.479175
497.785567
502.678582
505.163811
505.384570
503.660948
507.848621
510.179194
510.531137
509.129176
512.971486
515.099620
515.389472
514.031104
517.215850
518.747882
518.455997
516.477498
519.491130
520.720433
519.903040
517.151534
520.880183
522.736229
504.357777
505.860570
507.170197
507.939394
508.494968
510.227883
511.731750
512.694836
513.400288
515.085186
516.488143
517.325845
517.846832
519.147876
520.112643
520.501172
520.593598
521.576321
522.225661
522.274947
522.068473
523.092405
523.807516
506.534082
507.247221
508.135303
508.981695
509.897427
511.161483
512.422041
513.533887
514.607935
515.897803
517.093884
518.069060
518.924625
519.891666
520.708004
521.285387
521.757985
522.386757
522.889679
523.176988
523.413993
523.910713
524.268456
512.618439
513.287143
514.187734
515.063347
515.945515
516.983673
517.986682
518.869909
519.769489
520.892971
522.016831
523.019121
524.024766
525.246579
526.427475
527.403810
528.244487
529.113390
529.832571
530.329147
530.744063
531.268793
531.636115
510.614551
511.719456
512.912543
513.805546
514.580367
515.810261
516.905446
517.658098
518.351880
519.661659
520.887763
521.755669
522.548961
524.003779
525.352625
526.274881
526.967710
528.005428
528.809422
529.185628
529.429252
530.201225
530.779309
506.379283
508.759215
510.610330
511.412168
511.659240
513.554822
514.924389
515.321401
515.281360
517.299031
518.827744
519.308327
519.302148
521.586313
523.377692
524.098542
524.205574
525.870251
526.935963
526.976959
526.556901
528.129204
529.228928
500.379424
505.381025
508.097840
508.586406
507.263461
510.875231
512.741622
512.582256
510.645564
514.558473
516.608937
516.438541
514.297141
518.726273
521.205599
521.522983
520.018118
523.349268
524.895782
524.407686
522.205013
525.704261
527.554978
502.083685
504.723224
506.816057
507.720617
508.026552
510.128914
511.675902
512.120360
512.067269
514.158021
515.706256
516.088180
515.973566
518.331847
520.194375
520.886750
520.959577
522.765579
523.973200
524.059670
523.669880
525.422070
526.676147
501.776543
503.647062
505.427009
506.430104
507.147555
508.950066
510.497301
511.289568
511.832641
513.408972
514.723191
515.285138
515.685101
517.453241
519.033515
519.814183
520.278867
521.753998
522.927994
523.320253
523.480228
524.772003
525.778203
498.727010
501.388206
503.434623
504.153309
504.231618
506.782453
508.754361
509.509421
509.667829
511.697988
513.128154
513.351137
513.057393
515.439381
517.247106
517.741756
517.584256
519.744202
521.281364
521.554311
521.229199
523.153146
524.494990
493.752977
498.840845
501.516602
501.620266
499.515878
504.317447
507.011658
507.405271
505.936648
509.640167
511.474792
510.995522
508.399237
513.030413
515.456768
515.359869
513.115333
517.400052
519.588755
519.382319
517.132415
521.106549
523.171999
496.612732
499.250308
501.271038
501.975488
502.062408
504.653033
506.673566
507.467771
507.657296
509.729303
511.191812
511.427327
511.123085
513.468330
515.224190
515.667393
515.487695
517.688794
519.293644
519.630149
519.354542
521.320446
522.685352
497.595144
499.397322
501.111802
502.075307
502.800688
504.694384
506.342076
507.196532
507.777241
509.463465
510.865384
511.466482
511.853724
513.536679
514.992203
515.635176
516.018018
517.604341
518.936068
519.455445
519.702601
521.095435
522.159397
495.929216
498.399036
500.368450
501.193519
501.478866
503.762604
505.468766
505.949517
505.841085
508.205593
509.952906
510.428627
510.325977
512.521687
514.151357
514.545386
514.354194
516.447792
517.952832
518.212056
517.884898
519.863659
521.245253
492.299953
496.957985
499.535327
499.929897
498.505709
502.478501
504.573482
504.355979
502.017155
506.600531
509.013448
508.996953
506.943669
511.088122
513.226480
513.027942
510.806880
514.855793
516.876964
516.548852
514.200990
518.225955
520.328069
495.429845
497.926075
499.945336
500.829541
501.150121
503.404779
505.051466
505.474146
505.336264
507.727999
509.526400
510.047267
509.954778
512.096692
513.638013
513.934187
513.652961
515.681588
517.133457
517.346876
516.985437
518.944181
520.317985
496.573048
498.430563
500.257833
501.370127
502.200731
504.001760
505.492872
506.196133
506.687932
508.464469
510.006858
510.734589
511.172657
512.719242
513.967191
514.388971
514.571657
516.047017
517.289315
517.726774
517.912132
519.266276
520.315672
495.019060
497.737159
499.949645
500.955119
501.332599
503.656918
505.352066
505.833788
505.771393
508.114651
509.886072
510.401705
510.284726
512.314933
513.679210
513.726239
513.169999
515.286114
516.808944
517.049976
516.704936
518.607551
519.949768
491.507793
496.675456
499.604315
500.194086
498.815770
502.951735
505.139383
505.044744
502.931125
507.345188
509.701757
509.689598
507.616439
511.544110
513.354512
512.660048
509.715573
514.115711
516.278231
515.985421
513.702604
517.557011
519.585628
495.631455
498.390701
500.649388
501.690024
502.098424
504.469766
506.223687
506.770460
506.760679
509.113864
510.887951
511.411900
511.283623
513.242865
514.513844
514.470632
513.821078
515.817235
517.216308
517.348183
516.920117
518.774964
520.096262
497.738272
499.709836
501.641934
502.814752
503.688233
505.595880
507.224012
508.089563
508.723514
510.487843
512.019974
512.785401
513.236738
514.609265
515.649958
515.901087
515.920600
517.131171
518.102492
518.306159
518.314655
519.578243
520.589404
497.032678
499.807115
502.008361
502.943111
503.246825
505.710398
507.607250
508.358986
508.578153
510.808293
512.534888
513.175890
513.247467
514.996208
516.167554
516.249213
515.829197
517.363492
518.347086
518.176784
517.517436
519.362642
520.687806
494.314597
499.552286
502.355789
502.722708
501.050381
505.423615
507.867712
508.182841
506.698571
510.654880
512.868562
513.117248
511.672169
514.933784
516.498199
516.110098
514.013646
517.144299
518.468485
517.616303
514.810703
518.740451
520.774003
499.814642
502.296178
504.198321
504.973198
505.199527
507.513431
509.326061
510.123969
510.416389
512.563342
514.218884
514.896312
515.031871
516.707557
517.830843
517.971240
517.611107
519.009016
519.850498
519.637860
518.951171
520.614110
521.779735
503.625636
504.760995
505.976143
506.895232
507.760853
509.253802
510.663407
511.722613
512.668656
514.117383
515.423860
516.337990
517.064084
518.147504
519.022200
519.490834
519.804187
520.564343
521.145332
521.329803
521.423915
522.163060
522.733676
505.332307
505.998217
506.896299
507.807580
508.804553
510.051835
511.305554
512.444604
513.561457
514.815233
515.991431
516.980895
517.866046
518.792823
519.584299
520.172311
520.676857
521.271737
521.766276
522.089687
522.384727
522.843802
523.175184
511.185198
511.813932
512.702687
513.603418
514.519733
515.546012
516.538895
517.435371
518.367099
519.501982
520.657850
521.716407
522.773812
523.977803
525.134400
526.101351
526.931651
527.741624
528.399792
528.856107
529.257464
529.768053
530.134416
509.431879
510.354239
511.469152
512.409840
513.285979
514.427646
515.471241
516.262248
517.057966
518.313526
519.555114
520.539480
521.484387
522.827645
524.098617
525.032957
525.777411
526.676991
527.368822
527.708553
527.985221
528.686413
529.236188
506.129779
507.737518
509.296636
510.248525
510.936099
512.389976
513.569882
514.121786
514.544152
516.156050
517.605246
518.399291
519.004849
520.726884
522.253297
523.083734
523.567516
524.740915
525.540326
525.612921
525.517126
526.708649
527.656790
502.403566
504.926478
506.946510
507.843857
508.148053
510.125122
511.514538
511.800611
511.621104
513.843474
515.552810
516.094114
516.107945
518.439554
520.261985
520.933576
520.963879
522.629135
523.615931
523.394371
522.670172
524.620345
526.017025
501.726058
503.570942
505.373327
506.457550
507.237421
508.876995
510.213397
510.812034
511.234942
512.915829
514.397142
515.128538
515.662269
517.434629
519.011908
519.821218
520.293463
521.597047
522.541071
522.687589
522.654295
524.004720
525.086274
500.579553
502.125333
503.796008
504.943530
505.908482
507.499414
508.909646
509.753623
510.477147
511.940700
513.283243
514.083004
514.795720
516.317686
517.735056
518.569061
519.201568
520.446075
521.485582
521.936201
522.268903
523.368139
524.254861
498.047926
499.997535
501.852383
502.887420
503.629550
505.570781
507.245426
508.111363
508.703568
510.374293
511.782874
512.418659
512.858153
514.580420
516.072639
516.737873
517.121100
518.709052
520.031032
520.547480
520.801476
522.133958
523.159761
495.186217
497.956255
500.115039
500.933445
501.111390
503.700200
505.697838
506.439741
506.566965
508.756548
510.346725
510.718864
510.555758
512.830807
514.527196
514.934659
514.735124
516.963751
518.616235
519.032098
518.856963
520.737896
522.048151
495.822742
497.757124
499.594514
500.623158
501.388288
503.398015
505.161761
506.110629
506.761179
508.455425
509.862726
510.482462
510.895895
512.583697
514.038325
514.674510
515.059769
516.702834
518.113175
518.723811
519.050458
520.412795
521.445218
496.145992
497.654195
499.282844
500.406742
501.408452
503.154395
504.761729
505.784398
506.631884
508.136621
509.470598
510.235346
510.894416
512.342455
513.674113
514.431769
515.051667
516.419132
517.654219
518.312523
518.805689
519.952511
520.841640
495.097058
496.876269
498.614271
499.646813
500.453840
502.375222
504.045227
504.931737
505.554651
507.279070
508.735697
509.410273
509.863278
511.517986
512.948977
513.602484
514.005642
515.527042
516.799333
517.291036
517.535695
518.920090
519.982030
493.506923
495.977206
497.976521
498.832007
499.138368
501.563507
503.415024
504.068400
504.153845
506.408858
508.084486
508.548583
508.457630
510.640319
512.268651
512.692325
512.545340
514.538650
515.963707
516.190095
515.868431
517.813758
519.181327
494.611014
496.421079
498.214331
499.310689
500.159308
502.069403
503.703104
504.556659
505.164739
506.897426
508.375713
509.069612
509.517901
511.125242
512.484558
513.059090
513.379657
514.811390
515.992404
516.400908
516.586073
517.948848
519.008082
495.140379
496.716178
498.468540
499.743732
500.851303
502.556790
504.071786
505.018009
505.832764
507.361396
508.750494
509.569914
510.232979
511.574161
512.750533
513.347618
513.805174
514.990646
516.037740
516.520361
516.886548
518.003799
518.898830
494.226694
496.271541
498.315681
499.620134
500.607874
502.505339
504.092604
504.913084
505.510605
507.259154
508.771524
509.506403
509.962451
511.452668
512.647178
513.040846
513.196427
514.564408
515.688524
516.020390
516.133891
517.492301
518.560603
492.898119
495.812828
498.241485
499.451069
500.014915
502.389392
504.153288
504.751173
504.820461
507.106877
508.845069
509.388449
509.329975
511.282227
512.608575
512.700939
512.229122
514.107323
515.408003
515.469190
514.988255
516.927149
518.309322
494.975814
497.059859
499.154572
500.503214
501.522851
503.440850
505.047419
505.891786
506.512423
508.274056
509.799380
510.545624
510.985915
512.403327
513.495350
513.781887
513.830456
515.086551
516.100004
516.332218
516.368476
517.682160
518.731191
496.613656
498.284646
500.147673
501.513011
502.681772
504.419738
505.968442
506.966196
507.834143
509.383012
510.800121
511.661583
512.315178
513.493406
514.448198
514.828522
515.076190
516.034027
516.853039
517.128558
517.333367
518.364919
519.224504
496.797285
498.786277
500.752853
501.977018
502.906194
504.836448
506.503248
507.441116
508.148629
509.886595
511.404432
512.206382
512.706570
514.017125
515.009037
515.263185
515.289760
516.372596
517.199554
517.283830
517.209464
518.454858
519.466020
496.564284
499.270992
501.440333
502.413298
502.792912
505.179205
507.029130
507.790408
508.035759
510.241298
511.947851
512.598659
512.684195
514.394367
515.518597
515.557240
515.077271
516.602856
517.555338
517.355428
516.672259
518.469188
519.760355
499.728980
501.444085
503.105965
504.136930
504.949197
506.732578
508.311589
509.268755
510.017238
511.689638
513.147329
513.970036
514.508294
515.761011
516.708583
516.997579
517.058444
518.046763
518.773571
518.830597
518.726502
519.814634
520.682886
502.604687
503.572064
504.742161
505.757735
506.773491
508.167726
509.517178
510.616065
511.653117
512.999220
514.249303
515.197061
516.001337
516.990750
517.812464
518.313530
518.711111
519.396390
519.962402
520.233143
520.460235
521.084693
521.575403
504.071905
504.710268
505.618586
506.581446
507.634916
508.874374
510.117776
511.267742
512.402140
513.630374
514.788342
515.782508
516.679952
517.581428
518.354604
518.947621
519.470410
520.056122
520.557506
520.914768
521.249046
521.690312
522.003902
509.485520
510.160175
511.082961
511.990895
512.901820
513.951682
514.951581
515.826653
516.741973
517.942027
519.164869
520.254411
521.316916
522.552650
523.717462
524.654987
525.437293
526.227619
526.843412
527.221518
527.556906
528.118697
528.540054
507.478449
508.559935
509.757492
510.679746
511.484499
512.706854
513.767960
514.467621
515.136978
516.568087
517.944345
518.940508
519.819263
521.275895
522.592151
523.462642
524.083943
525.018622
525.665333
525.822875
525.883691
526.786737
527.496702
503.307112
505.563997
507.374726
508.207255
508.505916
510.344038
511.612210
511.844921
511.635115
513.928294
515.732106
516.433881
516.596745
518.828063
520.544312
521.189453
521.205246
522.724040
523.524062
523.093457
522.118904
524.181857
525.629360
497.485782
502.135284
504.752234
505.293103
504.107804
507.562780
509.248480
508.765151
506.274348
510.856987
513.359499
513.529885
511.746411
515.960440
518.299835
518.520074
516.917714
520.070375
521.249815
519.928055
516.190948
521.160602
523.700359
498.622291
501.171845
503.269167
504.245572
504.629728
506.675105
508.104717
508.362451
508.128820
510.522537
512.390667
513.039723
513.125932
515.426344
517.198398
517.805235
517.789750
519.470006
520.444148
520.096704
519.181628
521.423107
523.017239
497.856565
499.788670
501.678386
502.806893
503.620396
505.402833
506.867274
507.539198
508.012283
509.791393
511.373100
512.185028
512.763941
514.494109
515.985831
516.682252
517.076381
518.497009
519.593627
519.868659
519.932844
521.326219
522.428445
494.399512
497.255848
499.519308
500.449841
500.708121
503.200930
505.056727
505.643851
505.650588
507.981438
509.757128
510.327904
510.350487
512.562761
514.199479
514.577861
514.348164
516.527305
518.119069
518.501902
518.344814
520.146217
521.423282
489.020304
494.495079
497.484417
497.894558
496.159641
500.752371
503.267612
503.386513
501.447770
505.785955
508.107044
508.137849
506.260014
510.320409
512.433609
512.177756
509.825278
514.212568
516.552851
516.651143
514.977685
518.444622
520.292353
492.076521
494.920544
497.168974
498.093813
498.382976
500.979872
502.972739
503.691839
503.787058
506.119125
507.856065
508.380581
508.361749
510.541871
512.154352
512.522011
512.313452
514.568432
516.276992
516.792133
516.736708
518.548278
519.809433
493.222931
495.121675
496.968403
498.058325
498.902815
500.939546
502.729001
503.718284
504.418932
506.153374
507.616515
508.314741
508.800547
510.464498
511.901440
512.560967
512.981742
514.572448
515.936553
516.534279
516.867661
518.218852
519.243021
491.694572
494.175896
496.191153
497.039349
497.337179
499.927125
501.969110
502.837049
503.137766
505.271127
506.849013
507.281498
507.204411
509.412554
511.093890
511.604271
511.566241
513.555013
515.003487
515.291641
515.038713
516.957330
518.299355
488.225909
492.789024
495.345506
495.653400
493.986518
498.564977
501.190263
501.651293
500.366258
504.081198
506.060417
505.909461
503.873170
508.011324
510.237847
510.269828
508.472610
512.138269
513.985893
513.669676
511.490506
515.329005
517.356092
491.224637
493.741715
495.820068
496.743982
497.098165
499.685036
501.705281
502.561147
502.859845
504.984746
506.558455
506.989947
506.898536
509.059685
510.681025
511.130431
511.018196
512.890194
514.205357
514.366908
514.023527
515.924338
517.273506
492.237183
494.220814
496.215681
497.495109
498.494648
500.491953
502.213826
503.181850
503.895199
505.597376
507.045082
507.750830
508.224027
509.779978
511.092615
511.649548
511.951855
513.277408
514.338732
514.641650
514.753112
516.112128
517.182539
490.470223
493.476963
495.993396
497.299264
497.977614
500.377043
502.203660
502.914572
503.107646
505.320777
507.006098
507.567157
507.590186
509.548206
510.958437
511.233610
510.976605
512.715531
513.883177
513.851388
513.302118
515.301701
516.726598
486.640019
492.387669
495.759541
496.783914
495.959907
499.917687
502.140783
502.325141
500.754948
504.727215
506.923655
507.035612
505.369860
508.966939
510.776103
510.492059
508.436767
511.838644
513.394893
512.672780
509.925611
514.115492
516.313672
491.333423
494.388125
496.967462
498.330454
499.043015
501.434524
503.239759
503.934759
504.123629
506.348750
508.056378
508.638055
508.648984
510.522608
511.812875
511.961901
511.585198
513.218437
514.286003
514.160946
513.537501
515.498879
516.909164
493.918851
496.030005
498.174286
499.589766
500.677607
502.626651
504.276991
505.196413
505.891837
507.627520
509.138539
509.920747
510.408594
511.762061
512.802728
513.088974
513.140586
514.264456
515.128853
515.237232
515.187482
516.481940
517.531117
493.638140
496.444317
498.793199
499.972031
500.542887
502.933410
504.765930
505.506399
505.740793
507.948418
509.659060
510.298116
510.374839
512.100288
513.231470
513.236407
512.710389
514.327364
515.362586
515.211162
514.573908
516.425729
517.764910
491.370778
496.487285
499.389658
500.063704
498.920630
502.911685
505.169240
505.431885
503.966503
507.866711
510.053804
510.293773
508.854684
512.068276
513.554716
512.987625
510.554847
514.020432
515.526848
514.772236
512.066104
515.961256
517.990496
496.889366
499.362379
501.356994
502.320112
502.765790
504.978277
506.701053
507.457594
507.738440
509.858537
511.495637
512.159548
512.284237
513.930827
515.001890
515.043745
514.568082
516.092738
517.047409
516.909157
516.280390
517.953850
519.128226
500.765647
501.932115
503.227392
504.259027
505.225694
506.717401
508.102704
509.141306
510.072649
511.505695
512.798701
513.699245
514.412053
515.478698
516.327555
516.756689
517.040638
517.849301
518.490370
518.722361
518.853555
519.615618
520.201133
502.536162
503.240680
504.209829
505.203573
506.267017
507.537487
508.791582
509.921123
511.025051
512.265973
513.430058
514.406265
515.278637
516.194059
516.972674
517.545600
518.045962
518.668823
519.202780
519.561527
519.886040
520.369283
520.716781
507.735223
508.485164
509.452154
510.358656
511.247719
512.343591
513.367152
514.221953
515.105914
516.393970
517.688708
518.794445
519.836310
521.122177
522.303670
523.206695
523.932216
524.737968
525.343735
525.659630
525.920669
526.559841
527.043492
505.220899
506.660530
508.004506
508.868563
509.475407
510.914758
512.046849
512.609606
512.983865
514.766659
516.326611
517.271249
517.915853
519.643587
521.060983
521.828718
522.204669
523.329452
524.005355
523.948577
523.606913
524.922343
525.863590
498.504315
502.886499
505.287855
505.767089
504.590115
507.913986
509.521739
509.091070
506.704967
511.228211
513.721965
514.006070
512.351894
516.454002
518.686636
518.904825
517.334898
520.358283
521.437864
520.120257
516.415143
521.237563
523.654828
479.621103
497.543576
502.118384
501.234339
489.159801
503.507916
506.555916
503.691708
485.291776
505.831497
510.698954
509.115408
493.788000
511.620766
515.898920
514.564058
501.564752
516.011110
518.485800
514.122468
490.695759
515.411945
521.223727
493.519116
498.278883
501.021715
501.648845
500.530862
504.103657
505.886845
505.452268
502.998405
507.667437
510.258386
510.485083
508.727852
512.940343
515.247683
515.406142
513.765722
516.998703
518.284033
517.043982
513.373255
518.410521
520.998703
494.542540
497.284616
499.525831
500.540923
500.906461
503.187998
504.820463
505.225451
505.115874
507.537314
509.442869
510.132702
510.241860
512.507414
514.197652
514.669499
514.529290
516.449069
517.721994
517.725448
517.182164
519.223390
520.678440
488.487106
493.990451
497.043280
497.534007
495.845723
500.361029
502.755745
502.760536
500.760159
505.160745
507.593402
507.741494
505.956636
510.043978
512.167913
511.926009
509.568684
513.870480
516.092810
516.066213
514.298115
517.780136
519.657514
467.648238
489.006232
494.375265
492.915031
476.798227
495.869513
500.392798
498.487167
482.187732
500.952605
505.394726
503.673472
488.493262
505.923536
509.840146
507.396825
489.809615
509.449269
514.039317
512.652637
499.452112
514.556973
518.314848
486.081320
491.574820
494.616203
495.102213
493.447532
498.096530
500.662523
500.832917
498.944319
503.324019
505.689268
505.769849
503.934345
507.995382
510.109301
509.872448
507.549450
511.942809
514.299910
514.430998
512.788646
516.258352
518.100891
489.753313
492.457367
494.652478
495.605822
495.960122
498.606901
500.670152
501.504682
501.740198
504.003956
505.695310
506.212802
506.201549
508.416657
510.082676
510.545200
510.445813
512.584037
514.180975
514.606721
514.472577
516.335649
517.630763
486.436065
491.056366
493.672582
494.022128
492.392609
497.045014
499.747463
500.274948
499.040678
502.776555
504.772663
504.645970
502.643416
506.817483
509.084732
509.159064
507.408314
511.139388
513.061141
512.821725
510.701533
514.535362
516.547226
470.618485
487.948709
492.316277
490.654561
474.829063
493.714512
498.502000
497.553154
484.995229
500.053660
503.528461
501.357465
485.430594
503.488299
507.734228
506.117733
491.951879
508.013935
511.549800
509.313259
493.653317
511.040219
515.290975
485.992764
490.648618
493.328008
493.759095
492.198956
496.849421
499.540208
500.073117
498.849623
502.564919
504.538819
504.397758
502.375174
506.497158
508.708009
508.732326
506.915601
510.508903
512.268515
511.871751
509.635710
513.459785
515.487871
488.807478
491.606180
493.960218
495.138749
495.721655
498.286131
500.285050
501.143189
501.444769
503.621211
505.245427
505.745772
505.727780
507.808351
509.357268
509.761322
509.604249
511.388893
512.592385
512.624063
512.157231
514.101680
515.489041
484.456771
490.189448
493.556304
494.589856
493.796074
497.825900
500.137245
500.410148
498.905339
502.869606
505.043612
505.149084
503.507221
507.166344
509.071512
508.903952
506.949477
510.364430
511.914219
511.194321
508.457710
512.656386
514.859874
464.819078
486.924660
492.845968
492.569663
480.704343
495.865869
499.657822
498.111313
484.097443
500.553062
504.505130
502.963960
489.301388
504.930383
508.435228
506.466153
492.141299
507.774229
510.885305
507.846909
489.573191
509.326712
514.092371
485.422211
491.212638
494.651455
495.750140
494.992115
498.989119
501.247930
501.475624
499.944761
503.915918
506.113993
506.245047
504.595948
508.156326
509.926568
509.619735
507.536775
510.851242
512.307652
511.497240
508.686675
512.854367
515.048213
490.640642
493.621645
496.163786
497.518071
498.229776
500.659228
502.501640
503.237490
503.461587
505.677788
507.384122
507.994653
508.043691
509.850372
511.073317
511.163804
510.718368
512.329169
513.356687
513.193797
512.549092
514.461545
515.846155
488.325494
493.582778
496.672393
497.515148
496.500916
500.559664
502.844970
503.101368
501.622804
505.535590
507.730015
507.952653
506.500612
509.755592
511.288298
510.740887
508.320162
511.827151
513.370578
512.629152
509.940792
513.899313
515.984365
471.965993
491.748347
496.853598
496.033441
483.131368
498.951006
502.832285
501.362802
487.661098
503.778777
507.697621
506.439382
494.077671
508.203510
511.141778
508.605809
492.609834
509.631795
513.009607
510.180001
492.775214
511.466742
515.928912
491.905286
496.745380
499.426451
500.043459
498.915961
502.750851
504.897947
505.176075
503.767899
507.551695
509.649513
509.908472
508.532490
511.671098
513.122300
512.625351
510.290475
513.683314
515.148808
514.461753
511.835939
515.573625
517.461207
498.610203
500.187215
501.667159
502.657993
503.422797
505.150197
506.618660
507.547134
508.226174
509.885632
511.266832
512.075971
512.570885
513.850442
514.780009
515.098417
515.123877
516.211094
516.971402
517.099952
516.960042
518.034500
518.788709
500.953644
501.752176
502.786137
503.792352
504.837561
506.152583
507.421841
508.518998
509.570006
510.838632
512.013373
512.962449
513.794798
514.747317
515.547587
516.101724
516.567657
517.249893
517.822834
518.170369
518.461075
519.008875
519.402847
506.377050
507.054498
507.987551
508.915112
509.853531
510.936584
511.974400
512.894183
513.865757
515.135944
516.434964
517.591534
518.693909
519.931144
521.070092
521.972396
522.726724
523.505975
524.122076
524.505067
524.848899
525.422856
525.853495
504.353367
505.433208
506.637198
507.577135
508.408214
509.662220
510.758729
511.500422
512.226095
513.734176
515.198583
516.275470
517.202201
518.652888
519.928923
520.749851
521.334003
522.258648
522.909507
523.073947
523.144200
524.062894
524.785032
500.144787
502.392912
504.206237
505.056446
505.381694
507.249515
508.548040
508.816432
508.660889
511.042390
512.954926
513.762408
513.990582
516.202257
517.854664
518.427257
518.390596
519.903972
520.715605
520.294359
519.329214
521.414212
522.879179
494.243189
498.883881
501.511454
502.080957
500.929217
504.413346
506.122223
505.664806
503.222507
507.902638
510.531432
510.830939
509.133966
513.318061
515.579012
515.713230
514.047923
517.203192
518.401141
517.089993
513.360559
518.357967
520.919031
495.211922
497.784423
499.931018
500.968811
501.405669
503.481091
504.924207
505.196891
505.005775
507.492999
509.486824
510.262906
510.433620
512.727601
514.446075
514.990206
514.930332
516.608949
517.596587
517.260590
516.356650
518.619747
520.230145
494.234607
496.236328
498.234188
499.474886
500.371126
502.182230
503.642685
504.309414
504.810961
506.679629
508.386989
509.324738
509.991296
511.740727
513.212749
513.881168
514.256049
515.672861
516.775722
517.061048
517.137460
518.544169
519.655359
490.559982
493.539832
495.977492
497.078933
497.457229
499.971426
501.798378
502.352056
502.365954
504.790101
506.700888
507.406607
507.528986
509.776721
511.418946
511.799951
511.574530
513.748810
515.340276
515.731604
515.586611
517.393195
518.672242
485.020218
490.659019
493.866539
494.488015
492.904941
497.513302
499.986674
500.056258
498.107962
502.545819
505.007393
505.177992
503.409790
507.511999
509.646826
509.416785
507.088743
511.470569
513.806241
513.911925
512.250850
515.716103
517.560491
488.074016
491.057056
493.502021
494.620704
495.052576
497.694475
499.680880
500.383107
500.489293
502.900838
504.748855
505.386241
505.460535
507.693941
509.345971
509.753365
509.576571
511.836466
513.544406
514.065679
514.018842
515.828943
517.086650
489.265462
491.269354
493.272351
494.521028
495.493123
497.607210
499.440555
500.461886
501.201465
502.994384
504.529211
505.302411
505.857949
507.581069
509.073229
509.785459
510.245459
511.847819
513.213579
513.815965
514.154964
515.503779
516.524100
487.771770
490.338325
492.480232
493.458922
493.873582
496.567744
498.698715
499.644201
500.010013
502.184281
503.798355
504.271169
504.242066
506.511804
508.261572
508.839028
508.850150
510.849022
512.294710
512.584369
512.335021
514.246643
515.581898
484.330290
488.971281
491.639040
492.061038
490.504467
495.205505
497.949498
498.519007
497.318987
501.061841
503.053729
502.920264
500.916301
505.116409
507.418628
507.527483
505.787135
509.454543
511.289749
510.968953
508.790816
512.616072
514.633065
487.379130
489.965257
492.146514
493.180838
493.647574
496.358155
498.501472
499.468724
499.850503
502.008601
503.595451
504.042455
503.981321
506.196788
507.886982
508.406168
508.341485
510.212830
511.507986
511.652844
511.299783
513.188799
514.530763
488.441277
490.493958
492.592980
493.985557
495.100132
497.217699
499.057944
500.132022
500.923666
502.662549
504.128296
504.854460
505.360126
506.962655
508.335252
508.954742
509.296468
510.611714
511.638290
511.906984
511.995796
513.345027
514.413049
486.719611
489.805949
492.435880
493.859826
494.653439
497.168791
499.107859
499.920149
500.188479
502.433203
504.135106
504.719530
504.777661
506.775333
508.240365
508.579444
508.362974
510.074150
511.185014
511.098546
510.513196
512.506018
513.934221
482.963448
488.801748
492.294054
493.437531
492.724027
496.788711
499.112717
499.388775
497.887585
501.878611
504.083456
504.216187
502.585567
506.215210
508.076013
507.860307
505.853245
509.212855
510.698279
509.910380
507.119699
511.308268
513.514924
487.818543
490.948629
493.635977
495.109874
495.922691
498.400801
500.280433
501.038310
501.270820
503.506705
505.215170
505.805292
505.838660
507.744636
509.084012
509.290813
508.951518
510.561397
511.579525
511.405822
510.751486
512.712300
514.130283
490.596355
492.766141
495.003035
496.519631
497.695237
499.703135
501.391998
502.337085
503.045515
504.779047
506.278784
507.050553
507.543584
508.930840
510.021371
510.356401
510.439132
511.563967
512.410641
512.496782
512.433653
513.732188
514.789404
490.500168
493.354099
495.785460
497.060237
497.710050
500.128273
501.961244
502.690719
502.908805
505.099580
506.783954
507.389584
507.450640
509.215961
510.403901
510.454824
509.958598
511.597676
512.642903
512.491751
511.855474
513.719284
515.069628
488.391965
493.548624
496.525038
497.289924
496.220119
500.212066
502.441781
502.668097
501.165842
505.039543
507.189770
507.378915
505.905503
509.166811
510.715919
510.193283
507.789239
511.291812
512.826649
512.087018
509.390996
513.305628
515.349434
494.033816
496.539785
498.594126
499.627715
500.125740
502.338103
504.033148
504.752230
504.995137
507.083683
508.683696
509.304636
509.404893
511.083674
512.203461
512.284885
511.840731
513.402932
514.390803
514.275921
513.665230
515.359071
516.547263
497.995732
499.188351
500.529044
501.611129
502.613248
504.107944
505.473846
506.482527
507.381323
508.783480
510.044123
510.914333
511.613820
512.699693
513.582139
514.044696
514.360739
515.204701
515.878981
516.138214
516.291876
517.073694
517.671311
499.810263
500.536520
501.542145
502.575002
503.665647
504.940487
506.179990
507.284542
508.359730
509.571077
510.705639
511.658454
512.523277
513.452240
514.256398
514.859480
515.392367
516.049528
516.616143
517.003683
517.352688
517.855262
518.213607
505.002117
505.636479
506.548067
507.491722
508.466660
509.562311
510.632272
511.616940
512.659338
513.935593
515.247132
516.444496
517.585043
518.787969
519.887367
520.779412
521.552298
522.345679
523.011025
523.480903
523.901517
524.441196
524.830206
503.223378
504.135723
505.260614
506.237577
507.168669
508.375992
509.490316
510.361817
511.266618
512.681236
514.108954
515.269268
516.322542
517.640278
518.813729
519.634248
520.295388
521.185150
521.895486
522.252098
522.547828
523.288302
523.868796
499.875371
501.438887
502.988056
503.970915
504.711584
506.226339
507.464203
508.077874
508.598641
510.403060
512.094659
513.139089
513.916646
515.555376
516.908490
517.554774
517.902199
519.092054
519.935732
520.028129
519.943327
521.197695
522.193924
496.032349
498.478238
500.490912
501.437311
501.806550
503.842595
505.272026
505.591251
505.483574
507.934237
509.939023
510.809303
511.093408
513.263880
514.848652
515.280555
515.113840
516.846787
517.907094
517.703637
516.968741
519.013483
520.475684
494.944148
496.817014
498.712358
499.922612
500.811660
502.508021
503.861235
504.472528
504.964941
506.851438
508.614165
509.642482
510.388555
512.102446
513.525662
514.170747
514.523480
515.849754
516.840749
517.011239
516.992689
518.404839
519.532138
493.290741
494.999658
496.913980
498.311838
499.460407
501.093792
502.471913
503.278289
504.038148
505.697833
507.317900
508.397275
509.306598
510.847479
512.203681
512.968831
513.558135
514.799575
515.857021
516.331322
516.690973
517.822556
518.731536
490.207981
492.490584
494.769474
496.212302
497.248702
499.183660
500.742734
501.483745
502.039791
503.938419
505.662789
506.607583
507.278357
509.047383
510.532818
511.206434
511.613720
513.178145
514.491975
515.029793
515.318572
516.656674
517.683149
486.883983
490.157051
492.878181
494.229584
494.829650
497.336871
499.152084
499.699523
499.700668
502.184160
504.131109
504.843774
504.963940
507.270280
508.983989
509.458095
509.350004
511.526380
513.149085
513.586622
513.459688
515.318078
516.611069
487.651269
489.953689
492.262467
493.744619
494.847999
496.899142
498.594109
499.454299
500.078402
501.969039
503.637935
504.515622
505.142144
506.916220
508.438523
509.163442
509.631232
511.266757
512.665221
513.292473
513.647970
515.000658
516.021166
488.156166
489.914523
491.893336
493.361380
494.633259
496.522928
498.201669
499.272996
500.187400
501.811889
503.294941
504.214572
505.016608
506.579898
508.023145
508.895938
509.606126
510.987918
512.220151
512.891487
513.404050
514.543591
515.422312
487.193691
489.174577
491.188670
492.487659
493.523272
495.664314
497.523512
498.580575
499.351862
501.134147
502.641882
503.381393
503.918516
505.705256
507.286891
508.095749
508.620866
510.143516
511.398367
511.898381
512.164186
513.525827
514.567600
485.634611
488.306671
490.551633
491.629009
492.131250
494.834905
496.955100
497.866511
498.177628
500.428638
502.085270
502.553140
502.498655
504.829180
506.635172
507.250651
507.269768
509.220194
510.596589
510.822251
510.531479
512.425703
513.759523
486.870947
488.845463
490.860998
492.176763
493.241003
495.414746
497.314472
498.415555
499.214331
500.985625
502.463301
503.168758
503.664011
505.389675
506.902390
507.639826
508.080368
509.489609
510.615443
510.992402
511.169841
512.502136
513.542539
487.503409
489.240612
491.218964
492.724935
494.061171
496.014998
497.778233
498.951305
499.934957
501.522976
502.933489
503.785985
504.511556
505.945927
507.249289
507.988661
508.542460
509.690179
510.650446
511.056680
511.377044
512.479438
513.373835
486.636686
488.885801
491.188220
492.739618
493.959237
496.097265
497.922339
498.965652
499.735185
501.526372
503.056438
503.838641
504.375085
505.934369
507.242186
507.792894
508.067823
509.338573
510.310453
510.507461
510.533008
511.894977
512.983142
485.385930
488.569013
491.288569
492.752346
493.537557
496.139569
498.123224
498.937129
499.191748
501.471462
503.202812
503.795480
503.837266
505.826422
507.257478
507.538078
507.251449
508.950349
510.040914
509.925424
509.318390
511.292014
512.714703
487.858810
490.137759
492.480863
494.066108
495.291492
497.388833
499.152830
500.139004
500.866051
502.631560
504.145690
504.909017
505.402935
506.876789
508.071893
508.501479
508.660833
509.830532
510.708220
510.817106
510.774370
512.105260
513.184447
489.936350
491.743346
493.811520
495.396262
496.752954
498.603866
500.224120
501.272310
502.167671
503.708255
505.095651
505.925567
506.580387
507.834240
508.899836
509.388433
509.706412
510.658201
511.431452
511.653009
511.825787
512.875819
513.760587
490.517577
492.611951
494.762447
496.209195
497.329359
499.287556
500.928358
501.826336
502.488633
504.196906
505.654524
506.359110
506.789230
508.216558
509.349820
509.700732
509.780168
510.918099
511.770360
511.852186
511.775174
513.056901
514.099810
490.621015
493.414191
495.753850
496.958853
497.558105
499.878105
501.621617
502.277254
502.419652
504.588388
506.212735
506.706017
506.630576
508.526765
509.828146
509.957566
509.510289
511.141188
512.166428
511.993578
511.318171
513.175010
514.508139
494.040328
495.827480
497.625007
498.827064
499.777550
501.533223
503.029416
503.892663
504.551846
506.167340
507.545504
508.252318
508.702439
510.057215
511.129618
511.499494
511.613317
512.689989
513.492009
513.595035
513.522960
514.662169
515.565871
497.098695
498.123815
499.395519
500.527218
501.627325
503.021629
504.323870
505.356802
506.325430
507.612853
508.797349
509.673998
510.439366
511.478078
512.376551
512.944560
513.402319
514.161570
514.797174
515.122243
515.393399
516.061852
516.581063
498.665320
499.352652
500.343299
501.394287
502.509120
503.758107
504.972085
506.071741
507.148838
508.320870
509.421707
510.366162
511.244010
512.175359
513.002873
513.655134
514.239835
514.894349
515.462538
515.877326
516.260031
516.742472
517.081090
503.415906
504.096554
505.040716
505.990959
506.969614
508.119004
509.240663
510.252965
511.312570
512.647913
514.008001
515.224441
516.362097
517.576055
518.665783
519.526128
520.280241
521.137732
521.880473
522.403506
522.850415
523.428154
523.836956
501.387971
502.463189
503.670099
504.623109
505.486748
506.822581
508.025328
508.889521
509.733561
511.292137
512.814555
513.975230
514.966554
516.347573
517.518544
518.243741
518.789479
519.843938
520.699589
521.104552
521.371025
522.222746
522.862346
497.180812
499.402350
501.202736
502.044164
502.371005
504.366758
505.820449
506.282255
506.343188
508.699856
510.650145
511.608416
512.023405
514.016237
515.433543
515.783493
515.572009
517.375787
518.569642
518.633265
518.181570
519.917318
521.129080
491.281587
495.855733
498.464301
499.004158
497.767356
501.482091
503.398800
503.225640
501.241457
505.661508
508.277271
508.837938
507.678335
511.281933
513.142772
512.890719
510.694350
514.514065
516.307710
515.813108
513.401810
517.262614
519.297057
492.032055
494.638577
496.850373
497.948601
498.425844
500.612351
502.169398
502.592224
502.586433
505.041808
507.077209
508.010896
508.380120
510.479316
511.993370
512.345258
512.127200
514.079452
515.418243
515.534753
515.121314
517.035641
518.398710
490.738187
492.913297
495.116310
496.548163
497.588876
499.416519
500.869102
501.548206
502.088097
504.003767
505.784233
506.817757
507.567523
509.307100
510.751548
511.407397
511.799506
513.286667
514.503128
514.937276
515.141353
516.497823
517.550173
486.503065
489.947690
492.816162
494.308108
495.024679
497.378744
499.032547
499.454813
499.375102
501.908929
503.926898
504.701150
504.859182
507.212684
508.963792
509.491025
509.440261
511.504129
513.006998
513.327272
513.095901
515.003701
516.337666
480.091987
486.769300
490.667575
491.910160
491.101306
495.125734
497.229226
497.027510
494.774703
499.486064
502.108068
502.323898
500.500029
504.845218
507.196185
507.267181
505.424971
509.372534
511.438303
511.297308
509.260047
513.074812
515.074857
483.892727
487.373875
490.290738
491.834128
492.619917
495.083932
496.857474
497.377478
497.348457
499.869960
501.830066
502.529374
502.639229
505.022333
506.841540
507.445425
507.465930
509.585032
511.143205
511.521097
511.334739
513.257784
514.592685
485.456816
487.734279
490.050593
491.578868
492.742448
494.818974
496.538746
497.432746
498.085420
499.961384
501.598379
502.438095
503.045343
504.888025
506.509658
507.344950
507.896439
509.476677
510.792003
511.343226
511.645146
513.020681
514.065957
483.936938
486.803472
489.238138
490.459694
491.046760
493.704213
495.726253
496.508092
496.703255
499.059478
500.824512
501.354876
501.331600
503.760183
505.649130
506.328677
506.406952
508.423132
509.869025
510.160469
509.920501
511.828061
513.163045
480.184881
485.364395
488.381853
489.065183
487.760126
492.333442
494.929811
495.238766
493.574640
497.804529
500.041239
499.935299
497.784712
502.290099
504.775495
504.988550
503.315536
507.011052
508.870013
508.582865
506.456979
510.246184
512.246987
483.697434
486.525907
488.919845
490.118356
490.711335
493.415209
495.506591
496.360977
496.603112
498.948801
500.678301
501.169457
501.099052
503.455447
505.262780
505.859024
505.847122
507.758452
509.089569
509.270369
508.948938
510.829962
512.163462
485.027765
487.189697
489.395145
490.856631
492.016311
494.205451
496.088378
497.158963
497.936865
499.762245
501.306017
502.068820
502.595520
504.278124
505.726243
506.395932
506.772689
508.143067
509.221487
509.534048
509.654032
511.002610
512.064698
483.392337
486.568102
489.247665
490.640044
491.354462
494.060292
496.138444
497.002768
497.277244
499.603445
501.360672
501.956265
502.006905
504.088753
505.620757
505.982518
505.759859
507.571673
508.768233
508.748460
508.215085
510.194395
511.609163
479.611220
485.608263
489.131870
490.130198
489.048467
493.581838
496.148509
496.487948
494.928684
499.060547
501.319635
501.424266
499.696250
503.483594
505.429763
505.205548
503.083253
506.660774
508.279297
507.587151
504.900108
509.029526
511.208173
484.709255
487.909548
490.622145
492.042511
492.758956
495.416275
497.428050
498.232190
498.458510
500.745041
502.467447
503.025107
503.020679
505.017686
506.443620
506.690353
506.355497
508.068316
509.168942
509.055226
508.448306
510.402820
511.814532
487.647347
489.870776
492.152791
493.687890
494.871875
496.932154
498.656497
499.597960
500.280032
502.025537
503.502269
504.197531
504.623236
506.130825
507.358711
507.790192
507.934931
509.115757
510.001117
510.106835
510.053504
511.377327
512.451218
487.600050
490.552967
493.071499
494.418991
495.131773
497.525099
499.312733
499.962213
500.071403
502.291231
503.921799
504.331202
504.138307
506.215020
507.676857
507.900764
507.514252
509.180222
510.225759
510.044317
509.357918
511.301856
512.703145
485.432656
490.802186
493.915473
494.799936
493.877503
497.741235
499.855943
499.915939
498.127169
502.161385
504.252516
504.062750
501.815612
505.910565
507.933173
507.659256
505.429690
508.907119
510.405921
509.576219
506.689617
510.822606
512.966656
491.321608
493.922861
496.064119
497.174138
497.732388
499.893261
501.511560
502.125441
502.241097
504.342402
505.877648
506.297233
506.140701
508.124607
509.513335
509.766676
509.432477
511.015864
511.997783
511.848142
511.185733
512.963072
514.205638
495.433369
496.665811
498.053271
499.176561
500.202217
501.676660
503.000044
503.951344
504.789662
506.165123
507.377181
508.162228
508.793780
509.983709
510.993642
511.556877
511.944122
512.824559
513.517046
513.780752
513.936412
514.753617
515.377233
497.312654
498.060566
499.095618
500.153931
501.256032
502.519457
503.731233
504.798141
505.833844
507.013930
508.111677
509.022958
509.869559
510.846855
511.722866
512.393545
512.981623
513.678578
514.273894
514.681684
515.047984
515.574030
515.948651
501.827843
502.586737
503.579062
504.531948
505.498119
506.718398
507.896251
508.921256
509.971588
511.386969
512.804365
514.029772
515.147295
516.399504
517.501827
518.335826
519.059126
519.998375
520.815957
521.367743
521.809615
522.453676
522.902805
499.302235
500.734615
502.089364
502.981286
503.645170
505.241748
506.568474
507.356549
507.964129
509.834171
511.509885
512.624118
513.419695
515.011749
516.246836
516.845740
517.130162
518.498317
519.526041
519.890544
519.939028
521.086490
521.874814
492.612148
496.919862
499.297155
499.751442
498.515740
502.137658
504.042013
503.992891
502.159088
506.490297
509.040933
509.659695
508.590360
512.079459
513.849040
513.622841
511.504196
515.267324
517.066072
516.705180
514.427832
518.102617
519.963634
473.993191
491.530734
496.037808
495.028474
482.199379
497.569390
501.080718
498.910482
482.828569
501.423614
506.134200
505.283080
493.108154
507.740036
511.026844
508.721790
492.592105
510.393382
514.226864
511.907724
495.695419
513.509635
517.805352
487.235876
492.028644
494.882665
495.605367
494.498528
498.336505
500.341815
500.210841
498.252282
502.717639
505.372981
505.947454
504.796083
508.438155
510.335271
510.102484
507.945809
511.891593
513.847251
513.513192
511.232911
515.125080
517.166156
487.634938
490.713001
493.324059
494.684954
495.330600
497.624499
499.240215
499.669547
499.637975
502.152306
504.205352
505.087127
505.374828
507.615246
509.258646
509.711417
509.599873
511.647564
513.120133
513.393098
513.112105
515.031441
516.377055
480.236564
486.883932
490.768578
492.019000
491.209220
495.168326
497.194932
496.936791
494.661137
499.385547
502.050685
502.326019
500.552212
504.896640
507.234010
507.296523
505.446572
509.365164
511.394568
511.214505
509.145506
512.966517
514.976202
455.155820
481.086841
488.034788
488.017114
475.809897
491.317829
494.866276
492.321402
474.420439
494.750371
499.618056
497.932761
482.057845
500.530231
504.923881
503.239884
488.323984
505.398225
509.290569
507.285216
491.950777
509.157465
513.368015
477.612739
484.308746
488.252411
489.557833
488.811964
492.876522
495.010581
494.834655
492.598205
497.303995
499.907421
500.099972
498.269662
502.663502
505.088533
505.240949
503.467037
507.426215
509.490572
509.349000
507.313224
511.146145
513.158304
482.277470
485.510439
488.266236
489.723409
490.457236
493.016287
494.885781
495.502938
495.566946
498.021519
499.913286
500.556276
500.627260
503.069827
504.963828
505.644841
505.728446
507.817044
509.334893
509.682886
509.480590
511.407271
512.748774
478.766476
484.080818
487.246702
488.045827
486.799616
491.334581
493.846734
494.060463
492.334697
496.611167
498.926848
498.894158
496.804011
501.361043
503.890445
504.143592
502.516422
506.278698
508.210417
507.989433
505.911626
509.721979
511.728549
461.031021
480.698965
485.858246
484.754130
470.001677
488.062963
492.516245
490.893664
475.636038
493.464357
497.599749
495.393440
478.256505
497.809148
502.488913
501.067502
487.051316
503.135236
506.717024
504.568050
489.180846
506.329399
510.529299
478.597962
483.846802
486.938744
487.684515
486.426237
491.019030
493.623719
493.935777
492.278031
496.541686
498.816599
498.742537
496.604319
501.078458
503.515650
503.677760
501.957703
505.619473
507.443766
507.117316
504.959035
508.749496
510.757652
482.067725
485.083599
487.635391
488.942601
489.607818
492.329964
494.430031
495.299296
495.568916
497.930949
499.702326
500.267958
500.275805
502.515124
504.202998
504.697854
504.598660
506.486733
507.780920
507.890000
507.483049
509.420333
510.795183
477.837454
483.789462
487.258779
488.208630
487.103206
491.674759
494.292939
494.672746
493.142546
497.307182
499.588879
499.704905
497.998149
501.865228
503.905280
503.771270
501.735666
505.401908
507.114248
506.516860
503.903059
508.042767
510.214148
457.700078
480.568380
486.589745
485.865072
471.642958
489.370322
493.814643
492.365000
477.797431
494.970594
499.066998
497.421549
483.088954
499.501562
503.216845
501.163934
485.939078
502.658085
506.086405
503.258215
485.467874
504.812827
509.490751
479.228915
485.203468
488.701033
489.676467
488.574370
493.089007
495.636749
495.956012
494.375198
498.490062
500.722836
500.787625
499.017561
502.797434
504.733644
504.487464
502.341195
505.912495
507.529243
506.833010
504.138938
508.262242
510.436739
484.813230
487.901972
490.530340
491.922805
492.647006
495.192552
497.112381
497.850975
498.023525
500.281441
501.954548
502.425357
502.318411
504.374315
505.844130
506.100959
505.760755
507.477182
508.578631
508.454799
507.826168
509.790166
511.205266
482.546390
488.044094
491.303036
492.293330
491.451691
495.420010
497.619213
497.719755
495.951284
500.028709
502.150309
501.959573
499.710362
503.858309
505.938922
505.700275
503.500516
507.028816
508.575695
507.772623
504.912636
509.107352
511.302634
465.538863
486.267741
491.687646
491.150534
479.014570
494.111354
497.721688
495.840829
480.661416
498.045801
501.947932
499.648195
482.703228
501.510294
505.663593
503.626434
488.231728
504.918756
508.202748
505.124107
486.546703
506.474842
511.217031
486.492707
491.564740
494.411504
495.178725
494.216234
497.908130
499.909035
499.982596
498.249317
502.167382
504.172663
504.008908
501.830250
505.848552
507.836255
507.643925
505.530520
508.936272
510.397763
509.644750
506.846987
510.828648
512.833043
493.536368
495.187468
496.748973
497.814297
498.628312
500.316683
501.711361
502.539601
503.105248
504.731406
506.033297
506.688429
507.029793
508.520557
509.672533
510.160956
510.313714
511.469714
512.274146
512.421847
512.286571
513.437035
514.240302
495.997243
496.831809
497.914807
498.965586
500.033388
501.329651
502.551524
503.584348
504.567205
505.783155
506.895111
507.773387
508.571383
509.607169
510.526828
511.195474
511.760585
512.519947
513.153859
513.548368
513.878162
514.472590
514.896078
500.664903
501.362901
502.334320
503.318895
504.344819
505.560672
506.760186
507.851066
508.982505
510.379457
511.792594
513.053426
514.222114
515.450590
516.548822
517.426633
518.220031
519.144925
519.975809
520.589181
521.103342
521.708786
522.122716
498.604888
499.702822
500.940470
501.926592
502.836136
504.245460
505.535619
506.486343
507.407172
509.028681
510.606049
511.815069
512.839840
514.230013
515.401702
516.138400
516.722759
517.853646
518.814370
519.330798
519.678931
520.550813
521.185048
494.346580
496.602478
498.441070
499.313026
499.680899
501.762445
503.318080
503.877184
504.021088
506.439838
508.446388
509.459794
509.914300
511.906720
513.312323
513.664518
513.489868
515.385067
516.711519
516.922959
516.580521
518.317916
519.503827
488.412942
493.035576
495.692706
496.263654
495.061483
498.870345
500.893253
500.817291
498.914447
503.389262
506.058054
506.677719
505.565198
509.161697
511.005322
510.752363
508.591965
512.513839
514.456874
514.135491
511.858806
515.698121
517.687869
489.196307
491.850396
494.120289
495.267222
495.791458
498.050055
499.682525
500.173240
500.225173
502.724913
504.804469
505.785894
506.194706
508.303921
509.822211
510.191345
510.018927
512.062202
513.527331
513.784244
513.474102
515.385809
516.720542
487.950338
490.177527
492.455585
493.961815
495.063229
496.932740
498.414202
499.116658
499.680534
501.624797
503.437094
504.503277
505.285293
507.057427
508.537765
509.237294
509.685703
511.245520
512.551038
513.078651
513.350111
514.717642
515.760259
483.746352
487.256672
490.224217
491.819984
492.612410
494.976062
496.609712
497.008886
496.918689
499.467201
501.507377
502.301321
502.485120
504.893154
506.710333
507.305888
507.320749
509.438927
510.997382
511.373900
511.184267
513.105886
514.439706
477.352523
484.108440
488.123482
489.490469
488.770177
492.776583
494.823577
494.565464
492.277742
496.998912
499.641796
499.872418
498.069579
502.484317
504.917330
505.068050
503.294890
507.281332
509.380675
509.274049
507.264163
511.091154
513.094212
481.185972
484.737747
487.762436
489.417213
490.275109
492.724867
494.441935
494.902503
494.838995
497.370932
499.360782
500.090033
500.233617
502.674973
504.559330
505.225623
505.299867
507.454511
509.042684
509.449042
509.285253
511.220199
512.559295
482.769940
485.109413
487.519988
489.141927
490.362252
492.428653
494.098247
494.936555
495.561050
497.461235
499.150403
500.046074
500.702338
502.585181
504.241186
505.108673
505.693118
507.308677
508.659997
509.244145
509.570833
510.959296
512.009268
481.252587
484.179995
486.702374
488.008238
488.645267
491.289569
493.260470
493.983935
494.152168
496.556237
498.404422
499.020450
499.062139
501.511739
503.403157
504.084250
504.175689
506.230464
507.723537
508.058008
507.849163
509.770859
511.110269
477.512019
482.751123
485.847826
486.606235
485.347916
489.904512
492.451429
492.702745
491.011109
495.310177
497.650712
497.647901
495.572972
500.083792
502.551256
502.747471
501.075699
504.816790
506.734439
506.500897
504.413428
508.217290
510.221512
481.092619
483.956509
486.398876
487.643823
488.267239
490.968284
493.037397
493.865568
494.104674
496.507959
498.321032
498.894400
498.883042
501.251406
503.050826
503.640276
503.639679
505.597491
506.990234
507.229821
506.950458
508.847675
510.184010
482.518026
484.685260
486.898897
488.369618
489.540407
491.744605
493.641598
494.725089
495.523785
497.389044
498.982053
499.792049
500.355289
502.058694
503.518830
504.201855
504.605976
506.028960
507.175002
507.554862
507.723232
509.086292
510.147612
480.986765
484.138907
486.787595
488.151990
488.856765
491.595267
493.721224
494.631837
494.944632
497.294020
499.067999
499.677185
499.743006
501.852776
503.414855
503.807599
503.626169
505.501420
506.777607
506.840506
506.367689
508.354596
509.760562
477.301615
483.254757
486.721910
487.666996
486.558160
491.136545
493.770633
494.174467
492.662554
496.803861
499.057305
499.152569
497.423590
501.243464
503.230164
503.046662
500.973184
504.622807
506.330663
505.734244
503.120515
507.248882
509.411335
482.457628
485.619097
488.279343
489.652617
490.348400
493.037920
495.104808
495.963858
496.228697
498.522521
500.236540
500.783417
500.778565
502.800761
504.263028
504.550722
504.266553
506.049262
507.234128
507.207065
506.663795
508.627339
510.030590
485.449370
487.643084
489.885814
491.388943
492.560877
494.637417
496.395020
497.372776
498.080797
499.831752
501.303083
501.992973
502.421588
503.945981
505.200542
505.666575
505.857720
507.102483
508.063274
508.243501
508.244297
509.584823
510.658302
485.461948
488.388847
490.877303
492.204940
492.911416
495.307678
497.109508
497.779274
497.904438
500.125386
501.751703
502.160089
501.972333
504.058488
505.536933
505.786372
505.438938
507.164118
508.279698
508.166404
507.530132
509.492276
510.896239
483.344660
488.688371
491.776636
492.648752
491.723720
495.580686
497.696471
497.765973
495.986768
500.016934
502.102970
501.914308
499.673744
503.772927
505.805196
505.549794
503.352531
506.885774
508.450722
507.685523
504.847789
508.997041
511.143839
489.244357
491.828030
493.951327
495.051587
495.605385
497.758378
499.372573
499.988169
500.106297
502.203000
503.733744
504.154115
504.002896
505.992073
507.391036
507.663290
507.360658
508.992934
510.031945
509.937520
509.317237
511.112981
512.360873
493.349576
494.571290
495.946274
497.060914
498.080539
499.547599
500.865086
501.813526
502.649838
504.020670
505.228699
506.013871
506.650014
507.847434
508.870516
509.455464
509.874918
510.798516
511.539281
511.849148
512.040881
512.877876
513.509145
495.220811
495.960984
496.985946
498.036255
499.132164
500.388634
501.593647
502.655499
503.687224
504.862562
505.956412
506.867535
507.718633
508.704639
509.595460
510.289545
510.910269
511.647332
512.285814
512.734848
513.134400
513.680729
514.063978
499.527783
500.199235
501.165039
502.173033
503.237459
504.466790
505.694301
506.836758
508.022094
509.419204
510.835909
512.123305
513.326456
514.553076
515.662019
516.581162
517.425672
518.350795
519.192765
519.847126
520.404584
520.989349
521.379571
497.666423
498.632705
499.820422
500.854498
501.866223
503.228846
504.527840
505.579117
506.641170
508.178457
509.715601
510.978317
512.104227
513.428575
514.588685
515.418702
516.147025
517.192001
518.123271
518.723908
519.202284
519.957927
520.505526
494.169912
495.830289
497.462931
498.485376
499.276163
500.995000
502.466742
503.295680
503.997541
505.917860
507.721563
508.893601
509.773293
511.379804
512.677080
513.301077
513.702222
515.092010
516.235757
516.688455
516.895593
518.078163
518.965536
490.192637
492.799043
494.926127
495.896640
496.261039
498.562985
500.259941
500.809459
500.897511
503.436234
505.544825
506.565891
507.001499
509.090127
510.587054
510.975353
510.841436
512.818984
514.239737
514.502907
514.212614
516.040103
517.308560
489.221987
491.221601
493.245543
494.537558
495.492648
497.363069
498.893429
499.658184
500.279447
502.247095
504.097799
505.236983
506.083273
507.788058
509.190848
509.846750
510.272611
511.797744
513.076232
513.592394
513.853876
515.186121
516.200435
487.691098
489.524155
491.605074
493.161028
494.434963
496.148476
497.579297
498.428015
499.232733
500.949245
502.632651
503.776354
504.748480
506.351902
507.776766
508.626129
509.325446
510.711806
511.955137
512.636919
513.151510
514.280809
515.148664
484.653695
487.100654
489.612497
491.304574
492.533902
494.447350
495.926644
496.592872
497.106409
499.043182
500.812813
501.780282
502.478630
504.380674
506.020818
506.848973
507.401845
509.059255
510.473242
511.123439
511.498775
512.855164
513.872894
481.321563
484.813080
487.824687
489.501893
490.379381
492.751870
494.379403
494.762598
494.646949
497.178421
499.173313
499.883258
499.986293
502.493765
504.418184
505.088346
505.156285
507.373459
509.038798
509.537096
509.464511
511.340492
512.634612
482.190307
484.667963
487.230518
488.983009
490.276973
492.255784
493.792650
494.499431
495.028994
496.953211
498.687320
499.610657
500.281398
502.196130
503.871714
504.739749
505.329614
507.020353
508.465275
509.143633
509.542450
510.914950
511.941039
482.748059
484.652634
486.845726
488.529167
489.936410
491.786786
493.338159
494.271635
495.110181
496.797958
498.401157
499.440020
500.341561
501.983029
503.491981
504.426048
505.199074
506.649450
507.952147
508.688920
509.250920
510.412845
511.298265
481.765644
483.902438
486.123835
487.622407
488.784104
490.874971
492.598296
493.496743
494.173607
496.093477
497.810053
498.756576
499.452738
501.252595
502.809215
503.595702
504.125431
505.738086
507.099023
507.692473
508.025374
509.409038
510.454791
480.183148
483.037222
485.486576
486.757805
487.402552
490.025335
491.996473
492.723929
492.889404
495.373730
497.313538
498.052858
498.220233
500.492838
502.207388
502.743199
502.716591
504.795127
506.314938
506.663366
506.462272
508.372651
509.704788
481.608855
483.682624
485.819521
487.250865
488.396663
490.547457
492.378310
493.392426
494.148726
496.076030
497.762118
498.667912
499.311171
501.031331
502.496971
503.193318
503.633055
505.149799
506.413646
506.918776
507.187127
508.542879
509.581576
482.479206
484.228462
486.224115
487.748022
489.106232
491.095766
492.890093
494.085943
495.106631
496.783233
498.301678
499.255695
500.058314
501.528942
502.847744
503.603204
504.202504
505.460765
506.565451
507.118083
507.544622
508.662850
509.544293
481.866626
484.043919
486.261391
487.729892
488.903766
491.139890
493.091069
494.248904
495.111394
496.937563
498.487425
499.281360
499.832257
501.460304
502.836236
503.447144
503.799069
505.204717
506.350724
506.740517
506.917958
508.260740
509.305343
480.857420
483.896612
486.458436
487.762003
488.424007
491.191143
493.366587
494.351036
494.739707
497.004285
498.693089
499.233344
499.231931
501.323394
502.857040
503.220251
503.021957
504.881827
506.176050
506.302790
505.917129
507.811201
509.154988
483.407502
485.580020
487.791295
489.252775
490.408781
492.603843
494.510756
495.632276
496.455283
498.219893
499.698375
500.420627
500.895728
502.435310
503.714576
504.227215
504.484365
505.802183
506.863724
507.174309
507.290497
508.605078
509.641236
485.572890
487.306183
489.283286
490.795024
492.122733
494.015260
495.713259
496.845020
497.800191
499.344887
500.712692
501.524873
502.181224
503.471564
504.592388
505.148217
505.556048
506.640215
507.573002
507.957208
508.250057
509.319615
510.190965
486.286632
488.310994
490.391560
491.800510
492.916300
494.875441
496.542751
497.486559
498.188393
499.890718
501.333301
502.035603
502.479503
503.920672
505.081155
505.475838
505.626479
506.890433
507.893091
508.124656
508.160574
509.466054
510.503184
486.520290
489.227762
491.503814
492.692757
493.309025
495.595883
497.331282
498.011342
498.188042
500.332102
501.937688
502.437024
502.386558
504.277176
505.585310
505.738444
505.340345
507.099164
508.272597
508.248549
507.695545
509.562134
510.885587
489.931944
491.668829
493.424252
494.612335
495.564144
497.296298
498.778880
499.647791
500.317769
501.917213
503.282327
503.992871
504.458507
505.817473
506.902845
507.302557
507.472453
508.654251
509.580040
509.804965
509.828129
510.994727
511.901284
492.958570
493.958541
495.205159
496.323604
497.416248
498.794497
500.083725
501.111925
502.078145
503.354544
504.530246
505.408289
506.184276
507.235939
508.157655
508.765336
509.284510
510.132481
510.869145
511.291512
511.638476
512.343855
512.875873
494.505689
495.178469
496.152375
497.191555
498.296703
499.532477
500.733864
501.824374
502.893831
504.056252
505.150185
506.095289
506.982358
507.930559
508.786793
509.483753
510.131569
510.867139
511.524553
512.024276
512.474379
512.996833
513.352732
498.247161
498.984034
499.995384
501.007368
502.064894
503.346153
504.618291
505.770558
506.951469
508.395039
509.847825
511.141077
512.339433
513.601489
514.740762
515.668039
516.512503
517.476757
518.348422
519.006546
519.556900
520.173392
520.587412
496.057162
497.240723
498.541202
499.541941
500.457399
501.965682
503.356539
504.376681
505.343958
507.022804
508.647469
509.891263
510.946551
512.376964
513.601929
514.408416
515.065408
516.223616
517.218425
517.788210
518.186143
519.052682
519.673576
491.480305
493.977082
495.938714
496.780418
497.045058
499.345452
501.073454
501.711203
501.875311
504.387063
506.459945
507.510389
507.991643
510.039902
511.525183
511.997720
511.968001
513.834947
515.172161
515.462054
515.223562
516.896594
518.033193
485.043403
490.260584
493.129066
493.581096
491.959287
496.302778
498.602567
498.596992
496.618763
501.276906
504.037201
504.687986
503.580250
507.259291
509.213183
509.153333
507.320312
511.047974
512.959213
512.761905
510.742254
514.361277
516.245299
486.494409
489.366496
491.736946
492.839707
493.249367
495.707293
497.489465
498.035743
498.084381
500.652956
502.771687
503.761458
504.176976
506.346321
507.956125
508.454647
508.434827
510.464510
511.958795
512.313498
512.120157
513.960330
515.236916
485.798188
488.034831
490.313226
491.804938
492.895396
494.814935
496.342786
497.063625
497.624620
499.578450
501.379878
502.411002
503.166965
505.003636
506.570801
507.356595
507.886799
509.512147
510.900562
511.537722
511.904203
513.234514
514.233128
482.118303
485.442822
488.307991
489.890676
490.719753
493.037853
494.638269
495.010577
494.888468
497.419536
499.407871
500.095506
500.155955
502.700869
504.637862
505.296563
505.344542
507.590900
509.293842
509.847945
509.840402
511.650228
512.898981
476.327055
482.567625
486.369572
487.732789
487.149993
490.974292
492.916424
492.590000
490.229308
494.942770
497.515870
497.556508
495.394302
500.165782
502.776766
502.957774
501.110886
505.332282
507.642502
507.817842
506.247037
509.712759
511.546976
479.752316
483.097415
486.006313
487.649391
488.541617
490.906818
492.542999
492.939242
492.825287
495.346376
497.309260
497.965076
498.002258
500.544060
502.489720
503.159649
503.223264
505.501016
507.238544
507.822081
507.837955
509.666744
510.926585
481.082773
483.356287
485.727597
487.355075
488.589968
490.594026
492.185265
492.950663
493.526958
495.460229
497.207759
498.168500
498.871384
500.704340
502.288205
503.085670
503.632168
505.331812
506.797792
507.495488
507.908295
509.281054
510.305366
479.467559
482.372937
484.896428
486.245249
486.939125
489.476519
491.329567
491.934297
492.003340
494.544169
496.580335
497.450998
497.769360
499.943016
501.575273
502.055027
501.994942
504.187254
505.824760
506.270555
506.138276
508.058966
509.387008
475.725216
480.939001
484.048989
484.896301
483.826833
488.140636
490.510622
490.575132
488.616959
493.258801
495.923477
496.402557
495.132496
498.842857
500.824617
500.672482
498.603501
502.698145
504.839862
504.747099
502.771579
506.546604
508.532176
479.331473
482.162346
484.586774
485.853140
486.521512
489.130640
491.111813
491.856612
492.026478
494.574984
496.581046
497.418037
497.691596
499.783322
501.321784
501.712257
501.564553
503.658089
505.196001
505.552894
505.355823
507.248930
508.569580
480.892944
482.968409
485.097117
486.516315
487.662242
489.851145
491.748682
492.851205
493.682669
495.577391
497.223225
498.114040
498.744840
500.388330
501.768010
502.390161
502.774127
504.267379
505.523686
506.031850
506.304399
507.637416
508.658571
479.686565
482.583555
485.031011
486.259219
486.874210
489.664204
491.876816
492.917667
493.384944
495.630832
497.322978
497.880736
497.895719
500.056635
501.652901
502.077818
501.952487
503.886749
505.286906
505.559470
505.323511
507.150117
508.437750
476.539751
481.896551
485.021553
485.745732
484.430769
489.176389
491.978921
492.637892
491.549047
495.315454
497.354814
497.297613
495.362999
499.379693
501.477796
501.382131
499.437006
503.115121
504.971762
504.721188
502.710931
506.318017
508.234891
481.279605
484.160749
486.589938
487.803724
488.399624
491.151534
493.330953
494.352978
494.794484
496.969291
498.577093
499.056364
498.994097
501.064817
502.565718
502.897309
502.683956
504.537255
505.860910
506.062580
505.770891
507.569953
508.847712
484.113256
486.139102
488.218466
489.611388
490.730757
492.825030
494.652719
495.744319
496.562677
498.282838
499.735495
500.467977
500.953530
502.406440
503.586076
504.017215
504.223236
505.554340
506.653121
507.009299
507.158323
508.443804
509.450723
484.265296
486.955661
489.261093
490.492988
491.172294
493.563480
495.425146
496.235242
496.540628
498.691598
500.337609
500.944004
501.044640
502.811785
504.026338
504.124049
503.706386
505.559938
506.853363
506.957364
506.532409
508.384729
509.697552
482.518385
487.372070
490.206832
490.986715
490.074427
493.889319
496.065422
496.350837
494.994495
498.732054
500.822986
501.040485
499.680638
502.854974
504.375960
503.846210
501.424984
505.210214
507.016499
506.562615
504.185103
507.979087
509.955888
487.986794
490.362730
492.336363
493.366789
493.906113
496.047866
497.704727
498.439223
498.723101
500.759363
502.327590
502.961883
503.106954
504.769707
505.891625
505.998186
505.611360
507.358097
508.555141
508.651914
508.223461
509.919188
511.089109
491.832838
492.975875
494.276521
495.346671
496.348645
497.812573
499.153982
500.156909
501.056846
502.436303
503.680917
504.556139
505.277079
506.377986
507.289818
507.804909
508.206033
509.189332
510.023529
510.438480
510.715044
511.542967
512.152742
493.601143
494.304567
495.287658
496.308068
497.388812
498.643421
499.863259
500.954581
502.019204
503.214853
504.338936
505.294534
506.175582
507.129596
507.975203
508.642409
509.267316
510.047666
510.751629
511.270211
511.722415
512.282450
512.664641
497.088695
497.915347
498.976256
499.977919
501.001638
502.344688
503.657886
504.798849
505.942860
507.445292
508.934887
510.218630
511.388332
512.697878
513.869920
514.790574
515.608502
516.624880
517.526369
518.169713
518.685778
519.353110
519.803814
494.316730
495.919350
497.386530
498.298945
498.954966
500.753414
502.270928
503.188555
503.878476
505.859419
507.621369
508.797102
509.644192
511.304884
512.629970
513.352709
513.779778
515.193803
516.293014
516.769141
516.926853
518.058566
518.821227
486.833038
491.781385
494.410939
494.767532
493.136131
497.366702
499.630702
499.720975
497.864701
502.426741
505.107788
505.789723
504.751878
508.347156
510.256238
510.264612
508.521917
512.127206
513.938432
513.754894
511.777926
515.237849
516.987636
465.501288
485.932867
491.007516
489.567516
474.023619
492.322503
496.567479
494.483554
477.678101
497.194984
502.135412
501.328992
489.034532
503.931170
507.433401
505.598711
491.133499
507.518082
511.191902
509.214352
494.416246
510.895411
514.886198
481.741448
487.136611
490.207895
490.812960
489.294143
493.706910
496.031656
495.998737
493.974288
498.623949
501.356655
501.938976
500.780120
504.537710
506.597452
506.617067
504.849777
508.661454
510.656899
510.529184
508.570160
512.232736
514.146901
483.353192
486.455650
489.075766
490.417278
491.039118
493.443547
495.152703
495.620244
495.578770
498.113113
500.139308
500.945520
501.163839
503.533440
505.335584
505.944596
505.985729
508.147189
509.768339
510.244693
510.161893
511.990770
513.253431
477.090181
483.232663
486.915890
488.171684
487.512707
491.327523
493.286518
492.982562
490.635672
495.337807
497.896843
497.934910
495.776205
500.523442
503.114351
503.285966
501.433582
505.642706
507.940506
508.106927
506.528816
509.981922
511.807459
454.628641
478.077521
484.486271
484.546064
473.276391
487.790986
491.076272
488.390903
470.210299
490.665952
495.392327
493.176989
475.210548
495.765593
500.657989
498.984317
483.336768
501.431483
505.778961
504.458867
491.472318
506.462991
510.188548
474.798813
480.953699
484.674472
485.989397
485.393000
489.241940
491.223471
490.934420
488.591708
493.284977
495.822991
495.833802
493.651348
498.385664
500.968292
501.131306
499.278052
503.517508
505.851697
506.047705
504.492450
507.966415
509.804775
478.816720
481.922652
484.618560
486.102437
486.888990
489.329688
491.063547
491.553072
491.517403
494.034600
496.017759
496.765104
496.930185
499.275033
501.054404
501.622975
501.626503
503.881570
505.595502
506.135021
506.095038
507.974739
509.269020
475.125731
480.398651
483.576790
484.481039
483.435411
487.695941
489.983089
489.961544
487.936943
492.568877
495.238899
495.721412
494.458500
498.195157
500.207313
500.082037
498.044703
502.200540
504.410594
504.381765
502.454585
506.238756
508.222758
457.457999
477.016863
482.209656
481.371770
467.802077
484.595869
488.624755
486.527696
469.683690
489.227514
494.101563
493.136491
480.578591
495.568838
499.007721
496.780965
480.676416
498.779236
502.920364
501.050636
486.063225
502.951767
507.096187
475.001828
480.188252
483.256311
484.066080
482.983407
487.326653
489.756204
489.893324
487.992169
492.630592
495.277064
495.742738
494.452533
498.105641
500.020661
499.806928
497.685096
501.738423
503.845768
503.726125
501.731904
505.490548
507.467900
478.723525
481.562798
483.968358
485.191357
485.818870
488.514190
490.615474
491.518681
491.850876
494.262488
496.129425
496.846992
497.004592
499.123332
500.676583
501.073692
500.934891
502.959441
504.447318
504.784372
504.584656
506.442777
507.741360
475.279240
480.591814
483.673961
484.370914
483.041537
487.772878
490.561365
491.206734
490.119690
493.937333
496.045120
496.057059
494.183342
498.236770
500.367723
500.309070
498.409015
502.150563
504.079813
503.904460
501.953003
505.565515
507.474662
457.723575
477.896329
483.117191
481.912258
466.696140
485.349895
490.184026
489.378949
477.134816
492.075891
495.605191
493.584439
478.082339
495.669417
499.695231
497.852570
483.151995
499.635963
503.320698
501.374866
486.887445
503.076538
507.048909
476.895499
482.185676
485.244117
485.925647
484.580138
489.271219
492.030095
492.668156
491.568766
495.306198
497.322171
497.255221
495.308443
499.272596
501.311427
501.165594
499.185566
502.855900
504.719040
504.481948
502.479832
506.068342
507.967941
482.013346
484.776517
487.118223
488.321292
488.949590
491.526645
493.563004
494.500389
494.894388
497.065612
498.702102
499.259700
499.291714
501.207702
502.559916
502.774970
502.471467
504.353651
505.703629
505.902571
505.578786
507.406070
508.694448
480.159357
485.080767
487.992681
488.821656
487.956484
491.886117
494.179565
494.551405
493.258965
497.041314
499.168094
499.407625
498.069549
501.277792
502.833895
502.328528
499.939706
503.791464
505.679422
505.302534
502.992042
506.819366
508.816636
465.175535
483.666176
488.482741
487.798809
475.912758
490.701032
494.398366
493.069000
480.153240
495.488314
499.251310
498.088859
486.354675
499.896267
502.725701
500.095655
483.534213
501.471422
505.302841
502.980202
486.799756
504.519607
508.770014
484.015478
488.561095
491.116336
491.765110
490.800581
494.441849
496.506846
496.814343
495.529627
499.167608
501.204839
501.495230
500.239928
503.304134
504.744396
504.261493
501.935109
505.640989
507.409721
507.037666
504.754020
508.387658
510.217052
490.429324
491.926998
493.355840
494.343404
495.126505
496.801483
498.229742
499.148975
499.835575
501.454721
502.811635
503.630727
504.164106
505.461189
506.430524
506.816895
506.947416
508.227946
509.204974
509.546371
509.581383
510.701087
511.463126
492.691994
493.460506
494.468428
495.464587
496.503233
497.791084
499.031536
500.109025
501.145769
502.391643
503.551663
504.506159
505.364430
506.353131
507.210360
507.850474
508.438334
509.284994
510.040107
510.562182
510.991020
511.611166
512.033491
496.548674
497.289603
498.306236
499.324866
500.394599
501.696930
502.993705
504.167160
505.361346
506.809206
508.259789
509.549928
510.751408
512.028195
513.192795
514.150279
515.020550
515.998725
516.877041
517.540264
518.095964
518.717374
519.134412
494.358750
495.547761
496.853101
497.857675
498.783185
500.315717
501.735922
502.780169
503.760787
505.441459
507.059593
508.295356
509.351073
510.799146
512.056532
512.902041
513.590548
514.758980
515.753757
516.323156
516.723013
517.592919
518.216310
489.790594
492.295305
494.260038
495.098878
495.367702
497.698189
499.463656
500.130065
500.306861
502.814903
504.871999
505.903807
506.378742
508.449168
509.978618
510.505631
510.518809
512.388149
513.713764
513.994801
513.753249
515.427713
516.566273
483.393496
488.618411
491.484202
491.923546
490.297202
494.675916
497.019632
497.045896
495.077708
499.722279
502.451489
503.066873
501.940502
505.643219
507.649670
507.656766
505.878537
509.601034
511.492731
511.281898
509.256698
512.876505
514.762261
484.947816
487.812265
490.164618
491.246479
491.649879
494.135552
495.958089
496.535457
496.589187
499.128358
501.193636
502.126399
502.508418
504.691771
506.348118
506.905330
506.932315
508.969293
510.456620
510.805692
510.610953
512.452880
513.731183
484.393077
486.599024
488.835585
490.292755
491.371399
493.311617
494.877833
495.632312
496.195099
498.096546
499.811230
500.751790
501.449725
503.291604
504.899815
505.733640
506.302156
507.948528
509.347765
509.991915
510.363879
511.698307
512.699200
480.864105
484.128949
486.923180
488.452876
489.260837
491.596268
493.238813
493.654827
493.538343
495.988765
497.849557
498.403726
498.373012
500.923820
502.905257
503.605936
503.685256
505.963015
507.691382
508.263048
508.266790
510.082856
511.334580
475.183199
481.340440
485.050620
486.347491
485.735431
489.574611
491.561116
491.287109
488.941012
493.553427
495.974025
495.853882
493.574172
498.358606
501.016790
501.232247
499.406963
503.663266
506.004469
506.200947
504.643353
508.116076
509.953753
478.602349
481.880365
484.708680
486.290102
487.152662
489.524784
491.193069
491.626192
491.515306
493.957174
495.797026
496.323666
496.267456
498.800889
500.768293
501.455583
501.531080
503.830115
505.587739
506.184746
506.209449
508.045404
509.309886
479.890349
482.115521
484.423860
485.999593
487.206352
489.209387
490.818213
491.603645
492.177220
494.061625
495.733149
496.615033
497.258124
499.065925
500.642236
501.435238
501.979134
503.682985
505.152997
505.850783
506.264143
507.644736
508.676343
478.242209
481.107573
483.578028
484.881265
485.547257
488.078279
489.939446
490.555441
490.624153
493.141566
495.143021
495.980287
496.269359
498.408970
500.011696
500.468309
500.391956
502.575647
504.203892
504.636229
504.494706
506.426585
507.766594
474.480034
479.655080
482.715731
483.520137
482.422075
486.726200
489.098819
489.171166
487.217897
491.853830
494.512348
494.990792
493.716535
497.390964
499.333678
499.150318
497.059255
501.141204
503.268907
503.156287
501.164864
504.955681
506.956648
478.061596
480.859723
483.240417
484.467555
485.108105
487.703336
489.681127
490.429290
490.605420
493.159772
495.175447
496.025552
496.304425
498.375517
499.886614
500.255250
500.093515
502.179389
503.710858
504.059864
503.857447
505.759180
507.087831
479.614229
481.658233
483.744711
485.126147
486.244069
488.414543
490.302521
491.403244
492.240237
494.148079
495.813163
496.725075
497.369262
499.009009
500.380152
500.999020
501.385531
502.883027
504.148349
504.669841
504.953016
506.286236
507.304190
478.421190
481.280236
483.680462
484.869020
485.454651
488.221470
490.418861
491.452896
491.924082
494.188912
495.908603
496.495873
496.533914
498.704039
500.308709
500.750529
500.647574
502.598954
504.025708
504.336673
504.130972
505.947691
507.219118
475.291547
480.601652
483.673053
484.354947
483.009764
487.728879
490.512888
491.162293
490.076314
493.866690
495.940217
495.919981
494.017177
498.050739
500.168300
500.104879
498.199523
501.904703
503.802688
503.612331
501.651946
505.239530
507.129969
480.015298
482.855624
485.233648
486.404310
486.968599
489.696185
491.860040
492.876199
493.324519
495.523798
497.166664
497.684390
497.655786
499.748619
501.273217
501.639495
501.468951
503.362443
504.738896
505.005417
504.761873
506.553062
507.810714
482.835453
484.823503
486.852530
488.200697
489.287247
491.360726
493.178210
494.269525
495.099165
496.844599
498.332924
499.105244
499.625489
501.100323
502.301441
502.763894
503.012018
504.392547
505.554105
505.980573
506.179338
507.464019
508.455185
482.990665
485.638248
487.888538
489.071820
489.716510
492.090363
493.947067
494.761585
495.081606
497.259636
498.943716
499.593977
499.732357
501.516481
502.746029
502.870105
502.493542
504.402141
505.768328
505.955233
505.590464
507.437619
508.730025
481.245245
486.049933
488.825861
489.555442
488.608133
492.409108
494.583999
494.876626
493.536490
497.301938
499.432134
499.696427
498.377595
501.562580
503.092434
502.585086
500.203574
504.044969
505.928690
505.567505
503.262146
507.041133
508.990672
486.673752
489.012255
490.937638
491.925585
492.435572
494.564840
496.220903
496.963093
497.262981
499.324752
500.927452
501.601387
501.780409
503.457061
504.590330
504.718723
504.368709
506.167256
507.432487
507.606182
507.234696
508.928408
510.081929
490.473759
491.591272
492.856164
493.893448
494.872428
496.325424
497.665746
498.675925
499.590808
500.992388
502.265198
503.171680
503.919970
505.037629
505.964203
506.501498
506.936600
507.965295
508.854813
509.327768
509.646658
510.483330
511.088389
492.212768
492.896490
493.850376
494.843508
495.905295
497.150167
498.368562
499.466771
500.545769
501.761337
502.909478
503.891563
504.796860
505.768578
506.630112
507.319446
507.976727
508.798423
509.550024
510.116561
510.604495
511.178134
511.561515
496.133311
496.814800
497.792372
498.813238
499.901680
501.176049
502.456239
503.643333
504.856152
506.261657
507.672476
508.950660
510.156326
511.410165
512.568876
513.549509
514.447511
515.399058
516.254063
516.920625
517.491546
518.088407
518.485818
494.261679
495.244019
496.443483
497.482200
498.510380
499.928264
501.293011
502.396826
503.487565
505.028535
506.550348
507.792424
508.914163
510.274624
511.503261
512.419101
513.218778
514.276865
515.201867
515.800885
516.284888
517.049365
517.602856
490.757287
492.449070
494.092929
495.099927
495.884449
497.682908
499.246196
500.141256
500.872314
502.785504
504.553397
505.678927
506.535423
508.195707
509.596208
510.354133
510.869987
512.237487
513.336406
513.763817
513.964014
515.151737
516.043873
486.826642
489.481926
491.612731
492.538257
492.855980
495.272094
497.086797
497.713896
497.827297
500.339113
502.378703
503.312451
503.687676
505.848146
507.478971
508.048427
508.091984
509.993446
511.333345
511.554449
511.248324
513.080874
514.354281
486.102259
488.097255
490.085818
491.324157
492.251386
494.198310
495.829725
496.670474
497.309378
499.215311
500.949422
501.959052
502.723534
504.470274
505.986154
506.786033
507.333705
508.846721
510.089993
510.586837
510.843682
512.180970
513.199429
484.905113
486.663441
488.647938
490.124419
491.368934
493.134997
494.659360
495.595441
496.419521
498.017160
499.503901
500.438842
501.272192
502.903698
504.430877
505.388846
506.171177
507.595717
508.856956
509.552042
510.078380
511.216421
512.088778
482.247708
484.522100
486.854883
488.422366
489.602335
491.563428
493.151589
493.946662
494.515057
496.243815
497.701434
498.337558
498.791486
500.757160
502.528133
503.450554
504.059943
505.793015
507.267016
507.957365
508.358284
509.726616
510.749318
479.234976
482.445736
485.208392
486.723676
487.528469
489.951139
491.703248
492.261751
492.274085
494.497737
496.090109
496.367634
496.097677
498.755313
500.849562
501.598942
501.685688
504.006974
505.754907
506.304414
506.263187
508.151024
509.450483
479.994916
482.282864
484.645980
486.257301
487.485730
489.489984
491.113954
491.934852
492.513894
494.233306
495.666315
496.270390
496.695343
498.643545
500.401170
501.310216
501.914116
503.661338
505.156585
505.865239
506.282460
507.669525
508.705335
480.403401
482.188397
484.237821
485.809494
487.158585
489.013032
490.610918
491.602075
492.451080
494.027585
495.460349
496.324349
497.093771
498.694096
500.195232
501.118687
501.880867
503.342242
504.653637
505.385995
505.943558
507.126112
508.030759
479.343559
481.380747
483.482154
484.883164
485.987026
488.070429
489.817093
490.747897
491.434052
493.303673
494.950334
495.839959
496.492807
498.208469
499.690804
500.419917
500.908466
502.503287
503.840432
504.391115
504.686076
506.110352
507.193788
477.738129
480.482243
482.814328
483.991278
484.573561
487.184848
489.168580
489.921183
490.109349
492.577330
494.511084
495.277213
495.480967
497.636159
499.239593
499.694133
499.609234
501.663940
503.147723
503.428065
503.150198
505.135847
506.524367
479.087716
481.079284
483.117742
484.466387
485.555486
487.682492
489.510529
490.536032
491.310495
493.249884
494.961505
495.910623
496.584309
498.242601
499.634099
500.275382
500.680052
502.179758
503.425358
503.901336
504.142037
505.530831
506.596694
479.932850
481.606596
483.509493
484.956446
486.260625
488.214544
489.990224
491.182697
492.215060
493.920777
495.483296
496.488725
497.326213
498.781121
500.074667
500.821403
501.426846
502.689573
503.810428
504.392716
504.844529
505.957862
506.828126
479.371893
481.447310
483.555213
484.943058
486.063454
488.250538
490.167214
491.306529
492.171818
494.042982
495.656144
496.518658
497.124523
498.763394
500.152458
500.805057
501.215916
502.644014
503.842565
504.332112
504.602276
505.891183
506.877881
478.442788
481.334652
483.762678
484.979761
485.591846
488.296713
490.426547
491.381586
491.762142
494.089934
495.860061
496.488308
496.567724
498.677962
500.246846
500.692640
500.609390
502.493222
503.867639
504.160891
503.955465
505.727166
506.968045
480.918917
482.982607
485.075293
486.448385
487.545842
489.689700
491.561867
492.666561
493.497490
495.317636
496.873637
497.681153
498.231397
499.807634
501.131253
501.721854
502.079111
503.465916
504.634833
505.102894
505.351384
506.611252
507.576948
483.040486
484.681351
486.545773
487.964357
489.227404
491.080002
492.758160
493.888390
494.864680
496.462364
497.905738
498.804267
499.535820
500.862552
502.020243
502.639229
503.134924
504.315435
505.379538
505.925188
506.338862
507.382941
508.201157
483.784681
485.694764
487.645100
488.947616
489.990678
491.920309
493.581033
494.534640
495.265696
497.024354
498.548770
499.351780
499.886234
501.344114
502.520341
502.963199
503.197023
504.571764
505.733005
506.166310
506.365297
507.616262
508.577895
484.068018
486.621152
488.746749
489.819202
490.355092
492.624666
494.363598
495.059715
495.268575
497.471781
499.164703
499.780960
499.848411
501.722448
503.023657
503.214247
502.897768
504.769657
506.118373
506.341642
506.029064
507.768611
508.978577
487.353882
488.989611
490.630675
491.725169
492.614237
494.326457
495.811076
496.696378
497.398065
499.049886
500.488860
501.290787
501.838777
503.208958
504.303398
504.741642
504.984980
506.271404
507.345895
507.757489
507.934076
509.054859
509.896995
490.257870
491.199162
492.369485
493.420878
494.467770
495.826824
497.115968
498.159021
499.154229
500.474617
501.708137
502.652184
503.485961
504.565546
505.511880
506.161536
506.747295
507.685662
508.537206
509.086302
509.528025
510.236956
510.747592
491.738528
492.371615
493.289104
494.276288
495.345118
496.563522
497.764101
498.868586
499.965264
501.166633
502.309021
503.307203
504.241866
505.223280
506.110482
506.850733
507.561281
508.378131
509.131482
509.728932
510.250849
510.794769
511.148865
495.584354
496.300481
497.290179
498.291132
499.349835
500.637976
501.921939
503.083317
504.257590
505.666839
507.068317
508.309027
509.472205
510.733631
511.899508
512.867238
513.743748
514.706149
515.560150
516.200723
516.743974
517.373248
517.800164
493.485263
494.620721
495.879687
496.863284
497.783090
499.292622
500.696390
501.733813
502.701031
504.328443
505.878916
507.046776
508.050488
509.494456
510.771162
511.649477
512.363420
513.492812
514.434365
514.952668
515.316732
516.207931
516.853090
489.135054
491.495151
493.365924
494.182784
494.474421
496.748391
498.486488
499.163232
499.357131
501.767147
503.712700
504.632223
505.010132
507.115026
508.706781
509.323446
509.433158
511.185146
512.388109
512.550674
512.198520
513.952756
515.148716
483.091453
487.969030
490.671146
491.096603
489.583593
493.814377
496.115244
496.188056
494.330261
498.770405
501.323096
501.759192
500.422476
504.256878
506.382654
506.560197
505.067143
508.475942
510.151453
509.731587
507.412950
511.281973
513.285368
484.427950
487.123393
489.350238
490.383601
490.799899
493.249431
495.084151
495.716682
495.811072
498.215380
500.105829
500.860594
501.097779
503.313168
505.041739
505.691598
505.810526
507.725208
509.080094
509.294616
508.975624
510.902024
512.245074
483.817133
485.900877
488.011469
489.379708
490.420386
492.396071
494.050871
494.926789
495.564745
497.296023
498.771345
499.470847
499.984059
501.849865
503.522887
504.403179
504.986515
506.589871
507.915316
508.464588
508.757433
510.139649
511.188810
480.424272
483.494729
486.102602
487.474168
488.170658
490.640565
492.490927
493.193417
493.358722
495.424929
496.859777
496.996184
496.583453
499.301864
501.429809
502.174711
502.226134
504.507959
506.184359
506.633452
506.490318
508.425944
509.764576
475.032362
480.800410
484.236410
485.286438
484.386020
488.553643
490.882391
491.128150
489.621424
493.286212
495.021213
494.244442
491.093866
496.501301
499.463768
499.732273
497.797111
502.139550
504.437334
504.431700
502.489055
506.316903
508.321834
478.176299
481.258112
483.891612
485.300370
486.041414
488.561110
490.458311
491.197531
491.380519
493.435104
494.839347
494.936402
494.489458
497.194173
499.312743
500.043783
500.085301
502.377895
504.069372
504.527840
504.393283
506.347603
507.701100
479.322699
481.426950
483.590257
485.034419
486.165149
488.250722
490.009929
490.971455
491.657030
493.354594
494.754950
495.359018
495.787327
497.639208
499.300280
500.143979
500.692718
502.333337
503.699365
504.264649
504.567016
506.001090
507.090864
477.681029
480.401185
482.715720
483.866207
484.410006
487.057982
489.076994
489.868363
490.078160
492.393195
494.140591
494.709896
494.757744
497.012932
498.749122
499.316536
499.321119
501.355165
502.802689
503.028048
502.683926
504.741981
506.178984
474.032351
478.950526
481.816654
482.412901
481.029043
485.607702
488.193516
488.509071
486.912751
491.141783
493.486225
493.627959
491.878645
495.942722
498.130266
498.151970
496.333466
500.073478
501.923141
501.485696
499.011910
503.197752
505.384387
477.354191
480.042322
482.313620
483.428623
483.963027
486.642133
488.716331
489.572375
489.856369
492.270047
494.133388
494.819385
494.932572
497.127852
498.763578
499.243790
499.170958
501.106945
502.462776
502.619582
502.227134
504.243815
505.656778
478.705603
480.728799
482.789491
484.147088
485.244882
487.399644
489.270724
490.349738
491.165996
493.079917
494.748847
495.655464
496.293620
497.948325
499.351239
500.017794
500.436572
501.854489
503.020083
503.452215
503.671443
505.011783
506.045109
477.338622
480.250814
482.699392
483.946712
484.594130
487.247852
489.313822
490.184347
490.479443
492.921197
494.808618
495.542215
495.719893
497.814647
499.384796
499.864781
499.829017
501.682119
503.028291
503.309246
503.110338
504.876957
506.120440
474.023862
479.485590
482.666711
483.488666
482.371691
486.799278
489.339179
489.664869
488.056260
492.378831
494.794093
495.064348
493.551652
497.304258
499.324202
499.333701
497.644498
501.124477
502.921632
502.745444
500.892751
504.338947
506.162317
478.826135
481.734821
484.179477
485.423065
486.053648
488.656042
490.663510
491.484904
491.738260
494.138855
495.985134
496.678094
496.812543
498.858176
500.376226
500.806556
500.729889
502.558539
503.896752
504.181473
503.979464
505.709425
506.921584
481.683817
483.697412
485.749793
487.111559
488.192833
490.215852
491.947363
492.921666
493.656108
495.490857
497.081067
497.912369
498.469151
500.024781
501.319456
501.882022
502.215024
503.589320
504.751463
505.218444
505.462915
506.693602
507.636163
481.831126
484.493166
486.740204
487.890867
488.476200
490.849050
492.652493
493.339296
493.505441
495.813901
497.572958
498.165907
498.173370
500.217140
501.680140
501.992389
501.773770
503.657349
505.032931
505.316655
505.089965
506.796229
507.989688
480.046478
484.880425
487.641188
488.295611
487.191610
491.084604
493.228808
493.325421
491.586527
495.715329
497.954098
498.022617
496.175474
500.026475
501.962694
501.747921
499.692605
503.375985
505.248480
505.070521
503.166018
506.543312
508.304728
485.504548
487.847022
489.754568
490.695979
491.140795
493.282883
494.909995
495.551221
495.713295
497.889782
499.540125
500.130180
500.161531
502.102365
503.477625
503.797624
503.607204
505.390457
506.673886
506.947995
506.716070
508.274810
509.334268
489.318072
490.431234
491.681333
492.693020
493.643671
495.087920
496.408453
497.378400
498.254799
499.688809
500.983495
501.874128
502.607077
503.830350
504.879075
505.522651
506.039328
507.093612
508.009680
508.530776
508.894544
509.695536
510.265946
491.061384
491.739436
492.681182
493.657069
494.701409
495.935029
497.140392
498.221745
499.290398
500.520202
501.683944
502.673164
503.594577
504.625315
505.559846
506.317117
507.028183
507.881410
508.659652
509.255373
509.763634
510.328434
510.699059
495.094601
495.877358
496.891160
497.861658
498.866687
500.185395
501.477426
502.598011
503.706913
505.138533
506.537662
507.728835
508.823350
510.097697
511.263213
512.195721
513.025022
514.019109
514.889362
515.505366
516.007867
516.694002
517.162909
492.496676
493.993856
495.377630
496.254763
496.907633
498.660753
500.150119
501.058742
501.731118
503.610357
505.248179
506.297293
507.038474
508.688237
510.038458
510.813862
511.296534
512.637176
513.654060
514.052886
514.147270
515.331964
516.136222
485.530126
490.106486
492.548926
492.878775
491.353679
495.420761
497.626824
497.749832
495.986169
500.312721
502.779786
503.243253
501.960769
505.669677
507.692383
507.876680
506.427506
509.708403
511.291570
510.890675
508.616443
512.336585
514.212556
465.812186
484.639354
489.313308
487.910080
473.170385
490.604848
494.710211
492.772507
476.728285
495.319035
499.871461
498.666351
485.397995
501.108263
504.891108
503.491649
490.688422
505.364207
508.521748
506.053584
489.689765
507.673714
511.999217
480.706502
485.683759
488.509679
489.038934
487.606070
491.889583
494.223069
494.300424
492.413799
496.763799
499.176766
499.430922
497.943643
501.810000
503.994582
504.188927
502.702324
506.178544
507.927216
507.553308
505.271511
509.202493
511.254346
482.129070
484.988392
487.376297
488.554944
489.100830
491.568857
493.432538
494.123089
494.258313
496.455761
498.058566
498.438281
498.292091
500.725080
502.627179
503.298882
503.361574
505.442675
506.944054
507.261436
507.022055
508.963751
510.316149
476.248669
481.923738
485.242623
486.183928
485.206229
489.366613
491.720080
492.002593
490.526140
494.187311
495.920900
495.159266
492.014858
497.354815
500.244055
500.463277
498.490162
502.760689
504.983612
504.910999
502.918743
506.745023
508.756702
455.275158
477.056023
482.838608
482.312000
469.465024
485.611789
489.663917
488.319685
475.019881
490.414118
493.497873
489.749480
467.368322
491.884444
497.627892
495.990429
479.606656
498.373689
502.695910
500.853828
485.711645
502.810050
507.007287
474.005884
479.689643
483.030678
484.005096
483.069480
487.284297
489.691919
490.019362
488.567700
492.215973
493.916064
493.111494
489.930001
495.263049
498.148142
498.353131
496.364225
500.642566
502.872848
502.798149
500.803999
504.648523
506.676378
477.651605
480.519145
482.948875
484.190245
484.813393
487.409689
489.399810
490.201563
490.413318
492.559465
494.070935
494.335438
494.077966
496.529938
498.438348
499.067107
499.065314
501.196800
502.730251
503.035742
502.770818
504.778881
506.182072
474.038067
478.974272
481.855894
482.462199
481.081417
485.649896
488.227487
488.539336
486.918681
491.044488
493.246912
493.232334
491.364951
495.468086
497.724646
497.793357
496.001438
499.765544
501.632188
501.203331
498.735432
502.932474
505.127757
457.188357
475.657310
480.415116
479.074701
463.953873
482.264398
486.799170
485.306613
470.516632
487.922258
492.063767
490.301409
475.249859
492.565459
496.619213
494.881501
480.375973
496.734951
500.234013
497.576978
480.020498
499.331648
504.012491
473.636367
478.550576
481.405399
481.990472
480.605567
485.202155
487.821393
488.179368
486.621216
490.861892
493.210352
493.352395
491.590150
495.624016
497.773829
497.762553
495.906666
499.570070
501.344816
500.852803
498.342698
502.493452
504.660026
476.898909
479.696081
482.052725
483.231972
483.822504
486.489694
488.562008
489.428171
489.719561
492.148168
494.022267
494.728302
494.866369
497.000485
498.591736
499.061034
498.991281
500.854568
502.169935
502.356932
502.038764
503.922996
505.250320
473.072322
478.524250
481.700213
482.522771
481.409510
485.839757
488.378119
488.695982
487.082108
491.429957
493.875484
494.172394
492.680496
496.443613
498.471556
498.488513
496.802062
500.272869
502.048717
501.842034
499.966054
503.433524
505.278179
454.774180
475.624491
481.096146
480.260744
466.435075
483.595853
487.869995
486.249359
471.034264
488.967054
493.351881
492.019201
478.542626
494.276784
497.967621
496.341418
482.926587
498.109007
501.520142
499.663803
485.899028
501.311462
505.098025
474.490444
479.946533
483.129872
483.961680
482.842392
487.215057
489.686549
489.948997
488.291839
492.605558
495.020777
495.288450
493.764553
497.490023
499.477322
499.455360
497.737725
501.195527
502.976707
502.790615
500.926583
504.347491
506.151696
479.730252
482.540335
484.919371
486.145246
486.771088
489.262791
491.161074
491.900570
492.100127
494.467956
496.288457
496.943416
497.022914
499.080971
500.586474
500.971267
500.830775
502.680375
504.029104
504.309720
504.093510
505.802296
506.998136
477.857217
482.813699
485.715859
486.472695
485.444825
489.438756
491.660063
491.786849
490.062877
494.252873
496.545736
496.634716
494.802147
498.717387
500.724950
500.563406
498.545791
502.245079
504.130333
503.963047
502.076754
505.476466
507.259606
462.679767
481.342481
486.134707
485.250001
472.528565
488.042838
491.745133
489.899621
474.717766
492.275068
496.398839
494.624129
479.533098
496.664368
500.495241
498.506588
483.446264
500.162779
503.877345
502.066812
488.228275
503.604350
507.323864
481.687999
486.249969
488.769861
489.321658
488.182180
491.909797
493.940602
494.045894
492.358283
496.377457
498.538037
498.636741
496.860314
500.642532
502.550018
502.416960
500.463692
504.033920
505.813625
505.655437
503.797165
507.014121
508.638187
488.127005
489.613897
491.011475
491.949317
492.675978
494.343180
495.743097
496.596083
497.207214
498.907236
500.313557
501.106431
501.589981
503.091254
504.268557
504.833101
505.110152
506.421512
507.441116
507.871654
508.004299
509.043898
509.740466
490.386509
491.140445
492.120647
493.082144
494.088477
495.357903
496.578995
497.633322
498.658219
499.936614
501.130068
502.103252
502.990867
504.080720
505.056917
505.808370
506.487274
507.386171
508.186729
508.760756
509.228255
509.832025
510.231505
495.097096
495.792139
496.753224
497.727732
498.761636
500.021657
501.275335
502.404253
503.538417
504.893739
506.230253
507.401043
508.494028
509.688432
510.793860
511.713642
512.563012
513.523936
514.394106
515.057535
515.621465
516.263945
516.696740
493.055631
494.160110
495.381492
496.335392
497.230328
498.709405
500.082132
501.089164
502.018032
503.588313
505.068561
506.160929
507.088812
508.460089
509.669122
510.490459
511.170579
512.300896
513.264644
513.811042
514.198544
515.102642
515.752855
488.804239
491.113245
492.929517
493.711357
493.979489
496.218251
497.924579
498.576747
498.738307
501.086024
502.952872
503.788458
504.081768
506.104703
507.615925
508.158570
508.220282
509.977460
511.211980
511.410120
511.085273
512.850717
514.049823
482.852975
487.657882
490.288148
490.672545
489.138921
493.331572
495.604963
495.665008
493.787052
498.162639
500.631589
500.978874
499.551053
503.294146
505.325037
505.409873
503.850651
507.264913
508.973842
508.590221
506.298983
510.175268
512.179228
484.201013
486.830425
488.982127
489.963863
490.351960
492.777813
494.604973
495.242111
495.327881
497.680370
499.495749
500.168044
500.315862
502.431237
504.053763
504.603891
504.651216
506.548575
507.913985
508.146332
507.842122
509.773440
511.117343
483.593727
485.612840
487.640876
488.943374
489.948277
491.918801
493.595231
494.504375
495.155150
496.847177
498.257658
498.886987
499.318181
501.073361
502.626330
503.398473
503.901251
505.460525
506.765717
507.305970
507.595523
508.978902
510.029988
480.231164
483.224023
485.731796
487.019730
487.672200
490.155351
492.059437
492.831914
493.040277
495.070317
496.443954
496.524634
496.043095
498.634951
500.623487
501.247925
501.207099
503.421498
505.049590
505.463119
505.297827
507.231455
508.573776
474.872591
480.547865
483.869221
484.823054
483.871346
488.064243
490.466546
490.807849
489.369488
492.991795
494.664013
493.843320
490.640116
495.907401
498.717850
498.859400
496.825515
501.085396
503.315552
503.254702
501.274514
505.098669
507.108593
477.989770
480.993382
483.524844
484.847228
485.543047
488.078603
490.034751
490.850307
491.083148
493.108312
494.458330
494.507420
494.000025
496.586685
498.573791
499.189284
499.135011
501.343442
502.961758
503.359506
503.184183
505.128084
506.482989
479.104485
481.144053
483.221996
484.595144
485.687623
487.774867
489.567800
490.576017
491.287911
492.959714
494.309574
494.859173
495.222283
496.981075
498.539730
499.288119
499.751625
501.312630
502.605710
503.108757
503.368825
504.789369
505.878773
477.443866
480.101090
482.339514
483.431849
483.943993
486.582197
488.614610
489.431913
489.653457
491.936594
493.630299
494.140694
494.124373
496.305867
497.964319
498.456657
498.389052
500.349097
501.724373
501.884643
501.494718
503.541497
504.980359
473.753060
478.608229
481.408351
481.960818
480.554609
485.117491
487.704443
488.034862
486.444613
490.634649
492.923252
493.007211
491.199396
495.204253
497.331516
497.294127
495.415901
499.088164
500.868364
500.365144
497.842585
502.021913
504.213379
476.939500
479.594137
481.830816
482.924407
483.447218
486.114522
488.184882
489.045415
489.326807
491.708667
493.527581
494.167860
494.234431
496.380293
497.965139
498.395276
498.271264
500.149981
501.447209
501.549979
501.118227
503.123828
504.536804
478.116325
480.142094
482.208717
483.574600
484.677228
486.826974
488.693062
489.771455
490.582600
492.474174
494.114132
494.992509
495.599157
497.211318
498.567850
499.189968
499.564944
500.935540
502.054917
502.447284
502.637501
503.962220
504.989439
476.577323
479.527221
482.021637
483.308242
483.979592
486.633727
488.694903
489.565289
489.859003
492.285463
494.157367
494.881332
495.044677
497.100758
498.626522
499.067348
498.995438
500.808318
502.117594
502.370349
502.150702
503.897669
505.129692
473.136117
478.660250
481.912727
482.794293
481.715378
486.145352
488.680730
489.009121
487.405414
491.716840
494.125952
494.401808
492.891507
496.609222
498.589393
498.567945
496.851802
500.296120
502.061297
501.863672
499.995900
503.418692
505.226693
477.917126
480.875060
483.381891
484.680000
485.345463
487.953934
489.959087
490.782804
491.040664
493.437543
495.284462
495.986850
496.127457
498.155416
499.651153
500.064478
499.969818
501.768483
503.075928
503.337708
503.118006
504.826515
506.024323
480.794047
482.837302
484.932192
486.335099
487.443645
489.471272
491.200059
492.175492
492.913850
494.749084
496.343319
497.185071
497.751629
499.306684
500.600189
501.165069
501.492617
502.838515
503.965648
504.404193
504.626781
505.836485
506.765689
480.961827
483.638921
485.912682
487.094632
487.702428
490.073615
491.870687
492.557747
492.728713
495.038501
496.802622
497.407704
497.430344
499.486419
500.967258
501.303820
501.096306
502.946864
504.278245
504.527216
504.275583
505.958891
507.138304
479.183978
484.023699
486.800678
487.480089
486.396654
490.280725
492.414877
492.511961
490.780187
494.910079
497.154390
497.237040
495.409856
499.280227
501.246023
501.071785
499.043059
502.686941
504.508425
504.293119
502.363871
505.716451
507.462965
484.629413
486.973547
488.888785
489.843982
490.299750
492.435941
494.056643
494.699648
494.869011
497.050524
498.709175
499.314000
499.365209
501.327875
502.732481
503.087140
502.916161
504.673081
505.916990
506.159180
505.904382
507.442525
508.489514
488.424314
489.536656
490.787911
491.803702
492.757608
494.199071
495.517848
496.491740
497.376349
498.818989
500.124609
501.030129
501.781485
503.025392
504.098296
504.766016
505.293908
506.333255
507.223289
507.720385
508.065038
508.849892
509.410541
490.154502
490.830212
491.769327
492.744142
493.788213
495.020527
496.226770
497.313746
498.391685
499.632054
500.808042
501.812040
502.750742
503.800610
504.755667
505.531037
506.249325
507.092752
507.852027
508.428428
508.920151
509.471092
509.833137
495.122451
495.758870
496.680078
497.653826
498.699666
499.920951
501.143355
502.269544
503.405887
504.704042
505.984945
507.124070
508.190994
509.312913
510.351766
511.235908
512.079683
513.033731
513.927579
514.644889
515.260041
515.883457
516.292106
493.391295
494.298055
495.416796
496.402380
497.391045
498.746484
500.048579
501.096666
502.117196
503.540333
504.917457
506.006872
506.977372
508.194091
509.286033
510.082209
510.809370
511.880930
512.863245
513.528178
514.065020
514.854289
515.415890
490.150987
491.694852
493.207990
494.154346
494.914623
496.626315
498.117141
498.972071
499.654985
501.427409
503.023313
503.973727
504.658093
506.155869
507.389057
507.979982
508.378075
509.786744
510.977326
511.496050
511.764750
512.969497
513.862187
486.500018
488.908788
490.852507
491.711251
492.036862
494.331622
496.071598
496.689772
496.800943
499.143842
500.988413
501.731526
501.916385
503.897256
505.327618
505.674933
505.529482
507.508491
508.963974
509.288966
509.063264
510.895624
512.160080
485.719158
487.530845
489.341105
490.480138
491.370141
493.254298
494.865398
495.729660
496.371755
498.154736
499.721871
500.560973
501.145909
502.690359
503.984314
504.563948
504.945706
506.454385
507.747081
508.298669
508.597845
509.940755
510.956761
484.492890
486.090019
487.885228
489.221147
490.394335
492.154094
493.734026
494.760617
495.633792
497.136493
498.480378
499.280134
499.961246
501.358220
502.629361
503.359116
503.974229
505.319769
506.550169
507.232549
507.754652
508.898175
509.776202
481.932781
483.999560
486.090555
487.462670
488.536495
490.547196
492.278818
493.268479
493.981978
495.594242
496.903421
497.449884
497.809129
499.475220
500.928656
501.595206
502.019111
503.614878
504.989011
505.600663
505.947778
507.325112
508.364226
479.064804
481.989928
484.456303
485.730798
486.388567
488.911348
490.870656
491.714188
491.992310
494.021746
495.438594
495.672199
495.400936
497.667814
499.387927
499.862581
499.755453
501.899510
503.500134
503.919858
503.775972
505.686596
507.013799
479.701449
481.780157
483.896142
485.304093
486.421409
488.479987
490.257833
491.285575
492.022446
493.638441
494.937170
495.467158
495.814024
497.479817
498.937060
499.602504
500.015617
501.589205
502.930969
503.506916
503.830789
505.211936
506.261821
480.015519
481.639324
483.490820
484.904912
486.170920
488.033770
489.713091
490.821923
491.746410
493.254131
494.572455
495.332842
495.984045
497.385792
498.670214
499.400177
499.994209
501.294562
502.455677
503.056006
503.522410
504.688209
505.600823
478.952544
480.816399
482.733448
484.008443
485.051244
487.108473
488.884245
489.883814
490.614146
492.399267
493.921114
494.687962
495.213173
496.781318
498.108410
498.691522
499.042095
500.485084
501.669762
502.076302
502.264327
503.685009
504.786226
477.333045
479.862023
482.015427
483.097967
483.649361
486.208974
488.190725
488.994771
489.234459
491.582131
493.375849
494.014756
494.096234
496.138299
497.626606
497.971835
497.779922
499.688993
501.019931
501.143376
500.730766
502.743705
504.165637
478.328062
480.213965
482.159947
483.462185
484.532857
486.625559
488.441821
489.486452
490.271720
492.128689
493.736184
494.588274
495.167793
496.729048
498.021387
498.567841
498.876653
500.257945
501.379208
501.734918
501.883141
503.266994
504.345216
478.746841
480.425895
482.342392
483.810720
485.128773
487.064512
488.824652
490.019238
491.048074
492.700974
494.200053
495.151879
495.932202
497.297987
498.495487
499.155044
499.676983
500.843604
501.870088
502.371751
502.765483
503.851122
504.711677
477.764472
479.955089
482.183644
483.669748
484.851898
487.025431
488.922538
490.065299
490.938901
492.768733
494.347833
495.204789
495.802450
497.345538
498.631891
499.205488
499.550427
500.893490
502.016962
502.456674
502.695742
503.938238
504.896319
476.498875
479.606496
482.232372
483.604030
484.324386
487.004074
489.108757
490.077623
490.493863
492.775059
494.527617
495.193058
495.324548
497.319249
498.781634
499.164651
499.041321
500.840551
502.147440
502.410683
502.199388
503.902524
505.099411
479.010526
481.215192
483.463120
484.965664
486.146990
488.288216
490.145516
491.258268
492.108994
493.912317
495.468186
496.309125
496.892208
498.414016
499.679361
500.236878
500.565737
501.885606
502.989881
503.418797
503.642852
504.850614
505.780248
481.229536
482.941441
484.901188
486.411279
487.735560
489.587325
491.252142
492.385506
493.374502
494.969464
496.420009
497.345576
498.104344
499.424316
500.577719
501.209930
501.706149
502.819847
503.805479
504.295012
504.669563
505.667441
506.454777
482.044532
483.982814
485.988515
487.363996
488.466398
490.374979
492.010442
492.965518
493.713401
495.468477
496.999414
497.829990
498.401008
499.880806
501.099135
501.616305
501.905564
503.183273
504.231781
504.591038
504.745315
505.943204
506.870814
482.357057
484.912100
487.070109
488.211538
488.824352
491.038373
492.736273
493.436013
493.674671
495.865309
497.561744
498.209881
498.328145
500.234640
501.606432
501.925468
501.738714
503.457474
504.658563
504.799323
504.448855
506.123208
507.293571
485.609302
487.242820
488.898162
490.029095
490.954367
492.639401
494.101159
494.991984
495.715477
497.372006
498.824032
499.656993
500.248748
501.660670
502.821291
503.354396
503.668995
504.871748
505.842841
506.185232
506.320208
507.393327
508.205641
488.470064
489.407308
490.578992
491.641215
492.698638
494.048133
495.331484
496.384490
497.399488
498.736736
499.991751
500.966054
501.836985
502.956848
503.954360
504.661158
505.278683
506.177994
506.969108
507.468346
507.873232
508.548590
509.038610
489.925029
490.552947
491.465587
492.451667
493.520720
494.735931
495.939392
497.057639
498.175087
499.398821
500.566960
501.594983
502.563131
503.581653
504.510656
505.289374
506.016136
506.810729
507.524322
508.083037
508.572379
509.089029
509.426818
494.917133
495.586287
496.523506
497.486054
498.508638
499.738422
500.955255
502.047102
503.136588
504.426022
505.684098
506.770002
507.769412
508.855976
509.846537
510.660886
511.450674
512.444527
513.393216
514.141273
514.768172
515.428610
515.860975
492.996391
494.037271
495.212503
496.156551
497.052859
498.484161
499.808789
500.782933
501.678143
503.172180
504.565703
505.571491
506.403085
507.643679
508.698097
509.353389
509.917103
511.137021
512.245723
512.932935
513.424484
514.326183
514.956626
489.035390
491.157514
492.869887
493.655126
493.981088
496.107326
497.734545
498.369787
498.542653
500.775777
502.536592
503.290153
503.497318
505.337626
506.609240
506.833955
506.575147
508.621268
510.161145
510.626218
510.528142
512.200570
513.323245
483.553562
487.891942
490.330620
490.749660
489.440518
493.346364
495.492765
495.571660
493.832440
497.989932
500.332850
500.625714
499.171646
502.644205
504.333177
503.876358
501.458483
505.676842
507.906486
507.941485
506.157591
509.675557
511.509339
484.557070
486.974815
488.992410
489.953125
490.386700
492.704956
494.471885
495.121339
495.255453
497.537280
499.308497
499.974365
500.085266
501.971346
503.281303
503.454691
503.138475
505.284421
506.922746
507.399907
507.308154
509.134035
510.394542
483.819602
485.704100
487.610247
488.845402
489.822025
491.758350
493.428931
494.370511
495.071469
496.776792
498.246101
499.002393
499.514089
500.970782
502.165620
502.637599
502.941837
504.497925
505.874584
506.510750
506.879465
508.229553
509.242996
480.579744
483.366289
485.699632
486.870698
487.450096
489.938184
491.880108
492.729115
493.047300
495.128830
496.686079
497.181309
497.194934
499.114101
500.516569
500.808771
500.621938
502.685061
504.256598
504.688016
504.567903
506.448866
507.752562
475.547688
480.798614
483.862612
484.653964
483.569462
487.818824
490.291247
490.756340
489.542103
493.163317
495.115931
495.117503
493.490243
497.030250
498.880753
498.642852
496.581618
500.509715
502.595234
502.530015
500.648603
504.333142
506.278508
478.374260
481.170163
483.525779
484.730713
485.351112
487.881272
489.863150
490.745787
491.086926
493.178272
494.735361
495.226280
495.238845
497.165480
498.580164
498.881172
498.687266
500.711767
502.226176
502.596885
502.435059
504.318952
505.636371
479.395000
481.299118
483.256513
484.568745
485.636668
487.661575
489.415697
490.427467
491.176491
492.901373
494.369070
495.114212
495.622173
497.097653
498.324469
498.826520
499.130396
500.592346
501.833479
502.320423
502.578653
503.964889
505.029367
477.873650
480.323649
482.440998
483.544270
484.141830
486.600759
488.500905
489.260756
489.471210
491.783674
493.552376
494.196038
494.295357
496.218912
497.593461
497.845271
497.586671
499.531332
500.917107
501.099050
500.736016
502.736158
504.143028
474.496471
478.902669
481.544654
482.208941
481.173635
485.277099
487.619589
487.847922
486.211131
490.420210
492.771527
493.027277
491.540971
495.078283
496.867330
496.550156
494.365819
498.172726
500.033260
499.598278
497.177118
501.247804
503.386723
477.127567
479.628128
481.806356
482.960872
483.600541
486.102164
488.045968
488.851676
489.110318
491.468736
493.287449
493.980653
494.115152
496.049408
497.419610
497.660860
497.379110
499.274445
500.605463
500.742328
500.343117
502.306817
503.690703
477.816316
479.866389
481.973697
483.395986
484.546206
486.662607
488.509996
489.620491
490.472907
492.277064
493.835289
494.677126
495.255085
496.749035
497.968729
498.462371
498.736783
500.086886
501.209342
501.610306
501.806481
503.108524
504.118305
475.764723
478.934759
481.587549
482.967885
483.693598
486.380488
488.516360
489.566486
490.094402
492.251798
493.910617
494.532606
494.641893
496.591995
498.002557
498.328125
498.153230
499.956862
501.267848
501.525587
501.314760
503.029068
504.240517
471.702901
477.789644
481.329475
482.344925
481.336401
485.835899
488.519736
489.227306
488.354739
491.916877
493.934706
494.069109
492.529329
496.109771
497.967957
497.817482
495.939984
499.433331
501.213369
501.027290
499.201112
502.549687
504.325079
476.903692
480.097661
482.780560
484.187890
484.924366
487.587728
489.698276
490.738682
491.261454
493.393110
495.028101
495.639469
495.742914
497.674777
499.070605
499.391602
499.208151
500.974857
502.246821
502.476831
502.240667
503.916275
505.099152
480.057635
482.177349
484.362243
485.859178
487.052165
489.092410
490.871046
491.971496
492.836417
494.565416
496.061647
496.889848
497.473467
498.917832
500.104103
500.606008
500.889197
502.139503
503.165792
503.514648
503.671760
504.875495
505.811256
480.391753
483.065062
485.391751
486.706206
487.494490
489.766716
491.553010
492.378398
492.754448
494.901476
496.584317
497.285198
497.499724
499.298495
500.600186
500.906282
500.743509
502.380651
503.511767
503.584615
503.179804
504.921502
506.147743
478.745638
483.497738
486.311447
487.211035
486.595651
490.085580
492.125502
492.444533
491.246765
494.901177
497.007185
497.334892
496.155648
499.330796
500.985295
500.838150
499.105867
502.267358
503.767759
503.276391
501.000891
504.591411
506.447732
484.071156
486.382884
488.318720
489.381721
490.001599
492.026345
493.621429
494.383395
494.747313
496.792726
498.403542
499.128986
499.389531
501.112049
502.354874
502.695027
502.580580
504.127829
505.171777
505.237053
504.828130
506.425986
507.521141
487.778372
488.878809
490.135445
491.187967
492.190576
493.615506
494.942879
495.975713
496.931751
498.356441
499.659274
500.611851
501.417097
502.588658
503.592749
504.233700
504.744231
505.687935
506.470007
506.868954
507.140860
507.924052
508.495288
489.469382
490.138257
491.075774
492.060995
493.121113
494.358145
495.582827
496.708464
497.825869
499.077509
500.264872
501.291497
502.245094
503.267458
504.188298
504.937482
505.624535
506.408140
507.098275
507.610232
508.054516
508.589255
508.949013
494.635868
495.376664
496.355146
497.310378
498.298961
499.561910
500.784362
501.832929
502.854100
504.155815
505.401254
506.427273
507.343574
508.417797
509.375328
510.118687
510.837167
511.887737
512.891295
513.652448
514.266071
514.983088
515.452156
492.266930
493.641782
494.950459
495.821790
496.493470
498.149261
499.546417
500.392461
501.003814
502.726502
504.192688
505.073054
505.634167
507.041193
508.113767
508.585906
508.825729
510.353443
511.627751
512.273557
512.565997
513.728472
514.494251
485.992134
490.082264
492.324381
492.695957
491.399182
495.147247
497.184628
497.286874
495.613833
499.642172
501.886087
502.191939
500.780874
504.121483
505.703177
505.247815
502.879348
507.013514
509.208312
509.318057
507.619001
510.993239
512.695254
468.483530
485.104373
489.300631
488.089720
474.843130
490.680840
494.433046
492.600382
477.524748
494.980522
499.202668
497.913138
484.936232
499.804622
502.900884
500.148775
482.619634
501.914358
506.393549
504.895884
491.073793
506.772710
510.597399
481.408879
485.852566
488.420802
488.945149
487.716893
491.690961
493.891340
494.002717
492.274713
496.401829
498.695375
498.920680
497.394391
500.804693
502.420599
501.873319
499.392212
503.647571
505.946843
506.041070
504.307357
507.869610
509.735300
482.456618
485.048807
487.216466
488.279181
488.784287
491.183733
493.036247
493.787852
494.019937
496.207626
497.884445
498.479115
498.529593
500.353168
501.604879
501.741452
501.425857
503.517045
505.137652
505.616884
505.532037
507.391082
508.673344
476.941766
482.113377
485.089098
485.806940
484.663982
488.866387
491.300498
491.737788
490.517666
494.182336
496.212257
496.308652
494.734374
498.159527
499.858303
499.496312
497.356351
501.257047
503.347008
503.301385
501.436749
505.113844
507.048974
457.658642
477.566936
482.743910
481.867681
468.479289
485.026775
489.254827
488.214676
475.917924
490.683746
494.237149
492.705415
479.659533
494.540955
497.795621
495.516388
479.964390
497.249445
501.200820
499.387396
484.922379
501.262583
505.288672
474.779338
479.953533
482.943404
483.688221
482.580481
486.818002
489.286461
489.754394
488.557375
492.235213
494.271029
494.370921
492.803840
496.244384
497.964104
497.620542
495.478995
499.328816
501.343673
501.217871
499.294802
502.977651
504.930325
478.128535
480.719537
482.919833
484.047463
484.636387
487.106813
489.029380
489.844139
490.124287
492.338060
494.025678
494.625265
494.688749
496.547632
497.852216
498.049794
497.766443
499.714831
501.145581
501.414011
501.148291
503.084265
504.441920
474.923053
479.322517
481.953313
482.609730
481.562313
485.624716
487.929814
488.138852
486.488426
490.653645
492.963107
493.189789
491.674191
495.150348
496.873047
496.500287
494.284573
498.101181
499.996484
499.608368
497.227046
501.292813
503.420881
459.983635
476.280670
480.607184
479.652213
466.899232
482.674717
486.564999
484.863676
469.911063
487.408109
491.660277
490.357271
477.344901
492.344384
495.616260
493.274806
477.428117
494.818229
498.551983
496.066815
479.099012
497.798962
502.335052
474.092763
478.566411
481.281403
482.005014
481.006798
485.112935
487.457398
487.705903
486.094622
490.285787
492.622566
492.878722
491.389255
494.887037
496.625392
496.262074
494.039298
497.811937
499.655409
499.225039
496.810706
500.838399
502.942663
476.295100
479.131054
481.550885
482.825393
483.507075
486.078615
488.092081
489.003046
489.385276
491.622788
493.344320
493.990587
494.097117
496.005452
497.352704
497.592901
497.329363
499.159813
500.470619
500.661529
500.352070
502.186610
503.481889
471.333907
477.359736
480.843109
481.824658
480.792715
485.254139
487.898468
488.573228
487.678546
491.229415
493.242944
493.373516
491.822897
495.375092
497.192538
496.993679
495.074659
498.562589
500.336578
500.129728
498.286346
501.666873
503.471756
450.307870
473.786236
479.949281
479.355914
465.623504
482.894428
487.430123
486.805808
475.841999
489.478875
492.835568
491.268610
477.984537
493.248865
496.689909
494.780667
480.668928
496.332524
499.807375
497.991004
484.545253
499.569598
503.271307
472.370685
478.426122
481.942102
482.953698
481.941344
486.384713
489.018464
489.705346
488.826513
492.353301
494.343970
494.469882
492.922185
496.456256
498.262105
498.066962
496.146469
499.583301
501.301771
501.055333
499.180912
502.516184
504.290057
478.290339
481.236319
483.755264
485.128478
485.902252
488.379724
490.345368
491.303389
491.772957
493.903561
495.549528
496.199032
496.349708
498.187557
499.502794
499.784065
499.579837
501.246787
502.411844
502.528618
502.184508
503.890691
505.100197
476.753030
481.644927
484.608933
485.611977
485.078976
488.692007
490.855499
491.271297
490.141051
493.813644
495.922204
496.242628
495.055080
498.221189
499.861948
499.687678
497.929678
501.082996
502.578465
502.073546
499.795779
503.419215
505.310177
462.139146
480.275966
485.082378
484.771580
474.683072
487.672369
491.021106
489.810474
477.683886
492.295017
495.948826
494.915957
483.754900
496.880426
499.855664
498.088671
485.158511
499.431155
502.378471
499.931783
484.359366
501.278716
505.326089
480.569376
485.015922
487.541601
488.297377
487.627446
490.959907
492.917595
493.288105
492.179367
495.729550
497.759127
498.126434
497.021663
500.084266
501.656241
501.540216
499.870208
502.904219
504.298740
503.805539
501.556643
504.999962
506.733184
486.794668
488.243373
489.628265
490.613197
491.431101
493.049010
494.466375
495.436443
496.202033
497.849739
499.243991
500.123722
500.732089
502.081654
503.139012
503.668552
503.939232
505.071040
505.902195
506.162166
506.157143
507.204254
507.919951
488.971080
489.701213
490.659245
491.620136
492.645228
493.920087
495.177638
496.306770
497.409272
498.708622
499.920921
500.932642
501.850075
502.893491
503.814778
504.526284
505.157202
505.953799
506.636178
507.100158
507.484899
508.059486
508.452271
494.654415
495.345229
496.316605
497.312836
498.354211
499.578091
500.771307
501.828408
502.869924
504.093755
505.273626
506.274811
507.186292
508.183947
509.089922
509.835643
510.589814
511.592580
512.580934
513.377895
514.043721
514.722253
515.159145
492.736373
493.805894
495.026115
496.016102
496.939524
498.361982
499.658891
500.598540
501.447625
502.872957
504.184128
505.101659
505.841052
506.985524
507.943682
508.515614
509.034284
510.271595
511.436457
512.188824
512.729411
513.647595
514.278748
488.782460
490.944049
492.717121
493.567190
493.934612
496.043541
497.635341
498.238716
498.372492
500.533004
502.207193
502.870037
502.980595
504.713693
505.868739
505.982419
505.657589
507.735877
509.358175
509.913877
509.881607
511.564053
512.679048
483.326032
487.708231
490.211717
490.703440
489.445551
493.321920
495.426927
495.480833
493.717290
497.805875
500.068966
500.280253
498.733363
502.090595
503.643379
503.047175
500.535917
504.794453
507.118952
507.256864
505.549210
509.066126
510.883709
484.402442
486.842398
488.895258
489.896830
490.355954
492.652063
494.388677
495.020755
495.140512
497.385113
499.113046
499.730906
499.769469
501.539231
502.704066
502.734159
502.321868
504.471307
506.165466
506.711086
506.669926
508.498934
509.749772
483.762297
485.636563
487.532600
488.762341
489.731729
491.649528
493.302883
494.237723
494.940234
496.648821
498.128225
498.891471
499.367810
500.704086
501.738620
502.060412
502.259626
503.775351
505.153997
505.808979
506.194634
507.548811
508.560731
480.628153
483.369626
485.647446
486.770120
487.313078
489.781522
491.714973
492.566802
492.902836
495.024752
496.647102
497.215503
497.244254
499.024401
500.236485
500.361632
500.055417
502.042539
503.571318
503.978871
503.846510
505.730716
507.039048
475.681337
480.861467
483.840810
484.557824
483.417809
487.644466
490.109985
490.580649
489.391107
493.071675
495.120634
495.240785
493.673356
497.050936
498.688060
498.273833
496.087572
499.921707
501.941454
501.829262
499.917829
503.605901
505.558997
478.521933
481.256956
483.535271
484.671651
485.238984
487.735735
489.699685
490.581182
490.941193
493.077489
494.708016
495.283931
495.325402
497.127168
498.365748
498.512078
498.203540
500.144072
501.600895
501.932883
501.747375
503.627293
504.945953
479.546354
481.404043
483.304655
484.570915
485.599261
487.577633
489.294948
490.291953
491.044576
492.780735
494.274170
495.049426
495.549334
496.932211
498.028043
498.407285
498.617797
500.019864
501.229066
501.702568
501.953876
503.329707
504.386039
478.041873
480.451126
482.529899
483.615385
484.193829
486.587945
488.427065
489.157303
489.356797
491.641630
493.388451
494.017850
494.084949
495.931390
497.204265
497.357619
497.025087
498.935782
500.318811
500.517042
500.167817
502.150029
503.538095
474.666821
479.031984
481.647418
482.316724
481.282387
485.300807
487.559731
487.745502
486.088898
490.239716
492.538304
492.756173
491.227898
494.695301
496.398705
495.997634
493.750691
497.540473
499.415279
499.014259
496.622071
500.666643
502.779420
477.227892
479.702096
481.863707
483.020803
483.649314
486.073792
487.931047
488.677440
488.896296
491.200360
492.970863
493.626952
493.721168
495.595202
496.892562
497.062050
496.725585
498.599066
499.932134
500.084608
499.698125
501.646950
503.015569
477.826359
479.860941
481.958083
483.378830
484.508479
486.550772
488.307596
489.343306
490.142529
491.906478
493.437057
494.257993
494.806832
496.248495
497.401864
497.828467
498.046947
499.360260
500.457943
500.839939
501.023375
502.322160
503.332617
475.693426
478.850474
481.495859
482.877065
483.583941
486.190305
488.226112
489.189211
489.657436
491.791739
493.447294
494.070319
494.166062
496.066667
497.410004
497.665951
497.427608
499.178184
500.436093
500.637158
500.384876
502.108299
503.337545
471.556128
477.624728
481.152216
482.168420
481.147900
485.562497
488.146904
488.769857
487.841112
491.396734
493.428664
493.579796
492.039223
495.569319
497.357926
497.134972
495.187829
498.617840
500.325799
500.055765
498.163635
501.532986
503.338368
476.669658
479.837499
482.489400
483.872899
484.582712
487.189351
489.240379
490.233635
490.727618
492.856830
494.501829
495.123856
495.221695
497.110771
498.445204
498.700042
498.450549
500.151944
501.350917
501.502496
501.209358
502.890393
504.092486
479.746459
481.823286
483.946477
485.383618
486.532703
488.553518
490.331189
491.440343
492.313586
494.041759
495.535051
496.360238
496.930113
498.335715
499.468802
499.913198
500.137613
501.326704
502.287040
502.570455
502.681373
503.878218
504.821314
480.025613
482.632331
484.861444
486.077126
486.802382
489.094758
490.941429
491.834392
492.258321
494.402948
496.067958
496.753964
496.949566
498.708557
499.960805
500.216050
500.001631
501.582763
502.654454
502.670199
502.224041
503.954778
505.183168
478.331728
482.999431
485.692917
486.468943
485.774950
489.316739
491.458606
491.884666
490.764517
494.412257
496.490714
496.798344
495.600266
498.734036
500.341417
500.148880
498.371463
501.482025
502.928458
502.384996
500.069899
503.650009
505.507226
483.574822
485.816436
487.648449
488.608291
489.170343
491.235227
492.918884
493.776473
494.209176
496.261602
497.855408
498.563735
498.805618
500.494701
501.698553
501.999872
501.845847
503.349181
504.346956
504.368406
503.926203
505.510929
506.603342
487.207878
488.256864
489.434945
490.412353
491.376775
492.825217
494.213800
495.317389
496.327694
497.769908
499.068973
500.011276
500.801267
501.947704
502.921002
503.529208
504.005095
504.910806
505.653248
506.015266
506.258773
507.026774
507.592127
488.856347
489.483540
490.356020
491.280509
492.311282
493.562694
494.832265
496.014711
497.179649
498.454030
499.645235
500.666527
501.608112
502.610021
503.504461
504.224455
504.879963
505.628745
506.282389
506.760738
507.179065
507.697704
508.049738
494.569738
495.252491
496.246486
497.293440
498.381275
499.587855
500.760537
501.818519
502.861265
504.026127
505.148087
506.117322
507.009963
507.956612
508.827363
509.571780
510.341610
511.319203
512.299348
513.119437
513.813997
514.468526
514.881845
492.834923
493.807745
495.027958
496.120763
497.177158
498.504544
499.742744
500.724214
501.658738
502.936171
504.139766
505.048847
505.834778
506.859553
507.754790
508.371769
508.996569
510.120572
511.235907
512.048460
512.694384
513.505431
514.058297
489.584920
491.232419
492.895012
494.010545
494.896385
496.537654
497.933252
498.731252
499.356952
500.957023
502.355794
503.114262
503.601980
504.881290
505.865759
506.196227
506.417372
507.945108
509.355118
510.101843
510.540839
511.732791
512.584471
485.951000
488.495987
490.615290
491.688696
492.213299
494.361744
495.972952
496.556370
496.670657
498.814176
500.458224
501.022990
501.017087
502.758842
503.888619
503.884078
503.441284
505.624071
507.366039
507.978345
507.992584
509.746004
510.931441
485.359724
487.235662
489.139507
490.395704
491.376741
493.181310
494.708817
495.545202
496.178649
497.861546
499.323757
500.065360
500.509355
501.809571
502.789108
503.040015
503.184010
504.754041
506.212679
506.946841
507.384983
508.702976
509.675692
484.376243
485.944952
487.715364
489.043766
490.208618
491.923677
493.464293
494.480503
495.362844
496.870209
498.242710
499.084871
499.725307
500.851428
501.767052
502.171409
502.562554
503.841558
505.092347
505.824132
506.386680
507.533012
508.402896
482.091035
484.024133
485.970263
487.223891
488.210023
490.189022
491.910622
492.908746
493.659749
495.368538
496.848257
497.628486
498.120684
499.411641
500.402742
500.703231
500.883990
502.320409
503.601844
504.153601
504.461044
505.857762
506.915114
479.469569
482.160874
484.397486
485.483362
485.994855
488.496878
490.458147
491.315370
491.639839
493.818635
495.496764
496.127639
496.215645
497.926451
499.071973
499.148929
498.796068
500.727451
502.175053
502.471570
502.227142
504.181880
505.545872
480.063118
481.971375
483.894775
485.142443
486.138788
488.137373
489.885925
490.914877
491.692561
493.414874
494.901847
495.690702
496.199353
497.518887
498.543893
498.871435
499.054135
500.450389
501.667408
502.153001
502.414601
503.801225
504.862902
480.346392
481.850280
483.569651
484.890988
486.084736
487.843493
489.442457
490.526606
491.468003
492.996353
494.375724
495.228130
495.896891
497.084435
498.076562
498.547598
498.953236
500.137950
501.241456
501.822668
502.281475
503.421971
504.313751
479.339354
481.084990
482.912604
484.179855
485.230043
487.110923
488.735442
489.686677
490.424873
492.123841
493.582560
494.325394
494.798660
496.200768
497.310371
497.685614
497.881853
499.275071
500.478498
500.951279
501.202079
502.556966
503.597563
477.781758
480.158404
482.243821
483.397499
484.065811
486.340700
488.096450
488.837435
489.109964
491.262609
492.905688
493.463243
493.473228
495.360997
496.664102
496.824947
496.487873
498.398529
499.798649
500.050592
499.777579
501.664118
502.989416
478.570442
480.371500
482.278423
483.620707
484.719174
486.606681
488.214634
489.146962
489.880007
491.597327
493.087423
493.864248
494.370725
495.806223
496.945741
497.340490
497.533600
498.890427
500.040490
500.459829
500.667320
501.993932
503.020970
478.769220
480.404927
482.301594
483.788218
485.089066
486.849630
488.402079
489.437821
490.361821
491.931705
493.377543
494.297240
495.030411
496.287994
497.347086
497.868317
498.277119
499.378599
500.362719
500.828753
501.196798
502.280538
503.145699
477.625452
479.779253
481.997997
483.516524
484.698679
486.667633
488.321663
489.261228
489.996991
491.797824
493.392012
494.276681
494.872413
496.302359
497.440268
497.866647
498.080454
499.321820
500.331988
500.628591
500.745704
502.048657
503.072547
476.232183
479.282489
481.890065
483.313602
484.092242
486.511829
488.348857
489.099741
489.359436
491.668955
493.488095
494.229351
494.409740
496.265463
497.561703
497.785200
497.510691
499.190041
500.336472
500.368779
499.924089
501.772855
503.090606
478.555664
480.695717
482.881723
484.357976
485.515877
487.507588
489.212222
490.206313
490.981752
492.796385
494.392854
495.279947
495.876524
497.298015
498.426776
498.845028
499.038078
500.229845
501.177678
501.415306
501.482839
502.746814
503.748605
480.625377
482.234575
484.055475
485.434929
486.664630
488.481246
490.150219
491.308272
492.320312
493.909787
495.354400
496.282884
497.025640
498.262662
499.304169
499.820601
500.201059
501.193846
502.042956
502.387751
502.656279
503.657260
504.473799
481.369657
483.133574
484.901059
486.027688
486.953364
488.952796
490.761148
491.898069
492.782300
494.500622
495.972510
496.773588
497.318801
498.708426
499.820519
500.236945
500.427612
501.592946
502.518422
502.754050
502.816409
504.005294
504.946727
481.647059
483.953072
485.798863
486.599217
486.933295
489.374365
491.375276
492.375327
492.863134
494.959369
496.552165
497.157792
497.262571
499.059815
500.323258
500.552338
500.282980
501.895795
502.982399
503.006127
502.558575
504.233712
505.417912
484.678816
486.131847
487.536348
488.407384
489.164145
490.983586
492.679487
493.811593
494.714214
496.350067
497.740776
498.535671
499.098959
500.433917
501.510888
501.968248
502.208725
503.323500
504.199883
504.449019
504.511141
505.567884
506.381508
487.354282
488.175082
489.173592
490.066178
491.031266
492.445029
493.872756
495.085617
496.220329
497.580366
498.816690
499.767784
500.610488
501.678599
502.615018
503.259439
503.811483
504.637201
505.350638
505.775986
506.123809
506.773119
507.254782
488.714105
489.256046
490.036151
490.896616
491.902904
493.152388
494.453129
495.689449
496.902087
498.165231
499.336386
500.352155
501.296614
502.275422
503.154898
503.878882
504.545626
505.273891
505.918210
506.411945
506.850502
507.337679
507.662716
494.203029
494.969707
496.041908
497.131189
498.233593
499.462416
500.636241
501.666845
502.667821
503.820143
504.915641
505.834135
506.673363
507.615468
508.476936
509.186872
509.919707
510.925640
511.932260
512.752435
513.434858
514.110688
514.541092
492.134265
493.355011
494.745814
495.888279
496.918580
498.320898
499.577466
500.493475
501.315108
502.644671
503.847091
504.664495
505.319968
506.410890
507.323819
507.852147
508.340765
509.595590
510.797604
511.594946
512.171582
513.072943
513.685551
487.786993
490.325991
492.428247
493.564335
494.180336
496.159568
497.650654
498.246734
498.416036
500.401700
501.910161
502.436720
502.432447
504.128487
505.240405
505.288607
504.896698
507.037085
508.739295
509.391316
509.459729
511.067862
512.129893
481.667030
486.900850
489.924961
490.863348
490.187523
493.613373
495.516394
495.603201
494.067740
497.786275
499.811854
499.851661
498.127768
501.506148
503.024406
502.325801
499.640457
504.066357
506.521810
506.821856
505.376470
508.658607
510.368806
483.512111
486.302792
488.647854
489.899519
490.580012
492.734925
494.366833
494.991175
495.154643
497.252308
498.851408
499.369463
499.318333
501.050947
502.161689
502.112830
501.619158
503.815155
505.568917
506.186267
506.227140
507.987047
509.193564
483.405953
485.358959
487.335412
488.632556
489.643521
491.523438
493.129753
494.032424
494.713005
496.395418
497.855320
498.609046
499.069316
500.336870
501.290728
501.535118
501.672175
503.174113
504.543413
505.177651
505.541334
506.910836
507.937050
480.652081
483.295602
485.496949
486.551361
487.019058
489.494467
491.406948
492.195965
492.450492
494.656728
496.368340
497.035715
497.160145
498.798984
499.876579
499.900522
499.515328
501.464991
502.931812
503.216171
502.925621
504.946504
506.345598
476.061407
480.939584
483.727928
484.279942
482.924679
487.251215
489.717931
490.077211
488.650359
492.598010
494.835452
495.165809
493.921391
496.955146
498.382059
497.838636
495.539449
499.353340
501.285114
500.936352
498.564270
502.687869
504.836439
478.713122
481.302054
483.448806
484.473667
484.936065
487.420262
489.355548
490.178455
490.465756
492.683899
494.401716
495.079137
495.223888
496.900732
498.023110
498.085795
497.713531
499.626145
501.032623
501.256920
500.925001
502.937234
504.340110
479.637453
481.425318
483.262614
484.498111
485.507561
487.406501
489.063865
490.048997
490.813284
492.498768
493.950912
494.708665
495.197565
496.551784
497.611434
497.956258
498.142778
499.543674
500.764456
501.256016
501.521552
502.889699
503.936677
478.150314
480.501209
482.568175
483.735635
484.450875
486.629991
488.348062
489.135878
489.499238
491.522603
493.059220
493.544023
493.492213
495.393080
496.700417
496.859947
496.532085
498.477555
499.940555
500.291083
500.131251
501.951442
503.229491
474.889100
479.143077
481.771895
482.664664
482.137008
485.569551
487.592943
487.941031
486.868702
490.291001
492.186043
492.141361
490.307268
494.005206
495.816578
495.447561
493.214460
497.063563
499.066982
498.961533
497.122471
500.650682
502.527794
477.412035
479.819077
481.970878
483.224015
483.990491
486.145857
487.805160
488.533263
488.864137
490.910350
492.492456
493.022661
493.011331
494.951731
496.294100
496.477618
496.149056
498.053255
499.454948
499.742318
499.532498
501.330095
502.600976
478.126734
480.049575
482.081435
483.523333
484.672870
486.481581
487.978134
488.805806
489.472323
491.232652
492.798759
493.653993
494.222910
495.663269
496.803929
497.213993
497.416654
498.714759
499.789580
500.134108
500.282658
501.616708
502.657963
476.365730
479.218276
481.703751
483.123512
483.944866
486.131586
487.718252
488.213960
488.233485
490.686083
492.639909
493.473085
493.723000
495.548182
496.815898
497.020807
496.739075
498.424202
499.553985
499.506323
498.938057
500.949966
502.372248
472.860224
478.178453
481.410545
482.555954
482.069710
485.588882
487.492690
487.344023
485.260000
489.854784
492.489316
493.014499
491.850551
495.116550
496.753556
496.451740
494.444975
497.774805
499.269764
498.499034
495.661339
499.931251
502.149569
477.260890
480.079403
482.493743
483.821578
484.584701
486.824725
488.505836
489.086274
489.161945
491.640606
493.603062
494.439262
494.688100
496.502612
497.758348
497.950382
497.641713
499.270399
500.328695
500.210079
499.583000
501.558111
502.962663
479.915216
481.763323
483.620513
484.807498
485.757626
487.742486
489.487769
490.512804
491.300986
493.112598
494.695478
495.563154
496.139712
497.554501
498.671788
499.067653
499.231065
500.406002
501.325495
501.518880
501.541912
502.806513
503.814255
480.111222
482.399385
484.216117
484.889843
485.030636
487.737245
489.931263
491.008393
491.532583
493.647637
495.251750
495.818959
495.854094
497.733238
499.037960
499.232086
498.896661
500.578200
501.718698
501.760411
501.334915
503.049462
504.275604
478.606767
482.704798
484.808131
484.663154
482.443766
487.386080
490.301952
491.120355
490.285080
493.768663
495.676678
495.708210
494.023393
497.568518
499.321234
499.020801
496.910776
500.368286
501.998719
501.562784
499.372594
502.849132
504.661923
483.407085
485.355237
486.794035
487.218903
487.213278
489.756744
491.873926
493.001205
493.589742
495.594617
497.082444
497.629086
497.682534
499.489073
500.752983
501.002803
500.739620
502.362172
503.458612
503.544890
503.151382
504.701983
505.770836
486.790931
487.696842
488.656983
489.375565
490.142228
491.724300
493.301465
494.548891
495.641655
497.080843
498.331926
499.199925
499.920061
501.082602
502.066346
502.650291
503.091925
504.027199
504.804567
505.190875
505.447476
506.204377
506.759810
488.343471
488.884519
489.619615
490.396520
491.334366
492.625825
493.986006
495.252982
496.471934
497.756049
498.925686
499.909260
500.816395
501.810844
502.699416
503.402740
504.040901
504.793260
505.456155
505.940422
506.359368
506.871634
507.218477
493.801636
494.668846
495.811440
496.918654
498.008777
499.274471
500.459772
501.458163
502.402403
503.566758
504.651124
505.518915
506.295991
507.262712
508.133800
508.807918
509.483514
510.536014
511.567737
512.366764
513.009153
513.720625
514.178639
491.150089
492.807196
494.404805
495.534835
496.406545
498.000323
499.319296
500.124854
500.695860
502.226296
503.484814
504.174643
504.572025
505.879276
506.865635
507.253219
507.427828
508.988430
510.325197
511.048784
511.413151
512.535040
513.266058
483.894114
488.913845
491.774271
492.683884
492.031920
495.326074
497.140222
497.254770
495.774936
499.350748
501.258550
501.298072
499.630701
502.938983
504.445631
503.854378
501.290906
505.599579
507.947758
508.247554
506.831813
509.964946
511.550265
462.887757
483.363217
488.759836
488.587348
478.362994
491.392014
494.557548
492.911113
479.459442
495.028124
498.662803
496.995107
483.310759
498.590945
501.659491
498.646937
480.157664
500.389698
505.185248
504.098135
491.737647
506.018287
509.531843
479.513357
484.836143
487.953578
488.949184
488.315175
491.814900
493.785780
493.910941
492.393173
496.120668
498.145424
498.171623
496.437336
499.816013
501.338973
500.633773
497.933531
502.335958
504.752441
504.993405
503.508258
506.838136
508.600457
481.816839
484.547538
486.835084
487.997779
488.576251
490.888132
492.654196
493.352200
493.548649
495.683248
497.318366
497.892342
497.918672
499.605444
500.708205
500.703711
500.266909
502.337661
503.939000
504.376379
504.240946
506.131738
507.438087
477.107311
481.991261
484.785424
485.343261
483.983813
488.261672
490.671486
490.977975
489.506417
493.427408
495.640417
495.944548
494.679037
497.708615
499.134753
498.586031
496.285742
500.136607
502.113434
501.806527
499.461546
503.573883
505.707600
459.259487
477.792602
482.499775
481.220508
466.787245
484.152190
488.448216
487.097733
473.376868
489.625312
493.654791
492.671024
481.495541
494.469776
497.188318
494.642587
478.705402
496.134963
499.928457
497.476486
480.355344
499.301059
503.889074
475.213850
480.015551
482.728670
483.237185
481.858553
486.133628
488.559976
488.901101
487.470299
491.407255
493.635631
493.960590
492.723776
495.800884
497.278995
496.777549
494.502311
498.320127
500.245333
499.889267
497.510191
501.620019
503.759135
478.258311
480.698411
482.763114
483.817953
484.371727
486.672418
488.476755
489.269342
489.590119
491.709099
493.340381
493.930354
493.989354
495.793890
497.026313
497.155136
496.822237
498.769158
500.223232
500.529504
500.295387
502.210069
503.545462
475.096231
479.338431
481.925250
482.755118
482.172280
485.595734
487.628683
487.989067
486.927271
490.350773
492.252016
492.221300
490.399534
494.084055
495.880957
495.508150
493.287726
497.169950
499.219275
499.161074
497.356263
500.895748
502.772638
460.685553
476.427734
480.744174
480.430185
470.800844
483.278164
486.499748
485.382424
474.219948
487.689524
490.913734
489.017354
474.428553
490.886110
494.462998
492.171353
476.301865
493.839372
497.842293
496.159579
482.360331
497.961595
501.810589
474.368863
478.672464
481.351616
482.277911
481.752762
485.125411
487.066428
487.335991
486.219400
489.673472
491.633303
491.657616
489.881043
493.607726
495.440098
495.092339
492.873687
496.709566
498.693090
498.567388
496.709261
500.232651
502.107511
476.746392
479.349430
481.638215
482.950091
483.710508
485.810904
487.352626
487.894225
488.028305
490.280424
492.074718
492.787346
492.933147
494.835548
496.155070
496.361551
496.069995
497.882351
499.167951
499.305157
498.927397
500.839642
502.188832
472.715317
477.937877
481.089453
482.196620
481.676160
485.085577
486.866105
486.616119
484.468214
489.040932
491.676105
492.206279
491.048807
494.336288
495.991498
495.700921
493.712333
497.094434
498.650946
497.934905
495.137302
499.433086
501.662794
454.999438
474.929130
480.340117
480.298417
470.364360
483.200873
486.143979
483.610654
466.322175
486.070683
491.010384
490.282441
478.840878
492.448046
495.478091
493.421064
479.232169
494.705671
497.774085
494.633849
475.770613
496.140914
501.021328
473.604614
478.782687
481.840695
482.822832
482.215465
485.708775
487.617550
487.473838
485.391389
489.990370
492.628170
493.153352
491.988214
495.258392
496.897528
496.591209
494.571836
497.886760
499.358547
498.557565
495.690869
499.951104
502.166455
478.511717
481.020453
483.073270
484.008450
484.405386
486.849935
488.763834
489.563820
489.842299
492.148722
493.949710
494.662671
494.811231
496.667754
497.954185
498.145404
497.818167
499.474316
500.570739
500.520707
499.985056
501.842465
503.171524
476.964110
481.157122
483.365455
483.286620
481.099927
486.066359
488.972418
489.736643
488.852741
492.390021
494.364170
494.427795
492.755775
496.329210
498.097377
497.782005
495.651313
499.125854
500.766371
500.310441
498.107561
501.651442
503.527413
463.882826
479.806816
483.371240
480.730457
462.168919
483.407612
488.822896
488.452307
477.548913
491.139965
494.381226
492.631268
478.764528
494.458425
497.890765
495.777442
480.842708
497.123740
500.555332
498.354218
483.454206
499.723030
503.637318
480.328076
484.120483
485.922762
485.607158
483.309034
488.107193
490.953997
491.819441
491.057942
494.441864
496.264561
496.306698
494.671529
498.138212
499.849156
499.606329
497.581245
500.964438
502.549332
502.167159
500.042104
503.371060
505.052336
485.945208
487.131935
488.137090
488.657630
489.065433
490.972058
492.724114
493.940254
494.854229
496.487836
497.797842
498.546171
499.013832
500.408024
501.482170
501.959122
502.146473
503.333177
504.214278
504.503967
504.516992
505.535719
506.232005
487.927686
488.506318
489.224759
489.926671
490.780658
492.123293
493.531153
494.802669
495.998830
497.314529
498.490318
499.438238
500.294555
501.323173
502.228529
502.904926
503.497565
504.291316
504.976897
505.439490
505.818043
506.377056
506.758752
493.848330
494.626943
495.717745
496.826582
497.944305
499.180487
500.354101
501.374590
502.348473
503.452339
504.489529
505.355260
506.159545
507.089949
507.956412
508.675212
509.405909
510.388851
511.358636
512.140117
512.792448
513.452554
513.877440
491.776145
493.012631
494.426768
495.593152
496.641800
498.052160
499.310953
500.222156
501.019912
502.294037
503.427765
504.183965
504.801551
505.886659
506.815716
507.365122
507.858695
509.084949
510.238863
510.986090
511.525106
512.410931
513.020156
487.426225
489.986702
492.118161
493.283483
493.921770
495.908017
497.404403
498.005460
498.158672
500.075715
501.497903
501.949451
501.902276
503.604110
504.752224
504.843882
504.471677
506.572961
508.208168
508.791280
508.808989
510.403643
511.466664
481.320669
486.576554
489.627095
490.591703
489.936611
493.363444
495.271126
495.370332
493.828544
497.466763
499.393716
499.350007
497.581021
500.979307
502.553698
501.920741
499.273150
503.651523
506.026896
506.245360
504.738827
508.011230
509.725965
483.226005
486.018688
488.364628
489.617982
490.299527
492.448183
494.078155
494.704550
494.852464
496.884279
498.400090
498.847169
498.762969
500.521860
501.694835
501.714415
501.258824
503.424349
505.114226
505.664320
505.654678
507.398431
508.603170
483.204355
485.128561
487.066340
488.328642
489.313144
491.174295
492.768429
493.659678
494.316559
495.949989
497.347901
498.046740
498.486447
499.791993
500.817905
501.136407
501.317175
502.807514
504.135947
504.726011
505.054908
506.403273
507.419934
480.536099
483.114177
485.233062
486.214220
486.627213
489.070520
490.961141
491.728290
491.954976
494.126329
495.793241
496.415646
496.525903
498.223414
499.393333
499.507706
499.181208
501.131987
502.575842
502.838017
502.528974
504.525294
505.907976
475.984864
480.768934
483.444202
483.895953
482.464494
486.748878
489.186060
489.516331
488.060890
491.988428
494.199247
494.495604
493.240804
496.353705
497.888882
497.448683
495.222979
499.045967
500.970173
500.620312
498.247152
502.344635
504.472049
478.552820
481.064590
483.106923
484.030379
484.410977
486.843383
488.740707
489.529984
489.793634
492.008523
493.728207
494.405354
494.566363
496.312404
497.524469
497.673191
497.366261
499.306827
500.731218
500.976045
500.655620
502.650757
504.034700
479.357369
481.091918
482.844177
483.984296
484.909167
486.751004
488.362646
489.305972
490.048060
491.753273
493.244598
494.042691
494.574337
495.983992
497.104652
497.508468
497.747680
499.194635
500.463779
501.005150
501.301425
502.657719
503.684507
477.774058
480.088915
482.084163
483.156002
483.777939
485.898359
487.563045
488.293231
488.625625
490.696063
492.312101
492.875201
492.888200
494.833453
496.176837
496.371310
496.085158
498.093009
499.635706
500.072141
499.970478
501.773599
503.021857
474.477161
478.703639
481.265411
482.057684
481.424098
484.796345
486.756439
487.027130
485.906275
489.396184
491.397174
491.453661
489.698035
493.432517
495.264944
494.916260
492.717075
496.638924
498.741599
498.747957
496.991627
500.491745
502.328959
477.055651
479.427222
481.508727
482.666230
483.331341
485.406000
486.982154
487.624845
487.908319
490.001991
491.674592
492.296017
492.356132
494.336289
495.702866
495.908927
495.615722
497.585514
499.075331
499.457769
499.314009
501.100815
502.345406
477.886515
479.756466
481.706670
483.055620
484.106768
485.811290
487.198444
487.924962
488.534562
490.319761
491.953170
492.879683
493.507412
494.991590
496.165446
496.605280
496.844611
498.196757
499.339360
499.752933
499.947857
501.283151
502.311849
476.263006
479.036000
481.420610
482.745895
483.470504
485.529663
486.978142
487.347336
487.288833
489.755849
491.764141
492.651905
492.947785
494.819763
496.128624
496.368676
496.122569
497.851918
499.033162
499.035950
498.501788
500.517104
501.932676
472.848614
478.061910
481.175704
482.224328
481.646283
485.024677
486.776479
486.486822
484.307519
488.916388
491.597962
492.163146
491.031367
494.343665
496.024246
495.757917
493.782912
497.148556
498.682776
497.950258
495.139607
499.410223
501.622922
477.197584
479.925659
482.225461
483.449819
484.116215
486.238860
487.798769
488.269138
488.271025
490.746912
492.733356
493.592142
493.862272
495.710374
497.000695
497.221638
496.937956
498.592722
499.677576
499.583167
498.972630
500.949957
502.352358
479.756802
481.526584
483.271738
484.346086
485.197214
487.099868
488.773612
489.736113
490.480390
492.278903
493.863184
494.734368
495.318543
496.753138
497.893466
498.308485
498.487813
499.679694
500.614599
500.819264
500.849247
502.117892
503.127563
479.873444
482.081790
483.779370
484.327027
484.365071
487.026194
489.198752
490.257961
490.764892
492.863673
494.453020
495.006412
495.034541
496.923601
498.242545
498.446207
498.116948
499.808805
500.956810
500.999242
500.572123
502.293004
503.525454
478.306440
482.320399
484.300406
484.022434
481.697634
486.624939
489.554742
490.384772
489.550277
493.017414
494.901945
494.908374
493.205332
496.754777
498.515680
498.217081
496.104948
499.568770
501.201673
500.759263
498.560839
502.045897
503.867819
483.025505
484.907086
486.243966
486.559653
486.471914
488.999846
491.130919
492.273342
492.865947
494.857938
496.323447
496.845577
496.880689
498.684254
499.949381
500.197175
499.930056
501.553150
502.647585
502.726513
502.326194
503.881136
504.955751
486.342721
487.200682
488.084270
488.720780
489.425814
490.987343
492.568205
493.824249
494.918687
496.347367
497.579775
498.427348
499.131617
500.286943
501.267055
501.846919
502.284018
503.216171
503.989011
504.368803
504.620325
505.377838
505.935339
487.859562
488.362736
489.035661
489.745401
490.631718
491.900031
493.257136
494.527594
495.745949
497.020264
498.173215
499.138984
500.032030
501.017674
501.900244
502.598561
503.232077
503.979730
504.636761
505.114991
505.529819
506.040864
506.387480
493.852815
494.561527
495.594810
496.682231
497.800709
499.019829
500.191367
501.231335
502.222089
503.285913
504.285662
505.144622
505.964475
506.888947
507.773220
508.540299
509.309980
510.240044
511.144075
511.885071
512.519219
513.146056
513.551645
492.102111
493.112839
494.385913
495.531953
496.628798
497.969075
499.211937
500.191844
501.087533
502.242215
503.294008
504.069335
504.772591
505.790510
506.727163
507.398961
508.044782
509.102603
510.110362
510.813448
511.378475
512.165883
512.718449
488.824260
490.533570
492.270765
493.460067
494.405078
496.051829
497.459454
498.290872
498.915875
500.342568
501.532744
502.114419
502.497591
503.804392
504.884314
505.333996
505.628144
507.044857
508.287264
508.868607
509.183963
510.369388
511.238414
485.189393
487.816712
490.016008
491.168536
491.767484
493.895711
495.517528
496.170197
496.347463
498.248815
499.633202
499.986153
499.849744
501.667772
502.950063
503.134306
502.843439
504.853302
506.373762
506.773306
506.613008
508.393766
509.616174
484.759705
486.653497
488.571093
489.844028
490.841626
492.627283
494.154888
495.020313
495.654643
497.170751
498.430285
499.000323
499.356013
500.726698
501.856917
502.278951
502.532604
504.005078
505.298963
505.869508
506.183741
507.487724
508.470697
483.998648
485.496856
487.180610
488.436753
489.550079
491.229549
492.751174
493.754826
494.599101
495.999007
497.230947
497.941712
498.522515
499.739885
500.821257
501.396110
501.890786
503.127046
504.275317
504.907170
505.395486
506.500060
507.351748
481.968317
483.714564
485.456576
486.543220
487.409352
489.333311
491.019550
491.976949
492.670596
494.311649
495.690771
496.348383
496.772506
498.219749
499.435067
499.950013
500.274947
501.685159
502.898190
503.403812
503.684009
505.015698
506.028938
479.531075
481.914033
483.853828
484.702494
485.036078
487.474956
489.390146
490.187263
490.441400
492.592737
494.207278
494.716023
494.694356
496.653650
498.083804
498.421849
498.274030
500.165295
501.564458
501.864982
501.649429
503.511662
504.809363
479.853079
481.550692
483.224755
484.246291
485.066097
486.973118
488.654713
489.614454
490.338029
492.062853
493.551744
494.314361
494.819092
496.312775
497.550910
498.077200
498.411801
499.837453
501.072721
501.603648
501.901574
503.231349
504.237862
479.813916
481.196430
482.730705
483.846772
484.860945
486.517970
488.032778
489.025249
489.910272
491.496080
492.969044
493.903676
494.652124
495.954614
497.072171
497.662147
498.171902
499.441432
500.641351
501.336083
501.872201
502.965603
503.796904
478.561485
480.243617
481.924306
482.979026
483.814830
485.607705
487.136769
487.945763
488.580112
490.425552
492.089661
493.016727
493.635308
495.110718
496.274668
496.702284
496.966166
498.493126
499.877020
500.565691
500.984116
502.248727
503.187399
476.893459
479.243798
481.196566
482.111868
482.500792
484.722632
486.372370
486.903934
486.974247
489.380295
491.319588
492.130304
492.337414
494.260655
495.572469
495.742694
495.440306
497.525872
499.167226
499.726850
499.743065
501.446784
502.616647
477.830965
479.570051
481.335229
482.469257
483.340766
485.093346
486.541293
487.270434
487.862737
489.728980
491.449750
492.439463
493.106293
494.604076
495.771913
496.191955
496.438556
497.938359
499.288966
499.943705
500.334545
501.584041
502.516859
478.318105
479.833480
481.557631
482.857277
483.963770
485.515904
486.839031
487.646471
488.430958
490.077536
491.685561
492.760647
493.613858
494.955415
496.074394
496.646506
497.120653
498.331967
499.459857
500.080631
500.556817
501.621972
502.443784
477.543192
479.478908
481.466836
482.806553
483.821998
485.506524
486.846852
487.486297
488.019021
489.890651
491.627115
492.626916
493.305824
494.838858
496.064404
496.559660
496.840714
498.170440
499.286477
499.693043
499.888268
501.182630
502.180689
476.453397
479.163108
481.478536
482.730183
483.390597
485.455439
486.921675
487.311235
487.278948
489.709195
491.676769
492.500900
492.720482
494.697401
496.097097
496.394261
496.179791
497.932719
499.161488
499.282159
498.910880
500.737104
502.028922
478.559576
480.455406
482.379196
483.656080
484.646258
486.375541
487.804548
488.537307
489.122472
490.969014
492.640486
493.573705
494.201661
495.702348
496.909274
497.386842
497.627500
498.871467
499.873507
500.163874
500.270505
501.528832
502.519226
480.368384
481.790479
483.364593
484.509738
485.540835
487.198340
488.725740
489.752262
490.667750
492.240011
493.692905
494.624232
495.374932
496.656362
497.748067
498.302089
498.711119
499.737817
500.616801
500.981970
501.262278
502.270183
503.089896
480.955276
482.522441
484.016981
484.855930
485.543392
487.491979
489.291351
490.410267
491.268682
492.950804
494.385440
495.146773
495.665503
497.083085
498.228547
498.660887
498.856734
500.046928
500.986583
501.215703
501.264997
502.474663
503.433901
481.148316
483.220329
484.765092
485.232991
485.270590
487.774721
489.868161
490.925663
491.436657
493.485891
495.015305
495.550196
495.593439
497.419516
498.708678
498.935286
498.645552
500.284828
501.378018
501.374982
500.887876
502.602541
503.817008
483.967795
485.256238
486.426349
487.043557
487.601687
489.432600
491.194242
492.378401
493.300269
494.903611
496.239354
496.972996
497.488089
498.825067
499.909332
500.359625
500.585182
501.705691
502.577755
502.803902
502.841756
503.916370
504.748321
486.478148
487.193988
488.030906
488.750464
489.586125
490.975274
492.426536
493.665426
494.806450
496.142412
497.336821
498.241878
499.048722
500.104663
501.035799
501.670944
502.211203
503.031070
503.734327
504.142519
504.475886
505.128884
505.617500
487.757995
488.224237
488.882809
489.612586
490.519222
491.730821
493.032340
494.277537
495.487826
496.729334
497.865542
498.843666
499.758028
500.720045
501.588955
502.302408
502.957914
503.676112
504.308077
504.787342
505.214830
505.700063
506.026511
493.563157
494.294713
495.324560
496.379206
497.462602
498.696707
499.883309
500.915977
501.884809
502.949327
503.937316
504.766051
505.562692
506.528056
507.457726
508.244545
509.007710
509.938204
510.812979
511.494025
512.072751
512.719745
513.151701
491.600233
492.740605
494.049294
495.126476
496.117182
497.544655
498.844531
499.799243
500.617566
501.827215
502.881973
503.577475
504.175391
505.320974
506.357193
507.036411
507.617485
508.731587
509.715803
510.290565
510.697820
511.603818
512.250010
487.530441
489.846055
491.768497
492.765133
493.270703
495.341269
496.945542
497.665845
497.928068
499.691742
500.961418
501.295835
501.183413
503.015384
504.368098
504.743843
504.657965
506.443606
507.731544
507.975280
507.677607
509.435526
510.622510
481.901735
486.595439
489.301886
489.996487
489.028619
492.711030
494.813723
495.134660
493.928024
497.181866
498.850780
498.612534
496.655532
500.330077
502.231442
502.108656
500.273432
503.821423
505.614960
505.282254
503.021006
506.868384
508.847351
483.406244
485.925453
488.031663
489.094275
489.630454
491.858230
493.595599
494.342308
494.595893
496.457572
497.791093
498.084023
497.916448
499.852419
501.299675
501.669348
501.548655
503.414951
504.770004
505.002313
504.694292
506.582804
507.891745
483.241805
484.977866
486.726051
487.845457
488.743082
490.610310
492.245398
493.185379
493.859989
495.386020
496.625596
497.148874
497.483782
498.996066
500.316464
500.932903
501.328692
502.723113
503.903831
504.389908
504.657629
505.953768
506.941702
480.749699
483.019586
484.893477
485.721574
486.050618
488.474806
490.379037
491.174231
491.411209
493.454241
494.911494
495.210667
494.980264
497.142379
498.785733
499.307247
499.310705
501.147386
502.512813
502.857497
502.736522
504.461073
505.671095
476.637174
480.757534
483.069651
483.332444
481.798382
486.058685
488.503049
488.868858
487.485299
491.219941
493.161683
492.905002
490.635678
494.917724
497.206141
497.351673
495.804624
499.230087
501.053971
500.987535
499.329658
502.648809
504.417781
478.517185
480.745791
482.552465
483.302631
483.568021
485.975443
487.866649
488.639453
488.891879
491.068302
492.701893
493.162590
493.046271
495.249857
496.893461
497.400481
497.400278
499.274746
500.700991
501.112675
501.039149
502.754211
503.945103
478.800918
480.443527
482.042287
482.976237
483.709887
485.578053
487.191708
488.032281
488.660962
490.535495
492.204131
493.101402
493.698122
495.262065
496.547360
497.099892
497.458616
498.959609
500.301922
500.971954
501.386297
502.622640
503.541284
476.787359
479.146387
481.009567
481.721080
481.866505
484.255434
485.995093
486.429910
486.292052
488.995382
491.173985
492.144532
492.484319
494.375950
495.678703
495.860494
495.566743
497.708917
499.407147
500.045122
500.151225
501.774502
502.888241
473.066462
477.559266
479.999576
480.172806
478.301834
482.669824
484.873374
484.534075
481.914403
487.127052
490.153168
490.898152
489.879509
493.181908
494.788909
494.302364
491.923927
496.136662
498.494966
498.845480
497.629194
500.640737
502.241448
476.024241
478.450667
480.408030
481.206022
481.391795
483.735856
485.389722
485.741274
485.559521
488.288648
490.531636
491.573978
491.966217
493.865865
495.152438
495.308632
494.989008
497.115206
498.799439
499.422487
499.514193
501.124765
502.231470
477.199122
479.017823
480.842263
481.988785
482.840460
484.580166
485.981707
486.621658
487.136543
489.092652
490.923052
491.994160
492.720975
494.276801
495.505019
495.987367
496.279467
497.756914
499.078286
499.722415
500.110865
501.318613
502.220940
475.907897
478.529037
480.753245
481.913280
482.493162
484.565621
486.043603
486.440356
486.430297
488.837375
490.794040
491.588481
491.759118
493.854646
495.346805
495.701221
495.547992
497.427819
498.845093
499.228509
499.127966
500.785842
501.945296
472.862440
477.748919
480.649016
481.520007
480.743406
484.208287
486.027384
485.849666
483.900061
488.205407
490.658168
490.916490
489.259646
493.144699
495.149248
495.041026
493.160291
496.712940
498.553709
498.457238
496.795440
499.996119
501.711838
477.020630
479.604971
481.782164
482.910062
483.489670
485.597781
487.153821
487.649254
487.694294
490.028797
491.863909
492.547069
492.638785
494.693618
496.170003
496.514832
496.325937
498.105121
499.385669
499.627467
499.420116
501.053248
502.217811
479.467830
481.189266
482.901809
483.979498
484.836415
486.639000
488.214531
489.114902
489.817840
491.548119
493.065754
493.881300
494.438548
495.925073
497.142696
497.639596
497.895270
499.135276
500.136728
500.443197
500.564511
501.768783
502.715697
479.552472
481.753766
483.498279
484.193693
484.427638
486.803725
488.735351
489.646637
490.060207
492.131099
493.718267
494.310924
494.419713
496.256064
497.574511
497.842219
497.603783
499.243796
500.338074
500.319232
499.809919
501.607558
502.881885
477.991039
482.002625
484.088936
484.144520
482.485573
486.663331
489.167827
489.776128
488.789751
492.280836
494.212480
494.346531
492.913880
496.221786
497.908356
497.685259
495.773524
499.019312
500.492905
499.857548
497.338061
501.116900
503.070282
482.647558
484.542549
485.952566
486.438911
486.561234
488.804794
490.688360
491.673482
492.167885
494.144898
495.630292
496.215188
496.342303
498.070482
499.301899
499.582595
499.376362
500.911719
501.905782
501.868184
501.345643
502.995377
504.136523
485.919923
486.789262
487.708531
488.406466
489.153799
490.608112
492.065653
493.225199
494.252691
495.651139
496.877804
497.740509
498.466614
499.602879
500.573452
501.165106
501.615756
502.515177
503.239682
503.565384
503.774377
504.554885
505.136675
487.417807
487.929887
488.622726
489.354970
490.240184
491.450783
492.733266
493.933798
495.095977
496.334920
497.470407
498.432009
499.326099
500.305253
501.186011
501.889492
502.525263
503.257448
503.889227
504.339740
504.735415
505.251332
505.607185
493.168326
493.957042
495.000024
496.017376
497.046846
498.304660
499.503574
500.513063
501.440387
502.527108
503.519494
504.317972
505.077362
506.103109
507.082536
507.875394
508.613515
509.578322
510.453604
511.086466
511.603039
512.293522
512.761654
490.721726
492.199828
493.619762
494.599238
495.360514
496.990174
498.373828
499.248018
499.860003
501.255123
502.366308
502.943518
503.294717
504.712436
505.886041
506.508583
506.873666
508.212213
509.255825
509.682920
509.795818
510.981429
511.781726
484.146161
488.565422
491.036314
491.634807
490.641303
494.191939
496.212730
496.560089
495.411865
498.560797
500.161632
499.970839
498.105044
501.717655
503.605606
503.588949
501.874902
505.295515
506.967429
506.617080
504.371829
508.078131
509.941012
465.482067
483.450441
488.065847
487.290830
475.483877
489.997896
493.639197
492.551947
481.056523
494.568005
497.569496
495.452163
480.706477
497.196349
500.961691
499.235276
485.314693
500.955127
504.326586
501.928617
485.634212
503.541562
507.834740
479.884496
484.558223
487.236567
487.886449
486.891770
490.641321
492.820336
493.183230
491.995719
495.271731
496.943894
496.680964
494.716073
498.482297
500.501848
500.479177
498.708914
502.244787
504.000918
503.624895
501.339677
505.207769
507.214016
481.756936
484.131219
486.098001
487.024018
487.447169
489.780915
491.616745
492.400089
492.645612
494.575271
495.935404
496.196572
495.986912
498.081358
499.697700
500.213437
500.199387
502.041952
503.371426
503.629390
503.393197
505.187672
506.442738
477.574740
481.708425
484.047981
484.348684
482.846611
487.097761
489.532685
489.899464
488.500097
492.151383
493.986208
493.631042
491.301034
495.606133
497.951136
498.156434
496.647103
500.056824
501.844422
501.742883
500.059029
503.357911
505.117030
462.345821
477.855632
481.719376
480.099136
465.461948
482.821579
487.142109
485.914146
472.782029
488.238299
491.696581
489.221217
471.967452
491.286856
495.860426
494.628396
481.933481
496.583359
499.967648
498.350080
485.574457
500.051151
503.636504
475.254292
479.350145
481.623725
481.839059
480.261155
484.504860
486.926442
487.253187
485.851497
489.678758
491.737756
491.582868
489.392583
493.734159
496.065291
496.239025
494.712022
498.169221
500.032749
500.016214
498.396670
501.672918
503.402482
477.145578
479.427036
481.237339
481.934258
482.112598
484.515746
486.338890
486.938429
486.994442
489.469921
491.419135
492.170755
492.317351
494.413409
495.939167
496.329844
496.211470
498.221669
499.774794
500.292988
500.303351
501.949683
503.085141
473.073615
477.538100
479.924384
480.027985
478.108631
482.519390
484.782257
484.480067
481.875013
487.107153
490.137391
490.872223
489.853177
493.208764
494.890426
494.479219
492.150987
496.345418
498.663084
498.977085
497.737692
500.735213
502.331332
456.798557
474.159206
478.356538
476.410778
459.944041
478.843188
482.984523
480.053159
459.731718
482.730775
488.554542
488.194429
477.106809
490.598579
493.516307
490.865945
473.802980
492.716498
497.267275
496.409813
485.548307
498.274828
501.468404
472.288277
476.829573
479.316331
479.512373
477.640586
481.997291
484.167159
483.775867
481.120820
486.384459
489.484294
490.296041
489.333725
492.686778
494.341611
493.896924
491.539925
495.729190
498.047228
498.359787
497.115532
500.102038
501.690362
475.434269
477.952776
480.025787
480.973877
481.329318
483.542214
485.114034
485.480955
485.380293
487.979000
490.119434
491.074826
491.391205
493.426587
494.854700
495.144542
494.935036
496.960409
498.532281
499.058859
499.069617
500.684820
501.798966
472.117703
476.968489
479.815174
480.616732
479.778276
483.260509
485.095431
484.907784
482.948164
487.297540
489.807757
490.117048
488.503952
492.428419
494.466237
494.384428
492.539944
496.183260
498.140050
498.170104
496.605705
499.780189
501.457235
455.908637
474.388733
479.306388
478.873827
468.072154
481.559147
484.681621
482.469925
466.658338
484.788450
489.169482
487.624452
473.073204
489.883117
493.754774
491.989044
477.831779
493.750782
497.403607
495.903911
483.522416
497.531412
500.998780
473.312076
478.126394
480.936036
481.723741
480.899955
484.410249
486.316108
486.233519
484.337739
488.569255
490.911946
491.076024
489.361925
493.238449
495.261052
495.176703
493.306606
496.841975
498.653747
498.531560
496.849134
500.016057
501.710486
477.899230
480.301584
482.279767
483.210787
483.630282
485.867110
487.599058
488.288583
488.499503
490.673957
492.352413
492.961202
493.049278
495.012609
496.443329
496.783983
496.598615
498.327893
499.531740
499.659243
499.312412
501.022916
502.236420
476.288821
480.443341
482.718963
482.946567
481.399668
485.552612
487.971136
488.465901
487.389950
490.899382
492.868849
493.016722
491.597021
494.964196
496.716182
496.537080
494.660936
497.957548
499.482593
498.886394
496.403896
500.218330
502.200655
463.319357
479.116366
482.867290
481.136066
466.575224
483.650994
487.976850
487.157971
475.731252
489.612740
492.967710
491.562540
479.256064
493.434949
496.623663
494.739859
480.995442
496.068101
499.110699
496.410909
479.688383
497.735051
502.036056
479.537010
483.327472
485.242581
485.273408
483.641558
487.629768
489.981177
490.564300
489.603280
492.981587
494.834568
494.998471
493.634934
496.852706
498.489029
498.329043
496.508713
499.655651
501.050244
500.437718
497.963709
501.598536
503.427619
485.053630
486.248700
487.299203
487.916904
488.417991
490.104404
491.637041
492.687642
493.481849
495.058884
496.348443
497.114677
497.625829
498.976251
500.036394
500.542164
500.768351
501.895712
502.696760
502.893815
502.821885
503.895264
504.636977
486.994869
487.579643
488.316362
489.040771
489.884683
491.120742
492.399276
493.551546
494.649505
495.898136
497.033696
497.965398
498.820125
499.837046
500.742317
501.432581
502.035512
502.806836
503.452784
503.870941
504.217778
504.786573
505.182964
493.096173
493.796614
494.777327
495.779148
496.816733
498.016932
499.177866
500.188792
501.138288
502.186881
503.164629
503.993467
504.806748
505.808535
506.787620
507.623610
508.419481
509.355261
510.216350
510.877451
511.438023
512.071824
512.496745
491.155190
492.255782
493.505129
494.521162
495.461672
496.857271
498.135401
499.071124
499.871245
501.065240
502.108843
502.802856
503.417990
504.607129
505.704413
506.445700
507.067448
508.181810
509.143179
509.690593
510.075153
510.965667
511.603979
487.117508
489.378000
491.225157
492.148286
492.597278
494.641910
496.232533
496.939138
497.185254
498.933863
500.190441
500.519614
500.423745
502.311165
503.744198
504.204380
504.174681
505.949431
507.197861
507.402001
507.074479
508.813235
509.990847
481.495580
486.123781
488.748206
489.365714
488.340153
492.006831
494.105867
494.419723
493.199900
496.439403
498.092822
497.844947
495.901863
499.641366
501.637323
501.616821
499.853147
503.377656
505.117547
504.735993
502.439497
506.264583
508.232712
482.921617
485.398238
487.447898
488.456655
488.954146
491.171795
492.910360
493.656611
493.902263
495.748562
497.064214
497.347630
497.195863
499.190844
500.724926
501.186063
501.125292
502.978367
504.288306
504.475218
504.132275
505.997234
507.294239
482.639714
484.364792
486.094907
487.194777
488.078975
489.945711
491.588958
492.538071
493.212536
494.720712
495.937820
496.449986
496.799931
498.363316
499.758810
500.452438
500.896855
502.284971
503.429989
503.876607
504.111625
505.383077
506.357681
480.021308
482.310816
484.203600
485.044183
485.382917
487.817892
489.740049
490.557862
490.806632
492.827556
494.255937
494.540869
494.323863
496.534358
498.248275
498.841965
498.890384
500.717722
502.046697
502.352394
502.198867
503.895735
505.090292
475.801255
479.963015
482.317495
482.611853
481.101475
485.379723
487.848999
488.248123
486.889333
490.600932
492.514672
492.247175
489.994300
494.328088
496.688447
496.906991
495.405012
498.810521
500.587704
500.474954
498.780678
502.068166
503.820275
477.633740
479.896944
481.741544
482.519570
482.805754
485.233000
487.147828
487.946976
488.219956
490.395093
492.026484
492.497579
492.412309
494.672948
496.388546
496.963501
496.998237
498.846634
500.213720
500.562230
500.439400
502.124395
503.302878
477.882073
479.548924
481.171204
482.116282
482.857091
484.743080
486.375358
487.228543
487.870338
489.771001
491.473738
492.410824
493.058175
494.689436
496.052043
496.673534
497.061438
498.522850
499.782604
500.360755
500.705370
501.917013
502.833303
475.828464
478.207990
480.081814
480.783061
480.916034
483.323885
485.079869
485.512080
485.375854
488.133628
490.381961
491.418749
491.826092
493.797527
495.189353
495.452098
495.192568
497.274884
498.858370
499.367311
499.376502
500.987902
502.115482
472.086530
476.600097
479.042016
479.187308
477.286103
481.679863
483.903285
483.552390
480.921155
486.207691
489.321353
490.141904
489.195697
492.584520
494.289984
493.897968
491.566879
495.706691
497.932613
498.132947
496.799975
499.816771
501.445058
475.087081
477.522140
479.472025
480.242118
480.405383
482.770481
484.449274
484.806224
484.628395
487.406115
489.707219
490.802905
491.254022
493.232925
494.613174
494.857431
494.581995
496.662606
498.249427
498.760719
498.767687
500.369640
501.489379
476.327954
478.145124
479.954759
481.074812
481.911938
483.676824
485.117811
485.788706
486.322153
488.291167
490.129878
491.211819
491.969315
493.592531
494.908610
495.473825
495.814064
497.281362
498.557204
499.147135
499.492430
500.679850
501.576099
475.100215
477.715302
479.919930
481.050537
481.616551
483.726660
485.264494
485.717263
485.736692
488.119429
490.031293
490.787693
490.954584
493.110291
494.691924
495.132981
495.039520
496.937655
498.353658
498.734910
498.629326
500.258176
501.395164
472.111975
476.993973
479.876420
480.717931
479.924296
483.435422
485.322550
485.210098
483.293250
487.542182
489.911471
490.095752
488.406808
492.349770
494.446427
494.429140
492.618128
496.204573
498.070121
498.004979
496.366517
499.531250
501.214616
476.327737
478.914115
481.088663
482.207698
482.783574
484.916465
486.508131
487.034872
487.083211
489.359810
491.113630
491.725312
491.786815
493.883754
495.437659
495.863398
495.739490
497.557622
498.867600
499.139276
498.950550
500.563581
501.706651
478.823608
480.559357
482.293708
483.393184
484.262152
486.058356
487.619388
488.501626
489.173631
490.847504
492.297577
493.055291
493.589611
495.108611
496.390250
496.956042
497.267431
498.540995
499.562851
499.883889
500.012098
501.210298
502.149752
478.941529
481.172083
482.965783
483.717125
483.982101
486.317613
488.183430
489.030277
489.383683
491.397112
492.926953
493.470539
493.559225
495.427417
496.805123
497.134984
496.944764
498.608018
499.708733
499.687020
499.172579
500.973567
502.251641
477.399565
481.450516
483.603283
483.737878
482.126965
486.235875
488.639822
489.155106
488.091025
491.524726
493.405489
493.494723
492.040960
495.383044
497.126641
496.960698
495.091528
498.350916
499.820098
499.169839
496.636282
500.424869
502.388741
482.073592
484.002631
485.469747
486.018431
486.169667
488.356851
490.150134
491.046264
491.465434
493.386096
494.825796
495.374812
495.487731
497.240685
498.515872
498.841344
498.668201
500.214995
501.204998
501.155187
500.622859
502.278868
503.427865
485.355902
486.250017
487.209557
487.946322
488.704317
490.117372
491.505396
492.590487
493.551152
494.896289
496.081489
496.915529
497.632119
498.783949
499.784463
500.408587
500.884559
501.795299
502.519549
502.839407
503.044183
503.827718
504.413340
486.856901
487.387952
488.110676
488.868807
489.756420
490.933489
492.158457
493.293442
494.393882
495.581335
496.677024
497.612995
498.499249
499.488922
500.391568
501.120664
501.778036
502.521568
503.155221
503.603603
503.998246
504.515781
504.872956
492.929710
493.572551
494.504646
495.484752
496.510779
497.663562
498.784499
499.779789
500.729656
501.759543
502.736186
503.591683
504.441441
505.438602
506.423637
507.292694
508.130718
509.068216
509.942083
510.643066
511.242469
511.844984
512.238042
491.242239
492.160359
493.303257
494.318538
495.309390
496.590066
497.792792
498.734373
499.591290
500.712768
501.738646
502.504811
503.236981
504.346183
505.413539
506.222517
506.961345
508.008760
508.960022
509.604246
510.123979
510.881940
511.419978
488.078953
489.638573
491.193956
492.212491
493.025207
494.634071
496.025012
496.830373
497.419596
498.815410
499.974045
500.532590
500.935344
502.369372
503.634164
504.289225
504.734848
506.093026
507.225329
507.714671
507.967590
509.115329
509.966517
484.527241
486.941752
488.923431
489.880792
490.321728
492.452899
494.088140
494.729573
494.873734
496.748449
498.094894
498.406914
498.267439
500.252019
501.766151
502.221464
502.164913
504.040384
505.396012
505.676435
505.440588
507.176654
508.377998
483.871152
485.642748
487.417918
488.559919
489.460731
491.239396
492.780303
493.647837
494.264035
495.746108
496.961485
497.497488
497.869850
499.375628
500.706006
501.350176
501.764785
503.173065
504.344358
504.810962
505.052720
506.309473
507.268763
482.813847
484.287280
485.930961
487.142996
488.225093
489.906361
491.449204
492.477608
493.326091
494.679220
495.852283
496.527710
497.129616
498.455783
499.701526
500.451802
501.062472
502.270584
503.331872
503.879795
504.303827
505.357780
506.181586
480.473294
482.287848
484.086827
485.207965
486.099313
488.043154
489.770144
490.791097
491.530745
493.097407
494.390076
494.999810
495.438954
496.989358
498.359727
499.041759
499.480492
500.852457
501.976798
502.403245
502.624903
503.895122
504.872645
477.758603
480.293143
482.357210
483.288959
483.685210
486.152763
488.124290
489.022570
489.382951
491.422914
492.934309
493.393652
493.385520
495.461104
497.054907
497.573729
497.563990
499.372716
500.652815
500.860545
500.587300
502.370804
503.626072
478.040620
479.842057
481.615201
482.702552
483.568852
485.514770
487.248360
488.276051
489.059972
490.755676
492.216111
492.983128
493.539486
495.153072
496.548602
497.233573
497.661991
499.015124
500.113564
500.511659
500.713004
501.980495
502.961767
477.958209
479.407439
480.998773
482.133464
483.153590
484.853121
486.409242
487.421933
488.324688
489.966686
491.510428
492.522206
493.368502
494.809811
496.093661
496.842152
497.428885
498.600424
499.609877
500.097115
500.477182
501.536140
502.376392
476.606436
478.355805
480.064759
481.076708
481.852847
483.711857
485.283681
486.058135
486.649003
488.649282
490.488735
491.560080
492.315092
493.958660
495.319822
495.946575
496.319180
497.680301
498.778544
499.145979
499.310004
500.605292
501.612840
474.851431
477.295514
479.261751
480.076505
480.321872
482.668727
484.381877
484.832957
484.766297
487.436068
489.622452
490.606349
490.959766
493.071232
494.609406
495.032123
494.914765
496.753673
498.035137
498.182980
497.825557
499.669675
500.971903
475.926585
477.705689
479.458480
480.509769
481.298220
483.123641
484.635368
485.348936
485.903959
487.912554
489.783563
490.889203
491.673100
493.339642
494.715688
495.349055
495.723315
497.086204
498.187304
498.557583
498.719898
500.004022
501.001793
476.581074
478.099512
479.789946
481.017669
482.074769
483.694362
485.113224
485.987109
486.805874
488.478695
490.099167
491.184372
492.087808
493.575303
494.887865
495.646708
496.233562
497.408870
498.426276
498.924139
499.305574
500.335591
501.150612
475.941109
477.866136
479.804475
481.057212
482.013142
483.806055
485.304031
486.094068
486.720854
488.505504
490.110765
490.993813
491.629448
493.312086
494.747248
495.439562
495.857738
497.215283
498.327078
498.749492
498.966004
500.170234
501.100434
474.957138
477.661637
479.927271
481.075223
481.634654
483.863362
485.530333
486.123284
486.246009
488.471242
490.194891
490.799899
490.877115
493.038772
494.674764
495.188308
495.143901
496.947857
498.230669
498.463068
498.223296
499.892326
501.069475
477.180604
479.081433
480.991997
482.229913
483.187060
484.993210
486.526098
487.360643
487.990651
489.681074
491.145505
491.893279
492.424336
494.039679
495.432342
496.093062
496.478619
497.794403
498.858477
499.233839
499.412198
500.594968
501.516294
479.080663
480.535437
482.157647
483.352732
484.413840
486.051513
487.546477
488.542735
489.404360
490.852433
492.152949
492.948385
493.637306
494.998412
496.235836
496.940473
497.468376
498.557966
499.474889
499.872851
500.172558
501.161352
501.959935
479.717645
481.357350
482.973301
483.967012
484.766328
486.582082
488.206075
489.175366
489.904246
491.473133
492.788146
493.435267
493.895517
495.398263
496.683428
497.255322
497.557651
498.785380
499.726261
499.936858
499.963173
501.190549
502.164504
479.927787
482.106050
483.824601
484.534265
484.791655
487.033128
488.840303
489.671017
490.002742
491.950268
493.378551
493.801659
493.764510
495.703124
497.139042
497.502438
497.317447
498.965478
500.029726
499.970442
499.420577
501.187565
502.441691
482.792999
484.164437
485.474183
486.262816
486.931747
488.596861
490.131458
491.113748
491.874313
493.371610
494.617791
495.269603
495.741760
497.148357
498.339049
498.892458
499.193497
500.328811
501.181260
501.368160
501.371507
502.472927
503.331264
485.332622
486.104061
487.032814
487.848420
488.722111
490.013612
491.310351
492.392906
493.398794
494.632835
495.747615
496.593670
497.378420
498.472922
499.472295
500.178349
500.772509
501.612860
502.311993
502.703566
503.024312
503.688475
504.189665
486.625289
487.132902
487.857885
488.647914
489.565161
490.706512
491.890216
493.003926
494.092350
495.235471
496.296763
497.225308
498.124032
499.110622
500.027884
500.795239
501.494654
502.235466
502.871592
503.346038
503.770501
504.261555
504.593926
492.471650
493.146158
494.083357
495.031219
496.009845
497.149886
498.247580
499.196841
500.103633
501.151805
502.148358
503.000207
503.839807
504.875701
505.892446
506.767525
507.606225
508.593778
509.515297
510.239992
510.846128
511.475301
511.884724
490.541439
491.608265
492.807185
493.763465
494.639782
495.973905
497.179094
498.029486
498.761534
499.982312
501.069783
501.797042
502.439827
503.669844
504.808775
505.589362
506.254715
507.433418
508.480616
509.135207
509.610005
510.456764
511.047449
486.526854
488.732407
490.517216
491.371357
491.743969
493.733717
495.234754
495.795598
495.879365
497.753934
499.118798
499.499670
499.423932
501.371248
502.853144
503.348197
503.354725
505.219910
506.606073
507.026899
506.949666
508.491932
509.531352
480.921029
485.456406
488.016593
488.565140
487.440713
491.089669
493.093395
493.176162
491.541028
495.170187
497.029004
496.848201
494.885424
498.726351
500.773875
500.770586
499.007482
502.657491
504.584437
504.573334
502.947127
506.155387
507.841386
482.122782
484.605633
486.665137
487.665692
488.132457
490.327748
492.006596
492.637667
492.745897
494.725032
496.159166
496.515662
496.396635
498.414281
499.947203
500.399752
500.341202
502.259582
503.679458
504.049482
503.930853
505.606499
506.777651
481.474277
483.354895
485.224844
486.409926
487.334397
489.203931
490.836735
491.776488
492.453159
493.987391
495.267729
495.885509
496.331444
497.814337
499.111250
499.734870
500.140615
501.542041
502.707775
503.168044
503.409548
504.680032
505.653011
478.173571
480.957623
483.212126
484.266436
484.735110
487.190538
489.146856
490.059996
490.451158
492.397578
493.859632
494.365361
494.462140
496.334406
497.765111
498.184157
498.112319
499.928787
501.200392
501.350259
500.985308
502.864432
504.180158
472.888640
478.243391
481.230512
481.861528
480.598612
484.859357
487.387043
487.996509
487.056994
490.440700
492.337106
492.481134
491.157295
494.515217
496.350150
496.293515
494.545020
497.985017
499.642363
499.170375
496.813970
500.694988
502.724504
475.713026
478.495064
480.742370
481.785239
482.250472
484.726631
486.707645
487.644316
488.086378
490.151378
491.759717
492.401722
492.605367
494.549051
496.024552
496.466739
496.386623
498.142083
499.319293
499.363141
498.920745
500.807203
502.148035
476.556873
478.438896
480.296898
481.451493
482.356942
484.283379
485.966533
486.926106
487.668190
489.469726
491.070664
491.973768
492.637272
494.259836
495.648818
496.333815
496.742987
497.993859
498.930326
499.118083
499.139744
500.492056
501.565421
474.746815
477.255423
479.314307
480.253340
480.644291
482.991371
484.759623
485.346548
485.415826
487.907868
489.887700
490.686868
490.893560
493.106705
494.784103
495.375571
495.412517
497.007585
497.988376
497.785000
497.073465
499.150526
500.625112
471.058804
475.705651
478.337330
478.810407
477.464789
481.501421
483.670598
483.594503
481.562159
486.151219
488.782545
489.147301
487.581229
491.648322
493.893913
494.141572
492.762801
495.756703
497.026465
496.051553
492.924725
497.435534
499.763507
474.117468
476.635799
478.713378
479.670627
480.063041
482.379800
484.096991
484.629031
484.661569
487.156786
489.153261
489.964751
490.186043
492.439271
494.159105
494.782024
494.836679
496.436012
497.418231
497.218165
496.505990
498.566267
500.026540
475.314945
477.209117
479.102683
480.299589
481.215982
483.071888
484.638360
485.467962
486.115658
487.943178
489.586797
490.500214
491.167727
492.897070
494.393704
495.154562
495.606923
496.860597
497.798549
498.002346
498.036865
499.338567
500.370713
473.907394
476.674021
478.961965
480.079788
480.590261
482.931783
484.710213
485.405327
485.628868
487.815024
489.516395
490.124761
490.223465
492.434739
494.134606
494.720489
494.730074
496.460439
497.630020
497.723638
497.359220
499.102327
500.345531
470.600571
475.842510
478.847025
479.580152
478.446177
482.475269
484.733597
484.990290
483.570569
487.339437
489.404444
489.417769
487.638607
491.641781
493.850589
494.004729
492.430975
495.745408
497.358100
496.977304
494.883733
498.397226
500.249424
475.152979
477.894648
480.153351
481.253022
481.758347
484.101972
485.901857
486.629431
486.850411
488.940071
490.504243
490.981024
490.974844
493.114696
494.761487
495.302565
495.279279
497.005027
498.183433
498.290158
497.930436
499.648697
500.870050
477.832834
479.658473
481.479308
482.637639
483.548158
485.396823
487.011802
487.944729
488.636143
490.222225
491.547004
492.174587
492.622571
494.218559
495.613132
496.275565
496.647425
497.916740
498.899534
499.162095
499.238813
500.458409
501.422214
477.967981
480.321472
482.248631
483.143786
483.550396
485.802285
487.589856
488.377336
488.663198
490.615377
492.025489
492.368629
492.237451
494.331900
495.912323
496.357580
496.218263
497.932621
499.053230
499.032293
498.516640
500.315052
501.595208
476.319978
480.602055
482.948644
483.322352
482.066611
485.854148
488.059217
488.437622
487.224144
490.638078
492.389470
492.147813
490.084775
494.053789
496.142644
496.113782
494.260197
497.634934
499.164208
498.548371
496.049087
499.816120
501.771159
481.179755
483.223054
484.820155
485.515045
485.801985
487.869562
489.535454
490.324468
490.645987
492.512907
493.855680
494.226003
494.132674
496.114983
497.588348
498.021970
497.898910
499.514472
500.552324
500.533998
500.023411
501.676833
502.822565
484.569095
485.517915
486.552129
487.365175
488.171640
489.541481
490.858804
491.871626
492.765652
494.058441
495.181967
495.937909
496.598501
497.830895
498.929846
499.626988
500.152794
501.109777
501.869559
502.214561
502.435431
503.223847
503.810483
486.112955
486.677516
487.450036
488.255377
489.165753
490.320677
491.498888
492.578786
493.625495
494.766721
495.818801
496.715190
497.585870
498.615419
499.577259
500.360457
501.061938
501.843375
502.507162
502.977713
503.386847
503.911468
504.271361
491.931557
492.667244
493.621669
494.530040
495.442139
496.583225
497.661757
498.554460
499.398325
500.480713
501.502569
502.339544
503.146550
504.238232
505.291246
506.159318
506.976676
508.032906
509.010261
509.749325
510.345058
511.026460
511.469765
489.513465
490.920047
492.236348
493.094038
493.725386
495.238416
496.485417
497.196347
497.663197
499.118011
500.306979
500.938864
501.335704
502.835533
504.092658
504.791387
505.234916
506.687823
507.877296
508.491571
508.786297
509.868718
510.581975
483.024454
487.303169
489.638955
490.090402
488.922428
492.388676
494.244343
494.286435
492.666604
496.208411
498.034110
497.925619
496.060315
499.820951
501.815238
501.865998
500.199398
503.798420
505.716411
505.799397
504.272852
507.350659
508.913018
464.664002
482.188987
486.633761
485.685051
473.476754
488.155623
491.625977
489.925362
476.080895
491.878982
495.430068
493.405089
478.319464
495.303136
499.212216
497.510407
483.411725
499.461010
503.210141
501.775081
489.268550
503.477775
506.962187
478.422756
483.061220
485.724869
486.330003
485.239798
488.960705
491.025549
491.135704
489.519820
493.195482
495.104188
494.956072
493.015520
496.865255
498.910884
498.888068
497.112021
500.788105
502.746847
502.749747
501.137971
504.391134
506.116616
479.588363
482.254184
484.446774
485.497859
485.975062
488.297787
490.103463
490.858804
491.095743
493.058177
494.514359
494.956049
494.950150
496.880474
498.340869
498.757094
498.685471
500.570880
501.944572
502.229512
502.006408
503.797197
505.048122
473.773442
479.160795
482.187865
482.856129
481.610691
485.835221
488.311751
488.872288
487.883610
491.214598
493.060077
493.164020
491.806572
495.110711
496.895704
496.802787
495.042800
498.516608
500.225701
499.804043
497.482121
501.370581
503.397407
453.284117
474.297833
479.659493
478.698444
464.915960
481.795788
486.173835
485.495919
474.682067
487.956513
491.217444
489.904994
478.179653
491.903008
495.102765
493.301038
479.604165
494.930188
498.167454
495.638451
479.191053
497.224954
501.595123
471.297682
476.692183
479.727396
480.402253
479.171724
483.440717
485.963640
486.562777
485.627415
489.075771
491.055039
491.280726
490.022351
493.400459
495.241957
495.187002
493.422690
496.803063
498.367964
497.782979
495.335381
499.241060
501.307003
474.635601
477.323020
479.533689
480.583449
481.061677
483.503924
485.407231
486.201363
486.476658
488.735355
490.498745
491.198367
491.395721
493.472489
495.056646
495.585066
495.559858
497.189964
498.197438
498.036993
497.400149
499.386988
500.812996
470.972760
475.677403
478.380747
478.929109
477.658451
481.751843
483.998541
484.025136
482.063374
486.562409
489.070638
489.339462
487.716961
491.766555
494.023446
494.297993
492.931506
495.868218
497.051567
495.983360
492.785900
497.311526
499.664217
454.606988
472.364511
476.925600
475.773900
462.178619
478.545827
482.394694
480.236336
463.510676
482.761348
487.420497
485.951949
471.357142
488.477074
492.689313
491.673568
480.197198
493.215876
495.563697
491.834562
471.341887
493.190024
498.394464
470.368652
475.071108
477.779048
478.335205
477.062939
481.128813
483.331422
483.307746
481.307902
485.811605
488.329288
488.595648
486.975166
491.078004
493.394974
493.715616
492.375522
495.314402
496.494319
495.426731
492.228604
496.730664
499.065059
473.469329
476.130586
478.341709
479.412730
479.901601
482.272234
484.067809
484.729219
484.881773
487.192394
488.988348
489.650272
489.787274
492.038229
493.789444
494.436516
494.484360
496.104161
497.100661
496.959046
496.355570
498.256962
499.624099
469.721945
474.960713
477.962020
478.690584
477.561181
481.636077
483.943136
484.235665
482.841716
486.641032
488.734179
488.773975
487.024482
491.065626
493.319426
493.517915
491.964538
495.231375
496.757124
496.269119
494.091156
497.639241
499.534182
451.875268
472.083808
477.314117
476.482339
463.357118
479.474917
483.486619
482.175889
469.077066
484.521131
488.130377
486.237900
471.392196
488.442635
492.544077
491.196642
478.357960
492.922677
496.025754
493.794041
479.080608
495.245863
499.192181
470.962514
476.173549
479.143029
479.850528
478.711184
482.776182
485.093315
485.413733
484.022073
487.718202
489.675743
489.589402
487.737913
491.709253
493.905535
494.051287
492.463792
495.752794
497.325075
496.890541
494.749136
498.268903
500.134017
475.995878
478.572213
480.702316
481.733496
482.219406
484.547943
486.370154
487.148504
487.407473
489.409758
490.864531
491.240112
491.151221
493.280205
494.918850
495.434957
495.368282
497.092103
498.236305
498.267893
497.821551
499.584571
500.842117
474.342764
478.779540
481.308172
481.824491
480.668510
484.525690
486.763964
487.134497
485.903348
489.340249
491.108826
490.855825
488.787667
492.824032
494.991867
495.017391
493.203435
496.624660
498.196918
497.610912
495.140351
498.938551
500.920120
460.638039
477.389160
481.568392
480.431048
467.802169
482.998792
486.797710
485.672399
473.670460
487.826749
490.974178
488.703523
472.874979
490.619347
494.713431
493.067350
479.062423
494.631228
497.817899
495.198190
478.648010
496.545211
500.815627
477.712650
481.771803
483.936813
484.262839
483.013718
486.641126
488.724759
489.098417
487.927367
491.249434
492.944479
492.748762
490.763264
494.656273
496.700107
496.731262
494.969507
498.269722
499.756087
499.203458
496.780717
500.398079
502.217596
483.484133
484.783480
485.969098
486.726587
487.326537
488.917012
490.313104
491.227707
491.897466
493.388225
494.577409
495.209484
495.603600
497.125637
498.366610
499.002383
499.315918
500.529312
501.394350
501.636953
501.595556
502.676067
503.418360
485.503302
486.147701
486.971892
487.779343
488.663245
489.854250
491.042832
492.091421
493.091099
494.259253
495.322493
496.191443
497.023533
498.116398
499.127709
499.915989
500.600265
501.440933
502.140713
502.598932
502.972824
503.554086
503.954274
491.737154
492.389510
493.285460
494.176821
495.088286
496.155232
497.176179
498.054357
498.914350
499.953499
500.962612
501.832370
502.691307
503.749260
504.785300
505.678890
506.547835
507.587737
508.571581
509.353940
510.004069
510.659948
511.081138
489.809640
490.852079
492.006381
492.901999
493.706889
494.964552
496.084934
496.849758
497.523932
498.744352
499.856056
500.604696
501.264966
502.519349
503.676686
504.467962
505.157345
506.398809
507.523946
508.248356
508.773808
509.648986
510.251479
485.799311
487.977514
489.713843
490.502071
490.797239
492.707762
494.112136
494.561741
494.564949
496.458199
497.867910
498.273701
498.209143
500.186289
501.684897
502.174632
502.190210
504.138296
505.629036
506.139161
506.123257
507.695655
508.746207
480.193641
484.702403
487.217053
487.702562
486.502135
490.077473
491.980969
491.934941
490.197389
493.866625
495.785873
495.628752
493.666137
497.541666
499.602233
499.576087
497.801498
501.551977
503.601905
503.691567
502.132704
505.370049
507.065677
481.379993
483.848254
485.881354
486.842665
487.257324
489.391856
490.987645
491.518626
491.552889
493.549770
495.023690
495.399069
495.282973
497.317089
498.850475
499.281757
499.219027
501.211604
502.730011
503.184160
503.122361
504.824995
506.005724
480.708826
482.592405
484.464822
485.646128
486.552543
488.382737
489.959532
490.838781
491.472536
493.002731
494.295488
494.922257
495.369358
496.848417
498.130188
498.731480
499.133401
500.579763
501.810227
502.327901
502.608965
503.900464
504.881800
477.383408
480.189411
482.477651
483.566996
484.054989
486.492481
488.417847
489.304550
489.677058
491.603578
493.054546
493.558282
493.651908
495.501870
496.901409
497.290026
497.205210
499.046201
500.355910
500.538300
500.194941
502.086888
503.408380
472.078624
477.470438
480.515682
481.213273
480.002909
484.263490
486.781551
487.391398
486.451878
489.802366
491.667463
491.797446
490.466532
493.790382
495.587360
495.496941
493.726863
497.177559
498.850634
498.387473
496.034208
499.918587
501.950322
474.900729
477.722228
480.034731
481.153543
481.682965
484.185846
486.183494
487.139298
487.586240
489.614417
491.174687
491.781515
491.964039
493.884378
495.342026
495.770928
495.678224
497.424299
498.586484
498.610505
498.150732
500.029064
501.367693
475.744763
477.666171
479.591392
480.826388
481.805297
483.780186
485.505366
486.505835
487.261179
489.014095
490.540663
491.379654
492.006647
493.624171
495.029882
495.737103
496.151722
497.371823
498.256347
498.389890
498.370304
499.703921
500.772082
473.931386
476.481047
478.610575
479.637367
480.114131
482.523222
484.355560
485.012176
485.113335
487.532614
489.400066
490.100092
490.252518
492.480651
494.212958
494.867973
494.934618
496.474135
497.362728
497.068600
496.290862
498.342974
499.812677
470.241838
474.929675
477.631444
478.195527
476.945078
481.048995
483.297616
483.317285
481.340380
485.832999
488.322132
488.562241
486.926534
491.022926
493.347677
493.686636
492.358384
495.274526
496.423451
495.332983
492.122281
496.607750
498.933305
473.313813
475.862330
477.994498
479.025907
479.501350
481.893587
483.698229
484.323391
484.401622
486.822278
488.694424
489.393160
489.552465
491.823117
493.606428
494.301295
494.387864
495.923755
496.798439
496.490424
495.699727
497.732091
499.188591
474.528543
476.438608
478.365366
479.613142
480.596090
482.531435
484.192120
485.114461
485.805856
487.578215
489.119211
489.937421
490.550838
492.282223
493.816211
494.619272
495.083165
496.288494
497.140498
497.251533
497.217075
498.496301
499.527978
473.134296
475.903517
478.205335
479.353320
479.915508
482.338582
484.220410
485.019941
485.299428
487.432446
489.036179
489.557002
489.604531
491.808110
493.527111
494.135248
494.145267
495.836580
496.934848
496.944093
496.514746
498.249549
499.502455
469.825653
475.062725
478.071021
478.822193
477.728173
481.835913
484.198137
484.565866
483.215558
486.924368
488.892497
488.824947
486.999196
490.993530
493.215001
493.384383
491.810177
495.094895
496.649415
496.192580
494.036558
497.558349
499.430108
474.342951
477.087497
479.357412
480.478878
481.020803
483.424190
485.299725
486.104638
486.369780
488.422212
489.919912
490.339743
490.302297
492.440063
494.102290
494.661564
494.645406
496.357397
497.501710
497.562286
497.165860
498.887314
500.120339
476.969740
478.813107
480.662675
481.855096
482.801452
484.685702
486.336680
487.301432
488.007200
489.576941
490.870463
491.469986
491.906247
493.513645
494.934203
495.625396
496.017878
497.292389
498.268829
498.519918
498.586719
499.802967
500.766671
477.047121
479.436046
481.412477
482.356641
482.800417
485.064710
486.851006
487.629480
487.904005
489.854605
491.261604
491.600132
491.473699
493.595672
495.216691
495.704955
495.601743
497.337770
498.475927
498.474130
497.972124
499.760836
501.029778
475.358011
479.688639
482.097621
482.529471
481.312111
485.094753
487.273721
487.616830
486.374327
489.797123
491.563103
491.331316
489.283072
493.292440
495.433205
495.458259
493.652756
497.059325
498.621370
498.045244
495.577602
499.329339
501.265953
480.227296
482.310105
483.960977
484.705360
485.021708
487.083189
488.721753
489.476206
489.772839
491.645022
493.003796
493.390884
493.320440
495.343647
496.867847
497.354504
497.280032
498.933788
500.009371
500.030957
499.549238
501.197661
502.331746
483.638389
484.614405
485.687818
486.537227
487.364473
488.730692
490.027490
491.014928
491.892021
493.186790
494.323328
495.097804
495.784459
497.054791
498.199339
498.944428
499.515626
500.512056
501.308819
501.688394
501.933348
502.725635
503.308668
485.194104
485.778368
486.580265
487.413591
488.340385
489.493343
490.655618
491.716315
492.751091
493.893354
494.956496
495.871722
496.769501
497.834999
498.838764
499.666325
500.410917
501.231388
501.930765
502.432669
502.863805
503.396634
503.757392
491.482150
492.080138
492.929832
493.798121
494.692520
495.703717
496.672735
497.522084
498.374831
499.395810
500.406517
501.299886
502.186935
503.231067
504.255049
505.154670
506.044279
507.086553
508.085964
508.899951
509.582908
510.233872
510.647558
489.803770
490.669918
491.720145
492.610775
493.456922
494.588918
495.618190
496.370635
497.093079
498.236896
499.331250
500.142263
500.903159
502.070580
503.176939
503.993054
504.760976
505.946932
507.067577
507.856600
508.477200
509.286341
509.843837
486.657997
488.153269
489.601046
490.474476
491.118319
492.576888
493.760716
494.289479
494.649223
496.153026
497.451488
498.059129
498.458113
499.984082
501.291376
501.899824
502.308502
503.886641
505.273859
505.963711
506.348238
507.547096
508.413265
483.116806
485.459362
487.332359
488.138846
488.392378
490.398724
491.812921
492.095281
491.869219
493.989622
495.549181
495.899299
495.689639
497.822127
499.384210
499.726761
499.518249
501.727331
503.416628
503.938607
503.859557
505.636339
506.845559
482.409021
484.143293
485.857132
486.909418
487.692505
489.355247
490.714800
491.328134
491.728378
493.314895
494.659347
495.233454
495.587046
497.157378
498.497059
499.062239
499.413784
501.027075
502.443566
503.101797
503.466918
504.769299
505.741130
481.283612
482.765036
484.417020
485.626438
486.676667
488.275166
489.695981
490.586940
491.335224
492.696789
493.910638
494.609550
495.213647
496.536612
497.748219
498.435063
499.017169
500.335063
501.545807
502.217520
502.722341
503.814829
504.652515
478.868062
480.740484
482.623966
483.839433
484.795712
486.683565
488.334751
489.306961
490.024238
491.538617
492.805325
493.422307
493.873035
495.361933
496.650875
497.250610
497.643152
499.081456
500.296684
500.792602
501.056102
502.351722
503.340499
476.085811
478.723035
480.932766
482.042097
482.604096
485.019334
486.947046
487.864647
488.271892
490.200777
491.630493
492.080928
492.102970
494.064984
495.547791
495.967348
495.877348
497.741108
499.072852
499.302328
499.031940
500.825828
502.087589
476.375561
478.271928
480.195162
481.461561
482.484311
484.461581
486.216724
487.296521
488.114362
489.714339
491.063891
491.766958
492.298655
493.850357
495.196728
495.844273
496.236407
497.581276
498.655376
499.012837
499.176488
500.430497
501.409846
476.299404
477.837026
479.575724
480.888200
482.070198
483.856220
485.494305
486.608305
487.561822
489.083045
490.453683
491.325785
492.097483
493.536646
494.866608
495.676243
496.287631
497.386573
498.277174
498.643577
498.933306
499.960019
500.794994
474.934283
476.778791
478.644864
479.855244
480.827951
482.793374
484.496114
485.455992
486.172875
487.962577
489.516168
490.348026
490.967855
492.676238
494.192046
495.002021
495.489743
496.689398
497.553930
497.705862
497.714618
498.975735
499.986272
473.163191
475.711719
477.840626
478.873908
479.363135
481.801535
483.676279
484.404011
484.593328
486.919173
488.710362
489.370226
489.517636
491.762606
493.536188
494.241367
494.352684
495.915271
496.865303
496.724156
496.150336
497.981927
499.303304
474.286347
476.134961
478.007352
479.223777
480.198815
482.159669
483.853507
484.804034
485.515694
487.307670
488.865102
489.700476
490.331526
492.069494
493.620114
494.456119
494.951599
496.136275
496.971075
497.088881
497.069556
498.316643
499.322570
474.997513
476.545286
478.299453
479.628079
480.819247
482.597356
484.218077
485.312812
486.254785
487.783676
489.160925
490.031973
490.817155
492.323725
493.733252
494.602105
495.232203
496.294775
497.116895
497.406090
497.633082
498.634105
499.462660
474.408752
476.324490
478.276180
479.575280
480.623462
482.592195
484.325646
485.378820
486.177448
487.800624
489.160021
489.842797
490.367389
492.042568
493.527680
494.276412
494.703671
495.976096
496.927252
497.149046
497.201213
498.425074
499.401817
473.446779
476.112926
478.362892
479.523406
480.137844
482.552998
484.473730
485.377457
485.765993
487.749228
489.196532
489.604434
489.574405
491.726646
493.397383
493.949624
493.910118
495.647383
496.791907
496.819724
496.375726
498.142461
499.406352
475.576986
477.471053
479.391655
480.660352
481.679755
483.617770
485.327147
486.362812
487.133976
488.700120
489.988294
490.601288
491.062251
492.678284
494.108574
494.811768
495.215571
496.500379
497.484362
497.741454
497.815358
499.037356
500.005777
477.343140
478.837162
480.519295
481.783451
482.916251
484.623383
486.192239
487.260683
488.160321
489.566297
490.793430
491.525315
492.187332
493.577149
494.874008
495.643238
496.217816
497.316432
498.217939
498.590487
498.868775
499.854136
500.655048
477.826248
479.562843
481.298318
482.407356
483.294978
485.118798
486.720884
487.652199
488.339014
489.920516
491.239409
491.875773
492.339444
493.910200
495.289637
495.960073
496.346375
497.613433
498.591555
498.857422
498.934415
500.120074
501.055299
477.907695
480.239725
482.122214
482.981543
483.350962
485.544936
487.262916
487.980542
488.201780
490.213355
491.697040
492.138356
492.113530
494.159139
495.719627
496.210372
496.144528
497.842857
498.975699
499.030993
498.603917
500.281017
501.463290
480.839335
482.318368
483.760259
484.668756
485.412750
487.048252
488.505739
489.393441
490.080200
491.607331
492.900325
493.586424
494.098296
495.598411
496.902315
497.572515
497.980785
499.187749
500.118543
500.404377
500.490453
501.556563
502.372660
483.459468
484.296795
485.316283
486.215102
487.136591
488.415191
489.661650
490.682736
491.646222
492.889954
494.036957
494.921158
495.756358
496.930179
498.024859
498.830109
499.517151
500.434654
501.209111
501.676660
502.052560
502.716655
503.204031
484.794384
485.347756
486.140031
486.992972
487.946051
489.081880
490.230545
491.301227
492.361806
493.508724
494.595501
495.562663
496.514440
497.573495
498.575900
499.431974
500.216311
501.033788
501.741872
502.281193
502.750825
503.255739
503.588203
490.971821
491.603909
492.461905
493.299727
494.147375
495.149541
496.092174
496.881837
497.679394
498.735483
499.780786
500.668208
501.532540
502.612048
503.651771
504.521207
505.373327
506.462588
507.505026
508.322118
508.993141
509.685724
510.133877
489.055614
490.070539
491.174631
491.997615
492.716339
493.907875
494.927114
495.542248
496.085155
497.380947
498.573082
499.332870
499.966241
501.273300
502.439214
503.158478
503.767094
505.125430
506.363357
507.128707
507.657663
508.607046
509.263671
485.076971
487.210533
488.871480
489.542146
489.683771
491.555739
492.821022
492.963198
492.586024
494.784759
496.397298
496.778396
496.550039
498.713915
500.252101
500.536916
500.224719
502.544837
504.295208
504.841843
504.734212
506.511667
507.690212
479.538408
483.972325
486.382441
486.689250
485.178619
488.844914
490.590075
490.000730
487.221966
491.838338
494.156728
493.884441
491.357784
495.815011
497.997867
497.553071
494.768353
499.585250
502.128295
502.213268
500.253296
504.032853
505.971007
480.795958
483.188819
485.124673
485.967447
486.236355
488.326461
489.773486
489.988805
489.633322
491.920452
493.574070
493.895775
493.594266
495.824496
497.414207
497.652495
497.271774
499.653925
501.456297
501.975257
501.841162
503.738160
505.033762
480.345768
482.086999
483.835957
484.943029
485.792713
487.528684
488.973688
489.684024
490.167587
491.737552
493.052028
493.607929
493.956830
495.533733
496.878349
497.437650
497.777123
499.386098
500.793305
501.434182
501.787120
503.103313
504.090728
477.538055
479.957373
482.016855
483.063615
483.600327
485.864020
487.633488
488.401685
488.689057
490.567496
491.937412
492.267502
492.144837
494.195601
495.741469
496.162410
496.071511
498.062506
499.561725
499.973719
499.871376
501.606046
502.816784
473.090226
477.532032
480.186730
480.894303
479.978447
483.846503
486.150318
486.658506
485.660658
488.922586
490.634734
490.435627
488.505878
492.397319
494.473846
494.442260
492.607601
496.302969
498.231016
498.156917
496.440713
499.766178
501.535519
475.024813
477.476468
479.588610
480.702202
481.324240
483.700915
485.607024
486.523574
486.941174
488.888130
490.316819
490.723059
490.680817
492.783407
494.386650
494.874551
494.806155
496.692936
498.045576
498.331860
498.142411
499.816486
500.998066
475.310037
477.129949
478.995036
480.238872
481.259565
483.234336
484.976013
486.025843
486.818592
488.472533
489.868392
490.582345
491.119994
492.768852
494.226978
494.976908
495.440559
496.762104
497.813195
498.186877
498.377529
499.558058
500.479209
473.209446
475.768292
477.909756
478.962845
479.478100
481.956741
483.898394
484.738096
485.044213
487.237166
488.901899
489.485810
489.591608
491.785442
493.520001
494.204857
494.331483
495.969804
497.072186
497.179111
496.880319
498.508985
499.679761
469.360799
474.132183
476.879425
477.473563
476.245917
480.474328
482.906153
483.278449
481.911136
485.799308
487.953004
488.065683
486.432108
490.425773
492.718027
493.078479
491.825779
494.830432
496.256228
495.855831
493.948112
497.183600
498.930480
472.534250
475.102428
477.253543
478.313629
478.833818
481.316748
483.264317
484.113021
484.429468
486.628308
488.298700
488.890599
489.009841
491.224771
492.981596
493.680773
493.804297
495.414811
496.470438
496.521907
496.178994
497.801763
498.978349
473.925347
475.778536
477.673766
478.938317
479.974114
481.962605
483.722807
484.800330
485.623824
487.283565
488.683953
489.408498
489.969574
491.662091
493.168401
493.951832
494.412556
495.667998
496.607369
496.841895
496.913983
498.108166
499.059946
472.848802
475.401376
477.586970
478.746084
479.401865
481.811577
483.763224
484.750433
485.253744
487.181997
488.598806
489.009870
488.995110
491.164957
492.846014
493.395315
493.336562
495.094472
496.237889
496.238954
495.752821
497.556372
498.842185
470.021258
474.710112
477.497268
478.279412
477.421818
481.355339
483.750670
484.406469
483.631883
486.787141
488.458134
488.260135
486.362308
490.336730
492.511912
492.572741
490.792244
494.258068
495.864598
495.310462
492.886063
496.686330
498.678175
473.979957
476.512068
478.667282
479.794965
480.417927
482.786764
484.700156
485.654698
486.124503
488.012942
489.385646
489.753313
489.694073
491.810289
493.436812
493.939734
493.855024
495.620744
496.787560
496.810953
496.337537
498.145400
499.430523
476.195156
477.998381
479.825199
481.026734
482.000424
483.891842
485.563536
486.571668
487.328128
488.913282
490.233009
490.883925
491.370422
492.948941
494.335580
495.012651
495.407495
496.690476
497.685607
497.965747
498.058199
499.260836
500.209512
475.961128
478.424418
480.449006
481.415909
481.866052
484.149190
485.929816
486.662721
486.873160
488.980196
490.552978
491.075392
491.137826
493.152993
494.704570
495.211964
495.185584
496.882675
498.041513
498.155135
497.815819
499.458174
500.627181
473.976565
478.532155
481.049836
481.512118
480.269041
484.096947
486.251305
486.455752
484.923152
488.744695
490.810733
490.909151
489.347234
492.992326
494.988861
495.073405
493.501901
496.732744
498.300332
497.952111
495.964733
499.256518
500.979951
479.000133
481.182708
482.905880
483.683557
484.005519
486.083692
487.704893
488.392926
488.611493
490.659147
492.213019
492.809963
492.949155
494.883234
496.356202
496.881974
496.903080
498.528889
499.637405
499.790534
499.484425
500.983876
502.012878
482.514813
483.532721
484.648893
485.527490
486.370404
487.747277
489.040005
490.010299
490.885211
492.262848
493.509977
494.401432
495.186192
496.464457
497.613993
498.391679
499.011432
500.029434
500.866049
501.314644
501.623701
502.383069
502.930657
484.114734
484.722568
485.554878
486.414038
487.358331
488.521878
489.687228
490.749354
491.800988
492.997832
494.136068
495.130028
496.092702
497.190299
498.219422
499.079374
499.861140
500.714362
501.453555
502.001599
502.467380
502.998833
503.350495
490.410009
491.108899
491.995427
492.808438
493.605738
494.631396
495.571269
496.308839
497.041277
498.159140
499.248643
500.122629
500.943990
502.081077
503.145898
503.976581
504.763475
505.907129
506.981663
507.776318
508.402778
509.145314
509.631923
488.013971
489.370278
490.597987
491.326328
491.796414
493.202736
494.274479
494.713730
494.909015
496.543593
497.889840
498.542815
498.873093
500.498485
501.782672
502.350032
502.608288
504.308194
505.698827
506.372914
506.645384
507.873481
508.682286
481.590383
485.779157
487.979952
488.206259
486.669899
490.171825
491.797246
491.207226
488.480037
493.007270
495.289090
495.097924
492.679443
497.048998
499.168126
498.769174
496.061417
500.774990
503.235519
503.334453
501.412813
505.067177
506.897644
463.425084
480.726207
484.970733
483.601399
469.920516
485.695244
488.955329
485.819643
466.099842
487.620071
492.349311
489.877510
471.293803
491.822645
496.206020
493.280801
473.126190
495.322022
500.421909
498.766464
483.481649
500.699796
504.854719
477.180785
481.681881
484.184634
484.575016
483.140769
486.892663
488.715227
488.183203
485.447442
490.085339
492.413537
492.135497
489.603477
494.078109
496.273108
495.815934
493.010126
497.826163
500.363234
500.425339
498.450941
502.259841
504.231179
478.706645
481.104967
483.100293
484.047666
484.450063
486.614561
488.197729
488.656157
488.596238
490.682978
492.201694
492.522334
492.302497
494.457625
496.036237
496.361121
496.118701
498.325124
499.999566
500.480669
500.372135
502.196288
503.455258
474.125004
478.516134
481.115675
481.772897
480.797446
484.574231
486.754998
487.116488
485.991791
489.249349
490.962196
490.722549
488.738343
492.650332
494.737030
494.680769
492.828687
496.611182
498.645840
498.658099
496.999123
500.349500
502.127138
457.990414
474.457918
478.848335
478.090770
466.313712
481.061097
484.897197
484.040148
473.180577
486.264810
489.239546
487.080614
471.968654
489.029586
492.986538
491.231077
476.824992
493.136791
496.889614
495.308984
482.337452
497.009611
500.635052
471.581840
476.011809
478.672082
479.404519
478.523983
482.428256
484.765921
485.302978
484.332982
487.642926
489.398856
489.232488
487.333323
491.283740
493.424540
493.451725
491.648933
495.312182
497.195006
497.092765
495.360420
498.641381
500.380273
473.594648
476.094663
478.226157
479.326196
479.915004
482.354987
484.290219
485.182584
485.556111
487.622476
489.160549
489.647136
489.673791
491.827143
493.503444
494.097482
494.137730
495.921219
497.182249
497.422111
497.209680
498.844223
499.998795
469.391776
474.157590
476.911954
477.528717
476.328358
480.566483
483.016123
483.423853
482.086613
485.930568
488.032439
488.106756
486.441975
490.401614
492.656428
492.983225
491.722244
494.787914
496.311122
496.024652
494.206782
497.418622
499.130255
452.501941
470.686050
475.375491
474.280749
460.584334
477.331524
481.549141
480.304803
467.040861
482.843425
486.628695
484.952291
470.686555
487.311171
491.433983
490.469595
479.238170
492.261993
495.097559
493.164511
480.113275
494.580361
498.147009
468.715924
473.490680
476.249958
476.867382
475.668159
479.912285
482.374680
482.802005
481.486521
485.341642
487.454781
487.543458
485.895325
489.872197
492.141770
492.475609
491.205448
494.235301
495.702056
495.347401
493.473819
496.688946
498.414376
472.178438
474.727394
476.886935
477.997173
478.594195
481.053601
483.024785
483.973627
484.413376
486.484266
488.032465
488.542423
488.600452
490.787762
492.495711
493.110133
493.139929
494.834669
495.955548
496.009341
495.615270
497.321353
498.541712
469.202005
473.863778
476.626676
477.396489
476.540144
480.492540
482.911736
483.592328
482.848975
486.050626
487.775945
487.631283
485.776336
489.774203
491.966761
492.047043
490.282418
493.740647
495.339734
494.788455
492.371194
496.161647
498.145106
453.848694
471.422131
476.075244
475.396029
463.655272
478.507459
482.496723
481.966300
472.154317
484.371714
487.196514
485.053530
470.010294
487.115000
491.140819
489.510118
475.499119
491.183001
494.446793
491.893858
475.524305
493.351454
497.654217
470.300173
474.941196
477.673313
478.411339
477.521728
481.427773
483.803074
484.446273
483.668965
486.841035
488.536923
488.364078
486.477636
490.426088
492.566269
492.600907
490.808768
494.276164
495.896233
495.361708
492.952346
496.749945
498.735845
474.387572
476.884192
478.975422
480.027378
480.573026
482.912038
484.775667
485.638538
486.001868
488.027414
489.532167
490.008044
490.030894
492.098941
493.682319
494.182298
494.126882
495.865659
497.041412
497.124682
496.730727
498.461603
499.690926
472.083023
476.732583
479.366674
479.924801
478.763444
482.680285
484.914923
485.177267
483.690113
487.548986
489.645673
489.759230
488.209493
491.879820
493.897535
493.984633
492.413955
495.671759
497.267890
496.933298
494.961177
498.293332
500.052574
457.204254
475.021000
479.475624
478.380989
465.509697
480.992260
484.759697
483.229830
469.370681
485.575240
489.432805
487.962146
474.683855
490.099695
493.755259
492.317210
479.657440
494.000883
497.116039
495.129503
481.348791
496.518330
500.179174
475.211427
479.529055
481.841981
482.228676
480.972132
484.654808
486.712265
486.938800
485.482867
489.258462
491.328559
491.540825
490.108017
493.665350
495.590964
495.719365
494.236220
497.394956
498.930667
498.661922
496.764473
499.911843
501.500373
481.252931
482.636051
483.901574
484.713466
485.342457
486.956864
488.348373
489.230865
489.882667
491.531745
492.915144
493.754267
494.339853
495.863420
497.117313
497.822040
498.240170
499.489958
500.430661
500.807173
500.905393
501.910232
502.585790
483.355855
484.042759
484.921174
485.775951
486.693552
487.905682
489.100944
490.153301
491.182546
492.446710
493.638943
494.645030
495.595397
496.748985
497.811847
498.665676
499.425329
500.331026
501.107554
501.653818
502.096451
502.676897
503.061643
490.211459
490.839796
491.694727
492.530960
493.374177
494.365023
495.293860
496.074790
496.875219
497.948688
499.022283
499.941158
500.829765
501.918434
502.955596
503.814773
504.648006
505.707609
506.714532
507.497580
508.142318
508.819983
509.262083
488.307659
489.315687
490.415383
491.238605
491.954649
493.131525
494.131734
494.733654
495.277570
496.593648
497.820453
498.619611
499.282957
500.597781
501.758642
502.467132
503.056336
504.380200
505.575878
506.300598
506.798998
507.734108
508.386485
484.345443
486.465878
488.120546
488.796003
488.939837
490.790878
492.027852
492.148875
491.768767
493.992456
495.649796
496.083540
495.895808
498.063388
499.592040
499.866627
499.536375
501.814065
503.511308
504.006712
503.861109
505.626615
506.804653
478.802923
483.219043
485.624040
485.943044
484.442894
488.083435
489.793275
489.176373
486.390288
491.034503
493.403644
493.193050
490.716805
495.172890
497.343926
496.892430
494.094859
498.864043
501.347209
501.374321
499.371155
503.142628
505.083512
479.998505
482.386060
484.328303
485.189626
485.471494
487.545290
488.963400
489.154025
488.791577
491.100639
492.796035
493.167532
492.906389
495.145247
496.733793
496.971127
496.580184
498.924859
500.677193
501.147307
500.977677
502.864587
504.160415
479.467176
481.218064
482.989031
484.124779
484.993779
486.723351
488.146978
488.835839
489.311238
490.895803
492.238876
492.826839
493.203292
494.798562
496.156501
496.724953
497.061726
498.646250
500.017681
500.623150
500.950295
502.256454
503.242088
476.586766
479.028597
481.125503
482.214024
482.780061
485.042891
486.793787
487.539871
487.815197
489.704018
491.092769
491.439623
491.332854
493.409623
494.982037
495.423821
495.340749
497.317583
498.792966
499.181523
499.062054
500.789510
501.998517
472.090756
476.563326
479.265604
480.025165
479.148204
483.018251
485.305303
485.791389
484.778944
488.051596
489.778361
489.586656
487.663065
491.583477
493.691532
493.686334
491.867555
495.556516
497.472199
497.387140
495.662957
498.985423
500.753785
474.014388
476.494623
478.652832
479.817317
480.478529
482.865696
484.765078
485.669840
486.081493
488.038741
489.481689
489.897754
489.862777
491.981072
493.600711
494.103422
494.047190
495.939450
497.298140
497.592302
497.408333
499.082328
500.261770
474.310636
476.153786
478.058764
479.348762
480.407200
482.398033
484.142526
485.192518
485.990357
487.658830
489.074697
489.808026
490.356976
492.003145
493.452288
494.195784
494.662414
496.001055
497.080600
497.486646
497.699993
498.880767
499.795482
472.231751
474.807936
476.982118
478.076670
478.628477
481.122883
483.071539
483.920069
484.241349
486.456480
488.152083
488.770545
488.896048
491.067367
492.764701
493.418893
493.536376
495.202529
496.356216
496.522561
496.266740
497.890346
499.046147
468.409623
473.190770
475.960578
476.588411
475.393901
479.633348
482.072581
482.459066
481.115192
485.033928
487.230296
487.393086
485.791010
489.747167
491.982455
492.295073
491.022326
494.060882
495.550633
495.226591
493.377743
496.599559
498.323676
471.612492
474.179119
476.335300
477.410577
477.949611
480.442634
482.400458
483.266637
483.611242
485.849815
487.571281
488.216282
488.365008
490.552937
492.260274
492.916315
493.021859
494.655411
495.760668
495.871976
495.573546
497.193017
498.355689
473.040210
474.874664
476.750840
478.006814
479.044267
481.039688
482.811312
483.906920
484.761399
486.471919
487.935260
488.720225
489.315306
490.993357
492.462836
493.213462
493.659492
494.923511
495.889459
496.158169
496.256438
497.454963
498.402913
472.003042
474.514424
476.654224
477.781394
478.422829
480.835556
482.797888
483.800829
484.335500
486.328955
487.826876
488.315252
488.348441
490.510034
492.160661
492.684767
492.614090
494.368468
495.519060
495.533864
495.060270
496.871266
498.159441
469.185875
473.816352
476.541110
477.277962
476.396839
480.332619
482.738933
483.408525
482.664167
485.897912
487.665791
487.561381
485.727088
489.694779
491.842581
491.884368
490.096578
493.553089
495.157593
494.607961
492.189717
495.998682
497.995212
473.067639
475.558071
477.664501
478.754913
479.359580
481.732705
483.660804
484.635899
485.143860
487.108333
488.574988
489.032772
489.034310
491.156334
492.767149
493.258379
493.170694
494.934451
496.106117
496.140673
495.678173
497.492481
498.779397
475.178547
476.962868
478.764310
479.944617
480.910098
482.812599
484.505509
485.541315
486.341463
487.999754
489.408533
490.144804
490.689937
492.282285
493.662586
494.335694
494.735103
496.027915
497.042953
497.351095
497.466071
498.670968
499.614821
474.850960
477.314391
479.334097
480.293319
480.743184
483.046727
484.855665
485.619843
485.874769
488.056297
489.719352
490.329756
490.455010
492.484556
494.032643
494.542404
494.529707
496.247372
497.442395
497.605631
497.305511
498.941730
500.095651
472.804540
477.373186
479.899595
480.362952
479.123935
482.980663
485.168488
485.404725
483.913745
487.811194
489.968408
490.157607
488.664136
492.320344
494.313967
494.406303
492.856777
496.114712
497.729137
497.446773
495.514268
498.790292
500.490126
477.815948
480.011529
481.747968
482.534913
482.869140
484.975145
486.628750
487.349924
487.610945
489.724594
491.356631
492.030744
492.228271
494.181551
495.660937
496.199898
496.245358
497.902865
499.058116
499.269604
499.008669
500.504687
501.519300
481.338212
482.366396
483.496163
484.388568
485.248622
486.650812
487.972866
488.975981
489.892419
491.325685
492.636392
493.590178
494.423846
495.727918
496.892884
497.688495
498.333563
499.384008
500.262310
500.757035
501.100739
501.867104
502.410768
482.944515
483.560629
484.405486
485.279721
486.242852
487.429979
488.621971
489.715562
490.807331
492.054090
493.247898
494.296785
495.304481
496.431153
497.480406
498.360923
499.168557
500.053670
500.830666
501.417792
501.913230
502.456256
502.809208
489.955366
490.545022
491.390358
492.260307
493.150966
494.140971
495.082534
495.914008
496.772104
497.829272
498.899273
499.858720
500.796333
501.856845
502.874645
503.754972
504.608557
505.590954
506.518123
507.262470
507.892011
508.515035
508.918477
488.313213
489.159661
490.200326
491.097824
491.946512
493.046197
494.032620
494.754623
495.476758
496.664672
497.834718
498.733600
499.562488
500.738829
501.830040
502.626367
503.359639
504.472236
505.502562
506.204722
506.760508
507.545495
508.098181
485.230882
486.678743
488.106967
489.001753
489.668615
491.069315
492.180419
492.654948
493.000847
494.564546
495.968046
496.705110
497.211787
498.722415
499.995299
500.587361
500.972604
502.449519
503.713420
504.285004
504.580521
505.768413
506.642435
481.723570
483.983257
485.831271
486.682861
486.998637
488.913512
490.226965
490.433071
490.173705
492.370928
494.058163
494.574663
494.526283
496.601176
498.110497
498.448671
498.245729
500.321272
501.859894
502.237605
502.040327
503.831015
505.062991
480.840322
482.544726
484.267040
485.370839
486.200306
487.814045
489.098436
489.649046
490.026184
491.667118
493.110989
493.807779
494.267121
495.832882
497.156429
497.724860
498.069073
499.589978
500.888040
501.431720
501.711471
503.006593
503.988619
479.510352
481.010589
482.712550
483.992654
485.094711
486.674614
488.043011
488.881943
489.607582
491.004092
492.282069
493.050556
493.713285
495.070946
496.309544
497.020804
497.604459
498.865724
499.995239
500.588012
501.036065
502.113078
502.951337
476.920967
478.850613
480.824557
482.143261
483.176979
485.053795
486.654737
487.568906
488.249136
489.793790
491.102694
491.746045
492.215976
493.771075
495.127244
495.782053
496.201982
497.602083
498.759376
499.201664
499.427099
500.711180
501.698817
474.021581
476.744658
479.073338
480.315440
480.988781
483.384592
485.257122
486.107707
486.457434
488.430049
489.895856
490.343443
490.343324
492.399715
493.972954
494.467574
494.433033
496.263339
497.555338
497.754629
497.462261
499.254229
500.516185
474.306758
476.274487
478.307034
479.695358
480.815230
482.805148
484.535275
485.579092
486.372480
488.000725
489.381110
490.095069
490.627657
492.223679
493.615161
494.302764
494.728509
496.077032
497.157491
497.529014
497.703008
498.955740
499.929309
474.269342
475.860561
477.690309
479.109698
480.380200
482.195832
483.834338
484.944347
485.904524
487.455430
488.867226
489.780190
490.576341
492.004023
493.309938
494.102545
494.717817
495.854179
496.808243
497.250215
497.595172
498.612116
499.424891
472.959542
474.842387
476.783298
478.093187
479.157046
481.146405
482.856226
483.832467
484.580897
486.412569
488.031931
488.951301
489.634871
491.266189
492.677811
493.404258
493.857472
495.130532
496.122067
496.427455
496.558810
497.775046
498.729078
471.250842
473.819672
476.002570
477.125516
477.713332
480.151527
482.028079
482.783637
483.025544
485.406738
487.291272
488.090182
488.365100
490.460470
492.064500
492.633432
492.666045
494.336829
495.458186
495.532916
495.162761
496.884708
498.111257
472.439491
474.282826
476.168535
477.427065
478.455017
480.429289
482.138083
483.122529
483.891311
485.761042
487.426550
488.389713
489.106389
490.754766
492.172636
492.897904
493.340189
494.588574
495.547246
495.819182
495.925174
497.131204
498.083234
473.245258
474.742643
476.450756
477.762216
478.960573
480.754009
482.396967
483.524314
484.523619
486.158191
487.669807
488.676243
489.542387
491.000640
492.316654
493.108585
493.704641
494.787017
495.668544
496.036211
496.324676
497.325114
498.137593
472.789153
474.581033
476.412983
477.634787
478.648275
480.629603
482.385290
483.458604
484.303092
486.075533
487.619102
488.482751
489.128604
490.758318
492.158898
492.850893
493.257726
494.514328
495.473096
495.718625
495.792836
497.033287
498.015201
471.923340
474.385003
476.459399
477.503763
478.053376
480.487409
482.431899
483.340608
483.748576
485.934084
487.615288
488.256794
488.412379
490.490892
492.069651
492.579443
492.539887
494.236085
495.360673
495.386265
494.942925
496.737028
498.015524
473.823583
475.594038
477.389127
478.568180
479.542851
481.496894
483.237232
484.301658
485.131045
486.869349
488.368916
489.188872
489.796425
491.395355
492.771214
493.446038
493.848518
495.119163
496.104969
496.380661
496.473861
497.710848
498.683561
475.321055
476.768818
478.392823
479.608460
480.720990
482.456990
484.071225
485.188752
486.166833
487.728054
489.146519
490.064685
490.855740
492.256141
493.524373
494.280932
494.866424
495.980943
496.922904
497.360242
497.693584
498.674622
499.457445
475.577810
477.326121
479.056675
480.145231
481.022936
482.901348
484.566829
485.553344
486.316181
488.060498
489.577620
490.412547
491.023813
492.596611
493.947418
494.618033
495.037409
496.341136
497.399016
497.793500
497.986230
499.124798
500.002886
475.505262
477.893872
479.806370
480.658157
481.010526
483.291894
485.089300
485.858031
486.134742
488.328131
490.022854
490.683910
490.846844
492.860040
494.380833
494.883661
494.877415
496.617282
497.854721
498.095836
497.865742
499.427122
500.511267
478.443203
479.963978
481.441454
482.365983
483.126116
484.830461
486.359101
487.306141
488.065078
489.735711
491.199608
492.059098
492.706921
494.220205
495.517306
496.209847
496.672210
497.938858
498.971634
499.404433
499.618501
500.642584
501.402803
481.104721
481.969951
483.023463
483.952602
484.908491
486.243129
487.551104
488.634659
489.675221
491.031188
492.308259
493.320843
494.255781
495.470405
496.586763
497.424494
498.162498
499.144360
500.006935
500.578826
501.035977
501.703938
502.174040
482.467373
483.042738
483.867480
484.755924
485.749269
486.935583
488.139774
489.271699
490.408043
491.652162
492.848334
493.922558
494.960002
496.070486
497.108329
498.002732
498.837261
499.718465
500.505274
501.127779
501.660307
502.185792
502.518604
489.418963
490.057412
490.951072
491.855072
492.772079
493.810068
494.790610
495.641790
496.508516
497.602683
498.702068
499.674058
500.612383
501.690001
502.715116
503.584507
504.406803
505.358482
506.234377
506.912057
507.482135
508.101186
508.510799
487.572250
488.569017
489.707774
490.629743
491.460808
492.660438
493.706837
494.418399
495.085048
496.378523
497.613707
498.511415
499.294934
500.541523
501.664670
502.433583
503.087158
504.208810
505.188694
505.773319
506.192183
507.044811
507.649499
483.756344
485.786014
487.472745
488.329922
488.734194
490.493527
491.746503
492.085864
492.037169
494.052775
495.655220
496.317645
496.514910
498.372201
499.774055
500.257867
500.297478
502.034456
503.298398
503.592344
503.391454
505.000865
506.092063
478.436797
482.569419
484.988945
485.623342
484.763592
487.962911
489.614037
489.389893
487.496577
491.390109
493.576671
493.814287
492.445757
495.889089
497.758135
497.772852
496.212903
499.549188
501.274529
501.057579
499.136677
502.578666
504.376001
479.101722
481.452188
483.483568
484.565106
485.129006
487.125823
488.565539
488.972241
488.939507
491.052841
492.712245
493.332220
493.471683
495.403388
496.868659
497.323932
497.309389
499.101381
500.398049
500.640263
500.398115
502.143649
503.369090
477.995036
479.904624
481.866497
483.186730
484.209147
485.995554
487.476133
488.261265
488.845024
490.444136
491.846685
492.586775
493.128702
494.650361
495.970655
496.622416
497.048445
498.389853
499.480421
499.865547
500.049231
501.332620
502.325381
474.331034
477.262619
479.726492
481.021793
481.689543
484.073088
485.893110
486.660766
486.931577
488.945573
490.473822
490.990917
491.054824
493.060320
494.597862
495.101701
495.099198
496.845753
498.044237
498.132945
497.721883
499.608123
500.934957
468.756086
474.384507
477.676955
478.663117
477.793431
481.878288
484.244523
484.681778
483.497183
487.062196
489.015224
489.069866
487.488551
491.170562
493.196454
493.288373
491.731834
495.007019
496.568944
496.036518
493.618863
497.529015
499.571314
471.663896
474.636020
477.154636
478.507470
479.245602
481.731796
483.664522
484.537006
484.902037
487.009810
488.624579
489.217641
489.341189
491.382820
492.943621
493.460661
493.453678
495.171844
496.324275
496.362396
495.912990
497.790581
499.119460
472.618874
474.637759
476.724437
478.153304
479.300216
481.311128
483.028423
484.017310
484.774735
486.573267
488.159895
489.061068
489.729847
491.313850
492.671807
493.346429
493.761154
495.043603
496.033638
496.301840
496.392177
497.680020
498.693112
470.918954
473.532574
475.795318
477.014597
477.690408
480.099588
481.924985
482.608322
482.765798
485.232437
487.199906
488.081222
488.434050
490.424686
491.923823
492.400111
492.353164
494.066336
495.203465
495.229312
494.776631
496.618284
497.925777
467.349240
472.062277
474.867217
475.640784
474.714203
478.668100
480.870591
480.938050
479.080969
483.609517
486.247956
486.835986
485.794672
489.241185
491.129432
491.141428
489.476398
492.777060
494.314239
493.759362
491.356901
495.176282
497.175960
470.522131
473.057561
475.219911
476.349699
476.961853
479.341258
481.153733
481.831971
482.002756
484.523869
486.560286
487.504711
487.901878
489.908155
491.408661
491.881464
491.826238
493.521874
494.640837
494.653598
494.191633
496.020049
497.319032
471.925035
473.727216
475.571130
476.798562
477.806290
479.770848
481.467884
482.433661
483.196360
485.133048
486.884040
487.930468
488.702119
490.306601
491.659588
492.329055
492.733805
493.975622
494.927133
495.175543
495.258087
496.508337
497.496457
470.903665
473.346593
475.399531
476.403856
476.894618
479.368155
481.293317
482.091754
482.368428
484.793326
486.722426
487.576737
487.901921
489.927281
491.458159
491.975605
491.981434
493.615265
494.704265
494.735823
494.323350
496.095923
497.362092
468.146391
472.639660
475.224236
475.731807
474.449294
478.680222
481.096353
481.387697
479.812115
484.080463
486.523187
486.955889
485.751995
489.280874
491.234085
491.345148
489.882914
492.980718
494.451411
493.953363
491.728335
495.358511
497.276186
471.914202
474.336067
476.349643
477.305955
477.756599
480.217657
482.149875
482.963104
483.240156
485.621669
487.489017
488.282402
488.559014
490.560038
492.078107
492.589819
492.600194
494.253922
495.379345
495.456472
495.075379
496.833590
498.079044
473.951403
475.706640
477.458576
478.569939
479.477206
481.427620
483.156918
484.180153
484.973668
486.796350
488.397376
489.303220
489.963907
491.536011
492.876693
493.541692
493.959893
495.246133
496.283113
496.652046
496.830988
498.014392
498.931750
473.582934
476.036773
478.025696
478.925705
479.313486
481.714890
483.618155
484.456294
484.789778
487.030776
488.772858
489.462713
489.641010
491.664136
493.183619
493.666602
493.640375
495.405598
496.675886
496.949857
496.769322
498.343824
499.448837
471.515583
476.089108
478.589772
478.966847
477.557134
481.649139
483.997619
484.365413
483.032209
486.896404
489.066624
489.291541
487.829442
491.470576
493.432634
493.479645
491.868267
495.236598
496.970618
496.866219
495.211350
498.276289
499.877298
476.549591
478.749625
480.478772
481.235464
481.534178
483.750150
485.514008
486.333774
486.684569
488.814114
490.462689
491.158520
491.370987
493.316332
494.775469
495.290387
495.322990
497.041349
498.283440
498.609192
498.467826
499.908348
500.879433
480.097602
481.132766
482.270128
483.167509
484.041643
485.504773
486.898137
487.969095
488.943159
490.407178
491.740217
492.712157
493.555908
494.857297
496.012365
496.799712
497.450207
498.538271
499.473696
500.035965
500.437040
501.203788
501.738109
481.721575
482.346987
483.207039
484.099858
485.089864
486.323333
487.569960
488.716665
489.853960
491.133245
492.351136
493.417262
494.433938
495.560743
496.605756
497.484906
498.302758
499.217299
500.037824
500.673142
501.207471
501.764843
502.120597
488.758853
489.480754
490.443955
491.384543
492.320559
493.432303
494.465239
495.326890
496.178517
497.329210
498.461661
499.426220
500.336613
501.449859
502.491714
503.337891
504.107990
505.057718
505.903330
506.513777
507.009811
507.649468
508.080280
486.465656
487.796273
489.100485
490.018055
490.722696
492.149278
493.298359
493.938718
494.385709
495.941144
497.290211
498.123259
498.709352
500.165229
501.370477
502.055046
502.483523
503.771484
504.772777
505.205664
505.351223
506.426265
507.151532
480.424991
484.332882
486.582393
487.192119
486.372116
489.467638
491.076013
490.945725
489.178125
492.955539
495.063568
495.366014
494.107530
497.440852
499.242539
499.328527
497.866887
501.038334
502.616294
502.377508
500.475864
503.748117
505.406620
463.726625
479.442754
483.622182
483.086767
472.827472
485.546496
488.466791
486.417234
471.743727
488.459554
492.489358
491.301266
479.133717
493.405797
496.777398
495.283688
482.765800
496.988287
500.111451
498.095792
484.002280
499.604333
503.386562
475.469947
479.784784
482.433606
483.273122
482.592417
485.964583
487.780285
487.703724
485.922838
489.830654
492.013887
492.260037
490.914109
494.357469
496.243097
496.289573
494.747196
498.006170
499.630703
499.317849
497.337650
500.793981
502.621382
475.816785
478.522872
480.863287
482.145192
482.842065
485.093530
486.774956
487.408090
487.562046
489.639071
491.244332
491.833177
491.955181
493.920080
495.422030
495.914685
495.909841
497.633559
498.819982
498.931364
498.569199
500.375317
501.652170
469.428963
475.074106
478.395543
479.412254
478.557539
482.615484
484.933275
485.312584
484.078259
487.644496
489.612524
489.684635
488.115074
491.776538
493.785166
493.874722
492.320913
495.576368
497.116669
496.567213
494.137850
498.048182
500.091976
448.118607
469.942318
475.760244
475.368084
463.013691
478.742539
482.785796
481.740146
469.656650
484.163674
487.644823
486.046655
472.647104
488.167854
491.869262
490.439177
477.789763
492.117818
495.095442
492.436159
475.724654
493.975494
498.387496
466.724954
472.411282
475.779692
476.838185
476.035266
480.187976
482.607074
483.074009
481.919022
485.583816
487.645475
487.795833
486.284378
489.976663
492.000866
492.094968
490.536075
493.782658
495.302388
494.722011
492.267317
496.189236
498.247469
470.321617
473.164066
475.621199
476.970266
477.729118
480.214337
482.117748
482.908986
483.181756
485.495495
487.315991
488.078650
488.332201
490.342069
491.860194
492.347786
492.316492
494.031308
495.172519
495.194967
494.738067
496.616927
497.952554
466.859010
471.653345
474.559841
475.426769
474.572646
478.564673
480.790704
480.875634
479.023793
483.527421
486.132176
486.690065
485.624522
489.044567
490.909228
490.901588
489.228999
492.551198
494.111202
493.564760
491.165697
495.024590
497.053421
450.733230
468.468484
473.196539
472.492550
460.343047
475.546842
479.219606
477.166375
460.873269
479.867955
484.681515
483.988957
472.691727
486.411776
489.671124
488.005232
474.785259
489.615455
492.707432
490.136260
473.760449
491.659632
495.992299
466.563703
471.246036
474.016318
474.763755
473.823031
477.774755
479.978932
480.047725
478.200751
482.772405
485.462194
486.096023
485.082110
488.512693
490.371596
490.356451
488.676881
491.985729
493.538136
492.993742
490.598864
494.443981
496.461527
469.942497
472.430137
474.538025
475.607398
476.162886
478.594165
480.461202
481.190431
481.415430
483.932279
485.971589
486.919884
487.308380
489.313301
490.804965
491.280591
491.250173
492.925872
494.050600
494.094470
493.676793
495.497797
496.792939
467.029594
471.537743
474.144300
474.673201
473.406804
477.646971
480.051334
480.309087
478.715099
483.068789
485.619604
486.147156
485.005686
488.528104
490.457945
490.553500
489.089107
492.190975
493.673780
493.191747
490.984103
494.632278
496.561558
452.081778
469.110756
473.470541
472.215664
458.307824
475.171680
479.335498
477.725592
462.764210
480.490124
484.956920
484.026749
472.095813
486.393437
489.836228
488.475899
476.529190
490.102786
492.980627
490.617714
475.389598
492.125826
496.199041
468.024338
472.513864
475.082072
475.561411
474.254229
478.493956
480.921372
481.211854
479.633244
483.936203
486.414602
486.871309
485.673087
489.173867
491.093682
491.184602
489.724905
492.846540
494.369053
493.941954
491.776375
495.398236
497.297389
471.933019
474.383177
476.399558
477.339268
477.772925
480.234971
482.182726
483.028157
483.352041
485.701008
487.545023
488.314961
488.552966
490.551672
492.048050
492.526570
492.513507
494.234707
495.459118
495.667565
495.416508
497.098971
498.281525
469.539481
474.186825
476.781232
477.232495
475.888811
480.076659
482.507872
482.921190
481.619475
485.546410
487.773585
488.026245
486.572303
490.215440
492.168799
492.191072
490.560609
493.938007
495.686505
495.582292
493.935876
497.060251
498.713853
454.579753
472.457241
476.878139
475.552092
461.605462
478.300415
482.459555
481.226504
468.044783
483.804580
487.643436
486.241402
473.058921
488.399517
491.978997
490.413605
477.342869
492.182110
495.565255
494.023514
481.699920
495.543352
498.916131
472.673320
477.013039
479.326041
479.654933
478.261711
482.232256
484.509758
484.927150
483.678551
487.446040
489.543455
489.800967
488.401426
491.934576
493.813670
493.884608
492.343051
495.644595
497.350020
497.314679
495.740103
498.689655
500.180968
478.771697
480.174021
481.462827
482.292169
482.947270
484.684604
486.208904
487.217138
487.980825
489.686571
491.115149
491.992435
492.598841
494.114062
495.344556
496.029435
496.453134
497.775588
498.823533
499.328577
499.545022
500.545188
501.204303
480.907608
481.614731
482.525947
483.421086
484.393804
485.694914
486.991103
488.142229
489.258655
490.586353
491.826919
492.868726
493.837726
494.989563
496.040557
496.889350
497.667815
498.629278
499.487655
500.125701
500.644951
501.255137
501.647232
488.341177
489.027786
490.004790
491.010281
492.030970
493.164049
494.231821
495.159698
496.080195
497.195422
498.298852
499.272613
500.212769
501.288720
502.311663
503.173346
503.966194
504.853853
505.647075
506.244668
506.751147
507.328750
507.718508
486.443544
487.497926
488.734331
489.773391
490.721004
492.021538
493.162474
493.963120
494.692933
495.999723
497.229301
498.126605
498.914334
500.157709
501.281299
502.052422
502.684238
503.731045
504.612279
505.104924
505.453966
506.263357
506.848317
482.531674
484.635725
486.444252
487.444936
487.988206
489.855212
491.213619
491.664889
491.699622
493.711548
495.291036
495.951486
496.160003
498.008929
499.414664
499.919844
499.955757
501.596609
502.734593
502.918301
502.638835
504.202995
505.274917
477.088031
481.311876
483.875170
484.676293
483.976454
487.285779
489.049248
488.955977
487.168306
491.039443
493.189221
493.426795
492.080263
495.508125
497.382965
497.437218
495.896811
499.118461
500.700414
500.365058
498.363698
501.761867
503.541420
477.626045
480.071862
482.252072
483.499269
484.217473
486.333000
487.884869
488.406314
488.458786
490.571553
492.211558
492.833107
492.987786
494.916112
496.391836
496.877364
496.870417
498.579292
499.763845
499.909250
499.600347
501.309362
502.520089
476.367786
478.382536
480.499142
481.979209
483.145273
485.052592
486.638962
487.515801
488.163491
489.782338
491.187564
491.934564
492.487970
494.015648
495.348953
496.020196
496.447259
497.740798
498.762213
499.084170
499.223123
500.481775
501.464693
472.538942
475.599196
478.232574
479.684913
480.485766
482.988512
484.906900
485.747744
486.067190
488.112466
489.658844
490.188424
490.263164
492.278539
493.830147
494.349581
494.351325
496.076670
497.241885
497.299211
496.866280
498.740976
500.063791
466.863064
472.640444
476.109599
477.245041
476.494703
480.693213
483.149257
483.645598
482.497419
486.097203
488.073840
488.141729
486.569256
490.260204
492.298905
492.405748
490.860580
494.134106
495.690367
495.153410
492.734761
496.646100
498.690310
469.858843
472.942484
475.603378
477.083005
477.926140
480.507620
482.515341
483.437458
483.833244
485.966078
487.595496
488.193285
488.318224
490.363966
491.932626
492.460495
492.468014
494.203331
495.375438
495.433077
495.001190
496.892382
498.229123
470.969768
473.056305
475.240182
476.766087
477.999242
480.084824
481.861525
482.892017
483.674784
485.485535
487.072034
487.963923
488.622418
490.203203
491.561491
492.239052
492.667737
493.984882
495.019373
495.329951
495.454999
496.767644
497.793968
469.412051
472.059656
474.381990
475.671455
476.415552
478.880652
480.751993
481.470705
481.649632
484.117360
486.070962
486.928763
487.258543
489.239462
490.730665
491.198283
491.159733
492.925151
494.131174
494.220648
493.817945
495.693729
497.018859
465.932566
470.657958
473.497315
474.321259
473.449165
477.444256
479.682920
479.781884
477.945863
482.470859
485.090565
485.648951
484.576746
488.010146
489.883229
489.875061
488.209928
491.577087
493.201402
492.725720
490.384500
494.244264
496.264249
469.118032
471.663581
473.850483
475.015755
475.668161
478.083974
479.929466
480.635446
480.826235
483.354221
485.385701
486.313353
486.687508
488.675115
490.153327
490.604241
490.552768
492.309396
493.515127
493.611778
493.216293
495.087694
496.407485
470.488920
472.305108
474.171009
475.423341
476.460286
478.461276
480.192287
481.183401
481.967407
483.929385
485.700349
486.752925
487.515215
489.096966
490.418875
491.061640
491.469162
492.766235
493.802603
494.138057
494.290853
495.583127
496.590010
469.419710
471.883007
473.958861
474.980110
475.491045
478.006062
479.969680
480.791369
481.089541
483.561768
485.538918
486.423797
486.753540
488.750675
490.237827
490.716162
490.715783
492.404457
493.582349
493.707817
493.371349
495.181655
496.462055
466.629010
471.149478
473.760437
474.281915
473.014449
477.295853
479.757375
480.072191
478.516610
482.849423
485.358165
485.835990
484.645037
488.138295
490.035616
490.094207
488.613759
491.767292
493.329913
492.930180
490.785858
494.447882
496.375451
470.408825
472.857233
474.901919
475.882851
476.361242
478.872931
480.854677
481.703223
482.012584
484.448834
486.369999
487.198446
487.479443
489.443843
490.904872
491.363399
491.354820
493.052063
494.256486
494.419590
494.109207
495.902848
497.161945
472.477678
474.260589
476.051123
477.201492
478.151362
480.155607
481.940854
483.014011
483.850608
485.711541
487.342919
488.264508
488.916420
490.447111
491.728307
492.337893
492.733556
494.053092
495.156012
495.596508
495.835337
497.057019
497.992696
472.143508
474.629448
476.665797
477.617373
478.059771
480.520158
482.487240
483.389406
483.775167
486.037050
487.786117
488.474237
488.632784
490.605319
492.057493
492.475993
492.417774
494.213639
495.544759
495.881047
495.752482
497.366570
498.493206
470.115557
474.724904
477.278331
477.713863
476.365396
480.518723
482.935121
483.375319
482.101028
485.971047
488.131656
488.344165
486.857307
490.440784
492.330102
492.305774
490.653453
494.054537
495.847546
495.798999
494.189708
497.293936
498.917805
475.205183
477.436542
479.214383
480.026922
480.384588
482.660395
484.487722
485.371017
485.769692
487.907463
489.546389
490.225888
490.410332
492.304674
493.701520
494.158448
494.160870
495.902184
497.190979
497.564019
497.463486
498.938786
499.930356
478.804429
479.864834
481.043575
481.990384
482.918064
484.436516
485.885864
487.008847
488.020290
489.495625
490.822667
491.778251
492.594341
493.853565
494.960231
495.706499
496.339181
497.443414
498.414303
499.016468
499.454560
500.251973
500.804111
480.457646
481.104326
482.000290
482.937508
483.977170
485.262683
486.560754
487.753383
488.923036
490.214609
491.428142
492.477918
493.467614
494.556990
495.561296
496.409059
497.216241
498.144718
498.995441
499.667506
500.237531
500.823798
501.195966
487.808758
488.498683
489.514537
490.589237
491.685657
492.858759
493.969395
494.953878
495.919917
497.009879
498.079886
499.040949
499.983578
501.039113
502.054139
502.926348
503.728763
504.580034
505.337757
505.921097
506.425762
506.970301
507.337545
486.049182
487.021253
488.268297
489.409708
490.497244
491.788410
492.959471
493.870075
494.732273
495.924532
497.064910
497.961717
498.806451
499.968747
501.061282
501.879046
502.588956
503.534240
504.348620
504.858048
505.273387
505.976188
506.493287
482.741569
484.365000
486.064180
487.275290
488.248395
489.839824
491.157361
491.895096
492.466268
493.956440
495.268006
496.004524
496.563499
498.027457
499.303166
499.981494
500.422283
501.642487
502.599419
502.924970
503.056282
504.158102
504.998443
478.944012
481.437320
483.618714
484.857411
485.562266
487.638530
489.167684
489.714535
489.812925
491.811382
493.341346
493.872191
493.945197
495.911301
497.416135
497.914372
497.900183
499.592004
500.742109
500.840911
500.469640
502.177886
503.380460
477.824840
479.755824
481.811149
483.278808
484.445885
486.274328
487.779820
488.598722
489.203307
490.777751
492.137991
492.841227
493.360147
494.889435
496.229789
496.902633
497.324997
498.615036
499.633632
499.957546
500.095972
501.322476
502.280479
476.171234
477.923286
479.969821
481.587505
482.983174
484.800925
486.380427
487.411552
488.275303
489.692808
490.961265
491.742833
492.435578
493.798368
495.064746
495.833012
496.439760
497.586881
498.558544
499.015059
499.371894
500.403613
501.226516
473.152361
475.429867
477.803106
479.452061
480.745567
482.871360
484.673450
485.728445
486.495453
488.106372
489.453848
490.122993
490.616759
492.191288
493.578994
494.274583
494.714385
496.066238
497.150897
497.528340
497.711857
498.976571
499.959701
469.906375
473.105692
475.883995
477.441687
478.330528
480.984479
483.048799
484.004466
484.399301
486.464050
487.990573
488.467950
488.487902
490.562295
492.165119
492.698595
492.701309
494.520340
495.797590
495.988692
495.698566
497.495057
498.763555
470.525390
472.802951
475.176586
476.831945
478.154265
480.347483
482.233143
483.368198
484.209636
485.895814
487.310691
488.032822
488.566377
490.172093
491.582516
492.294914
492.754504
494.138870
495.262110
495.676022
495.888596
497.171815
498.163946
470.924664
472.678986
474.725278
476.346508
477.789651
479.756487
481.514126
482.704083
483.710405
485.283321
486.690496
487.576708
488.345222
489.769132
491.077392
491.871325
492.510025
493.726761
494.781845
495.315881
495.734592
496.804797
497.646728
469.970462
471.917756
473.980485
475.436388
476.643727
478.738734
480.537014
481.585138
482.379671
484.201776
485.779086
486.632993
487.253011
488.873353
490.270259
490.961707
491.408529
492.816461
493.973209
494.419798
494.657752
495.946032
496.937790
468.488937
471.053669
473.296415
474.527303
475.242547
477.745232
479.686913
480.511329
480.810459
483.160287
484.984360
485.695180
485.873964
487.965158
489.541408
490.035458
490.009614
491.878878
493.220913
493.474703
493.236313
495.041925
496.311055
469.671791
471.525189
473.456499
474.788111
475.902234
477.944288
479.717049
480.758345
481.570445
483.444802
485.089344
486.003228
486.657541
488.275145
489.646159
490.305602
490.728687
492.130514
493.292611
493.748300
493.994776
495.289044
496.283858
470.381129
471.910286
473.664171
475.021691
476.273775
478.144876
479.858649
481.032033
482.067405
483.758353
485.315141
486.333993
487.179098
488.588442
489.833481
490.554419
491.140854
492.351041
493.423560
493.980576
494.419062
495.501943
496.349938
469.793292
471.643419
473.527176
474.768832
475.800839
477.885607
479.728166
480.832636
481.694927
483.592062
485.259514
486.202554
486.870060
488.428161
489.720570
490.306802
490.676590
492.068273
493.233936
493.692695
493.940670
495.243513
496.244145
468.822949
471.374647
473.512146
474.557200
475.084973
477.669384
479.724519
480.650548
481.037514
483.421672
485.286902
486.054350
486.269320
488.242194
489.674390
490.035528
489.909076
491.767233
493.120478
493.383425
493.147732
494.969312
496.247174
470.773386
472.617221
474.482947
475.698208
476.706675
478.783060
480.633518
481.754958
482.625472
484.503367
486.139425
487.050550
487.681938
489.191053
490.429836
490.969194
491.308046
492.690372
493.862622
494.334614
494.590129
495.885259
496.876140
472.349974
473.866630
475.577105
476.869612
478.062822
479.913876
481.647001
482.866059
483.930279
485.572089
487.057753
488.015376
488.795042
490.102637
491.234953
491.858474
492.381526
493.577930
494.670583
495.263230
495.723467
496.780921
497.599976
472.668915
474.499037
476.338746
477.537419
478.528865
480.527959
482.329755
483.462540
484.352876
486.119464
487.638364
488.472266
489.052691
490.508250
491.700624
492.210017
492.534868
493.927190
495.131429
495.659624
495.957382
497.182252
498.108668
472.660674
475.148245
477.186380
478.167852
478.655046
481.056986
483.001361
483.950968
484.403878
486.554306
488.200231
488.839146
488.973890
490.840391
492.180447
492.490770
492.339802
494.204044
495.598216
495.960365
495.816693
497.470959
498.609882
475.734773
477.334113
478.923009
479.968146
480.852715
482.678090
484.341581
485.435570
486.315140
487.980422
489.409988
490.237468
490.837248
492.234685
493.387145
493.935343
494.309240
495.647303
496.795157
497.328750
497.623463
498.724701
499.531800
478.524406
479.448283
480.593261
481.627057
482.693310
484.140399
485.564536
486.759733
487.882610
489.255758
490.516887
491.497810
492.380424
493.507291
494.519698
495.264223
495.957127
496.979492
497.921759
498.576074
499.106886
499.839166
500.347944
479.961861
480.585558
481.489716
482.472273
483.567060
484.858885
486.168558
487.395113
488.598007
489.865955
491.054005
492.097235
493.082415
494.118448
495.073908
495.901795
496.711233
497.623040
498.474085
499.170606
499.773236
500.357484
500.725138
487.022918
487.808306
488.921563
490.060569
491.201729
492.444587
493.608490
494.611861
495.573127
496.674385
497.732287
498.650626
499.551037
500.628068
501.663272
502.524589
503.300370
504.159932
504.910466
505.455935
505.922107
506.494833
506.892077
484.900465
486.122199
487.551495
488.754932
489.839743
491.266805
492.524858
493.429428
494.225283
495.483491
496.624158
497.421412
498.133992
499.402092
500.562482
501.342570
501.957634
502.981763
503.817011
504.240007
504.529802
505.356691
505.968322
480.491388
482.960194
485.086510
486.307432
487.013793
489.036130
490.552853
491.180813
491.381729
493.229499
494.617946
495.076066
495.099713
497.063571
498.568954
499.099981
499.111976
500.750065
501.839991
501.912092
501.506320
503.163631
504.310326
474.316096
479.306481
482.342201
483.413046
482.893409
486.382489
488.345036
488.536301
487.195240
490.610505
492.432840
492.337122
490.548195
494.334099
496.401798
496.495434
494.899605
498.171460
499.718305
499.219321
496.919738
500.599055
502.521839
475.317086
478.149486
480.671365
482.153583
483.044323
485.329416
487.051971
487.755460
487.974044
489.919397
491.359356
491.763914
491.722896
493.773915
495.361699
495.882858
495.867649
497.611398
498.797857
498.883089
498.486414
500.291861
501.572093
474.284747
476.521282
478.881901
480.549853
481.863095
483.929756
485.661294
486.652563
487.364721
488.927197
490.221415
490.827896
491.271028
492.850414
494.251575
494.946428
495.380023
496.742683
497.840078
498.225912
498.415974
499.670364
500.648088
470.427689
473.699061
476.548269
478.147862
479.050336
481.730042
483.795996
484.727929
485.084356
487.100787
488.559618
488.943273
488.873194
490.978276
492.608298
493.131810
493.110885
494.998515
496.358259
496.649076
496.473636
498.184337
499.399244
464.615281
470.686812
474.376043
475.616386
474.876453
479.321277
481.948698
482.536723
481.426047
484.986440
486.858878
486.717615
484.832678
488.773601
490.939135
491.019577
489.331370
492.944970
494.828089
494.734097
493.031536
496.360731
498.148558
467.860940
471.106943
473.925186
475.503414
476.415345
479.159177
481.310957
482.324744
482.753430
484.836460
486.349409
486.770938
486.729676
488.867961
490.527192
491.074882
491.085712
493.030400
494.462118
494.826295
494.707624
496.436378
497.653492
469.202881
471.365795
473.644611
475.246054
476.554806
478.777278
480.702068
481.861920
482.715321
484.413907
485.814454
486.485717
486.971783
488.625127
490.086606
490.819792
491.303829
492.794731
494.055566
494.613360
494.944048
496.214274
497.181284
467.836559
470.484987
472.843973
474.169301
474.961747
477.586652
479.658628
480.620051
481.030943
483.193341
484.790829
485.260129
485.227029
487.428478
489.117533
489.665589
489.671544
491.656541
493.134562
493.541321
493.456132
495.196647
496.417477
464.549938
469.160756
471.984743
472.803536
471.916683
476.136397
478.644959
479.162328
478.013800
481.756849
483.792126
483.727209
481.797022
485.907032
488.132208
488.203426
486.482274
490.193828
492.173746
492.166985
490.537222
493.886081
495.681332
467.572711
470.116988
472.334099
473.526814
474.220468
476.791730
478.840196
479.797956
480.227975
482.440594
484.101455
484.626520
484.621202
486.805751
488.450175
488.945425
488.912331
490.894329
492.384003
492.801249
492.725094
494.481609
495.713969
468.763368
470.660764
472.614837
473.930144
475.032315
477.161545
479.049829
480.201850
481.088279
482.901422
484.444185
485.243180
485.798556
487.400726
488.750865
489.354436
489.738895
491.243975
492.543215
493.122706
493.464459
494.779489
495.778063
467.422244
470.089387
472.330551
473.443193
474.020446
476.678704
478.807985
479.807105
480.256775
482.554195
484.313696
484.963597
485.075785
487.077668
488.518574
488.811998
488.591758
490.641419
492.176237
492.568764
492.427796
494.273268
495.562806
464.270492
469.219465
472.083663
472.713890
471.483565
475.956175
478.616433
479.189302
478.024891
481.958196
484.178524
484.370004
482.812705
486.431826
488.256577
487.933601
485.729380
489.712487
491.803936
491.733687
489.878666
493.493700
495.412906
468.383193
471.057935
473.298201
474.399582
474.962056
477.609133
479.739735
480.751991
481.213144
483.503402
485.252860
485.896450
485.987001
487.919186
489.273008
489.486876
489.208761
491.231667
492.755342
493.140001
492.991179
494.834713
496.123557
470.670858
472.599286
474.555554
475.844753
476.912308
479.008800
480.896441
482.083641
483.007124
484.795722
486.319076
487.130081
487.675756
489.107576
490.253768
490.678872
490.934704
492.396292
493.679350
494.240178
494.557344
495.874783
496.874813
470.400952
473.046232
475.269524
476.408425
477.039695
479.522985
481.553842
482.585873
483.122665
485.250734
486.878281
487.495547
487.612692
489.418700
490.679257
490.864440
490.595536
492.555211
494.037734
494.413365
494.257990
496.049608
497.294505
468.356366
473.197109
475.975526
476.667333
475.687382
479.683417
482.113673
482.747141
481.868279
485.359180
487.331611
487.509548
486.118115
489.394427
491.019299
490.658405
488.531465
492.329658
494.318622
494.229402
492.370248
495.859458
497.676870
473.684555
476.051311
477.991657
478.976696
479.512247
481.793347
483.663414
484.656942
485.195252
487.209415
488.747546
489.380938
489.545233
491.281763
492.500457
492.747946
492.552546
494.422401
495.812995
496.183721
496.027960
497.666781
498.770798
477.475847
478.612389
479.896148
480.952195
481.979609
483.549470
485.050187
486.234408
487.294772
488.737127
490.016058
490.927602
491.694779
492.862508
493.860735
494.493478
495.045031
496.182095
497.200465
497.821491
498.271224
499.142118
499.751382
479.230160
479.928260
480.901226
481.919840
483.034033
484.377584
485.727405
486.964716
488.160287
489.441696
490.625854
491.634916
492.572554
493.592556
494.519421
495.294806
496.058382
496.996636
497.876652
498.574287
499.171699
499.804677
500.212856
486.254665
487.166217
488.384612
489.570776
490.727718
492.044808
493.256619
494.256071
495.184852
496.318341
497.378845
498.249043
499.088798
500.209492
501.274818
502.115715
502.846860
503.739333
504.497982
505.000315
505.410977
506.041490
506.487904
483.492213
485.169620
486.844444
488.063465
489.015677
490.681716
492.049579
492.879172
493.460749
494.925678
496.125204
496.778314
497.212208
498.738045
500.018483
500.711515
501.094137
502.340088
503.249395
503.533443
503.541940
504.665992
505.451729
476.224285
481.067154
483.971709
484.986537
484.450136
487.849539
489.760885
489.978136
488.682201
492.005254
493.749987
493.647471
491.883383
495.607615
497.637438
497.754135
496.196261
499.395886
500.883358
500.383263
498.098554
501.681941
503.527367
456.235628
475.323377
480.639435
480.612860
470.647594
483.740739
487.062706
485.714923
473.557088
487.753993
491.001132
489.003652
474.538550
490.968253
494.887618
493.430783
480.521487
495.103930
498.178079
495.686971
479.901033
497.153854
501.370625
470.714312
476.016788
479.376041
480.652761
480.274234
483.980964
486.124661
486.403831
485.092796
488.543726
490.350769
490.165457
488.292927
492.145393
494.283817
494.377026
492.763182
496.118637
497.739872
497.252384
494.956864
498.732840
500.742863
471.693363
474.887578
477.724023
479.359084
480.316864
482.884927
484.845008
485.681340
485.960223
487.942314
489.366943
489.697496
489.587400
491.692176
493.335296
493.855437
493.827846
495.686652
496.999976
497.194444
496.909302
498.712044
500.001246
465.113196
471.292824
475.086380
476.375919
475.647945
480.112072
482.730906
483.265410
482.086896
485.626784
487.461537
487.240897
485.281647
489.245610
491.436254
491.497379
489.777466
493.425141
495.334035
495.225692
493.501957
496.867144
498.691729
442.951503
465.946476
472.312491
472.073186
459.258640
475.943532
480.385663
479.497767
467.514910
481.931836
485.242531
483.129282
468.126100
485.148878
489.218552
487.622611
473.820942
489.632681
493.333507
491.746450
478.893488
493.523889
497.211232
462.594441
468.726984
472.463517
473.707012
472.969653
477.500014
480.209808
480.828442
479.720344
483.322026
485.201999
485.007736
483.067858
487.067906
489.293058
489.383107
487.702500
491.427866
493.435571
493.430086
491.786771
495.167108
496.987558
466.758809
469.801602
472.482820
473.980295
474.863087
477.623557
479.804370
480.818400
481.232527
483.344680
484.855918
485.218469
485.114550
487.315276
489.035835
489.598397
489.621708
491.667893
493.214212
493.663267
493.603621
495.380328
496.627528
463.711108
468.512790
471.524325
472.451567
471.631192
475.971312
478.580111
479.139864
477.982054
481.674493
483.609617
483.400808
481.356298
485.513666
487.809538
487.907003
486.200617
490.004910
492.078582
492.128761
490.533424
493.922580
495.746631
448.441192
465.507136
470.197748
469.430345
456.883366
472.864236
477.108855
476.111703
463.829823
478.657060
482.100704
479.904802
464.151839
482.015295
486.266399
484.655562
470.611435
486.762347
490.618683
489.153395
476.445782
491.048040
494.737715
463.497913
468.176651
471.030003
471.813176
470.886549
475.173608
477.760812
478.317738
477.178278
480.922598
482.921704
482.768725
480.749767
484.876628
487.110436
487.136204
485.375747
489.181195
491.272071
491.333523
489.746437
493.160128
495.002404
466.509688
469.193915
471.491329
472.666331
473.314097
475.993352
478.146192
479.151625
479.588014
481.829190
483.491411
483.991838
483.969413
486.073404
487.633101
488.008914
487.872381
489.968901
491.577290
492.045082
491.978494
493.835610
495.137281
462.929177
467.984847
470.946299
471.619874
470.413557
474.961378
477.683270
478.269064
477.087055
481.008149
483.180946
483.274640
481.631465
485.299681
487.177071
486.850596
484.637814
488.728772
490.932656
490.925980
489.108873
492.788151
494.755373
446.252936
465.168159
470.148511
469.043329
454.906873
472.403250
476.995831
476.002031
463.222799
478.773648
482.587387
481.014971
467.455243
482.973823
486.391111
483.969000
467.724104
485.778179
489.991834
488.297397
474.162286
490.252188
494.285226
463.870393
468.947600
471.922996
472.597332
471.383394
475.918878
478.639311
479.238896
478.074446
481.994825
484.171632
484.278998
482.628094
486.206315
487.967894
487.534460
485.240882
489.293013
491.473647
491.444456
489.608065
493.289510
495.261818
468.336989
471.108433
473.451940
474.632943
475.268066
477.905314
480.048968
481.095934
481.596345
483.813222
485.486217
486.062728
486.104250
487.950081
489.219425
489.344250
489.014665
491.057387
492.629271
493.040273
492.908009
494.794632
496.119680
465.983383
471.022584
474.001074
474.804487
473.895929
478.034323
480.580597
481.251107
480.375081
483.922605
485.923968
486.059050
484.602614
487.886564
489.491795
489.038120
486.826793
490.706057
492.784426
492.712501
490.859263
494.475779
496.404199
450.581248
469.327193
474.260841
473.517623
461.312618
476.655818
480.758121
480.035240
469.116392
482.655463
486.004895
484.603783
472.392343
486.385591
489.395319
486.993228
471.422572
488.628310
492.578601
490.810803
476.725838
492.592427
496.511550
469.549611
474.231407
476.881316
477.538498
476.565177
480.453775
482.808998
483.452476
482.610536
486.011313
487.910793
488.089593
486.723901
489.907678
491.459143
491.098490
489.004706
492.742063
494.689395
494.616637
492.787859
496.201769
497.953295
476.133777
477.700423
479.193638
480.218965
481.058667
482.889892
484.515973
485.638530
486.504136
488.146146
489.492812
490.288682
490.808938
492.160657
493.201193
493.672808
493.927300
495.339683
496.489678
497.026204
497.247768
498.407938
499.185623
478.499912
479.308541
480.362896
481.402334
482.508742
483.920272
485.316265
486.550664
487.717315
489.032100
490.223693
491.191101
492.065342
493.095534
494.010005
494.727280
495.425511
496.413035
497.331561
498.019329
498.590027
499.292811
499.755064
486.023464
486.909225
488.137345
489.359261
490.562155
491.878003
493.096309
494.117255
495.074534
496.180636
497.222971
498.097111
498.958803
500.048638
501.101151
501.952838
502.707842
503.571273
504.314222
504.825550
505.264100
505.864319
506.294935
483.596597
485.010211
486.620475
487.917669
489.050888
490.585229
491.918292
492.824146
493.585673
494.871278
496.001528
496.718574
497.349018
498.667964
499.874843
500.631251
501.195746
502.256043
503.099887
503.460395
503.685072
504.588961
505.278574
478.546203
481.443050
483.891982
485.208947
485.898923
488.125912
489.768110
490.350668
490.421667
492.380072
493.784565
494.078073
493.891601
496.026195
497.651337
498.115854
497.979053
499.757251
500.903224
500.840656
500.248813
502.126571
503.458146
471.619744
477.388417
480.903846
482.045928
481.364065
485.228774
487.384415
487.462281
485.812192
489.508691
491.398485
491.033558
488.808160
492.985954
495.269882
495.231782
493.300593
496.910671
498.588875
497.863591
495.153365
499.302011
501.541309
473.039817
476.354623
479.246372
480.839859
481.716147
484.229370
486.095132
486.749761
486.827303
488.890947
490.347184
490.567931
490.298177
492.535267
494.258847
494.712851
494.548720
496.464786
497.741265
497.708666
497.134903
499.185850
500.670351
472.188518
474.785032
477.453581
479.237028
480.578374
482.823875
484.681538
485.655895
486.289719
487.915507
489.209332
489.678384
489.973721
491.661299
493.157782
493.814098
494.172321
495.662256
496.855336
497.205271
497.329840
498.734399
499.847410
467.955123
471.749884
474.978245
476.658051
477.504506
480.446695
482.685623
483.574363
483.786253
485.934408
487.423264
487.627773
487.327338
489.622367
491.388058
491.839924
491.676239
493.791250
495.321785
495.592164
495.319981
497.242578
498.623429
461.509172
468.462220
472.658288
473.911063
472.913309
477.820018
480.701597
481.185790
479.755052
483.619058
485.576853
485.164242
482.830161
487.175411
489.562167
489.502742
487.482572
491.540520
493.698721
493.551855
491.600683
495.322679
497.359175
465.441939
469.188858
472.355272
473.984886
474.821433
477.822962
480.149560
481.121957
481.403988
483.610645
485.140623
485.368720
485.087266
487.415808
489.216583
489.701518
489.584568
491.782899
493.420013
493.800014
493.610811
495.556237
496.935925
467.228929
469.696084
472.210917
473.861956
475.154364
477.552476
479.614132
480.764706
481.536836
483.282112
484.653951
485.154299
485.468064
487.233087
488.803814
489.514656
489.950755
491.625914
493.059484
493.664602
493.991168
495.412991
496.501210
465.762257
468.785246
471.389239
472.711926
473.408100
476.276926
478.524682
479.456261
479.723999
481.980445
483.548259
483.773250
483.461559
485.863931
487.714366
488.213241
488.100660
490.353182
492.051072
492.486344
492.340661
494.304479
495.691212
462.072129
467.304065
470.447893
471.186550
470.009561
474.663030
477.425484
477.857895
476.396378
480.395203
482.440397
482.019115
479.567537
484.105166
486.582005
486.530752
484.489611
488.674450
490.961109
490.930147
489.074349
492.829061
494.878851
465.544942
468.451956
470.899751
472.078115
472.668196
475.481651
477.707326
478.637539
478.925729
481.231783
482.860628
483.137595
482.846036
485.215755
487.000340
487.424605
487.258180
489.506932
491.220356
491.668427
491.534487
493.522482
494.927654
466.905051
469.072175
4
