# Supplementary material for: A computational model of spatio-temporal cardiac intracellular calcium handling with realistic structure and spatial flux distribution from sarcoplasmic reticulum and t-tubule reconstructions
Source: PLoS Comput Biol. 2017 Aug 31;13(8):e1005714. doi: 10.1371/journal.pcbi.1005714 (PMC5597258; doi:10.1371/journal.pcbi.1005714)
Supplement: S1 Code — Code provided in C/C++ and includes the structural datasets used in this study. Documentation is provided on use of and updating the code. Updates may also be available on Michael Colman’s website, http://www.physicsoftheheart.com and github repository: https://github.com/michaelcolman/CODE---PLOS-Comp-Biol-2017-Model-SR. (ZIP) [file pcbi.1005714.s001.zip › PLOS_SR_Clean/Spatial_diff_out/CaSR_1D_output_0120.dat]

556.866148
557.132660
557.568086
558.087515
558.666483
559.307938
559.977583
560.652879
561.348288
562.082645
562.823680
563.546611
564.265643
564.999655
565.712548
566.372011
566.983275
567.560373
568.073649
568.499795
568.847397
569.124218
569.284420
556.328291
556.649616
557.139089
557.685594
558.279270
558.952064
559.643843
560.318026
561.006350
561.756803
562.509126
563.223408
563.931717
564.683381
565.413007
566.070916
566.676524
567.270278
567.797379
568.221146
568.566434
568.867889
569.051377
555.384750
555.809593
556.392419
556.978539
557.588337
558.321766
559.055828
559.725942
560.395961
561.182283
561.957927
562.653782
563.335751
564.124792
564.886069
565.537402
566.126103
566.755135
567.309261
567.725461
568.059159
568.408947
568.635925
554.345135
554.872051
555.540744
556.163747
556.786578
557.590638
558.373582
559.046164
559.697719
560.528048
561.328664
562.007048
562.657451
563.488377
564.279733
564.923258
565.490227
566.160551
566.743861
567.154234
567.471722
567.873363
568.141518
553.609048
554.104449
554.779842
555.447263
556.131268
556.946997
557.751492
558.465191
559.163019
559.979151
560.773267
561.468952
562.149303
562.955809
563.736065
564.394717
564.991662
565.648258
566.232333
566.667987
567.022318
567.409698
567.668068
552.873902
553.350353
554.028177
554.723911
555.448731
556.285858
557.117843
557.869925
558.603518
559.417887
560.209305
560.915350
561.610736
562.403728
563.175316
563.840992
564.453811
565.108158
565.698264
566.154288
566.532711
566.916446
567.169918
552.000646
552.522364
553.235224
553.941407
554.671799
555.556403
556.430842
557.200960
557.939060
558.780059
559.585029
560.280615
560.958257
561.769349
562.551887
563.207001
563.805461
564.485401
565.097923
565.556028
565.930017
566.342905
566.619763
551.171747
551.758312
552.510546
553.216695
553.931685
554.868034
555.780289
556.553834
557.277861
558.157572
558.983696
559.665261
560.312449
561.156095
561.955348
562.593795
563.163113
563.878552
564.515275
564.966691
565.320609
565.773466
566.079394
550.739775
551.270041
551.998289
552.724577
553.478506
554.388977
555.288354
556.080380
556.838787
557.700819
558.524649
559.233335
559.917437
560.729373
561.508534
562.158881
562.756146
563.442291
564.065537
564.535159
564.920636
565.344955
565.629334
550.360840
550.856343
551.567642
552.305796
553.079402
553.970090
554.852356
555.646968
556.419803
557.276842
558.106457
558.838511
559.546310
560.340446
561.103953
561.757775
562.366220
563.033598
563.645704
564.124018
564.524621
564.932625
565.202706
549.861080
550.391141
551.124790
551.861910
552.623076
553.523805
554.405114
555.179362
555.931534
556.812613
557.664741
558.398095
559.095242
559.902856
560.669352
561.305957
561.891919
562.569973
563.188365
563.655478
564.040786
564.467993
564.754931
549.390509
549.978674
550.743786
551.472974
552.206409
553.131821
554.020103
554.769105
555.485425
556.400995
557.276201
557.998984
558.666922
559.499829
560.273757
560.884928
561.432273
562.133390
562.762960
563.211650
563.566671
564.026083
564.337360
549.274688
549.807261
550.545001
551.285382
552.045458
552.938300
553.807509
554.570009
555.315356
556.197061
557.053976
557.790590
558.484184
559.278605
560.024884
560.638993
561.204754
561.867795
562.475672
562.935218
563.314969
563.738330
564.023260
549.181269
549.681796
550.401587
551.147296
551.919826
552.794301
553.651596
554.422053
555.181138
556.040991
556.881979
557.622157
558.323745
559.090436
559.811871
560.419263
560.986525
561.624558
562.216563
562.680342
563.070138
563.470518
563.736565
548.952240
549.489724
550.230869
550.970187
551.725224
552.611336
553.473485
554.229526
554.967417
555.836799
556.680475
557.403585
558.079936
558.848661
559.562449
560.141417
560.675836
561.319566
561.914027
562.362295
562.731594
563.144355
563.422625
548.754619
549.349351
550.116650
550.839376
551.558742
552.466612
553.336684
554.069393
554.769413
555.661262
556.512651
557.211367
557.847773
558.632731
559.346335
559.891936
560.378585
561.039013
561.636701
562.057763
562.388523
562.825338
563.123164
548.930448
549.459472
550.184400
550.902263
551.634260
552.499145
553.343491
554.084549
554.806957
555.657383
556.481166
557.185131
557.840780
558.584445
559.270987
559.821957
560.325842
560.934061
561.491033
561.904527
562.245031
562.637082
562.904439
549.137397
549.619316
550.303494
551.002698
551.725894
552.555575
553.376191
554.117351
554.846632
555.667581
556.468516
557.172364
557.835115
558.551603
559.218435
559.771497
560.279863
560.846789
561.363142
561.757294
562.089606
562.448155
562.691789
549.212301
549.711482
550.386730
551.048062
551.725811
552.544684
553.354597
554.073211
554.776038
555.596651
556.393102
557.079974
557.721466
558.440398
559.105354
559.642615
560.126113
560.683055
561.177336
561.533912
561.828646
562.188356
562.438109
549.326476
549.854985
550.516550
551.123608
551.733062
552.545271
553.342462
554.027954
554.688263
555.519441
556.315906
556.980425
557.588762
558.322685
558.991238
559.507846
559.955445
560.519178
561.002709
561.321691
561.568348
561.941118
562.201801
549.827274
550.246901
550.814325
551.378078
551.970489
552.705033
553.448784
554.128597
554.803051
555.584697
556.347446
557.017995
557.648201
558.343122
558.986948
559.515416
559.986112
560.506420
560.958608
561.282384
561.544573
561.858928
562.074079
550.354234
550.663822
551.130219
551.648818
552.220538
552.885678
553.578799
554.255817
554.942240
555.681831
556.412741
557.091123
557.740292
558.402667
559.023544
559.566124
560.058469
560.545039
560.971910
561.306502
561.582530
561.843596
562.010351
550.655485
550.906373
551.313839
551.801503
552.355089
552.983645
553.649386
554.323031
555.012587
555.732248
556.446962
557.128339
557.784879
558.432437
559.041980
559.591098
560.092489
560.564210
560.979137
561.318643
561.598562
561.832783
561.973611
556.283653
556.604867
557.094096
557.640142
558.233050
558.904821
559.595651
560.269417
560.958237
561.710195
562.464747
563.181464
563.891893
564.645011
565.375262
566.032912
566.637354
567.229142
567.753821
568.175201
568.518608
568.818911
569.001901
555.540365
555.976769
556.558479
557.128331
557.716903
558.445462
559.173128
559.829848
560.486436
561.278925
562.059383
562.750841
563.424940
564.222697
564.988492
565.633472
566.211073
566.842602
567.395143
567.800419
568.120901
568.474882
568.706562
554.156322
554.858233
555.620171
556.210226
556.746784
557.614692
558.424275
559.034548
559.593191
560.500074
561.343727
561.972323
562.537974
563.457404
564.303294
564.909455
565.400522
566.140259
566.757482
567.117367
567.356531
567.843592
568.180767
552.590174
553.642991
554.592259
555.180144
555.593364
556.677307
557.592459
558.146892
558.538755
559.637617
560.562800
561.111716
561.491348
562.608409
563.549687
564.099673
564.435523
565.352774
566.052752
566.353178
566.440567
567.127829
567.584837
552.168651
552.972926
553.852305
554.526593
555.133138
556.098492
556.990684
557.641399
558.220374
559.166349
560.033648
560.652584
561.205393
562.152933
563.026482
563.634037
564.124664
564.903629
565.560707
565.936180
566.190418
566.731229
567.116109
551.578347
552.270978
553.110039
553.826069
554.518390
555.461775
556.366639
557.086369
557.756544
558.648321
559.486737
560.138330
560.757112
561.636934
562.473796
563.104717
563.654381
564.388409
565.034604
565.455020
565.781394
566.270037
566.620025
550.468773
551.306357
552.222234
552.920513
553.555995
554.614490
555.600195
556.320828
556.946538
557.916543
558.788850
559.396306
559.934110
560.892158
561.768291
562.359423
562.835412
563.656084
564.356680
564.756194
565.025575
565.604798
566.018220
549.217513
550.350784
551.387304
552.030434
552.492216
553.764836
554.854256
555.531373
556.005554
557.153150
558.095463
558.625735
558.973824
560.122012
561.074879
561.593677
561.891459
562.898114
563.681818
564.023434
564.132099
564.901536
565.418434
549.182710
550.028374
550.958704
551.675760
552.333832
553.418865
554.429964
555.171603
555.816777
556.810166
557.704310
558.326419
558.870821
559.829047
560.699994
561.283478
561.756309
562.585085
563.298974
563.711168
563.992672
564.585669
565.008571
549.010560
549.721191
550.591489
551.346218
552.084257
553.083575
554.039692
554.798332
555.504055
556.445828
557.330426
558.011814
558.643245
559.522842
560.346872
560.957406
561.495854
562.249133
562.924185
563.368469
563.716692
564.236513
564.608935
548.324925
549.162765
550.097126
550.833069
551.508137
552.566095
553.537518
554.238124
554.857767
555.888263
556.831559
557.495160
558.064347
559.011616
559.862514
560.428308
560.888168
561.706511
562.413184
562.819967
563.098675
563.696992
564.124491
547.470493
548.588461
549.635054
550.317532
550.823062
552.047698
553.074467
553.684478
554.107196
555.332646
556.363145
556.964927
557.358387
558.478847
559.391574
559.875489
560.148550
561.136890
561.910124
562.244231
562.348333
563.130509
563.657029
547.743494
548.584778
549.525205
550.266919
550.942275
551.990222
552.945769
553.630833
554.241530
555.274323
556.225842
556.896073
557.463405
558.395691
559.222946
559.762704
560.199874
561.003000
561.699752
562.099440
562.372806
562.967299
563.392778
547.841513
548.559151
549.442555
550.211601
550.953118
551.929711
552.850559
553.574819
554.260587
555.210699
556.116196
556.815039
557.445647
558.292363
559.065069
559.619898
560.110553
560.835343
561.492857
561.924355
562.262624
562.774913
563.143230
547.411249
548.267179
549.218783
549.963424
550.635541
551.679759
552.632016
553.316284
553.925349
554.941094
555.875715
556.532276
557.083039
557.984103
558.770232
559.263482
559.658796
560.450683
561.143004
561.538081
561.805528
562.387052
562.803640
546.819989
547.964901
549.027919
549.710710
550.204516
551.416978
552.431768
553.035853
553.455631
554.645999
555.646137
556.224808
556.589931
557.651420
558.488334
558.885564
559.074124
560.040435
560.797709
561.115273
561.204066
561.957322
562.465948
547.414690
548.263618
549.200471
549.924613
550.574605
551.599426
552.536778
553.209840
553.806270
554.802242
555.716054
556.354244
556.885042
557.758809
558.515531
558.980170
559.344544
560.097815
560.748879
561.106359
561.343224
561.902969
562.308136
547.849922
548.553169
549.404482
550.128852
550.822673
551.759012
552.650657
553.356364
554.021390
554.928415
555.790352
556.456005
557.052077
557.841439
558.553138
559.053231
559.486092
560.131113
560.702943
561.058020
561.334862
561.802778
562.147272
547.767199
548.584701
549.468690
550.133346
550.727513
551.709932
552.620481
553.285383
553.877484
554.833580
555.714509
556.344256
556.875121
557.712050
558.443251
558.908659
559.272458
559.948814
560.510705
560.795115
560.977037
561.502902
561.889955
547.555012
548.626546
549.573972
550.134600
550.514515
551.636409
552.590343
553.174983
553.590422
554.692589
555.624592
556.187338
556.559596
557.537680
558.318807
558.716506
558.915328
559.725496
560.318568
560.507041
560.495453
561.181325
561.649715
548.605629
549.311077
550.060746
550.622512
551.134030
552.018908
552.854771
553.487574
554.060535
554.966607
555.805417
556.425040
556.954027
557.757689
558.461882
558.927210
559.288433
559.916569
560.426388
560.681304
560.835495
561.299936
561.636752
549.595277
550.023535
550.583944
551.124184
551.689284
552.416977
553.154358
553.821026
554.481096
555.265852
556.029400
556.691919
557.311136
558.010061
558.654487
559.173860
559.631496
560.153101
560.602287
560.912963
561.159564
561.477832
561.697870
550.114073
550.421435
550.883943
551.398000
551.965524
552.627561
553.318848
553.994989
554.681059
555.420460
556.151177
556.829250
557.477886
558.139353
558.758914
559.299828
559.790166
560.274554
560.699229
561.031721
561.305958
561.565708
561.731758
555.251542
555.676138
556.258424
556.843377
557.450840
558.180740
558.911194
559.579305
560.250414
561.041411
561.824328
562.528223
563.217201
564.011040
564.774480
565.425189
566.010306
566.632985
567.179114
567.587395
567.914943
568.261164
568.486716
554.068361
554.770128
555.531809
556.121224
556.656190
557.521332
558.327861
558.936175
559.495219
560.405371
561.254350
561.888865
562.459633
563.382503
564.229961
564.835766
565.324328
566.059391
566.670618
567.024539
567.259151
567.743778
568.080099
551.494806
553.038095
554.219149
554.736243
554.906695
556.241340
557.260138
557.682047
557.802555
559.165599
560.211894
560.638129
560.748070
562.149252
563.231176
563.685147
563.782840
564.936281
565.735658
565.916186
565.758933
566.715450
567.341858
547.702137
551.042967
552.800303
553.093593
552.152500
554.707094
556.089443
556.184542
555.097553
557.692286
559.085152
559.148055
557.990693
560.673811
562.143754
562.309351
561.307972
563.587871
564.714842
564.584377
563.307493
565.458695
566.528437
549.139425
550.850161
552.194590
552.796568
553.021797
554.486752
555.612249
556.065904
556.187398
557.612098
558.694322
559.091501
559.162401
560.617364
561.745377
562.187303
562.262476
563.482113
564.342168
564.528697
564.370230
565.414412
566.120112
549.144104
550.347208
551.509018
552.217469
552.758549
553.973843
555.042014
555.669746
556.144684
557.258394
558.216036
558.735875
559.130153
560.254293
561.243870
561.779030
562.133225
563.089088
563.866657
564.188000
564.337084
565.090707
565.651851
547.267896
549.034144
550.413492
550.997363
551.180913
552.822016
554.099936
554.652506
554.835924
556.279622
557.353357
557.710970
557.726641
559.221237
560.357378
560.747839
560.746575
562.074873
563.018850
563.228812
563.059980
564.183514
564.942365
543.935990
547.433259
549.285642
549.535302
548.393468
551.409324
553.097875
553.367890
552.395539
555.023600
556.410212
556.391096
555.071089
557.898536
559.403034
559.452734
558.196458
560.791235
562.096753
561.993933
560.632881
563.000714
564.191540
545.936597
547.710194
549.102635
549.703256
549.908019
551.578024
552.883119
553.455408
553.656246
555.127926
556.228615
556.603052
556.625196
558.118995
559.247179
559.625094
559.616975
560.957974
561.920500
562.145198
561.989093
563.130907
563.902763
546.480158
547.698949
548.887994
549.628009
550.207960
551.487541
552.611118
553.270312
553.769561
554.950886
555.970254
556.525702
556.931939
558.054215
559.023111
559.521131
559.847483
560.840126
561.661856
562.008947
562.175402
562.976069
563.571451
545.134800
546.873335
548.264434
548.907875
549.172458
550.760578
551.975621
552.450803
552.559300
554.132707
555.333588
555.787553
555.870112
557.325865
558.415140
558.768457
558.746587
560.071153
561.020663
561.232113
561.063427
562.219473
563.001436
542.319905
545.718362
547.566924
547.914468
546.969624
549.765377
551.285308
551.366772
550.123477
553.045492
554.633476
554.764956
553.599454
556.303308
557.723284
557.724538
556.446823
559.008434
560.293506
560.167256
558.770376
561.182041
562.395873
544.562125
546.305671
547.706387
548.360425
548.628614
550.202969
551.395868
551.849179
551.944730
553.523612
554.738356
555.204409
555.288160
556.725347
557.785079
558.106389
558.057301
559.366442
560.306696
560.511240
560.337061
561.489048
562.268923
545.329978
546.559060
547.769783
548.538438
549.134653
550.376955
551.445876
552.051392
552.516259
553.719015
554.777042
555.367163
555.784816
556.861224
557.761205
558.186387
558.451030
559.418994
560.227992
560.564423
560.721614
561.514255
562.105222
544.195329
545.983707
547.414255
548.078735
548.344977
549.922624
551.120165
551.586886
551.701509
553.244206
554.431359
554.884332
554.957218
556.349031
557.349052
557.596293
557.469507
558.798640
559.757612
559.972790
559.806335
560.935118
561.699720
541.579931
545.091255
546.995205
547.355427
546.394620
549.196048
550.719307
550.826575
549.649477
552.470066
554.003129
554.116037
552.946608
555.552757
556.859939
556.714481
555.236072
557.882469
559.202403
559.090055
557.718937
560.064968
561.245746
544.245182
546.029524
547.447938
548.093238
548.338250
549.899042
551.085959
551.547687
551.654874
553.175146
554.339435
554.775822
554.830807
556.190451
557.156780
557.374439
557.216683
558.501412
559.412679
559.585820
559.386091
560.491545
561.244039
545.429510
546.654745
547.840636
548.567012
549.116275
550.325893
551.378259
551.985840
552.451017
553.596480
554.602016
555.166941
555.563565
556.563877
557.388593
557.759623
557.973028
558.842023
559.546288
559.794978
559.884745
560.629226
561.194274
544.714579
546.468179
547.828844
548.407467
548.589069
550.117511
551.294423
551.783403
551.937653
553.375650
554.489187
554.942338
555.051230
556.323447
557.248333
557.507186
557.427120
558.547431
559.304889
559.371578
559.095955
560.171432
560.907711
542.576070
546.014778
547.788439
548.010300
546.910394
549.647202
551.140616
551.309226
550.296609
552.874033
554.290423
554.451229
553.476343
555.816123
557.020444
556.974749
555.779316
557.980027
558.992198
558.688172
557.165082
559.463454
560.606261
545.941099
547.516386
548.693908
549.164417
549.275034
550.676593
551.760920
552.232468
552.390106
553.752040
554.805868
555.262766
555.392595
556.608734
557.493061
557.770003
557.711695
558.757057
559.443027
559.489993
559.202486
560.183184
560.838901
548.173974
548.876573
549.621121
550.176635
550.682060
551.562251
552.395284
553.026748
553.599066
554.504605
555.342875
555.961892
556.489861
557.291725
557.993379
558.455461
558.812715
559.436200
559.941124
560.191392
560.341679
560.803447
561.138941
549.156390
549.570865
550.129140
550.681925
551.263843
551.990384
552.729225
553.406579
554.079846
554.860691
555.622656
556.292201
556.920796
557.613057
558.253120
558.776787
559.241594
559.755254
560.200578
560.517755
560.774356
561.084748
561.297862
554.079830
554.606466
555.274678
555.896111
556.514437
557.310288
558.083977
558.750532
559.403219
560.243463
561.060326
561.756808
562.422905
563.264450
564.060797
564.703528
565.263187
565.919591
566.484894
566.877316
567.181155
567.575574
567.841238
552.372548
553.425103
554.374340
554.961596
555.371086
556.446455
557.351182
557.897989
558.289420
559.397301
560.338053
560.904295
561.298700
562.425316
563.371073
563.920632
564.250000
565.153813
565.835983
566.118530
566.192642
566.873920
567.329467
547.575580
550.916100
552.673880
552.967868
552.024887
554.572100
555.944719
556.031898
554.942815
557.544102
558.948977
559.025110
557.878702
560.568187
562.041084
562.206828
561.201312
563.470838
564.583574
564.438622
563.151277
565.299312
566.369235
533.291534
547.276908
550.722290
549.971660
540.681906
551.698762
554.296877
553.150281
543.308488
554.685761
557.333397
556.104097
545.854478
557.665859
560.484780
559.562752
550.594825
560.859401
563.117835
561.815792
552.354373
562.781793
565.269285
544.864892
548.440810
550.404680
550.781860
549.871891
552.587846
554.090851
554.199526
553.086503
555.778256
557.233718
557.262572
556.045944
558.821158
560.359108
560.498901
559.444238
561.813216
563.008120
562.860056
561.550789
563.824317
565.002253
546.410093
548.301004
549.804968
550.460616
550.692797
552.336535
553.604733
554.108529
554.243614
555.734948
556.855820
557.217244
557.232819
558.763705
559.941313
560.345426
560.355940
561.678526
562.619138
562.805757
562.627508
563.784155
564.584602
542.772519
546.455859
548.458502
548.751236
547.601680
550.706122
552.447929
552.688983
551.662956
554.358016
555.789624
555.739579
554.368430
557.273427
558.836329
558.868877
557.568588
560.225169
561.570343
561.439952
560.038639
562.490538
563.755717
528.837602
543.298106
546.863657
545.832528
534.876030
547.847797
551.030030
550.136849
540.544424
551.837344
554.438349
552.997293
541.883926
554.524919
557.458335
556.222035
545.752559
557.595729
560.249407
558.914898
548.703252
560.046340
562.776450
541.382863
545.073426
547.089040
547.398059
546.270041
549.408494
551.181916
551.444016
550.434563
553.162167
554.623331
554.590192
553.224455
556.127985
557.681287
557.698049
556.388209
559.064122
560.434325
560.321953
558.934255
561.409086
562.690062
543.625700
545.530266
547.059530
547.741403
548.004668
549.730615
551.065079
551.596199
551.738017
553.322060
554.517933
554.916624
554.940486
556.469512
557.621333
557.972913
557.932530
559.322062
560.326960
560.542565
560.371848
561.597527
562.443769
540.677813
544.266809
546.268832
546.660549
545.717395
548.642803
550.262566
550.353348
549.081400
552.079486
553.709975
553.801704
552.578157
555.367083
556.854171
556.842223
555.525501
558.172865
559.521250
559.382858
557.956330
560.469488
561.769523
527.715675
541.661694
545.178113
544.390144
534.550980
546.372750
549.188207
547.866882
536.779629
549.588596
552.619467
551.466014
541.079362
553.033407
555.786460
554.493971
544.064352
555.803831
558.416320
557.021983
546.596152
558.158913
560.942620
540.116083
543.711616
545.726590
546.133921
545.198947
548.107783
549.701270
549.765957
548.477545
551.483764
553.131314
553.238219
552.018050
554.784559
556.237499
556.188958
554.840537
557.471479
558.809135
558.661739
557.228034
559.736317
561.034142
542.497951
544.415853
545.975512
546.702659
547.003815
548.673817
549.936817
550.397535
550.485468
552.108672
553.357653
553.804817
553.855647
555.320184
556.387012
556.650648
556.531002
557.902126
558.895676
559.098059
558.915719
560.131555
560.973159
539.679904
543.386841
545.459134
545.885608
544.944118
547.868162
549.473769
549.571114
548.355336
551.271660
552.874559
552.971861
551.760795
554.454255
555.826197
555.664968
554.147397
556.883226
558.271913
558.152346
556.756607
559.212069
560.484738
526.561666
541.011017
544.659401
543.895252
533.975041
545.879988
548.721200
547.493134
536.865210
549.179579
552.094056
550.939007
540.706116
552.390595
554.973952
553.412223
542.139315
554.593690
557.351746
556.024204
545.842297
557.121921
559.836952
539.795034
543.500951
545.563354
545.971410
545.008307
547.916032
549.512386
549.608156
548.389138
551.279017
552.857014
552.939919
551.714176
554.369439
555.702098
555.509228
553.960447
556.645955
557.981874
557.817186
556.386456
558.817566
560.077607
542.720315
544.649070
546.191558
546.877418
547.127962
548.770194
550.023964
550.504002
550.620085
552.159665
553.345350
553.778218
553.832050
555.190482
556.163618
556.373139
556.214888
557.460986
558.332346
558.438459
558.184559
559.349616
560.163939
540.393054
544.077829
546.077516
546.406381
545.355255
548.251303
549.856583
550.028927
548.984419
551.669362
553.164764
553.307883
552.283376
554.705007
555.960222
555.872345
554.614235
556.912572
558.008691
557.703645
556.161522
558.587021
559.837714
527.756948
542.221353
545.731936
544.795104
534.576852
546.567132
549.429080
548.427943
538.880329
550.043639
552.715349
551.768867
542.808213
553.150496
555.488353
554.264464
544.853653
555.265256
557.427306
555.819376
545.264639
556.694695
559.396928
542.001375
545.438702
547.209626
547.427366
546.322550
549.055961
550.548820
550.717930
549.704953
552.281739
553.698667
553.859766
552.884278
555.220908
556.420667
556.369263
555.164639
557.356419
558.361632
558.049129
556.518680
558.812990
559.954525
546.551103
547.618022
548.556949
549.106668
549.475383
550.588721
551.538148
552.121042
552.535434
553.636392
554.567507
555.129237
555.499388
556.472942
557.247642
557.637187
557.825061
558.622685
559.203152
559.378969
559.356791
560.035920
560.501333
548.085720
548.607012
549.255534
549.846456
550.439922
551.239714
552.029434
552.711268
553.369611
554.199150
554.994086
555.656762
556.262121
556.990893
557.652220
558.159607
558.595322
559.145282
559.614455
559.919355
560.154221
560.519012
560.775837
553.166505
553.661763
554.337677
555.004566
555.682150
556.482317
557.267685
557.967578
558.665361
559.499466
560.324146
561.053819
561.763282
562.588917
563.378476
564.036879
564.621878
565.253224
565.803621
566.205402
566.534591
566.910530
567.166030
551.779823
552.583511
553.464303
554.140535
554.742149
555.688359
556.555445
557.186161
557.760916
558.725720
559.626550
560.282402
560.866008
561.831967
562.714315
563.322517
563.801867
564.552841
565.171565
565.508013
565.733958
566.265616
566.650422
548.851789
550.560615
551.907594
552.516103
552.740634
554.181461
555.273960
555.699128
555.809585
557.254457
558.373257
558.809708
558.912283
560.382337
561.517323
561.961803
562.028706
563.217575
564.034343
564.175862
563.985007
565.026036
565.737139
544.712369
548.284870
550.251299
550.637880
549.733016
552.425626
553.897602
553.978360
552.850824
555.560838
557.046837
557.107328
555.916000
558.698675
560.240009
560.383888
559.327078
561.669889
562.828274
562.641128
561.302279
563.580738
564.768169
546.063018
547.970403
549.513597
550.224877
550.514334
552.101893
553.313185
553.770838
553.880863
555.396820
556.559870
556.965888
557.026172
558.557090
559.744502
560.175305
560.219654
561.487623
562.379072
562.534551
562.350549
563.495723
564.299108
545.979000
547.360952
548.715985
549.543562
550.164777
551.499860
552.657213
553.304784
553.786197
554.979347
556.009763
556.544208
556.938737
558.125444
559.165639
559.694667
560.031664
561.035340
561.854276
562.170549
562.320454
563.160136
563.803239
543.897493
545.879047
547.475454
548.178293
548.433563
550.217238
551.602256
552.174046
552.354349
553.892776
555.047936
555.411645
555.413054
556.982079
558.175105
558.550085
558.520295
559.920289
560.929230
561.143667
560.975920
562.200490
563.050761
540.363431
544.130309
546.228535
546.590721
545.498847
548.690972
550.507714
550.789561
549.791322
552.541704
554.022717
553.995473
552.634487
555.560855
557.134538
557.155365
555.846629
558.545886
559.939446
559.839288
558.463479
560.959668
562.259748
542.441052
544.431974
546.044472
546.767892
547.050909
548.874189
550.298780
550.901514
551.106454
552.673300
553.851212
554.226944
554.231533
555.798716
556.984345
557.348893
557.316764
558.737374
559.775102
560.014696
559.867237
561.112473
561.975579
543.053688
544.456309
545.845108
546.711203
547.383280
548.805402
550.045054
550.747830
551.267814
552.528562
553.612195
554.171970
554.571123
555.754112
556.775102
557.270788
557.588386
558.645275
559.530116
559.894693
560.078516
560.969065
561.644961
541.639044
543.584996
545.187432
545.950220
546.295112
548.042862
549.386976
549.903559
550.022922
551.685698
552.953336
553.399347
553.459145
554.989010
556.140341
556.486720
556.444576
557.842664
558.857413
559.073812
558.907069
560.167618
561.043201
538.722779
542.375441
544.458135
544.915580
544.026903
547.011753
548.677629
548.791059
547.535457
550.569604
552.233605
552.340899
551.124942
553.928251
555.424120
555.406690
554.083467
556.739647
558.097590
557.958994
556.536784
559.079619
560.406816
541.087893
543.041606
544.658381
545.437537
545.790904
547.527264
548.850442
549.346196
549.452818
551.119065
552.397360
552.852556
552.911115
554.420175
555.540215
555.852764
555.779793
557.155379
558.151567
558.351844
558.173157
559.427705
560.301417
541.944243
543.363299
544.784543
545.692271
546.391449
547.780420
548.967117
549.618272
550.104420
551.382128
552.497867
553.086752
553.492761
554.625226
555.573983
555.993998
556.243566
557.261208
558.113853
558.448345
558.609388
559.489285
560.162357
540.756835
542.772640
544.440862
545.249784
545.612634
547.348065
548.666407
549.167226
549.288026
550.918242
552.172137
552.618477
552.667536
554.125028
555.177660
555.408878
555.251068
556.637857
557.642603
557.842961
557.664185
558.895736
559.756418
538.078148
541.872372
544.044881
544.546077
543.660642
546.642690
548.295780
548.421277
547.223585
550.156004
551.769268
551.864344
550.646868
553.340444
554.709060
554.531712
552.994913
555.719903
557.094500
556.950938
555.540152
558.017864
559.315684
540.959103
542.972026
544.629768
545.420637
545.761012
547.474804
548.776372
549.266872
549.376825
550.983209
552.214685
552.645724
552.676607
554.097049
555.108276
555.302483
555.107587
556.445782
557.400191
557.556607
557.343278
558.550730
559.398865
542.358969
543.776404
545.176234
546.044442
546.694496
548.040047
549.196898
549.839098
550.318510
551.536155
552.600972
553.168220
553.552927
554.598540
555.456145
555.806705
555.992310
556.902511
557.645352
557.888073
557.978517
558.808435
559.454768
541.741733
543.707269
545.287377
545.995097
546.258995
547.930410
549.215921
549.730706
549.885413
551.406286
552.586533
553.036384
553.122117
554.447839
555.407317
555.633905
555.509689
556.683626
557.490432
557.546567
557.260635
558.434967
559.263197
539.707226
543.394985
545.398400
545.730935
544.682672
547.579415
549.188741
549.369214
548.332079
551.013615
552.507495
552.654455
551.634489
554.047521
555.294342
555.202563
553.938155
556.216142
557.290616
556.965016
555.407539
557.828996
559.079600
543.458415
545.212448
546.572624
547.149265
547.327527
548.853014
550.031894
550.526810
550.685588
552.121271
553.233830
553.689074
553.799018
555.062211
555.976109
556.225109
556.129685
557.224895
557.956108
557.996583
557.700670
558.767131
559.500966
546.087133
546.900602
547.776594
548.430464
549.013055
549.986306
550.893095
551.558688
552.151826
553.105885
553.984818
554.613666
555.142037
555.970509
556.690429
557.143104
557.489183
558.140751
558.675362
558.933238
559.094161
559.607991
559.990148
547.299134
547.790978
548.452592
549.096614
549.756738
550.561631
551.363538
552.079182
552.780689
553.598941
554.392766
555.077085
555.714357
556.425010
557.078673
557.602093
558.067118
558.600121
559.067905
559.398784
559.672740
560.019213
560.262878
552.203349
552.679815
553.360727
554.060130
554.778906
555.590778
556.389452
557.115925
557.846801
558.691037
559.533598
560.295861
561.038621
561.861167
562.647582
563.315143
563.911914
564.526369
565.061594
565.461742
565.799468
566.168849
566.421231
550.973440
551.663797
552.507628
553.234234
553.925634
554.832324
555.687192
556.364887
557.021527
557.949177
558.850080
559.568844
560.242525
561.150523
562.001091
562.636680
563.172340
563.856498
564.432666
564.780368
565.054058
565.535406
565.892379
548.664178
549.857869
551.026602
551.760987
552.317854
553.472101
554.460208
555.016326
555.454211
556.619310
557.660045
558.265482
558.728761
559.873123
560.872236
561.419199
561.769232
562.655924
563.337506
563.555741
563.625655
564.393780
564.980462
546.091129
547.961059
549.472234
550.170428
550.448279
552.002241
553.168390
553.578655
553.647675
555.212110
556.428976
556.884888
556.981485
558.513597
559.693212
560.118040
560.145835
561.380599
562.210144
562.272825
561.982996
563.191936
564.038791
545.797230
547.170757
548.531972
549.383716
550.024423
551.314454
552.412898
553.006164
553.455059
554.684139
555.769530
556.358980
556.797276
557.989622
559.032432
559.572343
559.913723
560.870962
561.625416
561.870740
561.964517
562.825203
563.493154
545.164482
546.323838
547.606315
548.532996
549.328964
550.553776
551.658036
552.376509
553.001549
554.104413
555.121525
555.772586
556.341167
557.395119
558.362195
558.949052
559.413083
560.289219
561.043487
561.417288
561.691950
562.411521
562.977145
543.489919
544.952708
546.395774
547.285523
547.958691
549.395314
550.640617
551.340013
551.856320
553.114362
554.202390
554.771963
555.185513
556.385927
557.422976
557.927166
558.245379
559.306813
560.190231
560.551948
560.735557
561.613437
562.282642
541.505190
543.576484
545.266958
546.045781
546.367518
548.221333
549.661580
550.256924
550.444320
552.067119
553.298349
553.718197
553.762467
555.328004
556.510053
556.867123
556.827074
558.273019
559.336315
559.600197
559.478797
560.718776
561.579783
541.964441
543.439388
544.902199
545.816723
546.523840
548.009339
549.306821
550.051145
550.601308
551.882307
552.982966
553.556515
553.969299
555.168190
556.201838
556.702556
557.026131
558.112130
559.030709
559.427485
559.639229
560.534067
561.210950
542.094944
543.282826
544.607814
545.582188
546.442878
547.773650
548.989467
549.800271
550.492988
551.641514
552.682676
553.338883
553.902993
554.954202
555.912571
556.485869
556.953995
557.884899
558.715871
559.164160
559.498034
560.250821
560.831262
541.142556
542.574156
544.012155
544.933297
545.659673
547.131660
548.412803
549.146195
549.693210
550.990558
552.110718
552.701446
553.125100
554.317336
555.345138
555.848408
556.174207
557.229637
558.112872
558.476545
558.664979
559.573157
560.263553
539.782202
541.772278
543.428384
544.232224
544.606967
546.439668
547.860086
548.444308
548.628534
550.286142
551.552576
552.001532
552.064670
553.610189
554.774892
555.131971
555.100259
556.488442
557.495117
557.706477
557.541926
558.815391
559.702960
540.601939
542.042683
543.496807
544.435969
545.172962
546.638992
547.906216
548.626382
549.165063
550.460141
551.581835
552.173555
552.590968
553.763790
554.764815
555.239443
555.536248
556.561563
557.414807
557.751251
557.920201
558.821632
559.511576
541.003688
542.211723
543.572809
544.590239
545.478924
546.792288
547.974332
548.755846
549.431376
550.577100
551.624370
552.287334
552.843225
553.851705
554.752504
555.267315
555.677979
556.547984
557.317461
557.708368
558.000813
558.744604
559.327603
540.300107
541.808554
543.332150
544.325988
545.094215
546.537721
547.772974
548.469795
548.993943
550.274856
551.390366
551.984090
552.396292
553.519361
554.457957
554.869934
555.110894
556.105488
556.930786
557.236207
557.377880
558.272505
558.962043
539.236533
541.352661
543.122917
544.014446
544.443996
546.221418
547.578398
548.118388
548.275846
549.903587
551.156172
551.608572
551.667831
553.114240
554.163185
554.404978
554.264760
555.595026
556.543363
556.689729
556.466346
557.726634
558.612364
540.593294
542.097763
543.611083
544.588108
545.332705
546.746158
547.952570
548.626307
549.130221
550.388358
551.484440
552.063214
552.455175
553.540485
554.434299
554.803123
555.001706
555.949855
556.728652
556.992651
557.101113
557.972789
558.650473
541.610299
542.810745
544.149986
545.133064
545.973937
547.221813
548.343014
549.080948
549.720713
550.817557
551.825547
552.466119
552.990676
553.916856
554.721933
555.150941
555.480049
556.254381
556.927378
557.233426
557.458064
558.154867
558.713046
541.574813
543.001387
544.413670
545.296119
545.959834
547.310770
548.477302
549.138509
549.637369
550.846267
551.905727
552.482342
552.880454
553.908759
554.752662
555.103867
555.291067
556.165502
556.866841
557.073572
557.138603
557.966397
558.615132
541.249477
543.192617
544.752300
545.457723
545.728443
547.372885
548.639261
549.150988
549.305346
550.821397
551.995506
552.445914
552.530318
553.850193
554.797294
555.009384
554.861599
556.038588
556.838376
556.883019
556.582086
557.747313
558.566723
543.399194
544.632015
545.826949
546.562521
547.119608
548.329861
549.390710
550.019067
550.505140
551.640129
552.638600
553.212305
553.620520
554.596994
555.399859
555.762655
555.964741
556.778419
557.419094
557.610334
557.657897
558.391122
558.955167
545.405524
546.108564
546.957462
547.677392
548.365520
549.295799
550.187764
550.901413
551.574189
552.476899
553.334197
554.000763
554.596563
555.370822
556.064870
556.549711
556.960853
557.562999
558.084162
558.391823
558.632962
559.083705
559.422170
546.465472
546.942326
547.616308
548.301932
549.010733
549.828478
550.643486
551.385354
552.116327
552.934181
553.730969
554.432152
555.090205
555.794403
556.445315
556.980549
557.464320
557.994182
558.467261
558.820126
559.120227
559.459821
559.695282
551.039422
551.561034
552.281323
552.999852
553.729813
554.579558
555.405907
556.137948
556.870396
557.757556
558.638863
559.416777
560.163017
561.013873
561.817148
562.478738
563.060320
563.685357
564.220491
564.598523
564.914274
565.313969
565.594725
549.592697
550.422351
551.348118
552.075575
552.727919
553.722767
554.624550
555.272478
555.866633
556.902009
557.877446
558.592085
559.217678
560.209130
561.102370
561.707605
562.175731
562.916997
563.507088
563.788543
563.967503
564.555885
564.993353
546.569418
548.297958
549.688912
550.347075
550.617698
552.108079
553.222738
553.626617
553.699870
555.275934
556.513665
557.031028
557.187197
558.680796
559.820230
560.248264
560.283975
561.465110
562.228324
562.234718
561.874220
563.095006
563.933272
542.331283
545.903267
547.912753
548.348951
547.480966
550.233578
551.716502
551.718794
550.402496
553.399858
555.068862
555.235402
554.116039
556.912526
558.450528
558.561223
557.433214
559.798300
560.885218
560.446294
558.611203
561.400248
562.831185
543.497498
545.443499
547.054292
547.834093
548.181798
549.824843
551.058046
551.489258
551.559393
553.217469
554.514702
555.014727
555.136837
556.692257
557.882605
558.295068
558.309657
559.578952
560.429339
560.462484
560.119264
561.448263
562.379883
543.226520
544.684240
546.138659
547.057845
547.754711
549.148929
550.336751
550.982869
551.468068
552.764133
553.909689
554.536972
554.996733
556.204736
557.245973
557.762475
558.086574
559.103191
559.923712
560.215850
560.344378
561.243977
561.938405
540.919655
543.043033
544.784058
545.604204
545.951042
547.796423
549.208684
549.762281
549.912592
551.593712
552.891705
553.373248
553.470125
555.032740
556.207779
556.558219
556.506589
557.951655
559.004791
559.257787
559.135823
560.367039
561.228023
537.119528
541.153676
543.446522
543.946944
542.963567
546.215903
548.054149
548.277247
547.117981
550.147895
551.823891
551.952143
550.767260
553.607455
555.132175
555.106583
553.729601
556.535104
558.011376
557.996140
556.745862
559.178007
560.458415
539.326992
541.465548
543.229209
544.075725
544.459804
546.366260
547.846098
548.459642
548.652921
550.351237
551.651225
552.127708
552.219012
553.781363
554.957292
555.309446
555.268238
556.744710
557.842458
558.142206
558.057166
559.300357
560.162851
540.014287
541.509526
543.012074
543.976792
544.736920
546.271540
547.612087
548.391921
548.974224
550.293746
551.432512
552.040812
552.482348
553.692600
554.735829
555.249629
555.587449
556.675716
557.596399
557.997061
558.215933
559.125448
559.812841
538.603486
540.633496
542.330260
543.157888
543.549498
545.468765
546.975421
547.639973
547.897305
549.546507
550.805317
551.255201
551.326957
552.901895
554.099001
554.488664
554.490955
555.897518
556.925826
557.160640
557.016913
558.300764
559.192408
535.652054
539.413739
541.586737
542.067479
541.111739
544.395872
546.292721
546.630488
545.666402
548.535767
550.123011
550.198028
548.957353
551.833596
553.394643
553.444129
552.209860
554.827057
556.173394
556.038400
554.631330
557.196757
558.542026
538.074803
540.115522
541.830998
542.680431
543.087231
545.002992
546.500147
547.157877
547.410855
549.052526
550.304753
550.749218
550.811486
552.366500
553.539707
553.905519
553.880844
555.249025
556.234714
556.429197
556.256314
557.534500
558.428933
538.943314
540.464197
542.010612
543.030472
543.834017
545.351360
546.665464
547.433038
548.012490
549.311547
550.434352
551.034835
551.462849
552.628378
553.621643
554.092751
554.384920
555.387385
556.212487
556.520216
556.669063
557.580785
558.282850
537.680087
539.868931
541.712852
542.671863
543.169175
545.007000
546.427210
547.030817
547.246459
548.889729
550.155494
550.628582
550.720337
552.195234
553.289786
553.594774
553.521794
554.835992
555.765462
555.894000
555.654299
556.955441
557.869020
534.847749
538.968505
541.377103
542.060234
541.347829
544.393513
546.129933
546.364100
545.313340
548.199260
549.810859
549.946045
548.815733
551.483538
552.888336
552.827480
551.512022
554.017403
555.252304
554.980503
553.395140
556.050489
557.439800
538.057921
540.243841
542.079615
543.024717
543.498407
545.296344
546.674816
547.243459
547.430885
549.050174
550.298686
550.759477
550.832132
552.264766
553.308252
553.563852
553.444391
554.713005
555.598455
555.687336
555.415458
556.695230
557.598018
539.718752
541.236251
542.768212
543.766152
544.530331
545.953811
547.173270
547.868307
548.393210
549.643722
550.735270
551.323853
551.729292
552.797089
553.676738
554.045461
554.244624
555.155716
555.891498
556.118053
556.200128
557.069481
557.749735
539.293807
541.335134
543.027881
543.859263
544.242084
545.963467
547.287459
547.831556
548.009095
549.572801
550.784286
551.246231
551.334654
552.690209
553.662056
553.869170
553.707403
554.940133
555.789854
555.859043
555.577871
556.795448
557.655805
537.425269
541.181726
543.290313
543.753833
542.868083
545.752138
547.370339
547.558331
546.512958
549.258473
550.788392
550.936004
549.884906
552.354314
553.610803
553.459823
552.055898
554.499421
555.663263
555.362542
553.793280
556.284768
557.574701
541.348666
543.157502
544.603920
545.280719
545.558766
547.119564
548.324637
548.838187
549.011511
550.486582
551.628212
552.092813
552.201299
553.490951
554.412599
554.636041
554.501039
555.665485
556.454924
556.524057
556.242789
557.350012
558.111290
544.124406
544.980997
545.926378
546.658537
547.314763
548.338483
549.283239
549.977403
550.595254
551.579474
552.483553
553.127771
553.666949
554.512528
555.242256
555.692571
556.037335
556.721994
557.292725
557.577079
557.759616
558.300524
558.701131
545.421777
545.950441
546.672429
547.384824
548.109780
548.967620
549.811418
550.559756
551.289207
552.135048
552.952638
553.654672
554.306508
555.032537
555.697914
556.228133
556.702665
557.259023
557.754267
558.109563
558.405683
558.774142
559.032204
549.837652
550.424751
551.190129
551.919467
552.645209
553.544751
554.405253
555.138769
555.859925
556.803522
557.727585
558.513032
559.247254
560.138906
560.964759
561.615892
562.172406
562.825278
563.372804
563.730375
564.014368
564.458658
564.773437
547.987150
549.103707
550.155942
550.851597
551.364888
552.545607
553.528132
554.112558
554.535079
555.787884
556.870914
557.543562
558.014143
559.192063
560.163442
560.709009
561.018165
561.917451
562.561495
562.749428
562.724234
563.536112
564.097104
542.974658
546.363692
548.228498
548.628042
547.772634
550.438724
551.869819
551.905371
550.652992
553.600993
555.248567
555.471331
554.425069
557.158537
558.646231
558.777145
557.690950
559.986315
561.021755
560.598038
558.793824
561.494134
562.849254
528.597775
542.478918
546.022657
545.370432
536.086128
547.308965
549.946805
548.555252
537.450652
550.282517
553.380068
552.355596
542.299674
554.077622
556.890918
555.879975
546.556748
557.104069
559.259067
557.274369
544.910377
558.286421
561.466374
539.684304
543.348863
545.468146
545.988284
545.190004
548.038507
549.601698
549.649497
548.366912
551.425979
553.151196
553.348393
552.246193
555.068677
556.620939
556.723338
555.590913
558.003405
559.143524
558.738977
556.932355
559.767846
561.235032
540.856401
542.921611
544.641597
545.485036
545.869600
547.643866
548.987094
549.492312
549.618961
551.323496
552.661346
553.186945
553.322215
554.896607
556.086665
556.469947
556.453156
557.818052
558.777044
558.922841
558.694252
559.989527
560.898552
536.705544
540.751418
543.068076
543.597747
542.633746
545.869564
547.678333
547.873268
546.701403
549.756542
551.472466
551.641775
550.490327
553.344588
554.877956
554.861014
553.486659
556.271609
557.716995
557.667491
556.391217
558.830715
560.121879
521.678005
537.256682
541.287803
540.541437
529.843758
542.901507
546.128067
545.029783
534.294351
546.954606
550.023200
548.924006
538.614453
550.623729
553.423552
552.062119
541.151130
553.515554
556.372645
555.240510
545.651704
556.500979
559.167416
535.053643
539.118080
541.460553
542.017803
541.092094
544.399674
546.287454
546.552509
545.430150
548.497171
550.207318
550.365032
549.204581
552.061375
553.600524
553.589793
552.229210
555.051320
556.547310
556.551925
555.319183
557.765157
559.053023
537.515910
539.630152
541.404367
542.287030
542.718350
544.674368
546.205975
546.877075
547.130631
548.831875
550.137579
550.624793
550.728021
552.315784
553.519779
553.906644
553.902408
555.359665
556.438497
556.720627
556.618741
557.890302
558.771652
534.551110
538.348100
540.563197
541.080059
540.158311
543.490016
545.432897
545.808779
544.875699
547.769814
549.378839
549.474094
548.254865
551.156191
552.742738
552.815308
551.604016
554.252002
555.630433
555.525483
554.141844
556.714038
558.060379
521.361594
535.700151
539.433202
538.625975
527.960861
541.060845
544.400746
543.591531
533.907259
545.553044
548.356187
547.117352
536.525406
548.785416
551.691258
550.549472
540.532218
551.960156
554.535369
553.145745
542.752351
554.370521
557.206100
534.038824
537.846353
540.079990
540.620257
539.717527
543.045864
544.982177
545.356578
544.423123
547.305741
548.902460
548.988111
547.757552
550.636899
552.200074
552.251569
551.015340
553.618553
554.945660
554.791051
553.370520
555.939510
557.291376
536.473144
538.616055
540.437201
541.385692
541.882751
543.807893
545.313819
545.986735
546.254701
547.917376
549.190659
549.662605
549.754592
551.287775
552.442371
552.798334
552.765175
554.110531
555.066726
555.225821
555.019969
556.316394
557.226491
533.422500
537.562415
540.002968
540.723725
540.056073
543.164724
544.965691
545.257031
544.252108
547.165474
548.796326
548.948511
547.840868
550.547256
551.998512
551.985166
550.710960
553.237351
554.486579
554.227536
552.655282
555.326203
556.725829
519.283387
535.107736
539.308533
538.920221
529.521170
541.364090
544.354488
543.366076
533.382256
545.247267
548.131462
547.075647
537.267037
548.644907
551.280216
550.023953
540.020131
551.219688
553.632772
551.990055
540.831549
553.116748
556.094911
533.877594
538.015629
540.449151
541.157695
540.466709
543.526309
545.275150
545.522849
544.483818
547.370334
548.983528
549.124910
548.000030
550.658451
552.053052
551.986098
550.662947
553.144082
554.350558
554.052725
552.448771
555.099898
556.489799
537.395509
539.542900
541.356365
542.294825
542.768362
544.566080
545.948415
546.528765
546.730475
548.338951
549.582940
550.054537
550.144660
551.551675
552.572709
552.814180
552.680831
553.936826
554.806921
554.885584
554.611167
555.871209
556.762961
535.430468
539.287949
541.526068
542.102971
541.312438
544.284481
545.969693
546.194706
545.175318
547.965631
549.531788
549.691552
548.648045
551.155308
552.447044
552.309817
550.915122
553.394243
554.591999
554.307661
552.755130
555.293191
556.621990
523.095308
537.735671
541.478308
540.834032
531.250212
542.907078
545.763085
544.756688
535.047472
546.483614
549.248028
548.278931
539.068150
549.714005
552.098543
550.696178
540.422284
551.748319
554.152622
552.573060
541.829477
553.567526
556.378832
537.723534
541.290827
543.248325
543.670039
542.790376
545.570920
547.119260
547.321738
546.319279
548.993656
550.475308
550.648254
549.647290
552.062942
553.290367
553.180268
551.836502
554.226192
555.356534
555.090770
553.567028
555.966146
557.174715
542.607429
543.771016
544.856578
545.562812
546.078582
547.294088
548.323498
548.962814
549.422951
550.587251
551.570507
552.160625
552.548886
553.562479
554.362731
554.749072
554.928914
555.797577
556.448969
556.672153
556.688127
557.426429
557.933880
544.336523
544.937226
545.711177
546.438877
547.160666
548.067718
548.943076
549.689626
550.402122
551.287199
552.129959
552.826731
553.460193
554.222112
554.910196
555.432945
555.887416
556.483860
557.005996
557.356330
557.633331
558.043978
558.332226
548.931460
549.468630
550.216880
550.971564
551.742949
552.637369
553.508616
554.284474
555.061390
555.995459
556.923121
557.741978
558.519397
559.389598
560.202755
560.869457
561.457200
562.093280
562.641694
563.032305
563.359881
563.771152
564.059521
547.450881
548.296915
549.251588
550.015514
550.709280
551.749539
552.696376
553.387288
554.025719
555.110906
556.136922
556.896347
557.555075
558.564418
559.464061
560.070132
560.541444
561.294716
561.899692
562.194051
562.384891
562.986954
563.433972
544.365274
546.112307
547.534959
548.230995
548.543403
550.081087
551.241106
551.685898
551.802127
553.433215
554.728909
555.297896
555.491183
557.000242
558.140552
558.562357
558.595859
559.791863
560.573340
560.592910
560.243564
561.482118
562.333595
540.044883
543.639895
545.687316
546.166330
545.342656
548.145506
549.673606
549.713796
548.437801
551.495139
553.228804
553.453520
552.376410
555.187236
556.723011
556.823059
555.688681
558.072903
559.181509
558.755995
556.930908
559.741914
561.189075
541.113798
543.091854
544.753469
545.588885
545.990067
547.684023
548.960022
549.427330
549.537911
551.254117
552.615832
553.174589
553.340182
554.915921
556.110781
556.520127
556.535263
557.821861
558.692706
558.741069
558.411082
559.759638
560.705402
540.731908
542.236679
543.761873
544.754924
545.517137
546.962947
548.189203
548.866684
549.389487
550.742439
551.952637
552.639176
553.144455
554.379971
555.435381
555.959350
556.292094
557.325346
558.164841
558.473232
558.616815
559.533411
560.239517
538.308646
540.499785
542.335701
543.249791
543.674528
545.571739
547.016639
547.593575
547.775037
549.515444
550.881836
551.425372
551.571062
553.166935
554.364089
554.730613
554.693736
556.156289
557.227951
557.497176
557.390339
558.637409
559.508894
534.417663
538.536829
540.941511
541.549333
540.653411
543.958501
545.827166
546.068829
544.934840
548.027782
549.774896
549.966204
548.831949
551.708878
553.261434
553.258388
551.901129
554.725570
556.220102
556.220487
554.984529
557.432197
558.722717
536.612126
538.824406
540.691622
541.641024
542.111664
544.078660
545.599224
546.242141
546.468551
548.222753
549.584603
550.116986
550.255465
551.856759
553.065460
553.445400
553.428047
554.925378
556.041525
556.356997
556.286316
557.543736
558.415409
537.308702
538.864656
540.456789
541.513716
542.356505
543.960639
545.356679
546.181119
546.805798
548.174368
549.362960
550.016388
550.498886
551.749174
552.829591
553.375720
553.740619
554.851043
555.790048
556.206069
556.438786
557.361432
558.057333
535.901293
537.987288
539.765322
540.676159
541.146331
543.143800
544.719940
545.442351
545.749227
547.442984
548.741521
549.225866
549.331415
550.947703
552.186367
552.612369
552.644159
554.072914
555.118256
555.366758
555.235145
556.531422
557.431656
532.955956
536.774231
539.025059
539.583323
538.702610
542.071694
544.047572
544.451717
543.541717
546.453060
548.073648
548.175571
546.962609
549.881400
551.486656
551.574625
550.370773
553.008723
554.369642
554.245712
552.848677
555.426000
556.779841
535.414421
537.505518
539.294031
540.219740
540.703179
542.702490
544.279002
545.004555
545.312274
546.995898
548.280603
548.751721
548.842085
550.435763
551.650085
552.052530
552.056412
553.443152
554.440403
554.642977
554.478439
555.767513
556.670006
536.323218
537.892346
539.510613
540.607250
541.488346
543.087046
544.478407
545.312440
545.945666
547.286666
548.442622
549.071213
549.528240
550.729030
551.759870
552.265344
552.583866
553.601109
554.432873
554.743818
554.897825
555.820258
556.531058
535.096266
537.338164
539.257466
540.294104
540.867806
542.785875
544.281727
544.949742
545.217175
546.901122
548.199756
548.701092
548.821579
550.329838
551.460265
551.799076
551.751650
553.075803
554.005636
554.130888
553.891788
555.205321
556.129923
532.315035
536.494919
538.981937
539.741880
539.102411
542.226277
544.035032
544.329652
543.327178
546.250829
547.893145
548.054761
546.951478
549.651288
551.091095
551.064130
549.774728
552.286701
553.518308
553.239246
551.651070
554.321874
555.724771
535.627278
537.863516
539.770840
540.789213
541.332854
543.200455
544.641640
545.262134
545.491231
547.144232
548.420041
548.903826
549.000546
550.463329
551.539825
551.826190
551.730276
553.009474
553.897209
553.984567
553.714863
555.008927
555.924092
537.405850
538.965145
540.560789
541.627228
542.456561
543.939240
545.209149
545.944526
546.502090
547.781428
548.895993
549.502058
549.926648
551.023861
551.935802
552.332317
552.553164
553.481041
554.228072
554.461366
554.551442
555.435737
556.127858
537.093008
539.172467
540.924408
541.820387
542.263169
544.033410
545.395781
545.968078
546.168215
547.756612
548.986976
549.459017
549.558995
550.945965
551.952442
552.185508
552.043706
553.299754
554.169273
554.251473
553.981787
555.217412
556.091288
535.329354
539.122374
541.286640
541.810797
540.980350
543.904801
545.552331
545.759536
544.728879
547.497061
549.043218
549.195051
548.148443
550.652475
551.945674
551.819108
550.433081
552.905141
554.094581
553.810365
552.253738
554.766635
556.071916
539.356850
541.195959
542.690231
543.420233
543.747216
545.345305
546.577576
547.109990
547.298886
548.793552
549.950322
550.422233
550.540071
551.858126
552.810788
553.057784
552.942720
554.133919
554.948978
555.037440
554.772213
555.898740
556.673214
542.216072
543.097065
544.082709
544.860983
545.560924
546.620578
547.593246
548.308718
548.944771
549.947659
550.867542
551.523632
552.076628
552.945508
553.700920
554.173732
554.539594
555.248614
555.843465
556.148395
556.348746
556.906489
557.317775
543.559756
544.109648
544.867567
545.622035
546.387901
547.280963
548.153345
548.924664
549.673962
550.538587
551.372787
552.089271
552.757049
553.504147
554.192487
554.744463
555.240351
555.819822
556.338177
556.714324
557.028722
557.412695
557.680075
547.998307
548.507847
549.247124
550.020648
550.823569
551.726426
552.615444
553.428477
554.246854
555.185349
556.121680
556.966765
557.772396
558.632530
559.436733
560.112309
560.720162
561.358344
561.921819
562.347566
562.709253
563.103893
563.373311
546.695408
547.420733
548.324640
549.125020
549.899413
550.899554
551.845368
552.606629
553.348758
554.378738
555.384579
556.196303
556.938633
557.879538
558.737990
559.369438
559.907098
560.619274
561.228607
561.601878
561.898204
562.411289
562.790973
544.253565
545.486800
546.720369
547.528678
548.165467
549.420348
550.500928
551.132850
551.647996
552.932628
554.099582
554.817484
555.362991
556.529930
557.518902
558.038834
558.370529
559.299186
560.025328
560.267517
560.353359
561.168380
561.789543
541.507213
543.426575
545.015186
545.794073
546.149555
547.816887
549.076749
549.551478
549.680878
551.387030
552.751442
553.339707
553.538308
555.080796
556.236546
556.614976
556.598231
557.900247
558.788158
558.871593
558.583487
559.860768
560.754540
541.007724
542.452413
543.921540
544.885511
545.630548
547.027550
548.211646
548.868675
549.387936
550.743903
551.970061
552.686711
553.219548
554.444152
555.484733
556.004146
556.332743
557.336975
558.140598
558.413854
558.527409
559.439121
560.144296
540.130912
541.401613
542.841360
543.924903
544.855595
546.183041
547.359160
548.130084
548.820691
550.045073
551.200994
551.976785
552.639595
553.745562
554.736344
555.332701
555.810224
556.723728
557.518912
557.924324
558.227568
558.986882
559.580815
538.173045
539.814883
541.481798
542.580268
543.421564
544.953885
546.250761
546.976286
547.533800
548.927907
550.169213
550.871212
551.386211
552.651249
553.730332
554.265223
554.613423
555.710953
556.631123
557.023609
557.236017
558.150681
558.845131
535.937527
538.264944
540.234288
541.260416
541.781498
543.721222
545.199115
545.797337
545.990419
547.779582
549.181021
549.739505
549.891696
551.527183
552.762742
553.164657
553.166050
554.649344
555.747460
556.039505
555.942911
557.221299
558.107643
536.437294
538.104741
539.809857
540.951108
541.843356
543.442138
544.807908
545.591342
546.187343
547.596424
548.835351
549.527016
550.036469
551.312412
552.411148
552.967448
553.339530
554.467340
555.422300
555.849294
556.089000
557.016881
557.715737
536.627633
537.960010
539.483747
540.652204
541.681390
543.151893
544.476015
545.369267
546.140011
547.390111
548.534229
549.280000
549.923893
551.056908
552.091619
552.730538
553.253533
554.228954
555.096689
555.575565
555.937897
556.720396
557.320485
535.679365
537.247740
538.864945
539.954833
540.833189
542.471402
543.898083
544.748585
545.394306
546.778704
547.974688
548.626587
549.109000
550.391372
551.508848
552.088061
552.474770
553.573959
554.490833
554.881516
555.095236
556.032241
556.742092
534.303629
536.448494
538.281367
539.237075
539.744009
541.770093
543.363665
544.087309
544.383747
546.119362
547.444458
547.932677
548.031272
549.680071
550.945702
551.385810
551.419204
552.846228
553.880291
554.112143
553.966981
555.269918
556.177820
535.224673
536.789359
538.404421
539.496494
540.380338
542.024799
543.459980
544.320033
544.969785
546.345520
547.526763
548.162827
548.626972
549.884733
550.975127
551.526907
551.883068
552.944168
553.819050
554.170086
554.355418
555.283137
555.992737
535.717438
537.039211
538.557118
539.731163
540.773539
542.255896
543.597985
544.514847
545.298475
546.526382
547.636817
548.351330
548.961234
550.042678
551.022188
551.608756
552.074309
552.971562
553.751226
554.144952
554.445752
555.216556
555.821848
535.062974
536.706465
538.400413
539.553992
540.472518
542.085485
543.478900
544.307701
544.936873
546.297621
547.476070
548.122881
548.589947
549.781335
550.795236
551.280414
551.578562
552.585734
553.403323
553.692300
553.826366
554.757442
555.478077
534.059260
536.347794
538.304667
539.354157
539.920424
541.871351
543.383808
544.049501
544.306555
546.007393
547.318315
547.819998
547.930310
549.443246
550.567298
550.886773
550.813389
552.140074
553.066802
553.180700
552.929699
554.245098
555.173128
535.663328
537.296750
538.972817
540.101935
540.984962
542.545876
543.883491
544.662991
545.250900
546.575786
547.724625
548.345961
548.783114
549.930888
550.894519
551.329837
551.580855
552.543435
553.318887
553.569799
553.673400
554.585700
555.297574
536.944817
538.243466
539.722941
540.849685
541.823759
543.192327
544.414794
545.231434
545.934185
547.089821
548.142697
548.812692
549.369787
550.359534
551.233550
551.718993
552.090696
552.898995
553.593480
553.908962
554.146336
554.880335
555.468363
537.138768
538.656096
540.199940
541.221285
542.012160
543.458256
544.696125
545.405780
545.941520
547.205400
548.301982
548.886431
549.291950
550.398571
551.320882
551.721736
551.941211
552.870535
553.616259
553.846074
553.929295
554.803678
555.486560
537.017305
539.055212
540.742848
541.583059
541.977833
543.694035
545.008378
545.543985
545.708745
547.285206
548.492774
548.929522
548.985463
550.412069
551.450633
551.706084
551.574713
552.829388
553.690516
553.762928
553.473752
554.701632
555.562647
539.397530
540.702676
542.004338
542.855253
543.517270
544.798869
545.908266
546.566167
547.074924
548.254859
549.283371
549.859613
550.270130
551.318748
552.193310
552.600516
552.834380
553.710155
554.407390
554.634927
554.709674
555.490716
556.087483
541.589698
542.346984
543.282451
544.099608
544.878699
545.880714
546.826632
547.579887
548.286432
549.228050
550.116519
550.802116
551.420236
552.245278
552.993723
553.522229
553.972779
554.625990
555.197211
555.545312
555.821100
556.308968
556.671534
542.751836
543.274161
544.023803
544.796820
545.589734
546.478718
547.350659
548.137565
548.907469
549.763388
550.593113
551.321254
552.009162
552.756361
553.453824
554.031601
554.556749
555.133248
555.653037
556.047341
556.383930
556.756084
557.011523
546.886740
547.437638
548.208562
548.991744
549.798672
550.739522
551.661961
552.488949
553.313716
554.289220
555.255110
556.108937
556.912719
557.793030
558.607243
559.274739
559.874282
560.545725
561.142434
561.583203
561.948301
562.367105
562.652514
545.374193
546.237906
547.216919
548.006669
548.732059
549.826582
550.833158
551.582887
552.275727
553.400876
554.465973
555.266332
555.957898
556.966510
557.852683
558.443381
558.913947
559.720059
560.397496
560.770479
561.024509
561.616154
562.044635
542.222292
544.000141
545.452271
546.166083
546.492253
548.109202
549.348673
549.869275
550.059002
551.718566
553.052366
553.678355
553.931377
555.406159
556.499729
556.866619
556.852425
558.156573
559.066098
559.232710
559.032237
560.186875
560.975193
537.802274
541.459851
543.549136
544.034893
543.172422
546.115024
547.746910
547.882209
546.722653
549.768392
551.533790
551.840893
550.899582
553.597637
555.046746
555.038719
553.730982
556.355085
557.660859
557.473773
556.011342
558.531442
559.844007
538.825628
540.858758
542.579549
543.457714
543.887131
545.658666
547.003832
547.534434
547.709282
549.453757
550.856302
551.474310
551.702665
553.252512
554.410885
554.774015
554.745797
556.137216
557.128965
557.315699
557.128143
558.394797
559.280997
538.327128
539.921839
541.548460
542.629043
543.460082
544.949227
546.206273
546.909383
547.460702
548.858373
550.116471
550.847305
551.388938
552.645778
553.713330
554.245045
554.590813
555.664442
556.554356
556.915437
557.101652
558.017922
558.716840
535.658096
538.053629
540.072504
541.135801
541.681934
543.578953
545.008989
545.565853
545.728658
547.541287
548.969736
549.547649
549.709307
551.367753
552.619406
553.037036
553.051931
554.509505
555.576415
555.833032
555.701477
556.998404
557.899054
531.378913
535.945393
538.633240
539.456102
538.784558
541.992835
543.796172
543.968175
542.722645
545.967388
547.801330
548.013757
546.842393
549.849016
551.495020
551.581924
550.342542
553.092819
554.537083
554.468786
553.103578
555.694425
557.050622
533.885706
536.313669
538.377707
539.487895
540.085680
542.048251
543.543114
544.151588
544.347523
546.174488
547.600309
548.165405
548.319783
549.997018
551.278313
551.724864
551.766617
553.250475
554.343921
554.625513
554.514576
555.825525
556.733097
534.731329
536.411152
538.141148
539.315157
540.243155
541.876831
543.274209
544.084317
544.701553
546.126397
547.372345
548.062131
548.572132
549.882632
551.022385
551.616791
552.017048
553.141691
554.083528
554.493670
554.720731
555.666278
556.380201
533.293150
535.524315
537.437992
538.451347
538.992507
541.027593
542.609871
543.304901
543.572673
545.359109
546.731843
547.246823
547.358832
549.054515
550.358826
550.825121
550.879087
552.339720
553.404569
553.659480
553.528843
554.845917
555.760493
530.185811
534.272101
536.689098
537.348112
536.532142
539.940972
541.919495
542.260360
541.196801
544.318646
546.048511
546.164793
544.885939
547.954711
549.646318
549.769198
548.563802
551.260443
552.653863
552.539001
551.131677
553.744569
555.116274
532.874994
535.091619
536.989076
537.991629
538.530796
540.575666
542.174748
542.887805
543.165337
544.942936
546.299183
546.796744
546.888946
548.556554
549.829833
550.265040
550.286653
551.711500
552.738240
552.956781
552.799478
554.108226
555.022676
533.914709
535.551237
537.238387
538.384261
539.303792
540.962397
542.400630
543.256996
543.904447
545.301708
546.507021
547.162550
547.637640
548.886684
549.960725
550.492945
550.830020
551.883160
552.746481
553.078109
553.245546
554.183224
554.903284
532.715543
535.030972
537.005951
538.058777
538.626079
540.645730
542.219216
542.922842
543.202853
544.948313
546.292205
546.810171
546.933244
548.497753
549.671106
550.025789
549.978132
551.357659
552.331362
552.481515
552.255780
553.587715
554.522610
529.891208
534.208815
536.757257
537.492532
536.732998
540.067422
541.991189
542.317153
541.281226
544.310154
546.004234
546.163477
545.009419
547.813390
549.308493
549.281732
547.936192
550.561415
551.857097
551.604969
550.021185
552.721877
554.139127
533.376715
535.678623
537.631728
538.657443
539.187622
541.151458
542.666498
543.319631
543.556776
545.261289
546.569224
547.055930
547.145354
548.665514
549.789875
550.096211
550.002408
551.337482
552.268311
552.378863
552.121293
553.436105
554.363890
535.268786
536.872790
538.512626
539.608402
540.461429
541.993820
543.304806
544.059904
544.626124
545.937849
547.070379
547.668672
548.083890
549.239375
550.210529
550.644944
550.890193
551.854206
552.629694
552.877395
552.975561
553.883377
554.591196
534.994107
537.140574
538.951318
539.889304
540.364481
542.166347
543.547073
544.112851
544.289637
545.921960
547.163540
547.589491
547.617696
549.125823
550.233552
550.522977
550.410957
551.702652
552.593241
552.673559
552.389094
553.671967
554.574051
533.202753
537.130500
539.376260
539.949371
539.151483
542.099484
543.749918
543.917240
542.784204
545.660778
547.223251
547.267854
545.969610
548.774743
550.234411
550.178288
548.812226
551.332964
552.540726
552.230608
550.592532
553.219702
554.575859
537.398323
539.299310
540.848164
541.618819
541.975840
543.594818
544.833753
545.351428
545.511490
547.043950
548.207693
548.631982
548.677328
550.113385
551.164933
551.468060
551.383100
552.607049
553.440249
553.525212
553.243835
554.417141
555.220517
540.364926
541.274193
542.294085
543.104073
543.830818
544.911193
545.896464
546.615377
547.251895
548.271370
549.198743
549.845423
550.390983
551.308832
552.117581
552.630406
553.025402
553.760773
554.375273
554.690988
554.898918
555.478445
555.904415
541.756580
542.323821
543.107263
543.888743
544.679499
545.593395
546.481418
547.263466
548.022027
548.899654
549.743576
550.464768
551.141942
551.919032
552.643112
553.226931
553.749757
554.353476
554.892283
555.284258
555.612145
556.011216
556.288277
545.764158
546.379372
547.191249
547.978707
548.775355
549.765833
550.724886
551.556304
552.370077
553.395348
554.395615
555.250680
556.038594
556.953873
557.787296
558.444271
559.023619
559.740448
560.372484
560.817357
561.168734
561.627460
561.939358
543.848482
545.002100
546.104482
546.852642
547.426175
548.715194
549.812129
550.508230
551.037142
552.366755
553.527527
554.282025
554.822720
556.000985
556.953575
557.474609
557.776513
558.777536
559.549844
559.877350
559.976529
560.758613
561.286465
538.689858
542.154003
544.080692
544.511067
543.648546
546.502668
548.091234
548.274224
547.187271
550.166574
551.886836
552.230090
551.348186
553.976840
555.375817
555.394792
554.141486
556.712081
557.992698
557.857162
556.454364
558.868291
560.085138
523.995045
538.123823
541.760638
541.085359
531.380210
543.219060
546.095364
544.914297
534.285941
546.844098
549.982703
549.168183
539.831890
550.945569
553.545577
552.247781
541.843366
553.591589
556.202844
554.802221
544.370669
555.942276
558.732004
535.123787
538.906917
541.139845
541.734544
540.955165
543.988287
545.690663
545.863532
544.729423
547.820084
549.623437
549.945760
549.013859
551.746757
553.227845
553.233632
551.942931
554.625973
556.000497
555.870942
554.455788
557.009341
558.344083
536.086959
538.330369
540.238596
541.244346
541.760721
543.617810
545.022523
545.578761
545.760068
547.555945
548.989627
549.603174
549.811646
551.429084
552.646027
553.046365
553.051681
554.495522
555.547351
555.790034
555.646775
556.936896
557.833847
531.345152
535.895839
538.570629
539.387281
538.707928
541.889680
543.664759
543.816872
542.563291
545.811514
547.659038
547.891112
546.737127
549.745369
551.389271
551.475990
550.236354
552.978626
554.412144
554.332174
552.956995
555.548000
556.905674
514.457687
532.014132
536.700015
536.424474
526.703774
539.027388
542.070162
540.785739
529.348063
542.798019
546.088989
544.999693
534.283097
546.875313
549.891422
548.741245
538.411178
550.282638
553.008073
551.690009
541.316976
552.984453
555.836239
529.551188
534.140345
536.864897
537.729535
537.099625
540.346768
542.183723
542.382588
541.158044
544.419762
546.264169
546.480875
545.316471
548.350388
550.030266
550.149427
548.937236
551.702496
553.157113
553.096134
551.737361
554.342408
555.708199
532.418726
534.776715
536.803849
537.901854
538.499064
540.512611
542.056849
542.710145
542.946741
544.770074
546.189084
546.746199
546.895365
548.602129
549.915584
550.390537
550.454660
551.940765
553.031608
553.308917
553.195401
554.517573
555.433861
529.322256
533.461925
535.938591
536.645473
535.858997
539.270000
541.235808
541.558402
540.485918
543.633778
545.398714
545.546314
544.294173
547.389291
549.104374
549.247617
548.063131
550.787816
552.210032
552.120036
550.730825
553.354007
554.729968
515.162823
530.671117
534.787086
534.173399
523.628820
536.816890
540.167907
539.170537
528.487376
541.252545
544.341165
543.087997
531.928456
544.913835
548.028136
546.937847
536.777582
548.456663
551.110461
549.730816
539.222667
551.006219
553.887380
528.935601
533.051227
535.500466
536.186609
535.392243
538.815897
540.805191
541.153601
540.097388
543.235373
544.982026
545.111588
543.839501
546.903131
548.583802
548.693493
547.475695
550.165722
551.551757
551.426564
550.010614
552.627653
554.004561
531.692755
533.971722
535.924433
536.967626
537.536566
539.588395
541.193015
541.915911
542.208581
543.989686
545.358897
545.881863
546.002351
547.633515
548.870678
549.276830
549.274901
550.692014
551.707602
551.904942
551.723030
553.050169
553.978437
528.659338
532.979223
535.533457
536.277310
535.535091
538.910913
540.878359
541.239638
540.232967
543.295980
545.018511
545.197701
544.064099
546.909904
548.449448
548.462093
547.153153
549.818848
551.155196
550.940558
549.385778
552.098316
553.519224
514.082857
530.532260
534.886728
534.385626
524.100895
537.013015
540.299576
539.349583
529.008743
541.373785
544.387584
543.296671
533.085181
544.969453
547.742804
546.453324
535.998043
547.757402
550.327411
548.729455
537.513162
549.919834
552.932976
529.371194
533.674659
536.203862
536.919344
536.140475
539.456248
541.362895
541.673573
540.623884
543.641580
545.323097
545.467224
544.298142
547.097655
548.587991
548.553077
547.198830
549.820458
551.113579
550.858038
549.269834
551.967215
553.382463
533.152344
535.390806
537.290361
538.287336
538.804975
540.708128
542.175073
542.798033
543.015196
544.695898
545.979512
546.439020
546.501271
548.029344
549.160669
549.469887
549.377401
550.705776
551.631404
551.738041
551.475492
552.784672
553.707274
531.232209
535.253002
537.608556
538.267676
537.541872
540.579704
542.305509
542.516745
541.413862
544.338866
545.939946
545.998657
544.709558
547.554223
549.051491
549.013639
547.662037
550.219306
551.461589
551.169352
549.547877
552.217688
553.609497
518.512711
533.750177
537.683792
537.136137
527.613087
539.323599
542.187810
541.063132
530.723964
542.814021
545.656547
544.373285
533.602997
545.899385
548.712396
547.434505
537.102437
548.613808
551.064193
549.395322
538.094576
550.453735
553.409228
533.804980
537.525481
539.591590
540.091661
539.271559
542.096678
543.663157
543.835905
542.739542
545.537057
547.045929
547.115177
545.867870
548.614418
550.041648
550.029533
548.729290
551.192162
552.362870
552.087643
550.494193
553.024512
554.296550
538.934525
540.154049
541.304725
542.072489
542.642067
543.901065
544.959617
545.610460
546.072726
547.277282
548.280935
548.857004
549.223818
550.337180
551.234329
551.690940
551.922863
552.843815
553.536437
553.783584
553.812886
554.597223
555.133618
540.757964
541.391524
542.214420
542.995273
543.767356
544.717791
545.627347
546.399084
547.133355
548.047310
548.912792
549.622844
550.275664
551.093397
551.845385
552.425218
552.929633
553.573525
554.137543
554.521396
554.826280
555.266953
555.573906
544.968922
545.533417
546.326292
547.136201
547.975212
548.954920
549.919267
550.787083
551.649514
552.659032
553.655206
554.535257
555.360438
556.257379
557.085887
557.768913
558.389388
559.089879
559.721087
560.195579
560.586083
561.017290
561.306504
543.431659
544.312269
545.315802
546.132543
546.889848
548.026071
549.077870
549.870679
550.602470
551.762547
552.858843
553.686371
554.399680
555.423828
556.322586
556.927108
557.418316
558.256750
558.974368
559.387527
559.671285
560.273852
560.703791
540.237946
542.039560
543.521183
544.262098
544.618792
546.282596
547.572551
548.139134
548.369082
550.064482
551.430635
552.085346
552.360978
553.849556
554.953263
555.331264
555.336822
556.678845
557.637734
557.855342
557.692496
558.853897
559.638901
535.779201
539.468199
541.592600
542.106294
541.272131
544.265725
545.950392
546.131355
545.010733
548.091563
549.889337
550.226098
549.308985
552.020204
553.478751
553.480910
552.192308
554.858727
556.219678
556.091049
554.673398
557.194777
558.499464
536.796437
538.858945
540.617233
541.529398
541.992097
543.807478
545.196118
545.764323
545.972168
547.748040
549.180259
549.825387
550.077081
551.644620
552.818408
553.197710
553.192643
554.622805
555.662817
555.898930
555.747998
557.021086
557.903814
536.297482
537.921759
539.590471
540.713178
541.582330
543.106010
544.392526
545.120360
545.695235
547.119347
548.403418
549.157352
549.720777
551.001788
552.094106
552.650272
553.023051
554.130050
555.057324
555.454422
555.667322
556.593912
557.294613
533.619224
536.049683
538.118742
539.233155
539.821775
541.744277
543.189506
543.757014
543.932728
545.768309
547.220315
547.817288
547.998262
549.688080
550.974189
551.423587
551.468076
552.954404
554.049421
554.331178
554.218691
555.527384
556.433081
529.328410
533.935819
536.680332
537.560407
536.934504
540.160995
541.969159
542.141427
540.900673
544.168029
546.025841
546.255638
545.101493
548.145044
549.830832
549.952558
548.743051
551.518542
552.985036
552.935219
551.584268
554.187314
555.550140
531.842095
534.306326
536.423091
537.586712
538.226030
540.207098
541.706415
542.314856
542.516761
544.365730
545.817827
546.405613
546.582401
548.292411
549.607745
550.084295
550.152183
551.659325
552.773333
553.071823
552.974257
554.296528
555.210614
532.693549
534.405528
536.183113
537.405055
538.370233
540.023148
541.426662
542.238294
542.864004
544.314573
545.593368
546.314126
546.851856
548.189366
549.353629
549.969241
550.389811
551.537002
552.500588
552.928815
553.169972
554.126670
554.846973
531.253946
533.517709
535.477280
536.535305
537.110979
539.164732
540.753111
541.448678
541.724841
543.544520
544.959799
545.514515
545.658742
547.376254
548.695855
549.174015
549.241959
550.726280
551.816118
552.091565
551.976247
553.305220
554.226561
528.150950
532.270979
534.731753
535.431891
534.648251
538.075297
540.060752
540.401920
539.345742
542.508050
544.287092
544.447945
543.203708
546.290570
547.991845
548.120722
546.924932
549.647955
551.070000
550.978272
549.587578
552.213298
553.592044
530.875420
533.115975
535.046053
536.080552
536.647322
538.713225
540.326653
541.049721
541.342856
543.156574
544.555390
545.091758
545.214517
546.901214
548.186557
548.631019
548.665912
550.116555
551.172332
551.415918
551.277102
552.598229
553.518822
531.962002
533.611344
535.317144
536.482846
537.423768
539.107679
540.570441
541.448526
542.119016
543.546572
544.783883
545.468049
545.967405
547.237567
548.329167
548.876741
549.232211
550.312507
551.206377
551.565847
551.754048
552.703064
553.427730
530.810843
533.130178
535.111251
536.171467
536.752678
538.802635
540.410489
541.145218
541.452867
543.223895
544.590221
545.126500
545.266905
546.854865
548.051325
548.426325
548.400788
549.810990
550.818988
551.001370
550.799524
552.141087
553.078665
528.033138
532.349187
534.895712
535.629545
534.877104
538.245658
540.209512
540.571124
539.564368
542.615329
544.325393
544.495558
543.353082
546.182447
547.703989
547.699925
546.377924
549.037028
550.370230
550.153870
548.597080
551.305536
552.723796
531.561924
533.862052
535.813158
536.838891
537.378201
539.370840
540.921239
541.607096
541.871162
543.595851
544.918189
545.415502
545.517269
547.059617
548.208396
548.537562
548.468325
549.835775
550.802178
550.946080
550.713342
552.038107
552.968512
533.496680
535.100421
536.741118
537.840987
538.705505
540.260810
541.599678
542.381609
542.970927
544.301383
545.448518
546.058853
546.487437
547.661947
548.654137
549.109375
549.378003
550.372109
551.180205
551.457615
551.577700
552.497268
553.210010
533.263448
535.410887
537.224904
538.169818
538.657311
540.477790
541.880154
542.467130
542.663118
544.312817
545.569165
546.007777
546.049070
547.574182
548.700106
549.007183
548.915712
550.236322
551.157927
551.265392
550.999994
552.295357
553.204711
531.509206
535.438582
537.688979
538.270367
537.484680
540.448497
542.116379
542.300800
541.183887
544.076708
545.653788
545.711013
544.425166
547.246271
548.722250
548.681025
547.332471
549.881678
551.119529
550.834945
549.214358
551.854005
553.218265
535.733609
537.637060
539.191553
539.971151
540.340088
541.973256
543.227370
543.760113
543.934927
545.482410
546.660344
547.097667
547.156066
548.607218
549.674197
549.992426
549.925302
551.174533
552.034614
552.143016
551.879013
553.064326
553.874461
538.720032
539.632334
540.658472
541.477702
542.216129
543.309863
544.309263
545.042392
545.693059
546.726805
547.668071
548.328152
548.887330
549.820016
550.644264
551.173184
551.586626
552.344630
552.982818
553.319712
553.544042
554.134932
554.566989
540.121842
540.692367
541.482305
542.273125
543.075431
544.002345
544.904105
545.700072
546.472557
547.364132
548.221804
548.956573
549.647662
550.439608
551.179394
551.779925
552.321460
552.946508
553.507256
553.919081
554.262754
554.672751
554.955473
544.173089
544.711572
545.495404
546.321094
547.186483
548.167721
549.141510
550.036434
550.929900
551.936181
552.933104
553.830982
554.679592
555.571737
556.402368
557.106595
557.754283
558.450032
559.082841
559.577316
559.990782
560.407646
560.682160
542.810191
543.574840
544.530187
545.381844
546.215997
547.303258
548.343372
549.192454
550.012835
551.112888
552.181779
553.049266
553.836383
554.805913
555.685491
556.340250
556.915819
557.694244
558.387585
558.847270
559.208649
559.737218
560.113809
540.258292
541.556116
542.855774
543.711414
544.396767
545.758826
546.951558
547.680129
548.277093
549.634526
550.868159
551.647556
552.243111
553.431644
554.432321
554.965348
555.328524
556.340707
557.177140
557.539422
557.720710
558.530084
559.129217
537.397743
539.417186
541.089858
541.911607
542.293945
544.095218
545.481132
546.054610
546.263706
548.042094
549.474478
550.129015
550.386350
551.942952
553.104679
553.488647
553.492723
554.897687
555.916842
556.150355
555.998422
557.233568
558.084156
536.915132
538.437463
539.990821
541.017833
541.818211
543.315884
544.597034
545.332821
545.918651
547.338895
548.626390
549.400283
549.983095
551.237891
552.302424
552.845788
553.212705
554.302266
555.214276
555.604262
555.810592
556.716353
557.400172
536.051696
537.393281
538.926072
540.096960
541.103953
542.501700
543.736624
544.554646
545.289664
546.568866
547.777852
548.598511
549.302847
550.458251
551.498484
552.141668
552.670754
553.652575
554.526002
555.008912
555.370380
556.145075
556.737817
534.063649
535.794235
537.577338
538.790454
539.726630
541.301559
542.618932
543.355334
543.928817
545.375164
546.665748
547.399161
547.942795
549.281174
550.436994
551.038598
551.446734
552.600459
553.575752
554.017445
554.266490
555.205217
555.909828
531.777981
534.222947
536.331065
537.493508
538.129248
540.084009
541.552605
542.132363
542.312794
544.164076
545.618699
546.198938
546.360463
548.096298
549.428117
549.906931
549.971561
551.501960
552.641105
552.965586
552.891509
554.199187
555.101587
532.315834
534.074907
535.902192
537.164469
538.151181
539.777640
541.140779
541.911956
542.508778
543.969317
545.264379
545.995289
546.539275
547.891420
549.066722
549.686555
550.111875
551.284911
552.279110
552.737099
553.000623
553.953267
554.666839
532.528269
533.936953
535.567189
536.840166
537.949195
539.454729
540.784434
541.671845
542.452020
543.759892
544.975436
545.784096
546.482019
547.670236
548.754162
549.433517
549.994534
551.016209
551.928234
552.442469
552.831764
553.637545
554.251299
531.564249
533.216196
534.939430
536.127588
537.080209
538.752426
540.183453
541.021035
541.668574
543.135294
544.430440
545.170457
545.722530
547.043309
548.184382
548.778278
549.183573
550.336988
551.309080
551.741672
551.984961
552.947371
553.671819
530.170861
532.417620
534.359083
535.408542
535.987991
538.044487
539.640699
540.341499
540.618598
542.471035
543.919898
544.513172
544.694253
546.366464
547.638455
548.074172
548.105789
549.603382
550.705503
550.985528
550.871175
552.203225
553.126976
531.190939
532.819898
534.512123
535.674546
536.617273
538.302487
539.761275
540.629535
541.296550
542.760041
544.040441
544.762995
545.293856
546.584373
547.691461
548.252102
548.624981
549.744992
550.684030
551.086926
551.308710
552.261986
552.984212
531.798624
533.150762
534.709140
535.922739
537.006838
538.543769
539.937251
540.895781
541.722507
543.015493
544.193953
544.966947
545.625039
546.748834
547.761836
548.374967
548.872996
549.827737
550.672347
551.124591
551.468662
552.260203
552.872859
531.251451
532.901082
534.603514
535.763150
536.699214
538.386285
539.859579
540.755585
541.441764
542.853606
544.074913
544.752526
545.247087
546.492214
547.555865
548.079458
548.417314
549.491038
550.383438
550.744043
550.933363
551.876645
552.596729
530.348304
532.627375
534.571678
535.600088
536.153531
538.202915
539.816024
540.562470
540.882367
542.624634
543.961832
544.472859
544.587901
546.169500
547.355339
547.717620
547.682113
549.087906
550.100222
550.298670
550.118966
551.433503
552.353036
532.036272
533.662916
535.329911
536.449488
537.340023
538.972204
540.392399
541.243508
541.887899
543.251888
544.425896
545.061313
545.515137
546.714836
547.732114
548.211819
548.508071
549.540743
550.393744
550.718888
550.879714
551.804865
552.516224
533.402313
534.699388
536.178998
537.311082
538.305743
539.725042
541.008107
541.880979
542.630882
543.823814
544.904427
545.595547
546.176673
547.206984
548.124435
548.649875
549.065829
549.937363
550.701094
551.079963
551.364552
552.119855
552.714806
533.681137
535.199698
536.749813
537.784824
538.600463
540.085668
541.368383
542.120773
542.694647
543.994046
545.119717
545.727820
546.157889
547.300146
548.258245
548.690373
548.945725
549.938400
550.751771
551.040090
551.166066
552.064916
552.758656
533.637349
535.676989
537.373664
538.230891
538.650682
540.399516
541.749063
542.317855
542.513028
544.124104
545.361080
545.821137
545.898725
547.360387
548.430371
548.708409
548.600381
549.924051
550.854233
550.982975
550.734421
551.987193
552.860345
536.075368
537.385038
538.698314
539.567926
540.254625
541.565329
542.705250
543.392707
543.930176
545.141070
546.198179
546.799583
547.234936
548.314852
549.219380
549.652825
549.917395
550.848949
551.604929
551.882542
551.994713
552.799891
553.408612
538.307542
539.071118
540.019769
540.856382
541.659776
542.689220
543.663712
544.445333
545.180066
546.150605
547.067033
547.779208
548.424289
549.279281
550.058215
550.617320
551.103160
551.803254
552.423856
552.815800
553.125664
553.636354
554.010377
539.490466
540.019770
540.783218
541.575925
542.392900
543.308652
544.208490
545.023410
545.821286
546.705361
547.562775
548.318093
549.033824
549.810815
550.539427
551.149941
551.711900
552.331522
552.895962
553.330612
553.699280
554.093331
554.359836
543.228107
543.812152
544.628000
545.457633
546.318060
547.330682
548.329508
549.226971
550.114660
551.148995
552.166889
553.065053
553.906965
554.822673
555.671702
556.376495
557.018575
557.738144
558.388518
558.881965
559.287727
559.726055
560.017396
541.632537
542.552284
543.589263
544.422400
545.192480
546.373603
547.469331
548.293471
549.048262
550.237976
551.359151
552.204802
552.933815
553.980096
554.903754
555.535296
556.053132
556.908648
557.644840
558.079675
558.382393
558.988567
559.417511
538.298510
540.203422
541.745211
542.488748
542.820053
544.571513
545.929883
546.528228
546.767726
548.509611
549.908951
550.580363
550.865564
552.386316
553.524995
553.942771
553.991207
555.339469
556.313323
556.559584
556.429188
557.581048
558.356501
533.618906
537.556186
539.779155
540.265779
539.293792
542.487786
544.277350
544.483110
543.326714
546.498006
548.341513
548.689396
547.760657
550.527029
552.034129
552.093984
550.888171
553.526633
554.894619
554.805902
553.456023
555.932513
557.214984
534.885085
537.044064
538.855435
539.765064
540.197876
542.094971
543.545323
544.137938
544.347631
546.163291
547.621218
548.274247
548.529048
550.131060
551.344739
551.767267
551.807956
553.249684
554.310428
554.580535
554.465124
555.727424
556.599347
534.577276
536.218054
537.900452
539.028118
539.901950
541.456539
542.771144
543.513559
544.094691
545.536167
546.828805
547.578557
548.138705
549.452235
550.582439
551.171188
551.573023
552.711405
553.673410
554.108184
554.352090
555.275785
555.969058
532.061419
534.445147
536.492423
537.608147
538.211222
540.138057
541.587897
542.154418
542.323658
544.172350
545.621477
546.190429
546.333779
548.083043
549.419684
549.893982
549.949413
551.489889
552.639318
552.976905
552.916783
554.205149
555.093842
527.944950
532.408826
535.096749
535.975561
535.380811
538.582714
540.376723
540.530928
539.255749
542.554458
544.407963
544.579802
543.299910
546.486533
548.245478
548.378795
547.133780
550.010007
551.554511
551.587334
550.350078
552.873986
554.200183
530.338784
532.748112
534.837157
536.001292
536.653679
538.626618
540.115600
540.711415
540.900897
542.764944
544.222139
544.792246
544.937033
546.695941
548.044377
548.528092
548.593896
550.153480
551.323002
551.676836
551.630627
552.934299
553.833273
531.110873
532.810447
534.584427
535.814451
536.790628
538.438766
539.831553
540.629856
541.248190
542.722929
544.031222
544.778234
545.335032
546.671652
547.826901
548.428917
548.843126
550.026754
551.033721
551.499850
551.768542
552.729029
553.447848
529.630440
531.900598
533.871303
534.948046
535.544425
537.583364
539.150458
539.817671
540.067759
541.946385
543.431502
544.067922
544.296223
545.949400
547.205701
547.629834
547.654181
549.193926
550.337100
550.648459
550.554479
551.894863
552.820613
526.508638
530.647577
533.126634
533.856039
533.120485
536.504112
538.453713
538.742367
537.596293
540.893150
542.786581
543.093096
542.075476
544.956935
546.531570
546.559349
545.234067
548.089477
549.591928
549.541483
548.169959
550.811657
552.196875
529.267639
531.510727
533.445521
534.491729
535.075312
537.130697
538.731725
539.437128
539.713356
541.588884
543.059670
543.681279
543.891345
545.513454
546.734614
547.125627
547.118256
548.623656
549.732972
550.014472
549.898926
551.230185
552.153482
530.416220
532.043779
533.730562
534.886005
535.825386
537.518162
538.993684
539.886246
540.574171
542.025397
543.291857
544.009094
544.535818
545.801458
546.880509
547.416924
547.771516
548.883590
549.819432
550.221923
550.443892
551.391189
552.108894
529.378623
531.624217
533.548399
534.569625
535.125563
537.207252
538.854605
539.635488
539.993297
541.752040
543.109178
543.638805
543.769287
545.388186
546.606798
546.997107
546.990566
548.432135
549.487661
549.737107
549.607046
550.909871
551.817755
526.777055
530.915247
533.360234
534.024346
533.198578
536.645438
538.676188
539.117342
538.227263
541.198429
542.863722
542.994674
541.785931
544.699956
546.269335
546.294192
545.001744
547.694203
549.085540
548.974916
547.590959
550.161357
551.514645
530.193934
532.411610
534.295526
535.274179
535.784352
537.811275
539.408368
540.149794
540.470370
542.177717
543.483115
543.968589
544.058211
545.630715
546.803227
547.151505
547.105893
548.508009
549.526058
549.742478
549.585528
550.869827
551.768240
532.094270
533.649912
535.244649
536.314291
537.167381
538.739959
540.111255
540.935348
541.564955
542.900128
544.053938
544.685255
545.137721
546.304270
547.285920
547.738424
548.017232
549.047378
549.905141
550.239618
550.406407
551.315419
552.012519
531.914719
533.994247
535.756446
536.674101
537.154906
538.988365
540.420684
541.056268
541.310583
542.955917
544.229929
544.733081
544.862383
546.310284
547.371655
547.640855
547.531971
548.903320
549.887036
550.062731
549.860289
551.130452
552.018002
530.281749
534.068825
536.245963
536.797472
536.006004
538.982280
540.682676
540.934635
539.936167
542.769897
544.362511
544.541602
543.504853
546.083353
547.425523
547.307839
545.886796
548.532625
549.853854
549.663469
548.172439
550.720885
552.042220
534.391461
536.235673
537.748520
538.509009
538.875219
540.518826
541.797114
542.371695
542.599729
544.144722
545.345505
545.852141
546.000956
547.371999
548.369764
548.645551
548.556614
549.851639
550.767291
550.935996
550.729161
551.891416
552.682811
537.310928
538.202018
539.209471
540.019578
540.758376
541.860926
542.877192
543.634888
544.312572
545.359940
546.322267
547.017529
547.609760
548.525036
549.326136
549.841646
550.255832
551.039629
551.712395
552.084974
552.337253
552.929040
553.357035
538.687181
539.248721
540.029575
540.816223
541.620596
542.555598
543.470840
544.284540
545.075966
545.983412
546.859578
547.616852
548.326288
549.118599
549.853681
550.453726
551.003516
551.648537
552.234903
552.672121
553.034824
553.451475
553.735197
542.320890
542.971534
543.825245
544.650021
545.487636
546.541498
547.566629
548.455489
549.318231
550.391347
551.433050
552.322549
553.141780
554.091774
554.962786
555.659848
556.280192
557.034514
557.705172
558.188134
558.570040
559.043121
559.359709
540.292940
541.524797
542.688954
543.466421
544.058397
545.439017
546.620748
547.376786
547.947790
549.336324
550.544581
551.332931
551.901391
553.121166
554.119142
554.689785
555.043634
556.076640
556.886594
557.258178
557.396823
558.184797
558.711235
534.788596
538.524349
540.574035
540.995649
540.014509
543.105316
544.836767
545.076466
543.979829
547.075241
548.862993
549.234999
548.356441
551.056494
552.521821
552.617726
551.467451
554.028683
555.337109
555.262938
553.944824
556.319802
557.515647
518.958588
534.277187
538.170666
537.372143
526.722111
539.625256
542.775758
541.618335
530.647639
543.652006
546.906165
546.100085
536.614242
547.955225
550.660221
549.494697
539.469105
550.942537
553.547327
552.247377
542.155682
553.433092
556.157897
531.263653
535.307204
537.652322
538.230768
537.326053
540.585758
542.419212
542.635638
541.477702
544.671636
546.527725
546.861979
545.921332
548.730324
550.286600
550.375752
549.193027
551.875714
553.287010
553.227154
551.902335
554.414399
555.725409
532.658715
534.937770
536.875624
537.894170
538.418266
540.341911
541.803327
542.389230
542.580355
544.412703
545.862388
546.466049
546.661372
548.345222
549.633505
550.093930
550.152674
551.655249
552.771262
553.084300
553.004085
554.284542
555.168014
528.262541
532.682304
535.315551
536.144097
535.510173
538.692761
540.478210
540.629522
539.351343
542.638856
544.481933
544.649387
543.368362
546.544363
548.294950
548.424786
547.177649
550.047047
551.584483
551.612238
550.370538
552.886628
554.207228
512.125297
528.980251
533.521987
533.262863
523.727382
535.890812
538.897191
537.566481
525.926293
539.574836
542.866419
541.606179
530.121285
543.515150
546.730648
545.579750
534.915176
547.241348
550.141514
549.016008
539.216849
550.372344
553.116333
526.557361
531.001379
533.674752
534.550560
533.964629
537.189938
539.010742
539.188087
537.928105
541.232094
543.085010
543.254637
541.974179
545.157864
546.915671
547.048556
545.805963
548.694985
550.253411
550.296905
549.068021
551.600949
552.933075
529.226467
531.562360
533.589002
534.708999
535.335202
537.342992
538.872813
539.505335
539.725171
541.597288
543.068108
543.670157
543.856303
545.563195
546.867271
547.322960
547.371809
548.931488
550.099318
550.441840
550.379212
551.705398
552.619734
526.046388
530.206873
532.710599
533.460585
532.735286
536.106490
538.034613
538.300429
537.137677
540.436366
542.336162
542.647809
541.636537
544.531853
546.121723
546.162873
544.851717
547.730090
549.256951
549.228581
547.873662
550.519905
551.905727
511.805552
527.400171
531.561804
531.026780
520.746967
533.688239
536.954182
535.813834
524.552228
537.978524
541.331482
540.443426
530.530106
542.314017
545.103650
543.771283
532.889781
545.301217
548.156442
546.851034
536.356255
548.188636
551.085367
525.689504
529.818604
532.282755
532.998642
532.257318
535.648274
537.614759
537.924735
536.795442
540.090670
541.978323
542.280776
541.257159
544.120766
545.674326
545.682609
544.340747
547.183594
548.675573
548.616666
547.239364
549.877080
551.260639
528.570464
530.809245
532.732408
533.762073
534.331549
536.404200
538.035219
538.786373
539.112175
540.939177
542.363739
542.949768
543.128025
544.751048
545.971239
546.362359
546.357974
547.838450
548.929844
549.204380
549.088440
550.407258
551.322827
525.804155
529.938849
532.385705
533.058059
532.245951
535.710566
537.758071
538.212624
537.338686
540.343462
542.045612
542.209909
541.030326
543.969269
545.561363
545.607383
544.337150
547.059349
548.482089
548.401191
547.040479
549.618787
550.973841
512.033383
527.674965
531.792897
531.134921
520.455914
533.777750
537.222139
536.463882
526.715841
538.560831
541.451639
540.254973
529.621752
541.970795
544.872793
543.645378
533.262476
545.068260
547.748520
546.413500
536.116264
547.667332
550.492442
526.638325
530.741000
533.144801
533.774502
532.918393
536.326579
538.324373
538.743425
537.837265
540.786846
542.434428
542.554886
541.336658
544.228707
545.775374
545.781764
544.475742
547.160645
548.548451
548.437312
547.051544
549.611503
550.956573
530.306393
532.453032
534.274624
535.222248
535.720135
537.658660
539.184185
539.883237
540.180198
541.864228
543.161886
543.663882
543.780135
545.294360
546.414534
546.726767
546.655948
548.055209
549.071789
549.283442
549.115573
550.396336
551.289865
528.533907
532.390042
534.649504
535.263864
534.528731
537.591388
539.371114
539.675930
538.716283
541.593865
543.222479
543.419493
542.396836
545.006183
546.377102
546.273859
544.867589
547.551715
548.914350
548.754775
547.291228
549.870903
551.216251
516.434340
531.019610
534.779851
534.178404
524.646332
536.381396
539.307628
538.346609
528.592542
540.201953
543.039891
542.088478
532.752147
543.637288
546.102723
544.653790
533.906645
545.889751
548.531421
547.085652
536.437941
548.212600
551.043240
531.132053
534.702766
536.689571
537.158303
536.335586
539.180580
540.790790
541.045439
540.083274
542.836000
544.379585
544.594127
543.617075
546.122674
547.415266
547.329951
545.967490
548.548719
549.828569
549.672365
548.226964
550.671385
551.901570
536.097323
537.276667
538.396409
539.150920
539.723350
540.999368
542.088351
542.783574
543.297736
544.523298
545.564277
546.205944
546.644625
547.723736
548.587075
549.028544
549.266014
550.240518
550.997960
551.311178
551.395707
552.178413
552.707638
537.874137
538.493166
539.302534
540.078550
540.856378
541.822695
542.757073
543.560826
544.329745
545.272788
546.172243
546.923611
547.612770
548.436343
549.187988
549.774909
550.300083
550.984082
551.596417
552.027309
552.367878
552.821395
553.131070
541.817356
542.405359
543.227299
544.064318
544.934408
545.959975
546.972936
547.883064
548.780576
549.821889
550.844463
551.746493
552.593937
553.519041
554.380767
555.099347
555.753625
556.481780
557.138093
557.636259
558.046162
558.488146
558.781774
540.217665
541.142234
542.185458
543.025028
543.803871
544.998898
546.110178
546.947706
547.712164
548.908223
550.032850
550.880703
551.614158
552.670822
553.609460
554.257292
554.788898
555.652183
556.392606
556.830581
557.136326
557.745996
558.177478
536.879469
538.790831
540.338822
541.086513
541.424269
543.191479
544.567877
545.180622
545.429033
547.175809
548.576021
549.246007
549.532869
551.065612
552.223229
552.661669
552.726933
554.081243
555.056393
555.303231
555.173920
556.329272
557.107983
532.206133
536.150477
538.377999
538.865252
537.896288
541.107585
542.917014
543.137671
541.988827
545.162244
547.002013
547.343003
546.411716
549.190873
550.719531
550.803418
549.617467
552.260442
553.627955
553.538530
552.188937
554.669352
555.955396
533.503996
535.663944
537.473872
538.380880
538.815821
540.727033
542.195494
542.802571
543.018462
544.830890
546.277829
546.917466
547.165729
548.777298
550.010401
550.454766
550.513454
551.963052
553.026988
553.299106
553.186029
554.452356
555.327342
533.241736
534.874725
536.546646
537.666372
538.539937
540.105542
541.436899
542.194171
542.780281
544.211064
545.482281
546.208378
546.754712
548.075081
549.223124
549.830890
550.248590
551.398762
552.369118
552.809750
553.058336
553.986717
554.683058
530.774005
533.139622
535.165834
536.266676
536.865715
538.801877
540.269004
540.852839
541.027528
542.856778
544.272128
544.804109
544.923321
546.680008
548.035895
548.527508
548.596685
550.152323
551.314525
551.660919
551.607013
552.901085
553.793321
526.691467
531.129069
533.788515
534.647464
534.045463
537.255650
539.067327
539.241093
537.973681
541.246902
543.059039
543.185310
541.872883
545.069639
546.849041
546.997312
545.762745
548.655613
550.214698
550.257066
549.026103
551.556471
552.886748
529.080535
531.468833
533.533017
534.678856
535.323979
537.302541
538.805382
539.416302
539.610664
541.455715
542.880330
543.414904
543.535148
545.297392
546.658358
547.152077
547.225780
548.797374
549.977889
550.339074
550.298165
551.607777
552.510830
529.835851
531.520685
533.275789
534.491018
535.460738
537.112169
538.514513
539.323099
539.944986
541.410066
542.700278
543.427614
543.970685
545.305432
546.464141
547.069638
547.487554
548.677693
549.690530
550.160008
550.431641
551.397878
552.121272
528.342118
530.600557
532.555943
533.620114
534.210347
536.251310
537.825317
538.500271
538.754740
540.631824
542.111831
542.742721
542.966819
544.615727
545.868863
546.290684
546.314427
547.856908
549.001910
549.312327
549.218081
550.565334
551.497159
525.212438
529.340380
531.805598
532.523440
531.781602
535.166705
537.121880
537.417327
536.277227
539.578364
541.475779
541.786889
540.772674
543.649817
545.218677
545.241592
543.913645
546.770926
548.273908
548.220341
546.846098
549.496374
550.888927
527.964052
530.198081
532.121008
533.157163
533.735112
535.790752
537.395741
538.106983
538.390131
540.273568
541.753325
542.384231
542.601184
544.223549
545.442629
545.832086
545.825041
547.333530
548.445499
548.727682
548.612908
549.950021
550.878026
529.111502
530.730468
532.406002
533.552057
534.485982
536.177771
537.655614
538.552774
539.247760
540.709267
541.987884
542.717288
543.253796
544.524928
545.607909
546.148925
546.509388
547.628042
548.571066
548.980761
549.208443
550.158608
550.877303
528.080669
530.315790
532.227241
533.238420
533.788394
535.867952
537.516208
538.300277
538.664697
540.435838
541.807971
542.352478
542.495716
544.124432
545.352657
545.754093
545.759726
547.211968
548.279924
548.543991
548.425228
549.727764
550.632780
525.488355
529.613526
532.043883
532.697021
531.864830
535.308914
537.339799
537.783240
536.899255
539.884711
541.567277
541.715392
540.521978
543.448630
545.031426
545.072265
543.797245
546.503677
547.911935
547.822271
546.455136
549.022365
550.369735
528.905996
531.112454
532.982654
533.950459
534.454244
536.478881
538.076844
538.821742
539.149788
540.871283
542.194120
542.697399
542.803348
544.390009
545.577271
545.942628
545.915702
547.335475
548.373657
548.612303
548.471709
549.755855
550.649814
530.808571
532.353989
533.935453
534.994096
535.840789
537.412077
538.785663
539.614803
540.253092
541.602383
542.773709
543.423230
543.892461
545.073155
546.069128
546.538142
546.835786
547.886150
548.766611
549.124536
549.307791
550.218318
550.912037
530.636290
532.704240
534.451831
535.357398
535.831285
537.664659
539.100778
539.742411
540.005460
541.665381
542.958078
543.480422
543.627085
545.087922
546.162218
546.446877
546.356769
547.749993
548.758936
548.961168
548.777538
550.047613
550.930462
529.009841
532.783648
534.945187
535.484090
534.685470
537.662992
539.368385
539.626944
538.637040
541.485676
543.097405
543.296197
542.277327
544.867151
546.220781
546.117537
544.714802
547.382869
548.730437
548.568989
547.099711
549.644947
550.959547
533.113600
534.948036
536.448734
537.199416
537.560677
539.205811
540.489205
541.070925
541.308444
542.867132
544.084486
544.608544
544.773349
546.156239
547.165774
547.455706
547.384111
548.699647
549.638682
549.831618
549.642121
550.804609
551.592014
536.024412
536.909426
537.908887
538.712621
539.448776
540.553255
541.574633
542.339642
543.026825
544.086490
545.063126
545.773360
546.379749
547.307314
548.120794
548.650309
549.080692
549.882645
550.574817
550.966031
551.231314
551.826146
552.253211
537.395340
537.952783
538.728072
539.510413
540.313501
541.250809
542.171220
542.992275
543.793091
544.712024
545.601192
546.372060
547.094691
547.899374
548.647059
549.260933
549.826118
550.487760
551.091101
551.543820
551.917377
552.338210
552.622502
541.352125
541.899354
542.695783
543.535982
544.420488
545.428633
546.431809
547.352814
548.266377
549.286755
550.292552
551.197169
552.055762
552.966219
553.821990
554.553962
555.226427
555.939072
556.583847
557.088414
557.511095
557.935957
558.215166
539.976338
540.753113
541.722060
542.585603
543.435990
544.553596
545.627252
546.504390
547.344705
548.457879
549.532964
550.403147
551.197417
552.188335
553.098940
553.788105
554.393084
555.185421
555.885969
556.351885
556.720122
557.256686
557.638417
537.404472
538.722721
540.037729
540.898525
541.591477
542.992373
544.226992
544.986691
545.602116
546.970684
548.204812
548.977731
549.572586
550.789148
551.832011
552.412440
552.815930
553.834005
554.668135
555.029652
555.213297
556.031727
556.637315
534.540661
536.590372
538.277555
539.093987
539.468465
541.320826
542.757003
543.363534
543.587048
545.372742
546.796274
547.430478
547.672941
549.265523
550.479496
550.923256
550.982858
552.381654
553.389991
553.617417
553.463285
554.710523
555.569441
534.138387
535.668659
537.220843
538.238797
539.037892
540.571703
541.896132
542.664627
543.264235
544.678467
545.941426
546.682882
547.246765
548.526199
549.636006
550.229734
550.639137
551.738453
552.651926
553.043392
553.253188
554.169010
554.859957
533.385662
534.708169
536.216353
537.367955
538.372341
539.796307
541.070415
541.924163
542.673746
543.927982
545.087091
545.851256
546.520139
547.695374
548.777841
549.462166
550.023916
551.029225
551.919058
552.413244
552.783791
553.569049
554.168670
531.520670
533.197835
534.926589
536.103473
537.028737
538.627175
539.987248
540.770663
541.368057
542.762458
543.967861
544.606305
545.080880
546.451501
547.659513
548.297985
548.729994
549.919693
550.924409
551.384445
551.645309
552.597295
553.310143
529.335234
531.690350
533.719840
534.832229
535.447601
537.426820
538.942485
539.582005
539.806341
541.576985
542.919300
543.372360
543.422751
545.220459
546.617886
547.128123
547.202362
548.780316
549.956671
550.301257
550.237395
551.561741
552.474405
529.831525
531.530464
533.295447
534.514963
535.484702
537.126849
538.525241
539.338570
539.957680
541.367264
542.580578
543.220664
543.695846
545.071586
546.284602
546.925490
547.362012
548.564976
549.585150
550.057954
550.330690
551.297312
552.020685
529.988776
531.360764
532.947616
534.188213
535.283605
536.798297
538.151094
539.064384
539.856322
541.141418
542.315322
543.078735
543.744532
544.932600
546.026172
546.711448
547.277342
548.313678
549.238155
549.757177
550.149898
550.969778
551.595043
528.993400
530.616174
532.304577
533.465278
534.404473
536.083452
537.531223
538.387112
539.045976
540.509640
541.794618
542.525649
543.072516
544.381163
545.512026
546.097109
546.497151
547.657300
548.632193
549.057295
549.292755
550.276164
551.018265
527.588551
529.804017
531.712257
532.735224
533.299004
535.362931
536.973612
537.690272
537.981579
539.843448
541.302776
541.912239
542.110677
543.763336
545.015007
545.433763
545.452498
546.957557
548.059695
548.323420
548.186749
549.552858
550.501237
528.586154
530.192284
531.857597
532.998304
533.928975
535.617058
537.085702
537.966840
538.648806
540.129340
541.430052
542.175680
542.725130
544.011171
545.108773
545.661977
546.031942
547.159004
548.102482
548.501985
548.718900
549.690349
550.426605
529.189546
530.520969
532.054506
533.248770
534.322433
535.858616
537.257476
538.225217
539.066008
540.381186
541.586143
542.386082
543.065849
544.198775
545.217313
545.838422
546.347787
547.315128
548.174021
548.641347
548.997701
549.794222
550.408016
528.663324
530.284526
531.957039
533.095710
534.020789
535.704137
537.178804
538.079380
538.776486
540.216579
541.471249
542.181399
542.703745
543.967249
545.049070
545.596465
545.961810
547.054341
547.972157
548.368782
548.590193
549.523726
550.230797
527.792245
530.029588
531.936618
532.941396
533.483181
535.526851
537.138872
537.885968
538.211768
539.989899
541.366989
541.916114
542.065445
543.670054
544.882073
545.280520
545.288246
546.715135
547.761774
548.015622
547.892670
549.177915
550.071378
529.469900
531.066268
532.701000
533.797715
534.676195
536.304358
537.725978
538.582195
539.239129
540.634761
541.846702
542.520075
543.008340
544.235109
545.281250
545.797042
546.134061
547.199626
548.094134
548.471985
548.675989
549.590176
550.284143
530.835843
532.107707
533.557301
534.666062
535.648017
537.066079
538.354446
539.237100
540.003975
541.226799
542.344066
543.073477
543.689628
544.746625
545.691113
546.249414
546.703745
547.615511
548.426808
548.858893
549.182829
549.934632
550.516729
531.136338
532.623607
534.138697
535.146288
535.946536
537.434392
538.726264
539.490940
540.082909
541.413673
542.577874
543.227679
543.696283
544.860413
545.840507
546.301848
546.594512
547.632012
548.500270
548.852450
549.028777
549.915101
550.589498
531.119168
533.116227
534.772007
535.598143
535.998729
537.755681
539.117854
539.699693
539.911444
541.556393
542.833870
543.339261
543.461362
544.936896
546.023318
546.327448
546.255338
547.625519
548.615362
548.820400
548.643503
549.862444
550.705189
533.532519
534.815056
536.098571
536.945265
537.620007
538.936262
540.087936
540.789637
541.345739
542.585884
543.678020
544.317663
544.788748
545.888512
546.812901
547.272755
547.571494
548.545261
549.352306
549.688422
549.847196
550.641251
551.232978
535.738313
536.487262
537.417980
538.240794
539.038548
540.072815
541.058171
541.854454
542.608173
543.603892
544.549637
545.293029
545.967570
546.845853
547.647973
548.234116
548.751966
549.488719
550.149826
550.582753
550.922235
551.435422
551.804193
536.907158
537.427552
538.179359
538.963334
539.777920
540.698790
541.609277
542.438931
543.255544
544.162727
545.046384
545.829324
546.571765
547.373009
548.126120
548.763747
549.356162
550.008988
550.607909
551.074826
551.466246
551.867463
552.133829
540.742103
541.321409
542.133895
542.964845
543.831670
544.853800
545.864353
546.772567
547.665782
548.696870
549.705733
550.593885
551.431085
552.353584
553.217983
553.941643
554.599634
555.325138
555.975642
556.467806
556.874510
557.319505
557.616425
539.174219
540.079756
541.106279
541.937987
542.714689
543.903252
545.010850
545.847953
546.609992
547.791191
548.896100
549.723880
550.442233
551.499631
552.446210
553.105166
553.645427
554.500033
555.226690
555.650245
555.945713
556.563184
557.001993
535.912862
537.772574
539.286136
540.024099
540.367582
542.117450
543.486440
544.103702
544.358708
546.076665
547.443131
548.078315
548.334622
549.880254
551.058586
551.523180
551.615056
552.940673
553.883169
554.095267
553.932253
555.115247
555.912892
531.364539
535.184940
537.352580
537.830985
536.894752
540.059880
541.856466
542.092088
540.977662
544.089517
545.875150
546.159535
545.160049
547.983914
549.550242
549.681009
548.568678
551.133445
552.443444
552.291331
550.848274
553.412781
554.737964
532.585575
534.684700
536.448660
537.336280
537.772709
539.671359
541.143035
541.767101
541.995744
543.767257
545.160478
545.744646
545.947376
547.570640
548.826624
549.297176
549.380422
550.800076
551.829015
552.061874
551.910827
553.206844
554.103927
532.306460
533.894359
535.520191
536.607972
537.467299
539.041071
540.397892
541.191703
541.800655
543.179135
544.376640
545.028095
545.517273
546.846377
548.015271
548.636777
549.058490
550.199789
551.151493
551.564995
551.790372
552.736248
553.449227
529.894240
532.186099
534.144012
535.191148
535.754540
537.726430
539.253663
539.923729
540.184154
541.894801
543.178784
543.581198
543.581636
545.392126
546.794386
547.298630
547.357330
548.919821
550.070472
550.380663
550.281572
551.616702
552.538073
525.924610
530.212210
532.771145
533.549522
532.862738
536.161948
538.072534
538.403469
537.393093
540.374107
541.974641
541.896817
540.312278
543.705857
545.580714
545.742465
544.465988
547.397125
548.948952
548.929406
547.575246
550.223994
551.609806
528.202840
530.516701
532.510157
533.597828
534.204122
536.221999
537.790975
538.493978
538.777943
540.503508
541.793842
542.195612
542.194872
544.012043
545.420682
545.926961
545.988499
547.563567
548.727847
549.047641
548.957408
550.307694
551.240766
528.900398
530.539994
532.242845
533.413012
534.356814
536.029711
537.475351
538.336764
538.992920
540.400636
541.607800
542.250416
542.728453
544.077740
545.262918
545.883605
546.302966
547.477454
548.461609
548.891928
549.130284
550.115788
550.858990
527.408171
529.611718
531.511204
532.524551
533.076076
535.148698
536.768305
537.496363
537.794940
539.610144
541.012828
541.563395
541.716142
543.400179
544.693348
545.147346
545.194067
546.696263
547.789610
548.037650
547.880924
549.270857
550.234899
524.323297
528.352072
530.747200
531.398363
530.571782
534.033739
536.050853
536.420733
535.392305
538.568344
540.370416
540.581585
539.427610
542.421109
544.062609
544.144014
542.890897
545.655826
547.079326
546.926252
545.399366
548.179141
549.632533
526.972743
529.164528
531.047906
532.047285
532.592631
534.671261
536.304494
537.049306
537.367155
539.208376
540.642941
541.226202
541.395739
543.056637
544.313861
544.736526
544.755316
546.223496
547.285432
547.509708
547.336173
548.712208
549.668352
528.042875
529.652813
531.317964
532.455309
533.382562
535.069164
536.542327
537.434332
538.124983
539.589595
540.870880
541.600679
542.137798
543.416075
544.510979
545.068297
545.440395
546.538145
547.453127
547.836711
548.045542
548.999807
549.724495
526.948768
529.200601
531.126660
532.155342
532.723878
534.770003
536.380036
537.116917
537.430804
539.256612
540.680967
541.271436
541.459009
543.069236
544.290778
544.707097
544.736324
546.162008
547.207073
547.462936
547.346805
548.635671
549.533152
524.292662
528.467670
530.933026
531.629109
530.866005
534.223817
536.183231
536.532039
535.494722
538.640888
540.427832
540.664849
539.589580
542.438395
543.996884
544.063822
542.857290
545.499707
546.879037
546.794263
545.459472
547.985891
549.313928
527.736173
529.965299
531.857213
532.848119
533.372941
535.361513
536.914383
537.603134
537.875455
539.659700
541.046242
541.604912
541.762853
543.340414
544.530767
544.920068
544.925446
546.328945
547.357184
547.602011
547.474262
548.740848
549.621643
529.651968
531.206444
532.796355
533.860382
534.706969
536.264933
537.614430
538.410440
539.022592
540.401844
541.607231
542.278239
542.762649
543.972096
545.001186
545.505499
545.833420
546.884998
547.766778
548.137237
548.334357
549.228953
549.908373
529.477675
531.551982
533.300277
534.197435
534.655202
536.490778
537.912280
538.516989
538.735516
540.438762
541.758394
542.268360
542.381300
543.923646
545.072920
545.419984
545.383163
546.771922
547.783870
548.014819
547.872272
549.099754
549.953090
527.837853
531.624624
533.783873
534.301385
533.456396
536.465533
538.163231
538.363740
537.253922
540.217885
541.867587
542.013667
540.844854
543.635333
545.115167
545.105998
543.807737
546.431298
547.775142
547.668031
546.318805
548.742383
550.000480
531.955011
533.792511
535.289415
536.027415
536.370634
538.022227
539.298713
539.851749
540.049760
541.647026
542.882856
543.386463
543.512573
544.978478
546.065876
546.419618
546.401838
547.715831
548.660604
548.883197
548.735042
549.856418
550.615508
534.872198
535.756747
536.752827
537.550149
538.279500
539.383478
540.400835
541.155780
541.833841
542.906486
543.893141
544.602494
545.208767
546.172717
547.028539
547.596101
548.056303
548.868936
549.569855
549.975414
550.253787
550.837533
551.254045
536.244795
536.801016
537.573484
538.351924
539.151552
540.087550
541.006058
541.824133
542.624333
543.550565
544.447735
545.224391
545.955993
546.783202
547.558476
548.198595
548.784749
549.458650
550.070931
550.532541
550.912045
551.329904
551.610061
540.147077
540.782748
541.620722
542.435736
543.268734
544.317582
545.339649
546.225978
547.081553
548.136331
549.153315
550.017216
550.816469
551.759898
552.633451
553.337925
553.965126
554.716866
555.381239
555.857675
556.236476
556.716617
557.039632
538.179500
539.374308
540.509216
541.274221
541.865394
543.233895
544.409996
545.166661
545.735567
547.096042
548.268749
549.020122
549.557903
550.778553
551.788348
552.377169
552.749077
553.766424
554.556143
554.906210
555.026091
555.833053
556.374089
532.856720
536.460311
538.442516
538.851411
537.901485
540.942721
542.658584
542.910937
541.844935
544.871024
546.594841
546.899421
545.943091
548.684383
550.188235
550.334468
549.261895
551.744016
552.993008
552.854280
551.441443
553.904886
555.143818
517.598092
532.346233
536.094808
535.299690
524.893967
537.530501
540.639011
539.527646
528.789513
541.514266
544.650295
543.717729
533.911303
545.525758
548.320476
547.271331
537.665317
548.712622
551.182556
549.732056
539.127570
550.905808
553.743123
529.425413
533.319468
535.575544
536.123176
535.241014
538.458801
540.294357
540.544977
539.429847
542.533356
544.291861
544.524082
543.479482
546.327468
547.924098
548.061711
546.951657
549.552372
550.899676
550.767351
549.340692
551.944888
553.303329
530.758168
532.947750
534.801232
535.761965
536.258867
538.197132
539.703129
540.356470
540.601707
542.330989
543.650926
544.122992
544.205765
545.912512
547.233799
547.712671
547.776272
549.263320
550.350120
550.617749
550.490681
551.811692
552.726544
526.514042
530.755346
533.255513
533.979209
533.249025
536.524148
538.423506
538.752016
537.740110
540.707078
542.296336
542.216065
540.628106
543.993081
545.838634
545.980910
544.689290
547.592279
549.115537
549.071726
547.699129
550.341264
551.724677
510.959473
527.164294
531.475293
531.031039
521.053964
533.661680
536.888372
535.965224
525.824936
537.915255
540.700738
538.963446
526.094872
540.735730
544.218669
543.069673
532.124726
544.718942
547.626809
546.337937
535.836993
547.687596
550.588177
524.820317
529.084266
531.619590
532.382218
531.693341
535.016518
536.960137
537.323632
536.336667
539.318962
540.914158
540.831878
539.241212
542.615734
544.469651
544.613461
543.322132
546.237618
547.772560
547.734421
546.366677
549.024851
550.421086
527.339303
529.585702
531.516326
532.553553
533.125601
535.173752
536.777238
537.503718
537.799648
539.558190
540.885141
541.340498
541.399052
543.141346
544.486563
544.960447
545.007121
546.536904
547.655708
547.929135
547.798383
549.170009
550.121741
524.188016
528.219848
530.616701
531.268493
530.440755
533.896458
535.908394
536.275583
535.238934
538.382490
540.140607
540.304068
539.114592
542.120584
543.784093
543.881086
542.637433
545.410936
546.840781
546.691379
545.167097
547.950467
549.406506
510.271131
525.438632
529.441561
528.749435
518.022708
531.392599
534.805087
533.850593
523.228948
535.993390
539.123697
537.999689
527.350711
539.825010
542.797045
541.601989
531.151830
543.095042
545.769295
544.220019
532.901296
545.519729
548.591667
523.722736
527.746404
530.133064
530.776183
529.944732
533.406209
535.428336
535.807385
534.787229
537.962007
539.761558
539.970524
538.810713
541.790807
543.416643
543.484885
542.217800
544.956458
546.354750
546.183198
544.643955
547.411854
548.858515
526.427287
528.647851
530.551464
531.565309
532.122896
534.186373
535.809740
536.552713
536.870411
538.705259
540.135354
540.722117
540.899360
542.532514
543.769194
544.186024
544.205841
545.644223
546.687945
546.918976
546.767846
548.098808
549.025935
523.523865
527.703234
530.178723
530.888629
530.141569
533.517122
535.492201
535.852513
534.825941
537.992765
539.800212
540.054051
538.992537
541.853669
543.422735
543.498106
542.297887
544.945047
546.325042
546.236490
544.899113
547.437122
548.774992
509.502736
525.368486
529.566949
529.021648
518.760650
531.637553
534.917719
533.920516
523.293890
536.033330
539.184116
538.196322
528.162217
539.978591
542.791384
541.636785
531.643122
543.068535
545.670397
544.363405
534.279638
545.604416
548.376212
524.288499
528.446341
530.890971
531.567978
530.781870
534.097651
536.013110
536.324324
535.257078
538.384041
540.157020
540.383530
539.297240
542.128763
543.670153
543.722705
542.502860
545.130683
546.497510
546.403396
545.059654
547.571560
548.889354
527.998862
530.162273
531.997578
532.954233
533.453877
535.370515
536.858437
537.502307
537.745759
539.495408
540.855743
541.394794
541.533819
543.099616
544.275660
544.648782
544.635810
546.031537
547.050758
547.288300
547.153446
548.399561
549.266138
526.220777
530.092266
532.351795
532.946423
532.163996
535.251669
537.013530
537.247721
536.160194
539.169822
540.858425
541.020613
539.862465
542.689471
544.205152
544.216070
542.931804
545.576276
546.939854
546.843657
545.507770
547.958677
549.240304
514.049677
528.705452
532.463419
531.802440
522.011534
533.980462
536.913140
535.797899
525.350925
537.651552
540.611287
539.490687
529.181777
541.128290
543.900582
542.655518
532.371284
543.993142
546.600723
545.309019
535.367742
546.434194
549.105331
528.818284
532.398580
534.377780
534.819428
533.945811
536.822743
538.427030
538.624307
537.543561
540.420367
542.010321
542.177532
541.057212
543.784080
545.226712
545.258042
544.018329
546.564938
547.849851
547.758010
546.440282
548.758675
549.927295
533.797919
534.975900
536.088604
536.830838
537.389545
538.667667
539.752470
540.432095
540.928345
542.185047
543.248442
543.890476
544.323502
545.473170
546.409971
546.916426
547.207704
548.197513
548.970148
549.310671
549.424303
550.182669
550.692298
535.576103
536.192193
536.995670
537.764341
538.536063
539.501145
540.434209
541.235491
542.005869
542.965010
543.881747
544.646462
545.352867
546.216489
547.015046
547.646491
548.207998
548.913393
549.542018
549.989304
550.341425
550.789825
551.092562
539.910024
540.480716
541.281326
542.101044
542.957434
543.968329
544.967329
545.863639
546.742721
547.755461
548.742741
549.608047
550.422739
551.324115
552.169573
552.877940
553.526788
554.251017
554.905567
555.403502
555.815149
556.263326
556.561796
538.364252
539.257276
540.268282
541.087162
541.853013
543.029106
544.124440
544.950039
545.698352
546.859872
547.941193
548.744157
549.438108
550.472360
551.397419
552.038058
552.567010
553.421069
554.153578
554.584403
554.885547
555.506328
555.946761
535.140994
536.980356
538.471730
539.194321
539.526855
541.261930
542.617686
543.224896
543.467817
545.163892
546.503570
547.110955
547.339923
548.859105
550.011407
550.452009
550.527974
551.854328
552.805455
553.026844
552.870102
554.056258
554.855784
530.629311
534.420950
536.559451
537.019662
536.072782
539.221227
541.005155
541.234003
540.111072
543.199697
544.956426
545.211165
544.182057
546.976157
548.511615
548.612269
547.478178
550.043783
551.362998
551.220324
549.783602
552.350471
553.676957
531.857141
533.929955
535.663412
536.528803
536.951289
538.837248
540.301960
540.924047
541.147185
542.899298
544.266189
544.822512
544.995887
546.586541
547.808088
548.246275
548.306095
549.719510
550.750717
550.987747
550.840026
552.137660
553.035614
531.582343
533.144371
534.737095
535.797710
536.640066
538.206284
539.564594
540.364729
540.974353
542.337154
543.511433
544.138803
544.600798
545.893878
547.023857
547.610305
548.005841
549.132652
550.077235
550.486928
550.710440
551.656784
552.370838
529.184637
531.445388
533.363893
534.377857
534.921454
536.890648
538.428551
539.115946
539.386261
541.081803
542.343426
542.726193
542.703564
544.472895
545.829987
546.295188
546.324058
547.864937
548.999881
549.298141
549.191336
550.526105
551.449299
525.229712
529.479930
531.993862
532.734867
532.026093
535.325563
537.252406
537.608465
536.615940
539.579514
541.156977
541.063177
539.460680
542.808720
544.634328
544.754903
543.446534
546.351545
547.881857
547.844397
546.477807
549.125879
550.514015
527.496059
529.778350
531.731212
532.784465
533.370242
535.385918
536.966954
537.689106
537.984978
539.697539
540.967809
541.352497
541.331388
543.110065
544.476039
544.944875
544.975601
546.524118
547.665380
547.965872
547.862638
549.210092
550.144128
528.178666
529.791897
531.460053
532.600840
533.526357
535.193198
536.643568
537.515163
538.176005
539.572244
540.760950
541.384787
541.841186
543.159903
544.311614
544.901345
545.293338
546.442786
547.404169
547.814928
548.040017
549.021671
549.765171
526.677342
528.854800
530.722498
531.710881
532.246713
534.310029
535.928430
536.660682
536.959769
538.761783
540.145449
540.676325
540.808169
542.467676
543.735033
544.164406
544.187746
545.666763
546.737828
546.965498
546.794423
548.181248
549.146311
523.575422
527.577490
529.944078
530.575458
529.737014
533.188084
535.200591
535.571897
534.542988
537.703788
539.486421
539.678721
538.506148
541.479639
543.100796
543.162668
541.890165
544.634003
546.036149
545.862461
544.320225
547.098448
548.553832
526.171839
528.348074
530.214487
531.202105
531.739556
533.809706
535.437704
536.181273
536.496420
538.325489
539.744635
540.313047
540.467856
542.112484
543.352952
543.759437
543.762027
545.212486
546.256312
546.463653
546.277792
547.650739
548.607276
527.175566
528.783237
530.446134
531.582316
532.507661
534.189014
535.657499
536.547252
537.234906
538.691089
539.962340
540.683078
541.210456
542.475319
543.555640
544.099157
544.457761
545.541016
546.441771
546.812868
547.012575
547.962265
548.685405
526.017888
528.279794
530.217668
531.256175
531.829778
533.873124
535.479217
536.214614
536.527291
538.347395
539.766329
540.353924
540.537401
542.135966
543.344277
543.748964
543.767211
545.180739
546.214758
546.461713
546.338941
547.622007
548.516355
523.315040
527.508591
529.994724
530.707923
529.955144
533.311271
535.267334
535.616100
534.580121
537.722259
539.507131
539.746509
538.672865
541.511626
543.058792
543.117123
541.902858
544.534723
545.904648
545.813106
544.473427
546.992975
548.316715
526.747074
528.990811
530.900887
531.907457
532.441701
534.430358
535.981200
536.670173
536.943940
538.727088
540.114369
540.677164
540.838502
542.411901
543.596687
543.982126
543.983174
545.378275
546.397545
546.635462
546.502353
547.762650
548.639306
528.665888
530.228714
531.830451
532.905671
533.759057
535.317038
536.664993
537.461213
538.074845
539.454850
540.662742
541.338820
541.828281
543.039331
544.069758
544.576499
544.904298
545.948401
546.820344
547.182689
547.373600
548.262059
548.937444
528.496249
530.574054
532.328885
533.233703
533.696214
535.530007
536.949539
537.554570
537.775050
539.479689
540.802820
541.319065
541.439313
542.987557
544.144236
544.500670
544.468933
545.849169
546.849030
547.070475
546.921316
548.142091
548.990913
526.857329
530.644488
532.806814
533.329837
532.488765
535.493959
537.188886
537.389977
536.282953
539.248416
540.902187
541.055669
539.896127
542.694867
544.185849
544.191152
542.902808
545.516113
546.846150
546.729070
545.373614
547.789992
549.043216
530.968827
532.805759
534.303470
535.043942
535.388693
537.037409
538.311851
538.865662
539.066466
540.666564
541.907360
542.418595
542.553997
544.029244
545.128028
545.494713
545.484992
546.792855
547.727201
547.941362
547.787370
548.902950
549.658210
533.878773
534.762422
535.757887
536.555318
537.284389
538.386572
539.403024
540.159159
540.840190
541.916777
542.909106
543.626005
544.241058
545.214174
546.080025
546.657493
547.123432
547.933476
548.627997
549.027418
549.300985
549.880501
550.294340
535.246714
535.801895
536.573087
537.350526
538.149121
539.083826
540.002038
540.821615
541.625008
542.555733
543.458908
544.243012
544.983009
545.818966
546.603189
547.251391
547.842139
548.515102
549.123211
549.580163
549.955671
550.370210
550.648358
539.673511
540.202174
540.974706
541.794095
542.659945
543.646607
544.627654
545.526508
546.413563
547.397666
548.360321
549.219613
550.033900
550.902954
551.721350
552.422772
553.077240
553.789137
554.443949
554.961643
555.395332
555.826725
556.108748
538.351792
539.098100
540.033373
540.873069
541.705175
542.797304
543.846425
544.702754
545.518473
546.591282
547.617636
548.437612
549.183258
550.128481
550.995869
551.646888
552.228029
553.023025
553.739155
554.222550
554.604264
555.147417
555.531585
535.881952
537.141687
538.403158
539.235906
539.914793
541.280455
542.485837
543.229247
543.827155
545.146490
546.321712
547.036485
547.575671
548.739630
549.728746
550.255532
550.620636
551.650031
552.510138
552.896233
553.097388
553.921265
554.528122
533.127657
535.080769
536.692150
537.476828
537.847172
539.650416
541.054681
541.654169
541.874992
543.600322
544.956237
545.526854
545.707826
547.241287
548.390128
548.762194
548.760489
550.182206
551.223987
551.479294
551.345305
552.594492
553.452805
532.708322
534.166026
535.645951
536.620474
537.398540
538.901535
540.210281
540.980126
541.576348
542.945229
544.149700
544.833655
545.338774
546.552103
547.589912
548.112407
548.467884
549.564422
550.491180
550.896491
551.116575
552.035150
552.726819
531.951331
533.209267
534.641558
535.735769
536.706923
538.116594
539.397355
540.271810
541.030828
542.248348
543.356619
544.074258
544.692636
545.791623
546.791248
547.401695
547.909172
548.888586
549.767278
550.255370
550.622895
551.410493
552.012962
530.132362
531.725598
533.358768
534.460296
535.341689
536.940484
538.332350
539.168003
539.804625
541.154289
542.306380
542.912383
543.354501
544.628061
545.733476
546.288954
546.660713
547.806836
548.779434
549.213198
549.455755
550.411655
551.130961
528.009136
530.247751
532.160614
533.183351
533.744295
535.735798
537.300976
538.020847
538.323342
540.023009
541.302559
541.737454
541.785032
543.456501
544.733083
545.153938
545.164786
546.687524
547.817534
548.119993
548.022161
549.355714
550.278839
528.450634
530.064643
531.731702
532.872768
533.796500
535.439803
536.872690
537.741771
538.403988
539.772886
540.937442
541.550284
541.998492
543.282513
544.398207
544.960034
545.334986
546.483601
547.455697
547.886225
548.129056
549.095194
549.824252
528.563706
529.870001
531.376909
532.553784
533.611355
535.114914
536.481162
537.422938
538.232303
539.488749
540.621168
541.348905
541.975683
543.098511
544.121130
544.743461
545.255444
546.241371
547.118907
547.596329
547.960401
548.776067
549.404772
527.563630
529.114872
530.727018
531.834785
532.744693
534.401886
535.847309
536.717705
537.385790
538.815797
540.056435
540.746962
541.253230
542.511997
543.590576
544.127462
544.483118
545.595968
546.523367
546.903082
547.104874
548.088359
548.837037
526.153345
528.278893
530.111326
531.092923
531.640236
533.673325
535.272186
535.999773
536.305541
538.121488
539.531697
540.100601
540.262327
541.874659
543.085974
543.467907
543.451877
544.912022
545.966675
546.180792
546.001232
547.377584
548.337683
527.011200
528.570072
530.191857
531.307976
532.225553
533.892226
535.348554
536.231127
536.914088
538.363640
539.628219
540.342966
540.863738
542.117047
543.181202
543.703443
544.043152
545.133771
546.038615
546.400178
546.587892
547.558901
548.299978
527.452358
528.777975
530.306721
531.500291
532.571990
534.094735
535.482329
536.447049
537.284583
538.580166
539.763257
540.546408
541.209244
542.313935
543.301916
543.895997
544.380060
545.318033
546.147514
546.589280
546.927280
547.715957
548.327513
526.772705
528.426272
530.131444
531.296434
532.236734
533.909450
535.372889
536.272059
536.970805
538.395808
539.638697
540.347941
540.869715
542.104049
543.154375
543.678550
544.025120
545.091831
545.985994
546.366326
546.577461
547.497477
548.196588
525.781415
528.084535
530.050747
531.101840
531.675940
533.705482
535.305212
536.055390
536.393084
538.154609
539.525641
540.088186
540.257058
541.826887
543.007060
543.388403
543.386478
544.787796
545.813082
546.056624
545.930849
547.196209
548.077168
527.461037
529.100007
530.780947
531.915963
532.818490
534.441722
535.855814
536.713865
537.377632
538.767774
539.980557
540.666985
541.169071
542.381466
543.412051
543.920788
544.252284
545.298810
546.173727
546.539360
546.735771
547.634745
548.318220
528.852317
530.144376
531.620793
532.755088
533.753248
535.168233
536.450877
537.334422
538.106135
539.329190
540.450993
541.192530
541.821465
542.879891
543.826527
544.392879
544.851389
545.745195
546.533471
546.949086
547.261860
548.000031
548.572694
529.172753
530.665772
532.194155
533.220497
534.035626
535.514739
536.798215
537.563965
538.162548
539.493934
540.663606
541.326981
541.812464
542.987304
543.984362
544.473295
544.788137
545.799256
546.634258
546.965222
547.129688
548.000089
548.663388
529.163627
531.157068
532.818241
533.661370
534.081926
535.819809
537.169256
537.753349
537.976350
539.619167
540.901764
541.423132
541.567920
543.057238
544.169480
544.518182
544.491558
545.818775
546.765017
546.946797
546.760877
547.959974
548.789560
531.561638
532.840568
534.124782
534.979070
535.661780
536.967796
538.112048
538.816154
539.380582
540.624425
541.724778
542.379972
542.871148
543.988734
544.938348
545.432769
545.758919
546.711095
547.488666
547.805589
547.953728
548.733803
549.316042
533.749359
534.495260
535.423834
536.247326
537.045862
538.075397
539.058096
539.857496
540.618424
541.621645
542.578039
543.336386
544.028674
544.924980
545.748200
546.357520
546.890633
547.619517
548.264569
548.684191
549.014290
549.518308
549.881068
534.907244
535.424752
536.173136
536.954815
537.767574
538.685693
539.595691
540.429071
541.252885
542.169148
543.064535
543.862135
544.621163
545.439617
546.210923
546.865942
547.468858
548.119085
548.708554
549.165824
549.549391
549.943821
550.205957
539.254401
539.812804
540.600578
541.411582
542.259765
543.255833
544.238269
545.119111
545.981073
546.969465
547.928608
548.764671
549.548205
550.414025
551.221795
551.895362
552.523240
553.254188
553.929289
554.449810
554.877825
555.329709
555.627267
537.758087
538.623424
539.612258
540.422720
541.184968
542.339497
543.413905
544.225683
544.961128
546.093732
547.143045
547.915814
548.577852
549.568737
550.443453
551.030958
551.522042
552.399355
553.171716
553.641372
553.970776
554.589499
555.023548
534.653416
536.415104
537.860430
538.578620
538.928453
540.617242
541.940073
542.539653
542.787151
544.437980
545.736819
546.315138
546.516703
547.974148
549.048883
549.390602
549.368274
550.776256
551.813961
552.110715
552.017660
553.175751
553.952739
530.333631
533.934698
535.991156
536.457694
535.590333
538.626107
540.358459
540.593189
539.524525
542.524486
544.230280
544.465163
543.432254
546.131602
547.556207
547.490847
546.099518
548.897967
550.366776
550.343429
549.051436
551.513800
552.790768
531.427017
533.411813
535.086905
535.938344
536.372834
538.212326
539.648824
540.271640
540.510125
542.229387
543.573886
544.124309
544.285243
545.798878
546.919439
547.239991
547.187864
548.670247
549.778032
550.083675
549.995500
551.261565
552.134980
531.106396
532.610669
534.150687
535.181624
536.009691
537.554413
538.902007
539.707844
540.330486
541.688724
542.873637
543.536219
544.020823
545.216332
546.230917
546.721707
547.053700
548.174512
549.135763
549.570181
549.814390
550.749841
551.452529
528.769458
530.939820
532.784350
533.753339
534.272017
536.227295
537.765980
538.474054
538.779658
540.478040
541.786838
542.294290
542.424572
543.977890
545.147304
545.506143
545.487757
546.976885
548.089346
548.388725
548.292312
549.610410
550.521965
524.962068
529.024269
531.429372
532.113351
531.374554
534.661636
536.595273
536.990348
536.082549
539.018245
540.668312
540.826743
539.718927
542.516788
544.036286
544.035842
542.719124
545.514431
546.994507
546.951002
545.610111
548.216266
549.585212
527.094556
529.285517
531.163365
532.170854
532.730446
534.728650
536.306625
537.046527
537.377223
539.097039
540.421670
540.939508
541.079022
542.645531
543.827998
544.196018
544.181673
545.668939
546.773932
547.062557
546.960692
548.289334
549.211922
527.728699
529.282554
530.896849
532.008730
532.920274
534.556190
535.985267
536.853664
537.523635
538.927155
540.144626
540.825107
541.324288
542.549840
543.594029
544.104729
544.445576
545.560721
546.502373
546.905209
547.127672
548.098018
548.833634
526.280632
528.368274
530.178734
531.161268
531.720597
533.714036
535.281297
535.993170
536.290292
538.088770
539.486614
540.055553
540.223230
541.795819
542.970168
543.323460
543.288020
544.757016
545.826677
546.057788
545.892873
547.264691
548.219700
523.308974
527.119279
529.409892
530.069423
529.355344
532.638128
534.562092
534.903417
533.875802
537.016418
538.805627
539.049675
537.984110
540.798900
542.308500
542.283810
540.922575
543.697417
545.117810
544.961293
543.447558
546.192270
547.631473
525.680239
527.785856
529.617466
530.616878
531.188877
533.194599
534.774359
535.499063
535.809428
537.620086
539.031521
539.614324
539.791236
541.364099
542.533638
542.880674
542.835347
544.286044
545.335912
545.550724
545.372924
546.732473
547.679949
526.497317
528.103544
529.770303
530.918752
531.855222
533.517306
534.972510
535.868397
536.566862
537.990565
539.232490
539.940866
540.459661
541.684148
542.718533
543.220926
543.548053
544.621949
545.520340
545.891486
546.091284
547.033586
547.751370
525.160814
527.487393
529.470321
530.536504
531.127218
533.169807
534.790417
535.577039
535.960209
537.692919
539.043831
539.601347
539.772029
541.332485
542.500207
542.868095
542.855378
544.262234
545.292892
545.538364
545.415983
546.689317
547.577826
522.253049
526.619924
529.193920
529.952073
529.232470
532.589557
534.580037
535.041937
534.232796
537.137442
538.799918
539.000261
537.929690
540.713655
542.216197
542.234578
540.975636
543.615104
544.984509
544.892872
543.562084
546.061103
547.375959
525.808429
528.123583
530.086121
531.126268
531.683498
533.679652
535.255866
536.008351
536.362842
538.061213
539.382223
539.919210
540.073203
541.612829
542.763592
543.120404
543.095757
544.478353
545.484039
545.710425
545.571070
546.821907
547.694298
527.809992
529.393058
531.018580
532.119506
532.995843
534.552403
535.911593
536.744089
537.395584
538.740993
539.918029
540.590841
541.086997
542.263216
543.259808
543.747567
544.063111
545.077476
545.917363
546.252232
546.423911
547.310515
547.987271
527.694129
529.763285
531.527600
532.467806
532.981179
534.780293
536.194131
536.840920
537.124687
538.776772
540.073949
540.620144
540.800284
542.270116
543.372300
543.720809
543.706172
545.021713
545.958778
546.127889
545.935473
547.173088
548.033878
526.104032
529.848336
532.012047
532.596292
531.894244
534.774030
536.438406
536.708476
535.769337
538.582984
540.192371
540.421474
539.461702
542.048528
543.445123
543.460655
542.267464
544.734290
545.964815
545.766487
544.312629
546.797941
548.080959
530.162569
531.982047
533.479230
534.247302
534.637855
536.248642
537.513290
538.103114
538.364040
539.920068
541.145565
541.694792
541.895991
543.298962
544.349129
544.712831
544.723010
545.968074
546.841719
547.004223
546.806933
547.940166
548.708477
533.034817
533.911260
534.903946
535.708351
536.448380
537.542056
538.558660
539.331223
540.033104
541.102952
542.094319
542.826923
543.460433
544.412826
545.258457
545.828933
546.291610
547.073883
547.736306
548.107518
548.361181
548.940893
549.357654
534.385187
534.935909
535.703106
536.480163
537.280271
538.213041
539.133768
539.962748
540.776617
541.709594
542.615989
543.408333
544.155115
544.984171
545.758585
546.399903
546.983102
547.639487
548.227724
548.666729
549.029851
549.440700
549.718480
538.796234
539.411219
540.228561
541.029821
541.849101
542.870485
543.861407
544.717792
545.539823
546.547081
547.509806
548.317499
549.057780
549.935282
550.740427
551.382097
551.970008
552.732587
553.431207
553.945687
554.352744
554.838882
555.160551
536.922763
538.063906
539.161143
539.914726
540.504859
541.829861
542.965979
543.696293
544.241935
545.543530
546.654068
547.347589
547.826428
548.966262
549.885201
550.376629
550.670004
551.736375
552.596489
553.014060
553.187277
553.985143
554.514006
531.882153
535.284596
537.177089
537.590230
536.717175
539.630647
541.277135
541.519415
540.489748
543.398515
545.037930
545.288314
544.294885
546.908988
548.268952
548.216666
546.865719
549.592407
551.015276
551.020389
549.769308
552.130559
553.319058
517.518740
531.372416
534.917858
534.181332
524.327922
536.353790
539.322404
538.250091
527.898140
540.166339
543.171410
542.211021
532.536839
543.836613
546.405643
544.945506
533.940090
546.339273
549.191330
548.017926
538.142816
549.259690
551.952338
528.560464
532.233698
534.376795
534.910515
534.095213
537.184901
538.959851
539.216125
538.157352
541.164449
542.868826
543.085771
542.030936
544.722896
546.134731
546.041465
544.629429
547.451598
548.954024
548.952803
547.680679
550.176316
551.480343
529.753626
531.828187
533.585744
534.494591
534.969860
536.864752
538.350126
539.014210
539.285887
540.994418
542.322977
542.854214
542.994358
544.502028
545.613280
545.921361
545.864492
547.344925
548.458757
548.767508
548.680889
549.975655
550.869437
525.682315
529.701619
532.056227
532.696109
531.919440
535.169167
537.071144
537.443274
536.522149
539.456346
541.117505
541.296828
540.199074
542.951980
544.416412
544.372429
543.026905
545.804899
547.277788
547.234204
545.893415
548.489761
549.850346
510.887945
526.256327
530.309903
529.753615
519.716944
532.304868
535.548613
534.729810
525.016683
536.772618
539.667156
538.616073
528.695917
540.279527
542.970236
541.617222
530.944593
543.052685
545.834154
544.544425
534.233999
545.862421
548.712721
524.019240
528.058165
530.443819
531.119335
530.380701
533.671715
535.611516
536.014139
535.117421
538.074764
539.753940
539.945631
538.858903
541.628142
543.108726
543.076591
541.736199
544.509680
545.970347
545.909969
544.558095
547.166863
548.540329
526.393283
528.518797
530.347280
531.330671
531.881256
533.866675
535.431274
536.153698
536.467756
538.228457
539.595319
540.147337
540.302240
541.849903
542.999167
543.334525
543.291260
544.757345
545.837903
546.094687
545.959866
547.308089
548.245489
523.402723
527.204635
529.484391
530.135534
529.412791
532.676411
534.583365
534.915221
533.880891
537.004036
538.776983
539.010081
537.934312
540.728275
542.216107
542.173942
540.803014
543.579652
545.009670
544.867023
543.365195
546.107409
547.542569
510.279835
524.534375
528.338066
527.760248
517.859798
530.319507
533.500393
532.493208
521.936866
534.594345
537.725707
536.745681
526.786855
538.473150
541.185509
539.806983
528.986431
541.195346
543.926678
542.422797
531.276845
543.710618
546.738528
522.767690
526.596144
528.905409
529.579127
528.871755
532.148402
534.066870
534.409873
533.386331
536.515894
538.295935
538.537283
537.468546
540.266311
541.755734
541.713854
540.338413
543.098489
544.509706
544.351754
542.838145
545.567703
546.995147
525.061052
527.275163
529.181319
530.214558
530.794340
532.809811
534.400529
535.150288
535.493241
537.257697
538.632644
539.198754
539.367168
540.922588
542.077473
542.421236
542.380994
543.803397
544.840139
545.067989
544.916379
546.231507
547.148866
521.767618
526.117868
528.680495
529.437575
528.722323
532.080175
534.070616
534.533358
533.727263
536.637772
538.306775
538.511952
537.443072
540.224201
541.719460
541.726882
540.458773
543.101886
544.474764
544.380940
543.048407
545.561509
546.888301
506.874966
523.555597
527.966133
527.508751
517.361215
530.169647
533.502006
532.806461
523.511753
534.895698
537.723832
536.676623
526.770162
538.371375
541.090455
539.851200
529.676802
541.211937
543.822236
542.519885
532.516076
543.737024
546.486175
522.378288
526.718254
529.261300
529.993973
529.248936
532.561969
534.512828
534.949037
534.121887
536.998396
538.637994
538.825365
537.743676
540.503629
541.982807
541.982331
540.705490
543.319610
544.662498
544.546752
543.196571
545.684592
546.994049
526.293691
528.491962
530.362305
531.357747
531.897361
533.798816
535.299588
536.006603
536.331409
538.004010
539.309108
539.848016
540.011777
541.507975
542.623972
542.965748
542.935162
544.274007
545.235801
545.423536
545.250918
546.496205
547.366216
524.628147
528.460998
530.725683
531.385608
530.746482
533.708547
535.448162
535.770081
534.867576
537.711297
539.341084
539.575251
538.616682
541.214842
542.618508
542.627027
541.425848
543.904307
545.148394
544.952700
543.504858
546.020525
547.331568
512.685746
527.109405
530.848520
530.351588
521.362863
532.545176
535.366234
534.449823
524.969424
536.333383
539.142938
538.250413
529.147325
539.868887
542.380352
541.205316
531.578016
542.453694
544.827475
543.349835
532.909503
544.422599
547.186387
527.206447
530.732799
532.700306
533.194407
532.456639
535.204952
536.783236
537.061383
536.161224
538.887596
540.435884
540.687274
539.775650
542.284371
543.625756
543.664267
542.514506
544.899472
546.068889
545.879852
544.451159
546.835895
548.035292
532.096210
533.255808
534.356892
535.106041
535.685518
536.942253
538.028041
538.740575
539.282242
540.520376
541.579970
542.250927
542.725548
543.831380
544.733166
545.230894
545.523218
546.460868
547.178437
547.470463
547.546279
548.308236
548.823656
533.839668
534.444829
535.236280
535.999052
536.770460
537.731229
538.670141
539.489815
540.280550
541.243785
542.166081
542.944935
543.664164
544.516413
545.299848
545.921154
546.471143
547.148428
547.743884
548.160985
548.491489
548.933405
549.235188
538.618532
539.181401
539.976264
540.793647
541.642928
542.631721
543.601338
544.466435
545.309260
546.273782
547.206031
548.013815
548.768221
549.604070
550.382528
551.031170
551.643865
552.373076
553.055970
553.587405
554.023838
554.478872
554.776718
537.127681
537.998978
538.997556
539.817811
540.583565
541.729632
542.789788
543.585857
544.302597
545.409962
546.430837
547.174191
547.805780
548.764116
549.605508
550.163411
550.636396
551.514348
552.299228
552.784486
553.125258
553.746700
554.179976
534.033699
535.803388
537.262092
537.995362
538.352926
540.029981
541.335805
541.920471
542.151385
543.774971
545.043469
545.591510
545.761329
547.182204
548.216729
548.520177
548.473305
549.886082
550.943928
551.263679
551.186866
552.345821
553.119677
529.731274
533.340233
535.410089
535.893547
535.036793
538.056235
539.769208
539.991172
538.910651
541.883567
543.560221
543.767209
542.703538
545.363134
546.741087
546.628770
545.204743
548.010189
549.502697
549.505979
548.233403
550.693428
551.964753
530.853339
532.839400
534.518229
535.375818
535.812035
537.637326
539.057638
539.669643
539.898808
541.600755
542.926908
543.459006
543.594647
545.068183
546.139472
546.411863
546.326235
547.804832
548.924811
549.247053
549.170949
550.435959
551.305556
530.569804
532.064763
533.593571
534.615330
535.434106
536.965318
538.300447
539.098444
539.716351
541.069565
542.252149
542.912780
543.382951
544.536998
545.497677
545.938202
546.234051
547.338092
548.295636
548.732125
548.978651
549.913315
550.614471
528.274535
530.422988
532.240688
533.186274
533.686103
535.626640
537.155071
537.858255
538.164312
539.868516
541.191308
541.716903
541.848194
543.353990
544.460062
544.763544
544.704882
546.166532
547.261973
547.550935
547.448422
548.765386
549.677061
524.500883
528.531136
530.898777
531.550656
530.787012
534.057448
535.980784
536.371962
535.467178
538.413856
540.087011
540.277473
539.184584
541.927353
543.376303
543.317874
541.959573
544.721992
546.178230
546.117656
544.765646
547.370670
548.740555
526.635477
528.798767
530.641674
531.618315
532.153023
534.131608
535.695997
536.429600
536.760993
538.488000
539.829088
540.368554
540.513199
542.036601
543.160421
543.477349
543.424746
544.882697
545.966753
546.241002
546.129968
547.455502
548.377279
527.266897
528.798345
530.384370
531.472088
532.362429
533.974919
535.384804
536.242551
536.908320
538.309270
539.529035
540.214413
540.707355
541.900097
542.899956
543.369686
543.679031
544.772626
545.701487
546.097777
546.316218
547.281773
548.013952
525.822596
527.888786
529.676047
530.642913
531.187259
533.151466
534.692183
535.389008
535.677766
537.461950
538.847728
539.408307
539.562703
541.107321
542.246556
542.566728
542.506095
543.961597
545.027513
545.261241
545.098719
546.463594
547.412048
522.849730
526.637205
528.907707
529.558732
528.836344
532.083436
533.973842
534.296379
533.258146
536.375094
538.142985
538.371915
537.290692
540.079695
541.559252
541.506307
540.123831
542.890364
544.312273
544.163904
542.657357
545.392708
546.823168
525.189485
527.278622
529.094504
530.085219
530.645428
532.618726
534.164387
534.865183
535.158665
536.947437
538.339433
538.907446
539.069125
540.619929
541.764043
542.086864
542.022867
543.464370
544.512480
544.730142
544.554765
545.908581
546.850727
525.968271
527.562868
529.217266
530.356517
531.278759
532.910130
534.330522
535.197954
535.875511
537.282099
538.511203
539.209741
539.716572
540.922076
541.933830
542.413831
542.722085
543.782760
544.671808
545.035690
545.230434
546.170741
546.888131
524.599479
526.915286
528.887201
529.945575
530.523271
532.533578
534.116808
534.871646
535.232387
536.953397
538.298988
538.853338
539.016427
540.559102
541.704912
542.050062
542.016333
543.405371
544.418696
544.645920
544.510145
545.785409
546.678755
521.662911
526.016851
528.578306
529.329085
528.599243
531.922889
533.876499
534.307892
533.478031
536.376212
538.038904
538.241218
537.167315
539.933434
541.413603
541.408617
540.127038
542.745780
544.092440
543.974656
542.623381
545.128039
546.451535
525.182177
527.483231
529.428366
530.453914
530.996476
532.968578
534.520856
535.254690
535.597035
537.291017
538.611870
539.149681
539.299822
540.824346
541.954835
542.290095
542.243977
543.605585
544.588547
544.790726
544.633751
545.885910
546.763999
527.151604
528.716363
530.315756
531.391305
532.247803
533.792353
535.146188
535.977558
536.628601
537.970932
539.144728
539.814894
540.305324
541.467981
542.446642
542.915194
543.211098
544.205971
545.025952
545.340931
545.498361
546.382924
547.062252
527.013477
529.057021
530.784232
531.687250
532.175182
533.974754
535.402455
536.066576
536.362413
538.011514
539.301569
539.842140
540.015549
541.471614
542.556679
542.887413
542.853823
544.151583
545.072416
545.224700
545.019275
546.253977
547.116659
525.404475
529.117440
531.237184
531.776974
531.045169
533.935416
535.626785
535.926683
535.009046
537.818663
539.418283
539.640573
538.674524
541.247160
542.627277
542.626573
541.415995
543.866729
545.083484
544.870240
543.403969
545.886843
547.171847
529.430717
531.224634
532.684293
533.415002
533.782592
535.400997
536.689259
537.305756
537.585461
539.141606
540.360488
540.903700
541.098624
542.490251
543.527029
543.877254
543.873564
545.105073
545.966211
546.116488
545.909571
547.039740
547.808402
532.274408
533.132621
534.097450
534.874440
535.598230
536.695193
537.727605
538.519133
539.234773
540.307466
541.295915
542.024295
542.652450
543.596427
544.431773
544.991289
545.442481
546.213404
546.865189
547.226532
547.472592
548.048787
548.464752
533.609196
534.145895
534.891177
535.646738
536.434072
537.367783
538.299378
539.142330
539.966898
540.903667
541.809155
542.598589
543.340932
544.163262
544.929191
545.561044
546.134187
546.780428
547.358997
547.789330
548.145812
548.552970
548.829384
538.390180
538.928221
539.715855
540.549641
541.419167
542.390334
543.344955
544.213095
545.063138
545.998815
546.906510
547.708907
548.465419
549.275103
550.034988
550.685923
551.309595
552.019974
552.692603
553.233951
553.685402
554.121887
554.403247
537.078297
537.838173
538.795820
539.659949
540.503810
541.575575
542.593413
543.419689
544.200887
545.220319
546.186339
546.946080
547.630923
548.510734
549.309879
549.898111
550.439900
551.241569
551.988842
552.508777
552.916860
553.462380
553.842019
534.626501
535.906956
537.202455
538.078202
538.787485
540.117512
541.280623
541.997501
542.570802
543.825903
544.931627
545.582523
546.058021
547.146496
548.049671
548.488666
548.792266
549.847358
550.763391
551.209308
551.454685
552.270759
552.863717
531.902276
533.879974
535.529708
536.370822
536.795835
538.536343
539.886239
540.466846
540.684058
542.332820
543.615615
544.126171
544.246332
545.695204
546.740806
546.997395
546.898730
548.370402
549.487490
549.820038
549.750944
550.972869
551.806061
531.549575
533.012487
534.505070
535.503281
536.298721
537.761078
539.029670
539.781194
540.366963
541.691828
542.852730
543.499818
543.956499
545.084988
546.016169
546.429884
546.705412
547.810245
548.777120
549.229109
549.484661
550.391984
551.068913
530.881004
532.114899
533.521326
534.598204
535.553571
536.933021
538.186864
539.047414
539.800065
541.006122
542.111596
542.834323
543.433693
544.439950
545.320634
545.823175
546.254703
547.204550
548.080388
548.576124
548.950410
549.734788
550.332595
529.171346
530.701250
532.266421
533.314448
534.155451
535.725189
537.097573
537.925528
538.565788
539.930038
541.121304
541.790939
542.267873
543.415374
544.368321
544.803681
545.094530
546.182724
547.118449
547.527812
547.754089
548.711129
549.433006
527.148982
529.283060
531.096119
532.042866
532.547648
534.508891
536.056280
536.771293
537.083699
538.810167
540.154703
540.703809
540.857701
542.345150
543.433819
543.725512
543.656446
545.104078
546.178826
546.438629
546.307530
547.648734
548.579419
527.562429
529.099847
530.681527
531.753755
532.624947
534.229199
535.635915
536.494655
537.161362
538.547870
539.756980
540.441031
540.932810
542.099805
543.072864
543.524085
543.823039
544.909388
545.836097
546.234112
546.454610
547.418029
548.147844
527.653368
528.902735
530.344772
531.472858
532.491046
533.943476
535.268621
536.191157
536.996118
538.246212
539.385860
540.133817
540.759392
541.807146
542.731337
543.267890
543.716912
544.660571
545.513944
545.980616
546.338752
547.143226
547.763425
526.671694
528.162737
529.720985
530.805804
531.701457
533.284297
534.666381
535.510523
536.172298
537.563312
538.773622
539.449919
539.935102
541.133153
542.136384
542.604071
542.908378
543.998946
544.925350
545.320369
545.537847
546.498044
547.226324
525.285742
527.332435
529.114224
530.097719
530.667341
532.590237
534.101814
534.799494
535.108959
536.851140
538.204169
538.742903
538.880515
540.433969
541.579428
541.900425
541.837822
543.290388
544.359060
544.607681
544.467769
545.802245
546.730955
526.050604
527.560838
529.145832
530.255065
531.165856
532.750540
534.126907
534.964188
535.623082
537.018531
538.237575
538.923539
539.417864
540.624324
541.634574
542.106197
542.407544
543.484827
544.392869
544.769807
544.972809
545.923705
546.647584
526.398086
527.693512
529.195450
530.376865
531.428021
532.880412
534.189875
535.095341
535.892352
537.152638
538.310690
539.077889
539.721398
540.786702
541.726970
542.275075
542.721515
543.635286
544.447713
544.875495
545.203387
545.989292
546.600865
525.656676
527.281057
528.962860
530.121294
531.047941
532.641657
534.016738
534.844144
535.493577
536.899791
538.138491
538.850200
539.366775
540.560855
541.561392
542.037621
542.341720
543.373725
544.230149
544.564727
544.737309
545.673691
546.391421
524.621073
526.883847
528.822672
529.874337
530.455326
532.387783
533.891741
534.567096
534.852196
536.611583
537.994116
538.574639
538.755255
540.276716
541.401914
541.732199
541.682731
543.043814
544.017502
544.189437
543.992257
545.299846
546.216162
526.217565
527.820529
529.464131
530.576230
531.459406
533.022441
534.377909
535.191844
535.827037
537.212739
538.431264
539.127601
539.630825
540.808228
541.793440
542.257249
542.545565
543.550517
544.375966
544.682511
544.830946
545.746001
546.450715
527.542461
528.790567
530.208418
531.288258
532.244922
533.636596
534.910221
535.794052
536.567336
537.783056
538.898549
539.638159
540.259994
541.289670
542.198713
542.727082
543.148248
544.003362
544.749091
545.120302
545.400725
546.139744
546.721321
527.831651
529.257909
530.696940
531.632782
532.381778
533.876647
535.203575
536.018448
536.653983
537.969749
539.118471
539.771601
540.248375
541.392367
542.353235
542.808480
543.090995
544.066179
544.863501
545.157023
545.293699
546.162029
546.830328
527.806951
529.707710
531.256013
531.981023
532.305680
534.100832
535.534061
536.204350
536.499682
538.109648
539.358433
539.866771
540.008162
541.460349
542.535468
542.853884
542.800277
544.093436
545.005017
545.151871
544.936977
546.137643
546.972717
530.117959
531.330713
532.524733
533.287301
533.908014
535.245177
536.453805
537.226767
537.841992
539.075797
540.155174
540.798170
541.280603
542.372313
543.293437
543.762464
544.064635
544.989302
545.738832
546.028826
546.156291
546.933027
547.516868
532.232646
532.936586
533.803039
534.564784
535.325562
536.366602
537.387578
538.230992
539.023648
540.029401
540.977053
541.726837
542.409844
543.288958
544.091684
544.680439
545.192805
545.899476
546.522351
546.921611
547.236508
547.734527
548.095991
533.353257
533.840690
534.542623
535.278533
536.063869
536.985314
537.919435
538.782918
539.629315
540.552014
541.444465
542.236267
542.987191
543.792651
544.547679
545.184996
545.769292
546.400035
546.970334
547.410411
547.781061
548.168655
548.428262
537.956523
538.541151
539.364471
540.207377
541.071492
542.056480
543.014600
543.866970
544.693733
545.632917
546.536723
547.317462
548.048037
548.863342
549.623365
550.256300
550.858002
551.583426
552.267318
552.802175
553.241005
553.693457
553.988457
536.422593
537.338638
538.387193
539.251801
540.047272
541.181312
542.223310
543.007983
543.713284
544.786891
545.771436
546.482915
547.088032
548.025551
548.847279
549.386905
549.846525
550.724525
551.515478
552.010347
552.359156
552.973529
553.400235
533.214029
535.097353
536.654847
537.475011
537.908603
539.537424
540.805454
541.385125
541.626885
543.188831
544.402015
544.908388
545.045794
546.447838
547.460681
547.739126
547.669109
549.093900
550.169327
550.513671
550.464295
551.598352
552.355063
528.716627
532.583280
534.810376
535.432212
534.761046
537.626186
539.268304
539.500297
538.498933
541.340515
542.936518
543.092478
541.984484
544.635018
545.991529
545.843761
544.367848
547.213449
548.737800
548.785570
547.589976
549.975744
551.213076
530.082457
532.171899
533.935969
534.867978
535.370946
537.143483
538.524357
539.131299
539.373886
541.021603
542.302061
542.802149
542.911252
544.365412
545.412756
545.656757
545.543898
547.030026
548.162191
548.502262
548.448492
549.689878
550.544440
529.976757
531.487922
533.033452
534.070726
534.898242
536.409286
537.722747
538.507032
539.115765
540.453640
541.624181
542.278844
542.742213
543.869495
544.799898
545.213177
545.487439
546.581914
547.531773
547.959151
548.197457
549.133490
549.836651
527.823906
529.923496
531.703623
532.621935
533.096707
535.026773
536.539763
537.220822
537.502409
539.221578
540.563636
541.116245
541.276057
542.731578
543.790963
544.061506
543.978892
545.422142
546.493590
546.744218
546.595604
547.947696
548.882425
524.197964
528.093226
530.380215
530.976127
530.154713
533.431379
535.342717
535.699698
534.733800
537.740057
539.459257
539.711725
538.722591
541.347428
542.725403
542.627856
541.242558
543.985288
545.408265
545.277675
543.796312
546.518663
547.940433
526.243278
528.341002
530.127181
531.061390
531.560569
533.521817
535.067831
535.780139
536.089541
537.831088
539.191118
539.758513
539.934062
541.412503
542.495861
542.785885
542.714508
544.157523
545.221787
545.462889
545.309407
546.668816
547.611946
526.829990
528.326102
529.878776
530.947438
531.824919
533.402614
534.785544
535.634397
536.300254
537.679642
538.881708
539.559152
540.047103
541.225901
542.210354
542.667493
542.968344
544.057293
544.985956
545.386101
545.608213
546.568085
547.294962
525.399356
527.427167
529.193766
530.175494
530.755565
532.641446
534.135355
534.843620
535.178542
536.877929
538.195825
538.711722
538.831097
540.384902
541.529333
541.849719
541.790712
543.251456
544.337415
544.615723
544.510512
545.822561
546.735215
522.489144
526.200889
528.451740
529.161339
528.594538
531.642271
533.448188
533.813617
532.950768
535.839683
537.481476
537.632984
536.468518
539.312275
540.817185
540.773604
539.400699
542.175160
543.630634
543.571186
542.235708
544.807538
546.163121
524.785001
526.832010
528.626624
529.635560
530.231351
532.109840
533.585157
534.273987
534.597502
536.302784
537.633957
538.163140
538.294025
539.858396
541.011721
541.337636
541.276573
542.722866
543.788425
544.045933
543.924372
545.229075
546.139414
525.589609
527.132504
528.749453
529.882701
530.802061
532.352088
533.684866
534.483337
535.116548
536.516639
537.751886
538.457865
538.968665
540.170480
541.175999
541.649762
541.952376
543.006170
543.886472
544.238372
544.422415
545.371255
546.096264
524.355113
526.546581
528.444947
529.500305
530.104114
531.975602
533.414045
534.022553
534.245267
536.055256
537.484689
538.098048
538.304116
539.821866
540.943682
541.272580
541.225017
542.592651
543.566291
543.718836
543.488965
544.848494
545.797919
521.660253
525.717263
528.151795
528.925430
528.353415
531.389054
533.126764
533.321564
532.145479
535.345446
537.182057
537.492042
536.527374
539.212529
540.646288
540.616974
539.317339
541.903841
543.185587
542.918502
541.286889
544.057205
545.502133
524.902144
527.065669
528.913987
529.908156
530.458626
532.308761
533.741102
534.345829
534.559816
536.352975
537.764370
538.363023
538.555715
540.055789
541.161066
541.476156
541.411124
542.749265
543.689020
543.810041
543.553440
544.892155
545.829899
526.709543
528.188527
529.690494
530.678131
531.465826
532.990866
534.328064
535.129355
535.751400
537.115330
538.313206
538.994164
539.484968
540.647746
541.619100
542.070993
542.346822
543.335577
544.141964
544.428890
544.559106
545.463771
546.162621
526.540752
528.470122
530.055891
530.783752
531.087615
533.003890
534.529952
535.244989
535.567520
537.205805
538.476414
538.981238
539.107027
540.594864
541.691585
542.001209
541.929371
543.254456
544.193981
544.351837
544.149945
545.381171
546.244821
525.001924
528.510857
530.431965
530.682771
529.485908
532.788815
534.707187
535.120908
534.285056
537.045037
538.593561
538.734896
537.627896
540.315372
541.733323
541.697415
540.386574
542.936645
544.205744
544.021225
542.586441
545.043061
546.317830
528.861302
530.551963
531.879655
532.439664
532.629856
534.386261
535.800854
536.495694
536.819885
538.360559
539.546852
540.041590
540.180509
541.603118
542.653864
542.985858
542.947643
544.212243
545.101127
545.269032
545.074674
546.196364
546.959547
531.609246
532.417776
533.308790
534.000277
534.658423
535.791174
536.877792
537.710893
538.449426
539.519319
540.491595
541.196217
541.802065
542.748254
543.583948
544.133797
544.572761
545.350855
546.012142
546.380174
546.629746
547.203261
547.616916
532.906247
533.413352
534.111783
534.816834
535.570699
536.512913
537.470118
538.336965
539.175441
540.112551
541.009107
541.785019
542.515068
543.333024
544.095004
544.719758
545.285830
545.931738
546.512394
546.944347
547.301094
547.706655
547.981749
537.492473
538.142948
539.005278
539.846630
540.688897
541.700438
542.669153
543.501089
544.292246
545.250502
546.158553
546.913877
547.607535
548.445121
549.214874
549.826316
550.392347
551.146398
551.845112
552.364197
552.774807
553.255814
553.572484
535.538880
536.762791
537.943197
538.770552
539.415605
540.709354
541.810072
542.519798
543.047385
544.280735
545.321338
545.953498
546.380129
547.480310
548.362125
548.818381
549.083731
550.149855
551.019453
551.453184
551.642745
552.424490
552.941018
530.210328
533.892339
535.968904
536.544985
535.872630
538.625231
540.188981
540.430416
539.465333
542.213712
543.739806
543.908552
542.844905
545.429744
546.750846
546.648070
545.234294
547.998643
549.455956
549.510496
548.339991
550.623300
551.774284
514.795432
529.818744
533.726077
533.314340
524.445362
535.532797
538.299489
537.289685
527.509755
539.107851
541.911303
540.841757
531.015115
542.364143
544.899878
543.354626
532.081988
544.722427
547.653817
546.596689
537.163534
547.841142
550.436349
526.981346
530.914789
533.216804
533.890425
533.258865
536.179542
537.868780
538.124650
537.135793
539.996609
541.605377
541.758875
540.646226
543.308150
544.676775
544.527454
543.046138
545.897973
547.424658
547.460716
546.259556
548.679300
549.948957
528.585003
530.685372
532.463809
533.392908
533.883282
535.733336
537.177697
537.817707
538.074518
539.751448
541.055298
541.574254
541.703773
543.157625
544.212379
544.470334
544.371702
545.834963
546.933706
547.224449
547.119865
548.417579
549.314349
524.821067
528.703886
530.973888
531.553439
530.713177
533.954341
535.830058
536.157447
535.167108
538.151811
539.852323
540.089521
539.088319
541.702706
543.072212
542.967635
541.577248
544.322116
545.750083
545.626110
544.147962
546.859119
548.270924
510.649634
525.403973
529.259930
528.576447
518.303857
531.026287
534.259818
533.352602
523.294390
535.392646
538.403279
537.518946
528.216535
539.155810
541.665713
540.235876
529.501860
541.585419
544.302141
542.827083
531.781138
544.120908
547.122327
523.252350
527.125349
529.393176
529.981698
529.160472
532.429808
534.336858
534.695142
533.734166
536.743548
538.465606
538.720869
537.737573
540.378777
541.775092
541.692464
540.316460
543.063263
544.487234
544.356760
542.875283
545.596488
547.017806
525.493082
527.544151
529.304688
530.247760
530.774972
532.687195
534.198775
534.904153
535.224266
536.943536
538.283394
538.827682
538.978868
540.499117
541.617683
541.927848
541.867467
543.324028
544.404393
544.669505
544.543521
545.878319
546.804352
522.542053
526.245711
528.478328
529.164191
528.576568
531.615955
533.420024
533.786105
532.924349
535.810514
537.451741
537.606203
536.444759
539.282765
540.782023
540.736917
539.367726
542.150711
543.618902
543.573532
542.248392
544.821821
546.175916
509.737263
523.637961
527.383058
526.987435
518.089103
529.456084
532.403552
531.562005
522.163532
533.573453
536.385167
535.234963
524.866403
536.915805
539.701163
538.339898
527.553427
539.756499
542.555836
541.295972
531.138284
542.598047
545.408843
521.928116
525.652713
527.915499
528.631510
528.061227
531.085027
532.860422
533.197505
532.317440
535.211906
536.870485
537.041249
535.892893
538.742452
540.251023
540.212061
538.841841
541.609076
543.055725
542.988377
541.645963
544.214234
545.567712
524.244443
526.352476
528.186441
529.208574
529.796467
531.648371
533.079218
533.705585
533.965588
535.723694
537.112005
537.692809
537.869456
539.416413
540.558354
540.889494
540.839186
542.251252
543.276742
543.486994
543.314654
544.648827
545.579376
521.293250
525.320224
527.733140
528.502159
527.929656
530.943334
532.654672
532.828495
531.641899
534.844262
536.688933
537.006410
536.048693
538.746180
540.190731
540.168822
538.878259
541.485627
542.790982
542.544423
540.928263
543.710003
545.160723
507.681676
522.971199
527.064750
526.747143
517.775737
529.176826
532.004645
530.728564
519.559190
532.735251
536.023053
535.218668
525.855482
536.958144
539.552844
538.268367
528.074155
539.543791
542.030117
540.333917
528.726431
541.527051
544.623679
521.837467
525.832510
528.188222
528.886332
528.252464
531.253784
532.969302
533.146507
531.954877
535.139939
536.964489
537.265231
536.292842
538.969836
540.396075
540.359673
539.051059
541.624918
542.892003
542.609990
540.964612
543.725370
545.165066
525.360898
527.394203
529.092831
529.933975
530.344383
532.219174
533.691131
534.341369
534.602154
536.320656
537.666857
538.221068
538.381196
539.877780
540.980282
541.290868
541.219558
542.551467
543.490707
543.626653
543.394865
544.685134
545.591422
523.689354
527.269478
529.274388
529.587369
528.436923
531.790211
533.741246
534.159129
533.323312
536.122975
537.710032
537.867172
536.766606
539.476198
540.909902
540.870457
539.553047
542.121525
543.407214
543.222298
541.789751
544.286185
545.596636
512.312455
525.929778
529.248536
528.029930
516.491573
530.129007
533.559262
532.886524
523.760434
534.822573
537.508874
536.407381
526.527670
537.977682
540.612620
539.328623
529.107581
540.565942
543.080780
541.668651
531.399144
542.745601
545.478073
526.094888
529.388160
531.112253
531.267034
530.028765
533.205789
535.043320
535.464416
534.663042
537.337379
538.821968
538.976178
537.908911
540.528224
541.903306
541.898383
540.638854
543.122483
544.346456
544.187348
542.789825
545.145628
546.333181
530.754649
531.822966
532.795702
533.392362
533.837967
535.173302
536.354479
537.136895
537.718714
538.948711
539.979667
540.608534
541.038632
542.152817
543.054532
543.531855
543.795059
544.745947
545.477301
545.777314
545.857503
546.612460
547.123680
532.423841
532.977423
533.688213
534.363498
535.074231
536.048807
537.029037
537.887412
538.700942
539.663961
540.570943
541.326779
542.024083
542.868053
543.642865
544.249634
544.784318
545.458198
546.053809
546.470363
546.799024
547.237059
547.536422
537.351148
537.937379
538.762954
539.607593
540.471566
541.453727
542.407146
543.252619
544.067977
544.989455
545.872571
546.634169
547.350629
548.158581
548.916248
549.547915
550.145053
550.860037
551.530037
552.051139
552.479526
552.926360
553.219265
535.819164
536.737535
537.789375
538.656928
539.453214
540.584493
541.622408
542.401738
543.096539
544.150091
545.110613
545.800310
546.390246
547.322044
548.144810
548.686814
549.143910
550.009813
550.783757
551.261720
551.597967
552.206594
552.631608
532.615010
534.501583
536.063472
536.888063
537.323725
538.949055
540.213660
540.790889
541.024545
542.562024
543.745476
544.225751
544.345906
545.745480
546.765869
547.053511
546.985250
548.394775
549.448001
549.770244
549.704680
550.833286
551.589229
528.127243
531.996442
534.226447
534.851695
534.182338
537.041647
538.679731
538.911442
537.904981
540.718135
542.280450
542.407899
541.282414
543.934547
545.304431
545.172733
543.704384
546.532149
548.030275
548.052235
546.837425
549.218465
550.455803
529.513868
531.599828
533.358784
534.286264
534.784622
536.549339
537.924156
538.527450
538.761781
540.385619
541.637251
542.112808
542.208680
543.666791
544.729125
544.990285
544.885561
546.359199
547.469595
547.787712
547.717412
548.952172
549.804967
529.436677
530.934573
532.462328
533.483293
534.297356
535.796819
537.101126
537.877550
538.475406
539.794677
540.943060
541.578278
542.032526
543.167702
544.116355
544.548912
544.833403
545.921203
546.855990
547.268001
547.494116
548.421977
549.121119
527.313958
529.387778
531.135611
532.025229
532.477668
534.391811
535.892533
536.562555
536.832124
538.536999
539.862313
540.398886
540.551985
542.021839
543.105876
543.401095
543.333639
544.774005
545.835648
546.077405
545.921249
547.263890
548.192590
523.702648
527.561963
529.806238
530.364740
529.514345
532.771634
534.668177
535.012009
534.034097
537.030544
538.738720
538.979004
537.984964
540.630419
542.038053
541.969486
540.604314
543.346468
544.764188
544.631189
543.147742
545.859903
547.274012
525.717485
527.785681
529.532439
530.428869
530.897027
532.836167
534.364953
535.062582
535.361284
537.098578
538.456721
539.022426
539.201330
540.698074
541.805944
542.119945
542.066304
543.514837
544.581729
544.826983
544.675290
546.027544
546.963684
526.261119
527.736214
529.256311
530.289295
531.134800
532.688904
534.052273
534.883726
535.539100
536.921636
538.133712
538.822136
539.321767
540.515378
541.516199
541.989402
542.304287
543.404525
544.345248
544.758471
544.988235
545.942797
546.662457
524.796649
526.809032
528.547433
529.493565
530.039007
531.900697
533.372489
534.058196
534.379682
536.090840
537.431543
537.970409
538.108608
539.674383
540.828094
541.157723
541.109790
542.586831
543.694436
543.996902
543.907827
545.213038
546.115589
521.873259
525.571846
527.795707
528.468135
527.862827
530.885635
532.666163
533.002756
532.120934
535.028017
536.700906
536.882544
535.741312
538.594950
540.105013
540.066785
538.703142
541.497034
542.980134
542.952899
541.641268
544.202883
545.545262
524.184244
526.215650
527.982007
528.954853
529.513181
531.360534
532.804472
533.462091
533.767067
535.484182
536.841414
537.397405
537.549182
539.124564
540.284257
540.616286
540.564945
542.029062
543.119301
543.404139
543.301418
544.601449
545.502900
525.025097
526.546305
528.130570
529.227806
530.110186
531.621823
532.915230
533.677744
534.289500
535.694255
536.948106
537.674421
538.201968
539.416022
540.430736
540.912781
541.225497
542.294082
543.193385
543.564986
543.762013
544.710076
545.430542
523.836037
525.995837
527.853942
528.871874
529.438855
531.264581
532.654716
533.219492
533.414186
535.225400
536.669315
537.297648
537.516320
539.047130
540.180574
540.519374
540.481543
541.861207
542.849317
543.016212
542.795760
544.155258
545.102022
521.171061
525.186874
527.574538
528.309535
527.702152
530.687855
532.373009
532.519742
531.310464
534.511448
536.360134
536.680504
535.724114
538.422047
539.868065
539.848678
538.557585
541.153555
542.446203
542.189950
540.565821
543.335293
544.777901
524.390350
526.518820
528.322760
529.276946
529.790870
531.598661
532.988226
533.554581
533.742198
535.531433
536.947845
537.551538
537.749109
539.257942
540.372452
540.695094
540.636294
541.980926
542.927676
543.055255
542.802968
544.141519
545.078105
526.160356
527.609745
529.069948
530.016085
530.767348
532.261373
533.571353
534.349056
534.954118
536.311257
537.507421
538.187681
538.679158
539.846297
540.822953
541.278848
541.557577
542.549887
543.359948
543.649493
543.781103
544.686366
545.385461
525.960938
527.860950
529.404184
530.087757
530.355134
532.252114
533.766504
534.471820
534.785795
536.416603
537.680757
538.179723
538.301692
539.790655
540.889575
541.199610
541.126908
542.453289
543.394349
543.551726
543.348724
544.581397
545.446700
524.398207
527.876583
529.754741
529.960279
528.727232
532.020657
533.938520
534.351866
533.513280
536.266010
537.805636
537.937810
536.823581
539.510328
540.928382
540.890148
539.575456
542.125380
543.394536
543.207347
541.769454
544.228269
545.505623
528.226208
529.893030
531.185447
531.708419
531.870247
533.618060
535.033027
535.729116
536.051910
537.586712
538.764715
539.250593
539.382290
540.801971
541.850680
542.179212
542.136764
543.399371
544.286531
544.451246
544.254024
545.376641
546.141523
530.947909
531.739610
532.604433
533.268228
533.905083
535.028720
536.113447
536.946313
537.682989
538.747981
539.713311
540.410422
541.009814
541.951853
542.784149
543.330050
543.764795
544.539768
545.198298
545.563200
545.810336
546.383658
546.797965
532.231054
532.725167
533.402715
534.085444
534.821702
535.754597
536.708319
537.573616
538.409673
539.342271
540.232700
541.001989
541.726108
542.539491
543.297493
543.918120
544.480026
545.122365
545.699819
546.128722
546.483223
546.888068
547.163258
537.174088
537.715662
538.508186
539.345897
540.215407
541.180236
542.125026
542.979981
543.807907
544.706795
545.571356
546.334292
547.062234
547.857579
548.613439
549.263310
549.879380
550.568398
551.212229
551.725478
552.155990
552.582169
552.860079
535.864671
536.630478
537.596212
538.468153
539.315402
540.380424
541.389698
542.207672
542.970728
543.946193
544.859766
545.573082
546.226575
547.096226
547.899370
548.496090
549.036656
549.811275
550.520586
551.003853
551.385222
551.921126
552.298978
533.417821
534.708622
536.016990
536.907002
537.626534
538.945910
540.101397
540.820541
541.387804
542.582226
543.617471
544.209333
544.647650
545.735260
546.658052
547.124985
547.443423
548.457615
549.317927
549.711363
549.918228
550.728633
551.323991
530.707819
532.698169
534.360351
535.217689
535.659553
537.378866
538.719215
539.313131
539.544872
541.110104
542.306059
542.747650
542.824514
544.285696
545.367477
545.673540
545.614789
547.026203
548.071115
548.337647
548.216068
549.440641
550.281035
530.406555
531.864414
533.349181
534.342908
535.134860
536.578403
537.835103
538.587066
539.166771
540.432394
541.524399
542.114306
542.539343
543.680324
544.648328
545.106757
545.409433
546.477771
547.389444
547.789126
548.005532
548.904207
549.580992
529.811223
531.012508
532.379055
533.422446
534.351878
535.708131
536.944720
537.792743
538.526820
539.692379
540.748390
541.426248
542.002606
543.028810
543.952006
544.500036
544.957514
545.887800
546.726827
547.188606
547.537706
548.305375
548.894768
528.192170
529.648921
531.134588
532.118540
532.912426
534.452070
535.801684
536.608671
537.225023
538.560602
539.714826
540.343326
540.796133
541.983123
542.996657
543.492093
543.822726
544.895776
545.804264
546.195826
546.411360
547.343767
548.048876
526.238616
528.255056
529.956320
530.816595
531.257486
533.184148
534.704699
535.393304
535.679291
537.388411
538.707323
539.217007
539.336804
540.890477
542.057941
542.425120
542.416396
543.843304
544.896225
545.153931
545.030497
546.337105
547.243442
526.551455
528.008173
529.495827
530.484917
531.290786
532.853509
534.227906
535.056988
535.700960
537.081095
538.285640
538.959204
539.447766
540.661266
541.693080
542.200969
542.543016
543.631588
544.557599
544.965618
545.194694
546.136051
546.845807
526.525929
527.726767
529.097634
530.149630
531.100907
532.509571
533.797571
534.682998
535.463712
536.725522
537.889664
538.660285
539.307861
540.386217
541.344162
541.913772
542.391348
543.354978
544.231872
544.729019
545.107652
545.893987
546.493211
525.459907
526.920740
528.420299
529.427264
530.245511
531.788427
533.129458
533.920296
534.542729
535.973532
537.243448
537.974197
538.502119
539.719281
540.735952
541.217947
541.541166
542.666185
543.641317
544.098020
544.363813
545.292654
545.987350
524.037768
526.063508
527.790053
528.687782
529.160686
531.053235
532.519716
533.142824
533.382201
535.197459
536.638430
537.253164
537.450060
539.011524
540.157533
540.481503
540.430208
541.928427
543.063821
543.402515
543.348989
544.623253
545.501757
524.842216
526.321960
527.848804
528.880510
529.709359
531.239403
532.554626
533.319536
533.927431
535.363348
536.649695
537.398685
537.940375
539.163569
540.180782
540.659676
540.976580
542.092252
543.056284
543.501718
543.758485
544.682591
545.375530
525.279921
526.525259
527.957406
529.066031
530.044115
531.419503
532.646899
533.472645
534.219217
535.497156
536.700696
537.512461
538.190280
539.278979
540.235908
540.798532
541.263396
542.207048
543.059704
543.532152
543.891143
544.668836
545.265355
524.663899
526.201566
527.790569
528.876287
529.737643
531.230424
532.497322
533.223200
533.802962
535.224331
536.501682
537.245005
537.784132
539.007221
540.032888
540.529044
540.852174
541.907998
542.794001
543.160511
543.355893
544.287148
544.995009
523.734415
525.863800
527.686046
528.665615
529.196465
531.005556
532.383558
532.938956
533.127766
534.917013
536.339638
536.941675
537.131313
538.686940
539.841847
540.193489
540.161223
541.541258
542.537555
542.735490
542.560642
543.858380
544.764569
525.242111
526.750084
528.291154
529.324510
530.142601
531.611977
532.871485
533.596331
534.166270
535.555471
536.792064
537.498788
538.008511
539.207106
540.213646
540.693427
540.994060
542.011838
542.851489
543.172840
543.332390
544.243710
544.943469
526.465859
527.642652
528.967730
529.961064
530.844754
532.175647
533.395014
534.229757
534.966664
536.171644
537.285456
538.022605
538.643872
539.683790
540.604671
541.141077
541.567509
542.429740
543.182329
543.558193
543.840963
544.580753
545.162472
526.696228
528.048920
529.389216
530.224834
530.891209
532.358876
533.672140
534.472829
535.093996
536.393860
537.527629
538.165837
538.631921
539.780674
540.747104
541.202481
541.481889
542.460933
543.260440
543.550347
543.681645
544.555351
545.228694
526.640534
528.453901
529.895335
530.508697
530.735966
532.538621
533.989325
534.668946
534.965478
536.556829
537.783223
538.267634
538.387979
539.844769
540.922438
541.234676
541.169567
542.466512
543.377818
543.514771
543.286348
544.498306
545.342451
528.866839
530.019155
531.130544
531.807215
532.360750
533.692701
534.912956
535.695022
536.311133
537.531422
538.591370
539.213350
539.678420
540.766730
541.685042
542.146470
542.438733
543.360875
544.106437
544.387455
544.506023
545.287463
545.876746
530.913939
531.579856
532.389292
533.091449
533.806983
534.834180
535.856092
536.702171
537.492710
538.488135
539.420659
540.154066
540.823277
541.694850
542.491258
543.071967
543.575552
544.276235
544.893089
545.284918
545.593843
546.092241
546.455694
532.000905
532.461012
533.119757
533.809952
534.559875
535.464714
536.394119
537.256071
538.098395
539.011925
539.891588
540.669597
541.408411
542.205028
542.952349
543.581429
544.157297
544.780845
545.344354
545.777716
546.143381
546.529679
546.789673
536.781950
537.350251
538.152228
538.975324
539.824181
540.801012
541.754309
542.600399
543.411677
544.318397
545.183302
545.930165
546.640616
547.455311
548.228621
548.877907
549.482276
550.179215
550.819110
551.309385
551.715613
552.157883
552.452231
535.291191
536.174003
537.186895
538.021977
538.796426
539.927277
540.972688
541.761714
542.460158
543.491196
544.424453
545.092527
545.673180
546.619203
547.470753
548.049052
548.530120
549.360000
550.081942
550.508561
550.806340
551.419531
551.854107
532.190969
533.988226
535.475298
536.243135
536.636624
538.278859
539.568957
540.178150
540.442614
541.930255
543.063951
543.506304
543.604698
545.038491
546.116709
546.487527
546.504057
547.815667
548.764182
548.987374
548.832011
550.004823
550.794074
527.877581
531.542191
533.650315
534.188914
533.429755
536.350212
538.037386
538.331568
537.425207
540.117574
541.598457
541.666165
540.485692
543.213075
544.676944
544.697526
543.475510
546.047809
547.370435
547.232677
545.804918
548.344632
549.654242
529.115485
531.102473
532.776573
533.640360
534.092525
535.872501
537.272694
537.907976
538.171651
539.740952
540.935057
541.362790
541.432691
542.939795
544.081398
544.446402
544.442015
545.822702
546.831469
547.056397
546.900559
548.173477
549.053780
528.982086
530.412816
531.873485
532.844862
533.628405
535.123945
536.435179
537.222204
537.822447
539.107128
540.206247
540.787764
541.209603
542.403870
543.438550
543.959562
544.308168
545.364571
546.253019
546.633716
546.842045
547.751591
548.440008
526.917550
528.882847
530.544576
531.380739
531.803479
533.706711
535.206343
535.880531
536.149815
537.814990
539.077044
539.517317
539.569382
541.174878
542.398655
542.816286
542.849526
544.251432
545.285972
545.551654
545.452514
546.710219
547.584910
523.458381
527.084949
529.202269
529.695553
528.810481
532.054797
533.948279
534.298174
533.337343
536.276682
537.905399
537.982970
536.691224
539.679571
541.310139
541.419342
540.264745
542.878343
544.260722
544.212508
542.947706
545.419152
546.722326
525.231732
527.200930
528.866188
529.703854
530.132991
532.060285
533.583071
534.271897
534.564191
536.289955
537.623364
538.126115
538.224199
539.855785
541.091832
541.514298
541.554610
542.979108
544.043035
544.337291
544.260067
545.524963
546.401059
525.593572
527.037160
528.506333
529.472549
530.256133
531.814977
533.175554
533.972243
534.590354
536.024472
537.291389
538.011024
538.531223
539.771441
540.821996
541.340986
541.692746
542.806355
543.766098
544.216612
544.481317
545.397598
546.083195
523.980599
526.009211
527.707196
528.540904
528.937272
530.878559
532.370188
532.961711
533.135674
535.041196
536.554413
537.217019
537.453348
539.006045
540.149946
540.478969
540.432396
541.945159
543.095508
543.457501
543.431530
544.679207
545.539113
520.912007
524.702851
526.892613
527.374046
526.385943
529.712044
531.564044
531.708930
530.361221
533.799501
535.787002
536.176224
535.252403
537.984148
539.431558
539.358351
537.951725
540.821862
542.375963
542.452227
541.307943
543.714926
544.982551
523.350219
525.401299
527.129798
527.990474
528.398802
530.325817
531.790119
532.354501
532.513122
534.425292
535.957367
536.640870
536.892044
538.446618
539.585398
539.906099
539.850592
541.357564
542.503052
542.859743
542.828887
544.072723
544.930569
524.307907
525.810876
527.353263
528.385101
529.203045
530.721653
532.015357
532.747241
533.326674
534.783514
536.098113
536.868800
537.426644
538.663502
539.696047
540.192679
540.522568
541.626966
542.578320
543.018853
543.274310
544.182367
544.863362
523.235106
525.338983
527.140382
528.102889
528.622339
530.446958
531.840662
532.408437
532.613067
534.407002
535.836822
536.438131
536.619988
538.218183
539.407404
539.782071
539.773710
541.196296
542.253945
542.535513
542.446760
543.696771
544.564521
520.702685
524.596471
526.906467
527.581442
526.911609
529.916171
531.615050
531.788707
530.640398
533.753820
535.535952
535.765388
534.652698
537.521739
539.065333
539.095584
537.837329
540.483980
541.866584
541.802464
540.527496
542.970919
544.261298
523.846407
525.920283
527.678048
528.597427
529.081412
530.879362
532.262200
532.830819
533.026825
534.773507
536.144814
536.695880
536.839966
538.410388
539.580615
539.941022
539.911555
541.291225
542.295437
542.524246
542.394138
543.627265
544.490742
525.573030
527.001210
528.445147
529.388052
530.138037
531.596984
532.872193
533.626822
534.216224
535.551155
536.726222
537.388782
537.871367
539.053747
540.052942
540.532683
540.833442
541.838897
542.668203
542.988338
543.147620
544.032266
544.711365
525.364967
527.254282
528.805296
529.530939
529.857135
531.661944
533.097574
533.754173
534.037587
535.657227
536.918568
537.427188
537.571519
539.045260
540.142900
540.470426
540.422936
541.732862
542.657546
542.797063
542.570345
543.824172
544.700553
523.813276
527.273760
529.175826
529.481504
528.455093
531.511350
533.293221
533.635877
532.750811
535.506396
537.057137
537.224074
536.185698
538.803803
540.198974
540.181052
538.923052
541.407410
542.628935
542.385177
540.854223
543.396935
544.711453
527.603759
529.267178
530.576651
531.149909
531.375931
533.032798
534.367938
535.013291
535.304973
536.833128
538.015315
538.517957
538.674872
540.072165
541.109456
541.445461
541.418441
542.653276
543.509562
543.639235
543.405791
544.554958
545.338496
530.299376
531.091084
531.963261
532.643814
533.292651
534.381141
535.425161
536.226577
536.942238
537.997598
538.960676
539.661518
540.266327
541.201570
542.029047
542.575990
543.012175
543.775235
544.417617
544.765110
544.998741
545.577897
545.998760
531.570253
532.064388
532.744283
533.431130
534.165732
535.079130
536.007736
536.850863
537.670474
538.593017
539.478383
540.246221
540.969940
541.779932
542.535111
543.154747
543.714876
544.350300
544.918093
545.337045
545.684767
546.090284
546.367749
536.327761
536.948015
537.771277
538.576359
539.391609
540.391925
541.357109
542.186358
542.967211
543.896431
544.770462
545.498150
546.179312
547.027368
547.823199
548.464588
549.044139
549.767181
550.415795
550.883524
551.256057
551.729629
552.048354
534.451515
535.608788
536.722915
537.495086
538.099152
539.392855
540.503937
541.227763
541.762570
542.949058
543.938783
544.530673
544.936866
546.062440
546.994055
547.515522
547.833406
548.827857
549.607149
549.952376
550.068571
550.866182
551.400882
529.374931
532.837054
534.773282
535.245864
534.470831
537.280293
538.892813
539.197019
538.328393
540.940169
542.366646
542.461181
541.334871
543.999714
545.428748
545.494701
544.335182
546.824465
548.077322
547.942456
546.536929
548.977668
550.204157
514.817070
528.924756
532.553468
531.955005
522.660646
534.122592
537.010144
536.161295
526.977466
537.937300
540.542275
539.337019
529.212959
540.890989
543.626483
542.467568
532.590417
543.820417
546.320678
544.886191
534.351042
546.037085
548.847480
526.186957
529.883971
532.029335
532.588590
531.848552
534.824016
536.562280
536.881963
535.988641
538.706064
540.203307
540.267124
539.085006
541.853087
543.364498
543.417691
542.216706
544.800003
546.125737
545.981347
544.552802
547.118567
548.453579
527.625904
529.598265
531.262186
532.108506
532.544540
534.390018
535.845457
536.503681
536.769655
538.380316
539.597956
540.020786
540.077703
541.647517
542.851514
543.263333
543.290582
544.679609
545.692849
545.929507
545.796252
547.059426
547.936948
524.040386
527.658671
529.768043
530.257023
529.366133
532.589033
534.462939
534.800583
533.824795
536.726790
538.312813
538.353563
537.037789
540.024287
541.664101
541.786110
540.638450
543.239443
544.603750
544.540336
543.263893
545.722176
547.017296
510.783935
524.477730
528.037817
527.236540
516.901015
529.605621
532.836445
531.956703
522.058753
533.928372
536.770577
535.447632
524.363229
537.161302
540.218431
539.189170
529.471174
540.671893
543.253111
542.030444
532.319039
543.281121
545.972918
522.317854
525.943195
528.057955
528.546440
527.657874
530.909146
532.807017
533.153729
532.194832
535.171719
536.844576
536.959555
535.697129
538.709558
540.358359
540.480177
539.334973
541.962200
543.360628
543.330532
542.080080
544.542478
545.836531
524.154990
526.150845
527.826222
528.653016
529.058987
530.996307
532.507250
533.147233
533.380974
535.208784
536.646627
537.241437
537.420163
539.027838
540.234613
540.625167
540.631206
542.100567
543.205189
543.531580
543.478488
544.727982
545.590942
520.890109
524.670583
526.842257
527.301580
526.298093
529.635379
531.503949
531.659569
530.316109
533.758912
535.746549
536.132357
535.208387
537.955231
539.424584
539.374300
537.983181
540.846750
542.387719
542.452906
541.301760
543.702968
544.968002
507.450847
521.902471
525.620309
524.721641
513.716349
527.052397
530.276054
528.867421
516.631145
530.985522
534.596457
533.906103
524.555108
535.753530
538.353332
536.900877
525.817416
538.370933
541.319873
540.310967
531.072367
541.626795
544.230689
520.250634
524.056910
526.261218
526.749253
525.759740
529.080023
530.919114
531.045780
529.685059
533.136370
535.144516
535.552748
534.644887
537.390548
538.851714
538.790857
537.390045
540.251176
541.791704
541.855688
540.702520
543.100576
544.363432
522.827821
524.904641
526.665760
527.569778
528.027184
529.906250
531.338710
531.903922
532.085340
533.949272
535.444091
536.098926
536.327013
537.915977
539.092946
539.452223
539.429295
540.901204
542.009435
542.335946
542.280957
543.522312
544.379614
520.129174
524.017917
526.321780
526.988051
526.313140
529.338052
531.055799
531.238234
530.097327
533.235763
535.045495
535.298064
534.204947
537.093272
538.653707
538.697444
537.454977
540.134252
541.556774
541.534875
540.292765
542.732012
544.013175
507.072386
521.818712
525.731606
525.284389
516.056362
527.629834
530.498336
529.304137
518.542937
531.259730
534.385769
533.338510
523.048449
535.105956
537.953337
536.762417
526.606208
538.178941
540.834520
539.634355
529.996537
540.861722
543.527271
520.769817
524.627052
526.889325
527.518040
526.812711
529.807805
531.512045
531.697605
530.551461
533.627906
535.364513
535.556671
534.419578
537.276892
538.817731
538.849208
537.588909
540.222348
541.588590
541.510984
540.224648
542.651524
543.931642
524.170757
526.158504
527.822474
528.654356
529.066039
530.868584
532.276289
532.885436
533.119950
534.795644
536.102758
536.623334
536.762988
538.290802
539.435376
539.789268
539.758672
541.109779
542.079843
542.269024
542.094448
543.337932
544.207549
522.485966
526.033296
528.046107
528.447331
527.492350
530.585250
532.377802
532.707419
531.810531
534.595697
536.176795
536.354154
535.322374
537.973032
539.400760
539.398781
538.152729
540.666496
541.917445
541.691611
540.178240
542.750840
544.090358
511.206173
524.706409
528.061820
527.119946
516.831353
529.159776
532.244152
531.430519
522.155449
533.287439
536.000630
534.992744
525.548603
536.571988
539.135924
537.915895
528.039143
539.140106
541.539709
539.982064
529.186302
541.043562
543.886394
524.839693
528.113423
529.861761
530.119482
529.086981
532.006820
533.685338
534.015902
533.152913
535.820646
537.310556
537.496455
536.503114
539.050010
540.400887
540.416091
539.211571
541.621961
542.787661
542.559441
541.059321
543.501896
544.731369
529.441489
530.505932
531.486730
532.110001
532.582785
533.846557
534.955717
535.684306
536.228565
537.440349
538.463978
539.096189
539.536277
540.635171
541.529129
542.010235
542.279681
543.208713
543.913108
544.183097
544.236356
545.005710
545.529539
531.087449
531.638822
532.349943
533.028386
533.734150
534.673205
535.610304
536.430700
537.214969
538.158575
539.053733
539.803902
540.498646
541.336125
542.106791
542.712764
543.245380
543.908117
544.488239
544.888477
545.205466
545.645106
545.948457
536.144181
536.701710
537.486730
538.291487
539.124104
540.088538
541.032207
541.869821
542.673226
543.573095
544.432786
545.177239
545.890003
546.713039
547.498869
548.160867
548.773323
549.470629
550.105817
550.590000
550.990942
551.429608
551.722218
534.661149
535.530106
536.522476
537.336385
538.093020
539.211881
540.248761
541.030069
541.720915
542.745228
543.673110
544.338370
544.921596
545.878285
546.746097
547.341200
547.832915
548.661721
549.376217
549.794502
550.085529
550.694295
551.126825
531.572275
533.350209
534.811192
535.553714
535.927064
537.558794
538.842821
539.445787
539.703057
541.184272
542.312412
542.751028
542.851971
544.300316
545.400979
545.795664
545.827746
547.135027
548.071131
548.282314
548.117821
549.284902
550.071725
527.260997
530.902487
532.982109
533.494311
532.714875
535.627817
537.311798
537.601742
536.689200
539.375586
540.850414
540.913358
539.734973
542.480121
543.971028
544.021113
542.819486
545.383742
546.689773
546.537327
545.098933
547.631782
548.938311
528.469975
530.441803
532.096055
532.941124
533.379343
535.154012
536.552665
537.186047
537.445679
539.008971
540.196405
540.619792
540.692836
542.216203
543.382626
543.773974
543.786521
545.162323
546.157112
546.368388
546.202116
547.467810
548.344471
528.293450
529.719939
531.173835
532.137886
532.915807
534.409642
535.722062
536.510639
537.109719
538.388031
539.479441
540.056610
540.481874
541.690305
542.746408
543.289583
543.651739
544.705315
545.582623
545.951391
546.149900
547.051845
547.736124
526.182685
528.154253
529.821817
530.661420
531.086195
532.991796
534.496329
535.176736
535.448978
537.106939
538.359779
538.795295
538.850836
540.469959
541.713985
542.152493
542.198182
543.596225
544.619481
544.873359
544.764416
546.013463
546.883258
522.683844
526.324244
528.455633
528.959106
528.081106
531.330549
533.231497
533.591229
532.637623
535.569845
537.190024
537.264334
535.977456
538.980740
540.632334
540.763130
539.621448
542.227871
543.595666
543.533323
542.257523
544.718888
546.016597
524.437924
526.419035
528.097469
528.944808
529.380855
531.314396
532.844479
533.541260
533.839712
535.565161
536.898089
537.404173
537.511682
539.160241
540.417847
540.860779
540.911328
542.327095
543.372483
543.647267
543.554895
544.810189
545.682167
524.784797
526.237315
527.715612
528.686805
529.473598
531.038500
532.405117
533.205795
533.827944
535.270199
536.547803
537.279757
537.815360
539.076010
540.150235
540.690371
541.050870
542.151912
543.086092
543.508355
543.751594
544.659847
545.344330
523.155627
525.192480
526.896126
527.728598
528.122457
530.070425
531.567601
532.158629
532.333167
534.255525
535.790430
536.473433
536.730273
538.307407
539.479013
539.833185
539.797015
541.291185
542.406452
542.729063
542.673468
543.916855
544.780414
520.078134
523.877692
526.070578
526.545425
525.549377
528.884335
530.743074
530.884848
529.533808
532.994909
535.009569
535.422081
534.520345
537.278611
538.756714
538.712986
537.320987
540.168580
541.682298
541.712922
540.533201
542.940947
544.216285
522.530661
524.586047
526.314221
527.167899
527.570366
529.504547
530.977020
531.543478
531.703627
533.630966
535.181147
535.881165
536.150392
537.729306
538.897123
539.245204
539.203428
540.696298
541.811924
542.134562
542.077848
543.318492
544.179862
523.511115
525.014477
526.553435
527.578102
528.392174
529.918793
531.224823
531.966435
532.551853
534.013002
535.330469
536.104674
536.671961
537.929447
538.989031
539.511248
539.855973
540.957058
541.894271
542.318157
542.560263
543.461805
544.140813
522.460146
524.562460
526.358286
527.312199
527.827530
529.663492
531.075464
531.660402
531.874260
533.661147
535.077604
535.667484
535.848224
537.464682
538.681227
539.082472
539.092430
540.520208
541.576987
541.857580
541.766777
543.007698
543.868841
519.946763
523.839138
526.143764
526.809861
526.134754
529.152918
530.872239
531.065632
529.927383
533.023942
534.780867
534.987818
533.865259
536.751660
538.323166
538.381113
537.144064
539.800368
541.189871
541.134904
539.866490
542.298665
543.579435
523.108593
525.182921
526.939747
527.856400
528.339105
530.144121
531.537379
532.115280
532.312279
534.041461
535.388015
535.917106
536.051587
537.634376
538.827863
539.212540
539.202376
540.593160
541.605729
541.843265
541.718448
542.945134
543.802023
524.850025
526.282332
527.732781
528.682332
529.435890
530.892500
532.162910
532.911773
533.491713
534.809413
535.963604
536.607915
537.082593
538.274199
539.292449
539.792454
540.109223
541.123994
541.958919
542.283061
542.443990
543.326363
544.003031
524.651702
526.549609
528.115601
528.858466
529.194105
530.986234
532.401656
533.038522
533.303677
534.905660
536.148919
536.641393
536.777723
538.260289
539.375859
539.721375
539.687097
541.002981
541.929092
542.067234
541.838341
543.092562
543.969872
523.105352
526.577377
528.499740
528.829874
527.818330
530.853395
532.604671
532.919122
532.010734
534.748807
536.283379
536.435206
535.388010
538.015485
539.427907
539.426185
538.179265
540.666369
541.885877
541.636917
540.100913
542.645747
543.963196
526.900016
528.573467
529.900326
530.493001
530.728334
532.368178
533.676009
534.294713
534.564251
536.075747
537.243837
537.734503
537.885334
539.288893
540.338541
540.686570
540.667567
541.904160
542.758020
542.882901
542.645457
543.795753
544.581472
529.597510
530.396476
531.280793
531.973477
532.626138
533.702526
534.725944
535.505745
536.202563
537.242990
538.193968
538.885536
539.486029
540.424599
541.259841
541.814800
542.256434
543.020980
543.661818
544.006191
544.237350
544.816799
545.238816
530.868933
531.368537
532.057233
532.751998
533.487782
534.391598
535.303701
536.128643
536.931704
537.840591
538.715045
539.474970
540.195073
541.006823
541.767201
542.392597
542.956824
543.593639
544.160557
544.577504
544.923655
545.329177
545.607264
535.900424
536.418834
537.175890
537.975948
538.812587
539.752960
540.678620
541.516430
542.328307
543.213069
544.066393
544.823478
545.555234
546.367399
547.149005
547.825571
548.458854
549.147678
549.781173
550.282148
550.702582
551.121931
551.396446
534.614002
535.347161
536.267417
537.094013
537.903990
538.946091
539.938998
540.741486
541.489026
542.450668
543.352279
544.058155
544.715369
545.607789
546.446075
547.080425
547.645881
548.415083
549.106324
549.571865
549.940098
550.467372
550.840979
532.208633
533.446410
534.691403
535.523168
536.197298
537.499417
538.644986
539.351938
539.904410
541.085988
542.107937
542.688479
543.128114
544.249955
545.224825
545.750509
546.111904
547.106344
547.932738
548.298928
548.487872
549.286610
549.876277
529.528088
531.442627
533.028927
533.820661
534.210204
535.923785
537.262726
537.848665
538.066355
539.620578
540.801899
541.227378
541.299285
542.807343
543.956054
544.341323
544.351125
545.719944
546.714550
546.946066
546.803232
548.013184
548.846384
529.143591
530.557691
531.992417
532.941380
533.699940
535.136324
536.392527
537.141274
537.712220
538.964993
540.041087
540.617844
541.044832
542.223696
543.249475
543.772682
544.121948
545.169079
546.043024
546.411775
546.607070
547.490817
548.159811
528.439897
529.631385
530.982863
532.010114
532.927268
534.280715
535.520591
536.373338
537.106347
538.255899
539.292378
539.957772
540.538510
541.595159
542.565695
543.164868
543.655697
544.575505
545.387175
545.823574
546.153536
546.905297
547.485685
526.708434
528.187321
529.691031
530.685220
531.485602
533.029307
534.389367
535.213823
535.842613
537.154727
538.282087
538.895602
539.352277
540.568410
541.626909
542.171860
542.536046
543.594914
544.474953
544.842340
545.040457
545.953132
546.646548
524.654473
526.721524
528.464129
529.351531
529.811953
531.746389
533.282981
534.001159
534.318410
535.993742
537.281687
537.777096
537.901695
539.488677
540.704319
541.126420
541.160247
542.558528
543.573063
543.802375
543.662198
544.942885
545.834976
524.947078
526.439207
527.960971
528.972801
529.794182
531.368953
532.758948
533.608269
534.270263
535.641867
536.838416
537.514147
538.018953
539.268059
540.347127
540.903521
541.274283
542.338622
543.221203
543.588243
543.787899
544.708857
545.409815
524.900485
526.125473
527.518111
528.579046
529.534096
530.956819
532.257973
533.149797
533.936104
535.215511
536.401936
537.196816
537.874668
538.995197
540.003959
540.622463
541.123754
542.056256
542.873816
543.307223
543.638072
544.412527
545.013329
523.794772
525.281582
526.795399
527.793203
528.595556
530.160442
531.515735
532.296834
532.906615
534.385201
535.709356
536.484910
537.055029
538.323676
539.401247
539.945233
540.302519
541.375933
542.262995
542.621843
542.810515
543.746639
544.460594
522.338533
524.400724
526.138108
527.009218
527.440443
529.373315
530.860709
531.460401
531.658950
533.555226
535.072365
535.740885
535.983330
537.602365
538.818385
539.221175
539.228097
540.649720
541.674517
541.888543
541.722878
543.036688
543.953144
523.190315
524.686998
526.214744
527.224318
528.029610
529.583322
530.919097
531.680168
532.277549
533.757629
535.090616
535.875803
536.453911
537.728912
538.810440
539.355731
539.712660
540.785881
541.673250
542.032404
542.220201
543.153060
543.864263
523.686465
524.934809
526.359031
527.447536
528.411644
529.808019
531.064869
531.911260
532.668891
533.955649
535.163787
535.979355
536.673011
537.806418
538.822850
539.443242
539.943069
540.875189
541.693611
542.128691
542.459004
543.225110
543.818744
523.117571
524.652472
526.227111
527.287217
528.131030
529.656087
530.970290
531.741752
532.350395
533.746147
534.984316
535.692740
536.219141
537.487656
538.577304
539.134121
539.499577
540.562873
541.446703
541.817988
542.020023
542.923129
543.609740
522.223979
524.351409
526.158397
527.106932
527.607707
529.464824
530.902319
531.518680
531.754349
533.482118
534.831220
535.367119
535.513838
537.124985
538.351538
538.769537
538.789770
540.183434
541.194839
541.426680
541.292249
542.541112
543.411676
523.768433
525.277343
526.813944
527.835515
528.643597
530.134928
531.424521
532.179360
532.762615
534.104638
535.278390
535.928547
536.408373
537.640997
538.703380
539.238465
539.582651
540.620618
541.477955
541.824848
542.006164
542.893656
543.571750
525.020109
526.206055
527.545230
528.553869
529.446800
530.770561
531.978672
532.803296
533.523490
534.690483
535.757372
536.452109
537.053193
538.116198
539.080366
539.661258
540.122185
541.001813
541.764872
542.150236
542.438506
543.171502
543.746102
525.265947
526.639367
528.016014
528.899363
529.600648
531.026795
532.285229
533.039579
533.621177
534.886008
535.982126
536.583485
537.029169
538.202452
539.210208
539.705982
540.015108
541.003494
541.802383
542.086221
542.210095
543.087597
543.764433
525.215311
527.058776
528.552346
529.240553
529.536751
531.258090
532.620162
533.230296
533.472726
535.032535
536.226658
536.674321
536.766568
538.256224
539.377167
539.728343
539.691602
540.988641
541.889898
542.009247
541.761560
542.986876
543.841696
527.451205
528.627408
529.780770
530.510679
531.099608
532.380899
533.531430
534.252305
534.820493
536.009103
537.041223
537.636262
538.085262
539.192540
540.140885
540.630365
540.941629
541.864981
542.602335
542.869767
542.976466
543.764089
544.360413
529.502828
530.184611
531.021159
531.752945
532.481342
533.479383
534.454578
535.254562
536.006624
536.973267
537.882312
538.596672
539.256699
540.137316
540.951509
541.550044
542.065710
542.768769
543.381333
543.765539
544.068505
544.568772
544.935529
530.590893
531.062277
531.739516
532.447366
533.201295
534.085623
534.980358
535.805351
536.614976
537.502291
538.361058
539.123649
539.855565
540.656823
541.415641
542.057124
542.641768
543.268067
543.829536
544.258547
544.620928
545.007738
545.269369
535.438447
535.987656
536.758860
537.546767
538.361338
539.307852
540.232709
541.051523
541.841547
542.740887
543.605738
544.356281
545.075971
545.908553
546.705056
547.378153
548.002946
548.715674
549.369181
549.872687
550.287549
550.725390
551.013812
533.958610
534.816591
535.792746
536.587707
537.324274
538.424796
539.439973
540.195173
540.864764
541.897007
542.837683
543.511921
544.102314
545.071159
545.951225
546.557688
547.062028
547.910170
548.650514
549.100815
549.418756
550.015420
550.434489
530.876612
532.636346
534.076811
534.796887
535.145433
536.761291
538.018950
538.577179
538.783880
540.303986
541.464713
541.917310
542.022248
543.490310
544.606170
545.011109
545.053386
546.388295
547.365721
547.640810
547.549669
548.660481
549.407642
526.568775
530.179243
532.237583
532.726971
531.914367
534.824588
536.480923
536.699648
535.657607
538.465310
540.002790
540.083223
538.892788
541.674715
543.183428
543.238666
542.035519
544.639176
546.001413
545.957561
544.714179
547.069109
548.294329
527.698663
529.673072
531.331254
532.174166
532.602755
534.372054
535.753580
536.351845
536.568863
538.173508
539.396947
539.841016
539.921868
541.454291
542.621798
543.010870
543.023704
544.419676
545.447579
545.712867
545.612327
546.823932
547.664598
527.393459
528.873491
530.375528
531.368898
532.160898
533.657201
534.967809
535.754325
536.354470
537.641194
538.751731
539.360185
539.813839
540.999080
542.026449
542.549184
542.900028
543.957519
544.841188
545.214204
545.414872
546.317462
547.001918
525.045024
527.186300
528.977673
529.889718
530.357847
532.272010
533.788980
534.499963
534.816703
536.452463
537.715232
538.216741
538.366377
539.885170
541.045179
541.432641
541.443764
542.837225
543.843000
544.050766
543.879505
545.183128
546.089218
521.176803
525.226592
527.574509
528.191560
527.394531
530.641548
532.562817
532.988719
532.164492
534.997350
536.611680
536.808896
535.799813
538.512665
540.008388
540.059500
538.848923
541.461110
542.791537
542.622230
541.150273
543.787897
545.168084
523.266995
525.426489
527.243026
528.180229
528.676314
530.628338
532.181560
532.922803
533.274760
534.967492
536.293405
536.850773
537.045097
538.599678
539.786590
540.191605
540.209833
541.596462
542.584222
542.767931
542.580585
543.895811
544.816116
523.813016
525.340587
526.900282
527.942469
528.784555
530.365722
531.751394
532.587924
533.243522
534.656303
535.903203
536.625424
537.166710
538.424812
539.507523
540.067882
540.435913
541.473730
542.310654
542.615829
542.762486
543.712808
544.444195
522.259980
524.344740
526.113130
527.024557
527.502072
529.435758
530.941030
531.584343
531.826907
533.667422
535.120343
535.733167
535.932423
537.579783
538.836256
539.289622
539.343313
540.691512
541.625753
541.734609
541.463081
542.846019
543.813356
519.191280
523.045645
525.305985
525.887285
525.065631
528.296083
530.143327
530.376269
529.218980
532.461446
534.327802
534.606034
533.526493
536.480062
538.117168
538.265252
537.159723
539.663721
540.890408
540.568476
538.851140
541.706699
543.191563
521.671786
523.759912
525.534043
526.450404
526.927331
528.850819
530.339394
530.964629
531.194581
533.035173
534.492613
535.108529
535.311518
536.970301
538.238817
538.700733
538.758691
540.107449
541.041676
541.151003
540.878849
542.256917
543.220273
522.642310
524.174831
525.745532
526.798903
527.641531
529.199342
530.547242
531.341349
531.965418
533.384437
534.642913
535.366856
535.907926
537.196982
538.310820
538.892422
539.271667
540.308913
541.144846
541.453251
541.602639
542.538436
543.258046
521.530602
523.688714
525.518017
526.474201
526.977652
528.886569
530.374795
531.037473
531.317659
533.045235
534.397367
534.942358
535.102676
536.736222
537.988920
538.434813
538.477179
539.854412
540.837192
541.032240
540.864966
542.139686
543.032238
518.905127
522.927756
525.281392
525.922183
525.150586
528.326743
530.161258
530.471270
529.490471
532.439177
534.102301
534.256814
533.106545
536.011868
537.618032
537.729124
536.566115
539.139125
540.452339
540.303904
538.901660
541.436502
542.766942
522.186627
524.317561
526.107758
527.024345
527.490308
529.361562
530.820597
531.462863
531.715889
533.388601
534.677259
535.165157
535.278926
536.874972
538.097021
538.517269
538.538392
539.901028
540.874121
541.063000
540.888059
542.145747
543.025630
523.993165
525.457508
526.939337
527.911261
528.681237
530.156381
531.445579
532.212439
532.800705
534.092860
535.209307
535.814042
536.262255
537.477085
538.529727
539.059205
539.394415
540.407681
541.231010
541.538163
541.684229
542.572697
543.256373
523.801578
525.741566
527.352784
528.143647
528.526243
530.295391
531.689084
532.310096
532.556781
534.141475
535.348810
535.780300
535.849354
537.399915
538.577037
538.957586
538.938670
540.269172
541.201264
541.340185
541.111652
542.364098
543.241504
522.219355
525.769732
527.756517
528.163953
527.265043
530.204164
531.896712
532.171584
531.219752
533.953258
535.449033
535.500328
534.267995
537.084082
538.600965
538.640881
537.399317
539.919013
541.156098
540.918181
539.394542
541.929963
543.243626
526.077354
527.789367
529.159550
529.800365
530.080561
531.686490
532.957734
533.546095
533.788073
535.284758
536.423923
536.860016
536.947417
538.419323
539.528344
539.908512
539.903935
541.159736
542.027149
542.161208
541.930335
543.078496
543.862579
528.811345
529.628666
530.538008
531.256623
531.926985
532.992829
533.997109
534.757414
535.436410
536.462662
537.395473
538.062860
538.645276
539.607058
540.471129
541.047155
541.502563
542.279541
542.929846
543.280812
543.516027
544.096069
544.517953
530.097047
530.607707
531.312951
532.024110
532.769403
533.669024
534.569343
535.380300
536.169875
537.066753
537.928668
538.676108
539.390354
540.212942
540.990132
541.630704
542.206748
542.853317
543.427765
543.850052
544.199492
544.606335
544.884833
534.920021
535.523319
536.318623
537.089815
537.869179
538.834694
539.764025
540.557541
541.312087
542.239312
543.121505
543.859221
544.552591
545.419080
546.235952
546.898738
547.501006
548.251331
548.931158
549.431407
549.828197
550.300210
550.612514
533.052406
534.186414
535.267332
536.000962
536.564321
537.823186
538.893444
539.567037
540.056231
541.260619
542.273289
542.879669
543.296877
544.447079
545.403623
545.947235
546.287756
547.316787
548.140314
548.541635
548.711868
549.480766
549.991142
528.003065
531.418443
533.310373
533.735121
532.902733
535.688896
537.252759
537.462664
536.446355
539.180063
540.675061
540.790896
539.657502
542.372749
543.835962
543.921946
542.774780
545.319532
546.646648
546.639435
545.443304
547.703331
548.843969
513.544032
527.502554
531.074631
530.418251
520.984999
532.512390
535.351223
534.312227
524.394505
536.067945
538.842192
537.656915
527.392718
539.256910
542.043538
540.891704
530.950671
542.314372
544.929067
543.775998
534.339004
544.955707
547.533073
524.690208
528.376152
530.517766
531.063164
530.291970
533.262130
534.967478
535.209569
534.182825
537.025017
538.594702
538.690234
537.508785
540.308934
541.831671
541.885465
540.681431
543.308920
544.696167
544.663533
543.431444
545.820598
547.075295
525.880904
527.953699
529.695588
530.585199
531.040308
532.885118
534.333704
534.984672
535.248568
536.870368
538.117379
538.593720
538.710706
540.233470
541.392526
541.775731
541.786508
543.188367
544.215461
544.460747
544.331799
545.595832
546.473427
521.728034
525.776598
528.121468
528.734810
527.928286
531.146796
533.037008
533.436457
532.587911
535.393440
536.982468
537.160558
536.135745
538.824906
540.298970
540.334629
539.116715
541.732588
543.072852
542.914991
541.450258
544.084383
545.459584
506.658892
522.241355
526.314449
525.734271
515.670032
528.231905
531.484683
530.776390
521.588361
532.794004
535.575213
534.599572
525.165299
536.295821
538.945377
537.753117
527.764098
539.139216
541.671849
540.178334
529.379193
541.396154
544.321054
519.936541
524.008285
526.384497
527.028859
526.255668
529.520770
531.454866
531.889274
531.076284
533.939539
535.588594
535.818044
534.835056
537.561417
539.066214
539.123561
537.913316
540.513247
541.820790
541.621197
540.125122
542.774595
544.168776
522.260280
524.398153
526.212325
527.158966
527.665337
529.621615
531.163415
531.869015
532.175243
533.938334
535.320639
535.901306
536.097483
537.699547
538.925131
539.359348
539.395678
540.750892
541.691731
541.814981
541.568603
542.920053
543.869888
519.118892
522.991758
525.275521
525.881954
525.085292
528.333505
530.205063
530.470880
529.336732
532.551263
534.379642
534.629020
533.532970
536.480554
538.120641
538.277213
537.176150
539.662912
540.863889
540.514810
538.777145
541.636457
543.128039
505.603750
520.235637
524.085554
523.441104
513.320601
525.892534
529.036490
527.880844
516.794473
529.961992
533.212890
532.198852
521.846242
534.083499
537.062423
536.100035
526.694076
537.479339
539.767711
537.897999
525.773216
539.061513
542.267950
518.538220
522.410728
524.695731
525.303700
524.505346
527.744318
529.601449
529.850723
528.703670
531.918921
533.749789
533.997887
532.901800
535.864715
537.522022
537.691384
536.597051
539.083677
540.283100
539.933553
538.195094
541.047570
542.534044
521.111690
523.242968
525.057115
526.007916
526.513990
528.447266
529.954513
530.617063
530.883119
532.660969
534.052230
534.620344
534.796918
536.450169
537.724501
538.192448
538.248529
539.599244
540.535207
540.662050
540.423751
541.750859
542.683971
518.265032
522.295366
524.661633
525.316764
524.563452
527.771929
529.638698
529.974729
529.015010
531.985911
533.668825
533.840362
532.706712
535.631395
537.258223
537.388592
536.237181
538.802231
540.095206
539.919319
538.495759
541.045249
542.391296
504.627123
519.992718
524.028225
523.474961
513.564857
525.927028
529.068962
528.158162
518.247365
530.130205
533.018466
531.865129
521.483806
533.617607
536.536368
535.475251
525.728728
536.883246
539.372189
537.955478
527.631626
539.130899
541.937835
518.923574
522.924438
525.250033
525.864823
525.073138
528.239525
530.073177
530.387637
529.402817
532.316042
533.935473
534.051705
532.872829
535.759794
537.354254
537.456811
536.284276
538.842091
540.136349
539.966694
538.545582
541.076301
542.406768
522.482721
524.532411
526.251618
527.121856
527.560626
529.395682
530.835423
531.476557
531.730487
533.356154
534.596329
535.046381
535.132101
536.710121
537.918226
538.325739
538.331472
539.680415
540.632865
540.794386
540.591201
541.849685
542.732043
520.784607
524.428538
526.527315
527.024178
526.195396
529.202516
530.944589
531.240892
530.300964
533.066865
534.588066
534.643751
533.414440
536.266683
537.821088
537.881518
536.654942
539.204177
540.469363
540.247952
538.740717
541.305508
542.643676
509.254659
523.079390
526.577805
525.825737
516.137250
527.893381
530.821079
529.918534
520.472489
531.691201
534.342593
533.072422
522.562980
534.661170
537.499451
536.352564
526.405089
537.645026
540.086610
538.555696
527.826419
539.622660
542.453047
523.181103
526.545909
528.377986
528.732618
527.823698
530.638239
532.239872
532.511395
531.588910
534.242778
535.686030
535.762465
534.579242
537.328388
538.801646
538.873733
537.686251
540.139363
541.331154
541.120822
539.637461
542.071269
543.296543
527.870966
528.970791
529.997558
530.668930
531.177674
532.417543
533.490262
534.182658
534.694014
535.883261
536.877992
537.468975
537.871630
539.020328
539.967294
540.485697
540.779013
541.731124
542.452715
542.734845
542.796057
543.566015
544.089421
529.544468
530.116165
530.857508
531.565866
532.289097
533.219779
534.134912
534.929508
535.689472
536.612890
537.488135
538.218849
538.904648
539.762832
540.563577
541.196725
541.750741
542.431277
543.025129
543.435235
543.758434
544.200525
544.504626
534.678379
535.221139
535.980539
536.752598
537.548732
538.475317
539.378880
540.177453
540.954305
541.852458
542.722971
543.480175
544.206356
545.046666
545.850434
546.530126
547.164765
547.894486
548.568429
549.090702
549.519638
549.966133
550.258547
533.198574
534.049350
535.012570
535.790190
536.506690
537.585856
538.576804
539.306962
539.959761
540.993365
541.943145
542.625024
543.221382
544.198930
545.086308
545.697295
546.209957
547.078516
547.844113
548.316926
548.651089
549.257164
549.680420
530.116129
531.867641
533.293933
533.994857
534.321238
535.914601
537.143982
537.668938
537.851569
539.378916
540.555119
541.016283
541.124933
542.603844
543.727337
544.132401
544.178799
545.540571
546.551442
546.854909
546.783181
547.904217
548.655675
525.805808
529.408210
531.453226
531.924270
531.089798
533.979238
535.606224
535.786276
534.713456
537.535206
539.093042
539.181645
537.991596
540.786321
542.301910
542.352179
541.147061
543.783190
545.184586
545.172593
543.950464
546.315554
547.544757
526.927099
528.897426
530.548430
531.380628
531.794924
533.547561
534.905367
535.474271
535.669842
537.281791
538.519277
538.970408
539.053251
540.592875
541.763041
542.147667
542.160945
543.581367
544.640998
544.933264
544.851103
546.072158
546.916601
526.609969
528.091797
529.596138
530.590298
531.378974
532.865574
534.161224
534.931112
535.519908
536.807453
537.923783
538.536595
538.992118
540.178312
541.203437
541.721485
542.073057
543.146031
544.051079
544.443056
544.657050
545.567189
546.254889
524.248526
526.398011
528.202055
529.127512
529.604392
531.515908
533.026085
533.731400
534.044656
535.676645
536.938217
537.440919
537.591203
539.105385
540.258407
540.638873
540.648125
542.050808
543.069748
543.288917
543.125598
544.434259
545.342723
520.369220
524.432390
526.801131
527.441932
526.664438
529.914764
531.836252
532.265168
531.443565
534.268861
535.875992
536.070869
535.061342
537.766078
539.252751
539.295889
538.080891
540.698055
542.034822
541.869731
540.400127
543.039934
544.421408
522.455232
524.628935
526.468783
527.433098
527.952803
529.916855
531.478821
532.229325
532.585862
534.270155
535.583904
536.132733
536.322629
537.872209
539.055815
539.458837
539.475190
540.860746
541.845686
542.025060
541.833922
543.147818
544.068049
522.998511
524.540384
526.124300
527.195394
528.064410
529.664686
531.067319
531.920272
532.583432
533.984327
535.211197
535.916311
536.448679
537.707082
538.796557
539.365341
539.736722
540.767003
541.590116
541.880720
542.016446
542.962199
543.692569
521.442087
523.541938
525.335946
526.278926
526.787555
528.744806
530.274139
530.943150
531.199298
533.020585
534.442070
535.027392
535.212549
536.865945
538.140263
538.614180
538.678268
540.011377
540.919793
541.003171
540.713200
542.089617
543.056024
518.371514
522.241182
524.527159
525.141175
524.353681
527.609411
529.485618
529.752591
528.616491
531.832450
533.658293
533.901457
532.803359
535.766996
537.428948
537.605749
536.516780
538.998855
540.191003
539.836092
538.094976
540.943799
542.428414
520.856768
522.956495
524.751133
525.694733
526.201860
528.153090
529.673055
530.331420
530.579563
532.400637
533.823120
534.407570
534.594188
536.259631
537.548359
538.033142
538.102024
539.433086
540.336561
540.415009
540.120553
541.491062
542.453718
521.834024
523.373320
524.957460
526.030481
526.897913
528.484477
529.865637
530.692461
531.333873
532.739512
533.969908
534.667798
535.194872
536.486121
537.612388
538.207870
538.591806
539.615766
540.427256
540.709146
540.838901
541.768684
542.488598
520.727639
522.888190
524.724700
525.693885
526.217333
528.155430
529.679502
530.378173
530.679131
532.394012
533.719873
534.241291
534.388572
536.021412
537.281024
537.734717
537.778316
539.144867
540.107460
540.278367
540.092468
541.365294
542.261253
518.102326
522.125046
524.482708
525.132698
524.377426
527.581764
529.452165
529.800070
528.844057
531.777917
533.414986
533.547915
532.385968
535.290157
536.901224
537.017982
535.855923
538.420893
539.717762
539.547671
538.127554
540.665359
542.002093
521.373123
523.506648
525.303266
526.230283
526.711609
528.605383
530.091749
530.761690
531.031930
532.696690
533.968183
534.441417
534.547853
536.144718
537.372469
537.799202
537.823486
539.182923
540.146908
540.323149
540.138169
541.397347
542.281039
523.162637
524.634516
526.128583
527.115003
527.900315
529.390841
530.695459
531.476250
532.072750
533.363216
534.472838
535.071258
535.517706
536.737266
537.798674
538.337702
538.680042
539.695813
540.518387
540.823399
540.967586
541.855602
542.539447
522.952103
524.905728
526.536236
527.346582
527.745151
529.522908
530.920930
531.543609
531.790833
533.378228
534.586902
535.018770
535.090723
536.650644
537.840685
538.234897
538.227658
539.565488
540.503934
540.649984
540.426788
541.676769
542.550819
521.357228
524.925836
526.936433
527.366386
526.483917
529.426601
531.116107
531.384728
530.428057
533.167332
534.669547
534.725260
533.498507
536.327531
537.860448
537.917066
536.690580
539.220382
540.468192
540.243519
538.730628
541.261697
542.569666
525.221608
526.948578
528.339486
529.000071
529.294027
530.903085
532.170832
532.753065
532.991273
534.492469
535.638408
536.080794
536.175827
537.660424
538.784840
539.181049
539.191252
540.458774
541.338122
541.485123
541.263764
542.410590
543.191048
527.966421
528.794458
529.719702
530.453955
531.135389
532.205016
533.207822
533.964655
534.642038
535.671638
536.610288
537.284341
537.874987
538.848166
539.725722
540.315858
540.784616
541.573328
542.234983
542.596827
542.839655
543.420860
543.841516
529.258936
529.777931
530.496103
531.220350
531.975254
532.879098
533.779412
534.588723
535.377963
536.277760
537.144896
537.898900
538.621331
539.454414
540.243793
540.897150
541.485518
542.143391
542.728456
543.160252
543.516289
543.925372
544.203871
534.386238
534.891312
535.624284
536.392428
537.192434
538.093921
538.977144
539.773124
540.557565
541.442675
542.309823
543.080786
543.825275
544.653805
545.449814
546.137564
546.788032
547.511056
548.185776
548.723779
549.171355
549.606765
549.888424
533.101489
533.818916
534.711676
535.501997
536.270691
537.271118
538.214319
538.961117
539.669333
540.640867
541.566673
542.288328
542.955678
543.868603
544.721962
545.360906
545.937250
546.751433
547.497369
548.009572
548.410290
548.954961
549.335772
530.698943
531.916692
533.129138
533.917761
534.542438
535.802046
536.887115
537.510818
537.994041
539.212278
540.280515
540.877654
541.316879
542.471032
543.463486
543.978131
544.330682
545.395677
546.303033
546.732524
546.962904
547.779860
548.376109
528.017037
529.908709
531.461908
532.208491
532.542446
534.221671
535.495925
535.972972
536.077503
537.711816
538.962360
539.400603
539.450704
541.010256
542.179560
542.534089
542.499871
543.974786
545.074678
545.381693
545.287310
546.513396
547.351599
527.607495
529.010515
530.427799
531.351468
532.076892
533.481816
534.686046
535.359304
535.866170
537.155239
538.274735
538.865306
539.288237
540.491937
541.525833
542.028885
542.362034
543.475569
544.427711
544.857295
545.091984
545.992579
546.667393
526.871639
528.067421
529.424533
530.454800
531.366500
532.699374
533.906396
534.720849
535.426741
536.583231
537.636236
538.311884
538.896230
539.956429
540.921320
541.505314
541.991104
542.947913
543.808362
544.285280
544.642312
545.408276
545.994369
525.104916
526.605146
528.139807
529.168425
529.994375
531.526716
532.869121
533.683593
534.310086
535.611038
536.734841
537.354104
537.817703
539.019749
540.058235
540.582637
540.936932
542.019275
542.929900
543.321272
543.534790
544.457575
545.155648
523.018676
525.122664
526.916752
527.865636
528.383817
530.309057
531.838745
532.568695
532.905539
534.552361
535.820067
536.316463
536.453567
538.011043
539.197874
539.594537
539.608495
541.026496
542.059468
542.298159
542.161407
543.447755
544.343057
523.307419
524.833694
526.408767
527.483515
528.360925
529.953123
531.357186
532.229407
532.908074
534.256139
535.423800
536.084303
536.585548
537.820224
538.888654
539.437894
539.801675
540.866814
541.745161
542.102981
542.294013
543.213139
543.914622
523.257406
524.514559
525.960192
527.084548
528.098296
529.556179
530.890829
531.821806
532.631020
533.879345
535.018056
535.775233
536.434879
537.558306
538.584370
539.224899
539.737244
540.651189
541.436263
541.836579
542.143169
542.909894
543.509978
522.142067
523.664068
525.234853
526.303375
527.176015
528.782678
530.187232
531.034556
531.691639
533.111294
534.353221
535.061369
535.595696
536.886351
538.012860
538.615084
539.010442
540.038297
540.858328
541.155828
541.300971
542.228506
542.943929
520.676801
522.778341
524.575153
525.523695
526.040344
528.010387
529.556832
530.251821
530.539174
532.334737
533.735950
534.312034
534.498488
536.158810
537.447095
537.937621
538.016812
539.357813
540.285919
540.416502
540.189084
541.500426
542.422989
521.546363
523.069947
524.642609
525.712295
526.584644
528.189066
529.590054
530.433591
531.088219
532.508019
533.750752
534.459588
534.996754
536.295518
537.431487
538.040366
538.436805
539.459005
540.269123
540.555461
540.691435
541.614554
542.328708
522.064167
523.325598
524.776098
525.903823
526.917977
528.371754
529.699364
530.622382
531.426120
532.675696
533.815773
534.572046
535.234892
536.377024
537.424902
538.080944
538.596545
539.497180
540.259495
540.634644
540.920962
541.679642
542.277890
521.514337
523.049711
524.634228
525.716077
526.596572
528.183796
529.578498
530.438864
531.107974
532.461458
533.631200
534.284813
534.782843
536.052188
537.159014
537.735313
538.106246
539.145866
539.983690
540.297384
540.452429
541.362314
542.063298
520.629122
522.747971
524.555721
525.515486
526.041519
527.963665
529.486916
530.206449
530.531132
532.191950
533.463283
533.945333
534.064983
535.676021
536.915015
537.347284
537.372109
538.746935
539.718734
539.891940
539.698982
540.977454
541.874130
522.144736
523.655088
525.200721
526.239265
527.074827
528.614891
529.966789
530.791307
531.425435
532.736338
533.862338
534.476821
534.939897
536.175531
537.251334
537.801520
538.153683
539.184023
540.019464
540.333574
540.485992
541.386020
542.078432
523.353083
524.555700
525.920310
526.958327
527.882098
529.236181
530.475601
531.330727
532.070410
533.231162
534.280891
534.960647
535.557179
536.631466
537.615499
538.217808
538.694832
539.579017
540.339808
540.720397
541.004745
541.737619
542.313030
523.547740
524.957764
526.379947
527.307833
528.045764
529.484385
530.745177
531.496679
532.073662
533.348740
534.450241
535.051658
535.501177
536.697253
537.734977
538.262052
538.598222
539.599948
540.412363
540.715967
540.858044
541.723528
542.388343
523.454887
525.355119
526.909378
527.653132
527.993241
529.710951
531.055237
531.639753
531.856692
533.442274
534.656838
535.112550
535.210448
536.734254
537.893828
538.284604
538.285293
539.598173
540.521968
540.678973
540.471614
541.669562
542.501846
525.719792
526.935938
528.138792
528.914689
529.536179
530.818652
531.955071
532.655801
533.209225
534.412779
535.462701
536.070363
536.532726
537.669115
538.651905
539.176915
539.520974
540.466260
541.228464
541.527846
541.661498
542.438457
543.021456
527.805045
528.511867
529.383629
530.149449
530.901704
531.905438
532.874502
533.664166
534.410552
535.385641
536.307989
537.035882
537.711948
538.616511
539.458962
540.086903
540.630165
541.356231
541.991902
542.400046
542.720557
543.220634
543.582633
528.911421
529.400816
530.105346
530.840523
531.614233
532.506207
533.399471
534.219685
535.027742
535.921432
536.791280
537.567144
538.315315
539.137833
539.921337
540.588634
541.198003
541.846610
542.429353
542.878063
543.254257
543.644678
543.905423
533.886136
534.423089
535.171864
535.929369
536.708712
537.618711
538.501291
539.275275
540.035592
540.942373
541.827594
542.593223
543.323589
544.173499
544.981490
545.656496
546.288562
547.036343
547.731369
548.267174
548.704668
549.163721
549.465033
532.409524
533.252014
534.200654
534.957666
535.650239
536.712242
537.674914
538.361196
538.975740
540.036286
541.014540
541.702546
542.292758
543.290189
544.183980
544.775952
545.266610
546.174303
546.977818
547.466199
547.803698
548.433810
548.874347
529.336521
531.073577
532.476969
533.143009
533.424223
535.009022
536.198154
536.629605
536.695507
538.322215
539.565299
540.020728
540.079214
541.621503
542.762614
543.108364
543.056844
544.536917
545.631223
545.949238
545.851956
547.036783
547.828169
525.047165
528.623733
530.635970
531.052722
530.123866
533.045508
534.626365
534.638898
533.241576
536.364811
538.051219
538.104845
536.736360
539.721588
541.282280
541.207751
539.693889
542.663227
544.220449
544.210939
542.869709
545.400780
546.704613
526.186054
528.131490
529.752082
530.548823
530.920408
532.663008
533.978138
534.451644
534.528284
536.235386
537.532914
537.969807
537.996429
539.602518
540.795351
541.124374
541.042765
542.586856
543.737214
544.052436
543.950712
545.232462
546.112734
525.937627
527.372131
528.836639
529.808636
530.582355
532.043696
533.302551
534.023688
534.569392
535.873898
537.001470
537.596148
538.024683
539.244878
540.293032
540.801419
541.136829
542.263006
543.224885
543.656627
543.894269
544.814017
545.504710
523.746265
525.765355
527.492913
528.404522
528.898654
530.760778
532.227317
532.900077
533.190818
534.813083
536.054831
536.509011
536.597618
538.176086
539.376467
539.769398
539.779395
541.231402
542.310197
542.600172
542.510343
543.774881
544.651552
520.153170
523.894586
526.131075
526.772771
526.087784
529.222106
531.082499
531.484294
530.648005
533.452301
535.018213
535.117924
533.931492
536.810956
538.384740
538.447513
537.213553
539.910218
541.326729
541.279325
539.999172
542.477158
543.782282
521.934696
523.983801
525.756871
526.719969
527.271533
529.201641
530.740592
531.483943
531.836070
533.500721
534.779262
535.271648
535.397506
537.005402
538.235746
538.658948
538.684756
540.116349
541.161391
541.421375
541.312431
542.568003
543.442599
522.286362
523.794979
525.360726
526.437740
527.324562
528.929877
530.342947
531.216657
531.896767
533.271957
534.463315
535.134736
535.644106
536.915079
538.023081
538.607499
538.996492
540.059979
540.935800
541.301096
541.502229
542.403826
543.090815
520.631788
522.735899
524.536879
525.493400
526.020766
528.003839
529.571986
530.303617
530.629510
532.384727
533.747886
534.302234
534.477942
536.123465
537.400818
537.886901
537.972842
539.337144
540.311968
540.518779
540.375800
541.626135
542.502836
517.507861
521.406333
523.710923
524.341288
523.571031
526.866675
528.803748
529.186467
528.247748
531.278259
533.003969
533.212919
532.121756
535.055155
536.709206
536.896415
535.836589
538.343912
539.620429
539.475869
538.130220
540.603486
541.913879
520.026293
522.133881
523.937907
524.895854
525.423645
527.407266
528.976478
529.710006
530.038275
531.794873
533.159518
533.716048
533.895357
535.546391
536.829378
537.318569
537.402276
538.756889
539.716515
539.905576
539.748324
540.996544
541.875191
521.063210
522.584542
524.160381
525.242173
526.130932
527.739196
529.156552
530.036786
530.724374
532.100648
533.293199
533.967777
534.483877
535.766204
536.886220
537.478349
537.864117
538.904818
539.744515
540.065858
540.229791
541.134814
541.830929
520.065309
522.153629
523.952228
524.926354
525.482258
527.422009
528.973189
529.734557
530.108768
531.767225
533.042303
533.536679
533.671441
535.296203
536.545571
536.983954
537.009990
538.397459
539.375254
539.546130
539.345755
540.639264
541.544945
517.603871
521.442057
523.725729
524.385129
523.704584
526.862349
528.748865
529.189651
528.412969
531.185414
532.738873
532.839516
531.664671
534.562442
536.159967
536.246997
535.028371
537.646224
538.959672
538.763261
537.267073
539.886474
541.258401
520.686150
522.749412
524.509335
525.440081
525.950181
527.839551
529.343542
530.064689
530.402463
532.023273
533.262452
533.725571
533.831011
535.423362
536.641864
537.054131
537.060993
538.437559
539.410013
539.577678
539.372313
540.657440
541.556513
522.336222
523.797426
525.287456
526.280726
527.079745
528.579271
529.896539
530.696660
531.314519
532.615117
533.737159
534.355441
534.821176
536.034822
537.087926
537.624971
537.970575
538.990728
539.821177
540.137766
540.292378
541.176867
541.855959
522.017765
524.002444
525.654758
526.477809
526.884520
528.676920
530.079608
530.694896
530.929437
532.569854
533.831679
534.322299
534.454671
535.985657
537.156437
537.558617
537.577263
538.904982
539.852129
540.036579
539.866539
541.072391
541.915204
520.316992
523.973791
526.028708
526.473946
525.586890
528.556610
530.246100
530.479098
529.440450
532.307074
533.902519
534.060187
532.981896
535.705522
537.196736
537.273737
536.121686
538.598716
539.850426
539.698915
538.337497
540.727532
541.969077
524.245886
526.012512
527.433508
528.110385
528.411786
530.034841
531.304426
531.872809
532.093061
533.652396
534.860269
535.368478
535.529012
536.989304
538.099676
538.509390
538.550656
539.811063
540.702521
540.892491
540.727665
541.829421
542.577254
527.033784
527.878989
528.822703
529.571428
530.263768
531.343708
532.351724
533.109260
533.791180
534.849986
535.824910
536.536721
537.159090
538.136212
539.016083
539.617141
540.102064
540.898706
541.574160
541.959181
542.223558
542.795234
543.204677
528.344454
528.873390
529.605032
530.342219
531.108362
532.021928
532.929451
533.744854
534.543922
535.463805
536.356147
537.136009
537.879778
538.723537
539.520950
540.184917
540.785888
541.454899
542.053212
542.500668
542.868849
543.277804
543.552871
533.337844
533.931046
534.708252
535.454694
536.205093
537.142440
538.036132
538.787998
539.514087
540.459240
541.369390
542.124340
542.826922
543.713136
544.539718
545.196299
545.794059
546.576699
547.292188
547.814746
548.224861
548.718148
549.045100
531.475759
532.594985
533.651093
534.349134
534.868687
536.101799
537.124598
537.719734
538.129964
539.397517
540.465981
541.084044
541.484497
542.680662
543.652918
544.162100
544.450878
545.561949
546.453452
546.878684
547.046343
547.862357
548.403448
526.445659
529.831519
531.683287
532.042093
531.100775
533.905800
535.404749
535.422762
534.064300
537.114716
538.759241
538.852613
537.545860
540.463056
541.975939
541.930581
540.467796
543.363388
544.864353
544.868425
543.556801
545.994689
547.218758
512.054767
525.930653
529.440046
528.655972
518.767151
530.646461
533.426987
531.943810
520.183757
533.664958
536.815650
535.490389
524.108110
537.117260
540.067880
538.546799
526.739704
540.010745
543.049725
541.837370
531.563577
543.094783
545.877500
523.180853
526.821228
528.913673
529.396217
528.523912
531.512296
533.150225
533.198581
531.827137
534.979822
536.688295
536.747662
535.382439
538.389877
539.969474
539.896727
538.380691
541.366862
542.938669
542.930162
541.592547
544.153536
545.484777
524.480552
526.464904
528.144551
529.005467
529.443811
531.248429
532.636890
533.203631
533.382621
535.052396
536.327538
536.773614
536.830678
538.430328
539.633092
539.994471
539.958302
541.465231
542.589882
542.899187
542.808171
544.086602
544.969021
520.734706
524.447473
526.650436
527.261329
526.543870
529.634114
531.442778
531.789329
530.906096
533.699686
535.257868
535.339731
534.132372
537.012189
538.583916
538.635687
537.393396
540.111415
541.555629
541.531304
540.265663
542.745957
544.049771
507.133959
521.175594
524.920385
524.400405
514.956484
526.875262
529.971888
529.216765
520.015989
531.181029
533.886160
532.663096
522.213928
534.358394
537.242185
536.066331
525.852359
537.547603
540.242771
539.033865
529.256891
540.293659
543.001879
518.904249
522.651150
524.903483
525.568680
524.911278
528.075198
529.963324
530.388847
529.574124
532.405978
533.996668
534.115800
532.946746
535.852408
537.453285
537.539979
536.321018
539.014503
540.423522
540.372147
539.090830
541.560286
542.859692
520.774290
522.851400
524.643858
525.614040
526.165600
528.132055
529.694988
530.442345
530.789948
532.503258
533.825448
534.349786
534.502230
536.133534
537.392494
537.852043
537.913664
539.320293
540.342593
540.590936
540.476038
541.725286
542.595332
517.448502
521.344372
523.651673
524.291298
523.532543
526.833069
528.777685
529.173952
528.247186
531.265555
532.976652
533.175477
532.076614
535.000994
536.645237
536.824188
535.763860
538.290789
539.597985
539.489386
538.172244
540.638495
541.938073
503.760786
518.534513
522.434455
521.824252
511.711424
524.386247
527.651412
526.793597
516.810156
528.899762
531.886027
530.818425
520.587489
532.666677
535.621722
534.684328
525.380636
536.148860
538.584561
537.260677
527.384459
538.449618
541.163193
516.842233
520.741610
523.050378
523.689136
522.929275
526.230859
528.178688
528.580120
527.659229
530.680706
532.395101
532.598136
531.503931
534.432633
536.080255
536.260204
535.195918
537.710681
538.999689
538.869475
537.534546
540.001397
541.305294
519.537884
521.634191
523.436392
524.407367
524.957531
526.929287
528.502237
529.264951
529.630654
531.345189
532.670654
533.202378
533.364383
535.003830
536.269751
536.733337
536.789990
538.166548
539.143887
539.334095
539.163020
540.432983
541.322647
516.953878
520.791777
523.081466
523.753422
523.091418
526.275063
528.188335
528.653924
527.902041
530.703259
532.286092
532.413552
531.260955
534.175278
535.786806
535.887217
534.680332
537.303535
538.621733
538.431822
536.942516
539.563814
540.936313
504.162361
518.638638
522.481607
521.975231
512.488213
524.483166
527.631400
526.968339
518.060531
528.980956
531.644351
530.430284
520.020831
532.155150
535.051539
533.913166
523.840257
535.313628
537.851455
536.345198
525.544908
537.527259
540.438630
517.568498
521.380224
523.630629
524.259281
523.551837
526.682931
528.547091
528.971363
528.183483
530.949570
532.500623
532.601648
531.424119
534.306673
535.887636
535.962422
534.736480
537.348654
538.660557
538.466172
536.971106
539.584203
540.950510
520.807541
522.836553
524.550440
525.435465
525.902747
527.754988
529.220728
529.900051
530.197237
531.840909
533.105408
533.594174
533.721354
535.286548
536.482416
536.890059
536.904737
538.261798
539.228162
539.410696
539.228587
540.478402
541.352122
518.880686
522.611491
524.757728
525.278058
524.455945
527.501151
529.256990
529.533447
528.527458
531.433164
533.061146
533.233909
532.166189
534.915490
536.429229
536.513402
535.366801
537.869258
539.146143
539.007390
537.659136
540.082054
541.351472
506.913168
521.151531
524.761345
524.031368
514.249524
526.142502
529.080176
528.067457
518.061886
529.921320
532.795095
531.770314
522.024032
533.437569
536.149511
535.071937
525.546493
536.409125
538.832378
537.501924
527.633733
538.588947
541.230640
521.209562
524.676696
526.570701
526.955404
526.052374
528.903776
530.513004
530.752529
529.753776
532.555791
534.119301
534.323796
533.310441
535.964417
537.405769
537.511247
536.413318
538.825552
540.036108
539.917610
538.600470
540.890873
542.044851
526.011416
527.146117
528.208567
528.907931
529.437420
530.699046
531.783955
532.478615
532.994635
534.240257
535.299896
535.958222
536.422405
537.574811
538.527915
539.069663
539.397688
540.363533
541.111363
541.438192
541.545519
542.293380
542.796050
527.721707
528.312443
529.079765
529.813528
530.559067
531.509485
532.439821
533.247179
534.025486
534.985354
535.905119
536.681365
537.405908
538.284508
539.102243
539.757106
540.336434
541.039089
541.658751
542.098637
542.445417
542.887944
543.186655
533.070634
533.608070
534.359048
535.120436
535.903699
536.816137
537.700753
538.478328
539.245494
540.163060
541.061868
541.841618
542.583601
543.440384
544.251557
544.927239
545.557256
546.299691
546.987355
547.515756
547.947763
548.404284
548.704925
531.595183
532.437246
533.387782
534.149315
534.846430
535.910020
536.873311
537.561996
538.183002
539.255297
540.249007
540.953445
541.556960
542.560869
543.457100
544.049567
544.537965
545.438856
546.233010
546.712034
547.042787
547.670550
548.110895
528.522264
530.257090
531.662021
532.334210
532.621724
534.206606
535.393918
535.825683
535.897154
537.537206
538.798770
539.274556
539.349509
540.897122
542.039362
542.385725
542.332213
543.803098
544.884854
545.190325
545.084118
546.267332
547.059563
524.224909
527.798037
529.812575
530.238205
529.318644
532.239491
533.816873
533.828085
532.435189
535.572882
537.279752
537.356532
536.007475
538.996696
540.557926
540.485076
538.970734
541.929311
543.471909
543.447744
542.095848
544.626503
545.932227
525.336181
527.282607
528.909858
529.718314
530.100790
531.846051
533.160089
533.633459
533.714832
535.434785
536.750346
537.207040
537.250228
538.863295
540.059948
540.392458
540.311256
541.847595
542.986162
543.289348
543.179112
544.459713
545.341175
525.053029
526.494003
527.971117
528.959040
529.746538
531.214239
532.474777
533.197117
533.747462
535.062804
536.204645
536.813971
537.255323
538.485466
539.541868
540.056805
540.394841
541.517153
542.471553
542.895264
543.127209
544.045742
544.737055
522.829371
524.859988
526.606151
527.538752
528.050571
529.921458
531.391027
532.065159
532.359647
533.991692
535.244913
535.709226
535.807089
537.397840
538.610582
539.013508
539.029055
540.480326
541.555453
541.840993
541.747895
543.012086
543.889552
519.213416
522.969811
525.228925
525.895424
525.231553
528.376066
530.240467
530.643921
529.810797
532.625172
534.201454
534.308613
533.128606
536.021303
537.608945
537.683332
536.457286
539.155632
540.571977
540.523899
539.243194
541.722178
543.028357
520.988339
523.051293
524.846336
525.834002
526.406990
528.349995
529.896171
530.644459
531.002483
532.677154
533.966071
534.466772
534.599621
536.216835
537.456439
537.887903
537.920807
539.357626
540.407884
540.672963
540.567755
541.825138
542.700262
521.342233
522.862494
524.447818
525.547704
526.455449
528.075311
529.498525
530.380865
531.070280
532.456775
533.660228
534.342831
534.860442
536.135284
537.245019
537.831474
538.224992
539.297208
540.184988
540.562880
540.773066
541.676541
542.362715
519.693665
521.807363
523.625322
524.602894
525.150556
527.148003
528.727560
529.470492
529.808795
531.577614
532.956050
533.526024
533.712390
535.355916
536.626709
537.107709
537.194645
538.570959
539.564691
539.792315
539.664434
540.915067
541.788521
516.577902
520.483512
522.801579
523.450108
522.698663
526.007105
527.955696
528.351372
527.427607
530.474274
532.218798
532.447993
531.370974
534.297969
535.939659
536.116750
535.054757
537.575983
538.875265
538.756672
537.430951
539.901942
541.206742
519.107302
521.217902
523.029295
523.999101
524.540872
526.536655
528.118138
528.865620
529.210318
530.985929
532.372025
532.949810
533.142765
534.790517
536.063362
536.543900
536.626169
537.991497
538.969599
539.179721
539.038241
540.287293
541.162839
520.158067
521.676462
523.251460
524.337081
525.234011
526.853195
528.283140
529.177568
529.882544
531.281312
532.498986
533.197051
533.728094
535.010850
536.124593
536.711242
537.096653
538.143812
538.995072
539.329758
539.503975
540.412113
541.108124
519.174601
521.252595
523.041611
524.011701
524.570266
526.519686
528.083413
528.858380
529.250213
530.935704
532.241400
532.764220
532.917714
534.544718
535.790061
536.225367
536.251962
537.642369
538.625939
538.803997
538.609727
539.907291
540.814808
516.718446
520.540816
522.809518
523.460376
522.779270
525.946596
527.845928
528.299760
527.540303
530.343951
531.932905
532.066900
530.915382
533.815808
535.410203
535.495959
534.279253
536.898417
538.214971
538.023034
536.531073
539.154938
540.529412
519.778387
521.831340
523.580751
524.505739
525.017132
526.916548
528.434402
529.170599
529.527895
531.179044
532.452943
532.948529
533.076798
534.675491
535.893960
536.307036
536.317116
537.697155
538.674812
538.849079
538.649571
539.938508
540.839143
521.396652
522.855363
524.342955
525.335946
526.139467
527.651146
528.984485
529.801791
530.440571
531.770506
532.925949
533.575309
534.063193
535.285508
536.341319
536.881492
537.232632
538.259753
539.099901
539.428246
539.592332
540.479375
541.157961
521.049285
523.038463
524.695783
525.523014
525.935885
527.743447
529.165435
529.799015
530.053798
531.723895
533.020211
533.542669
533.697962
535.237694
536.412344
536.819666
536.846676
538.184542
539.146153
539.348841
539.193170
540.399004
541.238294
519.331486
522.997683
525.062529
525.514780
524.634751
527.622405
529.333209
529.584482
528.564562
531.461154
533.091472
533.281574
532.227432
534.958628
536.453867
536.537531
535.396228
537.885228
539.154428
539.025926
537.683459
540.070462
541.305867
523.264186
525.039427
526.471206
527.157871
527.469994
529.110395
530.399573
530.986259
531.225973
532.811666
534.049077
534.585097
534.766737
536.236535
537.352843
537.770323
537.822660
539.096131
540.004872
540.215421
540.066644
541.168902
541.913035
526.062469
526.914632
527.868638
528.628593
529.333593
530.429809
531.455800
532.231227
532.932187
534.013553
535.012692
535.747175
536.387387
537.375429
538.263300
538.873107
539.369029
540.178680
540.869700
541.271368
541.548375
542.123496
542.532284
527.380437
527.915412
528.656863
529.405750
530.185262
531.114477
532.038957
532.871768
533.689279
534.629539
535.543035
536.342656
537.102537
537.957750
538.764227
539.437507
540.049407
540.731095
541.343696
541.805472
542.184528
542.598154
542.874111
532.753981
533.259756
533.997599
534.774859
535.584123
536.490728
537.377696
538.180381
538.978153
539.884987
540.779780
541.579772
542.348114
543.189751
543.991628
544.681051
545.328081
546.040304
546.699891
547.222687
547.659163
548.090142
548.370992
531.475018
532.189750
533.086002
533.887240
534.667343
535.670020
536.612854
537.363011
538.083222
539.079149
540.037560
540.794646
541.490911
542.414784
543.271435
543.911826
544.484938
545.284245
546.009652
546.501423
546.887505
547.428922
547.810569
529.081942
530.288576
531.501785
532.306147
532.948933
534.204113
535.280741
535.901297
536.392957
537.640891
538.750645
539.395508
539.875289
541.033355
542.023558
542.540564
542.892939
543.934790
544.811771
545.211213
545.419414
546.237338
546.838382
526.396471
528.266403
529.819469
530.589883
530.954605
532.620780
533.879254
534.347088
534.454368
536.124218
537.423585
537.920741
538.027312
539.578570
540.740386
541.100816
541.074790
542.517124
543.578430
543.847230
543.721282
544.956253
545.804010
525.914188
527.313443
528.742978
529.694634
530.448137
531.853876
533.050910
533.719781
534.233111
535.551120
536.711428
537.348359
537.811721
539.022924
540.060327
540.571801
540.909643
542.002634
542.925673
543.326011
543.539262
544.441830
545.122203
525.093788
526.303223
527.688225
528.754953
529.698561
531.042854
532.250569
533.064673
533.777808
534.957696
536.041308
536.747824
537.358853
538.438333
539.419710
540.018597
540.511878
541.458809
542.301299
542.759712
543.103961
543.869172
544.457804
523.250532
524.779782
526.358158
527.435611
528.302987
529.850717
531.195621
532.008700
532.638635
533.962075
535.110258
535.747690
536.226257
537.457121
538.524237
539.072590
539.441855
540.520108
541.420010
541.800433
542.006562
542.929974
543.630237
521.108316
523.254058
525.103348
526.111593
526.682253
528.621897
530.153662
530.880106
531.214499
532.888407
534.179066
534.685113
534.824910
536.419803
537.642208
538.068560
538.105444
539.521304
540.549315
540.784040
540.644347
541.934741
542.832888
521.392250
522.952927
524.579048
525.709981
526.636323
528.252513
529.667980
530.546443
531.233038
532.603532
533.792679
534.467156
534.978307
536.235475
537.325946
537.894709
538.275488
539.349247
540.236402
540.603993
540.802505
541.725389
542.427581
521.353809
522.637732
524.127202
525.302501
526.362491
527.849256
529.202986
530.150058
530.976823
532.247948
533.411153
534.191257
534.867931
535.997272
537.024869
537.668177
538.189039
539.121616
539.932740
540.361775
540.689860
541.457556
542.053165
520.254062
521.797750
523.406570
524.522873
525.441891
527.075649
528.501352
529.371065
530.053356
531.499478
532.773107
533.517918
534.080829
535.358025
536.462407
537.047796
537.440426
538.497782
539.363135
539.713083
539.900229
540.818172
541.518753
518.806858
520.925091
522.752981
523.745122
524.309154
526.299007
527.865130
528.586082
528.905088
530.731207
532.172356
532.800359
533.034193
534.659734
535.906637
536.364778
536.428211
537.809241
538.796081
538.997994
538.837018
540.119339
541.015536
519.702389
521.232446
522.821691
523.919069
524.824171
526.451490
527.875770
528.747066
529.434816
530.892141
532.179519
532.937256
533.509679
534.791346
535.896796
536.480940
536.869349
537.918369
538.773013
539.112134
539.291021
540.205667
540.905708
520.256164
521.508138
522.954816
524.090339
525.122110
526.598733
527.951726
528.902151
529.739238
531.035170
532.228140
533.035882
533.732758
534.869949
535.898923
536.540290
537.053599
537.968046
538.755598
539.160751
539.470707
540.233029
540.828548
519.753368
521.255188
522.811411
523.880680
524.764323
526.373831
527.794415
528.678570
529.377644
530.791316
532.029234
532.748033
533.291998
534.557153
535.647752
536.215275
536.587843
537.630912
538.478633
538.805899
538.972631
539.891345
540.596082
518.902777
520.962429
522.723782
523.657681
524.175867
526.123375
527.673685
528.412351
528.758434
530.496288
531.851276
532.414454
532.599193
534.197547
535.417952
535.845449
535.877641
537.248828
538.222584
538.401728
538.214106
539.504740
540.408023
520.349095
521.826475
523.342411
524.364537
525.199908
526.763305
528.143848
528.994664
529.662169
531.040243
532.242981
532.930657
533.447292
534.686996
535.755202
536.304919
536.664456
537.698881
538.542718
538.869255
539.033002
539.941475
540.637175
521.473950
522.669829
524.027915
525.063856
525.995961
527.377133
528.649486
529.537000
530.316050
531.538434
532.658654
533.405236
534.049938
535.136433
536.120476
536.727133
537.215487
538.112589
538.893278
539.300498
539.607470
540.342976
540.914547
521.596288
523.021266
524.456347
525.391837
526.140947
527.615488
528.915547
529.701157
530.316006
531.655169
532.829342
533.500931
534.003652
535.209313
536.247046
536.782347
537.136643
538.157463
539.001463
539.351246
539.534921
540.390092
541.038623
521.456314
523.389685
524.969938
525.725410
526.073069
527.838285
529.227393
529.844200
530.091337
531.747198
533.038239
533.569887
533.732148
535.255133
536.411182
536.813452
536.839937
538.173206
539.135808
539.356160
539.214990
540.381721
541.184915
523.742200
524.982709
526.211147
527.006133
527.646901
528.969005
530.145875
530.880774
531.469644
532.729897
533.842639
534.511546
535.022441
536.170514
537.158609
537.697497
538.065122
539.035571
539.835266
540.185594
540.363735
541.131264
541.698047
525.858665
526.582172
527.476603
528.265402
529.043003
530.080851
531.085913
531.909994
532.692858
533.713499
534.684849
535.459412
536.172370
537.095764
537.951086
538.595297
539.160658
539.912671
540.581036
541.026509
541.376508
541.880499
542.237929
526.984002
527.486742
528.212161
528.971451
529.772293
530.696073
531.622978
532.476984
533.320680
534.254367
535.165860
535.980855
536.760767
537.604471
538.404354
539.089346
539.720339
540.394343
541.006483
541.485590
541.885143
542.284147
542.545549
532.223294
532.767055
533.535629
534.324987
535.138771
536.074074
536.983271
537.791341
538.587289
539.517842
540.429824
541.231169
541.993920
542.852261
543.664178
544.347628
544.979211
545.693207
546.344643
546.844197
547.256656
547.698185
547.990574
530.759591
531.601674
532.570295
533.369688
534.110423
535.190509
536.177954
536.910429
537.578584
538.650605
539.651919
540.391716
541.037394
542.024978
542.913824
543.528982
544.041426
544.884845
545.616796
546.056109
546.365455
546.971135
547.398720
527.721241
529.432068
530.853463
531.589400
531.965331
533.533826
534.738161
535.249239
535.434348
537.016350
538.265121
538.815946
539.014420
540.470646
541.577545
541.991418
542.054586
543.364491
544.317465
544.563825
544.442511
545.582300
546.350354
523.478109
526.968702
528.995543
529.526527
528.810817
531.611989
533.185793
533.332083
532.229084
535.139032
536.793088
537.012548
536.010080
538.690824
540.162194
540.234794
539.101424
541.626882
542.941424
542.843971
541.515659
543.953163
545.218546
524.405953
526.348612
528.014497
528.902397
529.383065
531.119103
532.453717
533.006660
533.201350
534.867630
536.177233
536.715507
536.887111
538.409824
539.572265
539.974873
540.012224
541.383973
542.387037
542.623087
542.492324
543.733914
544.596347
523.917343
525.421433
526.974350
528.034708
528.883737
530.383965
531.675993
532.440492
533.034986
534.362636
535.528834
536.190279
536.687444
537.899719
538.948923
539.493178
539.862224
540.914839
541.787816
542.147822
542.338971
543.253385
543.948582
521.407436
523.620234
525.506808
526.523110
527.081965
529.007461
530.513313
531.206966
531.511087
533.189780
534.492056
535.013823
535.168528
536.742769
537.949747
538.375359
538.418567
539.805164
540.801255
540.999913
540.821851
542.136528
543.051129
517.395848
521.575692
524.056830
524.815952
524.167655
527.400395
529.306004
529.707958
528.833490
531.745644
533.397625
533.585303
532.513886
535.339968
536.907766
537.015032
535.870088
538.450230
539.765303
539.586358
538.099799
540.758619
542.148997
519.520843
521.767328
523.701544
524.767767
525.380428
527.371918
528.943911
529.695146
530.049592
531.779048
533.127499
533.687927
533.874148
535.473872
536.701005
537.141141
537.192683
538.582389
539.575462
539.767420
539.585516
540.907009
541.828802
520.104819
521.695555
523.355815
524.515258
525.465290
527.107795
528.537361
529.413073
530.100135
531.535543
532.798444
533.537806
534.096812
535.359212
536.447431
537.018087
537.400410
538.460973
539.326763
539.667256
539.843769
540.782396
541.499909
518.580020
520.718751
522.579275
523.608483
524.205993
526.195039
527.751802
528.455443
528.752145
530.608345
532.077437
532.732065
532.990582
534.587816
535.806132
536.238787
536.280350
537.677029
538.671293
538.860867
538.676956
539.996600
540.917686
515.536790
519.440124
521.783892
522.486959
521.821785
525.066358
526.959054
527.267314
526.191042
529.438571
531.326632
531.688226
530.779316
533.565638
535.111704
535.203349
534.025487
536.634264
537.954276
537.770481
536.280587
538.935893
540.326020
518.070949
520.182651
522.007849
523.004756
523.578485
525.556059
527.107691
527.808706
528.108583
529.981040
531.470866
532.144259
532.415693
534.017104
535.235156
535.665988
535.704246
537.094975
538.083191
538.268199
538.080922
539.396503
540.315235
519.120911
520.637394
522.212881
523.299916
524.198232
525.822587
527.243754
528.110183
528.796955
530.274151
531.586443
532.368907
532.957821
534.225392
535.310864
535.878466
536.256228
537.303258
538.156210
538.489469
538.662573
539.589884
540.300195
518.141378
520.208173
521.981124
522.922292
523.442604
525.427319
526.995108
527.719871
528.043094
529.870276
531.313608
531.951539
532.196334
533.790006
535.006372
535.444297
535.497182
536.859709
537.831724
538.019472
537.846556
539.137063
540.040719
515.696897
519.493677
521.731394
522.318292
521.514273
524.796175
526.716484
527.066875
526.061319
529.193397
530.994794
531.294571
530.332597
533.112061
534.655650
534.765249
533.644589
536.169525
537.454557
537.282526
535.849477
538.426554
539.780889
518.736010
520.777915
522.509430
523.401732
523.873327
525.815908
527.350090
528.048585
528.344639
530.133052
531.536156
532.138202
532.353033
533.922804
535.119975
535.543585
535.586363
536.941732
537.912595
538.104575
537.932910
539.209572
540.100272
520.339445
521.797965
523.280934
524.262207
525.057069
526.597149
527.955198
528.779707
529.425527
530.815155
532.036841
532.743427
533.271209
534.493813
535.543813
536.086652
536.448375
537.480208
538.333065
538.684840
538.872640
539.757095
540.429347
519.978344
521.977712
523.638183
524.456181
524.856791
526.709483
528.174538
528.840700
529.126319
530.825879
532.155276
532.708051
532.884184
534.428658
535.600942
536.005357
536.033302
537.392469
538.382464
538.623661
538.509029
539.700711
540.525958
518.245594
521.937968
524.010628
524.443494
523.510401
526.591796
528.367508
528.667051
527.696055
530.599360
532.244429
532.451463
531.409966
534.144928
535.637234
535.711771
534.554712
537.086043
538.397206
538.326821
537.071107
539.401109
540.607501
522.213887
524.002727
525.443764
526.129288
526.436659
528.124404
529.459631
530.085043
530.358128
531.959128
533.209922
533.758575
533.949632
535.423449
536.539495
536.954679
537.007777
538.305993
539.246141
539.495571
539.386844
540.476222
541.207976
525.039744
525.900364
526.864865
527.634357
528.351738
529.476875
530.534660
531.339282
532.065154
533.163690
534.176413
534.922211
535.570842
536.563748
537.454114
538.066612
538.569325
539.395644
540.108559
540.534768
540.832840
541.410700
541.817366
526.371951
526.913934
527.666430
528.428488
529.224554
530.177099
531.127228
531.984510
532.823411
533.780544
534.707523
535.518011
536.286068
537.146759
537.957246
538.635359
539.255609
539.951179
540.581314
541.061579
541.455781
541.875952
542.153520
531.625516
532.232852
533.045949
533.846772
534.656128
535.637012
536.576576
537.383729
538.162480
539.130853
540.065150
540.858628
541.599369
542.488193
543.316860
543.987487
544.589742
545.322277
545.975812
546.449121
546.826047
547.293898
547.607346
529.782205
530.901252
531.994133
532.766248
533.374858
534.633445
535.699491
536.375626
536.881124
538.137361
539.217281
539.901130
540.390752
541.544213
542.500889
543.054489
543.404030
544.398077
545.178455
545.536491
545.671200
546.447035
546.966442
524.847283
528.155413
530.036814
530.530003
529.824511
532.529770
534.047206
534.229834
533.190143
536.019813
537.619710
537.874928
536.935978
539.542338
540.965118
541.075269
540.000335
542.433872
543.672860
543.578629
542.275006
544.606819
545.783611
510.880016
524.276826
527.782967
527.271213
518.432212
529.420350
532.126445
531.006551
520.846134
532.837289
535.778492
534.858639
525.467050
536.552969
539.198125
538.120179
528.648401
539.496795
541.939484
540.617938
530.686088
541.758041
544.436261
521.346513
524.945175
527.105532
527.749796
527.130634
530.032581
531.695866
531.909730
530.856553
533.795772
535.470058
535.701323
534.711972
537.410208
538.902273
538.990542
537.867363
540.386998
541.687861
541.569776
540.232013
542.695895
543.988768
522.228323
524.336762
526.156260
527.150959
527.707895
529.569335
531.015473
531.660208
531.925996
533.608150
534.922327
535.461724
535.633831
537.184692
538.372815
538.793218
538.836950
540.205853
541.190471
541.394223
541.231878
542.510974
543.402726
517.821206
521.998847
524.479780
525.239776
524.587620
527.801090
529.682014
530.059174
529.163782
532.068198
533.717497
533.905492
532.833796
535.648116
537.205891
537.309346
536.162762
538.732480
540.037187
539.850870
538.359011
541.013873
542.401789
502.335595
518.327203
522.607066
522.242288
512.623025
524.910620
528.106883
527.320662
517.769022
529.384221
532.257305
531.215643
521.293450
532.984049
535.800611
534.729011
525.040103
536.159029
538.632554
537.106757
526.209002
538.330320
541.279557
515.909227
520.122928
522.650324
523.455297
522.850559
526.128761
528.073047
528.502261
527.651930
530.609533
532.307772
532.534878
531.493641
534.332695
535.908922
536.024218
534.885404
537.465016
538.775000
538.587820
537.095583
539.764245
541.163697
518.337108
520.553090
522.482872
523.562513
524.195546
526.209026
527.791338
528.531417
528.867594
530.674872
532.098012
532.717625
532.948555
534.549291
535.772411
536.209574
536.258221
537.654993
538.651419
538.842692
538.661034
539.990200
540.918725
515.248257
519.183417
521.568457
522.310843
521.677769
524.942012
526.848606
527.167866
526.097901
529.341149
531.221651
531.576448
530.662537
533.443112
534.984492
535.072702
533.895196
536.513132
537.842894
537.664548
536.178347
538.847107
540.246877
501.748829
516.457175
520.402483
519.928207
510.258577
522.546850
525.682308
524.594808
513.669806
526.787827
530.107769
529.342313
519.976828
531.233455
533.948731
532.808736
522.897722
534.239923
536.767270
535.259465
524.382095
536.494978
539.445138
514.774222
518.670656
521.007821
521.707260
521.042195
524.291292
526.189737
526.502696
525.433060
528.696775
530.603027
530.980558
530.081830
532.865197
534.404295
534.489560
533.309244
535.922697
537.249803
537.071596
535.586183
538.250874
539.647546
517.460921
519.555470
521.363543
522.343087
522.901354
524.894440
526.463296
527.181487
527.500109
529.369734
530.859340
531.534415
531.804872
533.403584
534.617828
535.050041
535.097508
536.481722
537.472386
537.669026
537.498089
538.810360
539.727307
514.890605
518.705126
520.969693
521.585540
520.809764
524.119399
526.059185
526.418807
525.424352
528.598654
530.447031
530.786795
529.853541
532.642204
534.189115
534.302588
533.189193
535.724908
537.022599
536.862632
535.441019
538.030255
539.392541
502.176903
516.553284
520.334676
519.660911
509.465166
522.170193
525.411990
524.440895
513.958743
526.601705
529.782041
528.939561
519.444676
530.778001
533.516545
532.462088
522.975038
533.871808
536.314203
534.872576
524.403086
536.085751
538.937123
515.489072
519.278376
521.501132
522.067525
521.242956
524.513240
526.423719
526.762564
525.745838
528.878406
530.682943
530.984100
530.018985
532.783852
534.311962
534.411639
533.288695
535.816628
537.113883
536.961296
535.544734
538.115864
539.461866
518.692964
520.726354
522.439245
523.309354
523.760338
525.678418
527.196832
527.892059
528.193891
529.955324
531.338838
531.928307
532.129882
533.687078
534.868991
535.280051
535.316527
536.681882
537.675164
537.905282
537.774225
539.017715
539.881598
516.731234
520.493941
522.654694
523.159913
522.290925
525.453615
527.298955
527.640161
526.699389
529.651350
531.338323
531.565388
530.534445
533.289769
534.797076
534.871513
533.714704
536.268377
537.603055
537.542974
536.299357
538.670175
539.911668
504.666469
519.030076
522.667145
521.876559
511.720370
524.070748
527.164638
526.254573
516.420856
528.212052
531.106143
530.113242
520.390790
531.808501
534.512167
533.403579
523.745152
534.789107
537.306744
536.116916
526.677189
537.260257
539.821091
519.104638
522.609326
524.527816
524.910928
523.974113
526.945275
528.647217
528.961055
528.032851
530.856086
532.445270
532.675025
531.679716
534.340039
535.779417
535.876991
534.768742
537.238124
538.510749
538.470751
537.256162
539.496257
540.624265
523.971443
525.125703
526.212677
526.934309
527.488011
528.808360
529.954052
530.703584
531.267189
532.545375
533.632231
534.313264
534.793728
535.954815
536.911926
537.457798
537.797198
538.795612
539.585338
539.959060
540.108777
540.860767
541.360779
525.711960
526.318205
527.110049
527.872609
528.652278
529.648550
530.627884
531.481541
532.300543
533.293126
534.239687
535.037523
535.777913
536.666664
537.491582
538.155208
538.750169
539.479505
540.132876
540.608201
540.984420
541.440434
541.743441
531.277049
531.842845
532.648653
533.482096
534.340212
535.316304
536.262628
537.103285
537.923763
538.868157
539.788135
540.596316
541.365793
542.229560
543.046390
543.732975
544.361185
545.061223
545.692627
546.172541
546.570220
547.003335
547.292355
529.783141
530.651577
531.663530
532.513107
533.303187
534.427000
535.454820
536.224304
536.920197
538.004112
539.010939
539.757083
540.410203
541.402716
542.297184
542.918227
543.429306
544.255322
544.962252
545.378058
545.670529
546.267372
546.691793
526.690175
528.435109
529.910350
530.706841
531.140757
532.756953
534.006579
534.562586
534.782061
536.371339
537.620998
538.177933
538.386044
539.845567
540.958909
541.384079
541.450959
542.736899
543.656480
543.873511
543.732438
544.863172
545.628639
522.381391
525.913948
528.004389
528.605477
527.956104
530.807759
532.430645
532.628768
531.567687
534.479719
536.130719
536.356911
535.367269
538.049044
539.527315
539.616425
538.493521
540.989417
542.265370
542.136031
540.787315
543.216684
544.480359
523.248223
525.234698
526.967247
527.927000
528.474327
530.265013
531.649857
532.250640
532.481790
534.157254
535.469081
536.014426
536.196554
537.724024
538.894903
539.311207
539.355387
540.707239
541.681502
541.892642
541.746070
542.981788
543.843452
522.691166
524.243294
525.866592
526.999002
527.913159
529.470094
530.811477
531.617487
532.242418
533.585818
534.761081
535.431093
535.937492
537.157549
538.216164
538.770920
539.144872
540.188553
541.046203
541.391987
541.574390
542.486620
543.182581
520.107255
522.378127
524.342449
525.431798
526.053666
528.036719
529.590827
530.320852
530.650886
532.349244
533.665581
534.197467
534.361067
535.944608
537.161569
537.596523
537.645633
539.031841
540.023972
540.218352
540.038606
541.355437
542.272881
516.046845
520.293605
522.856669
523.687341
523.098197
526.387713
528.339643
528.773918
527.921689
530.854900
532.522756
532.720590
531.657197
534.492700
536.070494
536.186997
535.050111
537.636301
538.956251
538.781373
537.299517
539.964713
541.359990
518.198425
520.497613
522.501077
523.631031
524.298321
526.340390
527.953725
528.734358
529.109529
530.856999
532.218469
532.786539
532.978656
534.586277
535.822133
536.270647
536.331605
537.733142
538.738969
538.942607
538.771378
540.102900
541.031227
518.834808
520.461862
522.174603
523.386748
524.384584
526.070434
527.535953
528.438268
529.144256
530.593692
531.865120
532.607922
533.169370
534.437530
535.532431
536.109397
536.501305
537.579220
538.465488
538.824834
539.017425
539.969441
540.695061
517.355749
519.519210
521.418801
522.490590
523.128816
525.154834
526.743136
527.470940
527.784871
529.651844
531.125480
531.779086
532.035977
533.637427
534.860332
535.295888
535.345364
536.765219
537.787810
538.002814
537.839590
539.175704
540.106489
514.340936
518.262141
520.636313
521.374499
520.744469
524.021174
525.942135
526.272849
525.213138
528.470268
530.361585
530.720128
529.806911
532.596954
534.145802
534.236833
533.064132
535.700973
537.055305
536.901786
535.435966
538.109984
539.510870
516.882999
519.010764
520.862310
521.889172
522.493474
524.500819
526.078990
526.801141
527.117373
529.002257
530.499456
531.174076
531.444110
533.047264
534.265757
534.695623
534.740589
536.157497
537.179847
537.396781
537.235517
538.570465
539.499908
517.926299
519.459625
521.060271
522.173739
523.099025
524.752611
526.200164
527.086808
527.790200
529.285204
530.612584
531.403622
531.995668
533.263578
534.346612
534.911789
535.296092
536.367459
537.253931
537.620194
537.820655
538.767017
539.487321
516.932589
519.019044
520.817981
521.782981
522.327040
524.342545
525.938023
526.681955
527.021044
528.872780
530.340357
530.994432
531.246552
532.839074
534.049151
534.480595
534.536977
535.924018
536.931062
537.153892
537.010023
538.318599
539.231101
514.480180
518.299838
520.565155
521.174680
520.392162
523.707767
525.657901
526.027173
525.036502
528.198448
530.029629
530.349729
529.397235
532.173575
533.707252
533.805966
532.684672
535.234836
536.556137
536.420435
535.017596
537.611342
538.973516
517.534356
519.597652
521.357244
522.275103
522.771986
524.747362
526.311934
527.032800
527.347933
529.162717
530.591023
531.210195
531.432049
532.997906
534.184569
534.597259
534.639549
536.015956
537.018851
537.243461
537.099080
538.393090
539.292568
519.161503
520.640723
522.153045
523.163640
523.987814
525.560659
526.950224
527.801120
528.469119
529.879564
531.118791
531.836485
532.367275
533.584154
534.622740
535.154100
535.514363
536.563791
537.444504
537.824427
538.035966
538.938282
539.620722
518.824299
520.845822
522.537911
523.388157
523.820622
525.706879
527.205153
527.901198
528.210999
529.925751
531.265383
531.823646
531.999109
533.535075
534.693659
535.083684
535.106805
536.482823
537.499365
537.765485
537.671077
538.880969
539.718197
517.119541
520.835448
522.940765
523.406734
522.505999
525.620840
527.430189
527.761185
526.815389
529.729001
531.379068
531.588023
530.543994
533.268544
534.745725
534.803673
533.638636
536.187684
537.524988
537.477180
536.238880
538.586954
539.806036
521.128735
522.937491
524.407770
525.124213
525.462256
527.181192
528.547178
529.200598
529.495252
531.106406
532.361504
532.910928
533.098905
534.564244
535.668395
536.071532
536.120661
537.433105
538.394946
538.664434
538.572337
539.677528
540.419784
523.993427
524.869826
525.859079
526.656223
527.401686
528.554943
529.639693
530.468104
531.212101
532.321004
533.338655
534.085531
534.731863
535.719136
536.602031
537.208125
537.711034
538.548943
539.279449
539.723292
540.036890
540.628277
541.043383
525.348592
525.903972
526.678401
527.465898
528.288228
529.266831
530.241495
531.120068
531.975276
532.942717
533.875049
534.687085
535.453667
536.310541
537.116295
537.791332
538.414069
539.120174
539.765794
540.262306
540.671293
541.103713
541.388551
530.870792
531.423230
532.237952
533.104292
534.001666
534.987885
535.947690
536.815504
537.662559
538.594185
539.502031
540.314494
541.096242
541.948018
542.759883
543.457261
544.099417
544.782603
545.400619
545.883430
546.290828
546.706583
546.982016
529.521358
530.294765
531.283426
532.188761
533.069272
534.156861
535.179706
536.007263
536.787401
537.800419
538.763650
539.532226
540.245001
541.176260
542.044019
542.700605
543.276398
544.035548
544.705231
545.146846
545.498684
546.024465
546.401623
526.999021
528.288109
529.621728
530.557393
531.324489
532.669004
533.836176
534.559041
535.137957
536.380559
537.477100
538.134037
538.641305
539.796764
540.798140
541.349853
541.727642
542.702354
543.496142
543.828435
543.994420
544.797281
545.395998
524.158654
526.138747
527.839798
528.768430
529.286080
531.037812
532.393564
532.989535
533.225886
534.853213
536.120228
536.634066
536.789131
538.318569
539.489096
539.905766
539.944655
541.281710
542.235424
542.426444
542.254246
543.477436
544.325857
523.563851
525.069176
526.648776
527.755942
528.651529
530.161298
531.459015
532.235244
532.838608
534.155386
535.306294
535.957349
536.449745
537.661582
538.714667
539.265795
539.635291
540.669446
541.518548
541.860279
542.038804
542.933040
543.615424
522.600798
523.925983
525.468427
526.686868
527.762930
529.220855
530.527940
531.427220
532.203679
533.409804
534.506959
535.229292
535.859820
536.953226
537.954332
538.578845
539.087329
540.011426
540.817850
541.244229
541.570066
542.333872
542.927025
520.569354
522.254031
524.014979
525.246180
526.237697
527.906129
529.349863
530.233154
530.910658
532.275346
533.452316
534.108623
534.603690
535.854245
536.943349
537.512294
537.895306
538.972227
539.863326
540.233890
540.436566
541.367561
542.076565
518.270618
520.624790
522.679675
523.839198
524.519690
526.586461
528.216401
529.002401
529.370940
531.095401
532.422199
532.947376
533.100784
534.716976
535.962140
536.408313
536.463208
537.891024
538.929221
539.171378
539.040932
540.347815
541.259134
518.671011
520.375193
522.165693
523.430743
524.463732
526.187314
527.688403
528.622263
529.344791
530.754531
531.971554
532.659326
533.179795
534.454526
535.564426
536.149869
536.549451
537.648653
538.563368
538.954702
539.174970
540.121100
540.839291
518.785738
520.157564
521.764505
523.049404
524.205020
525.780621
527.207146
528.205455
529.067432
530.366496
531.545606
532.328695
533.006537
534.149176
535.191467
535.845154
536.382677
537.354311
538.210930
538.679488
539.040759
539.838151
540.452535
517.799251
519.398078
521.091220
522.295559
523.297491
525.005617
526.494245
527.411262
528.127095
529.592521
530.871273
531.606477
532.158331
533.448334
534.563586
535.148262
535.547909
536.662647
537.594295
537.998866
538.228860
539.183203
539.905963
516.418713
518.573049
520.465147
521.530122
522.167629
524.220426
525.842560
526.608299
526.961659
528.802450
530.244046
530.854405
531.064758
532.708131
533.963495
534.408146
534.460823
535.921353
536.993019
537.261016
537.149564
538.473552
539.394516
517.326032
518.891467
520.537317
521.696100
522.663067
524.350719
525.828742
526.741499
527.461135
528.941929
530.241097
530.994506
531.556637
532.845579
533.952485
534.526746
534.918558
536.031343
536.964738
537.372051
537.604583
538.561005
539.285000
517.858904
519.151072
520.653115
521.841435
522.925259
524.463519
525.871323
526.860076
527.727500
529.061632
530.286263
531.109461
531.810047
532.947858
533.970077
534.600192
535.120611
536.090242
536.952333
537.427674
537.794780
538.596694
539.213545
517.311762
518.865802
520.481384
521.594912
522.518115
524.198173
525.679117
526.596485
527.319153
528.792477
530.086599
530.840812
531.400543
532.660363
533.733162
534.277834
534.647770
535.749718
536.677765
537.082138
537.312461
538.266060
538.988045
516.425523
518.553720
520.380755
521.351970
521.893984
523.928973
525.548002
526.314658
526.670295
528.491885
529.921944
530.533449
530.742884
532.327805
533.519479
533.909531
533.920907
535.362128
536.424350
536.687282
536.571630
537.888913
538.805008
517.917349
519.451398
521.031819
522.102072
522.980206
524.618403
526.065065
526.955903
527.653287
529.094707
530.356724
531.082996
531.615777
532.844163
533.885297
534.402718
534.751245
535.837373
536.755439
537.154012
537.377828
538.319888
539.032690
519.098640
520.345800
521.770290
522.865829
523.854847
525.305667
526.644617
527.585017
528.407681
529.673878
530.831282
531.601068
532.252105
533.324912
534.281454
534.857219
535.336117
536.274325
537.117475
537.584607
537.941557
538.714823
539.307946
519.263373
520.745431
522.253878
523.257208
524.070487
525.615526
526.986581
527.837053
528.506212
529.871348
531.062649
531.744372
532.246516
533.431458
534.435103
534.930397
535.264440
536.329140
537.234800
537.637479
537.863420
538.759837
539.434069
519.169249
521.169113
522.827954
523.654250
524.067780
525.903523
527.365974
528.055905
528.369102
530.031803
531.324608
531.858864
532.019549
533.514462
534.630375
534.982232
534.970972
536.361005
537.389230
537.657680
537.550893
538.762088
539.593539
521.555604
522.847118
524.143004
525.003327
525.706470
527.093537
528.335871
529.132424
529.771126
531.046407
532.163407
532.832638
533.338157
534.465967
535.424367
535.929070
536.278690
537.286927
538.137625
538.530086
538.742034
539.545761
540.135770
523.767724
524.527990
525.476686
526.322857
527.157265
528.252621
529.313364
530.187091
531.008267
532.048378
533.028152
533.804298
534.512727
535.423830
536.261711
536.888829
537.451039
538.229178
538.935717
539.417403
539.799095
540.332136
540.707553
524.948451
525.480670
526.252645
527.064061
527.917789
528.894220
529.870861
530.768089
531.645003
532.599122
533.521003
534.338971
535.116018
535.951873
536.741280
537.418241
538.052776
538.748743
539.392966
539.904889
540.334300
540.758724
541.035317
530.276565
530.889861
531.760232
532.654649
533.566356
534.591843
535.580425
536.452806
537.292689
538.240924
539.154230
539.950504
540.712572
541.583087
542.409598
543.100192
543.727266
544.424974
545.049477
545.518025
545.908275
546.346903
546.643556
528.666797
529.613047
530.714837
531.638131
532.488002
533.669400
534.748124
535.557907
536.280294
537.359152
538.347358
539.067579
539.701791
540.709269
541.621406
542.248130
542.756817
543.583352
544.283379
544.681792
544.960380
545.571917
546.012049
525.333349
527.239362
528.858554
529.751135
530.253185
531.942175
533.259594
533.877617
534.152456
535.705020
536.907151
537.405988
537.560227
539.064198
540.215262
540.648842
540.708027
542.003454
542.917574
543.102725
542.924965
544.098631
544.898813
520.696415
524.551632
526.851163
527.568027
526.989638
529.930607
531.638388
531.930787
531.007208
533.798284
535.362841
535.490041
534.366379
537.168265
538.713780
538.813099
537.668669
540.194390
541.470975
541.291755
539.848803
542.385788
543.709676
521.720367
523.883018
525.776456
526.843652
527.466936
529.340150
530.800459
531.466234
531.752782
533.392244
534.655340
535.137344
535.260889
536.836039
538.049546
538.476616
538.517080
539.891035
540.876353
541.071418
540.900095
542.182444
543.080034
521.226707
522.894682
524.645305
525.871771
526.856981
528.493237
529.902601
530.754295
531.405097
532.745398
533.898216
534.527775
535.001307
536.247579
537.335756
537.898659
538.274742
539.350180
540.241264
540.609967
540.811773
541.738691
542.447057
518.584873
520.982418
523.073114
524.244758
524.921080
526.994676
528.620800
529.388762
529.733718
531.440455
532.742732
533.229937
533.345896
534.971743
536.223955
536.660063
536.699831
538.149537
539.212871
539.480353
539.379750
540.666926
541.568611
514.411176
518.845561
521.548601
522.447255
521.873529
525.287615
527.323787
527.794378
526.950219
529.895978
531.547002
531.676861
530.503978
533.441401
535.073357
535.179590
533.989346
536.701150
538.135557
538.094641
536.822614
539.340933
540.679914
516.692545
519.102449
521.213170
522.409489
523.120512
525.248916
526.933800
527.752749
528.141610
529.891406
531.230042
531.743597
531.880743
533.532064
534.807891
535.262712
535.322292
536.802601
537.900583
538.200180
538.125513
539.428462
540.337861
517.431286
519.126287
520.917525
522.186914
523.232532
524.991923
526.527469
527.479990
528.213142
529.643616
530.870109
531.546494
532.054169
533.356750
534.493944
535.089048
535.497667
536.641863
537.609769
538.048977
538.308580
539.265332
539.988154
516.001763
518.213287
520.173459
521.287058
521.960017
524.069246
525.744599
526.554868
526.941200
528.733905
530.112512
530.646584
530.787499
532.472619
533.768621
534.227609
534.285938
535.791362
536.912436
537.227819
537.162995
538.479291
539.396009
513.017671
516.967539
519.390953
520.154421
519.528222
522.918281
524.950599
525.413618
524.554725
527.602424
529.332461
529.495944
528.303696
531.328736
533.001536
533.111173
531.902915
534.677537
536.160952
536.151582
534.895068
537.445003
538.799689
515.541582
517.715651
519.624248
520.688664
521.324020
523.412115
525.077180
525.883771
526.274037
528.081588
529.479720
530.030943
530.180341
531.860233
533.142125
533.584154
533.629748
535.134412
536.259549
536.578278
536.516174
537.837780
538.758498
516.543489
518.143347
519.816653
520.979854
521.946611
523.668908
525.187517
526.132194
526.870976
528.336011
529.606523
530.321932
530.850277
532.137320
533.239796
533.793554
534.170057
535.319459
536.300030
536.745886
537.008652
537.980293
538.713704
515.441672
517.645264
519.547151
520.570328
521.152320
523.245440
524.916590
525.721926
526.107679
527.924679
529.340472
529.923141
530.104900
531.715664
532.923963
533.297466
533.281858
534.797777
535.929463
536.237205
536.154098
537.496030
538.429615
512.833670
516.869796
519.275475
519.946164
519.180027
522.600771
524.640870
525.092900
524.211887
527.280215
529.041019
529.270002
528.189736
531.033177
532.560663
532.537032
531.176545
534.011981
535.514783
535.479586
534.154786
536.768897
538.151950
516.051661
518.238891
520.110387
521.094740
521.634229
523.683883
525.318175
526.095762
526.457389
528.245517
529.635144
530.197664
530.357017
531.929533
533.095709
533.432069
533.386983
534.881426
535.997657
536.293386
536.199278
537.530995
538.457835
517.789399
519.354919
520.962922
522.045143
522.925104
524.553434
525.995446
526.888993
527.586910
528.989028
530.206533
530.891565
531.389128
532.588019
533.595658
534.070931
534.387488
535.494627
536.444423
536.866463
537.106541
538.056033
538.773402
517.479738
519.598060
521.394090
522.328474
522.834258
524.756442
526.295867
527.037776
527.394366
529.083562
530.397503
530.933029
531.091480
532.591600
533.703157
534.020141
533.973694
535.418098
536.497366
536.780049
536.679341
537.964288
538.854629
515.765273
519.620166
521.845839
522.412762
521.628973
524.732499
526.569663
526.962820
526.130773
528.950179
530.555639
530.749130
529.719709
532.375261
533.786132
533.735470
532.407517
535.108892
536.526826
536.468542
535.146404
537.642027
538.940684
519.932955
521.823690
523.382019
524.172427
524.576393
526.320766
527.717386
528.409079
528.746332
530.332761
531.566671
532.101157
532.279562
533.711039
534.771911
535.110429
535.095064
536.463950
537.472092
537.745453
537.638028
538.811090
539.601892
522.933502
523.855931
524.903239
525.752259
526.541511
527.726398
528.839080
529.691634
530.453918
531.560985
532.571035
533.307122
533.941123
534.910163
535.768798
536.343441
536.823877
537.682261
538.437948
538.893543
539.215672
539.840083
540.280973
524.361733
524.947769
525.765045
526.593662
527.451720
528.460304
529.459918
530.357375
531.224853
532.195590
533.125054
533.929330
534.685429
535.529759
536.320035
536.977932
537.591765
538.308829
538.971753
539.482100
539.904924
540.358846
540.659932
529.694910
530.397333
531.334993
532.249051
533.156679
534.231780
535.251412
536.115893
536.929800
537.909694
538.837098
539.610437
540.337268
541.241988
542.090388
542.766404
543.363292
544.091671
544.731549
545.179736
545.538890
546.019426
546.350244
527.598612
528.885917
530.157659
531.065479
531.780155
533.151926
534.316131
535.063450
535.617775
536.868796
537.922389
538.557703
539.004810
540.197476
541.192340
541.751867
542.089023
543.088228
543.856827
544.174454
544.271938
545.085621
545.643037
522.063432
525.792882
527.981351
528.649372
528.053161
530.912697
532.566631
532.863640
531.964127
534.692102
536.209485
536.342054
535.243665
537.997030
539.510423
539.624916
538.508940
540.982049
542.217594
542.041357
540.612698
543.081521
544.349811
506.706882
521.491520
525.507943
525.206878
516.444563
527.657484
530.546234
529.642242
520.219751
531.508005
534.249570
533.077851
522.971986
534.751968
537.591408
536.509685
526.879564
537.895944
540.357392
538.878170
528.383510
540.044893
542.907632
518.211662
522.267153
524.772153
525.614012
525.118296
528.195331
530.011245
530.344205
529.430592
532.271728
533.862617
533.960864
532.802205
535.655675
537.248483
537.343932
536.184666
538.767877
540.095173
539.921236
538.478930
541.088917
542.478476
519.307564
521.680475
523.766257
524.936746
525.615597
527.640696
529.222668
529.944796
530.252651
531.940649
533.227093
533.687349
533.782403
535.403710
536.657336
537.083118
537.112654
538.550803
539.599060
539.830107
539.691758
541.010269
541.941919
514.707894
519.215292
521.977631
522.887922
522.301542
525.727430
527.761201
528.197246
527.310591
530.255104
531.896493
531.986789
530.772570
533.724791
535.368574
535.455556
534.238598
536.969748
538.417914
538.362290
537.071818
539.618025
540.985439
498.636590
515.375930
520.005888
519.744503
509.925759
522.683575
526.082088
525.345335
515.764134
527.452798
530.318052
529.094493
518.583195
530.854011
533.830130
532.689117
522.574946
534.243435
536.981157
535.764629
525.961215
537.107511
539.901399
512.816356
517.331284
520.106528
521.033383
520.474860
523.957495
526.052435
526.539774
525.695533
528.682799
530.358457
530.471024
529.274086
532.253765
533.923523
534.030339
532.834745
535.603957
537.095761
537.081075
535.823192
538.385492
539.759597
515.516250
517.902683
520.010656
521.199452
521.909889
524.077250
525.797545
526.620805
527.002507
528.786023
530.143232
530.637517
530.748913
532.440034
533.751133
534.208195
534.264734
535.796232
536.945799
537.270888
537.211344
538.553424
539.493843
512.510853
516.577535
519.109551
519.925340
519.323998
522.778783
524.860925
525.332781
524.460388
527.509815
529.221176
529.331970
528.091431
531.146774
532.852835
532.962339
531.746123
534.565667
536.090835
536.093664
534.840035
537.425500
538.810675
499.121799
513.859148
517.929604
517.475097
507.624218
520.313269
523.697409
522.924032
513.132889
525.108358
528.060723
526.809390
515.968161
528.627483
531.695361
530.542367
520.250702
532.151975
534.971610
533.787582
523.946533
535.186533
538.007668
512.068954
516.091253
518.565482
519.327511
518.685418
522.119046
524.191303
524.659406
523.790380
526.855357
528.586680
528.714790
527.482111
530.528238
532.214902
532.301543
531.067847
533.888172
535.419351
535.425854
534.174706
536.768288
538.159643
514.696645
516.954349
518.922440
519.990809
520.610729
522.745329
524.451364
525.265597
525.648115
527.471897
528.876715
529.413333
529.548828
531.211217
532.472631
532.870276
532.875209
534.424282
535.594581
535.925454
535.863089
537.231845
538.190375
511.840412
515.971601
518.466000
519.179430
518.437915
521.925924
524.019953
524.485241
523.600058
526.695186
528.465350
528.664998
527.552901
530.436438
531.999918
531.973314
530.603184
533.495359
535.052128
535.035865
533.718857
536.380941
537.803863
498.350165
513.643135
517.774492
517.186564
506.842666
519.920319
523.368820
522.576789
512.670835
524.775341
527.807821
526.744353
516.638663
528.482797
531.262581
529.854183
518.928740
531.345788
534.253647
532.999004
522.764141
534.399381
537.308842
512.454975
516.572894
519.040631
519.718814
518.937185
522.380373
524.436041
524.873917
523.966941
527.034255
528.781990
528.967901
527.838327
530.676618
532.188722
532.116896
530.710902
533.577228
535.114446
535.081964
533.750954
536.403249
537.820558
515.947229
518.181884
520.095123
521.092966
521.635854
523.668746
525.293200
526.059695
526.413671
528.169609
529.528412
530.056172
530.188170
531.730594
532.868493
533.167130
533.096649
534.595918
535.727281
536.024224
535.930348
537.280578
538.227004
513.984147
517.998310
520.385815
521.046133
520.324487
523.544730
525.475311
525.898996
525.074311
527.955048
529.603812
529.785544
528.729327
531.420586
532.852122
532.769917
531.407573
534.167554
535.642471
535.592392
534.272408
536.851584
538.224004
501.652545
516.550691
520.478097
519.897931
510.214553
522.292166
525.430929
524.667996
515.457815
526.666324
529.451458
528.433917
518.909426
530.034815
532.608945
531.216076
520.671869
532.585571
535.333872
534.062125
524.001034
535.329636
538.121234
516.655704
520.379242
522.492001
523.012511
522.211718
525.219763
526.987064
527.371620
526.553363
529.303891
530.859250
531.056852
530.050236
532.647191
534.015662
533.973039
532.671268
535.323449
536.706056
536.655416
535.350376
537.783340
539.030676
521.870948
523.130923
524.337976
525.154671
525.786989
527.171324
528.374726
529.166999
529.763938
531.042834
532.121820
532.781111
533.236385
534.370494
535.289632
535.774244
536.062119
537.111916
537.955363
538.346802
538.502875
539.328828
539.886305
523.783891
524.454881
525.331862
526.170579
527.015307
528.070727
529.099744
529.988021
530.829134
531.831682
532.776827
533.560332
534.280739
535.150322
535.950664
536.582955
537.160406
537.914029
538.602392
539.102707
539.503039
540.002837
540.339784
529.524141
530.202967
531.142726
532.079261
533.018281
534.085124
535.104354
535.982417
536.818063
537.779348
538.697532
539.478234
540.224186
541.109131
541.949795
542.635077
543.251513
543.960901
544.592372
545.049618
545.430076
545.892091
546.213345
527.692034
528.770162
529.986268
530.953438
531.815085
533.065138
534.191194
534.993246
535.687720
536.801533
537.805780
538.490835
539.081355
540.129451
541.073851
541.682381
542.157263
543.019743
543.740857
544.111395
544.356300
545.023786
545.517488
523.885629
526.098278
527.930766
528.856645
529.308618
531.147013
532.554192
533.126866
533.297940
534.958341
536.210207
536.624610
536.650075
538.277606
539.507981
539.886972
539.837218
541.246097
542.220280
542.333492
542.043042
543.367497
544.291446
518.688717
523.114815
525.740839
526.460127
525.702037
528.937568
530.793138
530.986295
529.816995
532.856619
534.521661
534.498999
533.091091
536.170802
537.859319
537.851005
536.455591
539.240850
540.634724
540.324002
538.618317
541.471432
543.006426
520.038281
522.546713
524.687236
525.798059
526.371950
528.411554
529.974168
530.591305
530.766573
532.522719
533.839793
534.227475
534.211141
535.920334
537.222149
537.590419
537.516459
539.019722
540.080473
540.206189
539.921892
541.371834
542.407968
519.687641
521.608961
523.565004
524.849335
525.829670
527.587126
529.079977
529.907409
530.496922
531.906882
533.094246
533.657161
534.045228
535.371969
536.522284
537.048774
537.362369
538.524035
539.478775
539.816700
539.968502
541.003549
541.810360
516.772322
519.542348
521.893460
523.102197
523.715692
525.972077
527.713852
528.434590
528.665019
530.496053
531.858233
532.250371
532.222473
533.986973
535.329944
535.704628
535.629169
537.228195
538.394074
538.621124
538.430406
539.879112
540.910996
512.126757
517.196533
520.256690
521.145100
520.358855
524.107919
526.319510
526.692290
525.592852
528.803125
530.564122
530.538556
529.068932
532.296836
534.078568
534.071315
532.623972
535.635979
537.237005
537.115250
535.624957
538.446601
539.983813
514.878513
517.654928
520.017196
521.241671
521.883825
524.194247
525.995820
526.768039
527.041558
528.913730
530.308633
530.722484
530.712589
532.503173
533.871851
534.267883
534.216816
535.855153
537.066770
537.337145
537.180422
538.647152
539.686460
515.887631
517.822194
519.798933
521.105475
522.131491
524.013417
525.637574
526.567771
527.237699
528.734650
529.988197
530.586677
530.999999
532.385887
533.590819
534.153871
534.507410
535.757337
536.814329
537.248300
537.476352
538.544089
539.363202
514.301369
516.835395
519.010367
520.131306
520.725786
523.012968
524.805268
525.571016
525.841365
527.748950
529.170664
529.589089
529.570266
531.399216
532.794686
533.198183
533.147375
534.816770
536.057357
536.347445
536.202961
537.686379
538.735139
510.937205
515.432478
518.146949
518.864557
518.009855
521.727719
523.935574
524.304000
523.188014
526.489392
528.308565
528.289729
526.776226
530.102074
531.935141
531.934973
530.470329
533.557899
535.220194
535.138615
533.668939
536.529237
538.086118
513.858202
516.350191
518.467869
519.534830
520.088577
522.353549
524.135513
524.897842
525.172263
527.094565
528.535274
528.969890
528.957336
530.776409
532.151400
532.531268
532.463296
534.131919
535.377915
535.672200
535.531435
537.022826
538.077748
515.041692
516.868033
5
