# Supplementary material for: A computational model of spatio-temporal cardiac intracellular calcium handling with realistic structure and spatial flux distribution from sarcoplasmic reticulum and t-tubule reconstructions
Source: PLoS Comput Biol. 2017 Aug 31;13(8):e1005714. doi: 10.1371/journal.pcbi.1005714 (PMC5597258; doi:10.1371/journal.pcbi.1005714)
Supplement: S1 Code — Code provided in C/C++ and includes the structural datasets used in this study. Documentation is provided on use of and updating the code. Updates may also be available on Michael Colman’s website, http://www.physicsoftheheart.com and github repository: https://github.com/michaelcolman/CODE---PLOS-Comp-Biol-2017-Model-SR. (ZIP) [file pcbi.1005714.s001.zip › PLOS_SR_Clean/Spatial_diff_out/CaSR_1D_output_0100.dat]

539.508057
539.779423
540.222967
540.753689
541.348410
542.010972
542.706673
543.412363
544.141984
544.913603
545.694135
546.459618
547.225867
548.011782
548.777532
549.486725
550.141204
550.752625
551.290965
551.734428
552.093589
552.377773
552.541572
538.950100
539.279054
539.780349
540.341429
540.953191
541.648348
542.366211
543.069759
543.790989
544.577992
545.368727
546.123828
546.878290
547.683437
548.468508
549.178355
549.828613
550.457458
551.009897
551.450922
551.807881
552.117608
552.305617
537.965677
538.402606
539.002616
539.607699
540.238645
540.996319
541.756665
542.454618
543.155396
543.977379
544.789531
545.522762
546.248310
547.093601
547.914597
548.621361
549.257043
549.922665
550.503021
550.936793
551.282666
551.642562
551.875647
536.870484
537.413093
538.102651
538.747309
539.393320
540.223722
541.034181
541.734113
542.414604
543.279961
544.115056
544.826864
545.517154
546.406466
547.260737
547.962236
548.578279
549.287322
549.898967
550.328600
550.659811
551.074154
551.350212
536.077561
536.586944
537.281789
537.970008
538.677566
539.521922
540.357276
541.101297
541.829534
542.678842
543.505052
544.232307
544.951544
545.813148
546.654141
547.369764
548.016269
548.714299
549.330536
549.789410
550.161105
550.563487
550.831061
535.280827
535.768929
536.462745
537.175629
537.922391
538.791128
539.659002
540.445859
541.212078
542.058330
542.879128
543.613764
544.345332
545.189999
546.019076
546.738866
547.400301
548.099200
548.726179
549.209748
549.609214
550.011124
550.275723
534.344371
534.877014
535.602697
536.320831
537.069479
537.989296
538.905073
539.713896
540.486118
541.358369
542.189960
542.909333
543.618196
544.479749
545.318026
546.023888
546.668665
547.396619
548.050652
548.539461
548.936795
549.371950
549.662789
533.463519
534.061274
534.824177
535.537727
536.266445
537.240240
538.196494
539.010008
539.768353
540.679524
541.531064
542.232893
542.906549
543.800953
544.654859
545.340645
545.952989
546.718963
547.400207
547.883821
548.261780
548.740534
549.062933
533.006783
533.545552
534.282721
535.016577
535.784696
536.727112
537.665068
538.493581
539.285320
540.179716
541.031696
541.764564
542.478083
543.336409
544.165686
544.860966
545.500640
546.234269
546.900687
547.403389
547.814891
548.264370
548.564637
532.620212
533.122403
533.841936
534.588645
535.376340
536.292537
537.205202
538.029568
538.832777
539.724516
540.587657
541.349901
542.090758
542.928303
543.737383
544.432793
545.081366
545.792625
546.445322
546.955876
547.382682
547.815009
548.100365
532.121490
532.658268
533.400591
534.146755
534.920836
535.842576
536.747227
537.543642
538.321805
539.241464
540.133275
540.901411
541.633151
542.483323
543.292038
543.965509
544.586970
545.306446
545.963327
546.460324
546.869942
547.322021
547.624949
531.658750
532.254893
533.030145
533.769293
534.515130
535.460101
536.368150
537.134375
537.873051
538.831499
539.751275
540.511161
541.212997
542.087962
542.900971
543.543576
544.120584
544.861284
545.527604
546.003467
546.379957
546.865210
547.193413
531.559392
532.100821
532.850949
533.604378
534.379743
535.292945
536.182969
536.965378
537.736793
538.660577
539.562177
540.337176
541.065194
541.897181
542.677196
543.318318
543.910566
544.608310
545.249941
545.735929
546.137388
546.583753
546.883688
531.485380
531.996997
532.732843
533.495865
534.287985
535.186572
536.068874
536.864257
537.653967
538.556507
539.442081
540.220671
540.955589
541.755241
542.504434
543.132972
543.721984
544.390901
545.014645
545.504316
545.915524
546.336618
546.615934
531.276971
531.829529
532.591641
533.352809
534.131992
535.048217
535.941157
536.726743
537.498661
538.414464
539.304718
540.065796
540.772923
541.571413
542.307404
542.899651
543.448331
544.121006
544.746364
545.218890
545.607545
546.040211
546.331384
531.106219
531.720176
532.513196
533.262135
534.010259
534.955594
535.863605
536.631252
537.368904
538.312908
539.214251
539.951102
540.615880
541.428888
542.160304
542.711659
543.203969
543.891087
544.517135
544.958430
545.304319
545.760196
546.070791
531.323369
531.871639
532.624537
533.373192
534.140407
535.049094
535.939611
536.725336
537.494349
538.399606
539.275118
540.019662
540.705421
541.473967
542.174855
542.729594
543.236788
543.861645
544.437242
544.864085
545.215431
545.621864
545.899509
531.571570
532.073036
532.786804
533.520113
534.283801
535.164167
536.040061
536.836318
537.621281
538.500832
539.356109
540.103867
540.799202
541.538717
542.217615
542.773448
543.282438
543.855636
544.379020
544.777206
545.113994
545.482368
545.734105
531.678046
532.198653
532.904986
533.601571
534.322399
535.198813
536.072738
536.855173
537.620796
538.504922
539.359460
540.093637
540.769937
541.511206
542.186602
542.724905
543.205164
543.760250
544.251585
544.602308
544.893817
545.260697
545.517947
531.815190
532.366282
533.058479
533.699495
534.351848
535.226461
536.093759
536.848873
537.576661
538.475575
539.333145
540.047341
540.692072
541.448279
542.126464
542.642811
543.084241
543.640981
544.114586
544.420004
544.656587
545.035012
545.302785
532.337698
532.774112
533.366584
533.961835
534.597522
535.393288
536.207716
536.959977
537.705431
538.555771
539.379662
540.100183
540.767307
541.485053
542.138975
542.667754
543.132245
543.642972
544.082033
544.390676
544.641957
544.956837
545.175247
532.868174
533.187691
533.671696
534.217770
534.831579
535.555433
536.317750
537.068018
537.827201
538.635367
539.426502
540.154396
540.840686
541.526469
542.158170
542.702101
543.189033
543.665269
544.078229
544.398402
544.663940
544.921348
545.087502
533.158944
533.415266
533.834979
534.346836
534.941261
535.627099
536.361054
537.108195
537.871353
538.659527
539.433886
540.164510
540.858383
541.529716
542.150461
542.701520
543.198048
543.659279
544.060118
544.385806
544.655480
544.883920
545.021941
538.908299
539.237069
539.737943
540.298204
540.908575
541.601839
542.317809
543.020179
543.741547
544.530182
545.323648
546.081838
546.838971
547.645803
548.431272
549.140085
549.787820
550.412833
550.960708
551.397262
551.750614
552.058014
552.244940
538.137676
538.586246
539.184668
539.772479
540.380821
541.132052
541.884397
542.567648
543.254419
544.083287
544.901344
545.631045
546.349280
547.204314
548.030097
548.729775
549.352709
550.018265
550.593902
551.013573
551.343471
551.705901
551.942941
536.698025
537.421473
538.208600
538.821901
539.381145
540.273747
541.107428
541.740424
542.324221
543.268479
544.147728
544.807462
545.409823
546.394866
547.309907
547.976776
548.516523
549.291800
549.932441
550.305641
550.553235
551.052001
551.397232
535.058787
536.144107
537.125591
537.739842
538.177042
539.288570
540.228929
540.803183
541.213409
542.353203
543.312557
543.883917
544.287383
545.481635
546.500935
547.116409
547.504002
548.459000
549.184226
549.498382
549.593426
550.297681
550.766026
534.587347
535.415487
536.321968
537.019968
537.650523
538.646244
539.569021
540.246032
540.849912
541.830598
542.728298
543.370799
543.954124
544.966830
545.911498
546.581370
547.123248
547.943896
548.631629
549.026724
549.294930
549.853423
550.250292
533.937019
534.647722
535.507078
536.239706
536.952084
537.931650
538.876237
539.630683
540.331178
541.254357
542.118932
542.791313
543.439517
544.377780
545.279526
545.966903
546.564645
547.345933
548.030213
548.476128
548.821140
549.331294
549.695725
532.754553
533.611818
534.543713
535.247747
535.892725
536.998593
538.036277
538.798923
539.457279
540.458035
541.351775
541.970161
542.525858
543.546031
544.487283
545.128281
545.644930
546.522119
547.269614
547.697580
547.985394
548.594600
549.028279
531.437371
532.597195
533.648174
534.286086
534.740374
536.075375
537.226638
537.948832
538.454717
539.634927
540.596139
541.126727
541.474286
542.697480
543.719329
544.281012
544.606762
545.682379
546.520732
546.890551
547.011743
547.822756
548.366480
531.392432
532.254513
533.195893
533.913360
534.576248
535.705380
536.765660
537.546698
538.223601
539.249882
540.168103
540.802247
541.362790
542.378520
543.307940
543.934073
544.442741
545.328293
546.091867
546.535456
546.838387
547.465136
547.910879
531.224288
531.945581
532.825553
533.585691
534.334152
535.363655
536.353646
537.140140
537.872440
538.851596
539.770101
540.476178
541.134560
542.062971
542.937002
543.587324
544.162296
544.964740
545.684561
546.159972
546.532056
547.082119
547.475124
530.542426
531.391147
532.335994
533.078562
533.762751
534.844461
535.838201
536.551784
537.186162
538.265026
539.254527
539.949808
540.546945
541.544145
542.441646
543.040353
543.528850
544.396253
545.146414
545.580127
545.877642
546.510033
546.960978
529.692938
530.825689
531.885216
532.574368
533.085273
534.334123
535.377632
535.987915
536.408452
537.699411
538.787722
539.422843
539.837024
541.014124
541.972369
542.480135
542.767740
543.810915
544.628732
544.984047
545.096306
545.921679
546.476618
529.986725
530.841472
531.797018
532.550552
533.238033
534.307925
535.281238
535.974983
536.599270
537.684845
538.689446
539.396635
539.992532
540.968961
541.832854
542.394089
542.849793
543.695310
544.431246
544.854772
545.144504
545.771189
546.219108
530.102791
530.836510
531.739700
532.526261
533.285906
534.287829
535.231656
535.973428
536.682653
537.681179
538.636634
539.373051
540.033499
540.916100
541.716795
542.286679
542.792465
543.554211
544.249254
544.706728
545.064719
545.603562
545.990290
529.682697
530.563271
531.542235
532.308888
533.002244
534.080167
535.062292
535.767413
536.400340
537.471370
538.459345
539.151726
539.726791
540.662204
541.469897
541.965185
542.361190
543.194772
543.928738
544.349197
544.633058
545.242691
545.678651
529.103875
530.285349
531.383716
532.091704
532.606881
533.865473
534.918896
535.545549
535.983616
537.244456
538.305125
538.917497
539.297344
540.397822
541.252655
541.637230
541.803185
542.823051
543.626136
543.964239
544.059511
544.846454
545.377435
529.751218
530.630103
531.602447
532.358117
533.040823
534.114256
535.098698
535.809735
536.444040
537.503533
538.475591
539.152626
539.707461
540.609794
541.379194
541.835847
542.189467
542.970803
543.649872
544.020708
544.264743
544.846859
545.268806
530.232833
530.964045
531.851568
532.611336
533.344790
534.336254
535.285825
536.044659
536.762396
537.732398
538.652972
539.363118
539.990086
540.802543
541.523760
542.019805
542.446338
543.100080
543.681066
544.037476
544.315360
544.798620
545.156502
530.173795
531.025814
531.949515
532.649386
533.282994
534.331394
535.312224
536.041271
536.694076
537.718683
538.662805
539.342301
539.908339
540.766336
541.504773
541.965601
542.320054
542.993788
543.550648
543.821320
543.991314
544.533488
544.936030
529.972210
531.088936
532.078912
532.670939
533.083128
534.283551
535.317956
535.973037
536.451610
537.629699
538.629646
539.245752
539.655951
540.654287
541.441370
541.832962
542.018266
542.820698
543.399611
543.560897
543.520691
544.230301
544.718252
531.070487
531.805084
532.588046
533.181450
533.732907
534.687339
535.600507
536.307144
536.949964
537.928996
538.833157
539.505211
540.071928
540.897049
541.608694
542.070391
542.420873
543.037512
543.530290
543.761356
543.895643
544.368832
544.716138
532.087653
532.531629
533.114797
533.684308
534.291736
535.081796
535.891611
536.632578
537.365391
538.220427
539.046107
539.759234
540.415682
541.137084
541.790687
542.309095
542.758735
543.268193
543.700861
543.992806
544.225400
544.542779
544.765334
532.609077
532.925274
533.403826
533.944255
534.553662
535.274801
536.035931
536.786164
537.545878
538.354435
539.145615
539.873300
540.559007
541.243473
541.873097
542.414422
542.898194
543.370634
543.779466
544.095786
544.358128
544.613083
544.777792
537.840934
538.277442
538.876481
539.479432
540.106188
540.857525
541.611101
542.304464
543.005135
543.832283
544.653487
545.397027
546.131474
546.982406
547.804999
548.508934
549.137028
549.790636
550.356403
550.775828
551.110333
551.463256
551.693300
536.616006
537.339215
538.125867
538.737978
539.294394
540.182162
541.010366
541.639384
542.222644
543.170582
544.056566
544.723984
545.332919
546.322064
547.238361
547.903460
548.438016
549.204675
549.834643
550.197306
550.436707
550.930795
551.274173
533.949528
535.540982
536.764087
537.311142
537.505026
538.865448
539.903519
540.335644
540.463914
541.875444
542.958180
543.399561
543.519811
545.017464
546.190902
546.715732
546.864617
548.050601
548.867786
549.052140
548.893314
549.868346
550.507304
530.015215
533.458048
535.277592
535.605152
534.683930
537.272216
538.674493
538.766280
537.646686
540.325386
541.758809
541.809090
540.586706
543.441125
545.033555
545.281215
544.337624
546.650698
547.795648
547.663694
546.367760
548.559876
549.651371
531.453277
533.215818
534.604067
535.234197
535.481895
536.981072
538.135942
538.605117
538.734055
540.204497
541.317007
541.718704
541.790782
543.343644
544.567036
545.081352
545.210179
546.471078
547.358121
547.555494
547.400547
548.471321
549.195695
531.410344
532.646746
533.837382
534.559372
535.112910
536.375410
537.491034
538.152334
538.651725
539.798536
540.777903
541.302599
541.708587
542.909363
543.979287
544.573623
544.971640
545.981539
546.799873
547.141491
547.301895
548.085568
548.668366
529.432571
531.245698
532.649098
533.219814
533.376978
535.106434
536.462663
537.063046
537.273394
538.750897
539.837163
540.174646
540.163015
541.762588
542.987870
543.421390
543.434843
544.849713
545.855248
546.085622
545.914195
547.093378
547.888522
525.967463
529.562582
531.443580
531.642685
530.371477
533.577668
535.383394
535.707849
534.749334
537.426063
538.819687
538.739596
537.279341
540.316979
541.939120
542.009018
540.688768
543.449969
544.844438
544.751085
543.331324
545.819308
547.069918
528.026143
529.841810
531.251528
531.832075
532.004773
533.760325
535.141388
535.758376
535.984756
537.494370
538.612122
538.968508
538.961408
540.554621
541.763835
542.175234
542.175297
543.605053
544.634242
544.883282
544.727871
545.930783
546.742755
528.606919
529.846333
531.048267
531.785936
532.365268
533.687824
534.853459
535.535829
536.051325
537.279254
538.334902
538.902893
539.319443
540.506142
541.535303
542.067783
542.419063
543.474983
544.350723
544.724908
544.906282
545.751722
546.379103
527.267584
529.028955
530.434674
531.077842
531.338469
532.961722
534.198738
534.663213
534.746903
536.406783
537.672525
538.148622
538.234021
539.766130
540.914255
541.288762
541.269493
542.670149
543.676286
543.904341
543.730534
544.950345
545.774498
524.436482
527.878514
529.747915
530.089509
529.112812
531.965871
533.500594
533.529011
532.154758
535.268695
536.959925
537.106309
535.883946
538.724553
540.214586
540.212534
538.865978
541.565679
542.922399
542.792453
541.323051
543.865068
545.143973
526.722990
528.492703
529.914320
530.575584
530.844375
532.450000
533.656888
534.091629
534.158531
535.830078
537.120087
537.616446
537.705135
539.211317
540.317418
540.645781
540.587144
541.965857
542.958997
543.177355
542.995668
544.209347
545.030305
527.509100
528.765931
530.003886
530.789372
531.398957
532.671710
533.761361
534.369094
534.838944
536.106683
537.226717
537.851102
538.288011
539.409955
540.340158
540.766983
541.028536
542.050140
542.908916
543.268997
543.437838
544.270925
544.891240
526.354076
528.195393
529.668035
530.352208
530.626675
532.253020
533.481163
533.947451
534.051478
535.681939
536.940369
537.421385
537.494697
538.941584
539.965488
540.185921
540.011585
541.428550
542.456500
542.695417
542.528433
543.710197
544.509896
523.684981
527.306496
529.272756
529.648360
528.661786
531.559082
533.128655
533.218296
531.956657
534.948675
536.578456
536.705625
535.475441
538.191374
539.526685
539.309202
537.657703
540.505099
541.928155
541.828078
540.403015
542.852916
544.085778
526.464152
528.309004
529.779680
530.455002
530.719894
532.346164
533.583868
534.065492
534.178611
535.794000
537.033748
537.502081
537.558280
538.965301
539.944685
540.124788
539.907534
541.264064
542.228353
542.411391
542.200677
543.353153
544.138317
527.714335
528.987161
530.222372
530.984777
531.568451
532.844333
533.960398
534.615762
535.124304
536.343915
537.417124
538.026738
538.449291
539.474926
540.305476
540.658586
540.848898
541.735385
542.454047
542.696814
542.776429
543.550128
544.140038
526.994271
528.820654
530.240284
530.849447
531.051319
532.672677
533.935102
534.486771
534.691474
536.212255
537.400481
537.908203
538.053451
539.343931
540.270065
540.513145
540.409415
541.528950
542.278051
542.310347
541.991312
543.114731
543.887146
524.788796
528.370067
530.219606
530.455249
529.316886
532.211806
533.817251
534.052954
533.072032
535.762515
537.265986
537.488824
536.558398
538.910954
540.113054
540.047468
538.813796
541.016502
542.007461
541.633432
539.983850
542.402762
543.606110
528.300805
529.941697
531.170699
531.668252
531.800104
533.297536
534.474764
535.020633
535.240044
536.687510
537.816240
538.330514
538.500285
539.734474
540.620967
540.886221
540.806556
541.839838
542.501921
542.503409
542.164654
543.184045
543.869411
530.618796
531.349551
532.125966
532.712228
533.257680
534.208226
535.119737
535.826516
536.470127
537.449536
538.353514
539.025022
539.590456
540.412930
541.120690
541.577517
541.921857
542.530680
543.014725
543.237500
543.364965
543.833353
544.178131
531.628278
532.057400
532.637610
533.219676
533.844484
534.633248
535.444484
536.196526
536.943063
537.794076
538.617760
539.337405
540.002566
540.716390
541.364436
541.885801
542.341082
542.840470
543.267041
543.563846
543.805300
544.112970
544.327391
536.621651
537.163738
537.852257
538.493824
539.131738
539.947805
540.741779
541.429661
542.108542
542.985157
543.840848
544.576157
545.286580
546.188561
547.046994
547.743639
548.344566
549.028127
549.608008
550.006239
550.313141
550.713786
550.984529
534.856366
535.941254
536.922511
537.535301
537.965863
539.062859
539.985404
540.545743
540.952632
542.102953
543.082446
543.676683
544.099401
545.305237
546.328516
546.940386
547.314910
548.245995
548.940603
549.224289
549.296327
549.989313
550.454202
529.899525
533.341923
535.162116
535.490521
534.565925
537.142131
538.528487
538.606947
537.482689
540.169436
541.618856
541.687029
540.479252
543.341535
544.936799
545.183014
544.231337
546.526657
547.647949
547.492131
546.178743
548.364823
549.455881
515.162646
529.564246
533.128332
532.416718
523.106443
534.195794
536.808609
535.606990
525.450977
537.186356
539.906745
538.583747
527.749544
540.257693
543.293521
542.474837
533.584410
543.860038
546.122696
544.786988
535.162895
545.770270
548.305237
527.029851
530.713162
532.741768
533.150084
532.255645
535.012259
536.541990
536.648674
535.500659
538.275591
539.768625
539.776454
538.486458
541.438277
543.104006
543.325274
542.325765
544.732196
545.947435
545.796317
544.465979
546.787861
547.994501
528.565916
530.510912
532.053018
532.717377
532.947258
534.654281
535.977296
536.511222
536.661422
538.192826
539.334683
539.685385
539.685268
541.321694
542.596058
543.058889
543.102363
544.488782
545.472456
545.671665
545.491567
546.691435
547.521896
524.764844
528.554359
530.594469
530.842669
529.566814
532.863060
534.721094
535.013347
533.997861
536.742498
538.181428
538.068390
536.555611
539.678410
541.367245
541.425088
540.062370
542.884015
544.314715
544.189212
542.725238
545.296468
546.621661
510.358636
525.261306
528.895699
527.701589
515.895891
529.783178
533.206420
532.370895
522.675952
534.134139
536.737254
535.099800
523.050513
536.693493
539.864993
538.577006
527.486488
540.056872
542.884940
541.503764
530.800333
542.703401
545.568232
523.299132
527.089680
529.134611
529.391124
528.130833
531.459891
533.348782
533.659464
532.658720
535.441896
536.916136
536.822399
535.312970
538.427899
540.097752
540.128619
538.748637
541.594620
543.058207
542.956079
541.509300
544.110558
545.456312
525.645431
527.585120
529.131827
529.802510
530.046956
531.837410
533.224820
533.773790
533.915110
535.563202
536.800463
537.198067
537.205367
538.824952
540.049359
540.427627
540.391286
541.866664
542.936478
543.173093
543.000014
544.291892
545.182639
522.695962
526.331850
528.354618
528.735657
527.757132
530.750189
532.396758
532.442140
531.041412
534.229740
535.957126
536.053664
534.765621
537.698901
539.265305
539.254820
537.871414
540.664622
542.090213
541.949052
540.449343
543.098180
544.467677
509.593718
523.715783
527.270824
526.444579
516.361166
528.451728
531.297470
529.802436
517.842987
531.583875
534.831281
533.634170
522.725340
535.283073
538.172759
536.807158
525.822589
538.185547
540.938644
539.471148
528.488035
540.670267
543.602733
522.164622
525.811137
527.854752
528.261306
527.297654
530.268679
531.878683
531.887671
530.464694
533.668937
535.425662
535.547420
534.266270
537.168176
538.685861
538.622521
537.193156
539.963154
541.373760
541.219974
539.710059
542.351447
543.717454
524.574752
526.536513
528.132239
528.875470
529.182297
530.894492
532.180059
532.628189
532.693191
534.409033
535.733478
536.208852
536.260250
537.787995
538.889884
539.140096
538.987709
540.438899
541.494444
541.713761
541.525391
542.801518
543.684465
521.673689
525.493122
527.628911
528.069166
527.097850
530.113647
531.757808
531.825348
530.513577
533.602446
535.303817
535.413531
534.139589
536.948780
538.354670
538.123480
536.433558
539.377509
540.874649
540.768016
539.317775
541.883800
543.214082
508.176411
523.073485
526.840681
526.057548
515.820355
528.117365
531.038048
529.698691
518.396044
531.470871
534.571119
533.372455
522.635985
534.868968
537.527115
535.754510
523.443479
536.958339
539.954391
538.597523
527.981029
539.750985
542.585082
521.847335
525.675689
527.813708
528.246702
527.265477
530.282794
531.938941
532.026814
530.730096
533.798298
535.478246
535.578467
534.292042
537.053061
538.406767
538.132523
536.399542
539.274831
540.701108
540.534069
539.037536
541.573242
542.888566
524.889854
526.893020
528.499887
529.221933
529.496202
531.222296
532.546863
533.067719
533.211016
534.841734
536.104361
536.580486
536.651490
538.041140
539.017862
539.194714
538.989259
540.268807
541.159362
541.248423
540.963652
542.178701
543.030604
522.489392
526.326270
528.411598
528.759272
527.670221
530.724937
532.438099
532.667958
531.645640
534.444292
536.027603
536.229783
535.244773
537.679105
538.929282
538.813664
537.510944
539.819355
540.902112
540.530404
538.863402
541.417038
542.734243
509.358884
524.417663
528.074672
527.094486
516.399701
528.994077
532.040033
531.086133
521.374973
532.850824
535.646190
534.774113
525.891022
536.210876
538.534359
537.268027
527.717899
538.220664
540.356419
538.581185
527.341766
539.448947
542.306477
524.199897
527.779797
529.627076
529.859569
528.717897
531.611557
533.219260
533.458710
532.480881
535.171927
536.675494
536.898708
535.967463
538.315393
539.511114
539.438426
538.194589
540.382821
541.357772
540.968050
539.306078
541.717804
542.918182
528.934690
530.045661
531.025737
531.606504
532.008830
533.203337
534.236772
534.894257
535.375750
536.554766
537.554388
538.169619
538.577066
539.568652
540.346066
540.725868
540.895569
541.677277
542.232892
542.371778
542.313456
543.011192
543.493410
530.522998
531.064448
531.740182
532.362920
532.999673
533.864334
534.727893
535.483891
536.214099
537.114061
537.971063
538.683561
539.324448
540.072913
540.739839
541.242050
541.665303
542.198947
542.646780
542.927499
543.143791
543.508085
543.768536
535.660534
536.169513
536.864590
537.550777
538.246489
539.064153
539.866584
540.585117
541.308067
542.178442
543.044099
543.816052
544.573017
545.457704
546.307136
547.016559
547.638721
548.291808
548.850286
549.251625
549.579937
549.960976
550.221967
534.225894
535.053106
535.961440
536.661507
537.282859
538.246816
539.128042
539.770785
540.363798
541.367442
542.309486
543.001539
543.625587
544.660822
545.613842
546.279678
546.799102
547.571445
548.195087
548.525597
548.746348
549.287454
549.682219
531.193897
532.953724
534.345932
534.985591
535.231118
536.691597
537.793764
538.216905
538.326010
539.822654
540.985121
541.440988
541.556155
543.127585
544.357870
544.872512
544.985015
546.194818
547.011688
547.136807
546.929456
547.992789
548.723801
526.899200
530.577605
532.610345
533.032899
532.145722
534.865631
536.346724
536.409532
535.237904
538.037992
539.574005
539.626611
538.372089
541.332666
543.001512
543.227205
542.222589
544.586798
545.744093
545.531587
544.154717
546.482547
547.702662
528.236725
530.200199
531.791927
532.533626
532.844407
534.461658
535.693829
536.155763
536.265541
537.831836
539.032913
539.448134
539.512145
541.146002
542.432193
542.934184
543.026623
544.326685
545.231163
545.380126
545.187226
546.364101
547.193697
528.088025
529.508902
530.898695
531.742611
532.376100
533.757100
534.957681
535.632081
536.133834
537.364051
538.422308
538.965466
539.373746
540.640424
541.762417
542.347846
542.723435
543.776648
544.630216
544.958559
545.114250
545.986725
546.655707
525.885637
527.922541
529.550892
530.243488
530.472270
532.347028
533.810785
534.426897
534.631717
536.209085
537.382536
537.728549
537.702722
539.379386
540.662143
541.075544
541.054726
542.542361
543.614782
543.849149
543.678275
544.961023
545.850261
522.204819
526.080712
528.216804
528.530932
527.309030
530.698113
532.636267
532.971041
531.984389
534.790292
536.284294
536.197160
534.694120
537.833642
539.525346
539.560501
538.181200
541.052618
542.542374
542.455578
541.023081
543.642487
545.004669
524.346108
526.387155
528.024259
528.730460
528.982977
530.898573
532.404795
533.053617
533.284362
534.894091
536.093099
536.451122
536.425235
538.093719
539.360656
539.754919
539.727408
541.241310
542.351897
542.619728
542.475290
543.784506
544.689890
525.006924
526.434845
527.841038
528.706909
529.380895
530.853329
532.142445
532.872616
533.410960
534.721333
535.842784
536.413740
536.821468
538.070559
539.153232
539.682105
540.023163
541.145883
542.087958
542.481079
542.680634
543.618614
544.328950
523.606272
525.577897
527.197303
527.960196
528.302998
530.095153
531.471220
531.983517
532.080607
533.831690
535.163970
535.628224
535.687242
537.296099
538.509601
538.877436
538.836797
540.312188
541.384028
541.615120
541.441395
542.768702
543.689868
520.677289
524.376284
526.481790
526.932817
526.013202
529.066938
530.759631
530.827581
529.443733
532.671136
534.436814
534.553107
533.274719
536.218698
537.789126
537.768867
536.374778
539.169286
540.597153
540.449865
538.950513
541.627334
543.023869
523.086931
525.070959
526.713221
527.502609
527.860520
529.638310
530.985840
531.469769
531.550741
533.310674
534.662415
535.143240
535.202812
536.783027
537.952170
538.271464
538.186345
539.629412
540.674478
540.882206
540.691105
542.009387
542.927564
523.956338
525.410706
526.868681
527.801192
528.520845
529.949027
531.164227
531.822213
532.315377
533.659218
534.836232
535.456651
535.879503
537.058165
538.037740
538.457487
538.699961
539.766918
540.663065
541.013006
541.179763
542.101434
542.807051
522.738717
524.820250
526.546026
527.387120
527.767272
529.559417
530.914215
531.416751
531.527379
533.247043
534.572740
535.045636
535.093181
536.605763
537.681308
537.881815
537.670307
539.138996
540.204390
540.417348
540.229556
541.516544
542.416972
520.000438
523.922208
526.176656
526.708355
525.807164
528.892603
530.596214
530.704054
529.420434
532.526536
534.237947
534.346256
533.065789
535.868913
537.263593
537.008605
535.290715
538.210115
539.678227
539.533341
538.057475
540.643536
541.999726
523.008361
525.096233
526.824015
527.659471
528.029735
529.815584
531.170744
531.680482
531.794927
533.497602
534.805580
535.267869
535.298052
536.764286
537.785111
537.935490
537.673311
539.076113
540.073995
540.228337
539.995192
541.252117
542.137568
524.490706
525.967126
527.431155
528.348030
529.041297
530.458692
531.681245
532.370236
532.891568
534.183759
535.316756
535.928096
536.336814
537.404826
538.263353
538.588973
538.744065
539.664963
540.413421
540.640137
540.713469
541.574027
542.248709
523.881360
525.930407
527.583056
528.332205
528.623519
530.392695
531.765208
532.341073
532.544583
534.148574
535.403582
535.907364
536.027274
537.367277
538.321762
538.524527
538.369846
539.537530
540.327229
540.339210
540.003053
541.227738
542.096042
521.793067
525.634592
527.726857
528.082627
527.001406
530.060552
531.782886
532.027995
531.020041
533.815142
535.396151
535.604416
534.626465
537.047689
538.285241
538.164547
536.854638
539.130949
540.176560
539.771377
538.079933
540.626178
541.942312
525.714100
527.542255
528.964386
529.576150
529.780450
531.404687
532.676434
533.242979
533.460605
534.981094
536.168118
536.679527
536.826712
538.103477
539.013107
539.242534
539.118995
540.198344
540.900409
540.888661
540.536547
541.644279
542.411386
528.451059
529.298850
530.214974
530.906304
531.532782
532.577929
533.562404
534.300628
534.962059
535.988138
536.931359
537.610795
538.173691
539.018711
539.739525
540.180921
540.508791
541.142083
541.651973
541.878035
542.013180
542.534665
542.928117
529.705143
530.216678
530.907264
531.586276
532.292246
533.159966
534.032956
534.820520
535.592133
536.478084
537.331594
538.063641
538.734365
539.462814
540.120076
540.636345
541.087428
541.602875
542.048891
542.356285
542.612996
542.957072
543.203228
534.642754
535.130495
535.827970
536.544366
537.278610
538.104269
538.915788
539.657251
540.411916
541.294317
542.182138
542.991493
543.784991
544.665430
545.508626
546.222993
546.851489
547.480783
548.015509
548.406198
548.737115
549.112036
549.372052
533.372641
534.079846
534.945930
535.693136
536.401329
537.320789
538.184119
538.868991
539.542522
540.511490
541.460347
542.224227
542.946062
543.918480
544.833481
545.520694
546.089667
546.786886
547.356528
547.684728
547.943715
548.437929
548.810136
530.984049
532.206736
533.408214
534.169021
534.744688
535.910563
536.900021
537.448153
537.886684
539.103898
540.199284
540.844181
541.346066
542.569871
543.648288
544.255188
544.641386
545.539005
546.204392
546.383558
546.419125
547.220431
547.839346
528.307665
530.221954
531.775839
532.504942
532.803389
534.370535
535.534800
535.923486
535.970293
537.606716
538.886382
539.373169
539.489625
541.121773
542.394815
542.885817
542.952529
544.199618
545.009097
545.016182
544.664021
545.939477
546.838075
527.938462
529.347022
530.746493
531.627006
532.289399
533.599958
534.708831
535.298783
535.749166
537.030652
538.168212
538.790963
539.262216
540.534160
541.657653
542.257774
542.638276
543.617951
544.370741
544.589322
544.658355
545.560831
546.266325
527.209297
528.401444
529.718187
530.666705
531.481004
532.740360
533.875078
534.610852
535.253780
536.400321
537.460196
538.140677
538.742009
539.863321
540.898915
541.535155
542.034651
542.950547
543.730699
544.110172
544.388469
545.139578
545.732125
525.412327
526.920550
528.399762
529.298929
529.976341
531.470894
532.770592
533.500588
534.038129
535.343692
536.470364
537.056384
537.486238
538.757955
539.861137
540.401046
540.741763
541.868774
542.807992
543.198099
543.398266
544.313296
545.009795
523.318242
525.456905
527.187832
527.961382
528.261282
530.203946
531.719350
532.350140
532.551021
534.233837
535.504228
535.925541
535.958769
537.614123
538.866909
539.246194
539.204924
540.748033
541.890804
542.193540
542.087981
543.378116
544.271961
523.794859
525.311080
526.803739
527.721735
528.431186
529.980043
531.340857
532.124180
532.700932
534.030487
535.167567
535.753334
536.176957
537.441094
538.534560
539.065798
539.411403
540.570517
541.556956
541.994752
542.232439
543.168055
543.872932
523.962372
525.173380
526.518289
527.500171
528.373307
529.752202
531.019192
531.865837
532.587967
533.781702
534.860729
535.537682
536.123484
537.229471
538.241981
538.851007
539.350402
540.338372
541.222839
541.705186
542.063640
542.853428
543.460456
523.032695
524.482336
525.934836
526.858819
527.592173
529.112728
530.441218
531.202021
531.769546
533.119773
534.283653
534.894298
535.334041
536.586799
537.671117
538.207335
538.557331
539.667028
540.595867
540.980394
541.180215
542.132540
542.856019
521.683032
523.695407
525.366699
526.167959
526.536448
528.430433
529.900547
530.502803
530.690392
532.417690
533.735804
534.198780
534.260008
535.881982
537.107614
537.488869
537.462695
538.911838
539.961138
540.178758
540.003763
541.337444
542.267545
522.524949
523.988985
525.466832
526.419556
527.170993
528.685284
529.995886
530.739879
531.298105
532.648554
533.818236
534.433442
534.866670
536.093252
537.140248
537.635991
537.944470
539.010374
539.895126
540.239463
540.410586
541.352853
542.075424
522.930559
524.173400
525.575221
526.625371
527.544986
528.903211
530.125396
530.933810
531.636228
532.833402
533.929017
534.622388
535.201497
536.249512
537.181615
537.708092
538.125398
539.024787
539.818655
540.216008
540.512982
541.289329
541.900050
522.204672
523.773849
525.362140
526.404793
527.212697
528.707041
529.983386
530.703488
531.249471
532.591543
533.762964
534.388485
534.819264
535.979324
536.939492
537.345570
537.573572
538.599750
539.448626
539.751006
539.884622
540.819888
541.543636
521.122571
523.332232
525.188821
526.139120
526.610042
528.450208
529.853120
530.411638
530.577777
532.286736
533.605949
534.088544
534.153939
535.643827
536.709145
536.925686
536.742426
538.117534
539.091060
539.220074
538.963507
540.284064
541.214961
522.575985
524.150272
525.741662
526.781559
527.578863
529.054580
530.313061
531.021153
531.556954
532.883585
534.041837
534.657539
535.068201
536.181102
537.082055
537.429573
537.599805
538.563624
539.350710
539.598303
539.688707
540.595544
541.305265
523.682998
524.939528
526.348414
527.393093
528.290760
529.605146
530.787906
531.575499
532.263160
533.425029
534.494191
535.178336
535.729745
536.673849
537.478672
537.888096
538.193721
538.964940
539.630764
539.915473
540.123812
540.842977
541.425253
523.694993
525.184162
526.666958
527.606603
528.322565
529.750194
530.989847
531.709823
532.262289
533.542568
534.668661
535.294957
535.724215
536.765510
537.602607
537.928624
538.085544
538.950555
539.634497
539.805667
539.839632
540.695359
541.372955
523.396869
525.420033
527.053769
527.809167
528.119593
529.854256
531.203499
531.777472
531.983048
533.581091
534.828253
535.332386
535.450401
536.780805
537.716995
537.897192
537.707580
538.879018
539.657125
539.650752
539.293436
540.505360
541.363303
525.650028
526.934731
528.186988
528.970222
529.575192
530.861727
531.999900
532.694988
533.242218
534.450719
535.515942
536.140609
536.581484
537.570197
538.366117
538.705581
538.877933
539.676758
540.293640
540.445475
540.458380
541.211795
541.798300
527.737205
528.470081
529.359272
530.121712
530.859161
531.854867
532.817452
533.599225
534.337660
535.307360
536.224631
536.938312
537.565652
538.354314
539.046719
539.517395
539.908549
540.493006
540.991779
541.271784
541.491965
541.946018
542.292834
528.832362
529.328619
530.032918
530.756073
531.512197
532.389968
533.271874
534.081794
534.879539
535.761521
536.614771
537.360872
538.049901
538.769761
539.422097
539.948006
540.416413
540.928753
541.381007
541.711779
541.995829
542.332155
542.569388
533.414579
533.946211
534.681168
535.414503
536.157194
537.016899
537.851277
538.593190
539.346722
540.276329
541.208903
542.038366
542.837303
543.746481
544.604781
545.309465
545.917518
546.550484
547.075765
547.433125
547.733882
548.142639
548.435778
531.928178
532.773217
533.719007
534.464712
535.130816
536.133011
537.035248
537.679365
538.281144
539.368803
540.403718
541.169770
541.844767
542.903224
543.860053
544.512866
545.007951
545.753326
546.322130
546.561729
546.704983
547.321730
547.788163
528.823502
530.580873
532.002602
532.685212
532.971943
534.465082
535.565881
535.934022
535.971125
537.637878
538.957323
539.522685
539.711137
541.297084
542.519029
543.002826
543.066259
544.246216
544.966792
544.880600
544.413055
545.732857
546.644468
524.468460
528.093350
530.145968
530.612857
529.765683
532.517850
533.975082
533.899506
532.439646
535.632040
537.417723
537.621938
536.482786
539.428362
541.072221
541.245154
540.144235
542.509116
543.537711
542.938864
540.816097
543.889571
545.461609
525.557532
527.541759
529.192252
530.001111
530.368721
532.024137
533.251648
533.649629
533.682855
535.434373
536.814511
537.359386
537.509877
539.158206
540.431414
540.898223
540.942201
542.223986
543.049406
543.004795
542.565568
544.002173
545.012051
525.167794
526.668189
528.163948
529.106618
529.818243
531.245356
532.454568
533.100738
533.588127
534.947487
536.156998
536.826413
537.322583
538.602012
539.708495
540.264768
540.612310
541.668042
542.508846
542.791300
542.906430
543.852568
544.586170
522.687785
524.891606
526.687559
527.517229
527.851704
529.770279
531.234615
531.797969
531.940898
533.703556
535.068206
535.579885
535.691984
537.334503
538.570058
538.936241
538.875808
540.410721
541.534260
541.819937
541.714712
542.984643
543.873647
518.682249
522.883746
525.252908
525.738166
524.663489
528.075889
530.000161
530.223705
528.989877
532.174460
533.934869
534.074745
532.847121
535.815930
537.408706
537.366484
535.889696
538.888025
540.483586
540.522581
539.291991
541.774638
543.084567
520.994796
523.210100
525.022743
525.872769
526.243604
528.234114
529.782270
530.421381
530.617096
532.394593
533.753341
534.251044
534.349550
535.986172
537.218528
537.584110
537.536787
539.113762
540.297775
540.648213
540.593301
541.875691
542.763525
521.760618
523.289777
524.819118
525.790242
526.557793
528.154325
529.556612
530.376036
530.987476
532.358912
533.540016
534.169447
534.629780
535.900427
536.999437
537.545143
537.907761
539.059818
540.039111
540.475415
540.717585
541.665270
542.379379
520.384930
522.437250
524.147444
524.965370
525.342833
527.344389
528.925340
529.636053
529.924978
531.622935
532.915991
533.371974
533.440470
535.095055
536.359980
536.784808
536.806336
538.272743
539.346041
539.594054
539.446920
540.786814
541.717436
517.440052
521.232256
523.414994
523.861167
522.818379
526.259945
528.257077
528.643430
527.699474
530.629167
532.248245
532.304696
530.992471
534.012643
535.660953
535.737419
534.486000
537.186858
538.574398
538.424980
536.953021
539.628078
541.032486
519.890604
521.959621
523.698778
524.550873
524.952979
526.951953
528.521884
529.225484
529.511094
531.201511
532.488364
532.939455
532.996836
534.624894
535.857173
536.249064
536.232357
537.642526
538.652642
538.840718
538.650682
539.982198
540.916414
520.749501
522.318791
523.916505
524.973586
525.810202
527.386409
528.755244
529.561977
530.174919
531.523711
532.688735
533.312913
533.758810
534.969632
536.000734
536.488589
536.787594
537.813395
538.650223
538.947441
539.084727
540.035991
540.772141
519.415474
521.709341
523.646649
524.670161
525.216117
527.112873
528.581251
529.213031
529.448813
531.157972
532.478537
532.980431
533.086729
534.604864
535.726898
536.031932
535.945376
537.281828
538.213825
538.307049
538.019318
539.389501
540.354675
516.460458
520.797075
523.345814
524.111197
523.448694
526.565788
528.350910
528.600181
527.533022
530.526170
532.208849
532.370211
531.228632
533.960109
535.389893
535.308988
533.938141
536.488073
537.720987
537.374109
535.638414
538.458606
539.933489
519.879638
522.181105
524.125734
525.151632
525.687660
527.551682
528.982936
529.584665
529.798136
531.490458
532.801372
533.297518
533.385406
534.850207
535.904322
536.141916
535.991794
537.267735
538.141942
538.183043
537.853582
539.197834
540.150682
521.684001
523.276323
524.894818
525.966366
526.794065
528.285764
529.565247
530.306828
530.875344
532.191132
533.343184
533.974077
534.405006
535.490550
536.369081
536.715547
536.885768
537.791646
538.512055
538.702072
538.751753
539.653422
540.366199
521.313129
523.439150
525.217989
526.115987
526.553653
528.353256
529.746040
530.340454
530.559882
532.199888
533.479728
533.990240
534.107653
535.473926
536.433746
536.602531
536.390052
537.628582
538.464310
538.485216
538.148844
539.416360
540.318315
519.434284
523.327763
525.533150
526.054107
525.198576
528.183497
529.879313
530.113480
529.085355
531.938180
533.548668
533.749572
532.729422
535.205696
536.441752
536.230122
534.718998
537.218262
538.377947
538.003983
536.301492
538.917441
540.273829
523.518258
525.397136
526.911993
527.642179
527.967892
529.604473
530.880740
531.450904
531.672406
533.224980
534.434407
534.948121
535.086560
536.385289
537.293448
537.479247
537.293943
538.461520
539.235402
539.257594
538.921536
540.070626
540.865996
526.397991
527.289576
528.279923
529.057767
529.763836
530.850677
531.861112
532.617105
533.294318
534.343341
535.305286
535.994037
536.562214
537.419719
538.144220
538.574720
538.893945
539.565176
540.116493
540.371755
540.529517
541.078786
541.491365
527.737476
528.287559
529.042289
529.793987
530.566284
531.481829
532.388451
533.200017
533.991587
534.898149
535.769229
536.513413
537.193826
537.933447
538.598007
539.116295
539.573596
540.113624
540.589369
540.922627
541.202191
541.568868
541.829974
532.142344
532.738984
533.517817
534.260384
534.997039
535.904206
536.769810
537.509727
538.249764
539.241114
540.222241
541.062720
541.850377
542.800920
543.680067
544.370832
544.949740
545.606351
546.138676
546.468228
546.730584
547.188890
547.520539
530.248820
531.382319
532.454152
533.166731
533.692008
534.876409
535.853393
536.422967
536.838000
538.161276
539.316438
540.044046
540.559783
541.811384
542.847175
543.436874
543.767901
544.665906
545.278804
545.404587
545.314364
546.181863
546.787938
525.134601
528.568325
530.467754
530.892035
530.052998
532.713790
534.116169
534.074485
532.682042
535.827275
537.596710
537.865634
536.805916
539.682471
541.266595
541.451142
540.384496
542.672294
543.642563
543.053591
540.957925
543.938876
545.432911
510.529795
524.572953
528.177439
527.560890
518.314704
529.510125
532.091489
530.490937
518.501426
532.271425
535.609210
534.590849
524.150772
536.450417
539.426773
538.479168
529.159230
539.712075
541.765754
539.394027
525.446521
540.399562
543.937529
521.634139
525.357176
527.524092
528.075679
527.297704
530.152110
531.694431
531.665346
530.239787
533.501117
535.352009
535.593805
534.474774
537.442542
539.092059
539.245695
538.133027
540.554165
541.648999
541.095250
539.008657
542.133558
543.744512
522.675633
524.803595
526.576043
527.443476
527.833784
529.648067
531.008566
531.495582
531.597373
533.395652
534.818657
535.391913
535.555465
537.215992
538.474060
538.887824
538.877374
540.290568
541.269167
541.388739
541.117917
542.488218
543.452630
518.243372
522.460716
524.862947
525.389180
524.340244
527.723284
529.598527
529.775301
528.518318
531.736585
533.552778
533.750409
532.569241
535.555148
537.157294
537.125029
535.649362
538.613333
540.159250
540.144191
538.872629
541.364897
542.690160
502.487537
518.767924
522.960004
522.129898
510.787446
524.562723
527.947982
526.769453
515.423114
528.778775
532.021773
530.897585
520.179571
532.689937
535.599011
534.119202
522.453305
535.665735
538.751190
537.681742
528.042550
539.016687
541.724070
516.484055
520.716751
523.139361
523.687121
522.675773
526.146045
528.121826
528.389601
527.195355
530.419854
532.218012
532.391759
531.191970
534.175766
535.781764
535.755622
534.298142
537.312384
538.927526
538.988344
537.777190
540.273009
541.589426
519.126469
521.294866
523.106615
523.992002
524.414092
526.456987
528.062772
528.772054
529.044804
530.811893
532.166692
532.671002
532.779530
534.445767
535.713270
536.126372
536.130702
537.669228
538.814930
539.130952
539.043994
540.362009
541.274051
516.207613
520.042097
522.272727
522.757071
521.749311
525.245415
527.296242
527.726956
526.818191
529.772853
531.413563
531.491362
530.203379
533.252334
534.930681
535.034911
533.811810
536.552252
537.982104
537.873225
536.432507
539.112946
540.515737
502.962794
517.401210
521.143062
520.215255
508.929591
522.732217
526.270781
525.521943
515.781596
527.568950
530.399732
529.062139
517.926156
530.803362
533.873119
532.737320
522.473825
534.215834
536.856942
535.392228
524.548396
536.659353
539.616136
515.732494
519.583548
521.843020
522.364007
521.386681
524.880560
526.924861
527.356469
526.450299
529.391661
531.017728
531.084422
529.782609
532.802286
534.449099
534.524819
533.266710
535.941304
537.294827
537.111905
535.616569
538.292367
539.702926
518.146710
520.360186
522.245182
523.232564
523.757038
525.759721
527.333431
528.050861
528.350254
530.068509
531.383018
531.870781
531.967804
533.560701
534.762130
535.135822
535.102272
536.475058
537.437348
537.568738
537.325574
538.681422
539.636816
514.910591
519.261342
521.835930
522.633190
522.012162
525.195690
527.051481
527.364498
526.346970
529.361383
531.055550
531.229001
530.110365
532.887646
534.376546
534.358743
533.042228
535.613260
536.857364
536.521061
534.797692
537.633593
539.119068
500.050118
516.713572
521.167501
520.878258
511.473596
523.457539
526.503919
525.492560
515.233141
527.464961
530.456592
529.403170
519.400521
531.026930
533.714507
532.411752
522.138824
533.587798
536.002932
534.163373
522.153744
535.297312
538.476059
515.459655
519.820599
522.405139
523.207886
522.577628
525.715482
527.518995
527.788800
526.739742
529.733640
531.418049
531.588094
530.453797
533.169902
534.583118
534.491830
533.108126
535.619739
536.808242
536.421027
534.656400
537.468914
538.943817
519.235502
521.488237
523.406976
524.427289
524.965517
526.836703
528.279012
528.900046
529.134452
530.814759
532.121117
532.632585
532.743923
534.172004
535.192784
535.406888
535.232287
536.491042
537.343025
537.367914
537.033078
538.349681
539.287705
517.292695
521.296931
523.645041
524.291880
523.539482
526.609585
528.364922
528.627358
527.617299
530.509583
532.151286
532.358876
531.342613
533.859402
535.134595
534.938944
533.438006
535.975148
537.169656
536.810859
535.124357
537.790312
539.188733
504.618436
519.748083
523.646988
523.050068
513.347506
525.255085
528.202746
527.206623
517.305506
529.049687
531.925264
531.012037
521.834612
532.480392
534.832260
533.302526
522.532314
534.299723
536.749606
535.015321
523.591187
536.002836
538.971198
519.754587
523.449716
525.495654
525.971221
525.120322
527.994342
529.613394
529.858297
528.870698
531.646611
533.202188
533.423016
532.450022
534.872429
536.080929
535.912796
534.464001
536.910338
538.038696
537.703879
536.050444
538.568081
539.837445
524.811237
526.020350
527.156876
527.910242
528.473191
529.751949
530.843368
531.537520
532.048075
533.276971
534.316497
534.948400
535.363310
536.387406
537.180520
537.542108
537.688420
538.551949
539.187374
539.377191
539.358087
540.116414
540.642255
526.596635
527.221463
528.030455
528.798321
529.566439
530.529043
531.463317
532.267989
533.037291
533.979566
534.872571
535.608462
536.268245
537.042547
537.728977
538.238558
538.674657
539.256818
539.760877
540.088726
540.347878
540.759226
541.052362
531.165546
531.710792
532.470842
533.237467
534.019185
534.921867
535.800289
536.586572
537.387445
538.369734
539.356038
540.232897
541.065755
541.991559
542.853074
543.554945
544.162632
544.803221
545.340500
545.709974
546.022722
546.444140
546.745947
529.646304
530.505100
531.476234
532.255079
532.959881
534.005495
534.951442
535.638498
536.287246
537.431571
538.526382
539.345770
540.057839
541.130351
542.084672
542.728042
543.218160
543.972278
544.555310
544.807508
544.962776
545.594883
546.072500
526.479978
528.252181
529.701227
530.418090
530.743652
532.281768
533.425667
533.833407
533.915520
535.645986
537.036040
537.665354
537.897418
539.492979
540.703206
541.166692
541.216970
542.409285
543.148731
543.075531
542.618968
543.959337
544.886780
522.038212
525.682571
527.769916
528.277407
527.472314
530.272314
531.771335
531.730675
530.312069
533.574663
535.440338
535.718451
534.631021
537.583650
539.210545
539.356574
538.236534
540.619339
541.671108
541.085301
538.971701
542.070929
543.662512
523.013280
525.030657
526.734643
527.601883
528.023648
529.727449
530.992799
531.422320
531.496276
533.315334
534.774908
535.393806
535.596912
537.261700
538.528576
538.979857
539.014887
540.311790
541.157802
541.127902
540.701520
542.160150
543.186484
522.488925
524.044464
525.622596
526.649642
527.431870
528.907663
530.147564
530.817494
531.340738
532.765660
534.054540
534.798192
535.349412
536.656334
537.771450
538.328361
538.679229
539.748838
540.607091
540.904763
541.034527
541.998550
542.744832
519.866485
522.154441
524.067019
525.010038
525.433261
527.399605
528.884960
529.459628
529.628625
531.459849
532.908968
533.498795
533.670747
535.349035
536.605321
536.985627
536.938535
538.487972
539.626916
539.927020
539.836077
541.121440
542.020920
515.751397
520.060582
522.570019
523.188122
522.216418
525.676671
527.617744
527.845268
526.628882
529.886877
531.735329
531.955026
530.790373
533.799485
535.421177
535.402909
533.947224
536.961487
538.571504
538.623938
537.406593
539.903408
541.222691
518.055671
520.363330
522.304432
523.280049
523.751562
525.802053
527.382731
528.041713
528.266009
530.106496
531.539452
532.105792
532.261571
533.942224
535.210752
535.607406
535.586066
537.182217
538.381725
538.745808
538.703921
539.999006
540.895000
518.841122
520.444274
522.081724
523.162261
524.024197
525.694566
527.151932
528.014101
528.667771
530.092035
531.329184
532.010670
532.518538
533.835057
534.976822
535.559945
535.952707
537.126124
538.121334
538.570945
538.825460
539.784512
540.505837
517.475751
519.594252
521.399466
522.313225
522.779014
524.867257
526.524434
527.298193
527.640479
529.384129
530.717704
531.209643
531.315062
533.017237
534.331238
534.799499
534.854861
536.342478
537.429904
537.689203
537.552649
538.902626
539.839895
514.540658
518.398627
520.670597
521.204291
520.245143
523.783103
525.870645
526.333253
525.450127
528.421081
530.070743
530.151993
528.868036
531.937209
533.638411
533.761808
532.546088
535.265577
536.663411
536.521644
535.057631
537.741485
539.152149
517.032711
519.159876
520.982360
521.920406
522.408484
524.502543
526.163635
526.945382
527.292338
529.024680
530.341260
530.816746
530.902664
532.574538
533.855519
534.291495
534.307362
535.733394
536.749457
536.940316
536.754750
538.094058
539.034586
517.936021
519.561339
521.241528
522.385701
523.309857
524.978421
526.435441
527.318108
527.990775
529.381978
530.578139
531.229030
531.704845
532.954866
534.029793
534.558448
534.886675
535.922964
536.758462
537.050861
537.187408
538.146463
538.890310
516.639832
518.996314
521.021246
522.133594
522.766174
524.753664
526.307572
527.012407
527.305479
529.055099
530.406241
530.935373
531.071580
532.626110
533.789698
534.135236
534.077230
535.416740
536.337721
536.416353
536.121105
537.501303
538.477415
513.740235
518.147459
520.788092
521.641700
521.061624
524.266222
526.131862
526.448653
525.434176
528.463046
530.172994
530.359334
529.245861
532.011556
533.481749
533.442123
532.101414
534.648982
535.865072
535.497709
533.749649
536.583906
538.073214
517.278388
519.639248
521.667051
522.776564
523.390606
525.330435
526.828632
527.484972
527.740684
529.463351
530.797047
531.313059
531.424503
532.921588
534.013698
534.288046
534.164178
535.444503
536.310564
536.339479
536.004595
537.361568
538.327355
519.220609
520.861275
522.552864
523.702022
524.601291
526.154151
527.482843
528.261885
528.859032
530.198245
531.366901
532.009329
532.456431
533.573792
534.489817
534.868929
535.062804
535.982955
536.708904
536.898924
536.951641
537.867189
538.592308
518.979437
521.148719
522.994810
523.965987
524.468994
526.314928
527.739025
528.353109
528.586676
530.243848
531.533767
532.044784
532.167686
533.568916
534.569656
534.768932
534.578081
535.840805
536.694990
536.725454
536.397682
537.683448
538.599846
517.218688
521.153032
523.421157
524.010787
523.215265
526.234330
527.948228
528.189197
527.164157
530.030924
531.647330
531.840141
530.815436
533.331334
534.611455
534.428534
532.936629
535.467806
536.654694
536.295914
534.604401
537.243308
538.616583
521.416018
523.328289
524.896114
525.684767
526.061221
527.728736
529.021253
529.598032
529.823558
531.386235
532.600747
533.111022
533.251363
534.580925
535.525437
535.738433
535.575171
536.772726
537.574315
537.615962
537.295684
538.465551
539.275478
524.385168
525.303177
526.336888
527.163361
527.912613
529.029600
530.058615
530.825261
531.510278
532.568694
533.537420
534.229557
534.806013
535.687071
536.440126
536.895809
537.238346
537.936602
538.514121
538.790930
538.967134
539.534472
539.958743
525.773929
526.346636
527.139224
527.933966
528.745452
529.690725
530.617645
531.442646
532.244482
533.160928
534.040320
534.791743
535.483493
536.243463
536.932545
537.474668
537.955469
538.520992
539.021888
539.377344
539.676201
540.059529
540.330784
530.160479
530.677117
531.427110
532.211962
533.025720
533.939254
534.839600
535.668681
536.516569
537.505096
538.501907
539.407701
540.270077
541.182189
542.029207
542.735228
543.361674
544.008723
544.569963
544.985755
545.341221
545.744088
546.023564
528.821125
529.556816
530.475008
531.288908
532.074464
533.083685
534.035413
534.803415
535.567567
536.653603
537.727383
538.603285
539.403249
540.399040
541.301905
541.962400
542.515853
543.236321
543.839251
544.192731
544.474474
545.004972
545.403955
526.305891
527.556853
528.811979
529.638017
530.286689
531.549033
532.626493
533.246516
533.765006
535.122179
536.372602
537.159876
537.762271
538.990804
540.027787
540.573737
540.914959
541.854379
542.568599
542.771107
542.820296
543.677446
544.338369
523.454085
525.402367
527.022870
527.825865
528.195433
529.872199
531.123085
531.567232
531.671740
533.476852
534.941370
535.601845
535.852347
537.466165
538.674553
539.076053
539.060792
540.383894
541.260582
541.286441
540.928542
542.287409
543.243831
522.836657
524.315846
525.827229
526.825109
527.592822
529.005037
530.188316
530.830190
531.348900
532.779586
534.092532
534.879228
535.469260
536.759332
537.852146
538.400787
538.744215
539.771148
540.576775
540.822131
540.908305
541.870062
542.619630
521.804315
523.127359
524.628094
525.757711
526.719396
528.073257
529.260671
530.029457
530.731243
532.019631
533.251898
534.091207
534.808869
535.979422
537.024380
537.654157
538.155131
539.103876
539.923250
540.332753
540.638904
541.432538
542.056012
519.654357
521.387413
523.144785
524.300728
525.175479
526.750240
528.069432
528.792368
529.352859
530.820043
532.139373
532.895920
533.453884
534.792029
535.931598
536.497973
536.866590
538.022216
538.992094
539.410205
539.638701
540.589436
541.310704
517.249682
519.717033
521.802416
522.889977
523.437020
525.439206
526.950071
527.539283
527.712571
529.598498
531.085152
531.687537
531.862166
533.587832
534.892412
535.320563
535.327556
536.897073
538.065440
538.392811
538.312116
539.636440
540.553013
517.797667
519.557312
521.353468
522.552843
523.482969
525.136674
526.540780
527.335462
527.941068
529.419310
530.725757
531.459901
532.004098
533.352901
534.516649
535.110968
535.511297
536.706738
537.722665
538.186914
538.450912
539.415896
540.140174
518.059803
519.447655
521.033561
522.247333
523.314186
524.839724
526.211512
527.134270
527.932201
529.235840
530.431426
531.212549
531.891663
533.090998
534.191337
534.877468
535.439292
536.469039
537.384614
537.893592
538.277976
539.093588
539.717489
517.149929
518.761446
520.423880
521.542028
522.445633
524.151334
525.640216
526.530400
527.206478
528.642909
529.881350
530.553635
531.056086
532.413498
533.605067
534.234449
534.657078
535.806176
536.761062
537.167770
537.390244
538.365677
539.104627
515.787934
517.980920
519.855157
520.826349
521.339278
523.455532
525.126251
525.893273
526.213829
528.009762
529.374861
529.867680
529.959829
531.703197
533.051884
533.538409
533.594533
535.072522
536.137275
536.368660
536.210660
537.565064
538.510123
516.748891
518.356294
520.017615
521.141483
522.056111
523.774568
525.279803
526.187829
526.873607
528.300966
529.520991
530.172927
530.651268
531.975273
533.129587
533.720745
534.099870
535.193441
536.086345
536.434228
536.614545
537.576169
538.314674
517.254867
518.630229
520.212087
521.439251
522.531468
524.081810
525.487785
526.452692
527.276795
528.555307
529.708173
530.449178
531.083691
532.212951
533.237502
533.851096
534.331417
535.247066
536.032455
536.414834
536.707503
537.505761
538.137502
516.574270
518.304401
520.091544
521.316819
522.294282
523.980537
525.437319
526.309683
526.974408
528.393402
529.621490
530.298210
530.787610
532.021183
533.068694
533.565473
533.861911
534.880971
535.693544
535.952285
536.058473
537.028438
537.785576
515.548947
517.967828
520.045026
521.177073
521.801576
523.836826
525.415132
526.118142
526.398570
528.171265
529.539250
530.069160
530.191375
531.749424
532.901267
533.217543
533.121466
534.461861
535.376573
535.438716
535.127313
536.507307
537.486676
517.295299
519.023372
520.805040
522.018883
522.970323
524.606905
526.006717
526.828422
527.451813
528.836421
530.036932
530.688909
531.144759
532.323832
533.305599
533.735557
533.968639
534.928924
535.686192
535.894688
535.961278
536.908810
537.656506
518.715448
520.085911
521.656270
522.864550
523.909230
525.347463
526.628383
527.488726
528.231263
529.440917
530.541452
531.241524
531.817975
532.832118
533.718264
534.195445
534.548759
535.347974
536.022067
536.300613
536.509995
537.265871
537.880665
518.995040
520.586915
522.220012
523.319395
524.177016
525.690787
526.984005
527.732401
528.302147
529.623702
530.768852
531.379035
531.796703
532.929883
533.863183
534.248648
534.440231
535.364202
536.089999
536.275693
536.319515
537.224549
537.940576
518.927786
521.056329
522.835623
523.748321
524.201262
525.985789
527.353561
527.921000
528.107519
529.752614
531.012384
531.469239
531.524591
532.987387
534.039040
534.271132
534.096048
535.358397
536.202991
536.219647
535.865815
537.148180
538.054407
521.431751
522.796175
524.167556
525.080393
525.797934
527.139185
528.300214
528.997252
529.541398
530.777477
531.852315
532.453255
532.875069
533.947319
534.830183
535.221468
535.427992
536.298069
536.976868
537.164272
537.201819
538.008039
538.631886
523.717842
524.509577
525.492639
526.359012
527.187873
528.242770
529.239417
530.038532
530.789375
531.780107
532.710464
533.424587
534.061347
534.903244
535.657353
536.177124
536.611619
537.253202
537.806499
538.128487
538.383931
538.878239
539.251934
524.921760
525.466624
526.251086
527.064479
527.902056
528.840066
529.762142
530.597941
531.415620
532.318382
533.188172
533.946391
534.655605
535.417620
536.120112
536.692674
537.206509
537.770371
538.273440
538.648145
538.970487
539.341873
539.601051
528.975740
529.533821
530.315471
531.110165
531.929050
532.883653
533.821394
534.668387
535.526360
536.556260
537.586588
538.504305
539.365929
540.295789
541.148475
541.842236
542.459404
543.145778
543.749712
544.189956
544.555165
544.984081
545.279263
527.425124
528.299667
529.292836
530.095461
530.832126
531.940054
532.957385
533.717289
534.434184
535.622525
536.761656
537.631223
538.382575
539.441369
540.363989
540.974685
541.455574
542.281229
542.967390
543.334159
543.581547
544.192582
544.639130
524.194680
525.992950
527.466776
528.195549
528.529522
530.162733
531.405538
531.913687
532.097689
533.849792
535.279797
535.984853
536.300484
537.826766
538.952688
539.324045
539.296170
540.641142
541.567096
541.714141
541.483217
542.686271
543.512578
519.655615
523.353001
525.476817
525.981245
525.116509
528.089869
529.720699
529.812993
528.574036
531.784114
533.676130
534.071468
533.194780
535.946776
537.424825
537.399641
536.018106
538.745820
540.086898
539.863297
538.311292
540.946761
542.324250
520.558274
522.635298
524.405765
525.320372
525.770813
527.565305
528.912715
529.423131
529.584276
531.423637
532.926902
533.624877
533.916500
535.524199
536.721735
537.094452
537.058376
538.502055
539.522389
539.698772
539.488161
540.811563
541.740918
519.874555
521.545508
523.253707
524.393236
525.261323
526.778350
528.042782
528.734823
529.287330
530.760534
532.104830
532.903356
533.499639
534.824425
535.945958
536.506524
536.870726
537.990493
538.915227
539.286470
539.476585
540.432454
541.162824
516.924632
519.487341
521.646162
522.793787
523.384934
525.322131
526.760783
527.289313
527.419443
529.336697
530.860665
531.490772
531.679015
533.434836
534.761597
535.213423
535.242268
536.769274
537.888203
538.161996
538.030065
539.381632
540.319489
512.290360
517.206046
520.101931
521.025369
520.389947
523.660769
525.474720
525.584207
524.201123
527.652300
529.609190
529.851626
528.633668
531.810921
533.559080
533.674211
532.405787
535.281082
536.798247
536.740363
535.329917
538.027473
539.438168
515.025961
517.624698
519.832102
521.029025
521.676379
523.690662
525.207786
525.798380
525.965359
527.892402
529.403043
530.007118
530.179436
531.957567
533.322915
533.813794
533.878705
535.439095
536.591389
536.896877
536.790354
538.157204
539.101772
516.020341
517.787954
519.608249
520.844204
521.815413
523.504717
524.940810
525.763477
526.390883
527.880384
529.186896
529.910763
530.449984
531.842840
533.061754
533.709370
534.148712
535.331594
536.320406
536.754202
536.995442
537.981630
538.725181
514.621008
516.929370
518.911929
519.960573
520.517967
522.633823
524.275431
524.990802
525.261480
527.122529
528.550192
529.077111
529.185064
530.989420
532.388406
532.909407
532.993447
534.514967
535.620940
535.884767
535.748160
537.119358
538.071655
511.475265
515.682989
518.171567
518.840642
517.977316
521.532733
523.595707
523.948508
522.831978
526.087255
527.881038
527.975574
526.595657
529.862700
531.676978
531.847228
530.633725
533.418256
534.852000
534.721550
533.249871
535.967881
537.395690
514.268346
516.556940
518.517863
519.553127
520.110554
522.244886
523.915692
524.661845
524.951137
526.803033
528.209477
528.713553
528.794934
530.560693
531.916529
532.393782
532.431629
533.901261
534.951323
535.161500
534.985474
536.344291
537.296313
515.341188
517.049391
518.811791
520.011309
520.975672
522.710572
524.216007
525.115014
525.794501
527.251442
528.505027
529.184069
529.676882
530.985045
532.112465
532.672580
533.021638
534.100940
534.974634
535.292530
535.445428
536.419826
537.172483
514.081519
516.524475
518.609851
519.728926
520.337441
522.451933
524.099939
524.842661
525.143416
526.963959
528.365041
528.907698
529.040190
530.662210
531.877128
532.238794
532.175750
533.585535
534.562492
534.673934
534.397070
535.794610
536.780068
511.128399
515.698193
518.402508
519.203964
518.439706
521.925236
523.938853
524.290344
523.225217
526.380413
528.147309
528.321433
527.134466
530.029542
531.567044
531.522372
530.101148
532.797742
534.097973
533.768962
532.035107
534.894197
536.395722
514.873135
517.309861
519.384760
520.488953
521.069266
523.129187
524.716908
525.407382
525.664359
527.443325
528.807678
529.316981
529.410395
530.977336
532.128851
532.426247
532.301457
533.652883
534.573393
534.632023
534.313407
535.691035
536.669443
516.947702
518.640587
520.380879
521.558195
522.477660
524.084191
525.454678
526.247561
526.844142
528.214021
529.393357
530.011956
530.435150
531.627234
532.621759
533.051008
533.275991
534.239504
534.997959
535.202578
535.262024
536.204935
536.949058
516.744385
518.996025
520.912297
521.932541
522.472365
524.342920
525.773918
526.363542
526.551136
528.254031
529.543426
529.973497
529.980359
531.549560
532.692549
532.972094
532.824418
534.126385
534.999654
535.019723
534.664515
536.010728
536.965195
514.937531
519.041679
521.410911
522.063148
521.315134
524.337660
526.033031
526.202184
525.022049
528.022246
529.643245
529.665101
528.261465
531.208767
532.728019
532.650319
531.198582
533.777249
534.975501
534.571868
532.760683
535.551864
536.994880
519.339109
521.328038
522.961898
523.799048
524.209779
525.887277
527.170477
527.711063
527.882625
529.482597
530.690960
531.118353
531.141958
532.635405
533.718852
534.011755
533.892038
535.124937
535.941701
535.970815
535.622079
536.852228
537.700671
522.436733
523.388267
524.461147
525.322175
526.097747
527.228486
528.259299
529.016028
529.687864
530.755410
531.720766
532.386728
532.941778
533.885619
534.709735
535.218717
535.598944
536.327296
536.924900
537.210355
537.391803
537.985637
538.428670
523.881868
524.474035
525.294204
526.116491
526.950768
527.911120
528.845252
529.671027
530.472118
531.393297
532.273403
533.019701
533.714782
534.509649
535.243423
535.825674
536.339666
536.933337
537.456652
537.828552
538.141481
538.542435
538.825488
527.781216
528.404530
529.228139
530.028110
530.838373
531.846144
532.824427
533.679014
534.528489
535.613427
536.682693
537.604806
538.451975
539.416123
540.286068
540.967314
541.564291
542.302232
542.949335
543.400460
543.756108
544.228364
544.551227
525.823513
526.990486
528.108501
528.869669
529.454269
530.762082
531.873890
532.579966
533.127903
534.534137
535.777991
536.606683
537.209114
538.435897
539.420593
539.954682
540.259175
541.293940
542.087448
542.415358
542.506972
543.318144
543.867696
520.570978
524.067617
526.019684
526.461602
525.593963
528.482006
530.078560
530.232113
529.078082
532.220393
534.064685
534.497227
533.681316
536.357849
537.778971
537.776873
536.449669
539.127821
540.453544
540.296969
538.817316
541.336851
542.608596
505.686805
519.926228
523.608793
522.938010
513.127129
525.104037
527.988193
526.691504
515.506702
528.714958
532.065150
531.357842
522.091315
533.253706
535.864142
534.471094
523.557958
535.850696
538.572429
537.094604
526.172351
538.272694
541.190768
516.752870
520.598800
522.890930
523.522063
522.751789
525.824722
527.531210
527.662587
526.449027
529.705837
531.638333
532.050093
531.183810
533.973459
535.485877
535.476770
534.117792
536.920443
538.351665
538.208575
536.722109
539.390403
540.785962
517.502237
519.857650
521.869250
522.943082
523.497510
525.387263
526.796606
527.327499
527.485336
529.382192
530.916586
531.599325
531.855479
533.551540
534.826036
535.249390
535.260452
536.770291
537.869404
538.123092
537.973740
539.320010
540.256090
512.281260
517.177358
520.059652
520.980016
520.338520
523.574112
525.348954
525.430562
524.036310
527.492865
529.469664
529.740561
528.547313
531.725567
533.469220
533.582759
532.312959
535.175739
536.676678
536.601500
535.176768
537.875846
539.289780
494.016221
512.979673
518.063591
517.914482
508.126013
520.622931
523.665754
522.188044
509.861833
524.261156
527.787663
526.667169
515.405760
528.676198
531.875420
530.716125
520.015978
532.360071
535.205550
533.845644
523.064024
535.204850
538.172677
510.361087
515.301234
518.238365
519.209570
518.621109
521.933036
523.781538
523.917856
522.554416
526.019031
527.981414
528.222366
527.008542
530.219100
532.010659
532.168631
530.935985
533.826720
535.352556
535.300110
533.894663
536.608738
538.030944
513.567155
516.057575
518.201821
519.370446
520.005607
522.082889
523.661287
524.308238
524.526666
526.437850
527.929410
528.514606
528.673407
530.489319
531.897035
532.426284
532.521123
534.078290
535.220744
535.515699
535.402432
536.781181
537.735846
510.488578
514.769618
517.339348
518.072393
517.245624
520.795089
522.830028
523.147518
522.010305
525.296711
527.135834
527.271218
525.925720
529.225651
531.068906
531.264531
530.078015
532.900174
534.373402
534.277611
532.831185
535.562681
536.995621
495.975332
511.942483
516.182057
515.521009
504.495110
518.263757
521.754197
520.699530
509.515268
522.859175
526.072513
524.702996
512.782488
526.632754
529.976350
528.912296
518.499529
530.516140
533.243779
531.794734
520.849290
533.115069
536.114676
510.177358
514.425011
516.956858
517.661925
516.826500
520.399155
522.473611
522.833646
521.724753
525.000651
526.815935
526.927432
525.554961
528.811260
530.606381
530.754587
529.520460
532.292592
533.713018
533.565543
532.079744
534.802125
536.236384
513.009917
515.390124
517.430804
518.523417
519.121649
521.266101
522.943980
523.702171
524.010587
525.868431
527.293765
527.833895
527.954707
529.665450
530.966209
531.398047
531.398170
532.856065
533.888896
534.066401
533.852266
535.238196
536.210544
509.799662
514.362951
517.061194
517.859005
517.102967
520.630269
522.690011
523.077693
522.041361
525.231514
527.026637
527.219052
526.052821
528.999727
530.594123
530.600785
529.227691
531.977141
533.331339
533.053215
531.358607
534.230694
535.734580
494.406102
511.818307
516.436551
515.953674
505.273074
518.729715
522.165032
521.192672
510.459681
523.315551
526.454279
525.337345
514.797794
527.068844
529.926154
528.567746
517.674539
529.871953
532.493588
530.722663
518.699354
531.927661
535.133699
510.649720
515.203639
517.887601
518.668995
517.885527
521.352780
523.349312
523.684650
522.604082
525.746758
527.497972
527.651256
526.442938
529.332483
530.863657
530.807373
529.373709
532.065788
533.363218
533.030247
531.291306
534.146662
535.645845
514.733911
517.092741
519.105701
520.182037
520.756219
522.742500
524.271753
524.925097
525.156428
526.908526
528.242033
528.711502
528.762575
530.346252
531.511560
531.813734
531.690145
533.035089
533.950483
534.004071
533.678062
535.051869
536.026405
512.826507
517.032187
519.519489
520.262414
519.588896
522.705892
524.479739
524.692849
523.541248
526.589963
528.248794
528.282330
526.886209
529.877472
531.439968
531.385266
529.952042
532.571621
533.808298
533.425061
531.632836
534.470751
535.952133
499.638802
515.526197
519.662187
519.193990
509.638262
521.503402
524.411576
523.219413
512.426242
525.037445
527.985071
526.584946
515.108518
528.147687
531.115791
529.778070
519.008568
530.935083
533.416866
531.543842
519.344888
532.598276
535.761410
515.601326
519.486572
521.662711
522.231446
521.453621
524.345648
525.952153
526.124980
524.980588
527.897119
529.459723
529.503115
528.149152
531.037551
532.525957
532.496925
531.116617
533.638906
534.803867
534.442504
532.683076
535.372945
536.725910
520.952794
522.227574
523.437208
524.256498
524.872334
526.180851
527.281482
527.962604
528.448946
529.706431
530.747559
531.334556
531.697318
532.849496
533.769986
534.223501
534.436382
535.359340
536.038548
536.250104
536.240090
537.054916
537.617177
522.847880
523.508831
524.369622
525.190801
526.004780
526.999730
527.952567
528.764161
529.536761
530.492900
531.392476
532.124073
532.791500
533.629471
534.394063
534.974059
535.470762
536.107948
536.658808
537.022779
537.311854
537.758304
538.073931
526.919153
527.492696
528.298884
529.123273
529.978692
530.979313
531.967765
532.864481
533.768074
534.838794
535.905327
536.854046
537.739964
538.686905
539.553423
540.263695
540.906229
541.630536
542.281148
542.767827
543.167892
543.612809
543.912153
525.339465
526.233601
527.254376
528.086694
528.859453
530.017314
531.090100
531.903082
532.667460
533.897755
535.074448
535.976630
536.753060
537.827047
538.760524
539.385059
539.890903
540.759222
541.500413
541.923341
542.212175
542.836665
543.283477
522.060520
523.887079
525.394624
526.152689
526.520499
528.210696
529.516380
530.081924
530.315073
532.109939
533.579333
534.319716
534.662340
536.200667
537.332933
537.713840
537.709545
539.105146
540.099739
540.319369
540.142145
541.351785
542.170421
517.479305
521.214862
523.379608
523.914151
523.079911
526.115709
527.812370
527.961632
526.770215
530.021209
531.952020
532.384043
531.536881
534.299304
535.782192
535.765053
534.406229
537.190760
538.608918
538.469208
536.981835
539.614965
540.977472
518.383544
520.496508
522.311731
523.265263
523.753103
525.599393
526.998567
527.553468
527.752961
529.627791
531.165260
531.895417
532.214363
533.839481
535.051177
535.440776
535.433054
536.928130
538.014891
538.260968
538.101877
539.430927
540.352356
517.709513
519.417261
521.177423
522.367975
523.280389
524.835174
526.130180
526.846965
527.423213
528.924386
530.297122
531.121408
531.742307
533.094340
534.244149
534.833915
535.231973
536.394821
537.369221
537.789475
538.015545
538.983012
539.713629
514.757699
517.364671
519.587246
520.799361
521.441381
523.402287
524.849753
525.381717
525.519455
527.459017
529.007582
529.657416
529.866934
531.660562
533.029654
533.521639
533.588251
535.150876
536.305000
536.611064
536.503353
537.868452
538.811438
510.116763
515.084715
518.053538
519.050672
518.471165
521.754209
523.560990
523.658318
522.270835
525.743242
527.724773
527.984346
526.784643
530.007570
531.805832
531.965821
530.735839
533.640893
535.184022
535.148342
533.755027
536.466434
537.884418
512.866415
515.511469
517.786450
519.051334
519.748124
521.775446
523.284893
523.862597
524.026611
525.974240
527.513014
528.141705
528.339147
530.156869
531.564081
532.092363
532.189668
533.777293
534.953363
535.278733
535.187963
536.567687
537.519488
513.871183
515.679627
517.560211
518.855903
519.869888
521.573586
523.004623
523.816588
524.444634
525.960489
527.304966
528.065625
528.637532
530.061288
531.307740
531.979275
532.441995
533.651312
534.666052
535.121756
535.380002
536.379052
537.129706
512.471451
514.820899
516.860966
517.964573
518.560956
520.690203
522.326654
523.029976
523.301580
525.200154
526.680003
527.256908
527.404352
529.231446
530.643803
531.174582
531.272572
532.822229
533.959146
534.248947
534.131601
535.516693
536.476472
509.331439
513.581233
516.123907
516.842940
516.015867
519.583754
521.642712
521.983322
520.866547
524.169904
526.025670
526.177604
524.841077
528.124758
529.943665
530.114940
528.909095
531.725642
533.195816
533.095560
531.645522
534.378563
535.814057
512.169109
514.486252
516.485460
517.557192
518.143769
520.295510
521.973868
522.722396
523.023317
524.917064
526.375879
526.928382
527.046564
528.830877
530.195283
530.678463
530.729295
532.230444
533.317815
533.560953
533.409076
534.782608
535.741263
513.301487
515.022526
516.803132
518.021336
519.005706
520.765062
522.293892
523.213070
523.915288
525.405485
526.695591
527.407478
527.927324
529.257401
530.402013
530.977374
531.347111
532.460234
533.373678
533.728672
533.909009
534.896754
535.653897
512.103039
514.545569
516.630701
517.750296
518.368048
520.514783
522.201395
522.978853
523.309587
525.156147
526.579251
527.139222
527.288495
528.935935
530.176448
530.561102
530.524627
531.973515
532.995868
533.151152
532.906860
534.315031
535.301677
509.208063
513.768956
516.461165
517.250428
516.485874
520.009495
522.070552
522.464120
521.431845
524.607524
526.386620
526.567103
525.388618
528.311898
529.880046
529.862259
528.470151
531.210528
532.560965
532.281333
530.585061
533.451703
534.951665
513.001834
515.430191
517.493533
518.588074
519.171356
521.262077
522.890537
523.618764
523.905125
525.702363
527.076912
527.592126
527.694972
529.285756
530.465295
530.789840
530.695588
532.088916
533.056954
533.161276
532.876607
534.265449
535.245161
515.123881
516.811333
518.544988
519.719162
520.645421
522.274446
523.674823
524.496745
525.117028
526.503487
527.693755
528.320653
528.754960
529.966463
530.984146
531.437587
531.691290
532.693533
533.495348
533.740388
533.829716
534.786812
535.535578
514.967586
517.215707
519.129245
520.151070
520.699417
522.586222
524.037993
524.648551
524.854360
526.571950
527.872815
528.312587
528.330814
529.916384
531.078054
531.377142
531.254030
532.592959
533.507551
533.564862
533.236807
534.598292
535.559636
513.202301
517.303743
519.672449
520.328755
519.589671
522.624309
524.334380
524.518749
523.352740
526.365894
527.998242
528.030129
526.637399
529.599410
531.134440
531.072406
529.640993
532.255797
533.494045
533.125567
531.339920
534.146186
535.596780
517.632438
519.620644
521.256042
522.098421
522.517665
524.205468
525.500392
526.053194
526.236713
527.848328
529.067674
529.505534
529.540462
531.047838
532.146473
532.455492
532.356610
533.621245
534.473070
534.533564
534.208516
535.453400
536.309037
520.747963
521.700309
522.776182
523.643025
524.426767
525.567067
526.608378
527.375998
528.058726
529.137148
530.113262
530.790067
531.356986
532.314790
533.154635
533.681242
534.083140
534.839566
535.467489
535.780521
535.983446
536.591372
537.041403
522.201861
522.795551
523.619399
524.447760
525.290072
526.259715
527.203913
528.040098
528.851663
529.783365
530.674081
531.431397
532.138676
532.947720
533.697737
534.298558
534.834621
535.454551
536.005564
536.402843
536.735964
537.150517
537.440359
526.061818
526.611392
527.410837
528.252822
529.136896
530.143070
531.145962
532.074766
533.013607
534.083102
535.151918
536.119985
537.030938
537.975077
538.846508
539.581887
540.255908
540.977863
541.632927
542.143506
542.569960
543.000722
543.284749
524.650995
525.432660
526.408479
527.277349
528.128976
529.242965
530.310955
531.187801
532.048018
533.217658
534.366652
535.309595
536.161311
537.183227
538.101781
538.783520
539.381843
540.189725
540.908135
541.383176
541.756078
542.303382
542.693850
522.005274
523.334278
524.664810
525.538829
526.237238
527.632124
528.851331
529.594114
530.215317
531.658027
532.987921
533.851560
534.515001
535.756990
536.793924
537.345769
537.722944
538.774386
539.642817
540.018218
540.205320
541.045212
541.667556
519.022196
521.094133
522.812826
523.656621
524.045153
525.891158
527.302959
527.873886
528.080541
529.966777
531.510859
532.255585
532.582614
534.195335
535.393208
535.789395
535.795453
537.257558
538.319001
538.563859
538.407564
539.690915
540.574930
518.445484
520.020418
521.632343
522.700340
523.526894
525.060404
526.361393
527.098337
527.696254
529.198375
530.581358
531.437193
532.087594
533.403101
534.513374
535.083667
535.472713
536.613246
537.569145
537.981629
538.201193
539.144252
539.855331
517.451309
518.862796
520.478746
521.714701
522.765521
524.195574
525.443078
526.258139
527.004124
528.350380
529.640354
530.529249
531.293225
532.519110
533.620492
534.306170
534.871910
535.908536
536.832032
537.348021
537.733804
538.541804
539.157896
515.283352
517.128964
519.034925
520.338432
521.331085
522.938769
524.259312
524.973999
525.536394
527.056055
528.426526
529.212574
529.798252
531.226590
532.463056
533.115853
533.562829
534.786326
535.823885
536.305175
536.580742
537.557998
538.288517
512.831802
515.448984
517.714369
518.982698
519.679981
521.670436
523.136299
523.673819
523.808327
525.758527
527.300683
527.918593
528.094004
529.947779
531.377474
531.908242
532.000884
533.621666
534.834967
535.200534
535.147226
536.503932
537.437567
513.438017
515.314676
517.268462
518.624953
519.672196
521.336001
522.706126
523.457210
524.041491
525.570513
526.937659
527.712317
528.292307
529.734973
530.994882
531.670317
532.138388
533.384831
534.444442
534.944481
535.236381
536.228981
536.969252
513.733501
515.218441
516.940109
518.286092
519.447123
520.995049
522.345725
523.233842
524.022204
525.387240
526.667009
527.523616
528.266659
529.528804
530.684080
531.415490
532.020787
533.104395
534.072466
534.624218
535.041134
535.883105
536.521887
512.805948
514.523353
516.319878
517.561373
518.551956
520.277518
521.742846
522.588047
523.243955
524.777934
526.141890
526.928193
527.519117
528.912594
530.119344
530.755036
531.192395
532.406883
533.430910
533.891320
534.151623
535.155870
535.910377
511.421687
513.743131
515.753613
516.842540
517.442822
519.571057
521.214682
521.922710
522.193537
524.136731
525.663497
526.296836
526.499280
528.253243
529.589805
530.054453
530.096577
531.662806
532.815603
533.111288
532.995258
534.382021
535.343410
512.508769
514.194143
515.947630
517.154081
518.133521
519.882897
521.394308
522.289622
522.978650
524.511745
525.857063
526.620064
527.181884
528.533319
529.692637
530.281508
530.672730
531.839181
532.815228
533.232206
533.460922
534.451782
535.203082
513.162474
514.568512
516.189963
517.454060
518.584951
520.189016
521.644458
522.647262
523.512941
524.863922
526.095307
526.904087
527.592647
528.765162
529.821265
530.459423
530.975112
531.962541
532.832779
533.293823
533.644241
534.465438
535.102827
512.622519
514.346502
516.125686
517.338800
518.320114
520.089530
521.639201
522.589163
523.317843
524.787326
526.055258
526.757989
527.270725
528.564240
529.668021
530.208097
530.551877
531.655885
532.567916
532.925410
533.108059
534.087325
534.837716
511.727821
514.114367
516.151590
517.232321
517.817990
519.971666
521.674047
522.476688
522.832745
524.639180
526.021102
526.545459
526.658795
528.297558
529.523402
529.890702
529.841355
531.283995
532.313805
532.495002
532.286159
533.653804
534.613423
513.563647
515.267543
517.016789
518.196889
519.138832
520.855937
522.354056
523.261082
523.948476
525.366249
526.580610
527.233926
527.697349
528.934314
529.978969
530.461942
530.751278
531.802277
532.663422
532.974802
533.121027
534.079002
534.820051
515.074726
516.431237
517.984797
519.182345
520.237245
521.726799
523.073925
523.996330
524.788177
526.029893
527.149474
527.861851
528.456774
529.512885
530.447265
530.970842
531.378503
532.259028
533.025012
533.389906
533.663378
534.443452
535.063329
515.451489
517.033239
518.659212
519.761653
520.637433
522.185051
523.520937
524.311891
524.918404
526.269119
527.435897
528.063366
528.501792
529.668973
530.638813
531.058264
531.292646
532.297495
533.112570
533.377822
533.480172
534.413636
535.139911
515.474262
517.591474
519.367664
520.289950
520.764123
522.571529
523.967350
524.564379
524.778611
526.449910
527.731543
528.206505
528.280856
529.774898
530.855966
531.110048
530.961120
532.311081
533.246408
533.340081
533.043416
534.353291
535.270787
518.031349
519.391926
520.765814
521.690511
522.427187
523.788757
524.972394
525.693228
526.260966
527.520447
528.616908
529.237887
529.681263
530.781849
531.693414
532.111658
532.353617
533.293757
534.048771
534.303008
534.390876
535.225553
535.862013
520.350669
521.143625
522.133109
523.012387
523.859015
524.933448
525.950970
526.771714
527.544349
528.556972
529.508809
530.244424
530.904720
531.774592
532.559251
533.112084
533.587879
534.287590
534.903885
535.282806
535.582452
536.104647
536.491541
521.571458
522.119620
522.912244
523.739004
524.593851
525.551110
526.493566
527.350304
528.189097
529.113111
530.004269
530.784611
531.518287
532.308648
533.043119
533.651803
534.208932
534.825821
535.385156
535.811354
536.174560
536.573034
536.845466
525.064703
525.663270
526.497497
527.344248
528.224044
529.265697
530.297794
531.231502
532.165923
533.266897
534.359724
535.330069
536.235810
537.205398
538.097558
538.835992
539.506799
540.255073
540.929848
541.441154
541.861095
542.314415
542.615809
523.406833
524.352829
525.415609
526.264858
527.049209
528.265352
529.395640
530.248442
531.040744
532.307901
533.515330
534.439417
535.234543
536.335727
537.301304
537.962351
538.504683
539.393252
540.156992
540.608390
540.922556
541.549591
541.993561
519.938755
521.905410
523.490878
524.244837
524.568681
526.378802
527.777724
528.384652
528.627546
530.482139
531.993814
532.754706
533.108452
534.686979
535.865994
536.303762
536.362749
537.759780
538.769856
539.028298
538.897128
540.087757
540.890287
515.059311
519.134844
521.429595
521.916269
520.875613
524.193994
526.036764
526.218660
524.975337
528.345428
530.335323
530.780876
529.918666
532.749911
534.298115
534.366340
533.136956
535.864858
537.284506
537.201409
535.817253
538.373884
539.699550
516.316864
518.559691
520.442510
521.384778
521.822527
523.779858
525.261984
525.847211
526.045028
527.969078
529.537009
530.274367
530.595033
532.263184
533.527811
533.978677
534.037945
535.541989
536.652989
536.946385
536.838844
538.146650
539.049049
515.919932
517.645433
519.418520
520.610186
521.523487
523.115201
524.443479
525.175158
525.754546
527.272876
528.650992
529.463838
530.075488
531.468759
532.668350
533.302082
533.739845
534.943135
535.963915
536.437243
536.707584
537.666496
538.383327
513.211983
515.743648
517.928011
519.137753
519.797499
521.754353
523.199450
523.723589
523.846834
525.795368
527.331649
527.935052
528.085637
529.958922
531.395444
531.919852
532.000070
533.635875
534.865692
535.253297
535.224179
536.552254
537.465835
508.838619
513.584264
516.463103
517.456363
516.925653
520.155845
521.930739
521.996417
520.558898
524.061187
526.026444
526.196210
524.811415
528.233012
530.130651
530.304254
529.023494
532.066197
533.719248
533.807610
532.592272
535.171075
536.527668
511.407720
513.966054
516.194739
517.456649
518.169455
520.174238
521.658958
522.211403
522.352158
524.311638
525.849676
526.447112
526.593615
528.474673
529.922807
530.456536
530.547668
532.206004
533.459701
533.866250
533.852942
535.198308
536.123398
512.295367
514.081090
515.951162
517.254226
518.279460
519.967065
521.373190
522.157985
522.768548
524.311787
525.692881
526.487733
527.083821
528.497441
529.721818
530.366760
530.815217
532.072869
533.147651
533.657572
533.955622
534.956220
535.701761
510.839816
513.192401
515.242806
516.370009
516.993569
519.090096
520.685050
521.338947
521.566193
523.543290
525.120168
525.815867
526.087844
527.806788
529.113782
529.557031
529.585674
531.211300
532.422921
532.764499
532.678966
534.075954
535.038909
507.679039
511.944953
514.507210
515.267137
514.513848
518.000555
519.994628
520.250773
518.998635
522.489239
524.507912
524.877240
523.887874
526.842731
528.458349
528.471987
527.071630
530.075883
531.660532
531.621587
530.205143
532.951954
534.392105
510.555495
512.870296
514.870687
515.955688
516.563646
518.689278
520.339740
521.055043
521.325342
523.301732
524.860402
525.536389
525.783202
527.458954
528.717167
529.113962
529.097536
530.673829
531.836403
532.134336
532.017120
533.400832
534.360344
511.769947
513.455049
515.202747
516.401078
517.377877
519.142044
520.681860
521.616017
522.338063
523.854533
525.179865
525.934833
526.489957
527.804615
528.922617
529.475512
529.839422
530.994328
531.965971
532.382735
532.611968
533.593630
534.338051
510.732730
513.062652
515.059182
516.116875
516.692749
518.877799
520.615806
521.457069
521.858781
523.675565
525.074915
525.617566
525.746031
527.431045
528.697646
529.100642
529.089622
530.578658
531.667131
531.920606
531.783138
533.128610
534.068143
508.092951
512.385921
514.923533
515.606778
514.733099
518.360728
520.513567
521.023217
520.168415
523.206446
524.906234
525.020858
523.739895
526.778390
528.410672
528.433064
527.086613
529.866061
531.297584
531.175489
529.742101
532.392769
533.791312
511.710507
514.013783
515.973824
516.994962
517.531189
519.664554
521.355463
522.161874
522.528926
524.289015
525.628456
526.118762
526.197601
527.824857
529.032847
529.381395
529.319589
530.758349
531.799216
532.010508
531.839366
533.163317
534.092441
513.772326
515.386079
517.048089
518.173561
519.078265
520.725772
522.167508
523.046602
523.721275
525.105917
526.298343
526.950439
527.414868
528.605941
529.600168
530.043760
530.308237
531.359450
532.232128
532.561064
532.719668
533.658376
534.381707
513.688172
515.832882
517.666192
518.644439
519.179532
521.077488
522.566589
523.244352
523.532051
525.233186
526.554196
527.086736
527.234471
528.692830
529.748156
529.984043
529.830432
531.240167
532.244751
532.403664
532.170700
533.491420
534.417577
512.097024
515.983493
518.240148
518.850385
518.103559
521.144741
522.895150
523.176814
522.188363
525.097701
526.746522
526.960148
525.947451
528.525439
529.847322
529.664150
528.121622
530.874092
532.234046
532.007278
530.419881
533.083604
534.466367
516.348142
518.245913
519.816240
520.627092
521.039050
522.734509
524.058391
524.668703
524.927681
526.526296
527.773102
528.310917
528.479047
529.855227
530.840917
531.080109
530.944302
532.272683
533.204934
533.355173
533.116455
534.324155
535.149655
519.357944
520.276825
521.321701
522.170972
522.950486
524.097475
525.157437
525.955863
526.673074
527.764688
528.765838
529.489732
530.100760
531.024875
531.823024
532.323852
532.722267
533.513296
534.190248
534.555260
534.799298
535.407108
535.849902
520.770639
521.349178
522.156295
522.974174
523.814402
524.790039
525.748046
526.604516
527.438098
528.386831
529.298697
530.083511
530.812117
531.615102
532.351900
532.946639
533.490520
534.136552
534.723091
535.156518
535.516895
535.940260
536.230815
524.126091
524.794323
525.668317
526.510128
527.366528
528.452681
529.513728
530.439221
531.347751
532.490346
533.609141
534.571753
535.455385
536.460388
537.375955
538.107927
538.757875
539.542801
540.239012
540.740084
541.135997
541.625388
541.952873
522.018364
523.288955
524.483998
525.274369
525.872117
527.298949
528.520865
529.302154
529.899989
531.378981
532.680934
533.549985
534.184932
535.461498
536.502912
537.102784
537.478207
538.549990
539.389812
539.776453
539.922152
540.736436
541.280714
516.298003
520.164607
522.276424
522.690511
521.637452
524.853785
526.644950
526.871147
525.696563
528.989175
530.919519
531.387088
530.574155
533.338131
534.845218
534.952530
533.780964
536.425524
537.779280
537.707948
536.354493
538.803991
540.038946
499.859295
515.736506
519.761281
518.895360
507.706167
521.205721
524.474664
523.207657
511.550445
525.356636
528.857646
528.160359
518.708857
530.150571
532.898779
531.704769
521.408636
533.221132
535.911904
534.582017
524.199449
535.815354
538.625184
512.568600
516.767602
519.203539
519.796420
518.831564
522.217586
524.100708
524.285171
523.030511
526.417451
528.412238
528.833101
527.951341
530.834327
532.444666
532.553660
531.356953
534.138610
535.611079
535.566096
534.214839
536.808467
538.162093
513.939638
516.334068
518.375055
519.455464
520.009595
521.979633
523.456136
524.017492
524.178084
526.111181
527.654350
528.311758
528.540027
530.320032
531.687232
532.190866
532.274816
533.859012
535.043047
535.395590
535.337073
536.660034
537.570562
509.240557
513.928300
516.736665
517.666214
517.087766
520.299869
522.071169
522.139444
520.702626
524.192808
526.146009
526.311412
524.926336
528.333550
530.219789
530.388714
529.105353
532.139481
533.783893
533.866464
532.646331
535.215801
536.565732
492.127328
510.010892
514.866614
514.740961
505.267860
517.458117
520.421667
518.869211
506.281172
520.905284
524.408833
523.029476
510.660038
525.063794
528.537670
527.373150
516.209355
529.175511
532.265555
531.198796
521.336409
532.637901
535.426639
507.465569
512.177519
515.027639
516.007914
515.480971
518.735728
520.540878
520.632734
519.210624
522.713144
524.670569
524.831589
523.441278
526.852889
528.743604
528.912342
527.631376
530.688547
532.358123
532.459118
531.253506
533.842269
535.205332
510.376328
512.824808
514.957614
516.149128
516.817183
518.867095
520.406030
521.007378
521.188234
523.154137
524.707684
525.349472
525.555209
527.353161
528.730142
529.218517
529.281560
530.935995
532.183688
532.571017
532.531504
533.907490
534.853526
507.185835
511.482076
514.079022
514.867710
514.127603
517.592692
519.551407
519.770296
518.490092
521.979868
524.004712
524.378782
523.395985
526.367812
528.002451
528.032808
526.650788
529.686875
531.306087
531.298856
529.906365
532.659049
534.099512
492.593576
508.637202
512.926691
512.380450
501.787993
515.120333
518.457519
517.179677
505.155488
519.432939
523.022115
522.202867
512.219119
524.172263
526.997537
525.560919
514.088806
527.159262
530.174544
528.838555
517.953132
530.241420
533.251113
506.908779
511.161184
513.702809
514.443852
513.683072
517.182300
519.203153
519.492225
518.265795
521.754361
523.764222
524.126765
523.127334
526.055119
527.639312
527.623573
526.197953
529.183036
530.751769
530.699948
529.274612
532.015014
533.452393
509.902681
512.215533
514.202573
515.265355
515.853839
518.011629
519.712240
520.498902
520.844539
522.752117
524.243412
524.865132
525.061679
526.742468
528.002132
528.399948
528.387631
529.928373
531.065347
531.353186
531.235077
532.601132
533.549747
507.074975
511.356139
513.886220
514.569744
513.703189
517.341903
519.504851
520.021484
519.179141
522.255297
523.999560
524.155593
522.910880
525.977984
527.636183
527.683662
526.364785
529.182579
530.655704
530.573985
529.172112
531.831126
533.230057
492.870601
509.069842
513.328341
512.609471
501.365976
515.382463
519.033958
518.345958
508.546179
520.546438
523.472658
522.185181
511.026200
523.952099
526.984752
525.715107
514.958275
527.177802
529.950145
528.574334
517.964127
529.864840
532.777424
508.073927
512.323378
514.813374
515.460124
514.556152
518.141187
520.258164
520.745727
519.875871
522.890150
524.570558
524.674549
523.383127
526.392105
527.992858
527.989269
526.624205
529.395422
530.825203
530.705697
529.272973
531.911231
533.299288
511.970885
514.188312
516.078054
517.072779
517.608147
519.631674
521.233751
521.988813
522.328336
524.066953
525.405384
525.926021
526.047404
527.592866
528.725944
529.021009
528.921020
530.361688
531.406171
531.613960
531.429091
532.754806
533.681392
510.267619
514.222623
516.559943
517.229783
516.537382
519.672036
521.511004
521.853723
520.910400
523.864609
525.549835
525.783095
524.787028
527.397529
528.750352
528.584812
527.061862
529.859688
531.270477
531.085347
529.534417
532.229397
533.634495
497.993875
512.899124
516.770076
516.220346
506.676356
518.529214
521.511164
520.560181
510.680401
522.505705
525.427432
524.527692
515.267519
526.097535
528.513582
526.907218
515.523095
528.129460
530.890374
529.355064
518.163093
530.510283
533.475628
513.049535
516.706478
518.757809
519.273447
518.486902
521.389840
523.046786
523.332325
522.384041
525.211208
526.810975
527.064823
526.116654
528.616565
529.883820
529.732725
528.251776
530.940247
532.262817
532.078939
530.545034
533.099035
534.384249
518.143255
519.354157
520.510947
521.302010
521.912115
523.232433
524.365066
525.100334
525.652522
526.926503
528.010097
528.683997
529.144047
530.229331
531.085010
531.504353
531.716250
532.711078
533.481726
533.789261
533.860750
534.669998
535.218924
519.962253
520.597811
521.431675
522.236625
523.048317
524.054339
525.031177
525.877743
526.689204
527.675171
528.612325
529.393238
530.102762
530.936234
531.687867
532.267594
532.786094
533.475544
534.092944
534.523481
534.863472
535.326768
535.644806
523.626686
524.229746
525.070625
525.925279
526.815853
527.872644
528.921321
529.869413
530.814137
531.921469
533.017645
533.990438
534.901207
535.881214
536.788459
537.543842
538.229485
538.987419
539.668322
540.184501
540.609058
541.066596
541.370595
521.964392
522.916012
523.985590
524.841374
525.635299
526.868043
528.016974
528.885216
529.687577
530.960131
532.169169
533.093449
533.892296
535.005384
535.989257
536.670954
537.230455
538.127285
538.894453
539.348357
539.665626
540.296518
540.743170
518.492968
520.467381
522.059480
522.816717
523.146972
524.976512
526.397735
527.021667
527.273618
529.131372
530.640830
531.396838
531.750823
533.343620
534.546350
535.011277
535.092046
536.494424
537.503308
537.760496
537.630042
538.824305
539.629881
513.625692
517.709683
520.008589
520.493496
519.454431
522.794686
524.662708
524.862637
523.626605
526.995616
528.976238
529.408666
528.540346
531.386916
532.962866
533.063534
531.860735
534.591336
536.006800
535.920359
534.535575
537.096241
538.425367
514.931240
517.174012
519.052574
519.988581
520.426786
522.401667
523.906923
524.509874
524.713082
526.628139
528.175761
528.889768
529.197557
530.876181
532.165841
532.645928
532.728869
534.240832
535.353121
535.646951
535.541128
536.853124
537.758753
514.602055
516.315183
518.071340
519.249371
520.159921
521.765049
523.114946
523.865336
524.448544
525.946769
527.288701
528.062416
528.649820
530.049385
531.271726
531.930384
532.388506
533.605734
534.635628
535.115106
535.390443
536.354506
537.074724
511.965689
514.470273
516.622715
517.809052
518.460814
520.428959
521.896948
522.443917
522.572078
524.487355
525.968615
526.512679
526.623330
528.503584
529.964887
530.511665
530.609104
532.263860
533.509443
533.907724
533.885962
535.220548
536.138140
507.643552
512.350386
515.186708
516.149483
515.606251
518.846377
520.644955
520.737064
519.308119
522.767965
524.666694
524.764152
523.326783
526.759186
528.683311
528.875779
527.607419
530.671158
532.342680
532.442989
531.235330
533.821572
535.182836
510.207689
512.734847
514.926249
516.159921
516.860142
518.870879
520.373511
520.945538
521.090229
523.017068
524.501904
525.041986
525.147661
527.029331
528.492057
529.037076
529.136581
530.809188
532.076124
532.491314
532.484089
533.836358
534.766273
511.072511
512.836163
514.677586
515.957369
516.970991
518.660901
520.078352
520.875296
521.487560
523.012164
524.361867
525.123051
525.694303
527.100666
528.326038
528.972367
529.422754
530.686534
531.767022
532.279610
532.580191
533.587604
534.338856
509.598428
511.933293
513.960243
515.067276
515.679459
517.776159
519.378329
520.040431
520.270504
522.241040
523.805937
524.489122
524.750314
526.458224
527.756344
528.192289
528.216343
529.842390
531.053778
531.391727
531.304062
532.709571
533.680484
506.426451
510.675640
513.216516
513.957648
513.192657
516.678493
518.677573
518.940367
517.693363
521.185974
523.206219
523.578230
522.589533
525.533048
527.135700
527.138180
525.730220
528.733469
530.315923
530.270208
528.848150
531.605997
533.055951
509.291824
511.592655
513.574342
514.642654
515.239776
517.362602
519.015408
519.735656
520.012253
521.996023
523.563678
524.249282
524.501976
526.173267
527.423769
527.814113
527.794416
529.371675
530.535283
530.832148
530.714524
532.105418
533.070950
510.503409
512.175159
513.904992
515.087599
516.053828
517.813220
519.352650
520.289620
521.017953
522.545255
523.884257
524.653034
525.218322
526.536338
527.655411
528.210825
528.579590
529.740798
530.720425
531.146008
531.382360
532.366941
533.111909
509.474036
511.787794
513.764322
514.805419
515.370115
517.548552
519.283747
520.125503
520.532702
522.363359
523.780574
524.341115
524.484243
526.178969
527.454893
527.869959
527.873106
529.374597
530.479135
530.752848
530.631328
531.975114
532.909261
506.845074
511.118060
513.632827
514.298118
513.412622
517.032531
519.181299
519.690096
518.840072
521.894726
523.615740
523.751703
522.489310
525.541562
527.188669
527.230291
525.905892
528.702746
530.157246
530.065215
528.656414
531.301188
532.689792
510.460267
512.746159
514.684491
515.687574
516.211690
518.338092
520.026272
520.833774
521.207801
522.984463
524.345385
524.857918
524.956683
526.599981
527.824730
528.194016
528.156075
529.617981
530.686913
530.930438
530.783259
532.106176
533.027918
512.521449
514.119213
515.759984
516.866878
517.759126
519.401175
520.842621
521.725490
522.409353
523.810730
525.024691
525.699633
526.184615
527.391661
528.401840
528.865062
529.153474
530.231893
531.136934
531.500450
531.683658
532.624199
533.341892
512.444090
514.570736
516.380694
517.338527
517.860169
519.754428
521.245801
521.929396
522.227620
523.946375
525.289889
525.846795
526.016157
527.488549
528.557369
528.810977
528.681024
530.120618
531.161904
531.360752
531.156742
532.477201
533.395577
510.859010
514.724861
516.956632
517.545610
516.784900
519.824298
521.578895
521.867450
520.889797
523.817319
525.489154
525.728123
524.738075
527.327598
528.660591
528.493468
526.973857
529.756838
531.155481
530.972693
529.419157
532.078110
533.449998
515.098332
516.980664
518.531201
519.324950
519.726259
521.420404
522.748513
523.366078
523.635965
525.251100
526.518427
527.078442
527.266355
528.655096
529.652710
529.907727
529.793566
531.149983
532.116419
532.303384
532.091545
533.299766
534.118913
518.093196
519.002113
520.033335
520.870595
521.642967
522.789284
523.853294
524.658971
525.386748
526.492890
527.511484
528.253888
528.881865
529.819439
530.630816
531.147617
531.566220
532.381826
533.086792
533.479766
533.743804
534.356380
534.797652
519.496888
520.068382
520.865412
521.674337
522.509496
523.485036
524.447068
525.310742
526.154571
527.116654
528.044125
528.845326
529.589373
530.406061
531.156664
531.767355
532.330408
532.998753
533.609499
534.065931
534.442838
534.872669
535.164090
523.186702
523.746319
524.559475
525.416686
526.321815
527.359608
528.397240
529.355877
530.315926
531.398261
532.473022
533.444481
534.363757
535.327996
536.229424
536.999176
537.703625
538.444420
539.111683
539.632791
540.069585
540.509754
540.799382
521.760753
522.556952
523.547635
524.427875
525.296520
526.447229
527.556049
528.465690
529.346903
530.527810
531.678907
532.619654
533.475992
534.522574
535.479772
536.206025
536.841910
537.663623
538.386579
538.866158
539.245811
539.802151
540.198566
519.092617
520.447247
521.794648
522.670233
523.373441
524.817587
526.089947
526.870356
527.510712
528.961307
530.284827
531.133225
531.790534
533.066811
534.158744
534.775108
535.206971
536.258959
537.116652
537.485850
537.673063
538.522811
539.152478
516.112473
518.223131
519.956982
520.787235
521.158526
523.071891
524.549581
525.161770
525.382606
527.270234
528.793448
529.502346
529.802669
531.460760
532.728636
533.208835
533.293995
534.736717
535.773504
536.004013
535.841402
537.138108
538.031665
515.655196
517.237938
518.843254
519.892864
520.712075
522.291956
523.649471
524.427616
525.038576
526.522890
527.861276
528.662160
529.278278
530.622661
531.792871
532.432420
532.879511
534.026028
534.976333
535.385576
535.606490
536.560399
537.279526
514.824053
516.205446
517.782049
518.985635
520.027803
521.490626
522.789629
523.651066
524.411523
525.711881
526.918960
527.716079
528.420103
529.667631
530.824340
531.564901
532.173209
533.237143
534.178010
534.705553
535.100855
535.920538
536.544405
512.837707
514.604138
516.428603
517.675908
518.648462
520.285719
521.663933
522.442823
523.034485
524.467503
525.701648
526.337966
526.813246
528.281247
529.587583
530.288867
530.765531
532.034751
533.109185
533.613081
533.902780
534.895019
535.634917
510.535760
513.021138
515.170126
516.362510
517.026253
519.048007
520.578551
521.200127
521.394843
523.214567
524.579239
524.999149
525.001522
526.938398
528.457667
529.029104
529.131056
530.813903
532.075521
532.467058
532.426851
533.802307
534.747593
511.085999
512.874014
514.734933
516.025920
517.044358
518.726429
520.143438
520.951638
521.562711
523.006481
524.242258
524.872953
525.342296
526.811171
528.118965
528.818875
529.297397
530.580616
531.672331
532.190123
532.492647
533.501397
534.253259
511.304837
512.735066
514.391084
515.686336
516.822994
518.379083
519.758077
520.678338
521.477019
522.799308
524.008066
524.788819
525.475658
526.728441
527.889460
528.622185
529.227794
530.325779
531.306114
531.860502
532.279053
533.138148
533.791550
510.333907
512.007390
513.750457
514.948112
515.914267
517.643839
519.127572
519.993282
520.658627
522.179156
523.519332
524.284313
524.859526
526.225054
527.407440
528.022311
528.444880
529.661533
530.683461
531.128449
531.374003
532.405600
533.183817
508.933557
511.207864
513.167066
514.213439
514.785918
516.918497
518.576650
519.301393
519.586180
521.533987
523.067652
523.717702
523.938999
525.652749
526.949209
527.381010
527.397730
528.966298
530.112535
530.380031
530.228500
531.661481
532.656679
509.986825
511.637273
513.348499
514.519119
515.475663
517.222535
518.741216
519.648174
520.351535
521.900843
523.267575
524.056874
524.638268
525.972789
527.108310
527.678012
528.057814
529.226964
530.203466
530.611347
530.829991
531.844342
532.614202
510.631799
512.005813
513.587874
514.819533
515.929773
517.525731
518.981321
519.989756
520.867936
522.242722
523.504485
524.344771
525.056838
526.233031
527.287782
527.929365
528.454383
529.453329
530.339225
530.818913
531.184831
532.010408
532.647501
510.118678
511.799082
513.531356
514.709831
515.669957
517.426354
518.969685
519.918107
520.654541
522.156477
523.464747
524.207193
524.752494
526.063177
527.184218
527.751169
528.128323
529.253084
530.197873
530.605932
530.834373
531.796052
532.524942
509.265645
511.588778
513.568170
514.610547
515.174536
517.311512
519.003527
519.798892
520.155664
522.005391
523.437166
524.009701
524.165757
525.827916
527.082549
527.495200
527.503258
528.969674
530.045801
530.307364
530.182348
531.502890
532.421308
511.078709
512.736083
514.434596
515.576837
516.495590
518.199038
519.690992
520.597473
521.295247
522.750662
524.012235
524.713377
525.219245
526.486058
527.563366
528.091028
528.433500
529.526809
530.445705
530.833877
531.043674
531.983124
532.696542
512.581369
513.898737
515.404559
516.562939
517.592959
519.073227
520.420560
521.349805
522.158909
523.436146
524.601352
525.362219
526.000409
527.085803
528.049689
528.612417
529.069088
530.003539
530.837373
531.280821
531.612965
532.386615
532.985978
512.982067
514.515498
516.086077
517.142924
517.989389
519.533350
520.875800
521.678106
522.304469
523.693037
524.908344
525.589948
526.077467
527.266267
528.257274
528.709669
528.991002
530.056975
530.952042
531.313294
531.492366
532.406403
533.102246
513.036963
515.088952
516.800946
517.672200
518.111541
519.923020
521.330737
521.940783
522.173508
523.886117
525.219352
525.754553
525.887898
527.390892
528.484236
528.766297
528.662255
530.075919
531.099021
531.308316
531.121479
532.380059
533.250390
515.551125
516.869472
518.195631
519.081295
519.793782
521.156084
522.350075
523.085115
523.673479
524.968161
526.108749
526.779233
527.267836
528.387313
529.317082
529.764218
530.048699
531.046480
531.876191
532.218854
532.378212
533.196153
533.806237
517.826806
518.596118
519.555365
520.409061
521.240912
522.315273
523.341603
524.176708
524.970020
526.012187
526.999864
527.774186
528.469903
529.364553
530.173299
530.756668
531.272227
532.021458
532.696142
533.136353
533.481164
534.007216
534.385837
519.024375
519.557368
520.329046
521.137719
521.982694
522.940425
523.891252
524.762275
525.621233
526.571831
527.494271
528.307746
529.072555
529.889455
530.650490
531.290299
531.885226
532.546532
533.154862
533.628699
534.026246
534.435593
534.707685
522.613330
523.204079
524.031502
524.877299
525.762686
526.813401
527.856815
528.799970
529.736130
530.826484
531.900891
532.851689
533.745685
534.719779
535.628558
536.389163
537.078189
537.830159
538.500921
539.007158
539.426282
539.887936
540.196723
520.995702
521.920612
522.966807
523.811550
524.602271
525.824730
526.966513
527.831882
528.628288
529.877106
531.055781
531.949196
532.724394
533.836755
534.830075
535.526257
536.096790
536.978136
537.722895
538.154089
538.455173
539.097208
539.554691
517.631840
519.534000
521.078423
521.822683
522.161771
523.965618
525.374342
526.002620
526.261817
528.075465
529.534061
530.237696
530.545499
532.156115
533.387579
533.890366
534.010489
535.365725
536.322871
536.526511
536.344196
537.578934
538.413103
512.939966
516.850494
519.066259
519.540042
518.549297
521.822583
523.670913
523.891045
522.703264
525.980349
527.879933
528.227316
527.256273
530.168688
531.799566
531.971024
530.882472
533.487431
534.812216
534.629983
533.104277
535.789156
537.176752
514.137877
516.295673
518.110254
519.019596
519.460781
521.418149
522.928256
523.555502
523.776072
525.629239
527.095815
527.725886
527.964394
529.659236
530.981844
531.500708
531.620521
533.083425
534.140034
534.373194
534.209355
535.564593
536.502804
513.783778
515.434290
517.126181
518.258974
519.149369
520.768464
522.157375
522.962300
523.578906
524.997978
526.228348
526.888804
527.389017
528.800305
530.052614
530.730938
531.194089
532.395243
533.394590
533.831636
534.070887
535.059946
535.804570
511.221796
513.624793
515.682134
516.790876
517.389471
519.414866
520.975248
521.652021
521.908228
523.645259
524.928265
525.276232
525.206821
527.166666
528.696480
529.261667
529.343062
531.005003
532.230452
532.572750
532.482036
533.876382
534.837101
507.053887
511.555086
514.251137
515.095444
514.421293
517.803226
519.754181
520.082810
519.038117
522.060303
523.640624
523.429822
521.581388
525.308789
527.375599
527.588616
526.259246
529.375222
531.032510
531.038681
529.646594
532.406991
533.850396
509.468949
511.893407
513.985470
515.134566
515.776719
517.850259
519.454616
520.165386
520.443823
522.191054
523.473273
523.812134
523.733998
525.696910
527.230302
527.793618
527.874348
529.549154
530.789280
531.140999
531.059053
532.470513
533.444510
510.255973
511.956911
513.724614
514.939147
515.914789
517.639164
519.123213
519.999646
520.662455
522.100240
523.324103
523.956038
524.427247
525.854118
527.118338
527.786577
528.237834
529.475644
530.511122
530.963624
531.213322
532.248361
533.028558
508.783557
511.042887
512.990871
514.023360
514.577133
516.724070
518.396405
519.137953
519.432321
521.309447
522.757376
523.317379
523.467953
525.228088
526.586159
527.070015
527.127588
528.689908
529.821956
530.065209
529.883215
531.351336
532.369706
505.670901
509.785150
512.227448
512.869279
511.973221
515.580093
517.674521
518.048206
516.965219
520.270749
522.147134
522.365615
521.160987
524.281090
525.993644
526.084582
524.790650
527.649270
529.109794
528.913833
527.263166
530.212984
531.753060
508.397291
510.640595
512.566798
513.580872
514.128183
516.287379
517.983299
518.752899
519.079362
520.998890
522.497266
523.108517
523.286377
525.014568
526.321537
526.760826
526.778906
528.292358
529.378776
529.587644
529.381352
530.829437
531.836467
509.501899
511.162326
512.878451
514.048666
515.004734
516.756543
518.288346
519.215895
519.935470
521.466146
522.807640
523.574717
524.138096
525.464531
526.599349
527.176923
527.560686
528.688132
529.624241
530.009656
530.217032
531.207128
531.960702
508.381692
510.721611
512.720994
513.788591
514.380768
516.508641
518.184950
518.953109
519.281002
521.193182
522.687834
523.315508
523.522453
525.186320
526.449346
526.883414
526.918200
528.377706
529.447407
529.708133
529.589949
530.913055
531.835735
505.658181
510.006996
512.574790
513.304210
512.521158
516.011314
518.050873
518.413626
517.327003
520.625060
522.502784
522.770766
521.683508
524.614928
526.222017
526.298858
525.072863
527.771770
529.182671
529.097402
527.736259
530.320338
531.680052
509.313291
511.633547
513.604498
514.641668
515.196208
517.267468
518.886169
519.606436
519.893210
521.763294
523.218611
523.812222
523.986270
525.612361
526.837961
527.239184
527.245992
528.681432
529.734837
529.987368
529.859288
531.156114
532.058195
511.394004
513.005450
514.658641
515.772657
516.663152
518.283943
519.687948
520.518988
521.161116
522.605667
523.868554
524.572881
525.077197
526.324247
527.380422
527.892460
528.222483
529.300747
530.207514
530.590178
530.794683
531.711731
532.408009
511.312312
513.448661
515.259282
516.202941
516.697684
518.594043
520.063120
520.689758
520.919006
522.701082
524.082117
524.616518
524.730305
526.323198
527.501316
527.844081
527.789557
529.220782
530.267232
530.510346
530.369152
531.626600
532.500685
509.705678
513.591543
515.819501
516.374393
515.540225
518.626510
520.369687
520.569409
519.408550
522.508567
524.234428
524.389025
523.165039
526.057763
527.578090
527.547506
526.179306
528.894512
530.288832
530.189098
528.816783
531.294880
532.582114
513.965671
515.852692
517.397087
518.170335
518.542106
520.244690
521.561658
522.134315
522.342338
524.013556
525.305999
525.831475
525.956345
527.467788
528.578937
528.925200
528.887457
530.239941
531.215554
531.448317
531.299855
532.447449
533.224226
516.970732
517.878815
518.904462
519.730995
520.491465
521.635564
522.692170
523.480791
524.192601
525.316042
526.347181
527.085190
527.709373
528.698274
529.569261
530.138858
530.598470
531.428218
532.146213
532.561500
532.846221
533.442868
533.868443
518.377334
518.946772
519.739029
520.541137
521.369730
522.341801
523.299337
524.156551
524.997257
525.968056
526.905112
527.712162
528.466364
529.313247
530.101190
530.747139
531.338208
532.022975
532.646657
533.116838
533.503404
533.929314
534.214709
522.066929
522.713833
523.565141
524.392291
525.240744
526.317287
527.370424
528.288102
529.181767
530.293484
531.372487
532.294034
533.144679
534.135787
535.050338
535.788852
536.444972
537.222211
537.906218
538.395730
538.785940
539.285106
539.621708
520.044139
521.262601
522.416373
523.188857
523.784766
525.192027
526.402339
527.180328
527.770553
529.204523
530.451140
531.262772
531.849432
533.123576
534.177879
534.800894
535.200023
536.243418
537.049471
537.401938
537.518563
538.360183
538.925505
514.578492
518.259934
520.277717
520.674856
519.667389
522.810535
524.575908
524.816504
523.682258
526.869663
528.703195
529.068725
528.138161
530.960852
532.520984
532.701681
531.648303
534.163878
535.422857
535.252495
533.756629
536.336437
537.634647
498.941321
514.019314
517.842005
516.983703
506.149644
519.262352
522.468456
521.265689
509.944304
523.338281
526.662621
525.774841
515.840999
527.690674
530.570366
529.554588
519.920294
531.052667
533.530108
531.971833
520.824847
533.183681
536.159813
510.981680
514.971474
517.283024
517.833393
516.902223
520.228440
522.114736
522.347991
521.153398
524.404146
526.251372
526.517384
525.477447
528.416103
530.084076
530.265080
529.179957
531.828187
533.198224
533.041474
531.536453
534.265305
535.688420
512.263926
514.533937
516.456775
517.454750
517.969482
519.964605
521.509263
522.170961
522.410732
524.187754
525.534120
525.991369
526.047682
527.859113
529.272981
529.802222
529.891682
531.446931
532.582324
532.863712
532.732987
534.114252
535.070453
507.771301
512.213592
514.835882
515.612480
514.886863
518.246972
520.193514
520.528028
519.488675
522.497739
524.067756
523.857917
522.007906
525.696648
527.723157
527.909577
526.559841
529.636991
531.254800
531.227349
529.810219
532.564284
534.006608
491.452767
508.448445
512.982192
512.580099
502.410522
515.308878
518.613056
517.672601
507.325810
519.619399
522.362250
520.262542
505.806418
522.085148
525.959622
524.799696
513.231704
526.576711
529.670727
528.357763
517.453340
529.781571
532.801410
506.016439
510.480581
513.136731
513.951382
513.267220
516.678386
518.672636
519.044427
518.029696
521.049296
522.617702
522.396725
520.535842
524.231678
526.264620
526.448541
525.094544
528.184144
529.813537
529.789703
528.375551
531.147690
532.604728
508.723976
511.048576
513.045969
514.117399
514.705229
516.820072
518.472322
519.214731
519.507810
521.301750
522.636715
523.054042
523.063169
524.911513
526.348117
526.861749
526.919166
528.523562
529.693646
529.974700
529.831284
531.272797
532.273351
505.571043
509.691228
512.137789
512.781888
511.885132
515.484053
517.571874
517.942090
516.846815
520.103398
521.913261
522.059239
520.800270
523.938373
525.683182
525.796659
524.516030
527.386585
528.855784
528.664677
527.017455
529.972453
531.516418
491.412460
506.878955
510.946836
510.164183
498.872929
512.879644
516.443222
515.441782
504.362700
517.656598
520.910231
519.728077
508.612695
521.620616
524.722781
523.495271
512.690832
525.030090
527.766237
526.062787
513.947727
527.404903
530.674525
505.143280
509.252651
511.685905
512.319051
511.419052
515.029534
517.135357
517.525748
516.457858
519.764571
521.639103
521.855298
520.642595
523.744562
525.435548
525.508085
524.194461
527.014963
528.438413
528.215378
526.546637
529.479349
531.009825
507.893721
510.183758
512.144974
513.185143
513.755150
515.899572
517.587338
518.358249
518.686968
520.603729
522.100027
522.718104
522.907418
524.598744
525.878576
526.310348
526.329829
527.802542
528.864825
529.085333
528.913089
530.296005
531.261068
504.867636
509.218138
511.792991
512.533193
511.763127
515.267666
517.318856
517.688245
516.608187
519.927888
521.828242
522.114897
521.042625
523.986337
525.603765
525.688794
524.468238
527.169339
528.576520
528.481696
527.113437
529.711810
531.084352
490.287056
506.827046
511.207633
510.656885
500.034952
513.386484
516.787841
515.731503
504.583316
517.946913
521.264846
520.288349
510.028044
522.142959
525.033924
523.865790
513.684038
525.330337
527.983822
526.648327
516.353790
527.918807
530.751571
505.765937
510.099129
512.650556
513.367190
512.565800
516.010492
518.000279
518.319808
517.199264
520.479604
522.345612
522.604435
521.505864
524.416540
526.001710
526.059672
524.816833
527.498429
528.895039
528.800164
527.429669
529.996404
531.343551
509.725864
511.968735
513.878688
514.885350
515.420552
517.408833
518.951587
519.619452
519.873482
521.706921
523.134544
523.704747
523.853157
525.469806
526.679383
527.057828
527.037397
528.468767
529.516088
529.762803
529.627940
530.902238
531.788346
508.011341
511.990037
514.326932
514.964605
514.196501
517.366889
519.177442
519.410635
518.270881
521.420364
523.188813
523.361181
522.149438
525.085116
526.649161
526.646383
525.297801
528.032981
529.445468
529.356697
527.998549
530.502050
531.811478
495.625022
510.639467
514.506697
513.863931
503.920610
516.128067
519.119174
517.932160
506.999275
519.868022
522.965892
521.798861
511.037783
523.488000
526.362943
525.053608
514.350639
526.416368
529.127687
527.824977
517.690709
528.981638
531.708216
510.789977
514.461792
516.501021
516.973471
516.105919
519.054819
520.700783
520.896120
519.764125
522.774402
524.438060
524.612494
523.436913
526.267298
527.753587
527.768921
526.463690
529.097157
530.427562
530.341743
529.000828
531.367753
532.560877
515.906398
517.115037
518.260340
519.030966
519.617368
520.937965
522.061308
522.769123
523.289812
524.606016
525.717876
526.385876
526.829846
528.014569
528.972780
529.481380
529.766863
530.780803
531.573455
531.922791
532.039323
532.813129
533.332879
517.728033
518.358738
519.182692
519.974743
520.774599
521.775729
522.747180
523.585979
524.395152
525.400596
526.358521
527.153518
527.882123
528.768433
529.582481
530.221054
530.787421
531.504960
532.145441
532.600860
532.959142
533.415543
533.723447
521.896179
522.475324
523.286786
524.117545
524.988831
526.024089
527.051290
527.977300
528.892724
529.955954
530.998224
531.914692
532.774556
533.716486
534.596367
535.333607
536.008664
536.758686
537.435755
537.951182
538.378412
538.845253
539.156444
520.308838
521.216810
522.242048
523.069629
523.845759
525.051175
526.175959
527.024916
527.801282
529.021187
530.164911
531.021156
531.759450
532.836769
533.797523
534.465955
535.019378
535.899923
536.653730
537.096450
537.406928
538.054291
538.514061
516.997246
518.871712
520.385891
521.109580
521.434052
523.217882
524.608704
525.222964
525.464588
527.246407
528.665702
529.327865
529.594411
531.165306
532.357784
532.824539
532.920778
534.277218
535.247680
535.466095
535.294845
536.534583
537.370584
512.354952
516.226281
518.402357
518.851862
517.847263
521.098338
522.930091
523.141323
521.941425
525.185094
527.042556
527.345888
526.330283
529.198275
530.783105
530.909457
529.788287
532.394626
533.733617
533.566374
532.051706
534.740236
536.128794
513.560954
515.682926
517.456029
518.335553
518.758638
520.700033
522.202270
522.828152
523.041571
524.867112
526.295417
526.884291
527.078877
528.725038
529.996186
530.466527
530.551162
532.004763
533.065044
533.305005
533.146853
534.504573
535.443728
513.211616
514.826866
516.473441
517.569321
518.437512
520.048650
521.442666
522.259019
522.878042
524.275168
525.471975
526.096933
526.556559
527.914060
529.108193
529.733934
530.157696
531.337096
532.325968
532.757688
532.994614
533.984376
534.730313
510.668716
513.029256
515.032080
516.095069
516.667344
518.692549
520.272233
520.977149
521.249666
522.965865
524.216785
524.535908
524.431955
526.330417
527.792864
528.299516
528.335929
529.965374
531.167514
531.492315
531.390651
532.784387
533.747287
506.519971
510.970283
513.604114
514.396552
513.692736
517.079390
519.058367
519.426899
518.410367
521.408481
522.955769
522.721563
520.846125
524.505688
526.499109
526.650426
525.272966
528.349609
529.974773
529.954373
528.544164
531.303389
532.749713
508.918679
511.300227
513.336650
514.438481
515.053487
517.127795
518.753725
519.495534
519.793448
521.522979
522.776361
523.090039
522.981352
524.886809
526.356462
526.863615
526.897926
528.532665
529.738123
530.060896
529.959539
531.366570
532.341733
509.685747
511.351019
513.071630
514.246371
515.198221
516.917292
518.411697
519.305697
519.977248
521.399360
522.596386
523.200337
523.638969
525.020107
526.234240
526.855985
527.266032
528.465957
529.466881
529.889830
530.119499
531.148575
531.929054
508.200819
510.425153
512.330553
513.329682
513.863241
515.999886
517.673552
518.423537
518.720393
520.579178
521.998961
522.529233
522.648053
524.371483
525.690941
526.137835
526.160452
527.687632
528.785446
528.997755
528.793989
530.257249
531.277040
505.064277
509.143053
511.547663
512.163520
511.252446
514.846550
516.937002
517.314567
516.232101
519.516152
521.363619
521.553304
520.320025
523.410204
525.092328
525.153849
523.830854
526.657430
528.085100
527.857842
526.183922
529.131220
530.674185
507.717379
509.940720
511.845473
512.845031
513.382998
515.532322
517.222705
517.991755
518.314932
520.217052
521.692434
522.280835
522.435771
524.139227
525.420763
525.835316
525.828633
527.315002
528.373751
528.556972
528.332056
529.775381
530.782911
508.729196
510.388356
512.103872
513.274733
514.229994
515.976111
517.502608
518.427664
519.143123
520.661480
521.987767
522.740497
523.288287
524.593858
525.706058
526.262114
526.624941
527.730065
528.644364
529.010892
529.204540
530.187710
530.938882
507.519060
509.875470
511.894439
512.978422
513.579682
515.705143
517.376822
518.143199
518.469217
520.372854
521.858971
522.481337
522.681047
524.326385
525.568334
525.983849
526.001608
527.442255
528.494558
528.741768
528.613638
529.928032
530.845942
504.729407
509.107055
511.707341
512.463534
511.696932
515.186085
517.221593
517.584330
516.499212
519.791039
521.665023
521.935237
520.848975
523.764048
525.352620
525.415102
524.176660
526.859036
528.254969
528.159381
526.790908
529.364697
530.717927
508.370407
510.713414
512.712749
513.774453
514.344092
516.416600
518.032810
518.753206
519.041486
520.909313
522.364714
522.962895
523.140181
524.758345
525.973824
526.367412
526.366165
527.788016
528.827373
529.069283
528.933040
530.220436
531.116353
510.457841
512.082672
513.754806
514.886837
515.788725
517.410422
518.812208
519.643085
520.286590
521.731305
522.996539
523.706532
524.216270
525.463671
526.519705
527.033156
527.361018
528.426769
529.318043
529.688025
529.882799
530.790629
531.481087
510.384553
512.527200
514.349027
515.305697
515.809206
517.703736
519.169355
519.795600
520.026623
521.809603
523.194214
523.735740
523.858011
525.457461
526.644238
526.998484
526.949238
528.366140
529.393559
529.621566
529.469585
530.716977
531.584847
508.780401
512.668086
514.902173
515.466942
514.640450
517.721665
519.459904
519.659405
518.501368
521.602368
523.332480
523.495592
522.282727
525.185449
526.719915
526.708303
525.352460
528.050627
529.423199
529.307442
527.924629
530.391960
531.672620
513.033680
514.920810
516.467683
517.245973
517.621399
519.320324
520.633778
521.206762
521.417816
523.091888
524.389746
524.924020
525.059992
526.582840
527.708400
528.071361
528.043257
529.384857
530.343756
530.562916
530.404795
531.543642
532.315148
516.029551
516.936941
517.962608
518.790316
519.551323
520.693219
521.748262
522.538062
523.253322
524.381246
525.418869
526.165632
526.800202
527.800129
528.683444
529.265249
529.731121
530.555318
531.262670
531.667953
531.944819
532.534983
532.956754
517.430130
517.998490
518.789565
519.590960
520.418707
521.389232
522.346259
523.205265
524.049864
525.026003
525.970078
526.785811
527.549868
528.407121
529.205771
529.861247
530.456947
531.138661
531.755040
532.217524
532.597586
533.018325
533.300744
521.732746
522.267375
523.048537
523.878071
524.758163
525.766357
526.772693
527.699042
528.619749
529.648324
530.658975
531.562441
532.414588
533.315712
534.159904
534.882763
535.559514
536.299060
536.981899
537.523753
537.978276
538.429030
538.723159
520.380791
521.135736
522.081118
522.929755
523.774159
524.889953
525.964385
526.843789
527.688424
528.809966
529.889224
530.755056
531.538029
532.515467
533.407013
534.075190
534.674733
535.500408
536.247384
536.754417
537.155680
537.722546
538.122657
517.852190
519.127178
520.402145
521.240774
521.926099
523.322213
524.554259
525.311274
525.925312
527.304445
528.541996
529.304099
529.877668
531.075239
532.086358
532.621756
532.995608
534.064713
534.962235
535.369877
535.585209
536.443415
537.074476
515.020925
516.999804
518.630892
519.419560
519.787523
521.634312
523.069062
523.671927
523.888077
525.689290
527.114499
527.729140
527.936725
529.507318
530.678008
531.050500
531.043367
532.520718
533.608608
533.882646
533.752293
535.051648
535.943483
514.537961
516.021897
517.529201
518.520836
519.313500
520.853846
522.193030
522.975640
523.582678
525.002382
526.256019
526.971881
527.499920
528.745908
529.808556
530.341175
530.707108
531.849541
532.820399
533.251549
533.489059
534.446977
535.166690
513.697982
514.991600
516.464729
517.590154
518.588601
520.037065
521.351867
522.247777
523.024592
524.273234
525.406815
526.135328
526.763801
527.897598
528.930498
529.560223
530.086837
531.111834
532.036324
532.555419
532.946854
533.769918
534.397650
511.771106
513.423709
515.117127
516.259840
517.172555
518.819009
520.251969
521.113028
521.765652
523.135841
524.293227
524.881934
525.308393
526.631879
527.785187
528.362143
528.748114
529.951748
530.978219
531.443260
531.706089
532.703865
533.452876
509.551368
511.879309
513.868259
514.934686
515.521347
517.572529
519.185653
519.931424
520.244344
521.963433
523.237837
523.631286
523.628506
525.377899
526.717270
527.154970
527.161509
528.761183
529.953334
530.282130
530.191574
531.580174
532.540440
510.029058
511.702066
513.428940
514.611107
515.566869
517.259743
518.735949
519.631899
520.309923
521.696915
522.862495
523.452984
523.881404
525.213660
526.376299
526.957713
527.343426
528.544597
529.563921
530.018320
530.276060
531.283571
532.043468
510.189814
511.531258
513.078634
514.286901
515.373515
516.920833
518.326756
519.293894
520.121368
521.404026
522.552641
523.280082
523.907783
525.063170
526.118231
526.756397
527.280532
528.302232
529.211639
529.703346
530.078692
530.931034
531.589267
509.212540
510.789969
512.430462
513.556741
514.484530
516.189481
517.676426
518.567497
519.248548
520.722091
521.997524
522.701185
523.214021
524.505467
525.610092
526.152495
526.507801
527.652797
528.602828
528.979357
529.174109
530.205384
530.993193
507.802960
509.957291
511.815617
512.806933
513.358073
515.453415
517.100594
517.844197
518.150597
520.033905
521.495780
522.083581
522.246843
523.901647
525.138596
525.514873
525.478482
526.978995
528.053421
528.246216
528.030175
529.478047
530.490544
508.664012
510.253009
511.908426
513.048265
513.989216
515.710408
517.215632
518.126789
518.832070
520.337170
521.650518
522.392014
522.927972
524.213281
525.298545
525.820846
526.153878
527.267416
528.185446
528.536198
528.710902
529.724301
530.501183
509.082666
510.453196
512.034169
513.269407
514.380347
515.960774
517.402992
518.408297
519.281806
520.628045
521.856852
522.670126
523.354207
524.486730
525.494553
526.093838
526.578948
527.532730
528.374128
528.815425
529.153818
529.967513
530.601096
508.351308
510.083438
511.868547
513.089380
514.074638
515.819060
517.348278
518.295074
519.033227
520.512904
521.802793
522.541322
523.082177
524.347270
525.419571
525.949207
526.295534
527.380518
528.289729
528.673559
528.886807
529.828254
530.545070
507.325753
509.750005
511.820787
512.934025
513.547012
515.667008
517.342991
518.142513
518.514968
520.340370
521.762122
522.351495
522.532135
524.140241
525.345186
525.728877
525.718819
527.146005
528.190203
528.436565
528.307513
529.598381
530.498006
509.148059
510.871228
512.641308
513.842568
514.798580
516.497280
517.979322
518.887865
519.594052
521.040405
522.301390
523.018593
523.540791
524.782925
525.833692
526.346729
526.676946
527.739929
528.629074
528.998810
529.197107
530.113856
530.811715
510.692665
512.042316
513.590860
514.789618
515.845672
517.323128
518.662427
519.592033
520.406539
521.682389
522.851704
523.626792
524.279595
525.363138
526.325924
526.895756
527.353889
528.258881
529.057546
529.475762
529.790522
530.543893
531.129702
511.124863
512.669712
514.263340
515.350811
516.221595
517.754088
519.083910
519.886344
520.520333
521.907845
523.128087
523.825391
524.333043
525.533616
526.544929
527.032607
527.340840
528.364254
529.209257
529.537830
529.697608
530.588194
531.268793
511.192577
513.243044
514.966757
515.866062
516.337126
518.121827
519.510202
520.121672
520.368240
522.075924
523.413349
523.967168
524.128343
525.648022
526.774795
527.117112
527.074166
528.420266
529.377876
529.551063
529.348459
530.578112
531.430600
513.688623
515.004156
516.334229
517.233581
517.959736
519.307939
520.490541
521.227565
521.825900
523.123697
524.272824
524.961400
525.474317
526.615631
527.577745
528.070565
528.390147
529.352252
530.136709
530.449360
530.591256
531.388546
531.985541
515.941587
516.707867
517.665907
518.522467
519.356953
520.425079
521.447208
522.285737
523.087771
524.138473
525.138253
525.930018
526.646848
527.563179
528.397999
529.010426
529.543657
530.277778
530.926826
531.345919
531.675650
532.187887
532.557965
517.125098
517.654808
518.422870
519.229604
520.073056
521.027336
521.977277
522.852872
523.720774
524.682270
525.618492
526.449139
527.233457
528.070706
528.853496
529.513965
530.119860
530.773980
531.366297
531.824504
532.209456
532.608369
532.874228
521.384551
521.947818
522.743133
523.563565
524.425037
525.441080
526.446265
527.351079
528.242314
529.270869
530.272606
531.146198
531.959852
532.849228
533.673518
534.359516
535.004291
535.766152
536.476055
537.027371
537.480900
537.954351
538.264582
519.863838
520.735160
521.731662
522.549497
523.322222
524.499198
525.596059
526.426074
527.184059
528.363251
529.461387
530.273503
530.964286
531.977846
532.864375
533.453972
533.951492
534.869270
535.685464
536.188919
536.543906
537.189097
537.639492
516.712261
518.482538
519.935631
520.655410
521.005393
522.726792
524.073413
524.677285
524.924500
526.643933
528.006052
528.625784
528.850454
530.331683
531.409906
531.728636
531.676872
533.160008
534.264399
534.599404
534.526934
535.724898
536.526619
512.327964
515.942551
518.009175
518.470058
517.577217
520.674511
522.436634
522.656208
521.529822
524.653313
526.440968
526.715133
525.689341
528.422345
529.844145
529.720516
528.208414
531.172973
532.742363
532.758785
531.466238
533.996605
535.309819
513.349734
515.353699
517.049342
517.911948
518.353624
520.233393
521.699125
522.327590
522.563143
524.345721
525.745202
526.326760
526.502252
528.036241
529.158165
529.452284
529.368257
530.929543
532.108760
532.455054
532.389053
533.699601
534.601666
512.935482
514.473911
516.050277
517.106563
517.956214
519.541580
520.924785
521.751984
522.391563
523.786728
525.003686
525.683409
526.177665
527.391289
528.414335
528.897425
529.226359
530.399284
531.416012
531.887301
532.157186
533.131295
533.860240
510.469957
512.711042
514.614725
515.615090
516.150891
518.164443
519.751724
520.489141
520.813313
522.541430
523.868739
524.376775
524.501911
526.080200
527.263863
527.611854
527.577360
529.131857
530.303078
530.631770
530.547377
531.916880
532.862392
506.513693
510.716672
513.204734
513.915170
513.158876
516.545158
518.543244
518.969528
518.070178
521.043059
522.707698
522.853014
521.715145
524.557713
526.096109
526.066450
524.674376
527.591048
529.144119
529.116752
527.746562
530.443663
531.861315
508.738059
510.999101
512.935318
513.973817
514.550801
516.608379
518.236313
519.006338
519.355332
521.103458
522.443902
522.959067
523.090986
524.682026
525.879094
526.235847
526.202465
527.747629
528.900846
529.207391
529.109189
530.488648
531.446864
509.443550
511.030427
512.680231
513.817415
514.751775
516.431428
517.899556
518.791295
519.477793
520.915947
522.160124
522.850689
523.354046
524.597964
525.652730
526.156632
526.490223
527.640400
528.613394
529.025699
529.252262
530.264973
531.033930
508.031194
510.136687
511.968379
512.964041
513.533994
515.574681
517.178213
517.899374
518.192448
520.053087
521.498634
522.086928
522.258644
523.855452
525.037572
525.370534
525.304249
526.819125
527.916841
528.135517
527.941628
529.383065
530.388170
505.068570
508.892514
511.199895
511.861529
511.130108
514.488293
516.454331
516.786178
515.696247
518.965268
520.829284
521.096163
520.017370
522.878073
524.396383
524.327305
522.866869
525.746207
527.204472
527.004354
525.373520
528.271574
529.790770
507.416249
509.548020
511.410982
512.432409
513.022804
515.083635
516.707311
517.449162
517.763619
519.644398
521.111974
521.722096
521.908415
523.507562
524.684896
525.010225
524.930501
526.419797
527.489756
527.685448
527.473269
528.897128
529.891395
508.168909
509.831905
511.558920
512.751450
513.725481
515.448120
516.959121
517.895330
518.627741
520.100336
521.384404
522.118266
522.651862
523.898536
524.943649
525.438275
525.753478
526.845979
527.758405
528.126241
528.320832
529.293367
530.036647
506.701059
509.157924
511.247589
512.374191
513.000874
515.131832
516.830239
517.675371
518.107332
519.882580
521.267476
521.842766
522.019190
523.609977
524.794243
525.154795
525.124870
526.557521
527.606931
527.853416
527.726935
529.027040
529.936095
503.608783
508.250094
510.984186
511.806109
511.082119
514.585461
516.679233
517.212875
516.465093
519.405774
521.097045
521.304847
520.213895
523.053803
524.579870
524.581856
523.272177
525.970514
527.368657
527.274548
525.920529
528.463547
529.803284
507.441079
509.893640
511.973870
513.086490
513.690044
515.779655
517.437967
518.254844
518.663716
520.406180
521.762317
522.319528
522.482105
524.051429
525.217302
525.567110
525.525171
526.929538
527.950115
528.175443
528.029988
529.303270
530.192990
509.655868
511.313871
513.024738
514.197617
515.135909
516.758936
518.179833
519.065828
519.765974
521.159495
522.378259
523.081933
523.599893
524.794780
525.799526
526.282816
526.589719
527.610598
528.454815
528.783342
528.948168
529.853376
530.546787
509.662048
511.797117
513.637822
514.650862
515.233315
517.079204
518.537526
519.226112
519.550814
521.256118
522.601834
523.187066
523.397895
524.878872
525.981728
526.320814
526.291523
527.610475
528.546382
528.694838
528.474510
529.747993
530.636444
508.125389
511.960096
514.202847
514.862887
514.246283
517.144242
518.837770
519.139335
518.228961
521.105924
522.770153
523.045272
522.129995
524.714498
526.104783
526.104546
524.884118
527.361752
528.588181
528.348399
526.811482
529.385167
530.714429
512.310743
514.176906
515.727458
516.550345
516.996893
518.641830
519.941634
520.568240
520.868131
522.476883
523.751366
524.341007
524.573733
525.986845
527.037491
527.393209
527.391043
528.637176
529.505423
529.645241
529.418804
530.584689
531.377660
515.257265
516.156227
517.180563
518.021379
518.801224
519.932452
520.988795
521.803510
522.549762
523.667384
524.702599
525.471243
526.131663
527.098877
527.950110
528.519433
528.977948
529.759167
530.417870
530.779412
531.024529
531.614651
532.041426
516.634554
517.197667
517.984849
518.787926
519.620110
520.589545
521.551498
522.425176
523.285558
524.264717
525.212563
526.039015
526.811432
527.656659
528.439020
529.082558
529.665205
530.320755
530.906355
531.340666
531.700813
532.115424
532.397324
520.990017
521.610604
522.436700
523.248370
524.080973
525.122100
526.133945
527.010707
527.857046
528.900839
529.901103
530.739696
531.502493
532.396000
533.209654
533.855783
534.455196
535.252023
535.991163
536.541553
536.977546
537.487720
537.823043
519.093583
520.241339
521.347108
522.107778
522.705541
524.055428
525.212504
525.954597
526.511625
527.862538
529.019864
529.746184
530.244398
531.399762
532.320244
532.798812
533.081648
534.203233
535.119747
535.578164
535.779056
536.608697
537.155986
514.008192
517.419783
519.319376
519.727112
518.829360
521.799068
523.471171
523.698290
522.612078
525.638082
527.352841
527.637993
526.647154
529.286920
530.635706
530.518819
529.044055
531.937283
533.465134
533.517446
532.272008
534.698097
535.918944
499.578628
513.449507
517.001374
516.229809
506.162927
518.435717
521.451649
520.302550
509.503595
522.279031
525.423355
524.491852
514.722892
526.138292
528.688195
527.051356
515.280828
528.485447
531.550409
530.417951
520.385281
531.739139
534.494541
510.552783
514.246337
516.408505
516.944601
516.109970
519.264297
521.071618
521.315633
520.199717
523.322039
525.097361
525.342410
524.283389
526.996739
528.392238
528.226916
526.684583
529.675684
531.286360
531.332740
530.065934
532.631206
533.971841
511.641500
513.758782
515.554138
516.483225
516.970111
518.913428
520.437329
521.119448
521.400038
523.155916
524.522974
525.072221
525.215213
526.733044
527.835704
528.110281
528.019555
529.569846
530.750961
531.098484
531.032066
532.375130
533.299753
507.372206
511.521858
513.948913
514.607703
513.808459
517.153679
519.117355
519.519191
518.607976
521.587861
523.277161
523.459556
522.341245
525.121798
526.582321
526.490785
525.058729
527.954623
529.502173
529.479018
528.112810
530.799627
532.207657
492.047537
507.946424
512.136007
511.566980
501.239630
514.197260
517.549613
516.758650
506.979676
518.857115
521.785228
520.714319
510.645505
522.380515
525.077390
523.611224
512.434753
525.071982
527.983773
526.673365
516.057396
528.053862
530.998328
505.657987
509.825756
512.281932
512.974910
512.212988
515.599642
517.601678
518.034230
517.147028
520.149290
521.854940
522.047627
520.939072
523.736892
525.215321
525.136599
523.707414
526.589521
528.111554
528.057091
526.668683
529.367899
530.791167
508.179309
510.344188
512.207147
513.208601
513.770115
515.805147
517.409887
518.150803
518.472422
520.280106
521.682480
522.247668
522.401679
523.963282
525.109630
525.416702
525.339360
526.851564
527.967155
528.225322
528.077217
529.484708
530.464300
505.244234
509.059043
511.354217
512.006573
511.264863
514.597716
516.541060
516.860475
515.761693
519.006418
520.847699
521.099177
520.005681
522.835972
524.322079
524.226839
522.751820
525.634302
527.107449
526.928441
525.315713
528.210412
529.723806
492.149048
506.395725
510.205442
509.596263
499.482699
512.204737
515.441546
514.354078
503.303236
516.517274
519.790458
518.820340
508.697791
520.570643
523.293344
521.787048
510.397130
523.168411
525.998158
524.365065
512.507511
525.691635
528.896361
504.581838
508.435146
510.773516
511.459720
510.742153
514.096039
516.057838
516.395186
515.313833
518.569866
520.423187
520.687744
519.605197
522.443105
523.933959
523.840700
522.360038
525.219532
526.666359
526.465739
524.836237
527.712754
529.215032
506.764601
509.057277
511.033380
512.108917
512.715597
514.799164
516.446387
517.230943
517.598192
519.415615
520.832875
521.419668
521.593294
523.171636
524.331618
524.653890
524.582159
526.033614
527.087959
527.305519
527.133751
528.493670
529.444369
503.172638
507.787028
510.499036
511.311708
510.584990
514.079751
516.163984
516.690155
515.939074
518.881470
520.576615
520.787001
519.694738
522.526371
524.037880
524.020577
522.694504
525.394729
526.794286
526.693653
525.334248
527.895612
529.251481
487.286797
505.063022
509.766493
509.340373
498.835204
512.148355
515.644803
515.041331
505.866981
517.225444
520.063542
518.988527
508.874695
520.709496
523.469555
522.171183
511.693860
523.530038
526.202345
524.876374
514.704540
526.112589
528.911072
503.860500
508.472563
511.176311
511.977109
511.232341
514.688197
516.739405
517.248279
516.484936
519.395022
521.061919
521.257755
520.156803
522.966572
524.461037
524.437484
523.103734
525.768714
527.131850
527.005397
525.625486
528.156357
529.491250
508.134790
510.435825
512.404453
513.473814
514.072437
516.045024
517.611375
518.375183
518.750584
520.470123
521.814715
522.382107
522.564008
524.076126
525.194816
525.523616
525.472928
526.818608
527.780524
527.951623
527.758164
529.031569
529.924069
506.583509
510.517798
512.871928
513.613762
513.064680
516.054252
517.833956
518.197839
517.331399
520.235914
521.916502
522.194274
521.278357
523.869943
525.263219
525.252438
524.021214
526.506118
527.741191
527.500236
525.967247
528.570774
529.928151
494.500560
509.217445
513.072094
512.681085
503.933263
514.980565
517.807340
516.914048
507.406124
518.893644
521.769342
520.940977
511.978494
522.596377
525.077454
523.867670
514.138164
525.086183
527.448890
525.860943
514.953527
526.933562
529.806264
509.344421
512.948440
514.979178
515.536235
514.876033
517.638635
519.247677
519.563185
518.697679
521.485452
523.086051
523.383457
522.516437
525.017865
526.349434
526.371513
525.195629
527.584702
528.741033
528.505345
526.990911
529.459755
530.701979
514.343207
515.529055
516.662348
517.448353
518.070376
519.362919
520.489681
521.247234
521.835251
523.123320
524.227664
524.935839
525.438603
526.554637
527.457377
527.949669
528.232975
529.166270
529.874650
530.148380
530.204793
530.983436
531.512655
516.118836
516.735869
517.545739
518.333199
519.136644
520.134653
521.116917
521.984240
522.823963
523.834828
524.799102
525.612237
526.356642
527.222762
528.011247
528.631753
529.177880
529.850802
530.439419
530.847124
531.170566
531.616100
531.922458
520.866175
521.437614
522.245876
523.078461
523.944426
524.952783
525.942043
526.826250
527.691253
528.685720
529.647924
530.479347
531.249593
532.094961
532.876904
533.527488
534.151737
534.913568
535.637877
536.208126
536.676403
537.156018
537.467375
519.350289
520.232456
521.246347
522.081656
522.862594
524.030356
525.109354
525.918954
526.651500
527.794787
528.851136
529.619263
530.264530
531.230355
532.068742
532.616007
533.088660
534.010131
534.848019
535.377606
535.751876
536.402611
536.852521
516.208640
517.993710
519.470568
520.216105
520.580805
522.288594
523.613531
524.198264
524.423221
526.104229
527.422067
527.996475
528.173515
529.601289
530.621416
530.884887
530.798519
532.291826
533.429643
533.802072
533.756247
534.956974
535.754704
511.844170
515.474315
517.565461
518.055162
517.181401
520.258759
521.995995
522.199603
521.057905
524.143872
525.889663
526.122419
525.050620
527.725811
529.080038
528.888022
527.328866
530.307027
531.915270
531.974558
530.713381
533.241644
534.547065
512.905493
514.914926
516.620689
517.496455
517.944427
519.807454
521.253148
521.868716
522.093072
523.852764
525.226978
525.782210
525.920624
527.396312
528.446532
528.670349
528.538022
530.096327
531.296693
531.670416
531.624509
532.934801
533.831789
512.542813
514.071084
515.635585
516.682624
517.522572
519.092397
520.461208
521.280027
521.915418
523.306289
524.522457
525.201028
525.675038
526.828399
527.772655
528.182155
528.458669
529.608720
530.622233
531.098648
531.373609
532.347795
533.075160
510.134408
512.347509
514.216753
515.187069
515.699101
517.695740
519.272173
520.005536
520.333157
522.073651
523.425183
523.962601
524.090878
525.600036
526.690781
526.957381
526.864015
528.379343
529.527018
529.841642
529.749299
531.118368
532.064901
506.224100
510.385303
512.823950
513.491680
512.702651
516.069712
518.057142
518.480706
517.588330
520.581769
522.284688
522.480396
521.366553
524.128874
525.563591
525.448409
523.995179
526.864468
528.383580
528.331858
526.945879
529.642596
531.062569
508.452738
510.677660
512.568113
513.566102
514.110801
516.144460
517.756639
518.520464
518.873203
520.635802
522.004373
522.554406
522.695843
524.224413
525.335458
525.616925
525.527302
527.030130
528.153534
528.439703
528.328671
529.704556
530.662293
509.156266
510.714411
512.328224
513.435090
514.342997
515.992845
517.436576
518.315557
518.998454
520.436056
521.686851
522.387111
522.882916
524.079656
525.069733
525.513413
525.800785
526.920078
527.875384
528.279073
528.500570
529.507005
530.271374
507.750208
509.828875
511.632454
512.610640
513.163609
515.165888
516.733731
517.435262
517.718149
519.560500
520.991028
521.568919
521.722183
523.279100
524.410449
524.694811
524.591527
526.087583
527.181244
527.405078
527.215728
528.647585
529.643346
504.786531
508.582379
510.866648
511.521427
510.782679
514.092903
516.012750
516.319151
515.215313
518.451988
520.287020
520.533106
519.431974
522.256149
523.731259
523.620677
522.128895
524.997206
526.459281
526.272523
524.653301
527.538104
529.044654
507.092559
509.204649
511.050319
512.064248
512.641813
514.659010
516.235572
516.944348
517.235655
519.086410
520.527522
521.117366
521.282294
522.850103
523.990608
524.280324
524.173129
525.649696
526.718109
526.918916
526.711015
528.126916
529.113600
507.793748
509.443435
511.157419
512.341227
513.298440
514.979502
516.442030
517.338240
518.041430
519.490909
520.758301
521.479457
521.996916
523.216541
524.228399
524.689902
524.977284
526.050643
526.949613
527.306958
527.494297
528.464339
529.207440
506.281255
508.726091
510.804616
511.924201
512.535449
514.622245
516.268128
517.067988
517.468098
519.228276
520.607860
521.180691
521.348302
522.913703
524.064769
524.391316
524.330301
525.736666
526.760072
526.979075
526.832357
528.135778
529.052628
503.148717
507.775151
510.495863
511.311144
510.575469
514.032864
516.074753
516.564744
515.787277
518.720654
520.414761
520.627563
519.533963
522.348311
523.840353
523.807293
522.463973
525.131566
526.495317
526.361552
524.976357
527.528209
528.881436
506.932306
509.367463
511.426395
512.521380
513.106622
515.163979
516.789510
517.580440
517.972515
519.710210
521.067832
521.627550
521.785512
523.333085
524.468899
524.786743
524.713074
526.086162
527.072244
527.260793
527.088605
528.363995
529.262416
509.103570
510.737341
512.413469
513.552474
514.464701
516.073277
517.489054
518.375313
519.076128
520.466277
521.681100
522.381295
522.891029
524.066258
525.044967
525.500370
525.778967
526.770763
527.584153
527.882230
528.025541
528.927552
529.624484
509.079104
511.179110
512.968737
513.930172
514.477997
516.328075
517.810091
518.526527
518.870510
520.572165
521.907431
522.483932
522.683983
524.144952
525.223966
525.538311
525.483908
526.776395
527.685014
527.807186
527.567701
528.836458
529.726445
507.516513
511.307837
513.489298
514.086698
513.428710
516.345821
518.082645
518.430591
517.553393
520.424888
522.074329
522.338480
521.412550
523.976406
525.344183
525.321847
524.079372
526.533081
527.735135
527.471678
525.916573
528.486088
529.816597
511.658287
513.488935
514.987119
515.757666
516.172959
517.832322
519.169802
519.837730
520.166518
521.775831
523.040242
523.620278
523.842927
525.239386
526.271160
526.608025
526.586778
527.812544
528.660178
528.780503
528.539268
529.699905
530.492386
514.566436
515.440063
516.425685
517.228598
517.987024
519.125695
520.207536
521.051773
521.819328
522.941594
523.972430
524.734423
525.386426
526.341154
527.177591
527.731182
528.173218
528.937123
529.578533
529.924127
530.157061
530.741152
531.166039
515.922784
516.466411
517.223246
517.996926
518.812637
519.785685
520.765463
521.661085
522.538223
523.523559
524.470229
525.292213
526.057768
526.892929
527.662842
528.292495
528.860213
529.500099
530.070143
530.490303
530.839511
531.247770
531.527076
520.680728
521.232568
522.041046
522.897213
523.788272
524.779604
525.752796
526.638739
527.508482
528.467868
529.397956
530.216754
530.982845
531.796943
532.556718
533.207739
533.842620
534.584947
535.299865
535.882189
536.367460
536.828602
537.123040
519.335967
520.115664
521.100271
521.990812
522.858209
523.950505
524.985085
525.825189
526.622596
527.668184
528.659177
529.435127
530.127117
531.008906
531.802044
532.380095
532.924862
533.766072
534.565715
535.132991
535.578191
536.151409
536.545982
516.820130
518.133572
519.467308
520.375939
521.111636
522.462993
523.639823
524.362673
524.943756
526.232303
527.368898
528.035435
528.512820
529.600746
530.488047
530.895808
531.181055
532.295182
533.283633
533.787105
534.073549
534.922843
535.534177
514.017565
516.044812
517.743532
518.622592
519.076112
520.840048
522.202655
522.782284
522.995359
524.690072
526.010656
526.535816
526.650883
528.099933
529.121559
529.324394
529.174240
530.734120
531.942661
532.338858
532.310671
533.571742
534.426951
513.630066
515.131186
516.667587
517.702146
518.527069
520.016466
521.304378
522.065355
522.660975
524.021804
525.215423
525.878210
526.334677
527.457849
528.365439
528.738441
528.987615
530.148462
531.185796
531.692254
531.987003
532.930616
533.629451
512.915042
514.182076
515.627520
516.735880
517.718455
519.131550
520.414872
521.296146
522.068455
523.306939
524.442261
525.181899
525.784325
526.783254
527.642104
528.113323
528.529134
529.514593
530.439830
530.974479
531.379161
532.199997
532.822241
511.137368
512.708494
514.313988
515.386501
516.246499
517.860953
519.274328
520.129640
520.791923
522.192480
523.415929
524.104248
524.585538
525.724879
526.654003
527.053670
527.320561
528.441864
529.417496
529.848965
530.089386
531.091849
531.846725
509.053511
511.244463
513.101155
514.064086
514.572844
516.592999
518.190221
518.933650
519.263416
521.033713
522.414380
522.983429
523.141874
524.621514
525.683953
525.930214
525.817886
527.309941
528.423536
528.690543
528.550888
529.954677
530.928747
509.497792
511.070522
512.684932
513.775284
514.661117
516.307621
517.754492
518.640746
519.329631
520.751562
521.991566
522.693427
523.190136
524.351838
525.304724
525.722579
525.995941
527.107474
528.062295
528.470165
528.695865
529.701952
530.464808
509.632536
510.900674
512.365173
513.512146
514.549685
516.031531
517.385102
518.329548
519.155271
520.435440
521.601451
522.363569
522.992625
524.039766
524.950902
525.462611
525.894010
526.855471
527.731907
528.209904
528.578160
529.415733
530.062516
508.681466
510.183023
511.758376
512.862248
513.778219
515.383496
516.784843
517.642271
518.317895
519.739924
520.976185
521.662166
522.145638
523.350821
524.346303
524.786693
525.066010
526.180998
527.133084
527.535125
527.755221
528.753451
529.511797
507.304291
509.359816
511.159921
512.165632
512.757824
514.701375
516.227617
516.931412
517.245763
519.026354
520.408884
520.954139
521.081731
522.654268
523.796711
524.082790
523.976349
525.469679
526.568992
526.815964
526.660826
528.047887
529.014471
508.043148
509.572854
511.187848
512.328476
513.267916
514.877121
516.271227
517.119748
517.792526
519.222671
520.473187
521.174552
521.672636
522.891825
523.899351
524.346891
524.622872
525.719119
526.644694
527.020364
527.219247
528.203987
528.956057
508.336390
509.671840
511.224921
512.452191
513.540914
515.025244
516.358089
517.279658
518.096242
519.394838
520.591056
521.383776
522.041342
523.117805
524.056132
524.587358
525.016639
525.935785
526.753223
527.174563
527.498500
528.309252
528.943808
507.518794
509.218062
510.980301
512.200745
513.173025
514.808221
516.212423
517.056030
517.723199
519.180106
520.468810
521.214446
521.749991
522.957514
523.956548
524.414682
524.697486
525.731698
526.585161
526.900417
527.055608
528.022901
528.768854
506.428780
508.806566
510.849406
511.972209
512.601283
514.585811
516.125748
516.816610
517.111529
518.939836
520.383980
521.003101
521.202803
522.741490
523.865386
524.172542
524.090631
525.458932
526.426281
526.564509
526.327070
527.682979
528.637083
508.141155
509.820321
511.545510
512.720992
513.654747
515.271516
516.672216
517.518264
518.183755
519.627552
520.900626
521.634550
522.159511
523.351146
524.335174
524.781210
525.046633
526.047981
526.863021
527.143416
527.268928
528.210520
528.940992
509.597706
510.889248
512.359823
513.485420
514.486423
515.936366
517.268059
518.201799
519.021065
520.288497
521.450067
522.222821
522.865172
523.906881
524.814713
525.328427
525.730996
526.578364
527.312922
527.663779
527.929364
528.684019
529.283283
509.987528
511.440836
512.910865
513.871121
514.649596
516.213308
517.614146
518.493792
519.185326
520.551176
521.740294
522.421266
522.914687
524.070208
525.029243
525.467738
525.728351
526.698403
527.486201
527.757644
527.875075
528.762186
529.449773
510.034185
511.956379
513.521970
514.252223
514.585192
516.464014
517.983933
518.727780
519.084227
520.744183
522.030471
522.562714
522.716342
524.181947
525.255460
525.553763
525.470945
526.766808
527.671614
527.791121
527.544017
528.775487
529.635453
512.412863
513.636411
514.840000
515.609199
516.248423
517.649845
518.933673
519.776522
520.452312
521.735887
522.853025
523.521689
524.019826
525.123032
526.044022
526.499856
526.783886
527.704836
528.446211
528.716871
528.826290
529.617582
530.216270
514.567631
515.275524
516.146868
516.917237
517.700857
518.791374
519.874499
520.781136
521.631963
522.687105
523.673523
524.451498
525.153423
526.044094
526.848971
527.431197
527.933451
528.633778
529.248208
529.634932
529.940125
530.442075
530.809459
515.701095
516.188973
516.892527
517.636281
518.443923
519.407602
520.396746
521.319390
522.222441
523.194383
524.126312
524.947787
525.719334
526.536991
527.295700
527.929911
528.507748
529.131856
529.693884
530.124352
530.488049
530.875271
531.136542
520.281176
520.886411
521.739150
522.612050
523.502679
524.508540
525.483909
526.351902
527.195038
528.153127
529.073230
529.863943
530.598444
531.414496
532.171374
532.801079
533.411441
534.170539
534.899320
535.477190
535.950966
536.428017
536.735757
518.697820
519.648643
520.739434
521.642975
522.470406
523.623877
524.679382
525.474677
526.191999
527.286897
528.289468
529.009105
529.613798
530.550398
531.362637
531.885293
532.340208
533.265096
534.115583
534.662295
535.050585
535.692179
536.132980
515.378403
517.336670
518.964070
519.840722
520.319458
521.960667
523.233642
523.812961
524.054336
525.647447
526.883859
527.394026
527.518838
528.922267
529.915220
530.143930
530.023781
531.539707
532.708615
533.120972
533.118148
534.283401
535.056395
510.713088
514.735316
517.065426
517.761977
517.161334
520.018572
521.655761
521.874782
520.846003
523.745827
525.374399
525.528060
524.381670
527.052354
528.381184
528.137923
526.498684
529.544797
531.206451
531.335361
530.190606
532.610265
533.866055
512.138137
514.306614
516.143822
517.132794
517.681402
519.471634
520.863030
521.472810
521.717176
523.400846
524.709493
525.216418
525.313221
526.764169
527.782696
527.966023
527.793615
529.367506
530.590013
530.992808
530.981718
532.258554
533.134245
512.035346
513.593296
515.188155
516.261745
517.117280
518.662271
520.003027
520.803563
521.426506
522.798491
523.999663
524.670308
525.134410
526.250615
527.152482
527.522842
527.768078
528.906914
529.911773
530.375992
530.639283
531.617682
532.349708
509.825350
511.976922
513.798672
514.731983
515.207648
517.196465
518.755016
519.456669
519.746957
521.516221
522.901067
523.480305
523.651033
525.088805
526.112571
526.330503
526.200500
527.692267
528.806925
529.064128
528.900782
530.326705
531.310981
506.113112
510.098025
512.429299
513.016161
512.134986
515.526778
517.503561
517.875462
516.883817
519.980011
521.758741
522.048174
521.085818
523.679306
525.011477
524.836888
523.337800
526.185741
527.658749
527.500187
525.912467
528.795134
530.298078
508.227378
510.366702
512.182003
513.121145
513.614321
515.630203
517.220344
517.953754
518.272781
520.063352
521.464880
522.058351
522.246032
523.711150
524.764238
525.005718
524.886979
526.371100
527.467362
527.703708
527.527307
528.958077
529.950624
508.872518
510.386148
511.958246
513.042106
513.934747
515.538604
516.946623
517.814700
518.499048
519.907776
521.135191
521.825067
522.314128
523.492901
524.462212
524.887812
525.162644
526.277381
527.234662
527.645119
527.872501
528.872435
529.630309
507.481801
509.515444
511.298071
512.304316
512.914146
514.806500
516.309346
517.030629
517.383872
519.101979
520.433347
520.944713
521.044483
522.619607
523.761753
524.046928
523.945318
525.452443
526.579053
526.871144
526.768290
528.122897
529.066141
504.594662
508.302657
510.571542
511.319383
510.812440
513.836379
515.636423
516.009835
515.169046
518.067597
519.715913
519.844456
518.612025
521.528016
523.045626
522.948755
521.467165
524.353782
525.869995
525.817687
524.454043
527.096961
528.492769
506.855081
508.916998
510.741405
511.788748
512.422915
514.305249
515.781583
516.475173
516.812925
518.541354
519.893664
520.425793
520.543700
522.135978
523.292825
523.587429
523.483740
524.970171
526.066886
526.328209
526.201047
527.544970
528.485079
507.601907
509.184101
510.851747
512.033260
512.990754
514.555302
515.890598
516.685654
517.323735
518.766697
520.046517
520.781019
521.305968
522.522183
523.525830
523.978225
524.257124
525.321281
526.207911
526.547148
526.718001
527.702200
528.457949
506.279988
508.555756
510.537568
511.660334
512.314895
514.199402
515.632060
516.213491
516.406086
518.305031
519.815219
520.480060
520.714858
522.244528
523.359794
523.661746
523.579520
524.954555
525.918417
526.023710
525.733231
527.165773
528.169024
503.482982
507.701618
510.252080
511.110009
510.612439
513.646657
515.369086
515.503417
514.200591
517.597428
519.559225
519.937566
519.010578
521.705170
523.127643
523.057519
521.685557
524.306440
525.572513
525.211293
523.398140
526.355727
527.894902
506.883189
509.129198
511.056233
512.111582
512.712578
514.592695
516.042123
516.640413
516.839393
518.730752
520.228343
520.882064
521.105790
522.618213
523.717002
524.004913
523.902874
525.241599
526.162696
526.227874
525.903863
527.311531
528.301176
508.828420
510.342631
511.881797
512.894992
513.707950
515.292275
516.687129
517.530622
518.189441
519.614396
520.867145
521.584511
522.095472
523.272651
524.242165
524.673772
524.923031
525.906797
526.700285
526.956200
527.058574
527.991302
528.717742
508.758500
510.697468
512.284370
512.988038
513.261783
515.293494
516.928375
517.724512
518.110833
519.797690
521.103696
521.625425
521.752454
523.264150
524.363822
524.648264
524.537197
525.873110
526.811229
526.942952
526.710265
527.973467
528.863823
507.292327
510.796109
512.691050
512.858356
511.499343
515.047049
517.131452
517.653874
516.901617
519.699750
521.271395
521.411003
520.267843
523.010748
524.439937
524.366333
522.971899
525.579834
526.863115
526.644841
525.139901
527.668452
528.981737
511.203912
512.888083
514.195572
514.713713
514.864176
516.736304
518.267752
519.055842
519.453040
521.039877
522.254865
522.760761
522.897643
524.343612
525.399594
525.710949
525.638515
526.916377
527.807296
527.955204
527.733930
528.881152
529.664368
513.981190
514.784028
515.663323
516.341358
517.003880
518.199504
519.365235
520.273469
521.076507
522.195248
523.201975
523.928230
524.546809
525.506514
526.345610
526.886387
527.311239
528.087145
528.743540
529.099503
529.337901
529.917543
530.338391
515.286424
515.787836
516.477510
517.178452
517.946616
518.934822
519.954746
520.887332
521.786209
522.772791
523.706639
524.508859
525.256631
526.086523
526.852125
527.472607
528.030866
528.671071
529.244567
529.667118
530.016535
530.422007
530.698962
519.851869
520.528207
521.425710
522.301942
523.174103
524.206948
525.192070
526.037812
526.842245
527.815908
528.735621
529.495923
530.189361
531.026066
531.791415
532.397252
532.968865
533.758447
534.503128
535.064951
535.509752
536.014675
536.343740
517.829266
519.104630
520.339544
521.214749
521.898858
523.209706
524.321055
525.037685
525.571180
526.824619
527.878934
528.512562
528.931428
530.031601
530.902411
531.333397
531.578584
532.706224
533.643157
534.130614
534.359501
535.167717
535.697927
512.298532
516.136673
518.318047
518.971914
518.372630
521.115897
522.673605
522.902897
521.910158
524.708340
526.257439
526.417266
525.312830
527.919462
529.219510
529.031525
527.462786
530.423081
532.011003
532.142586
531.020610
533.333782
534.500393
496.263372
511.912343
516.015015
515.726517
507.094187
518.014263
520.742742
519.684500
509.696188
521.523872
524.377388
523.275094
513.233288
524.770334
527.285365
525.522432
513.327984
526.928289
530.124269
529.170797
519.797380
530.502701
533.115155
508.963389
513.056670
515.464852
516.213792
515.652874
518.569597
520.258520
520.504995
519.490188
522.407237
524.045805
524.195079
523.043419
525.723240
527.062247
526.816456
525.169874
528.215574
529.869985
529.976403
528.817896
531.273584
532.565088
510.656815
512.823985
514.661023
515.626911
516.140770
518.028186
519.499551
520.150128
520.410453
522.127676
523.463809
523.996740
524.124168
525.567613
526.591357
526.794062
526.642606
528.173564
529.337444
529.660679
529.568315
530.920225
531.852361
506.812804
510.787705
513.105701
513.680624
512.783691
516.135947
518.071599
518.408751
517.388304
520.460573
522.218205
522.489559
521.513023
524.096205
525.420690
525.239411
523.736355
526.593183
528.079332
527.935252
526.356302
529.226824
530.717932
492.309964
507.406602
511.332490
510.573981
499.837524
513.071113
516.427262
515.498921
505.145019
517.604618
520.724367
519.902526
510.727424
521.536509
523.972345
522.386993
511.081505
523.724869
526.549398
524.954036
513.185402
526.302967
529.487410
505.233259
509.183887
511.483220
512.053960
511.166919
514.541535
516.506102
516.874614
515.885483
518.982083
520.761464
521.051951
520.095708
522.711742
524.069565
523.915536
522.428604
525.280687
526.753031
526.592734
525.003260
527.882449
529.383282
507.579063
509.649456
511.426188
512.377507
512.910951
514.848836
516.383414
517.103670
517.436820
519.189566
520.557419
521.113679
521.262895
522.789518
523.894500
524.165454
524.062661
525.565718
526.685382
526.957870
526.823373
528.214937
529.180244
504.686725
508.384988
510.629388
511.344020
510.807941
513.822249
515.621975
515.997968
515.159886
518.055783
519.704404
519.838005
518.610471
521.518614
523.028404
522.929579
521.453846
524.354194
525.890351
525.859626
524.511809
527.158082
528.552336
491.970570
505.801095
509.556269
509.226956
500.581792
511.720847
514.624388
513.790277
504.469040
515.827100
518.625752
517.393781
506.611003
519.079956
521.924376
520.441511
509.074316
521.869882
524.810973
523.544923
513.158089
524.897231
527.780406
504.062243
507.791353
510.080830
510.841098
510.331891
513.323838
515.081874
515.415800
514.551858
517.461738
519.137447
519.296333
518.089247
521.016001
522.540999
522.452361
520.975915
523.853491
525.357853
525.294392
523.920704
526.559490
527.953124
506.300045
508.453690
510.339674
511.410710
512.037693
513.886911
515.302588
515.906647
516.152054
517.966500
519.409775
520.022486
520.211033
521.780955
522.923652
523.227559
523.140721
524.579205
525.618192
525.809130
525.605227
526.996609
527.969347
503.190123
507.363055
509.877377
510.721729
510.214848
513.206703
514.880363
514.974911
513.648919
517.042555
519.010824
519.396090
518.475990
521.185379
522.620678
522.558980
521.198201
523.847211
525.145356
524.812004
523.019522
525.991893
527.538301
489.075854
504.936220
509.212441
509.009939
500.252469
511.490352
514.240394
512.761415
500.730366
514.830817
518.374861
517.671673
508.377393
519.468557
522.041638
520.673745
510.157495
521.905628
524.391657
522.465250
509.845738
523.665282
526.995118
503.789794
507.927320
510.376234
511.138363
510.565500
513.566636
515.272551
515.394481
514.080054
517.465636
519.418269
519.789150
518.855694
521.544007
522.960504
522.883766
521.502126
524.109162
525.358119
524.978608
523.148584
526.096047
527.629965
507.520122
509.591674
511.319297
512.167966
512.579537
514.522051
516.052920
516.735989
517.017829
518.811096
520.220915
520.813135
520.990688
522.506955
523.608848
523.893475
523.783848
525.121508
526.049670
526.142495
525.859828
527.201888
528.149055
505.957369
509.536324
511.518042
511.747537
510.431674
514.023707
516.131089
516.644978
515.882335
518.723688
520.340612
520.500643
519.366301
522.133276
523.578621
523.499941
522.096866
524.722911
526.020495
525.796994
524.290375
526.863639
528.217444
494.660821
508.248392
511.497359
510.026232
497.415039
512.198869
515.956245
515.435349
506.461350
517.499554
520.188982
519.039302
508.878083
520.624343
523.302604
521.931945
511.296778
523.144170
525.721590
524.235338
513.595963
525.316617
528.137458
508.479248
511.754189
513.433464
513.487341
512.075214
515.494952
517.501821
518.036623
517.322071
520.033438
521.538002
521.686896
520.580959
523.256387
524.645162
524.605846
523.266294
525.809487
527.049372
526.860050
525.395006
527.818391
529.040463
513.161518
514.217680
515.166313
515.729558
516.155102
517.571929
518.846709
519.712220
520.362593
521.639848
522.701758
523.346715
523.782607
524.914467
525.821166
526.286255
526.528595
527.484163
528.213791
528.499718
528.563011
529.330234
529.851943
514.836096
515.379705
516.074148
516.735822
517.453054
518.476270
519.523863
520.451515
521.327197
522.339206
523.281656
524.061235
524.773935
525.630001
526.408539
527.010113
527.535666
528.204999
528.794143
529.200764
529.521026
529.959968
530.261959
519.760318
520.369402
521.227879
522.106120
522.999468
524.004151
524.975329
525.835366
526.663313
527.596458
528.486947
529.250394
529.965508
530.772617
531.528224
532.158470
532.764387
533.509787
534.219053
534.777151
535.235843
535.705007
536.009981
518.177634
519.133683
520.232023
521.142799
521.974385
523.126930
524.179332
524.969082
525.672622
526.739185
527.707241
528.395694
528.979559
529.909768
530.725756
531.254436
531.708056
532.616727
533.442781
533.964754
534.334618
534.968191
535.406943
514.861091
516.826537
518.463590
519.349768
519.834488
521.473979
522.745082
523.323282
523.554385
525.112800
526.306434
526.779067
526.880544
528.282658
529.288622
529.533539
529.418731
530.913662
532.049869
532.429299
532.402325
533.560174
534.332742
510.206719
514.235640
516.573542
517.278091
516.682851
519.535169
521.169816
521.390984
520.356387
523.215832
524.795827
524.908218
523.737826
526.413477
527.764259
527.547438
525.922031
528.943314
530.566302
530.656656
529.483116
531.896727
533.153441
511.661748
513.827672
515.660602
516.645798
517.190339
518.972446
520.358219
520.965192
521.199251
522.849263
524.116458
524.587965
524.666577
526.125758
527.169042
527.380307
527.222204
528.779205
529.970203
530.340675
530.305279
531.573191
532.447023
511.600449
513.141230
514.712941
515.765252
516.603536
518.134625
519.465093
520.256563
520.865353
522.211520
523.381167
524.023956
524.475851
525.605985
526.537366
526.938592
527.201019
528.331668
529.315350
529.757516
530.003399
530.970588
531.697270
509.433482
511.549802
513.327088
514.220691
514.665662
516.634146
518.177929
518.865765
519.140108
520.890052
522.251472
522.807792
522.969697
524.431019
525.493770
525.750404
525.644819
527.134162
528.235660
528.480760
528.307313
529.720272
530.696054
505.741546
509.676759
511.948507
512.482774
511.560895
514.927376
516.885652
517.240444
516.232652
519.316303
521.080117
521.352143
520.383289
523.009797
524.388432
524.258777
522.791284
525.640369
527.107176
526.946228
525.356524
528.225299
529.717424
507.812742
509.911257
511.671651
512.557743
513.007500
514.993788
516.561453
517.275376
517.580286
519.366369
520.766441
521.358168
521.551692
523.045938
524.137519
524.416323
524.325510
525.819727
526.921633
527.165485
526.992829
528.414083
529.396904
508.396805
509.881688
511.408652
512.442507
513.290404
514.862303
516.244174
517.088691
517.759343
519.174463
520.417985
521.125001
521.632274
522.834546
523.829849
524.280766
524.577916
525.711282
526.688289
527.119653
527.359558
528.352592
529.100333
506.957554
508.970717
510.714663
511.670909
512.231921
514.091454
515.564419
516.254511
516.589741
518.327091
519.693514
520.239782
520.368239
521.962349
523.119639
523.419667
523.335725
524.869004
526.029721
526.359269
526.281535
527.626906
528.555704
504.051751
507.742933
509.975089
510.670571
510.108928
513.099097
514.864453
515.197296
514.330189
517.257608
518.953406
519.127547
517.930301
520.862039
522.388397
522.300240
520.833280
523.750791
525.310055
525.307158
523.980034
526.608643
527.985363
506.336311
508.377633
510.163456
511.160290
511.741607
513.580770
515.013275
515.662682
515.974735
517.722559
519.115006
519.687999
519.837797
521.447434
522.614686
522.919111
522.830785
524.345322
525.480310
525.783519
525.685296
527.023029
527.950371
507.137578
508.690359
510.313207
511.444714
512.350350
513.860842
515.140262
515.884009
516.492045
517.943751
519.252744
520.018659
520.569506
521.804951
522.823215
523.288771
523.583697
524.671092
525.587023
525.956374
526.147202
527.130869
527.880248
505.882229
508.114572
510.041085
511.112195
511.715317
513.534837
514.898254
515.416725
515.569402
517.472087
519.005482
519.693849
519.948456
521.498703
522.632333
522.950005
522.883473
524.277474
525.263352
525.390370
525.114330
526.547374
527.546981
503.128987
507.290878
509.776800
510.581481
510.034640
512.997711
514.644564
514.709392
513.358813
516.759181
518.740680
519.135729
518.222114
520.937015
522.378944
522.324689
520.966694
523.602744
524.885354
524.540393
522.738594
525.695459
527.231501
506.499057
508.696554
510.562016
511.561724
512.111506
513.931595
515.319955
515.863201
516.024650
517.911977
519.418601
520.081063
520.313187
521.839977
522.953854
523.254334
523.162919
524.512362
525.444262
525.519332
525.201910
526.609737
527.597941
508.392797
509.865695
511.346120
512.300695
513.062205
514.603173
515.960070
516.770530
517.405700
518.822139
520.073815
520.791357
521.304505
522.489608
523.468639
523.907973
524.163386
525.153590
525.952759
526.212615
526.317197
527.251099
527.978090
508.280694
510.178303
511.704292
512.344369
512.566015
514.571705
516.191743
516.975383
517.350271
519.027437
520.325427
520.839672
520.962151
522.477149
523.582180
523.869623
523.759984
525.099151
526.039207
526.169940
525.935524
527.201093
528.094097
506.781274
510.241898
512.074777
512.176399
510.765151
514.301341
516.387455
516.911165
516.155871
518.944527
520.504530
520.631691
519.478871
522.222451
523.654101
523.579724
522.182705
524.791924
526.074729
525.852069
524.342314
526.874343
528.191668
510.649012
512.299413
513.556098
514.020597
514.130269
515.991667
517.525776
518.317442
518.713679
520.292892
521.496740
521.990465
522.117794
523.561055
524.616048
524.924707
524.848648
526.125052
527.013470
527.156594
526.931137
528.079926
528.865736
513.390315
514.169238
515.010907
515.649010
516.281074
517.464683
518.629252
519.538583
520.339908
521.452272
522.449564
523.165515
523.775609
524.730655
525.566578
526.103670
526.524496
527.297243
527.950082
528.301690
528.536699
529.116243
529.538130
514.676730
515.159655
515.819415
516.488291
517.231350
518.206941
519.223025
520.154527
521.050765
522.031422
522.956891
523.750057
524.490077
525.314602
526.076062
526.692412
527.246461
527.882829
528.452393
528.870914
529.217327
529.621939
529.899111
519.633090
520.193240
521.013770
521.881117
522.777764
523.765682
524.729944
525.600946
526.441365
527.348804
528.216865
528.978961
529.705225
530.501950
531.260551
531.914988
532.543180
533.257447
533.932014
534.473985
534.929046
535.375926
535.666045
518.286701
519.079198
520.081339
520.988954
521.866848
522.955599
523.983652
524.816308
525.590359
526.573583
527.488748
528.197353
528.845119
529.716135
530.520474
531.116411
531.664064
532.468689
533.213978
533.727563
534.133458
534.693707
535.086808
515.768750
517.103666
518.463398
519.398672
520.154382
521.497497
522.670200
523.401533
523.976992
525.178961
526.213213
526.793121
527.216951
528.308870
529.231367
529.686270
529.998320
531.055233
531.962350
532.387565
532.616040
533.459070
534.076034
512.977603
515.032536
516.757968
517.666298
518.148337
519.889970
521.246492
521.850977
522.088381
523.663529
524.857824
525.281007
525.332142
526.806178
527.888414
528.170424
528.083934
529.557949
530.660568
530.957655
530.849500
532.118140
532.986960
512.666817
514.167335
515.699690
516.733248
517.557781
519.026980
520.304587
521.071424
521.661601
522.938395
524.032308
524.611299
525.022308
526.169429
527.137742
527.582310
527.875904
528.985983
529.943179
530.372100
530.608472
531.541819
532.242624
512.059358
513.284345
514.678008
515.742585
516.691817
518.077495
519.342118
520.209947
520.958460
522.140632
523.205208
523.879705
524.449934
525.483300
526.410596
526.953835
527.411809
528.371743
529.244900
529.730391
530.098559
530.896771
531.508271
510.410276
511.881306
513.377445
514.360829
515.155388
516.732581
518.119399
518.948476
519.578549
520.940858
522.112229
522.740535
523.187234
524.390652
525.415110
525.907860
526.236738
527.339551
528.278052
528.684868
528.910473
529.878969
530.610830
508.421877
510.450393
512.151517
512.992019
513.409280
515.386754
516.951732
517.660245
517.952867
519.702703
521.048537
521.559251
521.666406
523.251356
524.436744
524.798517
524.777776
526.243871
527.328957
527.594695
527.467071
528.822986
529.763190
508.725536
510.186925
511.670486
512.643607
513.437241
515.029300
516.434714
517.281189
517.939194
519.355836
520.592004
521.279297
521.772044
523.007577
524.052402
524.557547
524.897347
526.016296
526.973911
527.399092
527.639139
528.615108
529.349957
508.695793
509.897970
511.264020
512.304016
513.247481
514.670823
515.975085
516.868597
517.661486
518.962716
520.167996
520.965420
521.628630
522.724468
523.689129
524.252385
524.728463
525.723504
526.638927
527.165258
527.566198
528.378956
528.995887
507.622932
509.085871
510.581056
511.574912
512.380775
513.933543
515.279814
516.062049
516.682132
518.167134
519.495103
520.263824
520.812125
522.048232
523.066170
523.529147
523.837788
525.008449
526.037703
526.534971
526.829366
527.782994
528.492526
506.191959
508.224404
509.950160
510.833803
511.286190
513.192489
514.658048
515.254818
515.467315
517.361051
518.877843
519.537980
519.754713
521.341563
522.486690
522.777339
522.687308
524.254047
525.457845
525.842317
525.817900
527.117447
528.010472
506.994609
508.485621
510.021782
511.053348
511.876171
513.410873
514.719830
515.464721
516.064677
517.558925
518.912867
519.710170
520.280258
521.526391
522.545874
523.004856
523.304722
524.461847
525.474512
525.954765
526.235430
527.181962
527.889022
507.423230
508.691170
510.148960
511.275234
512.261357
513.637381
514.853510
515.660485
516.405312
517.733959
519.001202
519.862721
520.573327
521.686694
522.651475
523.205489
523.663625
524.629839
525.509415
525.998715
526.369934
527.169793
527.782989
506.787265
508.367709
510.002870
511.123609
512.005195
513.496613
514.745159
515.441445
516.007907
517.491585
518.841505
519.636854
520.208103
521.461277
522.499607
522.988868
523.301632
524.373591
525.272312
525.635415
525.824485
526.785454
527.518065
505.848947
508.043090
509.925925
510.950613
511.511273
513.319110
514.677034
515.192749
515.346520
517.224237
518.732086
519.385799
519.600751
521.193367
522.363798
522.704329
522.649373
524.048567
525.050599
525.227229
525.022182
526.365069
527.305648
507.440544
508.988576
510.572100
511.638671
512.481751
513.965377
515.228537
515.945757
516.517012
517.969960
519.273298
520.025095
520.561784
521.787784
522.806215
523.278308
523.564203
524.586930
525.424074
525.726516
525.868389
526.805468
527.529530
508.756776
509.949278
511.290102
512.293690
513.191528
514.556906
515.813202
516.678020
517.446342
518.701007
519.862801
520.633960
521.277439
522.337261
523.266007
523.794924
524.208421
525.068743
525.814358
526.172320
526.441595
527.198099
527.798058
509.063454
510.414181
511.744492
512.560791
513.220337
514.749745
516.136055
516.998952
517.672163
519.017223
520.186424
520.846768
521.325733
522.491603
523.463235
523.906207
524.166338
525.144988
525.936570
526.202637
526.312274
527.208067
527.903370
509.065564
510.866155
512.279742
512.847657
513.037755
514.934679
516.486825
517.248883
517.609787
519.244781
520.499824
520.997621
521.120877
522.597096
523.679296
523.973093
523.877539
525.182549
526.087540
526.192177
525.924887
527.174098
528.047764
511.328590
512.467491
513.553299
514.198012
514.739769
516.138356
517.444390
518.304548
518.984205
520.249844
521.339745
521.978396
522.452269
523.553734
524.474850
524.923892
525.197484
526.117851
526.854361
527.111950
527.208415
528.007285
528.614185
513.392167
514.046479
514.836543
515.521137
516.239972
517.313314
518.401375
519.314935
520.164775
521.206257
522.171561
522.926524
523.609768
524.492183
525.291476
525.865882
526.359072
527.053424
527.660321
528.036706
528.333524
528.836450
529.206892
514.480629
514.929873
515.571944
516.250287
517.007637
517.949302
518.934176
519.856917
520.755735
521.715465
522.629618
523.431968
524.187440
524.994735
525.745497
526.371318
526.940329
527.556577
528.110206
528.531668
528.888574
529.274248
529.536217
519.281904
519.866257
520.692259
521.540981
522.414207
523.413668
524.387217
525.250144
526.073523
526.986197
527.851238
528.594534
529.302807
530.122566
530.904202
531.563233
532.181910
532.901338
533.565545
534.076795
534.501553
534.964046
535.271638
517.756195
518.662662
519.706538
520.571536
521.372558
522.527838
523.594650
524.401100
525.111534
526.146127
527.075284
527.733081
528.304936
529.259331
530.121332
530.706955
531.198487
532.054068
532.801672
533.245105
533.555582
534.196781
534.650999
514.584518
516.424707
517.955812
518.759610
519.181400
520.851633
522.165740
522.794308
523.072335
524.558238
525.679718
526.096705
526.166436
527.623844
528.719992
529.092389
529.106720
530.455575
531.433305
531.660580
531.494053
532.721481
533.547095
510.174270
513.916012
516.080796
516.657286
515.922783
518.877419
520.592291
520.909716
520.024890
522.706593
524.166845
524.189594
522.934317
525.729783
527.225977
527.240293
525.985800
528.624920
529.982814
529.827640
528.323112
530.985000
532.355585
511.421753
513.448435
515.160803
516.053221
516.528878
518.339251
519.767693
520.425247
520.704522
522.274745
523.457081
523.857201
523.896961
525.433335
526.598764
526.968038
526.961834
528.380332
529.418236
529.646164
529.478635
530.807407
531.725249
511.283601
512.729361
514.205603
515.186447
515.980540
517.509145
518.853659
519.663612
520.277629
521.573239
522.669681
523.231948
523.635560
524.857153
525.920122
526.455713
526.815345
527.900223
528.815077
529.209834
529.428307
530.369457
531.081323
509.201028
511.163104
512.817475
513.633853
514.035209
515.990532
517.536591
518.233425
518.509069
520.200363
521.466705
521.877114
521.885782
523.554938
524.830173
525.271537
525.317080
526.751086
527.813848
528.095592
528.007892
529.294714
530.190325
505.725841
509.330011
511.420380
511.859899
510.885534
514.237015
516.194798
516.561319
515.580655
518.579227
520.222815
520.246819
518.823319
521.974206
523.691800
523.829426
522.675637
525.336639
526.753434
526.720793
525.458881
527.968652
529.295379
507.453359
509.410884
511.054316
511.854825
512.247143
514.218365
515.779801
516.482517
516.779047
518.548336
519.910720
520.406025
520.475770
522.175870
523.462249
523.904458
523.954422
525.415164
526.514986
526.833641
526.773305
528.064798
528.958341
507.777684
509.217564
510.670288
511.605520
512.361760
513.942698
515.322386
516.116289
516.732042
518.225177
519.550985
520.304249
520.841822
522.114779
523.185487
523.705120
524.057445
525.212986
526.220769
526.709409
527.002494
527.939294
528.636680
506.124368
508.161210
509.844489
510.632542
510.970630
512.951393
514.455913
515.005973
515.120539
517.150471
518.776352
519.508659
519.784852
521.358214
522.500007
522.797511
522.713356
524.303768
525.531818
525.951967
525.969124
527.230118
528.096008
503.007071
506.832974
509.012609
509.421344
508.285321
511.732952
513.607476
513.653810
512.087782
515.813927
517.982954
518.470025
517.601963
520.346872
521.776749
521.632225
520.093373
523.133571
524.803990
524.957206
523.879160
526.279879
527.546263
505.478066
507.548192
509.277311
510.106474
510.463642
512.424274
513.889248
514.400245
514.493659
516.535178
518.190622
518.955584
519.255300
520.832361
521.966991
522.252571
522.155850
523.738004
524.958443
525.370260
525.379618
526.634748
527.497791
506.449013
507.976248
509.538222
510.573190
511.383578
512.906733
514.188900
514.888723
515.449795
516.980260
518.380462
519.212820
519.808995
521.078655
522.123652
522.610758
522.931345
524.074253
525.069616
525.542930
525.821466
526.745741
527.436632
505.359719
507.513990
509.359807
510.350105
510.883176
512.704207
514.076173
514.602059
514.772103
516.648757
518.160277
518.807047
519.005260
520.657879
521.876209
522.247941
522.225749
523.686489
524.777736
525.077125
524.998424
526.267183
527.149081
502.793259
506.785698
509.162261
509.879505
509.238664
512.235270
513.906905
514.015996
512.761234
516.028376
517.908453
518.165042
517.013518
519.988912
521.579206
521.599362
520.288516
523.005618
524.425082
524.369104
523.091637
525.558457
526.866660
506.060771
508.182799
509.983926
510.934037
511.440275
513.248817
514.630261
515.179801
515.356298
517.179843
518.618374
519.201173
519.352271
520.973224
522.172289
522.530246
522.483235
523.887618
524.906921
525.134341
525.000420
526.250051
527.128935
507.895017
509.339944
510.799498
511.751439
512.512549
514.003242
515.310355
516.088214
516.701385
518.085532
519.306276
519.997757
520.497993
521.707095
522.721560
523.198197
523.488144
524.499493
525.328001
525.633674
525.779594
526.683102
527.380607
507.768979
509.655845
511.197272
511.902225
512.212895
514.082732
515.586688
516.298552
516.628134
518.290455
519.586020
520.116172
520.273051
521.765875
522.871223
523.187082
523.117434
524.433115
525.348377
525.451287
525.180009
526.478993
527.389681
506.279452
509.724266
511.598164
511.851252
510.748855
513.932999
515.817322
516.235667
515.409490
518.205969
519.785354
519.966992
518.930402
521.570263
522.969669
522.928157
521.618671
524.130776
525.341516
525.031849
523.378308
526.040889
527.416009
510.102001
511.751895
513.037102
513.578019
513.784059
515.510786
516.926770
517.643338
517.993263
519.564311
520.776202
521.296782
521.463647
522.874128
523.913791
524.235963
524.185483
525.421665
526.263839
526.353647
526.072838
527.263285
528.078145
512.811171
513.591839
514.445983
515.109892
515.760265
516.892090
517.996790
518.859990
519.630488
520.729310
521.724156
522.446752
523.066196
524.012363
524.842926
525.383821
525.809141
526.565695
527.195117
527.520950
527.735973
528.325133
528.757378
514.082311
514.566136
515.230324
515.905922
516.646867
517.593902
518.573292
519.472451
520.344610
521.310652
522.229007
523.020698
523.761176
524.582026
525.341101
525.958140
526.511762
527.139578
527.695884
528.100334
528.437255
528.843532
529.124493
518.860789
519.495709
520.339906
521.166903
522.003370
523.024601
524.009113
524.854482
525.646447
526.579735
527.451927
528.174544
528.853508
529.710730
530.519902
531.175091
531.770756
532.516191
533.186318
533.670472
534.057251
534.551504
534.884412
516.944869
518.127623
519.270392
520.068164
520.694753
522.012152
523.144808
523.886539
524.433620
525.620286
526.602004
527.178702
527.570725
528.714538
529.665070
530.198463
530.526296
531.548567
532.349647
532.702039
532.817931
533.651933
534.211375
511.765134
515.295477
517.278959
517.782142
517.026683
519.868593
521.508405
521.836155
520.989020
523.587435
524.991624
525.042368
523.844672
526.580717
528.048531
528.118461
526.934855
529.484688
530.763603
530.604281
529.117352
531.677272
532.963187
496.929963
511.295577
515.003978
514.435852
505.126280
516.659045
519.584078
518.771299
509.668946
520.553635
523.114487
521.806791
511.296555
523.358858
526.183141
525.004518
514.903827
526.393254
528.939290
527.404581
516.315757
528.594755
531.544449
508.487847
512.249429
514.435885
515.017768
514.291816
517.304025
519.075409
519.422157
518.552125
521.258820
522.733034
522.748318
521.491003
524.339048
525.898544
525.960736
524.737278
527.382496
528.734563
528.564774
527.054176
529.740093
531.135388
509.953841
511.940443
513.615188
514.462230
514.897419
516.784747
518.279266
518.961673
519.238642
520.859175
522.067575
522.456520
522.475251
524.098564
525.351237
525.788105
525.827636
527.250111
528.287100
528.528491
528.391585
529.694843
530.600400
506.366444
509.965825
512.055186
512.499701
511.528082
514.860017
516.799832
517.157033
516.161368
519.111465
520.697339
520.670760
519.215244
522.368785
524.105377
524.266320
523.126684
525.773692
527.167906
527.115920
525.839624
528.333784
529.651285
493.165023
506.754242
510.258483
509.328490
498.487950
511.712534
515.072807
514.190216
504.078977
516.197237
519.062483
517.571351
505.671135
519.324296
522.594133
521.610065
511.811443
523.153192
525.781196
524.565875
514.793812
525.853772
528.576048
504.568463
508.167094
510.247580
510.672976
509.686217
513.039868
514.995845
515.350557
514.366775
517.415832
519.120613
519.196529
517.813177
520.996799
522.739073
522.893071
521.750892
524.429881
525.868276
525.860635
524.618226
527.112133
528.423624
506.338291
508.330549
509.983820
510.763750
511.117683
513.097097
514.634517
515.259557
515.465114
517.382119
518.897191
519.528445
519.718084
521.377755
522.616756
523.008502
523.004948
524.531523
525.691435
526.057948
526.033822
527.299794
528.171974
502.992332
506.803541
508.956829
509.332788
508.173930
511.639215
513.539345
513.602072
512.042481
515.775943
517.945521
518.427478
517.559149
520.327254
521.790518
521.680559
520.165052
523.195976
524.847215
524.983995
523.895767
526.288639
527.551753
489.348331
503.986330
507.697361
506.612846
494.802375
508.904741
512.226950
510.543861
496.961263
512.744630
516.745152
516.207793
506.972399
518.142927
520.702517
519.072273
507.216055
520.582879
523.759728
522.869962
513.844469
524.246381
526.824276
502.333423
506.182719
508.384936
508.804640
507.667952
511.109004
512.966360
512.987317
511.403697
515.151534
517.353155
517.870070
517.027154
519.794318
521.245737
521.120373
519.591060
522.618787
524.269064
524.403659
523.311920
525.699908
526.959958
504.950912
507.061627
508.842395
509.739470
510.173460
512.067822
513.490208
514.006221
514.136630
516.111068
517.714484
518.438318
518.704134
520.337339
521.532693
521.878155
521.831700
523.363667
524.529375
524.895808
524.868217
526.121640
526.985642
502.200162
506.180917
508.540815
509.235492
508.576409
511.592325
513.281614
513.394529
512.142622
515.439210
517.353857
517.639868
516.513368
519.513098
521.124430
521.161220
519.870832
522.633765
524.110270
524.115183
522.884827
525.342939
526.635695
488.859706
503.967441
507.990271
507.597471
498.443263
509.961059
512.781142
511.433284
500.033130
513.430653
516.728149
515.655507
504.950704
517.495587
520.452853
519.223275
508.743552
520.671929
523.417681
522.238070
512.580295
523.489849
526.172659
502.943014
506.890035
509.208798
509.871673
509.193116
512.192168
513.887176
514.027051
512.786416
516.008193
517.828206
518.034966
516.851893
519.815679
521.407329
521.433571
520.123337
522.825887
524.226329
524.154725
522.864599
525.310677
526.605484
506.504825
508.515866
510.198084
511.036974
511.453181
513.291946
514.730795
515.355787
515.600847
517.331865
518.684688
519.227782
519.375930
520.941434
522.109366
522.461810
522.416033
523.785369
524.760626
524.933189
524.736007
526.009022
526.902069
504.918078
508.461058
510.461697
510.826538
509.804289
513.011330
514.884944
515.268454
514.413920
517.238069
518.850029
519.043881
518.016462
520.695575
522.135317
522.116932
520.825493
523.371867
524.616454
524.329113
522.696835
525.389354
526.789214
493.724804
507.187894
510.504089
509.449288
498.700537
511.537886
514.781536
514.049283
504.839787
515.998778
518.735252
517.732203
508.239694
519.335534
521.909322
520.639064
510.525593
521.839549
524.242228
522.531378
511.076530
523.590182
526.582629
507.370349
510.627905
512.349293
512.559163
511.454766
514.493046
516.264472
516.664908
515.857267
518.563014
520.079345
520.279579
519.289405
521.857029
523.212514
523.207860
521.955872
524.392118
525.544516
525.249724
523.626948
526.185792
527.473159
511.982033
513.035868
513.999186
514.603552
515.070386
516.381659
517.550490
518.336932
518.931914
520.183571
521.236427
521.888651
522.342334
523.453900
524.352523
524.827679
525.084070
526.010179
526.700888
526.942437
526.965671
527.756269
528.297922
513.627607
514.169498
514.866061
515.533479
516.243916
517.215045
518.199568
519.071707
519.904408
520.888140
521.813886
522.586505
523.297649
524.146867
524.922824
525.527471
526.054337
526.710519
527.278825
527.662647
527.966684
528.409260
528.717912
518.708792
519.277840
520.079722
520.902335
521.752546
522.734508
523.694370
524.545231
525.357598
526.261076
527.119714
527.861177
528.574893
529.409057
530.211135
530.890684
531.522698
532.243535
532.901145
533.403412
533.820260
534.277280
534.582157
517.193679
518.080491
519.095192
519.929994
520.705791
521.844302
522.899069
523.694593
524.394484
525.420068
526.342503
526.997842
527.575538
528.547793
529.435745
530.047930
530.556576
531.411346
532.148167
532.579197
532.879609
533.514153
533.965159
514.037314
515.850177
517.344359
518.112014
518.505430
520.161345
521.466952
522.086860
522.355225
523.832547
524.946630
525.359606
525.435026
526.916056
528.047315
528.456753
528.495481
529.838569
530.797947
531.007229
530.827296
532.046216
532.867820
509.629643
513.338789
515.463247
516.001950
515.238705
518.183624
519.894445
520.206191
519.313086
521.986787
523.438769
523.455691
522.205103
525.028897
526.567068
526.626834
525.403924
528.031657
529.364830
529.187494
527.667122
530.318920
531.684672
510.836454
512.841891
514.526277
515.392099
515.848173
517.651833
519.078706
519.733936
520.007716
521.569655
522.742808
523.137425
523.183089
524.745292
525.949355
526.359358
526.379553
527.791376
528.808466
529.015761
528.832483
530.150555
531.062976
510.637449
512.077639
513.544784
514.515699
515.302476
516.829424
518.176072
518.988560
519.601074
520.887569
521.973007
522.529360
522.938822
524.182850
525.279369
525.849425
526.230408
527.311732
528.210041
528.586800
528.790466
529.720338
530.426078
508.489396
510.461111
512.124653
512.946821
513.352233
515.311733
516.864920
517.570878
517.850846
519.531480
520.784263
521.187676
521.201643
522.892236
524.199384
524.673255
524.738460
526.167439
527.213449
527.477377
527.374880
528.648931
529.537367
504.958055
508.582810
510.694180
511.149102
510.185880
513.545412
515.514003
515.894905
514.924789
517.912678
519.543500
519.562461
518.146038
521.320157
523.070587
523.241479
522.107744
524.758781
526.153947
526.099995
524.821442
527.316457
528.635275
506.659249
508.634312
510.297107
511.111832
511.514471
513.495062
515.067157
515.781484
516.086999
517.855739
519.217350
519.717554
519.801425
521.527503
522.846889
523.320255
523.385996
524.834164
525.906357
526.195711
526.112573
527.389988
528.277659
506.963268
508.416069
509.881892
510.824039
511.584711
513.174475
514.562896
515.362461
515.984066
517.489328
518.831086
519.602825
520.163643
521.467542
522.573957
523.125422
523.491049
524.627996
525.597412
526.043441
526.304147
527.229230
527.925352
505.287333
507.335875
509.026945
509.812433
510.146190
512.136578
513.649042
514.198005
514.313295
516.368451
518.026725
518.789659
519.096838
520.707054
521.890290
522.225357
522.156923
523.719547
524.894595
525.255124
525.227350
526.482349
527.354373
502.157792
505.995944
508.179449
508.577526
507.428957
510.889470
512.773711
512.814958
511.243708
515.004100
517.213752
517.735764
516.900980
519.685870
521.161607
521.061001
519.544033
522.550505
524.159932
524.243991
523.112109
525.514578
526.793303
504.649940
506.725964
508.453949
509.271994
509.619881
511.590945
513.067856
513.581594
513.677010
515.741199
517.423729
518.213456
518.540359
520.154090
521.332188
521.658607
521.582323
523.143404
524.318961
524.679337
524.649623
525.900377
526.769158
505.653755
507.181387
508.737941
509.761826
510.566157
512.101222
513.401729
514.115899
514.685686
516.222462
517.626882
518.464492
519.074934
520.375735
521.461328
521.986684
522.329371
523.467503
524.441932
524.890344
525.148999
526.063767
526.751775
504.595719
506.747783
508.585318
509.562655
510.089517
511.927728
513.327131
513.878656
514.062320
515.928234
517.419645
518.049256
518.245941
519.926297
521.185776
521.597274
521.602278
523.071228
524.161992
524.460469
524.379421
525.634800
526.506422
502.056765
506.047447
508.416243
509.120206
508.471467
511.488846
513.191360
513.330085
512.090277
515.332001
517.174253
517.397155
516.231057
519.233068
520.865616
520.927392
519.648198
522.380466
523.811319
523.769753
522.502927
524.953171
526.246561
505.351332
507.474376
509.274388
510.220481
510.724820
512.544224
513.941517
514.505052
514.682995
516.480294
517.881841
518.431975
518.569219
520.209480
521.444062
521.838941
521.821333
523.243159
524.275752
524.516713
524.391140
525.631376
526.500349
507.208042
508.659460
510.128993
511.090897
511.857282
513.344558
514.644590
515.413828
516.012806
517.371277
518.561128
519.225956
519.715430
520.939358
521.983128
522.491041
522.805956
523.832163
524.669649
524.981595
525.130218
526.030624
526.724651
507.096915
508.997005
510.560976
511.291570
511.616075
513.466822
514.940510
515.622724
515.924911
517.561083
518.830262
519.337463
519.484460
520.991772
522.124328
522.468227
522.419778
523.745463
524.663249
524.764200
524.489759
525.789789
526.702245
505.615682
509.078223
510.982567
511.271965
510.191282
513.343442
515.181841
515.557714
514.696444
517.467059
519.023080
519.183570
518.136312
520.791695
522.217282
522.201338
520.910159
523.427709
524.635901
524.318575
522.657554
525.323983
526.704046
509.445319
511.110495
512.421716
512.991320
513.210693
514.911503
516.286301
516.962621
517.279103
518.825365
520.016813
520.520672
520.680248
522.101695
523.161115
523.502985
523.466417
524.706800
525.546254
525.629454
525.343103
526.535920
527.354539
512.158309
512.949940
513.822151
514.503799
515.159262
516.272420
517.345840
518.176211
518.918056
519.994392
520.971490
521.681128
522.295594
523.248334
524.092122
524.646900
525.082380
525.842909
526.471314
526.793451
527.005525
527.595790
528.030171
513.430937
513.922990
514.600237
515.287288
516.029391
516.961491
517.915640
518.786980
519.633746
520.578971
521.481106
522.261667
522.997998
523.823049
524.591651
525.219264
525.781052
526.412792
526.969289
527.371927
527.707410
528.114351
528.396586
518.490622
519.017963
519.788115
520.601834
521.451773
522.405256
523.342499
524.189103
525.006881
525.895190
526.749190
527.505874
528.241529
529.067154
529.867744
530.565173
531.221620
531.937262
532.597102
533.120766
533.560517
533.997047
534.282041
517.175823
517.922150
518.859662
519.702427
520.527134
521.584074
522.589445
523.400222
524.152388
525.116965
526.016997
526.717757
527.374668
528.283496
529.143889
529.799137
530.386488
531.184539
531.903251
532.390053
532.775846
533.323187
533.710040
514.714855
515.974997
517.244707
518.096165
518.786465
520.106958
521.267015
521.981474
522.536025
523.720857
524.737863
525.303789
525.732691
526.879621
527.883651
528.429461
528.808208
529.836925
530.693286
531.076888
531.277635
532.103612
532.712469
511.964080
513.912413
515.530110
516.343457
516.748920
518.486043
519.843183
520.437151
520.654482
522.215252
523.390002
523.791397
523.837421
525.385432
526.571440
526.974850
526.993144
528.404689
529.431825
529.675188
529.533630
530.781491
531.640377
511.536323
512.975584
514.437222
515.406513
516.183030
517.644446
518.923475
519.686741
520.264710
521.523771
522.595621
523.156712
523.572662
524.779534
525.837418
526.381505
526.746803
527.826377
528.727173
529.108957
529.312825
530.224407
530.914140
510.776023
511.988286
513.361631
514.403868
515.336386
516.719834
517.990742
518.866416
519.613896
520.772994
521.809374
522.466241
523.044368
524.125748
525.126615
525.748616
526.258232
527.203865
528.036480
528.483587
528.822662
529.597498
530.195956
508.967118
510.471706
511.995464
512.994853
513.800077
515.384765
516.787925
517.643377
518.292128
519.619679
520.751203
521.357150
521.809895
523.059126
524.153442
524.722015
525.102311
526.185681
527.082337
527.452698
527.651797
528.591556
529.306519
506.835390
508.939057
510.701490
511.582152
512.028496
514.018755
515.608169
516.360827
516.699908
518.399240
519.698599
520.187226
520.300762
521.937837
523.197575
523.642447
523.685483
525.111090
526.139805
526.362644
526.209044
527.527668
528.447566
507.113698
508.627261
510.160835
511.167055
511.983353
513.593689
515.022444
515.898880
516.583451
517.987202
519.211178
519.901201
520.417954
521.708078
522.824948
523.403214
523.786192
524.870196
525.763487
526.127005
526.322529
527.268983
527.991575
507.056921
508.294072
509.691223
510.743242
511.691399
513.135408
514.458940
515.361410
516.162111
517.489591
518.728130
519.561631
520.270139
521.429843
522.471177
523.107719
523.619277
524.568305
525.395065
525.825342
526.154131
526.950055
527.570404
505.928937
507.428837
508.943254
509.921544
510.702223
512.287242
513.654187
514.420845
515.021054
516.577782
517.987089
518.822724
519.434106
520.747943
521.857274
522.412643
522.771729
523.865454
524.762587
525.111912
525.289309
526.255434
526.995529
504.450019
506.534208
508.273573
509.115213
509.503515
511.469659
512.965816
513.526201
513.676052
515.691768
517.322963
518.063337
518.347770
520.021763
521.271934
521.679847
521.675817
523.128450
524.166260
524.361862
524.166690
525.528257
526.480513
505.321532
506.836259
508.371971
509.368813
510.155173
511.724862
513.064082
513.802307
514.385551
515.946012
517.369844
518.221093
518.845513
520.169805
521.285808
521.843789
522.202970
523.296815
524.194449
524.544143
524.720108
525.681213
526.417114
505.834129
507.106100
508.551309
509.646596
510.611118
512.018581
513.278805
514.116325
514.877144
516.218719
517.492628
518.359533
519.093780
520.274666
521.328938
521.969364
522.479624
523.429023
524.257583
524.690451
525.018233
525.801417
526.411021
505.265081
506.841890
508.455714
509.537668
510.392472
511.933012
513.253099
514.017801
514.627188
516.072059
517.362952
518.105574
518.657594
519.979779
521.114668
521.694828
522.070745
523.154963
524.051441
524.421858
524.620848
525.540182
526.241347
504.377831
506.570357
508.431063
509.408889
509.923633
511.805046
513.253401
513.860986
514.084905
515.870065
517.267401
517.821472
517.971736
519.649279
520.928319
521.368512
521.391872
522.813463
523.839717
524.067551
523.922994
525.193386
526.081015
506.024751
507.575217
509.152791
510.201653
511.029426
512.546888
513.856048
514.618651
515.209893
516.592039
517.801243
518.468424
518.960900
520.239610
521.343303
521.899383
522.251444
523.306201
524.171116
524.512195
524.686747
525.588702
526.280744
507.383392
508.590543
509.953181
510.979681
511.891076
513.246115
514.485997
515.335827
516.079112
517.277158
518.369296
519.077958
519.692798
520.789230
521.784744
522.382244
522.849364
523.737586
524.499821
524.872181
525.149738
525.896747
526.486619
507.713031
509.096166
510.481725
511.369278
512.080397
513.547616
514.851931
515.645252
516.259011
517.552347
518.666448
519.273514
519.724558
520.929710
521.965335
522.471329
522.778711
523.773573
524.564913
524.821676
524.919916
525.822622
526.524145
507.722270
509.570058
511.062690
511.742136
512.034128
513.809141
515.228463
515.885911
516.165142
517.754052
518.962481
519.407599
519.491890
521.020370
522.169812
522.524864
522.474963
523.782972
524.673802
524.751720
524.454842
525.726230
526.617374
510.002712
511.178480
512.327517
513.051192
513.644610
514.966625
516.167777
516.935660
517.542960
518.761704
519.811288
520.411761
520.864515
521.997533
522.966680
523.461218
523.766962
524.692280
525.418158
525.656116
525.735284
526.545075
527.163663
512.076047
512.754499
513.585081
514.313172
515.049943
516.078582
517.095920
517.939654
518.731119
519.729388
520.660281
521.388462
522.060622
522.959715
523.789016
524.393906
524.909145
525.610481
526.213368
526.580039
526.869273
527.376382
527.752604
513.167929
513.634197
514.303754
515.007693
515.769784
516.679587
517.611596
518.477981
519.326771
520.246634
521.129772
521.910419
522.657982
523.475309
524.246784
524.895062
525.481230
526.105198
526.658625
527.075792
527.429502
527.817251
528.082364
518.046852
518.603705
519.385177
520.182637
521.005698
521.960382
522.891350
523.713375
524.505293
525.408082
526.275036
527.026477
527.751409
528.600629
529.419373
530.116061
530.767053
531.511471
532.196963
532.728602
533.166549
533.622175
533.920548
516.535874
517.406866
518.397913
519.204617
519.950402
521.061085
522.082522
522.838140
523.505673
524.543268
525.485553
526.155271
526.744451
527.735511
528.642489
529.272113
529.800128
530.684418
531.460520
531.940217
532.281507
532.897504
533.327898
513.388070
515.175330
516.640259
517.374932
517.731564
519.363529
520.628543
521.180399
521.372205
522.908017
524.071744
524.506640
524.588466
526.099149
527.254053
527.679175
527.733540
529.118820
530.140889
530.447288
530.378888
531.512050
532.273138
508.983967
512.650261
514.744797
515.249919
514.437016
517.377952
519.046349
519.250225
518.161891
521.017877
522.564643
522.608978
521.341602
524.219483
525.784568
525.851927
524.626383
527.314497
528.733076
528.720792
527.496999
529.877905
531.119764
510.079478
512.089484
513.779983
514.642429
515.083830
516.879084
518.279327
518.880836
519.089860
520.713775
521.941399
522.367785
522.425782
524.001226
525.206813
525.613199
525.633706
527.076356
528.143677
528.432884
528.349358
529.584920
530.442411
509.696822
511.214877
512.751984
513.765453
514.572560
516.102515
517.445180
518.253225
518.866258
520.165117
521.279520
521.883260
522.335563
523.544410
524.597568
525.136570
525.500274
526.587857
527.495745
527.878631
528.085236
529.015919
529.721782
507.206831
509.424529
511.267627
512.195115
512.663850
514.635411
516.205544
516.955466
517.300484
518.947682
520.215798
520.718834
520.874380
522.413172
523.593567
523.989714
524.001688
525.424925
526.444612
526.638050
526.440231
527.797447
528.741059
503.142394
507.360287
509.785493
510.405391
509.560171
512.915844
514.913259
515.391123
514.612406
517.451878
519.074724
519.279354
518.282032
521.016923
522.531601
522.580318
521.338567
524.002067
525.341590
525.124636
523.546491
526.310631
527.755202
505.332362
507.565773
509.428670
510.373834
510.863727
512.870616
514.475615
515.254589
515.638490
517.357838
518.709073
519.286580
519.501156
521.084939
522.297045
522.711896
522.727145
524.132208
525.117458
525.268254
525.040235
526.409077
527.370421
505.926853
507.488035
509.071714
510.117068
510.958211
512.570490
513.985500
514.836710
515.506589
516.967032
518.262429
519.019049
519.587822
520.888001
522.006962
522.588091
522.964054
524.005351
524.827522
525.095739
525.209473
526.198502
526.966072
504.363724
506.480540
508.265243
509.166258
509.623052
511.590017
513.112375
513.737029
513.951382
515.883669
517.418688
518.074652
518.293009
520.010983
521.322923
521.807118
521.873243
523.215086
524.116176
524.152387
523.796442
525.263308
526.293296
501.250271
505.164805
507.445525
508.000294
507.110637
510.412558
512.277131
512.451502
511.165481
514.599895
516.587017
516.904094
515.794937
518.880638
520.598545
520.787201
519.701257
522.188990
523.364341
522.913661
520.965394
524.047701
525.644914
503.780152
505.902232
507.696160
508.605614
509.062854
511.015975
512.514845
513.113967
513.311101
515.244924
516.787747
517.449360
517.674277
519.410440
520.741410
521.239306
521.312644
522.655820
523.556957
523.593862
523.237020
524.696452
525.720268
504.767510
506.336461
507.937905
509.002290
509.847152
511.427375
512.788851
513.579468
514.204925
515.677674
516.993130
517.754457
518.324726
519.673619
520.841139
521.455484
521.849297
522.890832
523.712218
523.985545
524.103340
525.070297
525.820134
503.620512
505.852145
507.736223
508.713752
509.219762
511.166594
512.679048
513.344872
513.625229
515.401731
516.796843
517.358787
517.524346
519.230854
520.544659
521.022418
521.074618
522.467684
523.447288
523.616058
523.418470
524.725842
525.645542
500.919426
505.096677
507.533602
508.195275
507.396648
510.652298
512.526997
512.838143
511.830445
514.851398
516.553730
516.697741
515.489058
518.520777
520.205565
520.346047
519.175493
521.784123
523.100897
522.917243
521.445485
524.053589
525.423247
504.385988
506.589948
508.436471
509.379309
509.855551
511.773606
513.268435
513.926559
514.186280
515.898608
517.213446
517.701741
517.807851
519.468749
520.746495
521.194450
521.223061
522.603186
523.576659
523.743567
523.541217
524.829230
525.733621
506.336196
507.833721
509.348054
510.341137
511.129882
512.643574
513.970414
514.764993
515.374922
516.694491
517.827566
518.433109
518.883310
520.143001
521.238841
521.791181
522.133854
523.158388
523.978563
524.264394
524.389964
525.300063
526.005158
506.233736
508.195245
509.825241
510.625557
511.018057
512.832940
514.272732
514.929602
515.202784
516.812696
518.027680
518.443466
518.490209
520.101396
521.326747
521.723473
521.698185
523.047165
523.974220
524.075669
523.800726
525.099154
526.012560
504.699303
508.276733
510.275702
510.678509
509.763566
512.771009
514.520153
514.834901
513.906513
516.670783
518.168416
518.177749
516.851846
519.794348
521.377733
521.424382
520.140089
522.709857
523.945333
523.643655
521.998594
524.653865
526.029692
508.622137
510.343720
511.718211
512.357877
512.642160
514.290546
515.608950
516.238078
516.511757
518.035488
519.183521
519.605810
519.670868
521.197141
522.347020
522.738060
522.723866
523.994991
524.855691
524.952641
524.675651
525.866528
526.683521
511.388696
512.207003
513.115400
513.834157
514.514179
515.609740
516.652777
517.452277
518.166078
519.220513
520.170319
520.844274
521.432772
522.421991
523.310463
523.898247
524.355810
525.136532
525.780174
526.112795
526.331332
526.923181
527.357817
512.682292
513.190279
513.891173
514.601212
515.355741
516.279734
517.214481
518.063218
518.888413
519.814852
520.698106
521.460563
522.189296
523.032105
523.827436
524.479370
525.060476
525.708351
526.277311
526.688834
527.029921
527.439424
527.722601
517.543150
518.153251
518.956197
519.732719
520.515345
521.483771
522.413379
523.204133
523.956120
524.886607
525.771943
526.511086
527.209994
528.096241
528.938072
529.626198
530.256713
531.043804
531.761371
532.294856
532.718351
533.209896
533.532684
515.638789
516.788052
517.882363
518.623052
519.188896
520.453631
521.523795
522.189035
522.667128
523.880880
524.897956
525.498017
525.908243
527.089996
528.078746
528.645881
529.008234
530.083227
530.951513
531.389134
531.587182
532.377184
532.899174
510.495255
513.959989
515.880164
516.312983
515.472337
518.279432
519.844548
520.029452
518.960098
521.741870
523.249633
523.334194
522.128023
524.939172
526.458713
526.558675
525.393455
528.028058
529.419783
529.454579
528.286537
530.571194
531.725671
495.794395
509.954081
513.582659
512.928937
503.409792
515.042791
517.893359
516.793653
506.587891
518.545002
521.360868
520.085966
509.374379
521.708064
524.607832
523.438658
513.237723
524.933256
527.653497
526.546742
517.128939
527.780498
530.374881
507.040505
510.788328
512.970185
513.531299
512.758229
515.762210
517.482710
517.711338
516.639715
519.533570
521.117041
521.181251
519.926827
522.821686
524.397566
524.460009
523.231196
525.943972
527.389312
527.388995
526.176849
528.593632
529.866318
508.152862
510.285617
512.073731
512.983532
513.446088
515.331391
516.813449
517.482603
517.754486
519.391225
520.643936
521.113806
521.223215
522.775017
523.959698
524.352815
524.366764
525.809316
526.867100
527.120854
526.989722
528.294000
529.199407
503.748070
507.971115
510.402053
511.027387
510.178979
513.503721
515.464990
515.911377
515.102928
517.908478
519.499482
519.680061
518.662997
521.366759
522.853079
522.881952
521.632367
524.305688
525.664024
525.467478
523.903073
526.665489
528.104955
487.924352
504.250002
508.497790
507.888930
497.443341
510.459634
513.850443
513.220309
504.163866
515.292302
518.067907
517.101338
507.693444
518.825758
521.478983
520.243288
510.011142
521.639863
524.197747
522.569259
511.135213
523.806584
526.884674
501.857719
506.102946
508.562229
509.213770
508.394563
511.767093
513.774263
514.256689
513.487742
516.366123
518.035240
518.283464
517.321232
520.071899
521.595599
521.649511
520.404229
523.045373
524.346891
524.081051
522.463562
525.243008
526.707238
504.336336
506.533559
508.387649
509.341652
509.841716
511.846239
513.426340
514.145901
514.456556
516.275369
517.706198
518.314869
518.529167
520.180641
521.447503
521.903565
521.943783
523.297840
524.209532
524.267230
523.948812
525.369728
526.374212
501.174985
505.116828
507.431912
508.023315
507.170066
510.498249
512.398804
512.621633
511.369388
514.761599
516.691362
516.964463
515.829852
518.906643
520.629161
520.830452
519.750929
522.212573
523.348851
522.856677
520.877253
523.965537
525.573226
487.436575
502.320693
506.221182
505.512261
495.022540
507.976844
511.175134
509.863364
497.982033
512.002611
515.463601
514.430245
503.646126
516.420974
519.559637
518.668698
509.339878
520.040067
522.217995
520.022043
506.614461
521.166669
524.659913
500.602576
504.544163
506.861816
507.456633
506.602215
509.917959
511.798381
511.997907
510.727904
514.122533
516.056954
516.329011
515.195206
518.296178
520.045679
520.267192
519.198686
521.660755
522.794906
522.302138
520.321680
523.399599
524.999409
503.209986
505.397772
507.253275
508.215957
508.718638
510.691467
512.222701
512.880535
513.133539
514.977346
516.424082
517.015634
517.201854
518.932961
520.275338
520.783664
520.854663
522.203446
523.108829
523.172466
522.866458
524.250473
525.229727
500.243573
504.426769
506.873395
507.545410
506.762004
510.053154
511.963766
512.302814
511.316923
514.362066
516.086214
516.249305
515.060069
518.115637
519.826834
519.992236
518.835256
521.427638
522.709867
522.481294
520.974368
523.601966
524.993577
486.065592
502.062835
506.257286
505.696036
495.496781
508.212677
511.443138
510.515047
500.374787
512.531516
515.473907
514.240539
503.391502
516.058092
519.123469
518.086133
508.209733
519.520284
522.017595
520.508266
509.798393
521.682293
524.581690
501.010570
505.163321
507.570371
508.206461
507.391628
510.647640
512.534892
512.864353
511.860642
514.837762
516.481944
516.574148
515.327391
518.337460
520.010292
520.142638
518.962141
521.553094
522.845989
522.634224
521.137618
523.743523
525.115652
504.799830
506.900051
508.660981
509.553045
510.005510
511.890552
513.374813
514.044541
514.315530
515.970350
517.222295
517.659455
517.727118
519.369741
520.633928
521.067282
521.076106
522.443531
523.392628
523.522563
523.280905
524.577697
525.490839
503.191854
506.875909
509.001657
509.505492
508.667406
511.743490
513.538813
513.869008
512.946397
515.741397
517.263213
517.274385
515.950580
518.936859
520.567651
520.643275
519.380227
521.983486
523.250210
522.968032
521.341801
524.025733
525.425299
491.630521
505.569687
509.095405
508.319762
498.460587
510.442173
513.448826
512.578972
503.103609
514.398499
517.042722
515.644206
504.539287
517.267928
520.256561
519.095266
508.863186
520.402249
522.870717
521.197026
509.825923
522.264587
525.242383
505.706036
509.096828
510.940245
511.291182
510.367041
513.244724
514.897837
515.206152
514.305565
516.990277
518.436710
518.472952
517.197717
520.074327
521.616299
521.698677
520.472566
522.977619
524.171088
523.902835
522.303014
524.852184
526.135061
510.446728
511.551923
512.581496
513.254492
513.771283
515.043189
516.154004
516.882836
517.425638
518.642143
519.651508
520.242826
520.642276
521.831762
522.812714
523.346535
523.641345
524.605100
525.323595
525.584417
525.620100
526.412968
526.954868
512.132593
512.703695
513.443270
514.152386
514.885361
515.840309
516.788414
517.618555
518.412018
519.363811
520.259385
521.003829
521.703656
522.586750
523.410764
524.059209
524.621228
525.306978
525.898095
526.298328
526.612868
527.060172
527.370551
517.319165
517.866201
518.629543
519.402504
520.196871
521.120438
522.018229
522.808822
523.580070
524.480091
525.354486
526.115041
526.849071
527.709173
528.537971
529.243773
529.908804
530.678118
531.393793
531.953179
532.411916
532.880202
533.184306
515.808358
516.668489
517.639779
518.419830
519.134559
520.212074
521.196027
521.913102
522.554642
523.593302
524.548115
525.228422
525.826025
526.829300
527.746035
528.381393
528.920958
529.835253
530.648865
531.162047
531.527457
532.157254
532.593606
512.660373
514.435398
515.878722
516.584082
516.906503
518.503683
519.725318
520.226396
520.381490
521.927179
523.112837
523.559794
523.647114
525.173016
526.337328
526.761080
526.820307
528.245218
529.317272
529.666114
529.626777
530.774950
531.542048
508.253320
511.907758
513.982068
514.459094
513.612408
516.521130
518.144502
518.289422
517.154190
520.030185
521.606187
521.661950
520.394934
523.290769
524.864003
524.922163
523.692189
526.428300
527.905376
527.940689
526.748634
529.144403
530.391809
509.337801
511.341724
513.021131
513.866773
514.285664
516.054719
517.418126
517.974385
518.150137
519.783806
521.031242
521.467186
521.527333
523.112296
524.320192
524.718332
524.738136
526.216606
527.330979
527.660165
527.603761
528.853060
529.715901
508.939873
510.460359
512.000279
513.013877
513.814642
515.328593
516.647334
517.428960
518.023580
519.322318
520.444081
521.053160
521.507166
522.716126
523.764373
524.294797
524.658172
525.768000
526.707231
527.117808
527.343686
528.285203
528.995707
506.433100
508.662577
510.523669
511.469833
511.949963
513.915853
515.474118
516.213820
516.552007
518.192066
519.456937
519.960443
520.115811
521.646317
522.814560
523.198542
523.206064
524.642097
525.680798
525.890413
525.703549
527.067809
528.014872
502.354629
506.591819
509.046903
509.700603
508.882598
512.241309
514.237158
514.717592
513.940979
516.767510
518.378005
518.577677
517.578417
520.299739
521.799199
521.834264
520.584165
523.254098
524.602300
524.390579
522.814856
525.581749
527.028162
504.540480
506.794295
508.690560
509.674307
510.197328
512.220063
513.836021
514.626737
515.015508
516.720418
518.051697
518.614760
518.821205
520.396151
521.601969
522.012440
522.023482
523.425792
524.405644
524.548655
524.313807
525.680042
526.641076
505.132533
506.714146
508.332358
509.418762
510.297793
511.936325
513.374423
514.247953
514.927055
516.367748
517.631169
518.360256
518.914005
520.213457
521.341594
521.934375
522.314316
523.343106
524.143081
524.387924
524.484033
525.465538
526.231319
503.565497
505.703802
507.524949
508.470777
508.971536
510.971323
512.527302
513.188046
513.420651
515.322115
516.807704
517.420232
517.615575
519.341673
520.679845
521.194313
521.275355
522.593394
523.454002
523.450252
523.065337
524.521779
525.550077
500.449755
504.386019
506.703128
507.304349
506.463108
509.800409
511.705893
511.928701
510.672142
514.064803
515.988791
516.250867
515.111808
518.211923
519.966873
520.198287
519.136657
521.590449
522.712274
522.210344
520.225054
523.296728
524.893348
502.986329
505.124734
506.947531
507.895380
508.395229
510.387399
511.930790
512.577002
512.798982
514.701361
516.189444
516.801520
516.999937
518.745269
520.106266
520.638145
520.727337
522.043036
522.896628
522.885708
522.494249
523.941832
524.964410
503.982814
505.561054
507.181016
508.272642
509.152197
510.773045
512.181886
513.019081
513.668211
515.118616
516.389519
517.109402
517.656758
519.008012
520.193857
520.828728
521.229125
522.249989
523.033585
523.265938
523.353375
524.310893
525.060996
502.842693
505.077275
506.970718
507.965658
508.499281
510.487473
512.051213
512.768642
513.078037
514.833209
516.186230
516.710315
516.854317
518.558877
519.882860
520.372150
520.425921
521.802474
522.750857
522.882399
522.656171
523.960470
524.885099
500.141067
504.317802
506.759344
507.432699
506.656115
509.951654
511.877709
512.243294
511.270642
514.267105
515.927755
516.036981
514.808842
517.838146
519.530239
519.679116
518.509757
521.106069
522.397571
522.180482
520.681210
523.293720
524.672751
503.591526
505.798551
507.653071
508.609276
509.105946
511.055205
512.588457
513.285536
513.568680
515.266913
516.553926
517.018307
517.111903
518.773465
520.059782
520.517445
520.550631
521.925730
522.884951
523.032080
522.814001
524.104109
525.014192
505.516628
507.024332
508.554981
509.567214
510.376068
511.909985
513.257201
514.069885
514.689487
516.004454
517.125765
517.720460
518.166896
519.433358
520.542588
521.109403
521.462725
522.490860
523.309442
523.591321
523.713401
524.622606
525.327962
505.386488
507.366916
509.023164
509.849682
510.262857
512.087535
513.530913
514.187191
514.457990
516.070008
517.286216
517.701668
517.751717
519.376933
520.622487
521.040125
521.032426
522.392419
523.328730
523.440178
523.172497
524.467051
525.375551
503.833046
507.435998
509.467666
509.901023
509.007281
512.016802
513.758380
514.060514
513.121469
515.892589
517.399515
517.414882
516.096462
519.058659
520.667308
520.739635
519.478148
522.063339
523.314847
523.032442
521.402764
524.051448
525.418965
507.763568
509.506031
510.909035
511.575358
511.877014
513.526896
514.837027
515.453910
515.719066
517.247855
518.405424
518.836720
518.912946
520.458723
521.632695
522.048552
522.056975
523.346058
524.224735
524.340748
524.077569
525.266394
526.078097
510.544530
511.377646
512.307690
513.047166
513.740734
514.838882
515.876742
516.668196
517.377069
518.434902
519.392722
520.076350
520.677221
521.684131
522.593811
523.203634
523.681878
524.480687
525.141561
525.490394
525.720148
526.313728
526.746609
511.847225
512.366601
513.084888
513.811972
514.577984
515.505296
516.437114
517.280670
518.103071
519.032325
519.922602
520.694648
521.435861
522.295087
523.109665
523.781713
524.382076
525.047476
525.632662
526.058493
526.409432
526.822331
527.105583
517.044421
517.551597
518.284979
519.049512
519.842566
520.735294
521.606292
522.387862
523.162507
524.049332
524.922051
525.697863
526.451263
527.300055
528.120750
528.833467
529.514281
530.280029
531.000699
531.579041
532.058795
532.518717
532.813894
515.731880
516.454782
517.350753
518.138070
518.899179
519.891375
520.819665
521.544714
522.236045
523.213453
524.147648
524.870354
525.541124
526.479040
527.360060
528.020269
528.622220
529.486546
530.286468
530.842617
531.276622
531.849368
532.246388
513.274889
514.505875
515.727045
516.513110
517.127840
518.382588
519.449414
520.036869
520.485843
521.723597
522.807724
523.396856
523.823982
525.017180
526.044713
526.571266
526.934409
528.067826
529.045088
529.523284
529.785936
530.638511
531.256426
510.522932
512.438656
514.007336
514.752263
515.072756
516.756451
518.014103
518.442487
518.488186
520.166856
521.443091
521.861981
521.874183
523.496637
524.710128
525.064164
525.013501
526.583204
527.767796
528.124008
528.054807
529.325992
530.191552
510.063038
511.486301
512.921614
513.851720
514.576535
515.988398
517.186716
517.834073
518.313471
519.624495
520.759029
521.338825
521.746848
522.988302
524.055284
524.566047
524.904429
526.082125
527.099232
527.571321
527.833384
528.769320
529.467162
509.260946
510.479249
511.859853
512.904564
513.826294
515.175992
516.394368
517.209345
517.913107
519.079847
520.138412
520.808253
521.389409
522.473477
523.463023
524.059215
524.558427
525.557785
526.462244
526.968671
527.346920
528.142112
528.748710
507.405407
508.940809
510.508846
511.556929
512.397159
513.961496
515.334400
516.170998
516.812662
518.120504
519.243900
519.855720
520.316033
521.541402
522.602880
523.137314
523.499389
524.616249
525.557511
525.962044
526.182305
527.136361
527.858152
505.230921
507.388130
509.224790
510.193787
510.722463
512.695349
514.270297
515.036226
515.400457
517.053998
518.320078
518.807196
518.936447
520.526476
521.740138
522.143280
522.152593
523.606418
524.661501
524.896254
524.745393
526.071828
526.996538
505.507625
507.070377
508.680471
509.776680
510.672291
512.304425
513.749763
514.655919
515.361141
516.726091
517.903449
518.567340
519.075618
520.341461
521.439822
522.004409
522.373846
523.457077
524.341972
524.689142
524.869347
525.812045
526.535223
505.449031
506.732201
508.205018
509.347332
510.378365
511.870269
513.239167
514.195412
515.025848
516.302940
517.466246
518.239422
518.917194
520.079043
521.144489
521.811947
522.337740
523.256644
524.031943
524.409545
524.699299
525.482481
526.101546
504.309174
505.859248
507.454832
508.533837
509.414232
511.056935
512.492667
513.353221
514.019197
515.483852
516.765894
517.495920
518.049465
519.394994
520.576948
521.218380
521.632802
522.655933
523.449281
523.702917
523.811797
524.764123
525.506521
502.818111
504.958309
506.782232
507.734287
508.244476
510.261639
511.841217
512.538590
512.815564
514.677000
516.130356
516.726860
516.922030
518.657877
520.016628
520.555359
520.658130
521.987888
522.877458
522.943955
522.652433
524.009995
524.971848
503.714889
505.267557
506.866606
507.948407
508.829671
510.470395
511.902202
512.758466
513.422060
514.888080
516.172268
516.904129
517.462804
518.821650
520.019042
520.671619
521.088643
522.104134
522.883196
523.120444
523.215885
524.161734
524.902175
504.257452
505.547289
507.028602
508.178141
509.212559
510.701140
512.062365
513.009499
513.834349
515.115698
516.282965
517.056225
517.740286
518.932616
520.033481
520.726556
521.259180
522.159888
522.902169
523.242561
523.502192
524.273650
524.890178
503.714167
505.290464
506.916384
508.026716
508.931552
510.560646
511.996507
512.889390
513.584455
514.961445
516.144969
516.800493
517.305747
518.627645
519.787963
520.396554
520.779367
521.827258
522.653158
522.934825
523.061207
523.990728
524.713737
502.837473
505.016231
506.875499
507.865810
508.413100
510.387664
511.959822
512.716925
513.069130
514.749675
516.025872
516.494351
516.599619
518.276104
519.573824
520.034580
520.063167
521.456544
522.422296
522.559684
522.324586
523.640380
524.567969
504.441519
505.992674
507.580665
508.650359
509.513923
511.099463
512.496988
513.358764
514.021112
515.352359
516.486083
517.095956
517.560125
518.842420
519.966242
520.544532
520.907647
521.950673
522.781677
523.071543
523.200769
524.121700
524.835683
505.736457
506.966286
508.363041
509.428334
510.379998
511.774816
513.056252
513.946175
514.713193
515.897818
516.961336
517.644880
518.250730
519.363493
520.389110
521.018767
521.509658
522.404426
523.162270
523.525681
523.795638
524.542217
525.133612
505.991008
507.425534
508.874184
509.822333
510.581410
512.060984
513.363384
514.146306
514.746819
516.051791
517.172460
517.777994
518.233216
519.472614
520.554224
521.107657
521.455499
522.470537
523.281438
523.566038
523.689570
524.574146
525.258255
505.937750
507.865947
509.443564
510.199638
510.550079
512.312914
513.699960
514.312548
514.546777
516.171042
517.409445
517.865629
517.957171
519.537666
520.746718
521.161951
521.168076
522.500810
523.425189
523.557839
523.319118
524.549892
525.408204
508.257711
509.489754
510.707707
511.494173
512.129643
513.446928
514.621015
515.352580
515.931963
517.169844
518.245004
518.863685
519.336075
520.513748
521.536293
522.085383
522.441003
523.400098
524.163243
524.448074
524.566341
525.360257
525.959415
510.377446
511.090761
511.969699
512.743296
513.509647
514.540636
515.542930
516.365526
517.143479
518.151214
519.100617
519.848522
520.544880
521.481051
522.354503
523.005094
523.562941
524.299728
524.937538
525.339711
525.654691
526.161536
526.530893
511.494481
511.985509
512.692016
513.431788
514.217699
515.132974
516.056996
516.910814
517.752663
518.678965
519.577129
520.377196
521.149563
522.000063
522.810355
523.499095
524.123805
524.782291
525.368105
525.814792
526.189052
526.582289
526.846253
516.560517
517.098638
517.845396
518.595319
519.362861
520.259552
521.123705
521.875428
522.619977
523.530750
524.424764
525.195662
525.933933
526.806410
527.639499
528.336288
528.995534
529.790254
530.536036
531.114350
531.584857
532.071284
532.388309
515.053950
515.901849
516.850969
517.599124
518.276519
519.326447
520.265814
520.915177
521.497610
522.574445
523.569358
524.256515
524.842951
525.873793
526.797704
527.402193
527.906513
528.877909
529.747022
530.282195
530.651515
531.316903
531.778831
511.918716
513.673430
515.082814
515.735164
515.988542
517.571368
518.730438
519.089479
519.068040
520.760365
522.043503
522.479646
522.490302
524.108450
525.295827
525.627448
525.536632
527.137841
528.334048
528.703178
528.623892
529.868099
530.695092
507.540669
511.160262
513.186672
513.581538
512.591255
515.547348
517.099587
516.991544
515.368363
518.693727
520.459709
520.461096
518.925861
522.103519
523.740457
523.607459
521.909522
525.145732
526.855892
526.892765
525.518316
528.165499
529.525642
508.655974
510.624469
512.258996
513.050632
513.403631
515.155832
516.453031
516.864085
516.859454
518.633247
519.968025
520.380301
520.354203
522.035979
523.274803
523.586332
523.460564
525.123345
526.372753
526.734732
526.647090
527.987709
528.904517
508.361711
509.813606
511.294995
512.274691
513.051167
514.525059
515.786097
516.492054
517.019524
518.341104
519.476953
520.056057
520.466884
521.724579
522.805042
523.318263
523.654569
524.842604
525.866160
526.335263
526.595412
527.550664
528.265487
506.103880
508.144657
509.894593
510.819955
511.324003
513.213750
514.703813
515.391738
515.693156
517.316085
518.548219
518.975423
519.034352
520.659927
521.897781
522.297957
522.303438
523.812022
524.940287
525.255662
525.178437
526.475008
527.373915
502.441297
506.213437
508.477132
509.132569
508.450443
511.633800
513.535325
513.971743
513.169225
515.962207
517.507793
517.560330
516.289532
519.273829
520.903457
520.965728
519.683807
522.472169
523.940095
523.905131
522.614666
525.135580
526.466345
504.189139
506.262546
508.061562
509.042724
509.610817
511.580126
513.158557
513.935176
514.313872
515.986586
517.261953
517.736658
517.843148
519.504400
520.779150
521.217988
521.240940
522.711102
523.780430
524.043789
523.931747
525.208765
526.100532
504.505177
506.038326
507.629107
508.722224
509.624681
511.267856
512.718420
513.619543
514.320512
515.719858
516.926990
517.602099
518.118012
519.434591
520.589179
521.203711
521.608255
522.685815
523.563847
523.919754
524.112959
525.026841
525.726912
502.795806
504.940335
506.770214
507.732902
508.257251
510.293421
511.904612
512.655305
512.988135
514.788469
516.183822
516.746196
516.923437
518.636484
519.978203
520.509165
520.620893
521.985757
522.945258
523.125924
522.960758
524.226122
525.119168
499.600886
503.580267
505.923113
506.544305
505.721787
509.118946
511.113301
511.505009
510.537631
513.652477
515.424173
515.630733
514.496282
517.551628
519.294229
519.538850
518.516411
521.010901
522.259753
522.073604
520.682845
523.187364
524.521345
502.187329
504.337172
506.172255
507.138151
507.664467
509.702802
511.316957
512.071824
512.409443
514.212922
515.611368
516.177736
516.361183
518.083690
519.435152
519.971914
520.081134
521.432438
522.370010
522.524560
522.338575
523.601069
524.496865
503.270573
504.822448
506.429283
507.531717
508.439946
510.090206
511.549883
512.463466
513.178143
514.581328
515.791888
516.472795
516.999899
518.336130
519.511749
520.140305
520.541954
521.587522
522.412655
522.703049
522.840595
523.760446
524.474699
502.286280
504.416144
506.254240
507.255328
507.834883
509.822423
511.423248
512.231080
512.646822
514.313911
515.586584
516.065287
516.185611
517.877097
519.185568
519.650659
519.676077
521.084385
522.054833
522.184430
521.934071
523.270275
524.210227
499.820280
503.730240
506.064540
506.751284
506.083895
509.306649
511.253290
511.754423
511.046902
513.797983
515.328961
515.384192
514.129500
517.150610
518.822969
518.925331
517.666350
520.345152
521.661438
521.402009
519.783110
522.522077
523.955799
502.998299
505.103086
506.903335
507.863394
508.399984
510.339071
511.895028
512.664997
513.045506
514.674416
515.909496
516.354670
516.442585
518.096651
519.368862
519.803497
519.808382
521.209454
522.180616
522.312804
522.061568
523.391579
524.325604
504.721485
506.212448
507.735174
508.754566
509.579775
511.122924
512.485330
513.322726
513.969792
515.296708
516.434452
517.056307
517.528861
518.785116
519.881457
520.444335
520.801161
521.835227
522.664504
522.961899
523.097670
524.001484
524.700181
504.435229
506.458237
508.143082
508.984150
509.403645
511.244931
512.692251
513.332599
513.577850
515.266505
516.562669
517.064875
517.203187
518.783528
520.000268
520.429079
520.458632
521.803071
522.751347
522.918202
522.727439
523.955803
524.818461
502.729439
506.455765
508.547859
508.999150
508.093000
511.136181
512.874543
513.117941
512.048201
515.008198
516.656474
516.824238
515.726973
518.529153
520.075440
520.177306
519.024619
521.531700
522.788358
522.613105
521.206330
523.644711
524.914187
506.748929
508.546369
509.989856
510.676088
510.983918
512.649508
513.958375
514.549743
514.782711
516.396207
517.646323
518.175448
518.348480
519.856730
521.009652
521.445159
521.498852
522.776984
523.672872
523.851419
523.670701
524.791860
525.555240
509.589040
510.445486
511.399818
512.157083
512.862552
513.971689
515.013382
515.801744
516.513402
517.612531
518.623594
519.362728
520.010019
521.022193
521.935292
522.561162
523.062948
523.872999
524.553571
524.935750
525.196395
525.775218
526.191379
510.916417
511.448986
512.184636
512.927601
513.706460
514.644203
515.582854
516.431722
517.265457
518.222408
519.148975
519.958639
520.730943
521.605716
522.432241
523.119967
523.738730
524.420151
525.024262
525.472423
525.840519
526.252718
526.530739
516.030422
516.624767
517.398898
518.135495
518.870973
519.792845
520.664435
521.388393
522.093589
523.046549
523.969189
524.729919
525.438885
526.350877
527.203304
527.878284
528.498295
529.330560
530.098612
530.662798
531.104067
531.626087
531.970013
514.133757
515.261028
516.316966
517.001724
517.498287
518.720344
519.714836
520.258232
520.614054
521.918038
523.013938
523.627293
524.008969
525.255372
526.262904
526.773841
527.054158
528.249154
529.216666
529.687361
529.879126
530.738895
531.306311
509.015991
512.439931
514.299932
514.631511
513.623391
516.455619
517.919170
517.812390
516.226749
519.478545
521.205327
521.252448
519.784672
522.892871
524.480062
524.376695
522.731008
525.890531
527.541125
527.589490
526.243573
528.796808
530.076674
494.401776
508.456194
511.993430
511.145446
500.934022
513.096282
515.855946
514.086523
501.116720
515.777524
519.152503
517.664930
505.281416
519.319340
522.456560
520.724818
507.706253
522.272549
525.628710
524.427370
513.734421
525.774809
528.680095
505.638552
509.322373
511.431130
511.895350
510.965758
513.993328
515.608112
515.541590
513.948832
517.302979
519.089456
519.095279
517.562368
520.762130
522.417237
522.283606
520.579745
523.829134
525.549207
525.581510
524.206018
526.882219
528.270290
506.917898
508.922297
510.618218
511.482506
511.915225
513.735408
515.121988
515.659410
515.798655
517.502173
518.791791
519.211094
519.225653
520.888538
522.134193
522.489444
522.427699
524.024802
525.226716
525.574045
525.497390
526.821878
527.734038
503.107480
506.844547
509.068750
509.688776
508.968274
512.096366
513.929795
514.290681
513.423639
516.206625
517.745746
517.775277
516.476154
519.464613
521.094418
521.142696
519.850669
522.674622
524.187702
524.190328
522.924372
525.452080
526.783137
489.409588
503.508880
507.281427
506.761810
497.234366
509.287910
512.439524
511.731912
502.644509
513.711939
516.367928
515.020673
504.066127
516.734037
519.738513
518.522892
507.944259
520.054374
522.855847
521.655337
511.766418
522.951365
525.700977
501.169491
504.944396
507.222792
507.902650
507.250184
510.465841
512.397824
512.859905
512.080923
514.907174
516.482854
516.558429
515.308510
518.327126
519.992589
520.086680
518.823671
521.602906
523.054864
523.010080
521.714740
524.219803
525.540000
502.994415
505.102874
506.922975
507.907034
508.467489
510.481103
512.086216
512.861094
513.226470
514.965205
516.300029
516.817697
516.959941
518.652068
519.966113
520.456608
520.530894
521.959943
522.991556
523.234806
523.111903
524.376657
525.260011
499.564969
503.540771
505.887158
506.520702
505.713408
509.116384
511.120430
511.530570
510.579242
513.674620
515.423259
515.613391
514.466067
517.506731
519.233334
519.464143
518.439623
520.962829
522.257189
522.124482
520.776045
523.269779
524.587426
485.566040
500.665164
504.636127
503.967617
493.460222
506.583073
509.959467
509.083392
498.828187
511.247193
514.308586
513.185867
502.562085
515.112144
518.214726
517.354582
508.154247
518.849617
521.251121
519.875765
509.855917
521.054144
523.803790
498.955512
502.936627
505.285923
505.919393
505.111914
508.517830
510.528019
510.947162
510.005795
513.106870
514.861297
515.058424
513.918832
516.967231
518.700210
518.933589
517.903881
520.409895
521.677914
521.513293
520.138737
522.633799
523.957837
501.741345
503.877575
505.713112
506.700812
507.262458
509.286514
510.909128
511.709508
512.104324
513.847042
515.188339
515.717913
515.875160
517.582545
518.910178
519.408933
519.477177
520.863831
521.829534
521.985838
521.778380
523.075641
523.989256
499.152829
503.057017
505.391016
506.084917
505.432253
508.679696
510.652679
511.178538
510.497126
513.281203
514.847389
514.935400
513.707567
516.747133
518.434515
518.551600
517.305243
519.986964
521.305679
521.052047
519.440144
522.178915
523.611624
486.194206
500.906987
504.821884
504.328716
494.756053
506.916673
510.149332
509.584929
500.939690
511.648212
514.245333
512.909174
501.990566
514.674864
517.708340
516.548885
506.155888
517.967738
520.539784
518.888733
507.435328
520.070002
523.131378
499.853201
503.731109
506.026570
506.679485
505.984183
509.180099
511.105365
511.591512
510.875241
513.625167
515.160115
515.221797
513.968004
516.971400
518.623118
518.710343
517.443335
520.117802
521.435826
521.182613
519.568298
522.301412
523.729068
503.179049
505.246600
506.995475
507.903556
508.390961
510.293223
511.808325
512.526696
512.853867
514.529295
515.812949
516.303052
516.427685
518.048428
519.292758
519.723812
519.742703
521.121010
522.088749
522.246632
522.032758
523.316483
524.217328
501.241437
505.045582
507.233818
507.764725
506.927786
510.049917
511.857845
512.148538
511.115240
514.114487
515.795044
515.978770
514.893474
517.721884
519.290764
519.399534
518.251990
520.784975
522.067314
521.904985
520.511548
522.983443
524.281390
489.057118
503.577894
507.256436
506.505650
496.505640
508.671791
511.683972
510.637919
500.306742
512.561736
515.540368
514.508680
504.549763
516.243550
519.041417
517.980206
508.366476
519.350019
521.790631
520.412160
510.317163
521.504646
524.202671
503.650015
507.183254
509.110181
509.497967
508.574696
511.496658
513.152195
513.403083
512.378219
515.280421
516.905449
517.131669
516.109035
518.840223
520.333482
520.463978
519.368347
521.812260
523.032249
522.898110
521.542643
523.877399
525.054372
508.545087
509.697713
510.774143
511.481642
512.021267
513.316915
514.437696
515.161668
515.703781
516.999789
518.103661
518.793563
519.283124
520.476713
521.466302
522.034080
522.379225
523.362269
524.118229
524.443457
524.545630
525.304528
525.815410
510.280783
510.877069
511.650027
512.390322
513.148910
514.125177
515.087988
515.929601
516.743860
517.745415
518.704514
519.514838
520.270977
521.183650
522.032655
522.712931
523.311722
524.029225
524.657224
525.099938
525.447863
525.894839
526.196924
515.787899
516.325704
517.073710
517.826567
518.596465
519.492970
520.356155
521.109090
521.859868
522.783325
523.694803
524.484215
525.237328
526.117569
526.952894
527.648148
528.301754
529.085876
529.818073
530.382907
530.843179
531.324464
531.639870
514.284394
515.130607
516.080421
516.832298
517.512742
518.561050
519.497253
520.145876
520.733750
521.824691
522.840007
523.549257
524.153116
525.191158
526.116203
526.718874
527.217239
528.175857
529.028351
529.547044
529.904160
530.564703
531.025804
511.151727
512.902063
514.311456
514.969659
515.228256
516.806941
517.959128
518.314066
518.296421
520.005209
521.313461
521.777695
521.810533
523.434176
524.620752
524.950718
524.854392
526.439269
527.613996
527.961785
527.866929
529.107454
529.935287
506.765082
510.378467
512.405866
512.810402
511.829550
514.779916
516.322511
516.207710
514.586477
517.929917
519.723887
519.757465
518.248793
521.429924
523.065134
522.932045
521.230847
524.448422
526.134050
526.146458
524.753886
527.399280
528.761859
507.843799
509.812353
511.453986
512.259178
512.623779
514.375124
515.665896
516.071883
516.069743
517.859043
519.217827
519.657027
519.653123
521.342769
522.584699
522.898865
522.771210
524.419897
525.649115
525.990728
525.888430
527.226180
528.144274
507.503044
508.962691
510.459469
511.458460
512.250399
513.728612
514.987167
515.690002
516.219825
517.553755
518.707721
519.305830
519.733172
521.003148
522.093305
522.613832
522.951767
524.131584
525.141368
525.596206
525.846111
526.798416
527.513568
505.202316
507.257853
509.031485
509.983105
510.507865
512.405156
513.894666
514.579625
514.881934
516.515549
517.761523
518.200870
518.271069
519.912456
521.166037
521.578792
521.590613
523.095736
524.215712
524.522202
524.438512
525.733476
526.632865
501.509952
505.301590
507.594553
508.281590
507.625030
510.817813
512.720023
513.153725
512.351085
515.155146
516.712822
516.773332
515.509409
518.510972
520.158615
520.235894
518.963844
521.752426
523.217407
523.179247
521.886414
524.407786
525.739450
503.250092
505.341494
507.168907
508.181368
508.775589
510.758303
512.341959
513.120649
513.503310
515.186906
516.474234
516.958128
517.072144
518.744644
520.030557
520.479243
520.510532
521.986247
523.061075
523.330077
523.222133
524.500819
525.392753
503.570428
505.118542
506.734416
507.856499
508.784482
510.443547
511.903593
512.812243
513.522265
514.934384
516.156052
516.844708
517.370032
518.689559
519.843868
520.458714
520.867507
521.955907
522.849813
523.222798
523.428203
524.343853
525.042022
501.870417
504.027002
505.878361
506.867520
507.416624
509.468479
511.090993
511.853132
512.199613
514.016197
515.430945
516.013655
516.204007
517.911124
519.239927
519.760257
519.870612
521.251308
522.237445
522.447743
522.304152
523.568937
524.456216
498.687659
502.675539
505.034833
505.678410
504.878605
508.289167
510.294993
510.700548
509.750542
512.885508
514.681983
514.915887
513.799813
516.842586
518.563463
518.789745
517.761038
520.274265
521.555640
521.406921
520.045013
522.545126
523.869839
501.289709
503.442129
505.284792
506.263915
506.805917
508.856810
510.483590
511.253781
511.610948
513.438750
514.865925
515.461170
515.662277
517.376909
518.710002
519.230690
519.334907
520.700044
521.663464
521.847957
521.684365
522.947123
523.837612
502.392367
503.938195
505.540633
506.644587
507.560011
509.221046
510.693822
511.623016
512.358569
513.791217
515.036071
515.749316
516.296168
517.630148
518.793168
519.410399
519.808660
520.861544
521.702026
522.010712
522.162359
523.085926
523.799435
501.428350
503.541342
505.362048
506.353124
506.931801
508.928235
510.542022
511.364427
511.801191
513.504507
514.819899
515.338604
515.484642
517.176680
518.475759
518.932987
518.956252
520.366494
521.343551
521.482143
521.239637
522.581024
523.523113
498.968669
502.853688
505.162685
505.832865
505.159943
508.391394
510.351286
510.866066
510.178909
512.972450
514.553462
514.656090
513.434074
516.456421
518.120727
518.217888
516.958714
519.636934
520.955718
520.701065
519.087054
521.831848
523.268820
502.111943
504.199835
505.981494
506.929150
507.463079
509.411660
510.982345
511.769000
512.173523
513.843569
515.127242
515.618291
515.737976
517.398807
518.667779
519.100443
519.107132
520.510777
521.487413
521.627377
521.383240
522.717952
523.653821
503.786841
505.272192
506.788045
507.803141
508.630761
510.186592
511.566707
512.424018
513.097567
514.464115
515.648065
516.313543
516.816863
518.083370
519.180528
519.744873
520.106928
521.148739
521.990122
522.302851
522.450950
523.357445
524.054896
503.456785
505.484113
507.172695
508.016251
508.441793
510.300339
511.769032
512.430936
512.702816
514.431657
515.774480
516.321273
516.491837
518.082564
519.301467
519.734530
519.773384
521.130312
522.097847
522.289655
522.118517
523.345641
524.202444
501.723761
505.461334
507.564218
508.022269
507.123973
510.188596
511.950951
512.215992
511.171181
514.171913
515.867069
516.080339
515.017412
517.828327
519.376932
519.485316
518.345495
520.867885
522.148421
522.005269
520.624974
523.057610
524.317320
505.744542
507.552421
509.008312
509.705213
510.025182
511.711412
513.043200
513.656583
513.914670
515.563731
516.854202
517.422232
517.624888
519.145008
520.303826
520.748012
520.815429
522.110651
523.030158
523.237251
523.078610
524.199360
524.956808
508.595981
509.460800
510.427157
511.197222
511.917325
513.045686
514.108626
514.918733
515.654792
516.784077
517.828174
518.598787
519.270806
520.297224
521.219887
521.856382
522.372143
523.199364
523.901079
524.306080
524.583839
525.166734
525.581535
509.931785
510.471568
511.218725
511.975203
512.769551
513.725681
514.684465
515.554571
516.411832
517.395868
518.351261
519.188229
519.982727
520.872734
521.710761
522.410238
523.043097
523.741302
524.364710
524.832323
525.215036
525.633203
525.912171
515.496189
516.002340
516.738925
517.511344
518.311295
519.204005
520.072504
520.855834
521.642513
522.555032
523.463380
524.277370
525.061392
525.924771
526.749205
527.459362
528.129902
528.874343
529.567299
530.118147
530.577301
531.027896
531.320577
514.194792
514.911695
515.808770
516.606459
517.377367
518.364961
519.284283
520.005637
520.706544
521.713608
522.691126
523.461824
524.170957
525.120278
526.001120
526.658363
527.250297
528.087230
528.851331
529.372034
529.780003
530.345261
530.742389
511.756460
512.969167
514.187353
514.990602
515.624536
516.864198
517.909503
518.482830
518.935278
520.210648
521.351865
522.007687
522.490823
523.684956
524.703832
525.228609
525.586164
526.679892
527.606596
528.034761
528.259836
529.111485
529.735693
509.005799
510.887711
512.451842
513.225450
513.583349
515.238512
516.463137
516.867797
516.907938
518.633065
519.977260
520.479433
520.571272
522.176388
523.373351
523.730779
523.686878
525.202965
526.324819
526.618720
526.497701
527.780225
528.659406
508.448281
509.863295
511.311302
512.275284
513.032710
514.436029
515.613703
516.244563
516.724328
518.071405
519.261136
519.904875
520.368163
521.615744
522.682738
523.200806
523.540952
524.682992
525.651649
526.075212
526.301163
527.237882
527.943163
507.532216
508.766796
510.181848
511.271763
512.230774
513.586981
514.796112
515.600552
516.305902
517.500030
518.597934
519.308004
519.923507
521.031289
522.040370
522.653714
523.159099
524.138806
525.011572
525.485809
525.841232
526.633060
527.242448
505.574651
507.147573
508.771986
509.882401
510.773019
512.349005
513.714993
514.539172
515.176389
516.510140
517.663299
518.295885
518.772624
520.036202
521.135569
521.700863
522.080497
523.186507
524.106908
524.490609
524.696183
525.649055
526.373131
503.327000
505.539055
507.447955
508.494167
509.089174
511.071654
512.638546
513.388402
513.738823
515.425257
516.718820
517.213508
517.340158
518.981688
520.243888
520.686533
520.725274
522.171373
523.214365
523.438764
523.279769
524.610372
525.538451
503.599780
505.207533
506.884160
508.052960
509.009638
510.665593
512.116487
513.021067
513.728222
515.118656
516.321033
516.999057
517.515827
518.810183
519.936480
520.525193
520.915143
522.006744
522.900402
523.258070
523.446043
524.392288
525.115521
503.559691
504.877411
506.406771
507.614325
508.702696
510.225801
511.611584
512.580923
513.427745
514.730728
515.923555
516.724513
517.421692
518.586771
519.648961
520.315128
520.848560
521.790930
522.601071
523.017824
523.336560
524.119012
524.730248
502.443945
504.021314
505.665283
506.805293
507.743600
509.414947
510.870533
511.753380
512.447022
513.943202
515.265778
516.044436
516.634875
517.954362
519.097163
519.707404
520.112173
521.175387
522.032849
522.361445
522.530206
523.465985
524.184953
500.980037
503.140069
505.002343
506.009627
506.579618
508.614673
510.211844
510.936603
511.250502
513.149890
514.656387
515.324576
515.584893
517.262634
518.553099
519.036848
519.109793
520.495945
521.470113
521.640048
521.445102
522.757089
523.678271
501.913196
503.471276
505.087829
506.201724
507.121331
508.784805
510.239727
511.126169
511.829043
513.343070
514.687351
515.486393
516.092085
517.419379
518.564871
519.174193
519.573443
520.624928
521.466953
521.779775
521.936559
522.867650
523.585833
502.506040
503.778327
505.247583
506.400248
507.450885
508.962284
510.349734
511.326429
512.190758
513.533076
514.772823
515.617239
516.346626
517.525779
518.592296
519.257403
519.781040
520.697826
521.473821
521.855471
522.147518
522.922479
523.533874
502.029027
503.552580
505.130736
506.214529
507.114523
508.765485
510.228032
511.144683
511.873672
513.332239
514.611478
515.358994
515.927666
517.237734
518.367766
518.957222
519.336822
520.385059
521.221442
521.519442
521.660113
522.601173
523.328901
501.200134
503.288475
505.073447
506.017897
506.544485
508.545184
510.145449
510.919092
511.292184
513.079559
514.474728
515.059142
515.256561
516.908711
518.172710
518.620286
518.654037
520.037070
521.001172
521.142976
520.912014
522.244714
523.181567
502.699183
504.198213
505.736190
506.773710
507.627683
509.236659
510.664807
511.554065
512.255668
513.678900
514.920870
515.634667
516.173750
517.456774
518.563436
519.135075
519.503427
520.547418
521.386167
521.689979
521.832228
522.763903
523.482118
503.868690
505.084299
506.464473
507.518397
508.473053
509.896973
511.215333
512.141959
512.957529
514.225827
515.388008
516.165927
516.838772
517.964467
518.984265
519.614402
520.116313
521.025122
521.807785
522.206076
522.505469
523.253648
523.838740
504.014821
505.465764
506.925421
507.876281
508.643060
510.164686
511.512832
512.334939
512.982145
514.374480
515.596887
516.301970
516.832118
518.080607
519.156157
519.715587
520.084219
521.122577
521.975843
522.324098
522.504508
523.371110
524.030900
503.888958
505.858854
507.466001
508.230855
508.584193
510.406040
511.846887
512.496110
512.766002
514.487032
515.832987
516.397608
516.581164
518.155368
519.353143
519.779256
519.817474
521.175815
522.153593
522.375469
522.230018
523.411574
524.226751
506.229792
507.492240
508.740132
509.546439
510.201689
511.567079
512.789695
513.561450
514.184624
515.499563
516.662477
517.367844
517.908578
519.099126
520.124424
520.688787
521.074054
522.066009
522.880652
523.236655
523.416591
524.193970
524.768750
508.386318
509.120072
510.025746
510.825323
511.620392
512.692004
513.737294
514.601322
515.425195
516.493923
517.510893
518.323922
519.071353
520.031552
520.919829
521.590064
522.176111
522.947166
523.629490
524.083035
524.438085
524.948530
525.310545
509.526119
510.033285
510.764498
511.532198
512.349526
513.302361
514.266479
515.161337
516.048284
517.027665
517.982703
518.836832
519.652746
520.531121
521.361946
522.072925
522.725548
523.417677
524.043235
524.531285
524.936965
525.340935
525.605180
514.984612
515.529855
516.300470
517.090314
517.900396
518.825351
519.719416
520.511984
521.300165
522.238683
523.166661
523.985434
524.766675
525.646282
526.479724
527.183602
527.836414
528.574580
529.249079
529.767412
530.195513
530.652299
530.954380
513.501711
514.345955
515.318991
516.122357
516.862194
517.929000
518.894998
519.602505
520.254519
521.340720
522.364686
523.124209
523.788423
524.799319
525.710477
526.344325
526.875742
527.744869
528.500636
528.956403
529.278398
529.903766
530.344864
510.425546
512.138341
513.568608
514.316582
514.700985
516.248210
517.418798
517.884659
518.029069
519.647098
520.934463
521.508749
521.723926
523.208665
524.339696
524.768336
524.844242
526.184347
527.162374
527.417999
527.297337
528.470604
529.261384
506.126383
509.615601
511.657310
512.213238
511.530437
514.293858
515.823280
515.901930
514.704737
517.705016
519.418461
519.662956
518.669376
521.387794
522.886485
522.969325
521.837134
524.401584
525.741584
525.640642
524.280495
526.783964
528.085179
506.944252
508.903619
510.596695
511.513043
512.016440
513.745740
515.059365
515.576465
515.736358
517.441219
518.788223
519.346508
519.531624
521.083850
522.272290
522.689169
522.736677
524.135284
525.157823
525.395408
525.259443
526.536737
527.425426
506.312533
507.859189
509.459782
510.557418
511.431993
512.949938
514.247534
515.005815
515.594838
516.942517
518.129447
518.802288
519.310044
520.550624
521.627375
522.189224
522.570912
523.643055
524.527185
524.882954
525.068621
526.013212
526.733528
503.607020
505.919182
507.887990
508.952589
509.536971
511.505963
513.041430
513.747655
514.056945
515.756032
517.072134
517.594100
517.746066
519.360170
520.602348
521.046328
521.096862
522.501902
523.499405
523.671330
523.456112
524.826428
525.781476
499.354608
503.746315
506.350174
507.161787
506.517942
509.831339
511.786087
512.208805
511.335199
514.282746
515.950798
516.128235
515.022678
517.922630
519.537869
519.661435
518.507737
521.116237
522.425248
522.185495
520.576808
523.370645
524.829642
501.596802
503.946449
505.966763
507.084356
507.727361
509.772268
511.385424
512.160260
512.530218
514.291309
515.664075
516.233860
516.424271
518.067632
519.331649
519.790036
519.845964
521.247855
522.233254
522.388451
522.161431
523.536077
524.498112
502.248659
503.893576
505.610894
506.811867
507.793541
509.476608
510.937040
511.827756
512.527494
514.007770
515.314526
516.084931
516.669181
517.966432
519.084596
519.671958
520.060350
521.128012
521.985565
522.298932
522.450726
523.418079
524.162933
500.730182
502.917263
504.823651
505.881703
506.497494
508.526395
510.105243
510.800440
511.077987
513.020234
514.566957
515.273833
515.570061
517.203224
518.448537
518.891840
518.929823
520.337950
521.321697
521.471213
521.239926
522.607815
523.566508
497.657665
501.633270
504.022742
504.741129
504.065657
507.367927
509.279699
509.546055
508.361043
511.791601
513.799508
514.229936
513.365506
516.190853
517.762577
517.855467
516.647520
519.289684
520.599041
520.348068
518.733873
521.512429
522.965858
500.260820
502.409335
504.265663
505.278368
505.861273
507.875006
509.447698
510.140193
510.423477
512.391156
513.970203
514.706338
515.022965
516.663426
517.909306
518.350678
518.384413
519.784285
520.759518
520.902694
520.666848
522.028849
522.983925
501.358933
502.897488
504.494320
505.593490
506.503620
508.163322
509.613930
510.492946
511.194045
512.739055
514.122556
514.959984
515.591203
516.898363
518.014320
518.598587
518.981330
520.030098
520.869568
521.172919
521.320256
522.271057
523.005188
500.400249
502.491407
504.281695
505.223082
505.737971
507.777493
509.387787
510.126095
510.451800
512.362425
513.882066
514.571848
514.853231
516.491012
517.741799
518.198831
518.258044
519.621644
520.577403
520.727410
520.514637
521.843521
522.778579
497.959510
501.798580
504.054293
504.623225
503.762549
507.153260
509.134019
509.484514
508.419841
511.700893
513.598596
513.948883
513.011112
515.846371
517.429307
517.558651
516.441876
518.971873
520.238604
520.010467
518.482569
521.154897
522.560290
501.064791
503.131035
504.879631
505.772322
506.240693
508.244538
509.830319
510.552047
510.857438
512.728103
514.202367
514.850888
515.098435
516.711636
517.943981
518.388371
518.440554
519.802149
520.764271
520.927201
520.721871
522.035967
522.955914
502.712931
504.193327
505.696040
506.687453
507.495948
509.086043
510.494365
511.354699
512.032330
513.482898
514.762036
515.510232
516.070615
517.333759
518.417582
518.981371
519.354834
520.399279
521.255700
521.599566
521.779374
522.679713
523.367263
502.361219
504.397203
506.083421
506.907441
507.310010
509.227693
510.751484
511.454838
511.767659
513.534543
514.921733
515.510345
515.709274
517.303558
518.513884
518.937430
518.972273
520.356860
521.363300
521.608220
521.493186
522.696598
523.533300
500.607345
504.372528
506.478673
506.902683
505.923098
509.117786
510.967397
511.298061
510.323311
513.326393
515.037669
515.272303
514.224986
517.038594
518.577771
518.667110
517.497713
520.079653
521.419728
521.358973
520.102982
522.447291
523.665022
504.666446
506.488532
507.951790
508.641678
508.950084
510.699589
512.092331
512.757339
513.060620
514.726942
516.032693
516.615967
516.829583
518.352329
519.506256
519.942302
520.006031
521.334375
522.297308
522.558446
522.455212
523.554344
524.293728
507.548333
508.422226
509.399269
510.178393
510.911799
512.077097
513.180980
514.028963
514.797394
515.947733
517.008116
517.792215
518.473680
519.503910
520.426254
521.062615
521.584356
522.432730
523.163672
523.601771
523.907520
524.492556
524.903996
508.900068
509.447631
510.206963
510.978091
511.791831
512.777002
513.768221
514.669526
515.554043
516.559080
517.530910
518.380774
519.184279
520.079041
520.919306
521.622149
522.263632
522.978952
523.625156
524.117153
524.519624
524.945814
525.226651
514.395447
515.006511
515.826368
516.634198
517.446699
518.422218
519.350983
520.146271
520.919575
521.898698
522.850736
523.662913
524.422845
525.332672
526.182153
526.872069
527.492492
528.242987
528.911420
529.395330
529.781152
530.260920
530.582573
512.533910
513.656462
514.758998
515.543747
516.161541
517.409378
518.456359
519.108491
519.594914
520.873532
521.980523
522.686506
523.195638
524.372529
525.351047
525.922807
526.288187
527.301045
528.095057
528.458351
528.594776
529.390079
529.923053
507.569113
510.873521
512.769200
513.289929
512.621416
515.290384
516.768103
516.893123
515.769020
518.683823
520.339305
520.623134
519.699203
522.338205
523.785611
523.910331
522.840972
525.300648
526.551203
526.445299
525.105314
527.495011
528.702104
493.594849
506.937772
510.461492
510.007995
501.354645
512.166185
514.799204
513.556046
502.951903
515.388251
518.446679
517.559198
508.140928
519.304055
521.980906
520.909552
511.390406
522.314460
524.768950
523.397207
513.212078
524.558345
527.304798
503.878416
507.493026
509.690173
510.380598
509.813543
512.695188
514.332356
514.498116
513.366337
516.393849
518.123043
518.379568
517.401895
520.134845
521.654349
521.757323
520.637537
523.180574
524.487357
524.348769
522.967423
525.493803
526.822265
504.565329
506.739996
508.625935
509.671054
510.262607
512.149993
513.606862
514.246131
514.501876
516.214757
517.555487
518.107660
518.287928
519.872392
521.090726
521.529189
521.581875
522.965700
523.950501
524.132581
523.942789
525.265056
526.189502
499.820006
504.212815
506.822460
507.641743
506.998643
510.290769
512.215468
512.606409
511.705867
514.646966
516.315598
516.496978
515.393838
518.279473
519.882716
520.002976
518.848972
521.444621
522.740574
522.491617
520.876603
523.666812
525.123672
483.445077
500.314844
504.837924
504.523321
494.718549
507.295929
510.577663
509.805259
500.165526
511.910451
514.812535
513.729009
503.550079
515.539618
518.438432
517.373076
507.573385
518.815889
521.276876
519.588785
507.986908
520.821542
523.936044
497.779919
502.212751
504.871526
505.736351
505.142504
508.508104
510.505934
510.957199
510.109630
513.115994
514.845207
515.075148
514.009037
516.922466
518.544683
518.675220
517.525792
520.128229
521.424426
521.167610
519.546182
522.351004
523.821229
500.406400
502.704852
504.709274
505.836848
506.500273
508.564442
510.180609
510.929002
511.264016
513.133353
514.611249
515.264894
515.518502
517.157520
518.410192
518.859786
518.907536
520.315443
521.301661
521.452467
521.223111
522.605552
523.575451
497.326349
501.345408
503.790407
504.560960
503.927247
507.253691
509.181856
509.461018
508.282389
511.704111
513.698580
514.116970
513.243259
516.058203
517.621030
517.706935
516.497680
519.151815
520.473992
520.229371
518.619007
521.416722
522.884034
483.627614
498.596534
502.616982
502.139321
492.300704
504.804267
507.964512
506.728414
495.050648
508.999037
512.552778
511.879914
502.563459
513.856515
516.587143
515.412380
505.285060
516.842106
519.375576
517.714285
506.166508
518.954404
522.061137
496.907447
500.871132
503.248096
503.958093
503.279788
506.585827
508.503470
508.774538
507.597463
511.050928
513.085224
513.538796
512.688823
515.508885
517.069112
517.151250
515.938345
518.586332
519.905004
519.661051
518.052319
520.844096
522.306650
499.672027
501.796104
503.626981
504.613111
505.172023
507.209646
508.808537
509.526559
509.837303
511.802090
513.382250
514.121392
514.436255
516.074241
517.315209
517.758479
517.805224
519.195625
520.174298
520.333931
520.121246
521.478703
522.431253
497.104800
500.961921
503.244306
503.840949
503.006084
506.421151
508.415048
508.765496
507.705498
511.038827
512.997395
513.399829
512.498199
515.339742
516.920495
517.049423
515.937796
518.477709
519.757588
519.542683
518.027737
520.714180
522.128814
484.278470
498.812875
502.619441
501.865517
491.239544
504.423137
507.773735
506.730053
495.707709
508.990405
512.357511
511.576628
502.038075
513.500628
516.286224
515.246929
505.741071
516.663149
519.081363
517.520689
506.560139
518.739266
521.707502
497.769551
501.601810
503.842350
504.389599
503.508189
506.892248
508.868392
509.210540
508.137489
511.426719
513.334620
513.691554
512.752959
515.570385
517.133474
517.250431
516.132336
518.669467
519.956807
519.759330
518.257218
520.922645
522.317327
501.031700
503.095747
504.830029
505.702984
506.153646
508.137738
509.714415
510.441878
510.764112
512.605255
514.058466
514.692953
514.923461
516.524575
517.738990
518.166561
518.209876
519.591955
520.592149
520.813968
520.669921
521.939427
522.823706
499.041646
502.877428
505.072301
505.568993
504.654265
507.934148
509.856937
510.230943
509.287533
512.343188
514.100351
514.357655
513.321235
516.151962
517.701582
517.786139
516.613410
519.215155
520.576837
520.524502
519.279997
521.668480
522.923898
486.738384
501.398612
505.098147
504.247583
493.697472
506.514436
509.738954
508.835216
498.767066
510.894810
513.889359
512.896478
502.963071
514.660685
517.436865
516.319067
506.493537
517.743291
520.318763
519.143443
509.685006
520.306488
522.882874
501.488197
505.062533
507.012404
507.387100
506.405659
509.490401
511.268711
511.619052
510.692413
513.614432
515.267735
515.524197
514.521985
517.256365
518.738089
518.847881
517.727664
520.249740
521.555605
521.531639
520.322705
522.577106
523.714353
506.455221
507.629541
508.732295
509.462405
510.027777
511.398497
512.597107
513.392059
513.996320
515.332001
516.468429
517.185476
517.693188
518.893036
519.880825
520.446844
520.801054
521.825455
522.637133
523.025724
523.185094
523.946129
524.451811
508.224647
508.838511
509.639141
510.412093
511.210784
512.243874
513.268246
514.168616
515.034684
516.076968
517.068809
517.904881
518.678457
519.599627
520.452101
521.138066
521.752809
522.503067
523.174698
523.664063
524.050516
524.514028
524.821075
514.041703
514.615276
515.434113
516.281583
517.149835
518.128182
519.071004
519.906510
520.726316
521.680733
522.616113
523.440957
524.228285
525.112142
525.949228
526.654152
527.298137
528.011354
528.651757
529.136793
529.539174
529.980321
530.275536
512.523196
513.401382
514.430672
515.299942
516.104802
517.228792
518.247936
519.004752
519.693112
520.792091
521.819436
522.584130
523.255366
524.269792
525.185858
525.825086
526.350838
527.189858
527.904007
528.320676
528.613779
529.222697
529.657058
509.381810
511.138641
512.638866
513.466803
513.928048
515.537373
516.767680
517.294304
517.484930
519.108513
520.391759
520.970546
521.195628
522.681516
523.819202
524.261713
524.339829
525.639999
526.563792
526.771602
526.617683
527.773900
528.558523
505.002016
508.545552
510.670082
511.318773
510.724095
513.552633
515.146521
515.295645
514.155500
517.153268
518.856566
519.106474
518.127653
520.843942
522.350054
522.454791
521.335116
523.851271
525.129213
524.976632
523.582209
526.069784
527.365935
505.742867
507.758886
509.538576
510.549120
511.139981
512.939671
514.318669
514.899611
515.107756
516.820480
518.165449
518.729909
518.926810
520.482470
521.680316
522.114835
522.169455
523.534300
524.509475
524.705857
524.542457
525.807181
526.692150
505.022550
506.631453
508.323131
509.514120
510.472887
512.063434
513.424351
514.236476
514.864377
516.229546
517.424682
518.106063
518.623847
519.872328
520.959794
521.534459
521.920402
522.975246
523.832223
524.162817
524.331655
525.269188
525.988026
502.220463
504.608373
506.677710
507.836080
508.500879
510.542955
512.139278
512.891253
513.232551
514.954807
516.286376
516.819241
516.980791
518.604936
519.858554
520.313596
520.369854
521.770356
522.757766
522.919482
522.698119
524.067823
525.024368
497.905682
502.385016
505.094576
505.997143
505.427597
508.812393
510.824707
511.286892
510.439655
513.412331
515.098531
515.286995
514.189791
517.099808
518.726306
518.860673
517.715888
520.329395
521.641501
521.404070
519.798836
522.598347
524.061866
500.188883
502.606239
504.714346
505.911609
506.622060
508.729268
510.392845
511.202813
511.596705
513.378350
514.765146
515.342215
515.537762
517.188842
518.462020
518.929679
518.996396
520.411907
521.412161
521.581060
521.366389
522.752234
523.721348
500.917488
502.607075
504.388587
505.653656
506.693016
508.427962
509.931127
510.853017
511.574076
513.068942
514.383016
515.154396
515.738561
517.040200
518.164232
518.757492
519.156696
520.246142
521.130115
521.467945
521.640204
522.623831
523.378157
499.466877
501.681918
503.633354
504.741251
505.404805
507.476347
509.091561
509.814596
510.111143
512.063046
513.611054
514.312257
514.602335
516.237311
517.485048
517.928929
517.975080
519.413497
520.435315
520.619187
520.415359
521.804084
522.774520
496.436744
500.430170
502.852205
503.609962
502.974573
506.312446
508.255848
508.547739
507.380971
510.819338
512.826494
513.248238
512.373694
515.199833
516.771003
516.859082
515.655128
518.334666
519.690887
519.481476
517.899796
520.702456
522.169142
499.049542
501.213748
503.097135
504.141887
504.758300
506.804585
508.406652
509.122800
509.424067
511.403927
512.988347
513.722037
514.032695
515.671009
516.912792
517.348698
517.388576
518.822988
519.844742
520.031799
519.831200
521.218285
522.186648
500.135636
501.691281
503.313644
504.439821
505.378303
507.070085
508.550072
509.451511
510.171201
511.736580
513.136851
513.982654
514.614534
515.917434
517.024951
517.601482
517.990042
519.070539
519.955502
520.304229
520.488690
521.464060
522.210448
499.154897
501.266939
503.083712
504.048331
504.587036
506.661060
508.302792
509.062279
509.406155
511.347306
512.896883
513.606237
513.894561
515.525712
516.762165
517.205406
517.265967
518.661361
519.664615
519.863015
519.689800
521.041595
521.987116
496.700064
500.564312
502.848701
503.439260
502.599432
506.029035
508.044471
508.415899
507.368190
510.687756
512.623670
512.999899
512.072451
514.897998
516.461091
516.570112
515.448601
518.011227
519.327097
519.149177
517.662611
520.355548
521.769726
499.820414
501.910318
503.688959
504.608030
505.103156
507.145052
508.766680
509.514555
509.842746
511.746898
513.253199
513.923045
514.177198
515.779725
516.991501
517.415459
517.462926
518.850964
519.855944
520.063489
519.895122
521.230939
522.161004
501.494657
502.998296
504.533669
505.557643
506.399382
508.028080
509.474374
510.367078
511.072196
512.548181
513.848206
514.608789
515.169740
516.419702
517.481807
518.024360
518.391645
519.457440
520.350426
520.732213
520.943936
521.866852
522.566382
501.169083
503.230557
504.953246
505.814878
506.255194
508.213208
509.778007
510.519423
510.863128
512.647214
514.044483
514.637133
514.831132
516.408147
517.593547
517.991726
518.015787
519.420564
520.461266
520.739547
520.652180
521.878685
522.729089
499.445544
503.238305
505.382976
505.846690
504.906482
508.141908
510.033714
510.405360
509.463566
512.476796
514.190475
514.423969
513.369043
516.162554
517.674761
517.735554
516.550871
519.154203
520.527760
520.496997
519.265005
521.632236
522.864344
503.549912
505.395410
506.893379
507.620618
507.966633
509.754495
511.185891
511.887166
512.218237
513.895004
515.202601
515.783256
515.988566
517.494261
518.625989
519.040005
519.093857
520.438484
521.428663
521.715726
521.634389
522.753405
523.505129
506.474622
507.367061
508.373492
509.185971
509.953744
511.153731
512.291416
513.169745
513.960949
515.122509
516.186162
516.968225
517.642513
518.660038
519.566794
520.189371
520.707191
521.568095
522.320453
522.780721
523.106285
523.708234
524.129854
507.851549
508.414851
509.200195
510.001931
510.847732
511.865062
512.886959
513.815130
514.719795
515.736203
516.712166
517.560697
518.358174
519.242929
520.071649
520.765583
521.406475
522.132897
522.797579
523.309688
523.730745
524.172260
524.462069
513.618549
514.184225
515.019872
515.908445
516.823767
517.820066
518.783727
519.652784
520.502906
521.442905
522.362068
523.186954
523.983565
524.854567
525.686707
526.401901
527.057991
527.750914
528.373389
528.856650
529.265037
529.686412
529.967033
512.234369
513.026288
514.042898
514.977323
515.880685
516.978373
518.002440
518.827265
519.607126
520.629625
521.605272
522.385313
523.111619
524.064462
524.955001
525.630168
526.219399
526.988027
527.660188
528.098034
528.447373
528.982200
529.368109
509.641394
510.959988
512.334729
513.312249
514.112235
515.466144
516.630017
517.343077
517.914657
519.171119
520.282933
520.948789
521.465270
522.648098
523.677402
524.248773
524.638443
525.623212
526.416405
526.736298
526.890755
527.711866
528.327124
506.700385
508.724490
510.481631
511.466499
512.030937
513.792046
515.143285
515.725226
515.946324
517.596316
518.881931
519.400887
519.557361
521.122807
522.326782
522.763671
522.811584
524.161443
525.113011
525.282847
525.085180
526.341330
527.215251
506.001970
507.553479
509.196077
510.364746
511.309938
512.845160
514.153279
514.929475
515.531439
516.864644
518.029848
518.686743
519.186274
520.427408
521.511363
522.083843
522.465927
523.511482
524.360440
524.688642
524.855101
525.770562
526.472514
504.899986
506.284264
507.902676
509.189121
510.319283
511.820096
513.156539
514.072359
514.859556
516.080573
517.188115
517.914030
518.551842
519.672757
520.704459
521.350975
521.873590
522.810861
523.620770
524.039477
524.359880
525.140892
525.750653
502.694158
504.470776
506.331573
507.638991
508.686844
510.415997
511.907070
512.819659
513.514995
514.897665
516.082961
516.736218
517.231100
518.515903
519.640817
520.231735
520.626552
521.722094
522.620356
522.981939
523.175196
524.130479
524.860804
500.241046
502.729239
504.904940
506.143098
506.873796
509.017332
510.707126
511.529023
511.917335
513.666272
515.002813
515.518890
515.659814
517.324327
518.612616
519.079604
519.140010
520.595131
521.644184
521.872482
521.720328
523.066460
524.007145
500.683028
502.476639
504.362413
505.698729
506.786166
508.574737
510.130273
511.100642
511.848149
513.284190
514.517283
515.207795
515.732096
517.043980
518.191096
518.798824
519.211027
520.331936
521.257805
521.643691
521.857043
522.829163
523.569624
500.863528
502.289269
503.962063
505.302813
506.506483
508.135596
509.607606
510.636898
511.523149
512.854817
514.060430
514.858344
515.550690
516.726745
517.802216
518.477314
519.029196
520.021116
520.890397
521.358949
521.720096
522.538266
523.171134
499.916306
501.553896
503.293729
504.536864
505.573259
507.329235
508.856533
509.794172
510.525475
512.036954
513.355852
514.112904
514.680633
516.009507
517.158990
517.761188
518.169796
519.309289
520.256718
520.659816
520.885612
521.866870
522.612290
498.554273
500.745104
502.673667
503.763032
504.419079
506.521283
508.179745
508.956216
509.309990
511.216985
512.712376
513.347312
513.567097
515.260555
516.553241
517.009759
517.060290
518.554878
519.646132
519.907689
519.779904
521.144850
522.096003
499.497816
501.088133
502.761329
503.940777
504.928884
506.657304
508.171042
509.104126
509.842591
511.378233
512.728693
513.513889
514.097792
515.425707
516.563204
517.150310
517.547701
518.684523
519.634591
520.041899
520.271679
521.256104
522.003299
500.053821
501.366571
502.891408
504.097072
505.201657
506.780891
508.229319
509.247943
510.145360
511.531866
512.807745
513.667645
514.395752
515.565862
516.612202
517.252818
517.779858
518.769234
519.646893
520.125823
520.495924
521.320962
521.957539
499.511281
501.091353
502.730012
503.854313
504.790425
506.522267
508.053906
509.005144
509.757732
511.292510
512.644434
513.437645
514.023611
515.315214
516.408099
516.955897
517.324805
518.450436
519.396466
519.802118
520.030708
521.014097
521.760342
498.628860
500.794987
502.648555
503.623688
504.164427
506.270477
507.951932
508.752741
509.129201
511.028482
512.524485
513.174531
513.403628
515.024286
516.234320
516.618803
516.615516
518.091467
519.176653
519.436205
519.306229
520.667920
521.615969
500.177501
501.739990
503.346817
504.431700
505.327856
507.025158
508.531720
509.466265
510.201259
511.706697
513.026433
513.790920
514.347958
515.603729
516.659538
517.175379
517.520256
518.630573
519.569485
519.972933
520.197501
521.169303
521.905667
501.410534
502.683770
504.137550
505.257054
506.275804
507.781957
509.180449
510.171988
511.041664
512.363557
513.570792
514.376143
515.051856
516.147456
517.116248
517.692470
518.172700
519.132363
519.997647
520.476940
520.843058
521.638056
522.248334
501.602760
503.119318
504.663372
505.693662
506.537456
508.143409
509.578588
510.484314
511.202694
512.622047
513.859415
514.572646
515.095756
516.303633
517.318302
517.810391
518.141517
519.234495
520.168643
520.587255
520.823134
521.741517
522.432300
501.524929
503.572846
505.272524
506.123142
506.558653
508.465389
509.997347
510.743701
511.103826
512.823248
514.161278
514.723330
514.899091
516.421379
517.549078
517.892572
517.867695
519.299294
520.363431
520.648574
520.547350
521.785197
522.634995
503.977537
505.299700
506.627324
507.512925
508.245589
509.690344
510.994732
511.847334
512.536421
513.863639
515.023687
515.723139
516.249853
517.400951
518.372289
518.877847
519.228652
520.266355
521.146252
521.556422
521.779183
522.601836
523.205143
506.239657
507.016338
507.986121
508.854947
509.719855
510.862166
511.976974
512.904733
513.777377
514.866415
515.887866
516.696669
517.430685
518.363909
519.217028
519.853599
520.426807
521.227075
521.956401
522.455366
522.850105
523.396639
523.780784
507.440116
507.981688
508.767853
509.598193
510.480143
511.497813
512.523979
513.473560
514.401831
515.403641
516.366610
517.218352
518.022861
518.881042
519.687317
520.377985
521.027577
521.743236
522.407317
522.935971
523.378878
523.814462
524.097517
513.000639
513.633731
514.533913
515.459383
516.396902
517.438818
518.436621
519.314413
520.159149
521.114052
522.034502
522.838069
523.611037
524.500656
525.348358
526.056683
526.696235
527.401313
528.026465
528.490617
528.877821
529.321713
529.624142
511.340864
512.318217
513.461669
514.425957
515.308676
516.506615
517.592309
518.404417
519.128717
520.213771
521.207432
521.930042
522.569902
523.601786
524.540328
525.186376
525.706718
526.541124
527.239265
527.626389
527.894959
528.518801
528.970837
507.897431
509.864976
511.550691
512.503790
513.054719
514.757133
516.076702
516.691508
516.961927
518.522089
519.727048
520.215914
520.357305
521.904003
523.094233
523.549398
523.615915
524.923579
525.832129
525.989557
525.777935
526.988574
527.816286
503.089791
507.066045
509.463397
510.263598
509.762602
512.705007
514.411237
514.697120
513.760676
516.567172
518.132325
518.231247
517.047889
519.939272
521.541783
521.662931
520.511551
523.065158
524.336125
524.107007
522.569232
525.205988
526.581077
504.064364
506.308174
508.292388
509.440622
510.129673
512.033549
513.510818
514.183698
514.472011
516.121276
517.384870
517.852193
517.959756
519.580558
520.837138
521.288145
521.337548
522.728236
523.712531
523.882471
523.679053
525.001908
525.930050
503.445474
505.196786
507.044505
508.352325
509.400330
511.089950
512.537675
513.412025
514.075246
515.426651
516.580196
517.199025
517.666592
518.947674
520.073962
520.660637
521.049694
522.145145
523.045240
523.407687
523.602449
524.550497
525.277490
500.587115
503.125765
505.345117
506.601986
507.332089
509.486960
511.174363
511.977300
512.338765
514.063023
515.364673
515.829773
515.920629
517.599459
518.899369
519.356481
519.399564
520.886993
521.973867
522.243990
522.140136
523.451628
524.372049
496.143045
500.845994
503.719078
504.698974
504.140778
507.683649
509.802821
510.314218
509.479160
512.457520
514.108580
514.196103
512.939332
515.989555
517.688808
517.808918
516.587071
519.378341
520.853741
520.817621
519.529623
522.090836
523.455020
498.592864
501.137491
503.367472
504.639745
505.399673
507.613094
509.366567
510.227828
510.639823
512.414155
513.758008
514.253001
514.367549
516.075116
517.400837
517.877988
517.943574
519.468519
520.599052
520.910382
520.838985
522.167970
523.096259
499.457339
501.219024
503.084705
504.412278
505.506316
507.330786
508.923097
509.914004
510.672571
512.129101
513.367579
514.038216
514.541858
515.887401
517.068096
517.687995
518.112206
519.292875
520.291542
520.746570
521.016143
521.994524
522.733671
498.087550
500.342843
502.351340
503.500267
504.201319
506.375560
508.104958
508.946874
509.350947
511.179509
512.575627
513.097196
513.215123
514.965992
516.315576
516.795055
516.856329
518.412361
519.572817
519.905255
519.847048
521.191797
522.128877
495.119649
499.116017
501.575399
502.351295
501.712257
505.193532
507.286068
507.773694
506.912161
510.019502
511.773391
511.903739
510.616817
513.781248
515.528814
515.647284
514.397384
517.267045
518.805422
518.811447
517.545520
520.143407
521.526166
497.687303
499.889746
501.825775
502.906175
503.555472
505.701459
507.418010
508.256462
508.668120
510.520019
511.946157
512.494162
512.625498
514.369029
515.697866
516.152485
516.195378
517.750391
518.916588
519.253959
519.200032
520.552729
521.495577
498.702000
500.329249
502.029205
503.208796
504.194404
505.969808
507.541564
508.524891
509.295407
510.805794
512.111897
512.842646
513.378827
514.702063
515.831381
516.390168
516.767268
517.955800
518.973002
519.437875
519.712252
520.712887
521.467848
497.572794
499.825230
501.761344
502.792225
503.374748
505.543662
507.283027
508.130460
508.544091
510.421604
511.883518
512.484942
512.669274
514.317522
515.542898
515.899538
515.854432
517.432313
518.612238
518.935428
518.851334
520.238424
521.202988
494.908140
499.045970
501.500078
502.162463
501.339846
504.899914
507.032326
507.525353
506.646319
509.809782
511.628630
511.869237
510.756493
513.667664
515.211288
515.138905
513.665852
516.640559
518.216430
518.188252
516.821163
519.524926
520.955279
498.238830
500.479469
502.391197
503.389580
503.936250
506.068656
507.779305
508.608188
509.005857
510.858924
512.297927
512.882399
513.044583
514.647017
515.819768
516.129506
516.047917
517.602097
518.766904
519.078481
518.983491
520.361140
521.319629
500.051613
501.656766
503.305150
504.416786
505.328836
507.022815
508.533659
509.485428
510.233437
511.687981
512.947651
513.658310
514.169643
515.384649
516.393253
516.851136
517.153055
518.296270
519.283527
519.724754
519.975555
520.956693
521.697555
499.760191
501.935619
503.782868
504.752613
505.292302
507.285657
508.897349
509.703268
510.116467
511.852647
513.203511
513.762383
513.932924
515.447006
516.554242
516.843456
516.765391
518.261728
519.385714
519.685406
519.586201
520.911454
521.829205
498.018700
501.978908
504.270513
504.870063
504.100148
507.297035
509.214616
509.676547
508.907661
511.767932
513.406301
513.618869
512.592138
515.269276
516.673095
516.573337
515.151369
517.967289
519.448939
519.399977
518.043078
520.614715
521.952294
502.305810
504.248026
505.852305
506.676028
507.112801
508.923366
510.388308
511.143506
511.538118
513.169799
514.439219
514.997993
515.190781
516.637342
517.697044
518.014007
517.972409
519.391291
520.440867
520.729983
520.623010
521.831838
522.646223
505.381150
506.327075
507.402604
508.280117
509.104408
510.340730
511.511275
512.421864
513.238359
514.391855
515.439481
516.204109
516.858841
517.843324
518.708136
519.281312
519.763455
520.647972
521.430582
521.903873
522.237981
522.881463
523.335269
506.837254
507.435918
508.271742
509.123668
510.013919
511.067188
512.119302
513.071779
513.992049
515.009274
515.977120
516.811813
517.591185
518.452356
519.252975
519.918024
520.542379
521.279508
521.963934
522.492002
522.929231
523.397016
523.706680
512.397447
513.125489
514.100349
515.052638
515.992332
517.088082
518.120201
518.992359
519.811740
520.797026
521.728365
522.504694
523.238804
524.163084
525.033689
525.727407
526.335582
527.069920
527.707739
528.147503
528.499901
528.986566
529.324401
510.233677
511.566474
512.892665
513.852191
514.609262
516.000118
517.173650
517.925106
518.481004
519.736801
520.790858
521.420052
521.862821
523.086135
524.111770
524.690982
525.037059
526.044458
526.808011
527.106167
527.182311
528.016889
528.591606
504.519487
508.369739
510.654695
511.404218
510.883773
513.744634
515.398210
515.691260
514.780480
517.519014
519.031063
519.130512
517.969134
520.810700
522.380643
522.516498
521.392551
523.891217
525.118250
524.889476
523.363963
525.930434
527.248693
488.682307
503.907717
508.092757
507.918265
499.373408
510.464742
513.333746
512.414483
502.925129
514.276848
517.009983
515.747154
505.251551
517.445737
520.397491
519.330246
509.582470
520.736400
523.195880
521.592660
510.570739
522.762997
525.750316
500.430213
504.630766
507.259782
508.204680
507.801529
510.898713
512.730321
513.070022
512.151052
515.004725
516.587002
516.645569
515.418963
518.365050
520.019766
520.139520
518.974399
521.590505
522.916914
522.695481
521.159547
523.871667
525.314494
501.429832
503.923802
506.131583
507.395696
508.142700
510.231230
511.858454
512.605838
512.924003
514.622303
515.902164
516.336334
516.405460
518.076865
519.378459
519.828477
519.865523
521.333878
522.396340
522.618183
522.463286
523.814833
524.771519
496.478896
501.259586
504.199951
505.200205
504.635913
508.190739
510.305182
510.778830
509.897021
512.868091
514.501945
514.541808
513.237602
516.302656
518.015563
518.117535
516.869452
519.681567
521.172107
521.122249
519.816332
522.404443
523.796243
479.403902
497.173076
502.103946
501.904599
491.817051
505.004886
508.540013
507.841198
498.179660
509.987087
512.848628
511.505176
500.482160
513.287674
516.398277
515.240422
504.829702
516.855111
519.686121
518.472616
508.546230
519.850596
522.687097
494.494105
499.272678
502.212532
503.216166
502.671800
506.287458
508.471165
509.003699
508.170506
511.190683
512.863317
512.927143
511.641138
514.737471
516.479408
516.603185
515.380179
518.240575
519.787969
519.792613
518.529307
521.134945
522.532742
497.470925
499.950301
502.146361
503.394263
504.146902
506.395440
508.183715
509.048982
509.452294
511.260777
512.619837
513.087578
513.168462
514.922020
516.289409
516.771975
516.837828
518.425963
519.622555
519.972869
519.925932
521.296089
522.254963
494.546508
498.675327
501.260860
502.102891
501.499462
505.057398
507.210838
507.715952
506.843199
509.939715
511.656075
511.714117
510.365215
513.562670
515.351253
515.476474
514.224956
517.149144
518.740188
518.769220
517.514094
520.146568
521.557498
481.097580
495.969113
500.084040
499.605498
489.513374
502.529129
506.016174
505.257470
495.325868
507.490340
510.459252
509.071042
497.587743
510.922708
514.152752
512.975259
502.333204
514.655539
517.593083
516.426236
506.467759
517.875806
520.743748
494.172085
498.238325
500.742746
501.509960
500.850515
504.380332
506.521668
507.023378
506.157514
509.278341
511.025234
511.109834
509.773308
512.957335
514.717168
514.808655
513.531640
516.457007
518.056595
518.090983
516.839744
519.484329
520.904273
496.812148
499.109603
501.109148
502.189305
502.817433
505.023332
506.795177
507.651553
508.060220
509.930637
511.362261
511.894812
512.013243
513.724433
515.017846
515.412238
515.401904
517.016051
518.242967
518.601706
518.550599
519.960523
520.946403
493.864419
498.098924
500.643197
501.349032
500.551729
504.180578
506.368727
506.875984
505.990953
509.172212
510.987562
511.184382
510.028757
512.981579
514.564784
514.490350
513.009152
516.051624
517.694452
517.696257
516.344731
519.098889
520.569607
480.004975
495.718789
499.945339
499.289806
488.469662
502.116271
505.729997
504.961100
494.845523
507.256359
510.367957
509.268770
498.862919
511.026070
513.842655
512.287779
500.675636
513.810064
516.891907
515.620786
505.051755
517.083533
520.092569
494.530466
498.758423
501.284394
501.963277
501.133740
504.724588
506.882111
507.371291
506.473619
509.632479
511.430849
511.620272
510.449646
513.346526
514.863446
514.729853
513.202304
516.214781
517.836498
517.820250
516.453117
519.198808
520.665409
498.150729
500.445932
502.411270
503.439206
504.007371
506.122625
507.827264
508.656600
509.059534
510.869041
512.265867
512.809909
512.942470
514.499890
515.630568
515.892542
515.781986
517.341334
518.526861
518.846122
518.756701
520.154471
521.133315
496.163777
500.289547
502.749599
503.446776
502.742049
506.061229
508.077880
508.573891
507.813490
510.733855
512.412308
512.607870
511.547743
514.253925
515.669334
515.526208
514.060847
516.939930
518.485498
518.448315
517.095679
519.758044
521.174752
483.518357
498.825276
502.872121
502.313619
492.494110
504.826650
508.077811
507.399564
498.295375
509.502588
512.307378
511.291921
501.698971
512.901080
515.455495
513.926986
502.824074
515.310800
518.196936
516.905040
506.545073
518.222540
521.101105
498.937267
502.764708
504.943473
505.498989
504.714731
507.814571
509.662088
510.117699
509.364716
512.152994
513.737425
513.951574
512.945343
515.558567
516.914901
516.819696
515.422184
518.188350
519.634918
519.593989
518.254505
520.764250
522.050955
504.288895
505.583260
506.825990
507.674689
508.342784
509.784805
511.050811
511.904648
512.557960
513.881301
514.994594
515.678319
516.148960
517.294195
518.212323
518.684278
518.960622
520.045578
520.921784
521.330784
521.495055
522.347892
522.923026
506.243482
506.930652
507.830018
508.695164
509.574602
510.677899
511.762247
512.707736
513.602668
514.650760
515.632082
516.442984
517.182876
518.064996
518.870440
519.504114
520.087603
520.862424
521.574180
522.093058
522.508245
523.024570
523.372053
512.219206
512.924419
513.903643
514.881151
515.854738
516.944952
517.978827
518.866046
519.707799
520.673748
521.594495
522.377078
523.129959
524.033204
524.895464
525.598278
526.225749
526.940053
527.568400
528.016596
528.390331
528.857040
529.184672
510.325619
511.445001
512.716045
513.736774
514.641715
515.915666
517.054362
517.862827
518.560476
519.677392
520.680399
521.359769
521.950001
523.022967
523.995723
524.624048
525.109151
525.977369
526.692402
527.045340
527.274916
527.955891
528.463805
506.386554
508.678999
510.598303
511.602047
512.116574
513.975766
515.390795
515.964827
516.132936
517.796096
519.040264
519.431360
519.433273
521.107803
522.382679
522.784786
522.740453
524.160659
525.124692
525.200295
524.865947
526.233605
527.191507
500.993750
505.569624
508.320573
509.144743
508.481328
511.724418
513.583714
513.775081
512.594003
515.643137
517.295537
517.225996
515.740322
518.920399
520.675442
520.691392
519.286124
522.101215
523.485592
523.111752
521.293950
524.261655
525.858787
502.300801
504.911491
507.165863
508.376564
509.030693
511.109577
512.695903
513.325061
513.502986
515.263490
516.569683
516.927681
516.883304
518.643153
519.994982
520.390112
520.325120
521.847472
522.906387
523.000692
522.676978
524.174709
525.247785
501.824022
503.847238
505.920812
507.302005
508.356531
510.177878
511.717498
512.572623
513.175133
514.591957
515.770740
516.310469
516.683150
518.047548
519.241348
519.794368
520.122522
521.309503
522.277850
522.611120
522.755873
523.815254
524.643222
498.671374
501.609416
504.112980
505.420390
506.095290
508.446654
510.260595
511.021581
511.268227
513.113521
514.466071
514.821796
514.756385
516.579789
517.977451
518.375358
518.304205
519.952099
521.152990
521.391076
521.201593
522.676933
523.728264
493.727825
499.109044
502.368480
503.349289
502.580129
506.476797
508.785179
509.204225
508.112030
511.352594
513.103582
513.016775
511.442751
514.796789
516.656432
516.664460
515.183122
518.293432
519.953368
519.849517
518.350054
521.217798
522.780396
496.686203
499.620778
502.121246
503.430511
504.125950
506.534273
508.415690
509.235785
509.531837
511.424029
512.813033
513.191659
513.144965
514.997784
516.424459
516.846403
516.804469
518.502688
519.763868
520.060024
519.915230
521.411114
522.469416
497.855489
499.866681
501.927000
503.296709
504.375261
506.332159
508.023100
508.997733
509.693005
511.209239
512.461051
513.035955
513.431775
514.864132
516.120247
516.713313
517.088156
518.388811
519.493119
519.957253
520.204662
521.297642
522.133499
496.347337
498.929478
501.156034
502.312802
502.936349
505.299423
507.157425
507.962244
508.250322
510.184781
511.605589
511.986831
511.924697
513.827105
515.287362
515.716961
515.673563
517.411081
518.710311
519.033403
518.905791
520.421986
521.491684
493.004912
497.550234
500.301499
501.028374
500.156978
503.980808
506.263095
506.664624
505.545235
508.896792
510.717960
510.633576
508.993103
512.475482
514.398872
514.411448
512.904156
516.110388
517.850724
517.802014
516.333208
519.247113
520.833122
495.970984
498.493942
500.640210
501.721945
502.289613
504.623177
506.468503
507.270496
507.566474
509.524038
510.973963
511.380000
511.327738
513.215671
514.645524
515.040123
514.971454
516.707807
518.014848
518.344110
518.222116
519.750211
520.829027
497.159241
499.017770
5
