# Supplementary material for: A computational model of spatio-temporal cardiac intracellular calcium handling with realistic structure and spatial flux distribution from sarcoplasmic reticulum and t-tubule reconstructions
Source: PLoS Comput Biol. 2017 Aug 31;13(8):e1005714. doi: 10.1371/journal.pcbi.1005714 (PMC5597258; doi:10.1371/journal.pcbi.1005714)
Supplement: S1 Code — Code provided in C/C++ and includes the structural datasets used in this study. Documentation is provided on use of and updating the code. Updates may also be available on Michael Colman’s website, http://www.physicsoftheheart.com and github repository: https://github.com/michaelcolman/CODE---PLOS-Comp-Biol-2017-Model-SR. (ZIP) [file pcbi.1005714.s001.zip › PLOS_SR_Clean/Spatial_diff_out/CaSR_output_0030.vtk]

# vtk DataFile Version 3.0
vtk output
ASCII
DATASET STRUCTURED_POINTS
DIMENSIONS 26 26 52
SPACING 1 1 1
ORIGIN 0 0 0
POINT_DATA 35152
SCALARS ImageFile float 1
LOOKUP_TABLE default
-100 -100 -100 -100 -100 -100 -100 -100 -100 -100 -100 -100 -100 -100 -100 -100 -100 -100 -100 -100 -100 -100 -100 -100 -100 -100 
-100 -100 -100 -100 -100 -100 -100 -100 -100 -100 -100 -100 -100 -100 -100 -100 -100 -100 -100 -100 -100 -100 -100 -100 -100 -100 
-100 -100 -100 -100 -100 -100 -100 -100 -100 -100 -100 -100 -100 -100 -100 -100 -100 -100 -100 -100 -100 -100 -100 -100 -100 -100 
-100 -100 -100 -100 -100 -100 -100 -100 -100 -100 -100 -100 -100 -100 -100 -100 -100 -100 -100 -100 -100 -100 -100 -100 -100 -100 
-100 -100 -100 -100 -100 -100 -100 -100 -100 -100 -100 -100 -100 -100 -100 -100 -100 -100 -100 -100 -100 -100 -100 -100 -100 -100 
-100 -100 -100 -100 -100 -100 -100 -100 -100 -100 -100 -100 -100 -100 -100 -100 -100 -100 -100 -100 -100 -100 -100 -100 -100 -100 
-100 -100 -100 -100 -100 -100 -100 -100 -100 -100 -100 -100 -100 -100 -100 -100 -100 -100 -100 -100 -100 -100 -100 -100 -100 -100 
-100 -100 -100 -100 -100 -100 -100 -100 -100 -100 -100 -100 -100 -100 -100 -100 -100 -100 -100 -100 -100 -100 -100 -100 -100 -100 
-100 -100 -100 -100 -100 -100 -100 -100 -100 -100 -100 -100 -100 -100 -100 -100 -100 -100 -100 -100 -100 -100 -100 -100 -100 -100 
-100 -100 -100 -100 -100 -100 -100 -100 -100 -100 -100 -100 -100 -100 -100 -100 -100 -100 -100 -100 -100 -100 -100 -100 -100 -100 
-100 -100 -100 -100 -100 -100 -100 -100 -100 -100 -100 -100 -100 -100 -100 -100 -100 -100 -100 -100 -100 -100 -100 -100 -100 -100 
-100 -100 -100 -100 -100 -100 -100 -100 -100 -100 -100 -100 -100 -100 -100 -100 -100 -100 -100 -100 -100 -100 -100 -100 -100 -100 
-100 -100 -100 -100 -100 -100 -100 -100 -100 -100 -100 -100 -100 -100 -100 -100 -100 -100 -100 -100 -100 -100 -100 -100 -100 -100 
-100 -100 -100 -100 -100 -100 -100 -100 -100 -100 -100 -100 -100 -100 -100 -100 -100 -100 -100 -100 -100 -100 -100 -100 -100 -100 
-100 -100 -100 -100 -100 -100 -100 -100 -100 -100 -100 -100 -100 -100 -100 -100 -100 -100 -100 -100 -100 -100 -100 -100 -100 -100 
-100 -100 -100 -100 -100 -100 -100 -100 -100 -100 -100 -100 -100 -100 -100 -100 -100 -100 -100 -100 -100 -100 -100 -100 -100 -100 
-100 -100 -100 -100 -100 -100 -100 -100 -100 -100 -100 -100 -100 -100 -100 -100 -100 -100 -100 -100 -100 -100 -100 -100 -100 -100 
-100 -100 -100 -100 -100 -100 -100 -100 -100 -100 -100 -100 -100 -100 -100 -100 -100 -100 -100 -100 -100 -100 -100 -100 -100 -100 
-100 -100 -100 -100 -100 -100 -100 -100 -100 -100 -100 -100 -100 -100 -100 -100 -100 -100 -100 -100 -100 -100 -100 -100 -100 -100 
-100 -100 -100 -100 -100 -100 -100 -100 -100 -100 -100 -100 -100 -100 -100 -100 -100 -100 -100 -100 -100 -100 -100 -100 -100 -100 
-100 -100 -100 -100 -100 -100 -100 -100 -100 -100 -100 -100 -100 -100 -100 -100 -100 -100 -100 -100 -100 -100 -100 -100 -100 -100 
-100 -100 -100 -100 -100 -100 -100 -100 -100 -100 -100 -100 -100 -100 -100 -100 -100 -100 -100 -100 -100 -100 -100 -100 -100 -100 
-100 -100 -100 -100 -100 -100 -100 -100 -100 -100 -100 -100 -100 -100 -100 -100 -100 -100 -100 -100 -100 -100 -100 -100 -100 -100 
-100 -100 -100 -100 -100 -100 -100 -100 -100 -100 -100 -100 -100 -100 -100 -100 -100 -100 -100 -100 -100 -100 -100 -100 -100 -100 
-100 -100 -100 -100 -100 -100 -100 -100 -100 -100 -100 -100 -100 -100 -100 -100 -100 -100 -100 -100 -100 -100 -100 -100 -100 -100 
-100 -100 -100 -100 -100 -100 -100 -100 -100 -100 -100 -100 -100 -100 -100 -100 -100 -100 -100 -100 -100 -100 -100 -100 -100 -100 
-100 -100 -100 -100 -100 -100 -100 -100 -100 -100 -100 -100 -100 -100 -100 -100 -100 -100 -100 -100 -100 -100 -100 -100 -100 -100 
-100 -100 -100 -100 -100 -100 -100 -100 -100 -100 -100 -100 -100 -100 -100 -100 -100 -100 -100 -100 -100 -100 -100 -100 -100 -100 
-100 -100 -100 -100 -100 -100 -100 -100 -100 -100 -100 -100 -100 -100 -100 -100 -100 -100 -100 -100 -100 -100 -100 -100 -100 -100 
-100 -100 -100 -100 -100 -100 -100 -100 -100 -100 -100 -100 -100 -100 -100 -100 -100 -100 -100 -100 -100 -100 -100 -100 -100 -100 
-100 -100 -100 -100 -100 -100 -100 -100 -100 -100 -100 -100 -100 -100 -100 -100 -100 -100 -100 -100 -100 -100 -100 -100 -100 -100 
-100 -100 -100 -100 -100 -100 -100 -100 -100 -100 -100 -100 -100 -100 -100 -100 -100 -100 -100 -100 -100 -100 -100 -100 -100 -100 
-100 -100 -100 -100 -100 -100 -100 -100 -100 -100 -100 -100 -100 -100 -100 -100 -100 -100 -100 -100 -100 -100 -100 -100 -100 -100 
-100 -100 -100 -100 -100 -100 -100 -100 -100 -100 -100 -100 -100 -100 -100 -100 -100 -100 -100 -100 -100 -100 -100 -100 -100 -100 
-100 -100 -100 -100 -100 -100 -100 -100 -100 -100 -100 -100 -100 -100 -100 -100 -100 -100 -100 -100 -100 -100 -100 -100 -100 -100 
-100 -100 -100 -100 -100 -100 -100 -100 -100 -100 -100 -100 -100 -100 -100 -100 -100 -100 -100 -100 -100 -100 -100 -100 -100 -100 
-100 -100 -100 -100 -100 -100 -100 -100 -100 -100 -100 -100 -100 -100 -100 -100 -100 -100 -100 -100 -100 -100 -100 -100 -100 -100 
-100 -100 -100 -100 -100 -100 -100 -100 -100 -100 -100 -100 -100 -100 -100 -100 -100 -100 -100 -100 -100 -100 -100 -100 -100 -100 
-100 -100 -100 -100 -100 -100 -100 -100 -100 -100 -100 -100 -100 -100 -100 -100 -100 -100 -100 -100 -100 -100 -100 -100 -100 -100 
-100 -100 -100 -100 -100 -100 -100 -100 -100 -100 -100 -100 -100 -100 -100 -100 -100 -100 -100 -100 -100 -100 -100 -100 -100 -100 
-100 -100 -100 -100 -100 -100 -100 -100 -100 -100 -100 -100 -100 -100 -100 -100 -100 -100 -100 -100 -100 -100 -100 -100 -100 -100 
-100 -100 -100 -100 -100 -100 -100 -100 -100 -100 -100 -100 -100 -100 -100 -100 -100 -100 -100 -100 -100 -100 -100 -100 -100 -100 
-100 -100 -100 -100 -100 -100 -100 -100 -100 -100 -100 -100 -100 -100 -100 -100 -100 -100 -100 -100 -100 -100 -100 -100 -100 -100 
-100 -100 -100 -100 -100 -100 -100 -100 -100 -100 -100 -100 -100 -100 -100 -100 -100 -100 -100 -100 -100 -100 -100 -100 -100 -100 
-100 -100 -100 -100 -100 -100 -100 -100 -100 -100 -100 -100 -100 -100 -100 -100 -100 -100 -100 -100 -100 -100 -100 -100 -100 -100 
-100 -100 -100 -100 -100 -100 -100 -100 -100 -100 -100 -100 -100 -100 -100 -100 -100 -100 -100 -100 -100 -100 -100 -100 -100 -100 
-100 -100 -100 -100 -100 -100 -100 -100 -100 -100 -100 -100 -100 -100 -100 -100 -100 -100 -100 -100 -100 -100 -100 -100 -100 -100 
-100 -100 -100 -100 -100 -100 -100 -100 -100 -100 -100 -100 -100 -100 -100 -100 -100 -100 -100 -100 -100 -100 -100 -100 -100 -100 
-100 -100 -100 -100 -100 -100 -100 -100 -100 -100 -100 -100 -100 -100 -100 -100 -100 -100 -100 -100 -100 -100 -100 -100 -100 -100 
-100 -100 -100 -100 -100 -100 -100 -100 -100 -100 -100 -100 -100 -100 -100 -100 -100 -100 -100 -100 -100 -100 -100 -100 -100 -100 
-100 -100 -100 -100 -100 -100 -100 -100 -100 -100 -100 -100 -100 -100 -100 -100 -100 -100 -100 -100 -100 -100 -100 -100 -100 -100 
-100 -100 -100 -100 -100 -100 -100 -100 -100 -100 -100 -100 -100 -100 -100 -100 -100 -100 -100 -100 -100 -100 -100 -100 -100 -100 
-100 -100 -100 -100 -100 -100 -100 -100 -100 -100 -100 -100 -100 -100 -100 -100 -100 -100 -100 -100 -100 -100 -100 -100 -100 -100 
-100 -100 -100 -100 -100 -100 -100 -100 -100 -100 -100 -100 -100 -100 -100 -100 -100 -100 -100 -100 -100 -100 -100 -100 -100 -100 
-100 -100 599.657072 600.496548 601.834050 603.498182 605.390379 607.332514 609.123374 610.803526 612.460406 614.056372 615.477828 616.838228 618.298170 619.852520 621.355707 622.839068 624.348483 625.815306 627.097927 628.254347 629.354567 630.287277 630.791911 -100 
-100 -100 597.445398 598.506771 600.023356 601.740310 603.656479 605.693893 607.521457 609.154489 610.763197 612.415723 613.849093 615.139176 616.550946 618.177747 619.716457 621.166827 622.642580 624.182585 625.508337 626.635925 627.728868 628.793860 629.407085 -100 
-100 -100 593.320607 594.821306 596.709627 598.504730 600.378087 602.615099 604.574988 606.111660 607.555765 609.347711 610.875426 612.035486 613.269522 615.056031 616.720164 618.080144 619.407763 621.106064 622.565236 623.625450 624.621497 625.950192 626.818744 -100 
-100 -100 588.652638 590.553459 592.733916 594.574614 596.387138 598.857456 600.959126 602.425375 603.708949 605.670797 607.276540 608.295459 609.316335 611.277044 613.050880 614.320083 615.488372 617.372825 618.957556 619.958601 620.846233 622.453559 623.546104 -100 
-100 -100 585.341086 587.047225 589.150247 591.087411 593.102760 595.523760 597.622738 599.230420 600.710363 602.543146 604.045796 605.105339 606.252687 608.033393 609.685486 611.001703 612.318699 614.092067 615.629204 616.752503 617.853418 619.362271 620.363562 -100 
-100 -100 582.267616 583.838983 585.876100 587.855504 589.976992 592.402418 594.545586 596.282006 597.888517 599.655074 601.101826 602.185424 603.373515 605.029286 606.582863 607.891179 609.259966 610.976609 612.505589 613.724414 614.950658 616.413973 617.364046 -100 
-100 -100 578.849324 580.564375 582.702334 584.660305 586.716592 589.277518 591.552793 593.303017 594.858025 596.697297 598.189542 599.202081 600.256624 601.955684 603.532476 604.740304 605.979550 607.782561 609.406068 610.611887 611.781251 613.374334 614.448148 -100 
-100 -100 575.737483 577.669691 579.903611 581.787610 583.702863 586.429408 588.809328 590.513261 591.955353 593.931629 595.486487 596.407855 597.292649 599.120094 600.742688 601.831893 602.893851 604.841246 606.553660 607.699704 608.747026 610.528244 611.738374 -100 
-100 -100 574.321856 576.001050 578.086179 580.019184 582.076325 584.626026 586.871849 588.607776 590.192601 592.054701 593.553589 594.599763 595.681136 597.340537 598.828382 599.963109 601.168806 602.946490 604.549204 605.774768 606.992989 608.607184 609.668682 -100 
-100 -100 573.313280 574.845831 576.860714 578.845949 580.960725 583.373998 585.490958 587.177168 588.800161 590.615187 592.120789 593.294636 594.508114 596.081794 597.490523 598.641924 599.897825 601.565658 603.095302 604.352876 605.640533 607.153120 608.123642 -100 
-100 -100 572.001451 573.668984 575.790148 577.770770 579.797189 582.224709 584.323157 585.887030 587.388002 589.304246 590.916700 592.103528 593.261004 594.904474 596.350122 597.420589 598.546961 600.258981 601.828775 603.021098 604.206117 605.806120 606.872398 -100 
-100 -100 570.872780 572.753635 574.986090 576.924602 578.824719 581.348092 583.460149 584.890690 586.218864 588.298658 590.028668 591.181018 592.216403 593.993037 595.485329 596.442434 597.390040 599.218956 600.844523 601.944980 602.978914 604.740117 605.927545 -100 
-100 -100 571.154449 572.818890 574.933560 576.938454 578.989675 581.386351 583.409477 584.907387 586.388380 588.331308 589.998458 591.245837 592.441954 594.058548 595.423602 596.416483 597.493025 599.156295 600.674666 601.846821 603.036345 604.622772 605.661772 -100 
-100 -100 571.669656 573.228286 575.297868 577.358970 579.500184 581.858317 583.879681 585.468730 587.047265 588.928653 590.566287 591.849412 593.095441 594.606269 595.885086 596.870948 597.978702 599.549712 601.020348 602.239306 603.496811 604.982424 605.937158 -100 
-100 -100 571.837434 573.571056 575.775655 577.838509 579.924114 582.389758 584.518037 586.111010 587.626197 589.608272 591.328150 592.555473 593.681384 595.236382 596.536359 597.413272 598.365747 600.000613 601.537919 602.703850 603.857732 605.427020 606.478109 -100 
-100 -100 572.252604 574.225032 576.556061 578.580741 580.563490 583.194911 585.431777 586.991056 588.398699 590.556269 592.375197 593.533147 594.507124 596.184012 597.523239 598.266822 599.011140 600.765075 602.353643 603.410311 604.393307 606.106868 607.270706 -100 
-100 -100 574.242728 575.976801 578.164294 580.239162 582.383030 584.915843 587.113213 588.808827 590.432215 592.480016 594.229191 595.483014 596.627021 598.157480 599.393685 600.200286 601.080327 602.608894 604.011798 605.062956 606.143952 607.652608 608.652838 -100 
-100 -100 576.540486 578.138429 580.236395 582.320958 584.530877 587.022957 589.228936 591.038650 592.795106 594.802553 596.535770 597.862176 599.097526 600.556841 601.754622 602.610614 603.537281 604.896800 606.139247 607.122915 608.189488 609.556007 610.449945 -100 
-100 -100 578.473038 580.212972 582.385932 584.404112 586.502774 589.081720 591.387172 593.201544 594.910134 597.019789 598.842200 600.151373 601.317532 602.852613 604.115010 604.927048 605.732015 607.083453 608.279815 609.103795 609.982335 611.392361 612.360811 -100 
-100 -100 580.575086 582.484274 584.680737 586.567551 588.483496 591.179099 593.561722 595.334707 596.938291 599.199560 601.108592 602.375251 603.432913 605.103115 606.433305 607.175581 607.824888 609.250156 610.427648 611.080677 611.726195 613.235232 614.282722 -100 
-100 -100 584.066117 585.557960 587.442578 589.294283 591.305274 593.782458 596.041054 597.913647 599.701759 601.802175 603.610206 604.981573 606.224353 607.745492 608.983624 609.831298 610.653116 611.883204 612.913715 613.617329 614.374961 615.585406 616.397867 -100 
-100 -100 587.230052 588.336258 589.955571 591.779351 593.815278 596.092759 598.259434 600.215045 602.104730 604.055607 605.792170 607.257172 608.615146 610.007994 611.194744 612.156734 613.099694 614.182905 615.141271 615.932907 616.748788 617.687291 618.293810 -100 
-100 -100 589.011089 589.941246 591.436557 593.232920 595.251186 597.430871 599.558472 601.547999 603.462195 605.343681 607.056016 608.562866 609.954007 611.291941 612.471334 613.492238 614.476893 615.501120 616.444459 617.281977 618.102817 618.906532 619.412152 -100 
-100 -100 -100 -100 -100 -100 -100 -100 -100 -100 -100 -100 -100 -100 -100 -100 -100 -100 -100 -100 -100 -100 -100 -100 -100 -100 
-100 -100 -100 -100 -100 -100 -100 -100 -100 -100 -100 -100 -100 -100 -100 -100 -100 -100 -100 -100 -100 -100 -100 -100 -100 -100 
-100 -100 -100 -100 -100 -100 -100 -100 -100 -100 -100 -100 -100 -100 -100 -100 -100 -100 -100 -100 -100 -100 -100 -100 -100 -100 
-100 -100 597.472705 598.533617 600.048860 601.762343 603.671186 605.697329 607.511685 609.133140 610.736022 612.390247 613.832089 615.134966 616.560337 618.199070 619.746572 621.201311 622.676120 624.209968 625.525536 626.641307 627.724025 628.781801 629.391203 -100 
-100 -100 594.279832 595.844159 597.757791 599.508722 601.302577 603.544912 605.505266 606.987428 608.363214 610.197814 611.773235 612.924330 614.118366 615.969948 617.692640 619.036801 620.311152 622.037731 623.508851 624.515518 625.432722 626.789743 627.699884 -100 
-100 -100 588.187458 590.873384 593.515778 595.223211 596.615618 599.433019 601.725256 602.880659 603.661525 606.031922 607.916346 608.694024 609.241338 611.694911 613.823609 614.896759 615.625257 617.898245 619.710776 620.428712 620.840658 622.938604 624.475128 -100 
-100 -100 581.272345 585.409881 588.758534 590.293308 590.950088 594.697999 597.399533 598.174199 598.029129 601.317033 603.563452 603.863755 603.374697 606.820222 609.403978 610.120521 609.964455 613.151940 615.374278 615.725257 615.266079 618.470745 620.675848 -100 
-100 -100 579.375891 582.398279 585.367193 587.225433 588.725301 591.792069 594.282472 595.481713 596.243632 598.691949 600.580512 601.209148 601.605108 604.102138 606.264676 607.258526 607.917655 610.321224 612.269783 613.026718 613.502654 615.865541 617.630157 -100 
-100 -100 577.037564 579.503254 582.211210 584.191617 586.024449 588.878099 591.342199 592.834118 594.016341 596.116800 597.806146 598.583893 599.302140 601.375606 603.285850 604.373198 605.326700 607.432956 609.279647 610.275853 611.152909 613.182971 614.715349 -100 
-100 -100 572.783363 575.737559 578.652802 580.453282 581.933300 585.222872 587.995127 589.436095 590.359471 592.756686 594.561741 595.097848 595.383480 597.778862 599.836384 600.681772 601.221180 603.709104 605.797018 606.662941 607.223446 609.688056 611.535326 -100 
-100 -100 568.092438 572.140032 575.434043 576.879076 577.489299 581.681085 584.858686 586.041280 586.220949 589.392355 591.474701 591.602865 590.940680 594.224896 596.613242 597.058593 596.675723 600.055529 602.519911 603.055612 602.764965 606.190088 608.555186 -100 
-100 -100 568.286951 571.192679 574.050637 575.820087 577.298545 580.576964 583.324577 584.762304 585.718892 588.147547 589.972817 590.546413 590.853168 593.195103 595.151590 595.911688 596.406724 598.872196 600.951526 601.842814 602.449295 604.937217 606.778751 -100 
-100 -100 568.138687 570.500870 573.124071 575.075732 576.901763 579.737812 582.180564 583.654682 584.869795 587.040109 588.809653 589.683182 590.429867 592.381969 594.104064 595.004598 595.829204 597.896389 599.763115 600.815168 601.762801 603.847513 605.405404 -100 
-100 -100 566.154174 568.975495 571.827006 573.679715 575.207347 578.255538 580.729368 581.900387 582.679613 585.252718 587.311611 588.107755 588.557884 590.828201 592.690164 593.377397 593.809858 596.178756 598.196969 599.051128 599.631027 602.095336 603.934936 -100 
-100 -100 563.605029 567.459180 570.705027 572.295868 573.078341 576.827814 579.511701 580.238299 580.097563 583.576861 586.049634 586.567606 586.206114 589.303501 591.464722 591.763085 591.300784 594.494547 596.831425 597.316900 597.021518 600.405465 602.740065 -100 
-100 -100 565.350200 568.180308 571.049327 572.935114 574.481851 577.485039 579.869923 580.960866 581.721960 584.331334 586.449035 587.322671 587.820318 590.056474 591.826868 592.422055 592.789201 595.109826 597.086652 597.924683 598.506626 600.955298 602.766705 -100 
-100 -100 566.547843 568.942080 571.637968 573.686071 575.552957 578.291302 580.578478 581.898223 583.037604 585.305116 587.255876 588.290406 589.102872 590.967035 592.515111 593.211270 593.859692 595.837612 597.662937 598.690910 599.617874 601.670361 603.205256 -100 
-100 -100 565.868020 568.822826 571.813254 573.765628 575.344746 578.438212 580.934542 582.118886 582.927469 585.560830 587.715411 588.572686 589.006119 591.171891 592.836299 593.251890 593.434074 595.788898 597.842500 598.712378 599.285486 601.714423 603.529301 -100 
-100 -100 564.719260 568.801736 572.234629 573.925899 574.760378 578.667445 581.506922 582.375903 582.356677 585.881616 588.406086 588.931966 588.509079 591.494094 593.441013 593.405207 592.584209 595.847834 598.262621 598.766918 598.458769 601.784399 604.083762 -100 
-100 -100 568.273942 571.259663 574.270159 576.242716 577.871574 581.045399 583.635253 584.932648 585.848953 588.545796 590.733134 591.618418 592.066598 594.202665 595.802196 596.144776 596.246493 598.486796 600.399548 601.143547 601.630194 604.001894 605.774196 -100 
-100 -100 571.343652 573.839945 576.615267 578.697436 580.622224 583.533075 586.049767 587.613537 588.948225 591.331661 593.370591 594.460368 595.279301 597.076526 598.518853 599.075420 599.541412 601.286374 602.850356 603.613805 604.324967 606.272611 607.764341 -100 
-100 -100 572.478458 575.526432 578.533546 580.425442 581.971766 585.252897 588.012970 589.483027 590.534987 593.277087 595.521001 596.492001 597.017099 599.131402 600.741882 601.143901 601.251460 603.213720 604.793036 605.209183 605.416407 607.730949 609.509090 -100 
-100 -100 573.164698 577.311138 580.644462 582.144671 582.806363 586.907536 590.010178 591.198060 591.476749 595.051732 597.635003 598.329849 598.103022 601.003602 602.916258 602.995497 602.268033 604.973381 606.749762 606.673716 605.860526 609.076107 611.314594 -100 
-100 -100 578.961939 581.633962 584.237967 585.945904 587.447897 590.575206 593.232010 594.800409 596.006056 598.693134 600.868336 601.934696 602.600939 604.659255 606.205673 606.691606 606.887451 608.670309 610.013344 610.329424 610.469416 612.497360 613.994896 -100 
-100 -100 584.081806 585.643369 587.565687 589.383332 591.327528 593.843397 596.146053 598.000243 599.739966 601.887989 603.740582 605.093809 606.288704 607.849910 609.120645 609.936772 610.692422 611.943899 612.985193 613.630652 614.299228 615.543051 616.409332 -100 
-100 -100 586.679934 587.800189 589.445398 591.280338 593.311870 595.597366 597.784936 599.746582 601.628160 603.582714 605.334493 606.800589 608.146264 609.537378 610.732923 611.690137 612.614127 613.689269 614.651863 615.435970 616.232144 617.167831 617.788725 -100 
-100 -100 -100 -100 -100 -100 -100 -100 -100 -100 -100 -100 -100 -100 -100 -100 -100 -100 -100 -100 -100 -100 -100 -100 -100 -100 
-100 -100 -100 -100 -100 -100 -100 -100 -100 -100 -100 -100 -100 -100 -100 -100 -100 -100 -100 -100 -100 -100 -100 -100 -100 -100 
-100 -100 -100 -100 -100 -100 -100 -100 -100 -100 -100 -100 -100 -100 -100 -100 -100 -100 -100 -100 -100 -100 -100 -100 -100 -100 
-100 -100 593.403410 594.903174 596.788580 598.574610 600.425819 602.627085 604.544296 606.042915 607.468229 609.266075 610.821271 612.022463 613.299030 615.122138 616.813158 618.185839 619.508938 621.185997 622.611004 623.631999 624.595458 625.901394 626.757247 -100 
-100 -100 588.246061 590.931453 593.572284 595.274082 596.651481 599.443174 601.704274 602.832076 603.599303 605.974456 607.879086 608.685916 609.262867 611.741361 613.888216 614.970084 615.695315 617.952719 619.740558 620.430932 620.820385 622.903088 624.431089 -100 
-100 -100 577.028979 583.265487 587.592183 588.722506 588.161156 593.112026 596.308156 596.370292 594.801094 599.425445 602.297110 601.936675 600.001564 604.957026 608.313123 608.507935 607.046881 611.513536 614.290970 613.958905 612.105230 616.822721 620.012110 -100 
-100 -100 560.681889 574.483106 581.106970 580.910222 574.818232 585.530614 590.356826 588.631313 580.843500 591.650349 596.209997 593.855856 585.190935 596.832093 602.174331 600.751945 593.340751 603.801577 608.284991 606.163015 598.045596 609.404872 615.069186 -100 
-100 -100 566.791748 573.614925 578.439918 579.701229 579.155400 584.498632 588.005621 588.058277 586.360498 591.158574 594.089871 593.477460 591.245668 596.364179 599.848016 599.887177 598.232475 602.960014 605.978389 605.629592 603.746954 608.906489 612.496279 -100 
-100 -100 567.226256 571.742233 575.677016 577.406289 578.334261 582.339101 585.482906 586.395916 586.491672 589.596700 591.824112 591.860723 591.346656 594.615785 597.288935 597.817960 597.671998 600.891961 603.410434 603.824813 603.688096 607.142402 609.854514 -100 
-100 -100 560.201518 566.738459 571.330597 572.336381 571.549314 577.380301 581.406360 581.944169 580.684782 585.207565 587.887217 587.106154 584.745351 589.717608 593.021003 592.787678 590.850819 595.848596 599.137218 598.957605 597.186213 602.482611 606.169602 -100 
-100 -100 547.577385 560.708124 566.956978 566.254652 559.344382 571.346772 577.171332 576.349493 569.723376 579.649435 583.699827 581.032881 572.153669 583.553063 588.586590 586.600334 578.370621 589.637186 594.672876 592.829188 584.879464 596.568083 602.464966 -100 
-100 -100 555.733541 562.186089 566.695506 567.661849 566.870610 572.690931 576.705473 577.249325 576.019877 580.586573 583.311813 582.580090 580.235528 585.129512 588.312858 587.973418 585.972530 590.954441 594.256558 594.113461 592.386336 597.709264 601.402372 -100 
-100 -100 558.466999 562.733326 566.473877 568.137460 569.074340 573.043687 576.160153 577.068119 577.196834 580.407632 582.768756 582.948732 582.503541 585.566194 587.964347 588.246811 587.937500 591.142757 593.719031 594.219305 594.170980 597.685153 600.428471 -100 
-100 -100 554.096841 560.245389 564.682106 565.882573 565.448760 570.673959 574.100163 574.094915 572.379667 577.397239 580.613071 580.333578 578.386877 583.001229 585.956936 585.544936 583.563186 588.341576 591.507831 591.314520 589.585112 594.849113 598.513269 -100 
-100 -100 544.285919 556.566598 562.627680 562.459036 556.792954 567.182262 571.858119 569.977535 562.005936 573.253117 578.266088 576.477894 568.689454 579.169184 583.676535 581.561425 573.532194 584.272172 589.039520 587.134945 579.261506 590.799006 596.623969 -100 
-100 -100 553.336024 559.502331 563.979624 565.236679 564.831282 569.988572 573.299723 573.188825 571.430394 576.503373 579.816233 579.638176 577.745803 582.308976 585.153969 584.622892 582.546725 587.277290 590.416707 590.211563 588.476881 593.720651 597.362809 -100 
-100 -100 556.956744 561.260893 565.108945 566.935646 567.978674 571.760278 574.604619 575.251326 575.231810 578.613852 581.247973 581.683628 581.376652 584.287441 586.424363 586.423122 585.875369 589.013246 591.577454 592.076254 592.022413 595.487348 598.194222 -100 
-100 -100 553.464665 559.949874 564.649066 565.981430 565.563834 570.891305 574.357504 574.376312 572.730827 577.775681 581.073582 580.865624 578.900079 583.383256 586.045850 585.168186 582.671878 587.669382 591.037671 590.945648 589.261283 594.463728 598.084171 -100 
-100 -100 544.485979 557.569911 564.052893 563.982651 558.159131 568.967558 573.921637 572.280141 564.614459 575.735473 580.715752 578.899659 570.986511 581.364442 585.534839 582.710082 573.505993 585.105553 590.310600 588.579085 580.822875 592.215693 597.970458 -100 
-100 -100 555.843553 562.405179 567.167716 568.530136 568.150906 573.583615 577.180530 577.334396 575.803125 580.906375 584.239591 584.064740 582.113645 586.555981 589.145932 588.186855 585.596301 590.464168 593.679183 593.438654 591.641751 596.796440 600.396376 -100 
-100 -100 561.570372 566.123210 570.145322 572.005086 573.059515 577.104377 580.272036 581.231474 581.463650 584.932785 587.631782 588.145799 587.881753 590.686007 592.671599 592.512370 591.777613 594.639135 596.881358 597.044532 596.709883 600.113127 602.817810 -100 
-100 -100 559.837029 566.694597 571.524451 572.719580 572.079548 577.831526 581.757210 582.214402 580.953431 586.024840 589.381071 589.369034 587.648894 591.950297 594.521561 593.777599 591.476442 595.735001 598.330776 597.520520 595.192572 600.481753 604.191673 -100 
-100 -100 552.444321 566.299140 572.853569 572.381058 565.739740 577.425751 582.996172 581.954536 574.977541 585.840791 590.791409 589.332600 582.113145 591.954093 596.001921 593.677394 585.549081 595.516659 599.477285 596.668966 587.605436 599.563180 605.507452 -100 
-100 -100 567.760800 573.992810 578.249827 579.267784 578.651364 584.132659 587.891968 588.530972 587.541819 592.443427 595.653864 595.809333 594.344388 598.483362 600.932217 600.371544 598.289726 602.238072 604.500976 603.648327 601.336892 606.168271 609.440037 -100 
-100 -100 578.056658 580.718309 583.307197 585.021826 586.548027 589.690220 592.351684 593.936371 595.166400 597.863548 600.035349 601.107393 601.785813 603.840920 605.369531 605.844182 606.034783 607.796082 609.104040 609.396061 609.528828 611.544670 613.025195 -100 
-100 -100 582.543128 584.045363 585.969925 587.848158 589.855820 592.356678 594.667007 596.560191 598.339980 600.452900 602.293280 603.670340 604.894154 606.410279 607.657439 608.489477 609.268581 610.471331 611.495176 612.170840 612.876894 614.075943 614.919783 -100 
-100 -100 -100 -100 -100 -100 -100 -100 -100 -100 -100 -100 -100 -100 -100 -100 -100 -100 -100 -100 -100 -100 -100 -100 -100 -100 
-100 -100 -100 -100 -100 -100 -100 -100 -100 -100 -100 -100 -100 -100 -100 -100 -100 -100 -100 -100 -100 -100 -100 -100 -100 -100 
-100 -100 -100 -100 -100 -100 -100 -100 -100 -100 -100 -100 -100 -100 -100 -100 -100 -100 -100 -100 -100 -100 -100 -100 -100 -100 
-100 -100 588.816532 590.716796 592.895370 594.723408 596.492678 598.886320 600.893352 602.272976 603.514644 605.491046 607.158532 608.268329 609.379354 611.414850 613.243155 614.536726 615.691633 617.525529 619.030653 619.940727 620.756745 622.316018 623.380856 -100 
-100 -100 581.424516 585.561488 588.909890 590.436201 591.056811 594.732499 597.343263 598.036087 597.850900 601.155012 603.461467 603.844809 603.436306 606.945746 609.575571 610.314307 610.147522 613.287352 615.435614 615.705562 615.184022 618.349675 620.532273 -100 
-100 -100 560.791105 574.591573 581.217836 581.021401 574.909982 585.567694 590.322219 588.532150 580.711800 591.534473 596.142675 593.850152 585.241871 596.922885 602.293191 600.887051 593.470768 603.894805 608.321836 606.140748 597.979131 609.317411 614.972463 -100 
-100 -100 500.168043 558.876031 572.404765 566.796929 520.323838 571.600096 582.097345 573.877041 521.659954 576.815472 587.621395 578.351486 521.928113 581.384428 593.755949 586.429723 536.385165 589.496333 599.981625 591.274303 537.695982 594.989889 608.541423 -100 
-100 -100 549.231615 563.875925 571.151521 571.051567 564.839793 576.056587 581.224824 579.369661 571.295757 582.417702 587.145305 584.502404 575.435875 587.428425 593.012607 591.372225 583.619758 594.466173 599.238870 596.987220 588.682356 600.658298 606.867575 -100 
-100 -100 556.477883 563.729746 568.920035 570.166987 569.464852 575.330462 579.276837 579.450118 577.779545 582.628440 585.564192 584.710951 582.205455 587.477979 591.054632 590.847163 588.871357 593.953834 597.284231 596.935958 595.013022 600.618426 604.616908 -100 
-100 -100 542.902183 556.800005 563.631220 563.013683 555.963448 568.315867 574.331307 573.293699 566.332495 576.550582 580.786952 577.908875 568.716459 580.497225 585.822732 583.724295 575.240025 586.835571 592.088683 590.087904 581.907529 594.067553 600.388719 -100 
-100 -100 489.598813 544.827129 557.378476 550.419482 498.752082 555.789373 568.273428 561.948397 515.568153 565.246059 574.751462 565.026004 508.555906 567.489294 579.382557 570.882416 516.737492 573.982292 585.667542 577.373293 523.785288 581.701003 595.556230 -100 
-100 -100 538.403514 552.179121 558.901406 558.238475 551.193265 563.542800 569.562593 568.547949 561.625668 571.895715 576.183810 573.361032 564.189114 575.866166 581.050325 578.832246 570.277647 581.868390 587.151957 585.202651 577.075127 589.262731 595.590443 -100 
-100 -100 547.811899 554.624051 559.517654 560.684185 560.035835 565.850457 569.782024 569.972508 568.339707 573.326415 576.422950 575.760801 573.402338 578.350031 581.568387 581.065402 578.892850 584.002910 587.435191 587.210801 585.403537 591.065802 595.091350 -100 
-100 -100 537.593429 550.553150 557.095354 556.935085 551.114989 561.965728 566.993606 565.059607 556.859645 568.366691 573.486632 571.410079 563.247465 574.061452 578.827403 576.577106 568.287120 579.399212 584.436093 582.420359 574.353229 586.393859 592.662068 -100 
-100 -100 490.297505 541.491134 553.475600 548.040297 504.005748 552.980487 563.029614 554.472434 501.054132 557.736677 569.317043 561.394960 510.366257 564.074525 574.756474 566.312321 514.210445 569.029509 580.109071 571.765862 518.814353 575.975448 589.657897 -100 
-100 -100 536.862157 549.845394 556.444646 556.366286 550.597474 561.362515 566.252754 564.190870 555.927947 567.506713 572.744457 570.787407 562.691781 573.436700 578.071819 575.681600 567.274886 578.333953 583.337936 581.301105 573.220616 585.232263 591.475632 -100 
-100 -100 546.372415 553.223752 558.261911 559.678128 559.255537 564.769492 568.329870 568.164410 566.275303 571.534819 574.986985 574.659853 572.529766 577.231102 580.108623 579.250700 576.756683 581.828879 585.256848 585.027439 583.220162 588.800979 592.775188 -100 
-100 -100 536.334282 550.077176 557.060368 557.057496 551.108565 562.244950 567.362216 565.485327 557.472088 568.884710 574.056310 572.046581 563.827940 574.516340 578.903198 575.917802 566.442631 578.393490 583.855789 582.013978 574.071908 585.968829 592.166337 -100 
-100 -100 487.301920 541.930339 554.812683 549.373172 503.792325 554.632508 565.218985 557.096999 504.992754 560.538644 571.913550 563.886224 512.370597 566.285088 576.506544 566.532860 508.619123 568.887522 581.196092 573.250870 521.003916 577.454775 590.979758 -100 
-100 -100 538.729826 552.592363 559.670864 559.703371 553.781497 565.042155 570.306777 568.574765 560.682703 572.145611 577.351193 575.381233 567.183024 577.816509 582.114790 579.035459 569.456379 581.263641 586.557995 584.548379 576.475221 588.336498 594.525820 -100 
-100 -100 550.842384 558.142589 563.454797 564.889181 564.382743 570.277751 574.238373 574.439118 572.864071 578.156282 581.653565 581.431435 579.393286 583.925408 586.600366 585.560606 582.876319 587.624970 590.680489 590.044660 587.864925 593.461275 597.480255 -100 
-100 -100 542.174931 556.905488 564.179640 563.881941 557.160656 569.285073 575.104283 573.830575 566.482856 577.674239 582.847274 581.158096 573.565238 583.697135 587.906939 585.288097 576.770045 587.156856 591.470821 588.586031 579.362373 591.937551 598.432334 -100 
-100 -100 491.497982 550.563501 563.986360 557.561717 507.246510 562.885650 574.819373 567.764311 518.231380 571.696226 582.802685 575.560105 527.454756 578.140031 587.929435 579.355031 528.224437 581.078899 590.985110 581.027374 523.111789 584.402891 598.799451 -100 
-100 -100 551.396064 565.238752 571.775090 571.311455 564.708231 576.417436 581.996838 580.987294 574.056270 584.934834 589.879865 588.433323 581.237074 591.070311 595.088705 592.749183 584.612825 594.535174 598.423474 595.564352 586.481990 598.415407 604.324380 -100 
-100 -100 571.164254 575.280258 578.563513 580.072366 580.802643 584.941401 588.047987 589.283452 589.639270 593.241034 595.808621 596.521296 596.335859 599.227570 601.086754 601.137666 600.403559 603.046959 604.713062 604.563708 603.735276 606.915177 609.092314 -100 
-100 -100 577.869560 579.764436 581.971059 583.891837 585.833830 588.576482 591.028423 592.852230 594.483807 596.773730 598.714520 599.999433 601.058018 602.718518 604.030767 604.739214 605.335321 606.697799 607.811786 608.390800 608.959337 610.438012 611.506863 -100 
-100 -100 -100 -100 -100 -100 -100 -100 -100 -100 -100 -100 -100 -100 -100 -100 -100 -100 -100 -100 -100 -100 -100 -100 -100 -100 
-100 -100 -100 -100 -100 -100 -100 -100 -100 -100 -100 -100 -100 -100 -100 -100 -100 -100 -100 -100 -100 -100 -100 -100 -100 -100 
-100 -100 -100 -100 -100 -100 -100 -100 -100 -100 -100 -100 -100 -100 -100 -100 -100 -100 -100 -100 -100 -100 -100 -100 -100 -100 
-100 -100 585.598303 587.305473 589.414318 591.345329 593.293617 595.577787 597.501717 598.942997 600.345195 602.209426 603.828768 605.057501 606.363514 608.268891 610.011629 611.366607 612.653276 614.326740 615.708673 616.652390 617.622295 619.048861 620.000216 -100 
-100 -100 579.652551 582.674016 585.651428 587.512087 588.955011 591.872865 594.169948 595.190887 595.865823 598.356842 600.377008 601.179042 601.733508 604.344735 606.590104 607.626132 608.262880 610.559951 612.345549 612.926469 613.278199 615.573534 617.293255 -100 
-100 -100 567.076195 573.893336 578.733763 580.022813 579.451801 584.630540 587.917056 587.768577 585.964405 590.825555 593.911390 593.480446 591.405893 596.613118 600.159910 600.247480 598.589293 603.199569 606.043442 605.515837 603.504675 608.629318 612.209599 -100 
-100 -100 549.449812 564.081504 571.374286 571.322031 565.127000 576.197560 581.174209 579.142620 570.963988 582.158562 587.024234 584.530049 575.587988 587.623217 593.240322 591.644833 583.910470 594.650389 599.274481 596.873191 588.457106 600.437570 606.663817 -100 
-100 -100 555.346748 562.859225 568.308170 569.778457 569.248722 574.877272 578.515087 578.349816 576.399940 581.465175 584.636561 583.936430 581.539712 586.930203 590.620304 590.531146 588.666108 593.592650 596.743979 596.232449 594.222652 599.870209 603.923631 -100 
-100 -100 555.605277 560.726068 565.249537 567.223754 568.235441 572.508235 575.798613 576.575691 576.510013 579.817494 582.237689 582.213163 581.586310 585.050416 587.873942 588.291869 587.996121 591.398584 594.085286 594.453251 594.307247 598.168696 601.270174 -100 
-100 -100 547.975446 555.228069 560.471718 561.704403 560.958585 567.148012 571.398732 571.804540 570.348047 575.131632 578.030902 577.146023 574.603996 579.810354 583.278433 582.881930 580.734971 586.014012 589.570740 589.380914 587.591798 593.357187 597.478364 -100 
-100 -100 534.740996 548.766637 555.749571 555.228258 548.261666 560.759842 566.898600 565.917001 558.998275 569.300626 573.620504 570.781438 561.597957 573.330703 578.573593 576.355042 567.798531 579.488302 584.888498 583.016748 574.967441 587.245910 593.657832 -100 
-100 -100 543.269813 550.425612 555.573605 556.765026 556.036574 562.260055 566.558313 567.031749 565.643893 570.468204 573.386714 572.522806 569.974977 575.085689 578.424520 577.925193 575.728250 581.010884 584.607443 584.485484 582.761996 588.552588 592.671801 -100 
-100 -100 546.336091 551.175990 555.475255 557.380269 558.439435 562.770222 566.164112 567.066394 567.113792 570.510960 573.004897 573.064478 572.460197 575.681310 578.213479 578.391305 577.957025 581.383731 584.188304 584.713677 584.703193 588.615647 591.730798 -100 
-100 -100 541.787105 548.572752 553.588299 554.991912 554.628880 560.284556 564.046875 564.033805 562.200140 567.439739 570.791491 570.332861 568.155275 572.984581 576.120400 575.587362 573.429937 578.461864 581.854847 581.619399 579.849168 585.573536 589.668920 -100 
-100 -100 531.640990 544.708068 551.413290 551.399014 545.703951 556.641972 561.723581 559.799278 551.616780 563.176567 568.358595 566.317834 558.178161 568.982654 573.731244 571.445186 563.129504 574.209612 579.228259 577.194400 569.150114 581.266960 587.612014 -100 
-100 -100 541.054474 547.871081 552.950160 554.437984 554.127766 559.726416 563.378555 563.265454 561.391912 566.679380 570.115061 569.748621 567.619831 572.391574 575.411190 574.753803 572.486162 577.432516 580.746539 580.448047 578.637676 584.328396 588.397417 -100 
-100 -100 544.870641 549.775343 554.231800 556.363154 557.580804 561.741122 564.870596 565.521781 565.424064 568.973954 571.716081 572.013143 571.535126 574.590387 576.852943 576.740351 576.038307 579.318755 582.003944 582.420151 582.328536 586.171993 589.253140 -100 
-100 -100 541.050975 548.281760 553.700069 555.364328 555.098209 560.844286 564.598043 564.561103 562.765512 568.033818 571.484540 571.120240 568.936635 573.610183 576.414470 575.374501 572.650163 577.826290 581.324808 581.088016 579.288322 584.945987 589.011948 -100 
-100 -100 531.694524 545.728044 553.047766 553.297482 547.543125 558.858533 564.128439 562.354726 554.419914 565.868204 571.061153 569.042459 560.808833 571.474947 575.826375 572.768090 563.214347 575.087402 580.461382 578.506149 570.506246 582.493662 588.795860 -100 
-100 -100 543.640902 550.972003 556.483424 558.198495 557.975205 563.811342 567.667142 567.734621 566.033016 571.356614 574.850126 574.528913 572.361705 576.979730 579.683987 578.532915 575.692064 580.727424 584.064489 583.671303 581.756256 587.370221 591.418415 -100 
-100 -100 549.924353 555.130460 559.824748 562.033062 563.269783 567.660183 571.053803 571.953635 572.063569 575.699026 578.528660 578.928822 578.498942 581.415915 583.469139 583.133691 582.194188 585.178204 587.528256 587.590354 587.205137 590.997240 594.089317 -100 
-100 -100 548.307491 555.901066 561.427905 562.917842 562.383200 568.521437 572.696130 573.052909 571.607414 576.900512 580.422795 580.266839 578.323646 582.781147 585.433940 584.459625 581.883711 586.333846 589.086593 588.148161 585.712186 591.465261 595.625210 -100 
-100 -100 541.086464 555.818401 563.105594 562.848740 556.187189 568.342066 574.197729 572.995669 565.725728 576.914078 582.081655 580.429506 572.885222 582.977365 587.144388 584.523277 576.005543 586.284653 590.463795 587.471718 578.182497 590.729241 597.204089 -100 
-100 -100 557.678269 564.521937 569.336137 570.570036 570.022208 575.830334 579.794263 580.342748 579.193414 584.289159 587.635497 587.662743 586.001524 590.271491 592.775084 592.005555 589.687865 593.817614 596.224538 595.271608 592.875531 598.110208 601.755427 -100 
-100 -100 569.307628 572.318272 575.269822 577.193729 578.850850 582.202782 584.997621 586.561785 587.739102 590.523853 592.753792 593.761012 594.349805 596.442591 597.969344 598.325273 598.409219 600.248377 601.629828 601.900001 602.048518 604.299845 605.999358 -100 
-100 -100 574.537893 576.274937 578.487843 580.568301 582.712492 585.371116 587.794208 589.696304 591.451145 593.606367 595.483563 596.822041 597.984378 599.501447 600.740753 601.500759 602.212915 603.453360 604.539387 605.234202 605.980034 607.336451 608.333199 -100 
-100 -100 -100 -100 -100 -100 -100 -100 -100 -100 -100 -100 -100 -100 -100 -100 -100 -100 -100 -100 -100 -100 -100 -100 -100 -100 
-100 -100 -100 -100 -100 -100 -100 -100 -100 -100 -100 -100 -100 -100 -100 -100 -100 -100 -100 -100 -100 -100 -100 -100 -100 -100 
-100 -100 -100 -100 -100 -100 -100 -100 -100 -100 -100 -100 -100 -100 -100 -100 -100 -100 -100 -100 -100 -100 -100 -100 -100 -100 
-100 -100 582.598037 584.171053 586.227188 588.218596 590.251782 592.463418 594.330446 595.799757 597.285483 599.115004 600.753284 602.103567 603.529190 605.359729 607.042893 608.407271 609.724960 611.274447 612.549016 613.474384 614.503561 615.851833 616.721235 -100 
-100 -100 577.447822 579.905790 582.639554 584.660480 586.438232 589.023653 591.135323 592.302264 593.318756 595.521535 597.461993 598.544293 599.528235 601.761306 603.787950 604.950181 605.881158 607.785874 609.332903 610.014334 610.678667 612.628583 614.099949 -100 
-100 -100 567.761930 572.241379 576.219822 578.076523 579.054776 582.668773 585.308476 585.758792 585.576902 588.882216 591.478145 591.910420 591.730086 595.110045 597.869933 598.518206 598.422193 601.353130 603.473658 603.486976 603.048197 606.514828 609.267481 -100 
-100 -100 557.075606 564.241227 569.484950 570.958281 570.483980 575.811868 579.148875 578.758202 576.668157 581.857226 585.248701 584.846980 582.740659 588.020168 591.637371 591.594735 589.788076 594.470723 597.329328 596.507496 594.170882 599.935453 604.062352 -100 
-100 -100 555.923863 561.011377 565.574611 567.675761 568.778539 572.778822 575.719016 576.169825 575.893855 579.363050 582.043746 582.281550 581.867354 585.359252 588.212061 588.716592 588.484470 591.682457 594.097278 594.193640 593.843229 597.762379 600.923325 -100 
-100 -100 553.782623 557.874147 561.997842 564.362529 566.104566 569.687922 572.577910 573.609257 574.174865 576.927501 579.198649 579.729349 579.959986 582.654915 585.035940 585.742686 586.112677 588.802698 591.137350 591.862361 592.430714 595.558051 598.153876 -100 
-100 -100 547.791992 552.876363 557.432745 559.483879 560.591972 564.996857 568.439330 569.355535 569.412883 572.769337 575.280597 575.395621 574.877259 578.159509 580.777700 581.030422 580.654786 584.154986 587.046973 587.670837 587.761123 591.615101 594.697171 -100 
-100 -100 540.723965 547.971710 553.300047 554.710599 554.198262 560.337611 564.564410 564.970119 563.527167 568.454175 571.542415 570.916387 568.650746 573.570944 576.796525 576.288238 574.150417 579.437609 583.131492 583.221214 581.775697 587.374209 591.379455 -100 
-100 -100 542.871163 547.878130 552.353195 554.371216 555.514288 560.003851 563.562984 564.615891 564.780376 568.152426 570.633198 570.719812 570.163253 573.355930 575.868392 576.046894 575.647098 579.165269 582.116723 582.836084 583.009993 586.875798 589.940661 -100 
-100 -100 543.985444 547.881047 551.829390 554.135314 555.944717 559.713606 562.877240 564.210704 565.003230 567.757774 569.960991 570.443050 570.601434 573.092833 575.252278 575.796667 576.099496 578.831420 581.320796 582.276032 583.036461 586.165127 588.725538 -100 
-100 -100 541.231442 545.924664 550.201111 552.230645 553.454097 557.763800 561.159111 562.125379 562.263173 565.648040 568.189622 568.376959 567.906457 571.028090 573.505840 573.739162 573.389433 576.659983 579.350672 579.869802 579.909614 583.758370 586.837998 -100 
-100 -100 537.017682 543.643421 548.626218 550.097844 549.837646 555.624120 559.569334 559.861134 558.413349 563.367414 566.546437 566.097663 564.016530 568.740776 571.843845 571.411626 569.424469 574.215937 577.450525 577.216630 575.555121 581.146384 585.167662 -100 
-100 -100 540.485825 545.218573 549.568881 551.691407 552.979251 557.262688 560.588337 561.498898 561.621349 565.025803 567.608229 567.846997 567.400653 570.474898 572.863267 573.001088 572.550148 575.693394 578.242498 578.635888 578.591920 582.404556 585.467047 -100 
-100 -100 542.475140 546.459964 550.586921 553.124859 555.094663 558.781788 561.788625 562.997203 563.740752 566.544762 568.861600 569.468988 569.681239 572.054493 574.025979 574.373690 574.464672 576.932006 579.137939 579.825998 580.392934 583.470441 586.032253 -100 
-100 -100 540.528781 545.675427 550.453764 552.905043 554.394651 558.669668 561.932465 562.777814 562.862120 566.333991 569.022737 569.350264 568.928383 571.875023 574.059355 573.936109 573.233584 576.335670 578.849234 579.140156 578.981363 582.828348 585.944874 -100 
-100 -100 537.413345 544.825379 550.535130 552.559011 552.671728 558.405793 562.222418 562.399233 560.889599 565.984010 569.350042 569.073935 567.075016 571.555253 574.280957 573.372222 570.890197 575.621036 578.748651 578.282525 576.366291 582.028542 586.127638 -100 
-100 -100 543.317175 548.557197 553.436798 555.959461 557.499972 561.820979 565.122227 566.008684 566.143541 569.674040 572.422300 572.801901 572.394425 575.280598 577.349616 577.091241 576.254285 579.226294 581.598790 581.750905 581.489261 585.294061 588.393592 -100 
-100 -100 548.018232 552.247819 556.616672 559.296579 561.341103 565.121985 568.218760 569.508355 570.338136 573.264756 575.724102 576.455735 576.704177 578.940378 580.671340 580.733589 580.533831 582.747617 584.679268 585.065819 585.384320 588.397896 590.962209 -100 
-100 -100 548.810460 554.034705 558.784000 561.081149 562.410562 566.833603 570.294517 571.318052 571.551260 575.144744 577.962031 578.435326 578.097317 580.920796 582.910847 582.599208 581.687659 584.477851 586.615139 586.502291 585.992775 589.761292 592.865139 -100 
-100 -100 548.652912 555.966403 561.345453 562.921332 562.598193 568.525215 572.580848 573.005498 571.701759 576.879062 580.332182 580.249446 578.433212 582.752192 585.291820 584.304582 581.734282 586.099493 588.764815 587.828171 585.440772 591.006527 595.023584 -100 
-100 -100 558.297387 562.853248 566.909002 568.883035 570.106681 574.236816 577.503691 578.658390 579.104207 582.561170 585.240157 585.852340 585.722216 588.414765 590.280253 590.114860 589.387573 591.958163 593.837096 593.713866 593.206436 596.535460 599.186385 -100 
-100 -100 567.050877 569.532458 572.305282 574.477219 576.553658 579.574367 582.189702 583.909436 585.408784 587.835987 589.875925 591.025916 591.921179 593.666300 595.007893 595.513590 595.929780 597.462395 598.734575 599.262289 599.834888 601.694478 603.121151 -100 
-100 -100 571.494965 573.119481 575.318276 577.513160 579.797148 582.408233 584.790314 586.731789 588.551302 590.617035 592.431475 593.795826 595.013450 596.440254 597.618177 598.409990 599.196632 600.384202 601.464744 602.257110 603.125593 604.412727 605.340566 -100 
-100 -100 -100 -100 -100 -100 -100 -100 -100 -100 -100 -100 -100 -100 -100 -100 -100 -100 -100 -100 -100 -100 -100 -100 -100 -100 
-100 -100 -100 -100 -100 -100 -100 -100 -100 -100 -100 -100 -100 -100 -100 -100 -100 -100 -100 -100 -100 -100 -100 -100 -100 -100 
-100 -100 -100 -100 -100 -100 -100 -100 -100 -100 -100 -100 -100 -100 -100 -100 -100 -100 -100 -100 -100 -100 -100 -100 -100 -100 
-100 -100 579.168434 580.880432 583.047578 585.038661 587.005139 589.272346 591.173056 592.572838 593.965417 595.918656 597.690771 599.058093 600.421560 602.324709 604.052040 605.334436 606.517753 608.083809 609.359403 610.187044 611.119779 612.588509 613.543650 -100 
-100 -100 573.279784 576.198981 579.161071 581.084178 582.584099 585.428354 587.633713 588.558456 589.185371 591.807902 594.040130 595.047574 595.736629 598.296810 600.478132 601.451575 602.016507 604.162472 605.778402 606.165699 606.373650 608.807071 610.648810 -100 
-100 -100 561.077470 567.453385 572.125094 573.515580 573.155887 578.067376 581.096601 580.715435 578.740366 583.870676 587.312434 587.279444 585.596579 590.549927 593.907295 593.951702 592.327416 596.634513 599.142094 598.175210 595.682353 601.277148 605.192047 -100 
-100 -100 544.296343 557.707465 564.621798 564.787495 559.265658 569.583879 574.083432 571.642495 562.978030 574.768198 580.187831 578.371835 570.451528 581.644820 586.878467 585.297540 577.919081 587.998094 592.083312 588.895747 579.104765 592.453010 599.324438 -100 
-100 -100 548.677701 555.778209 561.114010 562.752812 562.480946 567.832995 571.183104 570.750079 568.613404 573.978433 577.567967 577.339693 575.388013 580.507367 583.982154 583.842520 582.025138 586.675063 589.539651 588.654939 586.218690 592.328203 596.700656 -100 
-100 -100 547.983898 553.045769 557.658020 559.852246 561.063712 565.199918 568.289360 568.875074 568.720765 572.242211 575.020657 575.404842 575.102643 578.411510 581.054729 581.391609 581.080350 584.378740 587.004016 587.361386 587.248145 591.164537 594.317904 -100 
-100 -100 539.938519 547.200086 552.642123 554.253955 553.930211 559.827549 563.782578 563.952553 562.363011 567.432342 570.777231 570.489074 568.583062 573.333670 576.451063 575.954711 573.874345 579.058625 582.692600 582.838066 581.552470 586.944723 590.839071 -100 
-100 -100 526.688105 540.587344 547.802130 547.890644 541.982653 553.608151 559.258438 557.950932 550.697489 561.511336 566.421024 564.526900 556.955300 567.256034 571.831152 569.529742 561.305853 572.690551 578.216142 577.063050 570.510746 581.439253 587.268617 -100 
-100 -100 534.875367 542.051315 547.408437 548.989515 548.714807 554.749166 558.899707 559.289163 557.857517 562.901113 566.155500 565.793055 563.825615 568.484521 571.516510 570.975877 568.898227 574.117295 577.838444 578.120763 576.950228 582.322552 586.170848 -100 
-100 -100 537.948260 542.764025 547.166112 549.279643 550.572245 555.026367 558.583231 559.713913 559.985270 563.340512 565.859246 566.080747 565.669349 568.757906 571.212441 571.459362 571.160598 574.523716 577.361432 578.084391 578.309761 582.084606 585.083873 -100 
-100 -100 533.834984 540.318666 545.243676 546.715592 546.502275 552.459155 556.664206 557.329990 556.296304 560.943435 563.903382 563.416794 561.410682 566.067198 569.198141 568.929047 567.188659 571.882129 575.119059 575.029735 573.564250 579.027694 582.957358 -100 
-100 -100 524.572236 536.715925 543.104009 543.061400 537.430798 548.828933 554.585232 553.913597 547.939453 557.515638 561.781712 559.654595 552.008367 562.274973 566.988174 565.243224 558.129949 568.070101 572.647303 570.818717 563.566776 574.874578 580.882833 -100 
-100 -100 533.077261 539.609264 544.624590 546.212645 546.089452 552.034577 556.197447 556.845423 555.818036 560.459992 563.424561 562.958607 560.960348 565.570042 568.632448 568.296919 566.466615 570.987292 574.016032 573.730607 572.128242 577.562081 581.495303 -100 
-100 -100 536.400913 541.331071 545.953577 548.366999 549.908888 554.280837 557.719030 558.820837 559.127383 562.443400 564.964258 565.241858 564.865502 567.832567 570.146421 570.291710 569.856049 572.813129 575.175627 575.436816 575.314778 579.098231 582.165150 -100 
-100 -100 532.440007 539.820764 545.576891 547.775349 548.147731 553.811243 557.669827 558.057633 556.816541 561.672274 564.879411 564.644897 562.833924 567.196141 569.983912 569.391431 567.326605 571.713195 574.563182 573.977010 572.024128 577.682490 581.785514 -100 
-100 -100 523.188639 537.393315 545.161751 546.257201 541.911222 552.377643 557.500993 556.323251 549.753859 559.943247 564.683260 563.017118 555.939046 565.530589 569.698980 567.482308 559.907381 569.622931 573.842356 571.367524 563.116724 575.161616 581.532921 -100 
-100 -100 535.345887 542.846072 548.735099 551.030190 551.455535 557.126069 560.964151 561.327573 560.087902 565.006890 568.295392 568.127808 566.333472 570.622255 573.272089 572.512405 570.287318 574.560045 577.293241 576.577800 574.521119 580.153903 584.256888 -100 
-100 -100 542.104553 547.376213 552.331393 554.962827 556.610387 560.971879 564.343437 565.353950 565.611695 569.099802 571.835791 572.288234 571.971668 574.762769 576.766535 576.528837 575.715237 578.488070 580.642071 580.613482 580.223230 584.002732 587.113681 -100 
-100 -100 541.349838 548.717095 554.361222 556.309946 556.363176 562.204420 566.184701 566.579159 565.292837 570.369366 573.775697 573.674963 571.881565 576.122868 578.626936 577.596602 575.002535 579.441127 582.226280 581.415902 579.193669 584.805570 588.896600 -100 
-100 -100 535.435825 549.290529 556.517805 556.909897 551.593593 562.622723 568.001931 566.854683 560.064873 570.669424 575.623647 574.102328 567.032373 576.545338 580.416940 577.653325 569.048204 579.421855 583.768250 581.118782 572.489895 584.500476 590.770612 -100 
-100 -100 551.423771 558.004439 562.875861 564.484930 564.437926 569.920185 573.670890 574.206888 573.159481 578.042553 581.282505 581.340562 579.789278 583.843338 586.191036 585.326725 582.963029 587.163714 589.717823 588.980146 586.839896 591.949592 595.538098 -100 
-100 -100 562.841099 565.839465 568.909643 571.045991 572.897323 576.209079 578.951339 580.489759 581.651868 584.356006 586.534577 587.520927 588.099061 590.111975 591.574907 591.887336 591.958039 593.850237 595.335328 595.731880 595.993610 598.260776 599.972877 -100 
-100 -100 568.081411 569.849150 572.150878 574.378619 576.663197 579.353268 581.753394 583.635706 585.379060 587.489362 589.311896 590.617959 591.764362 593.239140 594.429401 595.166117 595.895388 597.178974 598.324422 599.107437 599.950449 601.352392 602.356577 -100 
-100 -100 -100 -100 -100 -100 -100 -100 -100 -100 -100 -100 -100 -100 -100 -100 -100 -100 -100 -100 -100 -100 -100 -100 -100 -100 
-100 -100 -100 -100 -100 -100 -100 -100 -100 -100 -100 -100 -100 -100 -100 -100 -100 -100 -100 -100 -100 -100 -100 -100 -100 -100 
-100 -100 -100 -100 -100 -100 -100 -100 -100 -100 -100 -100 -100 -100 -100 -100 -100 -100 -100 -100 -100 -100 -100 -100 -100 -100 
-100 -100 575.853480 577.776497 580.049776 581.996954 583.851052 586.238516 588.191109 589.501557 590.756372 592.900967 594.808869 596.150656 597.392056 599.424948 601.195964 602.365797 603.374186 605.032897 606.337648 607.046075 607.807351 609.475323 610.582359 -100 
-100 -100 568.486197 572.451253 575.807846 577.476924 578.266478 581.818139 584.264670 584.782896 584.510795 588.082996 590.753021 591.492902 591.370651 594.760427 597.250202 597.871631 597.609821 600.485184 602.334462 602.247110 601.437801 604.945128 607.372710 -100 
-100 -100 548.792677 561.439095 567.775553 567.855769 562.455134 572.382385 576.643335 574.383138 566.048142 577.578215 582.877110 581.351564 573.813132 584.665074 589.624387 588.153164 581.004512 590.707823 594.515111 591.423321 581.815188 594.657492 601.081917 -100 
-100 -100 493.462013 546.089862 558.625681 553.750644 511.381861 558.499394 567.825535 558.604818 503.650586 561.753208 573.826639 566.187570 515.232088 569.534429 580.821762 573.692802 526.343000 576.237560 585.499827 574.694390 513.048157 578.486663 593.924441 -100 
-100 -100 535.775020 549.341000 556.449050 556.754529 551.348043 561.825639 566.449975 564.063186 555.444433 567.329142 572.850434 571.093877 563.192494 574.328262 579.462157 577.747090 570.290819 580.467431 584.707968 581.659944 572.013369 585.487962 592.450408 -100 
-100 -100 540.795989 548.006587 553.460067 555.167024 554.930266 560.545428 564.152026 563.976052 562.108214 567.389781 570.961012 570.815028 568.963291 573.885335 577.136080 576.780273 574.809593 579.705750 582.943701 582.576048 580.731456 586.502674 590.649309 -100 
-100 -100 526.458686 540.399237 547.704701 547.907387 542.057711 553.541538 558.980338 557.470547 550.099245 560.998808 566.072294 564.350888 556.917148 567.260951 571.861483 569.598480 561.393339 572.680945 578.073004 576.786045 570.134810 581.078562 586.934900 -100 
-100 -100 473.977044 528.194823 541.241827 535.878542 489.959177 541.677301 552.853539 545.711072 497.325584 549.320926 560.121928 552.780439 505.276634 555.572420 565.604269 557.066668 505.116421 560.235243 572.043072 565.692931 520.658287 570.362376 582.561035 -100 
-100 -100 521.288660 535.127493 542.342043 542.516721 536.728205 548.386664 554.071638 552.841820 545.677117 556.505519 561.437471 559.613027 552.113779 562.366654 566.900814 564.624831 556.452640 567.786584 573.281513 572.163871 565.663034 576.548071 582.327848 -100 
-100 -100 530.679857 537.525782 542.716464 544.321617 544.158995 550.204247 554.424213 555.006342 553.827539 558.689507 561.818477 561.442501 559.507231 564.168430 567.254643 566.882507 565.013779 569.974191 573.464505 573.601905 572.323374 577.717715 581.575006 -100 
-100 -100 521.591412 533.781737 540.223529 540.226320 534.644205 546.128735 551.982515 551.407722 545.508246 555.083202 559.343912 557.237619 549.631138 559.914997 564.659561 562.969068 555.927170 565.951228 570.636171 568.938944 561.794305 573.078061 579.046578 -100 
-100 -100 478.912266 525.483031 536.667759 531.138530 486.724106 537.080097 548.499911 543.141641 502.067425 546.808675 555.808197 547.908744 500.167439 550.536389 560.954405 554.002306 508.863531 556.852112 566.643950 559.012891 510.906023 563.283925 576.039526 -100 
-100 -100 520.828237 533.067045 539.602278 539.735307 534.269414 545.745281 551.574745 551.013656 545.144847 554.697118 558.936163 556.832162 549.227560 559.457341 564.140227 562.403097 555.287019 565.103834 569.533956 567.591684 560.270236 571.537388 577.524093 -100 
-100 -100 529.114937 536.084845 541.517486 543.492404 543.714979 549.603347 553.709351 554.341904 553.296210 558.029214 561.080534 560.729386 558.849530 563.344296 566.302200 565.906302 564.010592 568.413572 571.278318 570.795109 568.995083 574.513938 578.511688 -100 
-100 -100 518.775106 532.884008 540.585832 541.679503 537.382773 547.922945 553.156570 552.120591 545.660606 555.784470 560.439937 558.744603 551.694112 561.325972 565.600114 563.557686 556.143627 565.830150 570.001615 567.528489 559.303252 571.321628 577.666534 -100 
-100 -100 470.063279 524.958159 538.791586 535.447005 497.028189 541.775208 551.642211 545.152476 500.884334 548.796486 558.801019 551.898052 507.289682 554.439496 563.860760 556.299566 510.293962 558.360620 567.659448 558.661760 505.667976 562.628997 576.401057 -100 
-100 -100 521.765590 536.025950 543.886230 545.091405 540.847221 551.365187 556.534341 555.424248 548.924135 559.113353 563.859387 562.237616 555.206643 564.751556 568.868865 566.635255 559.040243 568.631481 572.702948 570.102541 561.767412 573.781272 580.140771 -100 
-100 -100 534.813607 542.299724 548.167650 550.416995 550.768282 556.564599 560.491543 560.893545 559.649405 564.626285 567.950827 567.813668 566.030920 570.291207 572.874977 572.005755 569.616583 573.942145 576.659341 575.868325 573.722099 579.348207 583.451332 -100 
-100 -100 528.100413 542.169786 549.703883 550.374562 545.267913 556.374859 561.772851 560.590089 553.756483 564.338978 569.273852 567.696631 560.583786 570.125337 574.048537 571.300633 562.708576 573.130859 577.538984 574.923865 566.350954 578.483146 584.869833 -100 
-100 -100 483.026998 537.390430 550.498140 545.837828 502.979388 551.630457 562.172113 555.410186 509.028472 559.161897 569.653238 562.844374 517.776012 565.248374 574.280394 565.377225 513.834166 567.125916 577.407963 568.333864 514.110540 572.001784 585.810221 -100 
-100 -100 538.801309 551.891082 558.545302 558.888850 553.751237 564.385528 569.489964 568.485017 561.978756 572.253300 576.960346 575.586157 568.812228 578.057667 581.766642 579.235657 570.985240 581.085153 585.242662 582.795792 574.445387 585.947638 591.737805 -100 
-100 -100 557.967417 562.073082 565.596049 567.522185 568.684264 572.733165 575.742483 576.934274 577.291982 580.737702 583.200076 583.867983 583.689606 586.436431 588.181685 588.149292 587.393910 590.146752 591.987676 592.048949 591.455215 594.677175 596.901803 -100 
-100 -100 564.744528 566.750614 569.195034 571.413872 573.610196 576.430742 578.880463 580.667806 582.252909 584.464357 586.328921 587.546549 588.553274 590.148204 591.405006 592.074322 592.679557 594.128064 595.373540 596.104084 596.827037 598.414672 599.552764 -100 
-100 -100 -100 -100 -100 -100 -100 -100 -100 -100 -100 -100 -100 -100 -100 -100 -100 -100 -100 -100 -100 -100 -100 -100 -100 -100 
-100 -100 -100 -100 -100 -100 -100 -100 -100 -100 -100 -100 -100 -100 -100 -100 -100 -100 -100 -100 -100 -100 -100 -100 -100 -100 
-100 -100 -100 -100 -100 -100 -100 -100 -100 -100 -100 -100 -100 -100 -100 -100 -100 -100 -100 -100 -100 -100 -100 -100 -100 -100 
-100 -100 573.930939 575.613011 577.740279 579.728688 581.726061 584.009886 585.914039 587.343954 588.805699 590.833741 592.679641 594.129092 595.536303 597.392041 599.008441 600.186774 601.305884 602.822857 604.060457 604.882839 605.818759 607.306311 608.300442 -100 
-100 -100 568.077180 570.956900 573.880356 575.799147 577.322255 580.176158 582.384685 583.340957 584.038517 586.742507 589.065401 590.173539 590.914794 593.412528 595.466658 596.319054 596.802002 598.896439 600.479973 600.861802 601.094333 603.540363 605.374066 -100 
-100 -100 555.903573 562.210892 566.830364 568.218283 567.881534 572.789794 575.815360 575.462667 573.555963 578.776428 582.340506 582.449634 580.848293 585.708639 588.902099 588.796389 587.069095 591.324627 593.814119 592.856413 590.390069 595.994397 599.902826 -100 
-100 -100 539.072212 552.391691 559.251142 559.429971 553.946833 564.247882 568.725775 566.302383 557.705433 569.589024 575.152694 573.521142 565.726548 576.799979 581.842107 580.096556 572.608937 582.639802 586.713273 583.542510 573.782941 587.135299 593.995718 -100 
-100 -100 543.181852 550.248876 555.586786 557.278738 557.064836 562.405437 565.716690 565.277993 563.193685 568.652245 572.383389 572.330945 570.495426 575.543380 578.871270 578.602729 576.702248 581.305811 584.150949 583.277913 580.871759 586.982781 591.336196 -100 
-100 -100 542.157121 547.260809 551.962616 554.280166 555.588571 559.711196 562.733166 563.278313 563.150053 566.761126 569.679964 570.232785 570.047151 573.332684 575.889054 576.154106 575.799772 579.053650 581.650960 582.017693 581.930612 585.839973 588.970800 -100 
-100 -100 533.814545 541.187407 546.812336 548.636841 548.466843 554.330226 558.176811 558.264181 556.667126 561.826085 565.324847 565.219456 563.450757 568.201608 571.276501 570.765774 568.686559 573.821123 577.417713 577.574130 576.315929 581.681871 585.542172 -100 
-100 -100 520.347469 534.400927 541.855119 542.220423 536.523910 548.094351 553.609285 552.198544 544.920061 555.824784 560.892027 559.192781 551.784492 562.088944 566.646164 564.376798 556.199687 567.525704 573.003162 571.864963 565.350007 576.230097 582.009055 -100 
-100 -100 528.457420 535.765447 541.333929 543.159317 543.075519 549.112316 553.186423 553.521494 552.093742 557.206057 560.573568 560.360403 558.526515 563.218731 566.264847 565.775808 563.751982 568.941115 572.624843 572.916351 571.770842 577.105819 580.907658 -100 
-100 -100 531.523599 536.431611 540.992380 543.297153 544.754265 549.270346 552.837673 553.991675 554.307871 557.704748 560.279789 560.589943 560.272430 563.410079 565.907952 566.225899 565.989149 569.340456 572.150338 572.878627 573.119920 576.862299 579.819731 -100 
-100 -100 527.434652 533.974018 539.014067 540.641111 540.580856 546.641280 550.932766 551.699881 550.756633 555.414934 558.378381 557.931355 555.988491 560.695086 563.892341 563.721377 562.062576 566.738782 569.942710 569.858440 568.409160 573.828154 577.710482 -100 
-100 -100 518.196636 530.370331 536.845663 536.940463 531.465393 542.990365 548.879176 548.366297 542.526736 552.086536 556.316987 554.200695 546.604550 556.914728 561.703331 560.079328 553.071731 562.973453 567.499238 565.672441 558.443389 569.686866 575.635117 -100 
-100 -100 526.685093 533.251752 538.350740 540.069526 540.102166 546.188588 550.496126 551.305706 550.405417 555.052162 557.987509 557.527076 555.571556 560.224168 563.355324 563.126905 561.381918 565.872081 568.841519 568.534355 566.931898 572.315035 576.196674 -100 
-100 -100 530.010359 534.986559 539.703150 542.253789 543.954594 548.470278 552.051270 553.305320 553.728645 557.062883 559.568750 559.860465 559.528113 562.532556 564.905856 565.145352 564.778530 567.696078 569.979617 570.189370 570.043468 573.786325 576.813935 -100 
-100 -100 526.103144 533.538579 539.403169 541.753539 542.291372 548.089768 552.083719 552.620901 551.496479 556.359803 559.551979 559.342834 557.585478 561.971056 564.811275 564.319474 562.329599 566.645050 569.381604 568.715927 566.720980 572.339696 576.413000 -100 
-100 -100 516.964922 531.226025 539.108714 540.365358 536.190179 546.770591 552.008544 550.971592 544.520550 554.689352 559.398521 557.761213 550.749240 560.345206 564.557890 562.455969 554.980339 564.593122 568.672659 566.106378 557.811783 569.816267 576.159158 -100 
-100 -100 529.290063 536.842231 542.836660 545.280238 545.856945 551.622116 555.537527 555.992332 554.824670 559.721558 562.970912 562.809087 561.055606 565.360686 568.055165 567.390259 565.241976 569.454493 572.086217 571.303255 569.217993 574.822076 578.898318 -100 
-100 -100 536.277229 541.588559 546.636282 549.404665 551.184031 555.604437 559.001035 560.041885 560.319056 563.770792 566.451748 566.877779 566.571766 569.389224 571.443564 571.285195 570.535790 573.295401 575.404400 575.350073 574.956023 578.720418 581.810704 -100 
-100 -100 535.790553 543.176124 548.900066 550.986939 551.166641 557.015843 560.961309 561.331154 560.020569 565.033988 568.361807 568.201136 566.388331 570.664048 573.231905 572.280981 569.753431 574.210768 576.997634 576.202745 574.002869 579.607427 583.682757 -100 
-100 -100 530.110689 543.959863 551.251392 551.783297 546.599617 557.588004 562.883258 561.675485 554.838374 565.356132 570.209372 568.604438 561.495908 571.049680 574.991542 572.311785 563.783755 574.193363 578.567271 575.962603 567.381386 579.386836 585.639344 -100 
-100 -100 546.179685 552.763552 557.685056 559.400659 559.451474 564.906489 568.576307 569.044182 567.943309 572.741355 575.877903 575.858617 574.282491 578.363841 580.759829 579.968913 577.685158 581.934611 584.523769 583.837703 581.753229 586.872532 590.445706 -100 
-100 -100 557.592426 560.601315 563.710418 565.925766 567.846152 571.149389 573.832888 575.308869 576.416669 579.045660 581.135087 582.058109 582.619404 584.647534 586.143049 586.516156 586.658975 588.604970 590.132094 590.579588 590.892451 593.180896 594.893357 -100 
-100 -100 562.807464 564.607283 566.977337 569.274447 571.597406 574.289201 576.665137 578.494083 580.165483 582.209195 583.976619 585.228516 586.337654 587.821600 589.059745 589.849545 590.623347 591.960918 593.171334 594.005040 594.877488 596.306590 597.337615 -100 
-100 -100 -100 -100 -100 -100 -100 -100 -100 -100 -100 -100 -100 -100 -100 -100 -100 -100 -100 -100 -100 -100 -100 -100 -100 -100 
-100 -100 -100 -100 -100 -100 -100 -100 -100 -100 -100 -100 -100 -100 -100 -100 -100 -100 -100 -100 -100 -100 -100 -100 -100 -100 
-100 -100 -100 -100 -100 -100 -100 -100 -100 -100 -100 -100 -100 -100 -100 -100 -100 -100 -100 -100 -100 -100 -100 -100 -100 -100 
-100 -100 572.174914 573.717874 575.766603 577.786489 579.862149 582.117169 584.042055 585.587701 587.178740 589.159554 590.986545 592.497439 593.968936 595.693022 597.183289 598.328702 599.477153 600.937445 602.198061 603.161475 604.221418 605.614571 606.537997 -100 
-100 -100 567.089331 569.458304 572.137981 574.175018 575.998706 578.606012 580.753478 581.991159 583.125492 585.492947 587.655317 588.962655 590.049460 592.124703 593.887856 594.788413 595.525731 597.338834 598.874018 599.586647 600.282732 602.271184 603.796093 -100 
-100 -100 557.550553 561.806095 565.648566 567.517727 568.570401 572.155945 574.784370 575.295311 575.253901 578.737227 581.617083 582.414174 582.485327 585.574406 587.924816 588.224843 587.892333 590.736077 592.857819 592.916540 592.535519 596.023930 598.796298 -100 
-100 -100 546.924805 553.702552 558.758849 560.284671 559.959730 565.185259 568.450716 568.099544 566.170748 571.527951 575.257935 575.376415 573.752370 578.545808 581.620953 581.170593 579.097423 583.711442 586.589238 585.835550 583.586303 589.345571 593.470671 -100 
-100 -100 545.006171 549.949056 554.499808 556.742394 557.996460 561.943545 564.794769 565.225939 565.046690 568.702603 571.715684 572.393076 572.301886 575.541728 578.019031 578.219994 577.790939 580.907514 583.320857 583.470468 583.183820 587.107177 590.268369 -100 
-100 -100 542.027064 546.212795 550.560440 553.237643 555.216183 558.737955 561.467130 562.386745 562.973245 565.916602 568.516282 569.439513 569.941672 572.540318 574.715848 575.269653 575.549356 578.140099 580.435324 581.201302 581.830760 584.938286 587.505731 -100 
-100 -100 535.314830 540.698354 545.723556 548.331538 549.869388 554.097730 557.226383 557.905418 557.892504 561.463054 564.347449 564.908430 564.741385 567.952061 570.448312 570.697336 570.376172 573.717713 576.513310 577.187606 577.378860 581.137192 584.130720 -100 
-100 -100 527.708359 535.410694 541.376432 543.558769 543.743750 549.512435 553.287730 553.369216 551.774577 556.959325 560.460643 560.355907 558.590890 563.356163 566.480809 566.099002 564.199990 569.216390 572.752681 572.920749 571.665239 577.050338 580.898357 -100 
-100 -100 529.802156 535.157084 540.166664 542.809741 544.451683 548.839181 552.158880 553.034063 553.147649 556.685077 559.452490 559.907182 559.681323 562.874713 565.394270 565.710872 565.471041 568.863448 571.717004 572.481726 572.749217 576.494063 579.447257 -100 
-100 -100 530.994218 535.107430 539.431531 542.186921 544.366298 548.230476 551.398301 552.766762 553.636158 556.461707 558.791095 559.469907 559.826233 562.392643 564.642996 565.355787 565.806697 568.480110 570.904881 571.889433 572.703618 575.746357 578.219605 -100 
-100 -100 528.364813 533.161143 537.686831 540.061751 541.620045 546.126618 549.707594 550.923270 551.300594 554.635153 557.140369 557.400832 557.064292 560.265208 562.887027 563.369021 563.248577 566.416632 569.010172 569.568509 569.694267 573.404853 576.362997 -100 
-100 -100 524.276347 530.909680 536.063623 537.840640 537.934923 543.953212 548.191232 548.905859 547.894711 552.637211 555.646782 555.204801 553.251505 558.019653 561.288396 561.195069 559.581005 564.134923 567.199172 567.020630 565.530742 570.869132 574.710390 -100 
-100 -100 527.655756 532.443105 536.973572 539.383053 541.000540 545.563982 549.209380 550.505225 550.945981 554.280599 556.756421 556.993447 556.632531 559.772399 562.315993 562.723290 562.507401 565.518842 567.918721 568.294344 568.295735 571.962360 574.907921 -100 
-100 -100 529.607590 533.691295 538.031870 540.872460 543.174139 547.148259 550.463349 552.014013 553.019166 555.819045 558.083788 558.718184 559.021039 561.449411 563.550157 564.124443 564.388953 566.730548 568.752637 569.340371 569.868114 572.857087 575.352222 -100 
-100 -100 527.753041 533.020767 538.046640 540.843560 542.701985 547.229630 550.774803 551.971885 552.354029 555.772668 558.395206 558.793676 558.524572 561.464383 563.746461 563.890716 563.430113 566.285879 568.498749 568.610391 568.371892 572.134225 575.199503 -100 
-100 -100 524.868312 532.402096 538.377279 540.788447 541.325915 547.230500 551.278576 551.826813 550.707868 555.606325 558.843831 558.674230 556.933795 561.291683 564.078019 563.518804 561.458504 565.744700 568.452817 567.767769 565.776726 571.337724 575.383218 -100 
-100 -100 531.111064 536.467195 541.594860 544.464115 546.347062 550.835270 554.299437 555.414797 555.749761 559.172002 561.813322 562.223266 561.936341 564.804835 566.962053 566.956707 566.357279 569.108801 571.213577 571.210804 570.888962 574.633986 577.699605 -100 
-100 -100 536.304703 540.614645 545.198554 548.199677 550.542214 554.417834 557.557724 558.918909 559.797183 562.626429 564.964177 565.636216 565.897215 568.180152 570.029674 570.278092 570.226854 572.383446 574.212213 574.547636 574.858799 577.843629 580.386857 -100 
-100 -100 537.727119 542.950275 547.874960 550.522818 552.192469 556.553698 559.891519 560.855298 561.045579 564.485915 567.123646 567.444462 567.028568 569.947162 572.100176 571.971970 571.208283 574.019955 576.162052 576.098418 575.657219 579.396047 582.469630 -100 
-100 -100 538.182285 545.380235 550.891347 552.869407 553.009125 558.662479 562.442508 562.726158 561.348845 566.301277 569.514710 569.206038 567.228182 571.698618 574.439737 573.655853 571.268483 575.677732 578.403506 577.592816 575.358604 580.862649 584.830152 -100 
-100 -100 547.925000 552.455433 556.641116 558.903796 560.396287 564.395506 567.459967 568.465093 568.794852 572.060309 574.525294 574.949458 574.718039 577.494571 579.502448 579.502040 578.930428 581.589266 583.561282 583.564265 583.177821 586.510853 589.148528 -100 
-100 -100 556.687906 559.201988 562.096751 564.461325 566.689528 569.674364 572.170845 573.761787 575.140553 577.412665 579.279820 580.287858 581.123562 582.907124 584.337834 584.973930 585.523030 587.161337 588.537691 589.180525 589.853818 591.755859 593.195498 -100 
-100 -100 561.140450 562.814970 565.126084 567.469119 569.863824 572.476243 574.784314 576.620167 578.322509 580.256742 581.936802 583.187449 584.346654 585.792521 587.046070 587.944074 588.842554 590.135631 591.321707 592.220057 593.179816 594.522098 595.474178 -100 
-100 -100 -100 -100 -100 -100 -100 -100 -100 -100 -100 -100 -100 -100 -100 -100 -100 -100 -100 -100 -100 -100 -100 -100 -100 -100 
-100 -100 -100 -100 -100 -100 -100 -100 -100 -100 -100 -100 -100 -100 -100 -100 -100 -100 -100 -100 -100 -100 -100 -100 -100 -100 
-100 -100 -100 -100 -100 -100 -100 -100 -100 -100 -100 -100 -100 -100 -100 -100 -100 -100 -100 -100 -100 -100 -100 -100 -100 -100 
-100 -100 569.927599 571.607444 573.757823 575.770029 577.792100 580.154388 582.191532 583.751081 585.298387 587.388923 589.311840 590.797487 592.171344 593.905738 595.375275 596.400010 597.411364 598.958300 600.339347 601.330505 602.343372 603.838518 604.868246 -100 
-100 -100 564.121730 566.957234 569.859653 571.782359 573.331796 576.276384 578.635286 579.768505 580.620606 583.353685 585.735732 586.936293 587.721103 590.012171 591.811946 592.425777 592.747226 594.925981 596.723900 597.366578 597.783129 600.138540 601.930770 -100 
-100 -100 552.111088 558.269158 562.800981 564.160678 563.837532 568.869268 572.096770 572.051762 570.511368 575.598582 579.164941 579.504490 578.208434 582.571757 585.268194 584.727385 582.649889 587.183944 590.084535 589.671615 587.804359 592.938772 596.546541 -100 
-100 -100 535.552929 548.511025 555.223769 555.359143 549.849547 560.331284 565.065278 563.130082 555.411839 566.663370 572.115722 570.936615 564.161122 574.010759 578.245743 575.825319 567.511455 578.304315 583.053803 580.847788 572.747101 584.580419 590.773978 -100 
-100 -100 539.179183 546.171967 551.523828 553.284628 553.137252 558.563579 562.007501 561.809514 560.043623 565.353809 569.091331 569.282860 567.776790 572.367566 575.251545 574.604207 572.385897 577.236765 580.439424 580.059602 578.212961 583.843405 587.896788 -100 
-100 -100 537.648729 542.926609 547.865990 550.442586 551.952557 556.028126 558.993742 559.547239 559.470307 563.089425 566.072472 566.749419 566.667284 569.838985 572.263012 572.443055 572.044966 575.266696 577.899736 578.369740 578.378016 582.185054 585.239838 -100 
-100 -100 528.578017 536.514376 542.697559 545.101855 545.480154 550.967019 554.468364 554.345121 552.623934 557.859022 561.458777 561.441876 559.730807 564.532777 567.694166 567.385091 565.577198 570.367084 573.687354 573.658350 572.237023 577.675582 581.582460 -100 
-100 -100 514.013503 529.352553 537.723257 539.068473 534.758065 545.127958 549.940796 548.124740 540.502283 551.628135 556.849041 555.230264 547.845624 558.318098 563.116318 561.351055 554.107568 564.436783 569.326308 567.774968 560.762585 571.994291 577.930654 -100 
-100 -100 522.996574 530.921249 537.115872 539.579166 540.067866 545.698767 549.365613 549.406962 547.786650 552.977731 556.458407 556.327644 554.556475 559.381715 562.624905 562.436968 560.742557 565.568365 568.918556 568.952985 567.590957 573.011206 576.881633 -100 
-100 -100 526.469251 531.708766 536.678661 539.387128 541.125343 545.502466 548.837010 549.771988 549.941408 553.410652 556.101562 556.497364 556.244524 559.500082 562.148044 562.636273 562.525755 565.757167 568.423230 569.045638 569.216695 572.938605 575.895489 -100 
-100 -100 522.328361 529.210191 534.622995 536.615636 536.847717 542.739570 546.789040 547.287424 546.091603 550.960049 554.112594 553.754984 551.840846 556.701753 560.055040 560.037839 558.506658 563.104345 566.242611 566.161796 564.762227 570.076480 573.896268 -100 
-100 -100 512.734760 525.494259 532.405022 532.935951 528.014052 539.098260 544.647520 543.735260 537.271142 547.435828 551.984874 549.945966 542.252628 552.842047 557.831570 556.403332 549.653274 559.378194 563.851589 562.122138 555.146947 566.104667 571.921782 -100 
-100 -100 521.689509 528.515942 533.873749 535.844030 536.101781 542.075523 546.239722 546.865364 545.763739 550.634305 553.753362 553.368200 551.423157 556.208514 559.469408 559.363237 557.732193 562.194271 565.171691 564.935963 563.426278 568.704375 572.517319 -100 
-100 -100 525.315977 530.381450 535.201411 537.838199 539.600011 544.169645 547.779445 549.020778 549.422844 552.844980 555.440724 555.784977 555.484379 558.556375 561.006144 561.315258 561.004314 563.956879 566.292059 566.576491 566.490466 570.178903 573.162558 -100 
-100 -100 521.597656 529.035539 534.888012 537.168558 537.595947 543.617734 547.789402 548.421262 547.345780 552.257333 555.489284 555.306198 553.572084 558.000638 560.890966 560.438536 558.472912 562.870755 565.704568 565.166593 563.302971 568.812289 572.808341 -100 
-100 -100 512.620142 526.830080 534.626363 535.655277 531.008880 542.161006 547.720437 546.832623 540.448453 550.643701 555.360444 553.720606 546.711879 556.348869 560.610341 558.530222 551.019992 560.793418 565.020175 562.665988 554.714286 566.407526 572.606674 -100 
-100 -100 525.043513 532.571534 538.522899 540.869137 541.313023 547.289170 551.377724 551.922587 550.785866 555.683462 558.909492 558.705807 556.928786 561.293649 564.077653 563.486038 561.383538 565.687486 568.418629 567.757895 565.797637 571.305214 575.319936 -100 
-100 -100 532.140453 537.459786 542.525235 545.313292 547.109593 551.564126 554.987067 556.024731 556.268486 559.691236 562.301911 562.601899 562.191073 565.154467 567.399536 567.398648 566.761719 569.567646 571.717310 571.709382 571.349117 575.100895 578.182271 -100 
-100 -100 531.753830 539.183583 544.985356 547.201648 547.532123 553.253957 557.077554 557.330857 555.885311 560.867005 564.060619 563.588580 561.395716 566.106552 569.082469 568.433741 566.138700 570.559337 573.310010 572.499258 570.281535 575.916695 580.010997 -100 
-100 -100 526.134154 540.075173 547.497408 548.277422 543.520799 554.081326 559.105728 557.670595 550.524941 561.108680 565.787435 563.600027 555.367822 566.108882 570.763071 568.550080 560.497057 570.652764 574.899102 572.224485 563.548619 575.654793 581.955588 -100 
-100 -100 542.328295 548.968773 553.990191 555.852045 556.050074 561.343247 564.849561 565.159151 563.886933 568.629730 571.618621 571.278819 569.316669 573.830913 576.635741 576.146796 574.092442 578.302747 580.855563 580.145223 578.031703 583.192892 586.803053 -100 
-100 -100 553.831686 556.877850 560.052908 562.337475 564.299400 567.542419 570.137440 571.514452 572.523558 575.074489 577.050452 577.823778 578.282037 580.454188 582.134154 582.677666 582.946379 584.928206 586.474036 586.934819 587.255681 589.566940 591.296293 -100 
-100 -100 559.098740 560.908837 563.294137 565.626049 567.978637 570.639180 572.941764 574.696190 576.304840 578.274869 579.943831 581.108944 582.189847 583.735864 585.067554 585.972051 586.851497 588.240726 589.470418 590.330080 591.238701 592.685781 593.710556 -100 
-100 -100 -100 -100 -100 -100 -100 -100 -100 -100 -100 -100 -100 -100 -100 -100 -100 -100 -100 -100 -100 -100 -100 -100 -100 -100 
-100 -100 -100 -100 -100 -100 -100 -100 -100 -100 -100 -100 -100 -100 -100 -100 -100 -100 -100 -100 -100 -100 -100 -100 -100 -100 
-100 -100 -100 -100 -100 -100 -100 -100 -100 -100 -100 -100 -100 -100 -100 -100 -100 -100 -100 -100 -100 -100 -100 -100 -100 -100 
-100 -100 567.686047 569.578193 571.838400 573.815887 575.747858 578.275289 580.423357 581.956033 583.409301 585.678398 587.708682 589.147910 590.390428 592.213678 593.691813 594.583923 595.418503 597.106198 598.587272 599.537866 600.434200 602.098944 603.251939 -100 
-100 -100 560.444962 564.307289 567.600780 569.270376 570.123431 573.839611 576.528376 577.366396 577.435238 581.041785 583.806340 584.747414 584.789847 587.775969 589.788133 589.977257 589.407387 592.435368 594.607000 594.951171 594.548986 597.813044 600.088535 -100 
-100 -100 541.195823 553.436892 559.583091 559.603379 554.201422 564.383338 569.006514 567.366682 560.042707 571.008850 576.262704 575.269401 568.783232 578.282465 582.246777 579.927769 571.845015 582.328628 586.900780 584.901782 577.061711 588.351119 594.061096 -100 
-100 -100 487.487687 538.313913 550.440990 545.435954 502.705735 550.467492 560.315150 552.348250 502.146421 555.969688 567.533155 561.227241 516.534347 564.247105 573.527979 564.801434 513.099843 567.209161 578.056182 569.761136 517.644719 573.790176 587.233369 -100 
-100 -100 527.793356 541.086215 548.177651 548.591172 543.283135 553.942876 558.800058 556.913487 549.224308 560.519897 566.001760 564.805147 558.003618 567.856294 572.083516 569.619377 561.295744 572.201940 577.120066 575.083953 567.145760 579.051188 585.293202 -100 
-100 -100 531.728077 539.262063 545.123679 547.296418 547.480167 552.961084 556.437118 556.279272 554.549117 559.839639 563.530456 563.642947 562.050258 566.730730 569.722392 569.215049 567.186102 572.006810 575.284427 575.108170 573.499947 579.033374 583.006764 -100 
-100 -100 515.659287 530.983359 539.352383 540.705884 536.379717 546.653767 551.347341 549.428264 541.752270 552.907579 558.198939 556.656859 549.322792 559.780923 564.533571 562.712252 555.409422 565.672461 570.482852 568.836542 561.742140 572.986591 578.946311 -100 
-100 -100 457.884957 517.761476 532.878361 529.894463 491.414818 536.035280 545.338325 537.301267 487.363518 540.727464 551.931388 544.737084 497.028063 547.887492 558.403179 551.219914 504.779085 554.289825 564.581236 557.279592 509.716897 561.712473 574.371711 -100 
-100 -100 510.087201 525.401007 533.790291 535.213409 530.999245 541.400350 546.234630 544.460117 536.877651 547.970086 553.132045 551.471041 544.077299 554.587068 559.455727 557.792096 550.633117 560.912982 565.731938 564.140098 557.108167 568.321317 574.237767 -100 
-100 -100 520.607816 528.079916 533.981956 536.310767 536.735520 542.475378 546.271442 546.480364 545.040907 550.082634 553.427386 553.216355 551.405026 556.275677 559.599437 559.527273 557.939169 562.642817 565.872051 565.842822 564.460946 569.822108 573.658242 -100 
-100 -100 511.280840 524.235301 531.356275 532.048800 527.202387 538.206867 543.605561 542.527949 535.952895 546.176937 550.830744 548.883145 541.254545 551.885258 556.898588 555.488074 548.767369 558.557660 563.111572 561.460106 554.540766 565.515155 571.331389 -100 
-100 -100 466.543559 515.583917 527.718035 523.198299 481.600806 529.381655 539.977962 533.636932 489.073055 537.317461 547.165307 539.346635 490.643368 542.297723 553.151261 546.645404 502.803876 549.635695 559.241686 551.917542 505.387593 556.138906 568.510861 -100 
-100 -100 510.706742 523.563812 530.580266 531.205786 526.359637 537.465228 543.016058 542.107481 535.661002 545.882278 550.494107 548.517415 540.860020 551.400927 556.309702 554.804779 547.988307 557.657354 562.069684 560.278957 553.257184 564.208815 570.024576 -100 
-100 -100 519.715436 526.851334 532.460845 534.593771 534.949023 540.960888 545.140257 545.780483 544.708895 549.629382 552.834563 552.576818 550.757471 555.375324 558.456035 558.186471 556.405096 560.856099 563.789944 563.438831 561.779542 567.168703 571.059315 -100 
-100 -100 509.757220 523.855181 531.527148 532.460499 527.767469 538.954152 544.575299 543.746231 537.402737 547.613039 552.325928 550.675158 543.671317 553.380370 557.739330 555.767727 548.366326 558.229328 562.562536 560.338062 552.490178 564.163724 570.324489 -100 
-100 -100 461.451457 516.151725 529.794728 525.804482 484.469852 532.358753 543.071525 536.904955 492.794039 540.740735 550.740525 543.828567 499.212753 546.454457 555.957465 548.400424 501.945330 550.687824 560.286840 551.818700 500.734744 555.835958 569.178412 -100 
-100 -100 513.255095 527.454879 535.226608 536.221216 531.541937 542.678366 548.214548 547.294536 540.878259 551.066232 555.754459 554.057788 546.990787 556.642094 560.904711 558.797264 551.256437 561.042787 565.280483 562.923978 554.963035 566.657420 572.853259 -100 
-100 -100 526.516751 534.008953 539.899777 542.190806 542.591426 548.465045 552.444406 552.857179 551.570369 556.507359 559.699150 559.331409 557.325895 561.880971 564.787805 564.192044 562.020007 566.414978 569.191936 568.491363 566.432789 572.023701 576.087272 -100 
-100 -100 520.002818 534.156338 541.825030 542.770936 538.130538 548.837732 553.980852 552.582640 545.439464 556.062323 560.766674 558.541073 550.265841 561.054797 565.775340 563.583633 555.546727 565.760407 570.077939 567.440497 558.814865 571.043621 577.459416 -100 
-100 -100 474.898935 529.577239 542.939167 538.927875 498.520635 544.738061 554.581888 547.306253 499.553311 550.649570 560.877332 552.501283 500.871225 555.003261 565.824482 557.938861 508.583975 560.083003 569.981698 560.744146 505.975326 564.450567 578.377398 -100 
-100 -100 531.046411 544.234563 551.044935 551.685043 547.012775 557.179447 561.938825 560.636309 553.760497 564.032893 568.476317 566.436480 558.496786 568.982566 573.476411 571.497900 563.806896 573.696644 577.756945 575.277221 566.869035 578.491506 584.330410 -100 
-100 -100 550.323176 554.473760 558.081806 560.135862 561.410678 565.339202 568.177381 569.194332 569.383046 572.703025 574.962755 575.359683 574.953015 577.984288 580.034330 580.285123 579.770032 582.576924 584.448293 584.549214 583.992437 587.264823 589.511419 -100 
-100 -100 557.125593 559.161854 561.663718 563.954969 566.194209 568.963749 571.308278 572.967987 574.422402 576.506605 578.223903 579.291957 580.218839 581.912621 583.336407 584.189168 584.952218 586.496263 587.812629 588.606423 589.383322 591.012347 592.170065 -100 
-100 -100 -100 -100 -100 -100 -100 -100 -100 -100 -100 -100 -100 -100 -100 -100 -100 -100 -100 -100 -100 -100 -100 -100 -100 -100 
-100 -100 -100 -100 -100 -100 -100 -100 -100 -100 -100 -100 -100 -100 -100 -100 -100 -100 -100 -100 -100 -100 -100 -100 -100 -100 
-100 -100 -100 -100 -100 -100 -100 -100 -100 -100 -100 -100 -100 -100 -100 -100 -100 -100 -100 -100 -100 -100 -100 -100 -100 -100 
-100 -100 566.660184 568.336286 570.474966 572.519231 574.622123 577.073281 579.194651 580.859525 582.522844 584.686390 586.641934 588.161624 589.551063 591.235943 592.610725 593.559315 594.538903 596.074210 597.462637 598.499067 599.559476 601.052635 602.054430 -100 
-100 -100 560.853884 563.700885 566.612575 568.563851 570.180641 573.223756 575.691300 576.946272 577.917000 580.724890 583.149349 584.388103 585.184182 587.415523 589.115071 589.644146 589.923457 592.097498 593.925464 594.633119 595.103478 597.444874 599.202232 -100 
-100 -100 548.818561 555.004970 559.562930 560.947474 560.676850 565.824691 569.192176 569.290885 567.876055 573.036044 576.654127 577.044645 575.766116 580.051459 582.631546 581.991668 579.861509 584.403244 587.366642 587.057309 585.268999 590.360968 593.911110 -100 
-100 -100 532.253664 545.256147 552.007816 552.168141 546.700937 557.309807 562.191952 560.404458 552.814398 564.126725 569.627471 568.510350 561.769705 571.528032 575.636351 573.112936 564.745731 575.555942 580.385826 578.313000 570.322182 582.078552 588.187748 -100 
-100 -100 535.950090 542.987054 548.389782 550.201529 550.116495 555.636631 559.178136 559.080078 557.408503 562.768787 566.540879 566.779570 565.300909 569.833034 572.624271 571.903618 569.650994 574.509763 577.763867 577.476796 575.701639 581.280164 585.266559 -100 
-100 -100 534.513295 539.842449 544.857444 547.524848 549.118751 553.240496 556.229582 556.812053 556.778820 560.427769 563.427569 564.131411 564.069592 567.223501 569.607649 569.760231 569.352168 572.565765 575.208092 575.716692 575.755272 579.528262 582.536638 -100 
-100 -100 525.517421 533.522861 539.819969 542.361689 542.846678 548.326030 551.775337 551.611551 549.879746 555.125150 558.734032 558.726717 557.026416 561.848049 565.024530 564.734350 562.939214 567.703750 571.000156 570.971446 569.553248 574.960146 578.832360 -100 
-100 -100 510.991836 526.414642 534.924802 536.441897 532.261934 542.576740 547.277577 545.369427 537.701576 548.829779 554.058832 552.446670 545.072372 555.590847 560.434305 558.716140 551.505126 561.795066 566.640257 565.072539 558.055918 569.253016 575.155725 -100 
-100 -100 519.991772 527.993606 534.315083 536.930199 537.523617 543.108990 546.661461 546.601447 544.938344 550.135476 553.634418 553.537052 551.804248 556.665880 559.931767 559.771928 558.097867 562.895577 566.207835 566.227754 564.863873 570.257183 574.094884 -100 
-100 -100 523.451488 528.761398 533.844007 536.677959 538.495362 542.835880 546.067549 546.906589 547.040417 550.539286 553.287385 553.758016 553.568413 556.837693 559.468138 559.944746 559.829710 563.046472 565.697984 566.322873 566.502010 570.205646 573.134194 -100 
-100 -100 519.280176 526.232732 531.754211 533.861832 534.163157 540.013060 543.960882 544.361152 543.127175 548.062104 551.327827 551.093380 549.265634 554.111843 557.406285 557.336637 555.776329 560.374313 563.529623 563.478291 562.102338 567.403618 571.200401 -100 
-100 -100 509.673070 522.499428 529.506884 530.141888 525.288591 536.322663 541.770932 540.761715 534.258511 544.520551 549.215145 547.329337 539.743994 550.294533 555.197357 553.696055 546.908746 556.651994 561.168815 559.495146 552.564045 563.510235 569.302639 -100 
-100 -100 518.685624 525.545278 530.952194 532.979652 533.279977 539.229629 543.335140 543.911989 542.809975 547.759027 550.986702 550.718719 548.856421 553.620522 556.815623 556.658876 555.014642 559.506326 562.536803 562.368521 560.912828 566.188209 569.975650 -100 
-100 -100 522.420200 527.473903 532.280887 534.915682 536.689109 541.266906 544.879111 546.134449 546.571639 550.042592 552.691429 553.094360 552.837838 555.907248 558.329383 558.624694 558.330775 561.329615 563.733066 564.101659 564.081197 567.768544 570.724710 -100 
-100 -100 518.842302 526.220789 531.999470 534.221256 534.627542 540.687095 544.920054 545.621914 544.607658 549.537786 552.771146 552.591943 550.865248 555.303515 558.201118 557.767887 555.844349 560.308629 563.235816 562.810991 561.033379 566.530567 570.489905 -100 
-100 -100 509.997937 524.112214 531.792540 532.724136 528.032049 539.241189 544.894009 544.107865 537.802189 547.989820 552.669228 550.996576 543.971736 553.624845 557.911698 555.870893 548.420867 558.274901 562.611834 560.395598 552.555071 564.219863 570.368703 -100 
-100 -100 522.474581 529.919666 535.762930 538.021166 538.430826 544.446318 548.607116 549.236662 548.163604 553.052850 556.235657 555.995550 554.204301 558.576954 561.379385 560.828492 558.791974 563.177307 566.009805 565.471630 563.607654 569.107140 573.083263 -100 
-100 -100 529.622537 534.877388 539.859239 542.585562 544.362165 548.832226 552.292768 553.383705 553.669254 557.082411 559.655528 559.927754 559.508552 562.468344 564.717659 564.748265 564.170913 567.050648 569.288126 569.382306 569.101907 572.860282 575.917517 -100 
-100 -100 529.310272 536.681363 542.417667 544.596419 544.918646 550.634335 554.466450 554.748004 553.327102 558.291564 561.452606 560.962243 558.764593 563.459111 566.425602 565.795270 563.547068 568.032392 570.863781 570.145513 568.000098 573.643094 577.720316 -100 
-100 -100 523.748396 537.628195 544.992725 545.750944 540.997527 551.534848 556.544837 555.121541 547.993702 558.549959 563.193862 560.994239 552.764230 563.478053 568.109419 565.904940 557.891373 568.103240 572.421466 569.834890 561.233421 573.341780 579.622782 -100 
-100 -100 539.907027 546.502675 551.475505 553.318954 553.520234 558.792696 562.273098 562.578423 561.314485 566.032831 568.984575 568.630696 566.671515 571.163607 573.942138 573.460528 571.446863 575.704917 578.310343 577.671745 575.625577 580.797033 584.388326 -100 
-100 -100 551.327681 554.342444 557.479258 559.751590 561.714490 564.942309 567.513679 568.876269 569.878114 572.408926 574.360552 575.118956 575.566073 577.721824 579.389827 579.939725 580.239818 582.261656 583.851904 584.369526 584.741866 587.071040 588.798780 -100 
-100 -100 556.529354 558.334765 560.723700 563.050371 565.385556 568.034413 570.334932 572.076353 573.657353 575.610203 577.277001 578.428820 579.481701 581.014416 582.353055 583.260171 584.145533 585.570345 586.860661 587.770598 588.705016 590.173894 591.222262 -100 
-100 -100 -100 -100 -100 -100 -100 -100 -100 -100 -100 -100 -100 -100 -100 -100 -100 -100 -100 -100 -100 -100 -100 -100 -100 -100 
-100 -100 -100 -100 -100 -100 -100 -100 -100 -100 -100 -100 -100 -100 -100 -100 -100 -100 -100 -100 -100 -100 -100 -100 -100 -100 
-100 -100 -100 -100 -100 -100 -100 -100 -100 -100 -100 -100 -100 -100 -100 -100 -100 -100 -100 -100 -100 -100 -100 -100 -100 -100 
-100 -100 565.673333 567.243274 569.331002 571.427894 573.627950 576.066285 578.207438 579.974188 581.761103 583.884887 585.812691 587.385317 588.848804 590.468262 591.804069 592.799838 593.847300 595.291469 596.622935 597.699242 598.825523 600.210627 601.118007 -100 
-100 -100 560.526636 562.942227 565.671661 567.764942 569.691951 572.511846 574.920348 576.419326 577.776811 580.288017 582.558864 583.951984 585.052167 586.990325 588.556675 589.277966 589.904957 591.719417 593.363510 594.245977 595.054666 596.989731 598.458864 -100 
-100 -100 550.867289 555.214017 559.125169 561.018128 562.126413 565.992058 568.959207 569.800066 570.036378 573.645147 576.636530 577.572339 577.720891 580.597394 582.672507 582.744333 582.282695 585.164685 587.471063 587.829147 587.699580 591.005213 593.605408 -100 
-100 -100 540.150946 547.086587 552.242603 553.767285 553.421890 559.011012 562.666762 562.684364 561.084283 566.508121 570.334285 570.645385 569.206652 573.686384 576.423489 575.717057 573.497433 578.188730 581.314230 580.993253 579.202313 584.568725 588.398291 -100 
-100 -100 538.426276 543.495427 548.173196 550.500944 551.833559 556.011543 559.115817 559.788230 559.818171 563.556258 566.653071 567.458376 567.457427 570.525374 572.781724 572.809662 572.286284 575.438469 578.015503 578.443064 578.389571 582.110161 585.084698 -100 
-100 -100 535.664592 539.978989 544.514310 547.395286 549.541581 553.147669 555.933984 556.916609 557.577507 560.580234 563.234298 564.215922 564.749407 567.305474 569.410337 569.912338 570.163962 572.736184 575.076386 575.953474 576.662349 579.668933 582.133904 -100 
-100 -100 529.091962 534.648389 539.956318 542.913981 544.736186 548.874276 551.842420 552.405317 552.340182 555.942378 558.860383 559.425419 559.245705 562.526670 565.095431 565.419922 565.153719 568.411696 571.148845 571.833348 572.041304 575.713373 578.629375 -100 
-100 -100 521.532702 529.460082 535.787532 538.450799 539.078790 544.551955 547.983661 547.812857 546.067693 551.287749 554.826005 554.699503 552.876456 557.812452 561.103777 560.888361 559.136215 563.990318 567.400246 567.540237 566.299378 571.576625 575.344377 -100 
-100 -100 523.682763 529.230486 534.561103 537.594724 539.519826 543.736097 546.769328 547.399441 547.381743 550.949157 553.785927 554.294394 554.101603 557.397473 560.011444 560.419483 560.240907 563.542391 566.311413 567.049338 567.311340 570.985504 573.879155 -100 
-100 -100 524.850333 529.133444 533.732561 536.792914 539.161525 542.918114 545.852410 546.996492 547.755785 550.665892 553.158063 554.005503 554.480050 557.065445 559.289448 559.976988 560.405758 563.043057 565.450326 566.448179 567.274528 570.271155 572.697093 -100 
-100 -100 522.130150 527.108286 531.902144 534.565866 536.311194 540.685445 544.013005 544.973059 545.211194 548.742843 551.554635 552.129084 552.016667 555.131048 557.590584 557.932986 557.722436 560.904586 563.557627 564.197952 564.386019 568.050146 570.956380 -100 
-100 -100 517.970939 524.807007 530.222008 532.292113 532.624388 538.440407 542.392364 542.812018 541.588881 546.664358 550.093704 550.079260 548.476651 553.029613 556.032730 555.729590 553.979305 558.610140 561.805641 561.780874 560.422771 565.690264 569.463047 -100 
-100 -100 521.526969 526.413395 531.085460 533.658036 535.396889 539.874376 543.371218 544.519745 544.897105 548.448923 551.223083 551.762473 551.613475 554.652832 557.023766 557.290722 557.008801 560.095956 562.637435 563.177006 563.298868 566.935983 569.829778 -100 
-100 -100 523.761575 527.817875 532.140357 534.985527 537.306936 541.302265 544.637234 546.214761 547.276063 550.183943 552.582488 553.352410 553.743690 556.154208 558.197485 558.731120 559.009285 561.449553 563.636725 564.420345 565.089291 568.050838 570.488045 -100 
-100 -100 522.276441 527.371202 532.210389 534.853591 536.630818 541.278905 544.999589 546.378956 546.914456 550.340986 552.946145 553.334093 553.057790 556.030039 558.344161 558.531507 558.151347 561.145593 563.575063 563.966957 563.955999 567.627424 570.579625 -100 
-100 -100 519.769132 526.989449 532.652741 534.792968 535.142339 541.263232 545.590372 546.422361 545.543841 550.345493 553.453319 553.173725 551.350045 555.779995 558.652284 558.186149 556.249590 560.703337 563.673611 563.361765 561.735085 567.086532 570.951175 -100 
-100 -100 526.031289 531.162216 536.032917 538.687900 540.457423 545.070555 548.740813 550.074151 550.566297 553.935535 556.467203 556.779009 556.431700 559.332285 561.555177 561.640198 561.165788 564.085891 566.430211 566.728358 566.648982 570.311967 573.270757 -100 
-100 -100 531.284291 535.436704 539.839556 542.710878 545.003070 548.920435 552.163986 553.654379 554.622222 557.415880 559.676045 560.285910 560.514369 562.790027 564.663782 564.976666 565.032806 567.340629 569.372432 569.940860 570.423799 573.395105 575.885455 -100 
-100 -100 532.889036 537.953559 542.732063 545.316441 546.987666 551.318879 554.674055 555.709358 555.964007 559.346260 561.912322 562.202916 561.785428 564.652572 566.781452 566.685432 566.007763 568.951902 571.276895 571.427744 571.154741 574.878454 577.903707 -100 
-100 -100 533.540977 540.535393 545.907645 547.869951 548.068738 553.620408 557.355560 557.683532 556.381493 561.227995 564.359288 564.044774 562.105589 566.472977 569.149005 568.372345 566.054872 570.579210 573.475833 572.885883 570.855800 576.302379 580.204858 -100 
-100 -100 543.162336 547.575496 551.671889 553.918875 555.427544 559.363790 562.385295 563.395022 563.740047 566.936479 569.341920 569.749485 569.517118 572.228708 574.191475 574.196158 573.681980 576.439690 578.551916 578.725451 578.480521 581.810281 584.418985 -100 
-100 -100 551.776731 554.235601 557.082889 559.431780 561.652469 564.600835 567.064660 568.637104 569.996124 572.222112 574.050062 575.034900 575.846334 577.591555 579.000498 579.641165 580.237464 581.959250 583.448400 584.220178 584.993890 586.925165 588.366237 -100 
-100 -100 556.148298 557.793545 560.075384 562.403103 564.785449 567.371119 569.648983 571.459013 573.133710 575.029619 576.673960 577.898523 579.034471 580.453615 581.691213 582.596718 583.536848 584.905051 586.191444 587.196843 588.240376 589.622183 590.586125 -100 
-100 -100 -100 -100 -100 -100 -100 -100 -100 -100 -100 -100 -100 -100 -100 -100 -100 -100 -100 -100 -100 -100 -100 -100 -100 -100 
-100 -100 -100 -100 -100 -100 -100 -100 -100 -100 -100 -100 -100 -100 -100 -100 -100 -100 -100 -100 -100 -100 -100 -100 -100 -100 
-100 -100 -100 -100 -100 -100 -100 -100 -100 -100 -100 -100 -100 -100 -100 -100 -100 -100 -100 -100 -100 -100 -100 -100 -100 -100 
-100 -100 564.142901 565.888490 568.107243 570.198059 572.338916 574.896203 577.150759 578.917261 580.648250 582.881651 584.900073 586.445209 587.829394 589.519419 590.916064 591.867228 592.815423 594.311802 595.686762 596.704996 597.730833 599.188132 600.180383 -100 
-100 -100 558.123759 561.104107 564.118815 566.091490 567.708091 570.912077 573.556593 574.930508 575.971198 578.866849 581.364281 582.634635 583.434166 585.679765 587.411036 587.974607 588.268664 590.379135 592.169822 592.875376 593.344765 595.619734 597.337911 -100 
-100 -100 545.599698 552.150973 556.893739 558.222764 557.781564 563.284842 566.944032 567.185522 565.816062 571.119983 574.837573 575.268298 573.997383 578.319674 580.967093 580.448849 578.468471 582.840888 585.713699 585.447954 583.768575 588.680538 592.115673 -100 
-100 -100 528.271784 542.174845 549.243173 549.205022 543.063240 554.537383 559.885178 558.240531 550.568105 562.160220 567.802801 566.724058 559.967321 569.798219 574.019834 571.744437 563.856163 574.190047 578.848910 576.906604 569.320503 580.596467 586.481949 -100 
-100 -100 532.983601 540.352560 545.912276 547.653500 547.385443 553.237931 557.048058 557.070985 555.420856 560.905568 564.756784 565.006390 563.510688 568.084284 570.953471 570.358245 568.257960 572.967157 576.162690 575.953281 574.309171 579.696292 583.555663 -100 
-100 -100 532.386538 537.730939 542.756718 545.410747 546.994161 551.211229 554.306273 554.953089 554.943274 558.640465 561.659939 562.319777 562.193570 565.394335 567.839207 568.031291 567.642814 570.847959 573.529862 574.136418 574.262950 577.915017 580.826782 -100 
-100 -100 524.203115 531.917796 538.067462 540.608713 541.173982 546.591222 550.013752 549.842047 548.096570 553.359357 556.934501 556.787435 554.882690 559.861033 563.138235 562.841264 560.986701 565.848962 569.292776 569.488745 568.323456 573.478194 577.177210 -100 
-100 -100 510.630513 525.236453 533.427736 534.970302 531.055222 541.069997 545.623367 543.640999 535.897364 547.063553 552.239133 550.365972 542.427369 553.442362 558.474373 556.697263 549.264737 559.825725 564.937285 563.789753 557.499951 567.995376 573.574498 -100 
-100 -100 518.972029 526.653991 532.814695 535.436352 536.105922 541.567412 545.020974 544.895582 543.186081 548.415598 551.932044 551.752173 549.842613 554.807260 558.090558 557.837054 556.042528 560.948101 564.438516 564.700910 563.597453 568.758488 572.441933 -100 
-100 -100 522.029046 527.241559 532.280764 535.143663 536.999136 541.254468 544.390358 545.147010 545.233638 548.828670 551.721382 552.322430 552.197922 555.336801 557.782979 558.061918 557.794475 561.070646 563.852724 564.617677 564.897541 568.537008 571.409612 -100 
-100 -100 517.708280 524.627805 530.163640 532.358969 532.771770 538.456059 542.232982 542.468284 541.100807 546.289340 549.895162 550.095725 548.718748 553.063185 555.873003 555.406516 553.527059 558.285072 561.627694 561.722683 560.445334 565.707332 569.468533 -100 
-100 -100 508.109518 520.888675 527.927318 528.728208 524.215827 534.842958 540.013344 538.720796 531.806527 542.643698 547.890291 546.812341 540.568006 549.734655 553.783210 551.656087 544.163225 554.428743 559.273367 557.808570 551.061180 561.905040 567.645525 -100 
-100 -100 517.146225 523.955265 529.346482 531.426057 531.813019 537.615767 541.592202 542.048097 540.842338 546.037791 549.595163 549.761769 548.354889 552.624628 555.354014 554.826154 552.889473 557.558116 560.795931 560.795839 559.453901 564.693316 568.447909 -100 
-100 -100 521.080850 525.995189 530.681302 533.248755 534.989776 539.549328 543.176112 544.472343 544.966264 548.484864 551.222601 551.750880 551.583269 554.525075 556.787284 556.945382 556.573954 559.648109 562.204710 562.758012 562.882568 566.499769 569.387966 -100 
-100 -100 518.001640 524.985616 530.458919 532.477108 532.748264 538.897328 543.282174 544.207381 543.454317 548.199649 551.286376 551.007722 549.174584 553.670054 556.597639 556.187238 554.323192 558.843255 561.943352 561.838791 560.432339 565.641855 569.398971 -100 
-100 -100 509.995878 523.181315 530.335339 530.929411 525.918854 537.400285 543.337490 542.984518 537.399711 546.929957 551.233307 549.289622 541.902415 551.850454 556.296266 554.376761 547.121258 556.968748 561.516861 559.849638 553.000466 563.767718 569.500692 -100 
-100 -100 521.822859 528.833998 534.325732 536.342706 536.597886 542.719894 547.075273 547.977952 547.193789 551.865873 554.858677 554.486756 552.570594 556.993920 559.837593 559.331468 557.378358 561.840314 564.873778 564.686371 563.213619 568.421909 572.192367 -100 
-100 -100 528.729326 533.724102 538.458147 541.018507 542.713557 547.218432 550.803828 552.083548 552.541291 555.888079 558.419415 558.742636 558.386959 561.195540 563.295895 563.238771 562.647715 565.632698 568.068909 568.421297 568.353788 572.009734 574.963824 -100 
-100 -100 528.644819 535.643686 541.096727 543.129121 543.409672 549.123756 553.062901 553.578347 552.450345 557.281075 560.461343 560.283957 558.545236 562.667398 565.162142 564.249332 561.850412 566.506147 569.593715 569.193769 567.358735 572.817850 576.752796 -100 
-100 -100 523.680020 536.783030 543.752284 544.368564 539.634229 550.112151 555.233485 554.173706 547.751892 557.794806 562.434500 560.902106 554.138506 563.246347 566.986687 564.295565 555.882951 566.458303 571.132100 569.010135 561.109346 572.649385 578.666939 -100 
-100 -100 539.165942 545.438348 550.188845 551.928335 552.100776 557.360857 560.927715 561.432383 560.428947 565.032422 568.047609 568.035107 566.534376 570.438764 572.730551 571.937276 569.736450 574.139677 576.975839 576.614556 574.841844 579.848622 583.329941 -100 
-100 -100 550.210492 553.111830 556.152030 558.358806 560.284866 563.510615 566.136085 567.590784 568.681327 571.217174 573.233460 574.127118 574.673171 576.630544 578.086512 578.473686 578.691726 580.771382 582.487731 583.152035 583.635988 585.943847 587.644120 -100 
-100 -100 555.284652 557.024988 559.332517 561.609720 563.930937 566.576542 568.889240 570.676781 572.318425 574.295229 575.988742 577.201007 578.292899 579.737327 580.943197 581.753836 582.613445 584.071224 585.426087 586.430176 587.449666 588.931457 589.958813 -100 
-100 -100 -100 -100 -100 -100 -100 -100 -100 -100 -100 -100 -100 -100 -100 -100 -100 -100 -100 -100 -100 -100 -100 -100 -100 -100 
-100 -100 -100 -100 -100 -100 -100 -100 -100 -100 -100 -100 -100 -100 -100 -100 -100 -100 -100 -100 -100 -100 -100 -100 -100 -100 
-100 -100 -100 -100 -100 -100 -100 -100 -100 -100 -100 -100 -100 -100 -100 -100 -100 -100 -100 -100 -100 -100 -100 -100 -100 -100 
-100 -100 562.660273 564.642842 566.983543 569.028927 571.057985 573.781193 576.138872 577.858596 579.473811 581.875699 583.993251 585.488593 586.753945 588.574252 590.038205 590.912819 591.713292 593.323001 594.743485 595.664142 596.536240 598.134785 599.235898 -100 
-100 -100 555.058784 559.169405 562.615926 564.303571 565.141927 569.182557 572.180560 573.238147 573.455309 577.233152 580.112270 581.113574 581.176256 584.174169 586.202476 586.435938 585.916954 588.803599 590.883485 591.231434 590.869643 593.994091 596.169726 -100 
-100 -100 534.620021 547.822780 554.332992 554.178174 548.139000 559.302069 564.518449 563.134468 555.820874 567.138872 572.580779 571.657699 565.170465 574.732125 578.789996 576.708611 569.095797 579.055959 583.417925 581.540309 574.104376 584.871661 590.320214 -100 
-100 -100 476.811002 532.012398 544.978319 539.263161 492.188160 544.652223 555.706762 547.945515 496.770539 551.944392 563.852056 557.606110 512.734656 560.706728 570.194554 562.122594 513.232947 564.512085 574.829774 566.969603 517.405953 570.867146 583.678008 -100 
-100 -100 521.663667 535.862605 543.273083 543.492927 537.535714 549.137547 554.544300 552.873988 545.158122 556.769762 562.396018 561.218153 554.375610 564.300104 568.634530 566.413645 558.564975 568.976742 573.727765 571.864240 564.369153 575.727783 581.682142 -100 
-100 -100 527.450769 535.011682 540.885013 543.039263 543.209945 548.892711 552.560367 552.525798 550.855322 556.245836 559.954112 559.983572 558.263566 563.036652 566.104807 565.648523 563.658384 568.431252 571.742524 571.735175 570.334839 575.598372 579.371431 -100 
-100 -100 513.159311 527.675616 535.736055 537.132118 533.106247 543.154041 547.776319 545.850577 538.148761 549.362690 554.579828 552.735632 544.802777 555.769686 560.725098 558.858434 551.339151 561.846517 566.906573 565.699153 559.354734 569.833208 575.410252 -100 
-100 -100 459.583221 515.467327 529.744039 526.949984 490.189173 533.071759 541.966855 533.771541 483.489177 537.151993 548.243629 540.313571 489.376988 543.344061 554.434678 547.051073 499.281775 550.172783 561.036656 554.802760 511.385875 559.258022 570.989419 -100 
-100 -100 508.088011 522.541770 530.596247 532.076012 528.164102 538.225027 542.851412 540.962024 533.299445 544.472973 549.634753 547.771382 539.844985 550.774604 555.706037 553.859438 546.388016 556.933418 562.044293 560.914323 554.645251 565.126353 570.684747 -100 
-100 -100 517.573848 524.847025 530.669671 533.071031 533.618064 539.189878 542.805734 542.869649 541.347679 546.576367 550.152083 550.173638 548.527730 553.139828 556.122493 555.700232 553.818234 558.638277 562.059556 562.252098 561.074132 566.277098 569.986621 -100 
-100 -100 507.977991 520.858065 528.009198 528.901923 524.431235 534.989906 540.047892 538.638011 531.642884 542.504823 547.794770 546.738334 540.494807 549.668073 553.701755 551.538004 544.016290 554.319811 559.223307 557.817110 551.113330 561.955255 567.685895 -100 
-100 -100 463.414803 512.216562 524.407670 520.366329 480.866167 526.450668 536.351523 529.276021 482.207595 533.252703 544.341247 538.616581 497.647076 541.513729 550.192374 542.260181 494.922265 544.926004 555.361336 548.465922 502.735371 552.814388 565.025506 -100 
-100 -100 507.464224 520.212596 527.198408 527.952686 523.433789 534.122462 539.395047 538.226134 531.416757 542.264040 547.494920 546.414525 540.161422 549.261756 553.223852 551.017488 543.459943 553.679692 558.482217 556.984547 550.217558 561.043181 566.770041 -100 
-100 -100 516.839148 523.698239 529.085111 531.101195 531.416359 537.391146 541.581688 542.294188 541.345029 546.343173 549.695085 549.673641 548.074793 552.437349 555.229736 554.729788 552.812972 557.409819 560.594328 560.567434 559.213814 564.427781 568.167894 -100 
-100 -100 508.097965 521.196404 528.268121 528.815865 523.784186 535.233469 541.141175 540.767609 535.187054 544.783955 549.176955 547.326174 540.013111 549.975010 554.424870 552.521947 545.297972 555.196908 559.818674 558.244424 551.469977 562.217219 567.918058 -100 
-100 -100 463.838989 514.310787 526.705029 521.970864 479.090363 528.444210 539.797430 534.730394 494.630890 538.691185 547.688639 540.119760 493.554572 542.658345 552.616326 545.370821 499.842165 548.008782 557.949647 550.908212 505.371905 555.094812 567.229662 -100 
-100 -100 511.943848 525.072602 532.159823 532.700444 527.648556 539.072952 544.958191 544.573182 538.970642 548.480838 552.765111 550.810461 543.408808 553.304678 557.678250 555.685301 548.377970 558.243292 562.819974 561.174107 554.334161 565.095682 570.817763 -100 
-100 -100 524.483558 531.463480 536.905417 538.903662 539.160642 545.091991 549.265342 550.005936 549.078712 553.837864 556.930297 556.667135 554.848938 559.106399 561.754061 561.031573 558.863344 563.460484 566.579875 566.353311 564.752682 570.093139 573.939030 -100 
-100 -100 518.637198 531.874359 538.994649 539.689236 535.016786 545.670847 550.974229 550.027442 543.676059 553.764316 558.437735 556.897644 550.122572 559.251532 563.022659 560.329363 551.929363 562.593310 567.395462 565.386176 557.593829 569.220045 575.312471 -100 
-100 -100 476.769814 527.874738 540.277957 536.036057 496.025720 541.765826 551.764727 545.419677 501.513345 549.076425 559.027232 552.541367 509.746840 554.835709 563.347251 554.422481 503.154936 556.562045 567.268311 559.176086 508.154502 563.126213 576.270024 -100 
-100 -100 529.540635 541.891193 548.241510 548.698016 544.025242 554.117677 558.987816 558.072139 551.938253 561.704175 566.169744 564.856682 558.429315 567.226363 570.730252 568.202087 560.100032 570.398736 574.888501 572.966169 565.337038 576.393969 581.951609 -100 
-100 -100 547.812762 551.722229 555.126986 557.064636 558.291623 562.201689 565.099019 566.259584 566.627056 569.910423 572.244625 572.880571 572.729641 575.365317 577.045219 577.043603 576.413230 579.350875 581.442021 581.812867 581.496846 584.705626 586.885218 -100 
-100 -100 554.303583 556.239482 558.630112 560.840304 563.034636 565.790504 568.163066 569.888251 571.414299 573.525359 575.298726 576.462117 577.438750 578.987128 580.227314 580.939455 581.655094 583.272257 584.733923 585.699013 586.608559 588.262415 589.411682 -100 
-100 -100 -100 -100 -100 -100 -100 -100 -100 -100 -100 -100 -100 -100 -100 -100 -100 -100 -100 -100 -100 -100 -100 -100 -100 -100 
-100 -100 -100 -100 -100 -100 -100 -100 -100 -100 -100 -100 -100 -100 -100 -100 -100 -100 -100 -100 -100 -100 -100 -100 -100 -100 
-100 -100 -100 -100 -100 -100 -100 -100 -100 -100 -100 -100 -100 -100 -100 -100 -100 -100 -100 -100 -100 -100 -100 -100 -100 -100 
-100 -100 562.565493 564.300155 566.494896 568.595277 570.783902 573.386498 575.673239 577.489991 579.285412 581.551005 583.571385 585.133325 586.543286 588.241277 589.628571 590.578662 591.523225 592.973718 594.273691 595.235569 596.233738 597.660162 598.619401 -100 
-100 -100 556.563663 559.545874 562.554267 564.534636 566.189299 569.446186 572.141318 573.575151 574.678827 577.605872 580.104455 581.379492 582.191712 584.449052 586.188220 586.763339 587.053900 589.110533 590.821621 591.462677 591.892380 594.133930 595.823622 -100 
-100 -100 544.050065 550.613537 555.360587 556.692671 556.276865 561.847517 565.584862 565.901176 564.592319 569.926960 573.645743 574.066906 572.792613 577.132469 579.807928 579.321319 577.345985 581.647433 584.424822 584.080455 582.347850 587.223199 590.635750 -100 
-100 -100 526.766354 540.684386 547.753230 547.707719 541.581597 553.137789 558.582988 557.027245 549.421224 561.042906 566.678837 565.576610 558.802691 568.650618 572.904044 570.669913 562.797078 573.040789 577.588071 575.558447 567.914578 579.152463 585.015737 -100 
-100 -100 531.613269 538.975222 544.513189 546.240147 545.994366 551.923890 555.831357 555.952062 554.378843 559.888236 563.717878 563.934036 562.416688 566.982547 569.847996 569.261297 567.152228 571.783949 574.882415 574.597334 572.904045 578.255817 582.091352 -100 
-100 -100 531.210529 536.515422 541.487297 544.112802 545.716996 550.006860 553.204436 553.963906 554.042746 557.753223 560.730212 561.340102 561.181135 564.342229 566.734799 566.889575 566.461888 569.603235 572.213291 572.764666 572.854734 576.477225 579.367240 -100 
-100 -100 523.242953 530.877835 536.937120 539.426104 539.999349 545.489315 549.029515 548.996394 547.357500 552.614483 556.126748 555.912096 553.949669 558.861361 562.051650 561.670547 559.741745 564.549284 567.946110 568.105681 566.914015 572.044814 575.726791 -100 
-100 -100 509.835913 524.327312 532.398489 533.870049 529.951690 540.037455 544.714171 542.887254 535.270731 546.410590 551.504072 549.551563 541.543070 552.477651 557.398998 555.508874 547.979586 558.491897 563.568660 562.395088 556.086902 566.562092 572.125468 -100 
-100 -100 518.180925 525.771649 531.825452 534.382357 535.049439 540.566628 544.117265 544.116387 542.512903 547.738509 551.192374 550.951996 548.992120 553.871572 557.030736 556.663364 554.777510 559.622803 563.064843 563.294856 562.174409 567.318959 570.985240 -100 
-100 -100 521.200601 526.349330 531.307256 534.117011 535.967463 540.259937 543.461733 544.305792 544.474926 548.090770 550.961890 551.540544 551.385166 554.443066 556.770032 556.935932 556.576967 559.781093 562.499260 563.217336 563.473150 567.100908 569.959804 -100 
-100 -100 516.864428 523.732475 529.202269 531.349999 531.750108 537.456390 541.278473 541.576423 540.272807 545.497348 549.119807 549.333556 547.946452 552.215217 554.913530 554.336629 552.364142 557.047195 560.320793 560.355868 559.040612 564.300845 568.063303 -100 
-100 -100 507.271378 519.999740 526.974909 527.727394 523.195293 533.832343 539.029819 537.781669 530.921578 541.800172 547.082327 546.043709 539.814680 548.912910 552.859148 550.633150 543.057836 553.257524 558.036962 556.509495 549.718323 560.571584 566.321017 -100 
-100 -100 516.306900 523.071489 528.401852 530.433110 530.799050 536.598490 540.580753 541.062785 539.903282 545.139861 548.733479 548.944393 547.562139 551.791002 554.446655 553.850499 551.861282 556.483427 559.673724 559.635574 558.273949 563.513441 567.261921 -100 
-100 -100 520.261876 525.132697 529.757756 532.275940 533.992631 538.537485 542.155238 543.462599 543.989753 547.546580 550.321508 550.892370 550.753284 553.680283 555.904419 556.032384 555.643523 558.697999 561.239009 561.793039 561.925181 565.531364 568.399922 -100 
-100 -100 517.232495 524.164481 529.571399 531.537013 531.776727 537.900995 542.267550 543.190392 542.455202 547.237410 550.366704 550.132399 548.332086 552.830928 555.751707 555.346907 553.498953 558.024415 561.143632 561.083131 559.714622 564.898932 568.621529 -100 
-100 -100 509.279348 522.400191 529.477680 530.013429 524.967549 536.416813 542.327543 541.963015 536.387227 545.954837 550.303132 548.407347 541.060370 551.021052 555.476777 553.587820 546.377540 556.248321 560.841027 559.254290 552.475382 563.203026 568.886283 -100 
-100 -100 521.111315 528.064011 533.477859 535.431878 535.650003 541.740492 546.068368 546.962154 546.191976 550.895949 553.925789 553.598714 551.724617 556.164641 559.018724 558.545466 556.644950 561.151076 564.244987 564.145855 562.743335 567.931146 571.659664 -100 
-100 -100 528.025026 532.964512 537.620242 540.113159 541.766679 546.243602 549.808207 551.085167 551.560582 554.935999 557.500640 557.867213 557.552183 560.373007 562.475637 562.442897 561.902195 564.944990 567.455882 567.904524 567.910322 571.557691 574.476574 -100 
-100 -100 527.967782 534.904394 540.273146 542.231001 542.462351 548.153258 552.081701 552.599911 551.489509 556.348826 559.566056 559.435703 557.736715 561.860084 564.346030 563.446206 561.090570 565.812165 568.992231 568.707609 566.960169 572.404771 576.300129 -100 
-100 -100 523.021154 536.052067 542.929211 543.465842 538.679506 549.139108 554.253833 553.199313 546.796189 556.866937 561.542335 560.059515 553.339635 562.436430 566.154236 563.466700 555.094160 565.737188 570.510292 568.519739 560.727015 572.238136 578.204910 -100 
-100 -100 538.455468 544.668050 549.333431 551.003245 551.137608 556.378087 559.929451 560.436914 559.456158 564.081291 567.115759 567.140375 565.678515 569.575208 571.838728 571.046010 568.888267 573.352119 576.266929 576.015525 574.335263 579.333986 582.775614 -100 
-100 -100 549.412763 552.267245 555.236490 557.391623 559.291175 562.497337 565.104385 566.558204 567.665748 570.216183 572.243199 573.160176 573.732263 575.686280 577.122112 577.509466 577.760987 579.891489 581.673813 582.422384 582.973528 585.290913 586.976737 -100 
-100 -100 554.420863 556.142925 558.426855 560.666180 562.945835 565.572743 567.888039 569.675230 571.310790 573.298249 575.017750 576.244622 577.334701 578.778426 579.992446 580.808911 581.678102 583.180123 584.610564 585.680277 586.734266 588.232675 589.274766 -100 
-100 -100 -100 -100 -100 -100 -100 -100 -100 -100 -100 -100 -100 -100 -100 -100 -100 -100 -100 -100 -100 -100 -100 -100 -100 -100 
-100 -100 -100 -100 -100 -100 -100 -100 -100 -100 -100 -100 -100 -100 -100 -100 -100 -100 -100 -100 -100 -100 -100 -100 -100 -100 
-100 -100 -100 -100 -100 -100 -100 -100 -100 -100 -100 -100 -100 -100 -100 -100 -100 -100 -100 -100 -100 -100 -100 -100 -100 -100 
-100 -100 562.575054 564.162922 566.274008 568.398363 570.653907 573.187300 575.439903 577.316286 579.194437 581.377440 583.333932 584.914571 586.374702 588.003886 589.358688 590.357247 591.365242 592.719190 593.945434 594.921212 595.962914 597.295147 598.182639 -100 
-100 -100 557.398740 559.842709 562.597428 564.710385 566.684482 569.620987 572.168749 573.795445 575.251542 577.821162 580.110168 581.493703 582.581163 584.542913 586.153938 586.914001 587.529801 589.227537 590.728363 591.485934 592.199259 594.075077 595.519550 -100 
-100 -100 547.700342 552.101833 556.041545 557.927602 559.052150 563.082869 566.242723 567.244588 567.591917 571.259099 574.252973 575.148551 575.258296 578.187021 580.354954 580.535382 580.127539 582.824542 584.915484 585.107525 584.864828 588.102159 590.671352 -100 
-100 -100 537.017061 544.038496 549.217767 550.696325 550.310895 556.133459 560.039002 560.252801 558.777787 564.259013 568.067929 568.300389 566.774760 571.332732 574.192303 573.651104 571.573880 575.975833 578.817833 578.301682 576.386358 581.680208 585.476702 -100 
-100 -100 535.626452 540.704349 545.354663 547.635715 548.972452 553.336202 556.680351 557.569226 557.742700 561.523807 564.581585 565.296692 565.213414 568.284048 570.574810 570.661999 570.156958 573.111550 575.474312 575.740661 575.577260 579.230628 582.174999 -100 
-100 -100 533.332387 537.554284 541.979080 544.786501 546.947699 550.714371 553.745307 554.984801 555.825341 558.834102 561.401131 562.261089 562.692412 565.173308 567.198342 567.632204 567.796687 570.236680 572.444758 573.213898 573.840892 576.791064 579.229593 -100 
-100 -100 527.308332 532.628261 537.707974 540.531206 542.345258 546.646770 549.895025 550.796726 550.999879 554.523484 557.268477 557.663167 557.330320 560.484006 562.890143 563.029639 562.583778 565.755900 568.428915 569.054496 569.210831 572.835265 575.725812 -100 
-100 -100 520.231206 527.758953 533.754982 536.229210 536.813908 542.460951 546.203077 546.451515 545.103855 550.115935 553.396768 553.054807 551.030970 555.828589 558.910196 558.432665 556.418567 561.235875 564.627264 564.737596 563.466412 568.699249 572.443005 -100 
-100 -100 522.242078 527.528900 532.602292 535.478750 537.372686 541.717537 544.995766 545.941270 546.181834 549.676422 552.357745 552.710977 552.372189 555.499418 557.877006 558.033473 557.628593 560.835827 563.547514 564.233300 564.452505 568.096688 570.977238 -100 
-100 -100 523.234748 527.361329 531.783682 534.726569 537.069206 540.908904 544.007515 545.356633 546.282784 549.215247 551.670125 552.464246 552.854801 555.267558 557.256311 557.701913 557.921282 560.423613 562.726158 563.629827 564.387840 567.373622 569.803895 -100 
-100 -100 520.460009 525.310252 529.958391 532.517989 534.226497 538.652519 542.088793 543.186200 543.550819 547.148475 550.006598 550.625622 550.507281 553.439180 555.655771 555.758337 555.342070 558.379315 560.900456 561.400739 561.476008 565.170723 568.117268 -100 
-100 -100 516.332435 523.024232 528.292271 530.254090 530.530288 536.379781 540.405082 540.923545 539.810231 544.962696 548.483764 548.588837 547.072475 551.417970 554.174668 553.645789 551.702759 556.211080 559.277237 559.085813 557.560940 562.923395 566.771135 -100 
-100 -100 519.848212 524.627042 529.173396 531.648217 533.333607 537.812208 541.341365 542.548275 543.005720 546.639656 549.511825 550.161399 550.072876 552.998307 555.206579 555.320560 554.912239 557.908497 560.364569 560.811545 560.855354 564.523189 567.445887 -100 
-100 -100 522.111316 526.068324 530.269770 533.020331 535.286218 539.255188 542.586907 544.186347 545.297340 548.284993 550.779636 551.645072 552.089356 554.457796 556.426715 556.897972 557.132411 559.530225 561.699338 562.493104 563.173437 566.108137 568.517542 -100 
-100 -100 520.757199 525.716301 530.410279 532.949598 534.664505 539.260197 542.946555 544.311888 544.863786 548.375592 551.086130 551.575069 551.368097 554.337235 556.641730 556.854097 556.522404 559.511570 561.988549 562.507976 562.619457 566.188035 569.040716 -100 
-100 -100 518.417323 525.438641 530.920856 532.944591 533.230285 539.275947 543.546021 544.336243 543.440692 548.344664 551.571406 551.407078 549.679167 554.115729 557.013076 556.637888 554.840743 559.296341 562.362158 562.287243 560.924905 566.065078 569.759834 -100 
-100 -100 524.634316 529.616816 534.322797 536.854821 538.546831 543.095318 546.718679 548.024876 548.520802 551.965597 554.596342 555.009930 554.744680 557.669479 559.924190 560.089503 559.730588 562.722982 565.205698 565.725843 565.833257 569.394912 572.237846 -100 
-100 -100 529.879892 533.904214 538.146701 540.883283 543.084020 546.950726 550.167710 551.651039 552.638401 555.494068 557.841534 558.548723 558.853701 561.143915 563.028663 563.391604 563.540456 565.961756 568.167184 568.961134 569.611401 572.529816 574.933185 -100 
-100 -100 531.572611 536.477486 541.067731 543.490426 545.048131 549.346379 552.697518 553.740827 554.021873 557.466296 560.125032 560.530026 560.206073 563.050461 565.150352 565.072820 564.473348 567.553303 570.094277 570.531621 570.490978 574.118529 577.022730 -100 
-100 -100 532.332094 539.110662 544.262781 546.040689 546.102319 551.645399 555.393806 555.737077 554.461295 559.371887 562.600732 562.421628 560.613773 564.902509 567.507816 566.725378 564.476912 569.143355 572.283667 572.051969 570.375029 575.614901 579.338866 -100 
-100 -100 541.815231 546.084536 550.009796 552.109013 553.515552 557.426274 560.447328 561.468803 561.839732 565.084196 567.559288 568.060052 567.905585 570.577680 572.487329 572.486140 572.034197 574.917293 577.229918 577.671531 577.647982 580.898393 583.406753 -100 
-100 -100 550.283933 552.657125 555.386460 557.629609 559.778278 562.692816 565.142712 566.720437 568.100865 570.357383 572.223600 573.258990 574.112516 575.843260 577.221253 577.864444 578.515016 580.339105 581.979100 582.932474 583.839173 585.768015 587.175807 -100 
-100 -100 554.575592 556.165536 558.364894 560.610174 562.929178 565.479156 567.742297 569.552430 571.238441 573.154737 574.826396 576.080782 577.236170 578.650358 579.877978 580.793673 581.778739 583.233411 584.642983 585.782567 586.922770 588.327349 589.283510 -100 
-100 -100 -100 -100 -100 -100 -100 -100 -100 -100 -100 -100 -100 -100 -100 -100 -100 -100 -100 -100 -100 -100 -100 -100 -100 -100 
-100 -100 -100 -100 -100 -100 -100 -100 -100 -100 -100 -100 -100 -100 -100 -100 -100 -100 -100 -100 -100 -100 -100 -100 -100 -100 
-100 -100 -100 -100 -100 -100 -100 -100 -100 -100 -100 -100 -100 -100 -100 -100 -100 -100 -100 -100 -100 -100 -100 -100 -100 -100 
-100 -100 561.984586 563.707504 565.910586 567.998658 570.161616 572.760363 575.072544 576.903048 578.681883 580.925334 582.924239 584.430393 585.776074 587.462379 588.873690 589.828071 590.741772 592.144076 593.404889 594.312788 595.250448 596.679474 597.676703 -100 
-100 -100 556.078646 558.995650 561.964333 563.931768 565.581961 568.824571 571.533663 572.986975 574.089267 576.977368 579.425416 580.622083 581.358327 583.626511 585.410786 586.025824 586.324097 588.292703 589.903843 590.437785 590.774867 593.041326 594.779034 -100 
-100 -100 543.854667 550.212929 554.839499 556.158177 555.792708 561.302115 565.030698 565.390954 564.134004 569.378354 572.985194 573.264730 571.843180 576.269487 579.055493 578.695430 576.841532 580.924475 583.478057 582.908552 580.959432 585.960367 589.473024 -100 
-100 -100 527.063549 540.475282 547.321282 547.278425 541.345363 552.707873 558.125147 556.669659 549.249869 560.657571 566.108925 564.772557 557.646563 567.767701 572.216003 570.221564 562.759608 572.461390 576.626763 574.214713 566.036827 577.695002 583.761617 -100 
-100 -100 531.550422 538.675994 544.055271 545.736673 545.534344 551.448699 555.428273 555.685620 554.230251 559.641525 563.335553 563.390361 561.701013 566.306456 569.224964 568.706041 566.668252 571.051102 573.898978 573.355631 571.419234 576.904458 580.854059 -100 
-100 -100 531.025865 536.169186 540.986749 543.506289 545.077690 549.474564 552.877897 553.898924 554.184130 557.779043 560.603662 561.092821 560.825702 563.887733 566.187136 566.247370 565.719331 568.721586 571.170379 571.527726 571.451757 575.144052 578.119644 -100 
-100 -100 523.224014 530.596044 536.410081 538.681967 539.100078 544.873560 548.820596 549.324537 548.249856 553.107614 556.296660 555.950436 553.931429 558.613696 561.571265 560.957533 558.796333 563.531308 566.798041 566.714571 565.241583 570.568893 574.401493 -100 
-100 -100 510.229268 524.177673 531.872851 532.976766 528.584580 539.304701 544.618740 543.706769 537.549596 547.434472 551.906276 549.799567 541.860177 552.386373 556.967084 554.734813 546.774089 557.369623 562.338290 560.786515 553.783017 564.869122 570.725041 -100 
-100 -100 518.208327 525.535191 531.333374 533.650141 534.144126 539.967011 543.962684 544.532483 543.506786 548.325962 551.443814 551.047940 549.010405 553.667010 556.605846 556.008554 553.882949 558.645197 561.944472 561.912485 560.492919 565.836838 569.664265 -100 
-100 -100 521.072864 526.064664 530.837256 533.473001 535.230188 539.708215 543.216061 544.408733 544.838725 548.306218 550.966706 551.354566 551.036803 554.032970 556.306199 556.394472 555.930084 558.974833 561.496713 561.973017 562.020163 565.736539 568.705294 -100 
-100 -100 516.794141 523.472328 528.735044 530.666160 530.887520 536.834071 540.962160 541.585070 540.557160 545.564276 548.907385 548.799316 547.070836 551.530054 554.395035 553.928945 552.025291 556.432839 559.393276 559.068339 557.395639 562.872593 566.808268 -100 
-100 -100 507.405373 519.796127 526.506003 526.939657 521.930433 533.082611 538.672516 537.835923 531.549641 541.871523 546.728548 545.172832 538.117441 547.948034 552.318532 550.404114 543.230489 552.868051 557.186504 555.104268 547.475499 559.014316 565.091478 -100 
-100 -100 516.151100 522.777651 527.968175 529.838398 530.037770 536.009984 540.183701 540.856068 539.875495 544.935215 548.334134 548.295262 546.629332 551.101979 553.985788 553.565420 551.699740 556.073405 558.977769 558.614530 556.920165 562.362506 566.269005 -100 
-100 -100 519.873433 524.738245 529.351705 531.849047 533.539621 538.082708 541.698745 542.980734 543.474081 547.069980 549.883536 550.454497 550.299796 553.269691 555.562183 555.763878 555.412081 558.336485 560.718913 561.120721 561.134874 564.762035 567.671497 -100 
-100 -100 516.607060 523.664501 529.180628 531.251816 531.588000 537.554730 541.726944 542.380328 541.338864 546.440416 549.865930 549.867538 548.278721 552.671479 555.547074 555.194590 553.433678 557.809341 560.803893 560.684516 559.307058 564.428620 568.123563 -100 
-100 -100 508.357095 521.803209 529.099208 529.863331 525.153461 536.179011 541.713716 540.799146 534.298032 544.801858 549.733731 548.294289 541.533452 551.072823 555.382373 553.590632 546.678806 556.221205 560.663644 559.080676 552.425609 562.973367 568.576043 -100 
-100 -100 520.433883 527.537141 533.090076 535.169462 535.483445 541.391061 545.479130 546.042244 544.919532 549.965683 553.333393 553.272168 551.630615 555.998716 558.846418 558.459694 556.681325 561.089850 564.129137 564.047440 562.688698 567.795101 571.469807 -100 
-100 -100 527.478666 532.488116 537.207670 539.729545 541.366420 545.774713 549.211241 550.287420 550.581821 554.096571 556.819482 557.255269 556.963867 559.912838 562.168440 562.280385 561.850770 564.882224 567.398527 567.902717 567.965852 571.533714 574.389201 -100 
-100 -100 527.420758 534.427040 539.819954 541.722665 541.833476 547.549864 551.407727 551.704590 550.309575 555.375696 558.698352 558.430319 556.457937 561.017965 563.889715 563.273366 561.138557 565.826461 569.027604 568.887261 567.341845 572.571929 576.322755 -100 
-100 -100 522.377210 535.555716 542.450912 542.847979 537.730235 548.414548 553.509377 552.114458 544.995685 555.676455 560.511681 558.640060 550.929608 561.188028 565.591714 563.349558 555.437347 565.862727 570.633401 568.920358 561.728868 572.627697 578.314836 -100 
-100 -100 537.998998 544.263685 548.931963 550.521912 550.518727 555.801276 559.320135 559.646727 558.398993 563.196403 566.286064 566.122807 564.352566 568.688200 571.350940 570.845955 568.906747 573.351752 576.306945 576.203621 574.719607 579.511477 582.823298 -100 
-100 -100 549.093804 551.963462 554.928507 557.038628 558.878466 562.069384 564.640125 566.012884 567.031725 569.607030 571.631375 572.479295 572.992974 575.103255 576.720035 577.265254 577.633388 579.801038 581.624885 582.440663 583.047026 585.307712 586.948506 -100 
-100 -100 554.169726 555.878808 558.126393 560.330355 562.585680 565.186373 567.454681 569.194516 570.801323 572.779995 574.471283 575.668619 576.765756 578.283308 579.585570 580.501524 581.461962 583.007210 584.459819 585.570204 586.663447 588.144510 589.151695 -100 
-100 -100 -100 -100 -100 -100 -100 -100 -100 -100 -100 -100 -100 -100 -100 -100 -100 -100 -100 -100 -100 -100 -100 -100 -100 -100 
-100 -100 -100 -100 -100 -100 -100 -100 -100 -100 -100 -100 -100 -100 -100 -100 -100 -100 -100 -100 -100 -100 -100 -100 -100 -100 
-100 -100 -100 -100 -100 -100 -100 -100 -100 -100 -100 -100 -100 -100 -100 -100 -100 -100 -100 -100 -100 -100 -100 -100 -100 -100 
-100 -100 561.302977 563.231720 565.523723 567.537228 569.558430 572.276760 574.643536 576.384605 578.009053 580.374791 582.425811 583.838064 585.026782 586.818781 588.275964 589.144333 589.921256 591.448545 592.774886 593.610975 594.419020 596.023884 597.151419 -100 
-100 -100 553.932126 557.896625 561.239239 562.897691 563.760063 567.769578 570.769927 571.866612 572.119849 575.824919 578.591675 579.456536 579.390223 582.408593 584.484129 584.777554 584.304978 587.023558 588.918754 589.090828 588.578686 591.767451 594.004936 -100 
-100 -100 534.218449 546.879634 553.134555 552.971681 547.131332 558.092879 563.272319 561.988873 554.863856 565.946298 571.161135 569.955624 563.078482 572.908607 577.167462 575.338546 568.143779 577.525775 581.459589 579.162195 571.168194 582.359518 588.014464 -100 
-100 -100 478.756253 531.583006 543.981972 538.363918 492.553297 543.766564 554.669958 547.171955 497.075592 551.139338 562.608763 555.790203 509.097299 558.734292 568.707904 561.282244 514.988448 563.451397 572.865802 564.113015 511.783788 567.834819 581.214607 -100 
-100 -100 521.536098 535.134968 542.217766 542.371890 536.601611 548.082386 553.587967 552.177414 544.773716 556.130484 561.479752 559.982787 552.712983 562.822746 567.253159 565.184654 557.670399 567.452082 571.725999 569.385698 561.286360 573.083294 579.263845 -100 
-100 -100 526.970806 534.201480 539.774787 541.734062 541.846706 547.728650 551.749009 552.190472 550.966841 556.088131 559.489172 559.296966 557.397393 561.986897 564.859350 564.231970 562.085928 566.614338 569.646014 569.306845 567.590740 573.023139 576.939526 -100 
-100 -100 513.181005 527.050619 534.619568 535.573968 531.065986 541.819914 547.208248 546.361661 540.251721 550.172554 554.678629 552.604873 544.674382 555.133169 559.628704 557.318059 549.282802 559.781759 564.637875 562.959073 555.850736 566.956786 572.847094 -100 
-100 -100 461.758740 515.254720 528.650871 524.943178 485.409708 531.342322 541.649112 535.744259 493.427909 539.493682 548.828541 540.663496 490.640788 543.092218 553.436189 545.301584 495.724619 547.815997 558.589464 551.398583 504.177693 555.716241 568.262454 -100 
-100 -100 508.233998 522.037258 529.576773 530.573223 526.146423 536.947124 542.390428 541.627053 535.585361 545.453973 549.877560 547.750619 539.803367 550.236650 554.716831 552.426830 544.427987 554.941270 559.813916 558.174304 551.113113 562.226228 568.106816 -100 
-100 -100 517.276719 524.234686 529.706994 531.785148 532.130095 538.053864 542.185632 542.864266 541.895216 546.788990 549.967569 549.662370 547.730203 552.239656 555.088894 554.506578 552.443658 556.972625 560.039737 559.802397 558.218602 563.634024 567.525642 -100 
-100 -100 507.880078 520.317271 527.069526 527.531892 522.542073 533.712468 539.329393 538.530196 532.263692 542.517950 547.269755 545.590610 538.424717 548.245256 552.601704 550.643918 543.419406 553.039409 557.343578 555.239585 547.593716 559.145988 565.238309 -100 
-100 -100 464.501599 511.867770 523.459723 518.618059 476.414092 524.757229 535.575257 529.492996 485.578419 533.519064 543.575308 536.561017 491.059236 539.278840 549.049862 541.877586 497.016333 544.235881 553.608493 545.361848 495.174594 549.459785 562.598639 -100 
-100 -100 507.209679 519.608525 526.310671 526.730711 521.723227 532.908508 538.542825 537.755757 531.507253 541.822230 546.651411 545.069055 537.996387 547.835683 552.224694 550.339507 543.183218 552.767497 557.016184 554.883796 547.227386 558.737258 564.792924 -100 
-100 -100 516.042026 522.883707 528.236024 530.208472 530.482889 536.459555 540.637792 541.306429 540.300635 545.384882 548.794854 548.771425 547.138432 551.565899 554.440339 554.051053 552.227809 556.563861 559.463131 559.177174 557.612447 562.888008 566.688239 -100 
-100 -100 506.750063 520.167649 527.445392 528.210560 523.511772 534.539625 540.072240 539.152885 532.654244 543.203528 548.187143 546.793353 540.061926 549.598739 553.896990 552.095258 545.165523 554.661372 559.042095 557.393799 550.690762 561.255980 566.879952 -100 
-100 -100 461.097661 513.017804 525.908560 521.756330 480.907444 528.099193 538.590143 532.118785 486.747562 536.110386 546.576015 540.080059 496.565653 542.880276 552.325656 545.373025 501.667863 547.963015 557.495936 550.543277 505.901877 554.644589 566.543858 -100 
-100 -100 510.512908 524.003139 531.342152 532.131636 527.417596 538.381052 543.816037 542.787087 536.190589 546.695923 551.635029 550.184721 543.403189 552.934854 557.221621 555.393090 548.448332 558.000474 562.449278 560.859703 554.190172 564.731700 570.326312 -100 
-100 -100 523.410397 530.519731 536.059477 538.101850 538.344714 544.166127 548.124179 548.520404 547.233682 552.304239 555.668574 555.510694 553.708016 558.192919 561.076559 560.594572 558.649664 563.193699 566.306059 566.192060 564.742595 569.907747 573.617907 -100 
-100 -100 517.530704 530.938914 538.096113 538.661218 533.653270 544.493904 549.705842 548.328677 541.196727 551.955632 556.861767 554.983722 547.254227 557.599410 562.112446 559.930978 552.052789 562.500612 567.302410 565.604860 558.449867 569.424122 575.191953 -100 
-100 -100 475.014221 526.855725 539.318160 534.682026 492.870287 540.237515 550.322107 543.074840 495.178447 546.573970 557.086523 549.425968 500.521986 552.002838 562.221057 554.260867 505.111852 556.803020 567.357082 560.040625 512.577008 563.976993 576.313026 -100 
-100 -100 528.571031 541.054547 547.390624 547.670432 542.637406 552.940883 557.767438 556.482250 549.607634 559.983815 564.590980 562.859741 555.430092 565.450257 569.707479 567.695505 560.119476 570.225316 574.731783 573.125741 566.134126 576.552304 581.797283 -100 
-100 -100 547.073274 550.993923 554.360616 556.212440 557.334956 561.233885 564.063211 565.079151 565.277550 568.640358 570.976025 571.487844 571.192439 574.129923 576.102457 576.351734 575.927851 578.902730 581.046397 581.541729 581.362832 584.443873 586.524508 -100 
-100 -100 553.624757 555.549445 557.903517 560.055655 562.188116 564.901375 567.216999 568.865461 570.322198 572.425634 574.179701 575.297211 576.257968 577.925267 579.321057 580.184827 581.020056 582.700701 584.218363 585.250374 586.206341 587.827825 588.940655 -100 
-100 -100 -100 -100 -100 -100 -100 -100 -100 -100 -100 -100 -100 -100 -100 -100 -100 -100 -100 -100 -100 -100 -100 -100 -100 -100 
-100 -100 -100 -100 -100 -100 -100 -100 -100 -100 -100 -100 -100 -100 -100 -100 -100 -100 -100 -100 -100 -100 -100 -100 -100 -100 
-100 -100 -100 -100 -100 -100 -100 -100 -100 -100 -100 -100 -100 -100 -100 -100 -100 -100 -100 -100 -100 -100 -100 -100 -100 -100 
-100 -100 561.799773 563.480467 565.615842 567.660081 569.812684 572.381181 574.639793 576.438299 578.207055 580.404362 582.324526 583.777302 585.085430 586.704709 588.023680 588.921821 589.841043 591.262988 592.545087 593.513352 594.524016 595.984920 596.975418 -100 
-100 -100 555.984323 558.853392 561.760040 563.687823 565.324442 568.536237 571.200644 572.629468 573.721093 576.559001 578.924916 580.053328 580.731947 582.926301 584.621393 585.171532 585.456204 587.448596 589.098327 589.694186 590.094772 592.390997 594.128407 -100 
-100 -100 543.893633 550.179154 554.730602 556.010391 555.631865 561.107628 564.803624 565.152022 563.884207 569.071751 572.593160 572.787109 571.284071 575.625083 578.314695 577.866984 575.969011 580.084099 582.699399 582.199153 580.308379 585.335557 588.852372 -100 
-100 -100 527.213305 540.522494 547.271911 547.185649 541.247100 552.575244 557.970992 556.523733 549.110998 560.460292 565.820887 564.390271 557.170565 567.195091 571.529756 569.420757 561.885121 571.622142 575.855001 573.512319 565.390019 577.068466 583.136661 -100 
-100 -100 531.683016 538.718000 543.996878 545.621509 545.408074 551.314113 555.303534 555.598677 554.173820 559.546764 563.159954 563.130123 561.354435 565.850408 568.637094 567.997257 565.884318 570.266794 573.143713 572.642042 570.744788 576.245980 580.194362 -100 
-100 -100 531.130942 536.189294 540.899020 543.344435 544.897350 549.319503 552.783204 553.889880 554.239746 557.815448 560.573750 560.993900 560.654025 563.590449 565.735764 565.668272 565.055924 568.016660 570.446347 570.803749 570.739408 574.442074 577.417765 -100 
-100 -100 523.353247 530.626097 536.313208 538.487441 538.873996 544.706200 548.771118 549.420605 548.455073 553.297697 556.428322 556.035544 553.960280 558.492815 561.271015 560.510595 558.244196 562.902479 566.109975 565.984140 564.489877 569.824545 573.664725 -100 
-100 -100 510.411062 524.240679 531.789365 532.776902 528.341469 539.141951 544.606999 543.880901 537.871369 547.729831 552.138891 550.001252 542.028339 552.383220 556.764876 554.375878 546.299803 556.796458 561.676198 560.050867 553.001697 564.094933 569.961659 -100 
-100 -100 518.390448 525.617013 531.282866 533.496589 533.959110 539.844361 543.962134 544.685031 543.778433 548.589106 551.651758 551.214009 549.131975 553.648552 556.414015 555.679345 553.448398 558.108289 561.305293 561.192445 559.728816 565.068399 568.894649 -100 
-100 -100 521.273362 526.182141 530.844710 533.397644 535.130818 539.644289 543.229425 544.524078 545.032812 548.494236 551.102912 551.439010 551.064513 553.956596 556.101559 556.079152 555.523679 558.471664 560.889896 561.283012 561.285925 564.992955 567.955583 -100 
-100 -100 517.044514 523.641433 528.807517 530.672349 530.872835 536.833217 541.005406 541.692320 540.710944 545.698484 548.984755 548.814198 547.021067 551.403895 554.181380 553.632128 551.650155 555.968993 558.830915 558.417227 556.689230 562.162261 566.102885 -100 
-100 -100 507.675911 519.984774 526.610792 526.995763 521.974797 533.128105 538.738471 537.942453 531.686968 541.973746 546.765269 545.142195 538.023363 547.796594 552.103340 550.126005 542.889081 552.446801 556.670616 554.497009 546.806318 558.350749 564.439452 -100 
-100 -100 516.307018 522.893588 528.042758 529.894621 530.098888 536.072934 540.250346 540.942213 539.978284 545.006825 548.347638 548.255176 546.542545 550.964630 553.788765 553.313867 551.398212 555.704740 558.526279 558.090536 556.354303 561.792964 565.697294 -100 
-100 -100 519.851713 524.731395 529.364069 531.886905 533.606098 538.157683 541.771227 543.060171 543.560662 547.133308 549.906653 550.444992 550.260403 553.182311 555.415345 555.565325 555.169623 558.039206 560.358440 560.710322 560.697407 564.312341 567.211510 -100 
-100 -100 516.402345 523.532575 529.133855 531.278301 531.666674 537.648064 541.818095 542.473621 541.434592 546.518048 549.921234 549.911441 548.308672 552.652920 555.468875 555.066539 553.264491 557.593977 560.542235 560.389508 558.992717 564.095613 567.776360 -100 
-100 -100 508.034442 521.595164 529.017343 529.884585 525.244928 536.286401 541.815910 540.901774 534.405058 544.892088 549.810268 548.375495 541.618514 551.109839 555.361487 553.526335 546.581124 556.082064 560.484125 558.875565 552.206670 562.729865 568.312775 -100 
-100 -100 520.165558 527.359178 533.019269 535.192198 535.573227 541.497329 545.575210 546.133310 545.012409 550.045411 553.399736 553.342901 551.708488 556.048309 558.856831 558.444476 556.646213 561.016461 564.010329 563.898354 562.522722 567.604349 571.256078 -100 
-100 -100 527.319169 532.387532 537.183823 539.778207 541.468163 545.886207 549.307025 550.371082 550.660685 554.161934 556.869676 557.304997 557.021340 559.963270 562.207716 562.321004 561.888528 564.879104 567.338292 567.800494 567.838221 571.379446 574.211562 -100 
-100 -100 527.355406 534.401481 539.851091 541.811429 541.963069 547.677082 551.512202 551.789875 550.382317 555.431966 558.738851 558.466752 556.501733 561.071981 563.962592 563.378917 561.260992 565.897103 569.024830 568.827907 567.245973 572.445447 576.174566 -100 
-100 -100 522.374530 535.581213 542.517049 542.959953 537.877100 548.546451 553.609534 552.190857 545.057555 555.718964 560.534876 558.656626 550.955606 561.233843 565.672695 563.486111 555.612045 565.972740 570.654855 568.876424 561.644743 572.509463 578.172365 -100 
-100 -100 538.033595 544.311419 548.996039 550.610353 550.630141 555.898463 559.383823 559.687245 558.429165 563.207657 566.272116 566.099826 564.342677 568.696896 571.385436 570.925754 569.017377 573.414048 576.289535 576.127347 574.610413 579.369613 582.650890 -100 
-100 -100 549.126870 551.996701 554.960836 557.080945 558.929771 562.109170 564.656290 566.009000 567.012780 569.571017 571.578303 572.416006 572.930467 575.053583 576.694680 577.267629 577.644117 579.777440 581.545518 582.311775 582.885426 585.116944 586.734668 -100 
-100 -100 554.189146 555.910796 558.182159 560.393022 562.634745 565.225479 567.492222 569.216337 570.792900 572.756112 574.448715 575.637180 576.717627 578.243779 579.578145 580.509823 581.454847 582.972255 584.395156 585.459859 586.503165 587.958421 588.965617 -100 
-100 -100 -100 -100 -100 -100 -100 -100 -100 -100 -100 -100 -100 -100 -100 -100 -100 -100 -100 -100 -100 -100 -100 -100 -100 -100 
-100 -100 -100 -100 -100 -100 -100 -100 -100 -100 -100 -100 -100 -100 -100 -100 -100 -100 -100 -100 -100 -100 -100 -100 -100 -100 
-100 -100 -100 -100 -100 -100 -100 -100 -100 -100 -100 -100 -100 -100 -100 -100 -100 -100 -100 -100 -100 -100 -100 -100 -100 -100 
-100 -100 562.233448 563.768513 565.819622 567.887698 570.100666 572.582876 574.778464 576.604024 578.430070 580.516402 582.339071 583.789100 585.126301 586.618231 587.821518 588.706306 589.692372 591.093010 592.403505 593.506351 594.659137 596.056889 596.973019 -100 
-100 -100 557.235965 559.580243 562.238917 564.298414 566.243715 569.120505 571.609469 573.198656 574.613002 577.073204 579.210561 580.441008 581.380615 583.192743 584.641715 585.261656 585.819688 587.582380 589.199067 590.090677 590.915298 592.850158 594.317925 -100 
-100 -100 547.887151 552.081208 555.852391 557.682438 558.809854 562.750519 565.843923 566.834782 567.169397 570.697353 573.506321 574.211255 574.133075 576.892713 578.866608 578.836947 578.288931 581.100879 583.370601 583.728214 583.609576 586.893086 589.474929 -100 
-100 -100 537.565052 544.233984 549.165600 550.586069 550.259565 555.945752 559.786667 560.038887 558.619134 563.925541 567.519768 567.535825 565.786522 570.160918 572.785074 571.947317 569.608929 574.194955 577.260450 576.927311 575.147763 580.464951 584.261705 -100 
-100 -100 536.020853 540.847882 545.272548 547.452058 548.784854 553.109877 556.480646 557.466529 557.713268 561.389461 564.278487 564.814957 564.531385 567.379032 569.404751 569.205034 568.487504 571.489616 573.967418 574.342017 574.260468 577.942181 580.894212 -100 
-100 -100 533.613188 537.626883 541.819977 544.469704 546.580170 550.405786 553.591891 555.040738 556.030674 558.977539 561.417199 562.156466 562.426779 564.633523 566.349628 566.489523 566.443757 568.811165 571.007596 571.780370 572.417749 575.396047 577.854736 -100 
-100 -100 527.679623 532.734466 537.512605 540.099229 541.810122 546.271229 549.823330 551.101810 551.605208 555.031163 557.634948 557.972312 557.568194 560.348943 562.352627 562.162249 561.479360 564.492082 567.048546 567.572154 567.656536 571.321612 574.255303 -100 
-100 -100 520.810856 527.970166 533.589548 535.755708 536.165325 542.065030 546.219431 546.988255 546.127242 550.918050 554.012303 553.677619 551.718835 556.003703 558.596660 557.757730 555.487897 560.090887 563.294724 563.219836 561.792160 567.099641 570.911449 -100 
-100 -100 522.731101 527.752694 532.518977 535.145599 536.927328 541.439765 545.038975 546.378981 546.931756 550.342951 552.904043 553.218637 552.816806 555.590728 557.593792 557.432725 556.780571 559.772294 562.284149 562.785838 562.875560 566.541772 569.464214 -100 
-100 -100 523.719235 527.642524 531.822481 534.581471 536.853880 540.778017 544.073502 545.667842 546.767393 549.663142 552.019116 552.719205 552.984163 555.167674 556.901385 557.109097 557.121566 559.425886 561.531672 562.254498 562.891541 565.880770 568.343319 -100 
-100 -100 521.089281 525.715179 530.133969 532.549341 534.211686 538.662377 542.203890 543.454417 543.928771 547.458778 550.188519 550.669181 550.401396 553.183011 555.235780 555.172612 554.592118 557.447775 559.770151 560.066220 559.989725 563.714923 566.714976 -100 
-100 -100 517.096139 523.504361 528.548162 530.403983 530.664865 536.498759 540.574028 541.203448 540.190758 545.216743 548.575583 548.517198 546.836913 551.087716 553.739097 553.092607 551.021485 555.362199 558.229442 557.807785 556.076072 561.530020 565.463240 -100 
-100 -100 520.261089 524.914045 529.361842 531.802152 533.492316 537.966438 541.519029 542.780514 543.271696 546.817493 549.568466 550.093065 549.882203 552.712267 554.821172 554.830602 554.312208 557.171237 559.467359 559.747409 559.663159 563.360271 566.329624 -100 
-100 -100 522.047434 526.047699 530.311813 533.129706 535.447239 539.426639 542.765391 544.383719 545.498967 548.428967 550.850625 551.649223 552.021240 554.287410 556.145396 556.512497 556.648169 558.935452 560.989333 561.679955 562.289512 565.210899 567.627152 -100 
-100 -100 520.189105 525.373344 530.300909 533.021804 534.852624 539.463649 543.143888 544.517183 545.076402 548.539963 551.211533 551.694363 551.476100 554.322067 556.493719 556.600698 556.182032 559.075966 561.468166 561.928127 562.004751 565.531398 568.361459 -100 
-100 -100 517.458724 524.881127 530.724335 533.011293 533.469589 539.516428 543.767119 544.566445 543.698503 548.543305 551.747892 551.627682 549.960680 554.238960 556.989067 556.518470 554.654268 559.017812 562.009774 561.898584 560.528404 565.598057 569.249295 -100 
-100 -100 523.924411 529.174243 534.168036 536.926278 538.758907 543.325581 546.932014 548.230732 548.726443 552.135793 554.755259 555.197217 554.957550 557.799659 559.970179 560.081155 559.673673 562.582875 564.984781 565.451376 565.525144 569.029622 571.835074 -100 
-100 -100 529.485477 533.661881 538.096618 541.000980 543.306832 547.182730 550.373288 551.831920 552.799108 555.625824 557.959670 558.673711 558.986461 561.256473 563.133147 563.509311 563.650921 565.976134 568.068974 568.777497 569.367950 572.231308 574.601423 -100 
-100 -100 531.398720 536.401030 541.127569 543.686702 545.338718 549.611924 552.910298 553.912774 554.164077 557.573626 560.209008 560.607656 560.291677 563.159388 565.320829 565.346439 564.818079 567.748974 570.115627 570.428965 570.308595 573.871720 576.739924 -100 
-100 -100 532.289171 539.145687 544.406103 546.308298 546.476431 551.945307 555.614026 555.906969 554.599695 559.466474 562.664493 562.471674 560.672482 565.008060 567.721774 567.121446 565.047816 569.476600 572.382670 572.000950 570.236914 575.400337 579.083290 -100 
-100 -100 541.885661 546.199754 550.191666 552.361585 553.814204 557.679348 560.644439 561.622504 561.956001 565.163066 567.613047 568.096997 567.943035 570.656954 572.661680 572.788915 572.417660 575.158511 577.300008 577.610021 577.497554 580.680586 583.151902 -100 
-100 -100 550.431631 552.826358 555.589315 557.858050 560.011137 562.897798 565.316611 566.862824 568.206092 570.431194 572.278037 573.294962 574.138887 575.896489 577.340110 578.051794 578.720430 580.463008 581.991039 582.836251 583.661658 585.532417 586.907577 -100 
-100 -100 554.765234 556.361121 558.568787 560.818873 563.131560 565.659058 567.894962 569.678054 571.335771 573.222908 574.868493 576.103800 577.253779 578.684220 579.947818 580.900093 581.888679 583.286096 584.606413 585.655715 586.723609 588.077160 589.006268 -100 
-100 -100 -100 -100 -100 -100 -100 -100 -100 -100 -100 -100 -100 -100 -100 -100 -100 -100 -100 -100 -100 -100 -100 -100 -100 -100 
-100 -100 -100 -100 -100 -100 -100 -100 -100 -100 -100 -100 -100 -100 -100 -100 -100 -100 -100 -100 -100 -100 -100 -100 -100 -100 
-100 -100 -100 -100 -100 -100 -100 -100 -100 -100 -100 -100 -100 -100 -100 -100 -100 -100 -100 -100 -100 -100 -100 -100 -100 -100 
-100 -100 561.929161 563.595668 565.746896 567.805351 569.946456 572.490254 574.730130 576.494746 578.208054 580.328784 582.162839 583.515398 584.712139 586.210154 587.403035 588.187856 589.072291 590.604378 592.061372 593.207259 594.342914 595.860690 596.881824 -100 
-100 -100 556.269861 559.058339 561.928123 563.870323 565.522920 568.684116 571.309233 572.709930 573.757996 576.502718 578.773606 579.800789 580.364100 582.405817 583.918945 584.262429 584.412358 586.612431 588.552779 589.411893 590.002197 592.321167 594.052150 -100 
-100 -100 544.595520 550.609153 555.026726 556.337723 556.067714 561.392244 564.991160 565.328843 564.083895 569.115646 572.501850 572.595739 570.992306 575.108106 577.487762 576.589234 574.218377 578.886829 582.064076 582.032983 580.528489 585.436657 588.852240 -100 
-100 -100 528.603614 541.216347 547.699033 547.692774 542.119802 553.027691 558.247833 556.835595 549.623886 560.651940 565.828448 564.317254 557.070206 566.753309 570.639994 567.725683 558.814574 569.998204 575.164340 573.538209 566.242017 577.389678 583.210460 -100 
-100 -100 532.519312 539.250355 544.356602 545.978146 545.852816 551.614155 555.531043 555.846826 554.475082 559.718316 563.232722 563.145685 561.292472 565.541788 567.994175 566.877581 564.264093 569.163514 572.569248 572.509720 570.977757 576.342665 580.181813 -100 
-100 -100 531.729629 536.611330 541.175400 543.548617 545.074261 549.467330 552.941003 554.091185 554.478818 558.009217 560.747691 561.192295 560.840725 563.536144 565.417632 565.091095 564.304480 567.382535 570.019457 570.584570 570.676062 574.357555 577.298039 -100 
-100 -100 524.082319 531.094336 536.565806 538.591401 538.876234 544.751852 548.895214 549.647190 548.788095 553.591497 556.762374 556.568346 554.769680 558.839888 561.263750 560.332901 558.040138 562.603391 565.818762 565.775835 564.379182 569.671840 573.478684 -100 
-100 -100 511.569328 524.862233 532.086937 532.851068 528.192090 539.148143 544.751252 544.194705 538.443053 548.155999 552.645258 550.977771 544.044694 553.208803 557.014696 554.492569 546.602530 556.740084 561.493387 559.908709 553.017518 563.957243 569.760070 -100 
-100 -100 519.229086 526.196463 531.651091 533.717577 534.072249 539.986462 544.168088 544.976880 544.165599 548.957281 552.101465 551.905030 550.122449 554.189317 556.624566 555.737164 553.477991 557.987568 561.119860 561.016870 559.595205 564.883949 568.687656 -100 
-100 -100 522.073234 526.811024 531.335154 533.828265 535.541044 539.986043 543.532221 544.818954 545.330541 548.802905 551.477168 551.931543 551.634327 554.295010 556.203559 556.002167 555.329696 558.238016 560.665709 561.083556 561.106168 564.797531 567.758321 -100 
-100 -100 518.133689 524.451337 529.473478 531.385323 531.734174 537.447794 541.433149 542.014824 540.967472 545.983506 549.347713 549.321263 547.675514 551.746221 554.214924 553.397918 551.188385 555.593542 558.555959 558.216808 556.544644 561.992217 565.920106 -100 
-100 -100 509.300084 520.984112 527.415142 527.998203 523.549934 534.039352 539.293081 538.312960 531.902508 542.271299 547.175425 545.807294 539.183825 548.277652 552.123209 549.746302 542.012733 551.927494 556.366710 554.326968 546.773009 558.227420 564.282725 -100 
-100 -100 517.212056 523.601396 528.704289 530.679099 531.075131 536.825024 540.833505 541.433940 540.400240 545.408794 548.766521 548.754649 547.144803 551.265404 553.798593 553.057779 550.908982 555.318619 558.260368 557.907644 556.226475 561.644588 565.545002 -100 
-100 -100 520.105771 525.059702 529.798180 532.434900 534.237473 538.769341 542.385144 543.728515 544.278185 547.716965 550.370832 550.846418 550.608244 553.367532 555.420695 555.392575 554.855667 557.744298 560.120183 560.513027 560.521045 564.133041 567.036581 -100 
-100 -100 515.914220 523.445203 529.339705 531.645214 532.110052 538.192963 542.517815 543.462938 542.781107 547.441368 550.507522 550.318474 548.603670 552.813851 555.479752 554.905961 552.939165 557.310133 560.309450 560.184691 558.804563 563.895117 567.572987 -100 
-100 -100 506.587293 521.143794 529.076090 530.150362 525.552420 536.808525 542.624711 542.312170 536.945208 546.254772 550.549279 548.851545 541.966692 551.316623 555.414023 553.365244 546.106887 555.783004 560.265196 558.682241 552.044653 562.522108 568.093127 -100 
-100 -100 519.558202 527.182220 533.169930 535.529615 536.006388 542.058069 546.330309 547.223755 546.494422 551.101551 554.116131 553.888850 552.155172 556.364745 559.038213 558.477228 556.519611 560.880792 563.856488 563.703445 562.293833 567.358566 571.017276 -100 
-100 -100 527.265243 532.500560 537.488132 540.256254 542.081115 546.534435 550.040582 551.281379 551.735258 555.058642 557.608532 558.003472 557.719169 560.486731 562.572790 562.583844 562.070585 564.929149 567.252544 567.577109 567.504428 571.062030 573.932255 -100 
-100 -100 527.601806 534.715349 540.310011 542.508258 542.945215 548.514565 552.324487 552.780320 551.638947 556.436180 559.617476 559.480819 557.794239 561.952883 564.561492 563.919668 561.855005 566.170348 568.993854 568.505589 566.651639 571.986815 575.825387 -100 
-100 -100 522.801408 536.018306 543.097468 543.914127 539.545570 549.621278 554.525957 553.395050 546.987820 556.954497 561.573035 560.066498 553.354111 562.531783 566.478200 564.312967 556.859636 566.491676 570.676503 568.422296 560.543112 571.888939 577.782366 -100 
-100 -100 538.472201 544.771590 549.553971 551.363042 551.628314 556.724239 560.164111 560.611994 559.589172 564.151909 567.149917 567.147847 565.679238 569.641451 572.081493 571.583265 569.727246 573.797244 576.367581 575.903030 574.096658 578.985563 582.380451 -100 
-100 -100 549.590344 552.481268 555.504351 557.697193 559.607214 562.754701 565.314240 566.731510 567.794462 570.301207 572.299964 573.187092 573.742322 575.733230 577.271602 577.789211 578.107367 580.082138 581.683483 582.276739 582.711766 584.947130 586.593811 -100 
-100 -100 554.690528 556.407163 558.675119 560.907227 563.181593 565.770397 568.038177 569.795805 571.411677 573.360726 575.029600 576.225006 577.314358 578.776650 580.029681 580.906857 581.804063 583.217814 584.506138 585.452367 586.423103 587.851641 588.841895 -100 
-100 -100 -100 -100 -100 -100 -100 -100 -100 -100 -100 -100 -100 -100 -100 -100 -100 -100 -100 -100 -100 -100 -100 -100 -100 -100 
-100 -100 -100 -100 -100 -100 -100 -100 -100 -100 -100 -100 -100 -100 -100 -100 -100 -100 -100 -100 -100 -100 -100 -100 -100 -100 
-100 -100 -100 -100 -100 -100 -100 -100 -100 -100 -100 -100 -100 -100 -100 -100 -100 -100 -100 -100 -100 -100 -100 -100 -100 -100 
-100 -100 561.362775 563.243692 565.514404 567.546771 569.587992 572.263261 574.558987 576.229472 577.776866 579.996863 581.860823 583.098198 584.116775 585.690947 586.895264 587.559179 588.293636 590.018837 591.628303 592.783968 593.851075 595.556213 596.704743 -100 
-100 -100 554.324750 558.119920 561.380567 563.073840 564.011537 567.915197 570.813421 571.854787 572.060585 575.577507 578.136175 578.814917 578.563491 581.305220 583.040367 582.955182 582.206604 585.348271 587.747471 588.392455 588.263034 591.465761 593.664966 -100 
-100 -100 535.631296 547.571853 553.557412 553.504503 548.061805 558.575806 563.533268 562.248618 555.285547 565.960777 570.882226 569.491110 562.488777 571.866070 575.549001 572.796869 564.179090 575.132855 580.179366 578.778891 571.751526 582.452173 587.859125 -100 
-100 -100 483.483761 532.977863 544.690446 539.417450 495.948628 544.749490 555.140705 547.813932 499.147039 551.556803 562.544578 555.609539 509.361798 557.891250 566.943223 557.423799 503.216561 559.722287 571.468444 564.351916 516.054305 568.598095 581.222667 -100 
-100 -100 523.212736 536.029878 542.767558 542.966225 537.558076 548.605250 553.934047 552.583310 545.404116 556.400658 561.514154 559.904184 552.559066 562.170446 565.969689 562.930723 553.947419 565.230909 570.549628 569.052766 561.882026 573.156376 579.071991 -100 
-100 -100 528.002562 534.877245 540.176166 542.012726 542.106200 547.933195 551.965514 552.497309 551.377463 556.387519 559.713807 559.556614 557.702292 561.799489 564.160586 563.065166 560.579046 565.347991 568.727015 568.747227 567.342719 572.704171 576.540635 -100 
-100 -100 514.635934 527.865552 535.002039 535.665715 530.912966 541.824716 547.379827 546.754053 540.943721 550.692964 555.237810 553.612869 546.690331 555.798070 559.523736 556.917708 548.974375 559.150988 563.965053 562.425119 555.558298 566.520686 572.335710 -100 
-100 -100 465.396973 516.512223 529.133024 524.915631 484.326812 531.207175 541.864664 536.396003 495.420104 540.361113 549.765295 542.985071 499.606069 545.129185 553.853785 545.570656 497.647416 547.757485 558.126088 551.049621 504.761716 555.374862 567.728793 -100 
-100 -100 509.918936 523.078138 530.179377 530.878788 526.197504 537.129299 542.710383 542.141081 536.385857 546.116641 550.636170 549.021378 542.131502 551.233827 554.975461 552.428642 544.533786 554.625944 559.322593 557.695291 550.784891 561.739130 567.551471 -100 
-100 -100 518.741250 525.343752 530.540152 532.504152 532.840870 538.630170 542.690031 543.371646 542.434570 547.327511 550.575991 550.469331 548.749467 552.763406 555.149894 554.248458 551.989377 556.441693 559.496233 559.292460 557.764590 563.139636 567.004366 -100 
-100 -100 510.105577 521.805475 528.249042 528.844294 524.399749 534.860679 540.089261 539.102612 532.689043 543.016034 547.876225 546.473162 539.808385 548.818863 552.566482 550.097736 542.307539 552.246557 556.747291 554.779797 547.284862 558.740300 564.786431 -100 
-100 -100 469.628607 513.919167 524.949096 520.741325 482.104524 526.722199 536.589575 530.109846 485.521814 533.991760 544.278575 537.964586 495.621685 540.343949 549.004492 540.913617 493.585263 543.030491 552.965089 545.019445 495.527556 549.200222 562.212094 -100 
-100 -100 509.140460 520.949007 527.510503 528.194628 523.809383 534.310404 539.559457 538.588152 532.184495 542.486008 547.321110 545.917244 539.278806 548.338845 552.153113 549.763204 542.036189 551.970813 556.443898 554.460507 546.957878 558.378283 564.393697 -100 
-100 -100 516.551603 523.522848 529.042453 531.209032 531.654095 537.549337 541.682597 542.431156 541.554709 546.350259 549.523891 549.397937 547.711267 551.831276 554.376084 553.669484 551.580398 555.967228 558.944666 558.716619 557.197883 562.458847 566.249123 -100 
-100 -100 505.572559 520.025026 527.869007 528.904384 524.290427 535.500876 541.270681 540.927192 535.545480 544.846098 549.138979 547.442322 540.544708 549.842031 553.866013 551.737460 544.412802 554.073455 558.541276 556.928108 550.267969 560.791003 566.401657 -100 
-100 -100 455.391277 511.933261 526.043952 522.229277 481.052624 528.972681 540.007196 535.112516 496.370673 539.006855 547.832369 540.857771 497.204482 543.215603 552.362208 544.912204 499.703131 547.244684 557.011089 550.115787 505.711602 554.185455 566.039664 -100 
-100 -100 509.121218 523.693460 531.644997 532.737822 528.140484 539.329680 545.064421 544.690883 539.280615 548.534335 552.778509 551.046874 544.133314 553.433787 557.469031 555.356098 548.037215 557.666978 562.082931 560.413262 553.702985 564.196335 569.788769 -100 
-100 -100 523.349168 530.763262 536.608067 538.929867 539.419360 545.250181 549.309745 550.007605 549.087421 553.764600 556.830374 556.624734 554.892157 559.032863 561.623146 560.972389 558.917804 563.215216 566.071244 565.706799 564.050469 569.264499 573.032245 -100 
-100 -100 518.036882 531.521825 538.896258 539.905597 535.675723 545.948495 551.040776 550.031400 543.697059 553.676814 558.290125 556.742937 549.987023 559.143464 563.071577 560.849341 553.343339 562.977776 567.183392 564.922231 557.061307 568.511356 574.512420 -100 
-100 -100 475.988293 527.649400 540.329768 536.639694 498.809499 542.380863 551.883149 545.476395 501.859452 549.030442 558.861182 552.336001 509.539652 554.729802 563.588720 555.923290 509.915472 557.959760 567.326569 558.889399 508.114730 562.546116 575.538963 -100 
-100 -100 529.357567 541.827261 548.279622 548.921282 544.609860 554.306121 558.980149 558.018752 551.905555 561.567530 565.960164 564.607417 558.176238 567.039433 570.755360 568.740190 561.555472 570.842678 574.743702 572.561488 564.850353 575.733905 581.204401 -100 
-100 -100 547.807154 551.727733 555.136279 557.087726 558.344247 562.153325 564.983775 566.124306 566.476012 569.710046 571.994184 572.588559 572.420001 575.083266 576.860704 577.032715 576.560713 579.244305 581.087063 581.285702 580.860601 583.972010 586.095922 -100 
-100 -100 554.354564 556.271455 558.626655 560.797244 562.955007 565.659376 568.000824 569.713295 571.221375 573.293719 575.018878 576.138121 577.089845 578.644391 579.928466 580.706683 581.446395 582.952360 584.266762 585.100182 585.909692 587.487789 588.595141 -100 
-100 -100 -100 -100 -100 -100 -100 -100 -100 -100 -100 -100 -100 -100 -100 -100 -100 -100 -100 -100 -100 -100 -100 -100 -100 -100 
-100 -100 -100 -100 -100 -100 -100 -100 -100 -100 -100 -100 -100 -100 -100 -100 -100 -100 -100 -100 -100 -100 -100 -100 -100 -100 
-100 -100 -100 -100 -100 -100 -100 -100 -100 -100 -100 -100 -100 -100 -100 -100 -100 -100 -100 -100 -100 -100 -100 -100 -100 -100 
-100 -100 561.722953 563.414257 565.602099 567.739564 569.964154 572.533318 574.750021 576.481713 578.153842 580.195952 581.923793 583.182334 584.304499 585.714484 586.808242 587.536895 588.445700 590.056059 591.620306 592.908633 594.172679 595.748163 596.770863 -100 
-100 -100 556.090141 558.925520 561.866969 563.903504 565.640568 568.817675 571.412917 572.779754 573.788475 576.446944 578.601329 579.526162 580.003537 581.949741 583.357923 583.632932 583.798435 586.093472 588.166601 589.185685 589.910327 592.283761 594.016537 -100 
-100 -100 544.428762 550.513747 555.040284 556.476389 556.303537 561.625644 565.184068 565.487949 564.201501 569.133720 572.395929 572.375241 570.668512 574.677344 576.940484 575.943751 573.553317 578.347205 581.711394 581.875768 580.521265 585.473664 588.885836 -100 
-100 -100 528.465746 541.160299 547.762433 547.894040 542.430608 553.312326 558.477142 557.033684 549.792055 560.713661 565.763346 564.138741 556.787231 566.357963 570.113338 567.070808 558.106464 569.439161 574.820254 573.411333 566.281091 577.456973 583.262816 -100 
-100 -100 532.485821 539.264194 544.441797 546.149692 546.093371 551.837346 555.708217 555.995106 554.598919 559.766196 563.184969 563.016256 561.082966 565.227779 567.554006 566.324946 563.676081 568.677291 572.239618 572.348495 570.948503 576.349432 580.180972 -100 
-100 -100 531.841524 536.720892 541.286923 543.674366 545.216474 549.597110 553.042042 554.171515 554.544172 558.038089 560.732048 561.144997 560.749827 563.350933 565.117349 564.699178 563.884247 567.007630 569.724249 570.383132 570.555647 574.276616 577.222880 -100 
-100 -100 524.359177 531.318480 536.726709 538.701708 538.954898 544.818074 548.949167 549.689682 548.822991 553.624300 556.802952 556.632170 554.832617 558.804674 561.110573 560.095593 557.768806 562.333570 565.568751 565.553599 564.188463 569.522765 573.351926 -100 
-100 -100 511.994493 525.198439 532.318046 532.992720 528.272760 539.214758 544.809644 544.243350 538.486917 548.215078 552.738992 551.131903 544.235806 553.286444 556.962679 554.356416 546.430369 556.545977 561.285204 559.691573 552.802709 563.787835 569.620261 -100 
-100 -100 519.720436 526.612826 531.973250 533.961240 534.264219 540.149073 544.304673 545.095845 544.277980 549.068220 552.221496 552.056683 550.285669 554.264732 556.590472 555.628178 553.339199 557.834314 560.957874 560.859117 559.455328 564.775409 568.592374 -100 
-100 -100 522.630324 527.315536 531.779525 534.233201 535.919431 540.317797 543.813618 545.068689 545.560006 548.995118 551.631541 552.067204 551.745352 554.332425 556.150462 555.883766 555.189940 558.107017 560.558736 561.018185 561.084711 564.795123 567.753259 -100 
-100 -100 518.783705 525.060413 530.055785 531.977272 532.334536 537.977362 541.882594 542.417910 541.336926 546.273292 549.552918 549.463906 547.763230 551.759232 554.144895 553.262972 551.030593 555.469591 558.497433 558.241001 556.638108 562.091622 566.004240 -100 
-100 -100 510.026567 521.672359 528.098716 528.730127 524.324584 534.714913 539.857733 538.817474 532.369394 542.625224 547.413677 545.960823 539.269845 548.284172 552.043147 549.593919 541.830020 551.790826 556.313088 554.377303 546.911827 558.357912 564.385652 -100 
-100 -100 517.916344 524.288804 529.401070 531.420300 531.842363 537.506552 541.399153 541.917012 540.824567 545.735089 548.991117 548.904904 547.234965 551.279161 553.723676 552.910039 550.730991 555.163311 558.153651 557.870114 556.252780 561.676014 565.558222 -100 
-100 -100 520.757889 525.711986 530.470004 533.144714 534.958720 539.409084 542.901666 544.139407 544.613912 547.981711 550.570342 551.000639 550.719425 553.407267 555.371081 555.265517 554.684006 557.559774 559.933249 560.334845 560.362991 563.995011 566.902522 -100 
-100 -100 516.525173 524.064247 529.987091 532.335986 532.812338 538.801791 542.987841 543.806011 543.034528 547.652307 550.695985 550.494752 548.755333 552.893831 555.464791 554.800767 552.764507 557.089802 560.039759 559.858707 558.445220 563.574451 567.287616 -100 
-100 -100 507.169816 521.731302 529.688078 530.806555 526.228669 537.379249 543.048906 542.604699 537.147038 546.438681 550.737349 549.050294 542.157420 551.431671 555.425765 553.275012 545.928792 555.538256 559.936280 558.248069 551.532950 562.067094 567.692687 -100 
-100 -100 520.111966 527.727089 533.709494 536.075910 536.551687 542.531020 546.700171 547.508059 546.726510 551.315344 554.321517 554.095170 552.347918 556.490049 559.066784 558.410169 556.369371 560.653422 563.533947 563.279618 561.807643 566.899939 570.588702 -100 
-100 -100 527.803115 533.005075 537.944289 540.669489 542.469235 546.895276 550.369391 551.595627 552.043303 555.343098 557.860981 558.232893 557.919890 560.623540 562.623150 562.549838 561.961911 564.744644 566.979104 567.218796 567.097685 570.660495 573.541064 -100 
-100 -100 528.140734 535.190016 540.691246 542.798325 543.182959 548.771977 552.627870 553.141994 552.039336 556.803982 559.929260 559.746688 558.016844 562.108680 564.637634 563.919342 561.785084 566.030491 568.775405 568.211667 566.310224 571.644360 575.490459 -100 
-100 -100 523.333151 536.459929 543.410311 544.098540 539.656013 549.787663 554.788714 553.769348 547.441959 557.367440 561.912021 560.347600 553.588521 562.696296 566.564782 564.328990 556.813199 566.382258 570.493989 568.168024 560.240644 571.586857 577.485740 -100 
-100 -100 538.933338 545.149822 549.802162 551.487119 551.700800 556.837427 560.354727 560.911901 559.971060 564.514216 567.447044 567.390227 565.880258 569.780854 572.146984 571.588172 569.684959 573.698884 576.198066 575.672101 573.833312 578.713958 582.098127 -100 
-100 -100 549.957664 552.778529 555.685561 557.773595 559.642614 562.811749 565.429766 566.936617 568.066976 570.570689 572.523310 573.364529 573.881934 575.820699 577.296358 577.762800 578.041569 579.967344 581.507151 582.048571 582.455644 584.677779 586.315199 -100 
-100 -100 554.989381 556.664693 558.869418 561.023934 563.242998 565.843754 568.177495 570.002488 571.651196 573.601757 575.253593 576.409192 577.444499 578.860373 580.077121 580.909111 581.751572 583.121488 584.376309 585.280548 586.207701 587.622798 588.624271 -100 
-100 -100 -100 -100 -100 -100 -100 -100 -100 -100 -100 -100 -100 -100 -100 -100 -100 -100 -100 -100 -100 -100 -100 -100 -100 -100 
-100 -100 -100 -100 -100 -100 -100 -100 -100 -100 -100 -100 -100 -100 -100 -100 -100 -100 -100 -100 -100 -100 -100 -100 -100 -100 
-100 -100 -100 -100 -100 -100 -100 -100 -100 -100 -100 -100 -100 -100 -100 -100 -100 -100 -100 -100 -100 -100 -100 -100 -100 -100 
-100 -100 561.880197 563.503402 565.701521 567.961054 570.315974 572.849541 575.045779 576.824600 578.541243 580.467180 582.102777 583.344080 584.485242 585.802610 586.852781 587.636597 588.638424 590.199417 591.752030 593.117447 594.475724 595.976804 596.928209 -100 
-100 -100 556.878078 559.347998 562.203262 564.489384 566.606298 569.502697 571.954894 573.489822 574.804252 577.080006 579.001695 580.011488 580.744013 582.363919 583.626340 584.095546 584.631699 586.607971 588.543442 589.763383 590.837143 592.860097 594.341169 -100 
-100 -100 547.489725 551.877345 555.928636 558.078813 559.461917 563.342683 566.331228 567.267395 567.538280 570.827270 573.366046 573.822114 573.514915 576.054280 577.781126 577.489268 576.807739 579.956661 582.696410 583.509845 583.733214 587.052574 589.599052 -100 
-100 -100 537.156905 544.081201 549.341443 551.155306 551.198217 556.694168 560.362724 560.577248 559.166836 564.168630 567.458098 567.218445 565.232780 569.373410 571.699923 570.480262 567.830579 572.916851 576.576819 576.799330 575.471323 580.726259 584.431308 -100 
-100 -100 535.896376 540.861433 545.485213 547.902875 549.429614 553.667353 556.929458 557.873281 558.086749 561.574217 564.260306 564.620594 564.154365 566.780108 568.537242 568.043013 567.153429 570.443837 573.334796 574.108933 574.328426 578.033702 580.950482 -100 
-100 -100 533.854135 537.861712 542.071125 544.763202 546.907507 550.701396 553.842890 555.261594 556.217722 559.090007 561.462105 562.156364 562.341937 564.333965 565.804930 565.728122 565.580706 568.057052 570.450045 571.419411 572.206519 575.256862 577.739257 -100 
-100 -100 528.337003 533.231742 537.845618 540.301792 541.919283 546.376073 549.930213 551.195099 551.677674 555.122224 557.788868 558.243068 557.909808 560.414695 562.127349 561.741198 560.973254 563.975546 566.563639 567.112580 567.215835 570.991001 574.000011 -100 
-100 -100 521.866413 528.726153 534.058678 535.985859 536.205309 542.131221 546.312503 547.069702 546.181239 551.048850 554.289030 554.208408 552.513371 556.379432 558.605893 557.565949 555.221143 559.744581 562.891027 562.737027 561.219665 566.693291 570.620432 -100 
-100 -100 523.822863 528.633279 533.171433 535.611481 537.256071 541.730364 545.310291 546.627154 547.158083 550.590944 553.226805 553.678897 553.367935 555.888337 557.628612 557.295648 556.563110 559.510102 562.003316 562.482472 562.555012 566.312882 569.306069 -100 
-100 -100 524.888276 528.674844 532.722254 535.408861 537.632744 541.453429 544.658249 546.203915 547.267460 550.087595 552.389930 553.077380 553.303241 555.316442 556.861981 556.924949 556.868466 559.195087 561.376054 562.186811 562.894919 565.918966 568.398018 -100 
-100 -100 522.469219 526.968098 531.327706 533.812307 535.561133 539.802818 543.151793 544.331659 544.780343 548.106747 550.644016 550.996560 550.617759 553.239121 555.118675 554.903324 554.245391 557.200072 559.703036 560.211814 560.311600 564.006250 566.957368 -100 
-100 -100 518.702392 524.944804 529.973024 532.028426 532.552611 538.014675 541.788866 542.335936 541.353607 546.036957 549.102746 548.858150 547.040375 551.118384 553.585593 552.756970 550.562933 555.065595 558.179493 558.055350 556.607937 561.938520 565.766449 -100 
-100 -100 521.729038 526.312052 530.788199 533.380982 535.195474 539.423937 542.708663 543.819673 544.223393 547.528492 550.058289 550.427113 550.086948 552.758515 554.693931 554.539400 553.923597 556.863613 559.317442 559.782678 559.855975 563.525831 566.452625 -100 
-100 -100 523.347954 527.341157 531.663871 534.599718 536.968924 540.747958 543.817758 545.215007 546.168722 548.955984 551.265294 551.983646 552.269338 554.387618 556.070987 556.273306 556.297128 558.574420 560.652465 561.361786 561.992322 564.965762 567.417461 -100 
-100 -100 521.390042 526.589851 531.598416 534.459404 536.365268 540.726954 544.075026 545.150045 545.489053 548.901075 551.573622 552.068435 551.827253 554.510570 556.477994 556.386186 555.805238 558.620439 560.914504 561.211632 561.144414 564.823701 567.789216 -100 
-100 -100 518.611647 526.040447 531.964598 534.423961 535.040154 540.743900 544.606449 545.063346 543.925284 548.812835 552.100902 552.063550 550.441867 554.517561 557.027992 556.321445 554.238103 558.493636 561.306130 560.878569 559.168929 564.534809 568.412506 -100 
-100 -100 525.013602 530.245696 535.253506 538.069638 539.937843 544.307048 547.668444 548.756198 549.102583 552.507455 555.158855 555.638566 555.393848 558.082103 560.051056 559.955194 559.355192 562.120292 564.331778 564.538229 564.400724 568.041362 570.982486 -100 
-100 -100 530.553869 534.653044 538.992259 541.812050 544.056903 547.880868 551.022703 552.457451 553.406792 556.184715 558.470128 559.151281 559.409994 561.547030 563.256497 563.459971 563.437903 565.616993 567.539617 568.053711 568.508868 571.415436 573.850777 -100 
-100 -100 532.514970 537.346981 541.849440 544.176810 545.663311 550.036538 553.497675 554.675077 555.051269 558.352414 560.851675 561.157167 560.760221 563.484918 565.487639 565.357783 564.682189 567.478783 569.692587 569.834957 569.588145 573.178904 576.095985 -100 
-100 -100 533.466746 540.056951 544.991449 546.538545 546.413605 552.142556 556.133294 556.760052 555.732842 560.404372 563.395474 563.079145 561.201612 565.371920 567.924803 567.177519 564.965127 569.276286 572.041326 571.487102 569.569762 574.787164 578.525753 -100 
-100 -100 542.882031 546.996465 550.705730 552.579920 553.861896 557.874763 561.077707 562.338136 562.874693 565.996092 568.299353 568.668837 568.422315 571.005149 572.878183 572.883394 572.397430 575.031563 577.051529 577.226297 577.009501 580.200799 582.695423 -100 
-100 -100 551.263771 553.521306 556.065555 558.106068 560.149679 563.100946 565.675087 567.429639 568.912363 571.118613 572.877721 573.802041 574.560002 576.214861 577.551665 578.165752 578.743100 580.392313 581.816713 582.558628 583.310578 585.163262 586.539019 -100 
-100 -100 555.515763 557.009202 559.051230 561.129947 563.344372 565.901949 568.259662 570.189039 571.941190 573.827594 575.413159 576.569146 577.636614 578.978253 580.152463 581.020299 581.927271 583.240665 584.472365 585.437544 586.443474 587.770849 588.694216 -100 
-100 -100 -100 -100 -100 -100 -100 -100 -100 -100 -100 -100 -100 -100 -100 -100 -100 -100 -100 -100 -100 -100 -100 -100 -100 -100 
-100 -100 -100 -100 -100 -100 -100 -100 -100 -100 -100 -100 -100 -100 -100 -100 -100 -100 -100 -100 -100 -100 -100 -100 -100 -100 
-100 -100 -100 -100 -100 -100 -100 -100 -100 -100 -100 -100 -100 -100 -100 -100 -100 -100 -100 -100 -100 -100 -100 -100 -100 -100 
-100 -100 561.285867 563.124065 565.519206 567.849192 570.195686 572.821180 575.086233 576.824091 578.431158 580.386430 582.036117 583.180132 584.190617 585.562173 586.676767 587.426093 588.345732 590.013564 591.662530 593.002967 594.288906 595.877295 596.921130 -100 
-100 -100 555.389712 558.487922 561.738903 564.053636 565.988014 569.171567 571.758269 573.122501 574.092610 576.623995 578.651006 579.440067 579.800129 581.716209 583.138076 583.418621 583.583299 585.961338 588.151783 589.265881 590.053369 592.420887 594.150249 -100 
-100 -100 543.076277 549.789575 554.875834 556.803170 557.061483 562.200601 565.628662 565.941685 564.720059 569.396644 572.424231 572.206628 570.336885 574.353312 576.630703 575.604782 573.166626 578.120183 581.663987 582.009102 580.825567 585.690807 589.042816 -100 
-100 -100 526.023162 540.121149 547.595256 548.480859 543.996051 554.160848 559.018588 557.636243 550.751987 561.107393 565.799505 563.908445 556.269648 565.966747 569.760447 566.634418 557.452069 569.123798 574.769081 573.642529 566.923892 577.780870 583.448252 -100 
-100 -100 531.293425 538.659049 544.339633 546.481148 546.807252 552.343832 556.070305 556.353845 555.018909 559.958842 563.186330 562.863646 560.798585 564.951243 567.282107 566.012246 563.300937 568.448928 572.171185 572.428011 571.171937 576.501404 580.294491 -100 
-100 -100 531.510333 536.538010 541.265563 543.790313 545.419798 549.766786 553.163750 554.250074 554.574922 558.024101 560.690418 561.087224 560.680389 563.226662 564.949451 564.493297 563.651332 566.832171 569.605313 570.270377 570.426358 574.212429 577.217403 -100 
-100 -100 524.628973 531.462182 536.781583 538.671856 538.818708 544.733638 548.861849 549.506096 548.488231 553.420999 556.736402 556.717179 555.085475 558.876173 561.041745 559.942918 557.557468 562.155655 565.365892 565.187134 563.573415 569.190981 573.211461 -100 
-100 -100 512.817378 525.594848 532.450744 532.881101 527.806518 538.982499 544.622088 543.877675 537.695986 547.866399 552.686006 551.404495 545.042060 553.569863 556.973296 554.222945 546.150996 556.358389 561.038623 559.082151 551.398965 563.211375 569.426306 -100 
-100 -100 520.306268 527.001386 532.194897 534.039462 534.197810 540.115274 544.268801 544.977832 544.021200 548.930698 552.205710 552.179738 550.568939 554.377712 556.581828 555.551979 553.216676 557.759600 560.884317 560.649742 559.014057 564.613151 568.618922 -100 
-100 -100 523.102832 527.710791 532.121984 534.573912 536.272339 540.594422 544.041245 545.299481 545.801437 549.134891 551.677677 552.052162 551.692667 554.260579 556.078747 555.815099 555.135345 558.130557 560.681187 561.216156 561.327550 565.071128 568.056338 -100 
-100 -100 519.301007 525.536166 530.573162 532.684619 533.317629 538.671602 542.434083 543.094152 542.281712 546.775446 549.680262 549.311945 547.379352 551.495282 553.985150 553.152749 550.961526 555.539373 558.773082 558.806978 557.530680 562.771181 566.542942 -100 
-100 -100 510.714524 522.277599 528.804954 529.863955 526.337490 535.846807 540.668989 539.930798 534.439433 543.498687 547.596561 545.656894 538.383609 547.837548 551.820195 549.440100 541.684157 551.852137 556.664315 555.240986 548.660911 559.347102 565.037975 -100 
-100 -100 518.648994 524.973590 530.143163 532.386647 533.093583 538.389554 542.027068 542.558470 541.658895 546.141799 549.066488 548.731613 546.843405 551.014122 553.563635 552.791388 550.635371 555.184225 558.355218 558.327945 557.009462 562.232091 565.992617 -100 
-100 -100 521.741965 526.570425 531.297151 534.077452 535.985281 540.123273 543.258693 544.202683 544.472770 547.831558 550.460175 550.910853 550.629613 553.317982 555.280765 555.164168 554.572116 557.473815 559.870227 560.251130 560.243007 563.966117 566.952909 -100 
-100 -100 518.118327 525.249528 531.003269 533.490905 534.214104 539.587479 543.101378 543.195097 541.697419 546.838900 550.354880 550.463520 548.943617 552.962858 555.423055 554.681816 552.579397 556.854038 559.653290 559.105274 557.194011 562.831450 566.885778 -100 
-100 -100 509.745653 523.255997 530.855067 532.268533 528.611142 538.372165 542.979608 541.295344 533.928498 544.939638 550.213640 549.102003 542.776980 551.641293 555.402146 553.115085 545.637914 555.172107 559.288193 556.814300 548.546892 560.612639 566.944654 -100 
-100 -100 521.725387 528.871705 534.581284 536.957756 537.587608 543.004051 546.582831 546.713992 545.229759 550.384858 553.897415 553.992577 552.462909 556.490568 558.953674 558.197542 556.057612 560.272793 562.976769 562.313941 560.308312 565.914357 569.959132 -100 
-100 -100 528.868375 533.782464 538.416467 540.877938 542.459797 546.805493 550.174975 551.212981 551.480794 554.899078 557.548996 557.965748 557.638516 560.366242 562.358711 562.213774 561.530726 564.328880 566.541379 566.661469 566.409879 570.109929 573.119367 -100 
-100 -100 529.131961 535.778395 540.783904 542.245618 541.907726 548.009922 552.268198 552.965892 551.948624 556.645494 559.655587 559.245725 557.211301 561.529923 564.172525 563.357945 561.017299 565.477842 568.381088 567.879606 566.014128 571.358031 575.227931 -100 
-100 -100 524.621702 537.005524 543.224423 542.775807 536.391620 548.314510 554.272694 553.717846 547.730048 557.392788 561.648865 559.582101 551.925077 561.796158 565.948446 563.527841 555.409764 565.645321 570.117000 567.976733 560.220551 571.467054 577.333871 -100 
-100 -100 539.655447 545.498020 549.668368 550.700683 550.209053 555.948254 559.989614 560.865492 560.101207 564.549519 567.299813 566.949378 565.088093 569.211118 571.706349 571.067224 568.973887 573.231269 575.938653 575.535985 573.772123 578.632331 582.012287 -100 
-100 -100 550.384228 553.025781 555.657597 557.410662 559.055462 562.387962 565.209095 566.905176 568.142770 570.625402 572.485336 573.186988 573.576396 575.549499 577.054255 577.492791 577.729281 579.734439 581.363932 581.968345 582.410217 584.635910 586.274139 -100 
-100 -100 555.320213 556.872977 558.872979 560.815654 562.917497 565.565285 568.007630 569.958515 571.694006 573.644100 575.229156 576.304145 577.285519 578.690554 579.892878 580.712682 581.560518 582.962257 584.245202 585.183806 586.146352 587.567693 588.555034 -100 
-100 -100 -100 -100 -100 -100 -100 -100 -100 -100 -100 -100 -100 -100 -100 -100 -100 -100 -100 -100 -100 -100 -100 -100 -100 -100 
-100 -100 -100 -100 -100 -100 -100 -100 -100 -100 -100 -100 -100 -100 -100 -100 -100 -100 -100 -100 -100 -100 -100 -100 -100 -100 
-100 -100 -100 -100 -100 -100 -100 -100 -100 -100 -100 -100 -100 -100 -100 -100 -100 -100 -100 -100 -100 -100 -100 -100 -100 -100 
-100 -100 560.531222 562.631484 565.194946 567.542391 569.828345 572.597066 574.935538 576.605517 578.068924 580.124270 581.803974 582.838301 583.693025 585.193705 586.387288 587.071500 587.853968 589.687753 591.429410 592.704691 593.862356 595.595375 596.747448 -100 
-100 -100 553.041410 557.313566 561.076091 563.242768 564.574411 568.451041 571.300658 572.339886 572.523419 575.785468 578.072608 578.501133 578.052964 580.743991 582.472696 582.386412 581.655685 584.960523 587.548986 588.380325 588.410624 591.592988 593.761537 -100 
-100 -100 532.745788 546.223106 553.250715 554.123189 549.796524 559.623434 564.270973 563.046206 556.416829 566.421917 570.852964 569.075501 561.701811 571.172039 574.884402 572.057416 563.253021 574.610818 579.996091 578.956441 572.404654 582.796432 588.055877 -100 
-100 -100 474.871255 530.688877 544.397468 540.870996 502.430321 546.653792 556.119549 549.101513 502.970875 552.470622 562.555472 555.014308 507.489418 557.005191 566.200571 556.416359 500.759057 558.951274 571.307988 564.884973 518.794442 569.310359 581.507188 -100 
-100 -100 520.641223 534.918292 542.590723 543.605434 539.223372 549.538832 554.529215 553.215590 546.366402 556.742256 561.434680 559.513136 551.857872 561.567169 565.385585 562.260497 553.075855 564.744895 570.365617 569.173843 562.432011 573.425078 579.224296 -100 
-100 -100 527.463807 534.599694 540.140726 542.188956 542.450189 548.190035 552.122146 552.580760 551.390856 556.306368 559.548657 559.350402 557.495400 561.488807 563.774587 562.627906 560.110784 565.010393 568.487365 568.523714 567.089683 572.585259 576.511525 -100 
-100 -100 515.361415 528.199928 535.105071 535.554227 530.470884 541.599769 547.170109 546.338005 540.074500 550.232130 555.037152 553.717206 547.323454 555.891870 559.338265 556.598990 548.533277 558.839264 563.617095 561.723412 554.070628 565.893327 572.110173 -100 
-100 -100 468.266465 517.411012 529.365614 524.520454 482.072139 530.578169 541.437333 535.455101 491.970252 539.445566 549.589093 543.651715 503.354737 545.834959 553.835017 545.247532 496.613197 547.391505 557.681056 549.578444 498.559077 553.977119 567.394538 -100 
-100 -100 511.171492 523.813827 530.546886 530.927637 525.849653 536.961709 542.550809 541.796363 535.619208 545.745469 550.508997 549.192716 542.831952 551.416285 554.901409 552.244474 544.254609 554.502695 559.205768 557.279927 549.626564 561.432524 567.631928 -100 
-100 -100 519.612308 526.037812 531.100112 533.034171 533.404176 539.023572 542.976480 543.667392 542.792032 547.485286 550.561294 550.361073 548.600721 552.587391 554.968749 554.081594 551.869903 556.485523 559.719553 559.671511 558.254181 563.687398 567.575769 -100 
-100 -100 511.062133 522.627611 529.113166 530.097004 526.514218 536.061437 540.953335 540.281000 534.838849 543.919257 548.029490 546.105284 538.844630 548.282318 552.246738 549.860075 542.123140 552.356565 557.251415 555.903379 549.375018 560.092355 565.795004 -100 
-100 -100 471.216362 514.996085 526.176229 523.129840 489.656346 529.083644 537.989677 532.542910 494.134355 536.035916 544.563211 537.130698 491.810434 539.281474 548.551874 540.558395 492.959403 543.083841 553.627368 547.031385 502.485858 551.465268 563.459275 -100 
-100 -100 510.449189 522.115359 528.749825 529.887693 526.393822 535.842450 540.558753 539.710981 534.149777 543.234146 547.386597 545.512219 538.302684 547.796216 551.815962 549.485458 541.782281 551.973362 556.794462 555.376169 548.799021 559.506478 565.204576 -100 
-100 -100 518.290308 524.988338 530.423665 532.779063 533.477614 538.738739 542.221341 542.454853 541.212709 546.027280 549.269333 549.185453 547.511164 551.630765 554.157122 553.426823 551.334528 555.794238 558.830230 558.590210 557.012104 562.467198 566.382673 -100 
-100 -100 508.793698 522.141733 529.613872 530.989987 527.320650 536.954785 541.425602 539.642980 532.224000 543.217806 548.493832 547.388922 541.071424 549.957512 553.737933 551.469630 544.027903 553.645990 557.863949 555.487971 547.295075 559.400504 565.746609 -100 
-100 -100 463.530062 514.999266 528.146418 525.375064 490.411887 531.312104 539.842347 531.854131 482.606807 535.417888 546.823644 541.147689 500.319555 543.773863 552.282444 544.555468 498.948753 546.564529 555.805098 546.787835 493.358328 550.847566 564.695701 -100 
-100 -100 512.387615 525.751715 533.155152 534.369215 530.554749 540.271194 544.845237 543.115469 535.709651 546.728258 552.003200 550.876489 544.537902 553.435475 557.219292 554.927935 547.433072 556.980595 561.083318 558.562889 550.248757 562.332213 568.679338 -100 
-100 -100 525.268770 532.121535 537.416684 539.268317 539.359503 545.087167 548.967467 549.333037 548.048857 552.992925 556.280911 556.137819 554.365242 558.560017 561.128946 560.345904 558.106884 562.464092 565.279399 564.691755 562.756245 568.269562 572.259210 -100 
-100 -100 520.017229 532.599118 539.047283 538.743162 532.436155 544.431440 550.407913 549.772282 543.703211 553.457312 557.824687 555.792785 548.137608 558.056651 562.245226 559.794474 551.639512 561.927000 566.453401 564.305732 556.558806 567.967440 573.987763 -100 
-100 -100 480.130568 528.826601 539.929565 533.301422 484.501309 538.786117 550.894404 545.525429 503.518158 549.230492 558.384324 550.554045 502.785775 552.713847 562.436977 554.158797 504.467858 556.287240 566.579754 558.541915 508.612279 562.312305 575.172518 -100 
-100 -100 530.848756 542.460820 547.994366 547.295910 540.931501 552.505275 558.266668 557.916398 552.243261 561.631162 565.658804 563.713279 556.313975 565.933588 569.924050 567.704251 559.903312 569.883057 574.167636 572.192893 564.673316 575.454689 580.880742 -100 
-100 -100 548.503019 552.079020 554.982377 556.325582 557.097530 561.270622 564.483987 565.957409 566.515760 569.702684 571.813787 572.159040 571.741089 574.496224 576.315036 576.422249 575.846854 578.679055 580.649273 580.933682 580.570401 583.676346 585.789640 -100 
-100 -100 554.800833 556.518899 558.553799 560.369797 562.298464 565.089393 567.637367 569.559847 571.195097 573.265572 574.898146 575.881139 576.715529 578.249807 579.523036 580.270862 580.985274 582.534093 583.900698 584.775386 585.611617 587.197054 588.306045 -100 
-100 -100 -100 -100 -100 -100 -100 -100 -100 -100 -100 -100 -100 -100 -100 -100 -100 -100 -100 -100 -100 -100 -100 -100 -100 -100 
-100 -100 -100 -100 -100 -100 -100 -100 -100 -100 -100 -100 -100 -100 -100 -100 -100 -100 -100 -100 -100 -100 -100 -100 -100 -100 
-100 -100 -100 -100 -100 -100 -100 -100 -100 -100 -100 -100 -100 -100 -100 -100 -100 -100 -100 -100 -100 -100 -100 -100 -100 -100 
-100 -100 560.969771 562.818603 565.234341 567.634704 570.069203 572.751983 575.044715 576.808739 578.423429 580.329314 581.890442 582.966862 583.967157 585.357189 586.505747 587.318662 588.295475 589.965863 591.571800 592.871306 594.141644 595.712147 596.727806 -100 
-100 -100 555.101570 558.227021 561.518645 563.901672 565.915766 569.154507 571.776946 573.172114 574.145986 576.615802 578.545511 579.257625 579.596429 581.540304 583.018889 583.379003 583.608144 585.980813 588.115121 589.172952 589.928843 592.283111 593.998263 -100 
-100 -100 542.799019 549.554933 554.701683 556.702390 557.035003 562.223920 565.694675 566.050123 564.836012 569.427093 572.333073 572.015896 570.108357 574.171352 576.544764 575.632794 573.275070 578.208726 581.675835 581.936419 580.695433 585.557366 588.915898 -100 
-100 -100 525.776578 539.919974 547.451584 548.403483 543.986113 554.188355 559.085344 557.753340 550.887271 561.133824 565.680555 563.671945 555.987172 565.753213 569.675965 566.699260 557.625926 569.267849 574.820099 573.590983 566.798710 577.664496 583.349715 -100 
-100 -100 531.156003 538.532858 544.226336 546.392840 546.755395 552.315414 556.065380 556.378744 555.044862 559.893771 562.992413 562.568081 560.476640 564.705271 567.171019 566.056328 563.460557 568.608873 572.265454 572.447872 571.142848 576.471361 580.269467 -100 
-100 -100 531.526472 536.514830 541.191403 543.682105 545.303384 549.653158 553.055320 554.147072 554.456883 557.836827 560.401289 560.716895 560.300181 562.937749 564.809672 564.518720 563.803870 567.018102 569.766115 570.397886 570.534140 574.312375 577.310351 -100 
-100 -100 524.804392 531.539835 536.740707 538.537072 538.630073 544.529708 548.652659 549.286286 548.241644 553.122986 556.359494 556.266207 554.624168 558.535127 560.883146 559.974702 557.737973 562.392346 565.611650 565.437156 563.829420 569.436612 573.444088 -100 
-100 -100 513.078551 525.713029 532.403325 532.699554 527.541505 538.693629 544.322554 543.560877 537.352094 547.489897 552.248961 550.899312 544.521973 553.196852 556.804035 554.261571 546.360804 556.638822 561.354732 559.437857 551.789369 563.592182 569.788790 -100 
-100 -100 520.453254 527.034800 532.079458 533.793870 533.871734 539.760471 543.898196 544.594045 543.630073 548.526548 551.767165 551.714364 550.124432 554.053096 556.419478 555.565242 553.390123 558.032787 561.231555 561.074474 559.499416 565.102845 569.090844 -100 
-100 -100 523.076382 527.613067 531.913127 534.253611 535.879738 540.180397 543.618128 544.871491 545.383079 548.730618 551.277538 551.671855 551.361434 554.014174 555.938366 555.800467 555.257434 558.379091 561.051407 561.711940 561.916507 565.672161 568.637141 -100 
-100 -100 519.136316 525.332997 530.288951 532.298454 532.854711 538.202930 541.972552 542.632146 541.829953 546.368323 549.322627 549.012659 547.144931 551.316280 553.866184 553.113397 551.031304 555.759021 559.166060 559.381161 558.238241 563.482073 567.220355 -100 
-100 -100 510.505277 522.047232 528.505758 529.459872 525.842264 535.353953 540.181747 539.430017 533.937618 543.063949 547.240564 545.386553 538.192896 547.683833 551.695894 549.364427 541.697761 552.029422 557.043903 555.840567 549.430890 560.102434 565.743293 -100 
-100 -100 518.542491 524.833242 529.928669 532.075622 532.701196 537.961270 541.558151 542.046673 541.141613 545.675966 548.668678 548.419891 546.612325 550.826608 553.405093 552.681380 550.617077 555.311794 558.658652 558.821695 557.648401 562.881279 566.608302 -100 
-100 -100 521.831912 526.599548 531.235126 533.922751 535.749364 539.802069 542.836712 543.690052 543.924904 547.317339 550.004450 550.531198 550.323947 553.068952 555.077300 555.019671 554.517667 557.540977 560.075105 560.599444 560.702046 564.451629 567.423118 -100 
-100 -100 518.434975 525.465325 531.100074 533.491756 534.127873 539.366838 542.721430 542.667473 541.085114 546.257362 549.839720 550.014199 548.555368 552.644356 555.170092 554.496103 552.475332 556.852344 559.762069 559.322410 557.494431 563.160610 567.212355 -100 
-100 -100 510.217302 523.587514 531.038439 532.347404 528.602804 538.197657 542.610934 540.743523 533.257843 544.308701 549.653084 548.597412 542.320889 551.262571 555.097279 552.878207 545.473517 555.094899 559.298786 556.908825 548.708859 560.798416 567.129072 -100 
-100 -100 522.138866 529.162837 534.721423 536.972435 537.500882 542.779724 546.201657 546.194805 544.631661 549.802463 553.351839 553.485838 552.000168 556.089513 558.611868 557.915515 555.840899 560.124370 562.889363 562.285400 560.333063 565.961352 570.002123 -100 
-100 -100 529.158438 533.964590 538.443329 540.754541 542.225451 546.484850 549.772591 550.751100 550.989786 554.408843 557.064135 557.493096 557.192075 559.962453 561.997847 561.898926 561.267470 564.117546 566.371564 566.529442 566.315173 570.038350 573.049480 -100 
-100 -100 529.321421 535.855484 540.690699 541.975895 541.512512 547.585656 551.846667 552.555900 551.548397 556.241653 559.236395 558.811529 556.777851 561.126245 563.802699 563.019078 560.710994 565.212868 568.147516 567.666552 565.820320 571.191353 575.074864 -100 
-100 -100 524.735115 536.997879 543.033862 542.389440 535.869084 547.810148 553.826599 553.331632 547.383516 557.042907 561.269717 559.170007 551.496738 561.391582 565.569198 563.167363 555.068218 565.339314 569.832888 567.699806 559.950891 571.228449 577.112538 -100 
-100 -100 539.663113 545.405752 549.414783 550.276210 549.685672 555.435569 559.525398 560.472168 559.760310 564.211046 566.929000 566.548563 564.679777 568.814709 571.318449 570.694003 568.624360 572.905546 575.618939 575.220508 573.472342 578.353362 581.735161 -100 
-100 -100 550.287351 552.853499 555.363168 556.995102 558.548180 561.879977 564.759566 566.505721 567.778812 570.265806 572.104487 572.784645 573.167185 575.145209 576.656618 577.107859 577.363287 579.384322 581.018521 581.627374 582.081764 584.320749 585.963725 -100 
-100 -100 555.156972 556.667266 558.604684 560.470295 562.503312 565.145682 567.629653 569.608855 571.351290 573.305856 574.895065 575.956651 576.915740 578.323417 579.548884 580.379267 581.224769 582.639220 583.945925 584.890831 585.846304 587.278443 588.289113 -100 
-100 -100 -100 -100 -100 -100 -100 -100 -100 -100 -100 -100 -100 -100 -100 -100 -100 -100 -100 -100 -100 -100 -100 -100 -100 -100 
-100 -100 -100 -100 -100 -100 -100 -100 -100 -100 -100 -100 -100 -100 -100 -100 -100 -100 -100 -100 -100 -100 -100 -100 -100 -100 
-100 -100 -100 -100 -100 -100 -100 -100 -100 -100 -100 -100 -100 -100 -100 -100 -100 -100 -100 -100 -100 -100 -100 -100 -100 -100 
-100 -100 561.348355 563.034734 565.341603 567.736956 570.222590 572.867164 575.162191 577.005402 578.700981 580.523083 582.016550 583.112488 584.187614 585.546824 586.720113 587.657148 588.744856 590.306978 591.800131 593.057393 594.334590 595.804903 596.743975 -100 
-100 -100 556.325009 558.878626 561.861593 564.296535 566.552834 569.554816 572.105514 573.717750 575.028312 577.162878 578.895104 579.732756 580.385199 582.071706 583.495778 584.150940 584.801861 586.752429 588.585453 589.667529 590.636124 592.646482 594.138542 -100 
-100 -100 546.889538 551.403061 555.617009 557.941454 559.485403 563.453567 566.541585 567.600590 567.925832 570.985877 573.234400 573.445992 573.018362 575.681882 577.654254 577.642047 577.159205 580.217825 582.762545 583.356374 583.409573 586.763061 589.365326 -100 
-100 -100 536.554354 543.642531 549.074631 551.066397 551.286377 556.825519 560.585328 560.972170 559.709852 564.362317 567.267597 566.714474 564.553199 568.901694 571.567463 570.737402 568.411328 573.319967 576.706466 576.634226 575.047783 580.414029 584.220818 -100 
-100 -100 535.581444 540.600361 545.285952 547.779993 549.390384 553.666994 556.997942 558.042466 558.293226 561.541002 563.923877 564.027595 563.454144 566.267043 568.357092 568.230872 567.608093 570.844348 573.562170 574.133684 574.194795 577.936313 580.908864 -100 
-100 -100 533.933430 537.847777 541.954360 544.578735 546.697468 550.501872 553.677955 555.124875 556.047418 558.764449 560.919470 561.411127 561.529495 563.733588 565.558103 565.851616 565.970281 568.485785 570.812531 571.692209 572.412890 575.453524 577.945702 -100 
-100 -100 528.867481 533.479108 537.799252 540.035196 541.519231 545.962555 549.528493 550.774578 551.186399 554.531072 557.028884 557.276634 556.844657 559.660785 561.818963 561.871405 561.436396 564.511479 567.092826 567.643273 567.759405 571.495725 574.477028 -100 
-100 -100 522.737103 529.118396 534.010374 535.608400 535.607365 541.525295 545.716144 546.431813 545.449518 550.275516 553.385178 553.072343 551.183967 555.504345 558.268452 557.735707 555.815835 560.397944 563.575285 563.503866 562.083973 567.488753 571.360761 -100 
-100 -100 524.295308 528.791039 532.975362 535.119798 536.570586 541.010194 544.589740 545.879988 546.368111 549.786302 552.359946 552.708068 552.359647 555.186183 557.329868 557.396921 557.005867 560.117633 562.750967 563.388467 563.582831 567.320715 570.275223 -100 
-100 -100 524.876114 528.500796 532.311204 534.754415 536.806696 540.608698 543.827669 545.364026 546.423743 549.288077 551.622243 552.339033 552.635071 554.830268 556.616546 556.939121 557.140651 559.715645 562.161186 563.244048 564.146340 567.161281 569.589247 -100 
-100 -100 522.087546 526.528905 530.727181 532.972527 534.513644 538.799683 542.207486 543.377709 543.806097 547.267481 549.952610 550.445211 550.205734 552.917859 554.903617 554.821478 554.345150 557.624704 560.526172 561.468786 561.906438 565.522948 568.353114 -100 
-100 -100 518.161552 524.417839 529.318040 531.099961 531.318467 536.910490 540.767023 541.260873 540.181669 545.104414 548.412354 548.390067 546.775312 550.872912 553.358837 552.574513 550.485718 555.381688 558.990539 559.441635 558.518365 563.626611 567.249658 -100 
-100 -100 521.463348 526.000531 530.336642 532.710214 534.310980 538.519327 541.765034 542.775587 543.117771 546.575949 549.303127 549.870998 549.697211 552.431689 554.411887 554.323531 553.845204 557.106350 559.975956 560.895958 561.323646 564.931438 567.749541 -100 
-100 -100 523.567876 527.423158 531.559903 534.311873 536.511939 540.123614 542.997479 544.187251 545.021736 547.909729 550.387163 551.266424 551.683037 553.911399 555.692953 556.000310 556.176896 558.707273 561.096675 562.121977 562.980860 565.979735 568.400621 -100 
-100 -100 522.205694 527.120046 531.854692 534.542497 536.308840 540.354766 543.334375 544.037500 544.116498 547.659878 550.529934 551.161570 551.013891 553.857284 555.976228 556.015097 555.579208 558.607101 561.142290 561.670074 561.771575 565.492587 568.453641 -100 
-100 -100 519.918643 526.878215 532.432937 534.722823 535.260391 540.515024 543.890254 543.843863 542.277433 547.405700 550.939071 551.013511 549.428201 553.715345 556.412610 555.841280 553.878077 558.325040 561.336080 561.091805 559.526592 564.918547 568.794784 -100 
-100 -100 526.039813 530.939338 535.611209 538.200031 539.894820 543.946229 546.959904 547.698190 547.786641 551.286549 554.076384 554.629065 554.432245 557.267245 559.384908 559.407816 558.916451 561.825025 564.181001 564.512743 564.470007 568.149372 571.105188 -100 
-100 -100 531.229413 535.074277 539.086249 541.605618 543.610927 547.274107 550.280612 551.576042 552.423913 555.215998 557.536716 558.230400 558.510623 560.742875 562.560294 562.852396 562.911295 565.197841 567.220565 567.807777 568.315651 571.273536 573.740737 -100 
-100 -100 532.988060 537.547334 541.668733 543.590645 544.755810 549.142297 552.683131 553.907342 554.298549 557.584154 560.047467 560.297920 559.866845 562.668913 564.758916 564.682303 564.044985 566.936257 569.224390 569.392695 569.153017 572.819166 575.791970 -100 
-100 -100 533.848639 540.110921 544.613315 545.666801 545.103383 551.034969 555.272099 556.066180 555.131032 559.771168 562.685170 562.261787 560.287490 564.549054 567.183331 566.457184 564.231983 568.648294 571.476707 570.909517 568.944884 574.275772 578.093239 -100 
-100 -100 543.008665 546.892736 550.271098 551.781345 552.783892 556.894443 560.288841 561.696259 562.314824 565.426312 567.668997 567.956285 567.648285 570.272309 572.195422 572.220387 571.740895 574.434822 576.493138 576.662324 576.431392 579.687233 582.231860 -100 
-100 -100 551.202140 553.315510 555.641699 557.450883 559.331952 562.307742 564.987064 566.833803 568.372868 570.582298 572.307125 573.183259 573.907840 575.577470 576.943714 577.578220 578.172356 579.855165 581.302948 582.048375 582.804981 584.690140 586.091142 -100 
-100 -100 555.370699 556.758127 558.633261 560.542488 562.648988 565.204811 567.620993 569.617397 571.414657 573.310127 574.876384 576.001987 577.049309 578.397194 579.591081 580.478821 581.405534 582.743265 583.992974 584.965977 585.980532 587.328091 588.267983 -100 
-100 -100 -100 -100 -100 -100 -100 -100 -100 -100 -100 -100 -100 -100 -100 -100 -100 -100 -100 -100 -100 -100 -100 -100 -100 -100 
-100 -100 -100 -100 -100 -100 -100 -100 -100 -100 -100 -100 -100 -100 -100 -100 -100 -100 -100 -100 -100 -100 -100 -100 -100 -100 
-100 -100 -100 -100 -100 -100 -100 -100 -100 -100 -100 -100 -100 -100 -100 -100 -100 -100 -100 -100 -100 -100 -100 -100 -100 -100 
-100 -100 560.972886 562.779091 565.155343 567.492474 569.884397 572.607420 574.989068 576.821191 578.446726 580.323551 581.855278 582.894454 583.887882 585.361894 586.663023 587.620273 588.645372 590.253656 591.750054 592.885752 594.016124 595.567726 596.609529 -100 
-100 -100 555.240143 558.234886 561.399120 563.668810 565.610509 568.924128 571.674407 573.185842 574.221191 576.619235 578.459630 579.094497 579.407358 581.475356 583.166086 583.754469 584.123085 586.341591 588.241470 589.029118 589.559364 591.961497 593.759085 -100 
-100 -100 543.356845 549.744223 554.585643 556.337913 556.473656 561.858035 565.564763 566.161483 565.160449 569.530086 572.212500 571.714724 569.698510 574.004171 576.737296 576.289250 574.386120 578.853008 581.796936 581.512798 579.739649 584.912523 588.506641 -100 
-100 -100 527.073412 540.353850 547.362046 547.889702 542.951678 553.657727 558.941632 558.020067 551.738325 561.378213 565.519882 563.188855 555.162839 565.434994 569.918834 567.757264 559.950214 570.335903 574.997373 572.864379 564.766276 576.683119 582.857196 -100 
-100 -100 531.850774 538.808416 544.142088 546.020346 546.160372 551.904260 555.887672 556.439014 555.303032 559.895370 562.715327 562.040501 559.801452 564.346237 567.285309 566.742259 564.681355 569.395885 572.558648 572.237692 570.432896 576.050152 580.059847 -100 
-100 -100 532.034730 536.726398 541.115221 543.396406 544.898798 549.301513 552.820644 554.027277 554.383240 557.607509 559.930979 559.959833 559.362554 562.359203 564.740084 564.948356 564.593707 567.693296 570.248230 570.735148 570.780617 574.507205 577.489525 -100 
-100 -100 525.647403 531.872819 536.682311 538.248249 538.229499 544.141367 548.332578 549.042400 548.025390 552.717945 555.619616 554.982805 552.755847 557.461777 560.619300 560.394611 558.711704 563.227215 566.365594 566.352604 565.063951 570.265591 574.020038 -100 
-100 -100 514.693000 526.210696 532.306744 532.311472 527.009249 538.178849 543.875334 543.205204 537.108178 546.962096 551.276005 548.975729 540.849594 551.518085 556.408362 554.842183 548.050838 557.749073 562.355923 560.925642 554.437527 565.032262 570.680533 -100 
-100 -100 520.920122 527.032287 531.704435 533.164383 533.093353 539.009386 543.220669 543.961814 543.011645 547.836194 550.897519 550.432697 548.331297 553.027832 556.133311 555.887039 554.231963 558.820949 562.079886 562.228858 561.072400 566.259127 569.964678 -100 
-100 -100 522.678901 527.070532 531.141599 533.183256 534.551158 538.991546 542.566512 543.801516 544.229698 547.779133 550.504780 550.961850 550.692274 553.583811 555.793847 555.920777 555.596589 558.859617 561.711203 562.620836 563.042079 566.636907 569.453917 -100 
-100 -100 518.031940 524.306458 529.068526 530.526390 530.362302 536.291849 540.396243 540.869007 539.589959 544.904293 548.526915 548.719130 547.298474 551.345407 553.827883 553.065068 550.985199 555.997260 559.721889 560.305524 559.522526 564.516130 568.063391 -100 
-100 -100 508.707688 520.683287 526.961900 526.932052 521.322610 532.662138 538.174665 536.911580 529.719842 540.951474 546.373066 545.427558 539.343064 548.072837 551.704000 549.141003 541.157047 552.063374 557.568130 556.958313 551.422001 561.368055 566.661774 -100 
-100 -100 517.331890 523.721734 528.641307 530.242251 530.145249 535.991213 539.931653 540.243665 538.872414 544.195453 547.882148 548.165526 546.815814 550.861824 553.308132 552.508485 550.406914 555.416542 559.141812 559.730487 558.953420 563.942253 567.480682 -100 
-100 -100 521.144935 525.844486 530.305493 532.706413 534.267048 538.479733 541.677184 542.541505 542.726625 546.341933 549.265006 549.949227 549.847975 552.695149 554.801335 554.823189 554.419933 557.690928 560.565030 561.491140 561.919806 565.498143 568.301568 -100 
-100 -100 518.241792 525.046022 530.448403 532.606571 533.053253 538.390593 541.882014 541.945319 540.476822 545.577198 549.070832 549.064867 547.366438 551.834529 554.678918 554.199712 552.334362 556.999756 560.330926 560.519720 559.390638 564.523905 568.199421 -100 
-100 -100 510.565233 523.436433 530.564086 531.605061 527.561010 537.369646 541.966103 540.316109 533.182157 543.835996 548.854102 547.291152 540.106338 550.044563 554.443145 552.483381 545.204002 555.196461 559.935517 558.568122 552.179884 562.621025 568.199790 -100 
-100 -100 522.164618 528.962802 534.325536 536.418496 536.813188 542.143687 545.658401 545.755350 544.288173 549.296203 552.654378 552.517381 550.731678 555.190791 558.047584 557.562596 555.639321 560.159781 563.273940 563.217738 561.902788 567.015911 570.716070 -100 
-100 -100 528.978610 533.692101 538.083537 540.341797 541.776172 545.994405 549.284148 550.273591 550.511021 553.881199 556.481290 556.845471 556.510414 559.389410 561.577990 561.625734 561.123491 564.075740 566.465214 566.797102 566.726787 570.373016 573.316409 -100 
-100 -100 529.062299 535.549135 540.366817 541.710550 541.362910 547.252399 551.399378 552.050462 551.002480 555.714411 558.753669 558.423063 556.540299 560.826121 563.524622 562.856711 560.700218 565.142715 568.013090 567.436832 565.447421 570.976236 574.956526 -100 
-100 -100 524.472749 536.687552 542.757892 542.318722 536.277089 547.679858 553.446023 552.829008 546.777570 556.527613 560.875557 559.015052 551.802906 561.329194 565.409441 563.137190 555.351792 565.305908 569.565583 567.111742 558.794308 570.615695 576.751875 -100 
-100 -100 539.334662 545.070059 549.125262 550.104627 549.642056 555.210146 559.190210 560.046112 559.268222 563.756172 566.564102 566.322120 564.620488 568.659525 571.142868 570.585447 568.610462 572.771232 575.350125 574.766296 572.801465 577.864029 581.385150 -100 
-100 -100 549.949475 552.527215 555.085463 556.783420 558.365923 561.642678 564.469399 566.149258 567.378311 569.877026 571.766669 572.514540 572.956637 574.933121 576.464392 576.952800 577.233949 579.217747 580.795711 581.324369 581.708271 583.995452 585.687701 -100 
-100 -100 554.842466 556.345793 558.277734 560.163045 562.224704 564.844199 567.274485 569.217386 570.954402 572.915645 574.518615 575.619746 576.631115 578.059114 579.294018 580.153008 581.031969 582.435630 583.697774 584.602676 585.546172 586.991340 588.003618 -100 
-100 -100 -100 -100 -100 -100 -100 -100 -100 -100 -100 -100 -100 -100 -100 -100 -100 -100 -100 -100 -100 -100 -100 -100 -100 -100 
-100 -100 -100 -100 -100 -100 -100 -100 -100 -100 -100 -100 -100 -100 -100 -100 -100 -100 -100 -100 -100 -100 -100 -100 -100 -100 
-100 -100 -100 -100 -100 -100 -100 -100 -100 -100 -100 -100 -100 -100 -100 -100 -100 -100 -100 -100 -100 -100 -100 -100 -100 -100 
-100 -100 560.327165 562.327139 564.779788 567.041563 569.304950 572.153291 574.613406 576.398604 577.914513 579.913311 581.501024 582.463063 583.334785 584.982908 586.407958 587.343878 588.261368 589.998569 591.533801 592.549540 593.506384 595.211962 596.374996 -100 
-100 -100 553.150908 557.164700 560.688049 562.669513 563.891137 567.924332 570.980308 572.224329 572.555368 575.663545 577.763863 578.048458 577.559711 580.482569 582.564011 582.894919 582.498536 585.500067 587.663322 588.033209 587.655413 590.973082 593.270908 -100 
-100 -100 533.906524 546.470315 552.919418 553.330273 548.477721 558.856416 563.954530 563.204333 557.199023 566.563679 570.534800 568.400185 560.693902 570.740118 575.120711 573.233261 565.777960 575.809307 580.166429 578.074003 570.105263 581.554627 587.325004 -100 
-100 -100 479.660713 531.613665 544.122964 539.623025 498.408788 545.404258 555.793686 549.788750 506.958244 553.117899 562.191260 553.890072 504.405957 556.179566 566.578643 558.837353 510.258278 561.426307 571.589486 562.976440 509.950576 566.979015 580.589441 -100 
-100 -100 522.025150 535.303238 542.307479 542.794464 537.845424 548.693136 554.127190 553.283291 547.039094 556.718805 560.860959 558.469308 550.414891 560.831257 565.504397 563.496254 555.798488 566.189216 570.823069 568.646401 560.548757 572.557381 578.823299 -100 
-100 -100 528.244514 534.814345 539.861452 541.564352 541.624420 547.484278 551.613558 552.278510 551.216352 555.838049 558.653253 557.946564 555.702131 560.411619 563.582894 563.317577 561.525166 566.139636 569.253030 569.045517 567.474405 572.880234 576.765295 -100 
-100 -100 517.104244 528.690383 534.862009 534.925587 529.658714 540.830307 546.521473 545.842543 539.713896 549.485723 553.684366 551.255765 543.049385 553.808490 558.828682 557.363173 550.620698 560.314126 564.871172 563.365219 556.810298 567.392474 573.045064 -100 
-100 -100 474.500937 518.529659 529.086323 523.708260 480.934511 529.576526 540.572942 534.835997 492.186384 538.553243 547.761730 539.270175 488.561885 541.897218 553.061211 546.654825 503.218061 549.711037 559.446758 552.742977 508.675632 557.057827 568.914168 -100 
-100 -100 512.270266 523.731034 529.757444 529.705179 524.375371 535.560513 541.274291 540.615817 534.545751 544.493159 548.906809 546.706952 538.672189 549.403117 554.345810 552.840695 546.119516 555.902326 560.609908 559.309536 552.930838 563.468368 569.046215 -100 
-100 -100 518.789143 524.960151 529.636604 531.047531 530.903974 536.859703 541.058532 541.692869 540.605785 545.728288 549.118685 549.026197 547.318020 551.770652 554.657484 554.245095 552.449637 557.282840 560.789447 561.175160 560.222654 565.287674 568.885673 -100 
-100 -100 508.751883 520.683859 526.873955 526.728294 521.042348 532.472644 538.106469 536.925423 529.777978 541.071383 546.525394 545.580391 539.508972 548.349832 552.124141 549.697951 541.808353 552.710262 558.173781 557.522100 551.958196 561.891086 567.179574 -100 
-100 -100 465.903552 512.279673 523.285044 517.589563 472.769781 523.268092 534.222610 526.986544 477.592045 531.171768 542.865661 537.559561 497.878328 540.356601 548.519714 539.909960 490.108519 542.907615 554.514687 549.327230 509.411092 554.005704 565.008009 -100 
-100 -100 507.987118 520.050822 526.408910 526.416065 520.809164 532.140443 537.598442 536.247770 529.000004 540.314368 545.844603 545.003017 539.012763 547.836599 551.557514 549.081335 541.164286 552.080000 557.565935 556.939180 551.395080 561.325426 566.604471 -100 
-100 -100 517.011086 523.597007 528.727039 530.561305 530.708264 536.333009 540.090082 540.303061 538.905764 544.168209 547.812312 548.004282 546.537404 550.859942 553.575623 553.007054 551.090877 555.993045 559.584541 560.040233 559.135798 564.178744 567.757414 -100 
-100 -100 508.586496 521.375822 528.401130 529.341298 525.236896 535.131223 539.838272 538.277808 531.211679 541.921130 546.989351 545.478995 538.348653 548.331793 552.775835 550.866915 543.663698 553.815618 558.759069 557.619310 551.407941 561.808436 567.321608 -100 
-100 -100 465.590232 514.842392 527.236999 523.862230 487.484858 529.626894 538.574033 531.141134 484.003404 534.626216 545.230374 538.191224 491.986192 541.009273 550.977559 543.715211 497.938357 546.592909 556.869241 550.476355 507.234096 554.811096 566.482105 -100 
-100 -100 512.557974 525.353874 532.356049 533.248449 529.101356 538.985908 543.711520 542.187691 535.125115 545.699443 550.584425 548.898618 541.645446 551.620509 556.082293 554.171901 546.912981 556.907170 561.613521 560.196883 553.765540 564.180195 569.744565 -100 
-100 -100 524.893232 531.550460 536.659790 538.394242 538.434048 544.063119 547.912546 548.297283 547.040073 551.885832 555.058377 554.797496 552.961389 557.380560 560.225141 559.713687 557.729429 562.255830 565.284965 565.001850 563.377677 568.706142 572.547210 -100 
-100 -100 519.494612 531.957498 538.347489 538.172087 532.304099 543.729744 549.440021 548.691662 542.528395 552.342852 556.781239 554.945279 547.748667 557.378475 561.577303 559.370972 551.639651 561.696345 566.072268 563.701176 555.469105 567.401469 573.638175 -100 
-100 -100 479.739971 528.178763 539.314348 533.284019 487.582052 538.657297 550.042524 544.404276 501.913544 548.093715 557.493526 550.283365 505.105372 552.616784 561.978646 554.079145 506.226795 556.241716 565.946836 557.060359 503.868045 560.805964 574.376322 -100 
-100 -100 530.156813 541.711714 547.272891 546.780865 540.889909 551.900018 557.393243 556.899955 551.112500 560.594827 564.754742 563.074225 556.172939 565.439248 569.351328 567.293258 559.834296 569.483000 573.490341 571.142322 563.021948 574.373629 580.072788 -100 
-100 -100 547.705393 551.269060 554.197062 555.612684 556.432948 560.485643 563.623518 565.009849 565.513448 568.720509 570.893158 571.343227 571.054862 573.794573 575.643154 575.834794 575.348374 578.117623 579.985164 580.131565 579.638079 582.856391 585.054615 -100 
-100 -100 553.974681 555.684895 557.723936 559.564005 561.508167 564.258592 566.750591 568.618912 570.225694 572.303459 573.970686 575.011093 575.910747 577.484648 578.808913 579.619912 580.384018 581.926665 583.252000 584.067645 584.863593 586.479080 587.620725 -100 
-100 -100 -100 -100 -100 -100 -100 -100 -100 -100 -100 -100 -100 -100 -100 -100 -100 -100 -100 -100 -100 -100 -100 -100 -100 -100 
-100 -100 -100 -100 -100 -100 -100 -100 -100 -100 -100 -100 -100 -100 -100 -100 -100 -100 -100 -100 -100 -100 -100 -100 -100 -100 
-100 -100 -100 -100 -100 -100 -100 -100 -100 -100 -100 -100 -100 -100 -100 -100 -100 -100 -100 -100 -100 -100 -100 -100 -100 -100 
-100 -100 560.672083 562.420353 564.705259 566.990516 569.375898 572.097975 574.476305 576.334273 578.002200 579.895406 581.418288 582.471129 583.524139 585.068742 586.440813 587.490041 588.593923 590.212388 591.663598 592.758124 593.871823 595.398997 596.409449 -100 
-100 -100 555.000606 557.934041 561.006375 563.207135 565.123843 568.438336 571.198142 572.735746 573.803446 576.217367 578.057011 578.706641 579.073995 581.223391 583.007361 583.702851 584.152819 586.374581 588.225485 588.964087 589.466127 591.842201 593.612411 -100 
-100 -100 543.176794 549.483868 554.218516 555.880993 555.970265 561.363146 565.097333 565.724236 564.748070 569.133002 571.818429 571.330073 569.357987 573.763782 576.627385 576.317799 574.511284 578.966414 581.846269 581.497901 579.680546 584.825968 588.402035 -100 
-100 -100 526.903606 540.087854 546.978744 547.407742 542.416154 553.144551 558.469918 557.584832 551.327015 560.980954 565.120818 562.789639 554.799623 565.187613 569.826519 567.831662 560.145165 570.503538 575.084193 572.875974 564.726723 576.615556 582.772829 -100 
-100 -100 531.555685 538.451187 543.703256 545.516032 545.631821 551.401686 555.426943 556.021246 554.915881 559.516020 562.324799 561.647732 559.450060 564.100487 567.181244 566.792531 564.841999 569.549123 572.646441 572.261153 570.414112 576.002443 579.989480 -100 
-100 -100 531.553384 536.231304 540.597306 542.864325 544.378341 548.816255 552.382147 553.641636 554.036170 557.259465 559.561058 559.583903 559.027206 562.117849 564.625136 564.971098 564.716121 567.825097 570.335625 570.774855 570.788179 574.486456 577.443932 -100 
-100 -100 524.963818 531.223013 536.068122 537.668286 537.691292 543.650707 547.900772 548.679304 547.713052 552.393323 555.261990 554.613413 552.422041 557.220434 560.504855 560.415713 558.831411 563.360196 566.464702 566.413574 565.096738 570.269769 574.001521 -100 
-100 -100 513.831224 525.415470 531.581420 531.647099 526.405059 537.629167 543.390889 542.802267 536.773517 546.609895 550.888853 548.581134 540.495803 551.265680 556.290348 554.867455 548.182950 557.888418 562.456242 560.986326 554.471313 565.035094 570.658319 -100 
-100 -100 519.968897 526.134422 530.863928 532.374232 532.358187 538.328686 542.596278 543.404472 542.518465 547.357933 550.419647 549.983162 547.951896 552.760568 556.001912 555.897616 554.346065 558.943373 562.153057 562.249723 561.061469 566.219203 569.896159 -100 
-100 -100 521.654213 526.081179 530.183769 532.246047 533.645537 538.135733 541.755806 543.033969 543.519246 547.126040 549.905184 550.440908 550.276618 553.299067 555.656963 555.932937 555.712999 558.975208 561.755983 562.587359 562.961003 566.532993 569.327413 -100 
-100 -100 516.924875 523.227905 528.001367 529.444872 529.276898 535.258715 539.411005 539.907942 538.664874 544.080392 547.815436 548.125276 546.834472 551.034122 553.688923 553.099497 551.137133 556.128180 559.752544 560.222579 559.361929 564.348300 567.896518 -100 
-100 -100 507.544732 519.547405 525.820577 525.745794 520.102238 531.505170 537.072364 535.821049 528.646822 540.010938 545.573541 544.761870 538.816912 547.712078 551.532438 549.166762 541.324336 552.193655 557.578289 556.833453 551.199103 561.157386 566.467562 -100 
-100 -100 516.208501 522.604571 527.499855 529.053016 528.935736 534.835149 538.831255 539.177219 537.854076 543.273758 547.054978 547.445327 546.221881 550.423703 553.048726 552.434718 550.469171 555.478827 559.125576 559.624051 558.788505 563.774207 567.309151 -100 
-100 -100 520.097544 524.785876 529.209284 531.563160 533.114205 537.385507 540.663000 541.603391 541.856445 545.517311 548.466108 549.192970 549.175647 552.160802 554.435128 554.631078 554.362368 557.677461 560.538437 561.442400 561.857706 565.420692 568.205187 -100 
-100 -100 517.266179 524.049912 529.406247 531.510664 531.943841 537.359791 540.969823 541.152843 539.767607 544.861437 548.309920 548.272746 546.601849 551.197441 554.213835 553.909245 552.184409 556.925319 560.297952 560.525821 559.424547 564.530969 568.173979 -100 
-100 -100 509.645177 522.494447 529.574005 530.556233 526.491031 536.394782 541.129136 539.620329 532.581065 543.185194 548.104368 546.457577 539.257487 549.320654 553.893218 552.109471 544.977536 555.058293 559.865124 558.573865 552.246447 562.648780 568.182294 -100 
-100 -100 521.288932 528.072683 533.403907 535.463914 535.858650 541.256189 544.866341 545.062633 543.656574 548.620482 551.885775 551.673102 549.881846 554.440128 557.441241 557.112513 555.326116 559.933871 563.109973 563.118247 561.853363 566.948141 570.614444 -100 
-100 -100 528.133217 532.848195 537.239379 539.503794 540.958969 545.205507 548.529402 549.556903 549.813889 553.150921 555.685869 555.999951 555.672947 558.635180 560.944042 561.125384 560.740773 563.765164 566.194387 566.560368 566.518520 570.164571 573.091668 -100 
-100 -100 528.231885 534.739439 539.592249 540.983957 540.678089 546.556906 550.680377 551.314248 550.249545 554.934466 557.932666 557.569354 555.697270 560.065412 562.878580 562.330464 560.273101 564.767252 567.653426 567.079539 565.093480 570.635266 574.619429 -100 
-100 -100 523.645996 535.894780 542.022467 541.660338 535.681691 547.042745 552.744050 552.074188 545.985022 555.711820 560.030195 558.144866 550.943248 560.555928 564.745806 562.584275 554.888424 564.876754 569.130753 566.656676 558.326719 570.170086 576.318232 -100 
-100 -100 538.509823 544.273996 548.376506 549.419991 549.008060 554.546943 558.463973 559.266355 558.456405 562.921363 565.701066 565.447130 563.774019 567.884244 570.448862 569.983575 568.090908 572.281327 574.845350 574.242719 572.279040 577.354900 580.871719 -100 
-100 -100 549.103021 551.698768 554.286920 556.031943 557.650018 560.913622 563.698545 565.336456 566.538495 569.017156 570.886937 571.632105 572.105952 574.139451 575.735499 576.298346 576.646895 578.660400 580.233661 580.752397 581.138275 583.433459 585.128569 -100 
-100 -100 553.963265 555.495402 557.481319 559.413202 561.490194 564.105533 566.522381 568.431788 570.129740 572.075396 573.684315 574.790858 575.815486 577.294043 578.606199 579.529502 580.446854 581.881259 583.168301 584.073759 585.002828 586.455439 587.491383 -100 
-100 -100 -100 -100 -100 -100 -100 -100 -100 -100 -100 -100 -100 -100 -100 -100 -100 -100 -100 -100 -100 -100 -100 -100 -100 -100 
-100 -100 -100 -100 -100 -100 -100 -100 -100 -100 -100 -100 -100 -100 -100 -100 -100 -100 -100 -100 -100 -100 -100 -100 -100 -100 
-100 -100 -100 -100 -100 -100 -100 -100 -100 -100 -100 -100 -100 -100 -100 -100 -100 -100 -100 -100 -100 -100 -100 -100 -100 -100 
-100 -100 560.853237 562.456172 564.642620 566.931115 569.358384 572.000029 574.323494 576.209956 577.945884 579.798739 581.316155 582.449291 583.606223 585.109643 586.467258 587.586239 588.789842 590.366349 591.807419 592.984577 594.191422 595.617883 596.537575 -100 
-100 -100 555.924415 558.353316 561.171201 563.460684 565.632834 568.642400 571.238647 572.899118 574.246359 576.410851 578.162680 579.025816 579.754528 581.613654 583.266312 584.152226 584.953943 586.893622 588.638171 589.615623 590.501220 592.464943 593.936712 -100 
-100 -100 546.658552 550.957500 554.923301 557.033135 558.442261 562.452867 565.623491 566.743076 567.100207 570.191856 572.448869 572.657682 572.282549 575.177401 577.463423 577.783049 577.539431 580.519175 582.898114 583.340208 583.285459 586.590678 589.175052 -100 
-100 -100 536.443268 543.216847 548.340224 550.069985 550.101883 555.748901 559.636179 560.098445 558.859739 563.549119 566.449165 565.856186 563.699034 568.347967 571.405545 571.009392 569.049623 573.773363 576.917963 576.655193 574.938552 580.260822 584.052537 -100 
-100 -100 535.111367 539.954588 544.445628 546.776297 548.295097 552.649182 556.096002 557.230486 557.524184 560.784606 563.146027 563.219610 562.686273 565.742341 568.175395 568.415887 568.058817 571.222837 573.772102 574.190073 574.143949 577.833544 580.782131 -100 
-100 -100 532.994484 536.883017 540.951921 543.545731 545.671492 549.553237 552.844945 554.408034 555.400927 558.098708 560.202161 560.659978 560.827626 563.232222 565.348427 565.947622 566.277056 568.786496 571.011933 571.785347 572.427284 575.412747 577.872326 -100 
-100 -100 527.431660 532.160854 536.591231 538.914812 540.487276 545.024490 548.724520 550.137429 550.678024 553.948931 556.341810 556.531675 556.139333 559.153205 561.597296 561.954324 561.741255 564.812487 567.308169 567.776366 567.833225 571.507174 574.449110 -100 
-100 -100 520.846534 527.473674 532.576648 534.332912 534.472657 540.489653 544.831119 545.766244 545.001830 549.686306 552.656890 552.277571 550.421883 554.971005 558.046340 557.851692 556.204602 560.737358 563.804422 563.647584 562.179486 567.507158 571.330337 -100 
-100 -100 522.315566 526.978161 531.327779 533.597325 535.157961 539.708931 543.430179 544.885331 545.512385 548.915582 551.467456 551.834904 551.584999 554.645505 557.098496 557.483739 557.316845 560.413287 562.933823 563.454063 563.571652 567.249854 570.160501 -100 
-100 -100 522.795600 526.524847 530.428179 532.915397 535.008539 538.926815 542.271984 543.900610 545.032532 548.013865 550.479943 551.333102 551.806258 554.267354 556.383296 557.035416 557.454627 559.997931 562.281747 563.177443 563.950308 566.935498 569.344227 -100 
-100 -100 519.815188 524.357150 528.596886 530.781301 532.252648 536.694510 540.234747 541.416350 541.827691 545.558691 548.534802 549.270191 549.272375 552.300746 554.669553 554.990842 554.801314 557.967080 560.599510 561.240540 561.443211 565.104611 567.992095 -100 
-100 -100 515.713186 522.105879 527.017548 528.639899 528.648279 534.493681 538.520549 538.959541 537.722692 543.085263 546.796734 547.063870 545.708002 550.158847 553.078274 552.786868 551.112784 555.777421 559.021914 559.071216 557.781275 563.057641 566.808912 -100 
-100 -100 519.178770 523.767775 528.072231 530.314752 531.803802 536.176206 539.589061 540.643939 540.980760 544.697615 547.688987 548.464649 548.511185 551.569432 553.954436 554.294619 554.130628 557.319860 559.972155 560.637904 560.865631 564.522056 567.387897 -100 
-100 -100 521.495295 525.341413 529.409201 532.044960 534.184757 537.946209 541.032187 542.389990 543.331030 546.307385 548.848425 549.781077 550.320639 552.838817 554.998253 555.684214 556.136035 558.727892 561.077251 562.040263 562.849944 565.819395 568.220389 -100 
-100 -100 520.297645 525.172625 529.804291 532.343189 534.026418 538.285565 541.574130 542.577717 542.865375 546.332512 549.054071 549.552219 549.385966 552.529480 555.048046 555.469738 555.328780 558.491571 561.113465 561.748277 561.943113 565.560967 568.431868 -100 
-100 -100 518.121417 525.037610 530.475984 532.578488 532.959222 538.522543 542.287322 542.636655 541.387731 546.268058 549.488478 549.275927 547.516682 552.165587 555.301764 555.132390 553.497196 558.093985 561.253362 561.232205 559.904877 565.092610 568.815533 -100 
-100 -100 524.334885 529.207173 533.812348 536.305873 537.948027 542.182522 545.459363 546.457535 546.707030 550.051692 552.599910 552.928042 552.638827 555.719291 558.187563 558.551945 558.338809 561.410785 563.907856 564.405043 564.497888 568.090210 570.961198 -100 
-100 -100 529.577572 533.433047 537.458754 539.999123 542.036354 545.755818 548.852375 550.235226 551.114859 553.818710 555.994052 556.550688 556.801029 559.220869 561.319673 561.895027 562.183034 564.605897 566.717376 567.377319 567.933651 570.884735 573.334370 -100 
-100 -100 531.347413 535.966898 540.190153 542.254223 543.546033 547.858024 551.317376 552.483104 552.815837 556.046156 558.424116 558.578720 558.125631 561.124899 563.485469 563.669179 563.233763 566.213713 568.523828 568.674423 568.408174 572.123498 575.133167 -100 
-100 -100 532.196886 538.563439 543.235406 544.535435 544.219909 549.934695 553.962855 554.600429 553.540747 558.150806 561.012198 560.498688 558.467808 562.972549 565.887930 565.415167 563.385238 567.841698 570.638274 569.985503 567.921940 573.359508 577.252530 -100 
-100 -100 541.398542 545.369360 548.899079 550.604453 551.745443 555.742315 558.986120 560.248559 560.756290 563.826203 566.032573 566.277162 565.977421 568.774528 570.910565 571.137231 570.811612 573.552491 575.588117 575.698705 575.421267 578.733087 581.320853 -100 
-100 -100 549.623964 551.800784 554.241297 556.187893 558.149261 561.081821 563.667919 565.404913 566.860427 569.029487 570.730265 571.596523 572.364056 574.157438 575.677333 576.467288 577.184453 578.922998 580.372480 581.095772 581.841248 583.751961 585.173127 -100 
-100 -100 553.801835 555.237142 557.197017 559.203687 561.372114 563.911890 566.262146 568.181953 569.920890 571.785636 573.340372 574.475359 575.572344 577.024090 578.350657 579.369446 580.399171 581.796562 583.067899 584.039745 585.052802 586.416116 587.372100 -100 
-100 -100 -100 -100 -100 -100 -100 -100 -100 -100 -100 -100 -100 -100 -100 -100 -100 -100 -100 -100 -100 -100 -100 -100 -100 -100 
-100 -100 -100 -100 -100 -100 -100 -100 -100 -100 -100 -100 -100 -100 -100 -100 -100 -100 -100 -100 -100 -100 -100 -100 -100 -100 
-100 -100 -100 -100 -100 -100 -100 -100 -100 -100 -100 -100 -100 -100 -100 -100 -100 -100 -100 -100 -100 -100 -100 -100 -100 -100 
-100 -100 560.267797 562.004948 564.274940 566.512331 568.833683 571.515533 573.868052 575.683754 577.322082 579.263949 580.873732 581.996244 583.089225 584.693524 586.137807 587.228882 588.362164 590.043468 591.590191 592.771694 593.924831 595.437171 596.443771 -100 
-100 -100 554.580370 557.481147 560.514876 562.659728 564.509921 567.783081 570.496737 571.953673 572.953032 575.461620 577.421285 578.149246 578.560520 580.781881 582.640872 583.383098 583.870430 586.178230 588.159602 589.052405 589.672427 591.968307 593.673918 -100 
-100 -100 542.769768 549.005260 553.670898 555.258804 555.265049 560.627989 564.281936 564.722399 563.515118 568.167450 571.075753 570.689827 568.747848 573.263338 576.210286 575.939591 574.158552 578.753080 581.847083 581.832047 580.400834 585.215680 588.568899 -100 
-100 -100 526.502703 539.553901 546.368978 546.718617 541.600452 552.359801 557.589578 556.362782 549.422046 559.807504 564.337511 562.128507 554.084694 564.670185 569.402704 567.413040 559.671860 570.256180 575.142966 573.523809 566.450089 577.323130 583.021458 -100 
-100 -100 530.777886 537.698060 542.993078 544.822780 544.919816 550.702098 554.685897 555.133375 553.827837 558.700702 561.747963 561.207612 559.059053 563.760568 566.849794 566.435035 564.459728 569.274708 572.551988 572.454150 570.956528 576.231021 580.018486 -100 
-100 -100 530.159631 535.103127 539.719030 542.149113 543.753395 548.232488 551.827715 553.110864 553.539311 556.843262 559.286315 559.503463 559.109915 562.077973 564.435240 564.663693 564.331301 567.465299 570.016480 570.474245 570.486400 574.185705 577.150045 -100 
-100 -100 522.427457 529.505496 534.956079 536.920849 537.173252 543.186248 547.521363 548.485708 547.782865 552.368707 555.326014 555.067516 553.412145 557.663876 560.493236 560.118824 558.329733 562.863410 565.895127 565.594243 563.921985 569.411641 573.355549 -100 
-100 -100 509.516990 523.066566 530.276955 530.900747 526.072354 537.264893 543.131454 542.902326 537.589293 546.904592 551.194615 549.603785 543.087655 552.258057 556.431834 554.559013 547.450121 557.275582 561.694706 559.654005 552.030197 563.617692 569.716502 -100 
-100 -100 517.263186 524.279199 529.668564 531.607546 531.869511 537.901101 542.264615 543.279274 542.658490 547.357162 550.453156 550.353347 548.836421 553.154106 556.035321 555.736817 554.013433 558.518145 561.490697 561.150124 559.468639 564.970802 568.912409 -100 
-100 -100 519.906710 524.676932 529.155454 531.543712 533.179425 537.688791 541.337660 542.708307 543.281291 546.816230 549.562850 550.133371 550.050877 553.110125 555.562930 555.984256 555.841965 558.836986 561.205713 561.534444 561.480613 565.248597 568.255115 -100 
-100 -100 515.569214 522.059088 527.111828 528.918615 529.133602 534.927076 538.968912 539.508149 538.369646 543.597803 547.138423 547.208292 545.670032 550.341124 553.528735 553.534772 552.128206 556.423155 559.235840 558.804108 557.035412 562.602312 566.582345 -100 
-100 -100 506.289232 518.458701 525.008172 525.445085 520.688064 531.370301 536.654862 535.479254 528.654104 539.520534 544.696156 543.331903 536.451052 546.561829 551.345988 550.097269 543.907444 553.005658 557.046960 554.801751 546.902023 558.733101 564.910360 -100 
-100 -100 514.995890 521.497496 526.572374 528.400299 528.609218 534.335611 538.267273 538.690553 537.469821 542.675780 546.214366 546.287775 544.767351 549.497438 552.751110 552.818443 551.461647 555.783203 558.615041 558.208892 556.463902 562.016022 565.970170 -100 
-100 -100 518.793177 523.576786 528.104686 530.549365 532.181777 536.541135 539.956312 541.065648 541.431445 544.954202 547.723003 548.276371 548.179248 551.397346 554.025842 554.591939 554.556824 557.595204 560.012560 560.413180 560.418657 564.132148 567.095696 -100 
-100 -100 515.691331 522.666213 528.109293 530.153727 530.458255 536.212144 540.181441 540.731310 539.675259 544.489059 547.671394 547.469591 545.751812 550.477630 553.726685 553.696793 552.179721 556.690596 559.718244 559.532958 558.043251 563.344556 567.158118 -100 
-100 -100 507.612722 520.935114 528.145173 528.910770 524.263718 534.984984 540.315585 539.417283 533.230778 543.059110 547.532503 545.673535 538.398607 548.571162 553.350245 551.874442 545.162516 554.816509 559.236570 557.447278 550.369909 561.373582 567.198182 -100 
-100 -100 519.693332 526.674638 532.098294 534.096900 534.353650 540.083699 544.043173 544.585113 543.487413 548.176545 551.186132 550.807401 548.948877 553.600686 556.779945 556.658603 555.049721 559.518927 562.497875 562.244872 560.696449 565.977602 569.788054 -100 
-100 -100 526.768421 531.596698 536.098208 538.438155 539.947561 544.276295 547.705852 548.839703 549.154610 552.390287 554.776632 554.926865 554.492012 557.607270 560.127172 560.480310 560.199307 563.224451 565.602277 565.876395 565.745288 569.432904 572.413981 -100 
-100 -100 526.881273 533.547423 538.586410 540.200928 540.131594 545.865476 549.875001 550.436222 549.289452 553.926130 556.785827 556.142125 553.942791 558.709308 561.877198 561.529438 559.559102 564.140622 567.065143 566.492338 564.499446 570.040690 574.037174 -100 
-100 -100 522.156120 534.703396 541.111358 541.142209 535.786857 546.587014 551.970671 551.097927 544.781594 554.542820 558.712581 556.333120 548.162581 558.831756 563.609972 561.683325 554.015718 564.193690 568.550154 566.130134 557.848297 569.660118 575.803294 -100 
-100 -100 537.245988 543.166857 547.470359 548.757719 548.579923 553.927480 557.667975 558.325956 557.381469 561.811930 564.495333 563.995480 562.010985 566.523020 569.436904 569.157618 567.344389 571.649747 574.302005 573.751026 571.811489 576.885228 580.411479 -100 
-100 -100 547.986628 550.667512 553.385557 555.266440 556.972171 560.185479 562.894357 564.448771 565.573968 568.013366 569.833069 570.491034 570.907696 573.097429 574.868029 575.561500 575.998938 578.092065 579.726107 580.287771 580.701326 583.004080 584.695943 -100 
-100 -100 552.918643 554.493030 556.541967 558.556286 560.699433 563.302449 565.661400 567.518444 569.184781 571.100301 572.665859 573.741423 574.785273 576.353305 577.765977 578.793068 579.806528 581.307036 582.629435 583.569812 584.536455 585.998237 587.019575 -100 
-100 -100 -100 -100 -100 -100 -100 -100 -100 -100 -100 -100 -100 -100 -100 -100 -100 -100 -100 -100 -100 -100 -100 -100 -100 -100 
-100 -100 -100 -100 -100 -100 -100 -100 -100 -100 -100 -100 -100 -100 -100 -100 -100 -100 -100 -100 -100 -100 -100 -100 -100 -100 
-100 -100 -100 -100 -100 -100 -100 -100 -100 -100 -100 -100 -100 -100 -100 -100 -100 -100 -100 -100 -100 -100 -100 -100 -100 -100 
-100 -100 559.422749 561.361445 563.716424 565.875059 568.049255 570.822887 573.203337 574.916290 576.412899 578.495668 580.190423 581.261398 582.240443 584.003373 585.532373 586.561726 587.577562 589.423004 591.076365 592.228702 593.284763 594.957155 596.076006 -100 
-100 -100 552.280843 556.204750 559.609413 561.466687 562.575440 566.537217 569.494070 570.591570 570.793469 574.095658 576.383782 576.796313 576.404772 579.471918 581.675927 582.103781 581.799821 584.951716 587.305231 587.936950 587.822379 590.950501 593.097866 -100 
-100 -100 533.153202 545.517133 551.796034 552.037659 546.990977 557.356310 562.312011 561.169963 554.455404 564.599264 569.012262 567.041058 559.329812 569.651004 574.201695 572.389934 564.945027 575.263530 579.987250 578.557562 571.725650 582.126327 587.396538 -100 
-100 -100 479.358384 530.631223 542.909890 538.186311 496.370415 543.782955 554.013579 547.065785 500.191907 550.480695 560.563527 552.422857 502.236526 554.990208 565.643307 557.884984 508.766039 560.789593 571.570878 564.494070 517.624501 568.589794 580.870648 -100 
-100 -100 520.663388 533.907604 540.926484 541.394964 536.362211 547.266897 552.621090 551.452145 544.552902 555.011563 559.610059 557.432595 549.411551 560.001296 564.723145 562.692028 554.930330 565.563451 570.510791 568.923424 561.900956 572.892044 578.692054 -100 
-100 -100 525.696117 532.759580 538.204716 540.154733 540.363440 546.280953 550.446066 551.149003 550.147315 554.895074 557.922341 557.548106 555.661778 560.119066 563.041551 562.608657 560.706493 565.396221 568.575696 568.397331 566.831276 572.233513 576.111339 -100 
-100 -100 511.830997 525.487629 532.804455 533.498255 528.696128 539.863789 545.677410 545.380802 540.001235 549.292803 553.560222 551.936886 545.382149 554.504584 558.613499 556.657255 549.480516 559.333892 563.791175 561.760729 554.127005 565.724941 571.834055 -100 
-100 -100 460.516041 513.609420 526.632782 522.351019 481.037236 528.857897 539.961236 535.168161 496.456183 539.204924 548.144341 541.646131 500.190808 544.254826 553.165199 545.807125 500.544152 548.411236 557.995444 549.802750 499.488758 553.980402 567.173348 -100 
-100 -100 506.645478 520.233502 527.497194 528.185251 523.413590 534.605954 540.453468 540.213838 534.915685 544.307149 548.697699 547.226157 540.817754 550.011235 554.196197 552.354261 545.269726 555.046467 559.378646 557.243055 549.550652 561.162324 567.278570 -100 
-100 -100 515.505370 522.318622 527.619816 529.573535 529.876989 535.814961 540.034756 540.839077 539.982365 544.933688 548.234606 548.219720 546.709505 551.222824 554.285405 554.173034 552.618769 556.961864 559.755870 559.260715 557.458316 562.995779 566.968521 -100 
-100 -100 506.139579 518.402627 525.058965 525.597070 520.931269 531.673007 537.038935 535.975988 529.235510 540.022176 545.087556 543.639232 536.716456 546.841396 551.670092 550.472644 544.298474 553.302623 557.196704 554.784986 546.754594 558.609144 564.827763 -100 
-100 -100 463.279935 510.087807 521.606549 517.183706 477.200071 523.151610 533.235139 526.322141 479.383120 530.299635 541.061458 534.288867 488.884524 537.617784 548.051168 542.255596 501.866538 545.097448 553.481127 544.606729 492.441777 548.623635 562.128080 -100 
-100 -100 505.586563 517.839176 524.491196 525.029896 520.349283 531.024580 536.288814 535.115479 528.288924 539.055256 544.107750 542.639774 535.715664 545.921936 550.846754 549.736188 543.627184 552.653909 556.558710 554.167961 546.161393 557.989207 564.174600 -100 
-100 -100 514.479474 521.234733 526.519206 528.487511 528.780784 534.556942 538.549524 539.082991 537.971289 542.950758 546.258287 546.152065 544.528042 549.310418 552.647299 552.754010 551.362003 555.722809 558.542769 558.125474 556.420062 561.842330 565.741021 -100 
-100 -100 505.421747 518.707774 525.884692 526.633783 521.996705 532.787677 538.203471 537.386055 531.265072 541.136398 545.647465 543.836038 536.619546 546.853408 551.712679 550.332130 543.687170 553.294990 557.622286 555.727291 548.567987 559.602454 565.462029 -100 
-100 -100 460.135703 511.720594 524.462832 520.362843 480.176753 526.540962 536.918768 530.995017 488.521024 534.628443 544.039943 536.566154 490.131541 539.458390 549.825382 543.302460 499.789160 546.218420 555.627056 548.052497 500.891463 552.148200 564.633033 -100 
-100 -100 509.366273 522.671383 529.835632 530.536963 525.845493 536.614799 542.021705 541.198490 535.042977 544.786789 549.124435 547.131074 539.761134 549.923858 554.703036 553.206814 546.452262 556.061316 560.392981 558.474976 551.285347 562.311247 568.169186 -100 
-100 -100 522.267767 529.137091 534.423573 536.275753 536.409290 542.184216 546.208830 546.791465 545.683124 550.329017 553.226718 552.674844 550.627735 555.368268 558.588227 558.391952 556.625697 561.156232 564.095132 563.658802 561.873563 567.298093 571.216718 -100 
-100 -100 516.795796 529.611713 536.339557 536.608148 531.413255 542.326536 547.768740 546.873188 540.518855 550.324486 554.536058 552.132814 543.943459 554.723336 559.637643 557.789392 550.176873 560.442859 564.896084 562.539088 554.324322 566.235122 572.473414 -100 
-100 -100 476.105065 525.738149 537.467411 532.420992 490.161887 537.906306 548.425417 542.328687 498.875673 545.709915 554.888907 546.349716 495.451726 548.875480 559.755060 552.266902 504.011524 554.831660 564.766678 556.003724 503.083671 559.785375 573.307890 -100 
-100 -100 527.551169 539.451965 545.366857 545.352785 540.143944 550.557809 555.660062 554.893754 548.833713 558.338483 562.340027 560.156532 552.305479 562.729151 567.335457 565.609829 558.264396 568.166152 572.316736 570.061246 562.023000 573.347178 579.027356 -100 
-100 -100 545.385331 549.089845 552.215542 553.863773 554.874694 558.812554 561.796888 563.039849 563.425757 566.587302 568.682139 568.989447 568.583446 571.651658 573.816001 574.242639 573.922588 576.838288 578.801888 579.019539 578.580929 581.809513 583.998967 -100 
-100 -100 551.726882 553.523716 555.700090 557.690324 559.733745 562.462535 564.877498 566.657583 568.194593 570.234545 571.868504 572.877401 573.801950 575.548110 577.080356 578.078687 578.992682 580.655588 582.069316 582.948059 583.785285 585.419148 586.565984 -100 
-100 -100 -100 -100 -100 -100 -100 -100 -100 -100 -100 -100 -100 -100 -100 -100 -100 -100 -100 -100 -100 -100 -100 -100 -100 -100 
-100 -100 -100 -100 -100 -100 -100 -100 -100 -100 -100 -100 -100 -100 -100 -100 -100 -100 -100 -100 -100 -100 -100 -100 -100 -100 
-100 -100 -100 -100 -100 -100 -100 -100 -100 -100 -100 -100 -100 -100 -100 -100 -100 -100 -100 -100 -100 -100 -100 -100 -100 -100 
-100 -100 559.572885 561.270277 563.466628 565.636294 567.910097 570.526129 572.783480 574.530783 576.170945 578.126849 579.738897 580.905167 582.071494 583.707731 585.136815 586.238323 587.426853 589.154955 590.733862 591.986002 593.215382 594.752604 595.743201 -100 
-100 -100 553.903815 556.768673 559.737634 561.814583 563.610058 566.821760 569.451626 570.840370 571.831372 574.366689 576.345722 577.118347 577.595311 579.850255 581.695662 582.439894 582.971340 585.335492 587.365104 588.329978 589.018727 591.337203 593.030870 -100 
-100 -100 542.099879 548.296843 552.899679 554.416505 554.357602 559.665926 563.246300 563.604879 562.357249 567.062482 570.030483 569.690393 567.787114 572.341303 575.289224 575.001732 573.229064 577.899972 581.080828 581.149324 579.780945 584.615272 587.963860 -100 
-100 -100 525.819653 538.831840 545.587762 545.869627 540.687168 551.403229 556.562410 555.237519 548.229277 558.693667 563.304519 561.137808 553.113805 563.742426 568.474429 566.446668 558.685062 569.366020 574.362589 572.838049 565.830595 576.718941 582.410725 -100 
-100 -100 530.040713 536.940421 542.202604 543.996564 544.061790 549.810758 553.734944 554.112079 552.771480 557.693044 560.791899 560.287469 558.164900 562.886238 565.954528 565.502450 563.519971 568.401772 571.758248 571.737491 570.297977 575.586791 579.364073 -100 
-100 -100 529.349509 534.300175 538.926428 541.370477 542.985322 547.447447 551.004160 552.254259 552.675095 555.996759 558.461347 558.703906 558.331619 561.293834 563.613109 563.800990 563.458285 566.627748 569.225087 569.731077 569.781991 573.490909 576.444818 -100 
-100 -100 521.538729 528.653328 534.162011 536.195463 536.501897 542.510396 546.824245 547.784563 547.091681 551.669176 554.623138 554.380476 552.740678 556.964023 559.740421 559.314705 557.499307 562.049875 565.107937 564.829961 563.173415 568.665487 572.602536 -100 
-100 -100 508.557071 522.164212 529.464848 530.196884 525.459496 536.652089 542.504946 542.290314 537.001559 546.285100 550.547811 548.963880 542.466164 551.597559 555.715307 553.791334 546.648113 556.479899 560.903872 558.859726 551.230600 562.810325 568.898815 -100 
-100 -100 516.263216 523.334949 528.813888 530.860542 531.214361 537.266090 541.628684 542.661407 542.058206 546.721639 549.773710 549.660833 548.154157 552.461830 555.327120 555.018706 553.285155 557.772273 560.706158 560.321535 558.610616 564.090146 568.009569 -100 
-100 -100 518.877096 523.697284 528.258721 530.747978 532.471625 537.012403 540.672107 542.065796 542.651851 546.139474 548.818049 549.347827 549.266232 552.357640 554.860891 555.338175 555.221311 558.169663 560.445248 560.677216 560.559608 564.290023 567.266701 -100 
-100 -100 514.511726 521.049421 526.184710 528.094965 528.401383 534.226689 538.289700 538.867795 537.749425 542.903806 546.340797 546.333372 544.779329 549.525147 552.835132 552.970568 551.631843 555.842318 558.501653 557.919318 556.046218 561.567538 565.525638 -100 
-100 -100 505.209305 517.422258 524.048243 524.588427 519.931078 530.641438 535.956296 534.842553 528.059876 538.825940 543.864474 542.392674 535.478694 545.691943 550.641426 549.570857 543.485856 552.463293 556.304726 553.869403 545.837360 557.622041 563.781393 -100 
-100 -100 513.912551 520.440168 525.563824 527.465472 527.755787 533.528647 537.510718 538.005718 536.827312 541.954972 545.367236 545.342624 543.799049 548.609937 551.999572 552.212611 550.930708 555.155294 557.806632 557.219783 555.351995 560.852705 564.781311 -100 
-100 -100 517.719326 522.507033 527.051055 529.534840 531.228321 535.654235 539.151885 540.357988 540.779568 544.240914 546.895567 547.360498 547.240643 550.506450 553.222365 553.881423 553.884898 556.849483 559.121055 559.366633 559.262736 562.933949 565.882149 -100 
-100 -100 514.630863 521.588879 527.021207 529.078096 529.428301 535.267065 539.356660 540.045821 539.077418 543.823331 546.883178 546.588326 544.837033 549.584424 552.885920 552.910482 551.408006 555.856669 558.762183 558.435821 556.840099 562.121756 565.941355 -100 
-100 -100 506.544626 519.837569 527.023010 527.788022 523.178466 533.992553 539.460418 538.729597 532.663916 542.407721 546.747371 544.794000 537.483421 547.666151 552.479499 551.041551 544.339393 553.941981 558.257632 556.338914 549.158460 560.167868 566.013707 -100 
-100 -100 518.555656 525.522749 530.935884 532.944111 533.242199 539.045978 543.106399 543.770840 542.760347 547.403859 550.321877 549.879491 548.005500 552.672893 555.882442 555.799304 554.211145 558.652409 561.560678 561.223944 559.615031 564.892609 568.706968 -100 
-100 -100 525.534908 530.375210 534.897836 537.272116 538.828613 543.200252 546.673974 547.862765 548.220796 551.448062 553.799174 553.928945 553.506195 556.654982 559.217664 559.622265 559.381362 562.407204 564.756575 565.001350 564.852647 568.525490 571.490410 -100 
-100 -100 525.549737 532.256784 537.353929 539.033198 539.018511 544.763046 548.763294 549.317597 548.173440 552.828690 555.702958 555.077033 552.912215 557.735286 560.969457 560.693363 558.783702 563.390597 566.326669 565.773936 563.798729 569.314453 573.280711 -100 
-100 -100 520.747960 533.355634 539.843229 539.958125 534.666968 545.453087 550.789191 549.870177 543.532103 553.331217 557.544745 555.207609 547.089398 557.833751 562.693501 560.854898 553.267967 563.486401 567.877612 565.511606 557.278509 569.055298 575.155738 -100 
-100 -100 535.816948 541.784752 546.150360 547.508161 547.388182 552.725838 556.415212 557.031259 556.081003 560.545741 563.269227 562.821956 560.908426 565.497500 568.484766 568.291242 566.564856 570.922178 573.612187 573.116003 571.227135 576.284412 579.773610 -100 
-100 -100 546.533023 549.241948 551.998709 553.934015 555.686427 558.899877 561.576238 563.105801 564.236683 566.707065 568.568246 569.282976 569.767231 572.030659 573.876535 574.646370 575.156203 577.304616 578.985852 579.596116 580.042743 582.346428 584.032883 -100 
-100 -100 551.435372 553.048554 555.162787 557.229793 559.395132 562.004990 564.364629 566.208548 567.866066 569.811976 571.440698 572.577605 573.672672 575.311503 576.811407 577.907073 578.968384 580.523699 581.911523 582.897514 583.878608 585.349294 586.386885 -100 
-100 -100 -100 -100 -100 -100 -100 -100 -100 -100 -100 -100 -100 -100 -100 -100 -100 -100 -100 -100 -100 -100 -100 -100 -100 -100 
-100 -100 -100 -100 -100 -100 -100 -100 -100 -100 -100 -100 -100 -100 -100 -100 -100 -100 -100 -100 -100 -100 -100 -100 -100 -100 
-100 -100 -100 -100 -100 -100 -100 -100 -100 -100 -100 -100 -100 -100 -100 -100 -100 -100 -100 -100 -100 -100 -100 -100 -100 -100 
-100 -100 559.560764 561.120799 563.228809 565.384319 567.674543 570.186428 572.355669 574.094817 575.796242 577.687292 579.253219 580.486524 581.762765 583.336268 584.696323 585.826337 587.099439 588.770825 590.309216 591.624694 592.942036 594.414134 595.338290 -100 
-100 -100 554.622640 556.989791 559.707433 561.861366 563.892993 566.784227 569.233521 570.736524 572.024853 574.269983 576.102859 577.061751 577.895932 579.836088 581.489013 582.363427 583.211202 585.280287 587.159235 588.285214 589.281859 591.284730 592.758471 -100 
-100 -100 545.368731 549.576491 553.408778 555.355738 556.599260 560.514041 563.536248 564.430196 564.613086 567.895231 570.342348 570.641686 570.300850 573.314180 575.628752 575.874825 575.571411 578.771476 581.391578 582.027334 582.099749 585.430849 588.009575 -100 
-100 -100 535.148120 541.807927 546.787554 548.341226 548.177557 553.775850 557.513364 557.660275 556.075218 561.123265 564.304511 563.783979 561.570464 566.403794 569.500237 568.949735 566.782545 571.865492 575.348555 575.327275 573.767845 579.093615 582.867069 -100 
-100 -100 533.670924 538.460459 542.882144 545.125996 546.545796 550.842271 554.166350 555.096002 555.224753 558.663295 561.196529 561.342837 560.820512 563.955667 566.372267 566.496525 566.047236 569.417178 572.201041 572.805387 572.875997 576.583809 579.524021 -100 
-100 -100 531.370019 535.279538 539.386114 542.020012 544.161908 548.000683 551.212304 552.689413 553.639053 556.386291 558.559084 559.075873 559.276761 561.673068 563.720098 564.214888 564.485721 567.095118 569.457138 570.342821 571.051683 574.054708 576.513602 -100 
-100 -100 525.609361 530.437547 535.019578 537.524211 539.243276 543.733854 547.372944 548.785943 549.365847 552.591034 554.970792 555.208876 554.870468 557.796407 560.109673 560.331369 560.028678 563.163510 565.746737 566.272138 566.353615 570.034584 572.976510 -100 
-100 -100 518.840724 525.633516 530.974351 533.027258 533.449438 539.373565 543.650275 544.645908 544.003404 548.540868 551.426286 551.090321 549.338249 553.728322 556.637998 556.288878 554.506466 559.109444 562.232344 562.082292 560.595025 565.914244 569.735407 -100 
-100 -100 520.256746 525.062291 529.638006 532.176801 533.961239 538.513912 542.225208 543.737935 544.422693 547.716218 550.168939 550.517762 550.301575 553.311873 555.720129 556.066528 555.848866 558.929999 561.404746 561.847224 561.886994 565.529861 568.437271 -100 
-100 -100 520.694312 524.543297 528.648204 531.374809 533.661629 537.624609 540.998774 542.696619 543.863556 546.719910 549.037101 549.789483 550.243854 552.776850 555.023132 555.812922 556.293053 558.726473 560.823232 561.520599 562.133841 565.060148 567.470406 -100 
-100 -100 517.656675 522.313996 526.752373 529.189453 530.884718 535.355294 538.935743 540.238296 540.743075 544.254761 546.965152 547.490434 547.409927 550.639313 553.329244 554.000353 554.032464 556.944165 559.201329 559.492648 559.438746 563.038327 565.932855 -100 
-100 -100 513.502060 520.009997 525.117096 527.016411 527.317944 533.135400 537.209948 537.854499 536.844762 541.841376 545.165396 545.116757 543.581854 548.353077 551.731910 551.961262 550.705524 554.921777 557.628092 557.209022 555.566947 560.813447 564.595274 -100 
-100 -100 516.987211 521.642920 526.075145 528.504200 530.186761 534.622565 538.150873 539.405127 539.877179 543.362632 546.047226 546.562746 546.498653 549.771836 552.515116 553.240600 553.308683 556.215992 558.440595 558.696609 558.622077 562.211172 565.094959 -100 
-100 -100 519.353605 523.205817 527.314772 530.037923 532.297819 536.192642 539.476790 541.079325 542.164727 544.972897 547.251958 547.971166 548.430209 551.062204 553.441841 554.351986 554.899867 557.314899 559.348227 559.969773 560.521384 563.435372 565.855839 -100 
-100 -100 518.226187 523.040566 527.633040 530.182292 531.941092 536.390580 539.974258 541.347537 541.903938 545.141817 547.543895 547.815603 547.559738 550.752272 553.397441 553.945620 553.839862 556.862167 559.215750 559.518426 559.439402 563.076762 566.014957 -100 
-100 -100 516.087358 522.886794 528.240524 530.312823 530.735294 536.526782 540.648496 541.486370 540.694290 545.192171 548.011807 547.554446 545.697693 550.369545 553.591476 553.510877 551.900810 556.374685 559.293076 558.929217 557.262790 562.591128 566.443015 -100 
-100 -100 522.111908 526.932566 531.505492 534.007143 535.712462 540.114688 543.648991 544.974182 545.478661 548.645836 550.952827 551.122051 550.774981 553.888950 556.440613 556.888879 556.709390 559.715471 562.063501 562.352809 562.262111 565.900906 568.837728 -100 
-100 -100 527.112437 530.997630 535.079151 537.698153 539.825603 543.629138 546.831740 548.342240 549.313585 551.985064 554.088182 554.594734 554.848009 557.341407 559.552474 560.239866 560.600276 563.019816 565.084902 565.684094 566.187943 569.115803 571.560436 -100 
-100 -100 528.632139 533.369543 537.746705 539.974965 541.400029 545.702774 549.118935 550.240358 550.541218 553.834935 556.269421 556.460744 556.060635 559.189623 561.711223 562.058413 561.755034 564.775825 567.121362 567.341753 567.141981 570.768413 573.703646 -100 
-100 -100 529.275501 535.840345 540.737930 542.270001 542.147268 547.760985 551.638332 552.115076 550.920081 555.681120 558.686191 558.261723 556.305265 560.993973 564.113696 563.849911 562.012106 566.520882 569.402246 568.918627 567.044237 572.309749 576.073762 -100 
-100 -100 538.519540 542.632672 546.347173 548.240401 549.514011 553.459585 556.583949 557.721735 558.159676 561.331085 563.668989 564.028428 563.840708 566.807849 569.134178 569.548086 569.386824 572.221564 574.365635 574.622366 574.462213 577.699803 580.218814 -100 
-100 -100 546.807423 549.073728 551.642944 553.724785 555.777942 558.700788 561.220808 562.890414 564.329885 566.571643 568.384053 569.376432 570.271416 572.217173 573.901348 574.845322 575.697816 577.543962 579.104625 579.942954 580.760676 582.659917 584.061732 -100 
-100 -100 551.012529 552.516588 554.582251 556.695770 558.934882 561.483711 563.803249 565.689331 567.430459 569.358329 571.017437 572.276346 573.505074 575.098215 576.568601 577.724648 578.878427 580.383376 581.757186 582.824244 583.900240 585.274128 586.221722 -100 
-100 -100 -100 -100 -100 -100 -100 -100 -100 -100 -100 -100 -100 -100 -100 -100 -100 -100 -100 -100 -100 -100 -100 -100 -100 -100 
-100 -100 -100 -100 -100 -100 -100 -100 -100 -100 -100 -100 -100 -100 -100 -100 -100 -100 -100 -100 -100 -100 -100 -100 -100 -100 
-100 -100 -100 -100 -100 -100 -100 -100 -100 -100 -100 -100 -100 -100 -100 -100 -100 -100 -100 -100 -100 -100 -100 -100 -100 -100 
-100 -100 558.756198 560.448083 562.640791 564.744520 566.918810 569.468583 571.660963 573.320765 574.935686 576.912511 578.525626 579.726682 580.946192 582.607762 583.998488 585.057233 586.241406 587.998419 589.585217 590.847413 592.073243 593.648071 594.679190 -100 
-100 -100 553.085194 555.913199 558.830903 560.818539 562.501205 565.666269 568.235547 569.510559 570.398925 573.017923 575.070002 575.856699 576.313256 578.624570 580.465426 581.112398 581.531177 583.991885 586.095303 587.041297 587.673915 590.081931 591.860468 -100 
-100 -100 541.349429 547.455515 551.941536 553.294902 553.035326 558.365302 561.877122 561.987065 560.391272 565.412553 568.575910 568.194465 566.101054 570.858414 573.838978 573.298386 571.111034 576.167427 579.571032 579.567378 577.969257 583.094545 586.638711 -100 
-100 -100 525.223775 538.052877 544.626682 544.644022 539.018722 549.971739 555.075654 553.274483 545.239184 556.675666 561.670589 559.345478 550.663186 561.947959 566.806393 564.272585 555.274750 567.170073 572.649528 570.947916 563.196771 574.916434 580.986907 -100 
-100 -100 529.481439 536.236060 541.340750 542.965056 542.835150 548.587578 552.420096 552.527416 550.816952 556.026393 559.283196 558.690807 556.341843 561.282991 564.415493 563.731782 561.349595 566.646030 570.269242 570.224004 568.584015 574.144117 578.098139 -100 
-100 -100 529.090040 533.802183 538.233682 540.575689 542.125275 546.477188 549.902620 550.993878 551.267989 554.609366 557.060130 557.182498 556.665726 559.759921 562.175033 562.319031 561.888632 565.227271 568.009232 568.634043 568.741752 572.449628 575.403782 -100 
-100 -100 522.085207 528.562334 533.701471 535.681886 536.092568 541.819531 545.906759 546.724975 545.940313 550.421048 553.224999 552.700217 550.715495 555.259026 558.272955 557.906526 556.077600 560.810085 564.112519 564.162129 562.872264 568.055301 571.790315 -100 
-100 -100 510.482129 522.521508 529.183664 529.950326 525.737006 536.230882 541.718169 541.357770 536.021258 545.120670 549.123450 547.012365 539.554069 549.606811 554.182533 552.362322 545.127390 555.281383 560.064887 558.630744 552.067078 562.639221 568.269535 -100 
-100 -100 516.700425 523.157057 528.302557 530.336865 530.831481 536.632070 540.815904 541.771110 541.118718 545.641698 548.493979 548.075091 546.217473 550.828486 553.937035 553.721346 552.007840 556.666133 559.852715 559.840130 558.526408 563.642547 567.322058 -100 
-100 -100 518.383081 523.020795 527.467232 529.950234 531.706591 536.192457 539.830639 541.262610 541.881331 545.216358 547.719688 548.083423 547.882022 551.033771 553.627060 554.164610 554.093635 557.135546 559.589728 560.092637 560.202811 563.712288 566.521976 -100 
-100 -100 513.556389 520.073587 525.196373 527.121126 527.453308 533.313886 537.478227 538.283496 537.449928 542.263133 545.428806 545.294823 543.717538 548.407184 551.717001 551.892391 550.620359 554.880840 557.723851 557.548706 556.188904 561.187345 564.805796 -100 
-100 -100 504.028883 516.306050 522.962321 523.527111 518.894382 529.692086 535.206757 534.573966 528.701589 538.541890 543.114382 541.521226 534.708701 544.715300 549.596434 548.560160 542.599651 551.553276 555.616901 553.905937 547.359912 557.635102 563.129557 -100 
-100 -100 512.826882 519.351537 524.475928 526.395434 526.717102 532.556462 536.695141 537.482901 536.639192 541.431038 544.576699 544.439699 542.878737 547.596919 550.940958 551.150004 549.892739 554.125985 556.909845 556.665515 555.256205 560.257141 563.886024 -100 
-100 -100 516.877184 521.554298 526.027741 528.515139 530.255151 534.704278 538.307616 539.721473 540.330713 543.609895 546.068893 546.419444 546.240331 549.448550 552.121338 552.735470 552.696034 555.665522 557.980260 558.303752 558.262506 561.820436 564.693535 -100 
-100 -100 514.292083 520.883081 526.113912 528.180883 528.670846 534.423677 538.579443 539.557036 538.962995 543.343910 546.098870 545.647478 543.819843 548.507805 551.743980 551.665980 550.032146 554.526019 557.439316 557.040771 555.313061 560.677273 564.549747 -100 
-100 -100 507.001540 519.380735 526.200135 527.030888 522.850095 533.281592 538.757507 538.510209 533.465164 542.205813 546.029916 543.879623 536.493907 546.609778 551.336583 549.724693 542.701255 552.520525 556.869686 554.772177 547.174289 558.558731 564.571696 -100 
-100 -100 518.098727 524.709018 529.931814 531.954629 532.386165 538.088555 542.186452 543.097180 542.439384 546.781182 549.486412 548.968175 547.068254 551.687548 554.835741 554.655220 552.941344 557.426536 560.340598 559.923620 558.175211 563.553678 567.439386 -100 
-100 -100 524.427476 529.188183 533.665723 536.052733 537.645357 542.001337 545.493983 546.751043 547.193319 550.435057 552.832684 553.055864 552.718541 555.808618 558.311698 558.683661 558.425918 561.432200 563.788866 564.061068 563.931813 567.554538 570.488583 -100 
-100 -100 523.983831 530.776937 535.933355 537.649577 537.651289 543.392025 547.364160 547.844559 546.606393 551.505667 554.655007 554.348634 552.516507 557.134273 560.236608 559.984182 558.192974 562.694337 565.636103 565.257338 563.540022 568.779276 572.567023 -100 
-100 -100 518.777616 531.670352 538.304631 538.480878 533.196283 543.983862 549.252271 548.115503 541.342880 551.759203 556.466879 554.707934 547.463675 557.526393 562.115914 560.373746 553.195907 563.050580 567.416921 565.420918 558.002355 568.953690 574.681580 -100 
-100 -100 534.031562 540.131104 544.604001 546.020673 545.915190 551.252642 554.906257 555.418487 554.350881 559.099578 562.161415 562.082575 560.528505 564.942818 567.838661 567.698268 566.108420 570.381250 573.113448 572.822526 571.203919 575.986757 579.309299 -100 
-100 -100 544.894726 547.665491 550.492315 552.472864 554.246602 557.466494 560.131066 561.635350 562.772527 565.388350 567.451086 568.381948 569.031710 571.300233 573.151807 573.956086 574.515283 576.674084 578.413863 579.127089 579.654532 581.889285 583.525324 -100 
-100 -100 549.871703 551.506080 553.640568 555.738028 557.939410 560.560389 562.907695 564.756311 566.463690 568.510048 570.264744 571.552779 572.781082 574.468102 575.979681 577.107334 578.222117 579.809462 581.231719 582.282642 583.323965 584.779246 585.777977 -100 
-100 -100 -100 -100 -100 -100 -100 -100 -100 -100 -100 -100 -100 -100 -100 -100 -100 -100 -100 -100 -100 -100 -100 -100 -100 -100 
-100 -100 -100 -100 -100 -100 -100 -100 -100 -100 -100 -100 -100 -100 -100 -100 -100 -100 -100 -100 -100 -100 -100 -100 -100 -100 
-100 -100 -100 -100 -100 -100 -100 -100 -100 -100 -100 -100 -100 -100 -100 -100 -100 -100 -100 -100 -100 -100 -100 -100 -100 -100 
-100 -100 557.680173 559.573792 561.855407 563.884712 565.913167 568.566420 570.796064 572.350464 573.807820 575.939727 577.647674 578.787678 579.871357 581.689719 583.155662 584.118289 585.128896 587.025600 588.679266 589.847881 590.918809 592.650096 593.801260 -100 
-100 -100 550.584315 554.422481 557.702778 559.388358 560.299856 564.187379 567.006740 567.879216 567.873448 571.375863 573.797046 574.243576 573.823013 577.030122 579.216875 579.468449 578.938246 582.312920 584.783859 585.377756 585.149952 588.460347 590.729021 -100 
-100 -100 531.639054 543.793921 549.845150 549.763034 544.211921 554.766558 559.603171 557.914482 550.136752 561.307982 566.165579 564.087437 555.756250 566.763509 571.420822 569.055072 560.332585 571.890431 577.102694 575.478104 567.884132 579.147909 584.818055 -100 
-100 -100 478.444418 529.041863 540.939151 535.574699 491.528527 540.811227 551.051398 542.756717 489.823477 546.097198 557.350008 548.655172 494.391767 551.260864 562.421369 553.179990 496.676742 556.051355 568.253080 560.514487 508.999733 564.755868 578.085498 -100 
-100 -100 519.411527 532.361664 539.099085 539.249000 533.738169 544.806685 550.005786 548.259684 540.266296 551.707456 556.689230 554.327660 545.623902 556.927700 561.801043 559.245153 550.226484 562.140922 567.637867 565.927800 558.195576 570.010436 576.171535 -100 
-100 -100 524.902770 531.507307 536.624103 538.426972 538.565190 544.286102 548.209655 548.626928 547.345608 552.189073 555.218463 554.645621 552.466009 557.227992 560.313683 559.778706 557.657958 562.685251 566.161170 566.167890 564.706685 570.085954 573.936443 -100 
-100 -100 512.990615 524.994834 531.604964 532.303596 528.005889 538.411412 543.768745 543.231993 537.736343 546.854017 550.866332 548.688818 541.139932 551.236260 555.827269 553.946364 546.639755 556.869855 561.738232 560.346206 553.793908 564.384851 570.027798 -100 
-100 -100 468.804657 514.380232 525.796007 521.892331 484.144733 528.149634 538.298647 533.259880 494.739410 536.927096 545.356282 537.500949 490.597184 540.061600 550.202080 542.953459 496.723814 545.907139 556.213302 549.565277 505.299225 553.813307 565.682063 -100 
-100 -100 507.582956 519.558487 526.176278 526.940431 522.743003 533.223209 538.688606 538.318369 532.988077 542.120280 546.160929 544.093856 536.688706 546.825083 551.499254 549.791376 542.639852 552.759527 557.494555 556.055740 549.504366 560.003349 565.571133 -100 
-100 -100 514.233743 520.697628 525.817223 527.800343 528.221568 534.039825 538.198687 539.076657 538.337752 542.992143 545.985433 545.699976 543.979974 548.636489 551.849797 551.832281 550.342689 554.808716 557.842506 557.783887 556.472922 561.496947 565.111992 -100 
-100 -100 504.018156 516.287187 522.949062 523.537482 518.932645 529.734891 535.267163 534.680940 528.854035 538.642518 543.155863 541.518686 534.664415 544.620654 549.432035 548.313944 542.295277 551.293443 555.441827 553.827692 547.353950 557.592518 563.047773 -100 
-100 -100 460.539521 507.724748 519.338512 514.971371 474.979550 521.140138 531.599563 525.972114 484.382236 529.933121 539.439138 532.526092 488.103020 535.712933 545.944025 540.262907 500.533408 543.235919 551.957097 545.046374 501.755131 548.977267 560.537893 -100 
-100 -100 503.273430 515.549795 522.207061 522.781876 518.162293 528.946622 534.464970 533.879954 528.063185 537.838323 542.340548 540.711025 533.878430 543.855329 548.687235 547.589413 541.573872 550.528254 554.598505 552.892158 546.348165 556.602321 562.080135 -100 
-100 -100 512.653156 519.180530 524.325868 526.301177 526.701293 532.490337 536.642750 537.553784 536.871143 541.461376 544.416538 544.140535 542.460261 547.150520 550.411942 550.448134 548.978390 553.324500 556.163974 555.844376 554.277387 559.438462 563.170030 -100 
-100 -100 504.833390 517.137893 523.888246 524.683916 520.494968 530.928939 536.420480 536.206522 531.211418 540.009576 543.908710 541.845814 534.534013 544.675228 549.420690 547.841813 540.846094 550.634167 554.955156 552.858742 545.270683 556.616774 562.597587 -100 
-100 -100 463.694986 510.876119 522.648428 518.846789 481.281677 525.106698 535.321760 530.736839 494.183483 534.441296 542.466834 534.632774 488.129937 537.320518 547.520681 540.562481 495.350790 543.284033 552.835675 544.727444 495.151082 548.726869 561.698082 -100 
-100 -100 508.555950 520.896127 527.648096 528.400305 524.150190 534.540390 539.976101 539.689297 534.625153 543.409534 547.284730 545.172794 537.799167 547.885166 552.550737 550.868778 543.787589 553.587089 557.921961 555.807133 548.191649 559.566656 565.570157 -100 
-100 -100 519.942495 526.644035 531.834427 533.705700 533.929306 539.660448 543.708602 544.424180 543.507637 548.167377 551.140335 550.773354 548.938301 553.554577 556.660702 556.422572 554.655019 559.142757 562.072706 561.681763 559.957851 565.269535 569.106488 -100 
-100 -100 513.523592 526.587449 533.434591 533.768213 528.604579 539.520513 544.906919 543.838366 537.112950 547.569576 552.315275 550.556418 543.306891 553.396628 558.015821 556.258477 549.062895 558.958588 563.382885 561.412265 554.030226 565.081839 570.908888 -100 
-100 -100 471.286948 522.261407 534.344670 529.409674 487.105692 534.923232 545.301011 538.576865 492.344222 542.291640 552.612746 545.493232 499.266441 548.382301 558.432412 551.305422 505.533164 553.982361 563.699963 555.990761 507.900135 559.765701 572.201972 -100 
-100 -100 523.868723 536.093965 542.199356 542.285725 537.114954 547.538965 552.558533 551.563474 545.096165 555.318849 559.943832 558.481433 551.626955 561.412160 565.778054 564.196466 557.319091 566.891957 571.068202 569.259690 562.098565 572.567837 577.838833 -100 
-100 -100 542.009359 545.818006 549.042689 550.768326 551.832642 555.787381 558.743466 559.939289 560.326915 563.763542 566.199872 566.887792 566.819467 569.871826 572.038917 572.546718 572.359169 575.284047 577.340050 577.752990 577.510891 580.583066 582.664341 -100 
-100 -100 548.431952 550.283278 552.530349 554.586537 556.679999 559.435235 561.856932 563.649049 565.251008 567.469507 569.346127 570.618462 571.757745 573.594918 575.185024 576.253075 577.250162 578.977495 580.483249 581.482604 582.409039 584.017473 585.125686 -100 
-100 -100 -100 -100 -100 -100 -100 -100 -100 -100 -100 -100 -100 -100 -100 -100 -100 -100 -100 -100 -100 -100 -100 -100 -100 -100 
-100 -100 -100 -100 -100 -100 -100 -100 -100 -100 -100 -100 -100 -100 -100 -100 -100 -100 -100 -100 -100 -100 -100 -100 -100 -100 
-100 -100 -100 -100 -100 -100 -100 -100 -100 -100 -100 -100 -100 -100 -100 -100 -100 -100 -100 -100 -100 -100 -100 -100 -100 -100 
-100 -100 557.564818 559.230224 561.376187 563.447809 565.610028 568.124070 570.263702 571.892597 573.492361 575.491834 577.164485 578.413265 579.657679 581.334584 582.737261 583.783577 584.922846 586.625239 588.153346 589.353470 590.543233 592.083815 593.080483 -100 
-100 -100 551.938449 554.740102 557.623656 559.588645 561.256830 564.377428 566.882407 568.113373 569.005486 571.647367 573.731654 574.581459 575.105829 577.428942 579.244668 579.877386 580.281863 582.682282 584.697906 585.579507 586.174634 588.550305 590.296825 -100 
-100 -100 540.256101 546.324507 550.777983 552.120603 551.850701 557.122216 560.559326 560.617853 559.014365 564.063015 567.280882 566.984530 564.969298 569.728601 572.681721 572.127041 569.921532 574.902958 578.206820 578.119743 576.465706 581.561196 585.087191 -100 
-100 -100 524.146642 536.925624 543.465231 543.482580 537.859075 548.739689 553.753582 551.889557 543.838349 555.302655 560.360280 558.135477 549.548243 560.823438 565.648890 563.106994 554.100165 565.908648 571.276042 569.480193 561.664863 573.357808 579.414054 -100 
-100 -100 528.309052 535.033029 540.116578 541.743955 541.614904 547.307391 551.053801 551.097062 549.369467 554.596430 557.896137 557.382078 555.113780 560.062609 563.174782 562.490798 560.104549 565.330930 568.853583 568.726751 567.034875 572.564600 576.495543 -100 
-100 -100 527.791909 532.495667 536.926183 539.281308 540.836201 545.140522 548.489590 549.519679 549.768990 553.115530 555.591826 555.762302 555.299308 558.417179 560.838650 560.995758 560.565526 563.852215 566.555886 567.116126 567.182715 570.857982 573.784777 -100 
-100 -100 520.681539 527.166321 532.325629 534.336642 534.762128 540.443883 544.457136 545.210737 544.390108 548.867076 551.684682 551.184879 549.231216 553.808709 556.852657 556.514979 554.695187 559.384816 562.625327 562.625405 561.301904 566.451683 570.161310 -100 
-100 -100 509.006449 521.060626 527.753686 528.563615 524.377233 534.822449 540.232166 539.804007 534.426791 543.520514 547.530651 545.432347 537.992024 548.080469 552.691000 550.904981 543.687170 553.798865 558.527610 557.055783 550.468505 561.007062 566.610547 -100 
-100 -100 515.185194 521.655288 526.826496 528.896735 529.414051 535.176319 539.291684 540.190414 539.509571 544.028891 546.889130 546.488532 544.652392 549.279307 552.393836 552.186268 550.473727 555.098258 558.242648 558.203940 556.875031 561.963082 565.615310 -100 
-100 -100 516.862458 521.507666 525.971443 528.480799 530.252481 534.705279 538.285884 539.675413 540.280342 543.621557 546.147174 546.548217 546.375558 549.513852 552.069588 552.573030 552.475193 555.487470 557.915823 558.407665 558.510898 561.995393 564.780357 -100 
-100 -100 512.059004 518.573920 523.705051 525.650707 525.994012 531.816936 535.928564 536.701915 535.867094 540.700696 543.913316 543.846611 542.313050 546.954692 550.178897 550.274965 548.945239 553.176780 556.010159 555.841286 554.485450 559.454278 563.045607 -100 
-100 -100 502.566131 514.826712 521.475474 522.051549 517.427829 528.177825 533.638231 532.981799 527.122957 536.997902 541.638785 540.142306 533.396629 543.327182 548.086885 546.940610 540.901010 549.824240 553.884402 552.190455 545.659898 555.895980 561.356267 -100 
-100 -100 511.388862 517.883290 522.974306 524.876171 525.186944 530.983146 535.074305 535.846721 535.028480 539.871142 543.095003 543.056198 541.556717 546.218339 549.452574 549.558064 548.224992 552.414908 555.177445 554.933126 553.526370 558.496527 562.095374 -100 
-100 -100 515.482146 520.105748 524.511811 526.947803 528.654447 533.063256 536.628348 538.033751 538.676193 542.023512 544.575771 545.030616 544.915834 548.088649 550.673995 551.203459 551.097790 554.010837 556.282109 556.582979 556.528988 560.060956 562.908816 -100 
-100 -100 512.960738 519.463731 524.590087 526.576196 527.013515 532.726343 536.852430 537.825015 537.266647 541.736734 544.612089 544.288048 542.542840 547.203359 550.365228 550.219586 548.530566 552.957806 555.812467 555.376705 553.625771 558.964698 562.816678 -100 
-100 -100 505.696034 517.958538 524.648965 525.383563 521.144024 531.538841 536.990926 536.742334 531.737030 540.586124 544.552326 542.553953 535.276214 545.363954 550.021342 548.356760 541.294750 551.044792 555.331119 553.195589 545.575707 556.934637 562.926136 -100 
-100 -100 516.670451 523.193665 528.309705 530.249545 530.635205 536.311776 540.394870 541.318673 540.718307 545.167705 548.006901 547.632625 545.835591 550.449143 553.546307 553.326117 551.585006 556.022676 558.892747 558.455601 556.699107 562.053454 565.911384 -100 
-100 -100 522.838926 527.550584 531.960255 534.291302 535.856596 540.203295 543.696311 544.980886 545.491856 548.838781 551.362129 551.720250 551.480598 554.578665 557.046486 557.391593 557.120832 560.105420 562.449533 562.734327 562.619503 566.215919 569.114276 -100 
-100 -100 522.261235 529.034195 534.157345 535.843143 535.832146 541.581512 545.572216 546.089910 544.921265 549.928037 553.207930 553.040394 551.310081 555.934858 559.007888 558.739894 556.951293 561.451151 564.413293 564.087963 562.415099 567.615980 571.355028 -100 
-100 -100 516.964252 529.853732 536.474648 536.636721 531.351507 542.161811 547.457424 546.361429 539.658457 550.184155 555.023207 553.410176 546.280557 556.342797 560.901736 559.153706 551.995817 561.859863 566.265373 564.354057 557.011780 567.908784 573.572833 -100 
-100 -100 532.170257 538.268595 542.731192 544.144368 544.056389 549.419095 553.092729 553.645616 552.655701 557.501879 560.670493 560.719580 559.270479 563.700710 566.576252 566.436404 564.873632 569.166909 571.935575 571.718014 570.164863 574.918521 578.189819 -100 
-100 -100 542.989477 545.756621 548.574535 550.561942 552.359279 555.605756 558.294848 559.837342 561.039783 563.739042 565.896683 566.934522 567.669388 569.966031 571.815084 572.625090 573.207083 575.389999 577.163854 577.930800 578.502912 580.730368 582.341723 -100 
-100 -100 547.932409 549.582657 551.747640 553.865114 556.076308 558.726384 561.121320 563.010495 564.758314 566.879104 568.736537 570.111756 571.392271 573.110820 574.646999 575.784370 576.902358 578.514006 579.984741 581.076924 582.134811 583.593158 584.598263 -100 
-100 -100 -100 -100 -100 -100 -100 -100 -100 -100 -100 -100 -100 -100 -100 -100 -100 -100 -100 -100 -100 -100 -100 -100 -100 -100 
-100 -100 -100 -100 -100 -100 -100 -100 -100 -100 -100 -100 -100 -100 -100 -100 -100 -100 -100 -100 -100 -100 -100 -100 -100 -100 
-100 -100 -100 -100 -100 -100 -100 -100 -100 -100 -100 -100 -100 -100 -100 -100 -100 -100 -100 -100 -100 -100 -100 -100 -100 -100 
-100 -100 557.224890 558.762805 560.850173 562.976066 565.220278 567.668737 569.785895 571.495108 573.182938 575.123749 576.798319 578.133149 579.468651 581.069346 582.447291 583.553907 584.743988 586.304015 587.720221 588.887746 590.087174 591.493350 592.389646 -100 
-100 -100 552.364011 554.680802 557.360839 559.497284 561.499344 564.301698 566.659090 568.099705 569.362221 571.663398 573.628944 574.727087 575.653181 577.603354 579.252912 580.101736 580.873396 582.808897 584.539064 585.507985 586.382243 588.325239 589.775763 -100 
-100 -100 543.264870 547.358921 551.123386 553.078981 554.335043 558.103426 560.965280 561.749112 561.894740 565.244712 567.850489 568.363198 568.203553 571.175334 573.431008 573.659426 573.323318 576.337582 578.743913 579.186036 579.113407 582.398928 584.967738 -100 
-100 -100 533.161247 539.626071 544.514316 546.115125 546.037385 551.410606 554.925646 554.924515 553.280583 558.405253 561.770980 561.530605 559.604483 564.308688 567.303977 566.759917 564.624348 569.451699 572.667074 572.415803 570.678312 575.982645 579.759985 -100 
-100 -100 531.393774 536.084212 540.464217 542.749333 544.205178 548.350738 551.491743 552.284767 552.351870 555.839426 558.515350 558.862485 558.518107 561.624817 564.007381 564.142798 563.682464 566.874386 569.447336 569.860600 569.790316 573.451399 576.377388 -100 
-100 -100 528.767726 532.656250 536.778878 539.469789 541.640077 545.372030 548.429488 549.776853 550.656959 553.422377 555.677025 556.304498 556.603520 559.040104 561.120213 561.653612 561.920206 564.409025 566.616041 567.363076 567.970406 570.912207 573.339637 -100 
-100 -100 522.764057 527.614791 532.262558 534.867435 536.649651 541.026991 544.500700 545.767720 546.255958 549.482707 551.903601 552.187160 551.891938 554.901176 557.303266 557.610453 557.347365 560.373267 562.823511 563.249525 563.263379 566.872088 569.770414 -100 
-100 -100 515.845187 522.678301 528.113922 530.310324 530.854377 536.624063 540.709410 541.540775 540.782462 545.327895 548.241264 547.913830 546.156654 550.658340 553.682851 553.450206 551.758264 556.224345 559.216804 558.996274 557.475683 562.707935 566.475001 -100 
-100 -100 517.185005 522.029250 526.688956 529.341837 531.201150 535.655608 539.219245 540.602935 541.205395 544.497822 546.981950 547.360711 547.163797 550.219650 552.669679 553.056998 552.857570 555.853807 558.246923 558.645715 558.654766 562.233725 565.099056 -100 
-100 -100 517.624322 521.495351 525.660667 528.472235 530.806671 534.695032 537.955119 539.562472 540.684952 543.553246 545.932575 546.769392 547.279534 549.772246 551.944096 552.665470 553.086578 555.464433 557.529801 558.222677 558.824624 561.693143 564.066156 -100 
-100 -100 514.659053 519.306860 523.778120 526.292198 528.043300 532.416357 535.879789 537.115776 537.615354 541.162258 543.985188 544.687171 544.741722 547.814343 550.287561 550.772562 550.669518 553.544126 555.815969 556.157269 556.143073 559.653164 562.482416 -100 
-100 -100 510.609953 517.061748 522.165105 524.136023 524.524551 530.188170 534.127063 534.723325 533.750421 538.800418 542.286742 542.514226 541.241725 545.715972 548.758597 548.714354 547.255718 551.455091 554.207475 553.887767 552.357997 557.448570 561.129054 -100 
-100 -100 514.132599 518.715372 523.091910 525.516219 527.203045 531.532502 534.962939 536.185660 536.699473 540.282285 543.151309 543.909305 544.013283 547.106640 549.583098 550.069927 549.960935 552.802448 555.023679 555.318993 555.276790 558.775931 561.597946 -100 
-100 -100 516.606705 520.328182 524.297984 526.928318 529.125246 532.937755 536.153776 537.735737 538.870253 541.820417 544.315749 545.273553 545.877442 548.404105 550.587996 551.316880 551.723155 554.027930 555.993084 556.585328 557.113826 559.970232 562.352281 -100 
-100 -100 515.698665 520.262108 524.603209 526.978658 528.627563 532.999530 536.528033 537.877823 538.479787 541.920406 544.605359 545.182006 545.136837 548.220695 550.683989 551.095895 550.892980 553.761976 555.992266 556.222310 556.096524 559.681444 562.586172 -100 
-100 -100 513.750699 520.156169 525.170094 527.023139 527.316434 533.038537 537.114840 537.922987 537.157020 541.927655 545.098562 545.031874 543.502392 548.000965 551.024761 550.845450 549.201825 553.481611 556.249737 555.806102 554.096139 559.368556 563.183928 -100 
-100 -100 519.389246 523.964281 528.286403 530.610749 532.213380 536.569480 540.086835 541.424491 542.010934 545.419296 548.043973 548.550839 548.446941 551.495401 553.918749 554.287244 554.060911 556.948695 559.207292 559.460537 559.349824 562.936407 565.830779 -100 
-100 -100 523.965517 527.736110 531.679102 534.187355 536.251407 540.045352 543.267128 544.827430 545.912861 548.806594 551.196707 552.002269 552.460930 554.939250 557.067350 557.698159 558.028883 560.396783 562.451962 563.098009 563.640791 566.498828 568.873660 -100 
-100 -100 525.167296 529.872083 534.192638 536.360995 537.749924 542.086105 545.556695 546.747102 547.166057 550.691034 553.422185 553.933198 553.772548 556.864816 559.298674 559.613761 559.326581 562.331184 564.736735 565.119964 565.072039 568.556589 571.355668 -100 
-100 -100 525.611664 532.194898 537.086113 538.587984 538.437203 544.127677 548.084316 548.632606 547.540227 552.552500 555.871936 555.809785 554.174060 558.754422 561.761855 561.490614 559.728024 564.218413 567.201487 566.987533 565.419772 570.418033 573.972902 -100 
-100 -100 534.806707 538.941304 542.671722 544.570922 545.858319 549.871179 553.069347 554.285137 554.842935 558.222483 560.818682 561.466692 561.503339 564.454329 566.729752 567.144230 567.031165 569.894999 572.148229 572.607728 572.625906 575.740414 578.135117 -100 
-100 -100 543.096557 545.382480 547.978491 550.089476 552.180621 555.163937 557.750303 559.495562 561.051000 563.461609 565.478847 566.690921 567.746626 569.730843 571.412240 572.365589 573.251883 575.144716 576.797397 577.764982 578.678750 580.544694 581.893951 -100 
-100 -100 547.311328 548.834357 550.930866 553.082809 555.369693 557.978917 560.366416 562.331838 564.179697 566.254880 568.090409 569.524730 570.883241 572.531112 574.017257 575.189340 576.375581 577.929794 579.380057 580.540170 581.682764 583.056271 583.982297 -100 
-100 -100 -100 -100 -100 -100 -100 -100 -100 -100 -100 -100 -100 -100 -100 -100 -100 -100 -100 -100 -100 -100 -100 -100 -100 -100 
-100 -100 -100 -100 -100 -100 -100 -100 -100 -100 -100 -100 -100 -100 -100 -100 -100 -100 -100 -100 -100 -100 -100 -100 -100 -100 
-100 -100 -100 -100 -100 -100 -100 -100 -100 -100 -100 -100 -100 -100 -100 -100 -100 -100 -100 -100 -100 -100 -100 -100 -100 -100 
-100 -100 556.025524 557.701856 559.909923 562.061203 564.267371 566.784907 568.965395 570.651602 572.261686 574.286537 576.057724 577.387835 578.658084 580.325808 581.771941 582.843553 583.927871 585.498901 586.909687 587.965693 589.025520 590.480458 591.451904 -100 
-100 -100 550.512307 553.273190 556.196449 558.285388 560.072071 563.125762 565.602212 566.883317 567.828767 570.450433 572.633958 573.650857 574.315276 576.543465 578.354932 579.075540 579.535444 581.682438 583.477160 584.205279 584.700814 586.952288 588.640231 -100 
-100 -100 539.143554 545.010050 549.471631 551.079443 551.191243 556.142918 559.404007 559.563069 558.235149 563.066249 566.320950 566.418973 564.984267 569.284053 572.058087 571.788437 570.096211 574.362591 577.147831 576.877051 575.234867 580.062153 583.436638 -100 
-100 -100 523.528761 535.727328 542.227102 542.749922 538.213208 548.087923 552.718291 551.098551 543.930629 554.585433 559.572530 558.101857 551.204724 560.952782 565.317098 563.410658 556.149049 565.983713 570.389909 568.404762 560.931082 571.984623 577.762673 -100 
-100 -100 526.794788 533.389721 538.558261 540.502414 540.780701 546.165433 549.736008 549.871849 548.413586 553.436260 556.800283 556.714657 555.052366 559.540025 562.472955 562.083164 560.216085 564.699571 567.661981 567.307414 565.599026 570.878015 574.679628 -100 
-100 -100 525.381851 530.276714 534.947194 537.540316 539.268085 543.529698 546.825241 547.861430 548.161187 551.525134 554.134647 554.570176 554.369585 557.362907 559.725891 560.003061 559.704996 562.650707 564.989814 565.280763 565.173722 568.802727 571.731310 -100 
-100 -100 517.134152 524.292931 529.946653 532.227263 532.762167 538.504925 542.511085 543.214651 542.340145 546.957403 549.988912 549.792279 548.159113 552.564025 555.524808 555.300509 553.654011 557.947198 560.761989 560.342729 558.619913 563.974121 567.838138 -100 
-100 -100 503.923118 517.604673 525.114973 526.240103 522.082369 532.684919 538.106733 537.561378 531.951488 541.378472 545.713825 544.070903 537.341232 546.867886 551.280661 549.691365 543.039761 552.331848 556.452315 554.326523 546.776810 558.096841 564.065155 -100 
-100 -100 511.518424 518.665120 524.322513 526.638288 527.234709 533.045104 537.131889 537.935170 537.161363 541.854230 544.965661 544.871992 543.333740 547.766075 550.747067 550.569598 548.965750 553.241933 556.023489 555.591289 553.871461 559.216857 563.067546 -100 
-100 -100 514.169507 519.027169 523.713534 526.394111 528.255930 532.654015 536.122998 537.372543 537.882242 541.383182 544.161981 544.839207 544.869433 547.862534 550.237552 550.617791 550.425797 553.295756 555.543900 555.803323 555.703328 559.313561 562.228032 -100 
-100 -100 509.996957 516.483560 521.687087 523.799948 524.325860 529.905059 533.743024 534.222885 533.123992 538.293595 541.912599 542.287666 541.161328 545.434146 548.284022 548.078045 546.482485 550.710504 553.460830 553.049987 551.383754 556.631142 560.423397 -100 
-100 -100 501.020071 513.001546 519.623044 520.432568 516.319415 526.419818 531.404223 530.231802 523.628270 534.341443 539.645927 538.885559 533.194458 542.114258 546.224051 544.589277 537.981563 547.169673 551.223668 549.156548 541.814085 552.855188 558.687387 -100 
-100 -100 509.654282 516.018593 521.063527 523.034295 523.457099 528.975721 532.770079 533.220185 532.124781 537.360081 541.067188 541.529930 540.468843 544.759469 547.605408 547.395285 545.792812 549.993736 552.712716 552.282713 550.607248 555.836048 559.612628 -100 
-100 -100 513.651897 518.172380 522.482618 524.847550 526.479535 530.774991 534.171024 535.339214 535.813618 539.491253 542.495466 543.379510 543.557670 546.566840 548.927017 549.304078 549.106868 551.912460 554.100457 554.333221 554.227423 557.785397 560.666753 -100 
-100 -100 511.200881 517.516972 522.450242 524.219852 524.408167 530.144238 534.154766 534.771185 533.786517 538.916540 542.477847 542.767116 541.531231 545.904940 548.829294 548.668396 547.113566 551.247678 553.930926 553.498234 551.848869 557.040841 560.807931 -100 
-100 -100 504.162251 516.043042 522.434188 522.799730 517.974183 528.710764 534.107586 533.231882 526.911314 537.362754 542.406083 541.329336 535.205469 544.423493 548.700355 547.174649 540.754700 549.729180 553.703717 551.655929 544.446809 555.338241 561.121387 -100 
-100 -100 514.833516 521.172823 526.092992 527.806209 527.943749 533.697705 537.744499 538.388272 537.407224 542.495966 545.974768 546.162478 544.842688 549.197431 552.109080 551.923074 550.355180 554.525646 557.261673 556.878752 555.260583 560.443682 564.191073 -100 
-100 -100 520.844396 525.463057 529.758525 531.965184 533.423629 537.805675 541.329221 542.579631 543.067754 546.650595 549.471802 550.103893 550.050071 553.081412 555.463004 555.785432 555.531639 558.451191 560.790452 561.154812 561.128380 564.639349 567.466769 -100 
-100 -100 520.257949 526.942365 531.971479 533.555502 533.453833 539.305493 543.416492 544.054210 543.028479 548.077013 551.453717 551.411454 549.774676 554.344701 557.345552 557.031930 555.227114 559.739124 562.781396 562.630190 561.163564 566.193783 569.812115 -100 
-100 -100 515.062743 527.801789 534.317768 534.353798 528.870157 539.942313 545.453417 544.594542 538.237850 548.580137 553.385895 551.835490 544.811144 554.753759 559.224863 557.419730 550.232496 560.148378 564.694637 563.093251 556.298483 566.700603 572.137075 -100 
-100 -100 530.174894 536.219153 540.643481 542.010622 541.872134 547.364752 551.200158 551.917437 551.082524 555.901471 559.071005 559.145527 557.716489 562.090558 564.914507 564.730999 563.144003 567.476537 570.357082 570.322064 568.970612 573.570717 576.741939 -100 
-100 -100 540.982509 543.745255 546.573160 548.564382 550.370826 553.692278 556.483043 558.125110 559.414130 562.138655 564.310910 565.364330 566.099810 568.367832 570.184791 570.964592 571.530316 573.737857 575.579554 576.436985 577.083849 579.280666 580.858746 -100 
-100 -100 545.951239 547.592942 549.746825 551.878002 554.134393 556.841880 559.292009 561.251444 563.075993 565.233797 567.101186 568.494025 569.790312 571.489502 572.983588 574.096950 575.220518 576.848984 578.347221 579.493308 580.606956 582.065750 583.046184 -100 
-100 -100 -100 -100 -100 -100 -100 -100 -100 -100 -100 -100 -100 -100 -100 -100 -100 -100 -100 -100 -100 -100 -100 -100 -100 -100 
-100 -100 -100 -100 -100 -100 -100 -100 -100 -100 -100 -100 -100 -100 -100 -100 -100 -100 -100 -100 -100 -100 -100 -100 -100 -100 
-100 -100 -100 -100 -100 -100 -100 -100 -100 -100 -100 -100 -100 -100 -100 -100 -100 -100 -100 -100 -100 -100 -100 -100 -100 -100 
-100 -100 554.438711 556.329657 558.670901 560.822777 562.960949 565.610767 567.858353 569.480009 570.960036 573.119836 574.971953 576.247750 577.399910 579.195598 580.715767 581.724899 582.670094 584.332783 585.762403 586.695830 587.586349 589.169323 590.242505 -100 
-100 -100 547.580847 551.317410 554.646331 556.556515 557.741890 561.462488 564.183718 565.131317 565.287476 568.696086 571.213826 571.961144 571.905052 574.869980 576.982174 577.409943 577.111919 579.962944 581.991950 582.335381 581.996357 585.069415 587.200519 -100 
-100 -100 529.451075 541.005157 547.034090 547.524002 543.129662 552.652357 557.074431 555.641598 548.782366 559.130740 563.934710 562.685390 556.129940 565.580476 569.758519 568.064492 561.116922 570.573309 574.681349 572.772638 565.464589 576.017176 581.359471 -100 
-100 -100 479.195664 526.678090 538.310980 534.348732 496.545119 539.746634 548.824335 541.381340 493.928676 544.841878 555.537232 548.932293 504.490193 551.825329 561.420498 554.167655 508.563425 556.662797 566.245581 558.361933 509.726047 562.100093 574.661151 -100 
-100 -100 516.517435 528.994294 535.837666 536.645314 532.336810 542.394858 547.176930 545.671118 538.585722 549.223344 554.187499 552.706183 545.826268 555.568043 559.958104 558.096092 550.877015 560.648727 564.977044 562.918651 555.431401 566.569356 572.434911 -100 
-100 -100 520.128595 527.092737 532.623267 534.849142 535.343184 540.948855 544.755273 545.186142 544.028650 548.849868 552.059058 551.947034 550.330115 554.769620 557.715878 557.429624 555.686682 560.024692 562.845234 562.402759 560.657990 565.973907 569.812146 -100 
-100 -100 505.605418 519.344782 526.916496 528.078858 523.923926 534.489455 539.835154 539.182771 533.478107 542.928984 547.307975 545.695030 538.978844 548.489735 552.882073 551.274995 544.604501 553.864430 557.941877 555.763641 548.168572 559.496351 565.477462 -100 
-100 -100 454.027833 507.212431 520.607183 517.237248 479.017338 523.825643 534.039728 528.671110 488.700580 532.487243 541.603550 534.833958 491.687713 537.643611 547.168336 540.586082 498.098222 543.156324 552.057922 543.852512 494.473104 547.819363 560.730194 -100 
-100 -100 499.995874 513.707183 521.263481 522.444027 518.338071 528.960212 534.377846 533.818148 528.211593 537.737633 542.200045 540.696362 534.080649 543.595285 547.984064 546.408893 539.781056 549.029699 553.090697 550.918483 543.342898 554.674322 560.649731 -100 
-100 -100 508.968751 515.835997 521.333178 523.611513 524.220931 529.932572 533.891958 534.524462 533.584199 538.532918 541.925386 542.098981 540.788822 545.117981 548.000353 547.789167 546.181546 550.422919 553.174293 552.736745 551.036194 556.354308 560.193251 -100 
-100 -100 500.033806 512.128249 518.885750 519.816971 515.794250 525.934515 530.939882 529.783694 523.180667 533.849800 539.098788 538.290227 532.558863 541.429643 545.490577 543.811080 537.176044 546.383553 550.459149 548.392918 541.044766 552.137246 558.007722 -100 
-100 -100 458.427983 504.126347 515.590854 511.902200 475.101581 517.858823 527.188424 520.295950 474.460828 524.404211 535.421188 530.265831 491.603607 533.494445 542.084450 535.307977 492.939426 537.803937 546.717661 538.813905 490.804485 542.768368 555.367492 -100 
-100 -100 499.841003 511.763139 518.311276 519.060132 514.905521 524.975083 529.928697 528.730639 522.122377 532.882639 538.248220 537.549776 531.896679 540.776585 544.820881 543.129185 536.486874 545.668421 549.723250 547.656435 540.316044 551.385791 557.234477 -100 
-100 -100 508.930190 515.248652 520.213516 522.067417 522.361798 527.970124 531.842236 532.342210 531.291971 536.528392 540.239116 540.689214 539.583259 543.884308 546.714447 546.487373 544.890445 549.054457 551.765964 551.355377 549.714898 554.941254 558.718714 -100 
-100 -100 501.346029 513.206137 519.587920 519.961561 515.142591 525.853086 531.196655 530.251480 523.893166 534.456948 539.657180 538.734604 532.717021 541.902316 546.122948 544.571093 538.150003 547.106325 551.079220 549.053546 541.872516 552.766402 558.546053 -100 
-100 -100 461.536552 507.098351 518.206485 513.513701 472.967698 519.383525 529.692034 523.352263 478.758391 527.562764 538.187011 532.480691 491.869259 535.621635 544.685734 538.280479 497.257364 540.778049 549.447975 541.710565 494.747049 545.642609 558.014224 -100 
-100 -100 504.919286 516.823478 523.203858 523.518446 518.642923 529.404207 534.818763 533.928904 527.592276 538.113498 543.219379 542.174748 536.051254 545.232009 549.450320 547.872321 541.431959 550.435490 554.473394 552.511177 545.372843 556.249172 562.001363 -100 
-100 -100 515.897150 522.423606 527.414730 529.073205 529.105712 534.944839 539.056735 539.716753 538.734607 543.853678 547.334258 547.445819 545.980315 550.411640 553.319499 553.029092 551.325205 555.669621 558.584416 558.358791 556.858659 561.984594 565.674206 -100 
-100 -100 509.494559 522.362855 529.045379 529.197395 523.804087 535.006419 540.631035 539.814381 533.476242 543.892172 548.773095 547.240999 540.205058 550.132806 554.582661 552.721703 545.488991 555.410387 559.984056 558.383740 551.614174 562.140563 567.697682 -100 
-100 -100 467.825668 518.143720 529.994745 524.748128 481.270259 530.408574 541.280494 535.129591 490.638308 539.160488 549.289831 542.326048 496.689184 545.183346 554.995296 547.733805 501.845897 550.447384 560.444861 553.550601 508.534103 557.442030 569.213338 -100 
-100 -100 519.834276 531.917410 537.937286 537.930361 532.610072 543.363393 548.673635 548.002456 541.962383 552.025757 556.617031 555.222253 548.472392 558.102250 562.326597 560.647111 553.730549 563.378027 567.744292 566.318729 559.770888 569.745256 574.769499 -100 
-100 -100 537.851396 541.638210 544.859977 546.595842 547.692983 551.798941 554.932051 556.313727 556.882665 560.362469 562.827076 563.557321 563.510594 566.498381 568.578039 569.017651 568.807082 571.775631 573.944254 574.533922 574.469055 577.471486 579.481990 -100 
-100 -100 544.260431 546.118323 548.389001 550.488787 552.653320 555.523841 558.079746 560.008099 561.731550 564.024195 565.952226 567.260079 568.403072 570.197136 571.723486 572.738213 573.716236 575.473492 577.056337 578.160730 579.175361 580.791393 581.884946 -100 
-100 -100 -100 -100 -100 -100 -100 -100 -100 -100 -100 -100 -100 -100 -100 -100 -100 -100 -100 -100 -100 -100 -100 -100 -100 -100 
-100 -100 -100 -100 -100 -100 -100 -100 -100 -100 -100 -100 -100 -100 -100 -100 -100 -100 -100 -100 -100 -100 -100 -100 -100 -100 
-100 -100 -100 -100 -100 -100 -100 -100 -100 -100 -100 -100 -100 -100 -100 -100 -100 -100 -100 -100 -100 -100 -100 -100 -100 -100 
-100 -100 553.624499 555.337494 557.602654 559.847786 562.159611 564.738271 566.946135 568.666467 570.304993 572.316568 574.054112 575.372262 576.654788 578.326276 579.772875 580.861380 581.951203 583.469432 584.784963 585.756108 586.771492 588.185748 589.117287 -100 
-100 -100 548.072038 550.888253 553.903727 556.110878 558.011656 561.125065 563.633406 564.954345 565.927914 568.523746 570.668580 571.674480 572.351031 574.579783 576.399049 577.147681 577.617101 579.698687 581.390587 582.031288 582.477253 584.686698 586.336211 -100 
-100 -100 536.605175 542.547656 547.140670 548.908775 549.161606 554.167228 557.462388 557.677438 556.392139 561.170819 564.369750 564.460259 563.046900 567.337081 570.124659 569.907639 568.246898 572.419813 575.077398 574.708449 573.008494 577.790755 581.135288 -100 
-100 -100 520.849112 533.139560 539.798300 540.516349 536.153096 546.071987 550.733655 549.187783 542.089080 552.662863 557.575879 556.104218 549.247515 558.971308 563.347525 561.517838 554.321442 564.033643 568.288858 566.200022 558.672061 569.677844 575.425499 -100 
-100 -100 523.940966 530.636244 535.966337 538.096513 538.535444 543.984967 547.592821 547.786475 546.374142 551.346376 554.655445 554.567284 552.934492 557.415337 560.362499 560.033250 558.211299 562.613005 565.458905 565.020738 563.270708 568.513661 572.286428 -100 
-100 -100 522.329229 527.338561 532.174463 534.939391 536.811076 541.151795 544.490433 545.566752 545.892819 549.234933 551.815293 552.252214 552.074088 555.071008 557.447068 557.766244 557.499517 560.403435 562.672612 562.913642 562.785353 566.391930 569.297955 -100 
-100 -100 513.885745 521.187575 527.025466 529.473187 530.138120 535.965184 540.019768 540.753669 539.894331 544.505313 547.528310 547.341291 545.728436 550.134557 553.104765 552.913693 551.297666 555.571392 558.352511 557.917356 556.195385 561.536518 565.385401 -100 
-100 -100 500.571200 514.417359 522.117839 523.401042 519.361493 530.045474 535.513519 534.992812 529.393762 538.817873 543.149249 541.518013 534.808760 544.325158 548.736922 547.176641 540.563522 549.847149 553.957301 551.844394 544.320461 555.633263 561.587858 -100 
-100 -100 508.298263 515.560946 521.359653 523.802165 524.501308 530.378241 534.497976 535.319367 534.553839 539.235984 542.327748 542.227419 540.692876 545.109101 548.076497 547.913147 546.341367 550.632258 553.430457 553.033440 551.355381 556.710649 560.553360 -100 
-100 -100 511.179745 516.094859 520.863581 523.632662 525.574058 530.017320 533.505221 534.767025 535.280195 538.755635 541.493727 542.139604 542.149851 545.115282 547.462735 547.836768 547.664711 550.570376 552.866317 553.186191 553.143659 556.777980 559.693070 -100 
-100 -100 507.234121 513.727330 518.963610 521.134053 521.719666 527.320389 531.165421 531.656140 530.559625 535.687192 539.247211 539.570210 538.401881 542.632586 545.440119 545.205226 543.613569 547.895443 550.725827 550.403652 548.812688 554.090918 557.888803 -100 
-100 -100 498.406022 510.356511 516.974464 517.819973 513.756919 523.858333 528.838972 527.679897 521.088119 531.750778 536.988509 536.170076 530.429596 539.296534 543.348356 541.665602 535.048597 544.303423 548.458490 546.502055 539.253065 550.325349 556.161215 -100 
-100 -100 507.031250 513.370962 518.402742 520.388725 520.843082 526.366055 530.156840 530.616809 529.534294 534.744465 538.408932 538.833778 537.735564 541.970100 544.746469 544.483024 542.873975 547.134190 549.949039 549.630360 548.050670 553.317883 557.098325 -100 
-100 -100 510.958908 515.467506 519.766334 522.133046 523.782059 528.089749 531.489712 532.666620 533.157809 536.846407 539.852270 540.736208 540.899004 543.849790 546.129097 546.445269 546.238492 549.094788 551.373470 551.718313 551.710184 555.306743 558.189996 -100 
-100 -100 508.440413 514.752861 519.679419 521.443752 521.638457 527.397643 531.425630 532.052283 531.086619 536.264948 539.878718 540.211021 538.983313 543.289351 546.116333 545.878417 544.301156 548.482291 551.262277 550.952945 549.409706 554.630267 558.392741 -100 
-100 -100 501.365714 513.247518 519.636491 519.996774 515.177218 525.951411 531.378581 530.518621 524.221348 534.747566 539.872685 538.866641 532.770653 541.905538 546.064354 544.444525 537.990062 547.008940 551.083106 549.169323 542.079991 552.985780 558.753878 -100 
-100 -100 512.039764 518.387822 523.317574 525.043151 525.209155 531.009089 535.095427 535.775100 534.839438 539.992483 543.531816 543.771451 542.464518 546.739246 549.529331 549.245354 547.641356 551.844357 554.661554 554.393506 552.879700 558.090533 561.830539 -100 
-100 -100 518.094345 522.729931 527.052684 529.297516 530.809885 535.249393 538.828312 540.140418 540.691745 544.315003 547.159281 547.809294 547.743361 550.688601 552.944690 553.163019 552.865524 555.806780 558.211175 558.669028 558.729871 562.278961 565.111010 -100 
-100 -100 517.582154 524.288686 529.361812 531.009579 530.984729 536.904554 541.090296 541.817877 540.871410 545.931001 549.294777 549.241288 547.571129 552.037109 554.900964 554.468620 552.602992 557.132767 560.237402 560.168419 558.777714 563.848409 567.479835 -100 
-100 -100 512.474247 525.235090 531.801472 531.916059 526.527593 537.671722 543.266042 542.516605 536.257250 546.582983 551.345509 549.766236 542.702518 552.523583 556.843823 554.909157 547.651406 557.586248 562.192013 560.667960 553.946649 564.386651 569.835922 -100 
-100 -100 527.653762 533.720179 538.188145 539.626617 539.582475 545.153087 549.065360 549.879097 549.127378 553.939595 557.061548 557.095780 555.620978 559.885410 562.567084 562.270222 560.632774 564.974186 567.892623 567.924153 566.643803 571.282335 574.462009 -100 
-100 -100 538.498185 541.279350 544.141321 546.193894 548.083368 551.483929 554.353435 556.078147 557.423869 560.152062 562.293900 563.299738 563.976299 566.150115 567.852872 568.541130 569.064510 571.273112 573.144853 574.059984 574.766960 577.001784 578.595564 -100 
-100 -100 543.476443 545.151715 547.369702 549.566106 551.882726 554.668858 557.215030 559.250511 561.109720 563.276124 565.133247 566.476584 567.692150 569.307635 570.725923 571.761801 572.825976 574.450883 575.992850 577.186619 578.334584 579.829302 580.842881 -100 
-100 -100 -100 -100 -100 -100 -100 -100 -100 -100 -100 -100 -100 -100 -100 -100 -100 -100 -100 -100 -100 -100 -100 -100 -100 -100 
-100 -100 -100 -100 -100 -100 -100 -100 -100 -100 -100 -100 -100 -100 -100 -100 -100 -100 -100 -100 -100 -100 -100 -100 -100 -100 
-100 -100 -100 -100 -100 -100 -100 -100 -100 -100 -100 -100 -100 -100 -100 -100 -100 -100 -100 -100 -100 -100 -100 -100 -100 -100 
-100 -100 552.531461 554.181424 556.457828 558.803842 561.237006 563.810551 566.031536 567.830297 569.544118 571.455332 573.105022 574.416296 575.732907 577.336365 578.757173 579.897314 581.054722 582.497837 583.757828 584.751859 585.823034 587.152599 588.012099 -100 
-100 -100 547.537295 549.992661 552.908124 555.319713 557.556907 560.469966 562.916486 564.460852 565.774871 568.002146 569.908556 570.988320 571.915210 573.851943 575.547837 576.469188 577.248517 579.021236 580.548091 581.330399 582.076296 583.938509 585.350846 -100 
-100 -100 538.193943 542.469927 546.550201 548.894330 550.496240 554.323975 557.246677 558.194311 558.497500 561.656188 564.110208 564.622989 564.543229 567.443248 569.725981 570.117733 569.920804 572.646069 574.729603 574.947375 574.750476 577.938145 580.461348 -100 
-100 -100 527.777469 534.463056 539.739220 541.844831 542.268789 547.599261 551.142916 551.390982 550.086612 554.834593 557.956496 557.752675 556.032322 560.551589 563.546003 563.270881 561.482408 565.822465 568.597500 568.098376 566.262344 571.440845 575.160881 -100 
-100 -100 525.642276 530.575127 535.344031 538.074756 539.913161 544.140705 547.352653 548.311744 548.538439 551.838522 554.368051 554.726481 554.475327 557.515568 559.930763 560.246128 559.951125 562.877228 565.153171 565.372904 565.207556 568.789973 571.681886 -100 
-100 -100 522.569435 526.746023 531.267723 534.346753 536.818240 540.700629 543.855499 545.298289 546.237491 548.935855 551.131479 551.769156 552.114636 554.541327 556.659892 557.300839 557.646827 560.017126 562.067986 562.706894 563.261149 566.159399 568.569302 -100 
-100 -100 516.044663 521.299024 526.408107 529.385959 531.431094 535.985367 539.569012 540.899215 541.411757 544.623385 547.038105 547.354575 547.112824 550.105719 552.530204 552.923279 552.743649 555.701736 558.073808 558.472152 558.498224 562.070908 564.947547 -100 
-100 -100 508.748136 516.129432 522.081004 524.637900 525.413892 531.365329 535.561666 536.442274 535.696057 540.238666 543.163080 542.886384 541.211477 545.647444 548.664334 548.518939 546.959938 551.349923 554.304147 554.126202 552.696923 557.877027 561.611936 -100 
-100 -100 510.541474 515.730083 520.763663 523.705018 525.764440 530.362401 534.011732 535.430939 536.034684 539.306129 541.768062 542.143728 541.958206 544.965397 547.394621 547.821128 547.697384 550.705388 553.139074 553.622254 553.724411 557.313808 560.178910 -100 
-100 -100 511.606356 515.626703 519.999099 523.011932 525.507354 529.485862 532.796829 534.431088 535.551149 538.359219 540.661067 541.429884 541.886646 544.319243 546.443377 547.147160 547.596660 550.053126 552.238591 553.069234 553.790584 556.707089 559.097933 -100 
-100 -100 509.221261 513.854830 518.393925 521.045483 522.940989 527.334875 530.809477 532.079601 532.600631 536.030150 538.713430 539.292810 539.246265 542.231470 544.619077 545.024000 544.899507 547.912738 550.386011 550.935808 551.094908 554.656236 557.498585 -100 
-100 -100 505.589772 511.881846 516.952277 519.027690 519.582612 525.183973 529.097969 529.748932 528.858698 533.729652 537.038102 537.122114 535.730374 540.093488 543.013084 542.831713 541.292395 545.689863 548.708661 548.661882 547.372567 552.486971 556.163599 -100 
-100 -100 508.996526 513.493991 517.841615 520.315795 522.084816 526.402417 529.830280 531.084954 531.633406 535.135935 537.908248 538.574272 538.582779 541.557478 543.892426 544.243952 544.084219 547.077682 549.540304 550.093316 550.263348 553.827363 556.663299 -100 
-100 -100 511.256867 514.952545 518.910458 521.550917 523.774933 527.615081 530.855422 532.453104 533.603816 536.578767 539.096853 540.059383 540.624567 543.020424 545.034514 545.618226 545.978990 548.403678 550.589579 551.435529 552.173628 555.098881 557.492663 -100 
-100 -100 510.175562 514.737945 519.073204 521.427324 523.064737 527.503652 531.084921 532.437468 533.041752 536.615315 539.453793 540.155625 540.156392 543.064325 545.299366 545.523456 545.247513 548.232693 550.700472 551.226242 551.359399 554.964978 557.844216 -100 
-100 -100 508.143480 514.555232 519.569076 521.386011 521.638658 527.482740 531.646411 532.451338 531.656666 536.658456 540.075188 540.225976 538.839200 543.076101 545.800349 545.382945 543.626889 548.032047 551.059940 550.966808 549.607760 554.809105 558.549811 -100 
-100 -100 513.779931 518.385020 522.743447 525.086856 526.717693 531.188538 534.813339 536.208540 536.843896 540.416999 543.220424 543.872731 543.819932 546.665263 548.814125 548.950405 548.617373 551.592081 554.061992 554.593062 554.731046 558.338447 561.211697 -100 
-100 -100 518.445352 522.264122 526.285321 528.880999 531.045209 534.962489 538.321047 540.012837 541.213349 544.187978 546.648767 547.505470 547.940310 550.222864 552.083164 552.475632 552.686620 555.115247 557.340450 558.198291 558.923390 561.853281 564.251327 -100 
-100 -100 519.804903 524.562408 528.993873 531.313257 532.873509 537.339030 540.977290 542.384403 543.002832 546.503959 549.192638 549.690664 549.479305 552.324652 554.450731 554.484729 554.032306 557.103459 559.676735 560.247071 560.360491 563.925670 566.762528 -100 
-100 -100 520.456141 527.078814 532.096142 533.795327 533.884215 539.683448 543.823575 544.664249 543.884216 548.738936 551.921258 551.816965 550.155806 554.410414 557.059917 556.464812 554.483490 559.074048 562.237195 562.207936 560.806211 565.869434 569.460189 -100 
-100 -100 529.805233 533.999574 537.858970 539.935158 541.420579 545.581988 548.968901 550.420376 551.170545 554.487273 556.983912 557.553261 557.496006 560.192954 562.170161 562.320957 562.053652 564.964550 567.345423 567.953677 568.103962 571.296517 573.737650 -100 
-100 -100 538.250835 540.601048 543.314996 545.572017 547.825617 550.967840 553.733000 555.662372 557.338045 559.743111 561.697905 562.810213 563.739321 565.526420 566.981188 567.737475 568.516680 570.422967 572.161177 573.249899 574.272582 576.217512 577.614895 -100 
-100 -100 542.570323 544.151086 546.350290 548.633165 551.067728 553.832296 556.383258 558.502277 560.452412 562.542523 564.327724 565.667468 566.897184 568.379178 569.685843 570.698560 571.789552 573.341794 574.859129 576.116809 577.354091 578.800066 579.766228 -100 
-100 -100 -100 -100 -100 -100 -100 -100 -100 -100 -100 -100 -100 -100 -100 -100 -100 -100 -100 -100 -100 -100 -100 -100 -100 -100 
-100 -100 -100 -100 -100 -100 -100 -100 -100 -100 -100 -100 -100 -100 -100 -100 -100 -100 -100 -100 -100 -100 -100 -100 -100 -100 
-100 -100 -100 -100 -100 -100 -100 -100 -100 -100 -100 -100 -100 -100 -100 -100 -100 -100 -100 -100 -100 -100 -100 -100 -100 -100 
-100 -100 550.677432 552.543321 555.022486 557.443966 559.877725 562.566673 564.880791 566.658792 568.284434 570.226216 571.882793 573.094189 574.282067 575.954450 577.452363 578.557047 579.626654 581.135412 582.446785 583.383006 584.362436 585.802220 586.778469 -100 
-100 -100 544.768508 547.819431 551.113148 553.542793 555.605012 558.842265 561.474020 562.898903 563.918870 566.375591 568.351120 569.179857 569.721500 571.980178 573.878323 574.664484 575.133851 577.205221 578.875715 579.457453 579.850730 582.115921 583.840631 -100 
-100 -100 532.607112 539.018737 544.048744 546.133820 546.632128 551.759116 555.217025 555.670675 554.651152 559.048904 561.880453 561.640252 559.964798 564.386606 567.330119 567.196257 565.578596 569.724769 572.330514 571.848374 570.038079 574.956425 578.427902 -100 
-100 -100 515.953721 529.157148 536.442730 537.582377 533.622935 543.563105 548.416131 547.324278 541.105931 550.663643 554.942171 552.959525 545.560903 555.671160 560.316412 558.628448 551.572691 561.190677 565.371277 563.116327 555.337545 566.645100 572.588524 -100 
-100 -100 519.547620 526.733786 532.526747 534.988926 535.681230 541.267156 545.054097 545.493755 544.346512 548.928944 551.854859 551.412400 549.499254 554.118040 557.234919 556.998398 555.238515 559.663501 562.529051 562.053323 560.249657 565.632096 569.528823 -100 
-100 -100 518.268263 523.550159 528.703006 531.709057 533.757381 538.251131 541.740556 542.941625 543.329981 546.504678 548.862801 549.059659 548.706275 551.755866 554.235889 554.609636 554.385607 557.396741 559.808065 560.189281 560.189538 563.802857 566.725859 -100 
-100 -100 509.955397 517.435134 523.506761 526.133756 526.939135 532.913218 537.110818 537.951269 537.154753 541.607347 544.431273 544.010395 542.207632 546.685530 549.754388 549.594937 548.008080 552.490940 555.575500 555.552767 554.320616 559.368077 563.042589 -100 
-100 -100 496.779155 510.713077 518.591555 520.015593 516.110290 526.918397 532.538481 532.170478 526.789970 535.891714 539.959655 538.030296 531.006066 540.703930 545.250370 543.705312 537.068531 546.691121 551.268715 549.929755 543.764761 553.963706 559.457980 -100 
-100 -100 504.606259 511.970313 517.914964 520.466768 521.261710 527.273751 531.545387 532.485725 531.783553 536.279267 539.129932 538.747900 536.985572 541.473747 544.554224 544.438977 542.925237 547.485727 550.677819 550.796511 549.682580 554.734331 558.380338 -100 
-100 -100 507.730178 512.686618 517.538534 520.382344 522.406437 526.988488 530.653774 532.085642 532.688975 535.918634 538.318812 538.598358 538.331851 541.376006 543.870667 544.335250 544.264626 547.414985 550.060659 550.787957 551.101627 554.652257 557.474817 -100 
-100 -100 504.149075 510.520885 515.739011 517.941113 518.610244 524.361517 528.461261 529.324809 528.624554 533.158208 536.089706 535.785163 534.064681 538.583780 541.681618 541.593080 540.124685 544.681537 547.915900 548.129483 547.121409 552.112447 555.713113 -100 
-100 -100 495.864517 507.335943 513.814745 514.665450 510.723112 520.955499 526.276789 525.819851 520.516616 529.665706 533.867024 532.072374 525.105932 534.873512 539.435946 537.939785 531.436767 541.011699 545.663882 544.530118 538.668595 548.670111 554.056592 -100 
-100 -100 503.962826 510.188380 515.208299 517.228912 517.767853 523.448086 527.512985 528.371280 527.701781 532.307759 535.326707 535.102939 533.425182 537.911826 540.930169 540.755631 539.225092 543.764427 546.996750 547.212599 546.211512 551.218756 554.827772 -100 
-100 -100 507.505788 512.087155 516.489961 518.942710 520.686063 525.145446 528.762915 530.182119 530.829696 534.225473 536.833723 537.300743 537.132586 540.083012 542.393396 542.650834 542.416476 545.561057 548.233012 548.967082 549.278741 552.882888 555.744683 -100 
-100 -100 504.633012 511.160140 516.294947 518.203454 518.534362 524.437945 528.685603 529.598987 528.913456 533.722091 536.940796 536.900257 535.363292 539.610669 542.337740 541.823512 539.942538 544.617949 547.923646 548.049922 546.873915 552.082975 555.832433 -100 
-100 -100 497.235235 509.507387 516.200441 516.767635 512.176036 523.039505 528.709599 528.308492 522.829313 532.476572 537.055528 535.628359 529.119006 538.256168 542.240786 540.069042 532.650446 542.767568 547.604688 546.264800 539.846370 550.454168 556.134293 -100 
-100 -100 508.171098 514.775742 519.972383 521.897725 522.233121 528.172944 532.463480 533.413264 532.757464 537.592291 540.819375 540.768893 539.193568 543.349645 545.942786 545.284678 543.294232 547.936490 551.222563 551.316843 550.113448 555.341142 559.109253 -100 
-100 -100 514.478015 519.300791 523.867491 526.335164 528.040189 532.589353 536.313203 537.801618 538.489568 541.955681 544.608940 545.078148 544.844153 547.596032 549.619233 549.540183 549.021234 552.149013 554.817458 555.461466 555.658360 559.344067 562.283138 -100 
-100 -100 514.153289 521.022309 526.358156 528.318945 528.639775 534.527147 538.782982 539.725036 539.056963 543.829898 546.968724 546.811933 545.114820 549.241930 551.764289 550.961483 548.789394 553.511730 556.824710 556.822215 555.429612 560.742132 564.554512 -100 
-100 -100 509.292875 522.159906 529.010070 529.583252 524.965713 535.657267 541.212936 540.818085 535.367909 544.877978 549.276438 547.686130 540.950348 550.064863 553.888551 551.445670 543.582766 553.958009 558.814331 557.259793 550.300790 561.193817 566.910371 -100 
-100 -100 524.661439 530.862986 535.569857 537.305490 537.588563 543.110049 547.079757 548.086613 547.588811 552.136599 555.078688 555.043233 553.558990 557.493199 559.854865 559.220602 557.289193 561.770682 564.828628 564.863073 563.529301 568.391613 571.754485 -100 
-100 -100 535.786374 538.680448 541.721024 543.954815 546.005409 549.478395 552.440077 554.274081 555.691364 558.346283 560.403644 561.315969 561.892274 563.883441 565.384135 565.871237 566.258377 568.495099 570.428719 571.375556 572.104324 574.456618 576.157500 -100 
-100 -100 540.968666 542.715409 545.036881 547.356400 549.801905 552.679213 555.300444 557.416766 559.333481 561.474069 563.252255 564.502838 565.623900 567.104573 568.362214 569.256195 570.242163 571.864466 573.431528 574.668974 575.878606 577.451148 578.512047 -100 
-100 -100 -100 -100 -100 -100 -100 -100 -100 -100 -100 -100 -100 -100 -100 -100 -100 -100 -100 -100 -100 -100 -100 -100 -100 -100 
-100 -100 -100 -100 -100 -100 -100 -100 -100 -100 -100 -100 -100 -100 -100 -100 -100 -100 -100 -100 -100 -100 -100 -100 -100 -100 
-100 -100 -100 -100 -100 -100 -100 -100 -100 -100 -100 -100 -100 -100 -100 -100 -100 -100 -100 -100 -100 -100 -100 -100 -100 -100 
-100 -100 548.725271 550.892426 553.582548 556.037028 558.418517 561.271050 563.673739 565.383031 566.867604 568.913220 570.598051 571.680855 572.694026 574.506843 576.094661 577.129931 578.062867 579.707737 581.082927 581.918905 582.752041 584.389835 585.526691 -100 
-100 -100 541.110215 545.344661 549.197054 551.496116 552.975971 556.928682 559.854995 560.969464 561.241374 564.392869 566.604887 567.021491 566.712138 569.779194 572.035853 572.514436 572.212073 575.053882 577.019867 577.210327 576.750534 579.966041 582.241933 -100 
-100 -100 521.232023 534.014749 540.965246 542.028947 538.116431 547.822358 552.543027 551.563857 545.530095 554.857494 558.961767 557.041750 549.799756 559.730245 564.266666 562.690813 555.810034 565.215695 569.229560 567.018093 559.335447 570.325564 575.997321 -100 
-100 -100 467.127732 518.506641 531.659165 528.544607 492.229469 534.719214 544.126577 537.856891 495.721727 541.080871 550.240685 542.426895 495.404342 545.067148 555.410917 548.419032 503.504160 550.979042 560.391015 551.976230 501.866509 555.829461 568.989152 -100 
-100 -100 507.443560 521.215505 529.048524 530.462950 526.653681 536.932022 542.044557 540.999925 534.735653 544.343637 548.583633 546.385479 538.784000 549.026059 553.801590 552.069533 544.945220 554.759499 559.117506 556.879964 549.119034 560.709301 566.906475 -100 
-100 -100 511.957656 519.571899 525.770718 528.434411 529.236890 535.157808 539.246246 539.865458 538.828993 543.358417 546.196271 545.625505 543.643482 548.261199 551.426543 551.199583 549.484117 554.045198 557.114873 556.863209 555.339598 560.698606 564.618848 -100 
-100 -100 497.560137 511.785110 519.908153 521.395219 517.465098 528.360440 534.001737 533.507609 527.964441 537.096074 541.147944 539.056702 531.861949 541.663883 546.295795 544.680850 537.934027 547.669843 552.325888 550.920755 544.672414 555.026219 560.673328 -100 
-100 -100 446.368581 499.649041 513.510945 510.391613 472.491834 517.487763 528.036114 522.987417 484.378889 526.631093 535.217926 527.749080 483.247435 530.340324 540.257821 533.576009 490.509365 536.684224 546.572555 540.264124 498.335661 544.698167 556.308050 -100 
-100 -100 492.362682 506.416800 514.360523 515.738131 511.780319 522.709196 528.430001 528.048717 522.611117 531.768732 535.827396 533.762573 526.604491 536.409044 541.052658 539.493375 532.840509 542.672309 547.468825 546.254817 540.170012 550.506894 556.103220 -100 
-100 -100 501.920097 508.973895 514.709900 517.124285 517.863570 523.866247 528.151780 529.053853 528.301880 532.806217 535.625624 535.116063 533.235419 537.807020 540.980020 540.876589 539.383122 544.097552 547.475035 547.726174 546.719820 551.860641 555.579760 -100 
-100 -100 493.831340 505.655763 512.444634 513.418028 509.520455 519.960058 525.446483 525.013198 519.644861 528.743772 532.804216 530.744270 523.550355 533.433408 538.134303 536.647466 530.125102 539.892858 544.728295 543.662971 537.829805 547.969289 553.471846 -100 
-100 -100 454.918750 498.123936 509.251546 505.541158 469.165481 511.945951 521.951836 516.880147 478.791501 520.602465 529.151707 521.668699 476.866467 524.335080 534.359328 527.846226 485.458928 531.085204 541.012623 535.092532 494.499096 539.654359 550.985765 -100 
-100 -100 493.710260 505.363415 511.934425 512.714334 508.680388 519.053963 524.512043 524.078134 518.742146 527.917623 532.067216 530.088816 522.935461 532.764701 537.358181 535.756279 529.149073 538.903572 543.742454 542.678664 536.850230 547.017496 552.537217 -100 
-100 -100 501.960706 508.506602 513.715946 515.695826 516.121518 522.027102 526.285032 527.179733 526.460721 531.156753 534.200519 533.897078 532.137566 536.542231 539.452971 539.055019 537.306903 542.064085 545.497119 545.746083 544.707853 549.953026 553.743449 -100 
-100 -100 493.528391 506.002978 512.855809 513.451270 508.846918 519.828429 525.586717 525.160301 519.603258 529.238447 533.741680 532.120432 525.432866 534.672240 538.756949 536.553876 529.088806 539.408511 544.446477 543.187931 536.808588 547.572276 553.380550 -100 
-100 -100 452.339909 499.469446 511.318193 506.983549 467.208180 513.409104 524.191268 518.983800 479.164418 523.120183 532.463180 525.848244 483.760774 528.292498 537.142390 529.202851 482.533529 531.927424 542.508354 535.991708 492.108543 540.635737 552.749346 -100 
-100 -100 496.977347 509.571621 516.521939 517.152439 512.557412 523.585892 529.390273 528.998010 523.472193 533.155533 537.696361 536.092605 529.379687 538.504409 542.412545 540.015091 532.394356 542.672047 547.676307 546.357999 539.924667 550.726373 556.572199 -100 
-100 -100 508.585072 515.565904 521.055421 523.084620 523.448696 529.499961 533.882740 534.833597 534.135636 538.972032 542.140626 541.917566 540.146213 544.275109 546.784704 545.903598 543.699720 548.490983 551.916361 551.987570 550.704303 556.147835 560.093136 -100 
-100 -100 502.455445 515.740209 522.984418 523.717154 519.160652 530.096797 535.840419 535.433970 529.907082 539.524313 543.983233 542.267582 535.362187 544.524891 548.349148 545.714731 537.660763 548.210101 553.249898 551.694280 544.722932 555.932136 561.941680 -100 
-100 -100 461.446897 511.822420 524.298393 520.129278 480.600597 526.379281 536.976436 531.776650 492.079370 535.821239 544.979660 538.149089 495.240746 540.337904 549.031031 540.525494 491.689347 542.957066 553.687725 546.536605 499.743286 550.876172 563.415338 -100 
-100 -100 513.646370 526.072476 532.585143 533.128974 528.631532 539.084574 544.475585 544.185284 538.933406 548.226707 552.444219 550.920615 544.347246 553.216064 556.831699 554.441546 546.750456 556.924935 561.622051 560.142476 553.322874 563.938089 569.391357 -100 
-100 -100 532.325563 536.359067 539.909049 541.955013 543.357554 547.597334 550.900685 552.472224 553.198261 556.542094 558.855675 559.406487 559.188831 561.854482 563.574995 563.623699 563.125343 566.196638 568.503349 569.139900 569.098614 572.369811 574.604422 -100 
-100 -100 539.164731 541.194429 543.703476 546.029788 548.401532 551.451144 554.180861 556.251857 558.051522 560.309824 562.132433 563.268750 564.209959 565.771354 567.042799 567.793648 568.591845 570.358570 572.024989 573.203854 574.301148 576.079322 577.303475 -100 
-100 -100 -100 -100 -100 -100 -100 -100 -100 -100 -100 -100 -100 -100 -100 -100 -100 -100 -100 -100 -100 -100 -100 -100 -100 -100 
-100 -100 -100 -100 -100 -100 -100 -100 -100 -100 -100 -100 -100 -100 -100 -100 -100 -100 -100 -100 -100 -100 -100 -100 -100 -100 
-100 -100 -100 -100 -100 -100 -100 -100 -100 -100 -100 -100 -100 -100 -100 -100 -100 -100 -100 -100 -100 -100 -100 -100 -100 -100 
-100 -100 548.122351 550.181494 552.833006 555.351013 557.857176 560.658900 563.024404 564.776443 566.359039 568.309149 569.917514 571.018109 572.126575 573.845335 575.375924 576.454879 577.496915 579.054400 580.365653 581.233758 582.180830 583.728637 584.802379 -100 
-100 -100 541.465743 544.950597 548.584782 551.102025 553.157347 556.608366 559.356833 560.692573 561.559187 564.111208 566.083951 566.709669 567.041446 569.461374 571.476347 572.175988 572.505563 574.732416 576.469452 576.906558 577.155143 579.680026 581.630314 -100 
-100 -100 527.673515 535.131302 540.842525 542.944330 543.167530 548.816330 552.553686 552.747893 551.242271 556.033434 558.996243 558.323008 556.047782 560.996027 564.270067 563.883273 561.779282 566.424159 569.272551 568.435154 566.098869 571.721889 575.760512 -100 
-100 -100 509.100433 524.267424 532.610681 533.613024 528.850280 539.873928 545.222926 543.632896 536.323774 546.859503 551.471179 548.755762 540.064960 551.381119 556.637269 554.457421 546.278912 557.044452 561.716252 558.819586 549.807720 562.592086 569.512958 -100 
-100 -100 513.922757 522.269150 528.830166 531.318773 531.721972 537.878784 541.977904 542.136137 540.468678 545.471536 548.535404 547.613897 545.055468 550.240087 553.718572 553.210932 550.945396 555.935094 559.105469 558.286303 555.956825 562.113514 566.637619 -100 
-100 -100 513.294270 519.378685 525.127522 528.213212 530.150326 535.024553 538.747191 539.778260 539.869031 543.257673 545.670253 545.524147 544.781884 548.146635 550.860357 551.067783 550.581575 553.956717 556.620753 556.852757 556.633989 560.724672 564.073493 -100 
-100 -100 504.246703 512.874812 519.683255 522.288396 522.760161 529.328119 533.873410 534.462000 533.172027 538.036096 541.007236 540.135128 537.715150 542.727724 546.136946 545.709848 543.650250 548.747871 552.247284 552.049528 550.442780 556.170673 560.389565 -100 
-100 -100 489.656019 505.557345 514.449584 515.649315 510.852667 522.806881 528.989665 528.177978 521.772477 531.812940 536.208747 533.581109 525.326526 536.162668 541.280114 539.253332 531.566440 542.418730 547.673340 545.995479 538.925109 550.388314 556.702775 -100 
-100 -100 499.054603 507.518852 514.137942 516.623273 517.064946 523.663770 528.283649 528.982687 527.795899 532.688629 535.658452 534.803925 532.417969 537.435923 540.855114 540.487785 538.530510 543.739259 547.390270 547.389948 545.943899 551.673222 555.847037 -100 
-100 -100 503.124155 508.760224 514.072102 516.897847 518.759919 523.711030 527.626128 528.920134 529.244069 532.651456 535.053645 534.946153 534.265883 537.612798 540.348049 540.676333 540.394416 543.974973 546.976939 547.687880 547.882986 551.884089 555.087677 -100 
-100 -100 499.164523 506.437206 512.181035 514.250289 514.548362 520.861549 525.316483 525.968650 524.799214 529.674912 532.652250 531.799581 529.396344 534.453925 537.924174 537.609801 535.716076 540.928485 544.638178 544.755485 543.435693 549.096022 553.217611 -100 
-100 -100 489.788632 502.805898 510.014567 510.527412 505.685416 517.006646 522.890504 522.043061 515.759803 525.749825 530.148498 527.529515 519.238633 530.160009 535.333202 533.395637 525.884999 536.701813 542.061041 540.641135 533.931171 545.175698 551.362292 -100 
-100 -100 499.031265 506.143793 511.672019 513.548119 513.714888 519.960465 524.384398 525.039666 523.910571 528.859978 531.917727 531.139608 528.772964 533.773542 537.125119 536.691209 534.717333 539.908737 543.614655 543.735743 542.429484 548.116336 552.250401 -100 
-100 -100 503.043582 508.264449 513.090320 515.497781 517.064230 521.901341 525.787267 527.086066 527.465581 531.044391 533.654001 533.729296 533.128868 536.326418 538.798971 538.837005 538.334184 541.908610 544.945447 545.663442 545.858815 549.941523 553.205658 -100 
-100 -100 499.386809 506.908358 512.635700 514.421842 514.363227 520.873556 525.506482 526.206481 525.047226 530.267891 533.619778 533.114778 530.935837 535.613141 538.548355 537.629642 535.181587 540.530768 544.331943 544.333094 542.806425 548.755317 553.084556 -100 
-100 -100 490.616830 504.645900 512.208382 512.462542 506.921498 518.969465 525.247940 524.436307 517.943390 528.562023 533.491540 531.393718 523.668585 533.789755 538.151786 535.279478 526.615596 538.042527 543.622182 541.933194 534.563492 546.545044 553.121342 -100 
-100 -100 502.853148 510.482856 516.306097 518.134130 518.096998 524.650060 529.322030 530.057146 528.938931 534.211811 537.604208 537.121892 534.921675 539.479598 542.219493 541.095486 538.495871 543.781586 547.528174 547.467821 545.897664 551.874598 556.233298 -100 
-100 -100 509.840221 515.389015 520.469427 522.949379 524.503800 529.446015 533.437510 534.798430 535.228142 538.937571 541.679891 541.840040 541.207579 544.140104 546.200430 545.761679 544.859822 548.364510 551.341411 551.893485 551.914961 556.114359 559.501970 -100 
-100 -100 508.899402 516.846122 522.858609 524.764486 524.736337 531.220645 535.838241 536.555489 535.424358 540.646902 543.979599 543.422188 541.110988 545.625179 548.269201 546.963229 544.128258 549.458680 553.179122 552.936365 551.097522 557.190288 561.632791 -100 
-100 -100 502.856644 517.577907 525.370362 525.699785 520.184383 532.020879 538.138373 537.321156 530.872181 541.371696 546.161720 543.961199 536.044232 546.111284 550.246030 547.033052 537.836967 549.466660 554.960370 552.911626 544.854741 557.188003 563.855220 -100 
-100 -100 520.058478 527.229570 532.523814 534.195146 534.154433 540.221683 544.507540 545.312228 544.395546 549.366153 552.483279 552.087301 550.047656 554.340927 556.796904 555.698993 553.157777 558.186543 561.582837 561.380703 559.619532 565.189051 569.107460 -100 
-100 -100 532.702508 535.987637 539.315280 541.589009 543.597255 547.291558 550.406486 552.193538 553.491904 556.272883 558.367401 559.102097 559.447508 561.496625 562.981410 563.242227 563.389279 565.793839 567.874863 568.764372 569.401922 572.036662 573.986066 -100 
-100 -100 538.574343 540.518929 543.037886 545.436179 547.902949 550.896400 553.624218 555.742514 557.612582 559.789026 561.578314 562.732202 563.716856 565.170811 566.396742 567.164671 568.020741 569.690235 571.339014 572.569859 573.761202 575.467155 576.668130 -100 
-100 -100 -100 -100 -100 -100 -100 -100 -100 -100 -100 -100 -100 -100 -100 -100 -100 -100 -100 -100 -100 -100 -100 -100 -100 -100 
-100 -100 -100 -100 -100 -100 -100 -100 -100 -100 -100 -100 -100 -100 -100 -100 -100 -100 -100 -100 -100 -100 -100 -100 -100 -100 
-100 -100 -100 -100 -100 -100 -100 -100 -100 -100 -100 -100 -100 -100 -100 -100 -100 -100 -100 -100 -100 -100 -100 -100 -100 -100 
-100 -100 -100 -100 -100 -100 -100 -100 -100 -100 -100 -100 -100 -100 -100 -100 -100 -100 -100 -100 -100 -100 -100 -100 -100 -100 
-100 -100 -100 -100 -100 -100 -100 -100 -100 -100 -100 -100 -100 -100 -100 -100 -100 -100 -100 -100 -100 -100 -100 -100 -100 -100 
-100 -100 -100 -100 -100 -100 -100 -100 -100 -100 -100 -100 -100 -100 -100 -100 -100 -100 -100 -100 -100 -100 -100 -100 -100 -100 
-100 -100 -100 -100 -100 -100 -100 -100 -100 -100 -100 -100 -100 -100 -100 -100 -100 -100 -100 -100 -100 -100 -100 -100 -100 -100 
-100 -100 -100 -100 -100 -100 -100 -100 -100 -100 -100 -100 -100 -100 -100 -100 -100 -100 -100 -100 -100 -100 -100 -100 -100 -100 
-100 -100 -100 -100 -100 -100 -100 -100 -100 -100 -100 -100 -100 -100 -100 -100 -100 -100 -100 -100 -100 -100 -100 -100 -100 -100 
-100 -100 -100 -100 -100 -100 -100 -100 -100 -100 -100 -100 -100 -100 -100 -100 -100 -100 -100 -100 -100 -100 -100 -100 -100 -100 
-100 -100 -100 -100 -100 -100 -100 -100 -100 -100 -100 -100 -100 -100 -100 -100 -100 -100 -100 -100 -100 -100 -100 -100 -100 -100 
-100 -100 -100 -100 -100 -100 -100 -100 -100 -100 -100 -100 -100 -100 -100 -100 -100 -100 -100 -100 -100 -100 -100 -100 -100 -100 
-100 -100 -100 -100 -100 -100 -100 -100 -100 -100 -100 -100 -100 -100 -100 -100 -100 -100 -100 -100 -100 -100 -100 -100 -100 -100 
-100 -100 -100 -100 -100 -100 -100 -100 -100 -100 -100 -100 -100 -100 -100 -100 -100 -100 -100 -100 -100 -100 -100 -100 -100 -100 
-100 -100 -100 -100 -100 -100 -100 -100 -100 -100 -100 -100 -100 -100 -100 -100 -100 -100 -100 -100 -100 -100 -100 -100 -100 -100 
-100 -100 -100 -100 -100 -100 -100 -100 -100 -100 -100 -100 -100 -100 -100 -100 -100 -100 -100 -100 -100 -100 -100 -100 -100 -100 
-100 -100 -100 -100 -100 -100 -100 -100 -100 -100 -100 -100 -100 -100 -100 -100 -100 -100 -100 -100 -100 -100 -100 -100 -100 -100 
-100 -100 -100 -100 -100 -100 -100 -100 -100 -100 -100 -100 -100 -100 -100 -100 -100 -100 -100 -100 -100 -100 -100 -100 -100 -100 
-100 -100 -100 -100 -100 -100 -100 -100 -100 -100 -100 -100 -100 -100 -100 -100 -100 -100 -100 -100 -100 -100 -100 -100 -100 -100 
-100 -100 -100 -100 -100 -100 -100 -100 -100 -100 -100 -100 -100 -100 -100 -100 -100 -100 -100 -100 -100 -100 -100 -100 -100 -100 
-100 -100 -100 -100 -100 -100 -100 -100 -100 -100 -100 -100 -100 -100 -100 -100 -100 -100 -100 -100 -100 -100 -100 -100 -100 -100 
-100 -100 -100 -100 -100 -100 -100 -100 -100 -100 -100 -100 -100 -100 -100 -100 -100 -100 -100 -100 -100 -100 -100 -100 -100 -100 
-100 -100 -100 -100 -100 -100 -100 -100 -100 -100 -100 -100 -100 -100 -100 -100 -100 -100 -100 -100 -100 -100 -100 -100 -100 -100 
-100 -100 -100 -100 -100 -100 -100 -100 -100 -100 -100 -100 -100 -100 -100 -100 -100 -100 -100 -100 -100 -100 -100 -100 -100 -100 
-100 -100 -100 -100 -100 -100 -100 -100 -100 -100 -100 -100 -100 -100 -100 -100 -100 -100 -100 -100 -100 -100 -100 -100 -100 -100 
-100 -100 -100 -100 -100 -100 -100 -100 -100 -100 -100 -100 -100 -100 -100 -100 -100 -100 -100 -100 -100 -100 -100 -100 -100 -100 
-100 -100 -100 -100 -100 -100 -100 -100 -100 -100 -100 -100 -100 -100 -100 -100 -100 -100 -100 -100 -100 -100 -100 -100 -100 -100 
